# Supplementary material for: Mean flow and turbulence structure over exposed roots on a forested floodplain: Insights from a controlled laboratory experiment
Source: PLoS One. 2020 Feb 26;15(2):e0229306. doi: 10.1371/journal.pone.0229306 (PMC7043746; doi:10.1371/journal.pone.0229306)
Supplement: S1 File — (ZIP) [file pone.0229306.s001.zip]

Archive with 158 entries (156 files):
- data_and_scripts/
- data_and_scripts/3D_flow_plots_PlosOne.m
- data_and_scripts/FlowDataSummary_QAd.xls
- data_and_scripts/ReH0Plots_PlosOne.m
- data_and_scripts/ReynoldsStressCalculator_PlosOne.m
- data_and_scripts/velocity_data/
- data_and_scripts/velocity_data/ReProfiles_work2.m
- data_and_scripts/velocity_data/ReynoldsStressCalculator.m
- data_and_scripts/velocity_data/ReynoldsStressCalculator_Arjan.m
- data_and_scripts/velocity_data/t21_001_replaced.csv
- data_and_scripts/velocity_data/t21_002_replaced.csv
- data_and_scripts/velocity_data/t21_003_replaced.csv
- data_and_scripts/velocity_data/t21_004_replaced.csv
- data_and_scripts/velocity_data/t21_005_replaced.csv
- data_and_scripts/velocity_data/t21_006_replaced.csv
- data_and_scripts/velocity_data/t21_007_replaced.csv
- data_and_scripts/velocity_data/t21_008_replaced.csv
- data_and_scripts/velocity_data/t21_009_replaced.csv
- data_and_scripts/velocity_data/t21_010_replaced.csv
- data_and_scripts/velocity_data/t21_011_replaced.csv
- data_and_scripts/velocity_data/t21_012_replaced.csv
- data_and_scripts/velocity_data/t21_013_replaced.csv
- data_and_scripts/velocity_data/t21_014_replaced.csv
- data_and_scripts/velocity_data/t21_015_replaced.csv
- data_and_scripts/velocity_data/t21_016_replaced.csv
- data_and_scripts/velocity_data/t21_017_replaced.csv
- data_and_scripts/velocity_data/t21_018_replaced.csv
- data_and_scripts/velocity_data/t21_019_replaced.csv
- data_and_scripts/velocity_data/t21_020_replaced.csv
- data_and_scripts/velocity_data/t21_021_replaced.csv
- data_and_scripts/velocity_data/t21_022_replaced.csv
- data_and_scripts/velocity_data/t21_023_replaced.csv
- data_and_scripts/velocity_data/t21_024_replaced.csv
- data_and_scripts/velocity_data/t21_025_replaced.csv
- data_and_scripts/velocity_data/t21_026_replaced.csv
- data_and_scripts/velocity_data/t21_027_replaced.csv
- data_and_scripts/velocity_data/t21_028_replaced.csv
- data_and_scripts/velocity_data/t21_029_replaced.csv
- data_and_scripts/velocity_data/t21_030_replaced.csv
- data_and_scripts/velocity_data/t21_031_replaced.csv
- data_and_scripts/velocity_data/t21_032_replaced.csv
- data_and_scripts/velocity_data/t21_033_replaced.csv
- data_and_scripts/velocity_data/t21_034_replaced.csv
- data_and_scripts/velocity_data/t21_035_replaced.csv
- data_and_scripts/velocity_data/t21_036_replaced.csv
- data_and_scripts/velocity_data/t21_037_replaced.csv
- data_and_scripts/velocity_data/t21_038_replaced.csv
- data_and_scripts/velocity_data/t21_039_replaced.csv
- data_and_scripts/velocity_data/t21_040_replaced.csv
- data_and_scripts/velocity_data/t21_041_replaced.csv
- data_and_scripts/velocity_data/t21_042_replaced.csv
- data_and_scripts/velocity_data/t21_043_replaced.csv
- data_and_scripts/velocity_data/t21_044_replaced.csv
- data_and_scripts/velocity_data/t21_045_replaced.csv
- data_and_scripts/velocity_data/t21_046_replaced.csv
- data_and_scripts/velocity_data/t21_047_replaced.csv
- data_and_scripts/velocity_data/t21_048_replaced.csv
- data_and_scripts/velocity_data/t21_049_replaced.csv
- data_and_scripts/velocity_data/t21_050_replaced.csv
- data_and_scripts/velocity_data/t21_051_replaced.csv
- data_and_scripts/velocity_data/t21_052_replaced.csv
- data_and_scripts/velocity_data/t21_053_replaced.csv
- data_and_scripts/velocity_data/t21_054_replaced.csv
- data_and_scripts/velocity_data/t21_055_replaced.csv
- data_and_scripts/velocity_data/t21_056_replaced.csv
- data_and_scripts/velocity_data/t21_057_replaced.csv
- data_and_scripts/velocity_data/t21_058_replaced.csv
- data_and_scripts/velocity_data/t21_059_replaced.csv
- data_and_scripts/velocity_data/t21_060_replaced.csv
- data_and_scripts/velocity_data/t21_061_replaced.csv
- data_and_scripts/velocity_data/t21_062_replaced.csv
- data_and_scripts/velocity_data/t21_063_replaced.csv
- data_and_scripts/velocity_data/t21_064_replaced.csv
- data_and_scripts/velocity_data/t21_065_replaced.csv
- data_and_scripts/velocity_data/t21_066_replaced.csv
- data_and_scripts/velocity_data/t21_067_replaced.csv
- data_and_scripts/velocity_data/t21_068_replaced.csv
- data_and_scripts/velocity_data/t21_069_replaced.csv
- data_and_scripts/velocity_data/t21_070_replaced.csv
- data_and_scripts/velocity_data/t21_071_replaced.csv
- data_and_scripts/velocity_data/t21_072_replaced.csv
- data_and_scripts/velocity_data/t21_073_replaced.csv
- data_and_scripts/velocity_data/t21_074_replaced.csv
- data_and_scripts/velocity_data/t21_075_replaced.csv
- data_and_scripts/velocity_data/t21_076_replaced.csv
- data_and_scripts/velocity_data/t21_077_replaced.csv
- data_and_scripts/velocity_data/t21_078_replaced.csv
- data_and_scripts/velocity_data/t21_079_replaced.csv
- data_and_scripts/velocity_data/t21_080_replaced.csv
- data_and_scripts/velocity_data/t21_081_replaced.csv
- data_and_scripts/velocity_data/t21_082_replaced.csv
- data_and_scripts/velocity_data/t21_083_replaced.csv
- data_and_scripts/velocity_data/t21_084_replaced.csv
- data_and_scripts/velocity_data/t21_085_replaced.csv
- data_and_scripts/velocity_data/t21_086_replaced.csv
- data_and_scripts/velocity_data/t21_087_replaced.csv
- data_and_scripts/velocity_data/t21_088_replaced.csv
- data_and_scripts/velocity_data/t21_089_replaced.csv
- data_and_scripts/velocity_data/t21_090_replaced.csv
- data_and_scripts/velocity_data/t21_091_replaced.csv
- data_and_scripts/velocity_data/t21_092_replaced.csv
- data_and_scripts/velocity_data/t21_093_replaced.csv
- data_and_scripts/velocity_data/t21_094_replaced.csv
- data_and_scripts/velocity_data/t21_095_replaced.csv
- data_and_scripts/velocity_data/t21_096_replaced.csv
- data_and_scripts/velocity_data/t21_097_replaced.csv
- data_and_scripts/velocity_data/t21_098_replaced.csv
- data_and_scripts/velocity_data/t21_099_replaced.csv
- data_and_scripts/velocity_data/t21_100_replaced.csv
- data_and_scripts/velocity_data/t21_101_replaced.csv
- data_and_scripts/velocity_data/t21_102_replaced.csv
- data_and_scripts/velocity_data/t21_103_replaced.csv
- data_and_scripts/velocity_data/t21_104_replaced.csv
- data_and_scripts/velocity_data/t21_105_replaced.csv
- data_and_scripts/velocity_data/t21_106_replaced.csv
- data_and_scripts/velocity_data/t21_107_replaced.csv
- data_and_scripts/velocity_data/t21_108_replaced.csv
- data_and_scripts/velocity_data/t21_109_replaced.csv
- data_and_scripts/velocity_data/t21_110_replaced.csv
- data_and_scripts/velocity_data/t21_111_replaced.csv
- data_and_scripts/velocity_data/t21_112_replaced.csv
- data_and_scripts/velocity_data/t21_113_replaced.csv
- data_and_scripts/velocity_data/t21_114_replaced.csv
- data_and_scripts/velocity_data/t21_115_replaced.csv
- data_and_scripts/velocity_data/t21_116_replaced.csv
- data_and_scripts/velocity_data/t21_117_replaced.csv
- data_and_scripts/velocity_data/t21_118_replaced.csv
- data_and_scripts/velocity_data/t21_119_replaced.csv
- data_and_scripts/velocity_data/t21_120_replaced.csv
- data_and_scripts/velocity_data/t21_121_replaced.csv
- data_and_scripts/velocity_data/t21_122_replaced.csv
- data_and_scripts/velocity_data/t21_123_replaced.csv
- data_and_scripts/velocity_data/t21_124_replaced.csv
- data_and_scripts/velocity_data/t21_125_replaced.csv
- data_and_scripts/velocity_data/t21_126_replaced.csv
- data_and_scripts/velocity_data/t21_127_replaced.csv
- data_and_scripts/velocity_data/t21_128_replaced.csv
- data_and_scripts/velocity_data/t21_129_replaced.csv
- data_and_scripts/velocity_data/t21_130_replaced.csv
- data_and_scripts/velocity_data/t21_131_replaced.csv
- data_and_scripts/velocity_data/t21_132_replaced.csv
- data_and_scripts/velocity_data/t21_133_replaced.csv
- data_and_scripts/velocity_data/t21_134_replaced.csv
- data_and_scripts/velocity_data/t21_135_replaced.csv
- data_and_scripts/velocity_data/t21_136_replaced.csv
- data_and_scripts/velocity_data/t21_137_replaced.csv
- data_and_scripts/velocity_data/t21_138_replaced.csv
- data_and_scripts/velocity_data/t21_139_replaced.csv
- data_and_scripts/velocity_data/t21_140_replaced.csv
- data_and_scripts/velocity_data/t21_141_replaced.csv
- data_and_scripts/velocity_data/t21_142_replaced.csv
- data_and_scripts/velocity_data/t21_143_replaced.csv
- data_and_scripts/velocity_data/t21_144_replaced.csv
- data_and_scripts/velocity_data/t21_145_replaced.csv
- data_and_scripts/velocity_data/t21_146_replaced.csv
- data_and_scripts/velocity_data/t21_147_replaced.csv
- data_and_scripts/velocity_data/VelocProfiles_work2.m
- data_and_scripts/zmeanvar.xlsx
