# Supplementary material for: Mean flow and turbulence structure over exposed roots on a forested floodplain: Insights from a controlled laboratory experiment
Source: PLoS One. 2020 Feb 26;15(2):e0229306. doi: 10.1371/journal.pone.0229306 (PMC7043746; doi:10.1371/journal.pone.0229306)
Supplement: S1 File — (ZIP) [file pone.0229306.s001.zip › data_and_scripts/3D_flow_plots_PlosOne.m]

clear

% below you will find a basic set of paragraphs of code 
% this code will allow you to reproduce the 3Dflow plots in the 
% Reesink et al. (2020) paper on floodplain flow

%%%%%%%%%%%%%%%%%%%%%%%%%%%%%%%%%%%%%%%%%%%%%%%%%%%%%%%%%%%%%%%%%%%%%%%%%%%
%% LOAD DATA
%%%%%%%%%%%%%%%%%%%%%%%%%%%%%%%%%%%%%%%%%%%%%%%%%%%%%%%%%%%%%%%%%%%%%%%%%%%
% input data
DATA=xlsread('FlowDataSummary_QAd.xls'); [r,c]=size(DATA); DATA=DATA(295:r,1:45); 
nr=cumsum([1;diff(DATA(:,4))~=0]); % nr is the 2D grid number, and indicates where velocity profiles exist 
D=[nr,DATA(:,3)-2,DATA(:,4),DATA(:,6),DATA(:,9),log10(DATA(:,6)-DATA(:,9)),...
    DATA(:,14),DATA(:,15),DATA(:,16),...
    (DATA(:,14).^2+DATA(:,15).^2+DATA(:,16).^2).^0.5,DATA(:,23)]; % 14 = U, 15 = V, 16 = W  % 17 = Urms, 18 = Uskew, 19 = Vrms, 20 = Vskew, 21 = Wrms, 22 = Wskew % 23 = Rey_Str1(Pa), % 27 = TKE(Pa)
D(any(isnan(D),2),:)=[]; %[1.x-y-nr 2.X 3.Y 4.Z 5.BED 6.LogH 7.U 8.V 9.W 10.UA] should have 10 columns! no more, no less...

%% Individual variables
NR=D(:,1);
X=D(:,2); minx=min(X); maxx=max(X);
Y=D(:,3); miny=min(Y); maxy=max(Y);
Z=D(:,4); minz=min(Z); maxz=max(Z);
BED=D(:,5); minb=min(BED); maxb=max(BED);   
LOGH=D(:,6);   
U=D(:,7); minu=min(U); maxu=max(U);  meanu=mean(U);
V=D(:,8); minv=min(V); maxv=max(V);  meanv=mean(V);
W=D(:,9); minw=min(W); maxw=max(W);  meanw=mean(W);   
UA=D(:,10);
RE=D(:,11); 
% RE2=D(:,24); 
% RE3=D(:,25); % 23 = Rey_Str1(Pa), 24 = Rey 2, 25 = Rey 3
% DT3=D(:,26); 
% TK=D(:,27); % 26= 3DTI, 27 = TKE(Pa)
% Q1=D(:,30); 
% Q2=D(:,31); 
% Q3=D(:,32); 
% Q4=D(:,33);

%%%%%%%%%%%%%%%%%%%%%%%%%%%%%%%%%%%%%%%%%%%%%%%%%%%%%%%%%%%%%%%%%%%%%%%%%%%
%% high-resolution DEM surface
%%%%%%%%%%%%%%%%%%%%%%%%%%%%%%%%%%%%%%%%%%%%%%%%%%%%%%%%%%%%%%%%%%%%%%%%%%%
base=xlsread('zmeanvar.xlsx'); % read in topography data
base2=[base(:,2), base(:,1), base(:,5)];  % put xyz in xyz order
base2(any(isnan(base2),2),:)=[]; 
x2=base2(:,1)-200+0.85; y2=base2(:,2)-100-0.1; z2=base2(:,3); z2=z2-min(z2)+0.01;

%%%%%%%%%%%%%%%%%%%%%%%%%%%%%%%%%%%%%%%%%%%%%%%%%%%%%%%%%%%%%%%%%%%%%%%%%%%
%% coarse BED profile
%%%%%%%%%%%%%%%%%%%%%%%%%%%%%%%%%%%%%%%%%%%%%%%%%%%%%%%%%%%%%%%%%%%%%%%%%%%
resol=0.01;
[xx,yy]=meshgrid(minx:resol:maxx, miny:resol:maxy);
[XX,YY,ZZ]=meshgrid(minx:resol:maxx, miny:resol:maxy, minz:resol:maxz);
temp=TriScatteredInterp(XX,YY,ZZ,BED); 
BASE=temp(xx,yy);

%%
% resol=0.01; also above
% [xx2,yy2]=meshgrid(min(x2):resol:max(x2), min(y2):resol:max(y2)); 
% zz2=flipud(griddata(x2,y2,z2, xx2, yy2));
zzn=flipud(griddata(x2,y2,z2, xx, yy));
%%
[gx gy]=gradient(zzn, resol); % slope in x and y directions
ga=atand((gx + gy)./2.^0.5); % absolute maximum slope in xy plane in degrees
gx=atand(gx); gy=atand(gy); % change slopes in degrees


[GX GY]=gradient(BASE, resol);
GA=atand((GX + GY)./2.^0.5);% absolute maximum slope in xy plane in degrees
GX=atand(GX); GY=atand(GY); %change to degrees

%% surface plot
surf(xx,yy,zzn,'edgecolor', 'none'); colormap(gray)
axis equal off; hold on
freezeColors


%%%%%%%%%%%%%%%%%%%%%%%%%%%%%%%%%%%%%%%%%%%%%%%%%%%%%%%%%%%%%%%%%%%%%%%%%%%
%% 3D matrices - UU
    var=U; 
    TEMP=[X Y Z var]; TEMP(any(isnan(TEMP),2),:)=[];
    UF = scatteredInterpolant(TEMP(:,1),TEMP(:,2),TEMP(:,3),TEMP(:,4));
UU = UF(XX,YY,ZZ); %3D velocity matrix of U

%%%%%%%%%%%%%%%%%%%%%%%%%%%%%%%%%%%%%%%%%%%%%%%%%%%%%%%%%%%%%%%%%%%%%%%%%%%%
%% 3D matrix of the bed elevation - filter sub zero points
BASE3=repmat(BASE, 1, 1, size(UU, 3)); 
UU(ZZ<BASE3)=[0];%

%%%%%%%%%%%%%%%%%%%%%%%%%%%%%%%%%%%%%%%%%%%%%%%%%%%%%%%%%%%%%%%%%%%%%%%%%%%
%% max velocity across matrix in 3D
% 
% maxUU=max(UU(:,:,1:19),[],3);   % max per x-y location
% imagesc(maxUU);                 % - check for interpolation errors at edges - :,:,20 is crap!
% maxUU3d=repmat(maxUU,1,1,19);   % threshold U matrix
% UU19=UU(:,:,1:19); ZZ19=ZZ(:,:,1:19);
% temp=(UU19==maxUU3d);

umap=zeros(101,181);
zumap=zeros(101,181);
for n=1:101
    for m=1:181
        temp1=ZZ(n,m,1:19);
        umap(n,m)=max(UU(n,m,1:19));
        temp2=UU(n,m,1:19)==max(UU(n,m,1:19));
        zumap(n,m)=temp1(temp2);
    end
end
%%
CB=([ zeros(1,20), (1:100)/100;  zeros(1,20),(1:100)/100; fliplr(1-(1:2:40)/100), ones(1,100)]');
%%
imagesc(umap), axis xy equal tight, colormap(jet), caxis([minu, maxu]), colorbar
%%
figure, imagesc(zumap/0.25),axis xy equal tight, caxis([0 0.8]),
colormap(CB), c = colorbar;
w = c.TickLabels;
c.TickLabels = {'0','0.2','0.4','0.6','>0.8'};


%%%%%%%%%%%%%%%%%%%%%%%%%%%%%%%%%%%%%%%%%%%%%%%%%%%%%%%%%%%%%%%%%%%%%%%%%%%
%% recirculation analysis
%%%%%%%%%%%%%%%%%%%%%%%%%%%%%%%%%%%%%%%%%%%%%%%%%%%%%%%%%%%%%%%%%%%%%%%%%%%

%% reciculation zones
recirc=sum(UU<0, 3); %imagesc(recirc);

%% Root1 analysis, BASE(:,0:65)
recirc_l_r1=sum(recirc(:,1:72)>0, 2)./100; 
%r_l_r1=recirc_l_r1(recirc_l_r1>0);
Hroot1=max(BASE(:,15:40),[],2)-min(BASE(:,40:65),[],2);
ga1=abs( min(ga(:,15:65),[],2) )
%%
% Root 2 analysis, BASE(:,72:120)
recirc_l_r2=sum(recirc(:,72:140)>0, 2)./100; % r_l_r2=recirc_l_r2(recirc_l_r2>0);
Hroot2=max(BASE(:,60:120), [],2)-min(BASE(:,65:120), [],2);
ga2=abs(min(ga(:,65:120),[],2));
%% plot
subplot(1,2,1)
scatter(recirc_l_r1,Hroot1,'k', 'filled'), hold on
scatter(recirc_l_r2,Hroot2,'k'), hold on
xlabel('reattachment length (m)');
ylabel('root height (m)');
%% plot
subplot(1,2,2)
scatter(recirc_l_r1,ga1,'k', 'filled'), hold on
scatter(recirc_l_r2,ga2,'k'), hold on
xlabel('reattachment length (m)');
ylabel('maximum lee slope (degrees)');axis([0 0.5 0 90]);
%% plot
yyaxis left
scatter(recirc_l_r1,Hroot1, 10, 'b', 'filled'), hold on
 yyaxis right
 scatter(recirc_l_r1,ga, 10, 'd', 'r', 'filled')

yyaxis left
scatter(recirc_l_r2,Hroot2,20,'d', 'b'), axis([0 0.5 0 0.1]);
 ylabel('root height (m)')
 yyaxis right
 scatter(recirc_l_r2,ga2,'d','r'), axis([0 0.5 0 90]);
 ylabel('maximum lee slope (degrees)')
 xlabel('length of separated flow vortex (m)')
%%
xlabel('reattachment length (m)');
ylabel('root height');
l=legend('Root 1', 'Root 2', 'Location','northoutside');
%title(l,'B: increase in area of analysis');
%%
%     pos=(U>0)-1;
%     var=pos .* (U.^2 + V.^2).^0.5; % U compensated for sideways flow...
%     TEMP=[X Y Z var]; TEMP(any(isnan(TEMP),2),:)=[];
%     UF = scatteredInterpolant(TEMP(:,1),TEMP(:,2),TEMP(:,3),TEMP(:,4));
% UR  = UF(XX,YY,ZZ);
%%


%%
    var=UA;
    TEMP=[X Y Z var]; TEMP(any(isnan(TEMP),2),:)=[];
    UF = scatteredInterpolant(TEMP(:,1),TEMP(:,2),TEMP(:,3),TEMP(:,4));
UA3 = UF(XX,YY,ZZ);
%%
['Recirculation volume is ' num2str(sum(UU(:)<0)) ' cm^2 for UU unfiltered']
mask=;
UU(ZZ>BASE3)=[0];
['Recirculation volume is ' num2str(sum(UU(:)<0)) ' cm^2 for UU filtered']
UR=UR.*mask;
['Recirculation volume is ' num2str(sum(UU(:)<0)) ' cm^2 for UR filtered'] % pos=-1.*(UU<0)+1.*(UU>0); recirc=VAR.*pos;

%% recirculation correlation analysis
[xx3,yy3]=meshgrid(min(x2):0.005:max(x2), min(y2):0.05:max(y2)); 
zz3=flipud(griddata(x2,y2,z2, xx3, yy3));
[gx3,gy3]=gradient(zz2);
abs(GX)+abs(GY))/2.^0.5;
% simple correlation
% plot(U(U<0),V(U<0), 'k'), hist(V(U<0), 100) no clear relation


%%
VAR=UU;
isominv = 0
p1 = patch(isosurface(XX,YY,ZZ,VAR,isominv), 'FaceColor','blue','EdgeColor','none');
p2 = patch(isocaps(XX,YY,ZZ,VAR,isominv, 'enclose', 'below'), 'FaceColor','interp','EdgeColor','none');
isonormals(XX,YY,ZZ,VAR,p1), hold on, alpha(1);
% hold on,  isomaxv = prctile(var, 95)
% p1 = patch(isosurface(XX,YY,ZZ,VAR,isomaxv), 'FaceColor','yellow','EdgeColor','none');
% p2 = patch(isocaps(XX,YY,ZZ,VAR,isomaxv, 'enclose', 'above'), 'FaceColor','interp','EdgeColor','none');
% isonormals(XX,YY,ZZ,VAR,p1), hold on,
%% topography
surf(xx2,yy2,zz2,zcol,'edgecolor', 'none'); colormap(COL),caxis([0,2]), hold on %axis equal off; hold on%freezeColors
% downstream profile
    along=100; CO=(squeeze(VAR(along,:,:))-minv)/(maxv-minv)+1;
surf(squeeze(XX(along,:,:)),squeeze(YY(along,:,:)),squeeze(ZZ(along,:,:)),CO, 'EdgeColor','none'), hold on
    %colormap(COL);caxis([0,2]);hold on
% cross-stream profile
    cross=180; CO=(squeeze(VAR(:,cross,:))-minv)/(maxv-minv)+1;
surf(squeeze(XX(:,cross,:)),squeeze(YY(:,cross,:)),squeeze(ZZ(:,cross,:)),CO, 'EdgeColor','none'), hold on
    %colormap(COL);caxis([0,2]) %freezeColors
%% view and lighting
view(3); axis equal off, camlight headlight, lighting phong, % freezeColors
camlight headlight, lighting phong, 
