# Supplementary material for: Mean flow and turbulence structure over exposed roots on a forested floodplain: Insights from a controlled laboratory experiment
Source: PLoS One. 2020 Feb 26;15(2):e0229306. doi: 10.1371/journal.pone.0229306 (PMC7043746; doi:10.1371/journal.pone.0229306)
Supplement: S1 File — (ZIP) [file pone.0229306.s001.zip › data_and_scripts/FlowDataSummary_QAd.xls]

## Sheet: Sheet1
TransectID	NodeID	SampleID	X_tape (m)	Y_tape (m)	Z_tape (m)	Z_ACTUAL (m)	Dist. SV to Boundary (m)	Zbed_probe (m)	ZBED_Real (m)	WSE_tape(m)	WSE_Real (m)	H (m)	Z/H	U(m/s)	V(m/s)	W(m/s)	Urms(m/s)	Uskew	Vrms(m/s)	Vskew	Wrms(m/s)	Wskew	Rey_Str1(Pa)	Rey_Str2(Pa)	ReyStr3(Pa)	3D_TI(m/s)	TKE(Pa)	Int_Index (%)	% Good	Q1_uw	Q2_uw	Q3_uw	Q4_uw	Q1_uv	Q2_uv	Q3_uv	Q4_uv	Oct_-1	Oct_+1	Oct_-2	Oct_+2	Oct_-3	Oct_+3	Oct_-4	Oct_+4			U(m/s)	V(m/s)
T1	1	1001	2	0.06	0.055	0.205	0.1887	0.2437	0.0163	0.041	0.219	0.2027	0.930932	0.190864	-0.002228	-0.002487	0.011808	0.00532	0.008833	-0.283636	0.007141	0.085687	0.007848	-0.005988	0.021343	0.00946	0.025503	0	95.3255	0.238781	0.264903	0.266242	0.230074	0.264903	0.202277	0.292699	0.240121	0.113195	0.125586	0.107167	0.157736	0.095111	0.134963	0.151708	0.114534		MAX	0.384752	0.17655
T1	2	1002	2	0.06	0.085	0.175	0.159	0.244	0.016	0.041	0.219	0.203	0.783251	0.189587	-0.004407	-0.001588	0.011103	-0.238319	0.008426	-0.267144	0.00726	0.144014	0.003147	-0.00419	0.002786	0.009073	0.023462	0	94.3239	0.251507	0.248158	0.268252	0.232083	0.253182	0.221031	0.25921	0.266577	0.109846	0.141661	0.111186	0.136973	0.109846	0.122237	0.143336	0.124916		MIN	-0.079001	-0.294346
T1	3	1003	2	0.06	0.115	0.145	0.129	0.244	0.016	0.041	0.219	0.203	0.635468	0.189984	-0.003303	-0.002191	0.011344	0.035264	0.008263	-0.087361	0.007497	-0.109156	0.004371	-0.001604	0.002448	0.009186	0.024051	0	93.998	0.255853	0.265217	0.246823	0.232107	0.254181	0.226421	0.270903	0.248495	0.116388	0.139465	0.11505	0.150167	0.111371	0.120736	0.137793	0.10903		AVE	0.217484	-0.00758698
T1	4	1004	2	0.06	0.145	0.115	0.099	0.244	0.016	0.041	0.219	0.203	0.487685	0.185076	-0.003528	0.0002	0.012055	-0.277371	0.009091	-0.102065	0.00778	0.15449	0.009064	0.010059	-0.008651	0.009806	0.027408	0	91.9205	0.25739	0.23547	0.269346	0.237795	0.243773	0.250415	0.22285	0.282962	0.130854	0.126536	0.1365	0.09897	0.113916	0.123879	0.112919	0.156426
T1	5	1005	2	0.06	0.175	0.085	0.069	0.244	0.016	0.041	0.219	0.203	0.339901	0.183419	-0.00101	-4.9e-05	0.014718	-0.451013	0.009745	-0.071086	0.007271	0.154815	0.03888	0.005226	-0.001212	0.011022	0.034624	0	91.5028	0.209963	0.280174	0.336342	0.173521	0.261117	0.225008	0.228686	0.285189	0.107322	0.102641	0.139418	0.140756	0.08559	0.08793	0.153795	0.182548
T1	6	1006	2	0.06	0.205	0.055	0.039	0.244	0.016	0.041	0.219	0.203	0.192118	0.16365	0.003024	0.000537	0.018094	-0.02824	0.011443	-0.076719	0.007782	0.146891	0.059876	-2.8e-05	-0.014084	0.013151	0.049293	0	95.4229	0.173103	0.313582	0.336884	0.176431	0.231025	0.256658	0.233356	0.278961	0.081225	0.091877	0.163116	0.150466	0.093542	0.082889	0.1498	0.187084
T1	7	1007	2	0.06	0.235	0.025	0.009	0.244	0.016	0.041	0.219	0.203	0.044335	0.13962	0.00613	0.000597	0.018784	-0.026407	0.013128	-0.013547	0.007279	0.08436	0.056742	-0.000644	-0.03381	0.013882	0.054924	0	97.1078	0.183709	0.320246	0.324055	0.171989	0.22971	0.275125	0.217111	0.278054	0.082332	0.101377	0.177263	0.142983	0.097861	0.074128	0.147378	0.176677
T1	8	1008	2	0.11	0.055	0.204	0.188	0.244	0.016	0.041	0.219	0.203	0.926108	0.192013	-0.000894	-0.001818	0.011918	0.109766	0.009031	-0.358744	0.006913	0.129266	0.006704	-0.003873	0.014853	0.009511	0.025781	0	93.8185	0.245667	0.249	0.249333	0.256	0.254	0.200667	0.304333	0.241	0.114667	0.131	0.094333	0.154667	0.106333	0.149667	0.139333	0.11
T1	9	1009	2	0.11	0.085	0.175	0.159	0.244	0.016	0.041	0.219	0.203	0.783251	0.191579	-0.004171	-0.001033	0.011046	-0.208603	0.009192	-0.207769	0.007767	-0.020501	0.004482	-0.003395	-0.001884	0.009431	0.02535	0	94.2146	0.255754	0.245705	0.264182	0.23436	0.256078	0.222366	0.257699	0.263857	0.130956	0.124797	0.109238	0.136467	0.113128	0.121232	0.125122	0.13906
T1	10	1010	2	0.11	0.115	0.145	0.129	0.244	0.016	0.041	0.219	0.203	0.635468	0.190228	-0.002971	-0.000444	0.011943	-0.044471	0.008877	-0.073822	0.007548	0.189466	0.013709	0.007094	-0.008046	0.009633	0.026448	0	92.0372	0.242928	0.249251	0.258569	0.249251	0.236273	0.256905	0.241597	0.265225	0.123461	0.119468	0.134775	0.114476	0.12213	0.127121	0.112812	0.145757
T1	11	1011	2	0.11	0.145	0.115	0.099	0.244	0.016	0.041	0.219	0.203	0.487685	0.191962	-0.001464	-0.00077	0.01225	-0.300156	0.00926	-0.135842	0.007976	0.167745	0.02362	-0.003388	0.004599	0.00999	0.028446	0	92.7614	0.219496	0.278655	0.295462	0.206387	0.259496	0.225882	0.25916	0.255462	0.101176	0.118319	0.122689	0.155966	0.103193	0.103193	0.158319	0.137143
T1	12	1012	2	0.11	0.175	0.085	0.069	0.244	0.016	0.041	0.219	0.203	0.339901	0.178406	-0.003608	0.000832	0.015214	-0.348608	0.011025	0.036337	0.007348	0.083084	0.027378	0.008677	0.032783	0.011647	0.038664	0	94.6912	0.229069	0.270261	0.301072	0.199598	0.315137	0.199263	0.270596	0.215003	0.158071	0.070998	0.12994	0.140322	0.069324	0.130275	0.157066	0.144005
T1	13	1013	2	0.11	0.205	0.055	0.039	0.244	0.016	0.041	0.219	0.203	0.192118	0.170537	0.001294	-0.00047	0.016487	-0.359113	0.011817	0.109384	0.007866	0.105044	0.053775	0.005332	0.012778	0.012561	0.044968	0	94.4112	0.174842	0.316316	0.35035	0.158492	0.28295	0.220888	0.253921	0.242242	0.105105	0.069736	0.159159	0.157157	0.061728	0.096763	0.177845	0.172506
T1	14	1014	2	0.11	0.235	0.025	0.009	0.244	0.016	0.041	0.219	0.203	0.044335	0.138278	0.002122	-0.00013	0.017263	-0.053828	0.012254	0.054981	0.007103	0.163195	0.048367	-0.000117	-0.017588	0.012892	0.04737	0	97.2694	0.170007	0.311623	0.332331	0.186039	0.244823	0.272879	0.224783	0.257515	0.084836	0.08517	0.167335	0.144289	0.105544	0.080494	0.159987	0.172345
T1	15	1015	2	0.16	0.055	0.205	0.188	0.243	0.017	0.041	0.219	0.202	0.930693	0.194903	-0.003867	-0.001312	0.011173	-0.040479	0.010419	-0.278883	0.007737	0.189564	0.015139	-0.002686	-0.004353	0.009887	0.027858	0	94.2475	0.230795	0.26367	0.262664	0.242872	0.241865	0.24153	0.265012	0.251593	0.107347	0.123449	0.122778	0.140892	0.118752	0.124119	0.134519	0.128145
T1	16	1016	2	0.16	0.085	0.175	0.158	0.243	0.017	0.041	0.219	0.202	0.782178	0.196034	-0.001917	-0.000223	0.010833	-0.030842	0.00976	-0.421717	0.007491	-0.038919	0.010424	-0.004437	0.00883	0.009465	0.02553	0	93.9586	0.245479	0.265908	0.269257	0.219357	0.256196	0.200268	0.284997	0.25854	0.113865	0.131614	0.114534	0.151373	0.085733	0.133624	0.142331	0.126926
T1	17	1017	2	0.16	0.115	0.145	0.128	0.243	0.017	0.041	0.219	0.202	0.633663	0.194215	-0.002909	-0.000207	0.011326	0.153739	0.00971	-0.213388	0.008189	0.13345	0.011197	-0.014482	-0.005618	0.009826	0.027516	0	92.7695	0.245176	0.252495	0.237525	0.264804	0.230539	0.250166	0.267132	0.252162	0.105123	0.140053	0.098137	0.154358	0.152029	0.112774	0.125416	0.112109
T1	18	1018	2	0.16	0.145	0.115	0.098	0.243	0.017	0.041	0.219	0.202	0.485149	0.192718	-0.003344	-0.000904	0.012865	-0.000547	0.01015	-0.08686	0.007366	-0.082311	0.008687	-0.004535	0.00036	0.010373	0.030665	0	93.2641	0.254539	0.256893	0.248151	0.240417	0.252522	0.228985	0.268325	0.250168	0.125084	0.129455	0.113652	0.143241	0.115333	0.125084	0.127438	0.120713
T1	19	1019	2	0.16	0.175	0.085	0.068	0.243	0.017	0.041	0.219	0.202	0.336634	0.182055	-0.002049	-0.000591	0.01425	-0.324665	0.010345	-0.067641	0.007014	0.16005	0.034526	0.001432	0.022683	0.010943	0.03413	0	94.6108	0.188919	0.302737	0.324099	0.184246	0.281041	0.227637	0.259346	0.231976	0.104139	0.08478	0.155207	0.14753	0.07243	0.111816	0.176903	0.147196
T1	20	1020	2	0.16	0.205	0.055	0.038	0.243	0.017	0.041	0.219	0.202	0.188119	0.168797	0.004358	0.000308	0.01632	-0.34649	0.012196	-0.210486	0.007763	0.184152	0.047076	-0.004547	0.006313	0.012588	0.045159	0	95.3805	0.182394	0.302101	0.346115	0.16939	0.272424	0.221741	0.24975	0.256085	0.086029	0.096365	0.139713	0.162387	0.082027	0.087362	0.186395	0.15972
T1	21	1021	2	0.16	0.235	0.025	0.008	0.243	0.017	0.041	0.219	0.202	0.039604	0.144332	-0.000749	-0.000212	0.017253	0.167317	0.01311	-0.027431	0.007091	0.029401	0.053487	-0.006223	0.035478	0.013163	0.049383	0	97.2676	0.163102	0.332553	0.316511	0.187834	0.283088	0.228944	0.291444	0.196524	0.100936	0.062166	0.146056	0.186497	0.082888	0.104947	0.182152	0.134358
T1	22	1022	2	0.21	0.055	0.205	0.188	0.243	0.017	0.041	0.219	0.202	0.930693	0.198148	-0.001289	-0.002656	0.011604	-0.230293	0.010958	-0.181977	0.00691	0.086294	0.007142	-0.000244	0.012184	0.010041	0.028736	0	93.7107	0.242112	0.260046	0.260379	0.237463	0.27466	0.214215	0.283295	0.227831	0.128861	0.113251	0.110927	0.14912	0.103288	0.134175	0.145799	0.11458
T1	23	1023	2	0.21	0.085	0.175	0.158	0.243	0.017	0.041	0.219	0.202	0.782178	0.193544	-0.003123	0.000432	0.012023	-0.180186	0.010034	-0.163818	0.007832	0.132892	0.023073	-0.004534	0.015654	0.010109	0.029125	0	94.413	0.230641	0.263351	0.273364	0.232644	0.269693	0.221295	0.2747	0.234312	0.125834	0.104806	0.113818	0.149533	0.107477	0.125167	0.143858	0.129506
T1	24	1024	2	0.21	0.115	0.145	0.128	0.243	0.017	0.041	0.219	0.202	0.633663	0.195887	-0.002933	-0.00053	0.012373	0.046107	0.009915	-0.168584	0.007603	0.027885	0.007024	0.001178	0.011325	0.010152	0.029373	0	95.1859	0.24975	0.254412	0.235431	0.260406	0.254745	0.239427	0.275391	0.230436	0.127539	0.122211	0.12987	0.124542	0.109557	0.150849	0.127206	0.108225
T1	25	1025	2	0.21	0.145	0.115	0.098	0.243	0.017	0.041	0.219	0.202	0.485149	0.195354	-0.002495	-0.001408	0.010923	-0.177378	0.010486	-0.125927	0.007188	0.150969	0.014615	0.000688	0.000184	0.009677	0.026689	0	91.8516	0.232635	0.260884	0.273845	0.232635	0.249917	0.246926	0.246594	0.256564	0.113327	0.119309	0.133267	0.127617	0.113659	0.118976	0.13659	0.137255
T1	26	1026	2	0.21	0.175	0.085	0.068	0.243	0.017	0.041	0.219	0.202	0.336634	0.176057	0.000566	0.002217	0.019121	-0.004333	0.011766	-0.143436	0.00834	0.169946	0.076508	-0.00987	0.02991	0.013828	0.054494	0	96.5358	0.136995	0.33951	0.355063	0.168432	0.261416	0.224355	0.283587	0.230642	0.077432	0.059563	0.141959	0.197551	0.082396	0.086036	0.183984	0.171079
T1	27	1027	2	0.21	0.205	0.055	0.038	0.243	0.017	0.041	0.219	0.202	0.188119	0.168508	0.000765	-0.000147	0.017208	-0.230021	0.012226	-0.012565	0.007591	0.052204	0.051729	-0.002969	0.001832	0.012951	0.047804	0	95.45	0.180546	0.315789	0.34477	0.158894	0.260493	0.237508	0.237175	0.264823	0.086942	0.093604	0.15956	0.156229	0.077948	0.080946	0.173551	0.171219
T1	28	1028	2	0.21	0.235	0.025	0.008	0.243	0.017	0.041	0.219	0.202	0.039604	0.146341	-0.001558	-0.000122	0.016448	-0.021456	0.012226	-0.188453	0.006968	0.267963	0.047122	0.000933	0.009889	0.012497	0.044513	0	96.6434	0.168723	0.322774	0.319106	0.189396	0.24108	0.24108	0.27109	0.246749	0.089363	0.07936	0.153051	0.169723	0.088029	0.101367	0.151717	0.167389
T1	29	1029	2	0.26	0.055	0.205	0.188	0.243	0.017	0.041	0.219	0.202	0.930693	0.198705	-0.003667	-0.000776	0.012046	-0.248648	0.010649	-0.070686	0.007584	0.279714	0.025489	-0.001963	0.006792	0.010264	0.030023	0	94.3723	0.205411	0.266199	0.305611	0.222779	0.275217	0.235137	0.253841	0.235805	0.096526	0.108884	0.132933	0.133267	0.102204	0.120574	0.178691	0.126921
T1	30	1030	2	0.26	0.085	0.175	0.158	0.243	0.017	0.041	0.219	0.202	0.782178	0.195613	-0.002325	0.000135	0.011994	-0.23019	0.010916	-0.145584	0.007179	0.036872	0.018821	-0.008295	-0.000157	0.01024	0.029882	0	93.837	0.245923	0.262562	0.273211	0.218303	0.255907	0.233278	0.247587	0.263228	0.108486	0.137438	0.116805	0.145757	0.116473	0.10183	0.147421	0.12579
T1	31	1031	2	0.26	0.115	0.145	0.128	0.243	0.017	0.041	0.219	0.202	0.633663	0.197774	-0.002873	-0.000185	0.011823	-0.425749	0.010068	-0.271163	0.007992	0.270255	0.032176	-0.010385	0.015089	0.010083	0.028977	0	93.6072	0.222665	0.259555	0.314722	0.203057	0.271519	0.194417	0.268195	0.265869	0.097375	0.125291	0.100033	0.159521	0.094384	0.108674	0.174144	0.140578
T1	32	1032	2	0.26	0.145	0.115	0.098	0.243	0.017	0.041	0.219	0.202	0.485149	0.185974	-0.001395	0.001481	0.015206	-0.366131	0.010827	-0.106267	0.008509	0.180657	0.034064	-0.008217	0.004612	0.011844	0.039979	0	94.5406	0.235058	0.265442	0.305175	0.194324	0.29015	0.213689	0.246077	0.250083	0.125209	0.10985	0.114524	0.150918	0.099165	0.095159	0.164942	0.140234
T1	33	1033	2	0.26	0.175	0.085	0.068	0.243	0.017	0.041	0.219	0.202	0.336634	0.179836	0.001211	0.001964	0.016693	-0.170859	0.012274	-0.213304	0.008595	0.283136	0.059608	-0.016897	0.005942	0.012951	0.047801	0	94.5883	0.168554	0.303797	0.340107	0.187542	0.25483	0.23018	0.261159	0.253831	0.064957	0.103598	0.141905	0.161892	0.088274	0.099267	0.189873	0.150233
T1	34	1034	2	0.26	0.205	0.055	0.038	0.243	0.017	0.041	0.219	0.202	0.188119	0.175786	-6.9e-05	-0.001227	0.018951	-0.195368	0.011917	-0.092211	0.007321	0.144511	0.044564	-0.008192	0.038538	0.013599	0.052702	0	94.5829	0.196667	0.294	0.316333	0.193	0.279667	0.215667	0.271333	0.233333	0.102	0.094667	0.119333	0.174667	0.096333	0.096667	0.177667	0.138667
T1	35	1035	2	0.26	0.235	0.025	0.008	0.243	0.017	0.041	0.219	0.202	0.039604	0.147664	-0.002076	-0.000318	0.018138	-0.145775	0.012081	-0.259272	0.007131	0.193317	0.052276	-0.001383	0.015822	0.013238	0.049948	0	96.2383	0.173013	0.312625	0.345357	0.169005	0.275217	0.216767	0.264863	0.243153	0.093186	0.079826	0.142619	0.170007	0.074148	0.094856	0.182031	0.163327
T1	36	1036	2	0.31	0.055	0.205	0.189	0.244	0.016	0.041	0.219	0.203	0.931034	0.197114	-0.002233	-0.001352	0.011725	0.022877	0.011897	-0.065915	0.007134	0.277093	0.001383	0.007157	0.02024	0.010486	0.03134	0	96.0739	0.257445	0.226671	0.239576	0.276307	0.29186	0.205824	0.297154	0.205162	0.152217	0.105228	0.10225	0.124421	0.103574	0.172733	0.139643	0.099934
T1	37	1037	2	0.31	0.085	0.175	0.159	0.244	0.016	0.041	0.219	0.203	0.783251	0.199145	-0.001561	-0.000511	0.010416	-0.136045	0.011106	-0.06359	0.007607	-0.055856	0.002032	0.005295	0.006556	0.009827	0.027523	0	96.9476	0.276631	0.238349	0.237017	0.248003	0.286285	0.213049	0.273302	0.227364	0.155459	0.121172	0.113182	0.125166	0.099867	0.148136	0.130826	0.106192
T1	38	1038	2	0.31	0.115	0.145	0.129	0.244	0.016	0.041	0.219	0.203	0.635468	0.193063	-0.002788	0.001918	0.015958	-0.193104	0.01046	-0.087906	0.009084	0.135902	0.047878	-0.000883	0.018423	0.012201	0.042427	0	96.122	0.196874	0.300632	0.321583	0.180911	0.272032	0.224809	0.256734	0.246425	0.111074	0.0858	0.145993	0.154639	0.078816	0.102095	0.160958	0.160625
T1	39	1039	2	0.31	0.145	0.115	0.099	0.244	0.016	0.041	0.219	0.203	0.487685	0.183892	-0.000684	0.00168	0.016491	-0.20802	0.010615	-0.093928	0.008919	0.005898	0.048804	-0.010653	0.024939	0.012439	0.044097	0	94.4223	0.206196	0.301133	0.326782	0.165889	0.297468	0.199534	0.267488	0.23551	0.112592	0.093604	0.120919	0.180213	0.078614	0.087275	0.184877	0.141905
T1	40	1040	2	0.31	0.175	0.085	0.069	0.244	0.016	0.041	0.219	0.203	0.339901	0.179138	0.000607	3.7e-05	0.016314	-0.463898	0.011213	-0.110975	0.007764	0.052279	0.048334	-0.012441	0.010268	0.012277	0.042955	0	94.9569	0.208125	0.287712	0.347652	0.15651	0.297369	0.196803	0.247419	0.258408	0.105561	0.102564	0.116217	0.171495	0.080586	0.075924	0.191808	0.155844
T1	41	1041	2	0.31	0.205	0.055	0.039	0.244	0.016	0.041	0.219	0.203	0.192118	0.168048	0.000914	-0.00025	0.019495	-0.112148	0.011723	-0.002269	0.008104	0.122166	0.064623	-0.006144	0.042141	0.013942	0.0554	0	95.4214	0.176764	0.316911	0.328895	0.17743	0.293609	0.214714	0.279627	0.212051	0.093209	0.083555	0.139814	0.177097	0.0749	0.10253	0.200399	0.128495
T1	42	1042	2	0.31	0.235	0.025	0.009	0.244	0.016	0.041	0.219	0.203	0.044335	0.144705	8.4e-05	0.000242	0.019513	-0.196699	0.013053	-0.039856	0.007164	0.09592	0.044395	-0.005173	0.027119	0.014171	0.057236	0	96.6192	0.189827	0.308178	0.314495	0.1875	0.28258	0.230053	0.265625	0.221742	0.104056	0.085771	0.147274	0.160904	0.082779	0.104721	0.178524	0.135971
T1	43	1043	2	0.36	0.055	0.205	0.188	0.243	0.017	0.041	0.219	0.202	0.930693	0.201432	-0.002399	-0.001874	0.011032	-0.024613	0.011919	-0.186397	0.006991	0.050168	0.005576	-0.002692	0.006198	0.010208	0.029701	0	95.5971	0.251924	0.25092	0.24356	0.253597	0.253597	0.242556	0.261961	0.241887	0.127467	0.124456	0.120776	0.130144	0.12178	0.131817	0.126129	0.117431
T1	44	1044	2	0.36	0.085	0.175	0.158	0.243	0.017	0.041	0.219	0.202	0.782178	0.200517	-0.001538	-0.000669	0.010966	0.101233	0.011494	-0.102037	0.007259	0.16548	0.001582	-0.002307	0.007407	0.010084	0.028982	0	94.8624	0.245509	0.252828	0.239854	0.26181	0.25682	0.228543	0.286094	0.228543	0.134065	0.111444	0.102794	0.150033	0.125749	0.136061	0.122754	0.117099
T1	45	1045	2	0.36	0.115	0.145	0.128	0.243	0.017	0.041	0.219	0.202	0.633663	0.201131	-0.002557	-0.000939	0.011487	-0.124431	0.011136	-0.015447	0.007738	0.007935	0.004986	0.004264	0.010819	0.010261	0.030005	0	96.5209	0.251413	0.250416	0.258397	0.239774	0.265048	0.238111	0.252078	0.244762	0.130695	0.120718	0.138676	0.111739	0.099435	0.140339	0.134353	0.124044
T1	46	1046	2	0.36	0.145	0.115	0.098	0.243	0.017	0.041	0.219	0.202	0.485149	0.187877	-0.001831	0.000602	0.015231	-0.418796	0.011677	-0.04553	0.00803	0.04414	0.043679	-0.012335	0.032378	0.012011	0.041118	0	94.382	0.213126	0.29168	0.336095	0.159098	0.315214	0.192244	0.258535	0.234007	0.1117	0.101425	0.119324	0.172357	0.07292	0.086178	0.203513	0.132582
T1	47	1047	2	0.36	0.175	0.085	0.068	0.243	0.017	0.041	0.219	0.202	0.336634	0.185208	-0.001464	-0.00079	0.017782	-0.300428	0.010722	-0.046986	0.007282	0.092287	0.04172	-0.008679	0.028135	0.012704	0.045998	0	94.7544	0.200134	0.300704	0.331545	0.167616	0.303051	0.201475	0.266845	0.228629	0.113309	0.086825	0.126718	0.173986	0.074757	0.09286	0.189742	0.141804
T1	48	1048	2	0.36	0.205	0.055	0.038	0.243	0.017	0.041	0.219	0.202	0.188119	0.177274	-0.003058	-1.2e-05	0.018161	-0.274867	0.01178	-0.034295	0.007181	0.117994	0.050429	-0.001626	0.023499	0.013168	0.049415	0	96.4698	0.169149	0.3191	0.337637	0.174115	0.28666	0.217478	0.275737	0.220126	0.101291	0.067858	0.146309	0.17279	0.071168	0.102946	0.185369	0.152267
T1	49	1049	2	0.36	0.235	0.025	0.008	0.243	0.017	0.041	0.219	0.202	0.039604	0.143445	-0.001505	2.1e-05	0.017653	-0.077381	0.011425	-0.120272	0.007055	0.137942	0.049047	-0.002827	0.004023	0.012806	0.046735	0	96.1551	0.174318	0.317698	0.323353	0.184631	0.247838	0.25316	0.249168	0.249834	0.096141	0.078177	0.15336	0.164338	0.0998	0.08483	0.151697	0.171657
T1	50	1050	2	0.41	0.055	0.205	0.188	0.243	0.017	0.041	0.219	0.202	0.930693	0.199846	-0.001676	-0.001182	0.011065	-0.199599	0.010299	-0.206045	0.007658	0.09564	0.013604	0.0003	-0.017081	0.009784	0.02728	0	95.5637	0.24146	0.254521	0.263563	0.240455	0.223376	0.266577	0.228399	0.281648	0.105157	0.136303	0.136638	0.117883	0.12994	0.110516	0.118218	0.145345
T1	51	1051	2	0.41	0.085	0.175	0.158	0.243	0.017	0.041	0.219	0.202	0.782178	0.199078	-0.001768	8.1e-05	0.011767	-0.439006	0.010502	-0.142148	0.006976	0.057952	0.011198	-0.001674	0.004437	0.009957	0.028256	0	94.5937	0.257571	0.240599	0.271215	0.230616	0.271215	0.214642	0.256572	0.257571	0.134443	0.123128	0.113145	0.127454	0.101498	0.129118	0.136772	0.134443
T1	52	1052	2	0.41	0.115	0.145	0.128	0.243	0.017	0.041	0.219	0.202	0.633663	0.193396	-0.001478	0.001138	0.013512	-0.011567	0.011521	-0.283477	0.008342	0.264661	0.029278	0.003474	-0.005002	0.011327	0.036563	0	95.3882	0.194407	0.291278	0.295606	0.218708	0.243675	0.227696	0.28229	0.246338	0.102197	0.09221	0.132823	0.158455	0.094874	0.123835	0.141478	0.154128
T1	53	1053	2	0.41	0.145	0.115	0.098	0.243	0.017	0.041	0.219	0.202	0.485149	0.192641	-0.001446	-0.000191	0.013518	-0.22158	0.011703	-0.00553	0.007986	0.134146	0.019907	-0.000158	0.006422	0.011306	0.03643	0	95.8056	0.238477	0.252505	0.266199	0.242819	0.257515	0.243821	0.251503	0.247161	0.133267	0.10521	0.115898	0.136607	0.127923	0.114896	0.124248	0.141951
T1	54	1054	2	0.41	0.175	0.085	0.068	0.243	0.017	0.041	0.219	0.202	0.336634	0.184448	-0.000662	-0.000297	0.018802	-0.482163	0.010839	0.040913	0.007003	0.177764	0.041378	-0.009385	0.038548	0.013166	0.049405	0	95.005	0.226787	0.266533	0.343353	0.163327	0.343019	0.171343	0.258517	0.227121	0.135271	0.091516	0.104208	0.162325	0.067134	0.096192	0.207749	0.135605
T1	55	1055	2	0.41	0.205	0.055	0.038	0.243	0.017	0.041	0.219	0.202	0.188119	0.181014	-0.002543	-0.001476	0.014493	-0.403736	0.010568	0.121181	0.007197	0.220311	0.039615	-0.003463	-0.016311	0.011158	0.035484	0	95.0645	0.198058	0.291262	0.334304	0.176375	0.269579	0.249191	0.218447	0.262783	0.096764	0.101294	0.155987	0.135275	0.093204	0.083172	0.172816	0.161489
T1	56	1056	2	0.41	0.235	0.025	0.008	0.243	0.017	0.041	0.219	0.202	0.039604	0.152465	-0.002469	-0.000544	0.016892	-0.031528	0.012055	-0.04299	0.007262	0.192043	0.053009	-0.004444	0.004552	0.012694	0.045925	0	97.582	0.159136	0.329568	0.325914	0.185382	0.24485	0.256146	0.258804	0.240199	0.079734	0.079402	0.16113	0.168439	0.095017	0.090365	0.165116	0.160797
T1	57	1057	2	0.46	0.055	0.205	0.188	0.243	0.017	0.041	0.219	0.202	0.930693	0.198349	-0.002024	-0.000552	0.012619	-0.599228	0.011816	-0.092419	0.006954	0.186202	0.006414	-0.000198	0.012341	0.010758	0.032986	0	94.8598	0.276289	0.208305	0.257535	0.25787	0.273275	0.220362	0.245814	0.260549	0.137307	0.138982	0.106497	0.101808	0.113865	0.144005	0.135968	0.121567
T1	58	1058	2	0.46	0.085	0.175	0.158	0.243	0.017	0.041	0.219	0.202	0.782178	0.199619	-0.00149	-0.000198	0.010563	-0.35088	0.011314	-0.050119	0.007068	0.112622	0.013358	-0.000592	0.014296	0.009824	0.027506	0	95.063	0.243603	0.249252	0.272848	0.234297	0.289465	0.211698	0.271851	0.226986	0.151545	0.092057	0.107677	0.141575	0.104021	0.130276	0.13792	0.134929
T1	59	1059	2	0.46	0.115	0.145	0.128	0.243	0.017	0.041	0.219	0.202	0.633663	0.199397	-0.003302	0.000698	0.010236	-0.278784	0.011448	-0.180064	0.007083	0.189828	0.014395	-0.004398	0.003194	0.009764	0.02717	0	94.6914	0.254908	0.242928	0.258569	0.243594	0.252246	0.22629	0.260233	0.261231	0.124126	0.130782	0.110483	0.132446	0.115807	0.127787	0.12812	0.130449
T1	60	1060	2	0.46	0.145	0.115	0.098	0.243	0.017	0.041	0.219	0.202	0.485149	0.195485	-0.00275	0.000156	0.013356	-0.556195	0.011293	-0.269055	0.008175	0.1414	0.025819	0.000254	-0.00483	0.011147	0.035413	0	92.1823	0.244912	0.251585	0.28028	0.223223	0.229563	0.238238	0.23657	0.295629	0.109443	0.135469	0.121121	0.130464	0.117117	0.106106	0.12012	0.16016
T1	61	1061	2	0.46	0.175	0.085	0.068	0.243	0.017	0.041	0.219	0.202	0.336634	0.183582	-0.001468	-0.0009	0.015688	-0.384744	0.011604	-0.010998	0.007572	0.120341	0.045398	-0.003698	0.009459	0.012085	0.041621	0	94.6298	0.199732	0.297758	0.32285	0.179659	0.272666	0.217464	0.259953	0.249916	0.100368	0.099364	0.136166	0.161593	0.081298	0.098361	0.172298	0.150552
T1	62	1062	2	0.46	0.205	0.055	0.038	0.243	0.017	0.041	0.219	0.202	0.188119	0.175151	-0.001781	-0.00081	0.016747	-0.318157	0.011675	-0.152742	0.007584	0.093775	0.047512	-0.000917	0.011311	0.012574	0.045058	0	95.8664	0.194758	0.300929	0.326808	0.177505	0.266423	0.220637	0.257797	0.255143	0.10219	0.092568	0.143995	0.156934	0.076642	0.100863	0.164234	0.162575
T1	63	1063	2	0.46	0.235	0.025	0.008	0.243	0.017	0.041	0.219	0.202	0.039604	0.145637	-0.001118	-0.000337	0.018677	-0.162037	0.012525	0.021342	0.006863	0.136084	0.052039	-0.003823	-0.015294	0.013575	0.052518	0	96.4772	0.177	0.317333	0.320667	0.185	0.233	0.262333	0.24	0.264667	0.084	0.093	0.155333	0.162	0.107	0.078	0.149	0.171667
T1	64	1064	2	0.51	0.055	0.205	0.188	0.243	0.017	0.041	0.219	0.202	0.930693	0.20411	-0.001014	-0.000762	0.010559	-0.164591	0.010544	-0.067432	0.006736	0.132095	0.009867	-0.001175	0.001824	0.009452	0.025465	0	95.9446	0.24876	0.251075	0.256699	0.243467	0.252067	0.239828	0.254714	0.253391	0.123387	0.125372	0.124049	0.127026	0.115779	0.127688	0.12868	0.128019
T1	65	1065	2	0.51	0.085	0.175	0.158	0.243	0.017	0.041	0.219	0.202	0.782178	0.201582	-0.002177	-2.4e-05	0.009503	-0.207031	0.011165	-0.122673	0.007175	0.169419	0.008917	-2.8e-05	-0.002545	0.009424	0.02531	0	94.5973	0.24867	0.24867	0.258976	0.243684	0.24734	0.235372	0.256981	0.260306	0.130319	0.118351	0.125	0.12367	0.110372	0.133311	0.117021	0.141955
T1	66	1066	2	0.51	0.115	0.145	0.128	0.243	0.017	0.041	0.219	0.202	0.633663	0.198337	-0.003091	0.00097	0.011109	-0.231835	0.011643	-0.215126	0.007237	-0.014063	0.012195	0.006024	0.00067	0.010188	0.029579	0	95.4	0.250418	0.255767	0.254096	0.239719	0.250752	0.235373	0.260114	0.253761	0.124039	0.126379	0.129388	0.126379	0.105985	0.133735	0.126713	0.127382
T1	67	1067	2	0.51	0.145	0.115	0.098	0.243	0.017	0.041	0.219	0.202	0.485149	0.199189	-0.003587	0.000712	0.012805	-0.273143	0.011627	-0.19245	0.00809	0.171121	0.023595	0.004058	-0.002495	0.011024	0.034638	0	95.2064	0.235373	0.258776	0.278168	0.227683	0.250418	0.232364	0.254096	0.263123	0.116683	0.118689	0.134069	0.124707	0.098295	0.129388	0.133735	0.144433
T1	68	1068	2	0.51	0.175	0.085	0.068	0.243	0.017	0.041	0.219	0.202	0.336634	0.186698	-0.001204	6e-05	0.016243	-0.703758	0.010863	-0.184607	0.007168	0.266571	0.05598	-0.00259	0.006503	0.012017	0.041155	0	94.7875	0.190809	0.290376	0.373959	0.144855	0.284049	0.205128	0.230103	0.280719	0.0999	0.090909	0.138195	0.152181	0.066933	0.077922	0.184149	0.18981
T1	69	1069	2	0.51	0.205	0.055	0.038	0.243	0.017	0.041	0.219	0.202	0.188119	0.16952	-0.002391	0.000468	0.018429	-0.168805	0.010647	-0.135928	0.007846	0.193557	0.065057	-0.003405	0.004676	0.013096	0.048881	0	95.7256	0.165503	0.322034	0.340312	0.17215	0.249585	0.234629	0.259555	0.256231	0.077434	0.088069	0.151213	0.170821	0.083416	0.088734	0.17215	0.168162
T1	70	1070	2	0.51	0.235	0.025	0.008	0.243	0.017	0.041	0.219	0.202	0.039604	0.148023	-0.000735	9.1e-05	0.019237	-0.229144	0.012401	-0.012783	0.007324	0.047202	0.060226	-0.004773	0.001549	0.013874	0.054862	0	96.7774	0.178333	0.32	0.336667	0.165	0.264	0.233333	0.251667	0.251	0.094333	0.084	0.153333	0.166667	0.08	0.085	0.169667	0.167
T1	71	1071	2	0.56	0.055	0.205	0.188	0.243	0.017	0.041	0.219	0.202	0.930693	0.203854	-0.001833	-0.000696	0.012656	-0.107159	0.012517	0.084323	0.006993	0.113139	0.005893	-0.010397	0.049931	0.011042	0.034747	0	95.6675	0.238892	0.250483	0.264971	0.245654	0.318094	0.196394	0.299742	0.185769	0.135544	0.103348	0.098841	0.151642	0.097553	0.1481	0.18255	0.082421
T1	72	1072	2	0.56	0.085	0.175	0.158	0.243	0.017	0.041	0.219	0.202	0.782178	0.200199	-0.001955	0.00119	0.010163	-0.568148	0.011991	0.066079	0.007448	0.065433	0.006259	-0.001278	0.008263	0.010043	0.028743	0	96.3037	0.264706	0.237299	0.255682	0.242313	0.261029	0.224933	0.254679	0.259358	0.134693	0.130013	0.110963	0.126337	0.113971	0.128342	0.126337	0.129345
T1	73	1073	2	0.56	0.115	0.145	0.128	0.243	0.017	0.041	0.219	0.202	0.633663	0.201067	-0.001996	0.000569	0.011976	-0.198778	0.010388	-0.007041	0.007261	-0.056355	0.00738	-0.001903	0.039673	0.010067	0.028886	0	96.3811	0.250167	0.274817	0.246835	0.228181	0.288474	0.189207	0.313791	0.208528	0.142239	0.107928	0.099933	0.174883	0.089274	0.138907	0.146236	0.1006
T1	74	1074	2	0.56	0.145	0.115	0.098	0.243	0.017	0.041	0.219	0.202	0.485149	0.20205	-0.00286	0.000878	0.010752	-0.466169	0.013125	0.115072	0.007991	-0.027757	0.014604	0.003314	0.032759	0.010828	0.033413	0	94.9569	0.242596	0.259567	0.276206	0.221631	0.296506	0.206656	0.274542	0.222296	0.141098	0.101498	0.110483	0.149085	0.096173	0.125458	0.155408	0.120799
T1	75	1075	2	0.56	0.175	0.085	0.068	0.243	0.017	0.041	0.219	0.202	0.336634	0.196045	-0.002449	0.000145	0.012917	-0.447167	0.010717	0.162406	0.006818	0.078365	0.025038	0.00163	0.011721	0.010459	0.031178	0	94.317	0.207667	0.291333	0.289667	0.211333	0.260667	0.246333	0.256333	0.236667	0.103	0.104667	0.152333	0.139	0.094	0.117333	0.157667	0.132
T1	76	1076	2	0.56	0.205	0.055	0.038	0.243	0.017	0.041	0.219	0.202	0.188119	0.176074	0.000246	0.000301	0.016814	-0.480154	0.011428	-0.010135	0.007296	0.251361	0.048057	-0.004064	0.008566	0.01247	0.044321	0	96.3775	0.179333	0.300333	0.325333	0.195	0.247667	0.238333	0.257	0.257	0.085	0.094333	0.136	0.164333	0.102333	0.092667	0.162667	0.162667
T1	77	1077	2	0.56	0.235	0.025	0.008	0.243	0.017	0.041	0.219	0.202	0.039604	0.148513	-0.002915	0.000225	0.016948	-0.237001	0.013134	0.110245	0.007474	0.018926	0.052004	-0.002583	0.034428	0.01311	0.048982	0	97.2676	0.15992	0.331549	0.325527	0.183004	0.260288	0.23921	0.275343	0.225159	0.08364	0.07628	0.152225	0.179324	0.086986	0.096019	0.176648	0.148879
T1	78	1078	2	0.61	0.055	0.205	0.189	0.244	0.016	0.041	0.219	0.203	0.931034	0.203631	0.004487	0.000637	0.012471	-0.21246	0.010613	0.027606	0.008062	0.215071	0.02078	1.6e-05	0.01691	0.010538	0.031648	0	96.5506	0.206587	0.271124	0.295077	0.227212	0.25183	0.237192	0.261144	0.249834	0.110778	0.095808	0.1334	0.137725	0.103792	0.12342	0.141051	0.154025
T1	79	1079	2	0.61	0.085	0.175	0.159	0.244	0.016	0.041	0.219	0.203	0.783251	0.209427	0.003134	0.001818	0.013997	-0.200795	0.011985	-0.183882	0.008473	0.305521	0.035608	-0.001842	0.012727	0.01171	0.039079	0	95.3226	0.19573	0.278874	0.329667	0.19573	0.28955	0.207376	0.267227	0.235846	0.118408	0.077321	0.129084	0.14979	0.078292	0.117438	0.171142	0.158525
T1	80	1080	2	0.61	0.115	0.145	0.129	0.244	0.016	0.041	0.219	0.203	0.635468	0.203747	0.000817	0.002767	0.014892	-0.2959	0.011854	0.102995	0.008603	0.228181	0.049487	0.00012	-0.002825	0.012059	0.041448	0	95.711	0.171135	0.312148	0.349222	0.167494	0.279378	0.233366	0.246276	0.24098	0.095995	0.075141	0.153923	0.158226	0.079444	0.08805	0.183383	0.165839
T1	81	1081	2	0.61	0.145	0.115	0.099	0.244	0.016	0.041	0.219	0.203	0.487685	0.207581	0.001106	0.002153	0.015029	-0.361039	0.011958	-0.002467	0.008185	0.014425	0.049511	0.005897	0.018116	0.012053	0.041405	0	94.5156	0.191104	0.307414	0.336079	0.165404	0.304448	0.206919	0.265898	0.222735	0.126194	0.064909	0.136738	0.170675	0.070181	0.095222	0.178254	0.157825
T1	82	1082	2	0.61	0.175	0.085	0.069	0.244	0.016	0.041	0.219	0.203	0.339901	0.19935	0.000142	0.000427	0.016627	-0.301189	0.012183	-0.015354	0.008609	0.170079	0.064258	0.007949	0.019008	0.012897	0.047402	0	95.5118	0.179844	0.307518	0.345431	0.167207	0.287103	0.2035	0.271225	0.238172	0.113415	0.066429	0.143552	0.163966	0.059948	0.107259	0.173688	0.171743
T1	83	1083	2	0.61	0.205	0.055	0.039	0.244	0.016	0.041	0.219	0.203	0.192118	0.189407	-0.001828	0.0005	0.019151	-0.267486	0.012645	-0.097611	0.007974	0.118467	0.060329	0.004438	0.012334	0.014027	0.056076	0	96.2252	0.17104	0.316838	0.347393	0.164729	0.272335	0.240452	0.241116	0.246098	0.099635	0.071405	0.164065	0.152773	0.076387	0.088343	0.1727	0.174693
T1	84	1084	2	0.61	0.234	0.026	0.01	0.244	0.016	0.041	0.219	0.203	0.0492611	0.155021	-0.001581	0.000514	0.020607	0.02219	0.012906	-0.024977	0.007824	0.086964	0.058113	-0.002897	0.012633	0.014747	0.06198	0	97.5025	0.170073	0.326632	0.308174	0.195122	0.251483	0.251483	0.27027	0.226763	0.093276	0.076796	0.157877	0.168754	0.093606	0.101516	0.158207	0.149967
T1	85	1085	2	0.66	0.055	0.205	0.188	0.243	0.017	0.041	0.219	0.202	0.930693	0.209152	0.003874	-0.000183	0.011947	-0.137782	0.01232	0.056445	0.007958	0.068464	0.022779	0.00074	0.009039	0.010922	0.033998	0	97.7015	0.223626	0.27669	0.295957	0.203727	0.282691	0.231522	0.248895	0.236892	0.126658	0.096968	0.135186	0.141503	0.096336	0.107391	0.156033	0.139924
T1	86	1086	2	0.66	0.085	0.175	0.158	0.243	0.017	0.041	0.219	0.202	0.782178	0.208024	0.003074	0.001142	0.011866	-0.179822	0.012166	-0.011392	0.00827	0.193773	0.021275	0.001301	0.019031	0.010912	0.033936	0	97.3991	0.212375	0.284281	0.292308	0.211037	0.295652	0.218729	0.276589	0.20903	0.129766	0.082609	0.126087	0.158194	0.092642	0.118395	0.165886	0.126421
T1	87	1087	2	0.66	0.115	0.145	0.128	0.243	0.017	0.041	0.219	0.202	0.633663	0.212847	0.001125	0.000877	0.013708	-0.325515	0.012591	-0.057673	0.008686	0.137309	0.039601	0.001599	0.01778	0.011859	0.040078	0	95.7793	0.198399	0.295765	0.31944	0.186395	0.279093	0.215072	0.267089	0.238746	0.108703	0.089697	0.137713	0.158053	0.077359	0.109036	0.17039	0.14905
T1	88	1088	2	0.66	0.145	0.115	0.098	0.243	0.017	0.041	0.219	0.202	0.485149	0.209067	0.000499	0.001137	0.01551	-0.516171	0.011585	0.038303	0.007689	0.101183	0.03001	0.003612	0.035148	0.012026	0.041221	0	95	0.226835	0.275324	0.311524	0.186317	0.323813	0.197277	0.264364	0.214547	0.149784	0.077051	0.127532	0.147791	0.069744	0.116573	0.174029	0.137496
T1	89	1089	2	0.66	0.175	0.085	0.068	0.243	0.017	0.041	0.219	0.202	0.336634	0.203277	7.1e-05	0.000845	0.018085	-0.287769	0.012122	-0.095985	0.007861	0.137118	0.053989	-0.004125	0.048635	0.013364	0.050902	0	95.4282	0.180428	0.30367	0.343119	0.172783	0.301835	0.190826	0.285627	0.221713	0.10948	0.070948	0.125994	0.177676	0.064832	0.107951	0.192355	0.150765
T1	90	1090	2	0.66	0.205	0.055	0.038	0.243	0.017	0.041	0.219	0.202	0.188119	0.185698	-0.000443	0.00033	0.022934	-0.176543	0.01343	-0.138479	0.008505	0.162392	0.076126	0.005343	0.045233	0.016111	0.073972	0	96.0347	0.182821	0.312834	0.318516	0.185829	0.280749	0.220922	0.277741	0.220588	0.108957	0.073864	0.14238	0.170455	0.078543	0.107286	0.171791	0.146725
T1	91	1091	2	0.66	0.234	0.026	0.009	0.243	0.017	0.041	0.219	0.202	0.0445545	0.160727	-0.002402	-0.000104	0.020818	-0.135714	0.013571	0.068113	0.00769	0.042017	0.059214	0.002667	0.031129	0.015019	0.064284	0	97.5986	0.188498	0.304282	0.327337	0.179883	0.285027	0.223461	0.260704	0.230808	0.111477	0.077021	0.14492	0.159362	0.078541	0.101343	0.17355	0.153788
T1	92	1092	2	0.71	0.055	0.205	0.189	0.244	0.016	0.041	0.219	0.203	0.931034	0.214481	0.004668	-0.000715	0.012626	-0.386031	0.010942	-0.157857	0.007933	0.109233	0.025929	-0.008229	0.043041	0.010678	0.032498	0	96.0467	0.243094	0.247319	0.308417	0.20117	0.324342	0.172246	0.276243	0.227169	0.125447	0.117647	0.094248	0.153071	0.077998	0.123172	0.198895	0.109522
T1	93	1093	2	0.71	0.085	0.175	0.159	0.244	0.016	0.041	0.219	0.203	0.783251	0.211887	0.004271	1.5e-05	0.012634	-0.113848	0.011934	-0.207993	0.008539	0.025461	0.023072	0.002572	0.039905	0.01118	0.035621	0	96.9292	0.230074	0.273275	0.282987	0.213664	0.296718	0.191896	0.295044	0.216343	0.137307	0.092766	0.117549	0.155727	0.074347	0.139317	0.159411	0.123577
T1	94	1094	2	0.71	0.115	0.145	0.129	0.244	0.016	0.041	0.219	0.203	0.635468	0.214719	0.001186	0.00043	0.012509	-0.309324	0.011684	0.040969	0.007854	0.111309	0.026902	-0.002822	0.034278	0.010873	0.033694	0	97.316	0.203414	0.279514	0.308449	0.208623	0.318866	0.201678	0.286458	0.192998	0.126157	0.077257	0.115741	0.163773	0.085938	0.122685	0.192708	0.115741
T1	95	1095	2	0.71	0.145	0.115	0.099	0.244	0.016	0.041	0.219	0.203	0.487685	0.215046	3.4e-05	0.00096	0.011616	-0.351932	0.010029	0.158972	0.007972	0.155255	0.020667	0.006076	0.032712	0.009984	0.028412	0	96.3443	0.231	0.268	0.290333	0.210667	0.301667	0.217333	0.261333	0.219667	0.144	0.087	0.130667	0.137333	0.086667	0.124	0.157667	0.132667
T1	96	1096	2	0.71	0.175	0.085	0.069	0.244	0.016	0.041	0.219	0.203	0.339901	0.204867	-0.001879	0.002137	0.017329	-0.530148	0.011669	0.158256	0.008188	0.173078	0.049535	0.006485	0.045247	0.012955	0.047832	0	94.7771	0.215287	0.283378	0.335781	0.165554	0.330107	0.191923	0.257009	0.220961	0.143525	0.071762	0.12984	0.153538	0.062083	0.103471	0.186582	0.149199
T1	97	1097	2	0.71	0.205	0.055	0.039	0.244	0.016	0.041	0.219	0.203	0.192118	0.190144	-0.000977	0.00073	0.021982	-0.265979	0.012342	0.060712	0.00821	0.229253	0.069972	0.002147	0.020782	0.015307	0.06678	0	95.5541	0.164393	0.312479	0.336439	0.186689	0.253577	0.247255	0.251913	0.247255	0.089185	0.075208	0.163394	0.149085	0.08386	0.102829	0.164393	0.172047
T1	98	1098	2	0.71	0.234	0.026	0.01	0.244	0.016	0.041	0.219	0.203	0.0492611	0.164648	-0.001706	0.000104	0.019789	-0.209101	0.013237	-0.031774	0.00792	0.167919	0.056406	0.002266	0.017278	0.014486	0.059807	0	97.0307	0.177366	0.317009	0.31767	0.187955	0.253144	0.239246	0.265718	0.241893	0.096294	0.081072	0.149901	0.167108	0.089345	0.09861	0.15685	0.160821
T1	99	1099	2	0.76	0.055	0.205	0.188	0.243	0.017	0.041	0.219	0.202	0.930693	0.215107	0.005446	-0.001321	0.012405	-0.214378	0.011674	-0.035702	0.007611	0.198841	0.018068	6.7e-05	0.031822	0.010772	0.033069	0	97.1674	0.242111	0.249283	0.268216	0.24039	0.286001	0.210557	0.279116	0.224326	0.13253	0.109581	0.108147	0.141136	0.10241	0.13798	0.153471	0.114745
T1	100	1100	2	0.76	0.085	0.175	0.158	0.243	0.017	0.041	0.219	0.202	0.782178	0.215763	0.003517	-0.000638	0.012408	-0.121877	0.012127	0.002164	0.008491	0.155623	0.013133	0.007703	0.043465	0.011152	0.035446	0	96.7675	0.237132	0.264802	0.267182	0.230884	0.307349	0.204701	0.290985	0.196965	0.147575	0.089557	0.114252	0.15055	0.090449	0.140434	0.159774	0.107409
T1	101	1101	2	0.76	0.115	0.145	0.128	0.243	0.017	0.041	0.219	0.202	0.633663	0.213867	0.002317	0.000942	0.013391	-0.07685	0.01216	0.036592	0.008901	-0.013566	0.024334	0.000895	0.048859	0.011639	0.038609	0	96.3703	0.216171	0.293685	0.287337	0.202807	0.305379	0.19579	0.300702	0.198129	0.138323	0.077848	0.116271	0.177414	0.079519	0.123288	0.167056	0.120281
T1	102	1102	2	0.76	0.145	0.115	0.098	0.243	0.017	0.041	0.219	0.202	0.485149	0.215856	-0.000658	-0.000225	0.015952	-0.368347	0.010741	0.083794	0.008442	0.159294	0.037594	0.0045	0.037484	0.012126	0.041906	0	95.497	0.20998	0.284327	0.328198	0.177495	0.312123	0.200603	0.261219	0.226055	0.130944	0.079035	0.129605	0.154722	0.070998	0.106497	0.181179	0.147019
T1	103	1103	2	0.76	0.175	0.085	0.068	0.243	0.017	0.041	0.219	0.202	0.336634	0.216903	-0.001584	-0.001329	0.012529	-0.478255	0.011022	0.044725	0.007625	0.055939	0.023617	0.013098	0.027356	0.010593	0.031978	0	95.271	0.233712	0.267535	0.301358	0.197394	0.301636	0.205711	0.259218	0.233435	0.149432	0.084281	0.131411	0.136124	0.0743	0.123094	0.152204	0.149154
T1	104	1104	2	0.76	0.205	0.055	0.038	0.243	0.017	0.041	0.219	0.202	0.188119	0.207056	-0.002721	-0.001138	0.017334	-0.264066	0.012363	0.081778	0.007724	0.084631	0.045933	0.003185	0.020686	0.013076	0.048733	0	95.1405	0.187997	0.314324	0.312997	0.184682	0.264589	0.229775	0.269231	0.236406	0.107427	0.08057	0.15252	0.161804	0.077255	0.107427	0.157162	0.155836
T1	105	1105	2	0.76	0.234	0.026	0.009	0.243	0.017	0.041	0.219	0.202	0.0445545	0.174404	-0.002284	-0.000552	0.018979	-0.045717	0.01285	0.158293	0.007476	0.071545	0.049367	0.004333	0.004755	0.013919	0.055215	0	96.7008	0.181397	0.319762	0.312479	0.186362	0.246607	0.257531	0.248593	0.247269	0.095333	0.086064	0.163522	0.15624	0.094009	0.092354	0.151274	0.161205
T1	106	1106	2	0.81	0.055	0.205	0.189	0.244	0.016	0.041	0.219	0.203	0.931034	0.212175	0.006266	-0.002551	0.01329	-0.272747	0.01176	0.029096	0.00746	0.115545	0.007964	0.000472	0.045397	0.011114	0.035205	0	96.8698	0.244905	0.247244	0.255262	0.252589	0.315737	0.159706	0.340127	0.18443	0.154694	0.09021	0.081524	0.16572	0.078182	0.174407	0.161042	0.09422
T1	107	1107	2	0.81	0.085	0.175	0.159	0.244	0.016	0.041	0.219	0.203	0.783251	0.216172	0.002813	-0.001478	0.011677	-0.371994	0.010842	0.221103	0.007293	0.065936	0.014955	0.003979	0.020927	0.010117	0.029173	0	96.0265	0.247426	0.258054	0.276984	0.217536	0.289605	0.209233	0.266357	0.234806	0.131518	0.115908	0.124211	0.133843	0.085022	0.132514	0.158087	0.118897
T1	108	1108	2	0.81	0.115	0.145	0.129	0.244	0.016	0.041	0.219	0.203	0.635468	0.216396	0.002127	-0.000346	0.011895	-0.230447	0.010291	0.18163	0.007731	0.152823	0.014993	0.004784	0.021467	0.010119	0.029182	0	95.2491	0.230132	0.263245	0.27053	0.236093	0.283113	0.216225	0.283113	0.21755	0.127815	0.102318	0.121192	0.142053	0.095033	0.14106	0.155298	0.115232
T1	109	1109	2	0.81	0.145	0.115	0.099	0.244	0.016	0.041	0.219	0.203	0.487685	0.217776	0.000392	-0.000753	0.012816	-0.499945	0.010057	0.266169	0.007376	0.116274	0.032506	0.004633	0.029811	0.010325	0.030381	0	94.4167	0.228486	0.278185	0.31988	0.173449	0.324216	0.191461	0.260173	0.224149	0.147098	0.081388	0.11541	0.162775	0.076051	0.097398	0.177118	0.142762
T1	110	1110	2	0.81	0.175	0.085	0.069	0.244	0.016	0.041	0.219	0.203	0.339901	0.209077	-0.000501	-0.000395	0.016359	-0.708979	0.011141	0.296371	0.007705	0.098192	0.036832	0.014075	0.017236	0.012263	0.042856	0	93.75	0.229712	0.267606	0.325285	0.177398	0.290744	0.232059	0.212944	0.264252	0.137827	0.091885	0.145205	0.122401	0.086854	0.090543	0.152918	0.172368
T1	111	1111	2	0.81	0.205	0.055	0.039	0.244	0.016	0.041	0.219	0.203	0.192118	0.204588	-0.002108	-0.000641	0.01588	-0.429625	0.011269	0.149976	0.007161	0.174188	0.046006	0.001274	0.009228	0.011978	0.040891	0	94.7106	0.19653	0.297297	0.342009	0.164164	0.278278	0.214548	0.246914	0.26026	0.103103	0.093427	0.14014	0.157157	0.074408	0.089756	0.175175	0.166834
T1	112	1112	2	0.81	0.234	0.026	0.01	0.244	0.016	0.041	0.219	0.203	0.0492611	0.175267	-0.001253	-0.00068	0.020241	-0.325607	0.013106	0.217185	0.007932	0.089557	0.060265	0.000595	0.004696	0.014656	0.061218	0	97.4717	0.18024	0.307076	0.333111	0.179573	0.258344	0.243992	0.242657	0.255007	0.086115	0.094126	0.155541	0.151535	0.088451	0.091121	0.17223	0.160881
T1	113	1113	2	0.86	0.055	0.205	0.189	0.244	0.016	0.041	0.219	0.203	0.931034	0.218619	0.002167	-0.002778	0.010833	-0.321411	0.012144	0.40727	0.006772	0.131966	0.010484	-0.007078	0.023101	0.010177	0.029516	0	95.0601	0.260302	0.242881	0.264322	0.232496	0.302513	0.225461	0.249916	0.222111	0.129313	0.130988	0.109548	0.133333	0.115913	0.116583	0.173199	0.091122
T1	114	1114	2	0.86	0.085	0.175	0.159	0.244	0.016	0.041	0.219	0.203	0.783251	0.218525	0.003323	-0.001201	0.012384	-0.198352	0.010923	0.214023	0.007546	0.198937	0.016247	-0.000436	0.023791	0.010482	0.031313	0	96.7881	0.22189	0.25682	0.282102	0.239188	0.2831	0.215902	0.280106	0.220892	0.11344	0.10845	0.110446	0.146374	0.105456	0.133733	0.169661	0.112442
T1	115	1115	2	0.86	0.115	0.145	0.129	0.244	0.016	0.041	0.219	0.203	0.635468	0.218428	0.002565	-0.001009	0.011948	-0.135645	0.010805	0.206228	0.007347	0.056334	0.016144	0.003036	0.014209	0.010222	0.02978	0	96.6678	0.232042	0.26713	0.272095	0.228732	0.274081	0.227739	0.268123	0.230056	0.123469	0.108573	0.123138	0.143992	0.104601	0.124131	0.150612	0.121483
T1	116	1116	2	0.86	0.145	0.115	0.099	0.244	0.016	0.041	0.219	0.203	0.487685	0.219334	0.001971	-0.001676	0.011615	-0.216476	0.010481	0.18319	0.00731	-0.047942	0.021774	0.002815	0.008495	0.00997	0.028329	0	96.6501	0.225291	0.290183	0.287188	0.197338	0.269551	0.231614	0.255907	0.242928	0.10782	0.117471	0.140765	0.149418	0.090849	0.106489	0.16173	0.125458
T1	117	1117	2	0.86	0.175	0.085	0.069	0.244	0.016	0.041	0.219	0.203	0.339901	0.214116	-8.2e-05	-0.001165	0.012515	-0.427385	0.010863	0.119344	0.007047	0.08813	0.021403	0.001796	0.020386	0.010397	0.030808	0	95.7881	0.251485	0.258086	0.285479	0.20495	0.271617	0.223432	0.239604	0.265347	0.121452	0.130033	0.126733	0.131353	0.0967	0.108251	0.150165	0.135314
T1	118	1118	2	0.86	0.205	0.055	0.039	0.244	0.016	0.041	0.219	0.203	0.192118	0.198215	0.001006	-0.000466	0.020942	-0.488733	0.012403	0.030392	0.008139	0.134999	0.062484	0.004051	-0.00262	0.014817	0.062572	0	94.7491	0.18973	0.302434	0.346115	0.161721	0.248416	0.235412	0.228743	0.287429	0.096365	0.093364	0.151717	0.150717	0.083695	0.078026	0.152051	0.194065
T1	119	1119	2	0.86	0.234	0.026	0.01	0.244	0.016	0.041	0.219	0.203	0.0492611	0.169515	-1e-05	0.000185	0.018228	-0.244212	0.013221	0.023371	0.007897	0.121606	0.060325	0.004285	-0.000408	0.013777	0.054093	0	96.7273	0.168767	0.323276	0.34317	0.164788	0.242374	0.247347	0.240716	0.269562	0.085544	0.083223	0.168435	0.154841	0.078912	0.085875	0.15683	0.18634
T1	120	1120	2	0.91	0.055	0.205	0.189	0.244	0.016	0.041	0.219	0.203	0.931034	0.216798	0.004294	-0.002801	0.011934	-0.325471	0.012543	0.158103	0.007507	0.152732	0.014721	0.003583	0.016731	0.010895	0.033829	0	96.2975	0.243388	0.258788	0.276197	0.221627	0.278875	0.227653	0.252762	0.24071	0.126883	0.116505	0.132909	0.125879	0.094744	0.126883	0.151992	0.124205
T1	121	1121	2	0.91	0.085	0.175	0.159	0.244	0.016	0.041	0.219	0.203	0.783251	0.216667	0.001658	-0.002637	0.011891	-0.198315	0.011155	0.334086	0.007494	0.06798	0.013971	-0.000615	0.019518	0.01036	0.030589	0	96.1551	0.2422	0.260856	0.264715	0.232229	0.281763	0.232229	0.260856	0.225153	0.135092	0.107108	0.122869	0.137986	0.10936	0.122869	0.146671	0.118044
T1	122	1122	2	0.91	0.115	0.145	0.129	0.244	0.016	0.041	0.219	0.203	0.635468	0.214181	0.002963	-0.001124	0.011057	-0.188754	0.009375	0.273494	0.007707	0.056314	0.011175	0.005646	0.015467	0.009479	0.025606	0	95.2175	0.235177	0.266489	0.260826	0.237508	0.264823	0.247502	0.256496	0.231179	0.119587	0.11559	0.139241	0.127249	0.108261	0.129247	0.145237	0.11559
T1	123	1123	2	0.91	0.145	0.115	0.099	0.244	0.016	0.041	0.219	0.203	0.487685	0.218609	0.00285	-0.002028	0.0101	-0.382912	0.008906	0.199886	0.007183	0.096108	0.019142	0.004774	-0.002057	0.008811	0.022127	0	95.8209	0.223627	0.279201	0.287854	0.209318	0.234276	0.272879	0.215641	0.277205	0.102163	0.121464	0.155075	0.124126	0.117804	0.091514	0.132113	0.15574
T1	124	1124	2	0.91	0.175	0.085	0.069	0.244	0.016	0.041	0.219	0.203	0.339901	0.217183	0.001298	-0.000805	0.012821	-0.475544	0.01001	0.146217	0.006563	0.070907	0.02719	0.009562	-0.001844	0.010127	0.029228	0	94.1411	0.233879	0.276311	0.314066	0.175743	0.249916	0.23154	0.220515	0.298029	0.114601	0.119278	0.148346	0.127965	0.083194	0.092549	0.135316	0.17875
T1	125	1125	2	0.91	0.205	0.055	0.039	0.244	0.016	0.041	0.219	0.203	0.192118	0.200883	0.000685	-0.000688	0.018139	-0.588322	0.011645	0.200282	0.007469	0.19474	0.054549	0.001011	-0.004024	0.013171	0.049441	0	94.2001	0.181759	0.290291	0.358287	0.169663	0.266754	0.242563	0.217391	0.273292	0.093168	0.088591	0.153318	0.136973	0.089245	0.080418	0.173586	0.184701
T1	126	1126	2	0.91	0.234	0.026	0.01	0.244	0.016	0.041	0.219	0.203	0.0492611	0.171654	-0.000549	3.7e-05	0.018344	-0.200633	0.013827	0.165088	0.007916	0.073277	0.058989	-0.002302	0.012433	0.014028	0.056083	0	98.0673	0.16728	0.323854	0.33824	0.170626	0.24724	0.253597	0.240883	0.25828	0.082302	0.084978	0.162262	0.161593	0.091335	0.079291	0.164938	0.173302
T1	127	1127	2	0.96	0.055	0.205	0.188	0.243	0.017	0.041	0.219	0.202	0.930693	0.215699	0.003755	-0.00229	0.010402	-0.177835	0.01067	0.226466	0.00676	0.027487	0.01746	0.002379	0.01783	0.009447	0.025435	0	96.1039	0.233367	0.270478	0.275827	0.220328	0.280843	0.225343	0.265463	0.228352	0.12103	0.112337	0.128385	0.142093	0.096958	0.12337	0.159813	0.116015
T1	128	1128	2	0.96	0.085	0.175	0.158	0.243	0.017	0.041	0.219	0.202	0.782178	0.213964	0.002575	-0.001337	0.01111	-0.12367	0.010965	0.134843	0.007722	0.218095	0.019474	0.002469	-0.003543	0.010055	0.028812	0	96.6501	0.220226	0.269794	0.275116	0.234864	0.231537	0.269128	0.235529	0.263806	0.11976	0.100466	0.137392	0.132402	0.131737	0.103127	0.111776	0.16334
T1	129	1129	2	0.96	0.115	0.145	0.128	0.243	0.017	0.041	0.219	0.202	0.633663	0.216366	0.003091	-0.000732	0.012642	-0.194683	0.010922	0.25566	0.007785	0.036892	0.020511	0.00319	0.015972	0.010641	0.032272	0	95.9814	0.219333	0.279333	0.283	0.218333	0.267333	0.239333	0.258333	0.235	0.114667	0.104667	0.136	0.143333	0.103333	0.115	0.152667	0.130333
T1	130	1130	2	0.96	0.145	0.115	0.098	0.243	0.017	0.041	0.219	0.202	0.485149	0.211578	0.002191	-0.000867	0.012264	-0.450751	0.010752	0.086153	0.007512	0.098674	0.024712	0.004207	0.008148	0.010367	0.030632	0	93.9947	0.236019	0.265646	0.304594	0.193742	0.271971	0.221704	0.237683	0.268642	0.11984	0.116178	0.136152	0.129494	0.085553	0.108189	0.15213	0.152463
T1	131	1131	2	0.96	0.175	0.085	0.068	0.243	0.017	0.041	0.219	0.202	0.336634	0.206903	0.002852	0.000257	0.014057	-0.377305	0.011136	-0.005318	0.007473	0.130892	0.035332	0.007824	-0.005485	0.011217	0.035857	0	93.3467	0.202884	0.292086	0.322938	0.182093	0.245473	0.244467	0.229712	0.280349	0.107311	0.095573	0.155936	0.13615	0.088531	0.093561	0.138162	0.184775
T1	132	1132	2	0.96	0.205	0.055	0.038	0.243	0.017	0.041	0.219	0.202	0.188119	0.205105	0.001584	-0.001481	0.016299	-0.879864	0.011458	0.072872	0.006876	0.216161	0.047394	-0.003375	0.004012	0.012169	0.042202	0	92.7464	0.218837	0.276034	0.363693	0.141436	0.283494	0.213242	0.204228	0.299036	0.094498	0.124339	0.135841	0.140193	0.077401	0.064035	0.188996	0.174697
T1	133	1133	2	0.96	0.233	0.027	0.01	0.243	0.017	0.041	0.219	0.202	0.049505	0.166045	0.000685	0.000133	0.017786	-0.165258	0.013469	0.239559	0.007775	0.094433	0.054288	-0.003243	0.013027	0.013641	0.053031	0	96.4935	0.167372	0.325301	0.322696	0.18463	0.25464	0.250081	0.25985	0.235428	0.086942	0.08043	0.15565	0.169652	0.094432	0.090199	0.167698	0.154998
T1	134	1134	2	1.01	0.055	0.205	0.187	0.242	0.018	0.041	0.219	0.201	0.930348	0.210349	0.000155	-0.002996	0.012773	-0.318647	0.011577	0.331365	0.007533	0.058489	0.008587	0.002484	-0.022431	0.010861	0.033622	0	96.4752	0.258107	0.238126	0.267278	0.236489	0.242385	0.289551	0.185064	0.283	0.132656	0.12545	0.133967	0.10416	0.155585	0.080904	0.109728	0.15755
T1	135	1135	2	1.01	0.085	0.175	0.157	0.242	0.018	0.041	0.219	0.201	0.781095	0.216657	0.003068	-0.001308	0.010315	-0.364914	0.009635	0.20401	0.007345	0.01181	0.013178	-0.000333	-0.005568	0.009186	0.024051	0	96.848	0.246589	0.254576	0.271215	0.227621	0.235275	0.272213	0.209983	0.282529	0.108819	0.13777	0.135774	0.118802	0.136439	0.091181	0.126456	0.144759
T1	136	1136	2	1.01	0.115	0.145	0.127	0.242	0.018	0.041	0.219	0.201	0.631841	0.212409	0.004033	-0.000171	0.011537	-0.298372	0.009522	0.20822	0.007515	-0.040877	0.025922	0.001231	0.006114	0.009665	0.026623	0	95.1968	0.224565	0.276439	0.281459	0.217537	0.254685	0.252343	0.241633	0.251339	0.104083	0.120482	0.142236	0.134203	0.110107	0.10743	0.150602	0.130857
T1	137	1137	2	1.01	0.145	0.115	0.097	0.242	0.018	0.041	0.219	0.201	0.482587	0.21385	0.004601	-0.000503	0.01131	-0.456168	0.009052	0.110824	0.007009	0.137519	0.024776	0.000151	-0.003483	0.009291	0.024604	0	94.9544	0.231221	0.272044	0.294905	0.201829	0.243305	0.252776	0.221097	0.282822	0.094709	0.136512	0.14337	0.128674	0.109406	0.092423	0.148596	0.14631
T1	138	1138	2	1.01	0.175	0.085	0.067	0.242	0.018	0.041	0.219	0.201	0.333333	0.208532	0.003472	5.7e-05	0.016966	-0.590791	0.009996	0.093604	0.007842	0.050061	0.047751	0.006278	-0.012022	0.012237	0.042679	0	93.4573	0.218188	0.281479	0.343438	0.156895	0.256163	0.233844	0.20453	0.305463	0.104264	0.113924	0.154897	0.126582	0.078947	0.077948	0.151899	0.191539
T1	139	1139	2	1.01	0.205	0.055	0.037	0.242	0.018	0.041	0.219	0.201	0.18408	0.20186	0.00371	-0.000468	0.016129	-0.388704	0.01239	0.03049	0.007817	0.08337	0.049484	-0.004496	-0.003612	0.01258	0.045104	0	94.5146	0.195398	0.296432	0.337779	0.17039	0.241414	0.236079	0.230744	0.291764	0.072357	0.123041	0.144715	0.151717	0.091364	0.079026	0.169056	0.168723
T1	140	1140	2	1.01	0.232	0.0278	0.0098	0.242	0.018	0.041	0.219	0.201	0.0487562	0.173148	0.00392	5.4e-05	0.019087	-0.242517	0.013662	0.093322	0.008045	0.068973	0.056962	-0.000923	-0.010012	0.014326	0.058489	0	97.4713	0.169799	0.309594	0.336301	0.184306	0.243653	0.243983	0.249918	0.262446	0.081108	0.088691	0.151665	0.157929	0.092318	0.091988	0.162545	0.173755
T1	141	1141	2	1.06	0.055	0.205	0.188	0.243	0.017	0.041	0.219	0.202	0.930693	0.210663	0.001789	-0.002286	0.011661	-0.447416	0.009338	0.278538	0.007222	0.054492	0.014249	0.002907	-0.014005	0.00958	0.026157	0	95.7942	0.250487	0.247891	0.279364	0.222258	0.233615	0.277417	0.192732	0.296236	0.116158	0.134328	0.144387	0.103504	0.13303	0.089228	0.117456	0.161908
T1	142	1142	2	1.06	0.085	0.175	0.158	0.243	0.017	0.041	0.219	0.202	0.782178	0.210776	0.002417	-0.000421	0.012943	-0.316152	0.010213	0.243806	0.007883	0.035301	0.016105	0.005225	-0.024071	0.010551	0.031727	0	96.898	0.232842	0.274214	0.280629	0.212316	0.215202	0.291212	0.195318	0.298268	0.10263	0.130212	0.165811	0.108403	0.125401	0.086915	0.112572	0.168056
T1	143	1143	2	1.06	0.115	0.145	0.128	0.243	0.017	0.041	0.219	0.202	0.633663	0.214412	0.005308	-0.00039	0.01117	-0.388917	0.008555	0.179505	0.00777	0.036422	0.013823	0.001683	0.006206	0.009279	0.02454	0	95.0199	0.231435	0.260739	0.28638	0.221445	0.267732	0.232767	0.249417	0.250083	0.12321	0.108225	0.137529	0.12321	0.095238	0.126207	0.144522	0.141858
T1	144	1144	2	1.06	0.145	0.115	0.098	0.243	0.017	0.041	0.219	0.202	0.485149	0.207852	0.004054	3.1e-05	0.013941	-0.389364	0.009446	0.088782	0.007616	-0.009775	0.025358	-0.003785	-0.00689	0.010671	0.03245	0	96.1039	0.233133	0.270541	0.300267	0.196059	0.241149	0.254175	0.212425	0.292251	0.092184	0.140949	0.140615	0.129927	0.11356	0.082498	0.148965	0.151303
T1	145	1145	2	1.06	0.175	0.085	0.068	0.243	0.017	0.041	0.219	0.202	0.336634	0.206548	0.005677	0.000652	0.014994	-0.526958	0.010451	0.100325	0.00758	0.132276	0.042684	0.002626	-0.017299	0.011423	0.037191	0	91.5789	0.206339	0.27963	0.344338	0.169693	0.264444	0.239683	0.20964	0.286233	0.096071	0.110267	0.145593	0.134038	0.09409	0.075603	0.168372	0.175966
T1	146	1146	2	1.06	0.205	0.055	0.038	0.243	0.017	0.041	0.219	0.202	0.188119	0.188	0.003804	0.001294	0.020871	-0.580851	0.011484	0.008856	0.008273	0.032253	0.068365	-0.002035	-0.022065	0.01456	0.060414	0	96.8677	0.181818	0.314505	0.347594	0.156083	0.233623	0.252674	0.217914	0.295789	0.065508	0.11631	0.169452	0.145053	0.083222	0.072861	0.168115	0.179479
T1	147	1147	2	1.06	0.233	0.027	0.01	0.243	0.017	0.041	0.219	0.202	0.049505	0.158988	-0.00126	0.000876	0.020912	-0.030211	0.013538	0.104435	0.00751	0.019773	0.058665	0.001644	-0.004847	0.015022	0.064316	0	96.724	0.162329	0.332791	0.314899	0.18998	0.232921	0.260898	0.261874	0.244307	0.081002	0.081327	0.167209	0.165582	0.093689	0.096291	0.151919	0.16298
T2	1	2001	2.42	0.06	0.055	0.205	0.189	0.244	0.016	0.042	0.218	0.202	0.935644	0.193723	-0.006091	-0.002346	0.009857	0.110968	0.009055	-0.254473	0.006945	0.134408	-0.006114	-0.01101	-0.006285	0.008706	0.021602	0	94.1818	0.2534	0.246434	0.228856	0.27131	0.215589	0.25141	0.266335	0.266667	0.097512	0.155887	0.111111	0.135323	0.140299	0.131012	0.118076	0.110779
T2	2	2002	2.42	0.06	0.085	0.175	0.159	0.244	0.016	0.042	0.218	0.202	0.787129	0.195747	-0.005497	-0.000619	0.011264	-0.012286	0.008046	-0.20608	0.007601	0.155029	0.010368	-0.004754	0.008001	0.009118	0.023693	0	95.9279	0.236692	0.257449	0.258453	0.247405	0.260462	0.239036	0.265819	0.234684	0.110144	0.126548	0.125209	0.13224	0.113827	0.133579	0.150318	0.108135
T2	3	2003	2.42	0.06	0.115	0.145	0.129	0.244	0.016	0.042	0.218	0.202	0.638614	0.196066	-0.006693	-0.001238	0.013231	-0.012409	0.009178	-0.036343	0.007852	0.056464	0.019654	-0.003961	-0.011274	0.010343	0.030491	0	94.0728	0.227167	0.275988	0.271338	0.225506	0.234474	0.25274	0.248755	0.264032	0.096978	0.130189	0.130189	0.145799	0.122551	0.102956	0.137496	0.133843
T2	4	2004	2.42	0.06	0.145	0.115	0.099	0.244	0.016	0.042	0.218	0.202	0.490099	0.193287	-0.007001	-0.001321	0.011806	-0.173032	0.009305	-0.118843	0.007375	0.217779	0.019228	-0.002361	0.010705	0.009667	0.026633	0	92.7955	0.218521	0.260493	0.29447	0.226516	0.258827	0.225516	0.261492	0.254164	0.105929	0.112592	0.116589	0.143904	0.108927	0.117588	0.152898	0.141572
T2	5	2005	2.42	0.06	0.175	0.085	0.069	0.244	0.016	0.042	0.218	0.202	0.341584	0.180055	-0.002718	0.000533	0.01745	-0.147543	0.011162	-0.039301	0.008019	0.115497	0.04192	-0.001001	-0.014974	0.012825	0.046874	0	93.655	0.18004	0.299735	0.327586	0.192639	0.229111	0.261273	0.231101	0.278515	0.079576	0.100464	0.163462	0.136273	0.097812	0.094828	0.149536	0.17805
T2	6	2006	2.42	0.06	0.205	0.055	0.039	0.244	0.016	0.042	0.218	0.202	0.193069	0.17269	-0.00158	-0.001053	0.020718	-0.476634	0.011469	-0.127019	0.008567	0.222558	0.09033	0.000913	-0.015942	0.014539	0.060245	0	95.753	0.169725	0.311927	0.373198	0.145151	0.251311	0.230668	0.226409	0.291612	0.082569	0.087156	0.157929	0.153997	0.072739	0.072412	0.168742	0.204456
T2	7	2007	2.42	0.06	0.235	0.025	0.009	0.244	0.016	0.042	0.218	0.202	0.0445545	0.142985	-0.000437	-0.000285	0.014914	0.17483	0.012589	-0.191442	0.006752	0.124409	0.038793	-0.000608	-0.027094	0.011923	0.040516	0	97.6024	0.178691	0.315297	0.304943	0.201069	0.209753	0.286239	0.230127	0.273881	0.070808	0.107882	0.173681	0.141617	0.112558	0.08851	0.138945	0.165999
T2	8	2008	2.42	0.11	0.055	0.205	0.191	0.246	0.014	0.042	0.218	0.204	0.936275	0.19192	-0.002848	-0.002286	0.011517	-0.266639	0.008701	-0.47529	0.006609	-0.017798	-0.010232	0.004185	0.015348	0.009166	0.023944	0	94.8264	0.29069	0.219692	0.235767	0.253851	0.260884	0.20931	0.264233	0.265573	0.132284	0.158406	0.102813	0.116879	0.106497	0.147354	0.1286	0.107167
T2	9	2009	2.42	0.11	0.085	0.175	0.161	0.246	0.014	0.042	0.218	0.204	0.789216	0.193107	-0.004112	-0.00035	0.012164	-0.18986	0.008859	-0.137351	0.007632	0.137071	-0.013313	-0.004493	0.012421	0.009742	0.027046	0	95.6579	0.270369	0.21716	0.240439	0.272032	0.275357	0.219155	0.270037	0.235451	0.13136	0.139009	0.096442	0.120718	0.122714	0.149318	0.143997	0.096442
T2	10	2010	2.42	0.11	0.115	0.145	0.131	0.246	0.014	0.042	0.218	0.204	0.642157	0.199324	-0.006026	-0.000646	0.010904	-0.026512	0.008409	-0.067303	0.007372	0.028924	0.004933	0.000328	0.013213	0.009017	0.023175	0	93.0989	0.234276	0.26589	0.258569	0.241265	0.273544	0.219967	0.287188	0.219301	0.127121	0.107155	0.116805	0.149085	0.103161	0.138103	0.146423	0.112146
T2	11	2011	2.42	0.11	0.145	0.115	0.101	0.246	0.014	0.042	0.218	0.204	0.495098	0.193252	-0.007076	0.000638	0.014483	-0.043999	0.008947	-0.126231	0.008053	-0.035031	0.021103	0.004222	0.009872	0.010873	0.033694	0	95.6868	0.231102	0.273393	0.274392	0.221112	0.264735	0.233433	0.261072	0.240759	0.130869	0.100233	0.132201	0.141192	0.101232	0.11988	0.133866	0.140526
T2	12	2012	2.42	0.11	0.175	0.085	0.071	0.246	0.014	0.042	0.218	0.204	0.348039	0.184862	-0.003997	-0.00137	0.015353	-0.437601	0.010814	-0.080038	0.00774	0.236547	0.044948	0.000955	0.013632	0.011727	0.039194	0	93.8308	0.191681	0.28985	0.354742	0.163727	0.288186	0.214642	0.238935	0.258236	0.104493	0.087188	0.1401	0.14975	0.074542	0.089185	0.183694	0.171048
T2	13	2013	2.42	0.11	0.205	0.055	0.041	0.246	0.014	0.042	0.218	0.204	0.20098	0.170922	-0.003368	-9.1e-05	0.017645	-0.206835	0.011764	-0.099397	0.008107	0.131345	0.071844	0.00169	0.010892	0.013108	0.048969	0	96.0158	0.1714	0.320674	0.352378	0.155548	0.27642	0.222259	0.253963	0.247358	0.088838	0.082563	0.154557	0.166116	0.067701	0.087847	0.187583	0.164795
T2	14	2014	2.42	0.11	0.235	0.025	0.0106	0.2456	0.0144	0.042	0.218	0.2036	0.0520629	0.147841	-0.001744	-0.000507	0.015868	0.168244	0.013324	0.121626	0.006987	0.022548	0.036967	0.005158	-0.011027	0.012624	0.045421	0	96.8533	0.186379	0.321595	0.291694	0.200332	0.229568	0.287708	0.234219	0.248505	0.090698	0.095681	0.177076	0.144518	0.110631	0.089701	0.13887	0.152824
T2	15	2015	2.42	0.16	0.055	0.205	0.189	0.244	0.016	0.042	0.218	0.202	0.935644	0.195751	-0.00263	-0.00152	0.010648	0.178456	0.009522	-0.435409	0.006569	0.066825	-0.009751	0.002038	0.020058	0.009078	0.023485	0	93.0657	0.269667	0.239	0.225	0.266333	0.247333	0.206	0.299333	0.247333	0.137333	0.132333	0.102667	0.136333	0.103333	0.163	0.11	0.115
T2	16	2016	2.42	0.16	0.085	0.175	0.159	0.244	0.016	0.042	0.218	0.202	0.787129	0.197721	-0.005685	-0.000909	0.011315	-0.038934	0.009316	-0.174522	0.007107	-0.028066	0.000197	-0.002182	0.009377	0.009404	0.025206	0	96.5769	0.254	0.242667	0.261667	0.241667	0.254667	0.223333	0.261	0.261	0.121667	0.132333	0.114333	0.128333	0.109	0.132667	0.133	0.128667
T2	17	2017	2.42	0.16	0.115	0.145	0.129	0.244	0.016	0.042	0.218	0.202	0.638614	0.19954	-0.006458	-5e-06	0.010686	-0.001652	0.008752	-0.296862	0.007287	-0.025491	0.003076	0.005421	0.004003	0.009017	0.02317	0	95.2096	0.248248	0.263597	0.246914	0.241241	0.225559	0.248916	0.255923	0.269603	0.112779	0.135469	0.139139	0.124458	0.109776	0.131465	0.112779	0.134134
T2	18	2018	2.42	0.16	0.145	0.115	0.099	0.244	0.016	0.042	0.218	0.202	0.490099	0.196209	-0.006673	-0.000618	0.013024	-0.268016	0.009853	-0.258341	0.007833	-0.065648	0.015796	-0.009413	-0.001897	0.010457	0.031167	0	93.1607	0.249833	0.267821	0.286143	0.196203	0.244837	0.228181	0.235843	0.291139	0.102265	0.147568	0.126582	0.141239	0.101599	0.094604	0.142572	0.143571
T2	19	2019	2.42	0.16	0.175	0.085	0.069	0.244	0.016	0.042	0.218	0.202	0.341584	0.192693	-0.009443	1.4e-05	0.013133	-0.288814	0.010165	0.230509	0.007299	0.020611	0.034614	0.003464	0.017553	0.010473	0.031261	0	94.4188	0.216297	0.28685	0.310368	0.186486	0.286519	0.224578	0.248758	0.240146	0.127194	0.089102	0.140775	0.146075	0.083803	0.102683	0.159324	0.151043
T2	20	2020	2.42	0.16	0.205	0.055	0.039	0.244	0.016	0.042	0.218	0.202	0.193069	0.177041	-0.006103	-0.000381	0.017691	-0.200848	0.010751	0.072272	0.007893	0.215112	0.067634	-0.001369	0.022202	0.012792	0.046633	0	94.6914	0.16317	0.316683	0.361971	0.158175	0.290709	0.232434	0.242424	0.234432	0.08991	0.07326	0.158175	0.158508	0.074259	0.083916	0.200799	0.161172
T2	21	2021	2.42	0.16	0.235	0.025	0.009	0.244	0.016	0.042	0.218	0.202	0.0445545	0.151138	-0.004106	-0.000365	0.017305	-0.047742	0.012685	0.05452	0.007535	0.159789	0.059016	-0.001802	-0.005149	0.013129	0.049128	0	97.0813	0.163673	0.322023	0.347638	0.166667	0.254158	0.258816	0.229874	0.257152	0.072854	0.090818	0.16833	0.153693	0.090486	0.076181	0.181304	0.166334
T2	22	2022	2.42	0.21	0.055	0.205	0.189	0.244	0.016	0.042	0.218	0.202	0.935644	0.198857	-0.005638	-0.001184	0.011901	0.102486	0.010029	-0.403676	0.006544	0.118907	-0.000325	-0.001903	0.011769	0.009748	0.02708	0	95.4274	0.243432	0.249751	0.23412	0.272697	0.243765	0.216495	0.305953	0.233788	0.115065	0.128367	0.10143	0.148321	0.115065	0.157632	0.1287	0.105421
T2	23	2023	2.42	0.21	0.085	0.175	0.159	0.244	0.016	0.042	0.218	0.202	0.787129	0.201949	-0.005403	-0.000799	0.01119	0.116244	0.009651	-0.298622	0.006439	-0.101297	0.003479	-0.000445	0.015204	0.009306	0.024683	0	95.1859	0.242757	0.272394	0.248418	0.23643	0.258741	0.211122	0.297702	0.232434	0.126207	0.11655	0.110889	0.161505	0.100233	0.136197	0.132534	0.115884
T2	24	2024	2.42	0.21	0.115	0.145	0.129	0.244	0.016	0.042	0.218	0.202	0.638614	0.197256	-0.00666	-0.000229	0.009932	-0.018034	0.009175	-0.371684	0.007221	-0.03848	0.003538	0.006137	-0.002007	0.00885	0.022323	0	94.6862	0.255829	0.254164	0.243504	0.246502	0.222518	0.254497	0.246169	0.276815	0.112592	0.143238	0.142905	0.111259	0.111592	0.13491	0.109927	0.133578
T2	25	2025	2.42	0.21	0.145	0.115	0.099	0.244	0.016	0.042	0.218	0.202	0.490099	0.198738	-0.007281	-0.001207	0.010679	-0.116745	0.008969	-0.012417	0.007029	-0.024197	-0.003387	-0.001295	0.01153	0.009017	0.02317	0	95.2365	0.267507	0.240292	0.23996	0.25224	0.274477	0.226684	0.265848	0.23299	0.147693	0.119814	0.105875	0.134418	0.12081	0.13143	0.126784	0.113176
T2	26	2026	2.42	0.21	0.175	0.085	0.069	0.244	0.016	0.042	0.218	0.202	0.341584	0.187853	-0.006625	-0.000402	0.012872	-0.64553	0.009968	0.051754	0.006744	0.117766	0.030128	0.002733	0.009151	0.010174	0.029501	0	93.3755	0.205745	0.279559	0.335337	0.179359	0.295591	0.211757	0.247161	0.245491	0.121242	0.084502	0.132599	0.146961	0.079158	0.1002	0.174349	0.160989
T2	27	2027	2.42	0.21	0.205	0.055	0.039	0.244	0.016	0.042	0.218	0.202	0.193069	0.176957	-0.005461	-0.000192	0.016761	-0.330156	0.010953	-0.032088	0.007389	0.189096	0.055054	0.004481	0.020838	0.012322	0.043273	0	96.4796	0.183211	0.304131	0.34477	0.167888	0.283145	0.212192	0.259827	0.244837	0.107262	0.075949	0.141905	0.162225	0.070286	0.097602	0.175883	0.168887
T2	28	2028	2.42	0.21	0.235	0.025	0.009	0.244	0.016	0.042	0.218	0.202	0.0445545	0.150252	-0.007618	0.000345	0.018136	-0.094274	0.012447	-0.086491	0.007351	0.115306	0.058897	-0.001181	0.032777	0.01339	0.0511	0	97.4793	0.161677	0.324019	0.348303	0.166001	0.280439	0.213906	0.276114	0.229541	0.095476	0.066201	0.145709	0.17831	0.068197	0.097804	0.184963	0.16334
T2	29	2029	2.42	0.26	0.055	0.205	0.19	0.245	0.015	0.042	0.218	0.203	0.935961	0.199491	-0.004351	-0.001836	0.010574	0.11517	0.010966	-0.412114	0.00677	0.161882	-0.004875	0.008796	0.007906	0.009625	0.026401	0	95.6175	0.253413	0.237762	0.229104	0.27972	0.230436	0.234765	0.282717	0.252081	0.130869	0.122544	0.121212	0.11655	0.113553	0.166167	0.099567	0.129537
T2	30	2030	2.42	0.26	0.085	0.175	0.16	0.245	0.015	0.042	0.218	0.203	0.788177	0.201029	-0.005417	-0.000421	0.010788	0.067114	0.009019	-0.143621	0.006639	0.114066	-0.004194	0.002772	0.006915	0.008978	0.022971	0	95.2855	0.257581	0.240586	0.241919	0.259913	0.267577	0.225925	0.274575	0.231923	0.146285	0.111296	0.111296	0.12929	0.114628	0.145285	0.121293	0.120626
T2	31	2031	2.42	0.26	0.115	0.145	0.13	0.245	0.015	0.042	0.218	0.203	0.640394	0.198312	-0.006446	-0.000205	0.011478	-0.429055	0.010719	-0.263489	0.007102	0.199842	0.008697	0.007716	-0.001889	0.009951	0.028223	0	95.4	0.248495	0.228763	0.289298	0.233445	0.245485	0.226756	0.235452	0.292308	0.12408	0.124415	0.119732	0.10903	0.107023	0.126421	0.121405	0.167893
T2	32	2032	2.42	0.26	0.145	0.115	0.1	0.245	0.015	0.042	0.218	0.203	0.492611	0.197516	-0.00682	-0.000487	0.01054	-0.342946	0.009269	-0.093354	0.007298	0.13231	0.006335	-0.007783	0.025401	0.009133	0.023773	0	93.9243	0.260739	0.232101	0.267399	0.23976	0.292374	0.204129	0.267732	0.235764	0.147519	0.11322	0.092907	0.139194	0.111222	0.128538	0.144855	0.122544
T2	33	2033	2.42	0.26	0.175	0.085	0.07	0.245	0.015	0.042	0.218	0.203	0.344828	0.191148	-0.008518	-0.00085	0.013084	-0.543698	0.010463	-0.088216	0.006886	0.337313	0.035901	0.000512	-0.015063	0.010458	0.031168	0	93.639	0.208293	0.272109	0.350178	0.16942	0.257532	0.236152	0.205377	0.300939	0.09459	0.113703	0.146744	0.125364	0.089407	0.080013	0.162941	0.187237
T2	34	2034	2.42	0.26	0.205	0.055	0.04	0.245	0.015	0.042	0.218	0.203	0.197044	0.17705	-0.00535	0.000485	0.016239	-0.411054	0.011093	0.057108	0.007414	-0.016442	0.051738	0.000218	0.007385	0.012134	0.041963	0	93.7645	0.181213	0.310793	0.356096	0.151899	0.296136	0.22052	0.242172	0.241173	0.10493	0.076282	0.138574	0.172219	0.081945	0.069953	0.191206	0.16489
T2	35	2035	2.42	0.26	0.235	0.025	0.01	0.245	0.015	0.042	0.218	0.203	0.0492611	0.153113	-0.007782	0.000368	0.015806	0.126848	0.012122	0.028855	0.00728	0.154898	0.049332	-0.001284	0.004489	0.012244	0.042728	0	97.6775	0.163116	0.319241	0.326565	0.191079	0.24767	0.252996	0.257324	0.242011	0.083888	0.079228	0.153129	0.166112	0.099867	0.091212	0.163782	0.162783
T2	36	2036	2.42	0.31	0.055	0.205	0.19	0.245	0.015	0.042	0.218	0.203	0.935961	0.199181	-0.006774	-0.001829	0.011288	0.116335	0.010879	-0.191821	0.006529	0.146381	-0.004386	-0.004906	0.010098	0.009805	0.027399	0	96.2852	0.258569	0.233278	0.242263	0.26589	0.258902	0.227288	0.27188	0.24193	0.116473	0.142097	0.105491	0.127787	0.121797	0.144093	0.142429	0.099834
T2	37	2037	2.42	0.31	0.085	0.175	0.16	0.245	0.015	0.042	0.218	0.203	0.788177	0.199399	-0.005871	-0.000238	0.011168	-0.1394	0.010067	-0.189554	0.007148	-0.018426	-0.005875	0.000955	-0.002898	0.009612	0.026333	0	96.0452	0.272	0.227	0.256	0.245	0.252667	0.233333	0.238667	0.275333	0.126667	0.145333	0.113333	0.113667	0.12	0.125	0.126	0.13
T2	38	2038	2.42	0.31	0.115	0.145	0.13	0.245	0.015	0.042	0.218	0.203	0.640394	0.199311	-0.006648	-0.000365	0.010995	0.045185	0.010642	-0.029206	0.006613	-0.19093	-0.000158	0.00237	0.005359	0.009624	0.026398	0	96.6501	0.258236	0.249251	0.24426	0.248253	0.266223	0.240266	0.257238	0.236273	0.138769	0.119468	0.125458	0.123794	0.114809	0.133444	0.127454	0.116805
T2	39	2039	2.42	0.31	0.145	0.115	0.1	0.245	0.015	0.042	0.218	0.203	0.492611	0.197399	-0.007165	-0.000562	0.011366	-0.352976	0.010182	-0.180137	0.00713	0.086154	0.018224	-0.003531	0.004818	0.009724	0.02695	0	92.0239	0.257667	0.238333	0.277	0.227	0.253	0.217	0.248333	0.281667	0.117667	0.14	0.101333	0.137	0.115667	0.111333	0.135333	0.141667
T2	40	2040	2.42	0.31	0.175	0.085	0.07	0.245	0.015	0.042	0.218	0.203	0.344828	0.192246	-0.007455	-0.000351	0.013118	-0.333347	0.010803	-0.035756	0.007136	0.21535	0.021577	0.008095	-0.004003	0.010641	0.032273	0	94.1314	0.225493	0.260288	0.304784	0.209435	0.259284	0.224155	0.245567	0.270994	0.121445	0.104048	0.134159	0.126129	0.089997	0.119438	0.137839	0.166945
T2	41	2041	2.42	0.31	0.205	0.055	0.04	0.245	0.015	0.042	0.218	0.203	0.197044	0.180875	-0.006221	-0.000594	0.015673	-0.388528	0.010841	-0.018424	0.007465	0.181691	0.049543	-0.004903	0.01792	0.011817	0.039795	0	96.0383	0.18543	0.285762	0.362252	0.166556	0.295364	0.210265	0.242053	0.252318	0.096026	0.089404	0.133444	0.152318	0.076821	0.089735	0.199338	0.162914
T2	42	2042	2.42	0.31	0.235	0.025	0.01	0.245	0.015	0.042	0.218	0.203	0.0492611	0.1549	-0.007064	-0.00043	0.01855	-0.15533	0.011786	-0.105921	0.007147	-0.082496	0.053056	0.001063	-0.000839	0.013343	0.050737	0	96.818	0.187687	0.311481	0.335441	0.165391	0.257238	0.238935	0.237937	0.26589	0.096173	0.091514	0.152745	0.158735	0.08619	0.079201	0.161065	0.174376
T2	43	2043	2.42	0.36	0.055	0.205	0.19	0.245	0.015	0.042	0.218	0.203	0.935961	0.202397	-0.007394	-0.001183	0.01028	-0.113518	0.010391	-0.262785	0.006839	-0.058903	0.003189	0.004808	0.014769	0.009317	0.024742	0	95.143	0.258258	0.238906	0.254922	0.247915	0.272606	0.206206	0.280614	0.240574	0.13647	0.121788	0.108775	0.13013	0.097431	0.150484	0.136136	0.118785
T2	44	2044	2.42	0.36	0.085	0.175	0.16	0.245	0.015	0.042	0.218	0.203	0.788177	0.199893	-0.005394	0.000465	0.012222	-0.472572	0.010613	-0.145815	0.007087	0.109641	0.01064	0.009261	-0.00089	0.010202	0.029662	0	94.7246	0.259654	0.242676	0.25233	0.24534	0.251997	0.233688	0.254328	0.259987	0.139481	0.120173	0.133489	0.109188	0.1002	0.14514	0.112517	0.139814
T2	45	2045	2.42	0.36	0.115	0.145	0.13	0.245	0.015	0.042	0.218	0.203	0.640394	0.199848	-0.006786	0.000255	0.010889	-0.173184	0.01074	-0.184305	0.007671	0.11252	0.010059	-0.000391	0.004749	0.009879	0.027812	0	92.933	0.249584	0.241265	0.276206	0.232945	0.267887	0.2203	0.25391	0.257903	0.128785	0.120799	0.108486	0.132779	0.111814	0.121131	0.139101	0.137105
T2	46	2046	2.42	0.36	0.145	0.115	0.1	0.245	0.015	0.042	0.218	0.203	0.492611	0.198367	-0.006541	0.000313	0.011319	-0.101378	0.010161	-0.012315	0.007308	0.111916	0.012857	-0.003546	0.002128	0.009743	0.027052	0	95.3031	0.226604	0.263035	0.281751	0.22861	0.262032	0.230615	0.261029	0.246324	0.108623	0.117981	0.125334	0.137701	0.105281	0.123329	0.153409	0.128342
T2	47	2047	2.42	0.36	0.175	0.085	0.07	0.245	0.015	0.042	0.218	0.203	0.344828	0.193395	-0.006564	-0.000285	0.01469	-0.436708	0.010659	0.07036	0.007392	0.152452	0.02946	0.000242	0.006838	0.011314	0.036485	0	93.4672	0.205177	0.28156	0.325663	0.1876	0.258229	0.239374	0.229786	0.272611	0.100352	0.104826	0.145094	0.136465	0.094279	0.093321	0.157878	0.167785
T2	48	2048	2.42	0.36	0.205	0.055	0.04	0.245	0.015	0.042	0.218	0.203	0.197044	0.179631	-0.006748	-0.000729	0.016588	-0.294753	0.011035	-0.009825	0.00756	0.156427	0.059622	-0.002225	0.003493	0.012303	0.043139	0	95.1527	0.178881	0.311126	0.361759	0.148235	0.280147	0.223518	0.235843	0.260493	0.094937	0.083944	0.149234	0.161892	0.074284	0.073951	0.18521	0.176549
T2	49	2049	2.42	0.36	0.235	0.025	0.01	0.245	0.015	0.042	0.218	0.203	0.0492611	0.14545	-0.007075	1.3e-05	0.017888	0.146927	0.011802	0.055913	0.006999	0.004245	0.044462	-0.002222	0.009462	0.013016	0.048283	0	97.1043	0.184879	0.312644	0.306042	0.196434	0.249917	0.25586	0.253219	0.241004	0.09376	0.091119	0.156157	0.156487	0.099703	0.096732	0.156157	0.149884
T2	50	2050	2.42	0.41	0.055	0.205	0.189	0.244	0.016	0.042	0.218	0.202	0.935644	0.201305	-0.00703	-0.001616	0.009304	0.082912	0.011377	-0.204052	0.006447	0.090873	-0.007352	0.000941	0.012936	0.009266	0.024468	0	96.2177	0.266889	0.225957	0.232612	0.274542	0.246589	0.228952	0.271547	0.252912	0.129118	0.13777	0.10416	0.121797	0.124792	0.14975	0.117471	0.115141
T2	51	2051	2.42	0.41	0.085	0.175	0.159	0.244	0.016	0.042	0.218	0.202	0.787129	0.200677	-0.005728	-0.000145	0.010311	-0.168866	0.011915	-0.241327	0.006932	0.054632	-0.005809	0.001065	0.005294	0.009939	0.028153	0	97.0422	0.274333	0.226	0.236333	0.263333	0.241333	0.231667	0.257667	0.269333	0.125667	0.148667	0.12	0.106	0.111667	0.151667	0.115667	0.120667
T2	52	2052	2.42	0.41	0.115	0.145	0.129	0.244	0.016	0.042	0.218	0.202	0.638614	0.200709	-0.006532	-0.000467	0.011335	-0.014549	0.010672	-0.385271	0.006817	-0.041772	-0.007957	0.001231	-0.008304	0.009812	0.02744	0	95.7835	0.273151	0.223851	0.237841	0.265157	0.217522	0.242505	0.246502	0.293471	0.115256	0.157895	0.107595	0.116256	0.13491	0.130247	0.102265	0.135576
T2	53	2053	2.42	0.41	0.145	0.115	0.099	0.244	0.016	0.042	0.218	0.202	0.490099	0.194148	-0.005861	0.000696	0.012943	-0.178801	0.01123	-0.114055	0.007809	-0.042402	0.018569	0.008504	-0.001753	0.010872	0.033689	0	93.3599	0.228076	0.274758	0.297432	0.199733	0.241414	0.242414	0.232077	0.284095	0.116372	0.111704	0.144715	0.130043	0.097699	0.102034	0.125042	0.172391
T2	54	2054	2.42	0.41	0.175	0.085	0.069	0.244	0.016	0.042	0.218	0.202	0.341584	0.189801	-0.006421	0.000711	0.01424	-0.373221	0.011199	-0.105186	0.00715	0.159402	0.025944	-3.3e-05	-0.015204	0.011245	0.036036	0	94.0903	0.235588	0.259913	0.290903	0.213595	0.236921	0.260913	0.212596	0.28957	0.094635	0.140953	0.142619	0.117294	0.118294	0.095302	0.142286	0.148617
T2	55	2055	2.42	0.41	0.205	0.055	0.039	0.244	0.016	0.042	0.218	0.202	0.193069	0.176498	-0.006621	-0.000594	0.018425	-0.164739	0.010823	-0.0762	0.00729	0.132794	0.042065	-0.000486	0.017531	0.013035	0.048428	0	94.1938	0.191411	0.290945	0.324567	0.193076	0.274634	0.231025	0.252996	0.241345	0.1002	0.091212	0.146138	0.144807	0.084887	0.108189	0.174434	0.150133
T2	56	2056	2.42	0.41	0.235	0.025	0.009	0.244	0.016	0.042	0.218	0.202	0.0445545	0.150405	-0.00673	-0.000283	0.017125	0.187836	0.011312	0.027888	0.007139	0.063669	0.048768	0.001486	-0.02104	0.012546	0.044859	0	96.7645	0.161258	0.326196	0.329542	0.183004	0.224824	0.2817	0.227501	0.265975	0.072934	0.088324	0.180662	0.145534	0.101037	0.081967	0.15189	0.177651
T2	57	2057	2.42	0.46	0.055	0.205	0.189	0.244	0.016	0.042	0.218	0.202	0.935644	0.201955	-0.006583	-0.000903	0.010776	-0.049771	0.011544	-0.011106	0.006641	0.094673	0.001456	-0.000759	0.030703	0.009891	0.027882	0	96.7881	0.253156	0.231229	0.256478	0.259136	0.281395	0.209967	0.280399	0.228239	0.14186	0.111296	0.10299	0.128239	0.106977	0.152159	0.139535	0.116944
T2	58	2058	2.42	0.46	0.085	0.175	0.159	0.244	0.016	0.042	0.218	0.202	0.787129	0.19884	-0.006063	-0.000289	0.011054	-0.14493	0.011883	-0.206421	0.007003	0.089969	0.007368	0.003453	0.000636	0.010205	0.029683	0	92.8027	0.257152	0.23819	0.270792	0.233866	0.240852	0.229208	0.242848	0.287092	0.119095	0.138057	0.125416	0.112774	0.103792	0.130073	0.121756	0.149035
T2	59	2059	2.42	0.46	0.115	0.145	0.129	0.244	0.016	0.042	0.218	0.202	0.638614	0.198287	-0.006247	0.00099	0.010031	-0.083228	0.010958	-0.180908	0.006749	0.012348	0.005721	0.003566	-0.000354	0.009421	0.025294	0	94.8069	0.243984	0.251003	0.264706	0.240307	0.24365	0.264372	0.226939	0.26504	0.114305	0.129679	0.147727	0.103275	0.116644	0.123663	0.129345	0.135361
T2	60	2060	2.42	0.46	0.145	0.115	0.099	0.244	0.016	0.042	0.218	0.202	0.490099	0.197682	-0.007618	0.000401	0.01166	-0.08292	0.010905	-0.164166	0.007652	-0.031298	0.011938	0.00329	0.023755	0.010221	0.029776	0	93.9967	0.228876	0.2668	0.272455	0.23187	0.259148	0.22322	0.275449	0.242182	0.126747	0.102129	0.122422	0.144378	0.100798	0.131071	0.132402	0.140053
T2	61	2061	2.42	0.46	0.175	0.085	0.069	0.244	0.016	0.042	0.218	0.202	0.341584	0.195052	-0.007988	-0.00024	0.01143	-0.07387	0.010158	-0.109423	0.006615	0.038003	0.011002	-0.003706	0.009609	0.009619	0.026369	0	92.8714	0.241092	0.270729	0.260406	0.227772	0.251415	0.245088	0.253413	0.250083	0.120546	0.120546	0.125874	0.144855	0.119214	0.108558	0.130869	0.129537
T2	62	2062	2.42	0.46	0.205	0.055	0.039	0.244	0.016	0.042	0.218	0.202	0.193069	0.181394	-0.006932	-0.000512	0.016241	-0.30631	0.011632	-0.086557	0.007496	0.153297	0.049796	0.001354	-0.004763	0.012319	0.043251	0	95.088	0.181818	0.299367	0.355311	0.163503	0.257076	0.245088	0.217782	0.280053	0.080919	0.100899	0.164169	0.135198	0.080919	0.082584	0.176157	0.179154
T2	63	2063	2.42	0.46	0.235	0.025	0.009	0.244	0.016	0.042	0.218	0.202	0.0445545	0.150714	-0.009074	-0.000442	0.016677	0.011686	0.01149	0.149777	0.007171	-0.060093	0.050915	-0.000317	0.005941	0.012404	0.043849	0	96.6567	0.179615	0.324369	0.322709	0.173307	0.262616	0.244024	0.253652	0.239708	0.091965	0.087649	0.157371	0.166999	0.086653	0.086653	0.170651	0.152058
T2	64	2064	2.42	0.51	0.055	0.205	0.19	0.245	0.015	0.042	0.218	0.203	0.935961	0.202502	-0.004937	-0.001459	0.010198	0.153168	0.012036	-0.219659	0.00641	0.061678	-0.003811	-0.004336	0.022557	0.009831	0.027545	0	95.2507	0.25858	0.236921	0.240586	0.263912	0.261913	0.216594	0.284239	0.237254	0.124292	0.134289	0.103965	0.132956	0.112629	0.151283	0.137621	0.102966
T2	65	2065	2.42	0.51	0.085	0.175	0.16	0.245	0.015	0.042	0.218	0.203	0.788177	0.205178	-0.006189	0.000179	0.010712	0.216588	0.011021	-0.09856	0.007113	-0.110289	-0.000565	-0.001601	0.016941	0.009778	0.027246	0	95.0364	0.235314	0.257219	0.236973	0.270495	0.258878	0.243611	0.284102	0.213409	0.132094	0.103219	0.117159	0.14006	0.126452	0.144042	0.126784	0.110189
T2	66	2066	2.42	0.51	0.115	0.145	0.13	0.245	0.015	0.042	0.218	0.203	0.640394	0.200947	-0.005876	0.000529	0.011466	0.046007	0.011356	-0.067392	0.007453	-0.072763	0.000265	-0.004215	0.01266	0.010263	0.030018	0	95.997	0.255171	0.254423	0.245701	0.244705	0.260404	0.223524	0.275604	0.240468	0.124097	0.131074	0.109644	0.144779	0.11388	0.130825	0.136307	0.109394
T2	67	2067	2.42	0.51	0.145	0.115	0.1	0.245	0.015	0.042	0.218	0.203	0.492611	0.198336	-0.007116	0.000554	0.011401	-0.210818	0.011606	-0.230076	0.006798	-0.055435	0.005025	-0.004568	0.006681	0.01018	0.029536	0	94.7508	0.251916	0.251583	0.277907	0.218594	0.254582	0.215595	0.254582	0.275242	0.105965	0.145951	0.110297	0.141286	0.105298	0.113296	0.148617	0.12929
T2	68	2068	2.42	0.51	0.175	0.085	0.07	0.245	0.015	0.042	0.218	0.203	0.344828	0.189871	-0.005898	0.000115	0.015477	-0.468158	0.011135	-0.238883	0.007284	-0.001318	0.019939	-0.005778	0.013101	0.011784	0.039574	0	92.5864	0.232411	0.265088	0.320107	0.182394	0.283428	0.2004	0.247082	0.26909	0.109036	0.123374	0.113038	0.152051	0.087362	0.095032	0.174391	0.145715
T2	69	2069	2.42	0.51	0.205	0.055	0.04	0.245	0.015	0.042	0.218	0.203	0.197044	0.179	-0.006666	9.4e-05	0.014186	-0.19618	0.011887	-0.151415	0.007035	0.041891	0.028819	-0.001874	0.012849	0.011431	0.037242	0	95.4305	0.187562	0.296974	0.341536	0.173928	0.277353	0.21849	0.252411	0.251746	0.101097	0.086465	0.141669	0.155304	0.076821	0.097107	0.176255	0.165281
T2	70	2070	2.42	0.51	0.235	0.025	0.01	0.245	0.015	0.042	0.218	0.203	0.0492611	0.149572	-0.006013	0.000424	0.016653	0.132443	0.011615	-0.065014	0.007658	-0.017156	0.038858	-0.003342	-0.004237	0.012528	0.044731	0	97.4916	0.165101	0.333557	0.331544	0.169799	0.242617	0.255034	0.248322	0.254027	0.077517	0.087584	0.169463	0.164094	0.08557	0.084228	0.165101	0.166443
T2	71	2071	2.42	0.56	0.055	0.205	0.19	0.245	0.015	0.042	0.218	0.203	0.935961	0.20208	-0.005723	-0.000851	0.009508	-0.089773	0.011902	-0.256818	0.006796	0.028875	-0.006942	-0.005187	0.019289	0.009631	0.026434	0	95.8499	0.277056	0.218781	0.242091	0.262071	0.284715	0.193473	0.287379	0.234432	0.131202	0.145854	0.087912	0.130869	0.105561	0.15651	0.153513	0.088578
T2	72	2072	2.42	0.56	0.085	0.175	0.16	0.245	0.015	0.042	0.218	0.203	0.788177	0.203409	-0.006293	4.8e-05	0.010537	0.052858	0.012568	-0.097505	0.007109	-0.026957	0.003809	-0.006692	0.039732	0.01032	0.030355	0	94.859	0.224368	0.272969	0.263648	0.239015	0.324234	0.177763	0.334221	0.163782	0.134154	0.090213	0.094874	0.178096	0.082889	0.156125	0.19008	0.073569
T2	73	2073	2.42	0.56	0.115	0.145	0.13	0.245	0.015	0.042	0.218	0.203	0.640394	0.200277	-0.005963	0.000786	0.011107	0.013125	0.010945	-0.073097	0.007389	-0.078755	0.002344	-0.004391	0.026391	0.009962	0.028286	0	93.9615	0.245591	0.256905	0.256572	0.240932	0.294842	0.205324	0.292512	0.207321	0.13178	0.11381	0.11381	0.143095	0.091514	0.149418	0.163062	0.093511
T2	74	2074	2.42	0.56	0.145	0.115	0.1	0.245	0.015	0.042	0.218	0.203	0.492611	0.200905	-0.006468	0.000804	0.011363	-0.174868	0.011399	-0.059113	0.006805	-0.016478	0.001762	-0.003649	0.020601	0.010089	0.029009	0	94.1899	0.254079	0.251082	0.264402	0.230436	0.297036	0.205794	0.275724	0.221445	0.136863	0.117216	0.108558	0.142524	0.097236	0.1332	0.160173	0.104229
T2	75	2075	2.42	0.56	0.175	0.085	0.07	0.245	0.015	0.042	0.218	0.203	0.344828	0.19219	-0.005715	9.9e-05	0.013366	-0.321993	0.011682	-0.155472	0.007318	0.058694	0.025245	-0.000357	0.013876	0.011085	0.035023	0	94.2857	0.202802	0.288526	0.347565	0.161107	0.288859	0.205804	0.243829	0.261508	0.104069	0.098732	0.13509	0.153436	0.070714	0.090394	0.18479	0.162775
T2	76	2076	2.42	0.56	0.205	0.055	0.04	0.245	0.015	0.042	0.218	0.203	0.197044	0.182017	-0.005815	0.000444	0.016915	-0.25069	0.011121	-0.109177	0.007552	0.115908	0.042852	-0.002905	0.016827	0.012475	0.044351	0	95.2933	0.178524	0.302527	0.360372	0.158577	0.287566	0.211436	0.249668	0.25133	0.098404	0.08012	0.141622	0.160904	0.069814	0.088763	0.189162	0.17121
T2	77	2077	2.42	0.56	0.235	0.025	0.01	0.245	0.015	0.042	0.218	0.203	0.0492611	0.150086	-0.008584	0.000612	0.017574	0.076892	0.012887	-0.200797	0.007727	-0.011177	0.039791	-5.5e-05	0.016393	0.013349	0.050788	0	96.3467	0.174217	0.321119	0.315123	0.18954	0.252498	0.22485	0.285809	0.236842	0.095603	0.078614	0.141905	0.179214	0.082945	0.106596	0.156895	0.158228
T2	78	2078	2.42	0.61	0.055	0.205	0.191	0.246	0.014	0.042	0.218	0.204	0.936275	0.200113	-8.8e-05	0.000141	0.011168	0.026261	0.010551	-0.099884	0.007593	0.008558	0.015639	0.008286	-0.00411	0.009895	0.027902	0	95.9599	0.209931	0.278755	0.286612	0.224701	0.234444	0.252043	0.251414	0.262099	0.115022	0.094909	0.150849	0.127907	0.101194	0.123507	0.119422	0.16719
T2	79	2079	2.42	0.61	0.085	0.175	0.161	0.246	0.014	0.042	0.218	0.204	0.789216	0.200096	0.0004	0.000661	0.012902	-0.132178	0.011225	-0.086872	0.007586	-0.112464	0.020398	0.000199	0.006983	0.010801	0.03325	0	96.5644	0.208096	0.291402	0.301773	0.198729	0.249247	0.235865	0.254266	0.260622	0.103714	0.104383	0.143526	0.147876	0.092339	0.10639	0.145534	0.15624
T2	80	2080	2.42	0.61	0.115	0.145	0.131	0.246	0.014	0.042	0.218	0.204	0.642157	0.200726	-0.001521	0.000684	0.011459	-0.043321	0.011438	-0.018215	0.006784	-0.135269	0.013518	0.003547	0.004081	0.010135	0.029274	0	95.0294	0.206297	0.296491	0.296819	0.200394	0.270581	0.231223	0.265661	0.232535	0.116104	0.090194	0.134798	0.161692	0.096425	0.103969	0.154477	0.142342
T2	81	2081	2.42	0.61	0.145	0.115	0.101	0.246	0.014	0.042	0.218	0.204	0.495098	0.201127	-0.001391	0.000812	0.010649	-0.065993	0.010955	-0.006586	0.007056	-0.016759	0.016086	0.00576	0.005018	0.009716	0.026905	0	95.2556	0.208515	0.297352	0.313108	0.181026	0.27355	0.234663	0.243714	0.248072	0.112303	0.096212	0.155548	0.141804	0.079115	0.101911	0.161247	0.151861
T2	82	2082	2.42	0.61	0.175	0.085	0.071	0.246	0.014	0.042	0.218	0.204	0.348039	0.194552	-0.002005	0.000625	0.015059	-0.327945	0.011773	-0.002581	0.007688	0.095939	0.032126	0.009365	-0.003594	0.011895	0.040328	0	96.0958	0.206386	0.268598	0.357472	0.167544	0.273535	0.221198	0.214944	0.290323	0.109612	0.096774	0.146149	0.122449	0.075049	0.092495	0.163924	0.193548
T2	83	2083	2.42	0.61	0.205	0.055	0.041	0.246	0.014	0.042	0.218	0.204	0.20098	0.181233	-0.002631	-1.2e-05	0.01829	-0.229892	0.012174	0.009399	0.00808	-0.021697	0.047914	0.00168	0.000927	0.013516	0.052062	0	94.8573	0.186751	0.306258	0.347537	0.159454	0.2753	0.231025	0.234687	0.258988	0.102197	0.084554	0.15779	0.148469	0.073236	0.086218	0.173103	0.174434
T2	84	2084	2.42	0.61	0.234	0.026	0.012	0.246	0.014	0.042	0.218	0.204	0.0588235	0.154203	-0.004005	-0.001327	0.018473	-0.017551	0.012448	-0.083474	0.007848	-0.078543	0.039202	0.000424	0.012257	0.013636	0.05299	0	97.7295	0.189008	0.310322	0.319035	0.181635	0.250335	0.23693	0.255027	0.257708	0.090147	0.098861	0.155161	0.155161	0.081769	0.099866	0.160188	0.158847
T2	85	2085	2.42	0.66	0.055	0.205	0.191	0.246	0.014	0.042	0.218	0.204	0.936275	0.204001	0.000601	-0.00073	0.010357	-0.077247	0.011108	-0.015212	0.0071	0.046114	0.008804	-0.00047	0.010093	0.009679	0.026701	0	95.0199	0.209124	0.27306	0.288378	0.229437	0.277056	0.223443	0.279054	0.220446	0.114219	0.094905	0.123543	0.149517	0.0999	0.129537	0.162837	0.125541
T2	86	2086	2.42	0.66	0.085	0.175	0.161	0.246	0.014	0.042	0.218	0.204	0.789216	0.205312	0.000369	0.000453	0.010739	-0.221658	0.011687	-0.009771	0.006509	0.116559	0.012967	-0.003087	0.011743	0.009904	0.027958	0	95.9969	0.220948	0.271235	0.290776	0.21704	0.272538	0.228244	0.260031	0.239187	0.115685	0.105263	0.121939	0.149297	0.106305	0.110735	0.156853	0.133924
T2	87	2087	2.42	0.66	0.115	0.145	0.131	0.246	0.014	0.042	0.218	0.204	0.642157	0.202691	-0.000717	0.000936	0.011651	-0.294564	0.011017	0.152015	0.007267	0.192294	0.023174	0.003267	0.013891	0.010164	0.029444	0	95.879	0.206069	0.28076	0.297432	0.215739	0.278426	0.236412	0.260087	0.225075	0.111037	0.095032	0.14138	0.13938	0.095032	0.120707	0.167389	0.130043
T2	88	2088	2.42	0.66	0.145	0.115	0.101	0.246	0.014	0.042	0.218	0.204	0.495098	0.200464	-0.000993	0.000715	0.014992	-0.593704	0.011188	0.02944	0.007091	0.260084	0.03777	0.003259	0.017618	0.01155	0.03802	0	94.8488	0.201333	0.283667	0.351333	0.163667	0.31	0.2	0.247333	0.242667	0.12	0.081333	0.129	0.154667	0.071	0.092667	0.19	0.161333
T2	89	2089	2.42	0.66	0.175	0.085	0.071	0.246	0.014	0.042	0.218	0.204	0.348039	0.192042	-0.001309	0.000234	0.017478	-0.603052	0.01197	0.131299	0.007622	0.161283	0.044514	-0.000599	0.030418	0.012998	0.048151	0	96.0562	0.199464	0.296681	0.337915	0.16594	0.310761	0.205498	0.257124	0.226617	0.113644	0.08582	0.128059	0.168622	0.077439	0.088502	0.197117	0.140798
T2	90	2090	2.42	0.66	0.205	0.055	0.041	0.246	0.014	0.042	0.218	0.204	0.20098	0.180317	-0.001786	-0.0005	0.016517	-0.211174	0.010973	0.066048	0.007964	0.175675	0.040524	0.002277	0.012835	0.012338	0.043381	0	94.8513	0.183451	0.31238	0.324888	0.179282	0.260744	0.243105	0.248557	0.247595	0.100706	0.082745	0.146568	0.165811	0.096536	0.082745	0.160038	0.164849
T2	91	2091	2.42	0.66	0.234	0.026	0.012	0.246	0.014	0.042	0.218	0.204	0.0588235	0.152158	-0.003531	-0.000561	0.01747	-0.112619	0.01246	0.075361	0.007649	0.090508	0.054191	-0.001174	0.01609	0.013153	0.049302	0	97.4124	0.148418	0.348418	0.339241	0.163924	0.25	0.242405	0.269937	0.237658	0.079747	0.068671	0.166772	0.181646	0.075633	0.088291	0.170253	0.168987
T2	92	2092	2.42	0.71	0.055	0.205	0.189	0.244	0.016	0.042	0.218	0.202	0.935644	0.206378	0.000951	-0.001191	0.010214	-0.093693	0.010006	0.04051	0.006531	0.228958	0.013727	-0.003124	0.015015	0.009076	0.023475	0	96.4215	0.212695	0.28016	0.267198	0.239947	0.26321	0.233965	0.286142	0.216683	0.108009	0.104686	0.115985	0.164174	0.117979	0.121967	0.155201	0.111997
T2	93	2093	2.42	0.71	0.085	0.175	0.159	0.244	0.016	0.042	0.218	0.202	0.787129	0.206122	-0.000311	-0.000443	0.011086	-0.255711	0.010708	0.182813	0.006832	0.100916	0.011552	-0.002959	0.017573	0.009734	0.027003	0	97.5727	0.233184	0.26009	0.28091	0.225817	0.285714	0.2287	0.257207	0.228379	0.122998	0.110186	0.109545	0.150545	0.119154	0.106662	0.162716	0.118193
T2	94	2094	2.42	0.71	0.115	0.145	0.129	0.244	0.016	0.042	0.218	0.202	0.638614	0.208829	-0.000604	7.8e-05	0.011117	-0.314201	0.010163	0.085411	0.006379	0.072296	0.01921	0.000459	0.020543	0.009444	0.025418	0	96.4772	0.231333	0.268333	0.293333	0.207	0.296667	0.215333	0.26	0.228	0.129333	0.102	0.119333	0.149	0.096	0.111	0.167333	0.126
T2	95	2095	2.42	0.71	0.145	0.115	0.099	0.244	0.016	0.042	0.218	0.202	0.490099	0.202457	-0.001162	0.000506	0.012599	-0.46243	0.010208	0.099853	0.007043	0.298957	0.031683	0.0008	0.013094	0.010207	0.02969	0	94.8015	0.188626	0.289731	0.334913	0.18673	0.283728	0.215166	0.261295	0.23981	0.10237	0.086256	0.120379	0.169352	0.094787	0.091943	0.181359	0.153555
T2	96	2096	2.42	0.71	0.175	0.085	0.069	0.244	0.016	0.042	0.218	0.202	0.341584	0.1965	-0.001359	-0.000194	0.015365	-0.532847	0.010531	0.146005	0.007155	0.298712	0.035451	-0.001539	0.02508	0.011521	0.037826	0	94.3465	0.192128	0.296197	0.332221	0.179453	0.287859	0.209473	0.266177	0.236491	0.113409	0.078719	0.127752	0.168446	0.081721	0.097732	0.17445	0.157772
T2	97	2097	2.42	0.71	0.205	0.055	0.039	0.244	0.016	0.042	0.218	0.202	0.193069	0.179442	-0.000544	0.00066	0.017124	-0.577236	0.011951	0.039547	0.007639	0.30163	0.044734	-0.000999	0.027337	0.012837	0.046966	0	95.9419	0.182781	0.293709	0.343377	0.180132	0.278808	0.209272	0.26457	0.247351	0.098013	0.084768	0.124503	0.169205	0.084768	0.095364	0.180795	0.162583
T2	98	2098	2.42	0.71	0.234	0.026	0.01	0.244	0.016	0.042	0.218	0.202	0.049505	0.157453	0.001489	-0.000542	0.019315	-0.374406	0.012927	0.067143	0.007403	0.14961	0.046724	0.00172	0.013824	0.014083	0.056524	0	97.5124	0.182302	0.318363	0.328343	0.170991	0.262808	0.24185	0.247505	0.247838	0.09348	0.088822	0.155023	0.16334	0.086826	0.084165	0.169328	0.159015
T2	99	2099	2.42	0.76	0.055	0.205	0.191	0.246	0.014	0.042	0.218	0.204	0.936275	0.205111	-8.3e-05	-0.002508	0.009994	-0.444831	0.010917	0.162361	0.006083	0.354802	0.008219	-0.008092	0.022209	0.009239	0.024326	0	96.828	0.235255	0.241622	0.282507	0.240617	0.295576	0.207775	0.274464	0.222185	0.118298	0.116957	0.088137	0.153485	0.119638	0.120979	0.177279	0.105228
T2	100	2100	2.42	0.76	0.085	0.175	0.161	0.246	0.014	0.042	0.218	0.204	0.789216	0.20608	-0.000772	-0.000733	0.009715	-0.32253	0.010054	0.283694	0.006856	0.214126	0.013911	-0.003586	0.014628	0.00899	0.023036	0	95.8782	0.234097	0.267494	0.279898	0.218511	0.291667	0.233142	0.252863	0.222328	0.114186	0.119911	0.128499	0.138995	0.104644	0.113868	0.177481	0.102417
T2	101	2101	2.42	0.76	0.115	0.145	0.131	0.246	0.014	0.042	0.218	0.204	0.642157	0.204415	-0.000596	-0.000901	0.010909	-0.271722	0.010084	0.271162	0.007077	0.11495	0.01294	-0.006345	0.017068	0.0095	0.025724	0	96.7431	0.23449	0.263843	0.280187	0.221481	0.287525	0.225817	0.259506	0.227151	0.113409	0.121081	0.117412	0.146431	0.108406	0.113075	0.174116	0.106071
T2	102	2102	2.42	0.76	0.145	0.115	0.101	0.246	0.014	0.042	0.218	0.204	0.495098	0.202741	0.000482	-0.001414	0.012015	-0.52765	0.009924	0.195053	0.006739	0.10158	0.023567	-0.006303	0.02034	0.009802	0.027384	0	95.0151	0.223304	0.263936	0.305574	0.207186	0.283412	0.221289	0.249832	0.245467	0.100403	0.122901	0.118536	0.1454	0.102754	0.104433	0.183009	0.122565
T2	103	2103	2.42	0.76	0.175	0.085	0.071	0.246	0.014	0.042	0.218	0.204	0.348039	0.194968	0.000883	-0.000781	0.01395	-0.55013	0.011022	0.188094	0.007773	0.248769	0.041283	0.000665	0.019256	0.011203	0.035767	0	94.4065	0.193475	0.286134	0.344861	0.17553	0.299837	0.211093	0.250571	0.238499	0.103426	0.090049	0.131158	0.154976	0.079935	0.095595	0.196411	0.14845
T2	104	2104	2.42	0.76	0.205	0.055	0.041	0.246	0.014	0.042	0.218	0.204	0.20098	0.182454	0.000354	-5.3e-05	0.017182	-0.391987	0.012103	0.048299	0.007983	0.333437	0.049982	0.005617	0.016066	0.01298	0.048015	0	94.6405	0.165331	0.319305	0.342685	0.172679	0.257515	0.237475	0.254509	0.250501	0.085838	0.079492	0.167669	0.151637	0.069806	0.102872	0.171677	0.171009
T2	105	2105	2.42	0.76	0.235	0.025	0.011	0.246	0.014	0.042	0.218	0.204	0.0539216	0.157772	-0.000991	-0.000345	0.019279	-0.246761	0.013032	0.077905	0.007685	0.102784	0.052482	0.000375	0.016763	0.014149	0.057054	0	97.6834	0.172636	0.321071	0.336883	0.169409	0.261697	0.238141	0.252339	0.247822	0.087125	0.085511	0.159729	0.161342	0.078412	0.090997	0.174572	0.16231
T2	106	2106	2.42	0.81	0.055	0.205	0.19	0.245	0.015	0.042	0.218	0.203	0.935961	0.207979	0.000333	-0.001746	0.009637	-0.014511	0.010239	0.32302	0.00584	0.062921	0.012322	-0.005356	0.020706	0.00879	0.022021	0	95.4031	0.231361	0.272818	0.250752	0.245069	0.293547	0.22434	0.293547	0.188566	0.126713	0.104647	0.10331	0.169509	0.12103	0.124039	0.166834	0.083918
T2	107	2107	2.42	0.81	0.085	0.175	0.16	0.245	0.015	0.042	0.218	0.203	0.788177	0.205398	-0.000602	-0.000934	0.011084	-0.417463	0.010512	0.286194	0.006657	0.176743	0.015551	-0.005838	0.018039	0.009621	0.026378	0	95.1275	0.239159	0.257929	0.28835	0.214563	0.307443	0.217152	0.25534	0.220065	0.127832	0.111327	0.105502	0.152427	0.11165	0.102913	0.179612	0.108738
T2	108	2108	2.42	0.81	0.115	0.145	0.13	0.245	0.015	0.042	0.218	0.203	0.640394	0.202577	-0.000162	-0.00022	0.011204	-0.612438	0.010877	0.141664	0.007209	0.257885	0.018438	0.001151	-0.000275	0.00993	0.028101	0	95.3395	0.241068	0.24975	0.302838	0.206344	0.274791	0.233723	0.222371	0.269115	0.123205	0.117863	0.124875	0.124875	0.108848	0.097496	0.151586	0.151252
T2	109	2109	2.42	0.81	0.145	0.115	0.1	0.245	0.015	0.042	0.218	0.203	0.492611	0.20304	-0.000131	-0.000868	0.011098	-0.338923	0.009017	0.124741	0.006791	0.232062	0.022538	-0.001909	0.007394	0.009139	0.023806	0	95.7234	0.204424	0.277145	0.298928	0.219504	0.271113	0.235925	0.260724	0.232239	0.100871	0.103552	0.126676	0.150469	0.109249	0.110255	0.170241	0.128686
T2	110	2110	2.42	0.81	0.175	0.085	0.07	0.245	0.015	0.042	0.218	0.203	0.344828	0.19449	0.00088	-0.000249	0.015146	-0.669945	0.010754	-0.049895	0.007437	0.123087	0.035949	-0.003148	0.008289	0.011552	0.038033	0	94.4259	0.23701	0.269523	0.330902	0.162565	0.278943	0.201762	0.230325	0.28897	0.113643	0.123367	0.122455	0.147068	0.079307	0.083257	0.165299	0.165603
T2	111	2111	2.42	0.81	0.205	0.055	0.04	0.245	0.015	0.042	0.218	0.203	0.197044	0.187774	-1.2e-05	8.5e-05	0.016547	-0.489645	0.011136	0.031447	0.007422	0.273096	0.044032	0.004401	0.015857	0.012287	0.043025	0	94.8001	0.191438	0.2858	0.326801	0.19596	0.266506	0.228218	0.253542	0.251733	0.10401	0.087428	0.144408	0.141393	0.083811	0.11215	0.162496	0.164305
T2	112	2112	2.42	0.81	0.235	0.025	0.01	0.245	0.015	0.042	0.218	0.203	0.0492611	0.15399	0.000932	8.3e-05	0.018627	-0.114993	0.01355	0.08966	0.007649	0.057242	0.049643	-0.001707	-0.007448	0.014013	0.055961	0	97.7446	0.163394	0.337105	0.326123	0.173378	0.232612	0.264559	0.245923	0.256905	0.078869	0.084526	0.169717	0.167388	0.094842	0.078536	0.153744	0.172379
T2	113	2113	2.42	0.86	0.055	0.205	0.19	0.245	0.015	0.042	0.218	0.203	0.935961	0.207329	-0.000361	-0.001672	0.010226	-0.19308	0.010999	0.171085	0.006068	0.242751	0.009917	0.000359	0.0036	0.009352	0.024926	0	96.3504	0.25	0.240013	0.261318	0.248668	0.265646	0.240013	0.248668	0.245672	0.126831	0.123169	0.113848	0.126165	0.126165	0.122503	0.138815	0.122503
T2	114	2114	2.42	0.86	0.085	0.175	0.16	0.245	0.015	0.042	0.218	0.203	0.788177	0.203554	-0.001368	-0.001276	0.010488	-0.314071	0.010131	0.119225	0.006702	0.118869	0.012131	-0.009458	0.000957	0.009265	0.024467	0	97.6589	0.25	0.247651	0.265101	0.237248	0.261409	0.253356	0.231544	0.253691	0.117114	0.132886	0.107383	0.140268	0.145973	0.091275	0.144295	0.120805
T2	115	2115	2.42	0.86	0.115	0.145	0.13	0.245	0.015	0.042	0.218	0.203	0.640394	0.2046	0.000851	-0.000513	0.01129	-0.401161	0.009281	0.092104	0.007387	0.116234	0.02202	-0.006006	0.002586	0.009455	0.025478	0	95.3156	0.218	0.278	0.291333	0.212667	0.253333	0.251333	0.239333	0.256	0.096667	0.121333	0.126	0.152	0.125333	0.087333	0.156667	0.134667
T2	116	2116	2.42	0.86	0.145	0.115	0.1	0.245	0.015	0.042	0.218	0.203	0.492611	0.201267	0.000637	0.000159	0.013318	-0.285004	0.010399	0.005288	0.007246	0.102909	0.027819	-0.000868	0.001074	0.010614	0.03211	0	94.8966	0.205754	0.297424	0.296755	0.200067	0.241552	0.24724	0.250251	0.260957	0.101706	0.104048	0.146537	0.150887	0.100703	0.099364	0.139846	0.156909
T2	117	2117	2.42	0.86	0.175	0.085	0.07	0.245	0.015	0.042	0.218	0.203	0.344828	0.19532	0.001787	-0.000247	0.015697	-0.456777	0.00998	0.104753	0.007379	0.138398	0.03949	-0.002024	-0.002797	0.011554	0.038043	0	93.3846	0.206099	0.289209	0.330429	0.174263	0.269772	0.233579	0.229893	0.266756	0.091823	0.114276	0.145442	0.143767	0.088137	0.086126	0.177949	0.15248
T2	118	2118	2.42	0.86	0.205	0.055	0.04	0.245	0.015	0.042	0.218	0.203	0.197044	0.179278	0.00196	-0.000275	0.018617	-0.387969	0.010977	0.029502	0.007636	0.184583	0.050162	-0.00025	-0.007832	0.013234	0.049914	0	94.5055	0.196727	0.295591	0.331663	0.176019	0.249165	0.248497	0.223113	0.279225	0.089178	0.107548	0.159987	0.135605	0.08851	0.087508	0.159987	0.171677
T2	119	2119	2.42	0.86	0.235	0.025	0.01	0.245	0.015	0.042	0.218	0.203	0.0492611	0.157474	0.002814	0.000113	0.019241	-0.130089	0.012993	0.030995	0.007871	0.125878	0.054307	0.003727	0.002991	0.014154	0.057093	0	97.7401	0.175392	0.318106	0.326442	0.18006	0.258753	0.240413	0.257753	0.243081	0.098033	0.077359	0.151717	0.166389	0.088696	0.091364	0.16072	0.165722
T2	120	2120	2.42	0.91	0.055	0.205	0.191	0.246	0.014	0.042	0.218	0.204	0.936275	0.216169	0.000623	-0.00378	0.011493	-0.261567	0.012237	0.186091	0.006808	0.106857	0.006026	0.002294	0.005629	0.010459	0.031178	0	96.7186	0.251662	0.246676	0.26363	0.238032	0.26363	0.254987	0.229721	0.251662	0.130319	0.121343	0.132646	0.114029	0.12234	0.115691	0.133311	0.130319
T2	121	2121	2.42	0.91	0.085	0.175	0.161	0.246	0.014	0.042	0.218	0.204	0.789216	0.219116	0.001646	-0.00275	0.01125	-0.164797	0.010632	0.256464	0.007367	0.059576	0.010826	0.002821	0.020602	0.009897	0.027918	0	96.7645	0.26263	0.256273	0.253931	0.227166	0.302442	0.222482	0.260957	0.214118	0.154232	0.108397	0.117765	0.138508	0.104717	0.122449	0.14821	0.105721
T2	122	2122	2.42	0.91	0.115	0.145	0.131	0.246	0.014	0.042	0.218	0.204	0.642157	0.220797	0.001194	-0.001751	0.010898	-0.523195	0.010397	0.079476	0.00763	-0.011772	0.017583	-0.002538	0.009726	0.009748	0.027084	0	95.6775	0.230864	0.286505	0.30372	0.178912	0.284353	0.222564	0.242853	0.250231	0.114356	0.116508	0.130956	0.155549	0.091608	0.087304	0.169997	0.133723
T2	123	2123	2.42	0.91	0.145	0.115	0.101	0.246	0.014	0.042	0.218	0.204	0.495098	0.220389	0.000959	-0.002271	0.011617	-0.438585	0.00974	0.021651	0.007162	0.095487	0.020139	0.00578	0.000832	0.00968	0.026707	0	94.9485	0.215333	0.279	0.304667	0.201	0.248	0.250333	0.229667	0.272	0.105667	0.109667	0.155667	0.123333	0.094667	0.106333	0.142333	0.162333
T2	124	2124	2.42	0.91	0.175	0.085	0.071	0.246	0.014	0.042	0.218	0.204	0.348039	0.217075	0.000946	-0.001793	0.015482	-0.513412	0.009857	0.015958	0.007243	0.312425	0.037538	0.000715	-0.001095	0.011391	0.036982	0	93.7229	0.202171	0.287442	0.345116	0.165271	0.271008	0.234109	0.218605	0.276279	0.105116	0.097054	0.142636	0.144806	0.091473	0.073798	0.165891	0.179225
T2	125	2125	2.42	0.91	0.205	0.055	0.041	0.246	0.014	0.042	0.218	0.204	0.20098	0.201652	0.003245	-0.000706	0.017256	-0.390934	0.010775	0.039614	0.007766	0.284726	0.049961	-0.001615	0.002511	0.012572	0.045046	0	94.5677	0.190845	0.288524	0.345261	0.175371	0.263378	0.230496	0.233398	0.272727	0.088975	0.10187	0.142811	0.145712	0.087685	0.087685	0.174404	0.170858
T2	126	2126	2.42	0.91	0.236	0.024	0.01	0.246	0.014	0.042	0.218	0.204	0.0490196	0.164495	0.00048	-0.000402	0.0205	-0.073898	0.013833	0.034627	0.007951	0.078356	0.058352	0.000828	0.004314	0.014998	0.064107	0	98.0724	0.172	0.322667	0.323333	0.182	0.246667	0.253	0.251667	0.248667	0.082333	0.089667	0.16	0.162667	0.093	0.089	0.164333	0.159
T2	127	2127	2.42	0.96	0.055	0.205	0.191	0.246	0.014	0.042	0.218	0.204	0.936275	0.217475	0.000808	-0.002999	0.01158	-0.130322	0.011117	0.193916	0.006372	0.119804	0.007254	-0.00144	-0.020893	0.009971	0.028336	0	96.5131	0.237664	0.262961	0.261711	0.237664	0.216427	0.296065	0.20456	0.282948	0.092442	0.145222	0.155528	0.107433	0.140537	0.097127	0.123985	0.137726
T2	128	2128	2.42	0.96	0.085	0.175	0.161	0.246	0.014	0.042	0.218	0.204	0.789216	0.221482	0.001397	-0.001102	0.010732	-0.250813	0.009748	0.104479	0.007103	0.157757	0.01332	-0.003559	-0.002231	0.009321	0.024763	0	95.6427	0.216916	0.269975	0.292759	0.22035	0.259051	0.256242	0.234082	0.250624	0.094257	0.122659	0.134519	0.135456	0.121723	0.098627	0.164794	0.127965
T2	129	2129	2.42	0.96	0.115	0.145	0.131	0.246	0.014	0.042	0.218	0.204	0.642157	0.219929	0.002706	-0.000367	0.011538	-0.239582	0.009652	0.080613	0.007711	0.071683	0.016512	0.00045	0.00603	0.009759	0.027145	0	96.6726	0.216329	0.278605	0.292014	0.213051	0.250596	0.249404	0.242253	0.257747	0.109952	0.106377	0.135578	0.143027	0.113826	0.099225	0.140644	0.151371
T2	130	2130	2.42	0.96	0.145	0.115	0.101	0.246	0.014	0.042	0.218	0.204	0.495098	0.216008	0.002273	-0.000745	0.012303	-0.635914	0.009588	-0.057409	0.007197	0.050584	0.022228	0.003697	-0.011667	0.009918	0.028034	0	93.6151	0.229508	0.279307	0.303743	0.187442	0.241262	0.247448	0.219301	0.291989	0.097433	0.132075	0.154655	0.124652	0.092793	0.094649	0.143829	0.159913
T2	131	2131	2.42	0.96	0.175	0.085	0.071	0.246	0.014	0.042	0.218	0.204	0.348039	0.210354	0.001285	-0.000548	0.014252	-0.703892	0.010146	-0.033408	0.007014	0.176571	0.039217	-0.00385	0.00795	0.010882	0.033748	0	93.4486	0.188522	0.299299	0.344344	0.167835	0.2666	0.219219	0.247915	0.266266	0.085419	0.103103	0.134801	0.164498	0.084418	0.083417	0.181181	0.163163
T2	132	2132	2.42	0.96	0.205	0.055	0.041	0.246	0.014	0.042	0.218	0.204	0.20098	0.196061	0.00053	-0.000922	0.018458	-0.111527	0.012264	-0.05478	0.008088	0.15573	0.05658	0.000963	-0.015163	0.01362	0.052871	0	95.8512	0.184468	0.299403	0.329271	0.186858	0.241099	0.254719	0.231541	0.27264	0.083871	0.100597	0.160335	0.139068	0.094385	0.092473	0.157228	0.172043
T2	133	2133	2.42	0.96	0.236	0.024	0.01	0.246	0.014	0.042	0.218	0.204	0.0490196	0.16979	-0.001368	-3e-05	0.01895	0.008707	0.01455	-0.024731	0.008319	0.095308	0.073363	-0.004877	-0.011587	0.014606	0.0608	0	97.3917	0.162188	0.323656	0.34285	0.171305	0.239923	0.258637	0.236324	0.265115	0.073177	0.089012	0.163628	0.160029	0.09501	0.076296	0.166747	0.176104
T2	134	2134	2.42	1.01	0.055	0.205	0.191	0.246	0.014	0.042	0.218	0.204	0.936275	0.217746	0.000583	-0.002972	0.014214	0.246581	0.010206	0.156521	0.006707	0.027593	0.017583	-0.004816	-0.005828	0.010819	0.033361	0	94.6222	0.238253	0.265387	0.228987	0.267373	0.24818	0.279285	0.253475	0.21906	0.114494	0.123759	0.133686	0.131701	0.145599	0.121774	0.133686	0.095301
T2	135	2135	2.42	1.01	0.085	0.175	0.161	0.246	0.014	0.042	0.218	0.204	0.789216	0.217932	0.000462	-0.001702	0.011969	0.161868	0.009395	0.19478	0.007259	0.101839	0.021825	0.001818	-0.013596	0.009733	0.027	0	96.0145	0.222222	0.274471	0.270172	0.233135	0.233466	0.282738	0.224868	0.258929	0.109458	0.112765	0.150794	0.123677	0.131944	0.10119	0.124008	0.146164
T2	136	2136	2.42	1.01	0.115	0.145	0.131	0.246	0.014	0.042	0.218	0.204	0.642157	0.216201	0.002797	-0.001035	0.011746	-0.112223	0.009011	0.097597	0.007668	-0.031865	0.034207	-0.001922	-0.013547	0.009626	0.026406	0	95.0996	0.228426	0.278553	0.29632	0.196701	0.252538	0.250635	0.224619	0.272208	0.112627	0.115799	0.140546	0.138008	0.110089	0.086612	0.139911	0.156409
T2	137	2137	2.42	1.01	0.145	0.115	0.101	0.246	0.014	0.042	0.218	0.204	0.495098	0.215711	0.004082	-0.001187	0.013031	-0.381058	0.009053	-0.037687	0.007352	0.148088	0.043803	-0.001012	-0.02367	0.010096	0.029053	0	91.6201	0.206794	0.286609	0.334433	0.172164	0.241755	0.251319	0.207454	0.299472	0.083773	0.123021	0.149406	0.137203	0.101913	0.070251	0.157982	0.176451
T2	138	2138	2.42	1.01	0.175	0.085	0.071	0.246	0.014	0.042	0.218	0.204	0.348039	0.214868	0.004578	-0.000414	0.013818	-0.289551	0.010043	-0.200245	0.006863	0.164074	0.03598	-0.000727	-0.017351	0.010629	0.032196	0	92.8336	0.219828	0.273541	0.307361	0.199271	0.224469	0.241711	0.231101	0.302719	0.088196	0.131631	0.140915	0.132626	0.100796	0.098475	0.136273	0.171088
T2	139	2139	2.42	1.01	0.205	0.055	0.041	0.246	0.014	0.042	0.218	0.204	0.20098	0.203179	0.002603	-9.3e-05	0.019822	-0.450701	0.011885	-0.073429	0.008203	0.136477	0.066526	-0.002996	-0.022717	0.01416	0.05714	0	95.6522	0.187521	0.291177	0.37001	0.151292	0.239852	0.237504	0.204965	0.317679	0.071453	0.116068	0.151292	0.139886	0.086213	0.065079	0.1684	0.20161
T2	140	2140	2.42	1.01	0.236	0.024	0.01	0.246	0.014	0.042	0.218	0.204	0.0490196	0.16288	-0.001259	0.000116	0.019529	-0.096081	0.013843	-0.048102	0.008166	0.071799	0.06453	-0.001727	0.007341	0.014603	0.060773	0	97.4658	0.170234	0.315719	0.337793	0.176254	0.262207	0.228428	0.263545	0.245819	0.094314	0.07592	0.146154	0.169565	0.082274	0.09398	0.167893	0.1699
T2	141	2141	2.42	1.06	0.055	0.205	0.191	0.246	0.014	0.042	0.218	0.204	0.936275	0.214727	-6e-06	-0.002346	0.013672	-0.09493	0.010081	0.154384	0.00751	0.054704	0.020929	0.000427	-0.029701	0.010723	0.032771	0	95.6635	0.225797	0.273043	0.27942	0.221739	0.215652	0.293333	0.201449	0.289565	0.090725	0.135072	0.15913	0.113913	0.134203	0.087536	0.124928	0.154493
T2	142	2142	2.42	1.06	0.085	0.175	0.161	0.246	0.014	0.042	0.218	0.204	0.789216	0.214881	0.002918	-0.001242	0.011427	-0.053862	0.00932	0.14646	0.008342	0.033542	0.021793	0.00115	-0.019833	0.009781	0.027267	0	93.9032	0.213098	0.286237	0.290891	0.209774	0.240027	0.262633	0.233378	0.263963	0.111037	0.102061	0.151596	0.134641	0.111037	0.098737	0.128989	0.161902
T2	143	2143	2.42	1.06	0.115	0.145	0.131	0.246	0.014	0.042	0.218	0.204	0.642157	0.219153	0.003985	-0.000506	0.011723	0.126818	0.008728	0.149115	0.007379	-0.07284	0.022599	0.000274	-0.013838	0.009453	0.025466	0	94.9788	0.206998	0.306082	0.264879	0.222041	0.219424	0.27894	0.249182	0.252453	0.099411	0.107587	0.160889	0.145193	0.118051	0.10399	0.120013	0.144866
T2	144	2144	2.42	1.06	0.145	0.115	0.101	0.246	0.014	0.042	0.218	0.204	0.495098	0.211886	0.005356	0.000381	0.012714	-0.120866	0.009216	0.083763	0.007473	0.093713	0.027568	-0.005514	-0.026575	0.010041	0.028732	0	93.6793	0.228381	0.264775	0.296494	0.210351	0.225042	0.271119	0.204007	0.299833	0.07813	0.15025	0.145242	0.119533	0.125876	0.084474	0.146912	0.149583
T2	145	2145	2.42	1.06	0.175	0.085	0.071	0.246	0.014	0.042	0.218	0.204	0.348039	0.207134	0.004176	-0.000571	0.017247	-0.38989	0.010451	-0.041669	0.007797	0.106215	0.051493	-0.002356	-0.029462	0.012483	0.044411	0	93.5859	0.200667	0.278667	0.363667	0.157	0.240333	0.243667	0.192	0.324	0.077	0.123667	0.150667	0.128	0.093	0.064	0.163333	0.200333
T2	146	2146	2.42	1.06	0.205	0.055	0.041	0.246	0.014	0.042	0.218	0.204	0.20098	0.198918	0.003019	-0.000868	0.019267	-0.330155	0.012205	0.05461	0.008203	0.066338	0.056164	-0.007652	-0.029544	0.013994	0.055809	0	93.5957	0.20542	0.280361	0.345601	0.168618	0.25092	0.245233	0.203747	0.3001	0.081298	0.124122	0.139177	0.141184	0.106056	0.062563	0.169622	0.175979
T2	147	2147	2.42	1.06	0.236	0.024	0.01	0.246	0.014	0.042	0.218	0.204	0.0490196	0.160112	0.00042	-9.2e-05	0.017945	-0.05646	0.01371	0.09056	0.008028	-0.080576	0.054759	-0.005046	-0.014406	0.013838	0.054571	0	98.1006	0.1875	0.323529	0.327874	0.161096	0.252005	0.242313	0.242313	0.263369	0.089238	0.098262	0.150735	0.172794	0.091578	0.069519	0.162767	0.165107
T3	1	3001	2.85	0.06	0.055	0.205	0.172	0.227	0.033	0.041	0.219	0.186	0.924731	0.237734	-0.014932	0.003942	0.010494	0.248187	0.008432	-0.338048	0.006649	0.14561	0.009412	-0.002997	5.4e-05	0.008669	0.021417	0	95.7086	0.204872	0.29029	0.284284	0.220554	0.2329	0.237237	0.273607	0.256256	0.085085	0.119786	0.1338	0.15649	0.103437	0.117117	0.147814	0.13647
T3	2	3002	2.85	0.06	0.085	0.175	0.142	0.227	0.033	0.041	0.219	0.186	0.763441	0.231122	-0.016686	0.008332	0.00949	-0.222951	0.007718	-0.179747	0.006867	0.050509	0.013894	-0.002407	-0.00454	0.008099	0.018693	0	94.3984	0.229874	0.267132	0.282768	0.220226	0.245842	0.232535	0.254824	0.2668	0.093812	0.136061	0.132735	0.134398	0.0998	0.120426	0.152029	0.130739
T3	3	3003	2.85	0.06	0.115	0.145	0.112	0.227	0.033	0.041	0.219	0.186	0.602151	0.227364	-0.016632	0.01112	0.012011	-0.121172	0.009179	0.032026	0.007436	-0.050948	0.009328	0.005772	-0.000146	0.009726	0.026962	0	95.2412	0.253563	0.24826	0.265496	0.232681	0.26417	0.233676	0.247265	0.254889	0.134239	0.119324	0.128605	0.119655	0.105071	0.12761	0.12993	0.135565
T3	4	3004	2.85	0.06	0.145	0.115	0.082	0.227	0.033	0.041	0.219	0.186	0.44086	0.220931	-0.016921	0.014288	0.013715	-0.428543	0.00976	-0.255706	0.007925	0.126749	0.031464	0.004751	-0.012939	0.010742	0.032886	0	93.2648	0.236606	0.254908	0.303161	0.205324	0.245923	0.237271	0.222962	0.293844	0.11015	0.126456	0.136439	0.118469	0.100832	0.104493	0.135774	0.167388
T3	5	3005	2.85	0.06	0.175	0.085	0.052	0.227	0.033	0.041	0.219	0.186	0.27957	0.206086	-0.019008	0.016	0.015111	-0.180933	0.010818	-0.053124	0.008013	0.211452	0.052751	0.003174	-0.001222	0.011685	0.038911	0	95.8638	0.178685	0.304403	0.332802	0.18411	0.253669	0.245054	0.243459	0.257817	0.094129	0.084556	0.15635	0.148054	0.088705	0.095405	0.159541	0.173261
T3	6	3006	2.85	0.06	0.205	0.055	0.022	0.227	0.033	0.041	0.219	0.186	0.11828	0.201517	-0.011744	0.0151	0.015673	-0.117708	0.012784	-0.203037	0.008126	0.163496	0.04999	-0.008162	-0.02418	0.012584	0.045133	0	96.5163	0.185148	0.309024	0.322344	0.183483	0.229437	0.261405	0.231102	0.278055	0.068265	0.116883	0.158841	0.150183	0.102564	0.080919	0.161172	0.161172
T3	7	3007	2.85	0.06	0.218	0.042	0.009	0.227	0.033	0.041	0.219	0.186	0.0483871	0.18361	-0.020684	0.014055	0.016967	-0.014491	0.014796	0.074473	0.007537	0.13865	0.053137	-0.001373	-0.03036	0.013707	0.053543	0	97.2818	0.166475	0.323192	0.326923	0.18341	0.224455	0.283869	0.222732	0.268944	0.07434	0.092135	0.173938	0.149254	0.109931	0.073479	0.150115	0.176808
T3	8	3008	2.85	0.11	0.055	0.205	0.176	0.231	0.029	0.041	0.219	0.19	0.926316	0.229511	-0.020487	0.004748	0.010535	0.255723	0.009665	-0.350242	0.007443	0.188162	0.026872	-0.003991	0.009124	0.009306	0.024681	0	95.5511	0.181485	0.294372	0.298368	0.225774	0.231435	0.258075	0.262071	0.248418	0.074592	0.106893	0.142857	0.151515	0.115218	0.110556	0.156843	0.141525
T3	9	3009	2.85	0.11	0.085	0.175	0.146	0.231	0.029	0.041	0.219	0.19	0.768421	0.232852	-0.019684	0.009686	0.010178	0.070703	0.009211	-0.297291	0.007396	0.09613	0.022	-0.005928	0.002149	0.009002	0.023098	0	95.4138	0.206069	0.281094	0.301767	0.21107	0.223408	0.271424	0.22074	0.284428	0.064688	0.14138	0.144381	0.136712	0.127042	0.084028	0.15872	0.143048
T3	10	3010	2.85	0.11	0.115	0.145	0.116	0.231	0.029	0.041	0.219	0.19	0.610526	0.220719	-0.019435	0.013422	0.011835	-0.247543	0.010248	-0.441858	0.008327	0.137754	0.032321	-0.001965	-0.005091	0.010238	0.02987	0	93.0063	0.230795	0.270369	0.323246	0.17559	0.24709	0.241437	0.204523	0.30695	0.092118	0.138676	0.139009	0.13136	0.102428	0.073163	0.154972	0.168274
T3	11	3011	2.85	0.11	0.145	0.115	0.086	0.231	0.029	0.041	0.219	0.19	0.452632	0.215418	-0.019883	0.016711	0.013615	0.04381	0.010005	-0.299212	0.00782	0.162687	0.035815	-0.007155	0.003047	0.010749	0.032929	0	95.8014	0.199732	0.288725	0.319839	0.191703	0.250585	0.25092	0.229508	0.268986	0.081298	0.118434	0.135497	0.153229	0.115423	0.07628	0.169287	0.150552
T3	12	3012	2.85	0.11	0.175	0.085	0.056	0.231	0.029	0.041	0.219	0.19	0.294737	0.208113	-0.016106	0.018573	0.015393	0.055308	0.01261	-0.24766	0.008691	0.230717	0.054035	-0.007158	-0.0318	0.012537	0.044792	0	95.3218	0.175374	0.303494	0.327787	0.193344	0.206988	0.294842	0.201997	0.296173	0.059567	0.115807	0.17005	0.133444	0.124792	0.068552	0.147421	0.180366
T3	13	3013	2.85	0.11	0.205	0.055	0.026	0.231	0.029	0.041	0.219	0.19	0.136842	0.189994	-0.020254	0.018153	0.015287	-0.018125	0.014014	-0.299545	0.007884	0.161131	0.05365	0.001903	-0.006926	0.012809	0.046763	0	95.7751	0.17429	0.313523	0.346244	0.165943	0.246077	0.255092	0.224374	0.274457	0.073122	0.101169	0.168948	0.144574	0.086144	0.0798	0.172955	0.173289
T3	14	3014	2.85	0.11	0.221	0.039	0.01	0.231	0.029	0.041	0.219	0.19	0.0526316	0.176345	-0.022489	0.015603	0.017721	0.167748	0.016579	-0.13835	0.007493	0.253276	0.050559	-0.00272	-0.013018	0.014664	0.06128	0	97.5764	0.171162	0.315018	0.320679	0.19314	0.247752	0.265068	0.24309	0.244089	0.078255	0.092907	0.167166	0.147852	0.097902	0.095238	0.169497	0.151182
T3	15	3015	2.85	0.16	0.055	0.205	0.177	0.232	0.028	0.041	0.219	0.191	0.926702	0.23007	-0.020929	0.006272	0.011023	0.151337	0.010167	-0.390298	0.006041	0.249562	0.017083	-0.004417	0.016268	0.009334	0.02483	0	96.3811	0.204462	0.271728	0.28305	0.240759	0.255411	0.225774	0.286713	0.232101	0.096237	0.108225	0.116883	0.154845	0.108891	0.131868	0.159174	0.123876
T3	16	3016	2.85	0.16	0.085	0.175	0.147	0.232	0.028	0.041	0.219	0.191	0.769634	0.229581	-0.02064	0.011929	0.009954	0.022836	0.008968	-0.417251	0.006782	0.198161	0.019721	0.001299	0.005324	0.00867	0.021422	0	95.6943	0.205892	0.27921	0.293271	0.221627	0.229662	0.24774	0.253097	0.269501	0.105122	0.10077	0.136592	0.142618	0.111148	0.110479	0.12454	0.168731
T3	17	3017	2.85	0.16	0.115	0.145	0.117	0.232	0.028	0.041	0.219	0.191	0.612565	0.218203	-0.021853	0.015068	0.011454	-0.10511	0.00982	-0.426799	0.007784	0.284781	0.034371	0.001668	0.004494	0.009802	0.02738	0	95.3187	0.189603	0.282572	0.332223	0.195601	0.23992	0.236921	0.241253	0.281906	0.086305	0.103299	0.135621	0.146951	0.1013	0.094302	0.153615	0.178607
T3	18	3018	2.85	0.16	0.145	0.115	0.087	0.232	0.028	0.041	0.219	0.191	0.455497	0.20743	-0.020179	0.018697	0.015262	-0.2309	0.011219	-0.251025	0.008883	0.258295	0.05325	-0.001752	-0.004381	0.012079	0.041583	0	95.257	0.207459	0.273726	0.328671	0.190143	0.254412	0.255744	0.208125	0.281718	0.081585	0.125874	0.15651	0.117216	0.099234	0.090909	0.172827	0.155844
T3	19	3019	2.85	0.16	0.175	0.085	0.057	0.232	0.028	0.041	0.219	0.191	0.298429	0.196612	-0.016179	0.021515	0.015861	-0.004094	0.012154	-0.469995	0.008816	0.061758	0.045783	0.000206	-0.029714	0.01261	0.045316	0	95.4591	0.199468	0.303191	0.314827	0.182513	0.204122	0.269947	0.215758	0.310173	0.06383	0.135638	0.168883	0.134309	0.101064	0.081449	0.140293	0.174535
T3	20	3020	2.85	0.16	0.205	0.055	0.027	0.232	0.028	0.041	0.219	0.191	0.141361	0.174877	-0.02257	0.019721	0.016841	-0.14267	0.013925	-0.291788	0.00799	0.29173	0.058766	-0.005284	0.036986	0.013433	0.051429	0	96.2938	0.179651	0.30188	0.351578	0.166891	0.290463	0.198791	0.26998	0.240766	0.097381	0.08227	0.126259	0.175621	0.072532	0.094359	0.193083	0.158496
T3	21	3021	2.85	0.16	0.224	0.036	0.008	0.232	0.028	0.041	0.219	0.191	0.0418848	0.159294	-0.021296	0.015274	0.017392	0.059204	0.014515	-0.10594	0.007185	0.171996	0.053163	-0.003966	0.011442	0.013721	0.053653	0	97.6365	0.168948	0.323205	0.331219	0.176628	0.269783	0.244407	0.255426	0.230384	0.089482	0.079466	0.158598	0.164608	0.08581	0.090818	0.180301	0.150918
T3	22	3022	2.85	0.21	0.055	0.205	0.179	0.234	0.026	0.041	0.219	0.193	0.927461	0.223678	-0.021834	0.007285	0.009898	-0.066577	0.010462	-0.354999	0.00736	0.221828	0.02123	-0.007895	0.019292	0.009338	0.024852	0	93.9715	0.216683	0.272183	0.306414	0.204719	0.267198	0.211034	0.265869	0.255899	0.10103	0.115653	0.103689	0.168495	0.107345	0.097375	0.166168	0.140246
T3	23	3023	2.85	0.21	0.085	0.175	0.149	0.234	0.026	0.041	0.219	0.193	0.772021	0.220597	-0.023003	0.013196	0.011269	0.051921	0.009155	-0.490819	0.007343	0.240718	0.037207	-0.006792	0.011906	0.009394	0.02515	0	95.2902	0.185691	0.302829	0.32812	0.183361	0.242596	0.223627	0.262562	0.271215	0.089517	0.096173	0.124459	0.178369	0.099168	0.084193	0.153078	0.175042
T3	24	3024	2.85	0.21	0.115	0.145	0.119	0.234	0.026	0.041	0.219	0.193	0.61658	0.209792	-0.022248	0.018033	0.012406	-0.256274	0.010724	-0.339885	0.008108	0.365535	0.039202	-0.008433	0.007733	0.010562	0.031793	0	93.9575	0.192141	0.272061	0.349317	0.18648	0.262737	0.233766	0.224775	0.278721	0.080253	0.111888	0.1332	0.138861	0.100566	0.085914	0.182484	0.166833
T3	25	3025	2.85	0.21	0.145	0.115	0.089	0.234	0.026	0.041	0.219	0.193	0.46114	0.203764	-0.022293	0.019313	0.015127	-0.046701	0.011038	-0.215218	0.007849	0.265101	0.036536	-0.0035	0.014202	0.011723	0.039164	0	94.0338	0.19016	0.292221	0.309508	0.208112	0.258976	0.244016	0.256316	0.240691	0.082114	0.108045	0.140293	0.151928	0.103723	0.104388	0.176862	0.132646
T3	26	3026	2.85	0.21	0.175	0.085	0.059	0.234	0.026	0.041	0.219	0.193	0.305699	0.191689	-0.01974	0.022302	0.0157	0.102444	0.013355	-0.426355	0.008156	0.220968	0.043218	-0.00699	-0.019238	0.012798	0.046679	0	95.8527	0.171885	0.297135	0.325783	0.205197	0.207861	0.277149	0.225183	0.289807	0.056296	0.11559	0.158894	0.138241	0.118254	0.086942	0.151566	0.174217
T3	27	3027	2.85	0.21	0.205	0.055	0.029	0.234	0.026	0.041	0.219	0.193	0.150259	0.173385	-0.023958	0.021096	0.017646	-0.265239	0.014902	-0.047653	0.008088	0.293793	0.06162	-0.005458	0.019833	0.014129	0.056891	0	95.875	0.185844	0.298643	0.349386	0.166128	0.289916	0.234971	0.2298	0.245314	0.098255	0.087589	0.141241	0.157401	0.09373	0.072398	0.191661	0.157725
T3	28	3028	2.85	0.21	0.224	0.036	0.01	0.234	0.026	0.041	0.219	0.193	0.0518135	0.15122	-0.02631	0.014758	0.017244	0.00985	0.015809	-0.072901	0.007219	0.041196	0.044448	-0.003679	0.002741	0.014135	0.056942	0	96.3979	0.187997	0.324271	0.321286	0.166446	0.252984	0.257626	0.23309	0.2563	0.086538	0.101459	0.17374	0.150531	0.083886	0.08256	0.166446	0.154841
T3	29	3029	2.85	0.26	0.055	0.205	0.18	0.235	0.025	0.041	0.219	0.194	0.927835	0.220587	-0.022621	0.008278	0.011875	0.06644	0.009074	-0.128839	0.007872	0.326095	0.03114	-0.006776	0.005147	0.009752	0.027105	0	94.9325	0.182838	0.292739	0.320132	0.20429	0.242904	0.259076	0.237954	0.260066	0.071947	0.110891	0.145545	0.147195	0.113531	0.090759	0.170957	0.149175
T3	30	3030	2.85	0.26	0.085	0.175	0.15	0.235	0.025	0.041	0.219	0.194	0.773196	0.223128	-0.021696	0.013313	0.012151	-0.064045	0.00958	-0.107448	0.007038	0.190736	0.023294	-0.004023	0.004517	0.009814	0.02745	0	94.3891	0.22026	0.277241	0.286904	0.215595	0.236588	0.272243	0.220593	0.270576	0.100966	0.119294	0.14062	0.136621	0.131623	0.083972	0.135621	0.151283
T3	31	3031	2.85	0.26	0.115	0.145	0.12	0.235	0.025	0.041	0.219	0.194	0.618557	0.202121	-0.022283	0.019405	0.013824	-0.176745	0.010129	-0.224234	0.007799	0.232576	0.040254	-0.004996	0.003464	0.010871	0.033678	0	95.298	0.207973	0.287708	0.326578	0.177741	0.257475	0.235216	0.230233	0.277076	0.099336	0.108638	0.140199	0.147508	0.095017	0.082724	0.15814	0.168439
T3	32	3032	2.85	0.26	0.145	0.115	0.09	0.235	0.025	0.041	0.219	0.194	0.463918	0.197418	-0.022839	0.020698	0.014667	-0.102527	0.01145	-0.227613	0.00869	0.254043	0.048111	-0.008993	0.001373	0.011857	0.040064	0	94.9102	0.191923	0.296061	0.33478	0.177236	0.253338	0.241656	0.231642	0.273364	0.079439	0.112483	0.135848	0.160214	0.105808	0.071429	0.173899	0.160881
T3	33	3033	2.85	0.26	0.175	0.085	0.06	0.235	0.025	0.041	0.219	0.194	0.309278	0.17779	-0.02125	0.022506	0.01703	0.142019	0.012414	-0.137744	0.009294	0.336055	0.070933	-0.013218	0.003691	0.013298	0.050398	0	94.8871	0.141905	0.332445	0.346769	0.178881	0.241839	0.253831	0.257495	0.246835	0.058294	0.083611	0.159227	0.173218	0.094604	0.084277	0.183544	0.163225
T3	34	3034	2.85	0.26	0.205	0.055	0.03	0.235	0.025	0.041	0.219	0.194	0.154639	0.16367	-0.028859	0.019982	0.01855	-0.084442	0.014037	-0.217535	0.008205	0.219295	0.066758	0.000514	0.033686	0.014242	0.057806	0	96.8096	0.178	0.304	0.346	0.172	0.280667	0.220333	0.255667	0.243333	0.098	0.08	0.134	0.17	0.086333	0.085667	0.182667	0.163333
T3	35	3035	2.85	0.26	0.225	0.035	0.01	0.235	0.025	0.041	0.219	0.194	0.0515464	0.149311	-0.030232	0.016835	0.018552	0.237365	0.01692	-0.191622	0.007428	0.162162	0.060418	-0.006182	-0.009889	0.015118	0.065136	0	96.3334	0.142678	0.346952	0.329667	0.180704	0.230358	0.278441	0.249214	0.241986	0.064425	0.078253	0.179133	0.167819	0.099309	0.081395	0.165933	0.163734
T3	36	3036	2.85	0.31	0.055	0.205	0.18	0.235	0.025	0.041	0.219	0.194	0.927835	0.215205	-0.023853	0.008901	0.011814	-0.210574	0.009938	-0.131677	0.007175	0.301225	0.029905	0.002692	-0.013508	0.009829	0.027531	0	93.1735	0.197127	0.279653	0.342132	0.181089	0.243234	0.252923	0.207818	0.296024	0.091213	0.105914	0.151019	0.128633	0.101904	0.079185	0.152021	0.19011
T3	37	3037	2.85	0.31	0.085	0.175	0.15	0.235	0.025	0.041	0.219	0.194	0.773196	0.214436	-0.024683	0.013691	0.011428	-0.259856	0.009467	-0.0488	0.007523	0.313816	0.033205	0.005571	0.008114	0.009606	0.026297	0	96.0784	0.215	0.273667	0.328333	0.183	0.281	0.216667	0.24	0.262333	0.125333	0.089667	0.134667	0.139	0.082	0.101	0.155667	0.172667
T3	38	3038	2.85	0.31	0.115	0.145	0.12	0.235	0.025	0.041	0.219	0.194	0.618557	0.20463	-0.025404	0.017343	0.011529	0.042562	0.009859	-0.111577	0.006715	0.182607	0.024129	0.006164	-0.003729	0.009578	0.026145	0	93.6629	0.217304	0.273211	0.280532	0.228952	0.252912	0.264559	0.237604	0.244925	0.1198	0.097504	0.153078	0.120133	0.111481	0.117471	0.133111	0.147421
T3	39	3039	2.85	0.31	0.145	0.115	0.09	0.235	0.025	0.041	0.219	0.194	0.463918	0.191679	-0.026208	0.019723	0.01387	-0.141392	0.011271	-0.149792	0.00837	0.188605	0.035436	-0.006623	0.012042	0.011394	0.037	0	95.4892	0.208916	0.287092	0.309049	0.194943	0.272455	0.225882	0.256154	0.245509	0.108782	0.100133	0.124085	0.163007	0.101796	0.093147	0.163673	0.145376
T3	40	3040	2.85	0.31	0.175	0.085	0.06	0.235	0.025	0.041	0.219	0.194	0.309278	0.173925	-0.020518	0.022186	0.016271	0.026637	0.012154	-0.237955	0.008191	0.147453	0.05334	-0.008282	-0.001317	0.012644	0.04556	0	96.1845	0.19127	0.314895	0.314895	0.17894	0.248251	0.24092	0.252916	0.257914	0.079973	0.111296	0.147617	0.167278	0.093302	0.085638	0.168277	0.146618
T3	41	3041	2.85	0.31	0.205	0.055	0.03	0.235	0.025	0.041	0.219	0.194	0.154639	0.151568	-0.02864	0.021346	0.018265	0.055408	0.01347	-0.02256	0.007868	0.172907	0.056588	0.000669	0.036933	0.013868	0.054811	0	95.273	0.176078	0.317407	0.333445	0.17307	0.301036	0.214166	0.276311	0.208486	0.10725	0.068827	0.146676	0.170732	0.067491	0.10558	0.193785	0.139659
T3	42	3042	2.85	0.31	0.225	0.035	0.01	0.235	0.025	0.041	0.219	0.194	0.0515464	0.132633	-0.027856	0.017914	0.020219	0.144671	0.015353	0.005984	0.007609	0.218486	0.044024	-0.008349	-0.008563	0.015302	0.066731	0	96.7634	0.193815	0.300674	0.293631	0.21188	0.255052	0.261176	0.251378	0.232394	0.093999	0.099816	0.140539	0.160135	0.120637	0.091243	0.161053	0.132578
T3	43	3043	2.85	0.36	0.055	0.205	0.181	0.236	0.024	0.041	0.219	0.195	0.928205	0.216396	-0.022546	0.008956	0.010955	-0.312013	0.010233	-0.369974	0.006743	0.302435	0.02496	0.002104	0.007103	0.00949	0.025668	0	94.6914	0.217637	0.274875	0.320133	0.187354	0.25624	0.235607	0.226622	0.281531	0.10782	0.109817	0.141098	0.133777	0.094509	0.092845	0.148419	0.171714
T3	44	3044	2.85	0.36	0.085	0.175	0.151	0.236	0.024	0.041	0.219	0.195	0.774359	0.207187	-0.020688	0.01551	0.013072	-0.227226	0.009261	-0.057475	0.007725	0.328371	0.038838	0.00169	0.01237	0.010268	0.03005	0	94.6583	0.200666	0.275541	0.338103	0.185691	0.300832	0.223295	0.237937	0.237937	0.114809	0.085857	0.132113	0.143428	0.091181	0.094509	0.186023	0.15208
T3	45	3045	2.85	0.36	0.115	0.145	0.121	0.236	0.024	0.041	0.219	0.195	0.620513	0.188026	-0.021827	0.019178	0.015715	0.214548	0.011446	-0.191991	0.008597	0.184562	0.051875	-0.002042	0.029819	0.012273	0.04293	0	96.2189	0.167332	0.322023	0.327013	0.183633	0.28177	0.220226	0.285429	0.212575	0.096806	0.070526	0.140386	0.181637	0.07984	0.103792	0.184963	0.142049
T3	46	3046	2.85	0.36	0.145	0.115	0.091	0.236	0.024	0.041	0.219	0.195	0.466667	0.182477	-0.022614	0.020532	0.016928	-0.068966	0.011942	-0.271456	0.008122	0.053298	0.057872	-0.001203	0.034036	0.012847	0.047039	0	94.7578	0.178369	0.332446	0.329784	0.159401	0.287521	0.21198	0.279867	0.220632	0.093511	0.084859	0.139767	0.192679	0.072213	0.087188	0.19401	0.135774
T3	47	3047	2.85	0.36	0.175	0.085	0.061	0.236	0.024	0.041	0.219	0.195	0.312821	0.167864	-0.021395	0.022186	0.015992	-0.069709	0.011201	-0.199253	0.008271	0.12002	0.050434	-5.6e-05	0.000164	0.012242	0.042712	0	94.6108	0.191987	0.304174	0.323873	0.179967	0.263773	0.242738	0.241402	0.252087	0.089482	0.102504	0.154257	0.149917	0.088481	0.091486	0.17429	0.149583
T3	48	3048	2.85	0.36	0.205	0.055	0.031	0.236	0.024	0.041	0.219	0.195	0.158974	0.150964	-0.024163	0.020216	0.017207	0.027642	0.012667	-0.139351	0.007659	0.269822	0.049968	0.001258	-0.007983	0.013105	0.048945	0	94.4316	0.167886	0.311503	0.328125	0.192487	0.24734	0.268617	0.235372	0.24867	0.079787	0.088098	0.15891	0.152593	0.109707	0.082779	0.167553	0.160572
T3	49	3049	2.85	0.36	0.229	0.031	0.007	0.236	0.024	0.041	0.219	0.195	0.0358974	0.115325	-0.023487	0.016498	0.020146	0.138982	0.014141	-0.141919	0.00775	0.097058	0.04988	0.001016	0.001929	0.014898	0.063259	0	94.8539	0.197802	0.29637	0.298368	0.207459	0.247752	0.250749	0.25308	0.248418	0.097236	0.100566	0.134199	0.162171	0.11655	0.090909	0.150516	0.147852
T3	50	3050	2.85	0.41	0.055	0.205	0.186	0.241	0.019	0.041	0.219	0.2	0.93	0.210236	-0.018767	0.008588	0.011322	-0.179271	0.00979	-0.101663	0.007	0.286263	0.023852	0.001896	0.011867	0.00954	0.025939	0	94.8684	0.207553	0.277072	0.311497	0.203877	0.26738	0.233957	0.246992	0.251671	0.104947	0.102607	0.138703	0.138369	0.095254	0.108623	0.162433	0.149064
T3	51	3051	2.85	0.41	0.085	0.175	0.156	0.241	0.019	0.041	0.219	0.2	0.78	0.204581	-0.019424	0.01382	0.012316	-0.099285	0.009487	-0.237061	0.007085	0.222484	0.028481	0.004637	0.00912	0.009864	0.02773	0	94.7695	0.208197	0.276066	0.318033	0.197705	0.270164	0.223279	0.250492	0.256066	0.108197	0.1	0.123279	0.152787	0.1	0.097705	0.161967	0.156066
T3	52	3052	2.85	0.41	0.115	0.145	0.126	0.241	0.019	0.041	0.219	0.2	0.63	0.188864	-0.019204	0.017464	0.013891	-0.181005	0.009981	-0.216925	0.007791	0.12476	0.035511	-0.001478	0.004218	0.010852	0.033562	0	95.2524	0.205902	0.285379	0.306506	0.202213	0.251174	0.25285	0.234742	0.261234	0.092891	0.113011	0.150235	0.135144	0.102616	0.099598	0.158283	0.148223
T3	53	3053	2.85	0.41	0.145	0.115	0.096	0.241	0.019	0.041	0.219	0.2	0.48	0.185651	-0.022521	0.018327	0.012213	0.18778	0.011106	-0.196449	0.007488	0.161332	0.025839	0.005403	0.002004	0.010465	0.031214	0	94.791	0.205324	0.295175	0.27787	0.221631	0.242263	0.263894	0.252912	0.240932	0.112812	0.092512	0.147088	0.148087	0.116805	0.104825	0.129451	0.148419
T3	54	3054	2.85	0.41	0.175	0.085	0.066	0.241	0.019	0.041	0.219	0.2	0.33	0.171934	-0.022501	0.019336	0.016257	-0.140122	0.011179	-0.272245	0.007268	0.060631	0.040324	0.00505	0.019738	0.012139	0.041997	0	94.5018	0.21992	0.291444	0.296123	0.192513	0.266377	0.237968	0.245989	0.249666	0.117981	0.101939	0.135361	0.156083	0.102607	0.089906	0.148396	0.147727
T3	55	3055	2.85	0.41	0.205	0.055	0.036	0.241	0.019	0.041	0.219	0.2	0.18	0.147193	-0.021518	0.016696	0.018843	-0.220917	0.012855	-0.330527	0.007874	0.277092	0.064968	0.007716	0.018204	0.013932	0.055319	0	95.3234	0.17332	0.310379	0.35163	0.164671	0.262142	0.226547	0.248503	0.262808	0.091484	0.081836	0.154358	0.156021	0.072189	0.092482	0.170659	0.180971
T3	56	3056	2.85	0.41	0.235	0.025	0.006	0.241	0.019	0.041	0.219	0.2	0.03	0.109859	-0.018884	0.010973	0.020115	0.064998	0.014798	-0.261126	0.00723	0.217435	0.048108	-0.001098	0.012446	0.01501	0.064207	0	97.4503	0.191631	0.302889	0.305878	0.199601	0.258386	0.25274	0.249751	0.239123	0.099303	0.092328	0.143474	0.159415	0.109266	0.090335	0.159083	0.146795
T3	57	3057	2.85	0.46	0.055	0.205	0.189	0.244	0.016	0.041	0.219	0.203	0.931034	0.21008	-0.018227	0.008559	0.00961	-0.036465	0.009248	-0.357656	0.00644	0.307196	0.017513	0.004934	0.010677	0.008551	0.020838	0	95.7905	0.207779	0.284907	0.288896	0.218418	0.244348	0.241024	0.262301	0.252327	0.109707	0.098072	0.136968	0.147939	0.104056	0.114362	0.134641	0.154255
T3	58	3058	2.85	0.46	0.085	0.175	0.159	0.244	0.016	0.041	0.219	0.203	0.783251	0.200921	-0.018456	0.013963	0.012458	-0.039803	0.010297	-0.246191	0.007379	0.182074	0.022798	0.008317	0.013627	0.010258	0.029989	0	96.5803	0.214785	0.282384	0.300699	0.202131	0.270063	0.227772	0.256743	0.245421	0.115884	0.098901	0.132201	0.150183	0.095571	0.10656	0.154179	0.14652
T3	59	3059	2.85	0.46	0.115	0.145	0.129	0.244	0.016	0.041	0.219	0.203	0.635468	0.191796	-0.017751	0.017176	0.013742	-0.187524	0.01035	-0.196015	0.007716	0.323588	0.045665	0.003785	0.029413	0.010886	0.033773	0	95.0183	0.172552	0.304464	0.34477	0.178215	0.30946	0.206529	0.276149	0.207861	0.110926	0.061626	0.126915	0.177548	0.079614	0.098601	0.198534	0.146236
T3	60	3060	2.85	0.46	0.145	0.115	0.099	0.244	0.016	0.041	0.219	0.203	0.487685	0.181223	-0.018563	0.017738	0.013363	-0.242173	0.010823	-0.070834	0.007959	0.172785	0.04029	0.010891	0.024712	0.01094	0.03411	0	95.4019	0.201725	0.298607	0.331785	0.167883	0.30491	0.211679	0.254811	0.2286	0.128733	0.072993	0.142004	0.156603	0.069675	0.098208	0.176178	0.155607
T3	61	3061	2.85	0.46	0.175	0.085	0.069	0.244	0.016	0.041	0.219	0.203	0.339901	0.16267	-0.018995	0.016115	0.015206	0.053564	0.010751	-0.291726	0.007952	0.188389	0.053559	0.006804	0.010131	0.011691	0.038953	0	94.8065	0.160252	0.33278	0.339748	0.16722	0.253152	0.237558	0.262442	0.246848	0.083942	0.076311	0.158593	0.174187	0.078965	0.088255	0.16921	0.170537
T3	62	3062	2.85	0.46	0.205	0.055	0.039	0.244	0.016	0.041	0.219	0.203	0.192118	0.15005	-0.022042	0.013808	0.016145	0.059918	0.013008	-0.121253	0.007405	0.192317	0.038228	0.013984	0.027646	0.012711	0.046046	0	95.8541	0.182967	0.298736	0.3167	0.201597	0.2831	0.221224	0.279108	0.216567	0.113772	0.069195	0.141717	0.157019	0.079508	0.122089	0.169328	0.147372
T3	63	3063	2.85	0.46	0.235	0.025	0.009	0.244	0.016	0.041	0.219	0.203	0.044335	0.106873	-0.021704	0.006864	0.01973	0.092533	0.014313	-0.296203	0.007114	0.212431	0.048357	0.001599	0.031705	0.01466	0.061252	0	96.3516	0.190017	0.296839	0.320133	0.193012	0.268885	0.223295	0.266556	0.241265	0.099168	0.090849	0.135108	0.16173	0.088186	0.104825	0.169717	0.150416
T3	64	3064	2.85	0.51	0.055	0.205	0.189	0.244	0.016	0.041	0.219	0.203	0.931034	0.205886	-0.0145	0.008191	0.009163	-0.034283	0.008895	-0.287039	0.006664	0.160012	0.015964	0.011191	0.014342	0.008317	0.019713	0	96.004	0.222853	0.27698	0.27297	0.227197	0.255931	0.232543	0.271634	0.239893	0.121617	0.101236	0.141998	0.134982	0.090545	0.136652	0.134313	0.138657
T3	65	3065	2.85	0.51	0.085	0.175	0.159	0.244	0.016	0.041	0.219	0.203	0.783251	0.201041	-0.015442	0.012923	0.012061	-0.262205	0.009867	-0.229791	0.006405	0.185787	0.009376	0.003245	0.023212	0.009727	0.026966	0	95.0896	0.260233	0.236606	0.277205	0.225957	0.306156	0.199334	0.263228	0.231281	0.149418	0.110815	0.103494	0.133111	0.09584	0.130116	0.156739	0.120466
T3	66	3066	2.85	0.51	0.115	0.145	0.129	0.244	0.016	0.041	0.219	0.203	0.635468	0.193879	-0.017345	0.016226	0.014624	-0.248234	0.010778	-0.200575	0.00764	0.28634	0.03333	0.016172	0.034116	0.011378	0.036897	0	93.902	0.214716	0.269231	0.31204	0.204013	0.301003	0.201672	0.271572	0.225753	0.137124	0.077592	0.129431	0.139799	0.072241	0.131773	0.16388	0.148161
T3	67	3067	2.85	0.51	0.145	0.115	0.099	0.244	0.016	0.041	0.219	0.203	0.487685	0.182068	-0.015934	0.016954	0.014382	0.044194	0.0108	-0.17329	0.007375	0.168861	0.024817	0.007204	0.03018	0.011223	0.035898	0	94.9734	0.214095	0.286907	0.303607	0.195391	0.300935	0.207081	0.275217	0.216767	0.137275	0.07682	0.121576	0.165331	0.085504	0.109886	0.163661	0.139947
T3	68	3068	2.85	0.51	0.175	0.085	0.069	0.244	0.016	0.041	0.219	0.203	0.339901	0.16344	-0.019032	0.015791	0.016467	-0.191193	0.012111	-0.281172	0.007878	0.003576	0.053541	0.006366	0.028918	0.012647	0.045588	0	94.354	0.187396	0.328109	0.335445	0.14905	0.285762	0.220407	0.256752	0.237079	0.108036	0.07936	0.156385	0.171724	0.064021	0.085028	0.177726	0.157719
T3	69	3069	2.85	0.51	0.205	0.055	0.039	0.244	0.016	0.041	0.219	0.203	0.192118	0.147131	-0.018483	0.011845	0.018062	-0.096588	0.01191	-0.371619	0.008032	0.219062	0.065059	0.004285	0.012425	0.013324	0.050597	0	93.7376	0.179794	0.317714	0.333666	0.168827	0.255567	0.235294	0.251246	0.257893	0.094384	0.08541	0.156863	0.160851	0.078431	0.090395	0.161183	0.172483
T3	70	3070	2.85	0.51	0.235	0.025	0.009	0.244	0.016	0.041	0.219	0.203	0.044335	0.109089	-0.022161	0.00564	0.020435	-0.008579	0.013609	-0.262309	0.007216	0.088311	0.048666	0.006106	0.05879	0.014775	0.062213	0	95.7863	0.191348	0.302829	0.310815	0.195008	0.278203	0.214642	0.283195	0.22396	0.114809	0.076539	0.128785	0.174043	0.085857	0.109151	0.163394	0.147421
T3	71	3071	2.85	0.56	0.055	0.205	0.19	0.245	0.015	0.041	0.219	0.204	0.931373	0.208006	-0.012443	0.007822	0.010066	-0.1328	0.009547	-0.467745	0.006337	0.331025	0.014619	0.007782	0.016976	0.008806	0.022101	0	96.2852	0.213906	0.264138	0.299401	0.222555	0.256487	0.229874	0.25682	0.25682	0.10845	0.105456	0.1334	0.130739	0.096474	0.126081	0.148037	0.151364
T3	72	3072	2.85	0.56	0.085	0.175	0.16	0.245	0.015	0.041	0.219	0.204	0.784314	0.197665	-0.013211	0.012086	0.012542	-0.242834	0.009765	-0.329892	0.006586	0.255167	0.019284	0.004286	0.018913	0.009934	0.028122	0	95.5164	0.24108	0.259753	0.292097	0.207069	0.274425	0.213738	0.253084	0.258753	0.125042	0.116039	0.117372	0.142381	0.096365	0.110704	0.149383	0.142714
T3	73	3073	2.85	0.56	0.115	0.145	0.13	0.245	0.015	0.041	0.219	0.204	0.637255	0.194096	-0.013868	0.014404	0.011141	-0.093539	0.009324	-0.203178	0.007129	0.128843	0.011828	0.012577	0.028629	0.009343	0.024878	0	94.4555	0.227772	0.267066	0.292041	0.21312	0.300033	0.202464	0.277722	0.21978	0.147519	0.080253	0.131535	0.135531	0.070929	0.142191	0.152514	0.139527
T3	74	3074	2.85	0.56	0.145	0.115	0.1	0.245	0.015	0.041	0.219	0.204	0.490196	0.187876	-0.014496	0.016894	0.012174	-0.410587	0.010025	-0.210462	0.006677	0.322102	0.027475	0.007632	0.025006	0.009888	0.027863	0	92.0983	0.218854	0.265157	0.335443	0.180546	0.317455	0.194204	0.251499	0.236842	0.136576	0.082278	0.113924	0.151233	0.08028	0.100266	0.180879	0.154564
T3	75	3075	2.85	0.56	0.175	0.085	0.07	0.245	0.015	0.041	0.219	0.204	0.343137	0.172353	-0.016496	0.015688	0.016212	-0.195122	0.011147	-0.206101	0.007835	0.12554	0.044496	0.008211	0.0366	0.012227	0.042606	0	92.5557	0.202	0.296	0.325667	0.176333	0.303667	0.207667	0.264667	0.224	0.12	0.082	0.132667	0.163333	0.075	0.101333	0.183667	0.142
T3	76	3076	2.85	0.56	0.205	0.055	0.04	0.245	0.015	0.041	0.219	0.204	0.196078	0.149816	-0.018532	0.011332	0.018659	-0.150307	0.011883	-0.109339	0.007512	0.152013	0.044713	0.010625	0.050408	0.013488	0.05185	0	94.3352	0.205214	0.283422	0.324866	0.186497	0.330882	0.195521	0.274398	0.199198	0.135361	0.069853	0.132687	0.150735	0.062834	0.123663	0.195521	0.129345
T3	77	3077	2.85	0.56	0.235	0.025	0.01	0.245	0.015	0.041	0.219	0.204	0.0490196	0.10502	-0.018819	0.00601	0.019121	-0.04086	0.013283	-0.343365	0.007243	0.242254	0.050116	0.005476	0.030394	0.014078	0.056481	0	96.1967	0.184211	0.296711	0.326645	0.192434	0.279276	0.230921	0.258224	0.231579	0.101316	0.082895	0.142105	0.154605	0.088816	0.103618	0.177961	0.148684
T3	78	3078	2.85	0.61	0.055	0.205	0.189	0.244	0.016	0.041	0.219	0.203	0.931034	0.204768	-0.006315	0.007284	0.010025	0.058877	0.009964	-0.124383	0.005993	0.335736	0.017282	0.005972	0.012855	0.008864	0.022392	0	95.509	0.208945	0.276702	0.290053	0.224299	0.272029	0.252336	0.248665	0.226969	0.115821	0.093124	0.145861	0.130841	0.106475	0.117824	0.156208	0.133845
T3	79	3079	2.85	0.61	0.085	0.175	0.159	0.244	0.016	0.041	0.219	0.203	0.783251	0.200779	-0.005607	0.012782	0.009469	0.073998	0.010391	-0.10195	0.006474	0.258273	0.015344	-0.000406	0.024399	0.008936	0.022757	0	96.6185	0.220283	0.275272	0.267698	0.236747	0.296345	0.22621	0.285808	0.191636	0.130721	0.089562	0.109318	0.165953	0.116892	0.119855	0.165624	0.102074
T3	80	3080	2.85	0.61	0.115	0.145	0.129	0.244	0.016	0.041	0.219	0.203	0.635468	0.194098	-0.004574	0.015298	0.011565	-0.063482	0.010725	-0.131093	0.007099	0.313213	0.021946	0.004043	0.019573	0.009986	0.028421	0	95.5052	0.210596	0.286607	0.298124	0.204673	0.304376	0.206976	0.284304	0.204344	0.121092	0.089503	0.126686	0.159921	0.08029	0.124383	0.183284	0.11484
T3	81	3081	2.85	0.61	0.145	0.115	0.099	0.244	0.016	0.041	0.219	0.203	0.487685	0.184501	-0.004469	0.016709	0.012894	-0.375556	0.010745	-0.10939	0.007367	0.370808	0.034885	-0.002278	0.018084	0.010583	0.03192	0	93.6751	0.196995	0.275793	0.340902	0.186311	0.292154	0.222037	0.240067	0.245743	0.10384	0.093155	0.126544	0.149249	0.095492	0.090818	0.188314	0.152588
T3	82	3082	2.85	0.61	0.175	0.085	0.069	0.244	0.016	0.041	0.219	0.203	0.339901	0.172522	-0.004269	0.014988	0.014916	-0.264092	0.011121	-0.354457	0.007157	0.329471	0.048209	0.006574	0.000281	0.011509	0.037752	0	93.5688	0.167781	0.320521	0.357955	0.153743	0.244987	0.249666	0.224599	0.280749	0.076872	0.090909	0.175802	0.144719	0.073864	0.07988	0.168115	0.18984
T3	83	3083	2.85	0.61	0.205	0.055	0.039	0.244	0.016	0.041	0.219	0.203	0.192118	0.152462	-0.005118	0.012723	0.017525	-0.200527	0.011863	-0.164703	0.007754	0.241617	0.052941	0.004226	0.002817	0.013013	0.048258	0	94.2715	0.188102	0.30442	0.327684	0.179794	0.267198	0.244267	0.239947	0.248588	0.098704	0.089398	0.159189	0.145231	0.085078	0.094716	0.168495	0.159189
T3	84	3084	2.85	0.61	0.234	0.026	0.01	0.244	0.016	0.041	0.219	0.203	0.0492611	0.117997	-0.012456	0.007318	0.022281	0.04178	0.01448	-0.289315	0.007451	0.177132	0.053247	0.004423	0.045559	0.015933	0.072354	0	96.2741	0.194927	0.304406	0.305073	0.195594	0.27036	0.221963	0.278037	0.22964	0.101802	0.093124	0.139519	0.164887	0.082443	0.113151	0.168558	0.136515
T3	85	3085	2.85	0.66	0.055	0.205	0.187	0.242	0.018	0.041	0.219	0.201	0.930348	0.204577	-0.003907	0.007274	0.007931	-0.074337	0.009788	-0.24319	0.006389	0.284392	0.0143	-0.00227	0.020972	0.008155	0.018955	0	96.262	0.223955	0.261447	0.275382	0.239217	0.283344	0.212674	0.287989	0.215992	0.115793	0.108162	0.109157	0.152289	0.103517	0.1357	0.167551	0.10783
T3	86	3086	2.85	0.66	0.085	0.175	0.157	0.242	0.018	0.041	0.219	0.201	0.781095	0.199755	-0.004013	0.011688	0.011029	-0.017002	0.0105	-0.259935	0.006438	0.227526	0.021786	-0.004114	0.018437	0.009545	0.025967	0	96.6501	0.198669	0.293511	0.299501	0.208319	0.271547	0.228286	0.273544	0.226622	0.088852	0.109817	0.119468	0.174043	0.108819	0.099501	0.182696	0.116805
T3	87	3087	2.85	0.66	0.115	0.145	0.127	0.242	0.018	0.041	0.219	0.201	0.631841	0.192527	-0.002083	0.015008	0.011213	0.062082	0.009964	-0.077973	0.006864	0.178439	0.019138	0.000981	0.028999	0.009524	0.025852	0	97.2757	0.216261	0.286238	0.270243	0.227258	0.292902	0.209597	0.303899	0.193602	0.11896	0.097301	0.119294	0.166944	0.090303	0.136954	0.173942	0.096301
T3	88	3088	2.85	0.66	0.145	0.115	0.097	0.242	0.018	0.041	0.219	0.201	0.482587	0.185166	-0.002365	0.015966	0.01453	-0.178229	0.010086	-0.168228	0.007067	0.241712	0.038314	0.00352	0.02197	0.010996	0.034463	0	95.038	0.194943	0.293746	0.322355	0.188955	0.286094	0.217898	0.264804	0.231204	0.110446	0.084498	0.134398	0.159348	0.0835	0.105456	0.175649	0.146707
T3	89	3089	2.85	0.66	0.175	0.085	0.067	0.242	0.018	0.041	0.219	0.201	0.333333	0.17294	-0.00203	0.014889	0.014857	-0.214881	0.010801	-0.257784	0.007287	0.26163	0.042432	0.005223	0.027771	0.011409	0.037098	0	94.4795	0.196595	0.293391	0.330441	0.179573	0.269693	0.224967	0.247997	0.257343	0.104806	0.091789	0.144526	0.148865	0.080441	0.099132	0.164887	0.165554
T3	90	3090	2.85	0.66	0.205	0.055	0.037	0.242	0.018	0.041	0.219	0.201	0.18408	0.155789	-0.002166	0.013067	0.018349	-0.19937	0.01147	-0.216709	0.007287	0.133515	0.04594	0.004031	0.017028	0.013183	0.049529	0	94.2472	0.201451	0.297725	0.311573	0.189252	0.277283	0.233432	0.253544	0.23574	0.104187	0.097263	0.142763	0.154962	0.090669	0.098582	0.173096	0.138477
T3	91	3091	2.85	0.66	0.232	0.028	0.01	0.242	0.018	0.041	0.219	0.201	0.0497512	0.114963	-0.004408	0.01193	0.021368	0.009351	0.014245	-0.365996	0.00798	0.133725	0.052162	0.007183	0.018351	0.015526	0.068704	0	97.3036	0.194519	0.308824	0.30615	0.190508	0.254679	0.233289	0.266043	0.245989	0.097928	0.096591	0.154078	0.154746	0.079211	0.111297	0.156751	0.149398
T3	92	3092	2.85	0.71	0.055	0.205	0.188	0.243	0.017	0.041	0.219	0.202	0.930693	0.205509	-0.000324	0.007768	0.010065	-0.001718	0.009499	0.026324	0.005849	0.300671	0.018086	-0.002314	0.039784	0.008675	0.021447	0	97.5008	0.210966	0.274156	0.311936	0.202942	0.33768	0.192243	0.284855	0.185222	0.13106	0.079906	0.108325	0.165831	0.083918	0.119024	0.20662	0.105316
T3	93	3093	2.85	0.71	0.085	0.175	0.158	0.243	0.017	0.041	0.219	0.202	0.782178	0.201262	-6.5e-05	0.012029	0.010215	0.077025	0.009113	-0.058144	0.005867	0.21275	0.015286	-0.001873	0.021594	0.008599	0.021072	0	96.4188	0.217113	0.279842	0.287454	0.215591	0.297503	0.216504	0.278928	0.207065	0.112972	0.104141	0.125457	0.154385	0.091048	0.124543	0.184531	0.102923
T3	94	3094	2.85	0.71	0.115	0.145	0.128	0.243	0.017	0.041	0.219	0.202	0.633663	0.197895	-0.000558	0.01355	0.010572	0.075935	0.009612	-0.088482	0.006449	0.201938	0.012025	-0.000591	0.027801	0.009051	0.023346	0	95.227	0.229721	0.260971	0.276596	0.232713	0.306848	0.197473	0.29621	0.199468	0.132646	0.097074	0.106715	0.154255	0.090758	0.141955	0.174202	0.102394
T3	95	3095	2.85	0.71	0.145	0.115	0.098	0.243	0.017	0.041	0.219	0.202	0.485149	0.188551	0.000808	0.015153	0.011336	-0.243978	0.009419	-0.061037	0.007134	0.305644	0.023786	-0.002685	0.017366	0.009453	0.02547	0	93.3022	0.218322	0.263457	0.312604	0.205617	0.280843	0.216984	0.25209	0.250084	0.106988	0.111334	0.110665	0.152792	0.106319	0.099298	0.173855	0.13875
T3	96	3096	2.85	0.71	0.175	0.085	0.068	0.243	0.017	0.041	0.219	0.202	0.336634	0.174546	0.001802	0.014897	0.015912	-0.478905	0.009826	-0.109284	0.00697	0.127751	0.042951	0.000924	0.016178	0.011523	0.03784	0	92.3249	0.20693	0.278152	0.351941	0.162977	0.292268	0.205646	0.235483	0.266603	0.108758	0.098171	0.131858	0.146295	0.073789	0.089188	0.18351	0.168431
T3	97	3097	2.85	0.71	0.205	0.055	0.038	0.243	0.017	0.041	0.219	0.202	0.188119	0.155111	0.002399	0.014511	0.015933	-0.207443	0.012445	-0.16248	0.007619	0.235166	0.04795	0.00315	0.013449	0.012474	0.044346	0	95.9778	0.192194	0.307314	0.319121	0.181371	0.266317	0.234831	0.253854	0.244998	0.095769	0.096425	0.156445	0.150869	0.078386	0.102985	0.170548	0.148573
T3	98	3098	2.85	0.71	0.233	0.027	0.01	0.243	0.017	0.041	0.219	0.202	0.049505	0.110666	-0.001293	0.015212	0.019511	0.004709	0.015209	-0.136455	0.007488	0.103587	0.035966	0.002717	0.025106	0.014923	0.063468	0	96.8791	0.208791	0.290709	0.300033	0.200466	0.264069	0.23976	0.251415	0.244755	0.111555	0.097236	0.139527	0.151182	0.100233	0.100233	0.152514	0.147519
T3	99	3099	2.85	0.76	0.055	0.205	0.188	0.243	0.017	0.041	0.219	0.202	0.930693	0.209286	0.001506	0.006515	0.010435	0.047073	0.009302	-0.008281	0.006071	0.408701	0.013846	-0.004175	0.014404	0.008799	0.022067	0	97.0861	0.21355	0.2637	0.284955	0.237795	0.271338	0.24643	0.255065	0.227167	0.103288	0.110262	0.118565	0.145135	0.127864	0.10993	0.16805	0.116905
T3	100	3100	2.85	0.76	0.085	0.175	0.158	0.243	0.017	0.041	0.219	0.202	0.782178	0.204	0.001858	0.010859	0.010173	-0.202979	0.011	-0.041208	0.00671	0.223128	0.013421	-0.003704	0.021354	0.009478	0.025604	0	96.2583	0.233145	0.25905	0.284623	0.223182	0.283959	0.231152	0.251079	0.233809	0.115576	0.117569	0.11458	0.14447	0.116573	0.106609	0.168383	0.11624
T3	101	3101	2.85	0.76	0.115	0.145	0.128	0.243	0.017	0.041	0.219	0.202	0.633663	0.195833	0.003036	0.013111	0.011293	-0.20998	0.009806	0.079484	0.006688	0.276898	0.018389	-0.005044	0.009241	0.009459	0.025499	0	95.7871	0.223634	0.258259	0.298602	0.219504	0.272554	0.246188	0.231576	0.249682	0.102922	0.120712	0.128018	0.130241	0.11817	0.101334	0.169632	0.128971
T3	102	3102	2.85	0.76	0.145	0.115	0.098	0.243	0.017	0.041	0.219	0.202	0.485149	0.191719	0.003391	0.01494	0.013191	-0.332282	0.010737	-0.081345	0.006748	0.290192	0.026644	0.001832	0.020192	0.010564	0.031807	0	92.8024	0.218395	0.256522	0.318729	0.206355	0.296321	0.213043	0.249833	0.240803	0.112375	0.10602	0.120736	0.135786	0.092308	0.114047	0.183946	0.134783
T3	103	3103	2.85	0.76	0.175	0.085	0.068	0.243	0.017	0.041	0.219	0.202	0.336634	0.182027	0.005458	0.013228	0.01408	-0.309535	0.010885	-0.180802	0.007317	0.219292	0.033562	-0.005406	0.014121	0.011109	0.035174	0	93.1323	0.203965	0.285282	0.33871	0.172043	0.270161	0.209677	0.247648	0.272513	0.091734	0.112231	0.122312	0.16297	0.087366	0.084677	0.178427	0.160282
T3	104	3104	2.85	0.76	0.205	0.055	0.038	0.243	0.017	0.041	0.219	0.202	0.188119	0.154018	0.00486	0.013928	0.018865	-0.12668	0.01209	-0.259455	0.007837	0.134925	0.04614	-0.000588	0.002781	0.013705	0.053528	0	95.1382	0.20488	0.295789	0.302807	0.196524	0.237968	0.252005	0.240307	0.269719	0.094251	0.110628	0.148396	0.147393	0.10361	0.092914	0.143717	0.159091
T3	105	3105	2.85	0.76	0.233	0.027	0.01	0.243	0.017	0.041	0.219	0.202	0.049505	0.123166	0.005216	0.010062	0.020922	-0.038791	0.014747	-0.16063	0.007738	0.046517	0.050332	0.004201	0.041559	0.015439	0.067934	0	96.901	0.190174	0.29746	0.31484	0.197527	0.269719	0.231618	0.263369	0.235294	0.106618	0.083556	0.14238	0.15508	0.089238	0.108289	0.163102	0.151738
T3	106	3106	2.85	0.81	0.055	0.205	0.188	0.243	0.017	0.041	0.219	0.202	0.930693	0.209579	0.001137	0.005981	0.008832	-0.109085	0.009236	0.03747	0.005584	0.275072	0.018877	-0.002173	0.019157	0.008052	0.018478	0	93.9832	0.215149	0.271958	0.298147	0.214746	0.280016	0.255439	0.231265	0.23328	0.117244	0.097905	0.139001	0.132957	0.116438	0.098308	0.162772	0.135375
T3	107	3107	2.85	0.81	0.085	0.175	0.158	0.243	0.017	0.041	0.219	0.202	0.782178	0.208358	0.003221	0.009894	0.009519	-0.011897	0.009318	0.09443	0.00631	-0.00062	0.012519	-0.009975	0.009958	0.00851	0.02064	0	96.8791	0.224442	0.270396	0.283716	0.221445	0.264069	0.252747	0.239094	0.244089	0.09657	0.127872	0.119547	0.150849	0.1332	0.088245	0.167499	0.116217
T3	108	3108	2.85	0.81	0.115	0.145	0.128	0.243	0.017	0.041	0.219	0.202	0.633663	0.200447	0.005161	0.01349	0.01278	-0.343215	0.009978	0.061206	0.00677	0.218442	0.024684	-0.004966	0.020399	0.010145	0.02933	0	95.8264	0.230074	0.255861	0.318151	0.195914	0.316812	0.203952	0.247823	0.231413	0.127595	0.102478	0.105157	0.150703	0.098794	0.09712	0.189216	0.128935
T3	109	3109	2.85	0.81	0.145	0.115	0.098	0.243	0.017	0.041	0.219	0.202	0.485149	0.192951	0.005914	0.013485	0.012246	-0.170717	0.0091	-0.108868	0.006511	0.25833	0.021243	-0.000918	0.0179	0.009577	0.026142	0	94.4997	0.222665	0.257228	0.310734	0.209372	0.286474	0.21768	0.24892	0.246926	0.115653	0.107012	0.120306	0.136923	0.097375	0.111997	0.170821	0.139914
T3	110	3110	2.85	0.81	0.175	0.085	0.068	0.243	0.017	0.041	0.219	0.202	0.336634	0.179976	0.00502	0.015001	0.016662	-0.395115	0.011414	-0.026485	0.007458	0.187837	0.040988	0.004153	0.001729	0.01243	0.044034	0	93.7479	0.206439	0.287753	0.34152	0.164288	0.280451	0.239296	0.212745	0.267507	0.099237	0.107202	0.156986	0.130767	0.08231	0.081978	0.181215	0.160305
T3	111	3111	2.85	0.81	0.205	0.055	0.038	0.243	0.017	0.041	0.219	0.202	0.188119	0.165283	0.009314	0.012496	0.016824	-0.172012	0.012745	-0.096829	0.008142	0.27079	0.050525	-0.006704	0.020614	0.013061	0.048618	0	95.0967	0.183339	0.299431	0.336902	0.180328	0.273336	0.237872	0.241887	0.246905	0.094346	0.088993	0.141853	0.157578	0.096019	0.084309	0.17899	0.157912
T3	112	3112	2.85	0.81	0.233	0.027	0.01	0.243	0.017	0.041	0.219	0.202	0.049505	0.13027	0.006322	0.008733	0.01869	0.00879	0.014345	-0.227791	0.008251	0.018821	0.061181	-0.001788	0.0004	0.014413	0.059203	0	97.3798	0.177371	0.323128	0.327787	0.171714	0.235607	0.249917	0.244925	0.269551	0.076872	0.100499	0.164725	0.158403	0.085191	0.086522	0.158735	0.169052
T3	113	3113	2.85	0.86	0.055	0.205	0.187	0.242	0.018	0.041	0.219	0.201	0.930348	0.213545	0.003631	0.004806	0.008964	-0.103061	0.008773	0.183642	0.005801	0.259607	0.01464	-0.004075	0.017426	0.007979	0.018143	0	96.0317	0.209982	0.270821	0.298582	0.220614	0.289722	0.236267	0.255168	0.218842	0.112817	0.097165	0.123154	0.147667	0.113113	0.107501	0.176905	0.121677
T3	114	3114	2.85	0.86	0.085	0.175	0.157	0.242	0.018	0.041	0.219	0.201	0.781095	0.208626	0.004843	0.009459	0.01044	-0.167526	0.008676	0.032754	0.006286	0.26598	0.007977	-0.003403	0.010603	0.008637	0.021258	0	97.0473	0.230211	0.24713	0.277341	0.245317	0.261934	0.245921	0.246526	0.245619	0.100302	0.129909	0.123565	0.123565	0.122356	0.122961	0.161631	0.11571
T3	115	3115	2.85	0.86	0.115	0.145	0.127	0.242	0.018	0.041	0.219	0.201	0.631841	0.205568	0.006073	0.011516	0.009895	0.12709	0.008563	-0.152697	0.006536	0.096922	0.013068	-0.004868	0.006229	0.008445	0.020328	0	94.5775	0.229793	0.268871	0.267869	0.233467	0.258851	0.252171	0.250167	0.238811	0.099532	0.130261	0.130261	0.138611	0.12191	0.111556	0.159319	0.10855
T3	116	3116	2.85	0.86	0.145	0.115	0.097	0.242	0.018	0.041	0.219	0.201	0.482587	0.19137	0.007428	0.01412	0.014017	-0.272854	0.010039	-0.154285	0.007278	0.151393	0.029469	-0.00529	0.006293	0.010805	0.033273	0	95.6911	0.204326	0.273544	0.338769	0.183361	0.285857	0.215641	0.241265	0.257238	0.097504	0.106822	0.12812	0.145424	0.087521	0.09584	0.188353	0.150416
T3	117	3117	2.85	0.86	0.175	0.085	0.067	0.242	0.018	0.041	0.219	0.201	0.333333	0.178117	0.008812	0.015102	0.016787	-0.253516	0.01075	-0.239237	0.007373	0.225183	0.04775	-0.002552	-0.001611	0.012271	0.042913	0	94.8207	0.190397	0.285095	0.356452	0.168056	0.251417	0.230077	0.223074	0.295432	0.079026	0.11137	0.141714	0.143381	0.088363	0.079693	0.172391	0.184061
T3	118	3118	2.85	0.86	0.205	0.055	0.037	0.242	0.018	0.041	0.219	0.201	0.18408	0.162669	0.008381	0.013664	0.018034	-0.137733	0.01206	-0.101109	0.007473	0.066697	0.043515	-0.000138	-0.012084	0.013247	0.050016	0	94.0261	0.183238	0.311663	0.334927	0.170172	0.246335	0.260994	0.220841	0.271829	0.090504	0.092734	0.166029	0.145634	0.094965	0.075207	0.155832	0.179095
T3	119	3119	2.85	0.86	0.232	0.028	0.01	0.242	0.018	0.041	0.219	0.201	0.0497512	0.124587	0.006971	0.008946	0.019912	0.154657	0.013986	0.0037	0.007742	0.16686	0.038853	-0.003917	-0.017162	0.014743	0.061943	0	97.6513	0.20843	0.285762	0.30468	0.201128	0.234982	0.270163	0.216728	0.278128	0.088616	0.119814	0.153667	0.132094	0.116495	0.084633	0.146366	0.158314
T3	120	3120	2.85	0.91	0.055	0.205	0.188	0.243	0.017	0.041	0.219	0.202	0.930693	0.210581	0.004456	0.004682	0.010216	0.174098	0.008455	0.092114	0.006155	0.285019	0.011768	-0.00278	0.001124	0.008441	0.020306	0	94.763	0.198803	0.270944	0.302194	0.228059	0.266955	0.264628	0.234375	0.234043	0.096742	0.102061	0.139295	0.131649	0.125332	0.102726	0.170213	0.131981
T3	121	3121	2.85	0.91	0.085	0.175	0.158	0.243	0.017	0.041	0.219	0.202	0.782178	0.208689	0.004993	0.008187	0.008528	0.009223	0.008648	-0.114823	0.006249	0.376949	0.01084	-0.004813	-0.002657	0.007886	0.017723	0	96.7846	0.218387	0.255161	0.286452	0.24	0.234839	0.263871	0.23129	0.27	0.09129	0.127097	0.13	0.125161	0.133871	0.106129	0.143548	0.142903
T3	122	3122	2.85	0.91	0.115	0.145	0.128	0.243	0.017	0.041	0.219	0.202	0.633663	0.19833	0.006395	0.01268	0.012047	-0.089317	0.010285	-0.096589	0.007932	0.322713	0.02853	-0.006618	0.01085	0.010228	0.029814	0	94.5187	0.207509	0.269527	0.328193	0.19477	0.275897	0.218237	0.246061	0.259806	0.089507	0.118002	0.11532	0.154207	0.102917	0.091854	0.18639	0.141804
T3	123	3123	2.85	0.91	0.145	0.115	0.098	0.243	0.017	0.041	0.219	0.202	0.485149	0.192976	0.009048	0.013932	0.013719	-0.180915	0.009428	-0.313858	0.006628	0.150065	0.026314	-0.003478	-0.011224	0.010344	0.030496	0	93.0726	0.212101	0.273271	0.325798	0.18883	0.228059	0.246343	0.215758	0.30984	0.071144	0.140957	0.142287	0.130984	0.104056	0.084774	0.156915	0.168883
T3	124	3124	2.85	0.91	0.175	0.085	0.068	0.243	0.017	0.041	0.219	0.202	0.336634	0.1824	0.009885	0.014518	0.015866	-0.620176	0.010608	-0.107405	0.00756	0.194636	0.048105	-0.00598	-0.011643	0.011852	0.040034	0	94.5423	0.197567	0.285342	0.363847	0.153244	0.266512	0.224508	0.214079	0.294902	0.079664	0.117903	0.145713	0.139629	0.078795	0.07445	0.186848	0.176999
T3	125	3125	2.85	0.91	0.205	0.055	0.038	0.243	0.017	0.041	0.219	0.202	0.188119	0.161347	0.00937	0.012923	0.017914	-0.139204	0.012876	-0.015517	0.008085	0.075594	0.053434	-0.007526	-0.011674	0.013565	0.052445	0	94.7689	0.193434	0.30029	0.347602	0.158674	0.262955	0.236241	0.222723	0.278082	0.088188	0.105246	0.142903	0.157387	0.093338	0.065336	0.174767	0.172836
T3	126	3126	2.85	0.91	0.233	0.027	0.01	0.243	0.017	0.041	0.219	0.202	0.049505	0.118802	0.011234	0.007564	0.019853	0.288863	0.013284	0.048413	0.00758	-0.028615	0.053399	-0.001955	-0.023	0.014469	0.059666	0	97.0009	0.176747	0.314635	0.314948	0.19367	0.233469	0.285804	0.222501	0.258226	0.082733	0.094014	0.170166	0.144469	0.115638	0.078032	0.150736	0.164212
T3	127	3127	2.85	0.96	0.055	0.205	0.189	0.244	0.016	0.041	0.219	0.203	0.931034	0.208676	0.004106	0.004967	0.009236	0.231535	0.008816	0.017843	0.006724	0.160652	0.018918	-0.006482	-0.001875	0.008332	0.019783	0	97.3492	0.191426	0.279163	0.314058	0.215354	0.247923	0.26454	0.229977	0.257561	0.085078	0.106348	0.133932	0.145231	0.130608	0.084746	0.162845	0.151213
T3	128	3128	2.85	0.96	0.085	0.175	0.159	0.244	0.016	0.041	0.219	0.203	0.783251	0.207689	0.006272	0.008265	0.011201	0.268708	0.008713	0.004295	0.006582	0.092855	0.022427	-0.00562	0.007145	0.009031	0.023246	0	94.5414	0.182484	0.294268	0.310828	0.21242	0.262102	0.24586	0.260828	0.23121	0.087261	0.095223	0.142675	0.151592	0.103185	0.109236	0.174841	0.135987
T3	129	3129	2.85	0.96	0.115	0.145	0.129	0.244	0.016	0.041	0.219	0.203	0.635468	0.19746	0.007829	0.012189	0.014118	-0.174106	0.009543	-0.208307	0.007708	0.190382	0.043145	-0.002716	-0.008805	0.010798	0.033231	0	94.4866	0.196754	0.285525	0.352103	0.165618	0.254058	0.242796	0.208347	0.2948	0.075853	0.120901	0.155349	0.130176	0.087446	0.078172	0.178205	0.173899
T3	130	3130	2.85	0.96	0.145	0.115	0.099	0.244	0.016	0.041	0.219	0.203	0.487685	0.192693	0.010176	0.013312	0.013922	-0.358398	0.009886	-0.265442	0.007469	0.069682	0.031165	-0.006519	-0.016897	0.01076	0.032996	0	93.428	0.23393	0.252154	0.344599	0.169317	0.225646	0.248178	0.173294	0.352883	0.06892	0.16501	0.146455	0.105699	0.101723	0.067594	0.156726	0.187873
T3	131	3131	2.85	0.96	0.175	0.085	0.069	0.244	0.016	0.041	0.219	0.203	0.339901	0.180339	0.012375	0.013355	0.016636	0.001637	0.011367	-0.079197	0.007814	0.210416	0.040422	-0.006706	-0.016601	0.012477	0.044365	0	94.413	0.20287	0.298966	0.317985	0.18018	0.245913	0.253253	0.225893	0.274942	0.088422	0.114448	0.151485	0.147481	0.101768	0.078412	0.157491	0.160494
T3	132	3132	2.85	0.96	0.205	0.055	0.039	0.244	0.016	0.041	0.219	0.203	0.192118	0.159283	0.012454	0.012641	0.019837	0.138827	0.013249	-0.225521	0.008339	0.215437	0.074941	-0.001792	-0.018003	0.01459	0.060665	0	96.0184	0.165401	0.309673	0.362496	0.16243	0.241994	0.254539	0.217564	0.285903	0.075272	0.090129	0.16309	0.146583	0.091449	0.070981	0.166722	0.195774
T3	133	3133	2.85	0.96	0.234	0.026	0.01	0.244	0.016	0.041	0.219	0.203	0.0492611	0.117465	0.017029	0.007899	0.018953	0.274224	0.013412	-0.193362	0.007655	0.010084	0.052728	0.004535	-0.025625	0.014115	0.05678	0	96.9755	0.178767	0.316876	0.315263	0.189093	0.219103	0.284608	0.221362	0.274927	0.087125	0.091642	0.1707	0.146176	0.113908	0.075186	0.131978	0.183285
T3	134	3134	2.85	1.01	0.055	0.205	0.189	0.244	0.016	0.041	0.219	0.203	0.931034	0.208656	0.005047	0.004023	0.011334	-0.042741	0.008308	0.032	0.006533	0.261965	0.029238	-0.004957	0.002541	0.008947	0.022816	0	94.9866	0.185049	0.282266	0.34529	0.187395	0.284278	0.238015	0.231646	0.246061	0.094536	0.090513	0.130406	0.151861	0.10761	0.079785	0.189742	0.155548
T3	135	3135	2.85	1.01	0.085	0.175	0.159	0.244	0.016	0.041	0.219	0.203	0.783251	0.205967	0.005941	0.00818	0.010443	-0.083684	0.008731	-0.091643	0.007162	0.203744	0.020965	-0.006743	-0.00079	0.00888	0.022474	0	94.6223	0.212594	0.27182	0.308915	0.206671	0.24096	0.256546	0.221945	0.280549	0.081359	0.131234	0.13217	0.139651	0.124377	0.082294	0.159601	0.149314
T3	136	3136	2.85	1.01	0.115	0.145	0.129	0.244	0.016	0.041	0.219	0.203	0.635468	0.198331	0.007581	0.011128	0.013617	0.022345	0.009806	-0.035507	0.007995	0.026284	0.037299	-0.002853	-0.020128	0.010731	0.032821	0	94.7024	0.202388	0.297313	0.307463	0.192836	0.227164	0.279701	0.210448	0.282687	0.079403	0.122985	0.168657	0.128657	0.111045	0.081791	0.147761	0.159701
T3	137	3137	2.85	1.01	0.145	0.115	0.099	0.244	0.016	0.041	0.219	0.203	0.487685	0.190006	0.008364	0.011285	0.013943	-0.116921	0.010541	-0.046573	0.008281	0.098458	0.047826	0.002737	-0.016605	0.011167	0.035538	0	94.8193	0.179191	0.310212	0.340719	0.169878	0.229929	0.2614	0.21869	0.289981	0.083173	0.096018	0.166667	0.143545	0.094733	0.075145	0.146757	0.193963
T3	138	3138	2.85	1.01	0.175	0.085	0.069	0.244	0.016	0.041	0.219	0.203	0.339901	0.176738	0.008385	0.011805	0.015931	-0.069533	0.011423	0.157513	0.008446	0.041706	0.057081	0.003913	-0.000441	0.012324	0.043285	0	96.0987	0.175585	0.322408	0.335452	0.166555	0.265217	0.238796	0.250167	0.245819	0.098997	0.076589	0.16087	0.161538	0.077926	0.088629	0.166221	0.169231
T3	139	3139	2.85	1.01	0.205	0.055	0.039	0.244	0.016	0.041	0.219	0.203	0.192118	0.162626	0.009902	0.009544	0.019738	-0.09459	0.012584	0.027118	0.008473	-0.020553	0.063221	0.000571	-0.008606	0.014372	0.058872	0	95.5393	0.184307	0.3202	0.317195	0.178297	0.236394	0.260768	0.23773	0.265109	0.095492	0.088815	0.162938	0.157262	0.09783	0.080467	0.140902	0.176294
T3	140	3140	2.85	1.01	0.234	0.026	0.01	0.244	0.016	0.041	0.219	0.203	0.0492611	0.129872	0.015186	0.004903	0.018304	0.153839	0.01283	0.047141	0.007209	-0.018806	0.049522	0.006163	-0.040543	0.01356	0.052401	0	96.3333	0.167893	0.337793	0.317057	0.177258	0.205686	0.293645	0.221405	0.279264	0.07592	0.091973	0.192642	0.145151	0.101003	0.076254	0.129766	0.187291
T3	141	3141	2.85	1.06	0.055	0.205	0.184	0.239	0.021	0.041	0.219	0.198	0.929293	0.203808	0.005764	0.003746	0.011539	0.067633	0.008246	0.065855	0.007191	0.159222	0.027308	-0.002512	-0.008244	0.009181	0.024022	0	95.1632	0.182004	0.302951	0.32194	0.193105	0.238387	0.268478	0.227578	0.265557	0.083552	0.098452	0.160093	0.142857	0.108384	0.084721	0.154835	0.167105
T3	142	3142	2.85	1.06	0.085	0.175	0.154	0.239	0.021	0.041	0.219	0.198	0.777778	0.208956	0.00662	0.005366	0.010644	-0.053223	0.007243	-0.001877	0.006495	0.23886	0.022313	-0.00126	-0.004872	0.008326	0.019755	0	95.5726	0.180301	0.288481	0.327546	0.203673	0.248748	0.263439	0.228715	0.259098	0.093155	0.087145	0.149583	0.138898	0.113856	0.089816	0.155593	0.171953
T3	143	3143	2.85	1.06	0.115	0.145	0.124	0.239	0.021	0.041	0.219	0.198	0.626263	0.200046	0.007194	0.00898	0.012069	0.130775	0.008601	0.033099	0.007532	0.010229	0.023928	-0.003313	0.000306	0.009598	0.026256	0	95.4967	0.203919	0.289605	0.287612	0.218864	0.238459	0.27466	0.233809	0.253072	0.09897	0.104949	0.154102	0.135503	0.120558	0.098306	0.139489	0.148124
T3	144	3144	2.85	1.06	0.145	0.115	0.094	0.239	0.021	0.041	0.219	0.198	0.474747	0.19317	0.007738	0.008676	0.014136	-0.170801	0.009664	0.049989	0.007437	0.07378	0.04013	0.000744	0.008996	0.010778	0.033109	0	94.8726	0.178619	0.311421	0.338313	0.171647	0.266268	0.249336	0.233732	0.250664	0.09429	0.084329	0.162683	0.148738	0.086653	0.084993	0.171979	0.166335
T3	145	3145	2.85	1.06	0.175	0.085	0.064	0.239	0.021	0.041	0.219	0.198	0.323232	0.184987	0.00642	0.009462	0.015839	-0.225422	0.010988	0.012247	0.008027	0.176164	0.056735	-0.005054	0.018473	0.012056	0.041422	0	94.1613	0.180297	0.301735	0.3671	0.150867	0.291822	0.213755	0.238848	0.255576	0.089219	0.091078	0.144981	0.156753	0.068773	0.082094	0.202602	0.164498
T3	146	3146	2.85	1.06	0.205	0.055	0.034	0.239	0.021	0.041	0.219	0.198	0.171717	0.159845	0.005319	0.007853	0.017419	0.292947	0.011837	-0.04102	0.008076	0.061034	0.054267	0.005653	0.01076	0.013023	0.048333	0	95.9225	0.162253	0.340261	0.30238	0.195106	0.237345	0.262487	0.27288	0.227288	0.087496	0.074757	0.176668	0.163594	0.08582	0.109286	0.149849	0.152531
T3	147	3147	2.85	1.06	0.229	0.031	0.01	0.239	0.021	0.041	0.219	0.198	0.0505051	0.149298	0.004891	0.005452	0.018482	0.307391	0.012865	0.065881	0.007577	-0.006744	0.053951	-0.003368	0.025761	0.013718	0.053629	0	96.9957	0.175497	0.324503	0.308609	0.191391	0.268543	0.238079	0.277815	0.215563	0.092384	0.083113	0.153642	0.170861	0.084437	0.106954	0.176159	0.13245
T4	1	4001	2.95	0.06	0.055	0.205	0.162	0.217	0.043	0.042	0.218	0.175	0.925714	0.253429	-0.016325	0.005855	0.009784	-0.186773	0.008419	-0.247513	0.006443	-0.014506	0.007215	-0.006251	0.012619	0.008329	0.019772	0	93.2536	0.227409	0.256419	0.280093	0.236079	0.259753	0.206736	0.285762	0.247749	0.0997	0.127709	0.107036	0.149383	0.0997	0.136379	0.160053	0.12004
T4	2	4002	2.95	0.06	0.085	0.175	0.132	0.217	0.043	0.042	0.218	0.175	0.754286	0.245658	-0.01829	0.01058	0.010645	-0.12479	0.00838	-0.17354	0.007305	0.021463	0.002263	-0.005938	-0.006115	0.008886	0.022504	0	94.0027	0.247008	0.257979	0.257314	0.237699	0.235705	0.240027	0.255652	0.268617	0.109707	0.137301	0.118019	0.13996	0.122008	0.115691	0.125997	0.131316
T4	3	4003	2.95	0.06	0.115	0.145	0.102	0.217	0.043	0.042	0.218	0.175	0.582857	0.241516	-0.017578	0.017945	0.01001	-0.233104	0.009021	-0.100858	0.0068	0.004837	0.01026	-0.003662	-0.005874	0.008715	0.021644	0	94.6499	0.237496	0.258695	0.285525	0.218284	0.248427	0.240808	0.236171	0.274594	0.099371	0.138125	0.127857	0.130838	0.112951	0.105333	0.149056	0.136469
T4	4	4004	2.95	0.06	0.145	0.115	0.072	0.217	0.043	0.042	0.218	0.175	0.411429	0.23869	-0.017344	0.022942	0.011873	-0.454416	0.011229	-0.057017	0.008048	0.072762	0.02491	-0.011305	-0.024692	0.010517	0.031524	0	93.5987	0.229028	0.267643	0.309587	0.193742	0.234354	0.261318	0.200067	0.304261	0.079893	0.149134	0.151132	0.116511	0.110186	0.083555	0.154461	0.155126
T4	5	4005	2.95	0.06	0.175	0.085	0.042	0.217	0.043	0.042	0.218	0.175	0.24	0.219032	-0.023397	0.025787	0.013366	-0.187723	0.012423	-0.005677	0.008193	0.16304	0.048147	0.000752	-0.022796	0.011548	0.038008	0	95.2191	0.172333	0.318	0.348667	0.161	0.247333	0.256333	0.222667	0.273667	0.075	0.097333	0.170333	0.147667	0.086	0.075	0.172333	0.176333
T4	6	4006	2.95	0.06	0.205	0.055	0.012	0.217	0.043	0.042	0.218	0.175	0.0685714	0.200397	-0.024697	0.026932	0.016932	-0.040168	0.015352	-0.167272	0.007733	-0.016338	0.041731	-0.01629	-0.032742	0.01393	0.055305	0	97.2526	0.201195	0.304449	0.300465	0.193891	0.204183	0.270916	0.227424	0.297477	0.066733	0.134462	0.150066	0.154382	0.12085	0.073041	0.13745	0.163015
T4	7	4007	2.95	0.06	0.208	0.052	0.009	0.217	0.043	0.042	0.218	0.175	0.0514286	0.191001	-0.030855	0.026267	0.01608	-0.080441	0.015821	0.034348	0.007228	-0.006154	0.039983	-0.005821	-0.016786	0.013676	0.053306	0	97.8766	0.206265	0.303232	0.316228	0.174275	0.251583	0.251916	0.225591	0.27091	0.087304	0.11896	0.160946	0.142286	0.09097	0.083306	0.164279	0.151949
T4	8	4008	2.95	0.11	0.055	0.205	0.1564	0.2114	0.0486	0.042	0.218	0.1694	0.923259	0.244322	-0.022034	0.007478	0.009887	0.173866	0.00939	-0.162791	0.007425	0.050543	0.009092	-0.002305	-0.008922	0.008964	0.022901	0	95.5511	0.233256	0.270243	0.250916	0.245585	0.22026	0.263579	0.252249	0.263912	0.094635	0.13862	0.132289	0.137954	0.13129	0.114295	0.125625	0.125292
T4	9	4009	2.95	0.11	0.085	0.175	0.126	0.211	0.049	0.042	0.218	0.169	0.745562	0.244433	-0.022624	0.016279	0.010846	0.063671	0.009276	-0.152977	0.008018	0.177611	0.016961	-0.003276	-0.006285	0.009451	0.025457	0	95.1026	0.207904	0.281634	0.279641	0.23082	0.228828	0.260711	0.251744	0.258718	0.087014	0.12089	0.137828	0.143806	0.122883	0.107938	0.141813	0.137828
T4	10	4010	2.95	0.11	0.115	0.145	0.096	0.211	0.049	0.042	0.218	0.169	0.568047	0.24297	-0.024712	0.022071	0.010189	-0.037582	0.008665	-0.165757	0.007123	0.222721	0.006763	-0.001631	-0.010411	0.008749	0.021815	0	94.1274	0.22964	0.258344	0.258011	0.254005	0.226969	0.262684	0.249666	0.260681	0.105808	0.123832	0.129506	0.128838	0.133178	0.120828	0.121162	0.136849
T4	11	4011	2.95	0.11	0.145	0.115	0.066	0.211	0.049	0.042	0.218	0.169	0.390533	0.231405	-0.029775	0.029932	0.014201	-0.58635	0.010464	0.029618	0.008337	0.338202	0.04925	-0.001556	0.013358	0.011265	0.036164	0	94.3947	0.187084	0.285619	0.377164	0.150133	0.303595	0.198402	0.23735	0.260652	0.098535	0.088549	0.125166	0.160453	0.073236	0.076897	0.20506	0.172104
T4	12	4012	2.95	0.11	0.175	0.085	0.036	0.211	0.049	0.042	0.218	0.169	0.213018	0.220533	-0.028467	0.034679	0.014761	-0.108849	0.014151	0.016493	0.008624	0.057618	0.037111	-0.012189	-0.032306	0.012813	0.046789	0	96.227	0.20201	0.291457	0.296817	0.209715	0.228811	0.279397	0.221776	0.270017	0.081742	0.120268	0.151759	0.139698	0.127638	0.082077	0.147069	0.149749
T4	13	4013	2.95	0.11	0.205	0.055	0.006	0.211	0.049	0.042	0.218	0.169	0.035503	0.194314	-0.037425	0.04425	0.016549	-0.124637	0.017093	0.120056	0.007552	0.123668	0.023072	-0.021603	-0.047183	0.014412	0.059192	0	97.5828	0.218085	0.281582	0.292886	0.207447	0.239362	0.274269	0.214761	0.271609	0.081782	0.136303	0.148936	0.132646	0.125332	0.082114	0.15758	0.135306
T4	14	4014	2.95	0.11	0.208	0.052	0.003	0.211	0.049	0.042	0.218	0.169	0.0177515	NaN	NaN	NaN	NaN	NaN	NaN	NaN	NaN	NaN	NaN	NaN	NaN	NaN	NaN	NaN	NaN	NaN	NaN	NaN	NaN	NaN	NaN	NaN	NaN	NaN	NaN	NaN	NaN	NaN	NaN	NaN	NaN
T4	15	4015	2.95	0.16	0.055	0.205	0.1597	0.2147	0.0453	0.042	0.218	0.1727	0.924725	0.245261	-0.025048	0.009455	0.01009	-0.076768	0.00889	-0.200362	0.006444	0.157098	0.006827	0.00562	-0.00851	0.008609	0.021124	0	96.3552	0.220153	0.266046	0.281344	0.232458	0.226472	0.263385	0.235118	0.275025	0.10409	0.116063	0.149983	0.116063	0.113402	0.119056	0.122381	0.158962
T4	16	4016	2.95	0.16	0.085	0.175	0.13	0.215	0.045	0.042	0.218	0.173	0.751445	0.243786	-0.027709	0.019215	0.010356	-0.192412	0.009654	-0.205201	0.008159	0.233556	0.011821	0.00144	-0.004843	0.009434	0.025367	0	95.0249	0.230872	0.25183	0.283433	0.233866	0.247505	0.244178	0.241517	0.2668	0.104125	0.126747	0.131737	0.120093	0.112442	0.121424	0.14338	0.140053
T4	17	4017	2.95	0.16	0.115	0.145	0.1	0.215	0.045	0.042	0.218	0.173	0.578035	0.237226	-0.028137	0.028424	0.011505	-0.24427	0.009576	-0.148369	0.007866	0.060321	0.020882	-0.005706	-0.004593	0.009763	0.027164	0	93.7956	0.220373	0.263316	0.310253	0.206059	0.257989	0.229361	0.240013	0.272636	0.103196	0.117177	0.119507	0.143808	0.109854	0.096205	0.154794	0.155459
T4	18	4018	2.95	0.16	0.145	0.115	0.07	0.215	0.045	0.042	0.218	0.173	0.404624	0.230852	-0.031716	0.035058	0.013632	-0.329699	0.011066	-0.138684	0.008062	0.152368	0.036912	-0.009937	0.005723	0.011155	0.035462	0	94.9518	0.208597	0.277241	0.311896	0.202266	0.260913	0.22959	0.249917	0.25958	0.09097	0.117627	0.13029	0.146951	0.0993	0.102966	0.169943	0.141953
T4	19	4019	2.95	0.16	0.175	0.085	0.04	0.215	0.045	0.042	0.218	0.173	0.231214	0.213348	-0.037251	0.041521	0.015741	-0.377569	0.014681	0.083691	0.008039	0.061358	0.037468	-0.017169	0.014034	0.013266	0.050154	0	95.9123	0.202333	0.294333	0.32	0.183333	0.279	0.232	0.245667	0.243333	0.093667	0.108667	0.134667	0.159667	0.097333	0.086	0.185333	0.134667
T4	20	4020	2.95	0.16	0.205	0.055	0.01	0.215	0.045	0.042	0.218	0.173	0.0578035	0.167931	-0.046622	0.045349	0.016875	0.116992	0.014723	0.014075	0.00721	0.259204	0.037557	-0.00665	0.003064	0.013583	0.052586	0	96.9788	0.196934	0.287904	0.301566	0.213595	0.246584	0.251916	0.249583	0.251916	0.090636	0.106298	0.14062	0.147284	0.111296	0.102299	0.155948	0.145618
T4	21	4021	2.95	0.16	0.208	0.052	0.007	0.215	0.045	0.042	0.218	0.173	0.0404624	NaN	NaN	NaN	NaN	NaN	NaN	NaN	NaN	NaN	NaN	NaN	NaN	NaN	NaN	NaN	NaN	NaN	NaN	NaN	NaN	NaN	NaN	NaN	NaN	NaN	NaN	NaN	NaN	NaN	NaN	NaN	NaN
T4	22	4022	2.95	0.21	0.055	0.205	0.1576	0.2126	0.0474	0.042	0.218	0.1706	0.923798	0.24187	-0.027063	0.011584	0.009517	0.10032	0.0092	-0.204813	0.006302	0.099831	0.002725	0.00186	-0.002185	0.008464	0.020419	0	95.6252	0.2458	0.247666	0.243622	0.262912	0.243311	0.239577	0.271002	0.246111	0.127256	0.118544	0.121655	0.126011	0.117922	0.144991	0.116055	0.127567
T4	23	4023	2.95	0.21	0.085	0.175	0.128	0.213	0.047	0.042	0.218	0.171	0.748538	0.242123	-0.029995	0.022011	0.009529	-0.240822	0.009557	-0.125216	0.008013	0.23857	0.002815	-0.003933	-0.008001	0.009062	0.023403	0	94.9585	0.251501	0.233489	0.266511	0.248499	0.228486	0.260173	0.221815	0.289526	0.098065	0.153436	0.126418	0.107071	0.133756	0.114743	0.13042	0.136091
T4	24	4024	2.95	0.21	0.115	0.145	0.098	0.213	0.047	0.042	0.218	0.171	0.573099	0.237128	-0.031648	0.031637	0.012158	-0.036271	0.010416	0.025169	0.008054	0.060866	0.024464	-0.009794	-0.013065	0.010347	0.03051	0	96.2189	0.197071	0.300266	0.291611	0.211052	0.229694	0.273635	0.237683	0.258988	0.088216	0.108855	0.144141	0.156125	0.129494	0.081558	0.141478	0.150133
T4	25	4025	2.95	0.21	0.145	0.115	0.068	0.213	0.047	0.042	0.218	0.171	0.397661	0.218997	-0.034742	0.043194	0.015452	-0.081095	0.012361	0.191259	0.008839	0.127258	0.054813	-0.016062	0.041637	0.012512	0.044618	0	95.7398	0.175555	0.30838	0.331567	0.184498	0.31633	0.194435	0.298443	0.190792	0.097714	0.07784	0.112951	0.195429	0.081484	0.103014	0.218615	0.112951
T4	26	4026	2.95	0.21	0.175	0.085	0.038	0.213	0.047	0.042	0.218	0.171	0.222222	0.20421	-0.035161	0.048545	0.015662	-0.248968	0.015759	0.071063	0.008182	0.135017	0.034697	-0.020853	-0.007165	0.01367	0.053256	0	96.5769	0.216478	0.277185	0.313876	0.192462	0.266511	0.242161	0.227485	0.263843	0.086391	0.130087	0.133422	0.143763	0.108739	0.083722	0.18012	0.133756
T4	27	4027	2.95	0.21	0.205	0.055	0.008	0.213	0.047	0.042	0.218	0.171	0.0467836	0.159376	-0.049328	0.043771	0.018126	-0.011752	0.016898	0.099404	0.007418	0.083663	0.030323	-0.008993	0.009394	0.014934	0.063566	0	98.3732	0.212858	0.284144	0.292139	0.210859	0.265823	0.245503	0.2495	0.239174	0.112925	0.099933	0.132911	0.151233	0.112592	0.098268	0.152898	0.139241
T4	28	4028	2.95	0.21	0.208	0.052	0.005	0.213	0.047	0.042	0.218	0.171	0.0292398	NaN	NaN	NaN	NaN	NaN	NaN	NaN	NaN	NaN	NaN	NaN	NaN	NaN	NaN	NaN	NaN	NaN	NaN	NaN	NaN	NaN	NaN	NaN	NaN	NaN	NaN	NaN	NaN	NaN	NaN	NaN	NaN
T4	29	4029	2.95	0.26	0.055	0.205	0.1596	0.2146	0.0454	0.042	0.218	0.1726	0.924681	0.242359	-0.030108	0.014563	0.009601	0.03034	0.009857	-0.08496	0.006888	0.2259	0.006481	-0.003152	-0.016259	0.008884	0.022494	0	95.2523	0.233256	0.254249	0.262246	0.25025	0.216594	0.277907	0.226591	0.278907	0.093969	0.139287	0.134289	0.11996	0.143619	0.106631	0.122626	0.13962
T4	30	4030	2.95	0.26	0.085	0.175	0.13	0.215	0.045	0.042	0.218	0.173	0.751445	0.235894	-0.031527	0.025908	0.01005	-0.28422	0.010525	0.003874	0.007741	0.170264	0.021249	0.001353	-0.011833	0.009517	0.025811	0	94.1235	0.210333	0.272667	0.309	0.208	0.234	0.261	0.219667	0.285333	0.099333	0.111	0.152	0.120667	0.109	0.099	0.134667	0.174333
T4	31	4031	2.95	0.26	0.115	0.145	0.1	0.215	0.045	0.042	0.218	0.173	0.578035	0.230582	-0.034012	0.036356	0.012514	-0.268997	0.010763	-0.007252	0.008443	0.204059	0.03342	-0.013538	-0.000649	0.010704	0.032655	0	94.2077	0.183973	0.287145	0.327546	0.201336	0.249416	0.246411	0.24207	0.262104	0.07813	0.105843	0.136895	0.15025	0.109516	0.09182	0.171285	0.15626
T4	32	4032	2.95	0.26	0.145	0.115	0.07	0.215	0.045	0.042	0.218	0.173	0.404624	0.21796	-0.038286	0.045596	0.013525	-0.225538	0.011689	0.24662	0.008287	0.154798	0.028372	-0.002173	-0.015894	0.011376	0.036883	0	92.6417	0.222407	0.266955	0.295878	0.214761	0.255984	0.264295	0.21742	0.262301	0.112035	0.110372	0.146277	0.120678	0.118019	0.096742	0.143949	0.151928
T4	33	4033	2.95	0.26	0.175	0.085	0.04	0.215	0.045	0.042	0.218	0.173	0.231214	0.189251	-0.041142	0.051927	0.017116	-0.382729	0.013952	0.12538	0.008164	0.229927	0.040314	-0.014444	0.026314	0.013593	0.052656	0	93.7084	0.200201	0.280749	0.34258	0.176471	0.303476	0.205882	0.251337	0.239305	0.10762	0.09258	0.11865	0.162099	0.087233	0.089238	0.195856	0.146725
T4	34	4034	2.95	0.26	0.205	0.055	0.01	0.215	0.045	0.042	0.218	0.173	0.0578035	0.14187	-0.048307	0.042254	0.019055	-0.056392	0.016081	0.206914	0.008281	0.098081	0.027954	-0.012848	0.035401	0.015169	0.065575	0	97.5756	0.210859	0.277482	0.286476	0.225183	0.284477	0.242838	0.259827	0.212858	0.115923	0.094937	0.126915	0.150566	0.115923	0.10926	0.168554	0.117921
T4	35	4035	2.95	0.26	0.208	0.052	0.007	0.215	0.045	0.042	0.218	0.173	0.0404624	NaN	NaN	NaN	NaN	NaN	NaN	NaN	NaN	NaN	NaN	NaN	NaN	NaN	NaN	NaN	NaN	NaN	NaN	NaN	NaN	NaN	NaN	NaN	NaN	NaN	NaN	NaN	NaN	NaN	NaN	NaN	NaN
T4	36	4036	2.95	0.31	0.055	0.205	0.1538	0.2088	0.0512	0.042	0.218	0.1668	0.922062	0.237266	-0.032282	0.015672	0.011729	-0.47233	0.0105	-0.049584	0.006979	0.222589	0.012635	-0.003545	0.011027	0.009942	0.02817	0	95.5283	0.242322	0.237715	0.30129	0.218673	0.279791	0.210688	0.2457	0.263821	0.128993	0.113329	0.105037	0.132678	0.105651	0.113022	0.150799	0.150491
T4	37	4037	2.95	0.31	0.085	0.175	0.124	0.209	0.051	0.042	0.218	0.167	0.742515	0.230613	-0.034499	0.027613	0.012358	-0.103628	0.009657	-0.122991	0.007996	-0.012353	0.020642	0.002741	0.004643	0.010164	0.029441	0	94.8099	0.236545	0.270432	0.287043	0.20598	0.257475	0.243854	0.232558	0.266113	0.117276	0.119269	0.139867	0.130565	0.103987	0.101993	0.140199	0.146844
T4	38	4038	2.95	0.31	0.115	0.145	0.094	0.209	0.051	0.042	0.218	0.167	0.562874	0.223311	-0.035401	0.038944	0.014717	-0.299417	0.010962	-0.179057	0.008623	0.055356	0.035971	-0.003036	0.012559	0.011706	0.039055	0	92.8737	0.213502	0.268374	0.326571	0.191553	0.278683	0.226139	0.233788	0.26139	0.111739	0.101763	0.136016	0.132358	0.090123	0.10143	0.166944	0.159628
T4	39	4039	2.95	0.31	0.145	0.115	0.064	0.209	0.051	0.042	0.218	0.167	0.383234	0.209893	-0.034719	0.048159	0.015604	-0.211981	0.010711	-0.107582	0.008388	0.048544	0.030479	0.002496	0.002646	0.011952	0.040714	0	94.0179	0.210403	0.281094	0.317773	0.19073	0.273424	0.240747	0.231077	0.254752	0.113705	0.096699	0.147049	0.134045	0.093698	0.097032	0.15972	0.158053
T4	40	4040	2.95	0.31	0.175	0.085	0.034	0.209	0.051	0.042	0.218	0.167	0.203593	0.183804	-0.041407	0.051801	0.01651	-0.133191	0.012866	-0.249875	0.008498	-0.065196	0.021203	-0.005748	-0.001541	0.013043	0.048482	0	94.4537	0.241586	0.255581	0.291569	0.211263	0.271576	0.232589	0.234255	0.261579	0.110297	0.13129	0.121959	0.133622	0.11063	0.100633	0.16128	0.13029
T4	41	4041	2.95	0.31	0.201	0.059	0.008	0.209	0.051	0.042	0.218	0.167	0.0479042	0.124906	-0.055079	0.034911	0.021431	0.099722	0.018098	-0.149201	0.008723	0.067572	0.029018	0.01876	0.011328	0.01696	0.081979	0	90.6011	0.215928	0.274242	0.277241	0.232589	0.254249	0.254582	0.252249	0.23892	0.124625	0.091303	0.155615	0.118627	0.098967	0.133622	0.129623	0.147617
T4	42	4042	2.95	0.31	0.208	0.052	0.001	0.209	0.051	0.042	0.218	0.167	0.00598802	NaN	NaN	NaN	NaN	NaN	NaN	NaN	NaN	NaN	NaN	NaN	NaN	NaN	NaN	NaN	NaN	NaN	NaN	NaN	NaN	NaN	NaN	NaN	NaN	NaN	NaN	NaN	NaN	NaN	NaN	NaN	NaN
T4	43	4043	2.95	0.36	0.055	0.205	0.1467	0.2017	0.0583	0.042	0.218	0.1597	0.918597	0.231949	-0.031875	0.016344	0.010721	0.008769	0.009748	-0.027983	0.00725	0.040196	0.006596	-0.00423	0.01007	0.009355	0.02494	0	96.5139	0.237921	0.246251	0.272576	0.243252	0.267911	0.241586	0.247917	0.242586	0.124958	0.112962	0.113296	0.132956	0.128291	0.114962	0.142952	0.129623
T4	44	4044	2.95	0.36	0.085	0.175	0.117	0.202	0.058	0.042	0.218	0.16	0.73125	0.228067	-0.034215	0.029937	0.011437	-0.32921	0.010462	-0.070964	0.007855	0.202314	0.028771	-0.005283	-0.010964	0.010033	0.028687	0	93.1758	0.208013	0.268781	0.321202	0.202003	0.230718	0.256427	0.214357	0.298497	0.080467	0.127546	0.142237	0.126544	0.11419	0.087813	0.15025	0.170952
T4	45	4045	2.95	0.36	0.115	0.145	0.087	0.202	0.058	0.042	0.218	0.16	0.54375	0.22214	-0.036127	0.038367	0.011784	-0.262916	0.009578	-0.116874	0.00797	0.059221	0.021714	-0.001555	-0.013716	0.009902	0.027942	0	93.7251	0.222777	0.276723	0.285714	0.214785	0.215118	0.275058	0.21645	0.293373	0.092907	0.12987	0.14652	0.130203	0.128538	0.086247	0.122211	0.163503
T4	46	4046	2.95	0.36	0.145	0.115	0.057	0.202	0.058	0.042	0.218	0.16	0.35625	0.201839	-0.03759	0.045593	0.014926	-0.320994	0.012457	0.346848	0.008037	0.05428	0.037649	-0.002864	-0.00399	0.012145	0.042041	0	94.4444	0.208611	0.288718	0.312417	0.190254	0.2747	0.251669	0.227303	0.246328	0.108478	0.100134	0.146195	0.142523	0.105474	0.08478	0.166222	0.146195
T4	47	4047	2.95	0.36	0.175	0.085	0.027	0.202	0.058	0.042	0.218	0.16	0.16875	0.185175	-0.039733	0.049364	0.016059	-0.197593	0.013652	-0.164885	0.00881	0.16901	0.044676	-0.016412	-0.036846	0.01319	0.04958	0	94.763	0.194814	0.288896	0.322806	0.193484	0.204787	0.271277	0.211104	0.312832	0.061503	0.133311	0.153923	0.134973	0.117354	0.07613	0.143285	0.179521
T4	48	4048	2.95	0.36	0.192	0.068	0.01	0.202	0.058	0.042	0.218	0.16	0.0625	0.174349	-0.045515	0.049537	0.017573	-0.063281	0.017979	-0.029349	0.00873	0.249226	0.014515	-0.012065	-0.050359	0.015365	0.067287	0	95.2144	0.227	0.260333	0.270333	0.242333	0.208	0.278	0.224667	0.289333	0.086	0.141	0.138333	0.122	0.139667	0.102667	0.122	0.148333
T4	49	4049	2.95	0.36	0.196	0.064	0.006	0.202	0.058	0.042	0.218	0.16	0.0375	NaN	NaN	NaN	NaN	NaN	NaN	NaN	NaN	NaN	NaN	NaN	NaN	NaN	NaN	NaN	NaN	NaN	NaN	NaN	NaN	NaN	NaN	NaN	NaN	NaN	NaN	NaN	NaN	NaN	NaN	NaN	NaN
T4	50	4050	2.95	0.41	0.055	0.205	0.161	0.216	0.044	0.042	0.218	0.174	0.925287	0.228777	-0.031573	0.018711	0.008358	0.078013	0.009104	-0.136828	0.006201	0.264005	0.003605	0.004042	-0.007749	0.007983	0.018164	0	96.004	0.228297	0.25381	0.268058	0.249834	0.216037	0.275348	0.228297	0.280318	0.102386	0.125911	0.145461	0.10835	0.129887	0.119947	0.113651	0.154407
T4	51	4051	2.95	0.41	0.085	0.175	0.131	0.216	0.044	0.042	0.218	0.174	0.752874	0.22218	-0.032221	0.02846	0.010486	-0.185435	0.010075	0.266354	0.007606	0.241876	0.01395	0.002148	0.006617	0.009475	0.025585	0	93.8062	0.215097	0.264529	0.284903	0.235471	0.271209	0.260187	0.239813	0.228791	0.12358	0.091516	0.140281	0.124248	0.119906	0.115564	0.147629	0.137275
T4	52	4052	2.95	0.41	0.115	0.145	0.101	0.216	0.044	0.042	0.218	0.174	0.58046	0.206755	-0.035914	0.038714	0.012763	-0.410032	0.010285	0.032021	0.007584	-0.080578	0.014323	0.005704	-0.009457	0.010427	0.030987	0	94.7211	0.252414	0.25308	0.291042	0.203463	0.259074	0.245421	0.211122	0.284382	0.12321	0.129204	0.14319	0.10989	0.102231	0.101232	0.135864	0.155178
T4	53	4053	2.95	0.41	0.145	0.115	0.071	0.216	0.044	0.042	0.218	0.174	0.408046	0.193618	-0.036578	0.045677	0.014616	-0.405059	0.012093	0.000773	0.008443	0.146056	0.029703	-0.007789	0.004573	0.011988	0.040959	0	94.2212	0.221593	0.275242	0.307564	0.195601	0.255915	0.225591	0.245252	0.273242	0.097967	0.123625	0.126624	0.148617	0.098967	0.096634	0.157947	0.149617
T4	54	4054	2.95	0.41	0.175	0.085	0.041	0.216	0.044	0.042	0.218	0.174	0.235632	0.173702	-0.039091	0.048084	0.016567	-0.305085	0.013778	0.062647	0.008875	0.123887	0.044324	-0.010359	-0.01414	0.013454	0.05159	0	94.8871	0.215451	0.276723	0.320679	0.187146	0.244755	0.249084	0.214785	0.291375	0.090909	0.124542	0.140193	0.13653	0.108891	0.078255	0.153846	0.166833
T4	55	4055	2.95	0.41	0.205	0.055	0.011	0.216	0.044	0.042	0.218	0.174	0.0632184	0.132263	-0.029887	0.060572	0.019998	0.073076	0.018133	0.016532	0.00919	0.112834	0.034032	-0.007915	-0.046761	0.016464	0.077249	0	96.5608	0.219642	0.276377	0.275713	0.228268	0.225946	0.280358	0.224287	0.269409	0.094559	0.125083	0.14134	0.135036	0.139018	0.08925	0.131387	0.144326
T4	56	4056	2.95	0.41	0.21	0.05	0.006	0.216	0.044	0.042	0.218	0.174	0.0344828	NaN	NaN	NaN	NaN	NaN	NaN	NaN	NaN	NaN	NaN	NaN	NaN	NaN	NaN	NaN	NaN	NaN	NaN	NaN	NaN	NaN	NaN	NaN	NaN	NaN	NaN	NaN	NaN	NaN	NaN	NaN	NaN
T4	57	4057	2.95	0.46	0.055	0.205	0.166	0.221	0.039	0.042	0.218	0.179	0.927374	0.22179	-0.027955	0.01947	0.00876	0.053452	0.010448	-0.155931	0.005882	0.128287	-0.001769	0.001634	0.005902	0.008573	0.020947	0	97.0803	0.240346	0.258322	0.253995	0.247337	0.24534	0.241678	0.263981	0.249001	0.120506	0.11984	0.13249	0.125832	0.109188	0.138149	0.124834	0.129161
T4	58	4058	2.95	0.46	0.085	0.175	0.136	0.221	0.039	0.042	0.218	0.179	0.759777	0.216349	-0.032438	0.031299	0.011234	-0.357469	0.010744	0.18811	0.007211	0.249154	0.01036	0.001647	0.018835	0.009894	0.027897	0	95.7139	0.245479	0.230062	0.294693	0.229766	0.316929	0.206345	0.253484	0.223243	0.140824	0.104655	0.109695	0.120368	0.09665	0.133116	0.176104	0.118589
T4	59	4059	2.95	0.46	0.115	0.145	0.106	0.221	0.039	0.042	0.218	0.179	0.592179	0.202735	-0.032298	0.04025	0.011474	-0.429901	0.010913	0.066798	0.006913	0.170757	0.020145	-4.8e-05	0.018403	0.009975	0.02836	0	94.2667	0.235196	0.254266	0.310806	0.199732	0.294413	0.202409	0.251589	0.251589	0.130813	0.104383	0.115423	0.138842	0.086986	0.112747	0.1636	0.147206
T4	60	4060	2.95	0.46	0.145	0.115	0.076	0.221	0.039	0.042	0.218	0.179	0.424581	0.187339	-0.035271	0.043885	0.012189	-0.111832	0.01119	-0.167208	0.00717	0.295025	0.015868	0.000147	0.014504	0.010412	0.030894	0	93.6234	0.231512	0.249833	0.296469	0.222185	0.266156	0.220187	0.251832	0.261825	0.131912	0.0996	0.114923	0.13491	0.105263	0.116922	0.134244	0.162225
T4	61	4061	2.95	0.46	0.175	0.085	0.046	0.221	0.039	0.042	0.218	0.179	0.256983	0.163245	-0.034863	0.043578	0.017139	-0.191077	0.014002	0.011413	0.008248	0.1214	0.04255	0.001012	0.008979	0.013636	0.052994	0	95.1398	0.200067	0.304275	0.322645	0.173013	0.271543	0.236139	0.241149	0.251169	0.103874	0.096192	0.153641	0.150635	0.082498	0.090514	0.167669	0.154977
T4	62	4062	2.95	0.46	0.205	0.055	0.016	0.221	0.039	0.042	0.218	0.179	0.0893855	0.132376	-0.036343	0.03871	0.020872	-0.056512	0.017098	0.088116	0.009184	0.040644	0.037513	-0.001564	-0.011783	0.016455	0.077169	0	96.5105	0.215	0.281333	0.293	0.210667	0.266667	0.247333	0.244667	0.241333	0.111	0.104	0.140333	0.141	0.107	0.103667	0.155667	0.137333
T4	63	4063	2.95	0.46	0.211	0.049	0.0102	0.2212	0.0388	0.042	0.218	0.1792	0.0569196	0.120114	-0.042339	0.039881	0.019383	-0.049641	0.017957	0.108483	0.009156	0.251626	0.049972	0.003733	0.009404	0.016145	0.07429	0	95.7588	0.205853	0.285334	0.311939	0.196874	0.268041	0.243099	0.239109	0.249751	0.1144	0.091453	0.143997	0.141337	0.099102	0.097772	0.153642	0.158297
T4	64	4064	2.95	0.51	0.055	0.205	0.17	0.225	0.035	0.042	0.218	0.183	0.928962	0.2184	-0.024442	0.021306	0.011143	-0.054138	0.011063	-0.136824	0.006678	0.270862	0.005218	0.004564	0.021137	0.009851	0.02766	0	96.0199	0.246174	0.23819	0.270459	0.245176	0.273786	0.207585	0.275782	0.242848	0.129741	0.116434	0.115768	0.122422	0.091816	0.15336	0.144045	0.126414
T4	65	4065	2.95	0.51	0.085	0.175	0.14	0.225	0.035	0.042	0.218	0.183	0.765027	0.213021	-0.02648	0.032084	0.010182	-0.107801	0.010249	-0.044079	0.007398	0.135583	0.011261	-0.001347	0.011042	0.009371	0.025028	0	95.0331	0.231894	0.26711	0.288704	0.212292	0.281728	0.219934	0.259468	0.23887	0.12392	0.107973	0.119601	0.147508	0.100332	0.11196	0.157807	0.130897
T4	66	4066	2.95	0.51	0.115	0.145	0.11	0.225	0.035	0.042	0.218	0.183	0.601093	0.200675	-0.028951	0.04032	0.011125	-0.11351	0.01148	0.09162	0.007186	0.145713	0.015367	-0.005395	0.024438	0.010119	0.029185	0	94.4371	0.219601	0.280399	0.294352	0.205648	0.291694	0.216279	0.269767	0.222259	0.118937	0.100664	0.124252	0.156146	0.092027	0.113621	0.172757	0.121595
T4	67	4067	2.95	0.51	0.145	0.115	0.08	0.225	0.035	0.042	0.218	0.183	0.437158	0.17911	-0.030845	0.042446	0.014661	-0.260024	0.012214	0.07648	0.008376	0.034845	0.019352	0.004504	0.031182	0.012032	0.041256	0	94.2571	0.22572	0.269257	0.304421	0.200603	0.30777	0.206296	0.263563	0.222371	0.138982	0.086738	0.125251	0.144005	0.081045	0.119558	0.168788	0.135633
T4	68	4068	2.95	0.51	0.175	0.085	0.05	0.225	0.035	0.042	0.218	0.183	0.273224	0.155942	-0.029804	0.040928	0.017	-0.171925	0.014485	-0.0255	0.008398	0.221766	0.030951	-0.001756	0.006189	0.013776	0.054087	0	94.3046	0.217536	0.271671	0.319163	0.191631	0.27466	0.227167	0.236134	0.262039	0.111259	0.106277	0.134175	0.137496	0.092992	0.098638	0.163401	0.155762
T4	69	4069	2.95	0.51	0.205	0.055	0.02	0.225	0.035	0.042	0.218	0.183	0.10929	0.117961	-0.032367	0.033414	0.021806	-0.192566	0.015145	-0.088097	0.008915	0.056084	0.054612	-0.003566	0.028466	0.01617	0.074514	0	95.2761	0.216216	0.281615	0.312312	0.189857	0.278946	0.208208	0.263263	0.249583	0.124791	0.091425	0.121455	0.16016	0.086753	0.103103	0.154154	0.158158
T4	70	4070	2.95	0.51	0.215	0.045	0.01	0.225	0.035	0.042	0.218	0.183	0.0546448	0.102844	-0.035458	0.030288	0.021183	-0.057805	0.018389	0.226179	0.008936	-0.005553	0.047807	0.005987	0.06506	0.016997	0.082339	0	96.0531	0.200333	0.300499	0.315141	0.184027	0.30183	0.214309	0.270216	0.213644	0.126123	0.07421	0.139101	0.161398	0.075208	0.108819	0.175707	0.139434
T4	71	4071	2.95	0.56	0.055	0.205	0.174	0.229	0.031	0.042	0.218	0.187	0.930481	0.214699	-0.019613	0.020217	0.009278	0.037107	0.010489	-0.007424	0.006356	0.185947	0.001314	-0.001822	0.015241	0.008879	0.022467	0	96.065	0.237443	0.257991	0.264188	0.240378	0.274951	0.219178	0.279191	0.22668	0.126549	0.110894	0.111872	0.146119	0.107306	0.133072	0.148402	0.115786
T4	72	4072	2.95	0.56	0.085	0.175	0.144	0.229	0.031	0.042	0.218	0.187	0.770053	0.207766	-0.020106	0.032046	0.010098	-0.352307	0.010276	0.039361	0.007432	0.08581	0.008429	-0.002685	0.025627	0.009359	0.024965	0	95.5179	0.240759	0.244755	0.287712	0.226773	0.303363	0.200133	0.271395	0.225108	0.147852	0.092907	0.096903	0.147852	0.10323	0.123543	0.155511	0.132201
T4	73	4073	2.95	0.56	0.115	0.145	0.114	0.229	0.031	0.042	0.218	0.187	0.609626	0.198257	-0.022467	0.038526	0.010337	-0.108343	0.009674	0.064725	0.006538	-0.007228	-0.003145	0.003896	0.016137	0.009004	0.023103	0	92.7699	0.262512	0.240305	0.245277	0.251906	0.285383	0.224064	0.268147	0.222406	0.158767	0.103745	0.118661	0.121644	0.105403	0.146503	0.126616	0.118661
T4	74	4074	2.95	0.56	0.145	0.115	0.084	0.229	0.031	0.042	0.218	0.187	0.449198	0.177595	-0.0226	0.041193	0.014123	-0.239831	0.011513	0.069352	0.00753	0.115954	0.008801	0.006723	0.027816	0.011383	0.036928	0	93.6297	0.257656	0.241345	0.261984	0.239015	0.289614	0.203395	0.276964	0.230027	0.159121	0.098535	0.105526	0.135819	0.09787	0.141145	0.130493	0.131491
T4	75	4075	2.95	0.56	0.175	0.085	0.054	0.229	0.031	0.042	0.218	0.187	0.28877	0.15784	-0.023869	0.038221	0.015731	-0.403629	0.012654	0.130665	0.007097	0.168139	0.028267	-0.002819	0.023577	0.012355	0.043505	0	93.1356	0.214572	0.279078	0.315174	0.191176	0.315842	0.215575	0.254679	0.213904	0.128008	0.086564	0.12734	0.151738	0.088235	0.102941	0.187834	0.12734
T4	76	4076	2.95	0.56	0.205	0.055	0.024	0.229	0.031	0.042	0.218	0.187	0.128342	0.123858	-0.027085	0.02972	0.021486	-0.492402	0.014632	0.04605	0.008302	0.186319	0.033188	0.003754	0.023912	0.015755	0.070743	0	93.5923	0.231435	0.250416	0.301698	0.21645	0.286713	0.217782	0.249084	0.24642	0.127206	0.104229	0.124209	0.126207	0.093573	0.122877	0.159507	0.142191
T4	77	4077	2.95	0.56	0.219	0.041	0.0097	0.2287	0.0313	0.042	0.218	0.1867	0.051955	0.097007	-0.02962	0.022993	0.022472	0.002062	0.017703	0.129303	0.008832	0.034395	0.022282	0.010285	0.031678	0.017286	0.085159	0	96.6434	0.224905	0.26906	0.277001	0.229034	0.279225	0.234117	0.263977	0.222681	0.141042	0.083863	0.135006	0.134053	0.099111	0.129924	0.138183	0.138818
T4	78	4078	2.95	0.61	0.055	0.205	0.171	0.226	0.034	0.042	0.218	0.184	0.929348	0.218564	-0.00727	0.02168	0.009329	0.099807	0.010596	-0.06512	0.006573	0.119488	0.008061	-0.001761	0.015065	0.008991	0.023038	0	97.0204	0.233871	0.266801	0.24664	0.252688	0.266801	0.226478	0.293011	0.21371	0.12668	0.107191	0.117608	0.149194	0.108871	0.143817	0.140121	0.106519
T4	79	4079	2.95	0.61	0.085	0.175	0.141	0.226	0.034	0.042	0.218	0.184	0.766304	0.211149	-0.005764	0.032367	0.010479	-0.242868	0.011054	0.12423	0.007068	0.115626	0.01345	0.004174	-0.006512	0.009695	0.026786	0	96.012	0.22586	0.280655	0.286669	0.206816	0.254594	0.268293	0.219178	0.257935	0.114935	0.110925	0.153358	0.127297	0.114935	0.091881	0.139659	0.14701
T4	80	4080	2.95	0.61	0.115	0.145	0.111	0.226	0.034	0.042	0.218	0.184	0.603261	0.196478	-0.005553	0.039225	0.011268	-0.393337	0.010398	0.059077	0.00701	0.125159	0.013349	-0.010768	-0.001535	0.009734	0.027001	0	95.3234	0.232868	0.260479	0.295409	0.211244	0.264471	0.245842	0.225882	0.263806	0.095476	0.137392	0.125749	0.134731	0.120093	0.091151	0.168995	0.126414
T4	81	4081	2.95	0.61	0.145	0.115	0.081	0.226	0.034	0.042	0.218	0.184	0.440217	0.177345	-0.006095	0.039958	0.015422	-0.232715	0.012602	-0.158056	0.007665	0.06248	0.026212	-0.004439	0.018548	0.01232	0.043261	0	93.9203	0.217333	0.274667	0.29	0.218	0.258667	0.223333	0.269333	0.248667	0.108667	0.108667	0.122333	0.152333	0.101	0.117	0.15	0.14
T4	82	4082	2.95	0.61	0.175	0.085	0.051	0.226	0.034	0.042	0.218	0.184	0.277174	0.152245	-0.006738	0.035324	0.016901	-0.208777	0.013341	-0.059574	0.008327	0.120079	0.04507	-8.2e-05	0.019661	0.013329	0.050631	0	95.6163	0.212041	0.285147	0.313265	0.189547	0.279193	0.219649	0.255045	0.246113	0.112471	0.09957	0.137612	0.147536	0.082038	0.107509	0.166722	0.146543
T4	83	4083	2.95	0.61	0.205	0.055	0.021	0.226	0.034	0.042	0.218	0.184	0.11413	0.119692	-0.007354	0.026561	0.022548	-0.23025	0.015831	-0.101866	0.008426	0.048637	0.062619	0.001019	0.005192	0.016634	0.078854	0	95.1398	0.194992	0.302838	0.325543	0.176628	0.265109	0.238063	0.241402	0.255426	0.099833	0.095159	0.14591	0.156928	0.092154	0.084474	0.165275	0.160267
T4	84	4084	2.95	0.61	0.216	0.044	0.0097	0.2257	0.0343	0.042	0.218	0.1837	0.0528035	0.105643	-0.001502	0.023157	0.022766	-0.226266	0.018086	-0.105093	0.008639	0.012963	0.043197	-0.000269	-0.071322	0.017512	0.087405	0	95.4259	0.226396	0.284242	0.286569	0.202793	0.227061	0.276596	0.210439	0.285904	0.093085	0.133311	0.160572	0.12367	0.116024	0.086769	0.133976	0.152593
T4	85	4085	2.95	0.66	0.055	0.205	0.171	0.226	0.034	0.042	0.218	0.184	0.929348	0.218626	-0.003334	0.020931	0.009646	-0.058378	0.009949	-0.061236	0.006457	0.200759	0.007224	-0.00949	0.012123	0.008826	0.022203	0	97.4342	0.236965	0.244987	0.262366	0.255682	0.268048	0.233957	0.266711	0.231283	0.107286	0.129679	0.097594	0.147393	0.136364	0.119318	0.160762	0.101604
T4	86	4086	2.95	0.66	0.085	0.175	0.141	0.226	0.034	0.042	0.218	0.184	0.766304	0.209566	-0.001781	0.031156	0.00951	-0.092476	0.010028	0.108811	0.006399	0.258651	0.00353	-0.001651	0.003879	0.008793	0.022036	0	96.9757	0.252333	0.232667	0.258	0.257	0.278333	0.244	0.245667	0.232	0.124	0.128333	0.105667	0.127	0.138333	0.118667	0.154333	0.103667
T4	87	4087	2.95	0.66	0.115	0.145	0.111	0.226	0.034	0.042	0.218	0.184	0.603261	0.195427	-0.001483	0.037742	0.012073	-0.339724	0.01034	0.012271	0.007183	0.125065	0.026183	-0.000641	0.011674	0.010071	0.028907	0	94.8922	0.219707	0.268975	0.297603	0.213715	0.285286	0.223036	0.259654	0.232024	0.113515	0.106192	0.120506	0.148469	0.10253	0.111185	0.171771	0.125832
T4	88	4088	2.95	0.66	0.145	0.115	0.081	0.226	0.034	0.042	0.218	0.184	0.440217	0.180111	-0.001343	0.037332	0.014894	-0.324824	0.010993	0.022923	0.00719	0.281391	0.022416	-0.005498	0.037382	0.011466	0.037466	0	94.1841	0.227333	0.260667	0.299667	0.212333	0.314333	0.191	0.282	0.212667	0.139	0.088333	0.098	0.162667	0.093	0.119333	0.175333	0.124333
T4	89	4089	2.95	0.66	0.175	0.085	0.051	0.226	0.034	0.042	0.218	0.184	0.277174	0.159773	0.000755	0.032887	0.016778	-0.525767	0.011841	-0.134333	0.007741	0.108709	0.024794	0.000616	0.032531	0.01267	0.045754	0	93.5728	0.246942	0.239669	0.303802	0.209587	0.282645	0.207273	0.241983	0.268099	0.129917	0.117025	0.109421	0.130248	0.097851	0.111736	0.152727	0.151074
T4	90	4090	2.95	0.66	0.205	0.055	0.021	0.226	0.034	0.042	0.218	0.184	0.11413	0.123148	0.000916	0.023188	0.020966	-0.370565	0.015108	-0.013906	0.008308	0.033207	0.048568	0.001735	0.016583	0.015672	0.069999	0	94.9833	0.202013	0.287248	0.328523	0.182215	0.283221	0.219799	0.249664	0.247315	0.109732	0.092282	0.134564	0.152685	0.085235	0.09698	0.17349	0.155034
T4	91	4091	2.95	0.66	0.216	0.044	0.0097	0.2257	0.0343	0.042	0.218	0.1837	0.0528035	0.097059	0.00231	0.019188	0.021703	-0.148551	0.015445	0.048123	0.008213	0.047609	0.041351	0.006133	0.002375	0.016094	0.073817	0	96.5182	0.216734	0.285282	0.300067	0.197917	0.264449	0.25168	0.231519	0.252352	0.116599	0.100134	0.151882	0.133401	0.099798	0.098118	0.147849	0.152218
T4	92	4092	2.95	0.71	0.055	0.205	0.175	0.23	0.03	0.042	0.218	0.188	0.930851	0.21746	0.002901	0.019719	0.009435	-0.096666	0.009255	-0.028081	0.00654	0.128415	0.010333	-0.007009	0.016345	0.008514	0.020657	0	96.0227	0.231724	0.264252	0.272636	0.231388	0.270959	0.224346	0.271294	0.2334	0.108987	0.122736	0.105634	0.158618	0.118712	0.112676	0.161972	0.110664
T4	93	4093	2.95	0.71	0.085	0.175	0.145	0.23	0.03	0.042	0.218	0.188	0.771277	0.212618	0.002823	0.028563	0.009598	-0.117948	0.009487	0.201389	0.006494	0.159157	0.007927	-0.008145	0.022839	0.008647	0.021308	0	96.4215	0.234453	0.255071	0.27569	0.234786	0.316262	0.205853	0.284004	0.193881	0.131028	0.103425	0.087795	0.167276	0.118058	0.116728	0.185234	0.090456
T4	94	4094	2.95	0.71	0.115	0.145	0.115	0.23	0.03	0.042	0.218	0.188	0.611702	0.201601	0.003341	0.034002	0.011549	-0.204042	0.010054	0.043443	0.007008	0.124704	0.012369	-0.003102	0.022313	0.009722	0.026938	0	94.7316	0.231176	0.267834	0.281374	0.219617	0.301519	0.214663	0.272787	0.21103	0.13177	0.099406	0.111295	0.156539	0.103369	0.116248	0.169749	0.111625
T4	95	4095	2.95	0.71	0.145	0.115	0.085	0.23	0.03	0.042	0.218	0.188	0.452128	0.183459	0.004545	0.035142	0.013783	-0.343242	0.010714	0.040184	0.007427	0.099684	0.017735	-0.004095	0.015019	0.010953	0.034192	0	93.3698	0.23725	0.257263	0.298903	0.206585	0.281472	0.224015	0.239832	0.25468	0.124274	0.112976	0.1204	0.136862	0.103615	0.10297	0.157198	0.141704
T4	96	4096	2.95	0.71	0.175	0.085	0.055	0.23	0.03	0.042	0.218	0.188	0.292553	0.157888	0.004741	0.031478	0.020027	-0.652787	0.012448	-0.109315	0.008065	0.114413	0.04072	0.002297	-0.010353	0.014388	0.059002	0	93.9934	0.231049	0.254551	0.331016	0.183383	0.275737	0.225422	0.212512	0.286329	0.110559	0.12049	0.134724	0.119828	0.090698	0.092685	0.165177	0.165839
T4	97	4097	2.95	0.71	0.205	0.055	0.025	0.23	0.03	0.042	0.218	0.188	0.132979	0.127008	0.008388	0.019696	0.022267	-0.337441	0.014932	-0.156053	0.008752	0.065461	0.067695	0.006997	0.00478	0.016283	0.075563	0	94.5196	0.209603	0.297682	0.328146	0.16457	0.263245	0.22649	0.235762	0.274503	0.10596	0.103642	0.146026	0.151656	0.080464	0.084106	0.157285	0.170861
T4	98	4098	2.95	0.71	0.219	0.041	0.0107	0.2297	0.0303	0.042	0.218	0.1877	0.0570059	0.101941	0.010953	0.010824	0.021885	0.079449	0.015124	-0.009125	0.007661	-0.05108	0.029481	0.003364	-0.015131	0.015983	0.072809	0	95.9973	0.215863	0.29585	0.281794	0.206493	0.243641	0.266064	0.236278	0.254016	0.110442	0.105422	0.160643	0.135207	0.105422	0.101071	0.133199	0.148594
T4	99	4099	2.95	0.76	0.055	0.205	0.1755	0.2305	0.0295	0.042	0.218	0.1885	0.931034	0.22071	0.00488	0.01874	0.008834	0.101868	0.010305	0.007709	0.007051	0.141763	-1.2e-05	-0.011117	0.012893	0.008831	0.022225	0	97.2544	0.249419	0.243773	0.244437	0.262371	0.279973	0.236798	0.269346	0.213882	0.119562	0.129857	0.09731	0.146463	0.139489	0.122883	0.160412	0.084025
T4	100	4100	2.95	0.76	0.085	0.175	0.146	0.231	0.029	0.042	0.218	0.189	0.772487	0.214942	0.006002	0.027922	0.009968	-0.00338	0.009631	0.279858	0.006532	0.058326	0.001398	-0.004063	0.014829	0.008847	0.022305	0	95.5873	0.250083	0.237396	0.240067	0.272454	0.278464	0.241736	0.268114	0.211686	0.136227	0.113856	0.09616	0.141235	0.145576	0.126878	0.142237	0.09783
T4	101	4101	2.95	0.76	0.115	0.145	0.116	0.231	0.029	0.042	0.218	0.189	0.613757	0.202171	0.006018	0.033694	0.010896	-0.309601	0.009147	0.068352	0.006769	0.154695	0.013	-0.001771	0.017106	0.009096	0.023579	0	95.2649	0.235548	0.246179	0.293023	0.225249	0.298007	0.211296	0.260133	0.230565	0.134551	0.100997	0.098339	0.147841	0.112957	0.112292	0.163455	0.129568
T4	102	4102	2.95	0.76	0.145	0.115	0.086	0.231	0.029	0.042	0.218	0.189	0.455026	0.186164	0.01004	0.034901	0.01383	-0.571003	0.010361	-0.193073	0.007105	0.160398	0.031802	-0.004369	0.001876	0.010787	0.033162	0	92.107	0.213687	0.277759	0.339148	0.169406	0.287823	0.215364	0.231801	0.265012	0.114391	0.099296	0.119423	0.158336	0.095941	0.073465	0.173432	0.165716
T4	103	4103	2.95	0.76	0.175	0.085	0.056	0.231	0.029	0.042	0.218	0.189	0.296296	0.166723	0.009403	0.030419	0.016189	-0.466623	0.012148	-0.030889	0.007588	0.047267	0.033955	0.001573	0.026392	0.01248	0.044388	0	94.1449	0.217204	0.275656	0.315178	0.191963	0.280306	0.214547	0.253072	0.252076	0.107273	0.10993	0.132846	0.14281	0.0817	0.110262	0.173032	0.142145
T4	104	4104	2.95	0.76	0.205	0.055	0.026	0.231	0.029	0.042	0.218	0.189	0.137566	0.138074	0.012998	0.018414	0.019529	-0.361738	0.012938	0.029643	0.007697	0.030011	0.042354	0.008036	0.009588	0.014236	0.05776	0	94.2058	0.209155	0.288674	0.316405	0.185767	0.267624	0.237554	0.236886	0.257935	0.113933	0.095222	0.155028	0.133645	0.082526	0.103241	0.153692	0.162713
T4	105	4105	2.95	0.76	0.221	0.039	0.01	0.231	0.029	0.042	0.218	0.189	0.0529101	0.113361	0.013579	0.009681	0.022696	0.052841	0.015903	-0.029249	0.008128	-0.008462	0.043224	0.001629	-0.017161	0.016674	0.079235	0	96.3516	0.196274	0.305722	0.294411	0.203593	0.235196	0.269128	0.240186	0.255489	0.093812	0.102462	0.155356	0.150366	0.113772	0.08982	0.141384	0.153027
T4	106	4106	2.95	0.81	0.055	0.205	0.179	0.234	0.026	0.042	0.218	0.192	0.932292	0.223339	0.007084	0.016628	0.009399	-0.013248	0.009084	0.175736	0.006412	0.153916	0.004575	-0.005385	0.006941	0.008406	0.020138	0	96.3976	0.241968	0.243641	0.259705	0.254685	0.276104	0.253347	0.24498	0.225569	0.131526	0.110442	0.100736	0.142905	0.15261	0.102075	0.144578	0.115127
T4	107	4107	2.95	0.81	0.085	0.175	0.149	0.234	0.026	0.042	0.218	0.192	0.776042	0.219619	0.008053	0.025841	0.010153	-0.24136	0.009656	0.200361	0.006729	0.092851	0.010541	-0.000859	0.01345	0.008974	0.022952	0	94.5406	0.24808	0.239399	0.283806	0.228715	0.301169	0.231052	0.237062	0.230718	0.140234	0.107846	0.103506	0.135893	0.127546	0.101169	0.160935	0.122871
T4	108	4108	2.95	0.81	0.115	0.145	0.119	0.234	0.026	0.042	0.218	0.192	0.619792	0.204258	0.010346	0.031891	0.01351	-0.599439	0.009747	-0.025857	0.007435	0.119583	0.027874	-0.007968	0.003532	0.010533	0.031616	0	92.6544	0.236181	0.250586	0.319263	0.19397	0.274707	0.221776	0.222781	0.280737	0.102178	0.134003	0.115913	0.134673	0.105863	0.088107	0.172529	0.146734
T4	109	4109	2.95	0.81	0.145	0.115	0.089	0.234	0.026	0.042	0.218	0.192	0.463542	0.190603	0.0123	0.033881	0.013413	-0.193472	0.010137	0.228215	0.007152	0.118133	0.025998	0.000513	0.01186	0.010549	0.031713	0	94.9734	0.192179	0.28877	0.311163	0.207888	0.279412	0.244652	0.252005	0.22393	0.104947	0.087233	0.138369	0.150401	0.106283	0.101604	0.174465	0.136698
T4	110	4110	2.95	0.81	0.175	0.085	0.059	0.234	0.026	0.042	0.218	0.192	0.307292	0.172967	0.01396	0.029519	0.01588	-0.295599	0.010964	-0.055719	0.007687	0.009181	0.029519	-0.000282	0.022721	0.011993	0.04099	0	92.6886	0.220667	0.281333	0.3	0.198	0.284	0.219333	0.26	0.236667	0.120667	0.1	0.126	0.155333	0.093333	0.104667	0.163333	0.136667
T4	111	4111	2.95	0.81	0.205	0.055	0.029	0.234	0.026	0.042	0.218	0.192	0.151042	0.142255	0.014028	0.018867	0.02202	-0.275669	0.013646	-0.151493	0.00875	0.051505	0.072353	0.016244	-0.003646	0.015787	0.07103	0	94.8864	0.196111	0.310426	0.349648	0.143815	0.254777	0.221924	0.232316	0.290982	0.10761	0.088502	0.159906	0.15052	0.062018	0.081797	0.147167	0.202481
T4	112	4112	2.95	0.81	0.224	0.036	0.0102	0.2342	0.0258	0.042	0.218	0.1922	0.0530697	0.117617	0.01817	0.003539	0.02026	0.151114	0.015887	0.005114	0.009286	0.167099	0.051828	-0.002892	0.011032	0.015802	0.071165	0	96.3147	0.196137	0.295704	0.295038	0.21312	0.256743	0.247752	0.261072	0.234432	0.095571	0.100566	0.139194	0.15651	0.108558	0.104562	0.161172	0.133866
T4	113	4113	2.95	0.86	0.055	0.205	0.179	0.234	0.026	0.042	0.218	0.192	0.932292	0.224569	0.008368	0.015398	0.010083	-0.291948	0.008942	-0.001467	0.006427	0.136997	0.006249	-0.000152	0.002095	0.008621	0.02118	0	96.4935	0.251079	0.261043	0.272667	0.215211	0.255729	0.249419	0.226835	0.268017	0.123547	0.127532	0.129857	0.131186	0.119562	0.095649	0.132182	0.140485
T4	114	4114	2.95	0.86	0.085	0.175	0.149	0.234	0.026	0.042	0.218	0.192	0.776042	0.218869	0.010012	0.024884	0.011934	-0.077188	0.009892	-0.049111	0.006506	0.015709	0.007322	-0.003871	0.003615	0.009706	0.026847	0	95.3887	0.234303	0.266689	0.269332	0.229676	0.25347	0.255783	0.240582	0.250165	0.112029	0.122274	0.129213	0.137475	0.12657	0.103106	0.141441	0.127892
T4	115	4115	2.95	0.86	0.115	0.145	0.119	0.234	0.026	0.042	0.218	0.192	0.619792	0.210014	0.011177	0.029173	0.010926	-0.305919	0.008953	-0.090495	0.006941	0.0461	0.017258	-0.001336	0.007669	0.009087	0.023533	0	96.1258	0.234141	0.262039	0.297243	0.206576	0.267685	0.228828	0.239787	0.2637	0.105945	0.128197	0.128197	0.133843	0.100631	0.105945	0.16174	0.135503
T4	116	4116	2.95	0.86	0.145	0.115	0.089	0.234	0.026	0.042	0.218	0.192	0.463542	0.193065	0.013349	0.032944	0.014227	-0.623895	0.010326	-0.052938	0.00767	0.10687	0.030112	-0.004161	-0.00187	0.011074	0.034948	0	92.8146	0.237699	0.257314	0.328125	0.176862	0.266955	0.229388	0.204787	0.29887	0.104056	0.133644	0.135306	0.122008	0.094082	0.082779	0.162899	0.165226
T4	117	4117	2.95	0.86	0.175	0.085	0.059	0.234	0.026	0.042	0.218	0.192	0.307292	0.176003	0.012487	0.029669	0.016676	-0.630942	0.010981	-0.214216	0.007994	0.130006	0.038529	0.000401	0.000274	0.012418	0.043946	0	91.8136	0.239653	0.25534	0.322764	0.182243	0.264019	0.222296	0.215287	0.298398	0.112483	0.12717	0.131175	0.124166	0.091121	0.091121	0.151535	0.171228
T4	118	4118	2.95	0.86	0.205	0.055	0.029	0.234	0.026	0.042	0.218	0.192	0.151042	0.149791	0.017215	0.020775	0.019723	-0.129242	0.014172	-0.010526	0.008459	0.228769	0.06416	0.002518	-0.029431	0.014848	0.062832	0	96.7066	0.170504	0.314648	0.335335	0.179513	0.225893	0.283617	0.210544	0.279947	0.073073	0.097431	0.179179	0.135469	0.104438	0.075075	0.152819	0.182516
T4	119	4119	2.95	0.86	0.224	0.036	0.0102	0.2342	0.0258	0.042	0.218	0.1922	0.0530697	0.1026	0.01657	0.00014	0.031331	-0.405246	0.021506	-0.297136	0.013088	0.387093	0.137079	-0.01462	-0.130486	0.023205	0.153466	0.201045	82.652	0.172333	0.317667	0.340333	0.169667	0.195333	0.297333	0.19	0.317333	0.060333	0.112	0.181667	0.136	0.115667	0.054	0.135	0.205333
T4	120	4120	2.95	0.91	0.055	0.205	0.179	0.234	0.026	0.042	0.218	0.192	0.932292	0.223628	0.006798	0.013145	0.009306	-0.064081	0.008016	0.171179	0.006098	0.152367	0.005349	-0.001639	0.009961	0.007917	0.017865	0	95.8872	0.239188	0.262142	0.267465	0.231204	0.278443	0.239854	0.253493	0.22821	0.115768	0.12342	0.118097	0.144045	0.121756	0.109448	0.162675	0.10479
T4	121	4121	2.95	0.91	0.085	0.175	0.149	0.234	0.026	0.042	0.218	0.192	0.776042	0.218863	0.008772	0.021585	0.010234	-0.01443	0.009159	-0.066696	0.006699	0.106909	0.009363	-0.006914	0.005876	0.008822	0.022183	0	94.8413	0.224876	0.256716	0.283582	0.234826	0.258706	0.237479	0.254063	0.249751	0.096849	0.128027	0.104478	0.152239	0.133002	0.101824	0.161857	0.121725
T4	122	4122	2.95	0.91	0.115	0.145	0.119	0.234	0.026	0.042	0.218	0.192	0.619792	0.209916	0.012637	0.028456	0.011463	-0.133453	0.008781	-0.08163	0.007271	0.207085	0.020539	-0.0007	-0.011276	0.009334	0.02483	0	95.0782	0.212809	0.274183	0.293195	0.219813	0.221815	0.273849	0.220147	0.284189	0.077051	0.135757	0.157772	0.116411	0.116077	0.103736	0.144763	0.148432
T4	123	4123	2.95	0.91	0.145	0.115	0.089	0.234	0.026	0.042	0.218	0.192	0.463542	0.195805	0.013062	0.032206	0.015357	-0.546182	0.010414	-0.158733	0.008215	0.381895	0.047475	-0.008528	-0.010323	0.011716	0.03912	0	94.3067	0.186425	0.277334	0.3707	0.165541	0.254607	0.233415	0.209459	0.302518	0.072482	0.113943	0.141278	0.136057	0.092138	0.073403	0.182125	0.188575
T4	124	4124	2.95	0.91	0.175	0.085	0.059	0.234	0.026	0.042	0.218	0.192	0.307292	0.179512	0.014087	0.030083	0.015776	-0.690321	0.012316	-0.259131	0.00786	0.221798	0.028292	0.005294	-0.024132	0.012414	0.043922	0	93.8456	0.248999	0.242991	0.316088	0.191923	0.241989	0.232977	0.201936	0.323097	0.097797	0.151202	0.133178	0.109813	0.0998	0.092123	0.144192	0.171896
T4	125	4125	2.95	0.91	0.205	0.055	0.029	0.234	0.026	0.042	0.218	0.192	0.151042	0.147757	0.013269	0.023144	0.02174	-0.46837	0.014899	0.042376	0.010097	0.2817	0.095123	0.017341	-0.023537	0.016294	0.07567	0	94.8195	0.178679	0.312437	0.356688	0.152196	0.250754	0.242373	0.222259	0.284613	0.092189	0.08649	0.176333	0.136105	0.066041	0.086155	0.158565	0.198123
T4	126	4126	2.95	0.91	0.224	0.036	0.0102	0.2342	0.0258	0.042	0.218	0.1922	0.0530697	0.053947	0.006669	-9.2e-05	0.034832	-0.066998	0.023101	-0.062891	0.015653	-0.090814	0.227303	-0.006267	-0.123	0.025768	0.18924	5.55757	85.2586	0.161801	0.353106	0.337888	0.147205	0.209938	0.27764	0.222671	0.289752	0.074845	0.086957	0.186025	0.167081	0.091615	0.05559	0.135093	0.202795
T4	127	4127	2.95	0.96	0.055	0.205	0.18	0.235	0.025	0.042	0.218	0.193	0.932642	0.220667	0.006316	0.012117	0.009454	-0.179512	0.0086	-0.006506	0.006777	0.173264	0.025136	-0.006389	-0.02401	0.008352	0.019882	0	96.7164	0.231512	0.261825	0.271819	0.234843	0.238175	0.25483	0.241839	0.265157	0.089607	0.141905	0.121919	0.139907	0.132911	0.101932	0.148568	0.123251
T4	128	4128	2.95	0.96	0.085	0.175	0.1497	0.2347	0.0253	0.042	0.218	0.1927	0.776855	0.218913	0.008933	0.019589	0.010504	-0.232076	0.007899	-0.025366	0.006576	0.169479	0.027024	-0.004527	-0.02708	0.008485	0.020517	0	95.0935	0.226055	0.261554	0.27361	0.238781	0.239451	0.271266	0.229069	0.260214	0.093771	0.132284	0.127261	0.134293	0.144005	0.094776	0.14568	0.12793
T4	129	4129	2.95	0.96	0.115	0.145	0.12	0.235	0.025	0.042	0.218	0.193	0.621762	0.211757	0.012928	0.02502	0.01129	-0.344331	0.008657	-0.144728	0.006676	0.182691	0.02096	-0.002386	-0.029248	0.009073	0.023461	0	93.8891	0.234843	0.258827	0.291472	0.214857	0.262825	0.236842	0.236842	0.263491	0.107595	0.127249	0.120586	0.138241	0.116256	0.098601	0.15523	0.136243
T4	130	4130	2.95	0.96	0.145	0.115	0.09	0.235	0.025	0.042	0.218	0.193	0.466321	0.194353	0.016078	0.030083	0.014331	-0.434793	0.011155	-0.162479	0.008056	0.266893	0.040048	-0.003382	-0.04105	0.01147	0.037497	0	95.3177	0.212345	0.27105	0.316001	0.200604	0.239852	0.250252	0.221402	0.288494	0.085542	0.126803	0.139886	0.131164	0.110366	0.090238	0.154311	0.161691
T4	131	4131	2.95	0.96	0.175	0.085	0.06	0.235	0.025	0.042	0.218	0.193	0.310881	0.177005	0.018317	0.029327	0.018742	-0.43663	0.011867	-0.192467	0.008692	0.131915	0.079036	-0.000497	-0.042874	0.013756	0.053927	0	93.605	0.17387	0.317819	0.339096	0.169215	0.221742	0.274934	0.212101	0.291223	0.068816	0.105053	0.176197	0.141622	0.098737	0.070479	0.152926	0.18617
T4	132	4132	2.95	0.96	0.205	0.055	0.03	0.235	0.025	0.042	0.218	0.193	0.15544	0.145234	0.025514	0.024595	0.021971	-0.334698	0.014344	-0.009242	0.01052	0.395403	0.067875	-0.004399	-0.010595	0.016321	0.07592	0	93.6982	0.20599	0.278203	0.308486	0.207321	0.268885	0.229285	0.25624	0.245591	0.101498	0.104493	0.132113	0.14609	0.097171	0.11015	0.167388	0.141098
T4	133	4133	2.95	0.96	0.225	0.035	0.01	0.235	0.025	0.042	0.218	0.193	0.0518135	0.017909	0.010331	0.000333	0.032977	0.129906	0.025589	-0.051324	0.019407	-0.0923	0.260451	0.051408	-0.033388	0.026576	0.201295	30.7372	78.285	0.165795	0.356442	0.318509	0.159254	0.238391	0.254742	0.260955	0.245912	0.099738	0.066056	0.182472	0.17397	0.072269	0.086985	0.138653	0.179856
T4	134	4134	2.95	1.01	0.055	0.205	0.188	0.243	0.017	0.042	0.218	0.201	0.935323	0.230561	0.005004	0.009498	0.011466	-0.021517	0.009458	0.224577	0.006815	0.125533	0.016062	-0.000686	-0.038448	0.00944	0.025398	0	96.9456	0.251166	0.237841	0.231179	0.279813	0.208861	0.322452	0.195203	0.273484	0.112592	0.138574	0.142239	0.095603	0.180213	0.0996	0.096269	0.13491
T4	135	4135	2.95	1.01	0.085	0.175	0.158	0.243	0.017	0.042	0.218	0.201	0.78607	0.229893	0.006571	0.017577	0.011092	-0.086059	0.008888	-0.100421	0.007534	0.03892	0.015291	-0.003035	-0.02422	0.009288	0.024586	0	95.5041	0.26211	0.243198	0.235899	0.258792	0.240876	0.25647	0.245521	0.257133	0.119774	0.142336	0.11347	0.129728	0.142999	0.115793	0.121102	0.114798
T4	136	4136	2.95	1.01	0.115	0.145	0.128	0.243	0.017	0.042	0.218	0.201	0.636816	0.225705	0.01017	0.022818	0.012474	-0.236721	0.008846	0.021167	0.007219	0.011634	0.02519	-0.003397	-0.026123	0.009763	0.027166	0	95.0515	0.2495	0.26016	0.251499	0.238841	0.248168	0.26549	0.233511	0.252831	0.107262	0.142239	0.13491	0.12525	0.13058	0.108261	0.140906	0.110593
T4	137	4137	2.95	1.01	0.145	0.115	0.098	0.243	0.017	0.042	0.218	0.201	0.487562	0.214116	0.014682	0.026255	0.01231	-0.256708	0.008779	-0.139665	0.007104	0.114306	0.020896	-0.005265	-0.013232	0.009645	0.026511	0	92.4281	0.228691	0.267932	0.284014	0.219363	0.242843	0.244452	0.242843	0.269862	0.091026	0.137665	0.126407	0.141525	0.118044	0.101319	0.151817	0.132197
T4	138	4138	2.95	1.01	0.175	0.085	0.068	0.243	0.017	0.042	0.218	0.201	0.338308	0.196192	0.019861	0.026342	0.015427	-0.54391	0.010656	-0.293119	0.007655	-0.004956	0.031784	-0.003988	-0.032823	0.011693	0.038965	0	93.0795	0.245766	0.249087	0.301893	0.203255	0.240784	0.243773	0.208569	0.306875	0.102624	0.143142	0.1272	0.121886	0.116573	0.086682	0.13816	0.163733
T4	139	4139	2.95	1.01	0.205	0.055	0.038	0.243	0.017	0.042	0.218	0.201	0.189055	0.163099	0.016776	0.0204	0.01998	-0.413561	0.015393	-0.1387	0.008603	0.021815	0.082016	-0.000683	-0.006883	0.015386	0.067464	0	96.3235	0.184837	0.310299	0.346193	0.158672	0.263334	0.232472	0.236498	0.267695	0.092251	0.092586	0.154311	0.155988	0.078162	0.08051	0.171084	0.175109
T4	140	4140	2.95	1.01	0.233	0.027	0.0101	0.2431	0.0169	0.042	0.218	0.2011	0.0502238	0.121763	0.022351	0.011746	0.020778	-0.259304	0.01696	0.165601	0.008805	-0.025788	0.056493	0.029196	-0.029225	0.016298	0.075703	0	94.1567	0.212121	0.28638	0.299034	0.202464	0.263736	0.25974	0.229104	0.247419	0.121545	0.090576	0.167166	0.119214	0.092574	0.10989	0.142191	0.156843
T4	141	4141	2.95	1.06	0.055	0.205	0.188	0.243	0.017	0.042	0.218	0.201	0.935323	0.226	0.003001	0.009228	0.010695	0.124233	0.008457	0.030134	0.007321	0.028547	0.014605	-0.006019	-0.016289	0.008935	0.022752	0	95.9761	0.246164	0.253502	0.237825	0.262508	0.237492	0.268846	0.247165	0.246498	0.112075	0.134089	0.116744	0.136758	0.152101	0.110407	0.125417	0.112408
T4	142	4142	2.95	1.06	0.085	0.175	0.158	0.243	0.017	0.042	0.218	0.201	0.78607	0.221798	0.0066	0.015604	0.01248	-0.184819	0.008956	-0.09309	0.008387	0.004317	0.025278	-0.003912	-0.020051	0.010104	0.029098	0	96.2471	0.216189	0.278148	0.276815	0.228847	0.243504	0.26982	0.237175	0.2495	0.099933	0.116256	0.143238	0.13491	0.126582	0.102265	0.143571	0.133245
T4	143	4143	2.95	1.06	0.115	0.145	0.128	0.243	0.017	0.042	0.218	0.201	0.636816	0.219364	0.00869	0.019701	0.01337	-0.275651	0.009268	-0.001441	0.008769	0.178584	0.032466	-0.000979	-0.015815	0.01067	0.032447	0	94.7298	0.216795	0.263633	0.306457	0.213115	0.258949	0.250585	0.226163	0.264302	0.104717	0.112078	0.135497	0.128137	0.115089	0.098026	0.154232	0.152225
T4	144	4144	2.95	1.06	0.145	0.115	0.098	0.243	0.017	0.042	0.218	0.201	0.487562	0.202449	0.009439	0.022767	0.014217	-0.356728	0.010225	-0.110406	0.008357	0.106528	0.044823	-0.005657	-0.015008	0.011203	0.035769	0	96.2227	0.211174	0.277353	0.320918	0.190555	0.257067	0.234453	0.233455	0.275025	0.094446	0.116728	0.135683	0.141669	0.09877	0.091786	0.162621	0.158297
T4	145	4145	2.95	1.06	0.175	0.085	0.068	0.243	0.017	0.042	0.218	0.201	0.338308	0.189422	0.012256	0.021908	0.018658	-0.321083	0.011526	0.044842	0.008654	0.084776	0.070178	-0.00756	0.001413	0.013612	0.052807	0	94.9017	0.18115	0.302807	0.346925	0.169118	0.28242	0.221591	0.250334	0.245655	0.081885	0.099265	0.137701	0.165107	0.08389	0.085227	0.200535	0.14639
T4	146	4146	2.95	1.06	0.205	0.055	0.038	0.243	0.017	0.042	0.218	0.201	0.189055	0.160756	0.010795	0.01633	0.019132	-0.161742	0.0124	0.127526	0.007974	-0.043227	0.077938	-0.004148	0.017149	0.013945	0.055422	0	95.7877	0.157019	0.337658	0.344977	0.160346	0.293413	0.230206	0.267798	0.208583	0.091484	0.065536	0.151364	0.186294	0.078842	0.081504	0.201929	0.143047
T4	147	4147	2.95	1.06	0.233	0.0268	0.0098	0.243	0.017	0.042	0.218	0.201	0.0487562	0.125534	0.01967	0.005382	0.01923	-0.115993	0.014174	-0.044526	0.007967	0.002895	0.068529	-0.008117	0.006616	0.014539	0.060247	0	96.6361	0.183799	0.312979	0.342743	0.160479	0.258668	0.242712	0.230746	0.267874	0.084382	0.099417	0.152808	0.160172	0.089905	0.070574	0.174287	0.168457
T5	1	5001	3.05	0.06	0.055	0.205	0.1416	0.1966	0.0634	0.043	0.217	0.1536	0.921875	0.272238	-0.012498	0.005916	0.009442	-0.045442	0.008248	-0.195268	0.007612	-0.02038	-0.006918	-0.002037	0.008516	0.008468	0.020437	0	96.5047	0.262613	0.247244	0.240227	0.249916	0.260608	0.220849	0.276311	0.242232	0.119947	0.142666	0.108587	0.138657	0.112262	0.137655	0.140662	0.099566
T5	2	5002	3.05	0.06	0.085	0.175	0.112	0.197	0.063	0.043	0.217	0.154	0.727273	0.273727	-0.014626	0.01589	0.008617	-0.077857	0.009049	-0.134725	0.007412	0.13156	-0.001127	-0.001291	-0.00287	0.008388	0.020052	0	95.0149	0.251656	0.237417	0.249338	0.261589	0.231788	0.251987	0.24702	0.269205	0.111589	0.140066	0.124503	0.112914	0.127483	0.134106	0.120199	0.129139
T5	3	5003	3.05	0.06	0.115	0.145	0.082	0.197	0.063	0.043	0.217	0.154	0.532468	0.273224	-0.016491	0.023973	0.010832	-0.275396	0.008952	0.09941	0.007939	-0.00427	0.021669	0.00307	0.008818	0.009318	0.024747	0	95.3031	0.219993	0.277834	0.287529	0.214644	0.265129	0.238716	0.253761	0.242394	0.121698	0.098295	0.14109	0.136744	0.097626	0.117018	0.14343	0.144099
T5	4	5004	3.05	0.06	0.145	0.115	0.052	0.197	0.063	0.043	0.217	0.154	0.337662	0.269073	-0.017853	0.032833	0.011373	-0.251868	0.010726	-0.075095	0.008553	0.303456	0.035223	0.009226	-0.007434	0.010288	0.030167	0	94.8259	0.191617	0.284764	0.331005	0.192615	0.253826	0.240852	0.236527	0.268796	0.093812	0.097804	0.153693	0.131071	0.087159	0.105456	0.160013	0.170991
T5	5	5005	3.05	0.06	0.16	0.1	0.037	0.197	0.063	0.043	0.217	0.154	0.24026	0.275923	-0.01102	0.0393	0.012911	-0.174655	0.013839	-0.173468	0.008351	0.084377	0.016255	-0.013766	-0.065883	0.011943	0.040653	0	95.4515	0.243756	0.261738	0.270396	0.224109	0.176823	0.297036	0.188811	0.337329	0.05661	0.187146	0.154845	0.106893	0.142191	0.081918	0.120213	0.150183
T5	6	5006	3.05	0.06	0.175	0.085	0.022	0.197	0.063	0.043	0.217	0.154	0.142857	0.263486	-0.020149	0.042832	0.012005	-0.113988	0.015803	0.135058	0.008601	0.07807	0.026006	-0.019253	-0.031919	0.012488	0.044445	0	97.5804	0.20246	0.281582	0.302527	0.213431	0.234707	0.28258	0.212434	0.270279	0.068152	0.134309	0.150266	0.131316	0.132314	0.081117	0.166556	0.135971
T5	7	5007	3.05	0.06	0.188	0.072	0.009	0.197	0.063	0.043	0.217	0.154	0.0584416	0.250985	-0.023315	0.048775	0.014811	-0.152928	0.017812	0.206366	0.007776	0.137571	0.034665	-0.029954	-0.048698	0.014108	0.056722	0	97.7763	0.19474	0.291611	0.3249	0.188748	0.228029	0.285286	0.195073	0.291611	0.05526	0.139481	0.155126	0.136485	0.13016	0.058589	0.17277	0.15213
T5	8	5008	3.05	0.11	0.055	0.205	0.143	0.198	0.062	0.043	0.217	0.155	0.922581	0.278721	-0.019993	0.00815	0.008951	-0.229305	0.009338	0.113548	0.007149	0.225941	0.008996	-0.00607	0.002472	0.008533	0.020752	0	94.4574	0.215673	0.25921	0.298727	0.22639	0.268252	0.239116	0.246484	0.246149	0.107837	0.107837	0.118218	0.140991	0.120898	0.105492	0.160415	0.138312
T5	9	5009	3.05	0.11	0.085	0.175	0.113	0.198	0.062	0.043	0.217	0.155	0.729032	0.281399	-0.020549	0.018447	0.011513	-0.155293	0.010645	-0.084916	0.008643	0.241037	0.020922	-0.013664	-0.011473	0.010337	0.030454	0	95.8541	0.219301	0.273877	0.286522	0.2203	0.231947	0.25391	0.240266	0.273877	0.090516	0.128785	0.131448	0.142429	0.122463	0.097837	0.141431	0.145092
T5	10	5010	3.05	0.11	0.115	0.145	0.083	0.198	0.062	0.043	0.217	0.155	0.535484	0.278936	-0.021028	0.027318	0.010719	-0.030896	0.010751	0.097913	0.008607	0.103055	0.020009	-0.010112	-0.012285	0.010076	0.028933	0	94.8573	0.215523	0.285143	0.285476	0.213857	0.244504	0.26549	0.233511	0.256496	0.086276	0.129247	0.148235	0.136909	0.117255	0.096602	0.158228	0.127249
T5	11	5011	3.05	0.11	0.145	0.115	0.053	0.198	0.062	0.043	0.217	0.155	0.341935	0.282182	-0.021017	0.038386	0.011395	-0.167499	0.012151	-0.002308	0.008593	0.327392	0.028232	-0.006417	-0.00186	0.010822	0.033377	0	94.2173	0.178512	0.287621	0.335669	0.198198	0.260928	0.232232	0.253587	0.253253	0.079079	0.099433	0.141141	0.14648	0.091091	0.107107	0.181849	0.15382
T5	12	5012	3.05	0.11	0.16	0.1	0.038	0.198	0.062	0.043	0.217	0.155	0.245161	0.274854	-0.019352	0.045137	0.014661	-0.200522	0.014837	-0.186297	0.009319	0.069742	0.038317	-0.017413	-0.056078	0.01319	0.049584	0	96.7153	0.195406	0.285286	0.320573	0.198735	0.194407	0.285952	0.198069	0.321571	0.050932	0.144474	0.161784	0.123502	0.124168	0.074567	0.143475	0.177097
T5	13	5013	3.05	0.11	0.175	0.085	0.023	0.198	0.062	0.043	0.217	0.155	0.148387	0.26772	-0.018531	0.049659	0.014873	-0.214986	0.016994	-0.18776	0.008354	0.088953	0.037044	-0.017315	-0.05871	0.013902	0.05508	0	96.5174	0.19827	0.29175	0.316035	0.193945	0.207252	0.268796	0.2169	0.307053	0.061544	0.136727	0.148037	0.143713	0.120758	0.073187	0.145709	0.170326
T5	14	5014	3.05	0.11	0.188	0.072	0.01	0.198	0.062	0.043	0.217	0.155	0.0645161	0.261206	-0.020297	0.049894	0.013744	-0.083844	0.015526	-0.036934	0.008209	0.184705	0.02653	-0.021436	-0.037372	0.012876	0.047249	0	97.1476	0.203661	0.271547	0.296506	0.228286	0.206988	0.291847	0.207987	0.293178	0.062562	0.141098	0.142097	0.129451	0.14975	0.078536	0.144426	0.15208
T5	15	5015	3.05	0.16	0.055	0.205	0.126	0.181	0.079	0.043	0.217	0.138	0.913043	0.281908	-0.026627	0.009721	0.009963	0.051813	0.010248	-0.216482	0.008267	0.277109	0.009772	-0.000222	-0.006558	0.009533	0.025899	0	96.8127	0.207792	0.270396	0.282717	0.239094	0.225441	0.259407	0.250083	0.265068	0.100899	0.106893	0.145854	0.124542	0.113553	0.125541	0.124542	0.158175
T5	16	5016	3.05	0.16	0.085	0.175	0.096	0.181	0.079	0.043	0.217	0.138	0.695652	0.285866	-0.025297	0.021439	0.011062	-0.064596	0.011075	-0.079293	0.008375	0.17369	0.017756	-0.003474	-0.019922	0.01025	0.029941	0	95.8845	0.21312	0.274725	0.297702	0.214452	0.230103	0.265401	0.223776	0.280719	0.096237	0.116883	0.143523	0.131202	0.121878	0.092574	0.133866	0.163836
T5	17	5017	3.05	0.16	0.115	0.145	0.066	0.181	0.079	0.043	0.217	0.138	0.478261	0.28649	-0.022713	0.034961	0.011896	-0.01203	0.011143	-0.026267	0.010112	0.195445	0.042533	-0.02021	-0.005346	0.011075	0.034955	0	95.1091	0.179377	0.309019	0.328912	0.182692	0.252321	0.256631	0.23508	0.255968	0.069629	0.109748	0.146552	0.162467	0.11008	0.072613	0.182692	0.14622
T5	18	5018	3.05	0.16	0.13	0.13	0.051	0.181	0.079	0.043	0.217	0.138	0.369565	0.282919	-0.020433	0.041366	0.014245	-0.021005	0.013848	-0.088732	0.010371	0.095347	0.030417	-0.019676	-0.064143	0.012939	0.047713	0	96.5483	0.214048	0.274967	0.287284	0.223702	0.174101	0.314581	0.184088	0.32723	0.05759	0.156458	0.163449	0.111518	0.151132	0.07257	0.116511	0.170772
T5	19	5019	3.05	0.16	0.145	0.115	0.036	0.181	0.079	0.043	0.217	0.138	0.26087	0.289082	-0.023409	0.047182	0.012586	-0.244873	0.013821	-0.030855	0.009415	0.161157	0.038319	-0.026293	-0.006515	0.012084	0.041616	0	94.8173	0.198466	0.285857	0.325217	0.19046	0.269179	0.233823	0.242495	0.254503	0.078052	0.120414	0.124083	0.161775	0.10974	0.08072	0.191127	0.134089
T5	20	5020	3.05	0.16	0.16	0.1	0.021	0.181	0.079	0.043	0.217	0.138	0.152174	0.280505	-0.035323	0.051602	0.014831	0.042117	0.015938	0.110857	0.009986	0.110721	0.04568	-0.026519	-0.029368	0.013829	0.054503	0	97.0452	0.189477	0.296703	0.312021	0.201798	0.236097	0.271728	0.226773	0.265401	0.074259	0.115218	0.14652	0.150183	0.125208	0.07659	0.161838	0.150183
T5	21	5021	3.05	0.16	0.175	0.085	0.0061	0.1811	0.0789	0.043	0.217	0.1381	0.0441709	0.273914	-0.043063	0.049106	0.015469	0.032955	0.020036	-0.08822	0.007985	0.177485	0.001679	-0.052488	-0.066242	0.015324	0.066929	0	97.9167	0.225704	0.247863	0.270655	0.255777	0.21874	0.27477	0.22887	0.277619	0.056347	0.169357	0.117759	0.130104	0.157012	0.098765	0.162393	0.108262
T5	22	5022	3.05	0.21	0.055	0.205	0.116	0.171	0.089	0.043	0.217	0.128	0.90625	0.28309	-0.029536	0.01139	0.011321	-0.258688	0.010235	-0.103441	0.0081	0.433063	0.021241	0.00092	-0.012184	0.009976	0.028361	0	95.8585	0.219687	0.251306	0.304922	0.224086	0.238658	0.247457	0.227935	0.28595	0.094583	0.125103	0.135551	0.115755	0.111905	0.11218	0.144075	0.160847
T5	23	5023	3.05	0.21	0.085	0.175	0.086	0.171	0.089	0.043	0.217	0.128	0.671875	0.289981	-0.030352	0.021107	0.010269	-0.170737	0.010493	0.068325	0.008056	0.267229	0.018657	0.00619	0.001552	0.009669	0.026645	0	94.8173	0.22026	0.265911	0.283572	0.230257	0.253915	0.251583	0.244585	0.249917	0.117627	0.102632	0.137954	0.127957	0.113629	0.116628	0.136288	0.147284
T5	24	5024	3.05	0.21	0.115	0.145	0.056	0.171	0.089	0.043	0.217	0.128	0.4375	0.292085	-0.03091	0.035368	0.012036	-0.197116	0.012631	-0.047891	0.010093	0.330821	0.028517	-0.020117	-0.009091	0.011637	0.038595	0	96.2139	0.206265	0.276241	0.292902	0.224592	0.245585	0.253582	0.247251	0.253582	0.079307	0.126958	0.118294	0.157947	0.135288	0.089304	0.166278	0.126624
T5	25	5025	3.05	0.21	0.13	0.13	0.041	0.171	0.089	0.043	0.217	0.128	0.320313	0.295318	-0.030523	0.044421	0.014718	-0.093666	0.012272	0.078108	0.010281	0.35412	0.032372	-0.008126	0.000971	0.012555	0.044926	0	94.8224	0.204061	0.276964	0.291944	0.227031	0.270639	0.246671	0.257324	0.225366	0.109854	0.094208	0.125832	0.151132	0.120839	0.106192	0.160786	0.131158
T5	26	5026	3.05	0.21	0.145	0.115	0.026	0.171	0.089	0.043	0.217	0.128	0.203125	0.298536	-0.036385	0.058531	0.014729	-0.237433	0.014184	0.102905	0.009541	0.165343	0.035296	-0.018886	0.029626	0.013027	0.048369	0	96.2013	0.213904	0.285094	0.304144	0.196858	0.290775	0.230615	0.251337	0.227273	0.107955	0.105949	0.125	0.160094	0.105615	0.091243	0.182821	0.121324
T5	27	5027	3.05	0.21	0.161	0.099	0.0095	0.1705	0.0895	0.043	0.217	0.1275	0.0745098	0.286482	-0.038153	0.077795	0.014959	-0.119103	0.019225	0.074442	0.009866	0.259395	0.019737	-0.057217	-0.01482	0.015173	0.065616	0	97.0861	0.230156	0.253404	0.271006	0.245433	0.237131	0.264696	0.234141	0.264032	0.077051	0.153105	0.104284	0.14912	0.160412	0.085022	0.16008	0.110927
T5	28	5028	3.05	0.21	0.166	0.094	0.005	0.171	0.089	0.043	0.217	0.128	0.0390625	NaN	NaN	NaN	NaN	NaN	NaN	NaN	NaN	NaN	NaN	NaN	NaN	NaN	NaN	NaN	NaN	NaN	NaN	NaN	NaN	NaN	NaN	NaN	NaN	NaN	NaN	NaN	NaN	NaN	NaN	NaN	NaN
T5	29	5029	3.05	0.26	0.055	0.205	0.105	0.16	0.1	0.043	0.217	0.117	0.897436	0.2879	-0.034685	0.012488	0.011939	-0.171945	0.010234	0.060968	0.008767	0.101933	0.022364	-0.003008	-0.001521	0.010394	0.030792	0	94.7491	0.213476	0.276851	0.303869	0.205804	0.267512	0.251501	0.231154	0.249833	0.103069	0.110407	0.142095	0.134757	0.109406	0.096398	0.164443	0.139426
T5	30	5030	3.05	0.26	0.085	0.175	0.075	0.16	0.1	0.043	0.217	0.117	0.641026	0.291363	-0.03519	0.026634	0.012048	-0.06911	0.011905	-0.110709	0.010476	0.076228	0.044688	-0.012661	-0.019889	0.011498	0.037679	0	97.0967	0.177094	0.313803	0.333333	0.17577	0.227408	0.26051	0.229063	0.283019	0.063224	0.11387	0.154585	0.159219	0.105925	0.069844	0.164184	0.169149
T5	31	5031	3.05	0.26	0.1	0.16	0.06	0.16	0.1	0.043	0.217	0.117	0.512821	0.295122	-0.036816	0.032547	0.012203	-0.224075	0.013052	0.052016	0.010297	0.069453	0.040349	-0.02411	0.00514	0.011906	0.0404	0	96.4132	0.204	0.288667	0.325333	0.182	0.273667	0.236333	0.234333	0.255667	0.084333	0.119667	0.136333	0.152333	0.1	0.082	0.189333	0.136
T5	32	5032	3.05	0.26	0.115	0.145	0.045	0.16	0.1	0.043	0.217	0.117	0.384615	0.300601	-0.03653	0.038906	0.012256	0.00443	0.013549	-0.033805	0.011055	0.172401	0.035499	-0.01487	-0.023385	0.012329	0.04332	0	95.8056	0.186978	0.289482	0.307179	0.216361	0.231386	0.256427	0.249416	0.262771	0.076127	0.110851	0.13823	0.151252	0.118197	0.098164	0.155259	0.15192
T5	33	5033	3.05	0.26	0.13	0.13	0.03	0.16	0.1	0.043	0.217	0.117	0.25641	0.305185	-0.037625	0.048319	0.013618	-0.038839	0.015662	0.119879	0.01097	0.169704	0.041754	-0.020146	-0.038292	0.013553	0.052351	0	96.9456	0.189063	0.287763	0.317106	0.206069	0.250417	0.269423	0.224408	0.255752	0.071024	0.118039	0.14905	0.138713	0.120373	0.085695	0.179393	0.137713
T5	34	5034	3.05	0.26	0.145	0.115	0.015	0.16	0.1	0.043	0.217	0.117	0.128205	0.309877	-0.046739	0.058925	0.0136	-0.165882	0.019785	-0.047387	0.010609	0.122205	0.038226	-0.03431	-0.051847	0.015154	0.06545	0	95.2507	0.211193	0.282145	0.296469	0.210193	0.226516	0.270819	0.221519	0.281146	0.07062	0.140573	0.148568	0.133578	0.122252	0.087941	0.155896	0.140573
T5	35	5035	3.05	0.26	0.15	0.11	0.01	0.16	0.1	0.043	0.217	0.117	0.0854701	0.309667	-0.055314	0.063241	0.01384	-0.045353	0.019961	-0.099503	0.009617	0.111697	0.033429	-0.0274	-0.006242	0.015083	0.064836	0	95.8527	0.211385	0.29261	0.289281	0.206724	0.241345	0.25466	0.244674	0.259321	0.091877	0.119507	0.136818	0.155792	0.117843	0.088881	0.149467	0.139814
T5	36	5036	3.05	0.31	0.055	0.205	0.108	0.163	0.097	0.043	0.217	0.12	0.9	0.287622	-0.042137	0.017047	0.011659	-0.074608	0.011355	0.157812	0.00936	0.413999	0.036302	-0.003691	-0.008241	0.010839	0.033486	0	95.9894	0.169937	0.298304	0.338876	0.192883	0.255071	0.257399	0.233788	0.253741	0.080146	0.08979	0.155637	0.142667	0.101763	0.091121	0.174925	0.163951
T5	37	5037	3.05	0.31	0.085	0.175	0.078	0.163	0.097	0.043	0.217	0.12	0.65	0.295523	-0.044765	0.031337	0.012327	-0.280779	0.011234	0.158574	0.010248	0.397723	0.052165	-0.012084	-0.015545	0.011302	0.036402	0	95.6451	0.184418	0.286982	0.33925	0.189349	0.255753	0.261012	0.215319	0.267916	0.075937	0.108481	0.15286	0.134122	0.108153	0.081197	0.179816	0.159435
T5	38	5038	3.05	0.31	0.1	0.16	0.063	0.163	0.097	0.043	0.217	0.12	0.525	0.296535	-0.046285	0.039362	0.01355	-0.036446	0.013393	-0.150304	0.011492	0.15084	0.070399	-0.008526	-0.033742	0.012846	0.047028	0	95.8831	0.146853	0.338994	0.330669	0.183483	0.207792	0.28305	0.239427	0.26973	0.05328	0.093573	0.18315	0.155844	0.0999	0.083583	0.154512	0.176157
T5	39	5039	3.05	0.31	0.115	0.145	0.048	0.163	0.097	0.043	0.217	0.12	0.4	0.303676	-0.055082	0.050142	0.014255	-0.325722	0.013221	-0.067284	0.010364	0.452948	0.074813	-0.009159	-0.013856	0.01272	0.046116	0	95.5511	0.160173	0.304362	0.369297	0.166167	0.245088	0.251415	0.219114	0.284382	0.07326	0.086913	0.14985	0.154512	0.101565	0.064602	0.171828	0.197469
T5	40	5040	3.05	0.31	0.13	0.13	0.033	0.163	0.097	0.043	0.217	0.12	0.275	0.302794	-0.057569	0.064529	0.014083	-0.003675	0.016743	0.021462	0.011741	0.322684	0.046232	-0.025478	-0.038345	0.014336	0.05857	0	96.4807	0.185876	0.288141	0.303464	0.222518	0.212858	0.284144	0.226516	0.276482	0.066955	0.118921	0.145237	0.142905	0.138907	0.083611	0.145903	0.157562
T5	41	5041	3.05	0.31	0.145	0.115	0.018	0.163	0.097	0.043	0.217	0.12	0.15	0.311588	-0.071166	0.087102	0.016857	-0.25791	0.017527	0.035188	0.010171	0.280535	0.059998	-0.021836	-0.014758	0.015219	0.066009	0	94.831	0.193752	0.295115	0.313061	0.198072	0.252243	0.250249	0.242938	0.25457	0.078099	0.115653	0.141908	0.153207	0.108342	0.089731	0.174144	0.138917
T5	42	5042	3.05	0.31	0.153	0.107	0.01	0.163	0.097	0.043	0.217	0.12	0.0833333	0.301481	-0.083278	0.107301	0.018936	-0.189815	0.019685	0.01527	0.0115	0.233528	0.05966	-0.014411	-0.066642	0.01711	0.083439	0	82.0471	0.209318	0.277887	0.299869	0.212927	0.226378	0.281168	0.209646	0.282808	0.08727	0.122047	0.145669	0.132218	0.135499	0.077428	0.139108	0.160761
T5	43	5043	3.05	0.36	0.055	0.205	0.105	0.16	0.1	0.043	0.217	0.117	0.897436	0.300377	-0.046491	0.022054	0.00928	-0.152599	0.010597	-0.028568	0.00777	0.132159	0.003167	0.000884	-0.017182	0.009288	0.024585	0	95.5541	0.252996	0.244674	0.26032	0.242011	0.215047	0.281957	0.204727	0.298269	0.105859	0.147137	0.144474	0.1002	0.137483	0.104527	0.109188	0.151132
T5	44	5044	3.05	0.36	0.085	0.175	0.075	0.16	0.1	0.043	0.217	0.117	0.641026	0.292378	-0.050989	0.042582	0.013192	-0.417457	0.011401	-0.162806	0.009245	0.059515	0.071382	-0.003493	-0.012778	0.011394	0.037001	0	94.644	0.14218	0.339652	0.390521	0.127646	0.243602	0.23981	0.227488	0.2891	0.063507	0.078673	0.171564	0.168088	0.068246	0.0594	0.180095	0.210427
T5	45	5045	3.05	0.36	0.1	0.16	0.06	0.16	0.1	0.043	0.217	0.117	0.512821	0.296477	-0.056447	0.054971	0.013358	-0.26464	0.011974	-0.162021	0.009403	0.030254	0.042736	-0.017246	-0.01794	0.011694	0.038971	0	97.3081	0.209209	0.278278	0.328328	0.184184	0.242576	0.244912	0.217551	0.294962	0.077077	0.132132	0.133133	0.145145	0.111778	0.072406	0.165499	0.162829
T5	46	5046	3.05	0.36	0.115	0.145	0.045	0.16	0.1	0.043	0.217	0.117	0.384615	0.290953	-0.065027	0.072118	0.014207	-0.406126	0.01471	-0.106546	0.010417	0.244306	0.050829	-0.012796	-0.006966	0.013251	0.05004	0	95.5105	0.199533	0.274274	0.339673	0.18652	0.270604	0.232566	0.228228	0.268602	0.097097	0.102436	0.129796	0.144478	0.102769	0.08375	0.173507	0.166166
T5	47	5047	3.05	0.36	0.13	0.13	0.03	0.16	0.1	0.043	0.217	0.117	0.25641	0.280652	-0.076648	0.100298	0.016142	-0.007209	0.015663	0.274974	0.011514	-0.030017	0.053474	-0.033272	-0.020264	0.014588	0.060654	0	95.5912	0.206769	0.282172	0.296917	0.214142	0.247989	0.269437	0.226877	0.255697	0.08311	0.12366	0.128016	0.154155	0.141421	0.072721	0.164879	0.132038
T5	48	5048	3.05	0.36	0.145	0.115	0.015	0.16	0.1	0.043	0.217	0.117	0.128205	0.273807	-0.095037	0.141683	0.01695	-0.203044	0.019023	0.02957	0.011232	0.048663	0.031338	-0.067372	-0.077398	0.016076	0.073657	0	95.4095	0.232681	0.255883	0.294995	0.21644	0.217766	0.279748	0.192575	0.309911	0.067285	0.165396	0.128273	0.12761	0.151475	0.064965	0.150481	0.144514
T5	49	5049	3.05	0.36	0.15	0.11	0.01	0.16	0.1	0.043	0.217	0.117	0.0854701	0.253857	-0.106802	0.166572	0.020059	-0.191378	0.021682	0.110834	0.012079	-0.070286	0.024757	-0.01404	-0.095067	0.018424	0.096744	0	95.756	0.257152	0.245842	0.264138	0.232868	0.241184	0.278776	0.199933	0.280106	0.109448	0.147705	0.141717	0.104125	0.137059	0.095808	0.131737	0.132402
T5	50	5050	3.05	0.41	0.055	0.205	0.109	0.164	0.096	0.043	0.217	0.121	0.900826	0.291352	-0.043165	0.030443	0.00971	0.07672	0.010271	0.11904	0.00741	0.053618	0.025136	-0.001147	-0.004661	0.009214	0.024196	0	96.9103	0.195	0.296	0.292	0.217	0.236667	0.279	0.234	0.250333	0.098	0.097	0.159667	0.136333	0.119333	0.097667	0.138667	0.153333
T5	51	5051	3.05	0.41	0.07	0.19	0.094	0.164	0.096	0.043	0.217	0.121	0.77686	0.291933	-0.045155	0.040879	0.009548	-0.044827	0.009945	0.052366	0.00722	-0.243318	0.028718	0.003299	-0.013486	0.008985	0.023007	0	96.7817	0.202329	0.321797	0.306156	0.169717	0.226622	0.280865	0.210649	0.281864	0.097837	0.104493	0.182696	0.139101	0.09817	0.071547	0.128785	0.177371
T5	52	5052	3.05	0.41	0.085	0.175	0.079	0.164	0.096	0.043	0.217	0.121	0.652893	0.281747	-0.047138	0.054812	0.012393	-0.168825	0.010966	-0.040525	0.008265	-0.016631	0.036229	-0.01404	-0.022273	0.010679	0.032504	0	95.6911	0.210176	0.286997	0.307948	0.194879	0.226472	0.276023	0.205853	0.291653	0.080811	0.129365	0.151979	0.135018	0.124044	0.070835	0.14566	0.162288
T5	53	5053	3.05	0.41	0.1	0.16	0.064	0.164	0.096	0.043	0.217	0.121	0.528926	0.277489	-0.053659	0.070759	0.012368	-0.174975	0.012168	-0.052462	0.009629	-0.124757	0.041626	-0.011001	-0.01992	0.011456	0.037406	0	96.2537	0.204883	0.298251	0.315078	0.181788	0.235896	0.267568	0.212471	0.284065	0.084461	0.120422	0.152425	0.145826	0.115144	0.066645	0.151435	0.163642
T5	54	5054	3.05	0.41	0.115	0.145	0.049	0.164	0.096	0.043	0.217	0.121	0.404959	0.27135	-0.059024	0.092663	0.015117	-0.099724	0.012559	-0.003089	0.01036	0.007944	0.039572	-0.018058	-0.04292	0.012827	0.046891	0	93.9414	0.209085	0.284903	0.293587	0.212425	0.224449	0.286573	0.210755	0.278223	0.084836	0.124248	0.146627	0.138277	0.139947	0.072478	0.139613	0.153975
T5	55	5055	3.05	0.41	0.13	0.13	0.034	0.164	0.096	0.043	0.217	0.121	0.280992	0.260726	-0.062402	0.121328	0.014398	-0.209222	0.015042	0.009674	0.010371	-0.133076	0.044063	-0.030439	-0.03124	0.013431	0.051408	0	94.6351	0.215647	0.273487	0.308592	0.202273	0.242728	0.260114	0.215647	0.281511	0.08559	0.130057	0.135741	0.137747	0.124373	0.0779	0.157138	0.151454
T5	56	5056	3.05	0.41	0.135	0.125	0.0288	0.1638	0.0962	0.043	0.217	0.1208	0.238411	0.247557	-0.062978	0.131109	0.017023	-0.21706	0.016412	0.039882	0.011349	0.098288	0.050407	-0.037093	-0.02126	0.015143	0.065353	0	93.9684	0.223471	0.271736	0.287603	0.21719	0.250909	0.255537	0.233388	0.260165	0.091901	0.13157	0.115372	0.156364	0.140165	0.077025	0.159008	0.128595
T5	57	5057	3.05	0.46	0.055	0.205	0.0288	0.0838	0.1762	0.043	0.217	0.0408	0.705882	NaN	NaN	NaN	NaN	NaN	NaN	NaN	NaN	NaN	0.02851	-0.000211	-0.008648	NaN	NaN	NaN	NaN	0.208166	0.289157	0.306225	0.196452	0.236278	0.262718	0.222892	0.278112	0.101071	0.107095	0.154618	0.134538	0.108099	0.088353	0.135207	0.171017
T5	58	5058	3.05	0.46	0.07	0.19	0.0288	0.0988	0.1612	0.043	0.217	0.0558	0.516129	NaN	NaN	NaN	NaN	NaN	NaN	NaN	NaN	NaN	0.039885	0.000188	-0.00746	NaN	NaN	NaN	NaN	0.172607	0.333333	0.345545	0.148515	0.237294	0.252475	0.229373	0.280858	0.082508	0.090099	0.177228	0.156106	0.075248	0.073267	0.154785	0.190759
T5	59	5059	3.05	0.46	0.085	0.175	0.0288	0.1138	0.1462	0.043	0.217	0.0708	0.40678	NaN	NaN	NaN	NaN	NaN	NaN	NaN	NaN	NaN	0.043092	-0.007485	-0.008324	NaN	NaN	NaN	NaN	0.205214	0.292447	0.321524	0.180816	0.258356	0.241979	0.231283	0.268382	0.089906	0.115307	0.14639	0.146056	0.095588	0.085227	0.168449	0.153075
T5	60	5060	3.05	0.46	0.1	0.16	0.0288	0.1288	0.1312	0.043	0.217	0.0858	0.335664	NaN	NaN	NaN	NaN	NaN	NaN	NaN	NaN	NaN	0.045049	-0.007478	-0.017101	NaN	NaN	NaN	NaN	0.199666	0.285476	0.304508	0.210351	0.228381	0.264775	0.231052	0.275793	0.081469	0.118197	0.147913	0.137563	0.116861	0.093489	0.146912	0.157596
T5	61	5061	3.05	0.46	0.115	0.145	0.0288	0.1438	0.1162	0.043	0.217	0.1008	0.285714	NaN	NaN	NaN	NaN	NaN	NaN	NaN	NaN	NaN	0.053896	-0.016123	-0.032099	NaN	NaN	NaN	NaN	0.212342	0.281022	0.305574	0.201062	0.221964	0.273723	0.208361	0.295952	0.088255	0.124088	0.14864	0.132382	0.125083	0.075979	0.133709	0.171865
T5	62	5062	3.05	0.46	0.13	0.13	0.0288	0.1588	0.1012	0.043	0.217	0.1158	0.248705	NaN	NaN	NaN	NaN	NaN	NaN	NaN	NaN	NaN	0.041749	-0.039161	0.012496	NaN	NaN	NaN	NaN	0.231691	0.267976	0.289947	0.210386	0.25	0.23968	0.238682	0.271638	0.087883	0.143808	0.110186	0.15779	0.129494	0.080892	0.162117	0.12783
T5	63	5063	3.05	0.46	0.135	0.125	0.0288	0.1638	0.0962	0.043	0.217	0.1208	0.238411	NaN	NaN	NaN	NaN	NaN	NaN	NaN	NaN	NaN	0.054514	-0.049569	-0.042617	NaN	NaN	NaN	NaN	0.238602	0.257903	0.301498	0.201997	0.250915	0.256905	0.202995	0.289185	0.084526	0.154077	0.129451	0.128453	0.127454	0.074542	0.166389	0.135108
T5	64	5064	3.05	0.51	0.055	0.205	0.103	0.158	0.102	0.043	0.217	0.115	0.895652	0.273732	-0.030764	0.041388	0.009245	-0.129038	0.010188	0.018378	0.007276	-0.023989	0.025969	-0.003696	-0.006812	0.008985	0.02301	0	96.2338	0.215054	0.289671	0.297491	0.197784	0.239492	0.258065	0.229391	0.273053	0.105898	0.109156	0.146953	0.142717	0.111111	0.086673	0.133594	0.163897
T5	65	5065	3.05	0.51	0.07	0.19	0.088	0.158	0.102	0.043	0.217	0.115	0.765217	0.265217	-0.03524	0.056519	0.012828	-0.151477	0.010739	0.076864	0.007922	0.102114	0.043561	0.001666	-0.001861	0.010687	0.032549	0	96.2189	0.197671	0.289185	0.310815	0.202329	0.259235	0.258236	0.233278	0.249251	0.10416	0.093511	0.156406	0.132779	0.10183	0.100499	0.155075	0.15574
T5	66	5066	3.05	0.51	0.085	0.175	0.073	0.158	0.102	0.043	0.217	0.115	0.634783	0.264646	-0.036087	0.073769	0.010207	-0.31249	0.011975	0.085506	0.008771	-0.014215	0.02768	-0.006123	0.005222	0.010401	0.030831	0	96.461	0.239818	0.264907	0.286087	0.209189	0.272076	0.229717	0.244379	0.253829	0.124796	0.115021	0.131965	0.132942	0.097752	0.111437	0.147279	0.138807
T5	67	5067	3.05	0.51	0.1	0.16	0.058	0.158	0.102	0.043	0.217	0.115	0.504348	0.257481	-0.038979	0.095064	0.012335	-0.194888	0.012616	-0.025476	0.009444	0.165982	0.040357	0.002065	-0.019469	0.011554	0.038048	0	93.6755	0.201594	0.284291	0.318499	0.195616	0.237795	0.259382	0.220525	0.282298	0.089671	0.111923	0.152773	0.131518	0.106609	0.089007	0.148124	0.170375
T5	68	5068	3.05	0.51	0.115	0.145	0.043	0.158	0.102	0.043	0.217	0.115	0.373913	0.23122	-0.04257	0.123174	0.014858	-0.254255	0.016023	-0.059889	0.010554	0.18586	0.048912	-0.034864	-0.006071	0.01401	0.055941	0	94.5685	0.202206	0.275067	0.328543	0.194184	0.260695	0.233623	0.235628	0.270053	0.079211	0.122995	0.122326	0.152741	0.111297	0.082888	0.181484	0.147059
T5	69	5069	3.05	0.51	0.13	0.13	0.028	0.158	0.102	0.043	0.217	0.115	0.243478	0.195583	-0.051065	0.147913	0.016422	-0.254586	0.018608	-0.013575	0.01086	-0.027274	0.07407	-0.043844	-0.025995	0.015641	0.069719	0	93.646	0.201936	0.294726	0.326101	0.177236	0.241989	0.251335	0.220628	0.286048	0.0751	0.126836	0.134513	0.160214	0.116822	0.060414	0.166889	0.159212
T5	70	5070	3.05	0.51	0.145	0.115	0.0134	0.1584	0.1016	0.043	0.217	0.1154	0.116118	0.133131	-0.056596	0.143358	0.020622	-0.56673	0.027055	-0.110081	0.01215	-0.069695	0.062312	-0.058361	-0.03815	0.020856	0.123963	0	89.344	0.248163	0.258183	0.294255	0.199399	0.257181	0.236473	0.221109	0.285237	0.100868	0.147295	0.127255	0.130929	0.109218	0.09018	0.156313	0.137943
T5	71	5071	3.05	0.56	0.055	0.205	0.078	0.133	0.127	0.043	0.217	0.09	0.866667	0.268161	-0.020746	0.044131	0.009631	-0.118556	0.009643	0.001585	0.006979	0.06585	0.026487	-0.000421	0.006109	0.00884	0.022272	0	95.273	0.204007	0.294491	0.310851	0.190651	0.264107	0.23172	0.253422	0.250751	0.098831	0.105175	0.148247	0.146244	0.083472	0.107179	0.165275	0.145576
T5	72	5072	3.05	0.56	0.07	0.19	0.063	0.133	0.127	0.043	0.217	0.09	0.7	0.260973	-0.022459	0.059636	0.009825	-0.250018	0.011148	0.103782	0.007523	0.171348	0.02814	-0.001549	-0.003176	0.009616	0.026353	0	95.2425	0.196097	0.285626	0.324659	0.193618	0.271685	0.234201	0.245043	0.249071	0.10254	0.093556	0.1329	0.152726	0.101301	0.092317	0.169145	0.155514
T5	73	5073	3.05	0.56	0.085	0.175	0.048	0.133	0.127	0.043	0.217	0.09	0.533333	0.267665	-0.022725	0.080853	0.010201	-0.258684	0.010598	0.031683	0.008362	0.067255	0.021408	0.004076	-0.000367	0.009769	0.027199	0	94.6937	0.232084	0.280408	0.286982	0.200526	0.256739	0.24096	0.239974	0.262327	0.118672	0.113412	0.145628	0.13478	0.095332	0.105194	0.138067	0.148915
T5	74	5074	3.05	0.56	0.093	0.167	0.04	0.133	0.127	0.043	0.217	0.09	0.444444	0.265592	-0.018085	0.08843	0.010537	-0.234937	0.011233	-0.002691	0.008366	0.081944	0.024626	-0.01415	-0.002398	0.010119	0.029182	0	94.2713	0.225595	0.271429	0.282143	0.220833	0.246429	0.262798	0.229464	0.26131	0.092262	0.133333	0.135417	0.136012	0.127381	0.093452	0.154167	0.127976
T5	75	5075	3.05	0.56	0.1	0.16	0.033	0.133	0.127	0.043	0.217	0.09	0.366667	0.259682	-0.026712	0.101629	0.012721	-0.496502	0.01284	-0.094381	0.008633	0.183576	0.043942	0.011616	0.005523	0.011565	0.038116	0	93.8911	0.189477	0.283383	0.367965	0.159174	0.277722	0.211455	0.231102	0.27972	0.111222	0.078255	0.142857	0.140526	0.068598	0.090576	0.1665	0.201465
T5	76	5076	3.05	0.56	0.115	0.145	0.018	0.133	0.127	0.043	0.217	0.09	0.2	0.230089	-0.027234	0.123061	0.016216	-0.381613	0.015528	0.021908	0.009861	0.114625	0.090661	0.011082	0.012753	0.014158	0.057127	0	93.7772	0.160403	0.318121	0.384228	0.137248	0.29396	0.21745	0.237919	0.250671	0.106376	0.054027	0.159732	0.158389	0.057718	0.07953	0.187584	0.196644
T5	77	5077	3.05	0.56	0.123	0.137	0.01	0.133	0.127	0.043	0.217	0.09	0.111111	0.209571	-0.032358	0.133268	0.016827	-0.316404	0.018613	0.057981	0.010757	-0.151468	0.074033	0.006299	0.007122	0.015762	0.070807	0	93.7314	0.205162	0.307412	0.323958	0.163468	0.268696	0.235275	0.235606	0.260424	0.101919	0.103243	0.157512	0.149901	0.077763	0.085705	0.166777	0.157181
T5	78	5078	3.05	0.61	0.055	0.205	0.077	0.132	0.128	0.043	0.217	0.089	0.865169	0.27636	-0.00867	0.048493	0.009518	-0.060571	0.01169	-0.055861	0.006608	-0.023426	0.02765	0.004294	-0.000682	0.009503	0.025738	0	96.6443	0.165901	0.31711	0.333333	0.183655	0.24824	0.252831	0.247934	0.250995	0.08846	0.077441	0.176309	0.140802	0.076523	0.107132	0.15978	0.173554
T5	79	5079	3.05	0.61	0.0625	0.1975	0.0695	0.132	0.128	0.043	0.217	0.089	0.780899	0.271839	-0.009714	0.056589	0.009756	0.061165	0.010783	-0.190077	0.007716	-0.028417	0.025279	-0.000624	0.007554	0.009504	0.025744	0	96.1411	0.198198	0.290624	0.297965	0.213213	0.253253	0.235903	0.267935	0.24291	0.10644	0.091758	0.137804	0.152819	0.098098	0.115115	0.146813	0.151151
T5	80	5080	3.05	0.61	0.07	0.19	0.062	0.132	0.128	0.043	0.217	0.089	0.696629	0.269952	-0.011436	0.065084	0.009956	0.059577	0.011209	0.019783	0.007502	0.010675	0.022005	0.002766	0.014304	0.009679	0.026698	0	96.8586	0.201576	0.283979	0.289232	0.225213	0.270519	0.240315	0.268877	0.220289	0.113592	0.087984	0.146093	0.137886	0.094222	0.130991	0.156927	0.132305
T5	81	5081	3.05	0.61	0.085	0.175	0.047	0.132	0.128	0.043	0.217	0.089	0.52809	0.262296	-0.010561	0.085256	0.011206	-0.331632	0.013272	0.058633	0.008024	0.04141	0.026557	-0.001243	0.015709	0.011047	0.03478	0	96.4474	0.208526	0.282221	0.328486	0.180767	0.298414	0.220423	0.242564	0.238599	0.114673	0.093853	0.134831	0.147389	0.085592	0.095175	0.183741	0.144746
T5	82	5082	3.05	0.61	0.1	0.16	0.032	0.132	0.128	0.043	0.217	0.089	0.359551	0.253714	-0.012543	0.106019	0.011496	-0.204112	0.013221	0.121511	0.009098	-0.042943	0.035572	0.007511	0.017883	0.011398	0.037026	0	93.6922	0.210003	0.280888	0.30308	0.206028	0.285194	0.231202	0.255714	0.22789	0.121563	0.08844	0.146737	0.13415	0.084465	0.121563	0.16363	0.13945
T5	83	5083	3.05	0.61	0.115	0.145	0.017	0.132	0.128	0.043	0.217	0.089	0.191011	0.234466	-0.015309	0.131396	0.012929	-0.343881	0.016134	-0.108197	0.009072	-0.0693	0.052007	-0.006376	-0.00712	0.013035	0.048427	0	92.5166	0.199269	0.299236	0.341747	0.159748	0.272003	0.22451	0.234474	0.269014	0.091332	0.107938	0.145799	0.153437	0.078711	0.081036	0.180671	0.161076
T5	84	5084	3.05	0.61	0.122	0.138	0.01	0.132	0.128	0.043	0.217	0.089	0.11236	0.208096	-0.018633	0.142242	0.018287	-0.560477	0.018066	0.031563	0.011039	-0.084496	0.107878	-0.003817	0.032886	0.016152	0.074352	0	92.0818	0.17953	0.315999	0.369328	0.135144	0.307718	0.206691	0.244452	0.241139	0.111958	0.067572	0.144419	0.17158	0.062272	0.072872	0.19576	0.173567
T5	85	5085	3.05	0.66	0.055	0.205	0.073	0.128	0.132	0.043	0.217	0.085	0.858824	0.28238	0.002511	0.048067	0.008753	0.057224	0.010398	0.003027	0.006847	-0.029019	0.005141	0.00225	0.013565	0.008787	0.022004	0	96.2562	0.24621	0.248517	0.249506	0.255768	0.284443	0.223467	0.280817	0.211272	0.143045	0.103164	0.114041	0.134476	0.109426	0.146341	0.141397	0.108108
T5	86	5086	3.05	0.66	0.0625	0.1975	0.0655	0.128	0.132	0.043	0.217	0.085	0.770588	0.27021	5.4e-05	0.054239	0.009322	0.015824	0.010583	-0.101537	0.006855	0.032123	0.03009	-0.004612	0.006475	0.009053	0.023359	0	96.7902	0.173249	0.312977	0.337869	0.175904	0.279456	0.223034	0.265848	0.231663	0.091935	0.081314	0.146366	0.166611	0.076668	0.099237	0.187521	0.150348
T5	87	5087	3.05	0.66	0.07	0.19	0.058	0.128	0.132	0.043	0.217	0.085	0.682353	0.268173	0.000584	0.063072	0.01052	-0.019376	0.011228	0.095661	0.007115	0.025551	0.022447	-0.001369	0.020629	0.009787	0.0273	0	96.9506	0.207183	0.292983	0.28733	0.212504	0.297306	0.212172	0.293316	0.197207	0.13003	0.077153	0.120386	0.172597	0.091786	0.120718	0.167276	0.120053
T5	88	5088	3.05	0.66	0.085	0.175	0.043	0.128	0.132	0.043	0.217	0.085	0.505882	0.273964	0.001803	0.084243	0.010252	-0.081122	0.01183	0.030977	0.008204	-0.023027	0.019316	-0.009578	0.023841	0.010204	0.029675	0	93.789	0.217936	0.262776	0.287504	0.231784	0.295417	0.20244	0.29212	0.210023	0.125288	0.092648	0.096934	0.165842	0.105506	0.126278	0.170129	0.117376
T5	89	5089	3.05	0.66	0.1	0.16	0.028	0.128	0.132	0.043	0.217	0.085	0.329412	0.260967	0.004067	0.102882	0.01125	-0.432661	0.012506	-0.09445	0.00831	0.060952	0.053524	-0.007946	0.012181	0.010832	0.033439	0	90.852	0.163299	0.322955	0.376284	0.137463	0.286519	0.199404	0.261014	0.253064	0.083471	0.079828	0.141769	0.181186	0.057635	0.079828	0.203047	0.173236
T5	90	5090	3.05	0.66	0.115	0.145	0.013	0.128	0.132	0.043	0.217	0.085	0.152941	0.233895	0.001591	0.127394	0.013052	-0.386992	0.013929	-0.037861	0.00911	-0.090032	0.053816	0.015591	-0.001595	0.012212	0.0425	0	91.9323	0.184544	0.303797	0.356429	0.15523	0.278148	0.217522	0.241506	0.262825	0.107262	0.077282	0.165223	0.138574	0.052298	0.102931	0.170886	0.185543
T5	91	5091	3.05	0.66	0.118	0.142	0.01	0.128	0.132	0.043	0.217	0.085	0.117647	0.223014	0.006637	0.13083	0.013607	-0.434437	0.014796	0.160652	0.009374	0.034396	0.047668	0.021767	0.003278	0.012806	0.046735	0	89.8013	0.201926	0.282298	0.33444	0.181335	0.288276	0.233809	0.229824	0.24809	0.117901	0.084025	0.164397	0.117901	0.069412	0.111923	0.170375	0.164065
T5	92	5092	3.05	0.71	0.055	0.205	0.082	0.137	0.123	0.043	0.217	0.094	0.87234	0.276444	0.007526	0.044276	0.010866	-0.040293	0.010836	0.00216	0.006896	-0.113487	0.03511	-0.002018	0.015465	0.009713	0.026888	0	96.8197	0.16705	0.334101	0.331799	0.16705	0.273594	0.222953	0.278198	0.225255	0.091417	0.075633	0.151924	0.182177	0.071029	0.096021	0.182177	0.149622
T5	93	5093	3.05	0.71	0.07	0.19	0.067	0.137	0.123	0.043	0.217	0.094	0.712766	0.270063	0.006091	0.058807	0.010601	-0.123244	0.011365	0.126776	0.007648	-0.024151	0.02558	-0.003383	0.006615	0.01	0.028501	0	96.8543	0.213431	0.28258	0.293883	0.210106	0.270944	0.241689	0.250997	0.23637	0.126995	0.086436	0.133644	0.148936	0.108045	0.102061	0.143949	0.149934
T5	94	5094	3.05	0.71	0.085	0.175	0.052	0.137	0.123	0.043	0.217	0.094	0.553191	0.27749	0.008698	0.078419	0.010281	-0.253968	0.010818	0.041414	0.007976	-0.00379	0.023603	0.004423	0.013196	0.00977	0.027203	0	95.03	0.227653	0.266153	0.306327	0.199866	0.315032	0.201875	0.264145	0.218949	0.143622	0.084031	0.122196	0.143957	0.079679	0.120187	0.171409	0.134918
T5	95	5095	3.05	0.71	0.0925	0.1675	0.0445	0.137	0.123	0.043	0.217	0.094	0.473404	0.275092	0.008456	0.088628	0.010899	-0.163769	0.010324	0.077011	0.007894	-0.106388	0.019358	-0.000586	0.014118	0.009793	0.027331	0	92.6099	0.232543	0.271968	0.276646	0.218844	0.29001	0.22419	0.266622	0.219178	0.130972	0.10157	0.128633	0.143334	0.095556	0.123288	0.159038	0.117608
T5	96	5096	3.05	0.71	0.1	0.16	0.037	0.137	0.123	0.043	0.217	0.094	0.393617	0.267324	0.011342	0.096699	0.012396	-0.382392	0.011467	0.063402	0.008635	-0.078401	0.040976	-0.002841	0.016339	0.01095	0.034172	0	91.1589	0.184027	0.299501	0.339434	0.177038	0.288519	0.219967	0.256572	0.234942	0.093844	0.090183	0.145092	0.154409	0.074875	0.102163	0.194676	0.144759
T5	97	5097	3.05	0.71	0.115	0.145	0.022	0.137	0.123	0.043	0.217	0.094	0.234043	0.246029	0.011457	0.116429	0.011831	-0.218199	0.013355	0.143543	0.009033	-0.080173	0.044864	-0.009771	0.01644	0.011546	0.037991	0	92.8858	0.206099	0.294571	0.322386	0.176944	0.298257	0.223861	0.247654	0.230228	0.117292	0.088807	0.135054	0.159517	0.088807	0.088137	0.180965	0.141421
T5	98	5098	3.05	0.71	0.128	0.132	0.009	0.137	0.123	0.043	0.217	0.094	0.0957447	0.214147	0.010827	0.130953	0.015558	-0.257728	0.015728	0.05594	0.010312	-0.17204	0.059807	0.026215	0.037705	0.014092	0.056596	0	93.8138	0.209901	0.29571	0.317822	0.176568	0.30429	0.19967	0.272607	0.223432	0.139604	0.070297	0.138284	0.157426	0.061386	0.115182	0.164686	0.153135
T5	99	5099	3.05	0.76	0.055	0.205	0.146	0.201	0.059	0.043	0.217	0.158	0.924051	0.277292	0.013045	0.040877	0.008709	-0.041318	0.010696	0.042846	0.006443	-0.200744	0.023808	-0.004871	0.005764	0.008789	0.022017	0	96.5894	0.195349	0.31794	0.299003	0.187708	0.274751	0.243854	0.261794	0.219601	0.10598	0.089369	0.143522	0.174419	0.100332	0.087375	0.168771	0.130233
T5	100	5100	3.05	0.76	0.085	0.175	0.116	0.201	0.059	0.043	0.217	0.158	0.734177	0.265151	0.013221	0.071019	0.010248	-0.158033	0.011375	-0.017286	0.007097	-0.198998	0.018969	-0.00495	0.008898	0.009743	0.027054	0	96.0265	0.216045	0.274634	0.296937	0.212383	0.2753	0.225366	0.261651	0.237683	0.110852	0.105193	0.117843	0.156791	0.107523	0.10486	0.164447	0.13249
T5	101	5101	3.05	0.76	0.115	0.145	0.086	0.201	0.059	0.043	0.217	0.158	0.544304	0.276	0.015522	0.072448	0.009925	-0.203785	0.010126	0.090858	0.008034	0.173391	0.018131	-0.000808	0.018194	0.009409	0.025231	0	94.9888	0.225352	0.259603	0.290013	0.225032	0.301857	0.208387	0.276248	0.213508	0.129321	0.096031	0.117798	0.141805	0.090589	0.134443	0.172535	0.117478
T5	102	5102	3.05	0.76	0.13	0.13	0.071	0.201	0.059	0.043	0.217	0.158	0.449367	0.214202	0.017623	0.127047	0.016574	-0.564676	0.01639	0.012898	0.010107	0.065951	0.087481	0.013776	-0.018342	0.014669	0.061322	0	91.4816	0.174318	0.31171	0.369594	0.144378	0.269794	0.245176	0.210912	0.274118	0.100133	0.074185	0.175981	0.135729	0.069195	0.075183	0.169661	0.199933
T5	103	5103	3.05	0.76	0.145	0.115	0.056	0.201	0.059	0.043	0.217	0.158	0.35443	0.167802	0.01508	0.128043	0.020004	-0.501165	0.02029	-0.023929	0.011017	-0.065504	0.114945	0.016638	0.024055	0.017637	0.088657	0	89.7572	0.165165	0.321989	0.379046	0.1338	0.289289	0.215883	0.239907	0.254922	0.105772	0.059393	0.167167	0.154821	0.048715	0.085085	0.183517	0.195529
T5	104	5104	3.05	0.76	0.175	0.085	0.026	0.201	0.059	0.043	0.217	0.158	0.164557	0.082303	0.013011	0.075075	0.029569	-0.786915	0.027233	-0.146895	0.011556	-0.269715	0.007711	0.01397	0.105988	0.024149	0.166203	0.838415	87.0315	0.307385	0.207252	0.269128	0.216234	0.300067	0.183965	0.239521	0.276447	0.170326	0.137059	0.084165	0.123087	0.0998	0.116434	0.129741	0.139388
T5	105	5105	3.05	0.76	0.182	0.078	0.019	0.201	0.059	0.043	0.217	0.158	0.120253	0.060389	0.019081	0.058926	0.031135	-0.493918	0.02824	-0.038704	0.012968	-0.136382	0.016681	0.026535	0.126262	0.025397	0.183827	4.25532	91.9735	0.271457	0.226214	0.273786	0.228543	0.290419	0.207585	0.247172	0.254824	0.155356	0.116101	0.101796	0.124418	0.105788	0.122754	0.135063	0.138723
T5	106	5106	3.05	0.81	0.055	0.205	0.086	0.141	0.119	0.043	0.217	0.098	0.877551	0.283069	0.01534	0.036152	0.010938	-0.291842	0.010488	0.03381	0.006956	-0.204517	0.024908	-0.01019	0.025962	0.009627	0.026412	0	96.8233	0.222517	0.290269	0.2999	0.187313	0.294587	0.208236	0.269346	0.227831	0.11624	0.106277	0.115576	0.174693	0.09266	0.094653	0.178346	0.121554
T5	107	5107	3.05	0.81	0.0775	0.1825	0.0635	0.141	0.119	0.043	0.217	0.098	0.647959	0.273241	0.018104	0.055645	0.010231	-0.191882	0.012052	-0.055648	0.007102	-0.10342	0.022826	-0.005485	0.002283	0.010006	0.028536	0	95.9894	0.213573	0.287092	0.303393	0.195941	0.26813	0.233866	0.249168	0.248836	0.09847	0.115103	0.1334	0.153693	0.100466	0.095476	0.169661	0.133733
T5	108	5108	3.05	0.81	0.085	0.175	0.056	0.141	0.119	0.043	0.217	0.098	0.571429	0.283095	0.020288	0.065814	0.011321	-0.154358	0.010564	0.05123	0.007444	0.167415	0.017343	-0.004123	0.012337	0.009919	0.028042	0	95.9345	0.211144	0.27654	0.302933	0.209384	0.266276	0.235484	0.25044	0.247801	0.099413	0.11173	0.129619	0.146921	0.105865	0.103519	0.166862	0.13607
T5	109	5109	3.05	0.81	0.0925	0.1675	0.0485	0.141	0.119	0.043	0.217	0.098	0.494898	0.267808	0.020569	0.073492	0.01065	-0.217834	0.010811	-0.133662	0.008004	-0.14408	0.014106	0.006296	0.002077	0.009906	0.027965	0	96.8491	0.237525	0.272788	0.258816	0.230872	0.260479	0.237858	0.265802	0.235862	0.126081	0.111444	0.137392	0.135396	0.100466	0.130406	0.134398	0.124418
T5	110	5110	3.05	0.81	0.1	0.16	0.041	0.141	0.119	0.043	0.217	0.098	0.418367	0.260205	0.021418	0.084607	0.012563	-0.637601	0.01115	-0.004059	0.00813	0.006401	0.03079	-0.001783	0.015961	0.010774	0.033084	0	94.754	0.230065	0.270915	0.322876	0.176144	0.307843	0.205882	0.241176	0.245098	0.130065	0.1	0.125163	0.145752	0.080719	0.095425	0.177778	0.145098
T5	111	5111	3.05	0.81	0.115	0.145	0.026	0.141	0.119	0.043	0.217	0.098	0.265306	0.259897	0.025684	0.103664	0.012406	-0.545179	0.012772	-0.173246	0.008517	0.011413	0.037549	-0.000123	0.008213	0.011396	0.03701	0	93.0348	0.208583	0.293081	0.339321	0.159015	0.294079	0.204591	0.247505	0.253826	0.116434	0.092149	0.139388	0.153693	0.065203	0.093812	0.177645	0.161677
T5	112	5112	3.05	0.81	0.131	0.129	0.01	0.141	0.119	0.043	0.217	0.098	0.102041	0.227388	0.030606	0.122244	0.013722	-0.521637	0.014425	-0.042102	0.008937	0.117139	0.042881	0.016283	0.005508	0.0126	0.045244	0	92.531	0.204122	0.274125	0.331371	0.190383	0.274779	0.231272	0.233235	0.260713	0.118744	0.085378	0.155054	0.119071	0.076219	0.114164	0.156035	0.175335
T5	113	5113	3.05	0.86	0.055	0.205	0.122	0.177	0.083	0.043	0.217	0.134	0.910448	0.282171	0.014171	0.028068	0.009282	-0.215986	0.009753	0.096839	0.006858	-0.012309	0.008637	-0.003994	0.001152	0.008724	0.02169	0	96.637	0.239418	0.257937	0.269841	0.232804	0.268849	0.252646	0.238095	0.24041	0.117394	0.122024	0.121693	0.136243	0.130952	0.101852	0.151455	0.118386
T5	114	5114	3.05	0.86	0.085	0.175	0.092	0.177	0.083	0.043	0.217	0.134	0.686567	0.27385	0.022943	0.052123	0.011322	-0.490144	0.010213	-0.230708	0.007556	0.013914	0.038313	-0.000305	-0.006197	0.009825	0.027511	0	94.2116	0.193258	0.299065	0.339453	0.168224	0.253004	0.23765	0.22964	0.279706	0.081108	0.11215	0.148865	0.1502	0.088785	0.079439	0.171896	0.167557
T5	115	5115	3.05	0.86	0.115	0.145	0.062	0.177	0.083	0.043	0.217	0.134	0.462687	0.260598	0.032632	0.088255	0.013998	-0.452361	0.012645	-0.188971	0.008921	-0.064132	0.028894	-0.003699	0.015103	0.012048	0.041366	0	95.9974	0.226021	0.281115	0.303684	0.18918	0.268835	0.227016	0.243279	0.26087	0.108198	0.117823	0.132426	0.148689	0.09459	0.09459	0.160637	0.143047
T5	116	5116	3.05	0.86	0.13	0.13	0.047	0.177	0.083	0.043	0.217	0.134	0.350746	0.254686	0.038483	0.113076	0.013327	-0.482951	0.014267	-0.169216	0.009582	-0.011563	0.057938	-0.006131	0.000351	0.012556	0.044933	0	92.5787	0.200125	0.298937	0.342089	0.158849	0.27611	0.224203	0.233583	0.266104	0.092558	0.107567	0.150407	0.14853	0.073796	0.085053	0.183552	0.158537
T5	117	5117	3.05	0.86	0.145	0.115	0.032	0.177	0.083	0.043	0.217	0.134	0.238806	0.207099	0.046503	0.132569	0.017027	-0.581436	0.017935	-0.118994	0.010444	0.123366	0.089712	-0.001619	0.003784	0.015499	0.068463	0	92.9836	0.162553	0.319842	0.367555	0.150049	0.267522	0.23001	0.239882	0.262586	0.070747	0.091807	0.163212	0.15663	0.066798	0.083251	0.196775	0.17078
T5	118	5118	3.05	0.86	0.15	0.11	0.027	0.177	0.083	0.043	0.217	0.134	0.201493	0.192571	0.045735	0.135873	0.016864	-0.575394	0.019537	-0.329197	0.010175	-0.113586	0.072412	0.011017	0.001125	0.016017	0.073111	0	92.2074	0.192081	0.313809	0.33966	0.15445	0.258181	0.223822	0.244437	0.27356	0.090314	0.101767	0.158377	0.155432	0.065445	0.089005	0.167866	0.171793
T5	119	5119	3.05	0.86	0.16	0.1	0.017	0.177	0.083	0.043	0.217	0.134	0.126866	NaN	NaN	NaN	NaN	NaN	NaN	NaN	NaN	NaN	NaN	NaN	NaN	NaN	NaN	NaN	NaN	NaN	NaN	NaN	NaN	NaN	NaN	NaN	NaN	NaN	NaN	NaN	NaN	NaN	NaN	NaN	NaN
T5	120	5120	3.05	0.91	0.055	0.205	0.102	0.157	0.103	0.043	0.217	0.114	0.894737	0.2866	0.006742	0.021291	0.01056	-0.050265	0.010861	-0.017788	0.007542	0.197656	0.009563	-0.006276	0.000935	0.00977	0.027204	0	96.087	0.210738	0.266779	0.284899	0.237584	0.245302	0.264094	0.240268	0.250336	0.094295	0.116443	0.132886	0.133893	0.131208	0.106376	0.151007	0.133893
T5	121	5121	3.05	0.91	0.085	0.175	0.072	0.157	0.103	0.043	0.217	0.114	0.631579	0.287662	0.013772	0.04104	0.009683	-0.17589	0.011361	0.030158	0.007546	0.14571	0.02323	-0.003431	-0.007047	0.009657	0.02658	0	96.8375	0.191383	0.303273	0.317969	0.187375	0.244823	0.259853	0.230795	0.264529	0.088844	0.102538	0.159653	0.143621	0.1002	0.087174	0.155979	0.161991
T5	122	5122	3.05	0.91	0.1	0.16	0.057	0.157	0.103	0.043	0.217	0.114	0.5	0.288148	0.017167	0.053573	0.010029	0.004416	0.01214	-0.122769	0.007453	-0.006712	0.015127	-0.006289	-0.00097	0.010058	0.028833	0	97.6428	0.230769	0.272394	0.272061	0.224775	0.24975	0.24309	0.254079	0.25308	0.101898	0.128871	0.130203	0.142191	0.112887	0.111888	0.147852	0.124209
T5	123	5123	3.05	0.91	0.115	0.145	0.042	0.157	0.103	0.043	0.217	0.114	0.368421	0.282966	0.022688	0.071754	0.012306	-0.423594	0.012836	-0.21937	0.008072	0.174432	0.02437	0.003078	0.004431	0.011275	0.036229	0	94.2391	0.246827	0.262191	0.298263	0.192719	0.279893	0.199399	0.255511	0.265197	0.128257	0.11857	0.115564	0.146627	0.083834	0.108884	0.151637	0.146627
T5	124	5124	3.05	0.91	0.13	0.13	0.027	0.157	0.103	0.043	0.217	0.114	0.236842	0.272556	0.029735	0.092016	0.012738	-0.375692	0.012267	-0.164406	0.009701	0.135717	0.034553	0.001915	-0.002012	0.011645	0.038649	0	93.6793	0.208611	0.274366	0.315754	0.201268	0.245995	0.241322	0.234312	0.278371	0.093458	0.115154	0.136182	0.138184	0.10514	0.096128	0.152537	0.163218
T5	125	5125	3.05	0.91	0.145	0.115	0.012	0.157	0.103	0.043	0.217	0.114	0.105263	0.256552	0.040993	0.119166	0.015315	-0.531638	0.016327	-0.12786	0.01076	0.020008	0.060692	0.001045	-0.008521	0.01434	0.058605	0	90.6147	0.203182	0.302287	0.334107	0.160424	0.259529	0.241299	0.221412	0.277759	0.097448	0.105734	0.165065	0.137222	0.076235	0.08419	0.162082	0.172025
T5	126	5126	3.05	0.91	0.147	0.113	0.01	0.157	0.103	0.043	0.217	0.114	0.0877193	0.254292	0.043606	0.121964	0.014108	-0.420973	0.015147	0.028513	0.010062	0.10704	0.05491	0.001369	0.038429	0.013288	0.050323	0	91.1755	0.212091	0.293253	0.323981	0.170675	0.294923	0.207749	0.256179	0.241149	0.1169	0.09519	0.131263	0.161991	0.076486	0.094188	0.178023	0.145959
T5	127	5127	3.05	0.96	0.055	0.205	0.115	0.17	0.09	0.043	0.217	0.127	0.905512	0.279034	0.00288	0.01772	0.010713	0.035487	0.009734	0.12261	0.006929	0.018638	0.008726	0.003611	-0.001531	0.009265	0.024464	0	97.5292	0.238606	0.268767	0.254357	0.238271	0.254692	0.258713	0.248324	0.238271	0.12433	0.114276	0.134383	0.134383	0.12433	0.113941	0.130362	0.123995
T5	128	5128	3.05	0.96	0.085	0.175	0.085	0.17	0.09	0.043	0.217	0.127	0.669291	0.280494	0.004814	0.031936	0.010843	-0.099243	0.009224	-0.076934	0.007138	0.143876	0.01677	-0.007963	0.004293	0.009194	0.024091	0	94.5624	0.230869	0.262835	0.282531	0.223765	0.264772	0.23216	0.25444	0.248628	0.114627	0.116242	0.108492	0.154343	0.123668	0.100097	0.150145	0.132386
T5	129	5129	3.05	0.96	0.1	0.16	0.07	0.17	0.09	0.043	0.217	0.127	0.551181	0.27631	0.00776	0.04068	0.012006	-0.324373	0.010507	-0.20256	0.008	0.034344	0.040101	-0.004111	-0.000274	0.010304	0.030261	0	93.1991	0.205697	0.304405	0.322623	0.167274	0.256708	0.227228	0.244452	0.271613	0.097052	0.108645	0.147069	0.157337	0.080159	0.087115	0.159656	0.162968
T5	130	5130	3.05	0.96	0.115	0.145	0.055	0.17	0.09	0.043	0.217	0.127	0.433071	0.272285	0.011158	0.052211	0.01374	-0.456231	0.011501	-0.149551	0.009059	0.175946	0.071368	-0.013389	0.009968	0.011592	0.038297	0	93.9012	0.169548	0.31117	0.364694	0.154588	0.274601	0.21742	0.248338	0.259641	0.074468	0.09508	0.136968	0.174202	0.080452	0.074136	0.200133	0.164561
T5	131	5131	3.05	0.96	0.13	0.13	0.04	0.17	0.09	0.043	0.217	0.127	0.314961	0.260874	0.019149	0.066046	0.014785	-0.396413	0.01304	-0.150921	0.010156	0.207976	0.071952	-0.001523	-0.036732	0.012804	0.04672	0	94.298	0.180225	0.3125	0.347553	0.159722	0.227183	0.25463	0.217593	0.300595	0.074405	0.10582	0.167328	0.145172	0.087302	0.072421	0.152778	0.194775
T5	132	5132	3.05	0.96	0.145	0.115	0.025	0.17	0.09	0.043	0.217	0.127	0.19685	0.253122	0.026588	0.085541	0.017409	-0.326531	0.014538	-0.119536	0.011495	0.414374	0.082448	0.012568	-0.038189	0.01468	0.061421	0	92.6136	0.167393	0.297551	0.346863	0.188192	0.215364	0.269708	0.216035	0.298893	0.072794	0.094599	0.172761	0.12479	0.096947	0.091245	0.14257	0.204294
T5	133	5133	3.05	0.96	0.16	0.1	0.01	0.17	0.09	0.043	0.217	0.127	0.0787402	0.241765	0.051954	0.101974	0.018984	-0.665175	0.019494	-0.339554	0.012561	0.309747	0.068889	0.01927	-0.079816	0.017303	0.085325	0	85.7182	0.235082	0.261449	0.316681	0.186789	0.231751	0.241465	0.206772	0.320011	0.098807	0.136275	0.14821	0.113239	0.093256	0.093533	0.132945	0.183736
T5	134	5134	3.05	1.01	0.055	0.205	0.14	0.195	0.065	0.043	0.217	0.152	0.921053	0.263011	-0.002991	0.016536	0.011082	0.013764	0.009298	-0.047462	0.007918	0.129987	0.018592	0.00173	-0.004182	0.009521	0.025837	0	96.8512	0.211506	0.285667	0.284004	0.218823	0.232125	0.271034	0.233455	0.263385	0.089125	0.122381	0.143332	0.142335	0.127702	0.091121	0.143	0.141004
T5	135	5135	3.05	1.01	0.085	0.175	0.11	0.195	0.065	0.043	0.217	0.152	0.723684	0.261934	-0.000711	0.029666	0.011556	-0.261317	0.010856	-0.146537	0.008976	0.169945	0.034476	0.002317	-0.008077	0.010519	0.031535	0	96.3147	0.204	0.281	0.33	0.185	0.262	0.24	0.226	0.272	0.086333	0.117667	0.138	0.143	0.102	0.083	0.175667	0.154333
T5	136	5136	3.05	1.01	0.115	0.145	0.08	0.195	0.065	0.043	0.217	0.152	0.526316	0.259544	0.004313	0.039977	0.012138	-0.335667	0.010107	-0.269273	0.008164	0.16538	0.036801	0.003083	0.002555	0.010266	0.030034	0	95.9973	0.207566	0.279545	0.313358	0.199531	0.24841	0.23234	0.246736	0.272514	0.080683	0.126883	0.135922	0.143622	0.096418	0.103113	0.167727	0.145631
T5	137	5137	3.05	1.01	0.145	0.115	0.05	0.195	0.065	0.043	0.217	0.152	0.328947	0.244938	0.010954	0.053885	0.01721	-0.246667	0.013335	-0.215671	0.00944	0.138147	0.090788	0.001557	-0.008769	0.013701	0.053497	0	94.723	0.133973	0.349653	0.395633	0.120741	0.24479	0.238505	0.231889	0.284816	0.05822	0.075753	0.166391	0.183262	0.072114	0.048627	0.18657	0.209064
T5	138	5138	3.05	1.01	0.16	0.1	0.035	0.195	0.065	0.043	0.217	0.152	0.230263	0.234214	0.022241	0.062623	0.017535	-0.291008	0.015915	-0.326697	0.01112	0.232302	0.099831	0.018066	-0.051441	0.015104	0.065021	0	93.2584	0.136318	0.341957	0.389718	0.132007	0.202322	0.275622	0.198342	0.323715	0.050083	0.086235	0.195357	0.1466	0.080265	0.051741	0.152239	0.237479
T5	139	5139	3.05	1.01	0.175	0.085	0.02	0.195	0.065	0.043	0.217	0.152	0.131579	0.230812	0.037057	0.067253	0.020009	-0.406285	0.019389	0.113107	0.012471	0.265276	0.103071	0.032108	-0.02287	0.017624	0.088521	0	85.776	0.166444	0.308873	0.3499	0.174783	0.24483	0.267178	0.216478	0.271514	0.084723	0.081721	0.176117	0.132755	0.091061	0.083722	0.160107	0.189793
T5	140	5140	3.05	1.01	0.185	0.075	0.01	0.195	0.065	0.043	0.217	0.152	0.0657895	0.216505	0.053334	0.06513	0.024776	-0.532496	0.022795	0.195546	0.014242	0.087108	0.108165	0.050034	0.052266	0.021105	0.126949	0	83.0632	0.194426	0.297279	0.350365	0.15793	0.283013	0.228932	0.226277	0.261778	0.123756	0.07067	0.162243	0.135036	0.066689	0.091241	0.159257	0.191108
T5	141	5141	3.05	1.06	0.055	0.205	0.158	0.213	0.047	0.043	0.217	0.17	0.929412	0.251179	-0.000725	0.0165	0.011471	-0.174645	0.00957	-0.130343	0.008141	0.051038	0.014378	0.003841	-0.012965	0.009823	0.027498	0	96.9041	0.239733	0.265442	0.269783	0.225042	0.235392	0.270451	0.220033	0.274124	0.112855	0.126878	0.137896	0.127546	0.132554	0.092487	0.122538	0.147245
T5	142	5142	3.05	1.06	0.085	0.175	0.128	0.213	0.047	0.043	0.217	0.17	0.752941	0.251585	0.00026	0.025841	0.011523	0.017654	0.010118	-0.103272	0.00803	0.035557	0.021337	0.008667	-0.005791	0.009994	0.028465	0	96.8473	0.21278	0.289526	0.279974	0.217721	0.228261	0.272398	0.234848	0.264493	0.095191	0.117589	0.152833	0.136693	0.119565	0.098155	0.13307	0.146904
T5	143	5143	3.05	1.06	0.115	0.145	0.098	0.213	0.047	0.043	0.217	0.17	0.576471	0.242156	0.002558	0.03427	0.014074	-0.268384	0.009755	-0.275108	0.007997	0.121349	0.029327	0.000658	0.003566	0.010911	0.033932	0	95.069	0.210353	0.274646	0.307616	0.207385	0.270359	0.222882	0.259149	0.24761	0.10089	0.109463	0.119683	0.154962	0.103198	0.104187	0.169469	0.138147
T5	144	5144	3.05	1.06	0.145	0.115	0.068	0.213	0.047	0.043	0.217	0.17	0.4	0.227789	0.005954	0.040354	0.01554	-0.299848	0.012985	-0.211192	0.009088	0.275512	0.056739	-0.002442	-0.013296	0.012815	0.046805	0	94.8684	0.185891	0.298562	0.339351	0.176195	0.241057	0.250418	0.22434	0.284186	0.066199	0.119692	0.14878	0.149783	0.101638	0.074557	0.174858	0.164493
T5	145	5145	3.05	1.06	0.16	0.1	0.053	0.213	0.047	0.043	0.217	0.17	0.311765	0.216378	0.010566	0.042428	0.016258	-0.157623	0.013058	-0.092588	0.009488	0.103582	0.065933	0.002099	-0.014946	0.013227	0.049863	0	94.8121	0.156771	0.328219	0.350901	0.164109	0.242829	0.262508	0.22982	0.264843	0.062708	0.094063	0.176117	0.152101	0.086391	0.077718	0.18012	0.170781
T5	146	5146	3.05	1.06	0.175	0.085	0.038	0.213	0.047	0.043	0.217	0.17	0.223529	0.212929	0.012054	0.04272	0.018146	-0.123681	0.014667	-0.100838	0.009379	0.100424	0.06953	-0.000556	0.021884	0.014519	0.060076	0	96.0463	0.17833	0.323122	0.329894	0.168655	0.256691	0.241213	0.250564	0.251532	0.089004	0.089326	0.154789	0.168333	0.086424	0.082232	0.167688	0.162206
T5	147	5147	3.05	1.06	0.203	0.057	0.01	0.213	0.047	0.043	0.217	0.17	0.0588235	0.201186	0.030002	0.044021	0.019407	-0.088204	0.017705	-0.08161	0.010632	0.117112	0.072464	0.003896	-0.0264	0.016362	0.076298	0	97.2405	0.18002	0.304979	0.329707	0.185295	0.245961	0.263106	0.227168	0.263765	0.082427	0.097593	0.15727	0.147709	0.105836	0.079459	0.163534	0.166172
T6	1	6001	3.15	0.06	0.055	0.205	0.135	0.19	0.07	0.044	0.216	0.146	0.924658	0.317878	-0.004673	-0.0028	0.010748	-0.165457	0.009396	-0.067158	0.007725	-0.010928	0.023282	-0.008228	0.004026	0.009372	0.025032	0	96.4895	0.212121	0.285244	0.304348	0.198287	0.25	0.246047	0.237484	0.266469	0.091568	0.120553	0.136693	0.148551	0.109354	0.088933	0.158432	0.145916
T6	2	6002	3.15	0.06	0.085	0.175	0.105	0.19	0.07	0.044	0.216	0.146	0.719178	0.324212	-0.003649	0.000701	0.009569	-0.063725	0.008709	-0.086823	0.007149	0.11798	0.015072	-0.001719	-0.00404	0.008535	0.02076	0	95.8621	0.215415	0.275692	0.283597	0.225296	0.235837	0.258893	0.242095	0.263175	0.096509	0.118906	0.132411	0.143281	0.126482	0.098814	0.139328	0.144269
T6	3	6003	3.15	0.06	0.115	0.145	0.075	0.19	0.07	0.044	0.216	0.146	0.513699	0.325275	0.003905	-0.001101	0.01132	-0.263135	0.012103	-0.126624	0.008543	0.150653	0.0336	-0.00655	-0.012299	0.010764	0.033023	0	95.2318	0.189099	0.29445	0.323031	0.19342	0.225989	0.250582	0.237288	0.286142	0.065803	0.123297	0.148554	0.145896	0.102027	0.091392	0.160186	0.162845
T6	4	6004	3.15	0.06	0.145	0.115	0.045	0.19	0.07	0.044	0.216	0.146	0.308219	0.331517	0.017348	-0.010726	0.012237	-0.254066	0.011296	-0.073072	0.00873	0.268006	0.044462	-0.00348	-0.019114	0.010856	0.033588	0	96.6248	0.182271	0.305777	0.340637	0.171315	0.237384	0.261952	0.215139	0.285525	0.078353	0.103918	0.166003	0.139774	0.09595	0.075365	0.159031	0.181607
T6	5	6005	3.15	0.06	0.16	0.1	0.03	0.19	0.07	0.044	0.216	0.146	0.205479	0.326711	0.03107	-0.016542	0.01374	0.051188	0.013408	-0.09063	0.009382	0.0856	0.052604	-0.012437	-0.0156	0.012337	0.043377	0	97.4503	0.165726	0.32647	0.325805	0.181999	0.226835	0.266357	0.242112	0.264696	0.060777	0.104949	0.157755	0.168715	0.108602	0.073398	0.166058	0.159748
T6	6	6006	3.15	0.06	0.175	0.085	0.015	0.19	0.07	0.044	0.216	0.146	0.10274	0.328087	0.058866	-0.020727	0.01322	-0.166484	0.01362	0.042468	0.008454	0.030929	0.043936	-0.01365	-0.029799	0.011997	0.041016	0	97.7341	0.182882	0.306252	0.323638	0.187228	0.223002	0.278502	0.214978	0.283517	0.063524	0.119358	0.170846	0.135406	0.107656	0.079572	0.159478	0.164159
T6	7	6007	3.15	0.06	0.18	0.08	0.0102	0.1902	0.0698	0.044	0.216	0.1462	0.0697674	0.319907	0.066349	-0.020895	0.014406	0.025282	0.014301	-0.13655	0.00876	0.063794	0.048166	-0.007951	-0.025856	0.012764	0.046434	0	98.543	0.179402	0.319601	0.317608	0.183389	0.220598	0.270764	0.232226	0.276412	0.0701	0.109302	0.167442	0.152159	0.103322	0.080066	0.150498	0.16711
T6	8	6008	3.15	0.11	0.055	0.205	0.113	0.168	0.092	0.044	0.216	0.124	0.91129	0.326293	-0.012649	-0.004438	0.009996	0.047838	0.009818	-0.134851	0.007351	0.122056	0.008557	-0.001279	-0.004543	0.009135	0.023782	0	95.9238	0.226358	0.263917	0.270624	0.239101	0.234071	0.248156	0.254863	0.262911	0.105298	0.12106	0.125755	0.138162	0.122401	0.1167	0.128773	0.141851
T6	9	6009	3.15	0.11	0.085	0.175	0.083	0.168	0.092	0.044	0.216	0.124	0.669355	0.326813	-0.010855	0.000914	0.009794	-0.253114	0.009733	-0.086056	0.008689	0.376935	0.026968	-0.013952	-0.006434	0.009419	0.025285	0	95.3404	0.199205	0.270136	0.323169	0.207491	0.237322	0.250249	0.227378	0.285051	0.073583	0.125621	0.127279	0.142857	0.12297	0.084521	0.163739	0.15943
T6	10	6010	3.15	0.11	0.1	0.16	0.068	0.168	0.092	0.044	0.216	0.124	0.548387	0.329955	-0.009963	0.001759	0.011934	-0.195551	0.011097	-0.196704	0.00894	0.321808	0.047498	-0.006077	-0.017241	0.010732	0.032822	0	94.3891	0.181818	0.285381	0.344655	0.188145	0.240759	0.250416	0.22311	0.285714	0.065601	0.116217	0.149184	0.136197	0.101232	0.086913	0.175158	0.169497
T6	11	6011	3.15	0.11	0.115	0.145	0.053	0.168	0.092	0.044	0.216	0.124	0.427419	0.333109	-0.00866	0.002008	0.010229	-0.134339	0.011507	-0.119256	0.009383	0.234177	0.028803	-0.016709	-0.018725	0.01041	0.030884	0	95.2476	0.186	0.29	0.326667	0.197333	0.226	0.265667	0.221667	0.286667	0.068667	0.117333	0.141333	0.148667	0.124333	0.073	0.157333	0.169333
T6	12	6012	3.15	0.11	0.13	0.13	0.038	0.168	0.092	0.044	0.216	0.124	0.306452	0.340978	-0.010444	-0.000645	0.011985	-0.352139	0.012552	-0.180099	0.009649	0.12312	0.04912	-0.018326	-0.002916	0.011465	0.037459	0	95.7793	0.182121	0.310874	0.349566	0.157438	0.247165	0.230821	0.237492	0.284523	0.06938	0.112742	0.138092	0.172782	0.092728	0.06471	0.177785	0.171781
T6	13	6013	3.15	0.11	0.145	0.115	0.023	0.168	0.092	0.044	0.216	0.124	0.185484	0.349058	-0.023253	-0.007779	0.013872	-0.167154	0.014804	-0.065787	0.010299	0.147463	0.062591	0.007828	-0.030863	0.013136	0.049178	0	98.0795	0.168383	0.324809	0.342079	0.164729	0.232813	0.264364	0.225174	0.277649	0.075058	0.093324	0.174693	0.150116	0.089671	0.075058	0.157755	0.184324
T6	14	6014	3.15	0.11	0.158	0.102	0.01	0.168	0.092	0.044	0.216	0.124	0.0806452	0.36241	-0.057246	-0.021142	0.019139	-0.276887	0.02112	-0.13437	0.017138	0.368024	0.127975	0.075165	-0.017162	0.019201	0.105076	0	92.4323	0.175729	0.305371	0.338859	0.18004	0.241379	0.245027	0.240385	0.27321	0.107759	0.067971	0.165782	0.139589	0.079244	0.100796	0.133621	0.205239
T6	15	6015	3.15	0.16	0.055	0.205	0.108	0.163	0.097	0.044	0.216	0.119	0.907563	0.323843	-0.018461	-0.003256	0.009599	-0.022619	0.010109	-0.105254	0.008111	0.087899	0.019817	-0.007109	-0.011941	0.009312	0.024713	0	96.586	0.196874	0.291653	0.299634	0.211839	0.229132	0.263718	0.239774	0.267376	0.086465	0.110409	0.145993	0.14566	0.117725	0.094114	0.142667	0.156967
T6	16	6016	3.15	0.16	0.085	0.175	0.078	0.163	0.097	0.044	0.216	0.119	0.655462	0.329454	-0.015474	-4e-06	0.012565	-0.145276	0.010728	0.041667	0.008798	0.037834	0.035415	-0.010411	-0.013005	0.010807	0.033286	0	95.5283	0.197342	0.290033	0.302658	0.209967	0.236877	0.263123	0.236877	0.263123	0.081728	0.115615	0.147176	0.142857	0.115947	0.09402	0.15515	0.147508
T6	17	6017	3.15	0.16	0.1	0.16	0.063	0.163	0.097	0.044	0.216	0.119	0.529412	0.33476	-0.013476	0.000954	0.01216	-0.219525	0.010781	-0.149025	0.008809	0.278474	0.039534	-0.009827	-0.016251	0.010672	0.032462	0	96.3478	0.182172	0.291086	0.340357	0.186386	0.232415	0.257699	0.219773	0.290113	0.069044	0.113128	0.143922	0.147164	0.113776	0.072609	0.163371	0.176985
T6	18	6018	3.15	0.16	0.115	0.145	0.048	0.163	0.097	0.044	0.216	0.119	0.403361	0.335261	-0.007618	0.00357	0.011649	-0.219092	0.011672	-0.1124	0.009781	0.253653	0.043181	-0.019527	0.003902	0.01107	0.034923	0	96.4475	0.187812	0.295371	0.324009	0.192807	0.252414	0.245754	0.242424	0.259407	0.073926	0.113886	0.12987	0.165501	0.115884	0.076923	0.178488	0.145521
T6	19	6019	3.15	0.16	0.13	0.13	0.033	0.163	0.097	0.044	0.216	0.119	0.277311	0.335992	-0.003794	0.007361	0.012962	-0.061787	0.013785	-0.132878	0.010511	0.096073	0.05238	-0.022589	-0.026192	0.012497	0.044508	0	88.7894	0.172322	0.319029	0.320692	0.187957	0.213906	0.274784	0.232202	0.279108	0.056221	0.116101	0.157019	0.162009	0.117764	0.070193	0.157685	0.163007
T6	20	6020	3.15	0.16	0.145	0.115	0.018	0.163	0.097	0.044	0.216	0.119	0.151261	0.33587	0.00544	0.012181	0.01371	-0.237468	0.014075	-0.077923	0.010847	0.120943	0.067817	-0.030022	-0.025911	0.012958	0.047852	0	97.8914	0.173021	0.310798	0.355655	0.160525	0.24992	0.248638	0.222685	0.278757	0.053188	0.119833	0.151234	0.159564	0.097405	0.063121	0.196732	0.158923
T6	21	6021	3.15	0.16	0.153	0.107	0.01	0.163	0.097	0.044	0.216	0.119	0.0840336	0.335507	0.011564	0.018986	0.015151	-0.042629	0.015417	-0.024309	0.010668	-0.070887	0.078846	-0.030087	-0.002597	0.013917	0.0552	0	97.8203	0.159656	0.338854	0.34051	0.16098	0.25472	0.259357	0.240477	0.245446	0.059954	0.099702	0.16363	0.175224	0.095727	0.065253	0.194766	0.145744
T6	22	6022	3.15	0.21	0.055	0.205	0.115	0.17	0.09	0.044	0.216	0.126	0.912698	0.328966	-0.022946	-0.003527	0.011257	0.045851	0.011055	0.032175	0.00896	0.383264	0.036971	0.002062	-0.00478	0.010476	0.031277	0	96.2097	0.176228	0.295721	0.32393	0.20412	0.247227	0.251664	0.248177	0.252932	0.092235	0.083994	0.153724	0.141997	0.09794	0.106181	0.154992	0.168938
T6	23	6023	3.15	0.21	0.085	0.175	0.085	0.17	0.09	0.044	0.216	0.126	0.674603	0.332639	-0.020236	-0.005061	0.011462	-0.090119	0.011837	0.072095	0.009702	0.135123	0.039976	-0.020481	0.005978	0.01104	0.034735	0	95.3943	0.188227	0.292318	0.319255	0.2002	0.268374	0.236116	0.256402	0.239109	0.090788	0.097439	0.127702	0.164616	0.108414	0.091786	0.177586	0.141669
T6	24	6024	3.15	0.21	0.1	0.16	0.07	0.17	0.09	0.044	0.216	0.126	0.555556	0.330377	-0.016981	-0.004887	0.012202	-0.251251	0.013834	0.035804	0.011152	0.208162	0.057562	-0.021963	0.013769	0.012445	0.044141	0	97.0909	0.177173	0.307896	0.347379	0.167551	0.283344	0.223955	0.251493	0.241208	0.081619	0.095554	0.13935	0.168547	0.084605	0.082946	0.201725	0.145654
T6	25	6025	3.15	0.21	0.115	0.145	0.055	0.17	0.09	0.044	0.216	0.126	0.436508	0.330654	-0.015564	-0.006678	0.012797	-0.077901	0.013986	0.089615	0.010842	0.118928	0.052966	-0.005073	-0.025189	0.012608	0.045305	0	96.2351	0.175224	0.314674	0.336535	0.173567	0.226234	0.283538	0.204704	0.285525	0.05896	0.116264	0.186486	0.128188	0.097052	0.076515	0.167274	0.169261
T6	26	6026	3.15	0.21	0.13	0.13	0.04	0.17	0.09	0.044	0.216	0.126	0.31746	0.333349	-0.014868	-0.016373	0.012862	0.018615	0.014004	-0.042385	0.010448	0.148798	0.050538	-0.029969	0.01569	0.012526	0.044717	0	96.5403	0.165609	0.316194	0.336227	0.18197	0.26778	0.227713	0.270451	0.234057	0.063439	0.10217	0.136227	0.179967	0.091486	0.090484	0.204341	0.131886
T6	27	6027	3.15	0.21	0.145	0.115	0.025	0.17	0.09	0.044	0.216	0.126	0.198413	0.333308	-0.012551	-0.026832	0.01445	-0.079357	0.016322	-0.208295	0.010604	0.16738	0.057846	-0.022137	-0.018623	0.013996	0.05583	0	97.842	0.173884	0.30513	0.335443	0.185543	0.227848	0.253498	0.237175	0.281479	0.062625	0.111259	0.14457	0.16056	0.108927	0.076616	0.165223	0.17022
T6	28	6028	3.15	0.21	0.16	0.1	0.01	0.17	0.09	0.044	0.216	0.126	0.0793651	0.296233	-0.022997	-0.051143	0.023484	-0.285075	0.022942	0.123132	0.015237	0.367454	0.15259	-0.120582	0.005649	0.020897	0.124451	0	93.9093	0.177409	0.295349	0.354485	0.172757	0.264452	0.24186	0.226246	0.267442	0.054817	0.122591	0.119269	0.17608	0.122591	0.050166	0.209635	0.14485
T6	29	6029	3.15	0.26	0.055	0.205	0.112	0.167	0.093	0.044	0.216	0.123	0.910569	0.331727	-0.030558	-0.00575	0.010078	-0.214408	0.010749	0.051329	0.008399	0.180989	0.030997	-0.007701	9.4e-05	0.009792	0.027328	0	96.3612	0.201128	0.280783	0.325257	0.192831	0.263857	0.245602	0.228012	0.262529	0.099237	0.101892	0.129439	0.151344	0.116163	0.076668	0.16462	0.160637
T6	30	6030	3.15	0.26	0.085	0.175	0.082	0.167	0.093	0.044	0.216	0.123	0.666667	0.333612	-0.02973	-0.008435	0.012319	-0.260667	0.011308	-0.105357	0.009536	0.301081	0.039559	-0.014665	-0.009153	0.011114	0.035202	0	95.8596	0.188767	0.2888	0.334995	0.187438	0.248588	0.235294	0.240944	0.275174	0.078099	0.110668	0.135261	0.153539	0.100033	0.087404	0.170489	0.164506
T6	31	6031	3.15	0.26	0.1	0.16	0.067	0.167	0.093	0.044	0.216	0.123	0.544715	0.329993	-0.028726	-0.007984	0.01359	-0.09292	0.012482	0.099867	0.012196	0.260371	0.088233	-0.02203	0.011419	0.01277	0.046478	0	97.0461	0.129247	0.336442	0.382412	0.151899	0.285143	0.234177	0.254164	0.226516	0.057295	0.071952	0.146236	0.190207	0.087941	0.063957	0.227848	0.154564
T6	32	6032	3.15	0.26	0.115	0.145	0.052	0.167	0.093	0.044	0.216	0.123	0.422764	0.328367	-0.026069	-0.011069	0.013718	-0.001945	0.013988	0.005331	0.011588	0.193394	0.074452	-0.019417	-0.008383	0.013142	0.04922	0	97.284	0.150968	0.338694	0.344273	0.166065	0.24319	0.253692	0.251067	0.252051	0.059074	0.091894	0.162127	0.176567	0.091565	0.0745	0.184116	0.160158
T6	33	6033	3.15	0.26	0.13	0.13	0.037	0.167	0.093	0.044	0.216	0.123	0.300813	0.33328	-0.02683	-0.025116	0.012331	-0.068648	0.01397	0.15348	0.010628	0.380851	0.057995	-0.020428	0.012127	0.012385	0.043717	0	96.0896	0.165381	0.308957	0.343844	0.181818	0.276753	0.229453	0.261322	0.232472	0.079504	0.085877	0.140892	0.168064	0.088561	0.093257	0.197249	0.146595
T6	34	6034	3.15	0.26	0.145	0.115	0.022	0.167	0.093	0.044	0.216	0.123	0.178862	0.321778	-0.022244	-0.034928	0.016305	0.070889	0.016642	0.028844	0.011968	0.183473	0.095294	-0.02571	0.000257	0.015122	0.065173	0	96.5747	0.155541	0.34012	0.348798	0.155541	0.257677	0.248665	0.246996	0.246662	0.063084	0.092457	0.15988	0.18024	0.088785	0.066756	0.194593	0.154206
T6	35	6035	3.15	0.26	0.157	0.103	0.01	0.167	0.093	0.044	0.216	0.123	0.0813008	0.290015	-0.037919	-0.050707	0.02228	0.000509	0.021776	0.062361	0.012696	0.43347	0.129081	-0.020352	-0.062591	0.019423	0.107517	0	98.5129	0.158209	0.317081	0.343615	0.181095	0.21791	0.284909	0.213267	0.283914	0.060365	0.097844	0.166833	0.150249	0.118076	0.063018	0.157546	0.18607
T6	36	6036	3.15	0.31	0.055	0.205	0.108	0.163	0.097	0.044	0.216	0.119	0.907563	0.333086	-0.039448	-0.004302	0.009435	-0.16241	0.010662	-0.001026	0.007748	0.116057	0.018049	0.00509	0.000168	0.009358	0.02496	0	97.4977	0.236586	0.257923	0.283652	0.221839	0.265453	0.239096	0.240665	0.254785	0.131785	0.104801	0.131472	0.126451	0.107625	0.114214	0.133668	0.149984
T6	37	6037	3.15	0.31	0.085	0.175	0.078	0.163	0.097	0.044	0.216	0.119	0.655462	0.335789	-0.040371	-0.00909	0.011331	-0.108087	0.012222	0.055655	0.009423	0.208437	0.035957	-0.010418	-0.004838	0.011054	0.034824	0	96.2938	0.17901	0.290269	0.326802	0.203919	0.256725	0.258386	0.235802	0.249087	0.082033	0.096978	0.142145	0.148124	0.11624	0.087679	0.174693	0.152109
T6	38	6038	3.15	0.31	0.1	0.16	0.063	0.163	0.097	0.044	0.216	0.119	0.529412	0.336556	-0.041964	-0.013326	0.012945	-0.057405	0.012387	0.025654	0.010226	0.051408	0.039467	-0.007585	0.007895	0.01191	0.040428	0	96.3703	0.199465	0.295022	0.304711	0.200802	0.274307	0.229536	0.266288	0.22987	0.109923	0.089542	0.131306	0.163715	0.098229	0.102573	0.164384	0.140327
T6	39	6039	3.15	0.31	0.115	0.145	0.048	0.163	0.097	0.044	0.216	0.119	0.403361	0.338665	-0.044391	-0.021158	0.012418	-0.070043	0.012776	-0.033289	0.009996	0.063172	0.036881	-0.010446	-0.004166	0.011795	0.039649	0	95.509	0.18798	0.295826	0.309182	0.207012	0.248748	0.256427	0.246411	0.248414	0.087145	0.100835	0.144574	0.151252	0.111853	0.095159	0.161603	0.147579
T6	40	6040	3.15	0.31	0.13	0.13	0.033	0.163	0.097	0.044	0.216	0.119	0.277311	0.335586	-0.048829	-0.031009	0.016625	0.018819	0.014796	0.094762	0.011626	0.434561	0.083337	-0.013066	-0.018829	0.014497	0.059897	0	94.2838	0.165386	0.289342	0.347477	0.197795	0.263615	0.259272	0.227865	0.249248	0.072168	0.093218	0.14701	0.142332	0.112262	0.085533	0.191447	0.156031
T6	41	6041	3.15	0.31	0.145	0.115	0.018	0.163	0.097	0.044	0.216	0.119	0.151261	0.328998	-0.056198	-0.042648	0.015346	-0.098224	0.016501	-0.068301	0.010877	0.297475	0.05519	-0.000873	-0.067749	0.014446	0.059479	0	95.1907	0.181969	0.291417	0.334997	0.191617	0.209581	0.284098	0.198935	0.307385	0.068862	0.113107	0.162675	0.128743	0.121424	0.070193	0.140719	0.194278
T6	42	6042	3.15	0.31	0.153	0.107	0.01	0.163	0.097	0.044	0.216	0.119	0.0840336	0.312669	-0.063421	-0.048087	0.019513	-0.330284	0.019803	-0.267905	0.011915	0.305972	0.061351	-0.020043	-0.115417	0.017463	0.086915	0	94.5073	0.199399	0.274883	0.322311	0.203407	0.197061	0.289245	0.189045	0.324649	0.067468	0.131931	0.145959	0.128925	0.143287	0.06012	0.129593	0.192719
T6	43	6043	3.15	0.36	0.055	0.205	0.09	0.145	0.115	0.044	0.216	0.101	0.891089	0.334408	-0.04682	-0.00033	0.009357	0.036584	0.010173	0.108491	0.007848	0.051563	0.014609	0.002579	-0.007527	0.009177	0.024	0	97.1587	0.211337	0.277851	0.295544	0.215269	0.240498	0.269332	0.223788	0.266383	0.105832	0.105505	0.158257	0.119594	0.111075	0.104194	0.134666	0.160878
T6	44	6044	3.15	0.36	0.07	0.19	0.075	0.145	0.115	0.044	0.216	0.101	0.742574	0.333451	-0.051035	0.000812	0.010584	-0.300271	0.011082	0.029694	0.008852	0.221261	0.027094	0.002052	-0.018699	0.010218	0.029753	0	95.038	0.198805	0.283438	0.32758	0.190176	0.24162	0.250581	0.223034	0.284766	0.091603	0.107202	0.151012	0.132426	0.099569	0.090607	0.150017	0.177564
T6	45	6045	3.15	0.36	0.085	0.175	0.06	0.145	0.115	0.044	0.216	0.101	0.594059	0.332722	-0.055884	-0.000217	0.012786	-0.114726	0.012808	-0.057679	0.010045	0.070162	0.038711	-0.008185	-0.023766	0.01195	0.040701	0	94.0803	0.205102	0.277946	0.30715	0.209802	0.244713	0.267204	0.220544	0.267539	0.089292	0.115811	0.146358	0.131588	0.120846	0.088956	0.155421	0.151729
T6	46	6046	3.15	0.36	0.1	0.16	0.045	0.145	0.115	0.044	0.216	0.101	0.445545	0.33548	-0.061006	-0.005271	0.013462	-0.152932	0.014592	-0.012243	0.010492	0.115349	0.046451	0.004791	-0.041807	0.012964	0.047901	0	95.843	0.19576	0.290494	0.32428	0.189467	0.224246	0.285525	0.194435	0.295793	0.086121	0.109639	0.166611	0.123882	0.118914	0.070553	0.138125	0.186154
T6	47	6047	3.15	0.36	0.115	0.145	0.03	0.145	0.115	0.044	0.216	0.101	0.29703	0.332574	-0.073196	-0.016731	0.015088	-0.350328	0.015731	0.038124	0.012559	0.195781	0.077915	-0.00535	-0.083645	0.014524	0.060117	0	94.4226	0.190711	0.292819	0.343215	0.173254	0.206192	0.299407	0.166667	0.327734	0.065547	0.125165	0.176877	0.115942	0.12253	0.050725	0.140646	0.202569
T6	48	6048	3.15	0.36	0.13	0.13	0.015	0.145	0.115	0.044	0.216	0.101	0.148515	0.31345	-0.098567	-0.045746	0.018714	-0.155858	0.021791	-0.086676	0.012455	0.182619	0.049894	-0.024931	-0.162693	0.018075	0.093116	0	95.5548	0.206874	0.275281	0.30304	0.214805	0.186715	0.314607	0.175479	0.323199	0.065102	0.141771	0.166226	0.109055	0.148381	0.066424	0.121613	0.181428
T6	49	6049	3.15	0.36	0.135	0.125	0.01	0.145	0.115	0.044	0.216	0.101	0.0990099	0.297447	-0.090473	-0.055853	0.027417	-0.507965	0.022205	-0.263508	0.014057	0.212941	0.103865	-0.086523	-0.204834	0.021927	0.137024	0	93.5527	0.217885	0.2666	0.318652	0.196864	0.187855	0.296964	0.1665	0.348682	0.058058	0.159826	0.133467	0.133133	0.163497	0.033367	0.129796	0.188856
T6	50	6050	3.15	0.41	0.055	0.205	0.07	0.125	0.135	0.044	0.216	0.081	0.864198	0.332854	-0.048525	0.011817	0.009966	-0.127582	0.010543	0.016995	0.009087	0.09722	0.030607	-0.005987	-0.002993	0.009883	0.027839	0	96.4441	0.196837	0.291723	0.300135	0.211306	0.240915	0.261777	0.241252	0.256057	0.086474	0.110363	0.141992	0.149731	0.119785	0.091521	0.154441	0.145693
T6	51	6051	3.15	0.41	0.07	0.19	0.055	0.125	0.135	0.044	0.216	0.081	0.679012	0.334422	-0.051933	0.016449	0.011521	-0.073885	0.010918	0.009638	0.009226	0.110613	0.028171	-0.000581	-0.000677	0.0106	0.03202	0	96.5837	0.214571	0.271124	0.290086	0.224218	0.253826	0.239521	0.255822	0.250832	0.103792	0.110778	0.134398	0.136727	0.105123	0.119095	0.150033	0.140053
T6	52	6052	3.15	0.41	0.0775	0.1825	0.0475	0.125	0.135	0.044	0.216	0.081	0.58642	0.335491	-0.051275	0.019623	0.011376	-0.072654	0.012527	-0.01363	0.010069	0.156436	0.044955	-0.004488	0.000184	0.011368	0.036834	0	95.4817	0.181939	0.311563	0.321226	0.185272	0.256581	0.25125	0.245585	0.246584	0.09097	0.09097	0.153615	0.157947	0.097634	0.087637	0.165611	0.155615
T6	53	6053	3.15	0.41	0.085	0.175	0.04	0.125	0.135	0.044	0.216	0.081	0.493827	0.334447	-0.057752	0.022782	0.012981	-0.151806	0.012177	-0.151334	0.010361	0.164258	0.054169	-0.000297	-0.036382	0.01189	0.040294	0	95.4843	0.19154	0.299077	0.321716	0.187668	0.210903	0.270777	0.215967	0.302353	0.068514	0.123027	0.159666	0.13941	0.111111	0.076556	0.142389	0.179327
T6	54	6054	3.15	0.41	0.0925	0.1675	0.0325	0.125	0.135	0.044	0.216	0.081	0.401235	0.335667	-0.058326	0.024998	0.013793	-0.126948	0.013924	-0.068853	0.011031	0.039837	0.073235	0.015213	-0.034409	0.012985	0.048051	0	93.9012	0.175433	0.327563	0.334221	0.162783	0.216045	0.27763	0.212716	0.293609	0.074567	0.100866	0.184421	0.143142	0.093209	0.069574	0.141478	0.192743
T6	55	6055	3.15	0.41	0.1	0.16	0.025	0.125	0.135	0.044	0.216	0.081	0.308642	0.331499	-0.066451	0.026882	0.014857	-0.307233	0.014552	0.052398	0.013811	0.158118	0.100463	0.016261	-0.012911	0.014414	0.059209	0	95.3974	0.178346	0.312853	0.346397	0.162405	0.247094	0.27001	0.205247	0.277649	0.094653	0.083693	0.172036	0.140817	0.097974	0.06443	0.152441	0.193955
T6	56	6056	3.15	0.41	0.115	0.145	0.01	0.125	0.135	0.044	0.216	0.081	0.123457	0.323484	-0.085929	0.030503	0.019173	-0.324653	0.021784	-0.199608	0.017091	0.073585	0.141269	0.060581	-0.093875	0.019444	0.107755	0	93.5431	0.178172	0.316897	0.348126	0.156805	0.21236	0.276134	0.197567	0.313938	0.080539	0.097633	0.196581	0.120316	0.079553	0.077252	0.131821	0.216305
T6	57	6057	3.15	0.46	0.055	0.205	0.083	0.138	0.122	0.044	0.216	0.094	0.882979	0.335895	-0.039151	0.017618	0.010123	0.037485	0.011046	-0.15528	0.00863	-0.126269	0.024169	0.006722	-0.004124	0.009983	0.028401	0	96.546	0.224259	0.280573	0.275575	0.219593	0.232256	0.250916	0.24925	0.267577	0.10963	0.114628	0.14062	0.139953	0.110297	0.109297	0.122626	0.152949
T6	58	6058	3.15	0.46	0.07	0.19	0.068	0.138	0.122	0.044	0.216	0.094	0.723404	0.33441	-0.042154	0.022715	0.013093	-0.114377	0.012484	-0.08875	0.011135	-0.061627	0.064315	0.023013	-0.028583	0.012265	0.04287	0	95.5556	0.19401	0.315474	0.321131	0.169384	0.233278	0.263561	0.221298	0.281864	0.099168	0.094842	0.17604	0.139434	0.087521	0.081864	0.13411	0.187022
T6	59	6059	3.15	0.46	0.085	0.175	0.053	0.138	0.122	0.044	0.216	0.094	0.56383	0.331867	-0.043673	0.02526	0.014026	-0.09527	0.015147	0.00145	0.01346	0.113764	0.087604	0.021842	-0.029573	0.014228	0.057697	0	95.6132	0.15105	0.332778	0.351784	0.164388	0.227409	0.281427	0.215739	0.275425	0.078026	0.073024	0.187729	0.145048	0.093698	0.07069	0.149383	0.202401
T6	60	6060	3.15	0.46	0.0925	0.1675	0.0455	0.138	0.122	0.044	0.216	0.094	0.484043	0.338801	-0.044802	0.025757	0.014986	-0.31368	0.016274	-0.334904	0.012812	-0.191107	0.074639	0.032572	-0.04895	0.01476	0.062092	0	93.9237	0.196301	0.316677	0.329981	0.157041	0.209604	0.268981	0.204737	0.316677	0.093446	0.102855	0.187216	0.129461	0.081765	0.075276	0.116158	0.213822
T6	61	6061	3.15	0.46	0.1	0.16	0.038	0.138	0.122	0.044	0.216	0.094	0.404255	0.335235	-0.046557	0.026176	0.018101	-0.35791	0.019964	-0.2996	0.015979	0.081306	0.107204	0.003533	-0.082492	0.018088	0.093244	0	91.2641	0.189747	0.299601	0.333222	0.17743	0.211718	0.266644	0.210386	0.311252	0.072903	0.116844	0.16012	0.139481	0.106525	0.070905	0.138815	0.194407
T6	62	6062	3.15	0.46	0.115	0.145	0.023	0.138	0.122	0.044	0.216	0.094	0.244681	0.32381	-0.03827	0.010384	0.03388	-0.655219	0.03634	-0.087869	0.023693	0.014378	0.251437	-0.117097	-0.04896	0.03178	0.287834	0	86.7112	0.220771	0.271357	0.335008	0.172864	0.275042	0.234171	0.21005	0.280737	0.100838	0.119933	0.113568	0.157789	0.120603	0.052261	0.174204	0.160804
T6	63	6063	3.15	0.46	0.128	0.132	0.01	0.138	0.122	0.044	0.216	0.094	0.106383	NaN	NaN	NaN	NaN	NaN	NaN	NaN	NaN	NaN	0.040205	-0.075127	-0.05003	NaN	NaN	NaN	NaN	0.279022	0.296673	0.226748	0.197556	0.183639	0.306857	0.187373	0.322132	0.010523	0.2685	0.118805	0.177868	0.188052	0.009504	0.173116	0.053632
T6	64	6064	3.15	0.51	0.055	0.205	0.078	0.133	0.127	0.044	0.216	0.089	0.876404	0.33195	-0.033459	0.024451	0.01106	-0.284049	0.010893	-0.009317	0.009585	0.070723	0.035753	-0.004201	-0.002161	0.010533	0.031622	0	96.6479	0.212154	0.279645	0.315676	0.192525	0.254638	0.238236	0.233934	0.273192	0.103522	0.108631	0.136865	0.14278	0.101371	0.091154	0.151116	0.16456
T6	65	6065	3.15	0.51	0.07	0.19	0.063	0.133	0.127	0.044	0.216	0.089	0.707865	0.332952	-0.035429	0.030024	0.011873	-0.084767	0.012242	-0.18948	0.012262	0.16051	0.058693	-0.003981	0.00111	0.012127	0.041913	0	95.8726	0.175587	0.333877	0.342037	0.148499	0.248042	0.23107	0.251305	0.269582	0.078982	0.096606	0.149804	0.184073	0.081266	0.067232	0.16906	0.172977
T6	66	6066	3.15	0.51	0.085	0.175	0.048	0.133	0.127	0.044	0.216	0.089	0.539326	0.329085	-0.040685	0.038727	0.017152	-0.028001	0.015452	-0.107843	0.016649	0.326184	0.090479	0.004036	-0.002978	0.016433	0.076964	0	93.2622	0.168618	0.305453	0.339244	0.186685	0.257946	0.242221	0.249916	0.249916	0.100033	0.068585	0.142857	0.162596	0.099364	0.08732	0.157912	0.181332
T6	67	6067	3.15	0.51	0.0925	0.1675	0.0405	0.133	0.127	0.044	0.216	0.089	0.455056	0.336702	-0.0475	0.030878	0.019024	-0.1655	0.018906	-0.075089	0.018565	0.446748	0.115741	0.008978	-0.019715	0.018833	0.101081	0	86.5846	0.159933	0.315526	0.358932	0.165609	0.249082	0.240401	0.240735	0.269783	0.076127	0.083806	0.158598	0.156928	0.081803	0.083806	0.172955	0.185977
T6	68	6068	3.15	0.51	0.1	0.16	0.033	0.133	0.127	0.044	0.216	0.089	0.370787	0.297279	-0.054177	0.02521	0.052556	-0.68674	0.032205	-0.124981	0.028639	0.503887	0.445867	-0.00734	0.156922	0.039241	0.438854	0	81.252	0.192246	0.269785	0.361102	0.176866	0.287408	0.192887	0.253765	0.26594	0.107658	0.084588	0.118872	0.150913	0.074015	0.102852	0.17975	0.181352
T6	69	6069	3.15	0.51	0.115	0.145	0.018	0.133	0.127	0.044	0.216	0.089	0.202247	0.044584	-0.023418	0.013517	0.08715	0.824084	0.052851	0.016708	0.041019	-0.046839	1.38327	-0.031216	0.46017	0.063432	1.14674	36.1991	80.791	0.116489	0.385848	0.3251	0.172563	0.254673	0.265688	0.292724	0.186916	0.058077	0.058411	0.193591	0.192256	0.072096	0.100467	0.196595	0.128505
T6	70	6070	3.15	0.51	0.123	0.137	0.01	0.133	0.127	0.044	0.216	0.089	0.11236	-0.034288	-0.030678	0.017061	0.04161	0.595419	0.041874	0.12988	0.0317	0.012429	0.270998	0.122836	-0.125703	0.038686	0.426524	81.1282	82.2705	0.202277	0.319156	0.267582	0.210985	0.234092	0.280643	0.249498	0.235767	0.1142	0.088078	0.179169	0.139987	0.101474	0.109511	0.119893	0.147689
T6	71	6071	3.15	0.56	0.055	0.205	0.081	0.136	0.124	0.044	0.216	0.092	0.880435	0.33309	-0.019888	0.026187	0.011023	-0.077438	0.010887	-0.110253	0.008592	0.128229	0.047349	-0.003206	0.012254	0.010228	0.029816	0	95.2855	0.189144	0.322677	0.321678	0.1665	0.263403	0.225774	0.263403	0.247419	0.092241	0.096903	0.141858	0.180819	0.083916	0.082584	0.171162	0.150516
T6	72	6072	3.15	0.56	0.07	0.19	0.066	0.136	0.124	0.044	0.216	0.092	0.717391	0.335044	-0.023049	0.032496	0.011121	-0.006627	0.013432	0.040755	0.010204	0.177572	0.048121	-0.014073	0.023502	0.011665	0.03878	0	95.4561	0.17604	0.315141	0.329118	0.1797	0.275874	0.234942	0.2599	0.229285	0.088519	0.087521	0.145092	0.17005	0.08985	0.08985	0.187354	0.141764
T6	73	6073	3.15	0.56	0.085	0.175	0.051	0.136	0.124	0.044	0.216	0.092	0.554348	0.333558	-0.02076	0.037949	0.013368	-0.080068	0.017777	-0.176985	0.013768	0.339507	0.073618	-0.040863	0.011423	0.015103	0.065006	0	94.0512	0.175509	0.306306	0.345345	0.17284	0.255255	0.225559	0.253587	0.265599	0.075742	0.099766	0.127127	0.179179	0.098432	0.074408	0.179513	0.165832
T6	74	6074	3.15	0.56	0.0925	0.1675	0.0435	0.136	0.124	0.044	0.216	0.092	0.472826	0.337655	-0.018913	0.033189	0.015791	-0.078599	0.02067	-0.195829	0.015542	0.308715	0.089107	-0.046689	-0.021166	0.017494	0.087225	0	92.0319	0.188	0.308	0.335	0.169	0.242333	0.244667	0.232333	0.280667	0.054667	0.133333	0.145667	0.162333	0.099	0.07	0.187667	0.147333
T6	75	6075	3.15	0.56	0.1	0.16	0.036	0.136	0.124	0.044	0.216	0.092	0.391304	0.337506	-0.014494	0.031177	0.022488	-0.422415	0.025491	-0.015006	0.022112	0.420142	0.171588	-0.096167	0.010848	0.023413	0.156222	0	84.072	0.175585	0.31204	0.370903	0.141472	0.278595	0.221739	0.231773	0.267893	0.068562	0.107023	0.138462	0.173579	0.083278	0.058194	0.210033	0.16087
T6	76	6076	3.15	0.56	0.115	0.145	0.021	0.136	0.124	0.044	0.216	0.092	0.228261	NaN	NaN	NaN	NaN	NaN	NaN	NaN	NaN	NaN	1.95448	-0.126879	1.06855	NaN	NaN	NaN	NaN	0.085106	0.37234	0.444814	0.097739	0.352061	0.159907	0.310173	0.177859	0.065492	0.019614	0.135638	0.236702	0.024269	0.073471	0.286569	0.158245
T6	77	6077	3.15	0.56	0.126	0.134	0.01	0.136	0.124	0.044	0.216	0.092	0.108696	NaN	NaN	NaN	NaN	NaN	NaN	NaN	NaN	NaN	0.112728	0.065182	-0.103164	NaN	NaN	NaN	NaN	0.06087	0.229913	0.417391	0.291826	0.04	0.443478	0.078261	0.438261	0.030609	0.030261	0.218087	0.011826	0.225391	0.066435	0.009391	0.408
T6	78	6078	3.15	0.61	0.055	0.205	0.091	0.146	0.114	0.044	0.216	0.102	0.892157	0.347336	-0.009769	0.025742	0.015078	0.050528	0.019574	-0.068038	0.009744	0.340902	0.041288	-0.003533	0.048298	0.015334	0.067016	0	96.3269	0.206977	0.271096	0.299336	0.222591	0.276412	0.219601	0.274086	0.2299	0.116944	0.090033	0.119601	0.151495	0.1	0.122591	0.159468	0.139867
T6	79	6079	3.15	0.61	0.07	0.19	0.076	0.146	0.114	0.044	0.216	0.102	0.745098	0.347134	-0.011172	0.03532	0.016038	-0.048646	0.019205	-0.087311	0.011677	0.391633	0.049237	0.00244	0.046823	0.015942	0.072428	0	95.6954	0.201728	0.269525	0.307079	0.221668	0.281821	0.216683	0.27451	0.226986	0.117647	0.084081	0.12097	0.148554	0.095713	0.125955	0.164174	0.142905
T6	80	6080	3.15	0.61	0.085	0.175	0.061	0.146	0.114	0.044	0.216	0.102	0.598039	0.349359	-0.014663	0.041443	0.020348	-0.045266	0.021511	0.034627	0.017905	0.50329	0.063098	0.014964	0.058752	0.019978	0.113751	0	92.7163	0.208585	0.258216	0.298457	0.234742	0.279678	0.237089	0.255869	0.227364	0.126425	0.08216	0.131791	0.126425	0.105298	0.129443	0.153253	0.145205
T6	81	6081	3.15	0.61	0.1	0.16	0.046	0.146	0.114	0.044	0.216	0.102	0.45098	0.266199	-0.022543	0.030976	0.082939	-0.421903	0.043985	-0.201899	0.039271	0.49788	1.00361	-0.020854	-0.642484	0.058753	0.983793	0.109729	90.9514	0.193387	0.271209	0.364061	0.171343	0.218771	0.272545	0.170007	0.338677	0.066132	0.127255	0.162659	0.10855	0.109886	0.061456	0.152639	0.211423
T6	82	6082	3.15	0.61	0.115	0.145	0.031	0.146	0.114	0.044	0.216	0.102	0.303922	NaN	NaN	NaN	NaN	NaN	NaN	NaN	NaN	NaN	0.207152	0.015421	-0.050689	NaN	NaN	NaN	NaN	0.295681	0.146179	0.207641	0.350498	0.385714	0.297674	0.199003	0.117608	0.22093	0.074751	0.059801	0.086379	0.237874	0.112625	0.164784	0.042857
T6	83	6083	3.15	0.61	0.13	0.13	0.016	0.146	0.114	0.044	0.216	0.102	0.156863	NaN	NaN	NaN	NaN	NaN	NaN	NaN	NaN	NaN	0.030427	0.043901	0.02489	NaN	NaN	NaN	NaN	0.143474	0.372634	0.363999	0.119894	0.081368	0.427101	0.065427	0.426104	0.036201	0.107273	0.341083	0.031551	0.086018	0.033876	0.045168	0.318831
T6	84	6084	3.15	0.61	0.136	0.124	0.01	0.146	0.114	0.044	0.216	0.102	0.0980392	NaN	NaN	NaN	NaN	NaN	NaN	NaN	NaN	NaN	0.025838	0.004988	0.009595	NaN	NaN	NaN	NaN	0.05651	0.351289	0.435889	0.156312	0.189028	0.289491	0.21811	0.303371	0.005948	0.050562	0.14078	0.210509	0.148711	0.007601	0.18308	0.252809
T6	85	6085	3.15	0.66	0.055	0.205	0.104	0.159	0.101	0.044	0.216	0.115	0.904348	0.3486	0.002708	0.025579	0.010433	0.044013	0.011182	-0.034644	0.007506	0.121805	0.021843	0.004042	0.007718	0.009836	0.027572	0	96.4432	0.205177	0.306818	0.307765	0.18024	0.276515	0.230745	0.256313	0.236427	0.116162	0.089015	0.154672	0.152146	0.076073	0.104167	0.160354	0.147412
T6	86	6086	3.15	0.66	0.085	0.175	0.074	0.159	0.101	0.044	0.216	0.115	0.643478	0.354025	0.006037	0.037996	0.015571	-0.014067	0.016114	0.024091	0.014602	0.360981	0.044291	-0.020213	0.028582	0.015442	0.06796	0	93.7761	0.206885	0.270592	0.306306	0.216216	0.288288	0.221042	0.265766	0.224903	0.106178	0.100708	0.120335	0.150257	0.100708	0.115508	0.182111	0.124196
T6	87	6087	3.15	0.66	0.1	0.16	0.059	0.159	0.101	0.044	0.216	0.115	0.513043	0.270945	0.015089	0.018827	0.079833	-0.400238	0.043422	0.181131	0.035052	0.328409	0.512157	0.023103	0.86783	0.056236	0.901316	0	79.5898	0.222296	0.257133	0.331785	0.188786	0.368613	0.146981	0.298938	0.185468	0.170206	0.05209	0.091241	0.165893	0.05574	0.133046	0.198407	0.133378
T6	88	6088	3.15	0.66	0.115	0.145	0.044	0.159	0.101	0.044	0.216	0.115	0.382609	0.085855	-0.028268	0.009721	0.069458	0.357117	0.058667	-0.154182	0.046774	-0.021387	0.842889	0.205181	1.05177	0.059031	0.993136	10.0485	96.1039	0.189045	0.322645	0.290581	0.197729	0.291249	0.188377	0.331997	0.188377	0.127923	0.061122	0.130261	0.192385	0.058116	0.139613	0.163327	0.127255
T6	89	6089	3.15	0.66	0.13	0.13	0.029	0.159	0.101	0.044	0.216	0.115	0.252174	-0.007833	-0.0635	0.035872	0.033209	0.275692	0.050739	-0.231039	0.030932	0.04454	0.162913	0.139539	0.186809	0.039303	0.440238	61.1007	87.4018	0.203479	0.290778	0.272727	0.233016	0.257959	0.228093	0.295701	0.218247	0.124385	0.079094	0.142435	0.148343	0.085658	0.147358	0.133574	0.139153
T6	90	6090	3.15	0.66	0.145	0.115	0.014	0.159	0.101	0.044	0.216	0.115	0.121739	NaN	NaN	NaN	NaN	NaN	NaN	NaN	NaN	NaN	0.140747	0.181466	0.0092	NaN	NaN	NaN	NaN	0.183344	0.310956	0.359405	0.146295	0.274541	0.21216	0.245092	0.268208	0.144395	0.038949	0.177644	0.133312	0.034516	0.11178	0.130146	0.229259
T6	91	6091	3.15	0.66	0.149	0.111	0.01	0.159	0.101	0.044	0.216	0.115	0.0869565	-0.007958	-0.045307	0.034251	0.023865	0.122898	0.039308	-0.342331	0.021573	0.246512	0.133072	0.344419	-0.04128	0.029326	0.245105	61.489	95.5074	0.199028	0.288169	0.315073	0.197731	0.242788	0.242464	0.243436	0.271313	0.137115	0.061912	0.189303	0.098865	0.05316	0.144571	0.105673	0.2094
T6	92	6092	3.15	0.71	0.055	0.205	0.108	0.163	0.097	0.044	0.216	0.119	0.907563	0.351356	0.010457	0.022791	0.010366	0.003537	0.012106	-0.100794	0.008543	0.069812	0.037341	0.011642	0.008655	0.010441	0.031066	0	96.5012	0.192243	0.31227	0.327984	0.167503	0.27215	0.214978	0.264794	0.248078	0.10565	0.086593	0.138415	0.173855	0.076563	0.090939	0.166499	0.161484
T6	93	6093	3.15	0.71	0.085	0.175	0.078	0.163	0.097	0.044	0.216	0.119	0.655462	0.352314	0.007611	0.037638	0.01344	-0.089624	0.015828	-0.068856	0.012928	0.370542	0.06276	0.021216	-0.004322	0.014122	0.056837	0	92.7679	0.186446	0.281983	0.335868	0.195702	0.260826	0.24562	0.232066	0.261488	0.102149	0.084298	0.152397	0.129587	0.093223	0.102479	0.158678	0.17719
T6	94	6094	3.15	0.71	0.1	0.16	0.063	0.163	0.097	0.044	0.216	0.119	0.529412	0.352681	0.005921	0.037804	0.01877	-0.163426	0.02345	-0.135936	0.018867	0.547027	0.093257	0.018559	-0.06233	0.020479	0.119527	0	88.1917	0.185174	0.288151	0.328164	0.198511	0.238524	0.263958	0.222705	0.274814	0.085298	0.099876	0.153536	0.134615	0.110422	0.088089	0.153226	0.174938
T6	95	6095	3.15	0.71	0.115	0.145	0.048	0.163	0.097	0.044	0.216	0.119	0.403361	0.298496	-0.005898	0.014524	0.063176	-0.631748	0.047937	-0.286633	0.030516	0.447838	0.734186	0.065053	-0.036503	0.049059	0.685933	0	76.3944	0.171057	0.325775	0.388796	0.114371	0.273424	0.18973	0.250417	0.286429	0.078693	0.092364	0.138046	0.187729	0.051684	0.062688	0.194732	0.194065
T6	96	6096	3.15	0.71	0.13	0.13	0.033	0.163	0.097	0.044	0.216	0.119	0.277311	0.058306	-0.055763	0.028467	0.05338	0.259339	0.05797	-0.027563	0.048027	-0.040619	0.73598	0.205981	0.288219	0.053281	0.809071	12.6531	97.4478	0.192883	0.309278	0.293648	0.20419	0.264383	0.236116	0.277353	0.222148	0.113735	0.079149	0.15996	0.149318	0.076156	0.128035	0.150648	0.143
T6	97	6097	3.15	0.71	0.145	0.115	0.018	0.163	0.097	0.044	0.216	0.119	0.151261	0.009143	-0.091515	0.054	0.040476	0.050648	0.054993	-0.107383	0.042957	-0.002765	0.177151	0.557068	0.07041	0.046575	0.618241	40.3887	94.1137	0.228819	0.268846	0.275851	0.226484	0.258506	0.234823	0.260507	0.246164	0.14443	0.08439	0.153769	0.115077	0.081054	0.14543	0.114076	0.161775
T6	98	6098	3.15	0.71	0.153	0.107	0.01	0.163	0.097	0.044	0.216	0.119	0.0840336	-0.005886	-0.098879	0.053605	0.037061	0.026481	0.05566	-0.151693	0.038352	0.0216	0.150453	0.438922	0.132359	0.044506	0.564528	54.3829	75.8518	0.232868	0.284764	0.280772	0.201597	0.269794	0.228543	0.257818	0.243846	0.155356	0.077512	0.175649	0.109115	0.052894	0.148703	0.114438	0.166334
T6	99	6099	3.15	0.76	0.055	0.205	0.115	0.17	0.09	0.044	0.216	0.126	0.912698	0.351749	0.014163	0.021495	0.013267	0.112228	0.014203	-0.014546	0.008932	0.164244	0.01361	-0.014504	0.004008	0.012349	0.043462	0	98.1021	0.236125	0.263711	0.266667	0.233498	0.260099	0.239737	0.257471	0.242693	0.119212	0.116913	0.124466	0.139245	0.115271	0.118227	0.140887	0.12578
T6	100	6100	3.15	0.76	0.07	0.19	0.1	0.17	0.09	0.044	0.216	0.126	0.793651	0.353788	0.014597	0.029671	0.011849	-0.168891	0.013416	0.035682	0.010526	0.250092	0.038934	-0.009988	0.012659	0.011989	0.040963	0	95.8678	0.185406	0.292869	0.332007	0.189718	0.28126	0.229187	0.2534	0.236153	0.105141	0.080265	0.135987	0.156882	0.093201	0.096517	0.176119	0.155887
T6	101	6101	3.15	0.76	0.085	0.175	0.085	0.17	0.09	0.044	0.216	0.126	0.674603	0.358188	0.011453	0.042149	0.014308	-0.09283	0.016784	0.054915	0.01448	0.368098	0.042301	0.000611	-0.005565	0.015232	0.066128	0	93.2979	0.202397	0.267643	0.314913	0.215047	0.261984	0.250999	0.231691	0.255326	0.105526	0.096871	0.14281	0.124834	0.108189	0.106858	0.156458	0.158455
T6	102	6102	3.15	0.76	0.1	0.16	0.07	0.17	0.09	0.044	0.216	0.126	0.555556	0.361457	0.004489	0.043961	0.024501	-0.372498	0.028334	-0.100922	0.022122	0.588621	0.103636	0.068457	-0.059396	0.025116	0.179788	0	89.0316	0.201983	0.260826	0.330909	0.206281	0.242314	0.25124	0.215868	0.290579	0.101818	0.100165	0.154711	0.106116	0.096529	0.109752	0.140496	0.190413
T6	103	6103	3.15	0.76	0.115	0.145	0.055	0.17	0.09	0.044	0.216	0.126	0.436508	NaN	NaN	NaN	NaN	NaN	NaN	NaN	NaN	NaN	0.377507	0.229765	-0.020386	NaN	NaN	NaN	NaN	0.180416	0.308182	0.381623	0.129779	0.247485	0.194165	0.243796	0.314554	0.149899	0.030516	0.144199	0.163984	0.049966	0.079812	0.097586	0.284038
T6	104	6104	3.15	0.76	0.145	0.115	0.025	0.17	0.09	0.044	0.216	0.126	0.198413	0.001121	-0.092131	0.049563	0.057756	0.194378	0.076616	-0.060741	0.058769	-0.097188	0.234599	0.737633	0.428845	0.064961	1.20266	50.428	92.7555	0.23887	0.274419	0.254485	0.232226	0.271096	0.228239	0.278405	0.222259	0.151495	0.087375	0.140199	0.134219	0.08804	0.144186	0.119601	0.134884
T6	105	6105	3.15	0.76	0.16	0.1	0.01	0.17	0.09	0.044	0.216	0.126	0.0793651	NaN	NaN	NaN	NaN	NaN	NaN	NaN	NaN	NaN	0.275306	0.583871	0.099896	NaN	NaN	NaN	NaN	0.236273	0.32579	0.248918	0.189018	0.254243	0.263561	0.251248	0.230948	0.138436	0.097837	0.201997	0.123794	0.061564	0.127454	0.115807	0.133111
T6	106	6106	3.15	0.81	0.055	0.205	0.074	0.129	0.131	0.044	0.216	0.085	0.870588	0.350903	0.019581	0.010504	0.011509	0.042521	0.01393	0.001376	0.009338	0.170295	0.030468	-0.010682	0.009368	0.011743	0.039302	0	98.2989	0.22925	0.26004	0.278782	0.231928	0.271419	0.235274	0.256693	0.236613	0.114793	0.114458	0.127845	0.132195	0.10743	0.124498	0.156627	0.122155
T6	107	6107	3.15	0.81	0.07	0.19	0.059	0.129	0.131	0.044	0.216	0.085	0.694118	0.364836	0.040793	0.025763	0.01426	-0.164387	0.01533	-0.022695	0.017717	0.384539	0.08458	-0.024083	0.013404	0.015835	0.071463	0	93.0403	0.189379	0.291583	0.338343	0.180695	0.278557	0.214763	0.257515	0.249165	0.088176	0.101202	0.122912	0.168671	0.09185	0.088844	0.190381	0.147963
T6	108	6108	3.15	0.81	0.085	0.175	0.0442	0.1292	0.1308	0.044	0.216	0.0852	0.518779	0.357451	0.026143	0.017572	0.012062	-0.025155	0.012137	0.010179	0.011364	0.232436	0.035943	-0.021924	0.015976	0.011859	0.040082	0	95.7214	0.195276	0.289088	0.321357	0.194278	0.300399	0.205921	0.277445	0.216234	0.104125	0.091151	0.116101	0.172987	0.08982	0.104458	0.196274	0.125083
T6	109	6109	3.15	0.81	0.0925	0.1675	0.0365	0.129	0.131	0.044	0.216	0.085	0.429412	0.365117	0.05286	0.032551	0.020899	-0.165446	0.020971	0.144171	0.023447	0.362157	0.135724	-0.081129	0.01075	0.021805	0.135501	0	88.5268	0.181788	0.297532	0.343562	0.177118	0.284189	0.22982	0.24483	0.241161	0.076718	0.10507	0.126084	0.171448	0.103736	0.073382	0.207472	0.136091
T6	110	6110	3.15	0.81	0.1	0.16	0.029	0.129	0.131	0.044	0.216	0.085	0.341176	0.367498	0.062852	0.03318	0.040935	-0.213916	0.036483	0.163838	0.030739	0.588581	0.281495	-0.040549	0.14691	0.036293	0.375404	0	85.2405	0.18802	0.27421	0.338769	0.199002	0.291181	0.222296	0.250915	0.235607	0.108486	0.079534	0.115141	0.159068	0.107155	0.091847	0.182696	0.156073
T6	111	6111	3.15	0.81	0.115	0.145	0.014	0.129	0.131	0.044	0.216	0.085	0.164706	0.19183	0.033652	0.031273	0.123453	-0.064595	0.074731	-0.250892	0.085561	0.373826	3.94352	1.8115	-1.54739	0.096861	2.67388	6.78092	88.5516	0.140304	0.339179	0.369292	0.151224	0.195235	0.281602	0.208802	0.314361	0.075116	0.065189	0.219391	0.119788	0.06221	0.089014	0.120119	0.249173
T6	112	6112	3.15	0.81	0.119	0.141	0.01	0.129	0.131	0.044	0.216	0.085	0.117647	0.113207	-0.013833	0.047202	0.114603	0.343972	0.089498	-0.082871	0.097748	0.085045	3.88548	2.50907	-1.25335	0.101157	2.91634	15.7076	85.3918	0.143571	0.358095	0.332112	0.166223	0.217189	0.286143	0.238175	0.258494	0.09527	0.048301	0.226183	0.131912	0.05996	0.106262	0.121919	0.210193
T6	113	6113	3.15	0.86	0.055	0.205	0.121	0.176	0.084	0.044	0.216	0.132	0.916667	0.344686	0.00515	-0.007131	0.009155	0.086203	0.011183	-0.083841	0.007858	0.266287	0.039623	-0.001624	-0.011177	0.009498	0.025709	0	96.1794	0.231333	0.257	0.267333	0.244333	0.234667	0.265333	0.236	0.264	0.096333	0.135	0.127	0.13	0.138333	0.106	0.138333	0.129
T6	114	6114	3.15	0.86	0.085	0.175	0.091	0.176	0.084	0.044	0.216	0.132	0.689394	0.35947	0.015319	-0.017785	0.012108	-0.155082	0.012631	-0.056359	0.009831	0.200087	0.047566	-0.006822	-0.021051	0.011587	0.038265	0	96.9124	0.230513	0.26549	0.288474	0.215523	0.228847	0.271486	0.209527	0.29014	0.079947	0.150566	0.137242	0.128248	0.134244	0.081279	0.148901	0.139574
T6	115	6115	3.15	0.86	0.115	0.145	0.061	0.176	0.084	0.044	0.216	0.132	0.462121	0.382712	0.03554	-0.063481	0.014888	-0.107157	0.019304	0.154655	0.0152	0.337116	0.009069	-0.002927	-0.008975	0.016587	0.078407	0	91.3379	0.252679	0.229762	0.261905	0.255655	0.266964	0.253869	0.231548	0.247619	0.125	0.127679	0.102679	0.127083	0.15119	0.104464	0.141964	0.11994
T6	116	6116	3.15	0.86	0.13	0.13	0.046	0.176	0.084	0.044	0.216	0.132	0.348485	0.384752	0.048483	-0.101237	0.025885	-0.260329	0.030728	0.268807	0.034164	0.161158	0.181968	0.045914	0.133611	0.030449	0.264234	0	76.7	0.206827	0.30589	0.304217	0.183066	0.287483	0.213186	0.27577	0.223561	0.124833	0.081995	0.133869	0.172021	0.079317	0.103748	0.162651	0.141566
T6	117	6117	3.15	0.86	0.14	0.12	0.036	0.176	0.084	0.044	0.216	0.132	0.272727	0.225701	0.019465	-0.090202	0.089658	-0.265207	0.067035	-0.083487	0.08778	0.48291	1.76201	0.937697	-0.315707	0.082133	1.92256	1.07435	76.3451	0.158103	0.304348	0.350461	0.187088	0.232543	0.281291	0.210145	0.276021	0.081028	0.077075	0.197628	0.106719	0.083663	0.103426	0.151515	0.198946
T6	118	6118	3.15	0.86	0.16	0.1	0.016	0.176	0.084	0.044	0.216	0.132	0.121212	0.030911	-0.294346	0.179816	0.041291	0.079436	0.048534	0.067284	0.042675	0.014083	0.149249	0.005427	0.446442	0.044278	0.558759	22.0943	89.677	0.232208	0.266956	0.26729	0.233545	0.298363	0.1998	0.300702	0.201136	0.140996	0.091213	0.102573	0.164384	0.097227	0.136318	0.157367	0.109923
T6	119	6119	3.15	0.86	0.166	0.094	0.01	0.176	0.084	0.044	0.216	0.132	0.0757576	NaN	NaN	NaN	NaN	NaN	NaN	NaN	NaN	NaN	0.030938	-0.035175	0.130141	NaN	NaN	NaN	NaN	0.245654	0.264649	0.214102	0.275596	0.247263	0.220863	0.319382	0.212492	0.115583	0.130071	0.117514	0.147135	0.103348	0.172247	0.131681	0.082421
T6	120	6120	3.15	0.91	0.055	0.205	0.11	0.165	0.095	0.044	0.216	0.121	0.909091	0.329465	-0.009788	-0.007825	0.010487	-0.100978	0.012248	-0.042202	0.007017	0.145605	-1.6e-05	0.003397	0.001729	0.010152	0.029376	0	90.1798	0.244727	0.251423	0.264145	0.239705	0.227988	0.26314	0.227988	0.280884	0.113492	0.131235	0.132909	0.118514	0.130231	0.109474	0.114496	0.149648
T6	121	6121	3.15	0.91	0.085	0.175	0.08	0.165	0.095	0.044	0.216	0.121	0.661157	0.339808	-0.021636	-0.018343	0.010996	-0.187446	0.009921	-0.080192	0.00861	0.374079	0.0153	-0.002714	0.002368	0.009891	0.027882	0	97.0861	0.227167	0.257057	0.29359	0.222185	0.255397	0.254068	0.225174	0.26536	0.115576	0.111591	0.132514	0.124543	0.121554	0.100631	0.139821	0.15377
T6	122	6122	3.15	0.91	0.115	0.145	0.05	0.165	0.095	0.044	0.216	0.121	0.413223	0.354978	-0.03535	-0.048163	0.014265	-0.038997	0.014118	-0.045909	0.009895	0.32582	0.028896	0.002266	-0.029582	0.012919	0.047566	0	95.3688	0.195681	0.284718	0.309967	0.209635	0.220598	0.281395	0.212957	0.28505	0.086047	0.109635	0.162458	0.122259	0.118937	0.090698	0.134551	0.175415
T6	123	6123	3.15	0.91	0.13	0.13	0.035	0.165	0.095	0.044	0.216	0.121	0.289256	0.346383	-0.048716	-0.076589	0.017744	-0.3825	0.017917	-0.012719	0.012922	0.476044	0.067073	0.009504	-0.070158	0.016359	0.076273	0	91.1745	0.180652	0.27509	0.37644	0.167818	0.231326	0.265219	0.17769	0.325765	0.064495	0.116157	0.175058	0.100033	0.090161	0.077657	0.166831	0.209608
T6	124	6124	3.15	0.91	0.145	0.115	0.02	0.165	0.095	0.044	0.216	0.121	0.165289	0.341169	-0.083053	-0.116024	0.020374	-0.371337	0.022446	0.071351	0.019929	0.376364	0.11244	-0.001449	-0.0724	0.020945	0.125027	0	92.3026	0.198669	0.282862	0.338436	0.180033	0.235275	0.264226	0.198669	0.30183	0.078869	0.1198	0.16173	0.121131	0.102496	0.077537	0.156406	0.18203
T6	125	6125	3.15	0.91	0.15	0.11	0.015	0.165	0.095	0.044	0.216	0.121	0.123967	0.327808	-0.093923	-0.124871	0.025228	-0.009271	0.029996	0.060583	0.027543	0.37191	0.15959	0.057785	-0.133105	0.027658	0.21801	0	96.5106	0.192548	0.276451	0.314846	0.216155	0.224403	0.287543	0.205063	0.282992	0.095848	0.096701	0.160694	0.115757	0.126849	0.089306	0.128555	0.186291
T6	126	6126	3.15	0.91	0.155	0.105	0.01	0.165	0.095	0.044	0.216	0.121	0.0826446	0.303515	-0.104715	-0.12685	0.029224	-0.132565	0.033917	0.142202	0.033976	0.203543	0.217133	0.007944	-0.118833	0.032449	0.300085	0	96.9516	0.194138	0.281437	0.31768	0.206744	0.23826	0.268516	0.219666	0.273558	0.091081	0.103057	0.153798	0.127639	0.114718	0.092026	0.147179	0.170501
T6	127	6127	3.15	0.96	0.055	0.205	0.134	0.189	0.071	0.044	0.216	0.145	0.924138	0.311645	-0.027166	0.002803	0.009629	-0.021006	0.009797	-0.036156	0.007705	0.079219	0.030012	-0.004138	-0.033103	0.009093	0.023566	0	96.4511	0.22004	0.271305	0.284288	0.224368	0.210053	0.289947	0.205726	0.294274	0.086218	0.133822	0.138815	0.13249	0.151132	0.073236	0.123835	0.160453
T6	128	6128	3.15	0.96	0.085	0.175	0.104	0.189	0.071	0.044	0.216	0.145	0.717241	0.314534	-0.039036	0.005189	0.010892	-0.262914	0.010266	-0.060778	0.008767	0.286966	0.031147	-0.00414	-0.028035	0.010015	0.028584	0	94.8792	0.201038	0.274012	0.338044	0.186905	0.237669	0.261033	0.199885	0.301413	0.068647	0.132391	0.144505	0.129507	0.116527	0.070378	0.169022	0.169022
T6	129	6129	3.15	0.96	0.115	0.145	0.074	0.189	0.071	0.044	0.216	0.145	0.510345	0.315495	-0.059639	0.000543	0.015186	-0.168821	0.014716	-0.151209	0.010927	0.21083	0.060998	-0.005552	-0.032247	0.013743	0.053825	0	95.043	0.17766	0.293669	0.35996	0.168711	0.237985	0.242957	0.219423	0.299635	0.063971	0.113689	0.149155	0.144514	0.093802	0.074909	0.174014	0.185946
T6	130	6130	3.15	0.96	0.13	0.13	0.059	0.189	0.071	0.044	0.216	0.145	0.406897	0.312296	-0.077932	-0.006811	0.01874	-0.159126	0.01489	-0.293569	0.011777	0.303781	0.086745	0.02585	-0.093624	0.015401	0.0676	0	92.7743	0.15758	0.313497	0.362699	0.166223	0.173537	0.300532	0.179189	0.346742	0.057513	0.100066	0.197806	0.115691	0.102726	0.063497	0.116024	0.246676
T6	131	6131	3.15	0.96	0.145	0.115	0.044	0.189	0.071	0.044	0.216	0.145	0.303448	0.299912	-0.107164	-0.020457	0.019356	-0.03028	0.019183	-0.090431	0.013871	0.250202	0.097586	0.014054	-0.084734	0.017654	0.088828	0	91.3238	0.16416	0.31456	0.352	0.16928	0.20992	0.27744	0.2064	0.30624	0.06688	0.09728	0.1776	0.13696	0.09984	0.06944	0.14304	0.20896
T6	132	6132	3.15	0.96	0.16	0.1	0.029	0.189	0.071	0.044	0.216	0.145	0.2	0.283069	-0.130259	-0.050154	0.024897	-0.064868	0.025711	0.223255	0.020207	0.119702	0.075099	0.045415	-0.090008	0.023729	0.160476	0	92.4682	0.20877	0.272579	0.299084	0.219568	0.239202	0.285995	0.206152	0.268652	0.104058	0.104712	0.172448	0.100131	0.113547	0.106021	0.135144	0.16394
T6	133	6133	3.15	0.96	0.178	0.082	0.0107	0.1887	0.0713	0.044	0.216	0.1447	0.0739461	0.12989	-0.260898	-0.067635	0.04975	0.020012	0.042121	0.048474	0.039254	0.224474	0.613385	0.322374	-0.429049	0.043932	0.550063	0.518359	77.2181	0.148929	0.335341	0.341365	0.174364	0.179384	0.311914	0.197791	0.31091	0.057898	0.091031	0.225904	0.109438	0.086011	0.088353	0.121486	0.21988
T6	134	6134	3.15	1.01	0.055	0.205	0.113	0.168	0.092	0.044	0.216	0.124	0.91129	NaN	NaN	NaN	NaN	NaN	NaN	NaN	NaN	NaN	0.015609	0.003149	-0.027205	NaN	NaN	NaN	NaN	0.180809	0.269256	0.310052	0.239883	0.189295	0.30124	0.207898	0.301567	0.071475	0.109334	0.16188	0.107376	0.13936	0.100522	0.11782	0.192232
T6	135	6135	3.15	1.01	0.085	0.175	0.083	0.168	0.092	0.044	0.216	0.124	0.669355	0.291422	-0.038256	0.032031	0.012235	-0.073184	0.011126	0.027856	0.009075	0.189676	0.039766	-0.001755	-0.026978	0.010891	0.033805	0	95.897	0.180535	0.294683	0.334635	0.190147	0.221688	0.276359	0.208471	0.293482	0.075398	0.105137	0.162211	0.132472	0.114148	0.075999	0.14629	0.188345
T6	136	6136	3.15	1.01	0.1	0.16	0.068	0.168	0.092	0.044	0.216	0.124	0.548387	0.284112	-0.046565	0.040674	0.014876	-0.197783	0.012036	0.014726	0.009565	0.162043	0.069558	-0.010504	-3.4e-05	0.012351	0.043478	0	96.9756	0.164057	0.324201	0.362035	0.149706	0.259622	0.241357	0.232551	0.266471	0.073712	0.090346	0.151011	0.17319	0.090346	0.059361	0.18591	0.176125
T6	137	6137	3.15	1.01	0.115	0.145	0.053	0.168	0.092	0.044	0.216	0.124	0.427419	0.281018	-0.056764	0.046439	0.016106	-0.317595	0.012543	-0.183759	0.009916	0.243367	0.081976	0.005255	-0.042749	0.013103	0.04893	0	93.6545	0.140667	0.333667	0.408	0.117667	0.233333	0.252333	0.199	0.315333	0.054667	0.086	0.187667	0.146	0.064667	0.053	0.178667	0.229333
T6	138	6138	3.15	1.01	0.13	0.13	0.038	0.168	0.092	0.044	0.216	0.124	0.306452	0.263666	-0.074992	0.05843	0.019015	-0.270412	0.014805	0.052226	0.012225	0.12417	0.115531	0.006958	-0.033546	0.015601	0.069367	0	94.7211	0.155511	0.331335	0.383283	0.12987	0.249084	0.265734	0.195471	0.28971	0.083916	0.071595	0.187146	0.144189	0.078588	0.051282	0.165168	0.218115
T6	139	6139	3.15	1.01	0.145	0.115	0.023	0.168	0.092	0.044	0.216	0.124	0.185484	0.248893	-0.097323	0.065872	0.020328	-0.126384	0.01565	-0.081803	0.012052	0.280268	0.093933	0.013182	-0.043234	0.016365	0.076325	0	93.0954	0.152662	0.315701	0.349515	0.182123	0.219618	0.271175	0.226649	0.282558	0.077	0.075661	0.169066	0.146635	0.102109	0.080013	0.142618	0.206897
T6	140	6140	3.15	1.01	0.158	0.102	0.01	0.168	0.092	0.044	0.216	0.124	0.0806452	0.224609	-0.114983	0.07791	0.018212	-0.183595	0.01741	0.057888	0.012032	0.145096	0.081342	0.005022	-0.018473	0.01612	0.074061	0	91.3609	0.165494	0.330318	0.354439	0.149749	0.246566	0.253266	0.226801	0.273367	0.079397	0.086097	0.165829	0.164489	0.087437	0.062312	0.167169	0.18727
T6	141	6141	3.15	1.06	0.055	0.205	0.093	0.148	0.112	0.044	0.216	0.104	0.894231	0.284999	-0.018469	0.026135	0.011544	0.067428	0.00998	0.021439	0.008692	0.070069	0.029502	-0.004157	-0.001504	0.010139	0.029301	0	97.3369	0.209419	0.281897	0.297929	0.210755	0.264529	0.245157	0.247495	0.242819	0.097862	0.111556	0.129259	0.152639	0.115898	0.094856	0.166667	0.131263
T6	142	6142	3.15	1.06	0.07	0.19	0.078	0.148	0.112	0.044	0.216	0.104	0.75	0.282718	-0.020965	0.034587	0.011744	-0.201813	0.009027	-0.071937	0.008702	0.153013	0.042654	-0.002745	-0.009253	0.009919	0.028039	0	95.1466	0.199804	0.295945	0.31949	0.184761	0.253761	0.247874	0.232832	0.265533	0.096795	0.103009	0.142577	0.153368	0.105298	0.079464	0.156965	0.162525
T6	143	6143	3.15	1.06	0.085	0.175	0.063	0.148	0.112	0.044	0.216	0.104	0.605769	0.280872	-0.023069	0.047694	0.01078	0.081593	0.009418	-0.047612	0.007935	0.00972	0.038739	0.000535	-0.014112	0.009449	0.025448	0	94.8151	0.159708	0.330351	0.33996	0.16998	0.227966	0.269715	0.230616	0.271703	0.059973	0.099735	0.17495	0.155401	0.094765	0.075215	0.167992	0.171968
T6	144	6144	3.15	1.06	0.0925	0.1675	0.0555	0.148	0.112	0.044	0.216	0.104	0.533654	0.27707	-0.02402	0.054797	0.012662	-0.082895	0.010114	-0.015642	0.008868	0.249902	0.04704	-0.004126	-0.012775	0.010666	0.03242	0	95.3397	0.164911	0.307768	0.332126	0.195194	0.228111	0.273206	0.229756	0.268927	0.063199	0.101712	0.156353	0.151415	0.116853	0.078341	0.164911	0.167215
T6	145	6145	3.15	1.06	0.1	0.16	0.048	0.148	0.112	0.044	0.216	0.104	0.461538	0.274762	-0.025576	0.063237	0.014564	-0.293233	0.010477	-0.077916	0.00936	0.026641	0.036292	-0.000831	-0.0295	0.011683	0.0389	0	94.3615	0.225291	0.281864	0.304493	0.188353	0.239268	0.259235	0.210982	0.290516	0.099168	0.126123	0.152413	0.129451	0.106822	0.081531	0.1401	0.164393
T6	146	6146	3.15	1.06	0.115	0.145	0.033	0.148	0.112	0.044	0.216	0.104	0.317308	0.263689	-0.030035	0.081652	0.012695	-0.16491	0.011232	-0.10327	0.009376	0.034025	0.027659	-0.005501	-0.039339	0.011184	0.035647	0	96.9838	0.217753	0.270612	0.307181	0.204455	0.209109	0.284907	0.19016	0.315824	0.067154	0.150598	0.152261	0.118351	0.132646	0.071809	0.141955	0.165226
T6	147	6147	3.15	1.06	0.138	0.122	0.01	0.148	0.112	0.044	0.216	0.104	0.0961538	0.221221	-0.047831	0.134167	0.016883	-0.101054	0.017037	-0.001558	0.010621	0.017295	0.031349	-0.034712	-0.003228	0.015145	0.065369	0	95.5681	0.245403	0.265129	0.266466	0.223002	0.269475	0.23905	0.249081	0.242394	0.101973	0.14343	0.10331	0.161819	0.135741	0.087262	0.167503	0.098964
T7	1	7001	3.25	0.06	0.055	0.205	0.135	0.19	0.07	0.045	0.215	0.145	0.931034	0.340627	-0.001657	-0.010178	0.009616	-0.055179	0.010371	-0.165226	0.00779	0.062592	0.013996	-0.012564	0.000412	0.009322	0.024767	0	96.8074	0.221147	0.260173	0.284857	0.233823	0.245163	0.238826	0.25517	0.260841	0.102735	0.118412	0.11441	0.145764	0.124416	0.109406	0.142428	0.142428
T7	2	7002	3.25	0.06	0.085	0.175	0.105	0.19	0.07	0.045	0.215	0.145	0.724138	0.342236	0.00028	-0.012514	0.009463	-0.299464	0.009661	-0.216272	0.007838	0.296659	0.022252	-0.003349	-0.005962	0.009024	0.02321	0	95.6348	0.208696	0.270569	0.315385	0.205351	0.244816	0.240134	0.235786	0.279264	0.088629	0.120067	0.126756	0.143813	0.113378	0.091973	0.156187	0.159197
T7	3	7003	3.25	0.06	0.115	0.145	0.075	0.19	0.07	0.045	0.215	0.145	0.517241	0.339792	0.011039	-0.014242	0.011368	-0.190843	0.011038	-0.146498	0.008654	0.28917	0.045172	-0.005961	-0.010186	0.010424	0.030967	0	96.1526	0.180971	0.299401	0.336993	0.182635	0.24318	0.24817	0.233866	0.274784	0.06986	0.111111	0.148037	0.151364	0.100133	0.082502	0.17332	0.163673
T7	4	7004	3.25	0.06	0.145	0.115	0.045	0.19	0.07	0.045	0.215	0.145	0.310345	0.33738	0.02691	-0.017709	0.012403	-0.121642	0.011771	-0.151022	0.009492	0.233887	0.048787	-0.006638	-0.016177	0.011291	0.036335	0	95.7919	0.16783	0.309405	0.338983	0.183782	0.229312	0.261881	0.231306	0.277501	0.063476	0.104354	0.160186	0.149219	0.101695	0.082087	0.165836	0.173147
T7	5	7005	3.25	0.06	0.16	0.1	0.03	0.19	0.07	0.045	0.215	0.145	0.206897	0.33871	0.036986	-0.022453	0.011635	-0.300094	0.011199	-0.094615	0.008685	0.213436	0.043193	-0.000566	-0.020918	0.010586	0.031941	0	97.4759	0.176941	0.308231	0.353549	0.16128	0.236255	0.253915	0.215595	0.294235	0.068644	0.108297	0.165611	0.142619	0.088304	0.072976	0.167611	0.185938
T7	6	7006	3.25	0.06	0.175	0.085	0.015	0.19	0.07	0.045	0.215	0.145	0.103448	0.337671	0.046214	-0.02545	0.014071	-0.215544	0.012908	-0.113925	0.009042	0.173956	0.068416	0.015583	-0.02735	0.012198	0.042406	0	97.5852	0.148456	0.331783	0.367652	0.152109	0.225506	0.268682	0.215211	0.290601	0.061441	0.087014	0.189638	0.142145	0.079044	0.073065	0.164065	0.203587
T7	7	7007	3.25	0.06	0.18	0.08	0.01	0.19	0.07	0.045	0.215	0.145	0.0689655	0.336242	0.048989	-0.026806	0.01494	-0.05617	0.014621	-0.179391	0.008621	0.144728	0.065402	0.026984	-0.032971	0.013055	0.048573	0	97.3217	0.154802	0.337139	0.352586	0.155473	0.21961	0.268637	0.223976	0.287777	0.080255	0.074547	0.194762	0.142377	0.073875	0.081598	0.139355	0.21323
T7	8	7008	3.25	0.11	0.055	0.205	0.139	0.194	0.066	0.045	0.215	0.149	0.932886	0.337851	-0.01095	-0.011358	0.009806	-0.026456	0.010909	-0.041173	0.007902	0.128984	0.012094	-0.006117	-0.005984	0.00962	0.026375	0	96.6311	0.21646	0.272666	0.2817	0.229174	0.243894	0.255269	0.246571	0.254266	0.10271	0.11375	0.140515	0.132151	0.114754	0.11442	0.141184	0.140515
T7	9	7009	3.25	0.11	0.085	0.175	0.109	0.194	0.066	0.045	0.215	0.149	0.731544	0.337588	-0.008781	-0.015719	0.010264	-0.027604	0.010353	-0.17778	0.009031	0.242695	0.031224	-0.010157	-0.006529	0.009901	0.027938	0	96.0905	0.169151	0.305574	0.314971	0.210305	0.232664	0.253402	0.262476	0.251458	0.07129	0.097861	0.134802	0.170771	0.1186	0.091704	0.161374	0.153597
T7	10	7010	3.25	0.11	0.115	0.145	0.079	0.194	0.066	0.045	0.215	0.149	0.530201	0.33765	-0.002557	-0.022765	0.010962	-0.410095	0.010708	-0.195812	0.009388	0.12739	0.033212	-0.008377	-0.016339	0.010376	0.030681	0	94.4259	0.201675	0.273032	0.336348	0.188945	0.222111	0.262647	0.19933	0.315913	0.074707	0.126968	0.147404	0.125628	0.115243	0.073702	0.147404	0.188945
T7	11	7011	3.25	0.11	0.145	0.115	0.049	0.194	0.066	0.045	0.215	0.149	0.328859	0.33	0.003026	-0.041493	0.014058	-0.204355	0.014097	-0.134067	0.010293	0.081422	0.059058	-0.002915	-0.041131	0.01294	0.047718	0	96.07	0.170368	0.315545	0.342062	0.172025	0.202188	0.288697	0.198873	0.310242	0.050713	0.119655	0.183626	0.131919	0.105071	0.066954	0.151475	0.190587
T7	12	7012	3.25	0.11	0.16	0.1	0.034	0.194	0.066	0.045	0.215	0.149	0.228188	0.327982	0.015952	-0.055295	0.014004	-0.322748	0.013877	-0.332772	0.010375	0.10443	0.06013	-0.015926	-0.050281	0.012863	0.047153	0	96.7591	0.172252	0.310657	0.354223	0.162869	0.202078	0.267426	0.206099	0.324397	0.051944	0.120308	0.160523	0.150134	0.106903	0.055965	0.150134	0.204088
T7	13	7013	3.25	0.11	0.175	0.085	0.019	0.194	0.066	0.045	0.215	0.149	0.127517	0.316173	0.034924	-0.067741	0.014608	-0.206974	0.017025	-0.38441	0.01127	-0.16555	0.008946	-0.089856	-0.103201	0.014495	0.059877	0	94.3583	0.25546	0.259762	0.25182	0.232958	0.161152	0.316678	0.176042	0.346128	0.04368	0.21178	0.120781	0.138981	0.195897	0.037062	0.117472	0.134348
T7	14	7014	3.25	0.11	0.184	0.076	0.01	0.194	0.066	0.045	0.215	0.149	0.0671141	0.317434	0.055651	-0.073661	0.015881	-0.428019	0.016346	-0.217402	0.013164	-0.393764	-0.052685	-0.09716	-0.105969	0.015195	0.065805	0	91.2	0.330993	0.197593	0.20127	0.270144	0.176195	0.314945	0.152792	0.356068	0.076229	0.254764	0.097626	0.099967	0.217319	0.052825	0.099967	0.101304
T7	15	7015	3.25	0.16	0.055	0.205	0.145	0.2	0.06	0.045	0.215	0.155	0.935484	0.336563	-0.015275	-0.009775	0.009643	-0.110575	0.01024	0.008338	0.007744	0.277415	0.020349	-0.007018	-0.001189	0.00927	0.024493	0	96.004	0.207818	0.269963	0.309389	0.21283	0.248914	0.245239	0.237554	0.268293	0.095222	0.112596	0.127965	0.141998	0.117274	0.095556	0.153692	0.155697
T7	16	7016	3.25	0.16	0.085	0.175	0.115	0.2	0.06	0.045	0.215	0.155	0.741935	0.334102	-0.016895	-0.010901	0.011273	-0.065035	0.011095	-0.049826	0.009758	0.103295	0.046101	-0.01296	0.003505	0.01073	0.032812	0	96.07	0.176549	0.307055	0.332892	0.183504	0.24942	0.250083	0.240477	0.26002	0.07519	0.101358	0.143756	0.163299	0.106327	0.077178	0.17423	0.158662
T7	17	7017	3.25	0.16	0.115	0.145	0.085	0.2	0.06	0.045	0.215	0.155	0.548387	0.332894	-0.016634	-0.015959	0.013083	-0.055352	0.012206	-0.135572	0.011314	0.147727	0.073631	-0.014626	-0.010243	0.012222	0.042576	0	97.3054	0.153153	0.321655	0.356356	0.168836	0.239907	0.252252	0.238238	0.269603	0.054054	0.099099	0.156156	0.165499	0.096096	0.072739	0.185853	0.170504
T7	18	7018	3.25	0.16	0.145	0.115	0.055	0.2	0.06	0.045	0.215	0.155	0.354839	0.329415	-0.0287	-0.026582	0.016267	-0.164758	0.014645	0.095177	0.014397	0.324761	0.088194	-0.010022	-0.017325	0.015126	0.065204	0	93.0285	0.170998	0.311838	0.3436	0.173564	0.246712	0.255374	0.230029	0.267886	0.073147	0.09785	0.157523	0.154315	0.09785	0.075714	0.173564	0.170035
T7	19	7019	3.25	0.16	0.16	0.1	0.04	0.2	0.06	0.045	0.215	0.155	0.258065	0.26962	-0.059145	-0.025077	0.042656	-0.705752	0.029427	0.151762	0.036113	0.619825	0.602358	-0.021868	0.005373	0.036467	0.379013	0	87.0542	0.164733	0.285051	0.396089	0.154127	0.295658	0.219092	0.220086	0.265164	0.082864	0.081869	0.139211	0.14584	0.079881	0.074246	0.212794	0.183295
T7	20	7020	3.25	0.16	0.175	0.085	0.025	0.2	0.06	0.045	0.215	0.155	0.16129	NaN	NaN	NaN	NaN	NaN	NaN	NaN	NaN	NaN	NaN	NaN	NaN	NaN	NaN	NaN	NaN	NaN	NaN	NaN	NaN	NaN	NaN	NaN	NaN	NaN	NaN	NaN	NaN	NaN	NaN	NaN	NaN
T7	21	7021	3.25	0.16	0.19	0.07	0.01	0.2	0.06	0.045	0.215	0.155	0.0645161	NaN	NaN	NaN	NaN	NaN	NaN	NaN	NaN	NaN	0.139264	-0.073482	0.132735	NaN	NaN	NaN	NaN	0.035618	0.381543	0.450621	0.132218	0.413384	0.086346	0.427415	0.072855	0.024285	0.011333	0.074204	0.307339	0.012142	0.120076	0.389099	0.061522
T7	22	7022	3.25	0.21	0.055	0.205	0.126	0.181	0.079	0.045	0.215	0.136	0.926471	0.340253	-0.020862	-0.00921	0.009911	-0.116673	0.011207	0.132396	0.007491	0.23036	0.035639	-0.013776	0.023195	0.00966	0.026593	0	95.7863	0.203864	0.275816	0.306462	0.213857	0.250833	0.256829	0.232845	0.259494	0.101266	0.102598	0.150233	0.125583	0.106596	0.107262	0.149567	0.156895
T7	23	7023	3.25	0.21	0.085	0.175	0.096	0.181	0.079	0.045	0.215	0.136	0.705882	0.336363	-0.020533	-0.010726	0.011466	-0.238447	0.011802	0.13715	0.009983	0.275258	0.061885	-0.024326	0.0278	0.011112	0.035191	0	96.2346	0.164548	0.312375	0.352508	0.170569	0.275585	0.23311	0.249833	0.241472	0.072575	0.091973	0.149164	0.163211	0.083946	0.086622	0.20301	0.149498
T7	24	7024	3.25	0.21	0.115	0.145	0.066	0.181	0.079	0.045	0.215	0.136	0.485294	0.333703	-0.018773	-0.009873	0.013248	-0.317487	0.012583	-0.058293	0.010678	0.157033	0.068436	-0.023707	0.021037	0.012218	0.042547	0	97.3649	0.168284	0.302442	0.362329	0.166945	0.269655	0.229508	0.23988	0.260957	0.069588	0.098695	0.139846	0.162596	0.089662	0.077283	0.200067	0.162262
T7	25	7025	3.25	0.21	0.13	0.13	0.051	0.181	0.079	0.045	0.215	0.136	0.375	0.32577	-0.021328	-0.011925	0.013865	-0.078284	0.014279	0.057938	0.012077	0.202635	0.080243	-0.036981	0.040106	0.013441	0.051489	0	97.4316	0.152276	0.323963	0.34672	0.177041	0.282129	0.225234	0.27577	0.216867	0.063588	0.088688	0.135207	0.188755	0.090027	0.087015	0.218541	0.128179
T7	26	7026	3.25	0.21	0.145	0.115	0.036	0.181	0.079	0.045	0.215	0.136	0.264706	0.315093	-0.023946	-0.011032	0.015797	-0.093678	0.01779	-0.208538	0.013965	0.177656	0.086991	-0.026351	0.013171	0.015927	0.0723	0	92.3652	0.185402	0.302053	0.330727	0.181818	0.241447	0.235582	0.248289	0.274682	0.085044	0.100358	0.144021	0.158032	0.091561	0.090257	0.156403	0.174324
T7	27	7027	3.25	0.21	0.16	0.1	0.021	0.181	0.079	0.045	0.215	0.136	0.154412	0.27579	-0.026824	-0.017833	0.038917	-0.757704	0.028129	-0.045445	0.023072	0.745225	0.409236	-0.024849	-0.12701	0.030758	0.269617	0	90.5554	0.143477	0.282282	0.429096	0.145145	0.247581	0.248248	0.179179	0.324992	0.047381	0.096096	0.163497	0.118785	0.084751	0.060394	0.2002	0.228896
T7	28	7028	3.25	0.21	0.171	0.089	0.01	0.181	0.079	0.045	0.215	0.136	0.0735294	0.216671	-0.005283	-0.015093	0.044289	-0.107078	0.036483	-0.060255	0.033059	0.265348	0.628467	-0.376382	-0.26985	0.038233	0.416612	0	96.1558	0.147603	0.327162	0.361146	0.164088	0.223434	0.273142	0.218108	0.285316	0.030434	0.11717	0.148618	0.178544	0.124524	0.039564	0.193	0.168146
T7	29	7029	3.25	0.26	0.055	0.205	0.124	0.179	0.081	0.045	0.215	0.134	0.925373	0.332948	-0.026035	-0.011457	0.009622	-0.243911	0.010774	-0.070695	0.007726	0.294423	0.188062	-0.090862	-0.071993	0.009458	0.025493	0	95.0531	0.193538	0.285809	0.323451	0.197202	0.266489	0.226849	0.256163	0.2505	0.097602	0.095936	0.129913	0.155896	0.096935	0.100266	0.168887	0.154564
T7	30	7030	3.25	0.26	0.085	0.175	0.094	0.179	0.081	0.045	0.215	0.134	0.701493	0.327641	-0.023049	-0.012359	0.011711	-0.271204	0.011897	-0.06957	0.009835	0.398386	0.210917	-0.090586	-0.060602	0.011187	0.035666	0	95.8904	0.158618	0.300469	0.365191	0.175721	0.279343	0.216633	0.259557	0.244467	0.086519	0.072099	0.138833	0.161636	0.0778	0.097921	0.192824	0.172368
T7	31	7031	3.25	0.26	0.115	0.145	0.064	0.179	0.081	0.045	0.215	0.134	0.477612	0.324946	-0.021636	-0.017788	0.011847	-0.208554	0.013455	0.008112	0.010411	0.35721	0.207349	-0.09772	-0.076385	0.011969	0.040829	0	97.0764	0.169943	0.297234	0.341886	0.190936	0.268244	0.242586	0.245585	0.243585	0.07864	0.091303	0.143952	0.153282	0.098634	0.092303	0.189603	0.152283
T7	32	7032	3.25	0.26	0.13	0.13	0.049	0.179	0.081	0.045	0.215	0.134	0.365672	0.321625	-0.019734	-0.020561	0.012186	-0.287187	0.01397	-0.015201	0.011084	0.349692	0.211092	-0.100526	-0.074913	0.01247	0.04432	0	96.2483	0.182212	0.297801	0.349101	0.170886	0.273817	0.237508	0.231179	0.257495	0.083944	0.098268	0.139907	0.157895	0.097602	0.073284	0.189873	0.159227
T7	33	7033	3.25	0.26	0.145	0.115	0.034	0.179	0.081	0.045	0.215	0.134	0.253731	0.317062	-0.019795	-0.021167	0.014703	-0.267941	0.01504	0.095174	0.010646	0.278756	0.207807	-0.090834	-0.055042	0.01361	0.052793	0	96.4251	0.157946	0.311047	0.377261	0.153747	0.296189	0.222222	0.242571	0.239018	0.072997	0.084948	0.144057	0.16699	0.078165	0.075581	0.223191	0.15407
T7	34	7034	3.25	0.26	0.16	0.1	0.019	0.179	0.081	0.045	0.215	0.134	0.141791	0.304337	-0.021673	-0.023968	0.019277	-0.336208	0.017231	0.013649	0.011901	0.328288	0.245797	-0.060142	-0.083466	0.016433	0.076962	0	94.8684	0.157191	0.322074	0.370903	0.149833	0.263211	0.235117	0.236789	0.264883	0.086622	0.070569	0.170234	0.151839	0.064883	0.08495	0.176589	0.194314
T7	35	7035	3.25	0.26	0.169	0.091	0.01	0.179	0.081	0.045	0.215	0.134	0.0746269	0.288844	-0.027541	-0.024739	0.024825	-0.349364	0.020345	0.049419	0.014298	0.351355	0.31505	-0.032176	-0.108818	0.020287	0.11729	0	94.5713	0.133887	0.341196	0.39103	0.133887	0.249834	0.250498	0.224585	0.275083	0.074419	0.059468	0.192027	0.149169	0.058472	0.075415	0.175415	0.215615
T7	36	7036	3.25	0.31	0.055	0.205	0.121	0.176	0.084	0.045	0.215	0.131	0.923664	0.335757	-0.032869	-0.011569	0.010851	-0.434987	0.010643	0.035703	0.008633	0.283764	0.17763	-0.079013	-0.061647	0.010092	0.029025	0	96.5197	0.18989	0.279681	0.360492	0.169937	0.294313	0.215165	0.234453	0.256069	0.092784	0.097107	0.125042	0.154639	0.090123	0.079814	0.20153	0.158962
T7	37	7037	3.25	0.31	0.085	0.175	0.091	0.176	0.084	0.045	0.215	0.131	0.694656	0.331391	-0.034511	-0.015337	0.010686	-0.310957	0.012461	-0.034849	0.009977	0.252801	0.170635	-0.07398	-0.068187	0.011091	0.035056	0	95.3856	0.206417	0.273569	0.313596	0.206417	0.27787	0.232881	0.247106	0.242144	0.11611	0.090308	0.131988	0.141581	0.100893	0.105524	0.16176	0.151836
T7	38	7038	3.25	0.31	0.115	0.145	0.061	0.176	0.084	0.045	0.215	0.131	0.465649	0.332191	-0.037829	-0.027805	0.012317	-0.319299	0.014855	-0.147509	0.009546	0.268044	0.183845	-0.074257	-0.084249	0.01243	0.044035	0	94.1722	0.178014	0.295583	0.330123	0.19628	0.23547	0.253072	0.238791	0.272667	0.079708	0.098306	0.147127	0.148456	0.105945	0.090335	0.155762	0.174361
T7	39	7039	3.25	0.31	0.13	0.13	0.046	0.176	0.084	0.045	0.215	0.131	0.351145	0.323581	-0.035851	-0.032246	0.014048	-0.224138	0.016748	-0.175299	0.011653	0.33189	0.206129	-0.087902	-0.083878	0.014302	0.058299	0	95.7152	0.157355	0.320992	0.352397	0.169256	0.232727	0.246942	0.243306	0.277025	0.060496	0.09686	0.153058	0.167934	0.093884	0.075372	0.172231	0.180165
T7	40	7040	3.25	0.31	0.145	0.115	0.031	0.176	0.084	0.045	0.215	0.131	0.236641	0.318988	-0.035243	-0.042366	0.018227	-0.336417	0.018976	-0.219395	0.012238	0.246169	0.225293	-0.09277	-0.12213	0.016754	0.079999	0	94.3527	0.156707	0.316069	0.361222	0.166003	0.219124	0.277224	0.204847	0.298805	0.050797	0.10591	0.164011	0.152058	0.113214	0.052789	0.168327	0.192895
T7	41	7041	3.25	0.31	0.16	0.1	0.016	0.176	0.084	0.045	0.215	0.131	0.122137	0.284854	-0.033557	-0.046858	0.033302	-0.55109	0.023636	-0.232284	0.018681	0.376875	0.362098	-0.146294	-0.171844	0.025927	0.191585	0	93.4718	0.15779	0.312273	0.372147	0.15779	0.23222	0.252067	0.217995	0.297717	0.047966	0.109825	0.142574	0.169699	0.109494	0.048296	0.184254	0.187893
T7	42	7042	3.25	0.31	0.166	0.094	0.01	0.176	0.084	0.045	0.215	0.131	0.0763359	0.259693	-0.030062	-0.046913	0.039189	-0.462512	0.026635	-0.266993	0.02068	0.350664	0.467192	-0.190258	-0.158162	0.029849	0.253921	0	96.9364	0.164049	0.312396	0.371534	0.152021	0.232208	0.245573	0.218844	0.303375	0.048112	0.115937	0.139659	0.172736	0.105914	0.046108	0.184096	0.187437
T7	43	7043	3.25	0.36	0.055	0.205	0.109	0.164	0.096	0.045	0.215	0.119	0.915966	0.338027	-0.041987	-0.005889	0.011007	-0.182981	0.012581	-0.044701	0.009336	0.188512	0.16669	-0.073003	-0.07592	0.011054	0.034827	0	96.5769	0.221815	0.261841	0.286191	0.230153	0.243829	0.260841	0.231154	0.264176	0.102735	0.119079	0.137425	0.124416	0.123416	0.106738	0.141094	0.145097
T7	44	7044	3.25	0.36	0.085	0.175	0.079	0.164	0.096	0.045	0.215	0.119	0.663866	0.338894	-0.047423	-0.009367	0.0146	-0.24808	0.014612	0.107174	0.013067	0.280806	0.1921	-0.056371	-0.053404	0.014112	0.056754	0	94.5467	0.208054	0.27953	0.308389	0.204027	0.271141	0.242282	0.241275	0.245302	0.130537	0.077517	0.149664	0.129866	0.092617	0.111409	0.140604	0.167785
T7	45	7045	3.25	0.36	0.1	0.16	0.064	0.164	0.096	0.045	0.215	0.119	0.537815	0.331863	-0.050169	-0.011334	0.018739	-0.288142	0.018463	-0.234379	0.01712	0.445673	0.234676	-0.047384	-0.07852	0.018121	0.093587	0	88.2392	0.178679	0.289641	0.336239	0.195441	0.249749	0.242373	0.242709	0.265169	0.098558	0.080121	0.156219	0.133423	0.086155	0.109286	0.15119	0.185049
T7	46	7046	3.25	0.36	0.115	0.145	0.049	0.164	0.096	0.045	0.215	0.119	0.411765	0.312629	-0.0597	-0.022637	0.033931	-0.641302	0.029186	-0.470475	0.02526	0.445104	0.418002	-0.011346	-0.19547	0.029672	0.250917	0	80.6143	0.173077	0.295093	0.363395	0.168435	0.21618	0.2437	0.219828	0.320292	0.087202	0.085875	0.155504	0.139589	0.088196	0.080239	0.128979	0.234416
T7	47	7047	3.25	0.36	0.13	0.13	0.034	0.164	0.096	0.045	0.215	0.119	0.285714	0.213784	-0.053886	-0.029403	0.084385	-0.464355	0.048874	-0.141622	0.046939	0.4764	1.96716	-0.065859	-0.614716	0.062484	1.11272	0.748503	88.4768	0.114988	0.335327	0.430043	0.119641	0.231638	0.262546	0.192423	0.313393	0.044533	0.070455	0.189099	0.146228	0.073446	0.046195	0.187105	0.242938
T7	48	7048	3.25	0.36	0.145	0.115	0.019	0.164	0.096	0.045	0.215	0.119	0.159664	NaN	NaN	NaN	NaN	NaN	NaN	NaN	NaN	NaN	0.687941	-0.103135	-0.324112	NaN	NaN	NaN	NaN	0.179453	0.314209	0.362241	0.144096	0.253836	0.252502	0.205804	0.287859	0.054703	0.12475	0.126751	0.187458	0.125751	0.018346	0.199133	0.163109
T7	49	7049	3.25	0.36	0.154	0.106	0.01	0.164	0.096	0.045	0.215	0.119	0.0840336	NaN	NaN	NaN	NaN	NaN	NaN	NaN	NaN	NaN	0.424578	-0.053727	-0.364693	NaN	NaN	NaN	NaN	0.187771	0.325426	0.280321	0.206482	0.168393	0.262279	0.269629	0.299699	0.024056	0.163715	0.176078	0.149348	0.086201	0.120281	0.144337	0.135984
T7	50	7050	3.25	0.41	0.055	0.205	0.106	0.161	0.099	0.045	0.215	0.116	0.913793	0.342901	-0.038537	-0.00156	0.012611	-0.216936	0.013005	-0.038766	0.011323	0.250238	0.164552	-0.062232	-0.063921	0.012334	0.043357	0	95.5738	0.227048	0.259625	0.288253	0.225074	0.266535	0.235275	0.249424	0.248766	0.130635	0.096413	0.129977	0.129648	0.105298	0.119776	0.1359	0.152353
T7	51	7051	3.25	0.41	0.085	0.175	0.076	0.161	0.099	0.045	0.215	0.116	0.655172	0.339761	-0.044856	-0.004615	0.019981	-0.259334	0.02056	-0.202923	0.018615	0.399036	0.194647	-0.045878	-0.113023	0.019735	0.111004	0	90.7093	0.225192	0.249248	0.292683	0.232877	0.226863	0.257601	0.224524	0.291012	0.107584	0.117608	0.135316	0.113933	0.122285	0.110591	0.119278	0.173405
T7	52	7052	3.25	0.41	0.1	0.16	0.061	0.161	0.099	0.045	0.215	0.116	0.525862	0.321557	-0.044213	-0.017678	0.031755	-0.531641	0.032121	-0.276464	0.028896	0.623417	0.352749	-0.083989	-0.091537	0.030958	0.273136	0	77.9407	0.181818	0.283757	0.346925	0.1875	0.252005	0.225267	0.245989	0.276738	0.085561	0.096257	0.129679	0.154078	0.095588	0.091912	0.166444	0.180481
T7	53	7053	3.25	0.41	0.115	0.145	0.046	0.161	0.099	0.045	0.215	0.116	0.396552	0.215199	-0.0495	-0.023117	0.081114	-0.500852	0.063735	-0.143791	0.053437	0.501462	1.92243	-0.203056	0.211866	0.067075	1.28222	0.615621	86.6622	0.130566	0.313693	0.419819	0.135922	0.284232	0.208236	0.241379	0.266153	0.061265	0.0693	0.144961	0.168731	0.063274	0.072648	0.222966	0.196853
T7	54	7054	3.25	0.41	0.13	0.13	0.031	0.161	0.099	0.045	0.215	0.116	0.267241	0.094265	-0.056348	-0.007966	0.074059	0.078213	0.069466	-0.086069	0.055624	-0.05431	1.58612	-0.358626	-0.126701	0.066844	1.27341	9.13313	86.0759	0.15436	0.363849	0.331106	0.150685	0.236886	0.259606	0.254928	0.24858	0.071834	0.082526	0.171734	0.192115	0.087872	0.062813	0.165052	0.166054
T7	55	7055	3.25	0.41	0.145	0.115	0.016	0.161	0.099	0.045	0.215	0.116	0.137931	NaN	NaN	NaN	NaN	NaN	NaN	NaN	NaN	NaN	0.515172	-0.143884	-0.021366	NaN	NaN	NaN	NaN	0.146131	0.367652	0.369313	0.116905	0.301561	0.265692	0.218864	0.213882	0.063102	0.083029	0.224842	0.14281	0.04085	0.076054	0.238459	0.130854
T7	56	7056	3.25	0.41	0.151	0.109	0.01	0.161	0.099	0.045	0.215	0.116	0.0862069	NaN	NaN	NaN	NaN	NaN	NaN	NaN	NaN	NaN	0.505229	-0.177427	-0.040591	NaN	NaN	NaN	NaN	0.122701	0.401872	0.351387	0.124039	0.251087	0.265797	0.260114	0.223002	0.046473	0.076229	0.201605	0.200267	0.064193	0.059846	0.204614	0.146774
T7	57	7057	3.25	0.46	0.055	0.205	0.108	0.163	0.097	0.045	0.215	0.118	0.915254	0.346895	-0.032698	0.003482	0.013795	-0.346085	0.01254	-0.242379	0.013915	0.368211	0.177592	-0.060136	-0.079492	0.013431	0.051412	0	93.1579	0.206862	0.25932	0.30584	0.227978	0.233586	0.245134	0.242164	0.279116	0.112174	0.094688	0.137578	0.121742	0.107555	0.120422	0.121412	0.184428
T7	58	7058	3.25	0.46	0.085	0.175	0.078	0.163	0.097	0.045	0.215	0.118	0.661017	0.335665	-0.033715	-0.002454	0.029749	-0.471233	0.023065	-0.391192	0.026896	0.649256	0.313882	0.010993	-0.140624	0.026711	0.203339	0	77.3659	0.177146	0.305925	0.341294	0.175635	0.215538	0.243652	0.237908	0.302902	0.075877	0.10127	0.158706	0.147219	0.084946	0.090689	0.139661	0.201632
T7	59	7059	3.25	0.46	0.1	0.16	0.063	0.163	0.097	0.045	0.215	0.118	0.533898	0.274115	-0.043356	-0.004537	0.076973	-0.917171	0.04204	-0.467366	0.043663	0.548191	1.47782	0.198461	-0.816866	0.056565	0.911873	0.113766	80.6916	0.169991	0.305002	0.406566	0.118441	0.21571	0.246395	0.177048	0.360847	0.072108	0.097883	0.173059	0.131942	0.073335	0.045106	0.143602	0.262964
T7	60	7060	3.25	0.46	0.115	0.145	0.048	0.163	0.097	0.045	0.215	0.118	0.40678	0.164979	-0.05183	-0.006818	0.101798	-0.248939	0.06288	-0.18092	0.060936	0.290307	2.7777	0.437459	-1.55682	0.077524	1.71285	4.90986	86.1818	0.134041	0.355342	0.370272	0.140345	0.174187	0.293298	0.202389	0.330126	0.050763	0.083278	0.214001	0.14134	0.079297	0.061048	0.123424	0.246848
T7	61	7061	3.25	0.46	0.13	0.13	0.033	0.163	0.097	0.045	0.215	0.118	0.279661	0.059745	-0.057469	-0.00336	0.084704	0.320802	0.065457	-0.074614	0.059407	0.072565	2.18831	0.061904	-0.795208	0.070684	1.42393	25.7664	84.4918	0.132851	0.368958	0.324893	0.173298	0.197304	0.299573	0.242683	0.260441	0.065768	0.067083	0.189411	0.179546	0.110161	0.063137	0.131536	0.193357
T7	62	7062	3.25	0.46	0.145	0.115	0.018	0.163	0.097	0.045	0.215	0.118	0.152542	0.007069	-0.06964	0.00369	0.057459	0.261142	0.061896	-0.067094	0.046628	-0.175705	0.843429	0.011642	-0.584972	0.055698	0.884149	48.7969	91.1613	0.19644	0.32589	0.265049	0.212621	0.209709	0.293528	0.244984	0.25178	0.088997	0.107443	0.172816	0.153074	0.120712	0.091909	0.120712	0.144337
T7	63	7063	3.25	0.46	0.153	0.107	0.01	0.163	0.097	0.045	0.215	0.118	0.0847458	NaN	NaN	NaN	NaN	NaN	NaN	NaN	NaN	NaN	0.508082	-0.04587	-0.142134	NaN	NaN	NaN	NaN	0.178975	0.316367	0.309714	0.194943	0.244844	0.272122	0.239188	0.243846	0.09348	0.085496	0.162342	0.154025	0.10978	0.085163	0.151364	0.15835
T7	64	7064	3.25	0.51	0.055	0.205	0.112	0.167	0.093	0.045	0.215	0.122	0.918033	0.341707	-0.025345	0.004492	0.018302	-0.094025	0.014317	-0.088589	0.015783	0.395128	0.147468	-0.083295	-0.061078	0.016217	0.074957	0	91.9223	0.211456	0.26691	0.291286	0.230347	0.239793	0.244668	0.25259	0.262949	0.089884	0.121572	0.117916	0.148995	0.126752	0.103595	0.149909	0.141377
T7	65	7065	3.25	0.51	0.085	0.175	0.082	0.167	0.093	0.045	0.215	0.122	0.672131	0.313851	-0.025656	-0.021147	0.038984	-0.832852	0.03325	0.0174	0.033795	0.377153	0.527839	-0.138482	0.058214	0.035437	0.357907	0	76.3618	0.213245	0.287417	0.364238	0.135099	0.298013	0.195033	0.227483	0.27947	0.102649	0.110596	0.125828	0.161589	0.069205	0.065894	0.195364	0.168874
T7	66	7066	3.25	0.51	0.1	0.16	0.067	0.167	0.093	0.045	0.215	0.122	0.54918	0.201479	-0.02784	-0.016816	0.090711	-0.528649	0.062584	-0.146803	0.057465	0.444695	2.13115	0.31299	-0.558575	0.071758	1.46752	2.38184	85.7644	0.137412	0.324471	0.393658	0.144459	0.242473	0.243113	0.225817	0.288597	0.070147	0.067265	0.172325	0.152146	0.070788	0.073671	0.172325	0.221332
T7	67	7067	3.25	0.51	0.115	0.145	0.052	0.167	0.093	0.045	0.215	0.122	0.42623	0.109409	-0.058991	-0.017733	0.087505	-0.251764	0.08113	-0.040372	0.067436	0.171266	2.30692	0.457717	-0.526212	0.079134	1.78474	11.5125	81.5474	0.166234	0.331169	0.354545	0.148052	0.25487	0.256169	0.223052	0.265909	0.095455	0.070779	0.178247	0.152922	0.077922	0.07013	0.159416	0.19513
T7	68	7068	3.25	0.51	0.13	0.13	0.037	0.167	0.093	0.045	0.215	0.122	0.303279	0.048066	-0.085147	-0.011625	0.080199	0.011017	0.075851	0.040552	0.060181	-0.016254	1.68206	0.602139	-1.20731	0.072588	1.50167	30.4467	84.5033	0.169824	0.338651	0.323031	0.168495	0.20339	0.310734	0.196411	0.289465	0.06547	0.104354	0.233632	0.105018	0.077102	0.091392	0.13792	0.185111
T7	69	7069	3.25	0.51	0.145	0.115	0.022	0.167	0.093	0.045	0.215	0.122	0.180328	NaN	NaN	NaN	NaN	NaN	NaN	NaN	NaN	NaN	0.388571	-0.034884	-0.156737	NaN	NaN	NaN	NaN	0.074003	0.379904	0.407018	0.139075	0.277193	0.244019	0.27496	0.203828	0.039553	0.03445	0.161722	0.218182	0.082297	0.056778	0.23764	0.169378
T7	70	7070	3.25	0.51	0.157	0.103	0.01	0.167	0.093	0.045	0.215	0.122	0.0819672	NaN	NaN	NaN	NaN	NaN	NaN	NaN	NaN	NaN	0.250483	-0.418248	0.137097	NaN	NaN	NaN	NaN	0.193121	0.284317	0.308299	0.214263	0.27485	0.203219	0.295361	0.22657	0.068476	0.124645	0.087409	0.196908	0.115809	0.098454	0.206374	0.101925
T7	71	7071	3.25	0.56	0.055	0.205	0.113	0.168	0.092	0.045	0.215	0.123	0.918699	0.344911	-0.019561	0.004882	0.018563	-0.410263	0.01503	0.014101	0.016399	0.488711	0.15985	-0.093256	-0.069022	0.016727	0.079744	0	92.6813	0.21028	0.246996	0.319426	0.223298	0.276368	0.24466	0.225634	0.253338	0.10781	0.10247	0.119493	0.127503	0.125167	0.098131	0.168558	0.150868
T7	72	7072	3.25	0.56	0.085	0.175	0.083	0.168	0.092	0.045	0.215	0.123	0.674797	0.328864	-0.033891	-0.006068	0.03352	-0.542448	0.024889	-0.187895	0.027283	0.480808	0.281541	-0.016454	-0.04436	0.028795	0.236305	0	81.0512	0.216734	0.245632	0.327285	0.210349	0.278226	0.189852	0.266129	0.265793	0.122312	0.094422	0.104839	0.140793	0.085013	0.125336	0.155914	0.171371
T7	73	7073	3.25	0.56	0.1	0.16	0.068	0.168	0.092	0.045	0.215	0.123	0.552846	0.257349	-0.036083	-0.00976	0.081833	-0.764444	0.045963	-0.00977	0.04543	0.473709	1.2872	0.127444	0.141895	0.060202	1.03293	0.392003	84.779	0.191	0.281333	0.375	0.152667	0.284667	0.204667	0.229333	0.281333	0.103667	0.087333	0.142667	0.138667	0.062	0.090667	0.181	0.194
T7	74	7074	3.25	0.56	0.115	0.145	0.053	0.168	0.092	0.045	0.215	0.123	0.430894	0.147328	-0.041547	-0.00884	0.095766	-0.249853	0.058571	0.047654	0.061962	0.286059	2.19229	0.272482	-0.525505	0.074029	1.56188	7.20721	84.3967	0.133289	0.346817	0.374337	0.145557	0.240716	0.269231	0.223143	0.26691	0.060676	0.072613	0.201923	0.144894	0.067308	0.078249	0.18004	0.194297
T7	75	7075	3.25	0.56	0.13	0.13	0.038	0.168	0.092	0.045	0.215	0.123	0.308943	NaN	NaN	NaN	NaN	NaN	NaN	NaN	NaN	NaN	0.575404	0.207249	-0.271645	NaN	NaN	NaN	NaN	0.185173	0.288832	0.27439	0.251605	0.186778	0.3819	0.158537	0.272786	0.02086	0.164313	0.261553	0.027279	0.120347	0.131258	0.165918	0.108472
T7	76	7076	3.25	0.56	0.145	0.115	0.023	0.168	0.092	0.045	0.215	0.123	0.186992	NaN	NaN	NaN	NaN	NaN	NaN	NaN	NaN	NaN	0.334506	0.423215	-0.246685	NaN	NaN	NaN	NaN	0.230344	0.270885	0.27887	0.219902	0.29484	0.257371	0.233415	0.214373	0.152948	0.077396	0.190418	0.080467	0.066953	0.152948	0.141892	0.136978
T7	77	7077	3.25	0.56	0.158	0.102	0.01	0.168	0.092	0.045	0.215	0.123	0.0813008	NaN	NaN	NaN	NaN	NaN	NaN	NaN	NaN	NaN	0.076685	0.374057	-0.180199	NaN	NaN	NaN	NaN	0.282152	0.230315	0.224738	0.262795	0.255906	0.257218	0.235892	0.250984	0.2021	0.080052	0.174541	0.055774	0.082677	0.180118	0.053806	0.170932
T7	78	7078	3.25	0.61	0.055	0.205	0.141	0.196	0.064	0.045	0.215	0.151	0.933775	0.356093	0.000676	0.00359	0.016498	-0.223923	0.014123	0.037413	0.016314	0.415093	0.12795	-0.066677	-0.026187	0.015682	0.070087	0	93.7251	0.224133	0.249923	0.284004	0.24194	0.276635	0.232115	0.259748	0.231501	0.116365	0.107768	0.109303	0.14062	0.122812	0.119128	0.16027	0.123733
T7	79	7079	3.25	0.61	0.085	0.175	0.111	0.196	0.064	0.045	0.215	0.151	0.735099	0.279658	0.003114	0.002178	0.070228	-0.735473	0.037515	-0.140307	0.05071	0.483436	1.3448	0.027344	-0.213171	0.0545	0.846529	0	82.8847	0.161775	0.31054	0.392929	0.134757	0.261841	0.220814	0.224483	0.292862	0.075717	0.086057	0.162775	0.147765	0.058039	0.076718	0.186124	0.206805
T7	80	7080	3.25	0.61	0.115	0.145	0.081	0.196	0.064	0.045	0.215	0.151	0.536424	0.060535	0.010131	-0.001226	0.080865	-0.078026	0.063559	0.059102	0.064557	0.139685	1.65196	0.295887	0.176082	0.07011	1.40091	23.5642	95.5755	0.185853	0.32666	0.305639	0.181849	0.26026	0.248916	0.259593	0.231231	0.108775	0.077077	0.166834	0.159826	0.082082	0.099766	0.151485	0.154154
T7	81	7081	3.25	0.61	0.155	0.105	0.041	0.196	0.064	0.045	0.215	0.151	0.271523	-0.044067	-0.055337	0.023931	0.05531	-0.282052	0.060635	0.153167	0.052249	-0.212905	0.071893	1.0279	0.051292	0.056172	0.899247	79.1304	75.3357	0.299277	0.24113	0.213206	0.246386	0.281209	0.230618	0.256899	0.231275	0.217148	0.082129	0.170828	0.070302	0.05979	0.186597	0.06406	0.149146
T7	82	7082	3.25	0.61	0.16	0.1	0.036	0.196	0.064	0.045	0.215	0.151	0.238411	-0.043942	-0.077605	0.030532	0.047943	-0.204314	0.054052	0.141124	0.046608	-0.232319	0.043238	0.737727	0.017229	0.04964	0.702287	81.7923	81.7244	0.274975	0.273638	0.223522	0.227865	0.27297	0.255931	0.245573	0.225526	0.189108	0.085867	0.18276	0.090879	0.073171	0.154694	0.083862	0.139659
T7	83	7083	3.25	0.61	0.166	0.094	0.03	0.196	0.064	0.045	0.215	0.151	0.198675	-0.044595	-0.102626	0.044505	0.044142	-0.154855	0.045346	0.082904	0.038749	-0.186578	0.09883	0.564377	-0.10545	0.042842	0.523097	84.495	93.453	0.274516	0.251501	0.239827	0.234156	0.262175	0.254837	0.230821	0.252168	0.180454	0.094063	0.165777	0.085724	0.089059	0.145097	0.081721	0.158105
T7	84	7084	3.25	0.61	0.186	0.074	0.01	0.196	0.064	0.045	0.215	0.151	0.0662252	-0.050325	-0.10736	0.045962	0.040302	-0.158196	0.03985	-0.089876	0.02128	-0.011967	0.067088	0.142152	-0.102279	0.034953	0.348188	89.2719	93.8594	0.275828	0.243709	0.227815	0.252649	0.236093	0.258609	0.237748	0.26755	0.150662	0.125166	0.159603	0.084106	0.099007	0.153642	0.08543	0.142384
T7	85	7085	3.25	0.66	0.055	0.205	0.143	0.198	0.062	0.045	0.215	0.153	0.934641	0.366474	0.009685	-0.000855	0.012817	-0.282141	0.013273	0.019872	0.01148	0.297446	0.110986	-0.069362	-0.017327	0.012546	0.044863	0	96.5379	0.232053	0.251419	0.27379	0.242738	0.294825	0.217696	0.276461	0.211018	0.11419	0.117863	0.094825	0.156594	0.122871	0.119866	0.180634	0.093155
T7	86	7086	3.25	0.66	0.085	0.175	0.113	0.198	0.062	0.045	0.215	0.153	0.738562	0.337877	0.008633	-0.008674	0.039569	-0.792141	0.030669	0.148232	0.029697	0.405329	0.391284	-0.024835	0.105872	0.033607	0.321881	0	81.8814	0.194749	0.263543	0.354271	0.187438	0.326022	0.193087	0.257893	0.222998	0.1223	0.072449	0.116318	0.147225	0.07677	0.110668	0.203722	0.150548
T7	87	7087	3.25	0.66	0.115	0.145	0.083	0.198	0.062	0.045	0.215	0.153	0.542484	0.130264	0.02133	-0.003378	0.079329	-0.074171	0.060249	-0.02625	0.053664	0.081831	1.44384	0.07924	0.760821	0.065327	1.21628	5.07353	87.9974	0.16645	0.336794	0.327385	0.169371	0.301103	0.207333	0.298832	0.192732	0.113887	0.052563	0.147631	0.189163	0.059701	0.109669	0.187216	0.140169
T7	88	7088	3.25	0.66	0.145	0.115	0.053	0.198	0.062	0.045	0.215	0.153	0.346405	-0.00019	0.022584	0.002866	0.049068	-0.18616	0.04791	-0.043306	0.046708	0.046036	0.453467	0.530314	-0.151831	0.047905	0.654046	48.9123	94.4647	0.232612	0.282196	0.282196	0.202995	0.234276	0.264892	0.2203	0.280532	0.136772	0.09584	0.183361	0.098835	0.081531	0.121464	0.097504	0.184692
T7	89	7089	3.25	0.66	0.16	0.1	0.038	0.198	0.062	0.045	0.215	0.153	0.248366	-0.015307	-0.009107	0.010472	0.051502	-0.093743	0.057786	-0.124165	0.045544	0.261742	0.239246	0.848127	-0.060201	0.051852	0.766264	62.7939	96.3037	0.222445	0.253173	0.265197	0.259185	0.236139	0.254509	0.257849	0.251503	0.146293	0.076152	0.166333	0.08684	0.088176	0.171009	0.089846	0.175351
T7	90	7090	3.25	0.66	0.175	0.085	0.023	0.198	0.062	0.045	0.215	0.153	0.150327	-0.03058	-0.081563	0.023191	0.047315	-0.088133	0.05672	0.08543	0.044246	-0.144819	-0.015999	1.01137	-0.01495	0.049711	0.704285	73.9709	96.8118	0.277761	0.250384	0.219317	0.252538	0.265149	0.256844	0.246078	0.231929	0.200554	0.077207	0.173793	0.076592	0.083051	0.169486	0.064596	0.154722
T7	91	7091	3.25	0.66	0.188	0.072	0.01	0.198	0.062	0.045	0.215	0.153	0.0653595	NaN	NaN	NaN	NaN	NaN	NaN	NaN	NaN	NaN	0.014323	0.335125	0.027394	NaN	NaN	NaN	NaN	0.305068	0.209341	0.242796	0.242796	0.279894	0.231534	0.220603	0.26797	0.20636	0.098708	0.159987	0.049354	0.071547	0.171249	0.073534	0.169261
T7	92	7092	3.25	0.71	0.055	0.205	0.151	0.206	0.054	0.045	0.215	0.161	0.937888	0.370012	0.013766	-0.005854	0.010384	-0.240601	0.011702	0.021779	0.00973	0.109921	0.113009	0.027803	-0.052504	0.010637	0.032247	0	95.9136	0.245585	0.240253	0.264578	0.249583	0.295235	0.214928	0.274908	0.214928	0.143952	0.101633	0.102966	0.137288	0.111963	0.137621	0.151283	0.113296
T7	93	7093	3.25	0.71	0.085	0.175	0.121	0.206	0.054	0.045	0.215	0.161	0.751553	0.365082	0.023169	-0.01114	0.022038	-0.371762	0.018423	-0.078274	0.019743	0.316447	0.182347	0.039239	-0.058776	0.020124	0.115414	0	86.4955	0.20602	0.268562	0.304682	0.220736	0.262876	0.241137	0.248161	0.247826	0.113378	0.092642	0.141472	0.12709	0.099666	0.12107	0.149498	0.155184
T7	94	7094	3.25	0.71	0.115	0.145	0.091	0.206	0.054	0.045	0.215	0.161	0.565217	0.196756	0.043392	-0.010191	0.079026	-0.25813	0.056772	0.028463	0.050107	0.187195	1.70594	-0.12165	0.436473	0.06319	1.138	0.888889	98.5689	0.153779	0.337141	0.354716	0.154364	0.289397	0.218219	0.273286	0.219098	0.083187	0.070592	0.152607	0.184534	0.065612	0.088752	0.20621	0.148506
T7	95	7095	3.25	0.71	0.145	0.115	0.061	0.206	0.054	0.045	0.215	0.161	0.378882	0.010939	0.052652	0.000725	0.052202	-0.169931	0.051021	-0.048721	0.044586	0.03467	0.572987	0.185735	-0.096389	0.049383	0.695025	41.4378	94.9237	0.214306	0.287225	0.29307	0.205399	0.244086	0.253549	0.239076	0.26329	0.109101	0.105205	0.156137	0.131088	0.097412	0.107988	0.134985	0.158085
T7	96	7096	3.25	0.71	0.16	0.1	0.046	0.206	0.054	0.045	0.215	0.161	0.285714	-0.022619	0.010912	0.006286	0.051379	0.127596	0.053742	-0.145263	0.044621	0.057069	0.09299	0.704693	0.061266	0.050063	0.714303	68.0402	94.1343	0.229285	0.249526	0.250158	0.271031	0.237192	0.249526	0.271031	0.242252	0.141999	0.087287	0.152435	0.09709	0.09709	0.173941	0.095193	0.154965
T7	97	7097	3.25	0.71	0.173	0.087	0.033	0.206	0.054	0.045	0.215	0.161	0.204969	NaN	NaN	NaN	NaN	NaN	NaN	NaN	NaN	NaN	-0.111805	0.75958	0.244631	NaN	NaN	NaN	NaN	0.251979	0.244723	0.235488	0.26781	0.248351	0.255607	0.256926	0.239116	0.156003	0.095976	0.166227	0.078496	0.08938	0.17843	0.092348	0.14314
T7	98	7098	3.25	0.71	0.196	0.064	0.01	0.206	0.054	0.045	0.215	0.161	0.0621118	-0.021013	-0.155272	0.016605	0.048063	-0.013399	0.056495	0.060493	0.035654	-0.084346	-0.121496	0.382642	0.258835	0.047515	0.643427	67.7943	98.1408	0.28048	0.234843	0.213857	0.270819	0.266822	0.232845	0.272818	0.227515	0.164224	0.116256	0.122918	0.111925	0.109927	0.160893	0.102598	0.111259
T7	99	7099	3.25	0.76	0.055	0.205	0.148	0.203	0.057	0.045	0.215	0.158	0.936709	0.366136	0.011298	-0.020763	0.014865	-0.071526	0.017608	0.054448	0.010164	0.262113	0.055834	0.099034	0.027445	0.014541	0.060262	0	96.4667	0.234704	0.245403	0.266466	0.253427	0.265129	0.236376	0.262454	0.236041	0.118689	0.116015	0.110665	0.134738	0.12571	0.127716	0.146439	0.120027
T7	100	7100	3.25	0.76	0.085	0.175	0.118	0.203	0.057	0.045	0.215	0.158	0.746835	0.365399	0.023059	-0.033307	0.021677	-0.159894	0.021901	0.061322	0.020259	0.325778	0.10694	0.093111	0.051039	0.021291	0.129198	0	87.2242	0.211361	0.270806	0.283025	0.234808	0.263871	0.247688	0.257926	0.230515	0.113606	0.097754	0.129128	0.141678	0.11856	0.116248	0.150264	0.132761
T7	101	7101	3.25	0.76	0.115	0.145	0.088	0.203	0.057	0.045	0.215	0.158	0.556962	0.239366	0.044594	-0.038558	0.079763	-0.440543	0.063458	-0.071302	0.053887	0.355405	1.7745	-0.356755	0.087933	0.066565	1.26281	0.251493	98.5135	0.154969	0.306522	0.384161	0.154348	0.273292	0.221118	0.239752	0.265839	0.067391	0.087578	0.131366	0.175155	0.089752	0.064596	0.205901	0.178261
T7	102	7102	3.25	0.76	0.145	0.115	0.058	0.203	0.057	0.045	0.215	0.158	0.367089	0.037978	0.061737	-0.02626	0.066586	0.129491	0.063021	-0.322584	0.050196	-0.097829	1.27095	0.107892	-0.114001	0.060346	1.03787	30.1046	94.6645	0.181673	0.340276	0.310477	0.167574	0.23422	0.223005	0.284845	0.25793	0.086831	0.094841	0.153156	0.18712	0.069849	0.097725	0.147389	0.163089
T7	103	7103	3.25	0.76	0.16	0.1	0.043	0.203	0.057	0.045	0.215	0.158	0.272152	-0.015433	0.031892	-0.022173	0.054385	0.153968	0.060576	-0.203558	0.050531	0.05085	0.652909	0.379191	0.206754	0.055319	0.872164	62.3297	91.0574	0.198428	0.303536	0.283563	0.214473	0.239031	0.241323	0.276686	0.24296	0.110347	0.088081	0.165029	0.138507	0.076293	0.138179	0.128684	0.154879
T7	104	7104	3.25	0.76	0.175	0.085	0.028	0.203	0.057	0.045	0.215	0.158	0.177215	-0.028425	-0.036659	-0.01323	0.04933	0.15998	0.060918	-0.126275	0.060426	0.264012	0.013675	1.03413	0.035428	0.057142	0.930598	73.0105	88.1827	0.232125	0.233788	0.24709	0.286997	0.237779	0.255404	0.265381	0.241437	0.140339	0.091786	0.146658	0.08713	0.108746	0.178251	0.097439	0.149651
T7	105	7105	3.25	0.76	0.193	0.067	0.01	0.203	0.057	0.045	0.215	0.158	0.0632911	0.004062	-0.171945	0.008669	0.052408	-0.096033	0.063692	-0.068842	0.051309	-0.001981	-0.254799	0.856873	0.491648	0.056083	0.896412	46.9354	80.55	0.303423	0.190096	0.19774	0.30874	0.297773	0.20771	0.291127	0.20339	0.212363	0.09106	0.109339	0.080758	0.098372	0.210369	0.08541	0.11233
T7	106	7106	3.25	0.81	0.055	0.205	0.158	0.213	0.047	0.045	0.215	0.168	0.940476	0.359773	-0.003753	-0.032055	0.011236	0.093957	0.010928	-0.041191	0.008893	0.185437	0.198518	0.04062	-0.021237	0.010404	0.030852	0	97.1419	0.214023	0.264775	0.27212	0.249082	0.242404	0.268781	0.245075	0.24374	0.095159	0.118865	0.127546	0.137229	0.141235	0.107846	0.147245	0.124875
T7	107	7107	3.25	0.81	0.085	0.175	0.1278	0.2128	0.0472	0.045	0.215	0.1678	0.761621	0.358365	0.00146	-0.057694	0.024172	-0.009757	0.026443	0.138095	0.021528	0.136323	0.243473	-0.039915	-0.014389	0.024131	0.165964	0	86.4669	0.200859	0.272877	0.297324	0.22894	0.255368	0.255368	0.246449	0.242815	0.089528	0.111331	0.119921	0.152957	0.135448	0.093492	0.165841	0.131483
T7	108	7108	3.25	0.81	0.115	0.145	0.098	0.213	0.047	0.045	0.215	0.168	0.583333	0.235359	0.00878	-0.082559	0.08906	-0.502156	0.063204	0.147347	0.058843	0.383714	2.08936	-0.615857	0.797091	0.071621	1.46194	0.795297	95.3826	0.15349	0.288124	0.40258	0.155805	0.317565	0.191862	0.252067	0.238505	0.078068	0.075422	0.104201	0.183923	0.087661	0.068144	0.239497	0.163083
T7	109	7109	3.25	0.81	0.145	0.115	0.068	0.213	0.047	0.045	0.215	0.168	0.404762	0.087949	-0.000253	-0.081193	0.076391	0.070082	0.084754	-0.023106	0.065661	0.119586	1.82577	-0.434371	1.40973	0.076005	1.64636	12.9987	98.6041	0.165818	0.328771	0.319542	0.185869	0.29599	0.198281	0.316359	0.18937	0.095481	0.070337	0.128581	0.200191	0.069701	0.116168	0.200509	0.119032
T7	110	7110	3.25	0.81	0.16	0.1	0.053	0.213	0.047	0.045	0.215	0.168	0.315476	0.0442	-0.021962	-0.08192	0.067998	0.027159	0.080267	-0.082733	0.065244	0.084449	1.37413	-0.200358	1.36645	0.071468	1.4557	25.4294	97.8576	0.176529	0.315702	0.312066	0.195702	0.292562	0.189091	0.322314	0.196033	0.105785	0.070744	0.118678	0.197025	0.070413	0.125289	0.186777	0.125289
T7	111	7111	3.25	0.81	0.19	0.07	0.023	0.213	0.047	0.045	0.215	0.168	0.136905	0.079603	-0.14359	-0.058601	0.063782	-0.100188	0.088308	0.027559	0.061777	0.140976	-0.367394	1.04724	2.26901	0.072302	1.48986	10.8989	97.3086	0.277314	0.208869	0.221401	0.292416	0.344794	0.159383	0.341902	0.15392	0.204692	0.072622	0.087082	0.121787	0.072301	0.220116	0.140103	0.081298
T7	112	7112	3.25	0.81	0.205	0.055	0.008	0.213	0.047	0.045	0.215	0.168	0.047619	0.077616	-0.170016	-0.028214	0.061322	-0.186065	0.064645	0.04789	0.055253	0.218806	1.24134	-0.402518	1.42801	0.060532	1.04427	11.4399	92.0598	0.170057	0.304435	0.348783	0.176726	0.350784	0.157719	0.323441	0.168056	0.106702	0.063354	0.102701	0.201734	0.055018	0.121707	0.244081	0.104702
T7	113	7113	3.25	0.86	0.055	0.205	0.154	0.209	0.051	0.045	0.215	0.164	0.939024	0.345888	-0.028225	-0.030634	0.010207	-0.121887	0.010955	0.096127	0.008174	0.29057	0.144133	0.036495	0.045563	0.009849	0.027645	0	95.7419	0.224268	0.243012	0.2805	0.25222	0.245643	0.255837	0.239395	0.259125	0.095692	0.128576	0.118711	0.124301	0.137126	0.115094	0.149951	0.130549
T7	114	7114	3.25	0.86	0.085	0.175	0.124	0.209	0.051	0.045	0.215	0.164	0.756098	0.344714	-0.035982	-0.050896	0.012284	-0.223222	0.011407	-0.019488	0.010108	0.15523	0.152574	0.028107	0.024481	0.011302	0.036404	0	95.4591	0.212081	0.268792	0.302685	0.216443	0.218121	0.275839	0.209396	0.296644	0.068792	0.143289	0.139597	0.129195	0.136242	0.080201	0.149329	0.153356
T7	115	7115	3.25	0.86	0.115	0.145	0.0943	0.2093	0.0507	0.045	0.215	0.1643	0.57395	0.335341	-0.048535	-0.079727	0.014218	0.16393	0.016429	0.112805	0.013562	0.062142	0.169202	-0.008432	0.020932	0.014787	0.062319	0	90.578	0.195375	0.298928	0.27815	0.227547	0.215818	0.289544	0.23693	0.257708	0.059316	0.136059	0.146113	0.152815	0.143432	0.084115	0.156501	0.121649
T7	116	7116	3.25	0.86	0.145	0.115	0.064	0.209	0.051	0.045	0.215	0.164	0.390244	0.311574	-0.09051	-0.105538	0.022616	-0.011542	0.024833	0.271281	0.017763	0.082578	0.27498	0.022797	-0.003969	0.021937	0.137153	0	90.7518	0.15557	0.329207	0.341251	0.173971	0.232185	0.282034	0.221144	0.264637	0.066243	0.089328	0.176648	0.152559	0.105386	0.068585	0.165942	0.175309
T7	117	7117	3.25	0.86	0.16	0.1	0.049	0.209	0.051	0.045	0.215	0.164	0.29878	0.299391	-0.110788	-0.115215	0.023427	-0.018718	0.027253	0.125192	0.017773	-0.14143	0.284385	0.063133	0.031405	0.023147	0.152701	0	89.6198	0.159483	0.341512	0.33687	0.162135	0.234085	0.269894	0.233753	0.262268	0.081565	0.077918	0.181698	0.159814	0.088196	0.073939	0.15252	0.18435
T7	118	7118	3.25	0.86	0.175	0.085	0.034	0.209	0.051	0.045	0.215	0.164	0.207317	0.288453	-0.130974	-0.121082	0.034506	-0.078009	0.038714	0.109169	0.02004	-0.15254	0.251896	0.117481	0.109569	0.032099	0.293647	0	79.0413	0.197478	0.325921	0.279124	0.197478	0.242947	0.252572	0.270826	0.233654	0.118818	0.078659	0.165948	0.159973	0.086625	0.110853	0.124129	0.154995
T7	119	7119	3.25	0.86	0.2	0.06	0.009	0.209	0.051	0.045	0.215	0.164	0.054878	NaN	NaN	NaN	NaN	NaN	NaN	NaN	NaN	NaN	0.86779	-0.102753	0.089954	NaN	NaN	NaN	NaN	0.08226	0.425504	0.409977	0.08226	0.28411	0.112653	0.395111	0.208127	0.023125	0.059134	0.076313	0.349191	0.03634	0.04592	0.260984	0.148992
T7	120	7120	3.25	0.91	0.055	0.205	0.157	0.212	0.048	0.045	0.215	0.167	0.94012	0.332279	-0.044115	-0.017581	0.009932	-0.05217	0.010015	0.085335	0.007852	0.06712	0.143899	0.033168	0.035527	0.00932	0.024757	0	96.0119	0.228505	0.270833	0.267526	0.233135	0.238095	0.276455	0.227513	0.257937	0.101521	0.126984	0.130622	0.140212	0.145833	0.087302	0.136574	0.130952
T7	121	7121	3.25	0.91	0.085	0.175	0.127	0.212	0.048	0.045	0.215	0.167	0.760479	0.328307	-0.054839	-0.025895	0.01199	-0.332049	0.010831	-0.035454	0.009583	0.165114	0.157173	0.04304	0.026578	0.010846	0.033528	0	95.5179	0.226849	0.2505	0.305796	0.216855	0.235843	0.252831	0.214524	0.296802	0.097602	0.129247	0.132911	0.117588	0.11992	0.096935	0.138241	0.167555
T7	122	7122	3.25	0.91	0.115	0.145	0.097	0.212	0.048	0.045	0.215	0.167	0.580838	0.321712	-0.079869	-0.031376	0.015221	-0.390029	0.011838	-0.13554	0.011526	0.328908	0.177455	0.047	-0.048538	0.01297	0.047943	0	95.2351	0.182647	0.287645	0.35492	0.174788	0.239233	0.25558	0.206853	0.298334	0.090223	0.092424	0.170072	0.117573	0.085508	0.08928	0.14901	0.20591
T7	123	7123	3.25	0.91	0.145	0.115	0.067	0.212	0.048	0.045	0.215	0.167	0.401198	0.303229	-0.105601	-0.046892	0.017154	-0.288507	0.017533	-0.143496	0.013513	0.116975	0.175528	0.094342	-0.100363	0.016169	0.074505	0	91.1589	0.1716	0.329897	0.34719	0.151314	0.188227	0.286997	0.194214	0.330562	0.088128	0.083472	0.21716	0.112737	0.069837	0.081477	0.1001	0.24709
T7	124	7124	3.25	0.91	0.16	0.1	0.052	0.212	0.048	0.045	0.215	0.167	0.311377	0.28501	-0.126849	-0.051631	0.023824	-0.434261	0.022571	-0.154573	0.017871	0.294999	0.259063	0.126309	-0.11259	0.021575	0.132658	0	90.443	0.17746	0.311429	0.346032	0.165079	0.217778	0.273016	0.203492	0.305714	0.102222	0.075238	0.204444	0.106984	0.068571	0.096508	0.115556	0.230476
T7	125	7125	3.25	0.91	0.175	0.085	0.037	0.212	0.048	0.045	0.215	0.167	0.221557	NaN	NaN	NaN	NaN	NaN	NaN	NaN	NaN	NaN	0.367047	0.077679	-0.054154	NaN	NaN	NaN	NaN	0.123813	0.366525	0.363249	0.146413	0.24566	0.256142	0.256797	0.241402	0.074681	0.049132	0.195873	0.170652	0.060269	0.086145	0.170979	0.19227
T7	126	7126	3.25	0.91	0.202	0.058	0.01	0.212	0.048	0.045	0.215	0.167	0.0598802	NaN	NaN	NaN	NaN	NaN	NaN	NaN	NaN	NaN	0.310799	0.072695	0.024872	NaN	NaN	NaN	NaN	0.10119	0.376653	0.395172	0.126984	0.330688	0.179233	0.324405	0.165675	0.068783	0.032407	0.117394	0.259259	0.061839	0.065146	0.261905	0.133267
T7	127	7127	3.25	0.96	0.055	0.205	0.157	0.212	0.048	0.045	0.215	0.167	0.94012	0.326699	-0.050512	-0.005163	0.011072	-0.222126	0.01054	0.024732	0.008658	0.072221	0.125959	0.027259	-0.039692	0.010143	0.029322	0	96.0119	0.219391	0.263071	0.294838	0.2227	0.23362	0.284249	0.201522	0.280609	0.093647	0.125745	0.144937	0.118134	0.139312	0.083388	0.139974	0.154864
T7	128	7128	3.25	0.96	0.085	0.175	0.127	0.212	0.048	0.045	0.215	0.167	0.760479	0.322526	-0.06219	-0.003923	0.011604	-0.20783	0.011075	0.053233	0.011033	0.260481	0.135059	0.01259	-0.02503	0.01124	0.036007	0	96.2999	0.216269	0.260813	0.30213	0.220788	0.250484	0.254035	0.227566	0.267915	0.091349	0.124919	0.1204	0.140413	0.133635	0.087153	0.159135	0.142995
T7	129	7129	3.25	0.96	0.115	0.145	0.097	0.212	0.048	0.045	0.215	0.167	0.580838	0.317454	-0.084123	-0.00121	0.016486	-0.238991	0.013251	-0.130565	0.012423	0.153329	0.141894	0.045363	-0.06968	0.014162	0.05716	0	93.8873	0.217433	0.279055	0.301724	0.201788	0.20977	0.283206	0.197637	0.309387	0.096105	0.121328	0.171775	0.10728	0.11143	0.090358	0.113665	0.188059
T7	130	7130	3.25	0.96	0.145	0.115	0.067	0.212	0.048	0.045	0.215	0.167	0.401198	0.285128	-0.104912	-0.007067	0.032028	-0.52045	0.0233	-0.194258	0.023497	0.467838	0.30787	0.007235	-0.044172	0.026588	0.201474	0	85.5738	0.184868	0.288158	0.349013	0.177961	0.238158	0.229276	0.236842	0.295724	0.083224	0.101645	0.130921	0.157237	0.098355	0.079605	0.154934	0.194079
T7	131	7131	3.25	0.96	0.16	0.1	0.052	0.212	0.048	0.045	0.215	0.167	0.311377	0.169454	-0.085564	-0.008654	0.07479	-0.257436	0.051112	0.017323	0.043809	0.110948	1.46615	-0.344672	0.252346	0.058095	0.961882	1.05735	98.9223	0.151987	0.340223	0.368839	0.138951	0.273768	0.223529	0.255644	0.247059	0.059777	0.09221	0.147536	0.192687	0.075994	0.062957	0.21399	0.154849
T7	132	7132	3.25	0.96	0.175	0.085	0.037	0.212	0.048	0.045	0.215	0.167	0.221557	NaN	NaN	NaN	NaN	NaN	NaN	NaN	NaN	NaN	0.470289	-0.097532	-0.050599	NaN	NaN	NaN	NaN	0.204682	0.325753	0.255853	0.213712	0.301338	0.229766	0.309699	0.159197	0.109699	0.094983	0.088629	0.237124	0.141137	0.072575	0.191639	0.064214
T7	133	7133	3.25	0.96	0.195	0.065	0.017	0.212	0.048	0.045	0.215	0.167	0.101796	NaN	NaN	NaN	NaN	NaN	NaN	NaN	NaN	NaN	0.140011	0.022327	0.024508	NaN	NaN	NaN	NaN	0.256512	0.076617	0.386761	0.28011	0.403616	0.069261	0.287466	0.239657	0.11707	0.139442	0.03647	0.040147	0.032792	0.247318	0.286546	0.100215
T7	134	7134	3.25	1.01	0.055	0.205	0.155	0.21	0.05	0.045	0.215	0.165	0.939394	0.321094	-0.045879	0.010043	0.010652	-0.136474	0.009957	-0.108297	0.008918	0.180813	0.099908	0.027986	-0.024117	0.009868	0.027753	0	96.5392	0.213394	0.269406	0.298935	0.218265	0.228006	0.265753	0.221918	0.284323	0.099543	0.113851	0.133638	0.135769	0.132116	0.086149	0.128463	0.170472
T7	135	7135	3.25	1.01	0.085	0.175	0.125	0.21	0.05	0.045	0.215	0.165	0.757576	0.317989	-0.054362	0.023957	0.013059	-0.187217	0.012453	-0.091389	0.011995	0.28921	0.047905	0.009114	-0.024577	0.01251	0.044603	0	96.1163	0.192692	0.286646	0.312745	0.207916	0.221836	0.267725	0.226838	0.283602	0.090909	0.101783	0.156372	0.130274	0.111353	0.096564	0.130926	0.181818
T7	136	7136	3.25	1.01	0.115	0.145	0.095	0.21	0.05	0.045	0.215	0.165	0.575758	0.30289	-0.068172	0.036717	0.026006	-0.317485	0.019491	-0.211099	0.021498	0.453955	0.127739	0.013169	-0.057553	0.022497	0.144245	0	87.3386	0.186039	0.292167	0.330385	0.191409	0.23247	0.264056	0.21952	0.283955	0.07928	0.106759	0.158876	0.133291	0.10518	0.086229	0.15319	0.177195
T7	137	7137	3.25	1.01	0.145	0.115	0.065	0.21	0.05	0.045	0.215	0.165	0.393939	0.083275	-0.04574	0.018724	0.0701	0.170592	0.046891	0.110355	0.044088	0.110803	0.484677	-0.218044	-0.053773	0.054944	0.860372	9.79706	94.0441	0.190759	0.310231	0.254785	0.244224	0.224092	0.29934	0.255116	0.221452	0.081518	0.109241	0.149505	0.160726	0.149835	0.094389	0.142574	0.112211
T7	138	7138	3.25	1.01	0.16	0.1	0.05	0.21	0.05	0.045	0.215	0.165	0.30303	NaN	NaN	NaN	NaN	NaN	NaN	NaN	NaN	NaN	0.033584	-0.097533	-0.008867	NaN	NaN	NaN	NaN	0.284238	0.244832	0.225775	0.245155	0.262597	0.247739	0.242248	0.247416	0.085271	0.198966	0.075904	0.168928	0.171835	0.07332	0.177326	0.04845
T7	139	7139	3.25	1.01	0.175	0.085	0.035	0.21	0.05	0.045	0.215	0.165	0.212121	NaN	NaN	NaN	NaN	NaN	NaN	NaN	NaN	NaN	0.026612	-0.039347	0.039331	NaN	NaN	NaN	NaN	0.17673	0.315129	0.324627	0.183514	0.371438	0.114654	0.383989	0.129919	0.09498	0.08175	0.002035	0.313094	0.112619	0.070896	0.276459	0.048168
T7	140	7140	3.25	1.01	0.202	0.058	0.008	0.21	0.05	0.045	0.215	0.165	0.0484848	NaN	NaN	NaN	NaN	NaN	NaN	NaN	NaN	NaN	0.147582	-0.10753	0.14148	NaN	NaN	NaN	NaN	0.186424	0.301325	0.358609	0.153642	0.293046	0.184106	0.270861	0.251987	0.066887	0.119536	0.089404	0.211921	0.094702	0.05894	0.226159	0.13245
T7	141	7141	3.25	1.06	0.055	0.205	0.148	0.203	0.057	0.045	0.215	0.158	0.936709	0.314477	-0.030043	0.020113	0.011921	-0.107726	0.009863	-0.031091	0.010065	0.188294	0.047313	0.00343	-0.011538	0.010657	0.032366	0	96.8243	0.192831	0.30302	0.299038	0.205111	0.233986	0.275141	0.23299	0.257883	0.081646	0.111185	0.167607	0.135413	0.107534	0.097577	0.15234	0.146698
T7	142	7142	3.25	1.06	0.085	0.175	0.118	0.203	0.057	0.045	0.215	0.158	0.746835	0.312072	-0.036014	0.034618	0.014728	-0.36171	0.0122	-0.023959	0.012768	0.302273	0.067343	0.001699	-0.003767	0.013276	0.050231	0	96.464	0.189592	0.30759	0.330461	0.172357	0.250912	0.251574	0.228373	0.269142	0.08419	0.105403	0.158104	0.149486	0.09347	0.078886	0.166722	0.163739
T7	143	7143	3.25	1.06	0.115	0.145	0.088	0.203	0.057	0.045	0.215	0.158	0.556962	NaN	NaN	NaN	NaN	NaN	NaN	NaN	NaN	NaN	0.625698	-0.106496	0.203015	NaN	NaN	NaN	NaN	0.152413	0.342097	0.35574	0.14975	0.294176	0.242928	0.248918	0.213977	0.084193	0.06822	0.145092	0.197005	0.097837	0.051913	0.209983	0.145757
T7	144	7144	3.25	1.06	0.145	0.115	0.058	0.203	0.057	0.045	0.215	0.158	0.367089	-0.019608	-0.013921	0.021592	0.038042	-0.196352	0.035343	0.056889	0.028577	0.178022	-0.013334	-0.078634	-0.140635	0.03422	0.333735	68.7616	89.8074	0.274392	0.218115	0.230769	0.276723	0.24309	0.280386	0.214452	0.262071	0.12987	0.144522	0.110889	0.107226	0.169497	0.107226	0.11322	0.117549
T7	145	7145	3.25	1.06	0.16	0.1	0.043	0.203	0.057	0.045	0.215	0.158	0.272152	-0.033996	-0.011563	0.021089	0.032155	-0.245904	0.032389	0.00099	0.024109	0.25786	0.092699	-0.059895	-0.040117	0.029801	0.253101	85.0374	93.1012	0.213644	0.273211	0.289517	0.223627	0.241265	0.262562	0.234276	0.261897	0.087188	0.126456	0.13411	0.139101	0.128453	0.095175	0.154077	0.135441
T7	146	7146	3.25	1.06	0.175	0.085	0.028	0.203	0.057	0.045	0.215	0.158	0.177215	-0.054666	-0.001714	0.018433	0.037757	-0.260217	0.037035	0.024883	0.023836	0.265993	0.093834	-0.08335	0.167658	0.033493	0.319702	93.1933	90.3796	0.224885	0.261655	0.28562	0.22784	0.295141	0.222587	0.266907	0.215364	0.11392	0.110965	0.108995	0.152659	0.113592	0.114248	0.181221	0.104399
T7	147	7147	3.25	1.06	0.193	0.067	0.0098	0.2028	0.0572	0.045	0.215	0.1578	0.0621039	NaN	NaN	NaN	NaN	NaN	NaN	NaN	NaN	NaN	0.052986	-0.017474	0.012807	NaN	NaN	NaN	NaN	0.176096	0.34081	0.276532	0.206562	0.293271	0.192501	0.354871	0.159357	0.052561	0.123535	0.039505	0.301306	0.152996	0.053565	0.24071	0.035822
T8	1	8001	3.35	0.06	0.055	0.205	0.149	0.204	0.056	0.043	0.217	0.161	0.925466	0.337369	-0.005285	-0.011039	0.00997	-0.289583	0.00846	-0.298587	0.00704	0.176271	0.010679	-0.007134	0.004184	0.008574	0.02095	0	94.9734	0.216767	0.260187	0.300935	0.222111	0.249833	0.219773	0.262525	0.267869	0.096526	0.12024	0.121242	0.138945	0.09853	0.12358	0.153307	0.147629
T8	2	8002	3.35	0.06	0.085	0.175	0.119	0.204	0.056	0.043	0.217	0.161	0.73913	0.333339	-0.002946	-0.012198	0.008242	-0.175471	0.008126	-0.023364	0.007092	0.209228	0.002689	-0.003163	-0.000389	0.007837	0.017504	0	93.6297	0.241092	0.241425	0.270063	0.247419	0.248751	0.249084	0.23976	0.262404	0.120213	0.120879	0.124875	0.11655	0.124209	0.12321	0.128538	0.141525
T8	3	8003	3.35	0.06	0.115	0.145	0.089	0.204	0.056	0.043	0.217	0.161	0.552795	0.333114	-1.7e-05	-0.01683	0.008885	-0.184429	0.009556	-0.20053	0.007523	0.194165	0.004061	-0.018322	-0.012153	0.008696	0.021551	0	94.3615	0.255992	0.235353	0.261318	0.247337	0.218375	0.261318	0.221372	0.298935	0.071238	0.184754	0.113848	0.121505	0.14747	0.099867	0.147137	0.114181
T8	4	8004	3.35	0.06	0.145	0.115	0.059	0.204	0.056	0.043	0.217	0.161	0.36646	0.323659	0.00861	-0.018259	0.012352	-0.220939	0.010725	-0.127856	0.008483	0.136275	0.03965	-0.003628	-0.030237	0.010639	0.032257	0	95.2084	0.195853	0.283739	0.332126	0.188282	0.210665	0.274852	0.197169	0.317314	0.064187	0.131666	0.164253	0.119487	0.110599	0.077683	0.146478	0.185648
T8	5	8005	3.35	0.06	0.16	0.1	0.044	0.204	0.056	0.043	0.217	0.161	0.273292	0.31935	0.011079	-0.021281	0.011322	0.007599	0.011055	-0.026563	0.008014	0.103011	0.040006	-0.009076	-0.005937	0.010241	0.02989	0	95.3209	0.171975	0.320483	0.319142	0.188401	0.227958	0.268186	0.240697	0.263158	0.068388	0.103587	0.158565	0.161918	0.109621	0.07878	0.159571	0.159571
T8	6	8006	3.35	0.06	0.175	0.085	0.029	0.204	0.056	0.043	0.217	0.161	0.180124	0.310231	0.013077	-0.023731	0.012654	-0.112902	0.011901	-0.110318	0.008733	0.148623	0.058742	0.00563	-0.018717	0.011225	0.035911	0	96.7795	0.139527	0.348984	0.366633	0.144855	0.227106	0.256077	0.237762	0.279054	0.061272	0.078255	0.184149	0.164835	0.071928	0.072927	0.165834	0.200799
T8	7	8007	3.35	0.06	0.194	0.066	0.0102	0.2042	0.0558	0.043	0.217	0.1612	0.0632754	0.28886	0.005431	-0.018408	0.020161	-0.393894	0.015736	0.16631	0.010392	0.118002	0.099393	0.030101	0.013807	0.015938	0.072397	0	95.3349	0.166555	0.311706	0.361873	0.159866	0.282609	0.241472	0.2301	0.245819	0.108361	0.058194	0.172241	0.139465	0.069231	0.090635	0.174247	0.187625
T8	8	8008	3.35	0.11	0.055	0.205	0.154	0.209	0.051	0.043	0.217	0.166	0.927711	0.332472	-0.011926	-0.012505	0.009879	-0.211621	0.009609	-0.133405	0.007557	0.302029	0.002416	-0.001977	-0.009716	0.009075	0.023469	0	95.1907	0.232868	0.236527	0.27678	0.253826	0.227878	0.2668	0.223553	0.28177	0.100798	0.132069	0.135396	0.101131	0.131404	0.122422	0.127079	0.149701
T8	9	8009	3.35	0.11	0.085	0.175	0.124	0.209	0.051	0.043	0.217	0.166	0.746988	0.328831	-0.01022	-0.012768	0.010333	-0.189128	0.009696	-0.24629	0.008227	0.073761	0.020785	-0.002144	-0.004338	0.00946	0.025504	0	94.6653	0.221336	0.270522	0.299767	0.208375	0.241609	0.234297	0.2446	0.279495	0.095381	0.125955	0.13659	0.133932	0.097707	0.110668	0.146228	0.153539
T8	10	8010	3.35	0.11	0.115	0.145	0.094	0.209	0.051	0.043	0.217	0.166	0.566265	0.326993	-0.007228	-0.01908	0.010107	-0.264928	0.010437	-0.088258	0.008221	0.103141	0.024684	-0.01629	0.002661	0.009638	0.026473	0	95.7929	0.209796	0.295367	0.299793	0.195043	0.250516	0.244025	0.246385	0.259073	0.071112	0.138684	0.135143	0.160224	0.108882	0.086161	0.179404	0.120389
T8	11	8011	3.35	0.11	0.145	0.115	0.064	0.209	0.051	0.043	0.217	0.166	0.385542	0.31406	-0.002712	-0.02348	0.0122	-0.131653	0.013313	-0.101087	0.009719	0.116437	0.058643	-0.020085	-0.004449	0.01184	0.039952	0	95.5556	0.13249	0.334221	0.378828	0.154461	0.246671	0.251997	0.236684	0.264647	0.041278	0.091212	0.158123	0.176099	0.093875	0.060586	0.205393	0.173435
T8	12	8012	3.35	0.11	0.16	0.1	0.049	0.209	0.051	0.043	0.217	0.166	0.295181	0.311438	0.005193	-0.029134	0.013986	-0.131871	0.012473	-0.129507	0.010296	-0.105708	0.059891	-0.023186	-0.018932	0.012345	0.043435	0	96.4831	0.174883	0.32545	0.351432	0.148235	0.230513	0.254164	0.21952	0.295803	0.052965	0.121919	0.168554	0.156895	0.08561	0.062625	0.177548	0.173884
T8	13	8013	3.35	0.11	0.175	0.085	0.034	0.209	0.051	0.043	0.217	0.166	0.204819	0.30792	0.012732	-0.032531	0.015103	-0.12044	0.01406	-0.273036	0.010109	-0.049047	0.052139	-0.025986	-0.036799	0.013266	0.050158	0	92.1777	0.180911	0.305288	0.325574	0.188227	0.205188	0.283339	0.210176	0.301297	0.051546	0.129365	0.149318	0.155969	0.134021	0.054207	0.153642	0.171932
T8	14	8014	3.35	0.11	0.199	0.061	0.0097	0.2087	0.0513	0.043	0.217	0.1657	0.0585395	0.277124	0.020653	-0.029296	0.022421	-0.412098	0.019853	-0.084898	0.015018	0.311697	0.106184	-0.02767	-0.025734	0.019343	0.10663	0	89.6082	0.185605	0.272243	0.352549	0.189603	0.244918	0.231923	0.229923	0.293236	0.076641	0.108964	0.126624	0.145618	0.105298	0.084305	0.168277	0.184272
T8	15	8015	3.35	0.16	0.055	0.205	0.151	0.206	0.054	0.043	0.217	0.163	0.92638	0.335854	-0.014905	-0.011412	0.009826	-0.083193	0.010938	-0.073833	0.007672	0.312902	0.015358	-0.006519	0.003861	0.009575	0.02613	0	95.1195	0.218594	0.245585	0.297901	0.237921	0.253915	0.239587	0.243919	0.262579	0.101966	0.116628	0.125958	0.119627	0.113629	0.124292	0.151949	0.145951
T8	16	8016	3.35	0.16	0.085	0.175	0.121	0.206	0.054	0.043	0.217	0.163	0.742331	0.327112	-0.016312	-0.012323	0.009249	-0.131184	0.0108	-0.168826	0.009433	0.156831	0.024134	-0.007314	-0.011038	0.009852	0.027663	0	95.1859	0.20646	0.271728	0.314352	0.207459	0.221778	0.257076	0.222111	0.299034	0.075258	0.131202	0.151515	0.120213	0.105561	0.101898	0.14652	0.167832
T8	17	8017	3.35	0.16	0.115	0.145	0.091	0.206	0.054	0.043	0.217	0.163	0.558282	0.324057	-0.017589	-0.015476	0.012814	-0.322919	0.010587	-0.156652	0.010103	0.222719	0.05148	-0.019027	-0.002583	0.01123	0.035943	0	95.5897	0.201245	0.281219	0.342838	0.174697	0.255654	0.230088	0.225828	0.28843	0.064569	0.136676	0.143559	0.13766	0.086529	0.088168	0.191085	0.151754
T8	18	8018	3.35	0.16	0.145	0.115	0.061	0.206	0.054	0.043	0.217	0.163	0.374233	0.318409	-0.024522	-0.024857	0.015015	-0.17562	0.015277	-0.018032	0.011943	0.065834	0.067706	0.005083	-0.004617	0.014159	0.05714	0	96.1819	0.168498	0.311688	0.348318	0.171495	0.238428	0.25641	0.226773	0.278388	0.078921	0.089577	0.17316	0.138528	0.08325	0.088245	0.159507	0.188811
T8	19	8019	3.35	0.16	0.16	0.1	0.046	0.206	0.054	0.043	0.217	0.163	0.282209	0.300251	-0.034197	-0.036191	0.021133	-0.29875	0.019056	-0.123022	0.018837	0.279156	0.102286	0.060391	-0.014597	0.019702	0.110633	0	88.1671	0.181909	0.285002	0.340206	0.192883	0.241104	0.234453	0.243432	0.281011	0.105421	0.076488	0.156302	0.1287	0.078151	0.114732	0.135683	0.204523
T8	20	8020	3.35	0.16	0.175	0.085	0.031	0.206	0.054	0.043	0.217	0.163	0.190184	0.215984	-0.033713	-0.045096	0.046528	-0.272443	0.036343	0.382015	0.032801	0.43035	0.774906	-0.132883	0.16912	0.038994	0.43335	0	96.17	0.140639	0.324091	0.382653	0.152618	0.296584	0.238909	0.237799	0.226708	0.079193	0.061446	0.158607	0.165484	0.080302	0.072316	0.217391	0.165262
T8	21	8021	3.35	0.16	0.196	0.064	0.0097	0.2057	0.0543	0.043	0.217	0.1627	0.0596189	0.148327	0.082201	-0.028491	0.035488	-0.18181	0.041622	0.039384	0.039724	0.179891	0.31732	-0.473646	-0.024256	0.039029	0.434133	0	91.1687	0.233844	0.257495	0.273484	0.235177	0.22052	0.258494	0.234177	0.286809	0.065623	0.168221	0.104597	0.152898	0.153897	0.081279	0.154897	0.118588
T8	22	8022	3.35	0.21	0.055	0.205	0.14	0.195	0.065	0.043	0.217	0.152	0.921053	0.332389	-0.019656	-0.009021	0.010408	-0.233979	0.011284	0.008427	0.008245	0.255802	0.238416	-0.052476	0.057159	0.01006	0.028845	0	96.8072	0.230816	0.250151	0.27281	0.246224	0.210574	0.276133	0.220242	0.293051	0.101813	0.129003	0.139879	0.110272	0.136254	0.10997	0.108761	0.164048
T8	23	8023	3.35	0.21	0.085	0.175	0.11	0.195	0.065	0.043	0.217	0.152	0.723684	0.330231	-0.018934	-0.009373	0.010731	-0.35562	0.010819	0.048524	0.009834	0.466767	0.256964	-0.058017	0.065269	0.010471	0.031247	0	94.928	0.165737	0.292747	0.33574	0.205776	0.236298	0.256318	0.242205	0.265179	0.074828	0.090909	0.150968	0.141779	0.10535	0.100427	0.16147	0.17427
T8	24	8024	3.35	0.21	0.115	0.145	0.08	0.195	0.065	0.043	0.217	0.152	0.526316	0.332549	-0.019082	-0.009535	0.011233	-0.432817	0.010892	0.084953	0.009514	0.332995	0.250118	-0.055929	0.064363	0.010573	0.031857	0	94.4832	0.205667	0.278667	0.306333	0.209333	0.243667	0.254	0.234	0.268333	0.101	0.104667	0.142333	0.136333	0.111667	0.097667	0.142667	0.163667
T8	25	8025	3.35	0.21	0.145	0.115	0.05	0.195	0.065	0.043	0.217	0.152	0.328947	0.295278	-0.024478	-0.005288	0.025393	-0.840021	0.019281	0.085652	0.0188	0.516898	0.389893	-0.050562	0.050294	0.02137	0.130148	0	84.429	0.149517	0.308691	0.392274	0.149517	0.252081	0.240093	0.218115	0.28971	0.068931	0.080586	0.166167	0.142524	0.073926	0.075591	0.18315	0.209124
T8	26	8026	3.35	0.21	0.16	0.1	0.035	0.195	0.065	0.043	0.217	0.152	0.230263	0.252045	-0.017637	0.000915	0.041061	-0.417303	0.028214	0.173751	0.027708	0.459739	0.627348	-0.114901	-0.01721	0.032913	0.308724	0	95.1065	0.120321	0.335561	0.393717	0.150401	0.227273	0.273061	0.212901	0.286765	0.037767	0.082553	0.177139	0.158422	0.095922	0.054479	0.189505	0.204211
T8	27	8027	3.35	0.21	0.175	0.085	0.02	0.195	0.065	0.043	0.217	0.152	0.131579	0.220411	-0.000575	0.001921	0.038388	-0.164905	0.03594	0.111367	0.028799	0.187562	0.531031	-0.252963	-0.000948	0.034615	0.341494	0	97.8716	0.174116	0.333889	0.310207	0.181788	0.224483	0.275517	0.24016	0.25984	0.059706	0.11441	0.151768	0.182121	0.123749	0.058039	0.164777	0.14543
T8	28	8028	3.35	0.21	0.185	0.075	0.0096	0.1946	0.0654	0.043	0.217	0.1516	0.0633245	0.178137	0.032352	-0.000196	0.032842	-0.016191	0.034536	0.008927	0.028935	0.016122	0.533225	-0.399723	0.185043	0.03219	0.295317	0	97.3152	0.158577	0.370678	0.302859	0.167886	0.25266	0.229721	0.308843	0.208777	0.044548	0.114029	0.11137	0.259309	0.118351	0.049535	0.208112	0.094747
T8	29	8029	3.35	0.26	0.055	0.205	0.138	0.193	0.067	0.043	0.217	0.15	0.92	0.329687	-0.019268	-0.010349	0.009684	-0.293168	0.010508	0.142207	0.008372	0.264959	0.241193	-0.053459	0.068097	0.009562	0.026056	0	94.7875	0.223776	0.270729	0.270396	0.235098	0.253746	0.254412	0.251415	0.240426	0.110889	0.112887	0.140526	0.130203	0.113886	0.121212	0.142857	0.127539
T8	30	8030	3.35	0.26	0.085	0.175	0.108	0.193	0.067	0.043	0.217	0.15	0.72	0.323444	-0.018995	-0.010399	0.011101	-0.440133	0.01265	0.07905	0.010783	0.33822	0.258377	-0.054453	0.069834	0.01154	0.037954	0	95.4168	0.196	0.276667	0.324333	0.203	0.253667	0.243333	0.236333	0.266667	0.089333	0.106667	0.150667	0.126	0.092667	0.110333	0.164333	0.16
T8	31	8031	3.35	0.26	0.115	0.145	0.078	0.193	0.067	0.043	0.217	0.15	0.52	0.319308	-0.013915	-0.01222	0.013616	-0.362429	0.013662	0.12313	0.010726	0.188131	0.262114	-0.052195	0.051262	0.012742	0.046272	0	95.1939	0.196476	0.289229	0.317154	0.197141	0.224734	0.271277	0.215093	0.288896	0.074136	0.12234	0.170213	0.119016	0.101064	0.096077	0.150598	0.166556
T8	32	8032	3.35	0.26	0.145	0.115	0.048	0.193	0.067	0.043	0.217	0.15	0.32	0.307234	-0.009013	-0.013787	0.016665	-0.244106	0.01532	0.097935	0.010433	0.326382	0.287712	-0.061779	0.071113	0.01439	0.059019	0	94.5406	0.137609	0.341683	0.344355	0.176353	0.249833	0.254843	0.263193	0.232131	0.054108	0.0835	0.174015	0.167669	0.080828	0.095524	0.195725	0.148631
T8	33	8033	3.35	0.26	0.16	0.1	0.033	0.193	0.067	0.043	0.217	0.15	0.22	0.304371	-0.011269	-0.01745	0.020911	-0.371884	0.019357	0.175647	0.012368	0.30229	0.285625	-0.013084	0.054468	0.017935	0.091671	0	88.2419	0.166667	0.310209	0.35392	0.169205	0.263113	0.234067	0.245347	0.257473	0.096447	0.07022	0.167795	0.142414	0.066272	0.102933	0.166667	0.187253
T8	34	8034	3.35	0.26	0.175	0.085	0.018	0.193	0.067	0.043	0.217	0.15	0.12	0.272579	-0.013461	-0.011195	0.030589	-0.578393	0.022913	0.226427	0.016144	0.283651	0.382746	0.000149	0.039811	0.023953	0.163523	0	92.5049	0.157322	0.315633	0.386214	0.140831	0.260554	0.247361	0.209103	0.282982	0.079815	0.077507	0.186346	0.129288	0.061016	0.079815	0.180739	0.205475
T8	35	8035	3.35	0.26	0.183	0.077	0.0096	0.1926	0.0674	0.043	0.217	0.1496	0.0641711	0.238063	-0.007476	-0.005853	0.034864	-0.395771	0.025334	0.220062	0.016405	0.291163	0.397163	-0.0302	0.083942	0.026623	0.202009	0	97.1476	0.161065	0.312479	0.373045	0.153411	0.28619	0.225957	0.239933	0.24792	0.092845	0.06822	0.154409	0.15807	0.071547	0.081864	0.193344	0.1797
T8	36	8036	3.35	0.31	0.055	0.205	0.141	0.196	0.064	0.043	0.217	0.153	0.921569	0.332603	-0.02408	-0.0123	0.010787	-0.171646	0.011326	0.168424	0.008835	0.242059	0.206002	-0.035016	0.081387	0.010371	0.030656	0	94.644	0.218641	0.260664	0.28436	0.236335	0.259716	0.237283	0.259716	0.243286	0.121959	0.096682	0.131122	0.129542	0.106161	0.130174	0.137757	0.146603
T8	37	8037	3.35	0.31	0.085	0.175	0.111	0.196	0.064	0.043	0.217	0.153	0.72549	0.324831	-0.023022	-0.015749	0.013116	-0.361462	0.014345	0.174799	0.012038	0.309614	0.229788	-0.033048	0.085394	0.0132	0.049657	0	94.7403	0.199071	0.274054	0.309224	0.217651	0.269741	0.233245	0.258461	0.238553	0.110484	0.088587	0.140677	0.133378	0.092568	0.125083	0.159257	0.149967
T8	38	8038	3.35	0.31	0.115	0.145	0.081	0.196	0.064	0.043	0.217	0.153	0.529412	0.324154	-0.022892	-0.026555	0.016439	-0.257668	0.017745	0.100683	0.013906	0.331261	0.260656	-0.025888	0.064861	0.016109	0.07396	0	89.3985	0.161	0.302667	0.351667	0.184667	0.238667	0.258667	0.228667	0.274	0.083333	0.077667	0.166	0.136667	0.092667	0.092	0.155333	0.196333
T8	39	8039	3.35	0.31	0.145	0.115	0.051	0.196	0.064	0.043	0.217	0.153	0.333333	0.309478	-0.010346	-0.037449	0.02443	-0.518729	0.022887	-0.098797	0.017804	0.101217	0.307128	-0.071211	-0.000752	0.021891	0.136577	0	76.3714	0.201	0.306333	0.342333	0.150333	0.217667	0.245667	0.211	0.325667	0.070333	0.130667	0.147	0.159333	0.098667	0.051667	0.147333	0.195
T8	40	8040	3.35	0.31	0.16	0.1	0.036	0.196	0.064	0.043	0.217	0.153	0.235294	0.299798	-0.005159	-0.046892	0.030095	-0.687552	0.024717	0.054278	0.020867	0.026387	0.297161	-0.106915	-0.057602	0.025508	0.185442	0	78.8181	0.210509	0.288822	0.323293	0.177376	0.200469	0.272088	0.19411	0.333333	0.058233	0.152276	0.148594	0.140228	0.123494	0.053882	0.142236	0.181058
T8	41	8041	3.35	0.31	0.175	0.085	0.021	0.196	0.064	0.043	0.217	0.153	0.137255	0.252605	-0.000853	-0.041156	0.046658	-0.64706	0.032862	-0.057937	0.028647	0.124861	0.480756	-0.117846	-0.318219	0.036867	0.387365	0	89.262	0.208751	0.277889	0.341683	0.171677	0.197061	0.273213	0.176353	0.353373	0.060788	0.147963	0.154643	0.123246	0.11857	0.053106	0.136273	0.205411
T8	42	8042	3.35	0.31	0.186	0.074	0.0096	0.1956	0.0644	0.043	0.217	0.1526	0.0629096	0.20869	0.004524	-0.035724	0.049354	-0.404382	0.037535	-0.021386	0.029139	-0.01929	0.544713	-0.17352	-0.334106	0.039555	0.445909	0	95.2523	0.192538	0.316789	0.322452	0.168221	0.177548	0.281146	0.203864	0.337442	0.044637	0.147901	0.157229	0.15956	0.123917	0.044304	0.132911	0.18954
T8	43	8043	3.35	0.36	0.055	0.205	0.136	0.191	0.069	0.043	0.217	0.148	0.918919	0.334154	-0.029964	-0.009509	0.013201	-0.185532	0.012454	0.112673	0.01095	0.297293	0.188823	-0.018478	0.076516	0.012238	0.042683	0	96.1513	0.245591	0.232945	0.250915	0.270549	0.235607	0.251581	0.251913	0.260899	0.132446	0.113145	0.137438	0.095507	0.114143	0.156406	0.103161	0.147754
T8	44	8044	3.35	0.36	0.085	0.175	0.106	0.191	0.069	0.043	0.217	0.148	0.716216	0.33148	-0.030767	-0.020025	0.018441	-0.102705	0.01844	-0.010992	0.016667	0.400712	0.254727	-0.036274	0.082279	0.017869	0.091	0	83.7838	0.179413	0.293966	0.309132	0.21749	0.228138	0.244918	0.266538	0.260407	0.08777	0.091642	0.143272	0.150694	0.101646	0.115844	0.140368	0.168764
T8	45	8045	3.35	0.36	0.115	0.145	0.076	0.191	0.069	0.043	0.217	0.148	0.513514	0.249093	-0.031722	-0.028841	0.065285	-0.659589	0.047516	-0.020695	0.041834	0.429661	1.06943	-0.015651	-0.268784	0.052504	0.785648	0	86.3384	0.167757	0.285154	0.401897	0.145193	0.23414	0.242642	0.187704	0.335513	0.06017	0.107587	0.159254	0.125899	0.083388	0.061805	0.17397	0.227927
T8	46	8046	3.35	0.36	0.145	0.115	0.046	0.191	0.069	0.043	0.217	0.148	0.310811	0.153936	-0.014256	-0.029311	0.071744	-0.193621	0.065195	0.058191	0.05265	0.08836	1.36953	-0.31931	-0.48088	0.063691	1.1561	1.39935	92.5299	0.156895	0.332778	0.35543	0.154897	0.207195	0.276815	0.210859	0.30513	0.049967	0.106929	0.17988	0.152898	0.096935	0.057961	0.157229	0.198201
T8	47	8047	3.35	0.36	0.16	0.1	0.031	0.191	0.069	0.043	0.217	0.148	0.209459	0.112236	-0.009467	-0.018812	0.071195	0.11259	0.064454	0.149642	0.050604	-0.087386	1.10294	-0.346276	-0.873985	0.062673	1.11946	4.37455	91.7717	0.176823	0.350316	0.293706	0.179154	0.176157	0.314352	0.215118	0.294372	0.040626	0.136197	0.196137	0.154179	0.118215	0.060939	0.135531	0.158175
T8	48	8048	3.35	0.36	0.175	0.085	0.016	0.191	0.069	0.043	0.217	0.148	0.108108	0.07836	-0.000908	-0.012973	0.072462	0.053932	0.063486	0.200052	0.044101	0.085839	0.903193	-0.164448	-1.38925	0.061172	1.06648	14.0597	92.3	0.189144	0.313353	0.296703	0.200799	0.15984	0.355644	0.158508	0.326007	0.051282	0.137862	0.206127	0.107226	0.149517	0.051282	0.108558	0.188145
T8	49	8049	3.35	0.36	0.181	0.079	0.0096	0.1906	0.0694	0.043	0.217	0.1476	0.0650407	0.082139	0.001751	-0.013972	0.061244	0.051963	0.062353	0.158924	0.041075	-0.042325	0.714995	-0.121071	-0.997306	0.055755	0.885946	7.44604	92.2056	0.177881	0.328115	0.286476	0.207528	0.156229	0.331779	0.203864	0.308128	0.053964	0.123917	0.195536	0.132578	0.136243	0.071286	0.102265	0.184211
T8	50	8050	3.35	0.41	0.055	0.205	0.133	0.188	0.072	0.043	0.217	0.145	0.917241	0.334873	-0.028827	-0.009196	0.017521	-0.16954	0.014058	-0.088335	0.014735	0.500016	0.200086	-0.021141	0.091484	0.01551	0.068564	0	90.2555	0.247748	0.228604	0.265766	0.257883	0.254786	0.217342	0.269144	0.258727	0.137387	0.11036	0.125	0.103604	0.092342	0.165541	0.117399	0.148367
T8	51	8051	3.35	0.41	0.085	0.175	0.103	0.188	0.072	0.043	0.217	0.145	0.710345	NaN	NaN	NaN	NaN	NaN	NaN	NaN	NaN	NaN	0.331808	0.008469	0.053758	NaN	NaN	NaN	NaN	0.184913	0.281709	0.33745	0.195928	0.231308	0.238985	0.238652	0.291055	0.101469	0.083445	0.153204	0.128505	0.085781	0.110147	0.12984	0.20761
T8	52	8052	3.35	0.41	0.115	0.145	0.073	0.188	0.072	0.043	0.217	0.145	0.503448	0.194637	-0.032625	-0.020604	0.082035	-0.37871	0.062968	0.059034	0.056768	0.286194	1.81607	-0.162922	-0.084238	0.068111	1.32215	1.089	88.413	0.134244	0.344104	0.393738	0.127915	0.243837	0.248168	0.223851	0.284144	0.058628	0.075616	0.174883	0.169221	0.073284	0.05463	0.18521	0.208528
T8	53	8053	3.35	0.41	0.145	0.115	0.043	0.188	0.072	0.043	0.217	0.145	0.296552	0.080229	-0.026022	-0.013195	0.075051	0.064905	0.064677	0.121345	0.058125	-0.062526	1.70077	-0.028667	-0.286111	0.066318	1.25345	15.0864	91.1047	0.151095	0.364046	0.328608	0.15625	0.213595	0.294459	0.225838	0.266108	0.059278	0.091817	0.19942	0.164626	0.095039	0.061211	0.154317	0.174291
T8	54	8054	3.35	0.41	0.16	0.1	0.028	0.188	0.072	0.043	0.217	0.145	0.193103	0.040556	-0.012808	-0.01259	0.063004	0.029085	0.056954	0.23621	0.050422	-0.155193	1.30784	-0.218422	-0.130487	0.057025	0.926785	27.0749	90.0964	0.145667	0.375	0.324333	0.155	0.223333	0.284667	0.245333	0.246667	0.062	0.083667	0.196333	0.178667	0.088333	0.066667	0.161333	0.163
T8	55	8055	3.35	0.41	0.175	0.085	0.013	0.188	0.072	0.043	0.217	0.145	0.0896552	0.013536	0.00607	-0.009176	0.048921	-0.097665	0.051504	-0.02279	0.038108	-0.067951	0.739783	-0.217035	-0.056316	0.046541	0.617323	38.6627	88.8778	0.168779	0.337225	0.325884	0.168112	0.23449	0.253169	0.252168	0.260173	0.062708	0.106071	0.168446	0.168779	0.084723	0.083389	0.171781	0.154103
T8	56	8056	3.35	0.41	0.178	0.082	0.0097	0.1877	0.0723	0.043	0.217	0.1447	0.0670352	0.00643	-0.001443	-0.001532	0.053309	0.091159	0.050074	0.058156	0.037223	-0.171221	0.692389	-0.296621	-0.073859	0.047381	0.639802	45.9287	88.5088	0.192333	0.343333	0.304333	0.16	0.235333	0.255333	0.248	0.261333	0.078333	0.114	0.156667	0.186667	0.098667	0.061333	0.157	0.147333
T8	57	8057	3.35	0.46	0.055	0.205	0.138	0.193	0.067	0.043	0.217	0.15	0.92	0.337252	-0.033789	-0.015971	0.022546	-0.302946	0.017601	-0.085069	0.018241	0.325137	0.24616	-0.070293	0.053266	0.019586	0.109332	0	83.7677	0.225017	0.239907	0.287558	0.247518	0.217075	0.264064	0.223362	0.2955	0.10225	0.122766	0.135341	0.104567	0.128723	0.118795	0.114825	0.172733
T8	58	8058	3.35	0.46	0.085	0.175	0.108	0.193	0.067	0.043	0.217	0.15	0.72	NaN	NaN	NaN	NaN	NaN	NaN	NaN	NaN	NaN	0.601833	-0.135525	0.04802	NaN	NaN	NaN	NaN	0.205794	0.265401	0.358308	0.170496	0.250416	0.224775	0.211122	0.313686	0.083583	0.122211	0.132867	0.132534	0.091908	0.078588	0.166833	0.191475
T8	59	8059	3.35	0.46	0.115	0.145	0.078	0.193	0.067	0.043	0.217	0.15	0.52	0.154064	-0.042153	-0.029663	0.08167	-0.213259	0.078166	-0.021558	0.064016	0.178573	1.91976	-0.197354	-0.264993	0.075007	1.60342	3.35071	89.0288	0.148271	0.34641	0.352726	0.152593	0.224734	0.256981	0.242021	0.276263	0.074136	0.074136	0.17121	0.175199	0.085771	0.066822	0.150598	0.202128
T8	60	8060	3.35	0.46	0.145	0.115	0.048	0.193	0.067	0.043	0.217	0.15	0.32	0.074541	-0.025437	-0.032506	0.066608	-0.125534	0.075962	0.062545	0.056947	0.054987	1.11356	-0.805762	0.111469	0.066957	1.27773	14.2857	91.2841	0.189252	0.317089	0.318091	0.175567	0.254673	0.241656	0.251001	0.25267	0.072764	0.116489	0.134179	0.182911	0.107477	0.068091	0.181909	0.136182
T8	61	8061	3.35	0.46	0.161	0.099	0.032	0.193	0.067	0.043	0.217	0.15	0.213333	0.042633	-0.014595	-0.024427	0.063463	-0.051687	0.062021	0.058753	0.052744	-0.045037	0.943034	-0.429177	0.127667	0.059599	1.01233	26.1788	88.1024	0.195333	0.327333	0.304	0.173333	0.256667	0.245	0.255667	0.242667	0.090667	0.104667	0.145667	0.181667	0.099333	0.074	0.166	0.138
T8	62	8062	3.35	0.46	0.175	0.085	0.018	0.193	0.067	0.043	0.217	0.15	0.12	0.00811	0.004899	-0.013052	0.052641	-0.05507	0.049608	0.08416	0.044798	-0.204986	0.867189	-0.386806	0.241165	0.049122	0.687697	44.525	86.9608	0.195739	0.342876	0.292277	0.169108	0.255326	0.238682	0.273302	0.23269	0.084887	0.110852	0.145473	0.197403	0.093209	0.075899	0.170439	0.121838
T8	63	8063	3.35	0.46	0.183	0.077	0.0097	0.1927	0.0673	0.043	0.217	0.1497	0.0647963	-0.016959	0.01505	0.000505	0.047923	-0.026675	0.041973	-0.006861	0.031953	-0.240816	0.664934	-0.146516	0.178822	0.041147	0.482537	64.9775	88.3875	0.180699	0.357737	0.318136	0.143428	0.240266	0.22995	0.271215	0.258569	0.073544	0.107155	0.156739	0.200998	0.073211	0.070216	0.166722	0.151414
T8	64	8064	3.35	0.51	0.055	0.205	0.138	0.193	0.067	0.043	0.217	0.15	0.92	0.335278	-0.035439	-0.011863	0.029096	-0.294371	0.023738	-0.066266	0.022957	0.328577	0.283027	0.003248	0.055812	0.025411	0.184023	0	81.6462	0.223369	0.25466	0.295273	0.226698	0.225033	0.255659	0.225699	0.293609	0.116178	0.10719	0.158788	0.095872	0.096871	0.129827	0.108855	0.186418
T8	65	8065	3.35	0.51	0.085	0.175	0.108	0.193	0.067	0.043	0.217	0.15	0.72	0.268328	-0.058191	-0.026454	0.069757	-0.626357	0.050672	-0.082829	0.044461	0.602017	1.22953	0.214484	-0.231683	0.056007	0.893997	0	81.393	0.15835	0.301397	0.387891	0.152362	0.229874	0.245176	0.208583	0.316367	0.087824	0.070526	0.178643	0.122754	0.066534	0.085828	0.142049	0.245842
T8	66	8066	3.35	0.51	0.115	0.145	0.078	0.193	0.067	0.043	0.217	0.15	0.52	0.136725	-0.065617	-0.030504	0.080314	-0.180987	0.079865	0.192567	0.065314	0.229444	1.63464	-0.415426	-0.159362	0.075486	1.62398	4.55067	86.733	0.152796	0.325233	0.345872	0.176099	0.250999	0.268642	0.23269	0.24767	0.071904	0.080892	0.165113	0.16012	0.103529	0.07257	0.179095	0.166778
T8	67	8067	3.35	0.51	0.145	0.115	0.048	0.193	0.067	0.043	0.217	0.15	0.32	0.030243	-0.02912	-0.027045	0.061675	0.053882	0.063034	0.032332	0.055625	-0.084323	1.00242	-0.574236	-0.095963	0.060197	1.03276	32.829	88.016	0.18276	0.326094	0.293685	0.197461	0.221851	0.26562	0.257935	0.254594	0.06415	0.11861	0.143669	0.182426	0.121951	0.07551	0.157701	0.135984
T8	68	8068	3.35	0.51	0.161	0.099	0.032	0.193	0.067	0.043	0.217	0.15	0.213333	0.020379	-0.008957	-0.02016	0.058854	-0.115092	0.055797	0.032479	0.053326	-0.202544	1.0144	-0.82246	0.187122	0.056038	0.894969	37.0735	87.5249	0.20453	0.332445	0.298801	0.164224	0.261159	0.239174	0.257495	0.242172	0.075283	0.129247	0.124917	0.207528	0.114257	0.049967	0.185876	0.112925
T8	69	8069	3.35	0.51	0.175	0.085	0.018	0.193	0.067	0.043	0.217	0.15	0.12	-0.012546	0.016252	-0.00356	0.047322	-0.052177	0.04547	-0.01719	0.040937	-0.258606	0.753252	-0.431986	0.09897	0.044657	0.568357	60.4432	91.3404	0.212646	0.330782	0.292512	0.16406	0.250915	0.24426	0.250582	0.254243	0.067887	0.144759	0.140765	0.190017	0.103494	0.060566	0.183028	0.109484
T8	70	8070	3.35	0.51	0.183	0.077	0.0097	0.1927	0.0673	0.043	0.217	0.1497	0.0647963	-0.03548	0.04354	0.008099	0.042511	-0.189388	0.037693	0.022988	0.028159	-0.166767	0.463739	-0.134157	0.101087	0.03661	0.381983	79.6548	90.3151	0.203925	0.322355	0.296075	0.177645	0.241184	0.243846	0.256154	0.258816	0.090153	0.113772	0.151697	0.170659	0.092149	0.085496	0.151031	0.145043
T8	71	8071	3.35	0.56	0.055	0.205	0.123	0.178	0.082	0.043	0.217	0.135	0.911111	0.330289	-0.019309	0.003889	0.036297	-0.372118	0.022569	-0.011818	0.028558	0.517103	0.378583	0.036505	0.059251	0.029678	0.251025	0	81.5997	0.194039	0.257134	0.328789	0.220038	0.254597	0.240013	0.237159	0.268231	0.103995	0.090044	0.152822	0.104312	0.087191	0.132847	0.150602	0.178186
T8	72	8072	3.35	0.56	0.085	0.175	0.093	0.178	0.082	0.043	0.217	0.135	0.688889	0.215107	-0.042488	0.011658	0.101123	-0.504309	0.055756	-0.148205	0.064313	0.501938	2.64299	0.587926	-0.941437	0.076312	1.65972	2.58234	88.6235	0.11976	0.321025	0.434132	0.125083	0.210579	0.273786	0.172322	0.343313	0.056554	0.063207	0.204258	0.116766	0.069528	0.055556	0.154025	0.280106
T8	73	8073	3.35	0.56	0.115	0.145	0.063	0.178	0.082	0.043	0.217	0.135	0.466667	0.05084	-0.064056	0.018006	0.073468	0.14013	0.068476	-0.078187	0.06787	0.006388	1.48357	0.096568	-0.170222	0.069983	1.39583	25.1243	86.733	0.178155	0.331002	0.295038	0.195804	0.224109	0.2664	0.260406	0.249084	0.084582	0.093573	0.166167	0.164835	0.100233	0.095571	0.139527	0.155511
T8	74	8074	3.35	0.56	0.13	0.13	0.048	0.178	0.082	0.043	0.217	0.135	0.355556	0.016064	-0.056248	0.010175	0.066507	0.101859	0.065395	-0.176572	0.064525	-0.098336	1.25224	-0.424594	0.067483	0.065481	1.222	43.3109	88.6974	0.183178	0.341423	0.287566	0.187832	0.222074	0.266955	0.262301	0.24867	0.072806	0.110372	0.155918	0.185505	0.111037	0.076795	0.149269	0.138298
T8	75	8075	3.35	0.56	0.145	0.115	0.033	0.178	0.082	0.043	0.217	0.135	0.244444	-0.015232	-0.011841	0.016264	0.047845	0.008717	0.051878	-0.229939	0.055685	-0.143291	0.639581	-0.550523	-0.006604	0.051901	0.767717	64.4318	87.5912	0.215856	0.32545	0.266489	0.192205	0.231179	0.249833	0.267821	0.251166	0.081612	0.134244	0.136576	0.188874	0.113258	0.078947	0.149567	0.116922
T8	76	8076	3.35	0.56	0.159	0.101	0.019	0.178	0.082	0.043	0.217	0.135	0.140741	-0.027882	0.010655	0.035607	0.040095	-0.134434	0.03895	-0.053362	0.037074	-0.043748	0.403777	-0.344756	-0.179327	0.038727	0.427428	75.9401	86.2058	0.206645	0.296013	0.275748	0.221595	0.196013	0.282392	0.235216	0.286379	0.053821	0.152824	0.122924	0.17309	0.159468	0.062126	0.142193	0.133555
T8	77	8077	3.35	0.56	0.17	0.09	0.0082	0.1782	0.0818	0.043	0.217	0.1352	0.0606509	-0.030541	0.020499	0.038808	0.035824	0.051934	0.031226	-0.008503	0.029834	-0.155883	0.437902	-0.285398	-0.001315	0.032396	0.299102	81.9097	88.8337	0.206127	0.332667	0.270729	0.190476	0.214452	0.273393	0.24975	0.262404	0.055278	0.150849	0.140526	0.192141	0.132867	0.057609	0.159174	0.111555
T8	78	8078	3.35	0.61	0.055	0.205	0.0944	0.1494	0.1106	0.043	0.217	0.1064	0.887218	NaN	NaN	NaN	NaN	NaN	NaN	NaN	NaN	NaN	0.359894	-0.144658	0.234205	NaN	NaN	NaN	NaN	0.211333	0.279667	0.300333	0.208667	0.321333	0.22	0.268333	0.190333	0.107	0.104333	0.108667	0.171	0.111333	0.097333	0.214333	0.086
T8	79	8079	3.35	0.61	0.07	0.19	0.079	0.149	0.111	0.043	0.217	0.106	0.745283	0.292978	0.01235	-0.000847	0.059289	-0.812889	0.038296	0.154977	0.045799	0.611263	1.01072	-0.139481	0.240489	0.048577	0.672534	0	78.7234	0.174434	0.274757	0.378964	0.171845	0.32233	0.183495	0.263107	0.231068	0.083819	0.090615	0.120065	0.154693	0.06343	0.108414	0.238511	0.140453
T8	80	8080	3.35	0.61	0.085	0.175	0.064	0.149	0.111	0.043	0.217	0.106	0.603774	0.202637	0.003067	0.0135	0.092225	-0.568653	0.05615	0.043859	0.070059	0.611909	2.57821	0.312531	-0.291076	0.074311	1.57381	2.26337	80.7309	0.120626	0.335222	0.412196	0.131956	0.235588	0.250916	0.216261	0.297234	0.047318	0.073309	0.19027	0.144952	0.060646	0.07131	0.188271	0.223925
T8	81	8081	3.35	0.61	0.1	0.16	0.049	0.149	0.111	0.043	0.217	0.106	0.462264	0.087614	-0.038433	0.051941	0.0933	-0.179269	0.071853	0.126126	0.09199	0.281544	3.5968	1.64985	-1.06132	0.086274	2.12134	19.1354	96.8831	0.108759	0.365353	0.384891	0.140996	0.183328	0.317161	0.189189	0.310322	0.072289	0.03647	0.250081	0.115272	0.067079	0.073917	0.111039	0.273852
T8	82	8082	3.35	0.61	0.115	0.145	0.034	0.149	0.111	0.043	0.217	0.106	0.320755	NaN	NaN	NaN	NaN	NaN	NaN	NaN	NaN	NaN	1.59136	1.45072	-0.293974	NaN	NaN	NaN	NaN	0.177517	0.364765	0.284564	0.173154	0.24396	0.252013	0.285906	0.218121	0.12651	0.051007	0.186577	0.178188	0.065436	0.107718	0.11745	0.167114
T8	83	8083	3.35	0.61	0.13	0.13	0.019	0.149	0.111	0.043	0.217	0.106	0.179245	-0.017896	-0.105036	0.100743	0.055503	0.061507	0.085021	0.251891	0.060266	-0.270861	0.460882	1.25455	0.857114	0.068169	1.3244	64.3678	95.6044	0.249672	0.272751	0.243902	0.233674	0.312615	0.21348	0.292945	0.18096	0.182796	0.066876	0.143719	0.129032	0.069761	0.163913	0.129819	0.114083
T8	84	8084	3.35	0.61	0.14	0.12	0.009	0.149	0.111	0.043	0.217	0.106	0.0849057	-0.02447	-0.076183	0.052844	0.055949	0.19577	0.09497	-0.027719	0.044264	-0.102705	0.177952	0.970094	1.38549	0.068578	1.34035	68.734	94.2169	0.239722	0.256046	0.232769	0.271463	0.300484	0.172914	0.354595	0.172007	0.176239	0.063482	0.113362	0.142684	0.059553	0.211911	0.124244	0.108525
T8	85	8085	3.35	0.66	0.055	0.205	0.135	0.19	0.07	0.043	0.217	0.147	0.918367	0.353275	0.018205	-0.012132	0.024183	-0.023625	0.022187	0.372073	0.020735	0.248637	0.167207	0.100219	0.289101	0.022413	0.143171	0	84.7787	0.247796	0.236546	0.255701	0.259957	0.298875	0.222864	0.273639	0.204621	0.129219	0.118577	0.09851	0.138036	0.124354	0.135604	0.169656	0.086044
T8	86	8086	3.35	0.66	0.085	0.175	0.105	0.19	0.07	0.043	0.217	0.147	0.714286	0.278341	0.023568	-0.033277	0.061573	-0.431754	0.05256	0.243543	0.042395	0.464152	0.908377	0.121525	0.588276	0.05276	0.793344	0	84.6487	0.172754	0.287246	0.381739	0.158261	0.327536	0.191014	0.254493	0.226957	0.111594	0.061159	0.123188	0.164058	0.067826	0.090435	0.215942	0.165797
T8	87	8087	3.35	0.66	0.115	0.145	0.075	0.19	0.07	0.043	0.217	0.147	0.510204	0.139703	0.034347	-0.026745	0.082908	-0.142763	0.075536	0.069541	0.072138	0.207202	2.17127	0.75041	0.14565	0.076992	1.6894	4.83614	96.8269	0.150448	0.317578	0.361755	0.170219	0.253321	0.240346	0.247451	0.258882	0.079086	0.071362	0.176398	0.14118	0.063948	0.106271	0.174235	0.187519
T8	88	8088	3.35	0.66	0.13	0.13	0.06	0.19	0.07	0.043	0.217	0.147	0.408163	0.068772	0.005688	-0.001319	0.074554	0.016062	0.07931	0.173653	0.076852	0.119264	1.91031	1.31178	-0.6247	0.07693	1.68669	19.3526	97.2213	0.177972	0.323371	0.327401	0.171256	0.209537	0.294493	0.200134	0.295836	0.09268	0.085292	0.212223	0.111148	0.08227	0.088986	0.116857	0.210544
T8	89	8089	3.35	0.66	0.145	0.115	0.045	0.19	0.07	0.043	0.217	0.147	0.306122	0.003711	-0.076169	0.062676	0.05685	0.071013	0.066191	0.225545	0.071049	-0.234234	0.967904	1.17478	0.067624	0.064965	1.20281	48.2205	95.6609	0.222966	0.310345	0.267492	0.199197	0.242049	0.279879	0.229662	0.24841	0.130231	0.092735	0.199197	0.111148	0.080683	0.118514	0.111818	0.155675
[truncated: 1,969 more rows]
[truncated: 30 more columns]
