# Supplementary material for: Mean flow and turbulence structure over exposed roots on a forested floodplain: Insights from a controlled laboratory experiment
Source: PLoS One. 2020 Feb 26;15(2):e0229306. doi: 10.1371/journal.pone.0229306 (PMC7043746; doi:10.1371/journal.pone.0229306)
Supplement: S1 File — (ZIP) [file pone.0229306.s001.zip › data_and_scripts/ReH0Plots_PlosOne.m]

clear

% below you will find a basic set of paragraphs of code 
% this code will allow you to reproduce the Reynolds stress analysis 
% and the H0 analysis (when adjusted) as found in the 
% Reesink et al. (2020) paper on floodplain flow

%%%%%%%%%%%%%%%%%%%%%%%%%%%%%%%%%%%%%%%%%%%%%%%%%%%%%%%%%%%%%%%%%%%%%%%%%%%
%% LOAD DATA
%%%%%%%%%%%%%%%%%%%%%%%%%%%%%%%%%%%%%%%%%%%%%%%%%%%%%%%%%%%%%%%%%%%%%%%%%%%

DATA=xlsread('FlowDataSummary_QAd.xls');
[r,c]=size(DATA); 
DATA=DATA(295:r,1:45); %cuts out the upstream section
nr=cumsum([1;diff(DATA(:,4))~=0]); % nr is the 2D grid number, and indicates where velocity profiles exist 
D=[nr,DATA(:,3)-2,DATA(:,4),DATA(:,6),DATA(:,9),log10(DATA(:,6)-DATA(:,9)),...
    DATA(:,14),DATA(:,15),DATA(:,16),...
    (DATA(:,14).^2+DATA(:,15).^2+DATA(:,16).^2).^0.5, DATA(:,23)]; % 14 = U, 15 = V, 16 = W  % 17 = Urms, 18 = Uskew, 19 = Vrms, 20 = Vskew, 21 = Wrms, 22 = Wskew % 23 = Rey_Str1(Pa), % 27 = TKE(Pa)
D(any(isnan(D),2),:)=[]; %currently: [1.x-y-nr 2.X 3.Y 4.Z 5.BED 6.LogH 7.U 8.V 9.W 10.UA 11.RE] 
%%
% individual variables
NR=D(:,1);maxnr=max(NR)
X=D(:,2); minx=min(X); maxx=max(X);
Y=D(:,3); miny=min(Y); maxy=max(Y);
Z=D(:,4); minz=min(Z); maxz=max(Z);
BED=D(:,5);    LOGH=D(:,6);   
U=D(:,7);      V=D(:,8);     W=D(:,9);    UA=D(:,10);
RE=D(:,11); 

%% data for subsampling and filtering
temp=TriScatteredInterp(X,Y,NR); 
NR2D=temp(xx,yy); %% 2D , or x-y-nr - number of velocity profile


%% 2D BED profile
[xx,yy]=meshgrid(minx:0.1:maxx, miny:0.05:maxy);%[XX,YY,ZZ]=meshgrid(minx:0.1:maxx, miny:0.05:maxy, minz:0.005:maxz);
temp=TriScatteredInterp(X,Y,BED); 
BASE=temp(xx,yy);

%% 
%rr=[];
R=[];
for n=1:maxnr;
    MSK=NR==n;
    x=X(MSK); y=Y(MSK);z=Z(MSK);%N=numel(re);
    re=RE(MSK); logh=LOGH(MSK); 
    r2=corrcoef(re,logh); 
    r3=corrcoef(re,z); 
    if sum(MSK)~=0;
        R=[R;n,x(1,1),y(1,1),z(1,1),r2(1,2),r3(1,2)];
    else
        [num2str(n) ' has no data']
    end
end
%% interpolation
temp=TriScatteredInterp(R(:,2),R(:,3),R(:,5)); 
R2map=temp(xx,yy);
temp=TriScatteredInterp(R(:,2),R(:,3),R(:,6)); 
R3map=temp(xx,yy);
%% colourmap
cmap=[flipud(bone);hot];
%%
subplot(2,1,1)
surf(xx,yy,BASE,R2map)
title('correlation coefficient reynolds-logarithmic height')
axis tight equal
colormap(cmap),colorbar('East')

subplot(2,1,2)
surf(xx,yy,BASE,R3map), 
title('correlation coefficient reynolds-linear height')
axis tight equal
colorbar('East')

%%%%%%%%%%%%%%%%%%%%%%%%%%%%%%%%%%%%%%%%%%%%%%%%%%%%%%%%%%%%%%%%%%%%%%%%%%%
%% calculation of reynolds stress at bed based on simple interpolation scheme
%%%%%%%%%%%%%%%%%%%%%%%%%%%%%%%%%%%%%%%%%%%%%%%%%%%%%%%%%%%%%%%%%%%%%%%%%%%
%% 3D matrices - UU
TEMP=[X Y Z RE]; TEMP(any(isnan(TEMP),2),:)=[];
Funct = scatteredInterpolant(TEMP(:,1),TEMP(:,2),TEMP(:,3),TEMP(:,4));
RE0 = Funct(xx,yy,BASE);

%%%%%%%%%%%%%%%%%%%%%%%%%%%%%%%%%%%%%%%%%%%%%%%%%%%%%%%%%%%%%%%%%%%%%%%%%%%
%% calculation of shear velocity for further comparison
Ustar=[];
for n=1:maxnr;
    MSK=NR==n;
    u=U(MSK); logh=LOGH(MSK); 
    p=polyfit(logh,u,1);
    taobed=1000*((p(1)*0.41).^2);
    shearvel=(p(1)*0.41);
    roughnessheight=exp(-p(2)/p(1));
    if sum(MSK)~=0;
        Ustar=[Ustar;n,x(1,1),y(1,1),z(1,1),taobed,shearvel,roughnessheight];
    else
        [num2str(n) ' has no data']
    end
end
