# Supplementary material for: Mean flow and turbulence structure over exposed roots on a forested floodplain: Insights from a controlled laboratory experiment
Source: PLoS One. 2020 Feb 26;15(2):e0229306. doi: 10.1371/journal.pone.0229306 (PMC7043746; doi:10.1371/journal.pone.0229306)
Supplement: S1 File — (ZIP) [file pone.0229306.s001.zip › data_and_scripts/velocity_data/ReynoldsStressCalculator_Arjan.m]

% THIS SCRIPT COMPUTES REYNOLDS STRESS PARAMETERS BASED ON A TIME SERIES OF FLOW DATA (E.G. AS ACQUIRED FROM AN ADV OR ECM PROBE)

rho = 1000.0; % Fluid density

Nmin = input('Enter the lowest (minimum) file identifier (Nmin) of data files to be processed > '); % Prompt to enter number of data files
Nmax = input('Enter the highest (maximum) file identifier (Nmax) of data files to be processed > '); % Prompt to enter number of data files
Nfiles = (Nmax-Nmin)+1;

U_output_data_col = 2; % Assign the U time series to the correct file column number - take care to ensure this is correct
V_output_data_col = 3; % Assign the V time series to the correct file column number - take care to ensure this is correct
W_output_data_col = 4; % Assign the W time series to the correct file column number - take care to ensure this is correct

rand('state',sum(100*clock))
time=clock;
start=time(:,4:6);

for i = Nmin:Nmax;
    
    istring=int2str(i);%take into account extra zeros
    if (i<10) istring=['0',istring]; end%take into account extra zeros in file name (add 2 zeros)
    if (i<100) istring=['0',istring]; end%take into account extra zeros
    fname = ['t21_',istring,'_replaced.csv'];  % Take care to edit the filename prefix accordingly here   
    fid = fopen(fname, 'r'); %open file 
    data_headers = 9; % Take care to edit the number of rows of (text) column headers in input data files (must be same for all files)
%    tempvalues = textscan(fid, '', 'delimiter','/ :,;', 'emptyvalue',nan,'headerlines', data_headers); %read in data: all possible delimiter types 
%    tempvalues = textscan(fid, '', 'delimiter','/:,;', 'emptyvalue',nan,'headerlines', data_headers); %read in data: all possible delimiter types 
    tempvalues = textscan(fid, '', 'delimiter',';', 'emptyvalue',nan,'headerlines', data_headers); %read in data: all possible delimiter types 
    ui=tempvalues{U_output_data_col}; 
    vi=tempvalues{V_output_data_col}; 
    wi=tempvalues{W_output_data_col}; 
    fclose(fid); % close the data file
    
    Unans=isnan(ui); %Detects the Nan (i.e. blank) values in the array ui
    Numnans=sum(Unans); %Sums to calculate the total number of blank values in the data file
    
    size_data=size(ui);
    data_rows=size_data(1,1); % Determines total number of data rows in the data file (i.e. including blank values returned as NaN's)
    actual_data_rows=data_rows-Numnans; % Determine number of rows of the ADV data file that have velocity measurements
    
% Convert WINADV file units from cm/s to m/s (comment out these lines if this step not necessary)

    ui2=ui/100;  % Convert streamwise velocities from cm/s to m/s
    vi2=vi/100;  % Convert transverse velocities from cm/s to m/s
    wi2=wi/100;  % Convert vertical velocities from cm/s to m/s
  
% First order moments of the three velocity time series (excluding blank values which are returned as NaN's by the code in lines 25-27)   
    
    U(i) = nanmean(ui2); % Time-averaged streamwise velocity
    V(i) = nanmean(vi2); % Time-averaged transverse velocity
    W(i) = nanmean(wi2); % Time-averaged vertical velocity

% Addition of sizes by Arjan Based on Rich Hardy's Quadrant script
    %assuming that ui2 is a 1 x 1 x n matrix of velocity data
    ui2var=var(ui2); % variance of streamwise velocity
    vi2var=var(vi2); % variance of streamwise velocity
    wi2var=var(wi2); % variance of streamwise velocity
    ui2std=std(ui2); % variance of streamwise velocity
    vi2std=std(vi2); % variance of streamwise velocity
    wi2std=std(wi2); % variance of streamwise velocity    
    
% initialise quadrant and octant counters

    numquad1uw = 0;
    numquad2uw = 0;
    numquad3uw = 0;
    numquad4uw = 0;
    numquad1uv = 0;
    numquad2uv = 0;
    numquad3uv = 0;
    numquad4uv = 0;
    numquad1uwh = 0;
    numquad2uwh = 0;
    numquad3uwh = 0;
    numquad4uwh = 0;
    numquad1uvh = 0;
    numquad2uvh = 0;
    numquad3uvh = 0;
    numquad4uvh = 0;
%     numoct1 = 0;
%     numoct2 = 0;
%     numoct3 = 0;
%     numoct4 = 0;
%     numoct5 = 0;
%     numoct6 = 0;
%     numoct7 = 0;
%     numoct8 = 0;
    
% Reynolds decomposition gives instantaneous deviation from mean velocity

    for k = 1:data_rows;
        
        uprime(k) = ui2(k) - U(i); % Instantaneous deviation of u-velocity from mean
        vprime(k) = vi2(k) - V(i); % Instantaneous deviation of v-velocity from mean
        wprime(k) = wi2(k) - W(i); % Instantaneous deviation of w-velocity from mean
        Re1(k)= -rho*uprime(k)*wprime(k); % Instantaneous Reynolds Stress
        Re2(k)= -rho*vprime(k)*wprime(k); % Instantaneous Reynolds Stress - component
        Re3(k) = -rho*uprime(k)*vprime(k); % Instantaneous Reynolds Stress - component
        Re4(k)= -rho*uprime(k)*uprime(k); % TEST
        Re5(k)=-rho*vprime(k)*vprime(k); % TEST
        Re6(k)= -rho*wprime(k)*wprime(k); % TEST
        
% Assign the instantaneous deviations from mean velocity to octants and quadrants       
        
% Quadrants in the u-w plane without a hole
if (uprime(k)) > 0 && (wprime(k)) > 0 
    numquad1uw=numquad1uw+1;
elseif (uprime(k)) < 0 && (wprime(k)) > 0 
    numquad2uw=numquad2uw+1;
elseif (uprime(k)) > 0 && (wprime(k)) < 0 
    numquad3uw=numquad3uw+1;
elseif (uprime(k)) < 0 && (wprime(k)) < 0 
    numquad4uw=numquad4uw+1;
end
% New addition by Arjan following Rich Hardy's Quadrant script
% Quadrants in the u-w plane with a 'hole' 
%holev=ui2var.*wi2var; % hole based on multiplier of variance
holes=ui2std.*wi2std; % hole based on multiplier of standard deviation
holesize=2; %multiplier for hole size, typical choice 2
holeUW=holes*holesize; % choose one! commonly used: standard deviation
if (uprime(k)) > 0 && (wprime(k)) > 0 && (abs((uprime(k)).*(wprime(k))))>=holeUW
    numquad1uwh=numquad1uwh+1;
elseif (uprime(k)) < 0 && (wprime(k)) > 0 && (abs((uprime(k)).*(wprime(k))))>=holeUW
    numquad2uwh=numquad2uwh+1;
elseif (uprime(k)) > 0 && (wprime(k)) < 0 && (abs((uprime(k)).*(wprime(k))))>=holeUW
    numquad3uwh=numquad3uwh+1;
elseif (uprime(k)) < 0 && (wprime(k)) < 0 && (abs((uprime(k)).*(wprime(k))))>=holeUW
    numquad4uwh=numquad4uwh+1;
end

% Quadrants in the u-v plane
holev=ui2var.*vi2var; % hole based on multiplier of variance
holes=ui2std.*vi2std; % hole based on multiplier of standard deviation
holesize=2; %multiplier for hole size, typical choice 2
holeUV=holes*holesize; % choose one! commonly used: standard deviation
if (uprime(k)) > 0 && (vprime(k)) < 0 && (abs((uprime(k)).*(vprime(k))))>=holeUV
    numquad1uv=numquad1uv+1;
elseif (uprime(k)) < 0 && (vprime(k)) < 0 && (abs((uprime(k)).*(vprime(k))))>=holeUV
    numquad2uv=numquad2uv+1;
elseif (uprime(k)) < 0 && (vprime(k)) > 0 && (abs((uprime(k)).*(vprime(k))))>=holeUV
    numquad3uv=numquad3uv+1;
elseif (uprime(k)) > 0 && (vprime(k)) > 0 && (abs((uprime(k)).*(vprime(k))))>=holeUV
    numquad4uv=numquad4uv+1;
end

% Quadrants in the u-v plane
if (uprime(k)) > 0 && (vprime(k)) < 0 
    numquad1uv=numquad1uv+1;
elseif (uprime(k)) < 0 && (vprime(k)) < 0 
    numquad2uv=numquad2uv+1;
elseif (uprime(k)) < 0 && (vprime(k)) > 0 
    numquad3uv=numquad3uv+1;
elseif (uprime(k)) > 0 && (vprime(k)) > 0 
    numquad4uv=numquad4uv+1;
end

% % Octants (following Keylock, 2001)
% if (uprime(k)) > 0 && (vprime(k)) < 0 && (wprime(k)) > 0      
%     numoct1=numoct1+1;
% elseif (uprime(k)) > 0 && (vprime(k)) > 0 && (wprime(k)) > 0  
%     numoct2=numoct2+1;
% elseif (uprime(k)) < 0 && (vprime(k)) < 0 && (wprime(k)) > 0  
%     numoct3=numoct3+1;
% elseif (uprime(k)) < 0 && (vprime(k)) > 0 && (wprime(k)) > 0  
%     numoct4=numoct4+1;
% elseif (uprime(k)) < 0 && (vprime(k)) < 0 && (wprime(k)) < 0  
%     numoct5=numoct5+1;
% elseif (uprime(k)) < 0 && (vprime(k)) > 0 && (wprime(k)) < 0  
%     numoct6=numoct6+1;
% elseif (uprime(k)) > 0 && (vprime(k)) < 0 && (wprime(k)) < 0  
%     numoct7=numoct7+1;
% elseif (uprime(k)) > 0 && (vprime(k)) > 0 && (wprime(k)) < 0  
%     numoct8=numoct8+1;
% end
    
    end
    
% Time-averaged Reynolds Stresses

    TauRe1(i) = nanmean(Re1); % (Dimensions M L^-1 T^-2; Units = Pa)
    TauRe2(i) = nanmean(Re2); % (Dimensions M L^-1 T^-2; Units = Pa)
    TauRe3(i) = nanmean(Re3); % (Dimensions M L^-1 T^-2; Units = Pa)
    
    TauRe4(i) = nanmean(Re4); % (Dimensions M L^-1 T^-2; Units = Pa)
    TauRe5(i) = nanmean(Re5); % (Dimensions M L^-1 T^-2; Units = Pa)
    TauRe6(i) = nanmean(Re6); % (Dimensions M L^-1 T^-2; Units = Pa)

%Calculate quadrant characteristics: overall amount of time spent in each quadrant (i.e. % contribution to Reynolds Stress)

%Quadrant characteristics for u-w plane (classic quadrant analysis)

quad1_uwplane(i) = numquad1uw/data_rows;% Quadrant contribution to Reynolds stress in uw plane: Outward interaction (-ve contribution to Reynolds Stress)
quad2_uwplane(i) = numquad2uw/data_rows;% Quadrant contribution to Reynolds stress in uw plane: Ejection (+ve contribution to Reynolds Stress)
quad3_uwplane(i) = numquad3uw/data_rows;% Quadrant contribution to Reynolds stress in uw plane: Inward interaction (-ve contribution to Reynolds Stress)
quad4_uwplane(i) = numquad4uw/data_rows;% Quadrant contribution to Reynolds stress in uw plane: Sweep (+ve contribution to Reynolds Stress)
check_uwplane(i) = quad1_uwplane(i) + quad2_uwplane(i) + quad3_uwplane(i) + quad4_uwplane(i); %should sum to unity (excluding stagnant velocity instances)

% Quadrant characteristics for u-v plane

quad1_uvplane(i) = numquad1uv/data_rows;% Quadrant contribution to Reynolds stress in uv plane: Movement is left and downstream (-ve contribution to Reynolds Stress)
quad2_uvplane(i) = numquad2uv/data_rows;% Quadrant contribution to Reynolds stress in uv plane: Movement is left and upstream (+ve contribution to Reynolds Stress)
quad3_uvplane(i) = numquad3uv/data_rows;% Quadrant contribution to Reynolds stress in uv plane: Movement is right and downstream (-ve contribution to Reynolds Stress)
quad4_uvplane(i) = numquad4uv/data_rows;% Quadrant contribution to Reynolds stress in uv plane: Movement is right and upstream (+ve contribution to Reynolds Stress)
check_uvplane(i) = quad1_uvplane(i) + quad2_uvplane(i) + quad3_uvplane(i) + quad4_uvplane(i); %should sum to unity (excluding stagnant velocity instances)

%Calculate octant characteristics: overall amount of time spent in each octant (i.e. % contribution to Reynolds Stress)
%NB: Octant definitions follow Keylock (2001)

Oct1(i) = numoct1/data_rows;% Octant -1
Oct2(i) = numoct2/data_rows;% Octant +1
Oct3(i) = numoct3/data_rows;% Octant -2
Oct4(i) = numoct4/data_rows;% Octant +2
Oct5(i) = numoct5/data_rows;% Octant -3
Oct6(i) = numoct6/data_rows;% Octant +3
Oct7(i) = numoct7/data_rows;% Octant -4
Oct8(i) = numoct8/data_rows;% Octant +4
check_octants(i) = Oct1(i) + Oct2(i) + Oct3(i) + Oct4(i) + Oct5(i) + Oct6(i) + Oct7(i) + Oct8(i); %should sum to unity (excluding stagnant velocity instances)    
    
end

%Create an array 'Results1' to store all the calculated Quadrants and Octants data 
Results1 = zeros(Nfiles,17); % pre-allocate memory to the Results array, Nfiles is the number of processed files
for i = Nmin:Nmax;
%Create a column vector 'C' of the calculated data
C = [i;quad1_uwplane(i);quad2_uwplane(i);quad3_uwplane(i);quad4_uwplane(i);quad1_uvplane(i);quad2_uvplane(i);quad3_uvplane(i);quad4_uvplane(i);Oct1(i);Oct2(i);Oct3(i);Oct4(i);Oct5(i);Oct6(i);Oct7(i);Oct8(i)];
D = reshape(C,1,17); % Reshape the column vector to a row vector
Results1(i,:) = D; % Now over-write the pre-allocated array with the data for each specific file
end

%Create an array 'Results2' to store all the calculated calculated Reynolds Stress data
Results2 = zeros(Nfiles,4); % pre-allocate memory to the Results array, Nfiles is the number of processed files
for i = Nmin:Nmax;
%Create a column vector 'A' of the calculated data
A = [i; TauRe4(i); TauRe5(i); TauRe6(i)];
B = reshape(A,1,4); % Reshape the column vector to a row vector
Results2(i,:) = B; % Now over-write the pre-allocated array with the data for each specific file
end

save Results.mat; % Save the entire workspace into a .mat file with filename as specified here.

% Save the post-processed Reynolds Stress data to a named output data file (.asc file), 
filenm=['Transect_21_ReyStressSummary.asc']; % Edit the text here to name the output file
% Use fopen to open a file in the write (wt) mode and assign it to file identifier 'fid'
fid=fopen(filenm,'wt');
%Write file metadata to 'fid'
fprintf(fid,'Reynolds Stress Statistics - NERC Project 2008\n');  % Edit text here to give sensible file header text
%Write col headers to 'fid' (\t is a tab and \n a new line)
fprintf(fid,'ID\t ReyStress1(Pa)   \t ReyStress2(Pa)  \t Reystress3(Pa)\n'); 
%Write 'Results2' to 'fid', using specified format codes (C language codes).
for i=Nmin:Nmax;
fprintf(fid,'%u\t%f\t%f\t%f\t',Results2(i,:)); %Output data format codes
fprintf(fid,'\n');
end
fclose(fid);

% Save the post-processed quadrants and octants data to a named output data file (.asc file), 
filenm=['Transect_21_QuadrantSummary.asc']; % Edit the text here to name the output file
% Use fopen to open a file in the write (wt) mode and assign it to file identifier 'fid'
fid=fopen(filenm,'wt');
%Write file metadata to 'fid'
fprintf(fid,'Quadrant and Octant Statistics - NERC Project 2008\n');  % Edit text here to give sensible file header text
%Write col headers to 'fid' (\t is a tab and \n a new line)
fprintf(fid,'ID\t Q1_uw   \t Q2_uw  \t Q3_uw  \t Q4_uw  \t Q1_uv  \t Q2_uv  \t Q3_uv  \t Q4_uv  \t Oct-1  \t Oct+1  \t  Oct-2  \t Oct+2  \t Oct-3  \t Oct+3  \t Oct-4  \t Oct+4\n'); 
%Write 'Results1' to 'fid', using specified format codes (C language codes).
for i=Nmin:Nmax;
fprintf(fid,'%u\t%f\t%f\t%f\t%f\t%f\t%f\t%f\t%f\t%f\t%f\t%f\t%f\t%f\t%f\t%f\t%f\t',Results1(i,:)); %Output data format codes
fprintf(fid,'\n');
end
fclose(fid);

time=clock;
stop=time(:,4:6);
start_secs=3600*start(:,1)+60*start(:,2)+start(:,3);
stop_secs=3600*stop(:,1)+60*stop(:,2)+stop(:,3);
takes=stop_secs-start_secs
