# Supplementary material for: Mean flow and turbulence structure over exposed roots on a forested floodplain: Insights from a controlled laboratory experiment
Source: PLoS One. 2020 Feb 26;15(2):e0229306. doi: 10.1371/journal.pone.0229306 (PMC7043746; doi:10.1371/journal.pone.0229306)
Supplement: S1 File — (ZIP) [file pone.0229306.s001.zip › data_and_scripts/velocity_data/t21_001_replaced.csv]

0.02	32.06	-0.63	-0.36
0.06	31.92	0.11	-0.31
0.1	32.48	0.96	-0.51
0.14	31.91	0.47	-0.33
0.18	31.81	0.68	-0.22
0.22	31.83	0.07	-0.67
0.26	31.14	0.75	-0.85
0.3	31.83	1.84	-0.47
0.34	31.81	0.54	-1.24
0.38	31.28	0.06	-1.29
0.42	30.4	-0.16	-1.45
0.46	30.87	-0.57	-1.24
0.5	30.36	-0.11	-0.2
0.54	30.67	0.36	0.24
0.58	31.68	0.87	-0.21
0.62	31.76	0.07	-1.3
0.66	31.25	0.34	-0.51
0.7	32.19	0.66	0.19
0.74	31.38	1.19	0.26
0.78	30.584	0.82628	-0.53569
0.82	30.468	0.958	-0.56867
0.86	30.36	1.0858	-0.59805
0.9	29.78	2.53	-1.08
0.94	29.26	2.11	-1.13
0.98	29.49	0.8	-0.81
1.02	29.95	1.39	-0.44
1.06	29.26	1.01	-0.22
1.1	30.55	1.08	-0.16
1.14	31.02	0.35	-0.39
1.18	30.18	1.31	-0.86
1.22	31.2	0.9	0.09
1.26	30.47	1.3	0.06
1.3	30.56	1.68	0.67
1.34	30.93	0.24	0.79
1.38	31.6	0.62	0.88
1.42	32.72	0.53	0.15
1.46	31.36	0.24	-0.46
1.5	31.09	-0.29	-0.55
1.54	32.18	0.25	-0.27
1.58	31.12	0.01	-0.47
1.62	31.3	0.16	-0.13
1.66	31.13	-0.18	-0.1
1.7	31.05	0.39	-0.48
1.74	32.58	0.75	0.17
1.78	31.84	0.65	-0.96
1.82	31.48	0.6	-0.16
1.86	32.01	0.47	0.54
1.9	32.01	0.73	0.41
1.94	31.48	0.88	-0.5
1.98	32	-0.14	-0.24
2.02	32.57	-0.27	-0.5
2.06	33.44	-0.46	0.32
2.1	32.69	-0.93	0.63
2.14	32.75	-1.24	0.83
2.18	33.05	-1.59	0.03
2.22	32.65	-1.5	0.25
2.26	32.37	-1.47	0.2
2.3	32.77	-0.60778	-0.019946
2.34	32.737	-0.45976	-0.075571
2.38	32.15	1.1	-0.01
2.42	31.53	0.13	-0.06
2.46	31.86	-0.04	0.01
2.5	32.31	0.14	-0.88
2.54	32.42	0.5	-0.67
2.58	33.34	0.03	-0.16
2.62	31.9	0.73	-0.24
2.66	31.28	1.03	0.26
2.7	30.47	1.5	-0.1
2.74	29.68	1.37	0.48
2.78	30.31	0.41	0.58
2.82	28.87	0.97	0.29
2.86	29.43	0.51	1.37
2.9	28.93	0.92	0.28
2.94	28.59	0.57	0.44
2.98	29.37	0.95	1.17
3.02	28.63	1.2	1.07
3.06	30.06	0.99	1.46
3.1	29.71	0.30512	0.37243
3.14	29.77	0.44	-0.41
3.18	30.45	0.53	0.2
3.22	30.15	-0.19	-0.25
3.26	30.89	0.29	0.42
3.3	31.69	-0.95	-0.14
3.34	31.53	-1.52	-0.22
3.38	32.14	-1.41	-0.4
3.42	30.85	-1.29	-0.94
3.46	31.54	-0.39	-1.04
3.5	32.27	-0.36	0.35
3.54	31.8	-0.46	0.38
3.58	31.71	-0.46	0.99
3.62	31.53	-0.56	0.56
3.66	30	0.09	0.03
3.7	31.78	0.62	-0.38
3.74	31.13	-0.5	-0.64
3.78	31.34	0.23	-0.79
3.82	31.97	-0.28	-0.63
3.86	30.82	0.36	-0.32
3.9	33.39	-0.19	0.13
3.94	31.89	-1.56	-0.67
3.98	31.46	-1.06	-0.67
4.02	31.59	-0.38	-0.39
4.06	29.8	-0.28	-0.72
4.1	32.18	0.5	-0.43
4.14	31.39	0.25	-0.61
4.18	30.66	0.8	-0.39
4.22	32.35	1.03	0.53
4.26	31.52	0.02	0.15
4.3	31.71	0.6	-0.27
4.34	31.87	0.5	-0.23
4.38	30.5	0.51	-0.63
4.42	31.87	0.82	-0.74
4.46	31.76	1.18	-0.73
4.5	31.09	0.55	-0.34
4.54	32.22	-0.21	0.56
4.58	31.14	0.19	0.15
4.62	31.31	0.76	0.02
4.66	31.57	-0.07	0.2
4.7	31.51	-0.26	0.64
4.74	31.74	-0.73	0.74
4.78	31.02	0.39	0.56
4.82	33.19	0.88	0.51
4.86	32.55	0.72	0.99
4.9	31.7	0.74	1.35
4.94	31.73	-0.54	1.29
4.98	32.86	0.83	0.43
5.02	32.03	1.83	0
5.06	31.17	1.66	-0.06
5.1	29.7	1.74	-0.34
5.14	29.79	1.81	-0.36
5.18	29.94	1.66	-0.14
5.22	29.97	1.39	-0.52
5.26	30	1.6	0.06
5.3	29.63	1.15	0.85
5.34	31.07	1.39	1.26
5.38	31.01	1.18	1.62
5.42	31.48	1.11	1.77
5.46	30.381	1.7002	0.68069
5.5	30.477	1.7532	0.64964
5.54	30.74	1.45	1.1
5.58	30.37	1.85	1.34
5.62	30.52	2.3	0.14
5.66	31.71	2.07	0.04
5.7	30.76	2.34	-0.25
5.74	30.74	2.09	-0.21
5.78	30.83	1.98	-0.37
5.82	29.78	1.41	-0.51
5.86	30.04	1.41	-0.21
5.9	30.48	1	-0.36
5.94	30.03	1.62	-0.12
5.98	31.17	1.08	-0.16
6.02	30.089	1.2792	0.099746
6.06	29.995	1.1864	0.21757
6.1	29.81	0.87	1.32
6.14	29.84	0.83	0.64
6.18	29.93	0.59	0.49
6.22	30.28	1.35	0.71
6.26	29.62	1.41	-0.07
6.3	29.35	0.67	-0.13
6.34	29.88	0.29	0.46
6.38	29.75	-0.05	0.08
6.42	30.22	1.22	0.17
6.46	30.92	0.04	-0.71
6.5	30.39	-0.28	-1.33
6.54	31.11	0.26	-1
6.58	31.1	0.93	-0.3
6.62	30.47	1.23	0.25
6.66	30.73	1.14	0.48
6.7	30.6	1.06	-0.11
6.74	30.65	1.54	-0.33
6.78	30.84	1.72	-0.4
6.82	30.474	1.12	-0.54541
6.86	28.74	1.35	-0.4
6.9	29.95	1.38	-0.77
6.94	30.29	0.44	-0.71
6.98	30.54	0.66	-0.59
7.02	30.64	0.75	-0.9
7.06	30.92	0.8	-0.63
7.1	30.57	0.39	-0.89
7.14	30.47	0.93	-0.78
7.18	30.74	1.49	-0.79
7.22	30.26	0.45	-0.59
7.26	30.3	0.22	-0.23
7.3	31.11	0.54	-0.3
7.34	31.47	0.84	-0.85
7.38	31.03	0.53	-1.21
7.42	30.86	0.27	-0.86
7.46	31.13	1.33	-0.82
7.5	31.43	0.77	-1.24
7.54	31.42	1	-1.46
7.58	30.49	1.03	-1.52
7.62	31.21	1.11	-1.11
7.66	31.87	1.18	-0.94
7.7	31.76	1.06	-1.34
7.74	31.28	1.23	-1.25
7.78	31.9	0.93	-1.02
7.82	31.89	0.99	-1.54
7.86	32.05	0.61	-1.3
7.9	33.1	0.46	-0.98
7.94	33.23	0.28	-1.19
7.98	33.59	0.08	-0.31
8.02	33.59	-0.5	-0.33
8.06	31.82	-0.31	-0.28
8.1	31.83	-0.17	0.18
8.14	32.4	-0.2	-0.1
8.18	31.76	0.41	-0.28
8.22	31.94	-0.07	-0.42
8.26	30.25	0.12	0.14
8.3	31.06	0.74	0.24
8.34	31.51	-0.41	0.39
8.38	30.45	-0.83	-0.43
8.42	30.62	-1.07	0.08
8.46	30.57	0.07	0.64
8.5	29.8	-1.02	0.22
8.54	31.6	-0.29	-0.16
8.58	31.34	0.24	-0.07
8.62	32.26	-0.1	-0.35
8.66	31.28	-1.01	-0.52
8.7	31.76	-0.09	-0.8
8.74	31.42	-0.4	-1.05
8.78	31.58	0.2	-1.41
8.82	31.93	0.33	-1.23
8.86	31.7	1.1	-1.26
8.9	31.02	0.65	-0.94
8.94	31.92	0.31	-0.94
8.98	30.35	0.93	-1.34
9.02	32.06	0.9	-1.32
9.06	31.66	1.4	-1.28
9.1	30.46	0.65	-1.46
9.14	31.21	0.72	-1.2
9.18	30.79	0.45	-1.24
9.22	32.47	-0.04	-1.03
9.26	32.52	0.18	-0.81
9.3	31.71	0.3	-0.39
9.34	31.71	1.34	0.05
9.38	31.36	1.6	0.42
9.42	31.32	1.72	1.31
9.46	31.2	1.39	1.38
9.5	29.59	1.03	1.06
9.54	29.94	1.27	0.75
9.58	30.18	0.15	-0.07
9.62	29.74	0.08	0.26
9.66	30.15	0.55	-0.22
9.7	29.74	-0.44	-0.97
9.74	30.72	-0.37	-0.18
9.78	31.62	0.78	-0.46
9.82	30.51	0.27	-0.73
9.86	31.12	0.44	-0.27
9.9	31.89	0.7	-0.36
9.94	31.35	1.26	0.02
9.98	29.97	0.91	0.21
10.02	30.46	0.61	-0.29
10.06	29.83	0.59	-0.2
10.1	29.19	-0.23	0.29
10.14	30.11	0.78	0.79
10.18	30.67	-0.01	0.66
10.22	31.18	0.89	0.85
10.26	30.08	-0.1	0.56
10.3	30.48	-1.08	0.17
10.34	30.76	-0.7	0.94
10.38	30.55	0.68	0.83
10.42	31.15	0.27	0.6
10.46	31.31	1.35	0.22
10.5	30.7	1.36	0.38
10.54	31.26	0.74	0.42
10.58	31.5	0.08	0.22
10.62	31.55	0.36	-0.21
10.66	31.26	0.8	-0.26
10.7	30.56	1.13	0.07
10.74	31.12	1.77	-0.17
10.78	32.05	1.45	0.42
10.82	31.67	1.96	0.54
10.86	31.02	1.18	0.71
10.9	32.17	1.72	0.48
10.94	33.25	1.25	0.52
10.98	32.48	0.13	1.22
11.02	32.189	0.7523	0.1511
11.06	32.31	-1.02	-0.09
11.1	33.54	-0.31	0.55
11.14	32.64	0.39	-0.92
11.18	31.18	1	-0.9
11.22	31.99	0.45	-0.65
11.26	31.43	1.15	-0.36
11.3	31.09	1.91	-0.73
11.34	31.97	2.06	-0.59
11.38	31.51	1.59	-0.38
11.42	31.72	1.81	0.28
11.46	31.18	2.51	-0.9
11.5	31.24	2.33	-1.27
11.54	31.26	2.78	-1.16
11.58	30.59	2.84	-1.17
11.62	30.54	2.18	-1.27
11.66	30.68	2.36	-1.41
11.7	30.57	2.7	-1.33
11.74	31.16	1.44	-1
11.78	30.19	0.87	-1.01
11.82	30.32	1.19	-1.41
11.86	29.3	0.89	-1.03
11.9	29.3	0.9	-1.05
11.94	29.77	0.97	-0.43
11.98	29.58	1.28	-0.5
12.02	29.71	0.91	-0.77
12.06	30.48	1.1	-0.55
12.1	30.08	1.36	-0.45
12.14	30.73	1.49	0.18
12.18	29.72	1.1	-0.26
12.22	29.74	0.87	-0.19
12.26	30.4	1.34	0.55
12.3	31.12	1.27	0.06
12.34	31.97	1.31	0.32
12.38	30.88	1.06	-0.1
12.42	30.84	1.49	-0.44
12.46	30.69	1.23	0.15
12.5	30.42	2.25	0
12.54	30.71	1.07	0.1
12.58	31.22	1.13	-0.17
12.62	29.68	0.86	-0.18
12.66	31.27	1.32	0.07
12.7	30.57	1.05	-0.05
12.74	29.86	1.88	-0.52
12.78	31.27	1.81	-0.82
12.82	29.72	0.53	-0.63
12.86	30.61	0.09	-1.11
12.9	30.57	0.43	-0.73
12.94	30.01	0.94	-0.76
12.98	31.53	0.88	-0.19
13.02	29.52	-0.03	0.02
13.06	30.44	1.07	0.2
13.1	30.7	0.45	0.35
13.14	29.55	1.25	0.36
13.18	30.42	1.53	0.01
13.22	29.07	0.97	-0.04
13.26	28.84	0.66	-0.25
13.3	29.42	0.24	0.48
13.34	28.43	0.7	0.55
13.38	29.63	1.55	1
13.42	29.04	1.9	0.29
13.46	28.55	0.78	0.96
13.5	29.7	0.54	0.77
13.54	30.02	0.59	0.82
13.58	30.64	2.05	0.12
13.62	30.15	1.36	-0.7
13.66	29.25	1.5	-0.8
13.7	30.87	2.03	-0.16
13.74	29.51	1.35	-0.83
13.78	30.7	1.52	-0.85
13.82	29.93	2.15	-1.2
13.86	29.45	1.47	-1.4
13.9	30.93	2.01	-0.92
13.94	29.48	1.94	-1.6
13.98	30.75	1.78	-1.32
14.02	31.63	1.98	-1.31
14.06	29.38	0.15	-0.63
14.1	31.13	0.74	-0.57
14.14	30.75	0.15	-0.72
14.18	30.38	-0.05	-0.79
14.22	31.04	-0.42	-0.72
14.26	30.61	-0.42	-0.98
14.3	31.08	-0.25	-0.44
14.34	30.54	0.35	-0.12
14.38	30.2	0.25	-0.86
14.42	31.25	0.16	-0.94
14.46	31.07	0.26	-0.76
14.5	31.34	1.09	-1.26
14.54	30.75	1.25	-1.79
14.58	30.3	2.1	-2.02
14.62	30.89	1.87	-1.4
14.66	31.2	1.3	-0.9
14.7	31.37	0.72	-0.67
14.74	31.98	1.82	-0.56
14.78	30.72	1.69	-1.2
14.82	31.96	2.11	-1.27
14.86	31.89	2.05	-1.12
14.9	31.21	1.32	-0.6
14.94	31.57	0.5	0.03
14.98	30.51	1.92	-0.5
15.02	31.22	1.96	-0.66
15.06	30.82	1.35	-0.5
15.1	31.15	0.57	-0.91
15.14	32.32	1.01	-0.96
15.18	31.69	0.52	-0.91
15.22	32.5	0.61	-0.75
15.26	32.74	0.25	-0.59
15.3	31.83	-0.27	-1.15
15.34	33.35	-0.51	-0.92
15.38	32.29	-0.36	-1.14
15.42	32.58	-0.34	-0.39
15.46	33.48	0.51	0.44
15.5	31.85	0.59	-0.08
15.54	32.93	0.25	-0.33
15.58	32.27	1.05	-0.32
15.62	31.79	0.94	-0.3
15.66	33.39	0.69	0.4
15.7	32.27	0.64	-0.26
15.74	33.02	0.08	0.35
15.78	33.24	-0.35	-0.07
15.82	32.67	-0.51	-0.18
15.86	34.45	-0.98	0.49
15.9	32.6	-0.27	0.61
15.94	32.91	0.49	0.45
15.98	32.77	-0.11	0.59
16.02	32.16	0.54	0.78
16.06	32.35	0.13	0.71
16.1	31.38	1.79	0.23
16.14	30.94	0.9	0.44
16.18	31.69	1.23	0.55
16.22	31.74	1.54	0.03
16.26	32.04	0.18	0.57
16.3	31.53	0.24	0.03
16.34	31.14	0.25	-0.23
16.38	30.72	0.87	-0.31
16.42	30.87	0.02	0.44
16.46	31.69	-0.57	0.93
16.5	31.42	-0.12	0.67
16.54	31.76	-0.52	0.94
16.58	30.92	1.59	0.33
16.62	30.47	0.16	0.05
16.66	31.32	0.4	-0.25
16.7	30.59	1.08	-0.79
16.74	30.55	1.19	-0.48
16.78	31.53	0.76	0.16
16.82	29.96	0.89	0.33
16.86	30.88	1.12	0.72
16.9	30.46	1.39	0.71
16.94	30.99	0.4	0.5
16.98	31.55	0.69	0.9
17.02	30.18	1.16	0.41
17.06	31.46	1.49	0.29
17.1	32.26	1.16	0.09
17.14	31.72	1.52	0.08
17.18	32.37	1.08	-0.11
17.22	31.57	0.77	-0.58
17.26	31.66	1.31	-0.99
17.3	31.52	1.06	-1.3
17.34	31.13	1.7	-1.17
17.38	31.16	1.61	-1.47
17.42	31.4	1.94	-1.05
17.46	31.07	1.03	-0.74
17.5	31.76	0.43	-0.63
17.54	31.57	0.63	-0.23
17.58	32.26	0.29	0.21
17.62	31.74	0.48	0.25
17.66	30.87	0.5	0.47
17.7	31.58	0.62	0.68
17.74	31.44	1.1	0.21
17.78	32.73	1.26	0.68
17.82	32.5	0.6	0.21
17.86	32.01	0.08	0.14
17.9	32.99	-0.25	0.16
17.94	32.21	0.51	-0.1
17.98	32.06	-0.03	-0.22
18.02	31.85	-0.01	-0.07
18.06	31.3	0.15	-0.13
18.1	32.7	0.64	0.15
18.14	31.71	0.91	-0.43
18.18	31.43	0.61	0.39
18.22	31.43	0.62	0.16
18.26	31.13	0.6	-0.27
18.3	30.57	1.14	-0.31
18.34	29.9	1.08	-0.35
18.38	30.35	1.61	-0.34
18.42	31.57	1.36	-0.28
18.46	31.23	1.96	-0.16
18.5	30.9	1.02	0.06
18.54	31.25	1.79	-0.39
18.58	31.23	1.04	-0.09
18.62	31.04	1.17	-0.73
18.66	31.8	1.58	0.11
18.7	32.21	1.43	0.55
18.74	32.34	1.39	0.16
18.78	32.42	1.44	0.19
18.82	32.19	1.06	0.47
18.86	31.99	1.24	0.47
18.9	31.58	1.03	0.61
18.94	30.63	1.13	-0.02
18.98	31.95	0.83	0.71
19.02	32.35	1.97	0.53
19.06	31.76	1.84	-0.25
19.1	32.51	2.15	-0.11
19.14	30.69	2.44	-0.22
19.18	31.11	2.5	-0.93
19.22	31.8	2.77	-1.06
19.26	30.67	2.49	-1.19
19.3	31.4	1.34	-0.85
19.34	31.92	1.18	-0.24
19.38	31.69	1.69	-0.05
19.42	32.12	1.53	-0.38
19.46	31.09	1.88	-0.96
19.5	30.43	1.76	-1.1
19.54	30.23	2.11	-0.45
19.58	29.96	1.88	-0.41
19.62	30.78	1.51	-0.51
19.66	31.13	1.94	-1.19
19.7	30.69	1.03	-0.96
19.74	30.62	0.97	-0.3
19.78	30.98	0.39	-1.11
19.82	32.61	0.25	-1.17
19.86	32.02	0.52	-0.8
19.9	30.87	0.48	-0.27
19.94	32.25	-0.15	-0.6
19.98	30.96	1.24	-1.59
20.02	32.119	0.42064	-1.2582
20.06	32.74	0.31	-1.32
20.1	32.324	0.37773	-1.4648
20.14	32.412	0.36592	-1.5645
20.18	32.489	0.35782	-1.6591
20.22	32.5	1.89	-1.6
20.26	32.77	0.74	-1.79
20.3	32.35	0.39	-1.67
20.34	33.09	0.08	-1.82
20.38	32.94	-0.3	-2.34
20.42	33	-0.1	-2.34
20.46	32.66	0.44	-2.16
20.5	31.84	0.13	-2.03
20.54	33.04	-1.04	-1.9
20.58	32.63	-0.24	-1.79
20.62	32.26	0.36	-1.61
20.66	32.92	0.44	-1.7
20.7	33.32	0.39	-1.29
20.74	32.41	0.43	-1.61
20.78	32.15	-0.22	-1.82
20.82	31.65	-1.09	-1.66
20.86	32.22	-0.27	-2.62
20.9	31.43	-0.22	-2.52
20.94	31.17	-1.11	-2.1
20.98	31.7	-1.29	-1.48
21.02	32.4	-1.13	-0.51
21.06	32.15	-0.92	-0.5
21.1	33.16	-1.79	-0.53
21.14	32.67	-1.3	-0.43
21.18	31.65	-2.09	-0.35
21.22	32.626	-1.4183	-0.34277
21.26	32.638	-1.4574	-0.24945
21.3	32.641	-1.4871	-0.16764
21.34	32.635	-1.508	-0.097105
21.38	32.621	-1.5204	-0.037616
21.42	32.6	-1.5248	0.011057
21.46	33.93	-1.24	-0.07
21.5	32.95	-0.9	0.39
21.54	33.02	-1.04	0.53
21.58	32.74	-1.1	0.14
21.62	33.13	-0.81	0.04
21.66	32.361	-1.4062	0.088849
21.7	32.309	-1.3662	0.068256
21.74	32.256	-1.3217	0.038688
21.78	32.201	-1.2729	0.00037664
21.82	32.147	-1.2204	-0.046449
21.86	32.093	-1.1645	-0.10156
21.9	31.05	-2.11	-0.15
21.94	30.54	-1.91	-0.31
21.98	31.1	-1.82	-0.1
22.02	31.92	-0.66	-0.09
22.06	32.23	-1.08	-1
22.1	32.24	-0.07	-1.11
22.14	32.43	-0.6	-0.51
22.18	31.22	-0.61	-1.24
22.22	31.73	0.11	-1.4
22.26	32.19	-0.06	-0.97
22.3	31.59	-1.15	-0.7
22.34	32.01	-0.37	-1.01
22.38	31.25	-0.52	-1.21
22.42	31.45	-0.57	-0.57
22.46	31.1	-0.36	-0.25
22.5	30.66	-0.43	-0.09
22.54	31.05	-0.31	-0.38
22.58	31.58	-0.53	-0.04
22.62	31.23	0.37	-0.51
22.66	31.06	1.08	-1.83
22.7	30.72	0.73	-1.24
22.74	31.1	0.88	-0.61
22.78	31.2	0.82	-0.44
22.82	30.59	0.3	-0.25
22.86	30.82	-1	0.47
22.9	31.3	-1.17	0.07
22.94	31.19	-0.55	0.42
22.98	31.02	-0.06	-0.46
23.02	31	-0.19	-0.6
23.06	31.41	-0.67	-0.11
23.1	31.5	-1	-0.45
23.14	31.2	-0.15	-0.59
23.18	30.52	-0.55	-0.45
23.22	29.92	-0.46	-0.38
23.26	30.85	0.69	-0.41
23.3	30.25	0.52	-0.52
23.34	30.76	1.25	0.2
23.38	31.14	1.6	-0.35
23.42	30.364	0.16766	-0.36522
23.46	30.314	0.20669	-0.34799
23.5	30.269	0.24537	-0.32664
23.54	30.229	0.28366	-0.30144
23.58	30.193	0.32151	-0.27272
23.62	30.161	0.35887	-0.24077
23.66	30.134	0.3957	-0.2059
23.7	30.42	0.17	0.01
23.74	29.46	-0.17	-0.28
23.78	30.14	0.45	-0.39
23.82	31.09	0.97	-0.01
23.86	29.91	0.75	0.05
23.9	29.1	0.51	0.59
23.94	29.13	0.65	-0.3
23.98	30.042	0.66565	0.14225
24.02	30.044	0.69562	0.18988
24.06	31.11	-0.89	-0.13
24.1	30.053	0.75256	0.28455
24.14	30.06	0.77943	0.331
24.18	30.07	0.80517	0.37644
24.22	30.08	0.82975	0.42058
24.26	30.092	0.8531	0.46312
24.3	30.104	0.87519	0.50376
24.34	30.118	0.89597	0.54219
24.38	29.3	0.95	0.71
24.42	29.77	1.51	1.11
24.46	30.162	0.94999	0.64121
24.5	30.177	0.96508	0.66779
24.54	30.33	-1.63	0.65
24.58	30.17	-0.82	1.42
24.62	30.22	1.0009	0.72402
24.66	30.233	1.0096	0.73392
24.7	31.19	2	-0.15
24.74	30.8	2.43	0.55
24.78	30.53	2.95	0.15
24.82	29.16	2.4	0.72
24.86	30.6	2.1	0.85
24.9	30.36	1	0.63
24.94	30.43	1.05	0.78
24.98	30.65	-0.23	0.99
25.02	29.88	1.04	0.85
25.06	30.48	1.35	0.3
25.1	30.02	0.19	0.82
25.14	30.05	0.15	0
25.18	31.24	1.2	-0.51
25.22	31.79	0.69	-0.31
25.26	31.53	1.44	-0.15
25.3	31.53	0.77	-1.26
25.34	31.37	0.9	-0.37
25.38	31.13	0.74	0.62
25.42	31.3	0.21	-0.6
25.46	31.42	0.37	-0.6
25.5	31.57	0.55	-0.51
25.54	30.37	0.21	-0.83
25.58	31.87	0.13	-1
25.62	31.9	0.73	-1.06
25.66	32.23	1.57	-1.09
25.7	33.09	1.2	-0.54
25.74	32.77	0.49	-0.74
25.78	32.56	0.61	-0.5
25.82	32.74	1.28	-0.94
25.86	33.02	1.6	-0.76
25.9	32.59	0.95	-1.91
25.94	32.803	0.42973	-0.52163
25.98	32.811	0.29948	-0.42291
26.02	32.808	0.17012	-0.32202
26.06	32.56	-0.96	0.96
26.1	32.64	-0.68	-0.56
26.14	32.62	-0.55	0.56
26.18	32.48	-0.88	0.68
26.22	32.95	-0.6	0.25
26.26	32.19	0.02	-0.37
26.3	33.31	0.54	-0.22
26.34	33.08	0.44	0.05
26.38	32.3	0.72	-0.01
26.42	33.51	0.14	0.07
26.46	32.6	0.19	0.12
26.5	32.6	-0.15	0.58
26.54	33.26	0.05	0.8
26.58	32.04	0.18	0.33
26.62	33.1	-0.52	0.38
26.66	31.46	-1.61	0.9
26.7	32.3	-0.69	0.58
26.74	32.64	-0.31	0.31
26.78	33.06	0.56	0.21
26.82	32.634	-0.30714	0.64916
26.86	33.62	-0.57	1.28
26.9	33.01	-0.83	0.6
26.94	32.55	-0.19	0.93
26.98	32.41	0.98	0.23
27.02	32.51	0.25	0.15
27.06	31.56	-0.05	0.35
27.1	31.56	0	0.27
27.14	32.08	0.6	0.04
27.18	31.24	1.13	-0.08
27.22	30.92	1.13	-0.65
27.26	30.63	0.76	-0.69
27.3	31.48	0.25	-0.3
27.34	31.75	0.39	-0.55
27.38	31.1	1.2	-0.29
27.42	31.16	0.31	-0.43
27.46	30.84	0.47	-0.14
27.5	30.17	-0.15	-0.23
27.54	30.99	-0.23	-0.86
27.58	29.72	0.09	-0.79
27.62	29.28	0.28	-0.16
27.66	29.9	1.9	0.41
27.7	30.164	0.97432	-0.87716
27.74	30.152	1.0411	-1.0309
27.78	30.33	2.85	-0.72
27.82	30.178	1.1595	-1.3254
27.86	29.43	2.03	-2.15
27.9	29.99	2.39	-1.8
27.94	30.66	1.29	-1.89
27.98	31.18	1.71	-2.06
28.02	30.86	0.68	-1.56
28.06	31.23	0.3	-1.87
28.1	30.47	0.03	-1.6
28.14	30.61	0.22	-1.48
28.18	31.54	0.4	-1.03
28.22	31.56	0.72	-0.68
28.26	31.35	1.57	-0.34
28.3	31.72	1.3	-1.06
28.34	31.85	1.75	-0.69
28.38	31.36	1.07	-0.97
28.42	31.66	0.63	-0.9
28.46	31.22	0.8	-0.92
28.5	31.73	0.72	-0.78
28.54	31.49	0.37	-0.54
28.58	32.27	0.8	-1.14
28.62	32.19	1.71	-1.17
28.66	31.45	2.74	-1.2
28.7	31.91	2.71	-1.13
28.74	32.01	1.95	-0.86
28.78	32.08	1.35	-1.18
28.82	31.81	2.18	-1.07
28.86	31.12	1.59	-1.4
28.9	31.62	0.78	-1.46
28.94	30.93	1.37	-1.39
28.98	31.5	2.44	-1.26
29.02	31.56	1.85	-0.97
29.06	31.56	1.25	-0.32
29.1	31.8	1.61	-0.67
29.14	31.02	1.03	-0.84
29.18	31.62	1.12	-1.08
29.22	32.6	2.46	-0.8
29.26	32.09	1.7	-0.92
29.3	32.17	1.12	-1.09
29.34	32.71	0.47	-0.98
29.38	32	0.1	-0.63
29.42	32.1	0.1	-0.19
29.46	32.06	0.78	-0.28
29.5	31.11	0.87	-0.59
29.54	31.95	0.18	-0.21
29.58	31.07	1.2	-0.14
29.62	31.11	1.5	0.3
29.66	32.31	1.11	0.42
29.7	30.87	0.66	-0.33
29.74	31.88	1.18	-0.51
29.78	30.77	1.47	-1
29.82	30.92	2.21	-0.97
29.86	31.89	1.86	-0.56
29.9	31.11	1.53	-0.47
29.94	31.11	1.61	-0.53
29.98	31.47	1.16	-0.94
30.02	30.57	1.43	-1.6
30.06	31.79	2.03	-1.76
30.1	31.04	1.02	-1.89
30.14	31.7	1.22	-1
30.18	32.06	2.27	-1
30.22	30.91	0.91	-1.07
30.26	31.87	1.4	-0.54
30.3	31.75	1.25	-1.18
30.34	31.66	0.42	-0.89
30.38	31.29	1.77	-0.57
30.42	31.42	2.63	-0.84
30.46	31.45	2.08	-0.55
30.5	32.09	1.43	-0.61
30.54	31.58	2.63	-0.67
30.58	32.02	1.58	-1.12
30.62	30.26	1.69	-1.96
30.66	31.63	1.09	-1.55
30.7	30.63	1.25	-1.64
30.74	30.56	1.25	-1.88
30.78	31.33	0.94	-1.63
30.82	30.63	0.47	-2.01
30.86	31.39	0.84	-1.61
30.9	31.38	1.42	-1.72
30.94	31.09	0.54	-2.21
30.98	31.38	1.41	-1.83
31.02	30.49	0.71	-1.66
31.06	30.14	0.48	-1.68
31.1	30.48	1.24	-0.97
31.14	29.79	0.67	-0.77
31.18	30.3	0.27	-0.22
31.22	29.71	-0.02	-0.68
31.26	29.71	-0.74	-0.42
31.3	30.83	-0.38	-0.96
31.34	30.79	-0.07	-1.25
31.38	31.39	0.19	-1.18
31.42	31.4	-0.17	-1.33
31.46	29.57	-0.84	-1.19
31.5	30.11	-0.01	-1.25
31.54	28.98	0.41	-1.94
31.58	29.36	0.18	-1.82
31.62	30.32	0.18	-1.3
31.66	30.21	0.01	-1.61
31.7	31	0.61	-1.67
31.74	29.91	0.45	-1.7
31.78	30.38	1.25	-1.15
31.82	30.99	0.83	-0.64
31.86	29.55	1.21	-1.06
31.9	31.71	0.75	-1.14
31.94	29.68	0.73	-1.32
31.98	30.21	0.9	-1.02
32.02	30.79	1.68	-0.76
32.06	29.84	1.19	-1.06
32.1	30.45	1.34	-0.77
32.14	30.38	1.68	-0.87
32.18	29.53	1.48	-1.05
32.22	31.32	2.02	-0.54
32.26	30.54	2.07	-1.19
32.3	30.76	2.08	-0.92
32.34	31.16	2	-0.94
32.38	30.67	2.33	-0.66
32.42	31.83	1.74	-1.09
32.46	30.51	1.2	-0.91
32.5	30.52	0.59	-0.72
32.54	31.63	1.27	-1.14
32.58	30.36	1.05	-1.32
32.62	30.46	1.09	-1.38
32.66	30.2	1.63	-1.56
32.7	29.69	1.95	-1.65
32.74	30.98	1.54	-1.35
32.78	31.33	1.74	-1.4
32.82	31.5	1.64	-1.21
32.86	30.85	1.1	-0.75
32.9	30.59	0.87	-0.62
32.94	31.2	1.06	-0.58
32.98	31.07	1.45	-0.32
33.02	31.55	1.05	-0.13
33.06	31.906	1.2345	-0.98597
33.1	32.049	1.1808	-1.0059
33.14	31.29	1.59	-1.42
33.18	31.73	1.62	-1.02
33.22	32.6	1.43	-1.44
33.26	33.83	0.85	-1.48
33.3	32.9	0.24	-1.84
33.34	33.67	0.21	-1.08
33.38	33.61	0.54	-1.4
33.42	33.03	0.66	-1.72
33.46	32.79	0.82	-1.7
33.5	32.75	0.71	-1.27
33.54	34.19	0.85	-1.25
33.58	32.916	0.40097	-1.472
33.62	31.85	0.03	-1.82
33.66	32.33	0.68	-1.44
33.7	31.69	-0.4	-1.23
33.74	32.8	0.23	-0.96
33.78	32.54	-0.38	-1.32
33.82	32.11	0.25	-1.49
33.86	32.13	0.52	-1.57
33.9	32.16	0.42	-1.52
33.94	32.07	0.57	-1.13
33.98	31.21	0.01	-1.59
34.02	30.92	-0.12	-1.81
34.06	31.83	-0.11	-1.39
34.1	30.71	-0.27	-1.64
34.14	30.32	0.18	-1.83
34.18	30.65	0.26	-2.04
34.22	31.85	0.64	-1.55
34.26	31.69	0.07	-2.05
34.3	31.08	0.79	-1.89
34.34	32.28	1.36	-1.42
34.38	32.11	1.52	-1.35
34.42	31.92	1.66	-1.77
34.46	31.28	0.81	-1.74
34.5	30.37	1.07	-1.41
34.54	30.8	0.1	-0.98
34.58	30.65	0.31	-0.84
34.62	31.2	0.15	-1.26
34.66	30.84	0.07	-1.62
34.7	30.98	-0.12	-1.66
34.74	31.49	-0.69	-1.71
34.78	31.73	-0.28	-1.51
34.82	31.15	-0.89	-1.53
34.86	31.82	-0.86	-1.2
34.9	32.09	0.73	-1.34
34.94	32.14	0.89	-1.52
34.98	31.76	-0.36	-1.3
35.02	31.82	-0.67	-0.75
35.06	31.94	-0.79	-1.17
35.1	31.52	-1.19	-1.5
35.14	32.08	0.45	-1.29
35.18	32.67	0.54	-1.32
35.22	31.47	0.76	-1.58
35.26	31.54	-0.05	-0.86
35.3	30.88	0.34	-0.84
35.34	30.67	0.08	-0.69
35.38	32	0.14	-0.74
35.42	32.38	-0.27	-0.66
35.46	32.8	-0.32	-1.05
35.5	32.31	-0.73	-1.08
35.54	32.75	-0.94	-0.84
35.58	32.8	0.7	-0.62
35.62	31.5	0.22	-1.09
35.66	31.74	-0.11	-1.27
35.7	32.45	-0.03	-0.88
35.74	31.6	-1.07	-0.45
35.78	32.6	0.18	-1.29
35.82	32.12	0.77	-1.17
35.86	31.85	0.36	-0.6
35.9	33.07	0.3	-0.5
35.94	31.92	0.11	-0.8
35.98	32.62	-0.25	-1.12
36.02	32.37	-0.21	-1.15
36.06	31.5	-0.37	-1.26
36.1	32.87	-0.49	-1.26
36.14	32.03	-0.7	-0.89
36.18	31.34	-0.04	-0.94
36.22	32.05	-0.57	-0.89
36.26	30.87	-0.04	-0.65
36.3	31.38	0.4	0.2
36.34	31.782	-0.71811	-0.55762
36.38	31.715	-0.73826	-0.56343
36.42	33.19	-1.92	0.38
36.46	32.25	-1.33	0.07
36.5	31.13	-1	-0.33
36.54	31.49	-0.36	-0.59
36.58	30.67	-0.55	-0.71
36.62	31.47	-1.12	-0.15
36.66	31.153	-0.5806	-0.7309
36.7	30.72	-0.95	-1.18
36.74	31.34	-0.31	-1.19
36.78	31.44	-0.06	-1.17
36.82	30.95	-0.25	-1.1
36.86	30.81	0.21	-0.95
36.9	30.24	-0.01	-1.41
36.94	30.33	0.55	-1.33
36.98	29.24	0.89	-1.12
37.02	29.71	0.25	-1.1
37.06	30.8	-0.4	-0.78
37.1	29.96	0.33	-0.68
37.14	30.33	1.19	-1.2
37.18	30.07	1.12	-1.41
37.22	29.9	0.32	-1.43
37.26	30.79	1.09	-1.36
37.3	30.4	1.32	-1.01
37.34	31.52	1.08	-1.48
37.38	31.49	0.74	-1.48
37.42	31.65	0.81	-1.27
37.46	32.03	0.02	-1.04
37.5	31.93	0.55	-1.42
37.54	32.22	0.5	-1.34
37.58	31.61	0.35	-1.34
37.62	31.79	0.95	-0.89
37.66	31.85	0.56	-0.95
37.7	32.42	0.64	-0.62
37.74	32.93	1.2	-0.7
37.78	32.81	0.99	-1.09
37.82	32.65	0.91	-1.12
37.86	32.2	0.89	-0.87
37.9	31.93	1.88	-0.75
37.94	32.28	2.07	-0.52
37.98	31.67	1.61	-0.55
38.02	32.53	1.34	-0.46
38.06	33.16	2.03	-0.33
38.1	32.54	1.54	-0.42
38.14	33.79	1.43	-0.63
38.18	33.33	1.98	-0.64
38.22	33.19	1.66	-0.73
38.26	32.71	1.28	-0.76
38.3	32.31	1	-1.02
38.34	32.88	0.83	-1.29
38.38	32.63	0.62	-1.16
38.42	31.8	0.9	-1.38
38.46	33.16	0.73	-1.03
38.5	31.95	1.1	-0.87
38.54	32.43	1.29	-0.71
38.58	32.43	0.45	-0.11
38.62	31.37	0.58	-0.77
38.66	31.8	0.99	-0.55
38.7	30.82	1.3	-0.26
38.74	30.91	1.13	-0.2
38.78	31.07	0.97	-0.23
38.82	31.26	0.48	-0.12
38.86	32.54	0.32	-0.05
38.9	32.2	-0.27	-0.34
38.94	31.04	-0.48	-0.86
38.98	32.26	-1	-0.87
39.02	31.83	-0.69	-0.82
39.06	31.3	0.24	-0.08
39.1	31.76	-0.41	-0.45
39.14	30.77	-0.84	-0.81
39.18	32.12	0.08	-0.41
39.22	31.73	-0.3	-0.39
39.26	31.39	0.65	-0.14
39.3	31.31	0.2	-0.27
39.34	31.25	0.09	-0.45
39.38	31.52	-0.43	-0.8
39.42	30.7	-0.27	-0.84
39.46	30.98	0.01	-1.1
39.5	31.12	1.04	-0.34
39.54	30.89	0.42	-0.25
39.58	31.65	1.03	-0.37
39.62	31.45	0.72	-0.34
39.66	31.23	0.63	-0.32
39.7	31.56	1.13	-0.31
39.74	31.13	0.61	-0.22
39.78	31.78	0.16	-0.43
39.82	31.79	0.12	-0.99
39.86	31.05	0.02	-1.09
39.9	31.52	0.53	-0.91
39.94	30.6	1.15	-1.33
39.98	30.82	1.21	-0.71
40.02	32.07	1.75	-0.88
40.06	30.94	1.24	-0.98
40.1	31.58	1.49	-0.82
40.14	30.87	1.33	-1.01
40.18	31.77	1.25	-1.3
40.22	30.99	1.71	-1.47
40.26	31.15	1.06	-1.55
40.3	31.33	1.22	-1.26
40.34	30.42	1.09	-1.02
40.38	30.82	1.13	-1.18
40.42	31.4	1.49	-1.09
40.46	31.16	1.28	-1.01
40.5	31.89	1.05	-0.24
40.54	31.92	1.38	0.19
40.58	31.12	0.97	-0.05
40.62	31.62	1.01	-0.35
40.66	32.21	0.58	-0.63
40.7	31.29	0.89	-1.14
40.74	31.71	2	-1.21
40.78	32.16	1.01	-0.97
40.82	31.89	0.83	-1.17
40.86	31.71	0.76	-1.25
40.9	31.4	0.61	-1.37
40.94	31.47	0.75	-1.39
40.98	31.58	0.85	-0.82
41.02	32.33	0.41	-0.58
41.06	32.13	0.51	-0.72
41.1	32.51	-0.08	-0.37
41.14	33.22	-0.28	-0.55
41.18	32.22	0.04	-0.41
41.22	32.96	0.19	-0.34
41.26	32.14	0.69	-0.77
41.3	32.45	1.4	-0.86
41.34	32.97	0.64	-0.79
41.38	32.46	0.41	-0.69
41.42	32.18	0.68	-0.66
41.46	33	0.7	-0.35
41.5	32.65	0.3	-0.86
41.54	32.19	1.18	-0.91
41.58	31.83	0.66	-1.4
41.62	31.6	0.37	-1.43
41.66	32.39	0.51	-1.4
41.7	31.61	0.7	-1.53
41.74	31.94	1.14	-1.65
41.78	32.27	0.53	-1.47
41.82	31.89	-0.31	-1.62
41.86	31.71	0.3	-1.39
41.9	31.66	0.24	-1.43
41.94	30.94	0.33	-1.81
41.98	32.12	-0.43	-1.81
42.02	32.66	0.35	-1.25
42.06	31.82	-0.66	-0.38
42.1	32.24	-0.54	-0.26
42.14	31.06	-1.01	-0.62
42.18	31.56	0.66	-1.51
42.22	31.84	1.09	-0.58
42.26	31.56	-0.37	0.43
42.3	31.35	0.13	-0.32
42.34	31.54	1.17	-0.63
42.38	31.46	1.26	-0.11
42.42	31.62	0.01	-0.23
42.46	32.72	0.47	-0.19
42.5	31.99	0.14	-0.37
42.54	31.54	0.9	-0.48
42.58	32.2	1.59	-0.34
42.62	31.83	0.72	-0.58
42.66	32.39	0.5	-0.26
42.7	31.75	1.29	-0.61
42.74	31.86	1.06	0.07
42.78	31.96	1.78	0.27
42.82	32.22	1.89	0.29
42.86	31.25	2.18	0.1
42.9	30.89	1.99	-0.05
42.94	30.91	1.55	-0.08
42.98	30.94	1.59	-0.94
43.02	29.95	1.17	-1.01
43.06	31.51	0.98	-0.67
43.1	32.43	1.08	-0.24
43.14	31.383	1.3116	-0.39631
43.18	31.65	0.88	0.3
43.22	30.89	1.42	-0.29
43.26	31.28	0.78	-0.55
43.3	30.94	0.94	-0.62
43.34	32.42	0.76	-0.85
43.38	32.52	1.45	-0.62
43.42	31.68	0.63	-0.31
43.46	32.8	0.8	-0.1
43.5	32.33	1.16	-0.98
43.54	31.48	1.19	-0.75
43.58	31.63	1.14	-0.52
43.62	31.13	0.19	-0.5
43.66	31.83	2	-0.18
43.7	31.74	1.98	-0.65
43.74	31	0.77	-0.75
43.78	32.25	0.76	-0.51
43.82	31.43	1.1	-0.58
43.86	31.05	0.98	-0.45
43.9	31.94	1.26	-0.19
43.94	30.71	1.18	-0.06
43.98	31.32	1.07	-0.29
44.02	31.83	0.96	0
44.06	32.03	1.01	-0.92
44.1	31.99	1.49	-1.53
44.14	31.32	1.81	-0.78
44.18	31.65	1.43	-0.57
44.22	31.3	2.23	-0.66
44.26	31.68	2.26	-0.87
44.3	31.94	0.99	-0.81
44.34	31.28	0.77	-0.4
44.38	32.17	1.64	-0.12
44.42	31.7	1.22	0.02
44.46	31.46	1.46	-0.71
44.5	32.34	2.16	-0.51
44.54	32.79	1.88	-0.17
44.58	32.21	2.05	0.06
44.62	32.19	0.86	-0.18
44.66	32.35	0.6	-0.24
44.7	32.42	0.62	-0.38
44.74	32.31	0.04	-0.72
44.78	32.54	0.8	-1.32
44.82	31.82	1.25	-1.23
44.86	32.16	1.48	-0.6
44.9	32.19	1.03	-0.48
44.94	31.81	0.41	-0.51
44.98	31.8	0.05	-0.78
45.02	31.73	0.41	-0.7
45.06	31.71	-0.21	-0.75
45.1	32.17	0.14	-0.32
45.14	32.35	0.94	-0.27
45.18	32.41	1.42	-0.36
45.22	32.99	0.32	-0.36
45.26	33.23	0.41	-0.09
45.3	32.09	0.59	-0.37
45.34	32.53	0.47	-0.17
45.38	32.42	0.76	-0.83
45.42	32.27	0.63	-0.84
45.46	32.48	1.12	-0.73
45.5	30.69	0.58	-0.55
45.54	31.87	0.42	0.23
45.58	31.82	1.01	-0.07
45.62	30.9	0.89	-0.17
45.66	31.15	0.26	-0.33
45.7	29.97	0.55	-0.23
45.74	30.92	0.29	-0.49
45.78	32.05	0.07	-0.63
45.82	31.85	0.54	-0.56
45.86	31.64	0.67	-0.61
45.9	31.96	0.57	-0.89
45.94	31.69	0.13	-0.9
45.98	31.63	0.08	-1.31
46.02	31.72	0.26	-1.41
46.06	32.95	0.69	-1.51
46.1	32.43	1.49	-0.66
46.14	31.41	2.2	-0.56
46.18	30.67	1.55	-1.01
46.22	30.24	2.4	-1.24
46.26	30.69	2.06	-0.65
46.3	31.69	1.35	-0.85
46.34	31.41	1.5	-0.81
46.38	30.74	1	-0.73
46.42	31.77	0.46	-1.01
46.46	31.36	1.05	-1.08
46.5	31.29	0.77	-1.04
46.54	31.07	1.07	-1.62
46.58	31.9	0.58	-1.48
46.62	31.89	0.77	-1.13
46.66	31.91	0.96	-1.47
46.7	31.65	0.54	-1.07
46.74	31.07	0.64	-1.15
46.78	31.53	1.23	-0.96
46.82	31.32	0.83	-0.66
46.86	30.83	0.41	-0.23
46.9	31.29	0.49	0.1
46.94	30.8	0.41	-0.08
46.98	31.21	-0.21	-0.33
47.02	31.8	0.55	-0.49
47.06	31.3	-0.63	-0.22
47.1	32.14	-1.08	-0.26
47.14	32.05	-0.19	-0.35
47.18	32.14	-0.67	-0.37
47.22	33.21	0.04	-0.25
47.26	31.86	-0.2	-0.32
47.3	31.47	-0.14	-0.01
47.34	32.42	-0.95	-0.04
47.38	32.24	-1.41	-0.08
47.42	32.43	-0.67	-0.33
47.46	31.54	-0.68	-0.31
47.5	31.79	-0.9	-0.14
47.54	31.54	-0.41	0.21
47.58	32.6	-0.2	0.62
47.62	32.88	0.31	0.89
47.66	33.3	0.51	0.57
47.7	32.4	0.28	0.47
47.74	31.44	0.38	-0.16
47.78	31.71	1.59	-0.08
47.82	31.7	1.11	0.58
47.86	31.41	1.55	0.37
47.9	32.08	1.7	-0.23
47.94	31.79	0.92	-0.36
47.98	31.75	0.8	-0.05
48.02	32.21	1.01	-0.49
48.06	32.62	1.25	-0.73
48.1	32.12	1.03	-0.72
48.14	31.39	1.77	-0.2
48.18	32.23	2.31	-0.09
48.22	33	1.88	-0.09
48.26	32.69	0.67	0.24
48.3	32.59	0.35	0.09
48.34	32.28	0.95	-0.55
48.38	31.55	1.81	-0.43
48.42	32.4	1.75	-0.18
48.46	32.1	0.93	-0.57
48.5	31.93	0.83	-0.61
48.54	31.88	0.81	-0.15
48.58	31.46	-0.64	-0.06
48.62	31.47	-0.2	-0.1
48.66	32.55	1.32	0.48
48.7	31.75	1.05	0.47
48.74	32.17	0.54	0.87
48.78	31.66	-0.05	1.29
48.82	31.66	0.58	0.51
48.86	30.95	0.73	0.52
48.9	31.76	0.62	0.95
48.94	31.5	-0.97	-0.12
48.98	31.75	-0.9	-0.66
49.02	31.77	0.23	-0.98
49.06	31.92	-1.04	0.07
49.1	32.13	-0.73	0.43
49.14	31.96	-1.25	0.43
49.18	31.91	-0.71	0.13
49.22	31.76	0.22	-0.89
49.26	30.93	-0.08	-0.65
49.3	30	-0.25	-0.15
49.34	31.17	-0.27	-0.23
49.38	31.26	0.05	0.24
49.42	32.1	0.06	0.12
49.46	32.18	0.48	0.22
49.5	31.85	1.31	0.25
49.54	32.84	0.79	0.93
49.58	32.41	1.12	0.99
49.62	32	0.89	0.94
49.66	32.25	0.3	0.82
49.7	31.71	0.5	1.24
49.74	32.37	0.22	1.52
49.78	32.55	0.95	1.75
49.82	32.22	-0.16	1.54
49.86	31.9	0.2	1.5
49.9	31.27	-0.07	1.26
49.94	30.77	0.18	0.82
49.98	31.59	0.23	0.34
50.02	31.36	-0.13	0.34
50.06	32.09	-0.36	0.56
50.1	32.34	-0.32	0.38
50.14	31.33	-0.93	0.39
50.18	31.86	-0.81	0.99
50.22	32.21	-0.44	0.81
50.26	32.38	1.12	0.92
50.3	30.73	1.53	0.2
50.34	31.659	0.32821	0.11152
50.38	31.576	0.38982	0.022587
50.42	31.48	0.44455	-0.058612
50.46	32.09	1.36	0.31
50.5	31.44	1.25	0.58
50.54	30.81	0.36	-0.75
50.58	31	0.03	-0.98
50.62	31.01	0.59	-0.99
50.66	30.02	0.25	-0.85
50.7	30.88	-0.28	0.07
50.74	29.99	-0.17	0.18
50.78	30.32	-0.11	0.03
50.82	29.97	-0.19	0.31
50.86	29.6	0.65	0.47
50.9	30.01	-0.21	-0.02
50.94	29.24	0.6	1.11
50.98	29.22	1.1	0.99
51.02	29.54	0.19	0.71
51.06	29.48	1.38	-0.14
51.1	29.59	0.64	0.2
51.14	29.53	0.86	0.32
51.18	29.83	1.11	0
51.22	30.05	0.51	-0.1
51.26	29.05	0.4	-0.13
51.3	29.19	0.61	-0.34
51.34	29.43	0.25	-0.41
51.38	29.34	0.51	-0.71
51.42	30.46	0.23	-1.03
51.46	30.37	-0.54	-1.17
51.5	29.38	0.05	-1.36
51.54	29.89	0.47	-0.89
51.58	29.3	0.68	-1.06
51.62	29.48	1.2	-1.21
51.66	29.472	0.38101	-0.39336
51.7	28.14	0.93	0.78
51.74	29.14	-0.04	0.86
51.78	29.73	0.39	0.01
51.82	29.41	0.41	0.42
51.86	30.23	0.25	0.12
51.9	29.71	1.2	-0.49
51.94	30.01	0.61	0.87
51.98	30	0.9	0.65
52.02	29.3	0.7	0.11
52.06	29.94	-0.16	-0.35
52.1	30.11	0.79	0.06
52.14	30.19	1.42	0.44
52.18	31.43	1.84	-0.83
52.22	30.364	0.93113	-0.088112
52.26	30.92	0.95	0.9
52.3	28.9	0.48	0.4
52.34	30.67	0.66	-0.38
52.38	30.98	0.48	-0.88
52.42	30.2	0.39	-1.24
52.46	31.54	1.04	0.37
52.5	31.42	2.06	0.2
52.54	31	2.17	-0.32
52.58	31.27	2.91	-0.54
52.62	30.65	1.76	-0.25
52.66	32.14	2.78	-0.14
52.7	31.56	0.81	0.02
52.74	32.27	1.49	-0.02
52.78	32.68	2.06	0.31
52.82	31.07	1.51	0.55
52.86	31.72	1.84	0.9
52.9	31.45	0.74	0.26
52.94	30.7	0.99	-0.82
52.98	31.39	1.86	-0.8
53.02	30.08	2.04	-1.64
53.06	30.61	1.78	-1.17
53.1	30.86	2.67	-0.89
53.14	30.828	1.9198	-0.52676
53.18	30.8	2.0198	-0.56473
53.22	30.71	1.68	0.36
53.26	30.66	2.53	0.64
53.3	30.65	2.63	-0.5
53.34	30.68	1.7	-1.36
53.38	31.95	2.3	-1.37
53.42	31.22	3.02	-0.9
53.46	29.87	2.82	-0.49
53.5	30.25	2.43	-0.84
53.54	29.83	2.78	-1.33
53.58	30.38	2.57	-1.44
53.62	29.88	3.13	-1.27
53.66	30.32	2.88	-1.36
53.7	31.38	2.2	-1.21
53.74	30.5	3.13	-0.9
53.78	31.192	0.93005	-0.97834
53.82	32.48	0.42	-0.81
53.86	31.71	0.15	-1.25
53.9	32.61	-0.71	-0.58
53.94	31.11	-0.84	-1.08
53.98	31.53	-1.23	-0.55
54.02	31.85	-1.93	-0.28
54.06	31.43	-1.43	-0.63
54.1	32.79	-0.64	0.18
54.14	32.48	0.35	-0.09
54.18	32.25	0.44	-0.75
54.22	32.49	0.35	-0.98
54.26	30.6	2.09	-0.27
54.3	31.54	1.58	-0.33
54.34	31.62	0.83	-0.3
54.38	31.17	0.17	-0.85
54.42	31.02	0.79	-0.95
54.46	30.49	1.43	-0.42
54.5	30.36	1.8	-0.64
54.54	31.05	1.77	-1.02
54.58	31.15	1.14	-0.73
54.62	31.8	1.29	-0.5
54.66	30.78	0.89	-0.6
54.7	30.39	0.24	-0.7
54.74	30.96	0.58	-0.65
54.78	29.37	0.88	-1.12
54.82	29.9	1.01	-1.11
54.86	30.66	1.32	-1.4
54.9	30.58	1.29	-0.93
54.94	30.6	0.7	-0.75
54.98	29.84	-0.02	-1.21
55.02	30.46	-0.24	-1.04
55.06	30.73	-0.36	-0.56
55.1	30.07	0.03	-0.78
55.14	31.32	0.01	-0.42
55.18	31.2	-0.4	-0.45
55.22	31.54	-0.21	-0.37
55.26	31.91	-0.28	-0.52
55.3	31.54	-0.01	-0.69
55.34	31.42	1.32	-0.9
55.38	30.762	0.34791	-0.83462
55.42	29.3	0.78	-1.27
55.46	30.62	0.97	-1.07
55.5	29.84	0.44	-0.34
55.54	30.69	0.71	-0.22
55.58	30.71	1.02	-1.38
55.62	30.2	0.69	-1.37
55.66	31.46	1.14	-1.2
55.7	31.4	1.17	-1.58
55.74	31.42	0.16	-1.13
55.78	32.03	0.76	-0.75
55.82	31.64	0.11	-0.11
55.86	32.58	1.37	-0.24
55.9	32.05	1.06	-1.07
55.94	32.77	1.09	-1.14
55.98	31.97	2.38	-1.19
56.02	30.16	2.69	-1.26
56.06	31.02	2.88	-0.91
56.1	31.19	1.84	-0.68
56.14	30.96	1.08	-0.26
56.18	31.58	1.02	-0.28
56.22	30.66	-0.27	-0.28
56.26	30.18	-0.31	0.18
56.3	30.83	0.16	0.09
56.34	30.05	-0.41	-0.38
56.38	30.86	-0.06	-0.31
56.42	30.48	0.36	-0.31
56.46	31	1.25	-0.54
56.5	31.12	0.76	-0.55
56.54	30.48	0.66	-0.5
56.58	31.17	1.06	-0.48
56.62	30.19	1.18	-0.96
56.66	30.71	1.17	-0.84
56.7	30.8	1.04	-0.96
56.74	29.87	1.02	-0.91
56.78	30.84	-0.04	-0.67
56.82	29.73	-0.21	-0.83
56.86	29.66	0.09	-0.85
56.9	31.07	0.65	-0.62
56.94	31.14	-0.12	-1.21
56.98	32.11	-0.07	-1.19
57.02	31.24	-0.21	-1.82
57.06	30.09	-0.07	-1.54
57.1	31.39	-0.03	-1.11
57.14	30.73	0.14	-1.41
57.18	29.46	1.28	-1.75
57.22	29.58	1.98	-1.19
57.26	28.82	1.36	-1.04
57.3	29.5	1.04	-0.99
57.34	30.04	1.02	-0.41
57.38	30.83	0.64	-0.9
57.42	31.49	0.32	-0.42
57.46	31.45	0.32	-0.6
57.5	31.45	1.19	-0.9
57.54	31.99	1.88	-0.65
57.58	30.72	1.57	-0.65
57.62	30.75	1.72	-0.51
57.66	31.08	2.24	-0.23
57.7	31.25	2.29	-0.12
57.74	30.86	1.97	-0.59
57.78	30.31	2.2	-0.7
57.82	31.17	1.37	-0.1
57.86	31.14	1.08	0.12
57.9	32.62	1.42	0.12
57.94	31.65	1.36	-0.19
57.98	31.46	2.1	0.55
58.02	31.59	2.46	0.76
58.06	31.68	1.26	0.39
58.1	31.98	1.19	0.51
58.14	32.08	0.27	-0.14
58.18	31.62	0.27	-0.34
58.22	31.68	0.03	-0.13
58.26	30.96	-0.07	-0.18
58.3	30.35	0.09	-0.24
58.34	30.7	-0.19	-0.42
58.38	30.13	0.19	-1.2
58.42	30.34	0.71	-0.72
58.46	30.12	0.7	0.44
58.5	30.28	-0.43	0.43
58.54	30.67	-0.06	0.35
58.58	31.56	0.34	-0.11
58.62	31.08	0.71	-0.03
58.66	30.96	0.45	0.12
58.7	30.77	0.71589	-0.27622
58.74	30.838	0.82533	-0.33833
58.78	29.9	1.57	-0.74
58.82	31.05	0.51	-0.3
58.86	31.81	1.16	-0.42
58.9	31.09	0.93	-0.59
58.94	31.45	1.08	-0.93
58.98	31.28	1.71	-0.75
59.02	30.69	1.68	-0.69
59.06	30.86	1.67	-0.44
59.1	31.18	1.18	-0.32
59.14	30.45	1.85	-0.68
59.18	31.33	1.88	-0.18
59.22	31.49	1.08	-0.15
59.26	31.5	1.12	-0.42
59.3	31.63	0.69	-0.3
59.34	30.5	1.65	-0.14
59.38	30.34	1.09	-0.04
59.42	31.02	0.63	-0.09
59.46	31.28	1.61	-0.5
59.5	30.76	1.32	-0.26
59.54	30.1	0.91	-0.51
59.58	30.78	1.23	-0.26
59.62	30.97	1.28	-0.14
59.66	31.04	1.55	-0.11
59.7	31.16	1.11	-0.06
59.74	30.81	0.76	0.03
59.78	30.78	0.88	-0.03
59.82	31	1.14	-0.32
59.86	31.6	1.42	-0.51
59.9	31.7	0.88	-0.16
59.94	31.68	0.75	0.01
59.98	30.6	0.44	-0.5
60.02	30.57	1.22	-0.31
60.06	30.34	0.92	-0.75
60.1	31.16	0.84	-0.27
60.14	30.82	0.97	0.07
60.18	30.61	1.54	-0.08
60.22	31.45	1.14	0.04
60.26	31.3	1.71	0.09
60.3	30.22	1.85	-0.14
60.34	30.74	1.1	-0.41
60.38	30.72	1.52	-0.67
60.42	30.62	1.9	-0.72
60.46	29.54	1.73	-0.29
60.5	29.21	1.26	-0.31
60.54	30.04	1.41	0.09
60.58	29.33	0.91	-0.03
60.62	29.51	0.7	0.03
60.66	29.44	1.08	0.09
60.7	29.25	1.08	-0.31
60.74	30.07	0.82	-0.79
60.78	29.12	0.85	-0.99
60.82	29.45	1.31	-0.76
60.86	30.12	1.26	-0.8
60.9	30.19	1.03	-1.18
60.94	30.09	0.84	-1.12
60.98	29.42	1.17	-1.26
61.02	29.81	0.77	-0.65
61.06	29.69	1.14	-0.87
61.1	30.07	0.73	-0.66
61.14	30.64	1.25	-0.4
61.18	30.29	0.7	-1.49
61.22	30.7	1.08	-1.61
61.26	30.4	0.32	-1.21
61.3	30.33	1.13	-1.19
61.34	31.12	1.23	-1
61.38	30.58	1.17	-1.22
61.42	30.93	1.17	-1.01
61.46	31.01	1.16	-0.67
61.5	30.87	0.4	-0.23
61.54	31.82	1.02	-0.53
61.58	31.25	1.23	-0.62
61.62	30.6	0.77	-0.43
61.66	31.85	1.2	-0.27
61.7	31.87	1.49	-0.39
61.74	32.25	1.41	-0.25
61.78	32.11	1.83	-0.41
61.82	31.7	2.03	-0.94
61.86	31.59	1.65	-0.68
61.9	30.58	1.28	-0.57
61.94	30.27	0.07	-0.91
61.98	30.58	0.89	-1.09
62.02	29.62	0.75	-1.3
62.06	30.17	0.59	-1.09
62.1	29.65	0.19	-0.93
62.14	29.98	0.99	-1.3
62.18	30.31	0.63	-1.73
62.22	29.9	0.06	-1.48
62.26	29.98	0.55	-1.19
62.3	29.35	0.26	-1.37
62.34	29.91	0.04	-1.25
62.38	31.32	0.63	-1.09
62.42	30.41	0.48	-1.36
62.46	30.96	0.02	-1.29
62.5	31.63	1.04	-0.9
62.54	31.45	1.45	-0.86
62.58	31.33	1.61	-0.67
62.62	30.4	1.53	-0.29
62.66	30.98	0.99	-0.48
62.7	31.13	1.08	-0.03
62.74	30.33	0.35	-0.14
62.78	30.59	0.76	-0.9
62.82	30.63	0.66	-1.13
62.86	30.86	0.97	-1.09
62.9	31.67	1.42	-0.68
62.94	30.51	0.73	-0.57
62.98	30.86	0.89	-0.28
63.02	31.82	0.69	-0.76
63.06	31.183	0.68684	-0.17987
63.1	32.79	0.16	0.56
63.14	31.05	0.73	0.38
63.18	30.64	1.19	0.74
63.22	31.24	1.21	0.47
63.26	30.12	0.88	-0.3
63.3	31.53	0.71	-0.36
63.34	31.16	0.09	-0.36
63.38	30.5	-0.4	-0.15
63.42	30.87	0.08	-0.27
63.46	30.22	0.74	-0.75
63.5	29.87	1.09	-0.71
63.54	30.8	0.65	-0.42
63.58	30.4	1.08	-0.71
63.62	30.62	0.82	-0.54
63.66	30.22	0.75	-0.39
63.7	29.88	0.67	-0.84
63.74	29.81	0.84	-1.73
63.78	29.7	0.74	-1.66
63.82	29.48	0.57	-2.26
63.86	29.25	1.92	-1.62
63.9	30.89	1.11	-1.09
63.94	31.06	-0.03	-0.73
63.98	31.62	0.35	-0.53
64.02	31.14	0.73	-0.9
64.06	31.23	0.76	-0.42
64.1	31.49	1.02	-0.57
64.14	30.94	0.73	-0.77
64.18	31.55	-0.1	-0.9
64.22	31.06	0.89	-0.76
64.26	30.67	0.16	-0.87
64.3	31.62	0.38	-0.56
64.34	31.58	0.03	-0.48
64.38	31.12	-0.44	-0.51
64.42	31.57	-0.54	-0.43
64.46	30.49	0.04	-0.45
64.5	31.06	0.6	-0.01
64.54	31.28	1.2	0.24
64.58	30.89	0.62	-0.3
64.62	31.02	0.26	-0.57
64.66	30.63	0.74	-0.6
64.7	30.84	1.42	0.15
64.74	30.94	1.56	0.14
64.78	31.14	1.14	-0.29
64.82	30.94	1.22	-0.33
64.86	30.7	1.01	-0.71
64.9	30.62	0.87	-0.75
64.94	31.37	1.08	-0.65
64.98	31.02	0.23	-0.19
65.02	31.05	0.93	0.3
65.06	30.34	0.73	-0.17
65.1	30.91	0.85	-0.39
65.14	31.07	1	-0.19
65.18	30.62	1.52	-0.08
65.22	30.51	1.61	-0.12
65.26	30.2	1.36	-0.42
65.3	30.12	0.65	-0.37
65.34	31.48	1.08	-0.51
65.38	30.84	1.57	-0.77
65.42	31.17	1.42	-0.14
65.46	31.08	0.82	0.02
65.5	30.49	0.77	-0.48
65.54	31.46	0.26	-0.32
65.58	30.62	1.01	-0.51
65.62	31.49	-0.35	-0.4
65.66	31.82	0.06	-0.36
65.7	30.18	0.31	-0.62
65.74	31.1	0.37	-0.32
65.78	30.97	1.07	0.36
65.82	30.56	0.12	0.37
65.86	31.35	1.05	0.36
65.9	31.14	0.41	-0.2
65.94	31.18	0.69	-0.27
65.98	30.82	0.78	-0.03
66.02	31.05	1.05	-0.16
66.06	30.69	0.79	-0.11
66.1	30.81	0.63	-0.11
66.14	30.73	0.25	-0.02
66.18	30.58	0.12	-0.37
66.22	30.46	1.04	-0.34
66.26	30.15	0.69	-0.03
66.3	30.01	1.25	-0.04
66.34	30.35	0.85	0.05
66.38	30.32	0.39	-0.33
66.42	29.78	0.88	-1.1
66.46	30.97	1.59	-1.18
66.5	30.74	0.89	-0.95
66.54	30.78	0.83	-0.58
66.58	30.15	1.2	-0.54
66.62	29.77	1.13	-0.56
66.66	30.64	1.74	-0.24
66.7	30.04	1.38	-0.83
66.74	29.47	1.72	-1.17
66.78	30.61	2.27	-0.89
66.82	29.8	1.85	-0.73
66.86	29.57	2.23	-0.77
66.9	29.68	2.13	-1.05
66.94	29.3	1.99	-0.89
66.98	30.52	2.4	-0.76
67.02	30.13	2.11	-1.24
67.06	30.26	1.76	-1.51
67.1	31.36	1.19	-0.68
67.14	31.22	0.9	-0.46
67.18	31.72	1.28	-0.52
67.22	31.14	0.66	-0.55
67.26	31.48	0.99	-0.43
67.3	31.58	1.35	-0.05
67.34	31.59	1.24	-0.16
67.38	31.82	1.06	0.01
67.42	31.88	0.78	-0.04
67.46	31.54	1.03	-0.07
67.5	31.48	0.78	-0.02
67.54	31.09	0.38	-0.1
67.58	31.25	0.67	-0.22
67.62	31.16	1.38	-0.42
67.66	30.53	0.8	-0.34
67.7	31.21	0.74	-0.05
67.74	30.3	1.02	-0.03
67.78	30.9	0.97	-0.47
67.82	30.37	1.04	-0.42
67.86	30.11	0.58	-0.36
67.9	31.01	0.91	-0.5
67.94	30.28	1.14	-1.12
67.98	30.61	1.61	-0.94
68.02	30.72	1.26	-0.4
68.06	30.3	1.48	-0.35
68.1	31	0.5	0.06
68.14	30.97	0.64	-0.29
68.18	30.14	1.43	-0.56
68.22	30.32	0.78	-0.33
68.26	31.43	1.13	-0.71
68.3	31.23	0.88	-0.71
68.34	31.55	0.73	-0.94
68.38	31.58	0.63	-0.95
68.42	31.45	0.89	-1.23
68.46	32.14	1.31	-1.03
68.5	30.99	1.77	-1.69
68.54	30.97	1.95	-1.58
68.58	30.22	1.16	-0.88
68.62	30.73	2.15	0.07
68.66	31.17	2.73	0.01
68.7	30.66	1.73	0.15
68.74	31.76	1.24	-0.11
68.78	32.07	1.03	-0.91
68.82	30.91	-0.02	-1.17
68.86	32.4	1.43	-1.12
68.9	31.4	1.71	-0.51
68.94	32.13	1.35	-0.17
68.98	31.5	0.79	-0.63
69.02	31.13	0.71	-0.55
69.06	31.33	0.45	-0.66
69.1	30.79	0.78	-0.78
69.14	30.41	0.88	-0.5
69.18	31.3	0.99	1.02
69.22	30.32	0.56	0.46
69.26	30.26	1.06	0.55
69.3	30.22	1.16	-0.24
69.34	30.75	0.6	0.02
69.38	31.25	-0.4	-0.32
69.42	30.76	-0.06	-0.8
69.46	30.88	-0.18	-0.89
69.5	31.42	0.41	-1.05
69.54	31.56	1	-0.84
69.58	31.53	0.81	-0.86
69.62	30.73	-0.56	-1
69.66	31	-0.44	-0.88
69.7	31.39	-0.47	-1.23
69.74	31.33	-0.09	-0.59
69.78	31.46	0.22	-0.23
69.82	31.28	-0.22	-0.84
69.86	31.07	-0.12	-0.26
69.9	31.33	0.24	-0.06
69.94	31.04	0.16	-0.62
69.98	31.04	-0.13	-0.66
70.02	31	0.14	-0.71
70.06	30.7	-0.1	-0.97
70.1	30.66	-0.8	-0.91
70.14	30.65	-1.27	-0.96
70.18	30.73	-1.09	-0.78
70.22	31.21	-0.95	-0.39
70.26	30.83	-0.78	-0.61
70.3	30.55	-0.02	-0.71
70.34	30.84	-0.33	-1.02
70.38	30.53	0.08	-1.65
70.42	30.77	-0.22	-1.5
70.46	31.02	-0.89	-1
70.5	30.37	-0.18	-0.79
70.54	30.3	0.1	-0.79
70.58	30.45	0.04	-1.3
70.62	31.07	-0.08	-0.98
70.66	30	-0.1	-0.04
70.7	30.13	0.16	0.79
70.74	31.16	0.43	0.54
70.78	30.92	1.02	0.66
70.82	31.032	1.0239	-0.30476
70.86	31.09	0.87	-1.28
70.9	31.8	1.01	0.32
70.94	31.21	1.51	-0.55
70.98	31.99	1.35	-0.45
71.02	31.8	0.73	-0.86
71.06	31.64	1.65	-0.83
71.1	32.01	1.71	-0.88
71.14	32.29	1.39	-0.49
71.18	32.15	2.06	-0.33
71.22	31.87	2.61	-0.53
71.26	32.559	1.1964	-0.48699
71.3	32.687	1.1613	-0.52995
71.34	32.807	1.1204	-0.57452
71.38	32.918	1.0741	-0.62005
71.42	33	2.86	-0.86
71.46	33.105	0.96792	-0.71147
71.5	33.178	0.9092	-0.75607
71.54	33.82	0.15	-0.49
71.58	34.42	0.7	-0.43
71.62	33.37	0.57	-0.97
71.66	32.99	-0.81	-0.76
71.7	33.14	0.08	-0.82
71.74	32.42	-0.16	-0.77
71.78	33.51	-0.33	-0.74
71.82	32.49	-0.75	-0.92
71.86	32.41	0.98	-1.43
71.9	32.49	0.39	-0.87
71.94	32.76	0.78	-1.09
71.98	33.3	1.27	-1.24
72.02	32.92	0.92	-0.91
72.06	32.69	1.07	-0.91
72.1	33.54	1.26	-1.22
72.14	32.82	1.08	-1.4
72.18	33.81	0.62	-1.23
72.22	32.56	0.29	-1.26
72.26	33.44	1.86	-1.07
72.3	33.11	1.9	-1.05
72.34	32.19	1.83	-0.97
72.38	32.26	0.52	-1.39
72.42	32.09	0.28	-1.46
72.46	32.27	0.02	-1.89
72.5	32.61	0.08	-2.08
72.54	32.63	0.13	-1.66
72.58	32.37	0.11	-1.42
72.62	33.41	0.47	-1.42
72.66	32.17	0.62	-1
72.7	32.48	-0.23	-0.95
72.74	32.83	0.06	-1.24
72.78	32.55	0.13	-0.42
72.82	33.43	0.47	-0.2
72.86	32.21	-0.15	0.06
72.9	32.42	0.49	-1.11
72.94	33.45	1.63	-1.05
72.98	32.83	1	-1.45
73.02	33.31	0.72	-1
73.06	33.34	0.95	-1.06
73.1	33.05	0.52	-1.15
73.14	32.21	1.26	-1.21
73.18	32.34	1.51	-0.85
73.22	32.17	0.26	-0.48
73.26	31.96	-0.09	-0.81
73.3	31.57	0.3	-0.57
73.34	31.81	0.72	-0.37
73.38	30.83	1.26	-0.48
73.42	31.54	0.73	-0.91
73.46	30.79	0.76	-0.54
73.5	30.76	0.43	-1.46
73.54	32.31	-0.03	-1.53
73.58	32.19	-0.07	-1.47
73.62	32.29	-0.14	-1.46
73.66	32.74	0.11	-0.62
73.7	32.07	0.55	-0.67
73.74	32.66	-0.5	-0.37
73.78	32.03	-0.76	-0.62
73.82	31.93	-0.36	-0.65
73.86	31.87	0.33	-0.83
73.9	32.35	0.46	-1.12
73.94	32.21	0.22	-1.14
73.98	31.6	-0.66	-1.24
74.02	31.33	0.54	-0.77
74.06	31.33	0.52	-0.29
74.1	31.55	0.54	-1.02
74.14	30.87	-0.49	-1
74.18	31.34	-0.5	-1.24
74.22	31.44	-0.28	-0.9
74.26	31.7	-1.33	-0.7
74.3	31.62	-1.61	-0.47
74.34	30.8	-0.94	-0.33
74.38	30.99	-0.8	-0.68
74.42	31.11	-0.5	-0.4
74.46	31.64	-0.94	-0.29
74.5	31.22	-0.26	-0.33
74.54	30.84	-0.56	-0.05
74.58	31.01	0.25	-0.14
74.62	30.66	-0.15	-0.13
74.66	30.88	-0.37	-0.18
74.7	30.58	-0.55	-0.55
74.74	31.34	-0.23	-0.27
74.78	31.29	0.18	-0.04
74.82	31.4	0.69	-0.37
74.86	31.43	0.37	-0.74
74.9	31.89	0.39	-0.66
74.94	31.53	0.88	-0.77
74.98	32.19	0.46	-0.79
75.02	31.91	0.42	-0.61
75.06	32.08	0.67	-0.71
75.1	32.33	1.09	-0.53
75.14	32.44	-0.02	-0.94
75.18	32.51	0.12	-0.77
75.22	32.17	-0.2	-0.65
75.26	31.65	-0.4	-1.07
75.3	32.85	-1.15	-0.23
75.34	33.14	-0.68	-0.17
75.38	32.91	-0.04	-0.56
75.42	32.71	-0.17	-0.7
75.46	32.35	-0.39	-1.1
75.5	32.48	0.84	-1.38
75.54	32.19	1.04	-1.46
75.58	32.53	0.77	-1.27
75.62	31.51	0.46	-1.13
75.66	31.69	0.34	-1.37
75.7	31.05	0.42	-1.8
75.74	30.86	0.44	-1.72
75.78	30.78	1.37	-1.56
75.82	30.5	1.05	-1.76
75.86	30.26	0.82	-1.86
75.9	30.42	0.1	-0.83
75.94	29.92	0.63	-1.29
75.98	30.16	0.84	-1.32
76.02	30.08	0.54	-1.51
76.06	30.15	-0.34	-0.54
76.1	31.5	-0.54	-0.37
76.14	30.8	1.19	-0.9
76.18	31.28	-0.28	-0.94
76.22	31.3	0.85	-1.05
76.26	31.34	0.7	-1.01
76.3	32.08	0.61	-1.26
76.34	31.31	1.24	-1.71
76.38	30.74	1.27	-1.48
76.42	30.52	1.03	-1.62
76.46	30.72	1.07	-1.37
76.5	29.97	0.32	-0.76
76.54	30.84	0.32	-0.22
76.58	30.31	0.38	-0.79
76.62	30.78	0.39	-0.73
76.66	31.23	0.36	-0.71
76.7	31.12	0.3	-0.36
76.74	30.93	0.83	-0.03
76.78	31.21	-0.02	0.36
76.82	30.73	-0.17	0.08
76.86	31.41	0.66	-0.1
76.9	30.87	0.9	-0.47
76.94	29.63	0.74	0
76.98	30.2	-0.36	0.41
77.02	29.71	0.1	0.33
77.06	30.24	-0.02	0.65
77.1	30.905	0.28847	0.39018
77.14	30.896	0.30996	0.42487
77.18	29.97	0.39	-1.32
77.22	31.4	0.89	-0.26
77.26	30.68	1.06	-0.03
77.3	31.48	-1.18	0.3
77.34	31.43	0.33	0.4
77.38	31.39	0.81	1.31
77.42	32.15	1.18	0.21
77.46	30.805	0.63012	0.44543
77.5	30.798	0.68467	0.42097
77.54	30.793	0.74156	0.39163
77.58	29.83	0.65	1.26
77.62	31.35	1.37	0.73
77.66	30.93	1.23	1.15
77.7	31.45	0.27	1.57
77.74	31.92	1.39	0.47
77.78	30.5	0.57	0.42
77.82	31.85	1.07	0.21
77.86	30.91	1.2489	0.022045
77.9	30.24	1.07	-1.32
77.94	31.02	1.28	0.44
77.98	30.4	1.24	-0.22
78.02	30.83	1.68	-0.29
78.06	29.98	0.98	-0.71
78.1	31.281	1.6341	-0.3413
78.14	31.29	2.13	-0.28
78.18	31.98	3.05	-0.72
78.22	31.24	2.52	-1.63
78.26	31.86	1.41	-1.43
78.3	31.45	2.41	-0.79
78.34	32.01	0.8	-0.07
78.38	31.5	1.98	-0.68
78.42	32.48	1.73	-1.08
78.46	33.36	1.94	-0.91
78.5	32.26	2.16	-1.22
78.54	33.41	2.46	-0.21
78.58	33.55	2.12	-0.5
78.62	32.21	1.18	-0.17
78.66	32.3	1.3	0.3
78.7	32.31	1.33	-0.1
78.74	33.18	1.37	-0.15
78.78	33.05	2.17	-0.11
78.82	31.34	1.76	0.69
78.86	32.27	1.03	0.78
78.9	31.9	0.73	0.62
78.94	32.61	1.8	1.57
78.98	33.24	1.53	0.43
79.02	32.67	1.7	0.41
79.06	32.1	0.95	0.28
79.1	33.01	0.64	0.75
79.14	32.624	1.2173	0.16956
79.18	32.11	2.11	-1.26
79.22	32.04	2.62	-0.48
79.26	32.73	0.94	-0.39
79.3	33.68	0.96	-0.2
79.34	32.77	0.11	0.02
79.38	32.678	0.44574	-0.26547
79.42	32.669	0.34363	-0.34467
79.46	32.653	0.2588	-0.42326
79.5	33.08	0.18	-0.67
79.54	32.71	-0.28	-0.59
79.58	31.98	-0.52	-0.52
79.62	32.52	-0.62	-0.81
79.66	32.28	0.72	-0.9
79.7	32.5	0.18	-0.86
79.74	33.09	0.48	-0.11
79.78	32.15	0.07	-0.14
79.82	31.45	1.74	-0.89
79.86	30.92	1.96	-1.07
79.9	31.58	1.86	-1.21
79.94	32.84	1.09	-1.46
79.98	31.82	1.01	-1.8
[truncated: 1,027 more rows]
