# Supplementary material for: Mean flow and turbulence structure over exposed roots on a forested floodplain: Insights from a controlled laboratory experiment
Source: PLoS One. 2020 Feb 26;15(2):e0229306. doi: 10.1371/journal.pone.0229306 (PMC7043746; doi:10.1371/journal.pone.0229306)
Supplement: S1 File — (ZIP) [file pone.0229306.s001.zip › data_and_scripts/velocity_data/t21_002_replaced.csv]

0.02	32.01	0.95	-0.42
0.06	32.45	1.51	0.02
0.1	32.56	0.5	-0.36
0.14	33.22	1.18	-0.49
0.18	32.84	1.63	-1.05
0.22	32.86	1.39	-0.23
0.26	33.08	0.15	-0.41
0.3	32.95	0.6	-0.1
0.34	31.79	0.75	-0.22
0.38	31.74	1.92	-0.53
0.42	31.21	2.09	-1.03
0.46	31.87	1.03	-1.32
0.5	32.74	-0.1	-1.19
0.54	31.83	-0.49	-0.98
0.58	32.81	0.16	-0.88
0.62	32.1	0.08	-1.32
0.66	32.4	0.21	-1.29
0.7	33.16	-0.39	-1.07
0.74	31.67	0.29	-1.01
0.78	33.09	0.16	-0.57
0.82	32.82	0.01	-0.7
0.86	32.83	-0.69	-0.76
0.9	33.16	-0.52	-0.7
0.94	33.11	-0.37	-0.45
0.98	33.09	-0.5	-0.37
1.02	32.41	-0.67	-0.92
1.06	33.19	-0.29	-0.45
1.1	32.18	-0.05	0.21
1.14	31.47	-0.21	-0.07
1.18	32.73	-0.75	-0.16
1.22	32.12	-1.26	-0.21
1.26	32.7	-1.03	-0.1
1.3	32.62	-1.24	-0.13
1.34	32.08	-0.02	-0.57
1.38	33.29	1.01	-0.02
1.42	32.4	0.05	-0.71
1.46	32.99	0.35	-1.18
1.5	32.28	1.39	-0.83
1.54	31.71	1.54	-0.98
1.58	32.25	0.12	-1.09
1.62	32.14	0.87	-0.74
1.66	31.9	0.95	-0.14
1.7	33	1.47	-0.75
1.74	31.94	0.74	-0.96
1.78	32.11	1.64	-0.32
1.82	31.14	0.73	-0.34
1.86	31.67	1.11	-0.83
1.9	31.39	1.27	-1.14
1.94	30.9	1	-0.61
1.98	31.64	1.05	-0.35
2.02	31.84	1.81	-0.68
2.06	32.76	1.76	-0.33
2.1	31.8	2.08	-0.53
2.14	31.67	1.46	-0.77
2.18	33.63	0.93	-1.27
2.22	32.93	1.05	-1.09
2.26	32.98	0.93	-0.13
2.3	32.88	1.58	-0.08
2.34	33.02	1.65	0.3
2.38	32.54	1.5	0.5
2.42	30.16	0.53	0.19
2.46	31.4	1.05	0.77
2.5	31.64	1.53	-0.55
2.54	31.95	1.82	-0.76
2.58	33.38	-0.08	0.56
2.62	31.27	0.77	0.67
2.66	32.02	0.15	0.48
2.7	31.35	-0.07	-0.26
2.74	31.08	0.96	-0.17
2.78	31.56	0.41	0.61
2.82	31.75	0.18	-1
2.86	32.24	0.6	-0.31
2.9	31.85	0.7	-0.11
2.94	32.64	1.43	-0.78
2.98	33.87	1.07	-0.74
3.02	32.77	0.5	-1.08
3.06	34.07	0.94	-0.75
3.1	33.08	0.29	-0.56
3.14	33.84	0.22	-0.19
3.18	34.64	0.22	-0.9
3.22	33.65	1.01	-1.31
3.26	33.59	0.86	-0.25
3.3	32.4	1.1	0.2
3.34	33.06	1.8	0.27
3.38	33.62	1.22	-0.25
3.42	33.25	1	-0.12
3.46	33.77	2.15	-0.59
3.5	32.3	1.35	-0.92
3.54	32.85	0.73	-0.09
3.58	33.3	-0.47	0.35
3.62	31.73	-0.75	-0.19
3.66	33.02	0.15	-0.34
3.7	30.68	-0.1	-0.98
3.74	30.56	-1.03	-0.97
3.78	31.34	-0.01	-0.57
3.82	29.79	-0.25	-0.74
3.86	30.97	-0.48	-0.69
3.9	29.95	-0.81	-0.88
3.94	31.22	-1.3	-0.56
3.98	31.33	-1.17	-0.07
4.02	31.24	-1.46	-0.04
4.06	31.82	-0.64	0.51
4.1	30.33	-0.28	0.6
4.14	31.31	0.07	0.78
4.18	30.68	0.88	0.71
4.22	29.77	0.77	0.93
4.26	31.9	-0.3	0.72
4.3	30.05	-0.18	0.36
4.34	31.52	-0.31	0.15
4.38	30.99	-0.59	-0.19
4.42	30.66	-0.21	-0.06
4.46	31.65	0.22	0.19
4.5	29.58	-0.04	-0.07
4.54	30.49	0.39	0.44
4.58	30.32	-0.28	0.68
4.62	30.39	-0.09	0.24
4.66	32.19	-0.15	0.77
4.7	29.76	-0.32	1.08
4.74	31.06	0.33	1.54
4.78	31.8	-0.62	1.29
4.82	30.617	0.23075	1.0969
4.86	30.595	0.29492	1.0973
4.9	30.577	0.36164	1.0812
4.94	30.564	0.43069	1.0494
4.98	30.75	1.05	2.21
5.02	30.553	0.57508	0.94084
5.06	30.556	0.65003	0.8654
5.1	30.48	1.18	0.06
5.14	30.36	1.02	0.72
5.18	30.1	0.06	-0.22
5.22	29.37	1.36	0.21
5.26	31.27	1.63	1.02
5.3	30.82	1.3	1.11
5.34	30.91	0.49	0.33
5.38	31.08	1.06	-0.9
5.42	31.6	0.89	-1.54
5.46	31.59	1.64	-1.18
5.5	30.08	1.47	0.04
5.54	31.36	2	-0.33
5.58	31.13	1.68	-0.39
5.62	30.44	1.66	-0.39
5.66	32.39	2.5	0.31
5.7	32.02	1.02	-0.76
5.74	32.36	0.66	-0.43
5.78	32.05	1.1	-0.43
5.82	33	0.48	0.35
5.86	32.49	1.35	0.66
5.9	31.38	0.9	0.94
5.94	32.1	1.75	0.13
5.98	31.88	1.34	0.35
6.02	30.96	0.78	-0.1
6.06	31.35	0.79	0.25
6.1	30.6	0.72	0.16
6.14	30.95	0.72	0.23
6.18	31.09	1.27	0.2
6.22	30.7	0.09	0.06
6.26	31.1	0.56	-0.25
6.3	31.54	0.58	0.35
6.34	31.57	0.14	0.06
6.38	31.4	0.91	0.13
6.42	31.93	1.07	0.05
6.46	31.69	1.22	-0.21
6.5	30.66	0.84	0.05
6.54	31.27	0.1	0.63
6.58	30.23	-0.21	-0.24
6.62	30.36	-0.03	-0.03
6.66	31.11	0.22	-0.42
6.7	29.89	0.66	-0.89
6.74	30.2	0.67	-0.65
6.78	30.52	0.47	-0.37
6.82	30.59	0.6	-0.83
6.86	31.22	0.2	-0.54
6.9	30.7	0.31	-0.35
6.94	31.21	0.6	0.09
6.98	30.91	0.65	-0.13
7.02	31.22	0.94	-0.39
7.06	31.17	1.11	-0.23
7.1	31.76	0.81	-0.53
7.14	31.4	0.58	-0.26
7.18	32	0.88	-0.85
7.22	32.4	1.63	-0.95
7.26	32.44	0.5	-1.13
7.3	32.42	0.07	-0.69
7.34	32.61	0.23	-0.85
7.38	32.17	0.95	-0.35
7.42	32.06	0.73	-0.78
7.46	32.83	1.47	-1.09
7.5	32.07	1.09	-0.8
7.54	32.09	0.71	-0.95
7.58	32.51	0.89	-1.29
7.62	33.02	0.94	-1.33
7.66	32.57	0.86	-1.37
7.7	32.97	0.21	-1.22
7.74	33.1	-0.38	-1.67
7.78	33.59	-0.87	-1.38
7.82	33.36	-0.39	-1.23
7.86	32.93	-0.23	-0.71
7.9	33.39	0.11	-0.22
7.94	31.71	0.29	-0.25
7.98	31.99	0.11	-0.37
8.02	31.57	0.46	-0.46
8.06	30.32	0.02	-0.3
8.1	30.59	0.52	0.09
8.14	30.99	1.75	1.04
8.18	30.97	0.37	1.43
8.22	30.4	0.84	0.71
8.26	29.25	2.24	0.73
8.3	31.44	1.95	1.17
8.34	30.51	2.42	1.04
8.38	30.99	1.48	1.27
8.42	30.57	0.71	1.16
8.46	31.07	0.78	0.94
8.5	31.09	1.69	0.68
8.54	29.96	1.19	-0.09
8.58	31.52	0.77	1.11
8.62	32.16	0.64	0.77
8.66	32.35	0.63	0.42
8.7	33.32	1.19	0.07
8.74	30.88	1.47	-0.04
8.78	31.3	0.26	0.58
8.82	30.65	0.56	-0.01
8.86	31.66	1.23	-0.53
8.9	32.52	1.59	-0.38
8.94	32.01	0.85	-0.38
8.98	32.72	0.27	-0.14
9.02	31.39	0.68	-0.2
9.06	32.46	0.95	-0.28
9.1	32.88	1.92	0.08
9.14	31.61	1.92	0.38
9.18	32.78	0.87	0.22
9.22	32.19	1.12	0
9.26	31.51	1.26	-0.09
9.3	32.4	1.86	-0.3
9.34	31.07	1.58	-0.86
9.38	31.9	0.57	-0.32
9.42	31.1	-0.02	-0.23
9.46	31.3	0.39	-0.02
9.5	31.73	0.05	0.23
9.54	31.78	0.86	-0.01
9.58	32.85	1.36	-0.14
9.62	31.57	1.25	-0.37
9.66	32.39	1.74	-0.39
9.7	32.44	1.4	-0.31
9.74	32.2	1.29	-0.47
9.78	33.03	1.11	-0.44
9.82	31.82	1.69	-0.82
9.86	33.83	1.55	-0.75
9.9	32.81	2.19	-1.15
9.94	31.67	2.07	-0.77
9.98	32.58	1.1	0.06
10.02	31.43	1.76	-0.37
10.06	32.18	2.36	-0.48
10.1	32.4	1.97	-0.81
10.14	33.53	1.67	-0.27
10.18	33.71	2.05	-0.06
10.22	32.53	1.63	0.11
10.26	33.8	1.35	-0.26
10.3	32.86	0.91	-0.96
10.34	32.44	2.49	-0.79
10.38	33.38	1.6	-0.51
10.42	31.37	1.55	-0.58
10.46	32.13	2.04	-0.09
10.5	32.16	3.11	0.01
10.54	32.02	2.29	-0.72
10.58	32.44	2.29	-0.26
10.62	31.02	1.35	-0.22
10.66	33.58	1.58	-0.49
10.7	31.81	-0.19	-0.16
10.74	32.09	-0.1	-0.36
10.78	34.22	0.67	-0.19
10.82	32.14	0.88	-0.34
10.86	32.71	0.47	-0.03
10.9	33.09	0.71	-0.25
10.94	31.85	0.8	-0.89
10.98	33.39	1.19	0.08
11.02	31.62	1.76	-0.21
11.06	32.39	1.49	-0.93
11.1	32.73	1.53	0.25
11.14	31.58	1.87	-0.48
11.18	32.74	1.66	-0.08
11.22	30.75	1.57	-0.58
11.26	31.73	1.8	-0.32
11.3	32.71	2.15	-0.7
11.34	31.9	2.2	-1.12
11.38	33.25	1.26	-0.57
11.42	32.9	1.51	-0.24
11.46	33.05	1.82	-0.24
11.5	32.81	0.73	-1.13
11.54	31.87	0.82	-1.73
11.58	32.68	0.75	-1.5
11.62	31.71	1.7	-1.31
11.66	32.56	1.57	-0.85
11.7	31.83	1.76	-1.34
11.74	31.17	0.8	-2.14
11.78	32.091	1.0123	-1.2661
11.82	32.111	1.0337	-1.202
11.86	32.131	1.0685	-1.1266
11.9	32.21	0.35	-0.91
11.94	30.75	0.54	-1.88
11.98	32.12	1.7	-1.09
12.02	31.19	1.76	-0.48
12.06	33.01	0.96	-0.74
12.1	32.95	1.36	-0.09
12.14	32.11	1.64	-0.8
12.18	33.33	2.07	0.06
12.22	31.65	1.9	0.5
12.26	32.19	2.45	0.08
12.3	31	2.14	-0.55
12.34	30.66	1.84	-0.83
12.38	31.67	1.08	-1.13
12.42	30.83	0.8	-1.05
12.46	32.04	0.54	-1.03
12.5	32.75	0.78	-1.28
12.54	33.44	1.09	-1.31
12.58	34.26	0.74	-0.98
12.62	33.62	1.04	-1.34
12.66	34.3	0.91	-1.17
12.7	32.94	0.8	-1.68
12.74	32.98	0.39	-2.04
12.78	33.76	0.6	-1.31
12.82	31.57	1.1	-1.74
12.86	33.43	1.11	-1.39
12.9	32.72	0.99	-0.99
12.94	31.99	-0.4	-0.61
12.98	32.54	-1.13	-0.94
13.02	31.42	-0.93	-0.97
13.06	31.96	-0.61	-0.63
13.1	31.48	0.14	-0.61
13.14	31.67	0.07	-1.1
13.18	32.13	0.41	-1.44
13.22	31.95	0.26	-1.17
13.26	33.45	0.77	-1.04
13.3	33.05	0.94	-1.15
13.34	31.79	0.76	-1.5
13.38	33.61	1.17	-1.01
13.42	32.07	0.84	-1.01
13.46	33.71	1.26	-0.89
13.5	33.4	1.27	-1.21
13.54	33.2	1.07	-1.38
13.58	33.52	1.23	-1.37
13.62	32.26	1.58	-1.37
13.66	32.73	1.54	-1.09
13.7	33.22	1.15	-0.83
13.74	33.19	1.47	-0.77
13.78	33.88	1.38	0.01
13.82	31.71	0.85	-0.98
13.86	32.87	0.48	-0.92
13.9	31.8	0.67	-1.48
13.94	31.1	0.72	-1.67
13.98	30.62	0.8	-1.36
14.02	32.154	0.22943	-0.22417
14.06	32.33	0.49	1.23
14.1	32.17	-0.63	0.59
14.14	31.4	-0.1	1.18
14.18	32.82	-1.16	-0.15
14.22	32.09	-0.31	0.6
14.26	33.37	-0.6	0.64
14.3	32.95	-1.13	0.01
14.34	31.55	-0.81	0.69
14.38	32.82	-0.45	0.42
14.42	30.61	-0.59	-0.1
14.46	30.51	-0.8	1.08
14.5	32.23	-0.9	0.93
14.54	31.81	-0.12	-0.15
14.58	32.05	0.85	-0.07
14.62	32.6	0.7	0.17
14.66	31.33	0.57	0.73
14.7	31.64	0.84	0.84
14.74	31.5	-0.31	0.7
14.78	31.55	-0.22	-0.43
14.82	31.76	-1.49	-0.26
14.86	31.64	-0.53	-0.6
14.9	33.04	-0.51	-0.2
14.94	31.92	-0.69	-0.91
14.98	30.99	-0.43	-1.01
15.02	31.65	-0.56	-0.91
15.06	30.99	-0.42	-2.01
15.1	31.41	-0.74	-2.04
15.14	30.73	-0.75	-2.16
15.18	31.12	-1.42	-1.89
15.22	32.06	-0.73	-1.54
15.26	31.41	-1.01	-1.54
15.3	31.86	-0.58	-1.24
15.34	31.82	0.02	-1.15
15.38	31.29	0.04	-1.19
15.42	32.16	-0.06	-1.47
15.46	31.27	-0.72	-1.27
15.5	32.27	-0.95	-0.77
15.54	32.91	-0.75	-0.99
15.58	31.657	-0.59061	-0.59423
15.62	31.582	-0.58557	-0.45867
15.66	31.498	-0.58284	-0.32803
15.7	31.405	-0.58257	-0.20403
15.74	31.305	-0.58486	-0.088396
15.78	31.201	-0.58983	0.01714
15.82	31.094	-0.59762	0.11085
15.86	30.986	-0.60835	0.19102
15.9	29.63	-1.85	-0.14
15.94	29.63	-1.21	0.73
15.98	30.15	-1.37	0.3
16.02	30.7	-0.78	0.68
16.06	30.38	-0.5	0.35
16.1	31.13	0.21	0.09
16.14	31.4	0.09	0.4
16.18	30.82	0.05	-0.02
16.22	31.63	-0.28	0.08
16.26	29.96	-0.73	-0.27
16.3	29.95	-1.99	-0.42
16.34	29.42	-1.52	-0.41
16.38	28.87	-0.98	-0.25
16.42	31.02	-0.92	0.01
16.46	30.24	-0.74	0.34
16.5	30.19	-1.72	0.83
16.54	30.99	-0.38	1.16
16.58	29.547	-0.52221	0.42506
16.62	29.77	0.35	0.3
16.66	30.24	-0.45	0.47
16.7	29.94	-0.84	0.39
16.74	29.38	-0.67	0.54
16.78	28.53	-0.02	0.68
16.82	29.21	1.49	0.68
16.86	29.14	1.29	0.04
16.9	29.13	1.3	0.09
16.94	28.92	0.64	0.15
16.98	29.883	-0.039936	-0.028805
17.02	29.27	-1.87	-0.24
17.06	30.28	-1.1	0.21
17.1	30.166	0.082899	-0.15255
17.14	30.269	0.1141	-0.18011
17.18	30.374	0.13908	-0.19862
17.22	30.481	0.15705	-0.20674
17.26	30.41	-0.2	-0.04
17.3	30.96	0.49	-0.56
17.34	30.72	0.32	-0.89
17.38	30.93	-0.09	-0.66
17.42	32.04	0.25	0
17.46	31.38	0.03	-0.19
17.5	32.1	-0.51	-0.03
17.54	31.38	-0.72	0.32
17.58	31.4	-0.29	0.94
17.62	31.74	-0.66	1.25
17.66	30.55	0.08	0.83
17.7	30.8	0.51	0.68
17.74	30.2	-0.39	0.89
17.78	29.95	-0.57	0.75
17.82	30.75	-0.1	1.07
17.86	30.96	0.23	0.73
17.9	30.56	0.17	0.64
17.94	30.27	0.55	0.31
17.98	31.13	0.97	-0.88
18.02	30.42	0.79	-1.71
18.06	30.24	1.11	-1.62
18.1	31.31	1.14	-1.1
18.14	29.86	0.99	0.23
18.18	31.02	1.26	-0.67
18.22	30.88	1.91	-0.78
18.26	30.75	1.75	0.27
18.3	32.38	1.55	0.69
18.34	31.37	0.73	0.38
18.38	31.38	1.27	0.47
18.42	30.74	0.14	-0.26
18.46	31.08	0	0.84
18.5	30.6	-0.1	1.46
18.54	29.09	0.6	0.78
18.58	29.44	-0.68	0.33
18.62	30.48	-0.02	1.31
18.66	30.554	-0.17585	0.95083
18.7	30.626	-0.23014	0.91643
18.74	30.712	-0.27148	0.8682
18.78	30.47	0.15	0.49
18.82	29.73	-1.08	1.54
18.86	31.04	-0.66	0.86
18.9	31.78	0.03	1.28
18.94	31.75	0.21	0.82
18.98	32.24	-0.01	0.14
19.02	31.98	-0.1	-0.19
19.06	31.53	-0.73	-0.07
19.1	31.65	-0.34	-0.41
19.14	31.53	-0.23	0.06
19.18	31.64	-0.58	0.8
19.22	31.56	-0.01	0.54
19.26	31.23	0.08	0.17
19.3	31.93	-0.65	-0.45
19.34	30.87	-0.79	-0.35
19.38	32.95	0.04	-0.25
19.42	32.65	0.04	-0.49
19.46	32.36	0.44	-0.54
19.5	32.71	0.49	-0.67
19.54	31.82	0.97	-0.83
19.58	33.49	0.68	-0.8
19.62	31.71	-0.27	-0.5
19.66	32	0.53	-0.85
19.7	30.89	-0.03	-0.06
19.74	31.37	-0.14	0.42
19.78	31.96	-0.8	0.37
19.82	32.18	-0.44	-0.39
19.86	31.81	0.45	0.09
19.9	32.33	-0.54	0.35
19.94	31.73	0.06	0.21
19.98	32.74	-0.37	-0.52
20.02	31.53	-0.78	-0.57
20.06	30.25	-0.92	-0.54
20.1	30.95	-0.1	-0.46
20.14	29.94	0.36	-0.62
20.18	31.21	0.76	-0.47
20.22	30.77	0.83	-0.02
20.26	30.52	0.23	-0.32
20.3	30.88	0.42	-0.35
20.34	30.65	-0.28	-0.29
20.38	30.35	0.19	-0.46
20.42	30.9	-0.2	-0.65
20.46	30.24	0	-0.56
20.5	31.24	-0.68	-0.99
20.54	30.13	-0.89	-1.37
20.58	30.46	-0.33	-1.21
20.62	30.84	0.59	-0.85
20.66	31.49	0.03	-0.48
20.7	31.88	1.1	-0.02
20.74	30.76	1.86	-0.4
20.78	30.67	1.84	-0.38
20.82	30.84	0.5	0.13
20.86	30.93	0.24	-0.22
20.9	32.02	0.95	0.16
20.94	30.54	0.36	-0.57
20.98	31.17	0.22	-0.88
21.02	31.63	0.24	-0.68
21.06	30.18	0.23	-0.86
21.1	31.5	-0.61	-0.43
21.14	30.28	-0.53	-0.89
21.18	30.66	0.24	-0.61
21.22	31.79	0.37	-0.1
21.26	30.82	0.54	-0.04
21.3	32	-0.35	0.02
21.34	31.13	0.51	-0.42
21.38	31.63	-0.22	-0.37
21.42	31.44	0.23	-0.2
21.46	30.49	0.6	-0.65
21.5	31.15	0.15	-0.51
21.54	29.99	1.68	-1.27
21.58	29.66	1.1	-1.14
21.62	29.77	0.64	-0.52
21.66	29.66	1.49	-0.43
21.7	30.99	1.23	-0.25
21.74	30.7	0.15	-0.16
21.78	31.29	0.72	-0.41
21.82	31.51	1.35	0
21.86	30.9	0.89	-0.63
21.9	31.43	0.56	-0.78
21.94	31.46	0.37	-0.33
21.98	31.73	-0.05	-0.86
22.02	32.69	-0.47	-0.72
22.06	31.45	0.3	-0.63
22.1	32.36	0.19	0.53
22.14	30.98	-0.54	0.29
22.18	31.71	-0.12	0.85
22.22	32.87	0.19	0.59
22.26	32.77	0.89	1.29
22.3	31.81	0.08	1.54
22.34	31.32	0.93	1.47
22.38	30.84	1.48	1.55
22.42	30.79	2.01	0.96
22.46	31.15	2.65	0.6
22.5	30.37	1.92	1.35
22.54	31.04	1.74	1.03
22.58	31.35	1.83	0.52
22.62	32.49	0.94	0.88
22.66	31.59	0.22	0.63
22.7	30.73	2.76	0.16
22.74	30.38	1.97	-0.14
22.78	30.67	1.55	0.49
22.82	31.52	0.94	0.14
22.86	30.82	0.86	-0.94
22.9	31.72	1.36	-0.88
22.94	31.21	1.59	-0.57
22.98	31.39	1.65	0.06
23.02	31.99	2.04	0.41
23.06	30.57	1.08	-0.01
23.1	32.17	1.28	0.82
23.14	31.8	0.41	0.58
23.18	31.1	0.37	1.31
23.22	31.56	0.67	1.41
23.26	30.76	0.61	1.54
23.3	31.32	1.76	1.17
23.34	30.81	1.9	0.37
23.38	30.61	1.52	0.21
23.42	30.66	2.2	0.79
23.46	30.55	2.11	0.35
23.5	31.22	2.46	0.09
23.54	30.41	2.13	0.77
23.58	29.6	2.09	0.42
23.62	30.25	1.99	0.79
23.66	30.55	1.37	-0.33
23.7	31.59	1.21	-0.44
23.74	30.63	-0.03	0.07
23.78	29.99	0.53	0.93
23.82	30.13	0.81	1.69
23.86	30.17	0.84	0.6
23.9	29.86	1.23	0.45
23.94	30.28	1.76	0.04
23.98	31.43	1.73	-0.22
24.02	30.69	1.57	0.27
24.06	30.25	1.46	0.8
24.1	31.63	1.15	-0.07
24.14	30.9	1.77	0.54
24.18	31.46	2.55	0.85
24.22	30.7	1.47	0.63
24.26	30.17	1.66	0.03
24.3	31.33	1.49	0.2
24.34	31.53	1.57	0.06
24.38	31.36	1.77	0.08
24.42	30.06	1.6	-0.25
24.46	29.42	1.86	-0.06
24.5	29.7	1.81	0.93
24.54	29.3	1.7	1.35
24.58	30.02	2.32	0.55
24.62	30.86	2.63	-0.47
24.66	29.65	1.82	-0.84
24.7	29.79	1.79	-0.19
24.74	29.06	1.98	-0.07
24.78	30.36	0.91	0.71
24.82	28.57	0.15	1.47
24.86	30.364	1.224	0.60459
24.9	30.68	0.26	1.11
24.94	30.99	-0.01	0.99
24.98	31.65	0.57	1.02
25.02	31.83	1.73	0.41
25.06	30.28	1.78	0.47
25.1	32.53	1.11	0.67
25.14	31.6	0.77	0.32
25.18	32.98	1.37	0.29
25.22	32.19	2.54	0.42
25.26	31.94	2.05	0.82
25.3	32.27	1.59	0.47
25.34	32.06	-0.15	-0.14
25.38	31.18	-0.69	-0.51
25.42	30.72	-0.4	-0.92
25.46	31.07	-0.41	-0.78
25.5	31.25	-0.74	-0.78
25.54	30.58	0.04	-0.4
25.58	30.29	-0.41	-0.67
25.62	31.32	0.35	-1.02
25.66	31.9	0.54	-0.59
25.7	32.99	-0.1	-0.96
25.74	31.92	1.39	-0.6
25.78	32.51	1.51	0.2
25.82	30.96	1.13	0.01
25.86	32.22	0.91	0.53
25.9	31.82	1.48	0.05
25.94	30.8	1.61	0.08
25.98	31.82	1.21	0.01
26.02	31.8	-0.3	-0.32
26.06	31.39	-0.03	-0.69
26.1	32.11	0.43	-0.5
26.14	31.73	0.2	-0.92
26.18	31.07	0.66	-1.03
26.22	31.48	0.67	-0.5
26.26	31.66	-0.27	-0.46
26.3	32.42	-0.15	-0.76
26.34	32.3	-0.37	-0.59
26.38	31.5	-0.86	-0.73
26.42	31.94	0.24	-1.18
26.46	30.65	-0.42	-0.88
26.5	32.29	-0.37	-0.44
26.54	31.54	-0.02	-0.59
26.58	31.08	-0.15	-0.49
26.62	31.44	-0.83	-0.09
26.66	30.75	-0.66	-0.65
26.7	31.2	-0.44	-0.62
26.74	30.97	-0.56	0.08
26.78	30.54	-0.52	0.19
26.82	31.33	0.5	0.86
26.86	30.77	-0.15	0.44
26.9	30.89	0.41	-0.08
26.94	30.49	0.96	-0.47
26.98	30.25	1	-0.45
27.02	31.02	2.33	-0.38
27.06	30.66	1.06	-0.54
27.1	31.52	0.76	-0.09
27.14	30.67	0.66	-0.43
27.18	30.32	0.11	-1.17
27.22	30.49	0.54	-0.85
27.26	29.95	0.39	-1.04
27.3	29.94	0.45	-0.79
27.34	29.39	-0.08	0.25
27.38	30.09	-0.37	0.55
27.42	30.47	-0.17	0.36
27.46	30.58	0.04	-0.3
27.5	31.36	-0.26	-0.77
27.54	30.92	0.08	-0.01
27.58	30.3	0.28	1.05
27.62	31.33	-0.26	1.16
27.66	30.95	0.19	-0.07
27.7	30.41	0.82	0.38
27.74	32.2	0.49	0.11
27.78	32.56	0.83	-0.53
27.82	32.92	0.83	-0.02
27.86	32.66	1.37	-0.19
27.9	32.15	1.27	-0.12
27.94	33.23	1.15	-0.43
27.98	32.92	1.12	-0.59
28.02	33.84	0.92	-1.4
28.06	33.19	0.97	-1.33
28.1	33.62	0.7	-0.95
28.14	33.57	1.05	-1.19
28.18	31.32	1.51	-1.79
28.22	32.32	1.6	-1.11
28.26	30.93	1.38	-1.11
28.3	30.31	1.14	-0.87
28.34	31.95	1.34	-0.25
28.38	30.45	-0.07	0.14
28.42	30.75	-0.05	0.41
28.46	29.87	0.23	0.65
28.5	29.75	0.54	0.15
28.54	31.03	0.39	0.17
28.58	31.04	0.07	-0.26
28.62	31.39	0.93	-1.17
28.66	30.83	1.07	-1.33
28.7	30.73	1.08	-1.66
28.74	31.25	1.57	-1.7
28.78	31.22	0.8	-0.64
28.82	30.42	1.59	-0.35
28.86	31.67	1.07	-0.22
28.9	31.01	1.91	-0.09
28.94	31.3	0.98	0.48
28.98	30.83	0.21	0.64
29.02	30.53	0.79	0.47
29.06	30.78	0.66	0.47
29.1	31.08	0.41	0.84
29.14	30.96	0.06	-0.02
29.18	30.96	-0.55	0.63
29.22	31.87	0.05	0.48
29.26	32.6	-0.96	0.12
29.3	31.94	0.24	1.23
29.34	33.01	-0.85	1.5
29.38	32.35	-1.31	0.36
29.42	31.93	-0.83	0.04
29.46	33.03	-1.4	0.13
29.5	32.32	-0.44	-0.33
29.54	32.09	0.18	0.34
29.58	31.77	0.72	0.87
29.62	32.42	0.07	1.02
29.66	32.61	0.28	0.76
29.7	31.05	-1.24	0.51
29.74	32.33	-1.6	0.91
29.78	32.1	-2.04	0.41
29.82	32.44	-1.25	-0.13
29.86	32.34	-0.1	-0.5
29.9	31.14	-0.04	-0.66
29.94	29.68	-1.08	-0.03
29.98	30.22	-1.79	0.13
30.02	31.14	0.19	0.84
30.06	30.61	-0.03	0.32
30.1	30.27	0.02	0.33
30.14	30.5	0.09	0.75
30.18	30.79	0.14	0.42
30.22	31.6	0.75	-0.48
30.26	31.788	0.30776	0.30136
30.3	31.07	0.06	0.84
30.34	31.822	0.47676	0.33958
30.38	31.67	0.19	-0.11
30.42	31.821	0.62069	0.36912
30.46	31.33	0.14	-0.95
30.5	31.73	0.8	0.9
30.54	32.35	1.57	-1.04
30.58	32.55	0.45	-0.39
30.62	32.25	0.33	0.03
30.66	32.58	1.22	0.95
30.7	32.48	0.41	1.28
30.74	33.22	0.86	1.02
30.78	33.48	1.66	0.61
30.82	31.411	1.0418	0.43267
30.86	31.343	1.0632	0.43524
30.9	31.35	1.93	1.48
30.94	31.196	1.0981	0.44047
30.98	31.119	1.1123	0.44345
31.02	31.04	1.1246	0.4469
31.06	28.93	0.61	1.05
31.1	30.877	1.1448	0.45585
31.14	30.794	1.1533	0.46168
31.18	30.71	1.161	0.46864
31.22	30.627	1.1682	0.47689
31.26	30.543	1.1753	0.4866
31.3	30.461	1.1825	0.49792
31.34	30.38	1.19	0.51103
31.38	30.301	1.1982	0.52609
31.42	30.224	1.2074	0.54327
31.46	30.149	1.2177	0.56272
31.5	30.077	1.2295	0.58462
31.54	30.008	1.243	0.60912
31.58	29.943	1.2586	0.6364
31.62	29.882	1.2765	0.66662
31.66	29.826	1.297	0.69994
31.7	28.54	1.1	0.23
31.74	28.67	1.54	0.09
31.78	29.15	0.88	0.39
31.82	29.4	1.34	0.22
31.86	30.69	2.26	0.92
31.9	29.95	1.66	1.6
31.94	29.16	1.66	1.36
31.98	29.92	1.91	1.28
32.02	29.28	1.51	1.14
32.06	29.12	0.76	1.24
32.1	30.74	0.92	1.61
32.14	30.07	2.94	1.42
32.18	30.3	2.22	0.91
32.22	30.15	2.12	0.67
32.26	30.38	1.61	0.95
32.3	31.39	0.9	1.71
32.34	30.89	1.88	1.47
32.38	31.65	2.44	1.8
32.42	29.07	2.45	0.24
32.46	30.29	1.6772	1.0696
32.5	30.17	1.17	1.23
32.54	29.74	1.35	1.56
32.58	30.18	2	1.58
32.62	29.98	1.7	0.71
32.66	30.627	1.5791	0.88271
32.7	29.27	1.57	-0.01
32.74	30.48	1.48	1.11
32.78	30.96	1.44	0.52
32.82	30.16	1.33	0.87
32.86	30.11	1.05	1.36
32.9	31.54	1.03	0.56
32.94	31.32	1.06	-0.64
32.98	33.01	1.27	-0.87
33.02	31.337	1.5448	0.59347
33.06	31.413	1.5664	0.57424
33.1	33.03	1.57	1.55
33.14	31.95	1.68	1.4
33.18	31.35	1.65	1.15
33.22	31.42	2.66	0.87
33.26	31.64	2.11	0.47
33.3	31.41	2.37	0.23
33.34	31.49	1.72	0.15
33.38	32.15	2.32	0.49
33.42	32.43	2.57	0.96
33.46	31.18	2.19	0.59
33.5	32.28	1.98	0.75
33.54	31.92	2.07	0.54
33.58	31.89	2.13	0.66
33.62	31.77	1.62	0.51
33.66	31.46	1.21	-0.24
33.7	31.49	1.71	-0.18
33.74	29.97	1.18	0.21
33.78	30.64	1.14	0.58
33.82	32.02	0.66	0.97
33.86	32.15	1.14	0.57
33.9	32.09	0.96	0.31
33.94	31.95	0.99	0.22
33.98	33.22	0.6	1.05
34.02	31.9	-0.88	0.51
34.06	31.59	-0.75	0.49
34.1	31.2	-1.38	0.59
34.14	31.41	0.65	1.94
34.18	32.26	0.06	1.33
34.22	31.49	-0.11	0.48
34.26	31.42	0.16	0.08
34.3	30.71	0.61	-0.1
34.34	31.01	-0.55	0.85
34.38	31.05	-0.72	0.58
34.42	31.45	-0.34	0.13
34.46	30.85	-0.88	-0.13
34.5	30.22	-0.28	0.23
34.54	31.63	0.86	0.2
34.58	31.28	0.7	0.85
34.62	30.65	0.21	0.17
34.66	31.35	0.88	0.01
34.7	30.85	1	0.26
34.74	29.6	0.54	0.6
34.78	30.46	-0.02	0.59
34.82	29.87	0.42	0.61
34.86	29.1	0.1	1.12
34.9	30.34	-0.73	0.82
34.94	30.83	0.1	0.3
34.98	31.9	-0.19	-0.46
35.02	30.76	-0.04	-0.66
35.06	30.96	0.22	0.07
35.1	30.51	-0.6	-0.13
35.14	29.95	-1.07	-0.83
35.18	29.27	-0.37	-0.73
35.22	29.15	0.59	-0.29
35.26	30.54	-0.64	0.91
35.3	29.63	-0.08	-0.27
35.34	29.09	-0.37	-1.17
35.38	29.08	-1.69	-0.69
35.42	29.16	-0.56	-0.68
35.46	30.31	0.2	-0.68
35.5	29.85	-1.53	-0.73
35.54	30.62	-0.74	-0.19
35.58	30.72	-0.24	0.15
35.62	29.69	0.7	-0.24
35.66	30.13	0.98	-0.32
35.7	29.71	0.95	-0.47
35.74	30.75	1.4	-0.36
35.78	30.68	0.64	-0.88
35.82	30.66	0.73	-0.34
35.86	30.69	1.24	0.2
35.9	31	0.84	1.17
35.94	30.95	-0.52	0.48
35.98	30.69	-0.18	1.21
36.02	29.71	0.06	0.94
36.06	30.47	-0.18	0.98
36.1	30.86	0.11	1.92
36.14	30.95	0.47	1.18
36.18	31.51	0.37	1.14
36.22	30.92	0.2	0.3
36.26	30.85	0.55	0.91
36.3	31.21	0.18	-0.05
36.34	31.33	0.77	-0.4
36.38	32.98	-0.37	-0.08
36.42	32.78	-0.03	-0.49
36.46	33.16	0.36	-0.83
36.5	32.52	-0.18	0.82
36.54	31.87	0.13	0.93
36.58	33.2	0.85	0.33
36.62	33.07	1.45	0.04
36.66	33.02	0.94	-0.09
36.7	32.51	0.45	-0.1
36.74	31.8	0.95	-0.51
36.78	33.32	1.28	-0.94
36.82	31	1.81	-1.53
36.86	32.22	1.69	-0.96
36.9	32.78	1.9	-0.73
36.94	31.84	2.21	0.1
36.98	31.85	1.99	-0.09
37.02	31.322	1.8557	-0.051043
37.06	29.48	0.31	0.7
37.1	30.67	1.8	0.64
37.14	31.01	2.22	0.33
37.18	31.87	2.11	0.5
37.22	30.75	2.21	1.28
37.26	30.67	2.27	0.69
37.3	30.81	1.58	0.48
37.34	31.53	1.41	0.39
37.38	31.75	1.33	0.35
37.42	32.51	0.96	0.24
37.46	32.17	1.72	0.29
37.5	32.01	0.91	0.28
37.54	31.58	0.28	0.24
37.58	31.31	-0.25	-0.06
37.62	31.26	-0.15	0.07
37.66	31.44	-0.32	0.22
37.7	30.98	-0.75	0.52
37.74	30.7	-0.5	0.76
37.78	31.16	0.88	0.77
37.82	30.86	0.82	0.44
37.86	30.56	0.68	0.01
37.9	31.26	0.14	-0.16
37.94	30.27	-0.19	-0.48
37.98	31.69	0.48	-0.34
38.02	30.5	1	-0.31
38.06	30.72	0.58	0.07
38.1	31.77	0.45	0.32
38.14	30.36	0.49	0.3
38.18	31.83	0.88	0.69
38.22	31.21	0.24	0.58
38.26	32.5	0.17	0.72
38.3	32.26	1.16	0.82
38.34	30.94	0.46	0.65
38.38	31.68	0.99	0.55
38.42	30.18	1.26	0.54
38.46	31.32	0.52	0.56
38.5	31	0.59	0.14
38.54	31.16	0.82	-0.01
38.58	31.15	0.43	-0.21
38.62	31.83	0.44	0.25
38.66	32.05	-0.19	-0.03
38.7	31.64	0.95	-0.48
38.74	31.53	0.33	-0.63
38.78	32.39	1.31	-0.4
38.82	31.73	0.69	-0.17
38.86	32.08	1.4	-0.59
38.9	32.42	2.29	-0.52
38.94	31.41	1.72	-0.47
38.98	32.58	1.72	-0.66
39.02	31.77	0.81	-0.65
39.06	31.65	1.75	-0.59
39.1	32.21	0.9	-0.43
39.14	32.76	1.47	-0.94
39.18	32.86	0.9	-0.49
39.22	32.34	1.01	-0.23
39.26	32.2	1.48	-0.37
39.3	33.48	1.01	-0.3
39.34	33.27	1.27	-0.44
39.38	33.7	0.67	-0.45
39.42	32.25	1.01	-0.31
39.46	31.9	1.35	-0.26
39.5	33.08	1.93	0.05
39.54	33.21	1.68	0.06
39.58	34.05	1.42	-0.04
39.62	32.51	0.2	-0.48
39.66	31.94	0.41	-0.83
39.7	32.34	0.37	-0.89
39.74	31.77	0.07	-0.51
39.78	31.85	-0.02	-0.1
39.82	32.21	0.61	-0.62
39.86	32.32	-0.1	-0.93
39.9	32.93	0.88	-1.13
39.94	32.21	0.88	-0.98
39.98	32.4	0.93	-0.43
40.02	32.21	1.45	-0.68
40.06	31.9	0.87	-0.79
40.1	32.24	0.74	-0.62
40.14	32.41	0.39	-0.97
40.18	32.64	-0.24	-1.03
40.22	32.07	0.34	-1.35
40.26	32.72	0.87	-0.26
40.3	32.85	1.16	-0.04
40.34	32.83	1.72	-0.02
40.38	32.39	1.67	0.02
40.42	32.27	1.79	-0.5
40.46	32.48	1.69	-0.4
40.5	32.38	1.4	-0.73
40.54	31.75	1.16	-1.09
40.58	33.19	0.72	-0.01
40.62	31.8	0.37	-0.48
40.66	33.28	0.95	-0.72
40.7	32.32	0.86	-0.56
40.74	31.91	0.82	-0.83
40.78	32.66	0.22	-0.96
40.82	31.54	0.7	-1.04
40.86	33.18	-0.48	-0.74
40.9	33.14	-0.75	-1.26
40.94	32.85	-0.67	-1.61
40.98	33.58	0.58	-0.65
41.02	32.4	1.67	-1.13
41.06	32.53	0.89	-1.4
41.1	31.3	1.16	-1.66
41.14	32.46	1.54	-1.34
41.18	32.77	1.13	-1.39
41.22	32.55	1.41	-0.74
41.26	33.31	0.69	-0.01
41.3	33.25	-0.43	0.22
41.34	33.06	-0.04	-0.69
41.38	33.33	-0.51	-0.93
41.42	32.09	-0.74	-0.17
41.46	32.29	-0.49	-0.03
41.5	32.05	-0.76	-0.79
41.54	31.6	-0.12	-0.4
41.58	32.01	0.08	-0.09
41.62	31.06	1.17	-0.2
41.66	31.4	1.17	1.2
41.7	30.51	1.09	0.87
41.74	31.9	2.32	-0.07
41.78	32.9	2.49	0.36
41.82	31.18	1.7	0.33
41.86	32.21	0.36	0.41
41.9	31.14	-0.17	-1
41.94	31.52	-0.16	-0.05
41.98	32.42	-1.89	0.31
42.02	32.09	-0.88	-0.39
42.06	32.82	-1.62	-0.49
42.1	32.59	-1.65	-0.28
42.14	32.12	-1.53	-0.4
42.18	31.52	-1.3	-0.03
42.22	30.01	-0.83	0.34
42.26	31.02	0.55	0.29
42.3	30.08	0.43	0.24
42.34	30.79	0.95	0.65
42.38	30.21	-0.14	0.62
42.42	30.86	0.02	0.76
42.46	31.24	0.22	1.11
42.5	30.56	-0.15	0.7
42.54	31.81	0.52	0.32
42.58	31.98	0.35	0.22
42.62	30.73	0.56	0.18
42.66	32.6	0.49	0.33
42.7	31.35	0.79	0.42
42.74	32.26	0.29	-0.09
42.78	32.11	0.61	0.24
42.82	31.09	0.56	-0.19
42.86	32.93	0.44	-0.3
42.9	30.92	0.77	0.35
42.94	30.95	0.84	0.06
42.98	31.09	0.61	-0.52
43.02	30.42	0.89	-0.31
43.06	30.75	0.31	-0.52
43.1	30.89	0.88	-0.71
43.14	32.54	0.57	0.08
43.18	32.42	0.42	0.08
43.22	31.53	1.29	-0.11
43.26	32.28	0.57	-0.25
43.3	31.55	-0.01	-0.56
43.34	31.48	0.42	0.09
43.38	31.65	0.96	0.23
43.42	30.55	1.05	0.02
43.46	30.66	1.17	0.05
43.5	30.47	-0.02	-0.13
43.54	31.54	0.17	-0.65
43.58	32.29	0.65	-0.19
43.62	31.54	-0.05	-0.13
43.66	32.87	0.78	0.09
43.7	32.39	0.88	0.12
43.74	32.36	0.68	-0.48
43.78	32.53	1.03	-0.57
43.82	31.55	1.31	-1.67
43.86	32.65	0.59	-1.78
43.9	31.58	0.29	-1.36
43.94	30.74	0.16	-0.82
43.98	31.16	0.17	-0.16
44.02	31.26	1.57	-0.94
44.06	32.49	1.72	-1.1
44.1	30.84	0.32	0.01
44.14	30.75	0.52	-0.54
44.18	31.13	1.78	-0.46
44.22	30.26	1.33	-0.76
44.26	29.48	1.01	-1.2
44.3	30.69	1.54	-0.86
44.34	30.18	1.82	-0.83
44.38	31.72	1.3	-0.1
44.42	31.16	0.56	-0.08
44.46	30.67	1.26	-0.2
44.5	31.29	1.61	0.06
44.54	30.11	1.58	0.25
44.58	31.18	1.54	-0.46
44.62	30.66	1.64	-0.56
44.66	30.74	0.33	0.11
44.7	31.4	0.42	-0.3
44.74	30.03	1.81	-0.31
44.78	31.4	1.13	0.4
44.82	31.07	2.29	-0.08
44.86	30.12	1.81	-0.15
44.9	31.12	1.81	-0.61
44.94	30.41	1.51	-0.85
44.98	31.04	1.48	-0.86
45.02	30.31	1.25	-0.9
45.06	30.14	0.98	-0.59
45.1	31.09	1.78	-0.06
45.14	30.18	1.85	0.25
45.18	30.97	2.08	0.3
45.22	30.39	1.71	-0.46
45.26	29.16	0.84	-0.18
45.3	30.64	0.97	0.37
45.34	31.03	0.75	-0.03
45.38	32	0.9	-0.26
45.42	31.65	1.18	-0.32
45.46	31.72	-0.29	-0.9
45.5	31.29	-0.07	-0.32
45.54	31.47	0.55	-0.11
45.58	32.39	1.4	0.74
45.62	31.35	1	1.14
45.66	30.95	1.29	0.35
45.7	31.49	0.96	0.12
45.74	30.76	0.38	0.04
45.78	31.05	0.3	0.18
45.82	31.86	1.58	0.32
45.86	31.01	1.46	-0.17
45.9	30.88	1.17	-0.17
45.94	30.705	1.5995	0.10589
45.98	30.756	1.6735	0.048439
46.02	30.24	2.46	-0.56
46.06	30.12	2.32	0.24
46.1	31.021	1.84	-0.16484
46.14	31.14	1.8765	-0.24542
46.18	31.273	1.903	-0.32867
46.22	31.71	1.87	-0.14
46.26	30.77	0.94	-0.24
46.3	31.06	1.4	-0.7
46.34	30.91	1.69	-1.01
46.38	31.69	2.13	-0.14
46.42	31.28	3.34	-1.2
46.46	31.85	2.14	-1.08
46.5	34.13	0.99	-0.74
46.54	33.38	1.13	-1.24
46.58	32.89	1.5848	-1.0334
46.62	33.042	1.4904	-1.0636
46.66	33.183	1.384	-1.0816
46.7	33.314	1.2652	-1.086
46.74	34.41	1.77	-1.07
46.78	35.35	1.23	-0.93
46.82	34.16	0.73	-0.67
46.86	35.03	0.48	-0.96
46.9	33.18	0.25	-1.19
46.94	32.95	0.47	-1.06
46.98	31.67	0.88	-0.27
47.02	33.48	-0.92	0.1
47.06	32.91	-1.23	-0.54
47.1	33.53	-0.45	-0.38
47.14	34.04	-0.79	0.13
47.18	33.97	-0.88	0.32
47.22	32.64	-0.95	0.24
47.26	33.441	-1.0691	0.00071956
47.3	33.384	-1.0787	0.048314
47.34	33.326	-1.0656	0.090218
47.38	33.267	-1.0317	0.12658
47.42	34.55	-0.47	-0.04
47.46	33.41	0.18	-0.43
47.5	34.11	0.45	0.81
47.54	33.37	0.09	0.35
47.58	33.55	-1.09	0.17
47.62	32.94	-1.96	-0.6
47.66	32.95	-2.12	-0.45
47.7	32.45	-1.59	-0.11
47.74	32.67	-1.28	-0.75
47.78	32.42	-1.71	-0.62
47.82	32.626	0.22199	0.20339
47.86	32.576	0.3705	0.18487
47.9	33.54	1.1	1.24
47.94	31.14	-0.05	0.62
47.98	32.88	2.64	1.25
48.02	31.06	1.9	0.68
48.06	31.56	2.46	0.12
48.1	32.46	0.54	0.74
48.14	32.41	1.54	1.52
48.18	32.72	1.86	-0.28
48.22	32.95	3.39	-0.13
48.26	32.01	1.95	-1.01
48.3	32.23	1.4989	-0.22418
48.34	32.224	1.5101	-0.27616
48.38	32.224	1.4985	-0.32995
48.42	31.64	1.3	-0.63
48.46	32.23	1.27	-0.89
48.5	32.83	0.88	-1.12
48.54	32.09	0.48	-1.15
48.58	32.57	0.39	-1.24
48.62	31.88	-0.06	-0.88
48.66	32.28	-0.03	-0.7
48.7	32.65	0.43	-0.9
48.74	32.03	-0.57	-0.56
48.78	33.87	-0.5	-0.54
48.82	32.11	0.09	-0.93
48.86	32.71	0.12	-0.66
48.9	32.54	-0.25	-1.03
48.94	33.2	0.43	-0.81
48.98	32.74	-0.35	-0.88
49.02	31.9	-0.25	-0.82
49.06	31.71	-0.17	-0.69
49.1	31.17	0.49	-0.69
49.14	31.71	0.3	-1.49
49.18	31.84	-0.65	-1.29
49.22	31.681	0.82428	-0.32902
49.26	31.627	0.96638	-0.19635
49.3	31.581	1.0906	-0.065105
49.34	31.544	1.1913	0.060547
49.38	31.52	2.85	1.88
49.42	30.83	2.53	1.42
49.46	31.16	1.38	0.66
49.5	31.85	0.65	0.16
49.54	31.39	0.71	-0.12
49.58	31.75	0.47	0
49.62	31.65	0.48	0.1
49.66	31.93	0.83	-0.19
49.7	31.97	0.35	-0.4
49.74	31.59	-1.29	0.03
49.78	31.9	-1.04	0.87
49.82	31.04	-0.73	-0.34
49.86	31.34	-0.59	-0.99
49.9	30.8	-0.5	-1.03
49.94	30.59	-0.42	-0.52
49.98	31.44	-0.88	-0.91
50.02	31.3	-0.3	-0.65
50.06	31.04	-0.85	-0.52
50.1	31.41	-0.72	-1.12
50.14	30.78	0.06	-1.61
50.18	31.79	-0.19	-1.33
50.22	31.13	-0.03	-0.74
50.26	31.19	-0.78	-1.01
50.3	31.69	0.22	-0.63
50.34	31.5	-0.5	-0.41
50.38	30.26	-0.85	-0.38
50.42	30.94	-0.79	-0.32
50.46	31.24	-1.46	0.1
50.5	32.31	-0.92	0.88
50.54	31.54	-0.19	0
50.58	31.285	-0.087235	0.12104
50.62	31.268	0.048519	0.12794
50.66	31.255	0.19161	0.11667
50.7	30.99	0.87	0.68
50.74	31.251	0.48847	0.042506
50.78	31.263	0.63656	-0.018954
50.82	32.43	1.54	-0.99
50.86	31.38	2	-0.09
50.9	31.2	1.6	-0.31
50.94	31.11	0.45	-0.51
50.98	30.68	0.67	-0.32
51.02	31.52	1.22	-0.77
51.06	32.06	1.26	-0.95
51.1	31.79	1.12	-1.12
51.14	32.04	1.25	-0.84
51.18	32.27	0.65	-1.25
51.22	33.66	1.64	-1.69
51.26	32.32	2.02	-1.73
51.3	32.42	2.23	-1.41
51.34	32.69	2.38	-0.71
51.38	32.638	1.2089	-0.52309
51.42	32.648	1.1988	-0.36793
51.46	31.62	0.03	0.6
51.5	32.92	0.5	1.47
51.54	33.45	0.26	1.42
51.58	31.64	-0.29	0.64
51.62	32.72	1.49	0.07
51.66	32.95	1.5	-0.41
51.7	32.96	2.42	-0.47
51.74	32.5	3	-0.49
51.78	31.61	2.32	-0.19
51.82	32.68	2.25	0.84
51.86	31.96	2.44	0.7
51.9	32.84	1.4	0.7
51.94	32.32	1.17	0.16
51.98	30.99	1.17	-0.43
52.02	31.65	1.21	0.66
52.06	30.76	1.83	0.24
52.1	31.33	1.62	-0.2
52.14	30.92	1.32	-0.62
52.18	30.72	1.56	-0.81
52.22	31.67	1.94	-0.65
52.26	30.95	1.78	-0.98
52.3	31.56	1.72	-1.38
52.34	30.7	0.82	-1.05
52.38	31.32	0.82	-0.91
52.42	31.32	1.71	-0.79
52.46	31.498	1.7346	-0.30225
52.5	31.47	1.6676	-0.27255
52.54	31.432	1.5872	-0.24011
52.58	29.87	2.29	0.59
52.62	29.9	1.55	0.49
52.66	31.277	1.2806	-0.12995
52.7	31.215	1.1614	-0.090144
52.74	32.46	2.53	0.88
52.78	32.78	1.27	0.75
52.82	33.99	1.27	0.75
52.86	32.29	1.25	1.36
52.9	30.894	0.50239	0.11577
52.94	30.837	0.36814	0.15581
52.98	30.785	0.23645	0.19464
53.02	29.84	-0.85	-0.14
53.06	29.89	-0.88	-1.01
53.1	31.16	-0.57	-0.54
53.14	30.21	-1.15	-0.46
53.18	30.651	-0.33323	0.35786
53.22	30.659	-0.4193	0.38181
53.26	29.49	0.45	0.98
53.3	29.79	-0.93	0.41
53.34	29.99	-1.09	-0.33
53.38	29.73	-0.75	0.66
53.42	31.13	-0.36	1.35
53.46	31.4	-0.62	0.12
53.5	32	-0.13	-0.04
53.54	32.08	-0.33	0.54
53.58	31.86	0.29	0.16
53.62	32.02	-0.34	0.52
53.66	32.12	-0.37	0.23
53.7	31.99	-0.53	0.73
53.74	31.29	-0.61	0.25
53.78	31.45	0.02	0.21
53.82	31.71	-1.24	0.42
53.86	32.16	-0.63	0.78
53.9	32.29	-0.84	0.61
53.94	31.65	1.32	0.27
53.98	31.24	0.77	0.67
54.02	31.73	1.12	0.36
54.06	30.84	0.84	-0.1
54.1	31.65	1.84	-0.09
54.14	31.19	1.47	0.29
54.18	30.84	0.93	-0.6
54.22	31.28	1.11	-1.17
54.26	30.37	1.71	-0.99
54.3	30.19	1.76	-0.03
54.34	30.35	0.6	0.58
54.38	30.16	0.94	0.65
54.42	31.23	1.94	0.85
54.46	29.95	0.98	0.21
54.5	30.6	0.59	-0.21
54.54	31	-0.04	-0.15
54.58	31.27	0.95	-0.17
54.62	32.52	1.3	0.46
54.66	31.31	0.69	0.03
54.7	31.4	0.5	0.1
54.74	32.19	0.66	-0.26
54.78	32.22	0.56	-0.02
54.82	32.75	0.97	-0.24
54.86	31.28	1.52	0.37
54.9	32.19	1.64	0.26
54.94	31.68	2.2	-0.2
54.98	31.52	2	-0.4
55.02	31.85	1.34	-1.01
55.06	31.14	1.64	-0.71
55.1	31.41	2.06	-0.45
55.14	29.85	1.06	-0.77
55.18	31.13	1.5	-0.19
55.22	32.23	1.48	0.26
55.26	32.05	1.77	-0.24
55.3	32.39	1.96	-0.43
55.34	33.39	1.43	-0.91
55.38	32.23	0.74	-1.06
55.42	32.22	-0.02	-0.34
55.46	31.1	-0.02	-0.19
55.5	30.93	0.68	0.07
55.54	31.23	0.38	-0.32
55.58	30.96	0.28	0.13
55.62	31.32	0.72	0.1
55.66	31.57	0.19	1
55.7	32.01	-1.32	0.63
55.74	31	-1.49	0.22
55.78	32.72	-1.14	0.09
55.82	32.68	-1.42	0.33
55.86	31.87	-1.85	0.67
55.9	31.56	-1	0.58
55.94	32.05	-0.7	1.78
55.98	31.97	0.28	1.13
56.02	31.14	-0.59	0.83
56.06	31.75	0.09	0.54
56.1	31.97	-0.22	1.72
56.14	32.21	0.35	0.93
56.18	31	1.74	0.82
56.22	31.55	-0.15	0.88
56.26	31.73	-0.13	0.04
56.3	31.35	-0.13	0.44
56.34	31.15	0.5	0.26
56.38	29.8	-0.12	0.72
56.42	31.1	-0.55	1.1
56.46	30.28	-0.86	1.14
56.5	29.44	-0.55	0.94
56.54	29.25	-0.01	0.77
56.58	29.81	-0.88	-0.06
56.62	30.73	0.18	-0.31
56.66	30.28	0.83	-1.17
56.7	30.36	0.02	-0.43
56.74	31.69	0.56	0.02
56.78	31.45	0.54	-0.07
56.82	31.15	1.88	0.36
56.86	30.43	0.44	0.36
56.9	30.53	0.71	0.87
56.94	29.99	0.03	1.18
56.98	30.1	0.52	1.19
57.02	30.17	-0.19	1.23
57.06	30.52	0.44	-0.16
57.1	30.23	1.69	-0.27
57.14	29.84	1.04	0.51
57.18	29.49	1.45	0.52
57.22	30.27	1.33	0.78
57.26	29.16	0.2	1
57.3	30.12	0.74	1.18
57.34	30.06	-0.25	0.6
57.38	30.64	0.01	0.55
57.42	30.78	0.2	0.34
57.46	30.67	0.03	0.44
57.5	30.76	-0.08	0.37
57.54	30.9	-0.3	0.53
57.58	30.28	-0.05	-0.32
57.62	29.3	-1.42	-0.28
57.66	30.75	-0.39	-0.04
57.7	31.25	0.44	0.47
57.74	31.01	-0.13	0.72
57.78	31	0.48	0.39
57.82	31.62	0.45	0.37
57.86	30.57	0.41	0.13
57.9	31.29	-0.02	-0.34
57.94	31.33	0.05	-0.06
57.98	31.44	1.35	0.3
58.02	30.81	0.83	-0.05
58.06	31.01	0.19	-0.14
58.1	31.54	0.98	0.07
58.14	31.4	0.49	-0.1
58.18	31.64	0.41	0
58.22	31.7	0.41	0.32
58.26	30.98	1.25	0.37
58.3	30.9	1.53	0.42
58.34	30.74	1.48	0.23
58.38	31.11	0.8	0.07
58.42	31.12	1.1	0.08
58.46	30.03	1.02	-0.14
58.5	30.55	1.14	-0.11
58.54	29.67	0.99	-0.19
58.58	30.59	1.23	-0.02
58.62	29.59	1.06	-0.32
58.66	29.88	0.55	-0.41
58.7	30.3	0.75	-0.38
58.74	29.25	0.62	-0.15
58.78	31.4	-0.34	0.1
58.82	31.09	-0.2	0.26
58.86	30.83	-0.1	0.91
58.9	30.84	0.83	-0.16
58.94	30.2	0.62	-0.45
58.98	30.12	1.18	-0.53
59.02	30.48	1.39	-0.44
59.06	29.93	1.72	-0.13
59.1	31.06	1.93	-0.01
59.14	30.09	0.82	0.01
59.18	29.82	1.23	-0.07
59.22	30.69	0.77	-0.2
59.26	30.17	0.88	-0.28
59.3	30.64	0.88	-0.05
59.34	29.87	0.79	-0.19
59.38	30.25	1.05	-0.09
59.42	30.57	0.67	-0.25
59.46	30.55	0.95	0.01
59.5	30.75	0.61	0.15
59.54	30.32	0.47	-0.15
59.58	30.73	0.92	0.01
59.62	30.86	1.02	-0.04
59.66	30.61	1.14	-0.32
59.7	30.48	0.82	-0.48
59.74	31.36	1.38	-0.43
59.78	31.26	0.88	-0.56
59.82	30.98	1.61	-0.74
59.86	31.85	1.02	-0.49
59.9	31.69	1.17	-0.53
59.94	31.32	1.43	-0.63
59.98	32.07	0.72	-0.46
60.02	32.01	0.97	-0.64
60.06	31.67	1.22	-0.66
60.1	31.94	1.22	-0.51
60.14	32.21	1.08	-0.59
60.18	31.87	0.77	-0.54
60.22	30.23	1.25	-0.99
60.26	30.57	1.77	0.01
60.3	31.36	1.92	0.08
60.34	30.47	2	-0.21
60.38	31.14	3.02	-0.24
60.42	31.21	1.9	0.7
60.46	31.187	1.8896	0.063934
60.5	30.46	3.34	0.38
60.54	30.89	2.48	0.51
60.58	32.06	2.35	-0.55
60.62	31.67	0.95	-0.3
60.66	32.19	0.42	0.12
60.7	32.03	0.25	0.22
60.74	31.45	0.41	-0.01
60.78	31.88	0.05	-0.05
60.82	32.39	0.16	-0.05
60.86	32.49	-0.08	-0.02
60.9	31.42	0.61	-0.36
60.94	31.57	0.73	-0.94
60.98	32.5	0.45	-0.85
61.02	32.6	0.27	0.55
61.06	32.66	1.13	0.9
61.1	32.81	0	0.23
61.14	32.57	0.6	-0.04
61.18	31.93	1.01	-0.45
61.22	32.14	0.69	-0.16
61.26	31.48	0.61	0.32
61.3	32.15	1.5	-0.42
61.34	32.02	1.63	-0.63
61.38	31.92	0.95	-0.7
61.42	32.55	0.71	-0.75
61.46	32.21	1.28	-0.86
61.5	31.65	0.77	-0.69
61.54	33.39	0.48	0.01
61.58	32.64	0.39	0.25
61.62	32.55	0.15	-0.06
61.66	33.1	-0.3	0.13
61.7	33.18	-0.16	0.45
61.74	32.97	0.7	0.11
61.78	31.76	1.26	-0.32
61.82	31.41	0.73	-0.91
61.86	31.61	-0.14	-1.08
61.9	31.87	-0.17	-0.94
61.94	30.85	1.03	-0.96
61.98	31.22	0.74	-0.5
62.02	31.63	0.06	-0.71
62.06	32.01	0.32	-0.56
62.1	31.32	-0.32	0.09
62.14	30.24	0.58	0.68
62.18	30.57	1.58	0.32
62.22	31.23	2.23	-0.23
62.26	30.62	0.87	0.13
62.3	30.83	0.38	0.89
62.34	30.69	0.83	0.43
62.38	30.89	1.48	-0.31
62.42	31.02	1.21	-0.28
62.46	31.02	1.24	0.26
62.5	30.96	1.25	0.08
62.54	32.33	1.62	-0.17
62.58	32.92	0.2	-0.54
62.62	31.41	-0.4	-1.35
62.66	31.38	0.78	-0.93
62.7	31.56	0.5	-1.1
62.74	30.89	0.77	-1.1
62.78	31.36	1.3	-0.25
62.82	32.14	0.59	-1.14
62.86	33.12	0.9	-0.82
62.9	32.9	-0.59	-0.86
62.94	32	0.11	-1.14
62.98	32.37	-0.12	-1.37
63.02	33.09	0.49	-1.1
63.06	32.48	0.89	-1.6
63.1	32.42	0.63	-1.22
63.14	32.38	0.87	-0.46
63.18	33.15	-0.1	0.1
63.22	33	0.14	0.01
63.26	33.99	-1.49	0.14
63.3	33.35	-1.57	-0.52
63.34	33.08	-0.82	-0.55
63.38	33.22	-0.37	-1.02
63.42	33.13	-0.06	-0.94
63.46	33.05	-0.32	-0.92
63.5	32.69	0.21	-0.66
63.54	33.1	0.86	-0.3
63.58	31.86	1.33	-1.33
63.62	32.74	0.45	-0.84
63.66	32.39	0.25	-1.2
63.7	32.49	0.56	-1.21
63.74	32.81	0.92	-1.42
63.78	32.28	0.15	-1.52
63.82	32.04	0.29	-1.34
63.86	32.22	0.79	-1.31
63.9	30.92	0.6	-1.83
63.94	31.05	-0.04	-1.23
63.98	31.23	0.24	-0.91
64.02	31.94	-0.02	-0.85
64.06	31.95	0.83	-0.46
64.1	31.4	1.68	0.11
64.14	31.16	0.93	0.9
64.18	30.89	0.65	0.25
64.22	32.11	0.8	0.21
64.26	32.03	0.26	0.02
64.3	32.95	1.95	-0.07
64.34	33.01	1.06	-0.06
64.38	32.6	0.93	-0.85
64.42	32.76	1.89	-1.24
64.46	32.36	0.78	-1.31
64.5	32.83	1.32	-1.29
64.54	32.57	1.01	-1.05
64.58	33.8	1.99	0.14
64.62	33.61	1.26	-0.16
64.66	32.59	1.36	-0.41
64.7	32.53	0.85	-0.31
64.74	31.68	0.88	-0.09
64.78	32.68	0.94	0.15
64.82	32.29	0.58	-0.26
64.86	31.99	0.33	-1.07
64.9	32.85	1.56	-0.53
64.94	32.27	0.64	-1
64.98	32.52	0.16	-0.86
65.02	33.52	1.15	0.27
65.06	32.573	0.35832	-0.39313
65.1	33.7	0.49	-0.39
65.14	32.573	0.28609	-0.23334
65.18	33.25	-0.59	-1.05
65.22	33.39	0.16	-0.07
65.26	32.45	0.12	0.08
65.3	32.78	0.18	-0.06
65.34	32.04	-0.49	0.47
65.38	32.98	0.48	0.01
65.42	31	0.72	0.16
65.46	31.37	-0.02	1.13
65.5	32.19	0.82	0.47
65.54	32.42	0.79	-0.26
65.58	33.77	-0.26	0.02
65.62	32.91	0.01	-0.3
65.66	32.42	0.84	-0.18
65.7	32.3	0.8	0.11
65.74	32.24	0.13	-0.12
65.78	32.21	-0.8	-0.42
65.82	32.129	0.60293	0.15567
65.86	32.083	0.65794	0.17119
65.9	31.02	0.71	0.62
65.94	30.98	0.97	0.35
65.98	31.68	0.89	0.39
66.02	31.55	1.07	0.49
66.06	31.98	1.91	0.18
66.1	32.48	1.72	-0.33
66.14	32.29	0.93	-0.56
66.18	32.5	0.26	-0.83
66.22	32.62	0.49	-1.13
66.26	32.26	0.66	-1.53
66.3	32.14	1.4	-1.62
66.34	31.28	1.51	-1.54
66.38	31.58	2.5	-1.26
66.42	31.34	1.84	-2.01
66.46	31.24	1.63	-2.57
66.5	30.71	1.49	-2.41
66.54	31.431	1.4734	-2.0343
66.58	32.26	1.28	-2.06
66.62	31.55	1.71	-2.52
66.66	31.235	1.453	-1.6519
66.7	31.174	1.4392	-1.4753
66.74	31.114	1.4222	-1.2805
66.78	31.056	1.4024	-1.0712
66.82	31	1.3799	-0.8513
66.86	30.945	1.3552	-0.62459
66.9	30.891	1.3283	-0.39486
66.94	30.837	1.2997	-0.16592
66.98	30.785	1.2694	0.058425
67.02	30.733	1.2379	0.27438
67.06	30.681	1.2054	0.47813
67.1	30.63	1.172	0.66587
67.14	30.579	1.1381	0.83381
67.18	30.527	1.104	0.97813
67.22	30.36	0.92	0.88
67.26	30.56	0.82	1.45
67.3	30.81	0.63	1.58
67.34	29.93	0.51	1.45
67.38	30.19	1.12	1.65
67.42	29.02	1.14	1.27
67.46	30.43	0.82	0.59
67.5	30.6	1.59	0.85
67.54	30.8	1.19	0.07
67.58	29.9	0.96	-0.18
67.62	29.95	0.24	0.02
67.66	29.43	0.65	-0.13
67.7	29.12	0.33	-0.75
67.74	29.82	0.34	0.66
67.78	30.68	0.14	0.44
67.82	29.9	1.16	1.41
67.86	30.38	1.47	1.68
67.9	30.29	1.32	1.25
67.94	30.31	1.2	0.81
67.98	31.02	0.55	1.64
68.02	30.38	1.3	1.19
68.06	30.37	1.98	0.44
68.1	31.52	0.85	-0.23
68.14	32.7	0.88	0.26
68.18	32.62	1.18	-0.11
68.22	32.65	1.36	-0.43
68.26	31.41	1.32	-0.89
68.3	31.41	1.76	-0.54
68.34	31.84	0.96	0.09
68.38	31.77	0.42	-0.09
68.42	32.47	0.41	-0.5
68.46	32.1	0.42	0.39
68.5	32.16	0.21	0.88
68.54	31.47	1.12	1.06
68.58	31.19	0.33	1.16
68.62	30.86	0.12	0.52
68.66	31.18	0.61	-0.11
68.7	30.83	0.96	0.04
68.74	31.3	1.26	0.32
68.78	30.75	1.02	-0.35
68.82	30.59	2	-0.25
68.86	31.34	1.92	0.78
68.9	31.25	1.54	1.17
68.94	30.75	1.78	1.13
68.98	31.286	0.9644	0.58298
69.02	31.419	0.90846	0.66786
69.06	31.54	-0.82	0.69
69.1	31.88	0.09	0.12
69.14	31.85	0.13	0.2
69.18	32	1.53	1
69.22	31.04	0.95	1.08
69.26	31.81	1.25	1.29
69.3	32.66	0.89	1.07
69.34	32.98	2.37	-0.42
69.38	32.23	2.97	0.16
69.42	31.58	1.86	0.54
69.46	30.78	2.55	-0.54
69.5	32.13	2.88	-0.83
69.54	33.02	1.21	-0.68
69.58	34.22	1.48	-0.6
69.62	33.82	0.09	-0.84
69.66	33.44	0.7	-0.66
69.7	33.11	0.92	-0.99
69.74	32.57	0.85	-0.56
69.78	31.75	0.97	-0.67
69.82	32.01	0.42	-0.61
69.86	32.88	-0.71	-0.69
69.9	31.92	-0.24	-0.74
69.94	31.73	0.08	-0.32
69.98	30.8	-0.04	-0.37
70.02	30.28	-0.27	0.14
70.06	30.12	0.59	0.3
70.1	29.68	0.66	1.17
70.14	29.86	1.94	0.65
70.18	29.04	2.35	0
70.22	30.996	1.2354	0.47007
70.26	31.249	1.3611	0.52086
70.3	31.18	1.33	0.62
70.34	32.16	2.44	0.39
70.38	33.01	1.68	0.16
70.42	32.2	1.82	0.76
70.46	32.62	1.67	0.81
70.5	32.84	0.68	0.21
70.54	33.7	0.08	0.76
70.58	33.66	0.94	0.51
70.62	32.46	0.8	-0.04
70.66	32.79	-0.17	0.27
70.7	32.33	0.16	-0.06
70.74	32.35	0.16	0.08
70.78	32.23	-0.18	0.53
70.82	31.64	-0.15	0.77
70.86	33.56	-0.62	0.61
70.9	32.27	-0.21	0.17
70.94	32.81	-0.06	0.71
70.98	32.73	0.29	0.37
71.02	32.85	0.83	1.09
71.06	34.17	1.2	0.7
71.1	33.08	1.45	0.12
71.14	34.11	1.63	0.59
71.18	33.3	1.08	0.61
71.22	32.66	0.9	0.31
71.26	32.8	1.33	-0.03
71.3	32.31	1.32	-0.9
71.34	33.46	0.65	-0.24
71.38	32.02	0.26	-0.43
71.42	32.54	-0.61	-0.33
71.46	33.26	0.72	0.31
71.5	32.46	0.77	0.05
71.54	33.48	-0.08	0.27
71.58	32.67	-0.42	-0.52
71.62	31.62	0.1	-0.29
71.66	32.5	0.16	0.27
71.7	31.82	0.35	0.12
71.74	32.52	-0.19	0.2
71.78	31.88	-0.19	0.07
71.82	32.01	-0.15	0.15
71.86	32.09	0.22	-0.19
71.9	31.36	0.85	-0.6
71.94	32.01	0.89	0.21
71.98	31.72	0.82	0.16
72.02	31.65	1.21	-0.57
72.06	31.84	1.47	-0.56
72.1	31.36	1.28	-0.77
72.14	31.83	1.47	-0.69
72.18	31.66	0.89	-1.12
72.22	31.87	0.26	-1.66
72.26	32.99	0.03	-1.19
72.3	32.2	0.49	-1.42
72.34	33.32	0.66	-1.02
72.38	32.28	0.72	-0.38
72.42	32.37	0.77	0.12
72.46	33.72	0.31	0.14
72.5	33.7	0.67	0.09
72.54	34.25	1.17	0.52
72.58	33.63	1.36	0.31
72.62	33.03	0.13	0.27
72.66	33.42	0.5	-0.17
72.7	32.44	0.18	0
72.74	33.04	-0.1	-0.06
72.78	33.32	0.6	-0.64
72.82	33.13	-0.69	-0.75
72.86	33.69	-0.44	-0.26
72.9	33.38	-0.54	-0.4
72.94	33.05	0.04	-0.52
72.98	33.57	-0.7	-0.71
73.02	32.19	-0.88	-0.38
73.06	32.8	-0.65	-0.14
73.1	32.01	-1.18	-0.96
73.14	32.79	-0.82	-1.01
73.18	32.25	-0.92	-1.11
73.22	32.46	-1.09	-1.25
73.26	32.43	-1.23	-0.95
73.3	32.48	-1.43	-0.59
73.34	32.47	-1.22	-1.19
73.38	32.33	-1.17	-1.81
73.42	31.86	-0.5	-1.73
73.46	32.56	-0.1	-1.14
73.5	31.35	-0.15	-0.55
73.54	31.78	0.2	-0.62
73.58	31.51	0.24	-0.51
73.62	30.81	0.74	-0.45
73.66	31.25	0.33	-0.34
73.7	30.13	0.62	-0.05
73.74	30.66	0.83	0.82
73.78	30.42	0.55	-0.27
73.82	29.99	0.61	-0.31
73.86	30.92	1.16	0.11
73.9	29.72	0.77	-0.23
73.94	30.13	-0.12	-0.24
73.98	29.87	0.19	-0.37
74.02	30.17	0.22	-0.52
74.06	31.18	0.44	-0.37
74.1	30.13	0.12	-0.72
74.14	31.43	-0.01	-0.21
74.18	31.35	0.61	-0.34
74.22	29.91	0.12	-0.89
74.26	31.3	0.25	-0.35
74.3	30.43	0.31	-0.34
74.34	31.27	0.65	-0.22
74.38	31.19	0.25	-0.09
74.42	30.86	1.53	0.27
74.46	31.79	1.01	-0.18
74.5	30.36	1.02	0.58
74.54	31.57	0.88	0.07
74.58	31.37	0.6	0.16
74.62	30.19	1.37	-0.28
74.66	31.62	1.39	0.15
74.7	30.61	0.49	0.29
74.74	30.64	0.55	0.27
74.78	30.77	0.98	-0.26
74.82	30.51	1.1	-0.67
74.86	31.34	1.06	-0.22
74.9	30.11	0.8	-0.75
74.94	31.65	0.91	-0.78
74.98	31.03	1.26	-0.64
75.02	30.66	1.32	0.08
75.06	31.38	1.47	0.11
75.1	30.27	1.12	0.45
75.14	31.7	1.37	0.97
75.18	31.25	1.41	-0.17
75.22	31.8	1.58	0.02
75.26	32.84	1.45	0.56
75.3	31.37	1.67	-0.52
75.34	31.99	2.28	0.49
75.38	31.83	1.51	1.21
75.42	30.85	1.05	0.42
75.46	32.11	1.52	0.24
75.5	30.72	1.43	-0.39
75.54	31.53	2.16	-0.4
75.58	31.17	1.62	-0.78
75.62	30.79	1.62	-0.5
75.66	31.59	1.79	-0.19
75.7	30.42	1.03	0.32
75.74	32.42	1.41	0.51
75.78	31	1.73	-0.3
75.82	32.5	1.11	0.39
75.86	32.91	0.88	0.21
75.9	31.73	0.63	-0.96
75.94	32.95	0.53	-0.47
75.98	31.46	0.19	-0.67
76.02	31.23	-0.28	-0.68
76.06	31.99	-0.55	-0.9
76.1	30.33	-0.24	-0.49
76.14	31.53	0.48	-0.48
76.18	30.4	-0.07	-0.96
76.22	31.21	-0.4	-0.59
76.26	32.07	-1.14	0.14
76.3	30.46	-1.28	-0.26
76.34	33.6	-1.08	-0.37
76.38	31.46	-0.45	-0.64
76.42	32.69	0.19	0.27
76.46	33.21	-0.5	0.93
76.5	31.58	-1.06	0.89
76.54	33.23	-0.72	1.04
76.58	31.86	-0.57	-0.19
76.62	32.33	0.96	-0.74
76.66	32.98	0.64	-0.08
76.7	31.92	0.82	-0.64
76.74	33.02	1.65	-0.87
76.78	30.6	1.66	-0.57
76.82	31.9	0.33	0.04
76.86	32.08	1.12	-0.16
76.9	31.83	1.08	0.28
76.94	33.2	1.1	0.3
76.98	32.79	1.16	-0.8
77.02	32.68	0.87	-0.64
77.06	32.32	0.45	-0.1
77.1	30.9	1.19	-1.19
77.14	32.28	1.02	-0.71
77.18	32.14	0.88	-0.75
77.22	31.64	1.26	-1.16
77.26	31.84	1.2	-1.31
77.3	31.3	1.04	-1.35
77.34	32.87	1.49	-0.92
77.38	31.55	0.19	-1.19
77.42	31.88	1.18	-0.98
77.46	31.56	0.8	-0.59
77.5	31.24	0.71	-0.76
77.54	31.66	0.91	-1.03
77.58	31.74	1.09	-0.83
77.62	31.04	0.92	-0.64
77.66	31.21	0.47	-0.65
77.7	30.49	0.36	-0.46
77.74	32.36	-0.12	-0.12
77.78	30.66	0.19	-0.48
77.82	32.17	0.78	0.14
77.86	31.86	0.77	0.06
77.9	31.38	0.89	-0.36
77.94	32.28	0.63	-0.01
77.98	31.85	0.19	-0.41
78.02	32.42	0.49	-0.08
78.06	31.91	0.19	-0.27
78.1	31.84	0.03	-0.47
78.14	32.16	0.42	-0.44
78.18	31.48	0.22	-0.27
78.22	32.1	0.62	-0.11
78.26	31.97	0.13	-0.45
78.3	32.02	-0.28	-0.35
78.34	33.62	0.02	0.04
78.38	32.63	0.74	-0.03
78.42	33.21	0.79	-0.05
78.46	32.98	0.53	0.13
78.5	32.45	0.61	-0.57
78.54	33.61	0.44	0.08
78.58	33.45	0.2	-0.26
78.62	32.9	-0.33	-0.52
78.66	33.3	-0.19	-0.17
78.7	32.38	-0.11	0.2
78.74	33.42	0.04	0.17
78.78	32.64	0.6	-0.33
78.82	32.69	0.16	-0.36
78.86	32.62	0.9	0.17
78.9	31.03	0.14	0.7
78.94	31.9	0.89	1.8
78.98	31.59	0.1	2.04
79.02	30.65	0.24	1.76
79.06	30.87	0.85	1.72
79.1	31.268	0.58135	0.79473
79.14	31.172	0.6065	0.68618
79.18	31.95	1.09	-0.49
79.22	29.82	0.5	0.42
79.26	32.17	0.33	0.66
79.3	30.76	0.78	-0.05
79.34	30.73	0.53	-0.14
79.38	29.85	1.95	-0.72
79.42	30.86	1.39	-0.22
79.46	31.3	1.78	-0.39
79.5	29.99	1.45	0.1
79.54	30.41	1.97	0.63
79.58	29.62	2.41	0.26
79.62	30	2.99	-0.44
79.66	29.89	2.83	-0.18
79.7	28.86	2.21	1.05
79.74	29.48	2.11	1.49
79.78	30.28	3.35	1.31
79.82	29.82	2.18	0.81
79.86	30.78	1.28	0
79.9	31.32	0.74	-0.42
79.94	32.19	0.15	-0.19
79.98	32.42	0.24	-0.48
[truncated: 1,044 more rows]
