# Supplementary material for: Mean flow and turbulence structure over exposed roots on a forested floodplain: Insights from a controlled laboratory experiment
Source: PLoS One. 2020 Feb 26;15(2):e0229306. doi: 10.1371/journal.pone.0229306 (PMC7043746; doi:10.1371/journal.pone.0229306)
Supplement: S1 File — (ZIP) [file pone.0229306.s001.zip › data_and_scripts/velocity_data/t21_003_replaced.csv]

0.06	30.53	-0.39	-0.42
0.1	31.53	0.25	-0.68
0.14	31.14	0.66	-1.05
0.18	30.86	0.78	-0.32
0.22	31.24	-0.4	-0.19
0.26	30.9	-0.62	-0.58
0.3	30.81	-0.63	-0.73
0.34	30.46	0.5	-1.49
0.38	31.76	0.92	-0.92
0.42	31.79	0.89	-1.55
0.46	31.602	0.31102	-0.096511
0.5	32.98	1.69	1.47
0.54	31.33	0.7	-0.17
0.58	33.08	0.12	0.39
0.62	32.03	-1.13	1.06
0.66	31.36	-0.69	1.88
0.7	30.35	-0.5	0.75
0.74	30.25	0.58	0.88
0.78	31.27	0.37	-0.25
0.82	31.09	0.76	-0.28
0.86	31.47	0.53	-0.45
0.9	31.07	0.38	-0.1
0.94	30.91	-0.27	-0.17
0.98	30.98	0.32	-0.46
1.02	30.81	-0.43	-0.83
1.06	31.18	0	-0.98
1.1	31.28	0.17	-1.35
1.14	31.21	-0.59	-1.34
1.18	32.73	0.3	-1.17
1.22	31.81	0.14	-0.99
1.26	32.08	-0.36	-1.11
1.3	32.46	1.21	-0.94
1.34	31.79	1.74	-1.7
1.38	31.31	1.72	-1.25
1.42	31.02	1.19	-0.78
1.46	29.97	0.47	-1.31
1.5	30.97	1.06	-0.6
1.54	32.05	0.39	-0.03
1.58	32.55	0.93	1.03
1.62	33.11	0.73	0.84
1.66	32.91	0.08	0.14
1.7	32.39	0.31	0.1
1.74	31.3	1.31	0.21
1.78	31.31	0.49	1.06
1.82	30.33	-0.84	-0.38
1.86	30.97	-0.51	0.36
1.9	30.994	-0.61618	0.041648
1.94	30.715	-0.77626	-0.12128
1.98	30.69	-2.33	0.14
2.02	30.28	-1.91	0.15
2.06	30.08	-1.05	-0.91
2.1	29.97	-1.11	-1.04
2.14	29.96	-1.33	-0.76
2.18	29.09	-1.26	-0.68
2.22	29.39	-0.36	-0.86
2.26	29.35	0.03	-1.54
2.3	30.14	-1.96	-0.46
2.34	30.02	-1.75	0.2
2.38	30.38	-1.49	-0.58
2.42	30.4	-0.81	0.32
2.46	30.35	0.17	-0.4
2.5	30.57	-0.59	-0.67
2.54	30.76	-0.74	-0.39
2.58	32.89	0.18	0.87
2.62	32.58	0.44	0.68
2.66	32.26	0.36	1.39
2.7	31.37	-0.09	1.11
2.74	30.12	-0.42	0.59
2.78	30.8	-1.18	0.67
2.82	30.57	-1.59	0.65
2.86	31.02	-1.88	0.55
2.9	30.12	-2.13	0.78
2.94	30.91	-0.43	0.48
2.98	30.57	-0.04	-0.32
3.02	29.77	-0.71	-0.45
3.06	30.94	0.39	-1
3.1	29.32	-0.74	-0.77
3.14	29.39	0.19	0.33
3.18	29.41	1.18	1.49
3.22	29.88	0.8	1.35
3.26	30.174	0.1747	0.27248
3.3	30.29	0.20833	0.23556
3.34	30.413	0.23184	0.19362
3.38	29.46	0.27	1.89
3.42	29.95	-0.49	1.8
3.46	30.774	0.26481	0.036989
3.5	31.56	-1.25	-0.73
3.54	32.28	-0.51	-0.63
3.58	31.64	0.84	-1.18
3.62	31.51	0.99	-1.08
3.66	31.4	-0.08	-1.03
3.7	30.18	0.77	0.03
3.74	31.32	0.12	-0.31
3.78	30.18	0.87	-0.52
3.82	29.65	2	-0.9
3.86	29.88	0.69	-1.19
3.9	30.04	0.69	-0.44
3.94	30.25	0.1	-0.84
3.98	30.24	0.41	-0.84
4.02	31	0.26	-0.77
4.06	29.46	-0.28	-0.02
4.1	29.42	0.55	-0.05
4.14	31.06	-0.39	0.09
4.18	31.26	-1.69	1.25
4.22	31.56	-2.13	1.65
4.26	30.28	-2.02	1.15
4.3	29.16	-1.59	1.35
4.34	29.62	-1.48	1.91
4.38	30.52	-1.76	1.55
4.42	31.31	-1.04	1.46
4.46	30.16	-0.01	0.56
4.5	31.27	1.33	0.54
4.54	31.68	-0.14	0.15
4.58	31.77	-0.92	0.95
4.62	32.62	0.09	0.84
4.66	31.8	0.12	0.5
4.7	31.94	0.13	0.91
4.74	32.68	-0.09	1.37
4.78	31.4	-0.3	0.89
4.82	31.88	-0.29	1.08
4.86	31.31	0.05	1.37
4.9	31.91	0.63	1.19
4.94	31.2	0.99	1.15
4.98	30.51	1.08	1.01
5.02	31.47	-0.06	0.51
5.06	30.61	0.71	-0.21
5.1	32.36	0.36	-0.08
5.14	32.03	0.48	-0.51
5.18	32.11	0.06	-0.36
5.22	31.4	0.44	-0.18
5.26	32.23	-0.36	-0.36
5.3	31.8	0.91	-0.11
5.34	32.6	0.73	0.75
5.38	32.95	0.68	0.61
5.42	32.49	-0.22	0.66
5.46	33.03	-0.45	-0.21
5.5	32.81	-0.94	-0.24
5.54	33.44	0.19	-0.21
5.58	32.33	0.31	-0.65
5.62	32.31	-0.14	-0.73
5.66	32.92	-0.15	-0.71
5.7	32.89	0.48	-1.06
5.74	32.13	-0.26	-1.04
5.78	32.99	-0.68	-0.52
5.82	32.15	-0.32	-1.07
5.86	31.87	-0.94	-0.65
5.9	32.32	-0.55	-0.95
5.94	32.37	-0.14	-1.23
5.98	32.1	0.6	-0.36
6.02	31.95	0.05	-0.74
6.06	32.55	0.55	-1.02
6.1	32.95	1.37	-0.89
6.14	33.25	0.73	-1.46
6.18	32.581	0.8189	-0.43216
6.22	32.76	1.67	1.04
6.26	32.47	1.18	0.04
6.3	32.72	1.23	0.11
6.34	31.28	0.68	-0.44
6.38	33.37	1.41	-0.6
6.42	33.62	0.56	-1.01
6.46	32.2	1.6352	-0.57526
6.5	32.141	1.7008	-0.60695
6.54	32.085	1.7469	-0.63832
6.58	32.032	1.7711	-0.66832
6.62	31.985	1.7712	-0.6959
6.66	31.75	2.08	1.1
6.7	31.5	2.78	-0.05
6.74	31.92	2.03	-1.06
6.78	31.7	1.56	-1.42
6.82	31.8	1.41	-1.44
6.86	31.45	1.53	-1.35
6.9	31.63	-0.74	-0.82
6.94	31.48	0.48	-1.52
6.98	32.4	-0.06	-1.19
7.02	32.21	-0.59	-0.71
7.06	31.77	-0.38	0.16
7.1	33.06	0.04	0.26
7.14	32.25	-0.05	-0.21
7.18	32.58	0.19	0.61
7.22	33.44	-0.52	-0.14
7.26	32.83	-0.28	-0.36
7.3	33.58	-0.54	0.06
7.34	32.36	-0.16	-0.16
7.38	32.18	0.43	0.2
7.42	32.56	0.71	0.14
7.46	31.73	0.97	-0.32
7.5	32.05	0.95	-0.5
7.54	31.72	0.28	-0.57
7.58	31.78	1.11	-0.5
7.62	31.57	0.7	-0.3
7.66	31.74	1.14	-0.46
7.7	31.24	0.76	-0.76
7.74	32.36	0.98	-0.33
7.78	32.86	-0.95	-0.69
7.82	32.01	-0.51	-0.39
7.86	32.74	-0.41	-0.26
7.9	31.98	0.15	-0.11
7.94	31.65	0.08	-1.05
7.98	31.38	1	-1.53
8.02	31.62	1.14	-0.78
8.06	32.08	0.02	-0.54
8.1	32.12	0.27	0.64
8.14	32.15	-0.59	0.32
8.18	30.73	-0.16	-1.48
8.22	30.94	1.01	-1.08
8.26	31.22	0.97	-1.34
8.3	31.59	1.02	-0.74
8.34	31.68	0.68	-0.39
8.38	31.96	0.45	0
8.42	32.69	0.07	0.25
8.46	32.25	0.82	-0.07
8.5	31.92	0.29	0.05
8.54	31.7	-1.27	0.26
8.58	32.05	-0.69	0.33
8.62	31.7	-0.17	0.68
8.66	31.61	-0.33	0.47
8.7	30.94	-0.07	0.25
8.74	31.09	0.13	0.07
8.78	31.72	0.79	-0.38
8.82	31.25	0.39	-0.15
8.86	31.76	0.69	0.83
8.9	31.33	0.5	0.88
8.94	31.15	0.53	0.65
8.98	31.79	-0.05	1.1
9.02	32.34	-0.44	0.86
9.06	32.67	0.06	1.14
9.1	33.1	0.63	1.09
9.14	33.12	0.2	0.91
9.18	32.22	-0.35	0.37
9.22	31.75	-0.92	0.42
9.26	32.08	-0.28	0.25
9.3	31.98	-0.07	0.15
9.34	31.76	-0.53	0.12
9.38	31.86	0.28	0.35
9.42	32.9	0.02	0.72
9.46	32.52	0.41	1.41
9.5	31.82	-0.23	0.8
9.54	32.57	0.19	0.89
9.58	32.61	-1.25	0.75
9.62	31.97	-0.68	0.82
9.66	31.67	-0.25	1.19
9.7	32.31	-0.8	0.92
9.74	32.2	0.51	1.21
9.78	30.84	-0.75	0.6
9.82	32.37	-0.25	1.27
9.86	31.58	0.62	1.24
9.9	31.58	-0.97	1.17
9.94	31.96	-1.6	0.45
9.98	30.72	-0.71	-0.44
10.02	32.04	-0.81	0.52
10.06	31.57	0.21	0.18
10.1	32.16	0.33	-0.04
10.14	30.85	-0.26	0.4
10.18	31.58	0.97	0.52
10.22	32.01	0.91	0.08
10.26	31.36	1.02	-0.49
10.3	32.29	1.5	1.07
10.34	31.01	0.47	0.2
10.38	30.98	0.35	-0.09
10.42	30.19	-0.12	0.3
10.46	30.55	0.29	-0.15
10.5	30.82	-0.15	-0.34
10.54	30.33	0.37	-1.15
10.58	31.2	-0.03	-0.61
10.62	30.09	0.07	-0.34
10.66	29.83	0.24	0.52
10.7	29.98	0.92	0.93
10.74	29.09	0.84	0.3
10.78	30.37	-0.21	-0.39
10.82	30.56	0.49	-0.62
10.86	30.31	1.16	-0.7
10.9	29.42	2.03	-0.46
10.94	29.72	1.58	-0.15
10.98	30.18	1.34	-0.43
11.02	30.54	0.71	0.04
11.06	31.22	0.1	0.99
11.1	32.16	0.41	-0.1
11.14	31.95	0.25	-0.05
11.18	32.92	-0.12	0.47
11.22	33.15	-0.69	0.49
11.26	32.59	-1.26	0.86
11.3	33.06	-1.36	1.19
11.34	31.55	-0.89	-0.03
11.38	32.29	0.89	0.22
11.42	31.38	0.71	0.51
11.46	31.4	0.7	0.62
11.5	31.58	-0.17	1.42
11.54	32.38	-0.34	1.1
11.58	33.01	0.99	-0.32
11.62	32.22	1.07	-0.32
11.66	32.38	0.82	-0.47
11.7	31.22	0.95	-0.8
11.74	31.12	1.27	0.97
11.78	31.15	1.68	0.63
11.82	31.17	1.32	0.23
11.86	32.61	1.51	0.42
11.9	32.09	1.77	0.39
11.94	31.19	1.02	0.5
11.98	31.77	0.95	0.59
12.02	30.78	0.72	0.85
12.06	32.14	0.8	0.93
12.1	31.84	0.5	0.68
12.14	31.43	0.56	0.97
12.18	31.45	0.58	1.12
12.22	31.65	0.87	1.13
12.26	31.53	1.32	0.91
12.3	30.82	0.96	0.35
12.34	31.56	1.53	0.11
12.38	31.81	0.11	-0.3
12.42	31.36	-0.5	-0.25
12.46	31.57	0.79	-0.31
12.5	31.42	1.06	-0.52
12.54	32.02	0.51	-0.36
12.58	31.65	1.14	-0.98
12.62	30.82	1.17	-1.3
12.66	31.79	0.67	-0.88
12.7	32	0.56	-1.15
12.74	31.96	0.17	-1.11
12.78	31.766	0.90802	-0.61821
12.82	31.774	0.95299	-0.4971
12.86	31.778	0.99276	-0.3639
12.9	31.779	1.025	-0.22315
12.94	31.777	1.0475	-0.079393
12.98	31.772	1.0578	0.062827
13.02	31.765	1.0536	0.19897
13.06	31.49	1.86	0.73
13.1	31.55	1.98	0.8
13.14	32.2	0.33	0.73
13.18	31.51	0.97	0.9
13.22	31.93	0.49	0.57
13.26	31.67	0.2	0.07
13.3	31.51	0.51	0.1
13.34	31.67	-0.04	0.76
13.38	31.25	-0.13	0.32
13.42	32.75	-1.12	0.13
13.46	31.38	-0.37	-0.07
13.5	31.41	-0.29	-0.01
13.54	31.15	-0.19	-0.08
13.58	30.54	-0.09	-0.2
13.62	31.59	0.38	-0.09
13.66	30.01	0.07	-0.2
13.7	30.63	-0.47	0.07
13.74	30.59	-0.03	-0.39
13.78	30.41	0.39	-0.43
13.82	31.53	0.41	-0.38
13.86	30.67	-0.51	-0.45
13.9	31.37	-0.21	-0.44
13.94	30.53	0.17	-0.59
13.98	30.22	0.08	-0.63
14.02	30.4	-0.1	-0.62
14.06	29.88	0.55	-0.65
14.1	29.53	1.05	-0.28
14.14	29.25	1.38	-0.49
14.18	31.52	2.09	0.16
14.22	29.68	1.13	0.59
14.26	29.98	-0.15	-0.11
14.3	31.62	0.62	0.65
14.34	31.28	1.97	0.59
14.38	31.57	1.82	0.58
14.42	31.44	0.42	0.01
14.46	31	0.27	0.27
14.5	31.43	0.84	0.01
14.54	31.58	1.09	-0.25
14.58	31.36	0.92	-0.4
14.62	30.38	0.95	-0.5
14.66	31.7	1.64	-0.41
14.7	31.32	1.89	-0.43
14.74	30.25	1.76	-0.44
14.78	30.63	1.84	-0.05
14.82	30.69	0.73	-0.61
14.86	31.99	1.11	-0.64
14.9	31.33	0.38	-0.94
14.94	32.35	0.6	-0.41
14.98	31.96	0.5	0.27
15.02	30.9	0.58	0.52
15.06	30.76	-0.09	0.18
15.1	29.78	-0.19	-0.21
15.14	29.15	-0.63	-0.37
15.18	29.9	-0.4	-0.51
15.22	30.61	0.24	-0.31
15.26	30.57	-0.02	-0.15
15.3	29.86	0.27	-0.8
15.34	31.34	0.19	-0.47
15.38	30.01	-0.74	-0.75
15.42	31.12	-0.69	-0.6
15.46	30.55	-0.27	0.3
15.5	29.97	0.01	0.16
15.54	30.73	0.55	0.13
15.58	29.84	-0.37	0.3
15.62	30.83	0.19	0.41
15.66	30.35	0.03	0.49
15.7	30.71	-0.75	-0.07
15.74	30.09	-0.62	0.65
15.78	29.7	-0.56	1.25
15.82	30.32	-0.63	0.42
15.86	30.05	-0.5	-0.1
15.9	30.69	-0.38	-0.1
15.94	30.93	-1.12	-0.38
15.98	30.78	-0.45	-0.55
16.02	31.05	-0.92	-0.31
16.06	31.16	-1.08	-0.51
16.1	31.09	0.09	-0.17
16.14	30.89	0.41	-0.25
16.18	31.09	0.48	-0.32
16.22	31.64	0.84	-0.3
16.26	30.84	1.81	-0.39
16.3	31.51	1.35	-0.13
16.34	31.74	0.96	-1.19
16.38	31.75	1.61	-1.13
16.42	31.76	1.66	-0.93
16.46	30.75	2.21	-0.83
16.5	30.41	2.39	-0.65
16.54	29.04	1.67	-0.56
16.58	30.15	1.18	-0.47
16.62	30.41	-0.27	-0.2
16.66	31.1	-0.2	-0.82
16.7	30.79	0.41	-0.63
16.74	29.08	0.91	0.05
16.78	30.28	1.12	0.81
16.82	29.61	1.23	0.13
16.86	29.44	1	0.55
16.9	30	0.59	0.84
16.94	30.05	0.93	-0.14
16.98	31.77	-0.59	1.4
17.02	29.92	-0.26	1.32
17.06	30.32	-1.66	1
17.1	30.55	-0.94	1.01
17.14	30.42	-0.57	1.51
17.18	30.937	-0.75299	0.80782
17.22	30.977	-0.72949	0.83031
17.26	31.56	-0.97	-0.26
17.3	31.06	-1.12	0.25
17.34	31.01	-0.7	0.78
17.38	31.92	-1.52	0.1
17.42	31.92	-1.66	-0.23
17.46	32.26	-0.85	0.05
17.5	31.98	0.02	0.4
17.54	31.001	0.015537	0.74491
17.58	31.15	0.53	2.21
17.62	29.69	2	1.03
17.66	29.83	1.8	1.13
17.7	30.06	1.33	1.14
17.74	30.15	0.82	1.03
17.78	30.42	0.48	0.02
17.82	30.82	0.26	0.05
17.86	30.84	0.12	0.19
17.9	30.91	-0.17	0.05
17.94	31.24	0.14	-0.52
17.98	30.59	1.1	-0.72
18.02	30.78	0.81	-0.42
18.06	31.45	0.02	0.4
18.1	31.06	0.19	0.06
18.14	30.21	1.07	-0.06
18.18	30	0.74	-0.41
18.22	30.76	1.37	-0.63
18.26	31.04	0.97	-0.83
18.3	30.09	1.58	-0.32
18.34	31.42	1.42	-0.36
18.38	30	1.4	0.44
18.42	31.11	0.91	0.53
18.46	31.26	0.52	-0.41
18.5	30.75	0.69	-1.19
18.54	30.57	1.24	-0.9
18.58	30.28	0.58	-0.84
18.62	29.83	0.18	-0.17
18.66	30.57	-0.54	0.15
18.7	31.37	-0.02	0.14
18.74	30.03	0.53	-0.02
18.78	30.44	0.5	0.09
18.82	29.59	0.58	0.21
18.86	28.99	1	0.22
18.9	29.8	0.95	0.77
18.94	30.02	0.2	0.9
18.98	29.66	-1.67	0.06
19.02	28.63	-1.85	0.48
19.06	28.48	-1.19	0.83
19.1	28.6	-0.32	0.67
19.14	28.41	-0.31	0.43
19.18	29.01	-0.11	0.37
19.22	29.74	0.43	-0.4
19.26	29.75	0.58	-0.93
19.3	29.25	1.3	-0.39
19.34	29.98	0.99	-0.27
19.38	29.83	0.71	-0.23
19.42	29.98	0	0.2
19.46	29.86	-0.19	0.38
19.5	29.67	0.22	-0.15
19.54	30.16	0.02	-0.25
19.58	29.85	0.3	-0.7
19.62	29.76	0.78	-0.46
19.66	29.56	0.96	-0.11
19.7	29.42	1.29	-0.18
19.74	30.91	1.48	-0.11
19.78	30.5	1.34	0.33
19.82	28.82	1.77	0.09
19.86	31.54	0.6	1.53
19.9	30.22	1.34	-0.3
19.94	30.18	0.68	0.53
19.98	30.2	0.83	-0.13
20.02	30.36	1.19	-0.26
20.06	30.2	1.71	0.24
20.1	30.31	1.03	0.98
20.14	30.74	-0.13	0.34
20.18	30.14	-0.38	0.02
20.22	29.75	-0.17	0.19
20.26	29.55	0.38	0.06
20.3	28.89	0.55	0.39
20.34	28.84	1.89	0.37
20.38	29.39	0.84	-0.08
20.42	30.2	0.72	0.04
20.46	30.31	1.67	-0.25
20.5	28.58	1.57	0.69
20.54	28.97	0.51	1.08
20.58	29.08	0.86	-0.09
20.62	29.2	0.99	0.42
20.66	29.5	0.81	0.03
20.7	29.24	1.25	-0.21
20.74	29.43	0.95	-0.42
20.78	29.47	0.63	-0.5
20.82	28.45	0	0.05
20.86	30.45	-0.45	0.18
20.9	29.51	0.60878	0.099293
20.94	29.8	1.43	-0.06
20.98	28.53	2.04	1.22
21.02	29.863	0.57828	0.2609
21.06	29.7	0.82	-0.32
21.1	30.48	0.21	-0.46
21.14	31.01	0.31	-0.17
21.18	30.74	0.82	0.83
21.22	30.02	0.51	1.21
21.26	30.65	0.67	1.02
21.3	30.48	1.1	1.29
21.34	29.74	1.54	0.79
21.38	30.51	1.78	0.05
21.42	29.95	2.27	0.42
21.46	30.72	2.39	0.61
21.5	30.53	2.21	0.66
21.54	30.84	2.1	-0.39
21.58	30.35	1.77	-0.88
21.62	30.28	1.4	-0.01
21.66	29.83	0.68	0.74
21.7	29.82	1.14	0.16
21.74	29.89	0.84	0.73
21.78	30.3	0.84	1.16
21.82	29.08	1.51	0.74
21.86	28.46	-0.23	0.43
21.9	29.352	0.76878	0.646
21.94	29.356	0.72518	0.6318
21.98	29.377	0.69235	0.60936
22.02	29.412	0.66949	0.57923
22.06	29.13	0.85	2.05
22.1	28.41	1.65	0.89
22.14	29.12	0.2	0.25
22.18	28.52	-0.3	0.78
22.22	28.4	0.78	0.24
22.26	29.887	0.69559	0.26905
22.3	29.999	0.71951	0.20111
22.34	31.39	1.55	0.37
22.38	31.54	1.15	-0.51
22.42	32.01	1.78	-0.58
22.46	32.07	1.4	-0.83
22.5	30.4	1.1	-0.69
22.54	31.01	0.78	-0.19
22.58	30.57	0.69	-0.4
22.62	30.64	0.17	-0.55
22.66	31.32	0.04	-0.32
22.7	30.5	0.01	-0.15
22.74	31.438	1.0272	-0.62672
22.78	31.559	1.0379	-0.69447
22.82	31.22	0.84	-0.57
22.86	31.74	1.29	-1.09
22.9	31.95	1.64	-0.3
22.94	31.45	1.96	-1.08
22.98	32.06	0.87	-1.03
23.02	31.69	0.77	-0.78
23.06	31.88	0.98	-0.73
23.1	32.8	0.59	-0.91
23.14	32.48	0.41	-1.35
23.18	32.5	0.54	-1.04
23.22	32.16	0.64	-1.2
23.26	32.25	0.65	-1.18
23.3	31.99	1.68	0.14
23.34	31.47	2.02	0.87
23.38	31.79	1.35	0.84
23.42	30.98	0.87	-0.63
23.46	31.38	0.71	-0.66
23.5	31.44	1	-0.27
23.54	32.42	0.65	-0.16
23.58	32.02	1.47	-0.39
23.62	30.94	0.89	-0.33
23.66	30.71	1.41	0.84
23.7	31.18	1.37	0.84
23.74	30.86	0.9	0.66
23.78	30.91	0.91	0.27
23.82	30.51	0.62	-0.23
23.86	29.65	0.4	-1.34
23.9	29.47	1.2	-1.06
23.94	30.57	0.98	-0.45
23.98	30.23	-0.36	-0.8
24.02	31.17	0.96	-1.38
24.06	30.8	0.91	-1.6
24.1	29.89	0.71	-1.85
24.14	30.68	0.88	-1.19
24.18	31.37	0.93	-1.2
24.22	31.82	1.34	-1.15
24.26	31.87	1.88	-0.62
24.3	32.38	1.02	-0.86
24.34	32.87	0.91	-1.82
24.38	31.96	0.83	-1.64
24.42	31.98	0.62	-0.6
24.46	32.77	0.3	-0.67
24.5	31.47	0.67	-1.93
24.54	30.23	0.36	-1.4
24.58	29.6	0.56	-2.15
24.62	30.19	0.44	-1.09
24.66	29.43	0.06	-1.01
24.7	29.43	0.56	-0.46
24.74	29.59	0.42	1.11
24.78	29.45	0.43	0.8
24.82	30.32	0.59	0.37
24.86	29.186	-0.10627	-0.00269
24.9	29.11	-0.21518	0.078041
24.94	29.61	-0.24	-0.18
24.98	28.68	-0.89	-0.07
25.02	29.72	0.21	-0.07
25.06	29.25	-0.39	0.07
25.1	29.41	-0.87	0.25
25.14	28.73	-0.93	0.16
25.18	28.04	-0.79	-0.34
25.22	29.25	0.08	0.13
25.26	29.5	0.89	-0.26
25.3	29.88	0.28	-0.24
25.34	30.31	0.38	-0.6
25.38	30.23	1.23	-0.61
25.42	30.18	1.59	-0.88
25.46	29.69	1.41	-1.23
25.5	31.11	1.81	-0.83
25.54	30.68	2.28	-1.41
25.58	30	2.01	-1.69
25.62	29.76	0.78	-1.72
25.66	30.28	0.57	-0.52
25.7	29.97	0.14	-0.45
25.74	29.75	0.31	0.09
25.78	30.49	-0.02	-0.32
25.82	30.58	-0.2	-0.32
25.86	31.07	-1.38	0.08
25.9	30.599	0.24806	-0.34443
25.94	30.74	0.22267	-0.25231
25.98	30.69	1.67	-1.62
26.02	30.89	1.32	-0.23
26.06	30.04	0.91	0.13
26.1	30.6	-0.52	0.46
26.14	31.444	0.26743	0.19364
26.18	31.56	0.30182	0.27472
26.22	31.66	0.34171	0.35138
26.26	32.09	-0.18	1.13
26.3	32.6	0.69	0.97
26.34	32.14	1.35	-0.22
26.38	31.82	0.62	-0.74
26.42	32.27	0.74	0.1
26.46	32.31	0.63	0.78
26.5	31.73	-0.72	1.24
26.54	30.38	0.16	1.6
26.58	31.12	0.65	1.53
26.62	30.58	1.11	0.94
26.66	30.12	1.15	-0.03
26.7	31.14	0.96	0.33
26.74	30.71	1.34	0.86
26.78	31.04	1.46	-0.2
26.82	29.88	1.22	0.21
26.86	30.8	1.51	0.07
26.9	31.51	1.31	0.36
26.94	29.88	1.65	1.54
26.98	30.42	2.12	0.93
27.02	30	1.56	0.31
27.06	30.29	0.3	0.33
27.1	31.55	0.48	0.28
27.14	31.39	-0.25	0.07
27.18	33.22	-1.12	0.75
27.22	31.32	-0.46	0.64
27.26	31	-2.37	0.7
27.3	29.45	-0.94	0.09
27.34	30.33	-0.37	0.43
27.38	30.72	-0.06	0.47
27.42	30.73	0.59	0.21
27.46	31.86	1.17	-0.38
27.5	31.17	0.93	0.4
27.54	30.82	1.55	0.26
27.58	31.27	1.94	0.2
27.62	30.38	0.59	1.15
27.66	31	1.16	1.22
27.7	30.03	1.26	0.53
27.74	30.32	1.64	0.24
27.78	29.94	1.89	0.62
27.82	29.92	1.41	1.23
27.86	31.6	0.67	1.41
27.9	30.48	0.49	1.36
27.94	30.62	1.24	0.82
27.98	30.17	1.41	0.93
28.02	30.59	0.8	0.42
28.06	30.08	1.2	0.88
28.1	30.69	1.35	-0.12
28.14	31.34	1.37	0.07
28.18	31.53	-0.15	1.49
28.22	30.803	0.61439	0.22624
28.26	30.813	0.51943	0.060762
28.3	30.51	1.73	-0.16
28.34	30.83	0.11	-0.4
28.38	29.65	0.46	-1.08
28.42	30.88	0.19	-0.25
28.46	31.5	0.39	-0.45
28.5	31.18	-1.7	-0.21
28.54	30.55	0.17	-0.42
28.58	30.58	-0.59	-1.37
28.62	31.22	0.83	-2
28.66	30.05	0.26	-1.45
28.7	30.97	-0.06	-1.28
28.74	30.56	0.08	-0.61
28.78	29.71	-1.1	0.24
28.82	30.38	-0.61	1.23
28.86	30.95	-0.24	0.59
28.9	30.28	-0.2	-0.67
28.94	29.47	-1.11	0.08
28.98	30.12	-1.71	0.84
29.02	30.04	-1.57	0.67
29.06	30.87	-0.31	0.43
29.1	30.94	-0.33	0.53
29.14	29.12	-0.36	0.61
29.18	29.9	-0.55	0.64
29.22	29.5	0.21	0.55
29.26	30.69	-0.27	0.28
29.3	31.49	-0.84	0.33
29.34	30.06	-1.18	0.16
29.38	31.09	-1.48	0.15
29.42	30.59	-0.16	-0.26
29.46	30.09	1.03	-0.31
29.5	30.28	1.2	0.03
29.54	30.81	-0.16	0.27
29.58	30.91	-1.02	1.03
29.62	30.2	-1.8	0.93
29.66	31.21	-0.61	0.85
29.7	29.809	-0.37838	1.0301
29.74	28.52	-1.01	1.06
29.78	29.53	-0.5	1.64
29.82	29.54	-0.27	2.23
29.86	29.46	0.08	2
29.9	28.81	-0.08	1.78
29.94	28.57	0	1.36
29.98	29.14	0.43	0.77
30.02	28.63	1.48	0.82
30.06	29.23	0.11	1.47
30.1	30.33	-0.71	0.66
30.14	30.63	0.15	1.11
30.18	29.97	0.46	1.38
30.22	30.13	0.92	0.61
30.26	30.51	0.72	0.46
30.3	29.66	0.02	-0.1
30.34	30.59	-0.3	0.09
30.38	29.71	-0.13	0.03
30.42	30.38	0.69	-0.17
30.46	30.96	0.72	-0.2
30.5	30.11	-0.02	-0.42
30.54	30.46	0.31	-0.16
30.58	30.86	0.46	-0.16
30.62	30.57	0.36	0.03
30.66	30.57	0.48	0.15
30.7	30.05	0.23	-0.35
30.74	30.99	1.06	-1.02
30.78	31.65	0.2	-0.61
30.82	31.1	-0.93	-0.02
30.86	31.18	-0.6	-0.15
30.9	31.69	-0.03	-0.19
30.94	32.59	-0.23	0.58
30.98	33.27	0.71	-0.19
31.02	32.8	0.92	0.61
31.06	31.863	0.84851	0.041979
31.1	31.807	1.0836	0.040831
31.14	31.734	1.3184	0.040184
31.18	31.39	1.48	0.74
31.22	30.85	1.49	0.9
31.26	31.88	1.77	0.63
31.3	30.52	2.47	-0.49
31.34	31.1	2.08	-0.44
31.38	30.7	2.57	-0.39
31.42	30.94	2.14	-0.36
31.46	31.05	2.75	-0.65
31.5	31.19	1.7	0.51
31.54	31.16	1.93	0.73
31.58	30.64	1.7	0.89
31.62	30.42	1.09	0.64
31.66	30.98	0.57	1.08
31.7	30.64	1.34	1
31.74	30.32	1.31	1.62
31.78	30.62	0.69	0.65
31.82	31.09	0.36	0.26
31.86	31.14	-0.35	0.1
31.9	30.13	-0.59	-0.33
31.94	30.32	-0.74	-0.55
31.98	29.68	-1.12	0.21
32.02	30.57	-0.92	0.38
32.06	31.91	-1.47	0.07
32.1	30.81	-0.52	0.17
32.14	30.49	-0.94	0.23
32.18	30.47	-1.35	-0.05
32.22	30.6	-1.33	-0.12
32.26	29.52	-1.06	-0.29
32.3	29.02	0.16	-0.71
32.34	29.911	-0.58529	0.060757
32.38	29.832	-0.46915	0.11419
32.42	29.753	-0.34274	0.1721
32.46	29.677	-0.20769	0.23365
32.5	29.604	-0.065624	0.29805
32.54	29.535	0.081829	0.36446
32.58	29.47	0.23304	0.43208
32.62	29.41	0.38639	0.50009
32.66	29.356	0.54024	0.56768
32.7	29.308	0.69298	0.63402
32.74	29.268	0.84296	0.69832
32.78	29.235	0.98857	0.75974
32.82	29.211	1.1282	0.81748
32.86	29.197	1.2602	0.87072
32.9	29.192	1.3829	0.91864
32.94	29.198	1.4947	0.96043
32.98	29.216	1.594	0.99528
33.02	29.245	1.6792	1.0224
33.06	29.288	1.7486	1.0409
33.1	29.344	1.8006	1.05
33.14	29.6	2.1	1.06
33.18	29.27	2.5	1.32
33.22	29.57	2.36	1.97
33.26	29.42	2.13	1.39
33.3	29.91	1.72	0.61
33.34	31.18	0.68	0.27
33.38	29.71	0.79	0.03
33.42	30.71	0.71	0.11
33.46	30.06	0.84	0.54
33.5	30.44	0.83	0.78
33.54	31.2	1.46	0.71
33.58	31.41	1.1	0.18
33.62	31.83	0.94	1.18
33.66	31.04	1.58	0.08
33.7	30.96	1.39	-0.03
33.74	30.9	1.21	-0.13
33.78	31.12	0.97	-0.54
33.82	29.95	1.18	0.26
33.86	30.34	2.53	0.56
33.9	30.1	1.66	0.23
33.94	31.13	1.13	-0.23
33.98	31.12	0.12	-0.06
34.02	31.5	0.09	-0.05
34.06	30.34	0.41	0.06
34.1	30.62	0.55	-0.21
34.14	31.94	1.23	0.09
34.18	32.4	0.17	0.01
34.22	31.76	-0.69	0.1
34.26	31.13	-0.13	0.47
34.3	31.56	0.56	-0.37
34.34	31.35	-0.29	-0.68
34.38	31.07	-0.35	-0.59
34.42	31.77	-1.5	-0.55
34.46	31.45	-2.07	-0.46
34.5	32.07	-1.13	-0.31
34.54	31.36	-1.12	-0.81
34.58	31.36	-1.61	-0.33
34.62	32.45	-1.43	0.25
34.66	31.72	-0.3	-0.12
34.7	31.95	-0.18	0.48
34.74	31.66	-0.6	0.53
34.78	31.05	0.03	0.32
34.82	32.22	-0.39	0.23
34.86	31.41	0.05	-0.4
34.9	31.33	-0.42	-0.24
34.94	30.88	-0.77	-0.06
34.98	31.1	-0.2	-0.19
35.02	31.51	0.52	0.83
35.06	30.31	0.56	0.42
35.1	31.76	-0.04	0.01
35.14	30.23	-1.35	-0.5
35.18	30.38	-1.18	-0.48
35.22	30.23	-1.02	-0.33
35.26	29.8	-1.44	-0.14
35.3	30.7	-1.04	0.25
35.34	30.9	-0.56	0.38
35.38	30.34	-0.34	0.56
35.42	30.35	-1.32	0.29
35.46	30.84	-1.67	0.61
35.5	31.02	-1.19	-0.28
35.54	31.35	-0.38	-0.59
35.58	31.76	1.57	-0.86
35.62	31.06	1.92	-1.21
35.66	31.15	2.32	-1.29
35.7	30.86	2.3	-0.98
35.74	31.25	0.68	-0.66
35.78	31.7	0	-1.03
35.82	31.83	0.12	-1.32
35.86	31.98	-0.66	-1.37
35.9	31.94	0.35	-1.44
35.94	31.56	0.86	-1.56
35.98	31.06	0.84	-0.62
36.02	31.1	1.53	-0.65
36.06	31.65	0.97	0.08
36.1	30.61	0.74	0.49
36.14	32.13	1.21	-0.26
36.18	31.472	0.6582	0.023321
36.22	31.438	0.6422	0.079319
36.26	30.75	1.59	1.85
36.3	30.79	0.59	1.78
36.34	31.301	0.60315	0.19538
36.38	31.244	0.59496	0.21838
36.42	31.71	-0.51	-0.02
36.46	31.66	0.59	0.2
36.5	32.33	0.7	-0.11
36.54	31.38	0.9	-0.55
36.58	30.89	0.52	-0.73
36.62	30.98	0.6	-0.16
36.66	30.32	-0.22	-0.17
36.7	28.98	1.03	0.42
36.74	30.81	0.62	0.38
36.78	29.61	0.62	0.42
36.82	30.67	1.38	0.54
36.86	31.12	0.96	0.08
36.9	31.29	0.79	0.6
36.94	30.61	0.54	1.24
36.98	30.6	0.47	1.06
37.02	30.83	1.39	0.5
37.06	30.29	0.16	1.44
37.1	31.68	0	1.14
37.14	31.39	0.49	0.89
37.18	31.41	0.21	1.47
37.22	31.8	1.07	1.21
37.26	31.72	0.23	0.58
37.3	32.64	0.8	-0.4
37.34	32.65	1.98	-0.72
37.38	33.07	1.78	0.06
37.42	32.77	1.31	0.13
37.46	32.77	1.78	0.75
37.5	33.44	1.88	0.58
37.54	31.06	1.53	0.4
37.58	32.56	1.16	0.71
37.62	32.42	-0.48	0.64
37.66	32.93	-0.62	1.32
37.7	34.41	-0.29	2.08
37.74	32.11	0.42	1.18
37.78	33.13	0.78	1.11
37.82	30.88	0.18	0.18
37.86	32.43	0.23	0.43
37.9	31.72	0.11	0.46
37.94	31.24	-1.3	0.54
37.98	30.89	0.46	0.88
38.02	28.97	1.8	1.83
38.06	30.6	1.24	2.15
38.1	28.78	0.7	1.84
38.14	30.17	1.6	2.24
38.18	29.63	0.15	2.42
38.22	28.73	0.27	2.12
38.26	29.64	0.19	2.59
38.3	29.28	0.44	1.51
38.34	29.95	0.25	1.15
38.38	30.46	1.08	0.88
38.42	29.84	0.77	1.32
38.46	30.93	0.73	1.12
38.5	30.89	0.91	1.13
38.54	31.47	0.09	0.12
38.58	30.93	0.79	-1.3
38.62	31.88	0.17	-1.21
38.66	30.94	-0.87	-1.06
38.7	30.81	-0.44	-1.27
38.74	31.87	-1.42	-1.03
38.78	31.03	-0.31	-0.66
38.82	31.68	0.02	-0.85
38.86	31.56	0.89	-0.92
38.9	32.24	0.58	-1.17
38.94	32.71	-0.16	-1.05
38.98	33.22	0.38	-1.17
39.02	33.41	0.48	-1.01
39.06	33.25	0.19	-0.95
39.1	33.57	-0.08	-1
39.14	33.01	-0.5	-1.19
39.18	34.32	1.24	-0.83
39.22	33.61	0.76	-0.75
39.26	32.95	1.17	-0.86
39.3	32.93	1	-1.15
39.34	31.53	0.7	-1.62
39.38	31.35	1.69	-2.09
39.42	30.49	1.84	-1.89
39.46	31.9	2.19	-1.82
39.5	31.58	1.54	-1.74
39.54	30.22	1.52	-2.1
39.58	31.86	0.71	-1.97
39.62	30.89	0.84	-2.07
39.66	30.55	1.36	-1.96
39.7	31.19	0.09	-1.79
39.74	31.31	0.56	-1.99
39.78	31.76	1.62	-1.37
39.82	30.32	1.07	-1.39
39.86	29.96	1.53	-1.48
39.9	30.03	1.74	-1.21
39.94	29.26	1.42	-0.35
39.98	31.75	1.07	-1.32
40.02	30.34	1.59	-0.87
40.06	31.86	1.33	-0.59
40.1	31.26	-0.11	-1.16
40.14	31.54	0.12	-1.49
40.18	31.51	0.95	-1.15
40.22	31.39	1.11	-0.92
40.26	32.58	0.84	-1.01
40.3	31.56	0.17	-0.98
40.34	32.17	0.55	-0.58
40.38	31.76	0.8	-0.5
40.42	31.13	1.2	-0.59
40.46	32.15	0.54	-0.54
40.5	31.34	0.76	-1.02
40.54	31.11	1.08	-0.81
40.58	31.09	0.73	-0.48
40.62	31.21	0.71	-0.59
40.66	31.28	1.17	-0.94
40.7	31.62	0.61	-0.46
40.74	32.33	0.46	-0.71
40.78	31.77	0.87	-0.91
40.82	31.86	2.06	-0.79
40.86	31.01	1.17	-1.63
40.9	31.93	1.38	-1.54
40.94	31.91	1.41	-1.4
40.98	31.06	1	-1.17
41.02	31.62	1.46	-1.3
41.06	31.32	1.81	-1.01
41.1	32.22	1.97	-0.63
41.14	31.442	1.0995	-1.5509
41.18	31.4	1.0601	-1.556
41.22	31.356	1.0165	-1.55
41.26	31.31	0.96904	-1.5335
41.3	31.262	0.91827	-1.5071
41.34	31.212	0.86464	-1.4714
41.38	31.16	0.80861	-1.4272
41.42	31.107	0.75065	-1.3749
41.46	31.053	0.69123	-1.3152
41.5	30.998	0.6308	-1.2488
41.54	30.942	0.56985	-1.1763
41.58	30.23	-0.44	-1.41
41.62	29.96	0.04	-0.65
41.66	29.56	0.04	-0.95
41.7	30.33	0.03	-0.96
41.74	30.11	-0.24	-0.61
41.78	31.19	-0.39	-0.31
41.82	30.6	-0.13	-1.02
41.86	30.74	-0.13	-0.9
41.9	32.4	-0.35	-1.15
41.94	30.379	0.03329	-0.25272
41.98	30.327	-0.0028242	-0.15431
42.02	30.276	-0.033887	-0.057301
42.06	31.36	1.16	-0.56
42.1	31.05	2.03	0.31
42.14	29.17	0.14	-0.34
42.18	31.93	-0.22	-0.47
42.22	30.051	-0.097142	0.38466
42.26	30.013	-0.088123	0.46004
42.3	29.978	-0.070795	0.52963
42.34	29.946	-0.044692	0.59279
42.38	29.21	1.98	1.94
42.42	28.61	0.02	1.2
42.46	28.98	-0.12	1.26
42.5	29.53	-0.33	1.49
42.54	29.18	-0.62	1.07
42.58	30.08	0	1.01
42.62	30.01	-0.36	1.21
42.66	29.72	-0.35	0.57
42.7	30.03	0.05	0.82
42.74	29.68	1.05	0.02
42.78	29.87	1.17	0.15
42.82	30.74	2.21	0.38
42.86	30.86	0.92	-0.19
42.9	31.18	1.68	-0.34
42.94	31.11	1.68	-0.13
42.98	30.92	2.68	-0.17
43.02	31.71	2.3	0.2
43.06	32.6	1.63	0.11
43.1	31.76	0.68	-0.98
43.14	31.09	0.74	-1.4
43.18	30.84	0.31	-1.52
43.22	30.46	0.21	-0.84
43.26	31.04	0.23	-0.44
43.3	31.27	-0.12	0.51
43.34	32.41	0.64	0.2
43.38	31.48	0.17	0.03
43.42	31.47	0.57	0.95
43.46	30.983	0.31152	0.36154
43.5	30.918	0.37321	0.47611
43.54	30.851	0.44292	0.58692
43.58	30.45	1.93	1.72
43.62	30.714	0.58131	0.78826
43.66	29.77	0.97	1.11
43.7	29.64	0.87	1.8
43.74	30.7	0.37	1.76
43.78	30.55	-0.42	0.5
43.82	29.97	-0.77	0.22
43.86	30.3	0.51	0.21
43.9	31.48	1.11	0.49
43.94	30.3	0.36	0.29
43.98	29.99	0.59	0.46
44.02	31.16	-0.46	1.14
44.06	29.08	-1.06	1.86
44.1	29.39	-1.13	0.5
44.14	28.6	-1.81	-0.5
44.18	28.62	-0.66	-0.62
44.22	30.41	0.94	-0.46
44.26	28.66	0.87	-1.38
44.3	29.68	-0.14	-1.26
44.34	29.41	-0.28	-1.21
44.38	30.38	-0.62	-0.78
44.42	31.46	-1.04	-0.2
44.46	30.37	-1.17	0.8
44.5	31.33	-0.52	0.85
44.54	30.39	0	0.43
44.58	30.8	0.3	-0.11
44.62	30.37	1.09	-1.19
44.66	30.71	1.18	-0.77
44.7	32.36	1.29	-0.56
44.74	31.53	0.89	-0.45
44.78	32.37	0.25	-0.35
44.82	31.76	0.03	-0.36
44.86	31.62	0.57	0.57
44.9	32.51	-0.32	0.43
44.94	32	0.77	0.16
44.98	31.87	1.49	-0.05
45.02	31.63	1.11	-0.2
45.06	32.11	1.19	-0.28
45.1	31.65	0.71	-0.5
45.14	32.15	1.06	-0.41
45.18	32.06	0.41	-0.1
45.22	31.09	0.5	0.02
45.26	31.98	0.08	-0.75
45.3	31.51	-0.26	-0.34
45.34	32.51	-0.04	-0.83
45.38	33.03	0.09	-1.1
45.42	32.55	1	-0.71
45.46	32.61	1.1	-0.56
45.5	31.69	0.91	-0.46
45.54	31.94	0.22	-1.03
45.58	32.21	-0.92	-0.25
45.62	32.38	0.54	-1.38
45.66	33.25	1.17	-1.35
45.7	32.6	1.24	-0.71
45.74	32.45	0.81	-0.92
45.78	32.95	0.72	-1.47
45.82	33	0.79	-1.32
45.86	31.57	0.56	-1.24
45.9	31.29	-0.14	-1.02
45.94	31.21	0.13	-1.18
45.98	31.16	-0.07	-1.41
46.02	31.781	0.18995	-0.34154
46.06	32.28	-0.99	1.69
46.1	31.67	-0.08	0.54
46.14	32.62	0.36	0.55
46.18	30.7	0.2	0.16
46.22	30.13	0.22	0.15
46.26	31.3	1.02	1.01
46.3	31.66	-0.74	0.26
46.34	32	-0.88	-0.23
46.38	30.93	-0.2	-0.43
46.42	30.65	-0.3	-0.51
46.46	30.12	0.67	-0.15
46.5	30.97	-0.12	1.13
46.54	29.97	0.36	1.06
46.58	30.7	-0.23	1.26
46.62	31.02	0.25	0.45
46.66	31.03	-0.33	0.82
46.7	31.6	-1.34	0.66
46.74	30.72	-1.7	0.14
46.78	31.85	-0.36	0.95
46.82	31.24	0.26	1.12
46.86	30.08	-0.08	1.12
46.9	31.03	-0.2	1.05
46.94	31.22	0.35	0.33
46.98	30.58	1.13	0.64
47.02	29.59	1.52	0.59
47.06	30.25	1.2	0.96
47.1	31.45	1.06	0.01
47.14	30.93	1	-0.06
47.18	30.58	1.26	0.44
47.22	29.73	0.97	1.04
47.26	31.14	0.96	-0.22
47.3	30.82	1.24	0.38
47.34	30.85	1.38	0.23
47.38	30.531	1.4614	0.62622
47.42	29.42	1.65	2.04
47.46	29.89	1.6	1.03
47.5	30.93	1.49	1.12
47.54	30.77	1.68	0.22
47.58	32.14	1.48	0.4
47.62	30.86	2.07	0.29
47.66	32.08	1.68	0.6
47.7	31.14	1.46	0.82
47.74	32.56	0.84	1.16
47.78	32.89	1.74	1.25
47.82	32.24	1.77	0.55
47.86	32.85	1.88	0.03
47.9	32.06	2.34	0.06
47.94	31.88	1.01	-0.59
47.98	31.44	1.63	-0.27
48.02	31.64	1	-0.41
48.06	32.51	0.86	-0.24
48.1	32.24	0.52	-0.3
48.14	31.79	1.22	-0.09
48.18	30.58	1.22	-0.49
48.22	30.51	0.96	0.17
48.26	30.68	-0.46	1.24
48.3	29.53	-0.54	0.99
48.34	30.26	0.01	1.13
48.38	30.12	0.35	0.71
48.42	30.38	0.97	0.27
48.46	31.44	1.74	0
48.5	30.91	0.56	-0.16
48.54	31.19	0.94	-0.08
48.58	31.27	1.61	-0.08
48.62	31.36	1.35	-0.15
48.66	32.39	0.48	-0.19
48.7	31.91	1.07	-0.86
48.74	31.92	1.29	-0.9
48.78	30.69	1.17	-0.82
48.82	32.24	0.3	-0.62
48.86	31.81	0.87	-0.67
48.9	32.2	0.53	-0.51
48.94	31.64	0.05	-0.37
48.98	31.66	0.62	-0.12
49.02	31.97	0.9	0.35
49.06	31.42	0.41	0.62
49.1	32.08	0.83	1.52
49.14	31.52	0.71	0.79
49.18	31.38	-0.39	1.92
49.22	31.44	0.51	1.49
49.26	31.8	1.23	1.17
49.3	33.1	0.6	0.25
49.34	32.33	-0.84	-0.28
49.38	31.52	-0.89	-0.17
49.42	31.99	-0.89	0.36
49.46	30.88	-0.34	-0.27
49.5	31.62	-0.65	0.86
49.54	30.74	-1.41	1.37
49.58	31	-1.28	1.42
49.62	31.16	-0.99	1.39
49.66	29.92	0.88	0.8
49.7	30.28	0.15	0.87
49.74	30.92	-0.39	0.59
49.78	30	-0.34	1.29
49.82	30.1	-0.8	1.63
49.86	30.22	-1.34	1.37
49.9	30.71	-1.16	0.48
49.94	30.42	-0.51	0.04
49.98	30.03	-0.04	-0.03
50.02	31.31	0.56	1.22
50.06	30.66	-0.27	1.14
50.1	31.04	-0.46	-0.07
50.14	31.76	-1.32	0.05
50.18	32.56	-0.28	-0.64
50.22	31.94	-0.49	-0.15
50.26	31.59	0.5	-0.04
50.3	30.92	1.29	1.19
50.34	30.28	0.77	1.05
50.38	30.46	-0.51	0.8
50.42	30.81	0.43	0.52
50.46	29.93	0.59	-0.04
50.5	30.21	0.33	0.33
50.54	30.19	0.2	0.12
50.58	29.96	-0.2	0.27
50.62	30.02	-0.23	0.53
50.66	29.85	-0.15	0.48
50.7	30.31	-0.41	0.38
50.74	30.26	-0.64	0.04
50.78	30.78	-0.1	0.66
50.82	30.81	-0.42	0.57
50.86	30.25	-0.23	0.25
50.9	29.83	0.01	0.47
50.94	30.65	-0.16	0.36
50.98	30.7	-0.09	0.19
51.02	32.34	0.37	0.91
51.06	32.16	-0.1	0.98
51.1	31.85	0.74	0.95
51.14	32.13	0.76	1.74
51.18	30.12	0.94	1.51
51.22	30.69	1.42	1.07
51.26	30.45	1.18	0.53
51.3	30.26	0.47	0.67
51.34	31.01	0	0.18
51.38	29.86	0.55	0.22
51.42	31.12	-0.1	0.01
51.46	31.23	0.37	-0.68
51.5	30.86	-0.46	-0.47
51.54	30.36	-0.49	-0.1
51.58	30.5	-0.52	-0.75
51.62	30.75	0.09	-1.47
51.66	30.81	-0.08	-0.44
51.7	31.35	0.7	-0.94
51.74	32.09	0.68	-0.39
51.78	31.52	0.54	0.03
51.82	31.77	0.15	0.16
51.86	32.2	-0.37	0.06
51.9	30.92	0.4	-0.6
51.94	31.22	0.42	-0.51
51.98	31.42	0.49	-0.44
52.02	31.02	0.07	-0.6
52.06	30.14	-0.02	-0.61
52.1	29.95	0.54	-0.04
52.14	30.8	0.3	0.73
52.18	30	0.35	0.45
52.22	29.65	0.18	-0.32
52.26	29.83	0.33	-0.13
52.3	29.62	0.8	0.2
52.34	30.49	0.64	0.19
52.38	30.22	0.49	-0.04
52.42	31.24	0.15	0.19
52.46	31.65	-0.16	0.36
52.5	30.87	-0.06	0.27
52.54	30.56	-0.99	0.81
52.58	30.33	0.42	0.94
52.62	30.61	0.94	0.92
52.66	31	0.58	0.44
52.7	30.34	0.39	0.58
52.74	30.85	0.54	1.47
52.78	32.23	0.14	0
52.82	31.97	0.47	-0.8
52.86	31.04	1.22	-0.5
52.9	31.42	1.37	-0.12
52.94	31.91	0.7	-0.24
52.98	31.74	0.54	-0.25
53.02	31.28	0.92	-0.08
53.06	30.61	0.66	-0.46
53.1	31.1	0.62	-0.1
53.14	31.13	0.77	-0.14
53.18	30.81	0.73	-0.32
53.22	30.52	1.74	-0.74
53.26	30.73	1.1	-0.72
53.3	30.8	0.49	-0.84
53.34	31.45	0.39	0.04
53.38	30.48	1.56	-0.37
53.42	30.82	1.05	-0.74
53.46	30.16	1.03	-0.84
53.5	31.05	2.03	0.31
53.54	31.61	1.58	0.21
53.58	31.06	0.69	0.1
53.62	31.44	0.5	-0.15
53.66	31.07	1.46	0
53.7	31.23	0.9	0.5
53.74	30.64	-0.15	-0.37
53.78	31.277	0.74515	0.25235
53.82	31.337	0.66573	0.2963
53.86	31.397	0.58784	0.33548
53.9	31.456	0.51434	0.36975
53.94	31.514	0.44809	0.399
53.98	31.57	0.39196	0.42308
54.02	31.48	-0.28	0.58
54.06	31.56	0.42	0.22
54.1	32.52	0.78	0.65
54.14	31.89	0.93	0.72
54.18	31.78	0.63	1.02
54.22	31.28	0.33	0.68
54.26	30.68	0.31	0.01
54.3	32.45	0.32	-0.31
54.34	32.12	0.38	-0.23
54.38	32.38	1.69	0.97
54.42	31.6	1.58	0.5
54.46	31.51	1.08	0.28
54.5	31.01	0.78	0.38
54.54	31.34	1.36	0.12
54.58	30.63	0.43	0.08
54.62	31.05	0.65	0.07
54.66	31.03	0.4	0.13
54.7	31.32	0.29	-0.07
54.74	31	0.18	-0.39
54.78	31.93	0.13	-0.65
54.82	31.44	0.19	-0.49
54.86	31.43	-0.05	-0.31
54.9	32.29	0.13	0.03
54.94	32.1	0.26	-0.06
54.98	31.96	0.7	-0.26
55.02	32.11	0.74	-0.21
55.06	32.07	1.31	0.41
55.1	32.34	1.22	0.23
55.14	30.91	1.3	0.1
55.18	31.49	1.08	0.56
55.22	31.43	1.14	0.34
55.26	32.48	0.9	0.31
55.3	31.37	0.54	-0.17
55.34	31.17	0.61	-0.03
55.38	31.71	0.67	0.41
55.42	32.09	0.43	0.33
55.46	32.48	0.41	0.48
55.5	31.52	-0.21	0.54
55.54	32.03	-0.43	-0.1
55.58	32.48	-0.28	-0.49
55.62	31.7	0.29	0.06
55.66	31.85	0.55	0.07
55.7	31.2	-0.19	-0.29
55.74	31.47	-0.23	0.28
55.78	31.33	0.56	0.02
55.82	31.26	1.46	-0.04
55.86	32.03	0.79	-0.69
55.9	32.66	1.3	-1.15
55.94	34.34	0.73	-0.84
55.98	33.51	0.76	-1.12
56.02	34.72	-0.35	-0.15
56.06	33.19	0.09	0.34
56.1	33.702	1.0293	-0.28788
56.14	34.21	2.1	-0.15
56.18	35.23	1.2	-0.8
56.22	33.743	1.1743	-0.091337
56.26	33.717	1.2096	-0.020195
56.3	33.675	1.2373	0.050331
56.34	32.89	1.6	0.89
56.38	33.552	1.2672	0.18129
56.42	33.476	1.268	0.23761
56.46	33.393	1.2585	0.28508
56.5	33.46	1.14	1.2
56.54	32.67	1.66	1.15
56.58	33.42	1.25	0.08
56.62	32.89	0.81	-0.51
56.66	33.18	0.32	-0.16
56.7	33.06	1.19	0.33
56.74	31.4	1.2	-0.04
56.78	32.74	0.54	-0.16
56.82	33.17	0.39	-0.23
56.86	32.71	0.33	-0.28
56.9	32.66	0.45	-0.39
56.94	33.16	0.22	0.05
56.98	33.3	1.15	0.16
57.02	32.73	0.87	-0.26
57.06	31.89	1.78	-0.19
57.1	31.68	2.05	-0.05
57.14	31.77	1.18	-0.08
57.18	31.73	0.92	0.02
57.22	30.11	0.79	-0.26
57.26	30.98	1	-0.15
57.3	31.13	0.87	-0.76
57.34	30.93	1.58	-1.27
57.38	31.07	1.18	-1.52
57.42	30.76	0.99	-1.67
57.46	30.72	0.68	-1.69
57.5	31.452	1.0484	-0.98333
57.54	31.665	1.0452	-0.94203
57.58	31.888	1.047	-0.88635
57.62	32.114	1.0543	-0.81816
57.66	32.334	1.0673	-0.73934
57.7	33.42	1.21	-0.16
57.74	32.54	1.29	-0.2
57.78	33.13	1.53	-0.49
57.82	32.32	1.75	-0.61
57.86	32.89	1.25	-0.54
57.9	33.05	1.53	-0.43
57.94	34.23	1.09	0.63
57.98	32.45	0.2	0.76
58.02	32.39	1.13	0.02
58.06	31.97	1.46	-0.25
58.1	31.52	2.14	0.1
58.14	32.14	2.13	0.41
58.18	31.56	1.35	-0.08
58.22	32.13	1.56	-0.03
58.26	31.95	1.27	-0.38
58.3	32.14	1.58	-0.65
58.34	32.77	2.63	-0.98
58.38	32.12	2	-1.28
58.42	32.28	1.95	-0.37
58.46	31.97	0.97	-1.24
58.5	31.69	-0.08	-1.97
58.54	31.38	-0.89	-1.1
58.58	31.41	-0.72	-0.96
58.62	31.24	0.04	-0.31
58.66	31.63	-0.54	0.43
58.7	32.4	0.12	1.15
58.74	32.49	-0.1	-0.23
58.78	32.8	-0.4	-0.32
58.82	32.56	-0.16	-1.08
58.86	32.33	-1.01	0.61
58.9	32.28	-0.45	0.19
58.94	31.51	-0.9	-0.94
58.98	31.93	0.19	-0.12
59.02	32.14	0.36	-0.37
59.06	32.01	0.27	-0.8
59.1	31.47	0.88	-1.34
59.14	31.27	0.67	-1.03
59.18	31.07	0.31	-0.08
59.22	31.31	-1.18	1.31
59.26	31.91	-0.98	0.78
59.3	31.53	-0.78	-0.34
59.34	31.98	0.8	0.44
59.38	31.54	0.1	-0.39
59.42	31.64	0.55	0.88
59.46	32.31	-0.07	0.28
59.5	32.06	-0.45	0.44
59.54	32.33	-0.61	0.32
59.58	32.33	-0.44	0.27
59.62	31.74	-0.16	-0.16
59.66	32.08	-0.3	-0.2
59.7	33.05	-0.08	-0.16
59.74	32.44	-0.36	0.21
59.78	32.63	0.02	-0.24
59.82	31.68	-0.59	-1.15
59.86	31.91	-0.89	-1.5
59.9	32.04	-0.39	-1.7
59.94	31.36	-0.33	-1.58
59.98	32.16	0.51	-1.35
60.02	31.8	0.8	-1.02
60.06	32.11	0.6	0.14
60.1	32.39	0.7	0.04
60.14	33.12	1.01	-0.32
60.18	33.12	1.14	-0.58
60.22	33.41	0.09	-0.25
60.26	33.22	0.77	0.14
60.3	33.59	0.65	0.8
60.34	33.12	0.29	-0.05
60.38	32.98	-0.48	-0.94
60.42	32.22	0.13	0.35
60.46	32.09	-0.04	0.94
60.5	32.17	-0.28	0.65
60.54	31.4	-0.03	-0.68
60.58	32.01	1.68	-0.41
60.62	32.13	1.78	-0.62
60.66	31.18	2.78	-0.39
60.7	31.574	0.56409	0.067375
60.74	31.528	0.48675	0.10758
60.78	31.497	0.39983	0.15006
60.82	31.479	0.30566	0.19366
60.86	31.474	0.20656	0.23723
60.9	31.479	0.10485	0.2796
60.94	31.495	0.0028671	0.31964
60.98	31.37	-1.3	0.82
61.02	31.55	-0.19262	0.38806
61.06	31.588	-0.28147	0.41414
61.1	31.63	-0.36129	0.43325
61.14	31.675	-0.42976	0.44425
61.18	31.723	-0.48454	0.44597
61.22	31.772	-0.52331	0.43727
61.26	32.44	-1.24	0.81
61.3	32.26	-0.6	0.7
61.34	32.03	-0.55	0.68
61.38	32.05	-1.16	0.47
61.42	30.94	0.07	-0.19
61.46	31.56	-0.16	-0.06
61.5	31.36	1.19	-0.78
61.54	32.66	0.14	-0.41
61.58	32.66	0.26	-0.64
61.62	32.03	0.39	-0.39
61.66	32.55	0.8	-0.39
61.7	31.42	0.56	-0.53
61.74	33.09	0.67	-0.05
61.78	32.97	0.19	0.08
61.82	33.07	0.87	0.53
61.86	33.18	1.21	0.95
61.9	32.6	0.75	0.7
61.94	34.12	0.83	0.63
61.98	32.39	-0.33	0.08
62.02	33.07	-0.45	0.24
62.06	32.93	0.09	0
62.1	32.79	-0.12	0.19
62.14	33.25	-0.05	0.34
62.18	31.57	0.55	-0.25
62.22	32.98	1.11	0.09
62.26	32.27	1	-0.19
62.3	33.7	0.51	0
62.34	32.99	0.72	-0.11
62.38	33.36	0.08	-0.23
62.42	32.73	-0.26	-0.45
62.46	32.41	0.29	0.11
62.5	33.74	0.09	0.25
62.54	32.25	0.43	-0.65
62.58	32.88	-0.19	-0.89
62.62	32.75	0.28	-1.21
62.66	32.55	0.27	-1.29
62.7	33.22	0.29	-0.8
62.74	31.98	0.44	-0.21
62.78	32.44	0.72	-0.52
62.82	33.13	0.51	-0.49
62.86	32.55	0.71	-0.33
62.9	32.43	0.81	-0.43
62.94	32.06	0.7	-0.52
62.98	32.06	1.43	-0.61
63.02	32.4	2	-0.65
63.06	32.14	1.59	-0.88
63.1	32.76	1.76	-0.54
63.14	33.25	1.17	0.78
63.18	33.15	1.27	1.32
63.22	31.82	1.02	1.23
63.26	31.76	0.9	0.94
63.3	32.44	1.41	0.26
63.34	31.87	1.68	0.3
63.38	32.09	1.28	0.43
63.42	31.36	1.51	-0.35
63.46	31.75	1.4	-0.72
63.5	32.38	1.55	-1.2
63.54	32.35	1.28	-1.09
63.58	32.78	1.2	-0.25
63.62	31.95	1.87	-1.42
63.66	32.23	1.5	-1.27
63.7	32.82	1.85	-0.28
63.74	32.79	0.58	-0.32
63.78	32.51	0.76	-0.73
63.82	33.03	1.06	0.26
63.86	33	0.78	0.12
63.9	32.07	0.18	0
63.94	31.97	-0.19	-0.4
63.98	32.43	-0.3	-0.28
64.02	32.22	-0.51	-0.12
64.06	31.96	0.38	-0.21
64.1	31.65	0.78	0.03
64.14	30.73	0.5	0.52
64.18	31.42	-0.01	1.29
64.22	30.66	-0.02	1.06
64.26	30.05	0.2	0.49
64.3	30.65	0.36	0.08
64.34	30.24	1.04	-0.1
64.38	31.36	0.96	0.58
64.42	29.38	1.36	0.2
64.46	30.66	-0.42	0.62
64.5	31.3	-0.27	-0.31
64.54	30.05	0.12	-0.07
64.58	31.26	1.25	0.26
64.62	31.63	-0.56	-0.1
64.66	33.07	-0.84	0.98
64.7	31.73	-0.43	0.82
64.74	30.76	-0.52	0.65
64.78	31.4	-0.48	0.55
64.82	30.48	1.19	1.32
64.86	31.07	1	1.55
64.9	30.78	-0.57	0.78
64.94	32.3	-0.64	0
64.98	31.96	-0.57	-0.09
65.02	33.28	-0.5	0.18
65.06	33.36	-0.93	-0.03
65.1	32.88	-0.15	0.11
65.14	33.6	-0.23	-0.27
65.18	33.35	0.65	-0.61
65.22	33.27	1.12	0.52
65.26	33.35	0.04	1.68
65.3	32.62	0.51	1.26
65.34	32.69	0.87	0.8
65.38	32.14	0.12	0.42
65.42	32.41	-0.07	-0.23
65.46	31.96	0.71	-0.42
65.5	31.17	0.65	-0.42
65.54	31.84	0.9	0.14
65.58	30.83	1.18	1.22
65.62	31.34	0.78	0.99
65.66	32.59	0.61	0.62
65.7	32.34	0.13	0.32
65.74	31.53	0.49	-0.02
65.78	31.11	-0.18	0.04
65.82	31.95	-0.06	0.36
65.86	30.76	0.31	0.47
65.9	31.62	-0.28	-0.1
65.94	31.02	0.94	-0.79
65.98	32.14	2.44	0.7
66.02	32.05	1.88	0.95
66.06	32.83	0.78	1.13
66.1	32.68	0.14	0.03
66.14	32.63	0.01	-0.33
66.18	32.77	0.16	-0.62
66.22	32.67	-0.59	-0.49
66.26	32.64	0.12	-0.71
66.3	32.32	0.26	-0.37
66.34	32.16	0.82	-1.14
66.38	32.91	0.96	-1.17
66.42	32.362	0.3747	-0.13559
66.46	32.377	0.34233	-0.10583
66.5	30.5	1.32	1.12
66.54	30.4	2.43	0.76
66.58	32.432	0.29351	-0.023008
66.62	32.454	0.2945	-0.0049625
66.66	32.479	0.3047	0.0045954
66.7	32.507	0.32446	0.0034411
66.74	33.68	0.06	0.36
66.78	32.77	0.42	0.48
66.82	32.92	-0.27	0.31
66.86	33.53	0.1	0.59
66.9	31.93	0.12	-0.17
66.94	33.59	0.64	-1.25
66.98	32.72	0.38	-1.35
67.02	33.41	0.26	-1.1
67.06	32.61	1.05	-1.66
67.1	32.38	1.82	-1.87
67.14	33.76	1.75	-0.6
67.18	32.7	1.4	-0.68
67.22	33.73	0.81	-1.36
67.26	33.38	0.86	-1.39
67.3	32.59	1.23	-1.09
67.34	32.96	0.97	-0.52
67.38	33.61	1.14	-1.06
67.42	33.67	0.43	-0.76
67.46	33.76	0.3	-0.69
67.5	33.87	0.46	-0.33
67.54	32.6	1.51	1.01
67.58	32.9	2.12	0.3
67.62	34.15	1.8	-0.21
67.66	32.81	0.68	-0.28
67.7	32.74	0.15	0.22
67.74	32.38	0.46	0.16
67.78	31.42	-0.31	0.15
67.82	33.11	0.07	0.25
67.86	32.95	0.2	0.39
67.9	34.19	-0.44	0.39
67.94	32.84	-0.51	-0.3
67.98	33.04	0.66	-0.52
68.02	32.61	0.38	-0.69
68.06	32.74	-0.17	-0.32
68.1	33.98	-0.2	0.21
68.14	33.34	-0.2	0.13
68.18	34.58	0.17	0.06
68.22	33.17	1.01	-0.98
68.26	33.08	1.28	-0.86
68.3	32.09	1.49	-0.68
68.34	32.67	1.86	-0.01
68.38	32.18	1.26	-0.17
68.42	31.93	0.66	-0.5
68.46	32.5	-0.08	-1.69
68.5	31.4	-1.38	-0.31
68.54	31.76	-0.43	-0.8
68.58	30.56	-0.84	-1.13
68.62	30.53	-1	-0.58
68.66	30.84	-0.64	-0.72
68.7	30.57	-1.05	-0.14
68.74	30.7	-1.13	-0.22
68.78	30.32	-1.37	-0.31
68.82	29.87	-1.72	0.05
68.86	30.99	-2.56	0.74
68.9	31.24	-2.7	0.17
68.94	30.86	-1.77	-0.65
68.98	30.72	-0.96	-1.24
69.02	31.15	-0.98	-0.6
69.06	32.05	-0.85	-0.89
69.1	31.13	-0.22	-1.28
69.14	31.21	0.35	-1.48
69.18	30.75	-0.14	-1.67
69.22	31.32	-0.01	-1.57
69.26	31.32	0.26	-2.05
69.3	32.35	-0.32	-1.2
69.34	31.423	1.0826	-1.1366
69.38	31.428	1.2463	-0.933
69.42	32.18	2.95	-1.02
69.46	30.92	2.04	-0.82
69.5	30.57	1.17	-0.87
69.54	31.09	2.64	0.44
69.58	30.99	1.83	0.9
69.62	32.16	1.75	0.94
69.66	32	0.35	0.27
69.7	31.4	1.69	0.19
69.74	30.82	1.11	0.96
69.78	31.36	1.02	1
69.82	31.12	1.2	0.52
69.86	31.36	1.75	0.42
69.9	30.57	1.8	-0.65
69.94	29.89	2.17	-1.05
69.98	29.97	1.43	0.13
70.02	30.94	2.52	0.87
70.06	31.58	2.22	1.61
70.1	31.2	0.89	0.73
70.14	32.35	0.37	0.73
70.18	31.07	0.37	0.15
70.22	32.44	1.16	-0.09
70.26	31.95	0.88	0.01
70.3	32	1.25	0.09
70.34	31.5	1.21	0.33
70.38	31.33	0.6	-0.68
70.42	30.72	1.13	-0.89
70.46	30.97	0.81	-0.75
70.5	30.03	0.9	-0.79
70.54	30.69	1.08	-0.44
70.58	31.8	1.88	0.12
70.62	31.05	1.54	-0.18
70.66	31.76	0.6	-0.18
70.7	32.09	0.94	0.67
70.74	32.21	2.29	-0.22
70.78	31.96	1.3	-1.53
70.82	31.88	1.29	-0.69
70.86	32.29	0.54	0.11
70.9	32.71	-0.58	-0.54
70.94	31.84	-0.8	-0.78
70.98	32.69	-0.18	-0.91
71.02	31.21	0.06	-1.53
71.06	30.71	0.21	-2.17
71.1	29.72	0.82	-1.4
71.14	30.34	0.54	-0.85
71.18	31.73	0.61	-0.77
71.22	31.97	-0.3	-0.76
71.26	32.2	-0.07	-0.9
71.3	31.71	-0.25	-1.09
71.34	31.19	-0.56	-0.55
71.38	30.81	-1.27	-0.82
71.42	31.209	-0.20092	0.072024
71.46	31.185	-0.21208	0.26874
71.5	31.165	-0.21872	0.45074
71.54	32.45	-1.35	1.81
71.58	31.8	-0.33	1.56
71.62	31.32	-0.6	1.81
71.66	30.66	0.28	1.37
71.7	30.44	0.64	0.64
71.74	30.34	0.43	0.41
71.78	31.09	0.73	-0.06
71.82	31.13	0.06	-0.08
71.86	31	-0.46	-0.37
71.9	31.35	0.33	-0.38
71.94	31.49	0.2	0.08
71.98	31.97	-0.13	0.16
72.02	31.39	-0.33	0.05
72.06	31.25	-0.16	-0.97
72.1	31.46	0.63	-1.72
72.14	31.78	1.49	-1.3
72.18	31.02	1.29	-1.59
72.22	31.53	1.9	-1.26
72.26	31.07	2.68	-0.56
72.3	31.13	1.63	0
72.34	31.83	1.12	-0.25
72.38	30.61	1.16	-0.26
72.42	30.79	0.95	-0.23
72.46	31.16	0.71	-0.07
72.5	31.5	0.31	-0.19
72.54	31.95	-0.34	-1.47
72.58	31.95	0.16	-1.02
72.62	33.2	0.36	-0.13
72.66	32.67	0.18	-0.89
72.7	32.06	-0.04	-1.29
72.74	31.97	0.08	-0.98
72.78	32	0.07	-1.66
72.82	32.43	0.2	-2.36
72.86	31.12	0.18	-2.33
72.9	31.38	0.42	-2.13
72.94	31.22	0.91	-1.76
72.98	32.35	0.99	-1.3
73.02	33.24	-0.46	-0.71
73.06	32.64	0.13	-0.9
73.1	32.43	0.2	-0.41
73.14	31.93	0.91	-0.56
73.18	32.71	0.04	-0.1
73.22	32.44	0.5	-0.28
73.26	31.87	-0.2	-0.61
73.3	32.31	1.72	-0.81
73.34	31.24	0.67	-0.86
73.38	31.41	1.14	-0.36
73.42	31.38	0.55	-0.11
73.46	31.64	0.92	0.41
73.5	32.43	1.07	0.76
73.54	31.05	1.2	0.99
73.58	30.79	1.2	0.42
73.62	29.72	0.5	-0.9
73.66	30.32	0.96	-0.72
73.7	31.97	1.43	-1.1
73.74	31.51	0.51	-1.49
73.78	32.59	1.02	-2.58
73.82	31.51	1.47	-1.49
73.86	32.57	1.7	-1.36
73.9	31.64	0.93	-1.53
73.94	31.93	1.1325	-1.2141
73.98	32.048	1.0679	-1.0873
74.02	32.158	0.99272	-0.93493
74.06	32.255	0.90783	-0.76242
74.1	31.83	1.82	0.42
74.14	31.96	1.52	0.79
74.18	31.41	1.01	-0.06
74.22	32.75	0.55	-0.59
74.26	33.24	0.17	-0.32
74.3	32.85	-0.75	0.05
74.34	32.69	-0.58	0.44
74.38	31.36	-0.58	0.65
74.42	31.43	-0.3	0.82
74.46	31.05	-0.07	0.95
74.5	31.04	-0.07	0.67
74.54	31.15	-0.12	1.25
74.58	30.94	0.29	0.73
74.62	30.74	-0.36	0.48
74.66	30.55	-0.9	0.3
74.7	30.87	-1.81	0.35
74.74	31.5	-1.69	1.19
74.78	32.55	0.22	-0.05
74.82	32.26	0.71	-0.01
74.86	31.02	0.53	0.08
74.9	30.87	1.1	-0.06
74.94	32.04	0.74	0.27
74.98	32.44	0.88	0.92
75.02	33.33	-1.02	0.84
75.06	32.13	-0.34	0.15
75.1	31.23	1.18	0.83
75.14	31.08	0.38	1.31
75.18	30.99	1.1	1.69
75.22	31.13	0.64	1.16
75.26	30.18	0.36	1.28
75.3	30.55	-0.45	2.11
75.34	30.02	-0.6	0.76
75.38	29.97	0.05	0.94
75.42	30.25	-0.07	2.44
75.46	29.92	0.57	1.41
75.5	30.07	0.47	0.8
75.54	29.89	0.64	0.99
75.58	31.51	0.44	0.15
75.62	31.95	0.55	1.05
75.66	32.06	-0.12	1.8
75.7	31.92	0.38	1.05
75.74	32.01	1	1.03
75.78	31.96	1.02	0.83
75.82	31.23	0.35	-0.11
75.86	31.34	-0.16	-0.3
75.9	31.04	-0.58	-1.55
75.94	30.73	-1.11	-1.2
75.98	31.68	-1.43	-1.02
76.02	31.58	-0.44	-1.13
76.06	32.11	-0.79	-0.68
76.1	31.46	-0.8	-0.8
76.14	31.46	-0.57	-0.75
76.18	31.26	-0.11	-1.06
76.22	30.95	0.57	-0.34
76.26	31.7	1.19	-0.15
76.3	32.25	0.93	-0.65
76.34	33.26	-0.02	-1.11
76.38	32.87	-0.03	-0.92
76.42	32.12	-0.39	-0.33
76.46	33.71	0.85	1.02
76.5	32.82	0.08	0.55
76.54	32.93	0.36	0.14
76.58	33.5	-0.33	0.82
76.62	33.22	-0.86	1.1
76.66	32.96	-1.09	0.58
76.7	32.3	-0.56	0.29
76.74	32.34	0.27	0.42
76.78	31.71	0.53	0.43
76.82	31.98	-0.17	0.23
76.86	32.21	0.34	0.44
76.9	31.23	-0.3	0.33
76.94	31.71	0.34	0.47
76.98	31.39	0.61	0.26
77.02	31.49	0.06	0
77.06	30.75	0.31	-0.41
77.1	30.87	-0.01	-0.23
77.14	31.1	-0.22	-0.05
77.18	30.93	0.85	0
77.22	31.98	1.36	0.26
77.26	32.15	2.01	0.03
77.3	31.62	1.48	0.18
77.34	32.26	1.68	0.15
77.38	31.4	0.51	0.08
77.42	31.29	1.58	0.33
77.46	31.31	1.93	0.24
77.5	31.74	2.31	0.23
77.54	32.76	1.52	-0.77
77.58	31.91	0.89	-0.94
77.62	32.14	0.7	-0.04
77.66	32.11	0.2	-0.32
77.7	32.46	-0.27	-0.54
77.74	32.55	0.32	-0.15
77.78	32.6	-0.03	0.67
77.82	31.42	0.62	0.6
77.86	32.45	2.06	0.02
77.9	32.54	2.85	0.16
77.94	33.11	2.64	0.53
77.98	32.8	1.12	0.77
78.02	31.93	-0.31	0.64
78.06	33.61	-0.4	1.17
78.1	31.87	-1.38	0.33
78.14	31.32	-1.42	0.22
78.18	29.77	-0.67	0.49
78.22	28.8	-0.02	1
78.26	29.88	0.12	0.95
78.3	30.66	1	0.04
78.34	30.52	0.37	-0.13
78.38	30.17	0.98	0.35
78.42	30.55	1.19	0.18
78.46	30.56	0.22	-0.35
78.5	30.29	-0.19	-0.69
78.54	30.95	0.6	-0.26
78.58	30.04	0.19	-0.32
78.62	31.16	0.3	-0.27
78.66	30.31	0.13	-0.78
78.7	30.67	-0.65	-0.15
78.74	30.5	-1.31	0.15
78.78	29.91	-0.67	-0.31
78.82	31.06	-0.19	-0.17
78.86	30.75	-0.21	-0.55
78.9	30.83	0.65	-0.22
78.94	30.98	0.3	-0.7
78.98	31.67	0.3	-0.67
79.02	31.72	0.31	-0.85
79.06	31.62	0.35	-0.8
79.1	32.31	0.36	-0.73
79.14	32.4	-0.31	-0.08
79.18	31.59	0.16	-0.08
79.22	32.91	0.35	0.29
79.26	31.55	-0.22	-0.09
79.3	32	0.26	-0.07
79.34	32.57	-0.62	0.33
79.38	31.56	0.43	-0.26
79.42	32	-0.26	0.33
79.46	31.53	0.13	-0.25
79.5	33.15	1.03	0.33
79.54	32.39	1.25	0.17
79.58	32.68	1.01	0.56
79.62	32.21	-0.69	0.62
79.66	31.64	0.9	0.5
79.7	33.19	0.84	0.51
79.74	32.72	0.85	0.38
79.78	33.05	0.6	0.44
79.82	32.8	1.55	0.73
79.86	32.89	2.36	0.8
79.9	32.512	0.69964	0.52061
79.94	32.481	0.648	0.47912
79.98	31.96	-0.66	0.67
80.02	31.69	-0.54	0.53
[truncated: 1,070 more rows]
