# Supplementary material for: Mean flow and turbulence structure over exposed roots on a forested floodplain: Insights from a controlled laboratory experiment
Source: PLoS One. 2020 Feb 26;15(2):e0229306. doi: 10.1371/journal.pone.0229306 (PMC7043746; doi:10.1371/journal.pone.0229306)
Supplement: S1 File — (ZIP) [file pone.0229306.s001.zip › data_and_scripts/velocity_data/t21_004_replaced.csv]

0.02	30.29	1.19	1.73
0.06	30.97	0.74	2.18
0.1	30.98	0.44	1.25
0.14	31.27	0.99	0.85
0.18	30.62	0.91	0.82
0.22	30.59	1.29	1.55
0.26	31.23	-0.85	1.25
0.3	29.71	0.16	1.34
0.34	29.08	-0.29	0.88
0.38	29.94	-0.99	1.54
0.42	30.76	0.6	0.41
0.46	29.754	0.19307	0.76889
0.5	29.685	0.26963	0.71167
0.54	29.634	0.3537	0.65941
0.58	29.603	0.44002	0.61208
0.62	29.595	0.52334	0.56966
0.66	28.44	-0.19	0.7
0.7	29.36	1.11	0.97
0.74	29.35	1.21	0.02
0.78	29.94	1.34	-0.1
0.82	29.37	1.61	-0.11
0.86	30.17	-0.08	0.61
0.9	30.18	0.5	0.44
0.94	32.24	-0.06	0.31
0.98	32.34	-0.15	1.34
1.02	31.71	0.29	0.64
1.06	31.02	-0.68	0.32
1.1	30.95	-0.1	0.02
1.14	31.83	-0.16	0.07
1.18	30.81	0.06	0.08
1.22	31.21	0.99	0.24
1.26	31.37	0.49	0.04
1.3	30.59	0.83	-0.36
1.34	31.27	0.1	-0.19
1.38	32.15	0.58	0.24
1.42	30.455	-0.091711	0.84908
1.46	30.276	-0.22177	1.0708
1.5	30.094	-0.35547	1.2933
1.54	29.91	-0.48828	1.5088
1.58	28.72	0.92	1.8
1.62	29.09	-2.8	3.02
1.66	29.49	-1.5	3.37
1.7	29.36	-1.3	2.35
1.74	29.48	-1.52	1.77
1.78	28.82	-0.93	1.43
1.82	29.04	-0.33	1.83
1.86	28.4	-0.31	1.08
1.9	28.48	-0.13	1.96
1.94	27.17	-0.64	2.54
1.98	28.47	-1.37	0.07
2.02	28.59	-0.46	1.55
2.06	27.71	-1.2	1.25
2.1	27.49	-0.19	1.55
2.14	25.98	1.31	0.68
2.18	27.64	2.28	-0.31
2.22	29.64	1.52	-0.49
2.26	29.82	2.64	0.38
2.3	30.95	1.24	1.11
2.34	31.57	1.63	1.41
2.38	30.65	1.52	0.68
2.42	30.25	0.84	0.25
2.46	30.84	1.09	-0.03
2.5	30.09	0.84	-0.05
2.54	30.72	0.32	0.09
2.58	31.41	0.3	0.08
2.62	31.27	-0.16	0.21
2.66	30.39	-1.81	0.65
2.7	31	-2.11	1.14
2.74	30.6	-0.14	2.76
2.78	31.31	0.98	3.31
2.82	30.52	0.26	1.82
2.86	29.34	0.24	3.6
2.9	29.57	1.55	3.34
2.94	29.05	0.77	1.06
2.98	31.03	0.28	0.83
3.02	32.28	0.9	0.15
3.06	31.2	1.8	1.1
3.1	31.82	1.23	1.91
3.14	31.83	0.62	1.7
3.18	31.06	0.36	0.85
3.22	30.03	0.43	0.7
3.26	30.44	0.79	0.08
3.3	30.46	1.56	0.33
3.34	31.09	0.27	-0.48
3.38	31.56	0.44	-1.17
3.42	31.65	-0.12	-0.71
3.46	31.56	1.66	1.03
3.5	30.9	0.89	0.2
3.54	31.67	-0.45	0.15
3.58	32.57	0.18	0.19
3.62	33.43	0.4	0.01
3.66	32.39	-0.3	0.56
3.7	33.45	-0.11	0.75
3.74	32.67	0.98	0.64
3.78	32.52	0.26	0.65
3.82	32.55	1.08	0.26
3.86	32.38	0.88	-0.3
3.9	31.99	1.55	-0.39
3.94	32.08	1.18	-0.57
3.98	31.51	1.33	-0.58
4.02	33.67	2.21	-0.27
4.06	32.13	1.75	-0.04
4.1	31.63	2.22	-0.28
4.14	30.93	1.87	-0.27
4.18	31.57	2.19	-0.42
4.22	32.12	1.73	-0.49
4.26	32.04	2.3	-0.56
4.3	31.73	3.04	-1.02
4.34	31.56	2.26	-0.26
4.38	31.02	2.09	0.14
4.42	31.04	1.37	0.48
4.46	30.94	1.37	0.54
4.5	30.34	-0.34	-0.63
4.54	29.43	0.25	-0.47
4.58	28.81	0.62	-0.51
4.62	30.08	1.78	0.01
4.66	30.08	1.58	0.22
4.7	30.07	1.12	0.32
4.74	31.2	1.22	0.21
4.78	29.545	0.27244	0.17114
4.82	29.502	0.11213	0.28487
4.86	29.479	-0.03979	0.40159
4.9	28.48	-1.19	0.2
4.94	30.41	-0.44	-0.16
4.98	29.84	-0.25	-0.27
5.02	29.28	2.11	0.3
5.06	29.649	-0.60325	0.9371
5.1	29.738	-0.66266	1.016
5.14	29.844	-0.69961	1.0794
5.18	27.85	-2.42	1.88
5.22	30.35	-0.78	0.73
5.26	30.05	-1.4	2.1
5.3	30.19	-0.07	1.33
5.34	31.5	-0.23	1.35
5.38	31.12	-0.68	1.32
5.42	31.09	-0.6	1.11
5.46	32.04	-0.31	0.73
5.5	31.91	0.4	0.47
5.54	31.99	1.59	-0.37
5.58	31.42	0.95	-0.35
5.62	32.11	1.24	-0.17
5.66	31.88	1.57	-0.02
5.7	31.22	1.38	0.23
5.74	31.25	1.14	0.82
5.78	31.83	0.55	0.73
5.82	31.99	1.7	0.02
5.86	32.22	1.98	-0.07
5.9	31.09	0.4	0.19
5.94	31.38	0.13	0
5.98	30.08	-0.49	1.18
6.02	31.21	-1.21	1.5
6.06	30.76	0.59	0.67
6.1	30.78	0.95	1.14
6.14	31.03	0.09	0.18
6.18	31.89	0.72	0.22
6.22	32.4	1.71	0.47
6.26	29.96	0.65	-0.05
6.3	29.01	2.16	0.13
6.34	29.51	1.52	0.3
6.38	27.98	1.51	0.82
6.42	27.74	1.51	0.94
6.46	29.71	0.38	-0.96
6.5	26.17	0.15	1.72
6.54	30.05	0.86	1.36
6.58	29.58	1.48	-0.46
6.62	30.03	1.39	-0.59
6.66	29.47	1.01	-1.56
6.7	29.93	0.39	-1.18
6.74	29.247	0.10872	0.4394
6.78	29.246	0.036421	0.57149
6.82	29.241	-0.025782	0.71243
6.86	30.02	-1.93	2.42
6.9	29.7	-0.83	2.16
6.94	28.71	-0.96	2.17
6.98	29.27	0.27	0.83
7.02	30.05	-0.44	0.47
7.06	30	-0.49	0.3
7.1	28.82	-0.36	-0.08
7.14	29.176	-0.17863	1.8035
7.18	27.85	0.39	3.51
7.22	27.63	-0.38	2.99
7.26	28.46	-0.45	2.87
7.3	29.08	-0.02	2.62
7.34	28.59	1.16	1.36
7.38	30.56	0.59	1.49
7.42	29.5	0.65	2.28
7.46	29.75	0.93	1.48
7.5	30	0.65	0.67
7.54	29.68	-0.2	0.75
7.58	29.43	-0.65	1.8
7.62	28.79	0.66	1.14
7.66	30.28	0.63	1.71
7.7	29.31	0.79	2.25
7.74	30.02	0.83	0.55
7.78	31.15	1.5	0.04
7.82	31.4	0.82	-0.52
7.86	31.97	1.04	0.47
7.9	31.59	1.04	0.3
7.94	31.45	1.65	0
7.98	31.56	0.97	0.55
8.02	32.2	-0.04	0.02
8.06	32.21	-0.73	0.09
8.1	32.27	-0.98	0.13
8.14	32.99	-0.66	0.61
8.18	32.14	0.53	0.16
8.22	31.84	-0.75	-0.66
8.26	30.78	-0.34	-0.35
8.3	31.99	-0.24	-0.45
8.34	31.53	-0.83	0.33
8.38	31.297	1.0744	0.19619
8.42	32.46	3.42	-1.35
8.46	31.99	2.32	-1.33
8.5	32	2.94	-0.49
8.54	29.02	4.23	0.54
8.58	29.3	2.72	2.24
8.62	29.05	2.25	2.07
8.66	30.75	1.75	3.22
8.7	30.52	-0.28	1.57
8.74	28.64	3.59	4.03
8.78	29.83	2.38	1.86
8.82	29.83	1.63	0.3
8.86	32.36	1.96	0.16
8.9	31.77	1.59	-0.14
8.94	33.72	0.89	1.42
8.98	32.66	-0.27	1.36
9.02	32.39	-1.2	0.96
9.06	31.42	-0.28	1.53
9.1	32.4	-0.72	0.78
9.14	32.69	-0.07	1.76
9.18	32.15	0.26	1.84
9.22	33.18	0.7	2.06
9.26	31.23	0.62	0.85
9.3	31.85	0.96	0.66
9.34	31.48	1.28	0.66
9.38	31.71	2.23	0.47
9.42	30.94	2.42	0.47
9.46	29.44	1.28	0.24
9.5	31.17	0.97	1.42
9.54	31.45	1.08	0.47
9.58	32.82	1.18	0.04
9.62	33.26	1.11	-0.16
9.66	33.55	0.17	0.19
9.7	33.54	0.3	-0.02
9.74	34.13	2.36	0.52
9.78	33.4	1.19	-0.18
9.82	32.62	1.69	-0.03
9.86	33.03	1.24	0.14
9.9	33.08	0.19	1.12
9.94	33.1	-0.41	0.27
9.98	32.89	-0.5	0.5
10.02	32.03	-0.66	0.36
10.06	32.19	-0.47	0.77
10.1	31.56	-0.27	0.42
10.14	32.34	0.28	0.62
10.18	31.67	0.21	0.13
10.22	31.81	-0.55	0.5
10.26	31.83	-0.87	0.36
10.3	31.11	-0.91	0.51
10.34	31.34	-0.32	0.56
10.38	29.79	-0.77	0.45
10.42	30.25	-0.23	1.03
10.46	30.63	-0.68	0.36
10.5	30.89	-0.59	-0.63
10.54	31.91	-0.46	-0.26
10.58	29.91	-0.72	-0.16
10.62	31.41	-1.18	0.9
10.66	30.94	-0.44	-0.9
10.7	31.21	-0.34	-0.53
10.74	30.84	-1.54	-1.03
10.78	30.17	-0.8	-0.28
10.82	30.6	0.49	2.85
10.86	31.5	-1.6	1.22
10.9	33.23	-2.38	0.82
10.94	31.81	-1.26	1.22
10.98	31.18	-0.99	1.98
11.02	30.89	0.1	2.72
11.06	29.31	0.97	2.29
11.1	29.35	3.37	2.28
11.14	28.1	2.8	1.81
11.18	27.7	0.95	0.87
11.22	29.51	1.68	1.36
11.26	28.21	3.16	1.38
11.3	26.5	2.14	1.34
11.34	28.22	1.68	1.41
11.38	29.43	0.89	-0.16
11.42	30.62	1.07	0.41
11.46	31.8	0.67	0.87
11.5	30.07	-0.03	0.41
11.54	31.46	1.11	0.91
11.58	30.118	0.78589	0.3553
11.62	30.153	0.74324	0.36536
11.66	30.98	1.19	0.75
11.7	31.25	1	-0.05
11.74	31.02	0.7	-0.5
11.78	30.67	0.29	-0.77
11.82	29.92	0.96	-0.64
11.86	28.14	0.22	0.7
11.9	29.19	-0.24	1.95
11.94	29.45	0.27	2.79
11.98	31.05	1.41	1.54
12.02	31.46	0.41	1.01
12.06	31.62	0.01	0.55
12.1	32.31	-0.19	0.12
12.14	32.42	-0.26	-0.17
12.18	32.75	0.1	-0.25
12.22	31.87	0.68	0.08
12.26	30.95	-0.28	-0.22
12.3	31.23	-0.17	0.02
12.34	30.4	-1.1	-0.17
12.38	31.53	-0.54	1.03
12.42	31.98	-1.95	2.18
12.46	30.987	-0.43114	0.76013
12.5	30.807	-0.34035	0.92134
12.54	30.628	-0.2368	1.0787
12.58	30.452	-0.1251	1.2249
12.62	30.285	-0.0098528	1.3526
12.66	29.15	0.12	1.16
12.7	29.82	0.57	1.06
12.74	30.15	0.43	1.71
12.78	30.59	0.1	1.82
12.82	31	0.67	1.15
12.86	29.17	1.35	0.82
12.9	28.33	0.96	1.47
12.94	29.64	0.01	1.63
12.98	30.97	-0.18	0.03
13.02	30.69	-0.26	-0.66
13.06	29.7	0.24	-0.63
13.1	30.57	0.42	-0.67
13.14	30.49	0.55	0.32
13.18	29.18	0.19	0.95
13.22	29.37	0.03	-0.39
13.26	28.617	0.34059	0.33205
13.3	28.389	0.40945	0.39929
13.34	27.52	0.57	2.52
13.38	27.28	-1.32	1.95
13.42	27.79	0.69	0.85
13.46	26.56	0.76	0.13
13.5	27.29	1.83	0.76
13.54	27.63	-0.23	1.28
13.58	29.95	1.26	-1.28
13.62	29.61	1.64	0.1
13.66	30	0.81	0.95
13.7	30.5	-0.19	1.24
13.74	29.52	-0.96	0.65
13.78	31.13	0.4	1.54
13.82	29.65	0.07	0.49
13.86	29.31	-0.09	0.21
13.9	29.38	0.89	0.52
13.94	28.74	1.41	0.65
13.98	29.6	0.77	2.13
14.02	28.9	0.89	1.22
14.06	30.56	0.95	-0.25
14.1	30.54	0.54	0.32
14.14	32.01	0.84	0.43
14.18	31.62	1.37	-0.1
14.22	32.35	1.27	0.9
14.26	30.81	0.93	-0.16
14.3	30.1	1.48	0.41
14.34	30.98	0.69	0.15
14.38	31.03	1.18	-0.68
14.42	31.45	0.7	-1.27
14.46	31.14	0.07	-0.91
14.5	33.16	0.78	0.41
14.54	31.346	-0.32702	-0.18585
14.58	29.54	-1.98	1.03
14.62	30.98	-0.91	-0.05
14.66	31	-1.01	-0.62
14.7	32.11	-1.94	-0.38
14.74	31.71	-2.15	0.43
14.78	32.07	-2.44	0.89
14.82	31.55	-0.78	1.18
14.86	31.05	-0.96	0.47
14.9	31.54	-1.99	0.91
14.94	31.51	-1.96	1.45
14.98	31.24	-2.44	1.9
15.02	31.44	-1.94	2.56
15.06	30.07	-1.52	2.53
15.1	29.1	1.4	1.28
15.14	28.81	0.91	1.09
15.18	27.89	1.26	0.55
15.22	28.75	2.26	0.01
15.26	28.24	3.19	0.63
15.3	28.91	3.66	2.24
15.34	29.68	3.48	3.03
15.38	28.11	2.61	2.96
15.42	30.38	1.29	2.59
15.46	30.23	0.27	1.25
15.5	30.38	0.97	2.19
15.54	30.37	-0.31	2.25
15.58	32.29	-0.16	2.06
15.62	31.74	-0.13	2.2
15.66	31.16	0.02	2.17
15.7	31.06	1.03	2.02
15.74	30.79	1.89	1.33
15.78	31.99	2.39	0.91
15.82	29.71	2.65	0.32
15.86	29.57	2.46	1.25
15.9	28.92	0.73	1.16
15.94	30.92	1.61	0.66
15.98	31.53	1.83	0.42
16.02	31.72	1.49	0.85
16.06	31.1	-0.1	0.9
16.1	31.06	0.4	1.34
16.14	31.47	0.39	1.64
16.18	31.56	0.55	1.42
16.22	32.85	0.17	1.21
16.26	32.33	0.52	-0.07
16.3	32.35	0.69	0.48
16.34	32.4	-0.26	0.65
16.38	31.83	0.64	1.19
16.42	32.29	1.26	1.12
16.46	32.9	1.47	1.26
16.5	32.54	1.91	0.64
16.54	33.45	1.76	-0.46
16.58	33.33	2.8	0.04
16.62	33.37	2.79	0.5
16.66	33.31	2.41	0
16.7	32.86	2.61	-0.28
16.74	33.52	1.48	0.02
16.78	32.63	1.85	-0.02
16.82	32.91	1.31	0.23
16.86	33.38	0.38	0.71
16.9	33.07	1.12	0.26
16.94	33.17	1.3	0.01
16.98	32.58	1.46	0.08
17.02	32.45	0.83	-0.01
17.06	32.05	1.54	0.99
17.1	32.56	1.86	1.14
17.14	32.66	1.36	0.46
17.18	32.46	2.77	1.45
17.22	31.98	2.24	1.2
17.26	31.16	2.32	0.7
17.3	31.64	3.22	0.7
17.34	29.61	3.43	0.57
17.38	28.67	2.3	0.54
17.42	31.086	2.3325	1.5691
17.46	31.056	2.1744	1.7464
17.5	31.032	1.9906	1.918
17.54	31.013	1.7857	2.0798
17.58	33.01	2.72	2.24
17.62	32.01	0.49	0.96
17.66	30.94	1.0911	2.4675
17.7	31.15	-0.58	4.2
17.74	30.01	0.72	4.15
17.78	31.79	2.8	2.84
17.82	30.01	1.39	2.35
17.86	29.41	-0.6	1.15
17.9	29.36	-2.13	1.79
17.94	29.97	-1.02	1.61
17.98	31.23	-0.96	2.81
18.02	30.15	-1.27	2.92
18.06	30.12	0.1	2.1
18.1	28.55	0	0.43
18.14	28.51	-0.66	0.37
18.18	28.94	-0.02	0.07
18.22	30.13	1.34	1.35
18.26	30.06	2.18	1.12
18.3	30.53	1.05	1.53
18.34	29.95	0.1	0.83
18.38	30.48	-1.43	0.99
18.42	31	-0.29	2.36
18.46	30.99	1.51	4.32
18.5	28.95	3.26	2.71
18.54	27.71	2.26	3.15
18.58	27.94	0.58	1.93
18.62	29.176	-0.013362	1.858
18.66	28.31	-3.36	1.44
18.7	28.6	-2.3	0.79
18.74	28.68	-0.76	0.4
18.78	27.79	-1.26	0.25
18.82	29.25	-0.16	-0.29
18.86	28.87	-0.43	0.6
18.9	29.079	0.044139	1.0675
18.94	29.64	-0.97	1.74
18.98	29.22	0.77	0.9
19.02	29.94	0.36	1.71
19.06	29.73	1.2	1.92
19.1	29.91	2.38	1.45
19.14	28.84	2.07	0.82
19.18	29.25	1.5	0.85
19.22	29.94	0.56	0.25
19.26	31.01	0.53	-0.53
19.3	30.27	1.22	0.26
19.34	31.11	2.52	0.71
19.38	28.32	0.2	1.07
19.42	28.46	1.6	0.69
19.46	27.52	1	1.12
19.5	28.11	0.01	-1.14
19.54	27.95	1.0386	0.23837
19.58	28.007	1.0294	0.2443
19.62	28.101	1.0251	0.26125
19.66	28.227	1.0253	0.28808
19.7	28.384	1.0299	0.3237
19.74	28.567	1.0384	0.36698
19.78	28.773	1.0507	0.4168
19.82	26.23	-0.97	2.09
19.86	27.75	1.08	1.05
19.9	28.48	1.05	1.44
19.94	27.62	1.13	0.71
19.98	27.72	2.49	0.36
20.02	30.24	3.03	0.25
20.06	31.5	2.8	-1.66
20.1	32.25	2.1	0.31
20.14	29.96	1.31	0.01
20.18	31.347	1.3146	1.0297
20.22	34.41	0.87	1.97
20.26	33.2	0.21	2.35
20.3	33.54	1.11	1.82
20.34	32.92	1.33	0.75
20.38	33.36	1.42	1.32
20.42	32.09	1.41	0.87
20.46	32.78	1.11	0.95
20.5	31.99	0.83	1.82
20.54	32.42	0.19	1.64
20.58	31.94	0.75	1.01
20.62	31.96	2.91	0.64
20.66	31.25	3.19	0.64
20.7	30.79	4.22	-0.08
20.74	30.88	1.99	-0.71
20.78	28.93	1.51	-0.45
20.82	28.53	0.9	1.16
20.86	30.91	1.86	2.37
20.9	29.104	1.7197	0.87757
20.94	28.99	1.6689	0.90058
20.98	26.94	-0.13	1.7
21.02	28.53	1.58	1.69
21.06	30.25	1.1	0.16
21.1	30.06	1.73	-0.55
21.14	29.39	3.28	-0.58
21.18	26.81	1.73	2.11
21.22	27.57	-0.13	1.68
21.26	28.16	-0.06	1.99
21.3	29.85	0.38	1.83
21.34	28.82	0.16	2.55
21.38	29.455	0.55169	1.2539
21.42	29.607	0.41842	1.283
21.46	29.77	0.28305	1.3096
21.5	29.942	0.14632	1.3331
21.54	30.121	0.0089617	1.3532
21.58	30.304	-0.12828	1.3693
21.62	30.491	-0.26468	1.3811
21.66	30.82	-0.74	1.41
21.7	29.62	-0.15	1.1
21.74	30.49	-0.03	1.22
21.78	31.74	-0.55	1.24
21.82	33.17	-0.38	1.26
21.86	32.69	-1.02	0.94
21.9	32.62	-1.03	1.57
21.94	32.77	-0.59	0.3
21.98	32.68	-2.28	-0.39
22.02	30.99	-1.25	1.49
22.06	31.64	-1.25	1.77
22.1	31.26	-2.27	2.11
22.14	29.97	-1.21	2.14
22.18	30.955	-1.7683	2.033
22.22	30.637	-1.7822	2.1751
22.26	31.43	-2.91	1.95
22.3	30.81	-2.58	1.99
22.34	29.59	-3.48	3.98
22.38	28.33	-0.59	2.41
22.42	28.21	0.13	2.8
22.46	28.689	-1.5437	2.8416
22.5	28.432	-1.4597	2.8969
22.54	28.214	-1.3659	2.9291
22.58	28.044	-1.263	2.9356
22.62	27.18	0.42	3.38
22.66	27.879	-1.0346	2.8608
22.7	28.78	0.14	3.23
22.74	27.77	-1.44	4.28
22.78	27.44	-1.55	2.38
22.82	28.22	-1.39	2.23
22.86	28.66	0.35	1.55
22.9	29.03	-0.13	0.88
22.94	30.66	-1.58	0.99
22.98	32.03	-0.51	0.08
23.02	32.66	0.82	-0.74
23.06	33.72	0.56	-0.75
23.1	33.61	0.55	0.89
23.14	32.88	0.82	0
23.18	31.4	1.21	0.03
23.22	31.46	2.04	0.93
23.26	31.79	1.44	0.46
23.3	32.09	0.86	0.18
23.34	33.06	-0.08	1.37
23.38	33.39	-1.13	1.37
23.42	33.28	-0.63	1.67
23.46	33.07	-0.65	1.3
23.5	32.6	-0.64	1.73
23.54	32.5	-0.64	0.29
23.58	32.45	-1.07	-0.08
23.62	33.24	-0.31	1.46
23.66	31.54	-0.9	1.4
23.7	32.05	-0.23	0.79
23.74	31.47	-0.26	-0.21
23.78	32.29	-0.16	0.04
23.82	32.8	0.96	0.48
23.86	31.32	-0.04	0.08
23.9	32.56	-1.14	0.09
23.94	32.59	-0.44	0.02
23.98	32.19	0.05	-0.27
24.02	32.31	-0.22	0.15
24.06	32.73	0.81	0.68
24.1	32.86	0.33	0.79
24.14	32.47	0.28	-0.05
24.18	32.66	0.08	-0.19
24.22	32.46	0.6	-0.37
24.26	32.92	0.8	0.06
24.3	32.28	0.17	0.5
24.34	32.27	-0.31	0.22
24.38	32.72	1.12	-0.27
24.42	32.81	1.65	-0.28
24.46	32.51	1.18	0.04
24.5	32.62	1.29	0.04
24.54	33.2	1.28	-0.14
24.58	31.93	2.23	-0.24
24.62	32.87	1.06	-0.27
24.66	32.46	1.39	-0.14
24.7	32.24	1.18	-0.1
24.74	32.43	1.82	0.03
24.78	32.13	1.67	0.41
24.82	32.76	1.87	0.32
24.86	32.95	1.03	0.46
24.9	33.21	1.52	1.12
24.94	31.57	-0.33	2.11
24.98	31.88	0.58	1.45
25.02	32.21	0.79	0.68
25.06	32.36	1.61	1.08
25.1	32.51	1.56	-0.44
25.14	32.99	1.51	-0.61
25.18	31.63	0.27	-0.36
25.22	31.99	0.57	0.13
25.26	31.28	1.93	2.11
25.3	31.3	0.9	0.31
25.34	31.54	-0.78	-0.6
25.38	32.12	-2.08	0.93
25.42	31.04	-0.97	1.81
25.46	30.79	1.24	0.16
25.5	30.32	2.02	0.18
25.54	29.68	2.47	1.25
25.58	31	1.74	2.15
25.62	29.13	0.54	2.4
25.66	29.56	1.66	3.28
25.7	30.27	0.14	1.86
25.74	31.65	0.05	1.39
25.78	32.68	-0.01	0.97
25.82	31.58	1.51	1.81
25.86	30.88	0.12	1.39
25.9	30.82	0.29	1.24
25.94	31.73	2	-0.04
25.98	32.71	1.24	-0.55
26.02	33.15	0.66	-0.38
26.06	33.34	0.25	-0.31
26.1	31.43	-0.6	-0.25
26.14	31.58	0.06	0.99
26.18	33.32	0.48	1.17
26.22	32.31	-0.3	1.37
26.26	30.9	-0.07	0.69
26.3	30.67	1.3	3.56
26.34	32.39	-1.02	2.01
26.38	32.1	-1.47	0.7
26.42	32.35	-1.15	0.8
26.46	30.84	-0.87	1.3
26.5	31.38	-0.83	1.36
26.54	31.48	-0.34	0.85
26.58	30.96	-0.73	0.71
26.62	31.27	-0.37	0.27
26.66	31.11	0.1	-0.61
26.7	32.93	-0.56	-1
26.74	31.6	-1.29	-0.82
26.78	30.888	-1.2272	0.20675
26.82	30.75	-1.256	0.31633
26.86	30.87	-1.33	2.18
26.9	31.66	-1.4	0.72
26.94	30.25	-2.69	1.34
26.98	29.9	-2.97	0.92
27.02	28.95	-0.75	1.71
27.06	31.02	0.48	0.72
27.1	30.5	0.37	0.54
27.14	31.96	0.25	1.38
27.18	32.48	-0.53	1.58
27.22	33.14	-0.05	1.71
27.26	34.54	0.7	2.43
27.3	33	0.97	2.09
27.34	32.24	2.49	0.89
27.38	30.76	1.64	1.66
27.42	29.32	2.31	1.92
27.46	28.23	2.6	1.13
27.5	28.51	3.26	0.15
27.54	29.04	1.03	1
27.58	28.75	-0.25	0.98
27.62	30.44	0.17	-0.01
27.66	29.15	0.31	-0.56
27.7	29.54	0.16	-0.96
27.74	29.7	0.6	-0.68
27.78	28.89	0.2	0.41
27.82	28.45	0.4	0.72
27.86	27.25	-0.57	1.24
27.9	30.34	-1.6	2.38
27.94	29.8	-2.35	2.32
27.98	29.14	-0.44	1.29
28.02	28.51	-1.06	2.28
28.06	27.84	2	0.92
28.1	27.615	0.54613	2.3559
28.14	27.446	0.79263	2.5019
28.18	26.83	0.69	2.71
28.22	25.2	0.91	2.61
28.26	26.67	3.43	2.87
28.3	26.87	2.77	3.66
28.34	27.61	1.51	2.34
28.38	28.01	1.15	2.65
28.42	28.06	0.29	2.98
28.46	28.29	-1.12	1.14
28.5	29.03	0.44	3.48
28.54	29.22	1.82	1.37
28.58	28.9	-0.26	2.27
28.62	29.86	-1.47	1.42
28.66	29.774	-0.01479	1.9915
28.7	29.982	-0.12288	1.8949
28.74	30.184	-0.22254	1.7936
28.78	30.38	-0.31369	1.6871
28.82	30.576	-0.3962	1.5751
28.86	30.772	-0.46999	1.4574
28.9	30.85	-0.65	1.64
28.94	31.93	0.04	2.34
28.98	31.88	0.4	1.28
29.02	32.24	0.39	1.17
29.06	31.23	-0.81	0.77
29.1	32.42	0.16	0.19
29.14	31.63	-1.79	-0.37
29.18	30.98	-1.87	-0.55
29.22	33.59	-1.38	0.83
29.26	33.06	-1.47	-0.13
29.3	34.74	-0.51	-1.21
29.34	34.22	0.43	0.41
29.38	34.32	-0.22	2.22
29.42	32.487	-1.2964	0.7073
29.46	30.59	-1.69	0.62
29.5	32.35	-0.73	1.35
29.54	32.03	-1.54	1.68
29.58	32.17	-1.81	1.51
29.62	30.45	-1.24	1.59
29.66	30.87	-0.89	1.99
29.7	30.17	0.02	1.4
29.74	30.39	-0.09	1.74
29.78	29.71	1.65	1.71
29.82	29.87	2.66	0.92
29.86	32.19	2.52	1.55
29.9	30.17	1.66	1.41
29.94	30.53	-0.07	2.27
29.98	29.01	-0.44	1.89
30.02	29.72	-0.3	1.34
30.06	29.46	-0.45	1.08
30.1	29.3	-0.68	0.24
30.14	29.99	-1.29	0.54
30.18	28.99	0.1	0.38
30.22	30.12	-0.19	0.24
30.26	30.64	2.16	0.16
30.3	31.13	1.89	0.67
30.34	28.57	1.13	1.18
30.38	30.41	1.6	1.98
30.42	28.68	1.47	1.84
30.46	28.34	1.26	2.79
30.5	30.83	1.68	2.6
30.54	29.9	1.44	0.88
30.58	31.25	1.55	0.53
30.62	30.37	1.54	0.78
30.66	32.41	1.61	0.43
30.7	32.02	2.6	-0.09
30.74	31.82	2.09	-0.44
30.78	31.76	2.12	-1
30.82	29.93	1.31	-1.03
30.86	30.81	1.47	-0.66
30.9	29.51	1.94	-1.22
30.94	30.131	0.78159	0.42308
30.98	29.988	0.75663	0.48056
31.02	29.837	0.74419	0.55062
31.06	30.28	-1.35	1.76
31.1	27.97	-0.49	2.49
31.14	29.368	0.77538	0.81135
31.18	26.65	0.1	4.47
31.22	29.066	0.84663	1.0022
31.26	28.927	0.8954	1.0953
31.3	26.95	-1.98	3.54
31.34	28.684	1.0159	1.2642
31.38	28.586	1.0863	1.335
31.42	28.506	1.1626	1.3933
31.46	28.448	1.2442	1.4367
31.5	28.413	1.3303	1.4627
31.54	28.69	2.22	0.31
31.58	29.3	2.05	0.13
31.62	30.38	3.05	1.14
31.66	29.84	2.41	0.96
31.7	29.35	2.34	0.51
31.74	29.55	2.01	0.67
31.78	29.25	2.67	0.37
31.82	27.63	2.36	-0.23
31.86	29.5	2.57	0.22
31.9	29.41	1.39	-0.26
31.94	29.64	1.14	0.99
31.98	31.05	2.38	1.21
32.02	31.7	1.97	0.59
32.06	31.55	1.86	0.41
32.1	29.72	1.51	0.82
32.14	29.97	0.3	0.29
32.18	31.19	0.86	0.13
32.22	30.82	1.16	-0.43
32.26	31.11	1.75	-0.45
32.3	30.75	1.86	-0.79
32.34	32.92	1.72	-0.83
32.38	32.52	1.63	-0.82
32.42	32.32	1.07	-1.38
32.46	32.09	1.41	-1.88
32.5	32.1	2.14	-2.05
32.54	31.5	1.63	-0.9
32.58	29.43	0.25	-0.55
32.62	29.74	-1.67	-0.96
32.66	29.21	-2.76	-0.97
32.7	27.41	-2.91	1.41
32.74	29.538	-0.34853	0.50846
32.78	29.428	-0.31788	0.82402
32.82	29.341	-0.2573	1.1306
32.86	29.278	-0.16975	1.419
32.9	27.6	1.02	4.3
32.94	26.92	0	3.28
32.98	29.16	0.59	2.33
33.02	29.43	1.4	0.84
33.06	31.59	2.26	1.44
33.1	30.74	1.53	1.35
33.14	30.72	0.23	0.77
33.18	31.16	-0.52	1.7
33.22	29.38	0.53	1.62
33.26	29.53	1.7	2.41
33.3	29.82	1.79	0.9
33.34	29.41	2.28	0.35
33.38	28.61	2.08	0.76
33.42	29.2	1.87	0.87
33.46	29.37	1.81	0.81
33.5	28.97	1.18	0.7
33.54	28.62	1.16	0.62
33.58	28.02	1.47	-0.04
33.62	30.21	3.21	-0.69
33.66	30.25	4.12	-1.07
33.7	30.08	4.27	-1.04
33.74	30.4	4.3	-1.56
33.78	30.57	4.22	-1.42
33.82	30.67	4.94	-1.55
33.86	30.62	2.56	0.21
33.9	30.68	3.39	0.83
33.94	30.54	2.6	0.72
33.98	30.69	2.41	0.48
34.02	29.95	3.66	0.77
34.06	30.13	3.66	0.19
34.1	31.12	3.08	2.61
34.14	30.93	1.95	1.78
34.18	33.3	0.35	1.35
34.22	32.38	1.82	0.97
34.26	34.37	1.78	2.26
34.3	33.48	2.55	1.04
34.34	33.19	2.3	1.8
34.38	32.64	3.17	0.84
34.42	31.57	2.73	0.71
34.46	31.84	2.03	1.06
34.5	31.18	1.8	0.55
34.54	32.32	2	0.98
34.58	31.21	1.53	0.87
34.62	31.97	1.36	0.73
34.66	31.91	1.37	0.36
34.7	31.61	2.37	1.69
34.74	31.61	2.07	1.28
34.78	31.62	1.99	0.45
34.82	31.79	2.1	0.37
34.86	30.63	2.76	-0.72
34.9	30.11	4.21	0.93
34.94	28.69	3.99	1.06
34.98	28.98	3.69	1
35.02	29.93	3.82	0.18
35.06	29.45	1.38	-0.4
35.1	30.16	1.39	0.03
35.14	30.17	0.83	-0.12
35.18	30.99	0.35	-0.88
35.22	30	0.87	-1.33
35.26	31.33	1.87	-1.39
35.3	30.71	0.75	-1.17
35.34	29.64	1.09	-1.06
35.38	29.68	1.34	-0.65
35.42	27.13	2.19	1.53
35.46	29.86	-1.02	1.34
35.5	29.52	-0.85	1.64
35.54	30.13	-0.23	1.72
35.58	30.34	1.62	1.41
35.62	29.99	3.09	1.64
35.66	30.3	1.69	0.12
35.7	29.28	2.03	-0.04
35.74	32.48	2.22	0.66
35.78	30.25	3.04	1.45
35.82	30.52	2.2	1.82
35.86	29.78	1.94	1.28
35.9	29.83	1.96	0.36
35.94	30.42	1.61	0.13
35.98	29.42	2.86	-0.84
36.02	30.53	3.59	0.37
36.06	30.32	3.27	0.52
36.1	30.23	2.67	1.02
36.14	28.53	2.32	0.19
36.18	29.17	2.78	-0.89
36.22	29.53	2.59	-0.96
36.26	29.03	3.13	-0.67
36.3	30.13	2.9	-0.27
36.34	29.49	1.93	-0.3
36.38	30.8	1.82	0.08
36.42	31.26	2.74	1.37
36.46	31.2	2.74	0.96
36.5	31.26	2.13	0.71
36.54	30.66	1.52	0.8
36.58	31.51	1.32	0.64
36.62	29.67	-0.46	-0.62
36.66	30.05	-0.26	-0.74
36.7	28.12	0.26	-0.65
36.74	29.32	-0.58	-0.11
36.78	28.67	0.47	0.12
36.82	27.79	-0.55	-1.77
36.86	30.63	-0.63	-0.14
36.9	29.03	-2.17	-0.99
36.94	31.53	-0.35	-0.73
36.98	30.34	-0.28	-0.53
37.02	30.474	-0.42261	-0.31217
37.06	30.51	-0.44137	-0.26082
37.1	30.11	-0.68	-0.49
37.14	30.65	-0.81	0.8
37.18	29.44	-1.82	0.14
37.22	30.578	-0.45055	0.036539
37.26	30.58	-0.43905	0.12986
37.3	29.97	1.87	1.94
37.34	30.7	0.39	2.61
37.38	31.18	-0.02	1.92
37.42	30.38	-0.09	1.16
37.46	31.93	0.02	0.41
37.5	33.84	0.67	-0.62
37.54	33.44	0.58	-1.15
37.58	33.06	0.35	0.91
37.62	31.79	0.34	-1.41
37.66	30.382	-0.16804	1.261
37.7	30.352	-0.13712	1.3763
37.74	26.67	-2.45	1.38
37.78	29.22	-1.71	-0.01
37.82	30.264	-0.055208	1.7022
37.86	30.236	-0.033301	1.8015
37.9	30.211	-0.014986	1.8948
37.94	26.89	0.33	3.3
37.98	27.62	-0.15	2.79
38.02	30.13	0.68	3.26
38.06	30.49	-0.52	2.06
38.1	30.132	0.0039531	2.2436
38.14	30.129	-0.010536	2.2841
38.18	30.131	-0.032368	2.3131
38.22	28.79	-0.35	3.72
38.26	30.47	-1.01	2.51
38.3	31.09	-0.69	1.96
38.34	30.84	0.42	1.47
38.38	30.71	0.13	1.4
38.42	31.42	-0.4	2.26
38.46	31.16	0.16	3.15
38.5	31.13	-0.11	2.01
38.54	29.62	-0.12	1.23
38.58	30.31	-1.43	0.99
38.62	30.66	-0.4	1.76
38.66	30.29	-1.65	2.11
38.7	30.928	0.67419	1.1428
38.74	30.9	3.08	0.88
38.78	31.87	1.81	1.56
38.82	30.7	2.09	0.93
38.86	30.71	1.51	0.72
38.9	30.75	1.91	0.43
38.94	31.06	1.7	0.76
38.98	30.89	1.78	0.51
39.02	31.18	1.63	0.71
39.06	33.4	1.75	0.82
39.1	31.4	2.68	0.79
39.14	31.478	1.8307	1.1794
39.18	31.507	1.8469	1.1786
39.22	30.5	-1.46	0.39
39.26	32.9	2.49	2.71
39.3	31.66	-0.25	2.22
39.34	30.85	0.76	1.52
39.38	30.49	1.71	1.53
39.42	31.12	2.7	0.86
39.46	31.75	2.56	0.48
39.5	33.18	1.73	0.23
39.54	31.77	2.48	-0.14
39.58	31.86	-0.96	0.7
39.62	30.57	-0.58	0.49
39.66	30.98	-0.33	-0.52
39.7	31.9	0.27	-0.11
39.74	31.43	0.87	1.03
39.78	31.45	0.21	1.84
39.82	31.13	-0.21	0.85
39.86	31.47	0.31	0.02
39.9	31.71	-0.41	-0.51
39.94	31.17	0.13	-0.74
39.98	32.81	0.47	0.09
40.02	32.41	0.67	0.03
40.06	32.55	-0.37	0.07
40.1	32.11	1.91	0.07
40.14	32.51	1.34	-0.26
40.18	32.62	2.4	-0.62
40.22	32.55	2.16	-0.13
40.26	32.31	2.26	0.41
40.3	32.47	2.21	0.36
40.34	32.85	1.64	-0.09
40.38	32.96	1.45	0.17
40.42	33.82	1.87	1.66
40.46	34.15	0.79	1.23
40.5	31.4	0.82	0.06
40.54	30.98	2.29	-0.38
40.58	30.65	2.28	-0.09
40.62	31.58	2.1	-0.22
40.66	29.77	2.31	0.46
40.7	30.4	-0.39	-0.26
40.74	30.82	1.37	-0.62
40.78	31.23	0.17	-1.04
40.82	30.951	0.87129	-0.087037
40.86	31.83	1.51	0.82
40.9	30.62	0.9	1.24
40.94	31.81	0.92	0.81
40.98	32.61	-0.11	0.45
41.02	31.2	-0.19	-0.18
41.06	30.82	-0.1	-1.43
41.1	30.6	-0.07	-0.35
41.14	31.27	-0.18	0.94
41.18	30.96	-1.71	1.01
41.22	31.41	-1	0.82
41.26	30.94	0.42	1.23
41.3	31.72	-0.51	1.85
41.34	31.22	0.02	1.05
41.38	31.11	-1.25	1.42
41.42	30.34	-0.37	0.51
41.46	30.97	0.27	-0.26
41.5	30.45	0.37	-0.46
41.54	31.14	0.06	-1.01
41.58	30.42	0.29	-0.13
41.62	30.58	-0.22	-0.51
41.66	31.13	-0.17	-0.35
41.7	30.52	0.24	0.96
41.74	32.56	1.63	1.76
41.78	31.76	2.25	1.68
41.82	32.04	1.7	1.6
41.86	31.32	1.61	0.79
41.9	30.05	0.44	1.76
41.94	31.23	-0.31	1.86
41.98	29.6	0.95	1.8
42.02	30.1	-0.48	0.89
42.06	26.74	-0.29	0.88
42.1	27.31	0.92	2.51
42.14	27.66	0.47	1.33
42.18	27.22	-1.37	1.77
42.22	26.54	-0.01	0.38
42.26	29.085	0.16551	0.78222
42.3	29.469	0.28983	0.63868
42.34	29.887	0.43373	0.49683
42.38	31.95	2.15	-0.29
42.42	32.49	1.16	0.22
42.46	31.77	1.16	-0.34
42.5	31.8	1.19	-0.54
42.54	32.03	0.53	-0.11
42.58	31.72	0.55	0.82
42.62	30.78	0.88	0.37
42.66	33.16	1.57	-0.22
42.7	31.67	1.86	-0.33
42.74	32.31	2.22	0.02
42.78	31.73	2.36	0.08
42.82	31.7	1.46	-0.23
42.86	32.6	1.47	0.96
42.9	31.94	1.45	0.74
42.94	32.96	2.07	0.94
42.98	31.86	1.09	0.5
43.02	31.98	1.79	0.09
43.06	32.12	2.18	-0.27
43.1	31.69	1.07	-0.1
43.14	31.45	0.91	-0.79
43.18	30.27	0.39	-0.36
43.22	32.56	-0.04	-0.38
43.26	32.36	-0.79	-0.27
43.3	32.3	-0.43	-0.09
43.34	32.02	-0.02	-1.1
43.38	31.61	0.61	-1.49
43.42	32.37	1.88	-0.98
43.46	31.11	1.94	-1.32
43.5	31.71	2.27	-1.27
43.54	30.7	0.23489	-0.26566
43.58	30.81	-2.33	0.01
43.62	31.63	-0.62	0.67
43.66	30.95	-0.51	1.8
43.7	30.58	0.33	1.64
43.74	28.24	1.13	-0.1
43.78	27.68	2.88	-0.81
43.82	30.044	-0.13762	-0.029442
43.86	29.976	-0.181	0.0061877
43.9	29.915	-0.22138	0.04197
43.94	29.86	-0.25857	0.0778
43.98	24.87	-3.3	1.69
44.02	29.773	-0.32269	0.14918
44.06	29.741	-0.34926	0.18451
44.1	29.45	-0.72	-0.16
44.14	30.06	-0.79	-0.27
44.18	30.43	-0.88	0.41
44.22	30.83	-0.45	0.32
44.26	31.75	-0.62	-0.49
44.3	30.15	-0.17	-0.91
44.34	30.13	-0.02	0.28
44.38	29.53	-0.15	0.14
44.42	30.69	0.17	-1.72
44.46	29.868	-0.37029	0.49964
44.5	29.929	-0.34395	0.525
44.54	30	-0.31173	0.54882
44.58	29.35	0.75	2.45
44.62	30.92	0.4	1.66
44.66	29.96	0.09	0.29
44.7	32.02	-0.2	0.2
44.74	30.9	-2.01	1.41
44.78	29.09	-0.43	1.31
44.82	29.53	1.26	0.92
44.86	29.65	-1.11	1.33
44.9	31.54	-0.36	0.36
44.94	31.53	1.9	0.1
44.98	32.1	1.64	1.21
45.02	31.66	-0.55	-0.4
45.06	31.62	0.69	0.08
45.1	31.62	0.02	-0.19
45.14	31.9	-0.8	0.9
45.18	31.61	-0.6	0.89
45.22	30.23	0.91	0.18
45.26	30.97	1.18	-0.14
45.3	29.45	1.54	1.24
45.34	29.39	2.11	1.39
45.38	29.38	2.21	1.32
45.42	27.69	1.82	0.85
45.46	30.11	0.14	0.49
45.5	29.35	-0.1	-0.17
45.54	30.1	1.43	1.32
45.58	29.51	1.22	1.46
45.62	31.07	1.47	0.31
45.66	30.79	1.07	-0.23
45.7	29.82	-0.1	-0.08
45.74	33.03	0.07	0.29
45.78	31.17	-0.05	-0.04
45.82	32.56	0.25	0.45
45.86	31.49	-0.56	0.2
45.9	32.16	-0.28	0.26
45.94	30.4	-0.45	0.98
45.98	31.37	0.03	-0.07
46.02	31.08	0.45	-0.19
46.06	30.62	-0.84	0.16
46.1	31.73	-1.72	1.16
46.14	31.02	-2.09	0.36
46.18	30.435	-0.86475	0.79084
46.22	29.9	-1.81	1.46
46.26	28.97	-0.7	1.01
46.3	30.36	0.28	1.02
46.34	29.61	-0.4	0.8
46.38	29.73	-1.23	0.41
46.42	28.57	-0.95	1.05
46.46	29.71	-0.33	0.71
46.5	29.05	0.93	0.65
46.54	28.72	1.38	0.33
46.58	29.53	0.52	-0.56
46.62	28.15	-0.08	-0.42
46.66	29.54	0.75	-0.13
46.7	29.41	2.68	0.41
46.74	29.03	3.93	0.9
46.78	27.66	4.09	0.54
46.82	27.523	2.755	0.60584
46.86	27.437	2.8388	0.67373
46.9	27.373	2.8891	0.74617
46.94	27.33	2.9084	0.82194
46.98	27.308	2.899	0.8998
47.02	27.307	2.8633	0.9785
47.06	27.326	2.8037	1.0568
47.1	27.365	2.7227	1.1335
47.14	27.422	2.6225	1.2073
47.18	27.497	2.5057	1.277
47.22	27.591	2.3747	1.3414
47.26	27.701	2.2317	1.3992
47.3	25.13	0.27	1.2
47.34	24.82	3.3	2.43
47.38	25.35	2.46	2.86
47.42	28.303	1.5892	1.54
47.46	28.491	1.4228	1.5464
47.5	28.693	1.259	1.5387
47.54	28.907	1.1001	1.5159
47.58	29.135	0.94856	1.4766
47.62	30.7	1.05	1.9
47.66	31.96	1.19	1.28
47.7	30.88	0.32	0.5
47.74	31.86	-0.03	0.54
47.78	32.01	-0.28	0.37
47.82	31.64	-0.31	-0.11
47.86	31.46	0.04	0.14
47.9	31.21	0.36	0.3
47.94	31.42	0.54	0.81
47.98	30.44	1.03	0.28
48.02	32.08	0.44	0.26
48.06	31.36	0.65	-0.7
48.1	31.37	1.07	-0.56
48.14	31.02	1.58	-0.48
48.18	31.32	0.55	-0.59
48.22	32.36	0.12	-0.33
48.26	33.68	0	0.39
48.3	33.13	-0.18	1.2
48.34	32.43	0.01	0.62
48.38	33.17	-0.11	0.27
48.42	32.79	0.65	0.96
48.46	30.75	1.19	1.84
48.5	30.27	0.54	2.86
48.54	31.105	-0.19773	1.308
48.58	30.757	-0.26204	1.284
48.62	30.413	-0.3187	1.2467
48.66	30.086	-0.36722	1.2012
48.7	30.63	-1.9	2.4
48.74	29.08	-1.58	1.86
48.78	29.24	-0.32	1.54
48.82	28.2	-0.44	-0.3
48.86	28.59	-0.87	-0.28
48.9	29.41	0.3	0.78
48.94	30.87	0.36	0
48.98	30.42	0.34	1.47
49.02	30.66	-0.35	1.65
49.06	29.11	-0.36	2.12
49.1	31.33	-0.86	2.06
49.14	32.33	-0.19	1.8
49.18	31.18	0.49	1.78
49.22	29.62	-0.33	1.59
49.26	30.23	0.94	0.65
49.3	29.38	-0.26	0.3
49.34	30.05	-0.84	0.35
49.38	29.71	-0.07	0.95
49.42	30.27	-0.13	0.04
49.46	28.12	-1.04	-0.6
49.5	30.4	0.69	-0.48
49.54	30.26	-0.06	-0.77
49.58	30.01	-0.53	-1.19
49.62	30.09	0.37	-1.05
49.66	30.52	0.5	-0.6
49.7	30.47	-0.32	-0.78
49.74	29.68	-1.53	-0.67
49.78	28.39	-1.17	-0.71
49.82	28.58	0.51	-0.73
49.86	29.09	0.51	-0.42
49.9	28.79	-0.44	0.41
49.94	28.27	-1.12	0.72
49.98	29.01	0.36	0.52
50.02	28.84	-0.24	-0.05
50.06	28.85	1.95	0.67
50.1	30.14	-0.24	1.74
50.14	30.54	-1.38	1.94
50.18	29.03	-2.61	3.11
50.22	27.57	-1.52	1.56
50.26	28.85	0.15	0.97
50.3	28.66	0.29	0.56
50.34	29.41	-0.05	-0.38
50.38	28.84	0.79	-0.16
50.42	29.53	0.88	-0.16
50.46	29.21	1.1	-0.3
50.5	29.66	0.6	-0.72
50.54	29.76	0.07	-0.79
50.58	28.87	0.85	-1.12
50.62	29.71	0.3	-1.14
50.66	28.97	1.06	-1.46
50.7	30.43	0.07	-1.45
50.74	29.59	0.55	-1.53
50.78	28.96	2.28	-0.99
50.82	28.21	3.35	-0.73
50.86	27.64	2.61	-1.7
50.9	27.78	3.34	-1.12
50.94	28.304	1.3589	-0.31838
50.98	28.277	1.2029	-0.1752
51.02	27.13	0.49	3.02
51.06	26.56	-0.2	2.68
51.1	27.03	2.73	1.42
51.14	28.247	0.52285	0.41867
51.18	28.5	-0.43	0.55
51.22	29.54	-1.28	-0.31
51.26	29.54	-0.52	-0.2
51.3	29.02	0.73	0.01
51.34	28.68	0.27	-1.13
51.38	28.48	-0.37	-0.89
51.42	27.13	1.1	0.9
51.46	29	-0.4	3.1
51.5	27.8	0.3	2.3
51.54	27.44	1.36	2.89
51.58	27.54	1.26	1.4
51.62	28.06	1.64	-0.16
51.66	27.78	1.54	0.09
51.7	27.27	-0.34	1.15
51.74	30.89	-0.84	1.63
51.78	30.26	-0.51	1.12
51.82	30.29	-0.02	0.33
51.86	29.65	0.94	-0.28
51.9	30.04	0.95	0.17
51.94	31.4	-0.17	0.01
51.98	30.31	2.19	0.99
52.02	29.29	3.8	0.97
52.06	27.88	3.11	2.13
52.1	30.25	1.58	2.27
52.14	30.96	2.04	1.61
52.18	29.78	1.05	1.18
52.22	28.89	2.25	0.65
52.26	29.33	1.36	1.08
52.3	31.32	0.09	0.73
52.34	30.6	0.07	0.02
52.38	31.54	0.52	0.25
52.42	30.14	0.22	0.55
52.46	30.23	-1.02	0.73
52.5	29.41	1.37	-0.08
52.54	29.46	1.19	0
52.58	29.25	0.17	0.44
52.62	28.72	0.69	0.8
52.66	30.46	1.03	1.15
52.7	30.53	2.07	1.16
52.74	29.58	1.16	1.43
52.78	30.69	0.51	1.26
52.82	31.36	-0.33	0.53
52.86	30.51	-0.36	1.19
52.9	30.11	-0.23	2.65
52.94	30.99	0.71005	0.66358
52.98	31.144	0.67059	0.4817
53.02	31.304	0.62963	0.29098
53.06	32.63	1.76	-1.25
53.1	32.18	1.44	-0.14
53.14	32.24	0.77	0.17
53.18	32.16	0.52	-0.46
53.22	32.29	1.07	-0.53
53.26	31.82	0.19	-0.77
53.3	31.86	0.03	-1.31
53.34	32.62	-0.19	-1.23
53.38	32.04	0.79	-0.63
53.42	33.91	0.15	0.24
53.46	33.05	0.83	0.13
53.5	35.02	1.26	-1.15
53.54	32.8	2.26	-1.09
53.58	31.67	2.82	-0.56
53.62	32.49	2.56	-0.3
53.66	31.48	1	-0.54
53.7	32.33	0.96	-0.24
53.74	31.23	1.11	-0.43
53.78	32.96	0.51	0.13
53.82	31.58	2.16	-0.16
53.86	32	2.04	0.14
53.9	31.88	1.83	0.35
53.94	31.91	0.84	-0.08
53.98	32.54	1	-0.06
54.02	30.52	1.25	-0.8
54.06	32.11	0.02	-0.32
54.1	30.72	0.26	0.61
54.14	32.05	0.13	0.76
54.18	32.64	-0.09	0.15
54.22	31.38	0.2	0.55
54.26	31.02	1.8	-0.71
54.3	31.47	1.51	-0.33
54.34	32.31	2.17	-1.17
54.38	30.96	2.75	-0.97
54.42	31.33	0.84	-1.7
54.46	30.83	1.03	-1.45
54.5	31.17	1.2	-1.17
54.54	31.07	0.87	-0.99
54.58	31.67	1.4	-1.66
54.62	32.44	1.28	-1.42
54.66	32.21	1.85	-1.31
54.7	32.15	2.12	-0.62
54.74	32.91	2.63	0.32
54.78	32.54	3.02	-0.26
54.82	33.13	2.79	1.33
54.86	31.81	3.9	0.84
54.9	32.23	2.09	0.7
54.94	31.55	0.66	0.14
54.98	30.94	1.22	0.91
55.02	32.99	1	1.07
55.06	32.21	0.75	0.28
55.1	33.46	1.06	0.18
55.14	31.887	1.4355	0.63727
55.18	31.765	1.3503	0.61599
55.22	31.639	1.2704	0.5855
55.26	31.511	1.1967	0.54775
55.3	31.61	2	0.93
55.34	30.98	1.12	0.42
55.38	30.89	1.09	0.35
55.42	30.68	1.4	-0.55
55.46	31.65	-0.04	-0.07
55.5	30.817	0.94343	0.27982
55.54	30.733	0.94208	0.24672
55.58	30.664	0.95511	0.22219
55.62	31.07	2.94	0.53
55.66	29.63	1.52	0.39
55.7	30.32	1.97	-0.71
55.74	30.99	2.19	-0.96
55.78	29.71	0.67	0.91
55.82	29.3	-0.19	0.37
55.86	30.69	0.21	2.37
55.9	31.87	0.82	0.77
55.94	33.02	0.97	2.19
55.98	31.58	2.06	0.65
56.02	31.93	3.42	0.27
56.06	30.17	3.43	0.44
56.1	31.56	2.79	0.09
56.14	31.17	3.13	1.05
56.18	31.76	2.2	0.48
56.22	32.42	1.75	-0.06
56.26	30.53	3.08	0.11
56.3	31.965	2.4828	-0.048448
56.34	31.95	2.276	-0.10643
56.38	31.924	2.0354	-0.15308
56.42	32.19	1.61	-0.72
56.46	32.73	1.82	-0.84
56.5	32.89	0.74	-1.15
56.54	33.02	1.02	-0.72
56.58	31.55	-0.53	-0.3
56.62	31.06	0.37	0.8
56.66	31.82	0.13	0.97
56.7	30.76	1.06	0.17
56.74	30.55	0.27	0.71
56.78	30.75	-1.25	-0.09
56.82	31.8	-0.45	-0.74
56.86	32.72	-1.44	-0.11
56.9	31.68	-2.3	-0.47
56.94	32.87	-1	-1.27
56.98	32.52	-2.27	-0.73
57.02	32.33	-2.29	-0.8
57.06	31.78	-1.97	-0.8
57.1	30.09	-1.06	0.87
57.14	29.22	-1.66	1.87
57.18	26.82	-1.29	1.88
57.22	27.77	-0.75	2.72
57.26	29.958	-0.94762	1.396
57.3	29.891	-0.79389	1.6125
57.34	29.841	-0.64804	1.808
57.38	29.807	-0.51656	1.9763
57.42	30.79	-0.23	-0.72
57.46	29.52	-0.79	1.51
57.5	31.97	-0.13	2.3
57.54	30.17	1.18	3.51
57.58	30.08	1.93	3.14
57.62	28.79	-0.85	2.54
57.66	29.87	-2.1	1.28
57.7	30.23	-2.16	1.71
57.74	30.7	-2.5	1.45
57.78	30.05	-1.34	-0.13
57.82	29.36	-0.98	-0.26
57.86	30.22	-1.71	0.47
57.9	29.67	-1.59	1.12
57.94	30.83	-1.15	1.54
57.98	31.94	-1.9	0.83
58.02	31.44	-0.46	1.25
58.06	32.43	0.18	1.02
58.1	31.59	1.13	-0.14
58.14	32.81	0.39	0.56
58.18	31.17	1.38	1.57
58.22	31.84	1.47	0.83
58.26	31.21	0.93	0.16
58.3	31.67	1.37	0
58.34	31.09	1.68	-0.55
58.38	31	0.91	-1.27
58.42	31.64	0.9	-1.46
58.46	31.64	0.82	-1.04
58.5	32.77	1.05	-0.28
58.54	31.62	0.35	-0.2
58.58	32.52	0.41	-0.05
58.62	32.5	1.43	0.14
58.66	32.98	-0.31	0.06
58.7	32.57	-1.71	0.66
58.74	30.36	-2.31	1.61
58.78	31.942	-0.85458	0.79974
58.82	31.7	-1.08	1.7
58.86	31.01	-0.6	1.24
58.9	31.46	-1.56	0.71
58.94	31.62	-0.85	0.53
58.98	31.97	-0.6	0.45
59.02	32.37	-0.84	1.19
59.06	31.91	-0.54	1.37
59.1	31.73	-0.36	1.9
59.14	31.92	-0.27	1.05
59.18	31.86	0.31	0.2
59.22	31.45	0.55	-0.17
59.26	31.77	0.71	0.38
59.3	31.74	-0.03	-0.12
59.34	31.99	-0.09	0.2
59.38	31.33	-0.17	0.68
59.42	31.99	1.01	0.68
59.46	31.72	2.05	0.34
59.5	30.77	1.83	0.3
59.54	30.3	1.12	0.53
59.58	30.56	2.67	0.09
59.62	30.66	1.97	-0.51
59.66	29.82	1.91	0.18
59.7	30.76	0.93	0.21
59.74	29.32	0.9	0.4
59.78	29.1	1.48	-0.05
59.82	28.48	1.26	0.06
59.86	29.77	1.24	-0.92
59.9	29.3	0.49	0.07
59.94	29.64	2.22	1.13
59.98	29.37	1.97	0.71
60.02	29.34	3.52	-0.32
60.06	29.8	3.6	0.04
60.1	30.35	3.98	-0.37
60.14	30.04	1.74	0.5
60.18	29.31	3.1	-0.91
60.22	29.17	2.23	-0.91
60.26	30.16	1.32	-1.01
60.3	28.17	1.99	-0.8
60.34	28.34	1.46	0.16
60.38	27.95	1.75	0.7
60.42	28.98	0.51	1.42
60.46	28.61	0.39	0.68
60.5	29.266	0.53284	0.9122
60.54	29.419	0.39131	1.082
60.58	30.43	-2.24	3.42
60.62	30.81	-0.12	1.92
60.66	30.12	0.23	2.72
60.7	29.47	-0.15	0.99
60.74	29.24	0.51	0.8
60.78	28.87	0.88	0.71
60.82	31.62	1.7	1.17
60.86	31.23	-0.27	1.18
60.9	31.46	-2.04	2.66
60.94	31.3	-3.47	2.15
60.98	32.52	-1.23	2.59
61.02	29.06	-0.36	2.04
61.06	29.196	-0.48457	1.3205
61.1	28.996	-0.42193	1.2677
61.14	28.791	-0.35054	1.2192
61.18	28.581	-0.27147	1.1747
61.22	27.62	-0.59	2.38
61.26	25.98	-0.28	1.21
61.3	25.47	0.88	-0.18
61.34	27.723	0.10016	1.0353
61.38	27.511	0.20155	1.0093
61.42	26.63	-1.54	1.93
61.46	25.53	0.93	0.9
61.5	26.25	1.13	0.05
61.54	26.45	2.24	-0.27
61.58	26.35	2.72	2.01
61.62	27.04	0.13	0.65
61.66	26.42	0.12	2.07
61.7	28.33	-0.55	0.04
61.74	28.48	0.39	-1.29
61.78	25.824	1.1072	0.90811
61.82	25.729	1.1634	0.91082
61.86	25.652	1.209	0.91531
61.9	25.597	1.243	0.92146
61.94	25.562	1.2643	0.92912
61.98	25.551	1.2719	0.93815
62.02	25.564	1.2646	0.94843
62.06	25.603	1.2415	0.95981
62.1	25.669	1.2013	0.97215
62.14	25.39	3.25	2.12
62.18	25.56	2.51	2.65
62.22	24.9	1.14	1.94
62.26	26.01	0.2	1.3
62.3	27.02	-0.5	0.23
62.34	27.33	-0.54	-0.3
62.38	27.34	-0.18	-0.5
62.42	26.48	0.31	0.99
62.46	27.23	-0.34	2.78
62.5	28.93	-0.55	1.84
62.54	28.55	-0.64	0.92
62.58	29.02	-0.14	0.38
62.62	29.09	-0.78	-0.48
62.66	28.51	0.06	-1.83
62.7	29.166	0.19329	-0.059382
62.74	29.215	0.2371	-0.090685
62.78	29.232	0.28292	-0.10996
62.82	29.221	0.33059	-0.11793
62.86	29.185	0.37994	-0.11528
62.9	25.52	-0.05	0.35
62.94	29.05	0.48294	-0.081005
62.98	28.957	0.53624	-0.050788
63.02	31.13	1.61	-0.68
63.06	30.01	1.85	-0.66
63.1	30.48	3.73	-0.87
63.14	28.483	0.75735	0.14073
63.18	28.355	0.81372	0.20273
63.22	27.91	2.1	0.14
63.26	28.54	0.94	0.72
63.3	29.39	-0.95	1.42
63.34	27.893	1.0383	0.48597
63.38	27.806	1.0934	0.56205
63.42	27.735	1.1476	0.63882
63.46	25.53	-0.87	2.53
63.5	26.8	-0.77	0.78
63.54	26.43	1.2	1.43
63.58	27.19	2.28	1.63
63.62	28.78	0.78	-0.05
63.66	28.36	1.18	-1.01
63.7	26.58	1.66	-0.75
63.74	28.53	2.71	2.03
63.78	28.89	2.28	1.82
63.82	29.29	1.45	2.96
63.86	28.91	1.82	1.47
63.9	29.42	1.51	0.5
63.94	28.9	1.86	1
63.98	28.37	0.85	1.08
64.02	28.88	0.62	0.3
64.06	28.89	1.4	-0.24
64.1	29.69	0.87	-0.46
64.14	30.31	0.77	-0.37
64.18	30.52	0.1	-0.13
64.22	30.64	1.11	0.2
64.26	29.53	2.55	0.78
64.3	28.64	1.63	0.59
64.34	29.15	2.31	0.14
64.38	30.59	2.07	-0.72
64.42	31.15	2.87	-0.89
64.46	28.91	2.84	-1.01
64.5	28.52	4.9	1.51
64.54	28.89	3.31	1.82
64.58	27.91	1.46	0.55
64.62	27.89	0.5	0.16
64.66	27.42	0.31	-0.71
64.7	28.84	0.66	-0.13
64.74	27.76	0.16	0.97
64.78	26.81	-0.06	1.65
64.82	26.63	1.41	0.99
64.86	25.57	0.08	1.41
64.9	26.19	1.55	3.08
64.94	24.5	1.69	3.16
64.98	25.3	0.89	3.96
65.02	25.56	-0.36	3.21
65.06	25.611	0.89751	3.1954
65.1	25.661	0.90656	3.2976
65.14	25.749	0.90725	3.3686
65.18	25.872	0.89819	3.4092
65.22	26.028	0.87802	3.42
65.26	26.215	0.84534	3.4017
65.3	26.43	0.7988	3.3552
65.34	26.67	0.73699	3.2811
65.38	26.934	0.65855	3.18
65.42	27.86	3.19	1.97
65.46	26.2	1.75	3.14
65.5	26.73	0.41	3.11
65.54	28.25	-1.94	3.48
65.58	29.68	-1.41	3.51
65.62	29.9	-0.92	1.58
65.66	29.28	-0.93	1.81
65.7	30.18	-0.99	0.37
65.74	30.09	-0.94	-0.57
65.78	29.25	0.11	0.58
65.82	30.95	-1.77	0.88
65.86	30.69	-2.1	1.36
65.9	30.4	-1.79	1.74
65.94	30.12	-1.95	2.05
65.98	30.3	-0.59	1.31
66.02	30.44	-2.1	0.68
66.06	29.12	-2.3	-0.07
66.1	28.33	0.42	0.41
66.14	28.74	1.6	0.42
66.18	29.62	1.4	0.33
66.22	28.78	0.67	1.3
66.26	28.28	1	0.99
66.3	28.67	1.86	0.51
66.34	28.94	1.43	0.64
66.38	28.15	0.68	1.57
66.42	28.7	-1.11	1.18
66.46	27.58	-0.68	3.19
66.5	29.15	0.56	2.84
66.54	29.51	-0.3	3.1
66.58	30.11	0.81	1.1
66.62	28.86	0.09	0.33
66.66	29.55	1.06	-0.81
66.7	30.52	0.57	-1.42
66.74	32.27	0.67	-1.4
66.78	30.72	1.01	-1.85
66.82	30.42	2.69	0.79
66.86	29.38	2.27	0.61
66.9	31.87	-0.7	-0.31
66.94	32.48	0.25	0.98
66.98	31.61	-1.21	1.88
67.02	30.8	-1.87	3.52
67.06	32.15	-1.05	2.92
67.1	31.63	1.13	2.48
67.14	31.15	1.83	0.17
67.18	30.07	3.78	0.66
67.22	30.72	3.71	1.08
67.26	32.01	3.76	1.17
67.3	29.71	3.19	-0.14
67.34	30.982	1.7398	1.4743
67.38	30.905	1.6273	1.4291
67.42	30.826	1.4852	1.3685
67.46	30.749	1.3177	1.2919
67.5	31	0.94	1.74
67.54	30.33	1.01	0.71
67.58	31.29	-0.11	1.23
67.62	31.1	-0.83	1.38
67.66	30.61	-1.17	1.59
67.7	30.56	-0.73	0.67
67.74	29.95	0.29	-0.27
67.78	29.6	0.51	-0.42
67.82	30.86	0.43	-0.12
67.86	30.35	-1.09	-0.13
67.9	30.99	-1	-0.67
67.94	30.57	-0.94	-1.42
67.98	31.48	-0.75	-2.42
68.02	31.54	0.59	-1.43
68.06	30.64	-0.16	-0.35
68.1	31.09	-0.1	-0.68
68.14	30.52	-0.49	0.13
68.18	29.82	-1.2	0.45
68.22	29.72	0.57	-1.33
68.26	29.36	0.39	-1.79
68.3	29.31	-0.1	-0.26
68.34	30.67	1.72	-0.26
68.38	31.41	1.54	0.49
68.42	31.98	3.66	-0.15
68.46	30.92	4.62	-0.54
68.5	29.524	1.8515	0.50423
68.54	29.447	1.8904	0.53616
68.58	28.86	2.3	1.93
68.62	27.6	1.07	2.36
68.66	27.38	1.66	1.26
68.7	28.41	2.24	0.47
68.74	29.26	1.59	0.49
68.78	28.44	1.37	0.33
68.82	28.53	0.77	0.87
68.86	29.51	1.24	0.51
68.9	30.1	1.77	-0.47
68.94	29.99	2.52	0.12
68.98	30.15	2.18	2.06
69.02	28.904	1.2434	0.46434
69.06	27.38	-0.91	0.82
69.1	28.74	0.2	-0.24
69.14	28.29	0.5	-0.36
69.18	28.84	0.56	0.84
69.22	29.47	0.51	0.44
69.26	29.15	1.34	0.51
69.3	30.56	1.66	0.37
69.34	27.99	2.26	-0.22
69.38	27.47	1.98	1.07
69.42	27.58	-0.4	1.68
69.46	27.84	-0.86	1.66
69.5	29.42	0.67	1.9
69.54	29.22	-0.07	1.37
69.58	31.85	-1.35	2.34
69.62	29.34	-0.54	2.65
69.66	29.23	0.02	1.42
69.7	28.72	-0.19	1.29
69.74	28.672	0.40592	0.99057
69.78	28.683	0.40705	1.0562
69.82	29.89	2.6	-0.14
69.86	29.07	2.65	-0.5
69.9	28.8	1.06	1.74
69.94	29.74	1.24	0.73
69.98	27.48	-0.11	0.07
70.02	28.35	-1.06	1.64
70.06	26.55	1.4	0.58
70.1	26.08	0.62	1.18
70.14	28.901	0.62343	1.8598
70.18	28.921	0.6557	1.947
70.22	28.937	0.6867	2.0287
70.26	28.947	0.7156	2.1035
70.3	28.951	0.74162	2.1699
70.34	28.948	0.76395	2.2265
70.38	28.937	0.78179	2.272
70.42	28.916	0.79434	2.3049
70.46	28.885	0.8008	2.3239
70.5	29.24	0.56	2.5
70.54	29.57	1.52	2.2
70.58	29.26	0.39	4.19
70.62	29.04	2.42	2.94
70.66	30	0.21	2.38
70.7	29.77	-1.07	1.71
70.74	28.47	-1.89	1.65
70.78	27.7	1.2	3.33
70.82	27.26	-0.93	2.26
70.86	26.96	2.25	0.34
70.9	26.37	1.69	0.83
70.94	27.99	-0.21	0
70.98	28.77	-0.09	0.01
71.02	29.55	0.07	-0.11
71.06	28.66	-0.03	-0.34
71.1	30.55	1.89	-0.14
71.14	29.59	1.97	0.87
71.18	30.9	0.95	2.78
71.22	29.88	0.59	0.38
71.26	29.98	-0.97	0.89
71.3	27.51	0.32	0.51
71.34	28.35	0.08	1.43
71.38	29.47	1.21	0.83
71.42	28.73	0.53	2.03
71.46	30.54	1.74	1.2
71.5	32.22	1.88	1.21
71.54	31.54	0.6	0.79
71.58	31.27	0.14	0.84
71.62	31.69	-0.4	0.96
71.66	31.69	-0.44	1.76
71.7	31.21	-1.44	2.1
71.74	30.79	-1.72	1.38
71.78	30.2	-1.96	0.84
71.82	30.7	-1.38	-0.04
71.86	31.14	-1.17	-0.32
71.9	30.41	-1.37	-0.03
71.94	30.94	-0.87	1.13
71.98	31.46	-0.07	0.35
72.02	27.97	0.58	-0.5
72.06	30.47	1.29	-0.91
72.1	28.73	1.43	-1.52
72.14	29.06	2.35	-0.11
72.18	26.69	3.72	0.94
72.22	26.93	2.87	-0.5
72.26	26.26	0.8	-0.28
72.3	28.569	1.2703	0.40071
72.34	27.85	0.24	2.5
72.38	27.67	-0.15	1.68
72.42	30.35	-0.46	1.03
72.46	28.49	0.47	1.5
72.5	30.72	1.14	1.53
72.54	30.01	1.96	0.47
72.58	29.1	1.22	-1.11
72.62	31.09	1.29	-0.7
72.66	29.79	1.2	-0.85
72.7	28.91	1.04	1.21
72.74	26.94	3.81	0.7
72.78	26.97	2.33	1.74
72.82	26.57	2.31	1.46
72.86	30.057	1.5515	0.53227
72.9	31.36	0.98	0.43
72.94	32.29	-0.8	-0.03
72.98	32.85	-0.67	0.72
73.02	31.21	-0.06	0.61
73.06	32.45	1.4	1.12
73.1	30.95	1.62	1.22
73.14	31.56	1.49	0.42
73.18	31.14	2.56	-0.23
73.22	30.42	0.94	-0.28
73.26	30.58	-0.55	0.68
73.3	30.45	-0.63	-0.35
73.34	32.56	-0.34	0.18
73.38	31.93	0.39	0.17
73.42	33.09	1.21	-0.46
73.46	31.19	1.85	-0.42
73.5	31.77	-0.65	-0.49
73.54	31.4	-0.37	-0.92
73.58	32.35	-1.45	0.28
73.62	31.97	-2.37	2.45
73.66	30.05	-0.53	3.67
73.7	29.41	-1.88	3.75
73.74	30.01	-0.84	2.09
73.78	30.09	-0.9	2.13
73.82	31.03	0.15	0.5
73.86	31.31	0.24	-0.04
73.9	32.08	-0.07	-0.65
73.94	30.72	0.09	-1.2
73.98	31.44	1.18	0.12
74.02	29.42	0.1	0.39
74.06	30.87	-0.04	0.9
74.1	29.86	0.39	0.9
74.14	29.01	0.3	2.11
74.18	29.2	0.36	1.23
74.22	28.59	-1.26	0.75
74.26	28.23	-1.91	1.48
74.3	28.51	0.76	1.95
74.34	30.13	-1.75	0.43
74.38	30.34	-0.97	0.25
74.42	31.29	-0.92	0.33
74.46	31.96	-1.63	-1.13
74.5	31.34	-1.21	1.54
74.54	32.5	0.53	1.12
74.58	30.77	-1.44	0.53
74.62	30.88	-2	1.02
74.66	30.16	-1.78	0.18
74.7	31.64	-0.3	-1.03
74.74	31.427	0.038324	0.37514
74.78	31.34	0.32449	0.39725
74.82	31.229	0.60554	0.42606
74.86	31.1	0.87261	0.45985
74.9	30.94	1.33	2.29
74.94	30.42	2.03	1.02
74.98	30.51	1.88	0.28
75.02	29.79	2.32	0.51
75.06	30.35	1.5	0.8
75.1	30.5	2.04	0.51
75.14	31.18	1.41	-0.24
75.18	31.11	0.67	-0.25
75.22	28.9	0.62	0.84
75.26	31.65	0.24	0.87
75.3	28.98	1.09	0.78
75.34	29.4	-0.02	1.1
75.38	28.07	0.1	1.57
75.42	30.21	1.6	2.09
75.46	31.21	2.35	0.18
75.5	30.96	2.16	-0.09
75.54	31.01	2.7	-0.27
75.58	30.8	3.26	0.85
75.62	31.19	2.94	1.08
75.66	30.83	2.73	0.95
75.7	32.33	2.74	1.75
75.74	32.77	2.35	1.15
75.78	32.44	2.1	0.89
75.82	33.13	1.54	1.24
75.86	32.11	1.89	1.54
75.9	32.21	1.81	1.4
75.94	30.84	1.39	0.98
75.98	31.27	0.56	1.08
76.02	31.79	0.49	1.17
76.06	31.39	1	1.25
76.1	31.05	0.7	0.78
76.14	30.55	0.47	0.03
76.18	31.13	0.16	0.32
76.22	30.91	0.14	0.76
76.26	31.04	0.33	0.04
76.3	30.8	0.79	-0.15
76.34	30.47	0.97	0.62
76.38	29.63	1.65	0.8
76.42	30.86	0.56	1.83
76.46	31.81	0.91	1.98
76.5	30.83	0.53	1.65
76.54	32.11	1.7	1.79
76.58	32.28	-0.19	2.21
76.62	31.9	0.53	2.36
76.66	30.84	-0.44	2.37
76.7	29.41	-2.73	3.22
76.74	30.37	-0.23	1.72
76.78	29.48	0.49	1.06
76.82	29.8	-0.21	1.41
76.86	29.54	0.79	1.66
76.9	29.52	0.98	1.69
76.94	29.68	-0.62	1.74
76.98	28.71	-0.57	0.98
77.02	30.33	-1.15	1.09
77.06	29.97	0.3	0.76
77.1	30.96	-0.17	0.79
77.14	30.5	-0.18	-0.36
77.18	31.07	0.25	-0.09
77.22	31.33	0.12	0.75
77.26	30.5	0.09	0.6
77.3	30.27	-0.98	0.53
77.34	29.47	0.15	0.17
77.38	30.09	0.02	0.89
77.42	30.59	1.42	1.45
77.46	28.75	0.84	1.31
77.5	28.97	2.07	2.47
77.54	29.1	0.09	2.05
77.58	30.53	0.88	0.93
77.62	30.53	0.84	-0.08
77.66	30.94	1.17	-0.61
77.7	30.49	0.77	-1.21
77.74	31.65	-1.88	-1.15
77.78	30.749	0.15683	0.62629
77.82	30.857	0.041908	0.70128
77.86	30.96	-0.078066	0.78369
77.9	31.054	-0.20028	0.8707
77.94	31.139	-0.32192	0.95952
77.98	31.212	-0.44017	1.0473
78.02	31.48	-1.18	2.04
78.06	31.58	-0.19	1.7
78.1	31.342	-0.74645	1.2766
78.14	31.348	-0.823	1.3323
78.18	31.333	-0.88209	1.3729
78.22	31.65	-1.61	1.6
78.26	31.12	-1.43	2.27
78.3	29.62	-2.79	1.26
78.34	29.58	-0.97	1.04
78.38	30.73	-0.12	1.47
78.42	30.93	0.47	0.61
78.46	31.35	0.87	0.51
78.5	31.15	1.66	1.22
78.54	31.18	-1.53	-0.31
78.58	29.42	0.58	0.2
78.62	28.14	0.93	1.34
78.66	28.69	-1.12	-0.83
78.7	27.62	-2.37	0.38
78.74	29.576	-0.31634	0.57913
78.78	29.584	-0.38079	0.688
78.82	28.62	-0.96	0.92
78.86	29.16	-2.82	0.89
78.9	30.43	-1.29	1.81
78.94	31.07	0.98	1.49
78.98	30.7	0.45	1.16
79.02	29.96	-0.15	1.1
79.06	29.76	0.51	0.55
79.1	30.41	0.48	1.87
79.14	29.08	0.42	0.95
79.18	29.82	0.18	1.66
79.22	29.66	0.12	1.21
79.26	29.9	0.03	1.02
79.3	31.13	0.07	0.87
79.34	31.01	-0.67	0.62
79.38	30.77	-0.37	1.25
79.42	30	-0.24	0.59
79.46	29.84	-1.6	-0.89
79.5	29.964	-0.62489	0.56213
79.54	29.859	-0.63139	0.52656
79.58	29.756	-0.61914	0.49696
79.62	29.66	-0.5873	0.47367
79.66	29.575	-0.53501	0.45702
79.7	29.39	-0.74	-0.09
79.74	29.35	0.15	1.17
79.78	30.07	-0.91	1.04
79.82	29.2	-1.27	0.08
79.86	29.51	0.56	0.46
79.9	29.84	-1.23	0.64
79.94	29.67	1.47	0.82
79.98	28.98	2.24	0.26
[truncated: 1,018 more rows]
