# Supplementary material for: Mean flow and turbulence structure over exposed roots on a forested floodplain: Insights from a controlled laboratory experiment
Source: PLoS One. 2020 Feb 26;15(2):e0229306. doi: 10.1371/journal.pone.0229306 (PMC7043746; doi:10.1371/journal.pone.0229306)
Supplement: S1 File — (ZIP) [file pone.0229306.s001.zip › data_and_scripts/velocity_data/t21_005_replaced.csv]

0.06	27.94	0.2	1.1
0.1	28.98	0.05	-0.52
0.14	27.95	0.12	0
0.18	28.24	-0.65	1.46
0.22	28.95	-0.07	-0.06
0.26	29.26	0.37	-0.82
0.3	26.51	0.6	1.34
0.34	27.94	-0.55	1.73
0.38	28.21	-1.66	1.61
0.42	27.4	-0.79	2.65
0.46	28	-0.46	2.28
0.5	27.42	-0.42	1.07
0.54	28.15	-0.84	0.08
0.58	27.95	0.05	1.34
0.62	27.77	-0.53	1.35
0.66	26.49	-2.33	2.41
0.7	27.23	-0.28	2.1
0.74	27.23	1.03	-0.29
0.78	26.76	0.7	0.3
0.82	26.04	1.51	0.99
0.86	26.15	0.3	3.16
0.9	28.52	-1.45	3.58
0.94	26.28	-1.45	2.92
0.98	27.75	-0.53	2.42
1.02	25.83	1.36	4.04
1.06	27.38	3.14	2.1
1.1	25.53	3.47	0.72
1.14	27.6	2.27	0.18
1.18	29.71	2.28	-0.3
1.22	28.07	-0.19	-0.4
1.26	26.94	-1.11	0.9
1.3	25.14	-1.3	0.7
1.34	23.75	-0.7	0.77
1.38	22.21	0.33	0.69
1.42	25.14	2.63	0.45
1.46	24.69	1.06	1.3
1.5	26.68	-1.09	0.6
1.54	25.55	-0.7	0.69
1.58	27.02	-1.64	-1.16
1.62	23.45	-4.83	2.89
1.66	24.07	-4.19	2.86
1.7	24.57	-3.43	3.23
1.74	23.38	-1.56	3.2
1.78	24.17	-2.98	3.78
1.82	24.77	-3.1	2.94
1.86	25.15	-3.15	4.27
1.9	25.61	-2.19	3.34
1.94	25.81	-1.12	2.28
1.98	24.15	1.12	3.46
2.02	25.51	2.8	1.06
2.06	25.97	3.78	0.42
2.1	28.92	0.46	0.04
2.14	30.96	1.32	-1.54
2.18	29.46	2.46	-1.58
2.22	29.88	4.5	-1.95
2.26	28.93	2.87	-1.84
2.3	28.62	0.89	-0.66
2.34	28.67	1.84	-1.3
2.38	28.91	0.78	-0.16
2.42	29.15	1.41	0.39
2.46	28.76	-0.64	0
2.5	28.43	0.14	0.37
2.54	28.72	-1.13	-0.13
2.58	29.74	-0.31	1.03
2.62	28.04	1.18	-0.03
2.66	29.07	0.77	0.92
2.7	26.75	1.7	0.32
2.74	28.05	1.55	1.5
2.78	25.9	2.16	1.14
2.82	27	0.89	1.92
2.86	28.22	0.92	1.53
2.9	25.41	1.46	1.56
2.94	26.33	-0.51	0.93
2.98	24.4	-0.45	0.37
3.02	28.44	2.72	0.84
3.06	27.07	1.43	2.35
3.1	29.8	1.82	0.89
3.14	28.88	0.27	0.43
3.18	30.51	0.2	1.53
3.22	30.99	-0.63	0.36
3.26	31.43	-0.66	0.08
3.3	30.04	0.05	0.93
3.34	28.68	0.33	0.43
3.38	31.1	0.11	1.28
3.42	30.63	-0.42	2.54
3.46	30.32	-0.21	2.89
3.5	29.45	0.19	-0.73
3.54	31.55	-0.03	0.94
3.58	29.48	-1.22	0.28
3.62	27.32	2.24	0.05
3.66	27.82	0.03	-0.8
3.7	28.34	1.4	-0.88
3.74	30.82	2.33	0.53
3.78	31.42	2.31	-1.16
3.82	31.45	2.11	0.13
3.86	31.01	2.42	0.31
3.9	31.84	0.38	0.38
3.94	31	0.45	-0.99
3.98	32.1	2.91	-0.96
4.02	32.11	3.16	-1.42
4.06	32.4	3.72	-1.25
4.1	32.86	4.12	-1.31
4.14	32.92	3.25	-1.38
4.18	31.14	2.75	-0.64
4.22	31.23	3.77	-0.32
4.26	31.97	4.4	0.18
4.3	29.63	3.85	0.83
4.34	30.36	1.93	0.42
4.38	30.45	1.37	-0.09
4.42	31.18	2.14	-1.02
4.46	29.87	2.41	0.07
4.5	30.19	2.36	1.24
4.54	30.22	0.77	-0.78
4.58	29.68	-1.68	-0.41
4.62	30.32	-2.9	0.14
4.66	28.08	-3.4	0.71
4.7	28.52	-0.78	0.86
4.74	27.19	0.15	1.65
4.78	26.7	-1.51	1.76
4.82	24.62	-0.72	2.91
4.86	25.81	-2.55	3.18
4.9	27.55	-2	1.6
4.94	27.84	-1.38	1.53
4.98	25.06	-0.01	2.4
5.02	27.39	-0.95	1.34
5.06	29.74	-1.39	1
5.1	29.58	-1.65	2.4
5.14	29.32	-0.77	0.97
5.18	29.48	-0.94	0.4
5.22	30.24	-0.86	1.38
5.26	28.68	-1.29	1.62
5.3	29.21	0.28	0.74
5.34	29.54	0.49	0.07
5.38	29.27	1.23	0.2
5.42	28.92	0.77	1.06
5.46	29.28	1.73	1.03
5.5	30.32	1.9	0.54
5.54	28.54	1.57	-1.46
5.58	29.57	2.58	0.4
5.62	27.66	3.4	0.71
5.66	27.22	1.95	-1.39
5.7	26.39	-1.52	0.88
5.74	27.06	-0.71	-1.2
5.78	26.96	-3.32	-0.26
5.82	26.099	0.63589	0.17278
5.86	25.769	0.62658	0.27296
5.9	25.477	0.63426	0.38488
5.94	24.57	3.17	1.37
5.98	23.5	0.57	1.77
6.02	25.07	-0.64	2.05
6.06	25.47	-0.84	-0.02
6.1	25.3	2.94	-0.82
6.14	25.18	2.37	-0.03
6.18	25.71	0.81	1.6
6.22	25.16	2.63	1.87
6.26	27.51	3.5	3.25
6.3	28.33	-0.03	0.76
6.34	24.6	2.14	2.88
6.38	29.02	2.25	0.9
6.42	27.74	-1.1	1.38
6.46	27.83	1.81	1.81
6.5	28.85	1.07	2.45
6.54	27.82	-0.14	3.44
6.58	29.39	2.33	0.91
6.62	29.25	1.52	0.59
6.66	29.34	-1.05	1.76
6.7	29.24	0.28	-0.5
6.74	29.39	1.73	-1.48
6.78	28.07	1.08	0.06
6.82	26.38	-1.41	1.83
6.86	26.3	-0.01	2
6.9	26.39	-0.32	2.47
6.94	24.43	-0.03	3.6
6.98	27.55	0.89	3.14
7.02	28.5	3.82	3.06
7.06	29.63	3.8	2.16
7.1	27.66	3.26	1.1
7.14	26.66	6.39	-0.44
7.18	26.91	2.85	0.01
7.22	27.17	1.79	1.24
7.26	28.66	1.99	0.81
7.3	28.5	3.62	2.22
7.34	26.82	3.69	1.45
7.38	26.45	5.74	2.11
7.42	26.48	5.08	1.87
7.46	24.8	4.93	0.23
7.5	27.08	3.69	-0.41
7.54	27.21	4.07	-0.68
7.58	26.81	4.44	-1.41
7.62	27.955	1.6806	-0.036722
7.66	28.236	1.0539	-0.18605
7.7	27.48	-0.32	0.69
7.74	26.49	0	-1.51
7.78	31.66	-0.12	0.28
7.82	29.84	-1.44	-2.2
7.86	29.52	-3.1	0.96
7.9	28.61	-2.37	0.2
7.94	28.5	-0.91	1.24
7.98	27.95	-1.08	0.98
8.02	26.45	-0.6	1.53
8.06	26.3	-0.9	2.27
8.1	26.02	2.75	2.71
8.14	23.68	1.67	2.59
8.18	26.16	2.47	2.88
8.22	28.12	2.32	2.6
8.26	28.21	0.95	3.12
8.3	28.31	2.21	3.49
8.34	28.72	2.43	-0.38
8.38	27.63	1.21	1.21
8.42	26.78	1.78	2.04
8.46	28.71	3.86	3.8
8.5	29.7	2.91	1.54
8.54	26.81	1.53	-0.15
8.58	27.03	0.32	2.13
8.62	27.3	2.22	2.57
8.66	29.35	0.6	1.87
8.7	28.5	0.46	0.05
8.74	27.66	1.81	-0.84
8.78	27.4	2.76	1.04
8.82	28.45	1.58	1.79
8.86	27.04	0.75	3.24
8.9	26.67	0.67	3.23
8.94	28.61	1.39	2.09
8.98	27.65	-0.33	4.73
9.02	28.47	2.75	2.97
9.06	29.49	0.49	1.13
9.1	29.16	-0.24	2.33
9.14	27.59	0.51	2.68
9.18	27.81	0.17	3.38
9.22	27.32	-1.75	0.13
9.26	29.42	-0.15	-0.15
9.3	29	2.04	-0.09
9.34	30.22	3.03	0.05
9.38	30.17	3.19	-0.03
9.42	29.25	3.26	0.02
9.46	26.93	2.42	0.08
9.5	26.47	2.27	0.83
9.54	27.397	0.88427	-0.13225
9.58	27.151	0.65172	-0.10889
9.62	25.66	-1.62	-1.35
9.66	24.69	-2.09	-0.27
9.7	27.32	-0.96	-1.1
9.74	25.12	-0.09	0.45
9.78	27.22	1.36	2.35
9.82	26.65	0.51	1.55
9.86	26.93	-1.98	1.29
9.9	27.37	1.53	0.6
9.94	25.14	2.16	0.23
9.98	25.44	1.34	1.62
10.02	23.97	1.46	1.27
10.06	27.2	2.04	2.57
10.1	25.09	-0.64	1.77
10.14	26.79	0.47	2.16
10.18	25.6	1.43	2.54
10.22	25.09	1.59	1.09
10.26	26.85	0.67	1.25
10.3	29.84	0.59	2.84
10.34	27.6	1.15	3.24
10.38	26.31	0.25	2.38
10.42	27.23	-1.73	1.31
10.46	26.35	-1.88	2.61
10.5	28.3	-0.82	0.96
10.54	28.03	1.34	-1.36
10.58	28.49	-1.0333	1.0787
10.62	28.727	-1.3068	0.89681
10.66	28.954	-1.5548	0.71773
10.7	27.26	-2.89	2.13
10.74	29.57	-1.34	1.67
10.78	30.35	-0.61	-0.29
10.82	30.69	-0.15	-1.14
10.86	29.48	-1.94	-0.67
10.9	30.39	-2.34	0.01
10.94	32.07	-3.22	0.33
10.98	29.56	-2.56	1.55
11.02	28.45	-1.25	0.23
11.06	30.09	-0.14	-1.3
11.1	29.62	2.22	-0.76
11.14	30.47	1.35	1.3
11.18	30.2	0.65	-0.4
11.22	28.7	0.89	-0.47
11.26	27.95	3.47	-1.05
11.3	27.11	2.41	1.76
11.34	30.38	-0.42	1.96
11.38	30	0.2	0.3
11.42	31	0.29	0.7
11.46	28.87	0.14	3.5
11.5	29.58	-0.27	2.2
11.54	29.16	-0.67	0.25
11.58	28.37	0.28	2.1
11.62	27.88	-0.91	2.8
11.66	27.2	0.85	4.27
11.7	30.04	-1.56	2.48
11.74	29.97	-1.91	0.41
11.78	29.6	-1.27	0.31
11.82	29.08	-3.21	0.41
11.86	29.31	-1.41	0.54
11.9	27.97	-1.9	0.84
11.94	27.84	-2.52	1.27
11.98	25.25	-2.55	2.5
12.02	26.97	-1.74	4.07
12.06	27.39	-0.89	3.02
12.1	28.88	0.49	2.94
12.14	28.98	-1.13	2.4
12.18	29.22	-0.22	0.57
12.22	29.86	-0.18	-0.3
12.26	30.35	-2.02	-0.72
12.3	29.89	-1.84	-0.78
12.34	28.86	-0.53	-1.19
12.38	25.64	2.83	0.47
12.42	26.12	2.69	1.36
12.46	29.45	4.96	1.49
12.5	26.96	4.99	2.03
12.54	25.67	1.51	3.95
12.58	24.8	3.35	3.06
12.62	27.198	2.4129	1.8238
12.66	27.375	2.2127	1.9323
12.7	27.594	1.9636	2.0226
12.74	27.848	1.6752	2.0914
12.78	28.131	1.3575	2.1358
12.82	28.435	1.0201	2.1527
12.86	28.73	0.64	1.92
12.9	29.48	-0.5	0.95
12.94	29.32	-0.7	1.51
12.98	30.06	0.3	2.29
13.02	30.39	-0.96	1.76
13.06	30	-1.24	1.25
13.1	30.66	-1.85	1.52
13.14	31.51	-0.42	0.95
13.18	31.59	-0.74	0.21
13.22	30.96	-1.28	-0.32
13.26	31.49	-1.06	-0.4
13.3	30.52	-1.09	-0.09
13.34	32.34	0.49	0.09
13.38	30.54	-0.56	-1.3
13.42	31.59	-1.39	0
13.46	30.98	-1.06	1.28
13.5	30.46	-1.07	1.38
13.54	31.67	-1.39	1.06
13.58	30.03	-1.5	0.8
13.62	30.7	0.19	-0.49
13.66	28.47	-0.4	0.51
13.7	31.07	-0.94	1.5
13.74	29.42	-2.2	1.49
13.78	29.74	-1.13	1.24
13.82	29.35	-1.03	-0.5
13.86	29.12	-1.46	1.29
13.9	30.36	0.1	0.23
13.94	28.91	1.18	0.29
13.98	29.37	0.72	-1.22
14.02	31.66	-0.12	-0.33
14.06	32.27	0.25	-0.84
14.1	31.19	1.47	-0.61
14.14	33.12	0.52	0.81
14.18	32.89	1.43	1.01
14.22	32.54	1.32	1.56
14.26	29.2	2.1	2.26
14.3	30.61	1.29	0.46
14.34	32.72	0.34	0.68
14.38	31.65	0.4	1.22
14.42	31.09	1.03	1.29
14.46	28.93	-0.63	1.03
14.5	29.15	-1.55	2.24
14.54	30.91	-0.68	0.42
14.58	30.04	-0.25	-0.09
14.62	29.85	-0.81	0.46
14.66	30.61	-1.13	-0.09
14.7	31.36	-0.32	1.24
14.74	29.65	0.4	-0.28
14.78	29.91	-0.04	0.89
14.82	29.96	0.19	-0.29
14.86	31.97	0.75	2.75
14.9	30.88	-0.89	1.15
14.94	30.7	-0.31	0.48
14.98	31.46	-0.71	0.78
15.02	29.87	-0.86	1.54
15.06	30.37	-1.17	1.81
15.1	30.61	-1.42	0.36
15.14	32.6	-0.75	-0.06
15.18	30.28	-1.22	0.36
15.22	30.93	-0.93	-0.1
15.26	30.14	0.72	0.23
15.3	30.26	0.63	0.86
15.34	30.38	-0.61	0.98
15.38	30.61	-2.03	-0.35
15.42	29.91	0.12	-0.56
15.46	32.18	0.66	0.61
15.5	31.56	1.06	1.02
15.54	30.73	-0.97	0.64
15.58	32.05	0.51	-0.62
15.62	31.01	0.31	0.07
15.66	32.77	-0.78	1.87
15.7	30.75	0.05	0.87
15.74	30.98	1.12	1.03
15.78	31.12	0.48	-0.49
15.82	30.95	-0.5	0.43
15.86	31.39	0.98	-0.28
15.9	30.7	-0.47	-0.5
15.94	30.05	-1.4	-0.49
15.98	27.07	-0.77	0.57
16.02	27.07	2.21	1.84
16.06	27.47	0.85	1.29
16.1	31.01	-0.97	1.66
16.14	31.88	-0.29	0.83
16.18	32.88	-0.43	-0.28
16.22	32.3	-1.34	-0.44
16.26	30.83	0.19	-0.53
16.3	29.88	2.72	-0.68
16.34	29.82	2.11	0.81
16.38	29.33	0.66	2.85
16.42	29.71	-0.96	1.81
16.46	30.95	-2.02	-0.43
16.5	30.32	-0.96	-2.4
16.54	29.708	-0.10529	0.6787
16.58	29.666	-0.049184	0.72637
16.62	29.636	0.01669	0.77605
16.66	29.616	0.091315	0.82674
16.7	29.606	0.17367	0.87745
16.74	26.92	-1.04	0.86
16.78	27.02	1.08	2.19
16.82	28.53	0.33	2.14
16.86	30.94	1.19	0.65
16.9	29.703	0.66562	1.0965
16.94	29.75	0.77289	1.1264
16.98	29.806	0.88074	1.1494
17.02	29.87	0.98815	1.1645
17.06	29.943	1.0941	1.1706
17.1	32.32	-0.53	2.08
17.14	32.63	1.12	4.75
17.18	30.207	1.3929	1.1255
17.22	30.31	1.4827	1.086
17.26	29.37	2.97	-1.04
17.3	29.11	1.96	-0.29
17.34	30.19	2.03	1.29
17.38	31.2	1.51	-0.23
17.42	31.21	2.02	0.1
17.46	30.6	2.06	-0.28
17.5	30.84	2.19	-0.49
17.54	31.8	2.22	-0.53
17.58	33.41	1.39	0.03
17.62	31.88	1.4	1.24
17.66	31.34	1.34	0.4
17.7	31.02	2.03	-0.65
17.74	31.32	1.65	-1.48
17.78	29.95	1.66	-1.07
17.82	29.57	3.47	1.29
17.86	30.2	1.81	0.08
17.9	30.21	2.88	0.46
17.94	28.28	0.91	0.35
17.98	26.52	0.66	0.92
18.02	27.27	1.14	1.84
18.06	25.5	0.38	2.1
18.1	25.85	1.7	2.28
18.14	28.35	1.39	1.76
18.18	30.41	-0.58	0.82
18.22	31.49	0.7	0.99
18.26	31.56	0.38	0.61
18.3	31	-0.09	1.34
18.34	31.97	0.2	0.63
18.38	32.12	0.38	0.92
18.42	32.6	0.75	1.34
18.46	31.37	0.78	1.32
18.5	31.41	0.66	0.92
18.54	31.78	0.03	0.38
18.58	31.49	0.72	0.73
18.62	31.21	0.81	1.06
18.66	31.05	0.57	0.45
18.7	30.68	0.9	-0.05
18.74	31.33	0.86	-0.95
18.78	31.38	-1.49	3.37
18.82	31.04	1.02	1.73
18.86	30.93	0.56	0.25
18.9	32.5	-0.7	0.62
18.94	31.68	0.37	0.67
18.98	32.36	0.45	1.29
19.02	32.19	0.59	2.83
19.06	31.76	-0.64	1.79
19.1	32.18	0.37	1.33
19.14	33.45	-0.05	1.28
19.18	32.88	-0.76	0.44
19.22	33.4	1.55	1.9
19.26	33.49	1.69	1.76
19.3	33.41	1.4	1.47
19.34	32.87	0.72	1.4
19.38	34.02	-0.34	0.78
19.42	33.03	0.08	0.54
19.46	34.22	-0.11	0.67
19.5	33.2	0.39	0.75
19.54	33.42	0.8	0.32
19.58	33.78	0.46	-0.54
19.62	32.56	0.89	-0.93
19.66	32.43	-0.07	-0.26
19.7	31.85	0.11	0.25
19.74	32.86	0.89	0.7
19.78	31.88	0.36	0.18
19.82	32.86	-0.44	0.16
19.86	30.37	-0.28	1.57
19.9	30.61	0.69	1.45
19.94	30.88	0.75	0.64
19.98	32.22	0.53	0.06
20.02	30.28	0.97	0.64
20.06	30.94	0.63	-0.09
20.1	31.32	1.7	0.99
20.14	29.08	0.72	0.32
20.18	30.1	0.46	-0.47
20.22	29.36	1.48	-0.27
20.26	29.41	0.04	0.51
20.3	28.01	0.07	0.65
20.34	28.5	-0.88	0.81
20.38	28.21	0.64	0.92
20.42	30.07	1.03	0.78
20.46	27.77	-0.17	0.6
20.5	28.4	0.12	0.17
20.54	29.84	-0.65	0.34
20.58	30.12	-0.72	2.01
20.62	29.02	-0.84	1.45
20.66	28.98	-1.06	0.78
20.7	29.24	-0.16	1.24
20.74	29.09	0.18	0.52
20.78	29.94	0.72	0.1
20.82	30	0.77	-0.55
20.86	26.98	2.07	0.53
20.9	25.62	0.87	1.47
20.94	27.06	1.09	3.59
20.98	28.27	1.93	2.64
21.02	25.06	2.2	3.46
21.06	25.29	1.83	2.98
21.1	25.64	1.89	2.62
21.14	26.48	2.31	3.66
21.18	25.36	0.07	2.51
21.22	24.99	-1.36	1.9
21.26	24.53	-2.58	0.83
21.3	23.53	-1.95	1.88
21.34	24.77	-1.34	1.9
21.38	22.72	-1.12	0.76
21.42	25.04	-1.15	1.61
21.46	27.23	-0.7	2.68
21.5	27	-1.76	0.81
21.54	28.47	-1.14	0.38
21.58	28.23	-1.27	1.64
21.62	29.11	-0.5	0.67
21.66	28.54	-0.04	0.11
21.7	28.53	0.25	0.12
21.74	30.04	0.93	-1.39
21.78	30.75	1.45	-1.05
21.82	29.34	0.72	-1.59
21.86	28.03	0.14	-0.88
21.9	30.69	-0.93	-0.75
21.94	30.98	0.49	1.7
21.98	28.9	1.13	-0.52
22.02	26.89	2.5	1.46
22.06	26.51	0.2	0.99
22.1	28.67	2.33	1.35
22.14	27.72	4.85	3.14
22.18	26.974	0.80331	1.0923
22.22	27.92	1.82	1.47
22.26	24.89	-0.3	-0.12
22.3	25.01	-0.37	0.34
22.34	26.24	-0.41	-0.41
22.38	24.28	-0.67	1.74
22.42	25.16	-2.74	3.62
22.46	27.88	0.18	1.35
22.5	30.26	-0.64	1.24
22.54	30.72	-0.43	0.81
22.58	30.49	-0.01	0.13
22.62	29.26	-0.04	0.8
22.66	28.18	0	2.64
22.7	30.26	-0.02	1.74
22.74	29.76	-0.44	0.72
22.78	30.81	-0.41	0.02
22.82	30.75	-0.77	-0.25
22.86	30.13	1.17	-0.74
22.9	28.2	1.55	-1.34
22.94	29.65	1.76	-1.69
22.98	29.25	-0.35	-0.59
23.02	28.93	-0.3	-0.33
23.06	29.37	0.34	-0.89
23.1	29.54	0.4	-0.54
23.14	28.69	0.72	-0.47
23.18	28.76	-0.1	0.37
23.22	30.09	-1.04	1.64
23.26	28.9	0.61	1.01
23.3	28.69	-0.84	2.16
23.34	28.96	0.45	3.57
23.38	29.03	2.05	1.76
23.42	27.01	2.89	1.83
23.46	26.42	1.68	1.14
23.5	26.39	0.38	0.79
23.54	27.84	0.11	1.65
23.58	30.22	1.09	1.33
23.62	29.16	2.22	2.23
23.66	28.35	1.58	0.3
23.7	28.47	1.27	0.65
23.74	27.49	0.59	0.93
23.78	25.61	0.76	0.85
23.82	24.48	1.57	-0.44
23.86	25.21	1.84	-0.24
23.9	26.54	0.36	0.83
23.94	27.11	-0.71	1.64
23.98	27.01	0.18	0.71
24.02	27.63	0.08	-0.42
24.06	24.78	0.94	0.68
24.1	27.33	0.98	1.56
24.14	23.41	1.84	2.36
24.18	27.77	3.2	2.06
24.22	28.2	5.84	-1.01
24.26	28.62	3.75	-0.7
24.3	29.87	2.97	0.05
24.34	28.97	3.7	-0.13
24.38	28.56	2.19	-0.24
24.42	25.72	1.06	-1.77
24.46	25.24	2.13	-1.19
24.5	24.45	1.52	-0.31
24.54	25.35	2.47	1.25
24.58	26.099	0.24319	1.0703
24.62	25.903	-0.19828	1.4901
24.66	25.36	-4.08	1.5
24.7	25.54	-3.3	3.32
24.74	25.22	-1.96	3.28
24.78	24.92	-2.34	4.21
24.82	25.01	-1.56	5.31
24.86	26.05	-1.65	2.8
24.9	27.88	1.13	0.95
24.94	27.55	1.8	0.54
24.98	26.27	4.02	1.41
25.02	28.71	0.34	-0.03
25.06	27.98	-0.14	2.42
25.1	26.64	0.77	0.23
25.14	25.32	2.26	0.07
25.18	25.95	1.41	1.3
25.22	25.99	1.8	1.92
25.26	26.25	1.79	1.33
25.3	26.43	1.35	0.72
25.34	26.54	0.29	1.23
25.38	26.79	1	0.95
25.42	27.34	1.78	1.08
25.46	25.84	0.83	0.47
25.5	26.37	1.82	-2.72
25.54	28.48	3.83	-0.19
25.58	26.77	1.4	0.17
25.62	27.19	0.31	0.75
25.66	25.06	-2.6	1.16
25.7	27.91	-1.71	2.84
25.74	25.73	-0.37	3.46
25.78	28.47	3.49	4.59
25.82	28.21	3.06	1.16
25.86	29.26	2.76	1.93
25.9	29.25	2.02	0.27
25.94	29.51	2.51	0.2
25.98	28.8	1.87	-0.58
26.02	25.96	1.75	0.1
26.06	25.32	1.35	3.93
26.1	23.77	0.04	4.11
26.14	24.51	0.53	3.12
26.18	24.12	-0.49	1.97
26.22	22.67	-2.49	1.53
26.26	24.28	0.78	2.31
26.3	24.57	1.68	-0.93
26.34	23.876	0.18462	2.3292
26.38	24.22	-0.27	4.36
26.42	25.98	0.59	1.92
26.46	24.78	-0.34	1.25
26.5	23.84	-0.01	2.11
26.54	24.18	0.19	1.12
26.58	24.82	1.25	1.9
26.62	26.45	1.58	3.78
26.66	28.09	-0.94	1.63
26.7	26.95	0.07	1.15
26.74	28.44	-0.9	0.4
26.78	29.56	-1.29	-0.41
26.82	28.64	-1.34	-0.2
26.86	29.63	-1.68	-1.39
26.9	28.15	0.43	-1.18
26.94	28.2	0.89	0.86
26.98	27.46	1.85	1.81
27.02	27.83	3	2.48
27.06	26.07	0.11	1.18
27.1	24.12	-0.42	1.67
27.14	22.67	-0.43	2.26
27.18	23.42	0.01	2.1
27.22	27.12	1.81	1.01
27.26	27.51	0.18	-0.49
27.3	29.38	0.66	-1.82
27.34	29.16	3.21	1.7
27.38	28.85	3.69	-0.03
27.42	24.75	1.06	-0.92
27.46	26.8	0.44	0.17
27.5	26.32	2.09	1.25
27.54	25.58	-0.73	1.64
27.58	27.76	-0.78	0.56
27.62	27.69	-0.05	-0.8
27.66	27.54	-0.28	0.74
27.7	23.88	-1.14	1.58
27.74	24.65	1.27	1.64
27.78	26.65	1.21	0.68
27.82	26.63	1.79	0.31
27.86	24.93	1.38	0.1
27.9	27.72	0.37	-0.48
27.94	30.02	-0.78	-1.52
27.98	30.58	1.59	-0.91
28.02	31.99	2.04	-1.09
28.06	28.13	0.55	-0.8
28.1	28.27	1.51	-0.8
28.14	27.58	2.2	-0.32
28.18	28.66	2.81	-0.24
28.22	26.65	2.28	1.25
28.26	27.66	-0.99	1.27
28.3	27.41	0.8	-0.19
28.34	27.86	-1.92	1.77
28.38	29.8	-1.69	0.43
28.42	31.49	-0.44	0.35
28.46	30.61	-1.56	0.2
28.5	31.03	-0.83	-0.97
28.54	31.98	0.6	-0.64
28.58	31.56	-1.4	-0.89
28.62	29.32	-1.65	0.67
28.66	30.63	-1.94	0.6
28.7	28.14	-1.91	1.5
28.74	28.41	-2.61	3.13
28.78	29.14	0.13	1.66
28.82	29.08	-0.44	1.22
28.86	29.11	1.33	1.53
28.9	28.98	2.17	1.41
28.94	27.55	1	2.68
28.98	26.63	2.22	1.76
29.02	25.59	1.26	1.85
29.06	26.25	1.91	0.11
29.1	26.76	2.68	0.36
29.14	25.28	-0.75	0.75
29.18	27.69	-1.83	0.2
29.22	26.87	0.51	-1.68
29.26	28.58	-0.87	-1.36
29.3	27.14	-0.38	1.15
29.34	25.1	-1.56	1.29
29.38	25.88	-2.17	1.9
29.42	25.96	-0.48	1.41
29.46	26.07	-1.33	1.65
29.5	26.15	0.2	2.83
29.54	28.05	0.66	1.45
29.58	27.17	3.14	-0.24
29.62	27.77	4.96	0.92
29.66	26.606	1.7647	1.218
29.7	26.706	2.0017	1.1039
29.74	26.83	2.2164	0.97063
29.78	26.978	2.4054	0.82352
29.82	26.91	2.1	-0.29
29.86	26.64	2.74	-0.69
29.9	25.79	2.85	0.07
29.94	28.04	3.69	1.12
29.98	28.48	1.76	1.27
30.02	28.24	1.13	0.39
30.06	28.87	2.57	0.17
30.1	29.68	3.02	-0.21
30.14	28.35	1.66	0.08
30.18	30.69	2.19	-0.76
30.22	30.44	3.06	-0.76
30.26	29.49	1.17	0.02
30.3	29.25	1.92	0.77
30.34	28.61	3.4	0.87
30.38	29.85	3.79	0.62
30.42	27.63	3.02	1.57
30.46	29.94	1.34	0
30.5	29.85	1.67	-1.89
30.54	28.83	-1.3	0.62
30.58	27.49	-2.45	0.15
30.62	26.05	-2.17	-0.3
30.66	25.638	0.13057	1.5419
30.7	20.71	-2.86	3.13
30.74	21.65	-1.49	2.59
30.78	21.87	-0.26	2.49
30.82	24.89	0.76	3.58
30.86	26.63	-0.32	2.51
30.9	27.49	3.69	2.77
30.94	26.95	2.4	0.93
30.98	28.2	4.85	0.71
31.02	27.46	3.63	2.19
31.06	29.82	0.3	1.74
31.1	29.22	-0.14	0.74
31.14	28.19	-0.86	0.95
31.18	30.32	-1.79	-0.35
31.22	28.62	-1.22	-0.45
31.26	29.91	-1.64	-0.95
31.3	27.98	-0.24	-1.69
31.34	28.67	-0.61	-0.41
31.38	28.54	-3.91	-1.18
31.42	28.885	-2.6857	0.26789
31.46	28.785	-2.7432	0.47121
31.5	28.682	-2.7363	0.6828
31.54	28.582	-2.6681	0.89266
31.58	27.22	-4.17	3.54
31.62	28.97	-3.1	1.61
31.66	29.37	-3.1	1.15
31.7	30.23	-2.35	0.98
31.74	28.54	-0.94	2.14
31.78	26.88	0.43	2.14
31.82	27.86	1.24	1.13
31.86	28.93	0.43	0.69
31.9	28.73	-0.14	-0.08
31.94	29.65	-0.67	0.55
31.98	29.53	0.44	1.17
32.02	30.03	2.47	-0.43
32.06	29.63	4.04	-2.1
32.1	27.83	6.43	-0.45
32.14	29.341	2.1452	0.014583
32.18	29.413	2.0361	0.054958
32.22	29.485	1.8874	0.1107
32.26	29.556	1.7095	0.17804
32.3	31.49	-0.2	2.16
32.34	29.13	0.51	0.53
32.38	30.32	0.05	0.13
32.42	30.16	1.67	-1.4
32.46	29.51	1.25	-0.88
32.5	29.78	0.17	1.23
32.54	29.71	0.71	0.87
32.58	29.59	0.95	2.25
32.62	28.79	0.24	2.08
32.66	29.18	0.18	1.2
32.7	30.61	1.15	-1.02
32.74	31.17	0.88	0.19
32.78	29.86	0.08	0.14
32.82	27.9	0.24	1.63
32.86	26.79	-1.14	0.54
32.9	28.7	-2.34	2.49
32.94	26.2	-1.11	3.4
32.98	27.649	0.83562	1.564
33.02	29.31	0.86	-0.53
33.06	27.36	0.37	2.94
33.1	28.25	3.91	0.69
33.14	26.67	4.61	1.47
33.18	24.88	3.07	2.97
33.22	25.88	-0.44	2.21
33.26	29.61	1.22	1.57
33.3	30.31	0.63	0.89
33.34	30.31	0.2	0.49
33.38	29.34	-1.84	0.01
33.42	29.55	-1.29	0.38
33.46	32	0.23	-0.43
33.5	30.35	0.37	0.75
33.54	30.86	-0.25	1.44
33.58	30.02	0.19	0.63
33.62	31.16	-0.28	1.99
33.66	31.24	-1.74	1.17
33.7	31.13	-0.46	1.6
33.74	30.45	-0.89	1.53
33.78	29.68	0.1	0.78
33.82	28.99	-0.66	1.64
33.86	29.88	-1.19	0.85
33.9	29.39	0.42	1.82
33.94	26.77	0.03	2.17
33.98	26.94	1.85	2.84
34.02	27.84	0.48	0.95
34.06	28.16	1.16	0.95
34.1	27.55	-0.55	0.39
34.14	28.73	0.41	0.18
34.18	28.1	0.18	0.14
34.22	27.77	0.49	0.2
34.26	28.9	1.7	-0.36
34.3	28.86	1.64	-0.71
34.34	27.81	1.67	-0.69
34.38	26.73	2.48	-0.66
34.42	26.88	3.46	0.51
34.46	23.5	4.61	1.02
34.5	23.06	4.78	1.04
34.54	25.01	3.64	0.16
34.58	25.43	2.45	0.57
34.62	27.2	1.03	1.26
34.66	27.08	0.98	1.32
34.7	28.3	3.46	1.9
34.74	27.86	3.74	2.85
34.78	29.33	2.36	0.4
34.82	28.43	0.86	0.8
34.86	28.82	-0.72	1.73
34.9	28.37	0.14	2.77
34.94	27.9	1.82	-0.49
34.98	29.31	1.47	-0.57
35.02	27.23	0.09	1.1
35.06	30.75	-0.93	0.14
35.1	29.71	-0.4	1.45
35.14	29.39	-0.93	2.21
35.18	28.99	1.22	1.74
35.22	30.65	0	1.29
35.26	29.63	-0.7	1.7
35.3	31.04	-0.84	0.21
35.34	31.02	-2.24	-0.12
35.38	29.54	-0.86	0.82
35.42	30.02	0.37	2.08
35.46	29.35	1.29	0.69
35.5	31.04	0.17	0.98
35.54	30.23	-0.27	0.83
35.58	30.88	-0.83	0.39
35.62	29.68	0.23	0.12
35.66	31.09	-1.16	-0.15
35.7	30.64	-0.41	0.16
35.74	29.31	1.7	1.17
35.78	29.67	-0.92	1.76
35.82	29.07	-2.67	1.45
35.86	28.3	-1.82	-0.21
35.9	27.95	1.12	2.55
35.94	28.56	-0.47	1.02
35.98	29.11	-0.39	-0.41
36.02	30.81	0.28	2.62
36.06	29.62	-0.94	0.75
36.1	32.81	-0.68	1.11
36.14	31.65	-0.04	0.63
36.18	30.69	-0.55	0.97
36.22	31.34	0.23	1.37
36.26	30.5	-1.56	1.39
36.3	31.62	-0.68	1.61
36.34	32.34	-0.14	1.41
36.38	32.24	-0.41	2.2
36.42	34.61	-1.62	0.55
36.46	34.3	-1.68	0.6
36.5	31.86	-0.88	-0.73
36.54	31.07	-0.62	0.3
36.58	31.74	-1.63	-0.18
36.62	30.43	-1.42	0.77
36.66	32.21	-2.2	-0.26
36.7	31.44	-0.88	0.51
36.74	32.2	-0.13	0.6
36.78	32.46	-0.23	1.96
36.82	32.11	-0.68	1
36.86	31.59	0.37	0.45
36.9	30.41	0.75	0.61
36.94	30.79	-0.05	-0.25
36.98	30.16	-0.33	-0.46
37.02	30.58	0.11	1.61
37.06	31.21	-0.38	1.57
37.1	31.71	-0.75	1.38
37.14	30.2	-0.28	-1.59
37.18	31.28	-1.01	0.05
37.22	30.84	-1.03	1.81
37.26	31.45	-1.79	0.66
37.3	32.47	-0.86	0.19
37.34	31.35	0.49	1
37.38	33.01	0.44	0.5
37.42	30.15	1.06	0.28
37.46	30.35	0.86	0.17
37.5	29.31	0.57	0.25
37.54	30.37	1.12	0.77
37.58	30.38	1.7	0.66
37.62	32.85	-0.52	0.14
37.66	33.27	-0.7	1.28
37.7	31.73	0.23	-0.91
37.74	32.51	1.29	-0.3
37.78	30.57	1.7	-1.85
37.82	32.23	2.54	-1.19
37.86	28.21	2.8	-0.42
37.9	29.05	1.79	1.53
37.94	28.87	0.95	-0.15
37.98	29.78	1.93	0.64
38.02	29.74	2.16	1.5
38.06	30.74	1.1	1.06
38.1	31.6	2.25	-0.23
38.14	32.07	2.06	-0.14
38.18	32.27	1.4	-0.17
38.22	31.27	1.82	-0.38
38.26	32.14	1.79	0.09
38.3	30.81	1.75	-0.57
38.34	31.81	1.11	-0.45
38.38	31.84	-1.39	-0.3
38.42	32.95	-1.46	0.12
38.46	32.12	-2.18	0.14
38.5	31.81	-1.23	0.12
38.54	31.8	-2.26	-0.09
38.58	30.95	-1.65	-0.07
38.62	30.35	0.78	-0.18
38.66	31.05	-0.23	0.6
38.7	30.66	0.77	-0.03
38.74	32.63	-1.09	0.4
38.78	31.44	-0.74	0.89
38.82	31.47	-1.28	0.95
38.86	30.38	-0.57	0.79
38.9	31.68	-0.58	0.47
38.94	32.22	0.34	0.38
38.98	31.71	-0.24	1.34
39.02	31.34	0	1.03
39.06	30.58	-0.74	-0.54
39.1	30.04	1.35	-1.16
39.14	30	0.57	-0.61
39.18	28.94	-0.5	-0.02
39.22	28.34	1.84	-0.3
39.26	27.06	3.52	0.6
39.3	27.83	2.09	0.35
39.34	29.82	1.21	1.2
39.38	30	1.72	-0.32
39.42	29.74	0.88	-1.14
39.46	30.07	-0.31	-0.33
39.5	29.57	3.15	0.4
39.54	29.53	0.05	-1.45
39.58	27.88	1.83	-0.02
39.62	28.03	2.68	2.74
39.66	29.18	3.3	0.78
39.7	28.41	1.44	0.51
39.74	29.07	-0.15	-0.03
39.78	28.01	0.44	-0.1
39.82	26.63	-0.1	2.62
39.86	27.6	-0.81	0.88
39.9	27.69	0.28	0.18
39.94	28.7	0.26	0.95
39.98	28.06	0.4	0.83
40.02	28.72	0.02	0.19
40.06	27.17	1.4	0.4
40.1	27.21	2.75	0.4
40.14	29.4	1.73	2.83
40.18	27	-0.95	2.33
40.22	29.64	-2.95	1.83
40.26	31.19	-1.72	1.24
40.3	30.51	-0.81	0.2
40.34	29.53	-1.76	0.26
40.38	29.55	-0.81	0.02
40.42	28.09	0.07	1.71
40.46	29.55	-1.07	1.64
40.5	30.31	1.85	0.25
40.54	29.12	1.38	0.51
40.58	28.65	1.67	0.6
40.62	29.37	0.34	0.51
40.66	31.31	0.03	0.68
40.7	29.74	0.02	-0.29
40.74	32.68	1.39	-0.58
40.78	29.93	0.08	-0.98
40.82	29.8	0.72	0.61
40.86	27.92	0.18	0.49
40.9	29.47	0.05	1.87
40.94	30	0.08	2.1
40.98	30.49	-0.63	1.67
41.02	32.01	-0.4	1.58
41.06	30.79	-1.18	0.37
41.1	32.17	1.35	1.09
41.14	30.69	1.25	2.27
41.18	32.24	0.13	1.85
41.22	32.75	-1.33	1.47
41.26	32.49	-0.63	1.44
41.3	31.07	-0.54	0.8
41.34	31.82	0.54	0.08
41.38	31	0.51	-0.91
41.42	30.48	1.61	-1.11
41.46	31.407	0.97049	1.1859
41.5	30.07	3.73	3.44
41.54	29.18	0.99	3.35
41.58	29.71	0.75	1.67
41.62	32.05	1.47	1.41
41.66	30.63	0.97	1.7
41.7	33.87	0.23	1.07
41.74	32.18	1.06	-0.34
41.78	33.12	2.39	0.76
41.82	31.86	0.77	0.58
41.86	30.69	1.21	0.6
41.9	30.56	0.13	0.88
41.94	29.19	1.58	0.28
41.98	30.61	1.32	0.63
42.02	29.59	-0.5	0.03
42.06	30.81	-0.96	0.07
42.1	30.71	-1.71	-0.44
42.14	31.98	-1.06	0.6
42.18	30.29	-1.98	1.1
42.22	29.17	-1.49	2.85
42.26	26.62	-1.59	1.91
42.3	27.29	-0.3	2.23
42.34	28.99	-0.5	2.09
42.38	28.29	-1.7	1.24
42.42	27.39	0.68	4.28
42.46	25.31	-0.7	3.95
42.5	26.61	-1.94	2.89
42.54	27.759	0.3558	2.3733
42.58	27.836	0.66451	2.223
42.62	30.01	1.22	0.98
42.66	29.48	1.38	0.27
42.7	30.3	1.87	0.72
42.74	28.45	1.75	1.78
42.78	28.44	1.79	2.58
42.82	27.95	3.26	3.04
42.86	28.25	1.32	0.77
42.9	26.41	2.54	0.84
42.94	26.77	0.47	1.44
42.98	27.17	0.51	-0.06
43.02	28.47	1.57	2.33
43.06	29.39	1.1	1.45
43.1	31.26	0.24	-1.13
43.14	31.97	-0.92	-0.12
43.18	30.54	0	0.24
43.22	31.2	0.83	0.97
43.26	29.97	0.39	1.39
43.3	32.04	0.63	0.72
43.34	30.44	-0.24	0
43.38	30.94	0.59	0.4
43.42	30.34	0.94	-0.78
43.46	26.61	1.45	0.61
43.5	28.42	0.98	3.84
43.54	27.08	-0.11	2.25
43.58	27.58	0.49	2.65
43.62	26.04	0.77	2.03
43.66	27.2	0.61	2.87
43.7	25.12	1.82	2.84
43.74	26.63	0.75	1.29
43.78	26.782	1.3298	2.374
43.82	26.87	1.488	2.3004
43.86	27.98	-2.93	4.09
43.9	27.173	1.7365	2.0804
43.94	28.99	4.02	0.61
43.98	28.08	3.89	3.38
44.02	28.85	3.11	1.71
44.06	27.83	-0.37	-0.51
44.1	30	0.3	-0.75
44.14	29.77	1.02	-1.31
44.18	27.52	3.7	2.41
44.22	26.19	1.18	3.69
44.26	27.5	-1.02	2.5
44.3	27.14	-0.81	1.29
44.34	30.36	-1.43	-0.64
44.38	32.35	-2.15	-0.29
44.42	32.61	-2.14	0.13
44.46	31	-0.62	0
44.5	30.7	0.36	1.04
44.54	29.48	0.67	0.34
44.58	28.12	-0.75	1.55
44.62	29.51	-0.35	2.05
44.66	29.99	-1.07	1.41
44.7	27.48	-0.4	2.3
44.74	28.1	0.25	2.72
44.78	29.02	0.75	1.81
44.82	29.52	1.87	-0.24
44.86	28.36	-1.12	0.34
44.9	27.49	-0.37	1.44
44.94	25.95	-0.47	1.28
44.98	26.7	0.03	1
45.02	27.71	0.72	-0.01
45.06	26.69	2.63	0.57
45.1	26.76	2.16	1.37
45.14	26.03	1.49	1.85
45.18	26.35	1.25	1.51
45.22	25.7	0.24	0.34
45.26	25.32	-0.22	0.56
45.3	26.563	0.12685	1.2619
45.34	25.5	-1.48	4.18
45.38	26.09	-1.38	0.93
45.42	26.95	0.6	1.3
45.46	29.03	-2.45	2.13
45.5	28.51	-1.51	1.03
45.54	28.11	0.74	-0.62
45.58	26.87	2.86	-0.87
45.62	27.27	-0.17	-1.91
45.66	26.16	1.63	-0.9
45.7	26.51	3.6	-1.22
45.74	26.54	2.83	-0.39
45.78	25.51	-1.04	0.41
45.82	26.68	-0.99	1.81
45.86	25.18	-2.27	2.09
45.9	24.92	-1.52	2.57
45.94	23.99	0.19	2.88
45.98	25.06	1.53	-0.22
46.02	24.35	5.06	0.59
46.06	24.98	4.85	0.6
46.1	21.89	3.02	3.61
46.14	25.57	1.32	3.04
46.18	26.17	1.77	4.12
46.22	29.31	0.49	1.06
46.26	27.95	0.95	0.97
46.3	24.99	2.4	1.95
46.34	26.71	0.4	0.69
46.38	25.96	1.04	-0.93
46.42	25.29	2.56	-1.45
46.46	26.05	1.2	-0.68
46.5	26.89	2.49	2.19
46.54	24.89	5.13	1.13
46.58	26.394	0.72903	0.64471
46.62	24.64	2.72	0.86
46.66	25.56	1.79	0.63
46.7	26.09	-0.76	1.46
46.74	27.44	-3.9	1.53
46.78	26.26	-2.02	3.66
46.82	26.45	-2.47	1.17
46.86	26.66	-2.03	4.21
46.9	28.64	-1.24	1.32
46.94	28	-1.16	0.68
46.98	25.23	0.23	2.63
47.02	25.32	-0.6	2.45
47.06	26.37	-0.34	3.52
47.1	27.7	-0.21	2.4
47.14	29.06	-1.53	-0.3
47.18	29.05	1.21	0.63
47.22	29.97	-2.2	1.71
47.26	31.29	-1.04	0.32
47.3	28.93	0.8	-1.13
47.34	29.42	2.35	0.99
47.38	28.24	3	1.58
47.42	28.96	1.1	1.96
47.46	30.13	-0.12	1.43
47.5	30.46	-2.11	2.07
47.54	29.31	0.38	4.03
47.58	28.3	-1.66	2.97
47.62	28.48	-0.99	3.11
47.66	28.44	-0.73	2.1
47.7	28.96	-2.4	1.55
47.74	26.77	-3.21	1.01
47.78	27.17	0.59	0.7
47.82	25.44	0.34	0.63
47.86	25.83	1.15	0.69
47.9	28.973	0.2976	0.20922
47.94	29.341	0.73523	-0.046139
47.98	30.31	0.52	-0.66
48.02	30.3	0.26	-0.95
48.06	29.66	0.52	-0.9
48.1	31.88	0.85	-0.62
48.14	29.71	3.67	-0.53
48.18	30.35	2.38	-0.16
48.22	31.91	3.23	0.18
48.26	28.04	1.79	1.9
48.3	26.1	3.18	2.38
48.34	24.6	2.14	2.78
48.38	23.57	0.07	3.17
48.42	23.27	-1.78	2.91
48.46	27.706	-0.47529	1.6702
48.5	29.57	-2.18	-0.35
48.54	27.26	-1.86	-0.61
48.58	31.06	-2.41	2.44
48.62	28.48	-1.65	1.06
48.66	30.09	-1.86	1.71
48.7	29.05	-2.17	1.9
48.74	28.59	-1.86	1.35
48.78	26.98	-0.5	0.6
48.82	26.63	-0.29	2.88
48.86	25.64	0.22	2.36
48.9	24.99	2.54	1.71
48.94	26.1	1.74	1.02
48.98	25.54	2.1	-0.55
49.02	25.52	2.13	2.36
49.06	22.41	2.57	3.46
49.1	22.78	2.59	4.01
49.14	24.962	1.6766	2.0346
49.18	25.245	1.5023	2.011
49.22	25.587	1.2909	1.9773
49.26	29.05	1.73	0.83
49.3	24.66	-0.9	1.61
49.34	25.52	0.36	3.57
49.38	26.47	-1.39	1.56
49.42	27.93	0.02	1.17
49.46	31.23	-0.87	2.17
49.5	28.87	-1.08	1.41
49.54	30.03	1.32	0.56
49.58	27.55	1.61	-0.08
49.62	29.3	0.08	1.38
49.66	29.13	-0.69	1.77
49.7	30.71	-1.71	1.32
49.74	29.92	-1	0.57
49.78	29.38	1.12	1.65
49.82	29.92	3.03	1.36
49.86	26.92	2.33	1.06
49.9	26.3	-0.18	1.57
49.94	26.05	1.06	1.84
49.98	28.82	1.52	0.11
50.02	28.72	1.05	0.59
50.06	29.25	0.09	1.12
50.1	28.81	0.8	2.1
50.14	29.53	0.84	0.77
50.18	29.28	0.82	-0.01
50.22	29.94	2.15	0.49
50.26	28.96	1.65	1.59
50.3	28.26	-0.49	0.06
50.34	28.93	-3.6	0.77
50.38	27.44	-3.36	0.69
50.42	29.05	-3.15	1.35
50.46	27.6	-1.34	0.66
50.5	28.82	-0.03	0.11
50.54	28.28	0.49	1.35
50.58	27.11	1.29	1.58
50.62	27.75	1.19	1.27
50.66	28.47	0	1.98
50.7	26.96	-3.36	1.62
50.74	26.67	-0.94	1.38
50.78	26.79	-2.78	1.36
50.82	26.21	-1.42	1.21
50.86	27.97	0.58	-1.33
50.9	26.88	1.53	-0.51
50.94	25.41	-0.67	-0.84
50.98	23.36	-1.68	0.83
51.02	24.99	-0.51	1.46
51.06	24.52	-1.48	1.85
51.1	26.35	-0.52	1.84
51.14	25.71	0.28	2.12
51.18	26.77	-2	3.33
51.22	28.3	-0.38	2.05
51.26	27.83	0.2	1.22
51.3	25.36	0.01	0.88
51.34	26.07	-0.03	2.69
51.38	25.84	-1.3	3.08
51.42	27.57	-0.24	2.31
51.46	27.07	0.02	1.61
51.5	28.61	1.35	0.43
51.54	29.13	3.04	-0.7
51.58	29	1.27	0.76
51.62	27.15	-0.61	2.22
51.66	27.34	0.98	1.21
51.7	27.74	0.93	-0.72
51.74	26.73	1.18	-0.3
51.78	26.55	-0.21	0.83
51.82	25.39	-1.62	0.33
51.86	26.3	-2.44	1.74
51.9	27.07	-2.92	1.93
51.94	24.63	-1.52	2.65
51.98	24.13	-0.7	2.88
52.02	24.54	-1.02	2.88
52.06	24.63	0.53	4.02
52.1	23.42	0.95	2.96
52.14	24.41	-1.18	1.01
52.18	20.67	1.86	1.74
52.22	22.75	3.61	3.92
52.26	20.73	3.38	4.3
52.3	21.82	4.05	2.43
52.34	21.597	2.677	2.5147
52.38	21.641	2.7204	2.3374
52.42	21.74	2.7261	2.1516
52.46	21.888	2.702	1.9635
52.5	20.05	4.17	2.39
52.54	20.99	2.68	0.64
52.58	20.93	2.84	2.05
52.62	21.54	1.9	1.31
52.66	23.74	1.95	0.49
52.7	23.88	-0.07	1.89
52.74	25.53	2.14	1.78
52.78	27.25	2.25	0.25
52.82	26.51	3.49	1.12
52.86	25.27	2.31	0.91
52.9	23.4	3.49	1.07
52.94	23.41	3	2.58
52.98	22.96	1.56	1.85
53.02	24.51	0.57	2.18
53.06	26.77	2.87	1.03
53.1	26.58	1.69	-0.2
53.14	28.11	3.13	-0.59
53.18	27.37	2.4	-0.67
53.22	26.48	3.27	1.35
53.26	26.63	0.91	-0.07
53.3	28.93	1.41	-1.85
53.34	28.15	0.38	-2.25
53.38	27.197	-1.6745	0.54131
53.42	27.272	-1.7985	0.56364
53.46	26.15	-1.54	4.01
53.5	23.56	-4.52	2.33
53.54	25.59	-2.95	1.29
53.58	25.27	-3.2	3.78
53.62	25.82	-4.74	2.33
53.66	28.58	-3.15	0.88
53.7	27.244	-1.3738	0.94528
53.74	29.45	-3.24	-1.8
53.78	27.58	-4.7	-1.06
53.82	28.5	-3.38	1.41
53.86	26.91	-4.48	3.1
53.9	26.939	-0.20201	1.2971
53.94	26.879	0.067588	1.3591
53.98	26.825	0.33967	1.4155
54.02	28	4.89	-0.77
54.06	28.31	3.92	-0.37
54.1	28.05	2.01	2.22
54.14	24.61	3.39	2.24
54.18	26.25	5.2	1.98
54.22	22.9	3.98	4.09
54.26	29.26	3.2	0.83
54.3	26.33	3.69	1.31
54.34	28.86	1.71	0.28
54.38	25.23	1.58	0.51
54.42	28.06	-0.78	1.18
54.46	27.42	-0.06	2.56
54.5	28.443	-0.28929	1.472
54.54	28.549	-0.36114	1.3766
54.58	28.641	-0.38139	1.2667
54.62	30.29	0.06	2.25
54.66	28.14	-1.53	0.56
54.7	32.03	-1.6	0.89
54.74	29.18	-1.45	0.22
54.78	31.31	-1.09	1.27
54.82	30.56	-1.19	0.11
54.86	30.53	-0.28	-0.42
54.9	29.28	-0.43	0.16
54.94	28.38	-1.27	0.37
54.98	29.65	-1.89	-0.27
55.02	28.777	1.3244	-0.13332
55.06	28.709	1.5205	-0.20801
55.1	27.11	3.2	-1.74
55.14	27.14	4.9	-0.57
55.18	24.63	4.03	-0.47
55.22	26.06	5.14	-0.08
55.26	26.36	3.99	1.38
55.3	29.66	3.14	1.22
55.34	26.8	2.53	0.42
55.38	28.89	3.22	0.72
55.42	28.28	0.98	-0.41
55.46	29.48	-0.85	-0.46
55.5	29.05	-0.12	1.09
55.54	25.04	1.19	0.98
55.58	26.67	0.78	1.01
55.62	23.56	0.74	2.1
55.66	25.37	1.73	4.56
55.7	26.33	3.63	2.25
55.74	27.322	0.20184	0.75414
55.78	27.84	-2.37	0.34
55.82	28.65	0.19	0.63
55.86	28.9	0.49	0.07
55.9	28.05	-0.63	0.64
55.94	29	-0.56	1.66
55.98	26.96	0.51	0.52
56.02	29.26	-0.35	-0.64
56.06	27.1	-1.86	-2.34
56.1	27.26	-0.55581	0.74633
56.14	27.262	-0.57867	0.76162
56.18	27.267	-0.59104	0.77947
56.22	23.82	-1.1	4.04
56.26	26.13	-2.06	1.84
56.3	26.01	0.11	0.36
56.34	25.51	2.21	1.47
56.38	25.49	1.09	3.38
56.42	22.29	1.73	3.65
56.46	27.344	-0.42493	0.96064
56.5	27.361	-0.37093	0.99236
56.54	27.379	-0.31081	1.025
56.58	27.4	-0.24507	1.0583
56.62	30.38	-0.16	0.98
56.66	30.37	-0.78	0.17
56.7	31.72	-0.55	-0.49
56.74	30.44	-0.08	-1.54
56.78	30.44	-1.5	-1.79
56.82	32.17	-0.38	0.37
56.86	29.91	-2.44	-0.38
56.9	29.79	-0.83	-0.55
56.94	30.04	0.58	-2.2
56.98	30.56	-0.22	-2.81
57.02	27.704	0.7104	1.4207
57.06	24.43	2.78	2.33
57.1	23.92	0.14	2.28
57.14	24.98	3.54	4.64
57.18	24.83	-0.3	2.85
57.22	24.42	2.02	4.73
57.26	23.81	0.25	4.61
57.3	21.88	0.32	3.75
57.34	23.18	0.94	2.8
57.38	28.047	1.5029	1.5957
57.42	28.088	1.5745	1.602
57.46	28.131	1.6411	1.6049
57.5	28.174	1.7021	1.6044
57.54	29.89	3.72	1.85
57.58	30.26	3.14	0.95
57.62	32.06	2.58	0.94
57.66	31.03	2.22	0.92
57.7	31.06	2.92	1.76
57.74	31.01	3.33	2.42
57.78	30.94	2.5	1.2
57.82	28.89	0.83	2.01
57.86	28.52	0.49	0.23
57.9	27.02	0.68	2.16
57.94	26.29	1.33	1.03
57.98	27.06	1.98	-0.32
58.02	27.34	2.7	-1.21
58.06	26.61	1.54	0
58.1	26.61	-0.61	0.89
58.14	27.78	-2.4	-1.52
58.18	25.914	0.061639	0.71924
58.22	25.993	-0.07026	0.71835
58.26	26.13	-0.19162	0.7237
58.3	26.317	-0.30351	0.73406
58.34	26.02	1.44	3.45
58.38	25.04	-2.28	3.86
58.42	25.76	-0.08	1.12
58.46	24.6	-0.15	1.32
58.5	25.06	0.18	2.07
58.54	28.081	-0.83681	0.831
58.58	29.85	-1.51	0.34
58.62	31.25	-0.32	0.56
58.66	30.43	-1.28	-0.66
58.7	30.92	-2.13	-0.19
58.74	30.31	-1.89	1.1
58.78	28.93	-1.26	1.27
58.82	30.56	0.69	-0.04
58.86	30.28	-2.41	-1.12
58.9	29.8	-1.9	-0.31
58.94	29.22	-2.49	-0.39
58.98	29.7	-1.88	2.06
59.02	29.54	-1.13	1.95
59.06	29.97	0.2	1.49
59.1	29.97	-0.06	0.84
59.14	29.61	1.01	2.61
59.18	28.96	2.28	2.07
59.22	26.75	1.75	2.54
59.26	26.3	0.69	1.78
59.3	25.78	2.2	1.04
59.34	28.27	0.32	0.82
59.38	28.22	1.51	-0.34
59.42	28.631	1.0224	1.1045
59.46	28.595	1.065	1.0548
59.5	28.26	-2.52	0.57
59.54	29.92	-0.59	-0.43
59.58	30.37	-0.06	-0.18
59.62	29.67	-0.55	2.46
59.66	28.32	1.57	1.03
59.7	29.42	1.72	0.69
59.74	28.17	0.47	1.93
59.78	27.35	0.2	2.59
59.82	28.31	3.06	0.94
59.86	28.84	3.69	-0.21
59.9	30.08	1.56	-1.68
59.94	27.695	0.70173	0.78441
59.98	27.551	0.64782	0.81816
60.02	27.392	0.59783	0.86506
60.06	27.218	0.5534	0.92606
60.1	25.72	-0.07	1.58
60.14	27.94	0.58	0.89
60.18	27.11	-2.17	0.29
60.22	24.8	0.53	1.41
60.26	22.89	0.52	1.96
60.3	24.34	0.96	2.92
60.34	23.88	0.72	3.9
60.38	24.15	0.66	2.26
60.42	27.19	1.69	0.31
60.46	26.13	1.79	1.99
60.5	25.24	0.89	2.68
60.54	22.99	-0.37	3.2
60.58	26.75	4.26	3.36
60.62	27.75	0.89	1.92
60.66	29.13	2.26	2.26
60.7	27.88	3.5	1.59
60.74	27.75	3.66	0.73
60.78	30.24	0.14	1.08
60.82	31.15	0.69	0.31
60.86	31.33	-0.42	1.38
60.9	29.34	1.41	-0.61
60.94	30.05	-0.76	0.69
60.98	29.3	-0.17	-0.07
61.02	30.16	-0.61	-0.06
61.06	29.34	-1.42	0.5
61.1	28.26	1.38	1.17
61.14	30.96	1.87	2.29
61.18	30.23	1.61	0.5
61.22	30.8	2.51	0.76
61.26	30.78	1.64	1.02
61.3	32.43	2.97	1.38
61.34	32.05	3.87	2.4
61.38	33.06	2.1	2.16
61.42	31.59	1.12	1.22
61.46	32.02	0.66	0.31
61.5	31.31	1.22	-0.09
61.54	31.76	0.49	0.05
61.58	31.4	-0.47	0.57
61.62	32.45	-1.35	0.43
61.66	33.12	-1.07	0
61.7	31.24	-1.23	0.86
61.74	33.06	-0.63	1.3
61.78	31.59	1.03	-0.06
61.82	32.1	0.86	-0.1
61.86	28.96	1.27	1.31
61.9	29.33	1.12	0.76
61.94	27.2	0.22	0.39
61.98	27.7	0.04	2.1
62.02	24.74	-0.05	1.94
62.06	24.94	-2.21	1.8
62.1	27.22	0.09	1.48
62.14	23.33	0.66	2.21
62.18	23.2	1.34	3.71
62.22	21.67	1.59	3.2
62.26	22.37	-0.32	4.01
62.3	23.39	-0.32	2.78
62.34	22.52	0.42	1.51
62.38	24.7	-0.08	0.12
62.42	25.38	-0.66	1.55
62.46	24.81	-2.49	2.73
62.5	24.31	-1.21	1.04
62.54	26.78	-0.9	0
62.58	23.11	-0.62	1.61
62.62	26.7	-1.88	3.44
62.66	23.33	2.13	5.16
62.7	25.13	1.79	4.04
62.74	23.1	1.56	2.98
62.78	23.03	1.07	4.79
62.82	23.82	2.94	4.2
62.86	24.75	4.02	4.53
62.9	23.61	3.89	2.6
62.94	26.569	2.1882	2.0147
62.98	29.78	1.5	2.39
63.02	28.8	2.93	1.64
63.06	30.08	1.24	0.06
63.1	29.19	0.77	-0.29
63.14	28.39	0.34	0.3
63.18	26.88	0.26	-0.22
63.22	28.1	1.28	-1.07
63.26	26.53	2.05	-1.89
63.3	25.25	1.33	-0.04
63.34	26.98	5.37	1.84
63.38	24.86	2.65	4.32
63.42	25.34	0.47	4.26
63.46	24.26	-0.69	2.96
63.5	26.74	-1.83	1.34
63.54	27.71	-2.37	-1.07
63.58	27.193	-0.97808	1.8924
63.62	27.369	-1.1309	1.8636
63.66	29.28	-3.79	3.71
63.7	30.4	-4.78	0.57
63.74	28.01	-1.495	1.642
63.78	28.252	-1.5854	1.5355
63.82	29.47	-2.05	0.75
63.86	29.92	-2.38	1.49
63.9	29.022	-1.7666	1.1705
63.94	29.282	-1.7976	1.046
63.98	29.54	-1.8142	0.92623
64.02	29.792	-1.8166	0.81501
64.06	30.035	-1.8049	0.71602
64.1	31.12	0.37	-0.1
64.14	30.2	1.25	0.5
64.18	30.03	0.1	1.68
64.22	31.76	-2.26	0.21
64.26	29.4	-2.89	0.03
64.3	30.87	-1.59	0.51
64.34	28.67	-2.03	0.76
64.38	31.1	-0.9	1.19
64.42	29.8	-2.24	1.65
64.46	31.2	-0.2	1.27
64.5	32.4	-0.78	1.81
64.54	33.24	-1.18	0.98
64.58	32.77	0.13	0.25
64.62	32.72	-0.09	0.09
64.66	34.07	-1.35	0.99
64.7	32.86	0.14	0.78
64.74	33.44	0.82	0.82
64.78	31.51	-0.22	1.05
64.82	31.37	0	1.15
64.86	31.05	-1.19	0.63
64.9	30.76	-0.14	1.46
64.94	31.75	-0.44	2.33
64.98	32.16	-1.13	0.51
65.02	32.86	0.9	0.51
65.06	31.85	1.07	0.53
65.1	32.9	0.4	0.59
65.14	32.61	0.54	0.3
65.18	32.02	0.65	-0.03
65.22	31.15	-0.75	-0.06
65.26	31.62	-0.27	0.42
65.3	32.62	0.48	0.52
65.34	33.75	-0.52	0.22
65.38	33.7	-0.87	-0.09
65.42	31.71	-1.24	0.47
65.46	32.78	-1.95	2.18
65.5	30.49	-1.38	2.25
65.54	31.1	0.17	1.65
65.58	31.59	0.55	1.21
65.62	33.32	-0.18	0.65
65.66	32.04	1.5	-0.22
65.7	32.65	2.61	-0.41
65.74	31.62	1.33	0.37
65.78	31.65	2.43	-0.1
65.82	32.18	1.84	-0.61
65.86	33.32	2.68	-1.11
65.9	33.45	1.15	-0.59
65.94	33.33	1.06	-0.85
65.98	32.35	-0.41	0.04
66.02	32.41	-0.29	1.05
66.06	32.75	1.58	0.29
66.1	32.69	0.87	0.33
66.14	32.92	0.47	0.24
66.18	32.35	0.29	0.16
66.22	31.16	-0.6	0.61
66.26	31.94	-0.7	0.12
66.3	33.38	-0.31	-0.23
66.34	32.94	-0.61	0.45
66.38	31.85	-0.4	0.17
66.42	32.51	-0.25	-0.44
66.46	30.58	-0.26	-0.07
66.5	29.3	-0.03	0.02
66.54	28.93	-1.68	-0.38
66.58	27.43	-0.15	-0.64
66.62	26.36	-0.88	0.17
66.66	24.68	-0.35	3.66
66.7	25.25	0.78	2.97
66.74	25.81	1.87	1.29
66.78	25.66	2.83	2.13
66.82	25.16	0.63	3.83
66.86	23.97	-0.34	3.31
66.9	26.47	0.14	1.85
66.94	28.35	0.28	2.64
66.98	27.4	-0.68	3
67.02	27.23	1.26	3.84
67.06	29.44	0.02	0.14
67.1	29.11	0.46	-0.73
67.14	29.93	-0.84	-1.35
67.18	29.66	0.89	-1.5
67.22	29.72	-1.63	0.72
67.26	30.223	0.12383	0.46238
67.3	30.38	0.12858	0.45751
67.34	32.41	0.92	1.12
67.38	32.13	0.58	0.46
67.42	31.39	0.54	-0.93
67.46	29.33	2.28	1.4
67.5	27.57	1.54	3.89
67.54	30.688	0.19077	0.85994
67.58	30.665	0.19019	0.96868
67.62	32.41	-1.01	1.33
67.66	28.38	1.33	1.8
67.7	30.72	-2.19	2.31
67.74	32.28	-0.68	-0.85
67.78	29.86	0.89	1.41
67.82	30.65	-1.72	1.09
67.86	30.87	-1	1.08
67.9	28.86	-0.73	1.37
67.94	31.45	0.75	2.06
67.98	29.97	0.88	1.75
68.02	30.63	-0.21	1.56
68.06	30.26	-1.58	2.13
68.1	29.84	-1.29	0.66
68.14	30.55	-2.29	-1.04
68.18	29.3	0.31	-0.3
68.22	32.23	-1.45	0.77
68.26	32.77	0.17	0.68
68.3	32.89	-0.71	1.04
68.34	32.34	-0.53	0.68
68.38	31.73	-1.22	0.19
68.42	32.45	-1.59	1.43
68.46	29.94	-0.16	3.69
68.5	30.62	-2.76	2.37
68.54	31.57	-0.51	1.25
68.58	30.31	-1.42	0.46
68.62	30.58	-0.67	-0.06
68.66	31.29	-1.73	-0.28
68.7	30.08	-0.58	-0.47
68.74	28.56	-2.47	0.82
68.78	28.865	0.22703	0.54677
68.82	28.693	0.60688	0.43672
68.86	27.32	4.04	-0.22
68.9	26.4	2.08	1.64
68.94	27.93	0.83	0.5
68.98	28.1	0.41	1.4
69.02	29.05	1.77	0.77
69.06	29.94	2.03	0.16
69.1	31.38	2.24	-0.67
69.14	29.72	2.65	-0.86
69.18	31.04	1.76	-0.36
69.22	31.39	1.46	-0.54
69.26	31.69	0.59	0.19
69.3	32.06	-0.12	1.5
69.34	31.87	-1.25	0.68
69.38	32.8	0.42	1.59
69.42	31.56	0.58	0.77
69.46	32.76	1.9	2.13
69.5	29.99	2.19	0.26
69.54	31.17	1.56	0.29
69.58	30.38	2.86	-0.86
69.62	29.94	2.88	-0.35
69.66	29.96	2.27	1.72
69.7	29.97	1.75	1.79
69.74	30.3	0.45	2.22
69.78	29.93	-0.05	2.1
69.82	32	1.04	1.16
69.86	31.49	-1.39	-0.37
69.9	30.61	-1.09	1.74
69.94	29.42	-1.57	2.1
69.98	30.69	2.05	0.31
70.02	29.24	3.43	1.47
70.06	29.89	2.36	0.41
70.1	29.93	3.92	0.43
70.14	29.16	0.95	1.53
70.18	29.44	-1.48	2.59
70.22	31.94	-2.11	1.56
70.26	31.66	-2.14	1.57
70.3	30.89	-2.58	1.84
70.34	29.11	0.97	1.82
70.38	29.08	1.67	2
70.42	28.826	-0.81595	2.4787
70.46	28.401	-0.97133	2.6263
70.5	27.977	-1.1077	2.7633
70.54	27.14	-1.97	4.09
70.58	26.85	-2.59	4.65
70.62	28.05	-0.68	3.96
70.66	27.53	0.77	1.96
70.7	26.96	-0.83	3.4
70.74	25.58	-3.05	2.33
70.78	24.91	0.36	1.58
70.82	24.17	-0.55	2.39
70.86	26.49	-2.46	3.63
70.9	27.58	-1.76	2.65
70.94	29.23	-1.48	3.43
70.98	27.19	1.04	2.56
71.02	25.78	2.02	1.22
71.06	25.49	-0.88	3.2
71.1	27.75	0.35	2.62
71.14	28.62	1.71	1.92
71.18	29.95	0.95	-0.87
71.22	29.63	1.7	1
71.26	28.74	1.23	0.37
71.3	29.58	0.51	1.34
71.34	30.1	-0.71	2.31
71.38	30.19	0.14	1.09
71.42	31.51	0.63	1.06
71.46	30.83	-0.5	0.7
71.5	30.38	-0.88	1.38
71.54	29.45	-0.61	1.55
71.58	30.64	-0.64	0.58
71.62	30.9	1.32	0.8
71.66	29.38	0.2	1.76
71.7	30.29	-1.2	1.99
71.74	30.19	-0.41	0.48
71.78	29.9	0.43	0.49
71.82	29.1	0.94	-0.09
71.86	30.13	-0.15	1.85
71.9	28.07	2.06	2.88
71.94	27.64	-0.82	3.79
71.98	27	2.11	3.28
72.02	28.89	-0.09	4.27
72.06	27.91	0.63	1.88
72.1	28.26	0.7	-0.38
72.14	29.43	-1.15	1.64
72.18	30.1	-2.11	0.08
72.22	29.09	-1.3	-0.53
72.26	28.09	-0.78	-1.71
72.3	26.85	1.45	-1.07
72.34	24.69	1.27	1.09
72.38	25.03	1.21	2.49
72.42	24.51	4.21	3.28
72.46	24.92	3.05	1.16
72.5	24	3.41	1.35
72.54	23.3	1.09	1.35
72.58	26.174	1.8938	1.8371
72.62	26.713	1.7179	1.9004
72.66	27.311	1.5035	1.9417
72.7	27.95	1.2591	1.961
72.74	27.92	2.1	4.64
72.78	29.48	1.59	2.85
72.82	30.38	0.52	1.14
72.86	30.98	-0.1	0.77
72.9	32.32	-0.9	1.15
72.94	31.58	-1.85	1.4
72.98	33	-1.04	1.09
73.02	32.87	-1.36	0.81
73.06	32	-0.75	0.42
73.1	31.91	-0.7	0.78
73.14	30.63	-0.45	1.42
73.18	32.44	-0.55	0.92
73.22	30.95	0.06	1.07
73.26	31.33	-0.88	1
73.3	31.15	-1.16	0.98
73.34	31.59	-0.55	0.34
73.38	30.25	-0.64	1.19
73.42	29.51	-1.07	1.66
73.46	30.21	-1.31	1.26
73.5	30.17	-0.15	-0.34
73.54	31.01	1.27	0.12
73.58	30.83	0.07	2.18
73.62	30.21	1.77	2.28
73.66	30.3	0.54	0.93
73.7	31.17	0.34	1.41
73.74	30.26	0.27	0.77
73.78	31.09	0.51	0.85
73.82	30.42	2.05	-0.26
73.86	31.47	0.95	-0.96
73.9	31.07	0.92	-0.99
73.94	30.58	1.53	-1.16
73.98	30.99	1.38	-0.92
74.02	30.46	1.88	0.6
74.06	30.26	0.93	-0.24
74.1	28.07	2.09	-0.92
74.14	26.78	0.63	1.15
74.18	24.37	0.94	3.73
74.22	28.44	2.22	1.69
74.26	26.5	1.89	0.05
74.3	26.71	2.18	2.72
74.34	28.6	0.54	0.92
74.38	29.94	0.17	0.8
74.42	30	-0.15	1.4
74.46	28.88	0.99	1.94
74.5	29.77	-0.26	1.92
74.54	29.26	-0.38	-0.35
74.58	31.17	0.04	-1.02
74.62	29.48	1.88	-0.25
74.66	29.65	1.87	-0.85
74.7	28.4	0.34	0.05
74.74	28.68	1.32	0.75
74.78	25.81	1.11	1.38
74.82	26.74	0.71	1.56
74.86	28.19	0.36	0.85
74.9	30.52	2.19	1.12
74.94	30.13	1.06	1.07
74.98	29.98	1.91	-0.37
75.02	28.01	0.62	2.02
75.06	25.35	0.16	2.13
75.1	26.2	1.53	1.66
75.14	24.57	2.39	2.41
75.18	27.04	0.53	3.81
75.22	29.95	1.33	1.82
75.26	29.76	1.87	1.09
75.3	29.34	1.73	0.51
75.34	27.65	2.59	1.99
75.38	29.89	0.6	1.48
75.42	30.04	2.2	-0.13
75.46	31.68	1.47	2.25
75.5	32.43	-0.28	0.51
75.54	33.81	-0.21	0.19
75.58	32.24	0.14	0.13
75.62	32.46	0.28	-0.21
75.66	32.09	1.09	0.04
75.7	32.16	0.88	0.46
75.74	32.76	0.02	0.28
75.78	31.34	0.83	0.6
75.82	30.46	1.12	0.11
75.86	30.06	0.66	-0.31
75.9	31.32	-0.24	-0.22
75.94	30.2	-0.93	0.02
75.98	30.9	0.51	-0.22
76.02	29.7	0.14	-0.35
76.06	28.07	-0.35	2.05
76.1	26.8	-0.45	3.95
76.14	27.4	0.87	1.29
76.18	27.65	0.67	1.05
76.22	27.53	-0.86	1.74
76.26	29.47	0.23	-0.09
76.3	27.4	1.61	0.66
76.34	26.89	2.69	1.42
76.38	24.84	1.09	0.92
76.42	26.65	-2.23	1
76.46	26.74	-1.31	2.36
76.5	27.45	1.12	2.32
76.54	25.84	1.29	2.59
76.58	27.03	-2.37	2.07
76.62	28.7	-1.27	3.03
76.66	27.46	-0.3	1.49
76.7	29.21	-0.06	0.89
76.74	29.5	-1.52	1.04
76.78	30.34	-0.67	1.18
76.82	28.57	0	1.03
76.86	28.64	0.07	1.39
76.9	28.3	0.56	1.39
76.94	28.9	0.28	0.28
76.98	29.89	-0.03	-0.57
77.02	31.75	0.39	-0.61
77.06	32.23	0.1	-1.25
77.1	31.97	1.47	-0.51
77.14	30.15	1.21	0.86
77.18	28.62	2.58	0.83
77.22	30.31	1.24	-0.99
77.26	27.59	-1.36	-0.03
77.3	29.22	0.23	0.6
77.34	28.76	-1.48	0.43
77.38	27.9	1.04	3.1
77.42	28.18	-0.57	4.5
77.46	28.06	0.43	2.52
77.5	29.3	-0.08	0.76
77.54	29.44	-0.12	0.8
77.58	30.75	0.4	0.54
77.62	29.55	-0.76	-0.79
77.66	29.86	-0.81	0.89
77.7	31.85	-3.26	0.63
77.74	32.89	-0.35	0.85
77.78	31.34	-0.57	2.18
77.82	29.1	0.13	2.33
77.86	30.33	-0.93	0.8
77.9	29.7	-0.84	-0.47
77.94	29.8	-0.64	0.4
77.98	27.6	-1.28	0.72
78.02	28.97	-1.22	1.09
78.06	27.95	-0.74	0.3
78.1	28.27	-1.17	0.12
78.14	28.33	-1.35	-0.13
78.18	28.3	-1.11	0.2
78.22	28.08	-0.5	1.11
78.26	28.47	0.45	1.61
78.3	29.19	-0.54	0.11
78.34	29.94	0.49	-0.5
78.38	29.3	1.51	1.37
78.42	28.3	2.4	1.46
78.46	29.25	1.73	0.98
78.5	29.57	-0.11	0.8
78.54	29.86	0.83	1.02
78.58	28.9	1.16	2.22
78.62	30.72	0.73	1.34
78.66	29.61	1.12	1.56
78.7	30.25	1.24	0.57
78.74	31.71	1.5	0.35
78.78	30.29	1.33	0.32
78.82	31.9	1.73	2.1
78.86	31.34	2.91	1.47
78.9	30.93	4.31	0.08
78.94	29.53	3.74	-0.99
78.98	30.64	2.45	-1.17
79.02	28.91	0.68	0.69
79.06	28.15	1.15	2.65
79.1	28.04	2.03	1.53
79.14	29.85	1.76	1.11
79.18	31.91	0.62	0.89
79.22	30.74	-0.97	0.56
79.26	30.58	0.2	1.31
79.3	30.42	1.1	-0.09
79.34	31.35	0.48	-1.12
79.38	29.86	0.62	0.37
79.42	29.71	0.2	1.62
79.46	29.38	-0.3	0.05
79.5	28.05	0.75	-0.33
79.54	26.52	0.49	2.98
79.58	25.85	0.97	3.25
79.62	25.74	2.02	2.13
79.66	23.94	1.39	2.59
79.7	27.75	3.74	2.42
79.74	25.76	4.48	2.39
79.78	26.34	1.14	3.06
79.82	26.369	0.86123	2.5425
79.86	29.62	2.68	-0.26
79.9	28.01	-1.37	3.32
79.94	27.05	-0.51	2.12
79.98	25.2	-0.64	2.88
80.02	26.33	-3.25	1.53
[truncated: 1,065 more rows]
