# Supplementary material for: Mean flow and turbulence structure over exposed roots on a forested floodplain: Insights from a controlled laboratory experiment
Source: PLoS One. 2020 Feb 26;15(2):e0229306. doi: 10.1371/journal.pone.0229306 (PMC7043746; doi:10.1371/journal.pone.0229306)
Supplement: S1 File — (ZIP) [file pone.0229306.s001.zip › data_and_scripts/velocity_data/t21_006_replaced.csv]

0.02	29.31	0.89	-0.35
0.06	30.21	0.03	-1.08
0.1	30.52	-1.56	-1.88
0.14	29.46	1.32	-1
0.18	28.01	0.53	1.03
0.22	28.43	0.72	0.38
0.26	27.77	3.37	-0.26
0.3	28.34	2.82	1.81
0.34	28.45	2.69	0.34
0.38	28.56	2.55	1.3
0.42	27.01	0.38	2.31
0.46	27.78	-0.7	0.84
0.5	26.72	1.33	1.7
0.54	25.84	1.98	1.58
0.58	25.73	-0.57	0.26
0.62	24.9	0.55	1.18
0.66	28.282	2.1859	1.0938
0.7	32.08	2.82	0.73
0.74	27.6	4.41	1.21
0.78	28.54	3.72	1.21
0.82	31.81	3.74	1.71
0.86	32.25	1.41	0.43
0.9	31.03	1.99	-0.06
0.94	31.57	2.13	-0.1
0.98	30.63	0.98	0.49
1.02	30.26	0.99	1.26
1.06	30.52	0.23	0.37
1.1	30.69	-0.58	1.88
1.14	32.8	-0.73	-0.12
1.18	32.13	0.86	-0.61
1.22	32.85	2.32	-1.25
1.26	31.96	2.8	-0.19
1.3	31.75	1.44	2.25
1.34	30.18	0.26	0.69
1.38	30.54	0.41	0.73
1.42	30.39	2.09	0.26
1.46	32.23	2.37	0.76
1.5	31.59	2.53	0.36
1.54	31.27	2.8	0.38
1.58	29.37	1.09	1.06
1.62	30.84	1.68	2.02
1.66	30.79	2	0.64
1.7	30.96	4.35	-0.65
1.74	29.91	4.25	1.54
1.78	29.37	3.84	0.67
1.82	29.02	4.56	1.6
1.86	27.14	3.32	1.49
1.9	27.78	1.26	1.24
1.94	26.78	-1.71	-0.44
1.98	27.15	1.84	-1.66
2.02	26.37	1.03	0.24
2.06	25.01	0.79	0.57
2.1	24.54	1.61	1.84
2.14	25.16	1.96	1.31
2.18	26.89	0.79	1.17
2.22	25.42	0.72	0.77
2.26	23.85	1.64	1.71
2.3	22.5	-0.84	3.06
2.34	23.48	1.75	1.82
2.38	22.31	0.83	2.49
2.42	26.32	1.73	2.31
2.46	26.65	-0.26	-0.93
2.5	25.99	1.92	0.87
2.54	24.4	2.98	2.34
2.58	25.76	4.84	2.59
2.62	26.77	3.23	0.76
2.66	29.08	4.8	0.79
2.7	27.71	3.37	2.98
2.74	26.54	3.22	3.76
2.78	29.08	-0.55	1.91
2.82	29.83	-0.74	0.28
2.86	30.09	0.54	-0.09
2.9	29.76	1.16	-1.04
2.94	28.83	-0.73	0.58
2.98	27.95	0.13	1.73
3.02	29.45	0.15	2.55
3.06	26.31	2.31	1.44
3.1	29.6	3.4	0.07
3.14	27.93	2.65	-0.77
3.18	29.39	2.76	-0.75
3.22	28.67	0.86	1.11
3.26	28.64	-1.37	1.1
3.3	27.16	-1.97	2.21
3.34	26.77	0.91	1.31
3.38	27.91	2.83	1.12
3.42	27.89	3.51	-1.58
3.46	29.65	1.87	0.23
3.5	26.66	3.09	-1.25
3.54	25.38	1.52	2.54
3.58	23.15	1.04	2.99
3.62	24.56	1.44	0.79
3.66	23.36	1.4	0.72
3.7	24.07	-0.09	0.9
3.74	23.67	-2.15	0.87
3.78	22.46	-3.25	3.11
3.82	24.65	-1.12	3.4
3.86	24.62	-1.02	1.67
3.9	27.25	-1.63	0.33
3.94	30.17	0.72	-0.25
3.98	32.28	0.4	1.03
4.02	31.53	2.32	-0.81
4.06	30.91	1.87	2.54
4.1	28.82	1.52	-0.51
4.14	29.44	-1.68	-1.44
4.18	28.68	-2.08	1.15
4.22	29.92	3.13	-0.14
4.26	31.07	1.04	-1.97
4.3	28.38	1.05	0.98
4.34	30.35	1.97	0.69
4.38	30.46	0.37	-0.12
4.42	29.63	1.43	0.08
4.46	28.59	2.31	0.3
4.5	32.04	-0.29	-0.14
4.54	30.68	-0.24	0.06
4.58	31.62	-0.37	0.75
4.62	31.39	0.52	0.8
4.66	29.52	-1.37	1.83
4.7	29.1	-0.78	0.76
4.74	28.18	0.62	0.41
4.78	30.53	0.31	-0.53
4.82	28.57	0.79	-0.39
4.86	29.05	-0.93	1.12
4.9	28.57	2.13	0.58
4.94	29.13	1.69	0.29
4.98	28.32	0.34	0.51
5.02	30.29	1.49	1.48
5.06	30.09	0.77	2.16
5.1	32.84	0.69	-0.48
5.14	29.79	3.68	1.08
5.18	30.9	3.58	2.9
5.22	30.89	2.59	-0.43
5.26	30.35	1.13	-1.17
5.3	29.39	-0.78	0.2
5.34	27.78	-0.41	1.28
5.38	28.5	3.61	2.3
5.42	26.42	2.17	2.96
5.46	28.458	0.71955	1.1695
5.5	27.89	-2.08	0.91
5.54	27.64	2.05	0.07
5.58	27.91	1.77	1.44
5.62	27.81	2.05	1.24
5.66	26.8	0.57	0.46
5.7	28.24	-1.37	2.54
5.74	29.41	-4.16	3.21
5.78	29.82	-4.03	1.83
5.82	28.78	-2.63	2.7
5.86	28.55	-2.82	1.57
5.9	28.07	0.32	1.9
5.94	28.36	2.42	2.42
5.98	31.54	-0.93	1.26
6.02	33.25	-1.32	1.55
6.06	33.13	-1.71	0.64
6.1	33.18	-0.78	0.82
6.14	33.49	-2.11	0.3
6.18	32.2	-1.37	1.49
6.22	31.87	-1.56	0.47
6.26	32.04	-2.4	0.12
6.3	32.43	-1.93	0.06
6.34	30.95	-1.66	-0.03
6.38	30.27	-0.99	4.67
6.42	31.66	-1.5	2.56
6.46	31.62	-1.57	1.94
6.5	30.91	-0.84	2.74
6.54	27.94	-3.27	2.08
6.58	29.86	-4.51	0.48
6.62	28.53	-4.7	-1.91
6.66	30.2	-2.89	-0.06
6.7	28.94	-2.2	0.2
6.74	28.49	-1.25	0.25
6.78	29.94	-2.17	0.49
6.82	27.38	-2.36	1.65
6.86	29.22	-1.82	2.73
6.9	30.49	-0.31	1.29
6.94	30.76	-0.2	1
6.98	31.25	-0.65	-0.26
7.02	31.7	0.28	-1
7.06	30.25	-0.91	1.3
7.1	31.13	-1.45	1.09
7.14	30.69	-0.32	0.05
7.18	31.51	0.14	1.03
7.22	29.54	1.42	0.77
7.26	30.47	3.2	0.13
7.3	33.03	2.15	0.25
7.34	32.95	1.4	0.42
7.38	33.37	1.07	-0.44
7.42	30.82	1.73	0.37
7.46	31.79	0.41	-2.85
7.5	30.78	1.44	-2.56
7.54	30.26	0.58	-2.17
7.58	30.7	2.75	-2.24
7.62	30.15	1.84	-1.52
7.66	28.79	0.61	1.35
7.7	29.43	-2.21	0.88
7.74	30.19	-1.77	1.9
7.78	28.901	-0.97015	-0.47217
7.82	28.743	-1.3782	-0.29781
7.86	26.42	0.1	-2.18
7.9	28.09	-0.96	-1.64
7.94	28.03	-0.92	0.72
7.98	29.47	-1.33	1.64
8.02	29.29	-4.82	-0.71
8.06	28.38	-5.21	-0.92
8.1	28.1	-3.56	0.49
8.14	28.38	-2.72	0.83
8.18	28.1	-1.77	0.08
8.22	28.35	-1.53	-0.17
8.26	28.07	-0.55	-1.07
8.3	28.24	-0.72	-1.09
8.34	26.88	0.29	0.66
8.38	28.17	-2.55	1.5
8.42	27.37	-0.05	-0.88
8.46	26.14	-0.92	-0.68
8.5	27.73	-0.8	2.05
8.54	28.07	-0.44	0.16
8.58	28.07	0.06	0.14
8.62	26.45	0.51	-0.14
8.66	25	-1.8	1.22
8.7	26.4	-2.27	0.36
8.74	28.82	-0.7	0.41
8.78	26.45	1.95	-0.92
8.82	26.8	1.29	-1.16
8.86	25.33	3.33	0.31
8.9	22.61	1.73	0.43
8.94	26.53	1.95	1.38
8.98	24.65	1.65	-0.41
9.02	24.36	2.74	-0.38
9.06	22.02	4.62	0.77
9.1	21.71	2.94	1.9
9.14	23.98	2.26	1.93
9.18	22.49	1.24	2.8
9.22	23.44	2.73	2.96
9.26	23.22	1.96	2.9
9.3	27.4	-1.27	0.54
9.34	28.09	-2.81	1.15
9.38	29.12	0.88	0.37
9.42	27.49	0.66	1.73
9.46	29.24	1.15	0.91
9.5	29.41	-0.12	1.33
9.54	29.6	-0.35	-0.73
9.58	26.69	0.08	-0.58
9.62	28.58	-2.83	-0.1
9.66	29.46	0.31	1.08
9.7	27.46	-1.94	1.65
9.74	22.97	-1.82	1.39
9.78	24.6	-2.51	3.85
9.82	22.87	-1.47	2.81
9.86	25.23	-1.59	1.78
9.9	26.78	-0.67	1.32
9.94	26.92	-2.16	2.02
9.98	27.78	0.34	1.18
10.02	26.6	0.23	-0.33
10.06	28.53	1.34	2.13
10.1	26.93	0.13	0.84
10.14	28.87	0.79	0.41
10.18	28.49	0.69	0.22
10.22	29.71	0.68	-0.58
10.26	29.14	0.14	0.9
10.3	29.12	1.32	1.12
10.34	26.51	1.73	-0.06
10.38	27.08	1.92	0.38
10.42	25.81	0.34	1.1
10.46	26.86	-2.91	0.06
10.5	26.02	0.25	0.86
10.54	23.39	-0.44	2.31
10.58	22.73	0.23	3.11
10.62	22.25	3.08	2.7
10.66	24.13	1.7	1.59
10.7	23.82	0.89	1.36
10.74	23.69	1.4	1.76
10.78	25.13	0.73	0
10.82	26.21	1.98	-1.14
10.86	25.16	1.79	-0.6
10.9	24.38	1.93	0.2
10.94	22.23	2.35	-0.12
10.98	20.53	1.61	2.99
11.02	22.1	-1.1	3.47
11.06	23.66	-1.71	1.88
11.1	24.86	-0.79	-0.82
11.14	26.02	0.66	-1.74
11.18	25.87	1.57	-0.82
11.22	23.03	2.33	-1.3
11.26	24.63	1.14	0.56
11.3	24.05	2.68	-0.92
11.34	24.1	0.83	0.37
11.38	22.06	1.18	0.98
11.42	22.56	0.63	0.76
11.46	21.8	1.99	0.23
11.5	23.82	-0.16	2.48
11.54	24.31	3.15	1.41
11.58	21.69	3.06	1.44
11.62	21.07	4.09	1.99
11.66	24.06	5.03	0.94
11.7	23.65	4.36	0.78
11.74	23.32	4.55	0.84
11.78	23.13	4.21	1.96
11.82	25.77	4.15	-0.16
11.86	27.71	3.55	-0.85
11.9	26.48	3.48	-1
11.94	25.03	3.55	-0.35
11.98	24.561	2.5699	-0.10421
12.02	24.25	5.34	-0.93
12.06	23.56	2.45	-1.3
12.1	27.26	0.51	-1.33
12.14	24.05	-3.01	1.01
12.18	24.05	-2.34	-1.1
12.22	23.23	-1.98	1.45
12.26	25.26	-5.55	1.23
12.3	25.049	-1.9086	1.9607
12.34	23.49	-1.33	5.3
12.38	22.67	-1.36	5.32
12.42	21.91	0.12	3.5
12.46	26.04	0	2.56
12.5	26.89	-2.65	1.79
12.54	30.91	-5.23	0.86
12.58	31.63	-3.6	1.08
12.62	27.95	-0.96	2.42
12.66	29.64	-1.38	0
12.7	30.78	-0.56	-0.31
12.74	30.56	0.4	-2.15
12.78	28.44	0.5	-0.08
12.82	28.83	1.64	-1.22
12.86	28.04	0.99	-1.35
12.9	25.64	3.51	-0.12
12.94	27.32	-0.39	0.7
12.98	27.78	-0.83	2.05
13.02	28.44	-1.28	1.08
13.06	25.69	-0.06	2.84
13.1	25.72	-1.47	3.77
13.14	28.3	1.07	2.07
13.18	28.77	1.07	3.85
13.22	29.85	-1.48	2.44
13.26	29.39	0.53	1.72
13.3	29.02	0.89	0.77
13.34	29.58	1.46	2.56
13.38	28.38	0.59	1.45
13.42	29.64	0.17	0.19
13.46	29.14	0.36	0.09
13.5	28.42	0.59	-0.7
13.54	26.71	3	-1.55
13.58	27.57	3.89	-0.69
13.62	26.59	0.77	-0.55
13.66	28.07	-0.2	-0.88
13.7	28.9	0.25	-0.02
13.74	29.94	1.55	1.29
13.78	31.24	2.97	-2.69
13.82	28.96	3.02	-0.03
13.86	27.81	-1.16	0.78
13.9	27.46	2.09	-0.38
13.94	27.69	1.7	1.33
13.98	28.55	-1.04	1.4
14.02	28.61	-0.46	0.43
14.06	28.73	3.12	0.97
14.1	27.4	3.29	1.01
14.14	26.8	-0.16	2.39
14.18	27.53	0.43	1.72
14.22	26.55	2.19	0.96
14.26	24.8	0.77	2.35
14.3	25.5	2.08	2.07
14.34	25.92	1.79	0.14
14.38	29.41	-1.53	-0.41
14.42	26.85	-3.14	2.85
14.46	26.59	-1.38	3.17
14.5	28.59	0.06	1.35
14.54	30.66	-1.34	1.32
14.58	30.06	-2.21	2.8
14.62	30.01	-0.37	2.62
14.66	30.1	-1.36	0.95
14.7	29.59	-1.28	1.11
14.74	30.23	-1.42	0.66
14.78	30.5	-1.16	0.7
14.82	30.59	-0.08	0.2
14.86	29.13	-0.13	0.21
14.9	27.75	-0.94	1.06
14.94	26.84	4.18	0.54
14.98	27.75	3.16	-0.37
15.02	26.79	0.11	0.48
15.06	29.78	-0.94	1.9
15.1	27.84	2.56	2.11
15.14	26.81	2.85	1.87
15.18	26.86	2.1	3.04
15.22	28.11	0.66	2.89
15.26	24.72	-2.81	2.46
15.3	25.96	-1.26	0.19
15.34	26.4	-1.54	-0.5
15.38	25.83	-1.68	1.27
15.42	24.31	-2.81	2.21
15.46	24.29	0.39	2.63
15.5	26.8	-2.46	1.42
15.54	26.43	2.72	1.93
15.58	26.11	0.47	2.42
15.62	26.06	0.68	2.33
15.66	27.64	2.19	1.99
15.7	25.38	1.63	1.84
15.74	26.6	2.42	-0.24
15.78	28.19	1.07	-0.18
15.82	28.89	-0.93	-0.16
15.86	27.48	2.19	0.3
15.9	25.85	2.56	0.23
15.94	24.61	0.51	-0.67
15.98	24.59	0.31	-1.61
16.02	22.61	-0.26	-1.22
16.06	22.12	-0.96	0.17
16.1	25.7	-3.62	0.68
16.14	25.58	0.25	3.02
16.18	25.38	-1.48	1.66
16.22	27.98	-2.81	-1.5
16.26	28.26	-4.22	-0.78
16.3	28.79	-1.73	1.5
16.34	28.1	-0.4	-2.49
16.38	26.91	3.68	-1.07
16.42	27.66	3.06	-0.22
16.46	29.51	1.99	-0.33
16.5	27.86	-0.15	0.84
16.54	28.9	0.43	1.71
16.58	28.18	-0.78	1.19
16.62	28.47	-0.06	2.27
16.66	27.85	-0.58	0.83
16.7	27.54	1.32	-0.21
16.74	29.99	-0.28	0.1
16.78	30.67	0.76	-1.78
16.82	28.52	0.4	-1.64
16.86	26.22	1.06	0.46
16.9	25.5	4.52	1.65
16.94	26.04	2.94	3.15
16.98	27.05	2.22	0.77
17.02	25.93	2.66	-0.64
17.06	28.36	3.17	-0.84
17.1	29.53	4.1	-0.81
17.14	31.97	2.51	1.24
17.18	29.37	2.27	1.82
17.22	29.11	-1.02	2.03
17.26	28.53	-3.17	-0.47
17.3	31.21	-1.4	0.99
17.34	30.72	-2.47	1.98
17.38	28.06	-3.9	2.47
17.42	28.93	-3.53	1.15
17.46	27.29	-2.17	0.14
17.5	26.31	-0.26	2.11
17.54	25.64	-0.59	-0.17
17.58	28.11	-1.26	0.95
17.62	28.11	-0.94	1.17
17.66	28.04	-0.38	1.87
17.7	28.19	-0.4	2.84
17.74	30.29	-0.78	2.14
17.78	31.1	-1.84	0.4
17.82	29.77	-3.52	1.61
17.86	28.66	-3.4	2.33
17.9	27.89	-1.11	2.01
17.94	27.73	-2.56	2.03
17.98	27.42	1.68	-0.03
18.02	25.12	1.97	0.72
18.06	23.55	1.7	0.61
18.1	25.55	0.46	0.83
18.14	25.63	-0.41	1.09
18.18	25.64	-0.93	0.89
18.22	22.76	-0.08	2.42
18.26	24.07	0.54	2.21
18.3	23.07	0.25	2.17
18.34	23.24	1.12	2.57
18.38	23.94	1.77	1.58
18.42	22.04	1.56	2.17
18.46	22.61	1.09	2.6
18.5	23.17	2.77	1.11
18.54	23.01	1	2.13
18.58	19.46	1.92	0.46
18.62	21.07	1.73	-0.05
18.66	21.67	1.03	1.79
18.7	24.14	-0.61	1.67
18.74	25.73	-0.84	-0.45
18.78	25.76	-0.03	-0.33
18.82	27.29	-1.68	-0.21
18.86	25.65	-1.47	-0.57
18.9	24.17	2.85	0.23
18.94	23.33	3	0.98
18.98	24.75	3.06	0.22
19.02	25.5	1.16	-0.3
19.06	25.41	1.65	0.84
19.1	23.97	4.49	1.25
19.14	26.47	4.21	0.46
19.18	27.44	2.68	0.35
19.22	29.08	2.68	0.23
19.26	27.84	3.4	1.74
19.3	26.01	1.33	0.04
19.34	26.45	2.11	-1.17
19.38	23.96	2.8	-1.33
19.42	25.42	-0.32	0.53
19.46	22.58	1.32	1.83
19.5	25.64	5.14	2.3
19.54	24.49	4.93	0.71
19.58	26.45	1.73	1.74
19.62	25.99	-0.05	1.13
19.66	28.54	-0.59	2.1
19.7	27.6	0.15	0.12
19.74	25.63	-0.07	0.73
19.78	26.17	0.01	1.66
19.82	24.06	-1.16	-0.15
19.86	23.01	0.18	2.64
19.9	24.43	-2.29	1.09
19.94	25.01	-0.62	1.04
19.98	24.75	0.3	2.39
20.02	25.19	-4.05	1.56
20.06	25.7	-3.96	1.39
20.1	25.43	-2.67	1.13
20.14	22.79	-1.19	2.94
20.18	26.417	-1.9284	1.2472
20.22	30.27	-2.46	1.29
20.26	29.05	-1.04	0.82
20.3	28.86	-0.34	-0.13
20.34	26.31	-0.15	0.52
20.38	27.75	-1.82	-0.19
20.42	27.78	-0.64	0.45
20.46	28.99	-1.55	1.34
20.5	25.78	-2.1	0.63
20.54	25.44	1.21	1.28
20.58	25.44	0.8	0.46
20.62	25.8	3.29	1.36
20.66	27.17	-0.9	0.68
20.7	28	1.74	1.37
20.74	28.21	0.79	3.29
20.78	29.32	0.98	1.43
20.82	28.79	-1.79	0.31
20.86	28.41	-1.19	0.14
20.9	29.89	-1.04	-0.22
20.94	30.22	-0.77	0.29
20.98	29.37	-0.78	1.1
21.02	29.3	-1.02	0.8
21.06	26.97	-2.42	1.49
21.1	26.57	-0.83	1.16
21.14	27.11	-2.15	0.98
21.18	24.95	0.92	0.01
21.22	25.84	0.52	0.31
21.26	27.44	1.27	0.08
21.3	28.1	1.47	0.08
21.34	26.92	2.01	-0.6
21.38	27.95	2.33	0.28
21.42	28.36	0.72	1.11
21.46	25.1	3.29	-0.05
21.5	25.49	2.53	0.65
21.54	26.26	2.09	1.53
21.58	26.91	0.25	1.85
21.62	29.13	-1.19	2.23
21.66	27.03	0.19	1.78
21.7	27.96	-1.31	0.11
21.74	27.4	-1.3	1.1
21.78	27.84	-0.58	0.71
21.82	27.5	0.37	-0.24
21.86	27.48	-2.29	-0.58
21.9	27.51	-1.45	-0.2
21.94	26.3	-1.54	0.27
21.98	26.65	-2.59	0.5
22.02	26.18	-2.23	0.6
22.06	26.11	-0.44	0.45
22.1	25.42	0.62	0.88
22.14	23.14	-0.74	-0.09
22.18	22.05	0.77	0.61
22.22	22.69	1.22	2.05
22.26	21.47	1.99	-1.42
22.3	21.23	-0.38	0.98
22.34	22.47	-0.13	0.75
22.38	23.19	-0.95	0.88
22.42	24.44	-1.2	1.53
22.46	22.12	-1.99	2.07
22.5	23.53	-0.24	2.52
22.54	22.06	2.16	1.45
22.58	22.61	3.93	1.31
22.62	22.79	5.59	2.19
22.66	21.9	1.52	-0.17
22.7	19.32	1.05	2.06
22.74	20.32	1.35	2.33
22.78	21.11	0.54	2.78
22.82	19.95	-0.62	1.76
22.86	21.36	-0.44	1.99
22.9	18.22	1.01	2.33
22.94	19.38	0.49	2.36
22.98	21.85	1.55	1.4
23.02	21.89	-1.33	-0.76
23.06	19.97	0.95	1.44
23.1	21.21	1.03	2.09
23.14	25.56	3.26	-0.56
23.18	25.99	3.09	-0.27
23.22	26.16	2.86	4.12
23.26	24.14	5.02	1.67
23.3	26.47	3.5	1.53
23.34	25.73	1.96	0.7
23.38	26.07	1.17	-1.13
23.42	24.36	3.19	-1.34
23.46	24.6	3.57	0.08
23.5	23.89	1.57	1.1
23.54	24.39	1.84	1.03
23.58	24.87	0.3	0.84
23.62	22.68	1.76	0.46
23.66	24.28	2.02	1.18
23.7	21.94	3.23	-0.55
23.74	25.1	3.84	1
23.78	23.88	3.18	1.82
23.82	25.43	3.87	1.41
23.86	22.75	3.17	0.92
23.9	21.77	4.5	0.81
23.94	23.59	1.99	1.57
23.98	25.22	2.1	1.53
24.02	25.63	1.1	2.51
24.06	23.41	-0.84	1.96
24.1	25.78	-3.53	2.16
24.14	24.37	-3.7	0.62
24.18	26.28	-2.16	0.14
24.22	27.95	-3.94	2
24.26	29.33	-3.48	1.42
24.3	26.7	-0.1	0.71
24.34	24.98	1.17	-0.24
24.38	24.67	2.06	0.66
24.42	24.32	0.76	2.58
24.46	21.29	1.54	2.08
24.5	22.61	2.43	1.26
24.54	23.01	0.86	1.3
24.58	21.15	1.26	2.05
24.62	21.71	1.02	2.95
24.66	22.43	1.31	2.87
24.7	25.09	0.42	0.75
24.74	25.96	-1.87	1.14
24.78	24.71	0.37	2.13
24.82	23.07	-0.61	1.73
24.86	25.25	0.02	2.39
24.9	25.86	-0.27	2.16
24.94	24.69	0.59	2.75
24.98	26.96	0.34	1.53
25.02	26.77	-0.64	0.16
25.06	28.62	-2	0.95
25.1	29.15	-0.97	-0.47
25.14	29.85	0.12	-0.41
25.18	28.58	-1.26	0.16
25.22	28.15	-0.8	-0.65
25.26	28.98	-0.75	0.2
25.3	29.16	-1.03	0.12
25.34	28.83	2	0.78
25.38	27.78	0.54	-0.2
25.42	29.6	-0.96	-0.47
25.46	27.9	2.35	-0.53
25.5	29.54	1.64	0.37
25.54	28.63	0.8	-0.14
25.58	29.24	-0.62	0.49
25.62	28.95	-0.76	-0.01
25.66	30.54	-0.78	-1.22
25.7	28.99	0.31	-0.84
25.74	26.75	0.93	-0.99
25.78	26.51	-1.38	1.2
25.82	25.48	-2.59	1.46
25.86	27.05	-1.71	1.55
25.9	26.22	0.66	0.79
25.94	27.36	0.19	1.29
25.98	25.49	-0.17	1.38
26.02	24.86	-0.3	0.26
26.06	24.01	-0.62	-0.4
26.1	24.32	-0.1	1.33
26.14	24.77	-0.76	1.16
26.18	22.75	-3.28	2.9
26.22	24.01	-2.98	3.01
26.26	24.83	-2.33	3.41
26.3	28.11	-3.7	1.87
26.34	29	-3.02	1.63
26.38	28.68	-2.86	1.9
26.42	28.36	-1.35	0.7
26.46	27.34	-1.26	1.47
26.5	25.7	-1.19	1.84
26.54	25.99	-1.59	1.47
26.58	26.63	-1.62	0.31
26.62	25.74	-2.14	-1.02
26.66	23.05	-0.32	1.02
26.7	23.91	0.07	2.33
26.74	24.13	0.46	2.28
26.78	25.17	1.72	2.22
26.82	22.85	0.37	3.23
26.86	21.04	1.95	1.5
26.9	22.01	1.66	2.89
26.94	22.2	1.93	2.49
26.98	23.13	1.62	3.45
27.02	23.26	0.99	3.97
27.06	24.33	1.19	1.78
27.1	23.66	2.36	0.34
27.14	22.31	2.19	3.47
27.18	23.05	2.31	1.9
27.22	25.38	2.67	2.25
27.26	27.61	0	0.42
27.3	27.52	1.09	-0.94
27.34	25.46	1.8	0.2
27.38	25.12	3.59	1.76
27.42	27.5	2.91	0.66
27.46	29.59	4.38	-0.01
27.5	28.12	1.44	1.52
27.54	29.8	5.65	0.63
27.58	27.72	2.03	0.02
27.62	27.54	2.66	-0.57
27.66	28.43	3.08	0.6
27.7	29.49	-0.38	1.21
27.74	30.26	0.39	-0.96
27.78	28.5	1.99	-2.05
27.82	28.61	1.57	-1.05
27.86	28.03	-0.59	-0.67
27.9	28.47	1.36	-1.62
27.94	22.8	0.82	2.48
27.98	24.51	2.36	3.95
28.02	24.26	4.27	4.63
28.06	24.85	2.27	3.89
28.1	25.29	-1.65	2.15
28.14	25.87	-0.55	2.54
28.18	27.69	0.12	1.7
28.22	28.15	-0.96	2.11
28.26	30.15	0.83	1.93
28.3	27.95	1.3	-0.05
28.34	28.24	1.74	0.95
28.38	28.49	0.21	0.33
28.42	28.27	2.1	0.08
28.46	26.94	0.65	0.73
28.5	30.15	2.3	0.32
28.54	30.31	-1.3	1.05
28.58	29.21	0.47	1.96
28.62	28.27	2.47	-0.59
28.66	28.24	2.89	0.63
28.7	28.41	2.75	0.96
28.74	26.02	2.22	2.1
28.78	28.16	0.8	4.14
28.82	27.3	-2.71	1.14
28.86	29.24	-1.17	1.06
28.9	28.97	-0.27	-0.41
28.94	30.35	-0.69	0.05
28.98	29.9	0.96	0.37
29.02	30.15	-1.48	-1.42
29.06	26.85	-1.1	2.28
29.1	28.39	-0.85	2.97
29.14	30.04	-0.08	0.95
29.18	29.8	-0.53	-1.48
29.22	27.633	-1.5811	0.89912
29.26	24.34	-0.32	0.51
29.3	27.67	-2.47	1.88
29.34	26.79	-2.11	1.67
29.38	29.07	-3.31	1.74
29.42	25.96	-2.85	1.04
29.46	24.34	-2.75	2.1
29.5	22.73	-2.96	3.31
29.54	24.02	-1.53	2.71
29.58	22.39	-2.6	1.93
29.62	24.49	-5.76	3.57
29.66	26.73	-3.97	2.51
29.7	28.86	-0.76	1.35
29.74	30.72	-0.58	-1.45
29.78	30.91	2.83	-2.92
29.82	30.87	2.09	-2.56
29.86	30.72	2.88	-2.4
29.9	29.72	3.64	-2.16
29.94	28.17	4.5	-0.63
29.98	29.05	4.64	-1.04
30.02	29.14	3.43	-0.53
30.06	28.79	4.42	-0.53
30.1	26.78	4.1	-0.44
30.14	25.3	2.93	-1.46
30.18	25.09	1	-0.79
30.22	25.72	3.37	0.28
30.26	25.69	4.52	0.91
30.3	24.52	4.27	0.93
30.34	24.06	2.13	2.97
30.38	24.17	3.99	2.59
30.42	25.47	2.92	2.54
30.46	24.2	1.25	1.22
30.5	24.6	1.53	2.27
30.54	23.91	-0.23	2.77
30.58	24.64	-0.88	2.48
30.62	23.5	-2.31	1.99
30.66	26.1	-2.7	1
30.7	25.31	-2.37	1.31
30.74	26.59	-2.2	0.8
30.78	29.22	1.5	-0.57
30.82	25.64	1.81	2.57
30.86	25.627	-0.092944	0.70948
30.9	25.479	0.29852	0.72137
30.94	27.37	3.55	-1.92
30.98	25.44	2.23	-0.63
31.02	24.31	0.13	0.24
31.06	23.94	0.96	-0.02
31.1	21.92	2.39	1.73
31.14	22.27	2.34	2.93
31.18	25.06	0.5	3.31
31.22	23.24	1.56	4.06
31.26	23.79	3.68	2.1
31.3	22.29	3.39	2.33
31.34	23.64	2.51	1.58
31.38	21.83	2.11	2.61
31.42	25.44	-0.5	1.44
31.46	26.11	2.05	1.93
31.5	27.09	1.79	1.24
31.54	29.74	1.79	-1.53
31.58	28.63	1.1	-1.16
31.62	30.92	1.73	-1.26
31.66	29.95	0.71	-1.55
31.7	30.35	0.48	-0.52
31.74	29.22	1.5	-1.03
31.78	30.3	0.29	1.03
31.82	28.97	-1.77	-0.19
31.86	30.69	1.18	0.92
31.9	30.48	0.47	-0.9
31.94	32.46	1.61	-0.5
31.98	31.56	2.14	-1.38
32.02	29.16	3.22	-2.07
32.06	26.88	4.79	-0.43
32.1	25.84	5.48	0.43
32.14	28.188	2.0891	-0.52959
32.18	27.94	1.9558	-0.47594
32.22	27.21	1.85	-2.2
32.26	25.18	2.59	-0.58
32.3	27.78	0.98	-0.6
32.34	26.44	0.18	-0.13
32.38	27.92	-0.4	0.19
32.42	26.88	-0.17	0.85
32.46	29.54	1.24	1.21
32.5	30.35	1.5	0.6
32.54	29.04	1.54	0.87
32.58	27.51	0.44	2.58
32.62	27.19	1.08	0.21
32.66	29.28	2.74	0.73
32.7	29.15	4.1	-1.14
32.74	28.58	3.69	-0.21
32.78	26.13	1.14	-0.48
32.82	29.32	0.2	-0.3
32.86	27.2	-0.55	-1.85
32.9	26.45	-0.28	2.59
32.94	27.57	0.43	1.45
32.98	29.3	0.48	0.96
33.02	27.12	0.34	1.65
33.06	26.29	2.05	0.84
33.1	28.3	1.81	0.07
33.14	26.97	2.05	-0.24
33.18	28.25	2.99	1.39
33.22	25.98	-0.11	1.14
33.26	27.24	1.14	-0.28
33.3	22.75	0.37	0.61
33.34	27.44	-0.9	1.71
33.38	23.88	0.62	0.7
33.42	23.37	-0.58	0.1
33.46	25.69	1.14	2.05
33.5	27.15	3.11	1.55
33.54	27.14	1.67	1.97
33.58	26.93	0.87	2.15
33.62	26.97	-0.66	0.95
33.66	26.77	-4.26	0.69
33.7	25.51	-3.87	1.76
33.74	24.56	-3.64	1.36
33.78	26.07	-3.5	2.22
33.82	24.83	-3.56	1.62
33.86	24.87	-3.62	1.03
33.9	20.45	-2.4	1.78
33.94	20.66	-3.27	3.1
33.98	21.08	-1.55	2.47
34.02	20.65	0.59	3.62
34.06	24.62	-0.92	1.25
34.1	26.84	1.83	2
34.14	27.34	3.09	1.79
34.18	26.63	2.61	2.42
34.22	28.97	4.11	0.24
34.26	26.97	2.31	-2.36
34.3	26.21	3.49	-1.25
34.34	26.25	1.09	0.78
34.38	27.34	2.69	-0.87
34.42	27.62	1.78	-0.43
34.46	28.15	1.18	-0.13
34.5	26.59	1.33	0.51
34.54	27.32	0.17	0.75
34.58	27.06	1.49	1.08
34.62	26.63	1.82	0.67
34.66	27.7	1.9	0.76
34.7	28	2.1	-0.62
34.74	27.27	1.76	0.2
34.78	27.07	3.57	1.24
34.82	27.78	3.03	-1.45
34.86	26.45	1.06	1.01
34.9	27.62	2.12	1.08
34.94	28.76	0.94	1.15
34.98	28.15	-0.2	0.67
35.02	29.39	0.61	2.04
35.06	26.88	4.33	0.53
35.1	25.06	4.85	1.7
35.14	25.08	0.01	1.5
35.18	26.1	1.4	0.41
35.22	25.54	1.44	0.12
35.26	23.02	1.93	2.14
35.3	25.25	2.05	1.28
35.34	23.04	1.06	3.32
35.38	22.32	-1.37	3.8
35.42	24.28	-1.67	3.55
35.46	24.86	-2.17	3.42
35.5	25.15	-1.46	2.36
35.54	23.69	0.1	4.06
35.58	21.6	2.39	4.09
35.62	23.455	-0.19582	2.6734
35.66	23.533	-0.1309	2.333
35.7	23.42	-3.17	2.98
35.74	22.61	1.27	3.51
35.78	21.86	1.05	2.45
35.82	23.99	1.99	1.1
35.86	25.73	2.06	-0.94
35.9	24.36	1.57	-1.22
35.94	25.47	-0.48	-0.63
35.98	26.34	-1.42	1.31
36.02	24.09	-0.54	1.31
36.06	25.07	2.1	-0.28
36.1	22.17	3.43	2.42
36.14	25.9	1.4	3.51
36.18	25.55	-0.43	1.18
36.22	25.06	1.14	0.37
36.26	28.18	1.39	0.63
36.3	27.48	-2.2	1.23
36.34	26.31	-1.64	0.78
36.38	25.55	0.67	3.1
36.42	25.12	3.58	2.94
36.46	27.01	3.93	1.09
36.5	27.06	3.6	2.32
36.54	25.26	5.91	2.5
36.58	25.81	5.43	2.87
36.62	26.25	3.92	3.08
36.66	26.93	-0.78	4.1
36.7	25.55	-2.3	3.56
36.74	25.72	-2.14	1.27
36.78	24.75	-0.5	0.02
36.82	24.14	-1.92	1.18
36.86	23.82	-1.1	0.51
36.9	24.49	-0.7	0.46
36.94	24.57	2.3	2.1
36.98	26.04	-0.81	-0.15
37.02	22.96	1.69	0.44
37.06	23.45	0.21	1.49
37.1	24.02	-0.12	2.31
37.14	23.88	-1.7	1.44
37.18	25.92	-2.31	1.97
37.22	25.53	-2.78	2.76
37.26	24.66	-3.82	3.43
37.3	25.9	-4.9	1.64
37.34	23.42	0.43	-0.93
37.38	22.94	-0.67	-0.78
37.42	23.08	1.15	-1.52
37.46	22.43	1.97	-1.31
37.5	23.46	1.55	0.63
37.54	22.07	1.04	1.37
37.58	20.76	1.47	1.98
37.62	22.88	-1.62	3.1
37.66	23.44	-1.13	2.55
37.7	21.5	-2.92	3.34
37.74	17.82	-1.11	4.64
37.78	19.72	1.98	3.41
37.82	18.78	1.86	2.54
37.86	21.11	1.24	4.21
37.9	21.43	-0.44	2.54
37.94	22.88	2.65	1.45
37.98	23.31	1.63	-0.78
38.02	25.74	4.41	0.11
38.06	25.31	3.08	0.43
38.1	25.35	3.45	1.13
38.14	23.48	2.85	3.31
38.18	26.33	0.88	0.89
38.22	24.14	-0.32	-1.67
38.26	23.07	-1.02	-1.25
38.3	22.08	-0.92	0.89
38.34	23.95	-1.1	0.29
38.38	25.5	0.5	0.17
38.42	24.72	-0.45	1.06
38.46	24.16	1.64	1.06
38.5	27.1	-0.94	0.8
38.54	27.94	-2.38	0.33
38.58	28.25	1.43	1.64
38.62	27.65	-0.03	0.77
38.66	27.48	0.42	1.63
38.7	25.31	0.07	1.45
38.74	27.94	0.25	0.86
38.78	25.64	-0.13	0.54
38.82	27.84	-1.33	2
38.86	28.79	-2.06	1.87
38.9	29.5	-2.75	1.44
38.94	28.12	-1.46	1.52
38.98	26.99	-2.18	1.66
39.02	27.4	-1.4	1.73
39.06	25.23	2.22	1.67
39.1	25.93	2.24	2.39
39.14	23.62	-1.44	0.88
39.18	26.91	-1.54	1.27
39.22	24.9	-2.8	2.88
39.26	26.37	-2.05	2
39.3	25.4	-1.87	0.82
39.34	26.85	-0.52	1.9
39.38	25.69	2.27	2.92
39.42	26.14	1.69	0.31
39.46	24.05	2.83	-0.58
39.5	22.12	1.82	0.51
39.54	23.24	1.58	2.19
39.58	22.04	2.65	2.45
39.62	23.19	2.19	3.51
39.66	21.62	2.04	3.66
39.7	24.71	3.14	3.45
39.74	26.55	0.23	0.49
39.78	28.18	0.92	-1.56
39.82	26.72	1.64	0.2
39.86	26.44	3.08	0.42
39.9	26.39	-0.95	-0.61
39.94	23.36	-1.77	0.62
39.98	21.25	-1.71	3.09
40.02	22.64	-4.4	2.76
40.06	21.94	-1.43	-0.27
40.1	22.41	-2.25	2.04
40.14	23.71	-2.23	4.37
40.18	23.2	0.05	3.44
40.22	24.17	3.42	0.97
40.26	22.6	4.64	1.27
40.3	23.47	4.68	1.16
40.34	23.85	4.88	-0.07
40.38	25.15	4.38	0.89
40.42	25.78	5.9	1.33
40.46	23.38	2.61	2.55
40.5	21.62	3.74	3.9
40.54	20.82	3.55	4.33
40.58	20.98	2.6	4.93
40.62	19.24	1.01	3.78
40.66	19.86	0.31	2.19
40.7	19.98	-0.62	1.23
40.74	20.43	-1.05	0.06
40.78	18.19	0.64	3.88
40.82	19.72	0.89	4.07
40.86	17.64	0.34	2.76
40.9	19.77	3.2	4.39
40.94	21.14	3.72	3.06
40.98	20.39	4.02	2.69
41.02	21.48	3.08	2.14
41.06	19.41	0.39	1.93
41.1	21.16	1.38	2.54
41.14	19.92	2.83	1.96
41.18	20.38	0.76	1.12
41.22	19.09	-1.3	0.75
41.26	21.08	2.16	0.5
41.3	23.79	2.39	0.25
41.34	24.88	0.95	1.85
41.38	25.35	1.9	-0.17
41.42	25.44	1.76	0.8
41.46	24.52	0.83	1.99
41.5	25.33	-0.22	2.21
41.54	23.06	-1.69	3.03
41.58	23.82	-4.93	2.35
41.62	27.97	-3.91	1.73
41.66	25.9	-4.08	2.39
41.7	26.28	-2.35	2.54
41.74	26.29	-2.57	2.23
41.78	25.81	-3.48	2.07
41.82	25.47	-5.13	1.23
41.86	28.5	-4.42	1.41
41.9	25.19	-2.62	1.16
41.94	24.95	-2.42	0.63
41.98	24.3	-1.4	1.41
42.02	23.73	-0.9	1.65
42.06	24	-1.51	2.57
42.1	23.68	0.98	1.9
42.14	25.21	0	3.29
42.18	23.96	0	3.52
42.22	26.59	2.37	-0.08
42.26	22.87	5.18	-1.02
42.3	25.88	1.89	1.55
42.34	27.43	2.89	1.5
42.38	28.73	3.55	1.35
42.42	27.97	-0.78	-0.27
42.46	29.22	-0.67	2
42.5	32.55	-0.52	-0.04
42.54	30.05	0.95	-0.04
42.58	30.12	2.23	-1.06
42.62	28.45	-0.77	1.41
42.66	27.47	0.87	1.37
42.7	26.52	2.13	4.38
42.74	30.15	3.21	3.12
42.78	30.65	1.73	0.84
42.82	31.91	-0.19	-0.26
42.86	31.96	-2.15	-1.76
42.9	31.93	0.02	0.14
42.94	29.86	0.13	-0.47
42.98	29.99	1.65	-0.03
43.02	28.29	1.72	1.4
43.06	25.03	0.42	3.56
43.1	24.43	-1.54	1.28
43.14	23.07	-1.82	1.84
43.18	29.27	-1.61	0.6
43.22	28.72	-0.47	1.94
43.26	29.37	-0.46	1.59
43.3	28.62	-0.98	0.6
43.34	28.27	-1.44	1.55
43.38	27.99	-1.22	0.08
43.42	28.76	-0.75	0.93
43.46	29.8	-0.85	-0.78
43.5	30.05	-0.18	-0.21
43.54	29.3	-0.38	-0.64
43.58	28.62	-0.24	-0.06
43.62	28.38	1.27	-1.49
43.66	26.59	1.35	-1.39
43.7	27.24	1.06	0.17
43.74	24.89	1.96	0.11
43.78	26.54	1.06	0.23
43.82	27.77	1.74	1.32
43.86	30.69	2.57	-0.73
43.9	27.04	4.23	-1.21
43.94	28.18	5.89	0.8
43.98	28.57	2.3	0.61
44.02	29.98	2.93	-0.61
44.06	29.04	3.09	-0.46
44.1	27.84	1.79	0.49
44.14	28.66	1.18	0.32
44.18	28.35	0.06	1.02
44.22	30.12	-0.7	-0.45
44.26	28.59	-0.03	0.28
44.3	30.37	1.73	0.64
44.34	28.53	1.9	0.57
44.38	27.93	0.89	0.85
44.42	27.68	2.29	1.5
44.46	28.59	1	0.57
44.5	27.93	0.77	1.43
44.54	26.36	1.64	1.3
44.58	28.04	3.53	1.38
44.62	27.63	3.54	-0.03
44.66	26.45	3.72	0.13
44.7	25.48	2.66	0.39
44.74	23.97	3.41	1.22
44.78	22.71	3.58	1.96
44.82	23.34	2.45	2.27
44.86	23.07	3	2.45
44.9	23.88	1.15	2.1
44.94	26.11	2.1	3.09
44.98	27	0.11	1.43
45.02	27.17	-0.99	-0.57
45.06	25.12	-0.27	1.72
45.1	24.52	1.04	1.79
45.14	26.16	3.4	2.8
45.18	27.55	1.73	2.48
45.22	27.76	0.56	-0.28
45.26	29.01	2.07	2.05
45.3	28.7	2.2	0.8
45.34	27.96	2.13	1.67
45.38	27.26	1.24	-0.32
45.42	26.54	0.2	-0.87
45.46	25.92	1.47	-0.32
45.5	26.77	1.99	-0.82
45.54	26.37	1.38	0.1
45.58	25.98	0.73	2.57
45.62	25.11	0.66	3.56
45.66	24.58	0.77	3.63
45.7	25	0.97	2.19
45.74	25.73	0.2	1.93
45.78	21.85	-0.57	2.27
45.82	22.88	0.26	4.77
45.86	22.32	0.17	3.43
45.9	23.59	-0.38	2.27
45.94	25.35	1.52	0.48
45.98	28.11	0.5	1.54
46.02	28.08	-0.17	1.06
46.06	29.19	-1	0.23
46.1	30.84	-0.03	1.12
46.14	31.33	1.57	0.38
46.18	28.92	0.91	-1.11
46.22	26.32	2.36	-1.09
46.26	26.48	1.65	-1.02
46.3	27.13	2.51	-1.24
46.34	25.16	3.21	0.81
46.38	25.98	2.06	0.63
46.42	25.23	1.94	-0.03
46.46	25.67	1.24	-0.12
46.5	25.44	3.46	-0.89
46.54	24.65	3.8	1.48
46.58	22.15	4.79	3.72
46.62	24.19	4.41	2.25
46.66	23.85	2.06	0.18
46.7	23.26	-0.42	1.79
46.74	22.4	1.46	2.68
46.78	24.36	3.66	2.71
46.82	25.26	1.27	-0.09
46.86	24.2	0.95	0.23
46.9	24.58	-0.29	-0.26
46.94	22.13	-0.61	0.38
46.98	23.971	1.5775	1.4507
47.02	22.92	2.96	5.07
47.06	24.52	2.19	3.35
47.1	23.71	1.44	2.39
47.14	25.5	0.25	-0.76
47.18	24.931	3.1884	0.88418
47.22	25.116	3.4686	0.78725
47.26	26.7	4.81	0.21
47.3	24.78	6.1	-2.06
47.34	25.46	4.54	2.32
47.38	24.37	4.07	-0.11
47.42	25.87	2.97	0.62
47.46	26.17	4.47	0.61
47.5	25.21	4.38	1.51
47.54	26.07	1.94	1.4
47.58	26.08	-0.15	0.86
47.62	25.34	1.74	1.3
47.66	25.37	0.69	1.99
47.7	23.73	-1.49	1.61
47.74	23.22	-2.63	0.88
47.78	21.72	-2.1	-0.09
47.82	19.87	-2.08	0.21
47.86	24.238	-0.90023	1.317
47.9	24.568	-0.778	1.2789
47.94	24.935	-0.6126	1.2249
47.98	25.329	-0.41693	1.1555
48.02	25.738	-0.20389	1.0713
48.06	23.95	1.91	3.8
48.1	27.08	0.4	1.47
48.14	26.22	-0.92	-0.9
48.18	26.36	-0.36	0.43
48.22	28.33	-1.19	1.24
48.26	29.84	3.29	0.08
48.3	29.34	1.89	0.2
48.34	30.14	0.69	-0.24
48.38	29.51	0.22	-0.96
48.42	28.7	1.02	-1.28
48.46	26.96	-1.09	-1.1
48.5	25.6	-1.8	0.31
48.54	25.74	-1.8	0.58
48.58	27.33	0.56	1.79
48.62	27.33	1.85	1.57
48.66	25.35	0.05	1.76
48.7	25.46	1.08	1.78
48.74	27.45	2	0.19
48.78	29	-0.02	-1.17
48.82	25.84	-0.26	0.33
48.86	28.65	2.29	-1.07
48.9	28.99	1.37	-1.91
48.94	28.85	0.81	-2.35
48.98	25.06	0.69	-0.86
49.02	26.59	0.84	0.51
49.06	27.35	3.13	0.46
49.1	30.3	2.22	1.18
49.14	30.4	3.2	0.54
49.18	28.47	-0.4	-0.34
49.22	29.14	3.9	0
49.26	28.08	1.47	0.31
49.3	27.72	-1.7	0.23
49.34	27.74	-0.58	-0.55
49.38	28.06	-2.13	-0.89
49.42	28.3	-2.33	-1.1
49.46	27.17	-2.45	-1.54
49.5	27.17	-1.22	0.74
49.54	25.33	-1.8	4.02
49.58	24.48	-0.39	3.43
49.62	23.16	0.89	3.72
49.66	23.24	1.75	2.41
49.7	24.82	1.13	0.51
49.74	23.7	1.05	1.14
49.78	22.82	1.28	0.17
49.82	25.58	-0.26	-0.09
49.86	24.1	-0.18	-0.32
49.9	25.24	1.13	1.88
49.94	24.53	-0.07	2.69
49.98	26.12	-2.21	2.18
50.02	27.15	-2.72	1.14
50.06	30.24	-1.54	-0.26
50.1	30.1	2.14	-1.43
50.14	29.15	0.41	0.86
50.18	29.56	-1.85	1.27
50.22	29.51	-0.82	0.47
50.26	32.47	-0.05	-0.11
50.3	30.77	1.41	-0.8
50.34	31.85	1.35	0.12
50.38	30.3	0.25	-0.25
50.42	30.89	0.7	-0.76
50.46	28.01	0.02	0.56
50.5	28.07	1.5	0.8
50.54	28.28	-0.29	1.36
50.58	26.91	3.01	0.73
50.62	27.46	-0.9	0.78
50.66	29.39	0.16	0.65
50.7	29.11	2.24	2.44
50.74	27.59	0.75	2.02
50.78	27.79	-0.12	-0.34
50.82	26.49	-0.35	1.42
50.86	27.79	2.12	0.99
50.9	25.8	0.8	1.84
50.94	26.73	0.25	3.32
50.98	27.67	-0.02	1.51
51.02	28.95	0.91	-0.18
51.06	30.67	-2.66	0.17
51.1	30.13	-0.95	0.75
51.14	27.47	1.11	3.23
51.18	29.47	1.66	0.86
51.22	30.56	0.62	-0.66
51.26	30.74	-0.75	-1
51.3	31.05	-0.73	-1
51.34	29.35	-0.03	-0.58
51.38	30.38	2.3	0.25
51.42	27.99	1.56	0.85
51.46	29.71	-0.31	1.55
51.5	29.39	0.56	1.41
51.54	28.41	2.24	2.95
51.58	29.21	0.22	-0.41
51.62	29.07	1.14	-2.75
51.66	28.65	0	-1.24
51.7	28.07	-0.93	1.46
51.74	29.42	-0.74	-0.35
51.78	27.34	-1.07	-0.84
51.82	29.37	1.78	-0.69
51.86	26.58	-0.97	3.08
51.9	30.94	0.17	0.38
51.94	26.83	1.07	-0.01
51.98	26.65	2.92	-0.8
52.02	25.31	3.36	-0.8
52.06	26.45	2.37	0.14
52.1	25.96	1.55	0.71
52.14	25.34	1.82	1.58
52.18	25.7	2.1	0.95
52.22	25.8	2.01	0.72
52.26	25.84	1.59	-0.19
52.3	24.17	0.37	0.55
52.34	26.05	1.42	2.59
52.38	24.97	1.33	0.6
52.42	26.42	0.57	2.31
52.46	24.78	-0.09	1.35
52.5	25.63	1.67	0.88
52.54	24.5	2.09	1.47
52.58	26.22	-0.08	1.38
52.62	26.48	0.5	1.02
52.66	25.68	-0.92	0.86
52.7	24.31	-0.7	1.97
52.74	24.39	-0.79	0.87
52.78	23.08	1.35	2.64
52.82	22.23	2.02	2.92
52.86	23.57	0.56	3.15
52.9	23.54	-0.09	2.86
52.94	25.5	1.19	1.79
52.98	23.87	3.14	0.71
53.02	25.2	0.22	1.93
53.06	25.87	-0.52	3.7
53.1	27.05	-1.99	2.16
53.14	25.47	2.29	1.48
53.18	27.32	2.41	0.03
53.22	25.42	2.94	-1.39
53.26	22.98	4.84	-0.75
53.3	25.35	3.04	-1.01
53.34	23.47	3.26	-1.62
53.38	23.61	1.94	-1.63
53.42	22.58	4.36	1.47
53.46	23.97	3.09	0.61
53.5	24.44	3.75	0.05
53.54	24.36	3.14	0.63
53.58	23.4	-0.16	0.43
53.62	24.47	1.47	1.24
53.66	23.73	1.98	2.78
53.7	22.12	-0.65	3.98
53.74	22.71	-1.33	2.54
53.78	22.06	-0.65	2.65
53.82	21.93	0.11	3.63
53.86	20.99	2.19	4.27
53.9	23.55	3.14	3.39
53.94	25.63	2.57	2.28
53.98	28.73	2.22	-0.95
54.02	29.98	1.41	-0.99
54.06	29.45	2.9	0.57
54.1	28.36	0.84	3.61
54.14	28.54	1.58	1.07
54.18	30.54	1.54	0.19
54.22	28.97	1.98	-1.61
54.26	28.98	0.51	-1.57
54.3	26.99	0.05	-1.33
54.34	28.38	-0.73	-0.09
54.38	27.69	-0.66	-0.26
54.42	27.4	-0.48	0.6
54.46	26.89	-0.61	0.59
54.5	28.03	-1.74	0.75
54.54	29.05	-2.38	0.36
54.58	27.89	-1.15	0.19
54.62	27.27	-2.18	1.35
54.66	26.04	-1.33	1.48
54.7	29.34	-5.02	2.02
54.74	28.25	-3.59	0.97
54.78	27.95	-2.01	1.49
54.82	28.18	-0.67	-0.36
54.86	29.67	-0.21	0.92
54.9	28	-0.48	0.56
54.94	26.47	-1.88	1.78
54.98	26.43	-1.88	2.62
55.02	25.27	-2.79	3.55
55.06	24.17	-0.17	3.95
55.1	24.11	-1.5	5.05
55.14	24.43	-1.4	4.49
55.18	24.51	-2.7	3.55
55.22	29.31	0.17	0.17
55.26	30.15	-0.61	0.6
55.3	30.78	-1.91	0.98
55.34	26.02	-0.73	1.35
55.38	27.03	0.86	2.52
55.42	28.35	0.52	1.02
55.46	30.75	-1.29	-0.06
55.5	32.09	-0.41	1.99
55.54	31.99	-1.53	0.57
55.58	32.43	-2.34	0.23
55.62	29.89	-1.97	0.04
55.66	30.67	-0.88	0.29
55.7	28.91	-0.9	0.49
55.74	28.32	1.22	0.2
55.78	28.23	-1.02	1.56
55.82	27.79	-0.5	0.92
55.86	26.06	-0.35	1.28
55.9	27.25	2.68	1.7
55.94	28.24	1.09	0.91
55.98	27.62	-0.06	0.11
56.02	26.49	-1.32	0.43
56.06	27.84	2.59	-0.41
56.1	28.76	1.95	-0.99
56.14	29.02	1.92	0.8
56.18	28.77	1.57	0.47
56.22	27.59	2.49	-0.42
56.26	29.58	0.6	-0.5
56.3	28.26	1.4	1.93
56.34	27.52	1.21	2.09
56.38	27.43	0.02	0.92
56.42	29.81	-1.49	1.22
56.46	28.82	-0.22	1.41
56.5	27.9	-0.64	2.48
56.54	28.01	-2.95	1.24
56.58	30.19	-1.83	2.07
56.62	29.58	-1.77	1.65
56.66	29.08	0.77	-0.41
56.7	29.41	2.54	0.9
56.74	29.53	2.2	-2.06
56.78	28.87	1.25	-0.52
56.82	28.5	1.6	1.04
56.86	29.27	1.45	-0.6
56.9	26.67	1.06	-1.28
56.94	29.33	1.01	-0.34
56.98	27.37	0.86	0.07
57.02	28.36	1.27	0.02
57.06	27.39	0.04	-0.78
57.1	24.86	-3.37	-0.49
57.14	24.55	-2.03	2.9
57.18	26.33	1.06	1.05
57.22	25.326	0.37783	1.0538
57.26	24.99	4.44	2.66
57.3	25.35	0.99	1.12
57.34	24.57	1.01	-0.2
57.38	23.57	1.73	2.99
57.42	23.97	-0.15	0.54
57.46	24.08	0.08	1.56
57.5	25.89	2.21	1.7
57.54	26.8	3.26	3.04
57.58	27.28	1.99	4.07
57.62	27.63	2.78	4.48
57.66	27.51	3.12	2.94
57.7	25.87	3.55	2.19
57.74	28.33	0.62	3.4
57.78	25.99	-0.84	2.05
57.82	25.06	1.82	-1.39
57.86	22.84	1.61	-1.01
57.9	23.16	0.65	0.69
57.94	24.31	-1.88	-1.3
57.98	23.63	-2.78	-2.08
58.02	20.76	-1.81	0.8
58.06	21.42	0.14	1.58
58.1	23.71	0.93	1.91
58.14	26.56	1.38	0.72
58.18	26.82	-1.51	0.77
58.22	25.1	-1.05	0.75
58.26	26.06	-0.41	0.72
58.3	25.96	-0.57	0.76
58.34	26.62	-1.08	1.24
58.38	26.8	1.09	1.62
58.42	26.24	0.36	-0.26
58.46	24.72	0.3	1.15
58.5	27.42	-0.83	1.56
58.54	26.8	-0.76	-1.02
58.58	25.1	-1.63	-0.18
58.62	23.63	-3.04	1.11
58.66	25.04	-0.26	0.56
58.7	26.29	0.9	-0.28
58.74	27.09	-1.14	0.35
58.78	27.42	1.24	-0.55
58.82	25.52	2.69	0.5
58.86	25.06	1.38	0.6
58.9	23.73	1.74	0.23
58.94	22.85	1.71	1.72
58.98	21.81	2.4	2.34
59.02	23.21	-0.09	0.28
59.06	23.16	0.12	0.86
59.1	23.27	1.79	0.65
59.14	23.32	3.03	1.48
59.18	23.62	3.11	0.88
59.22	22.62	1.49	1.4
59.26	22.38	1.15	1.72
59.3	19.66	-0.5	1.28
59.34	21.94	-0.3	1.99
59.38	23.6	-0.53	0.82
59.42	22.99	-0.63	1.15
59.46	23.8	1.06	0.49
59.5	23.36	0.33	1.18
59.54	23.18	0.5	2.95
59.58	20.41	-1.54	3.12
59.62	20.91	-1.23	2.98
59.66	19.77	-0.9	3.4
59.7	22.58	1.66	1.3
59.74	20.78	2.05	0.83
59.78	18.85	1.19	1.75
59.82	18.02	2.64	2.17
59.86	19.65	2.7	2.18
59.9	21.31	3.81	2.22
59.94	23.56	0.16	0.99
59.98	22.76	1.03	1.61
60.02	20.67	1.96	0.4
60.06	22.03	2.23	2.32
60.1	21.66	2.36	1.24
60.14	23.87	1.15	0.34
60.18	23.45	-0.9	0.5
60.22	29.17	0.2	-0.09
60.26	29.03	-1.46	-0.64
60.3	29.99	-0.09	-2.01
60.34	29.27	-0.97	0.45
60.38	28.94	0.12	0.36
60.42	29.1	1.93	-1.18
60.46	28.68	-0.35	-0.64
60.5	26.44	-1.05	2.32
60.54	25.43	-0.85	4.01
60.58	25.58	5.74	2.95
60.62	23.79	2.17	2.46
60.66	24.18	2.56	2.43
60.7	24.86	0.97	2.25
60.74	26.33	2.62	1.34
60.78	25.72	3.03	0.6
60.82	26.55	1.89	-0.34
60.86	25.41	1.87	-0.06
60.9	26.07	2.01	0.49
60.94	25.78	0.71	-0.89
60.98	27.06	2.2	-1.48
61.02	27.04	0.07	-0.72
61.06	26.1	0.02	1.44
61.1	25.09	-3.1	2.19
61.14	24.31	-1.66	1.18
61.18	26.67	-0.86	0.48
61.22	25.61	-0.93	0.83
61.26	28.11	-0.86	0.69
61.3	25.53	-0.11	1.24
61.34	25.7	1.27	-0.46
61.38	25.18	2.58	0.06
61.42	23.47	3.29	1.37
61.46	22.73	-0.22	1.63
61.5	21.66	2.35	2.8
61.54	22.17	2.71	1.77
61.58	22.66	0.6	3.05
61.62	24.63	-1.93	3.82
61.66	23.96	-3.13	1.93
61.7	25.29	-0.78	2.09
61.74	25.15	0.73	2.81
61.78	26.36	0.6	0.66
61.82	26.9	2.23	0.01
61.86	26.37	1.99	0.89
61.9	26.64	1.18	-0.67
61.94	23.16	-2.79	-0.55
61.98	27.41	-0.27	1.54
62.02	24.08	-0.38	1.73
62.06	25.99	-3.08	2.8
62.1	27.75	-2.7	0.26
62.14	27.69	-3.27	0.77
62.18	27.45	-1.81	2.3
62.22	28.01	0.9	0.79
62.26	27.13	1.41	-0.29
62.3	28.35	1.17	-0.12
62.34	27.29	1.92	0.33
62.38	27.34	3.77	0.6
62.42	26.02	0.54	1.08
62.46	27.12	0.21	0.85
62.5	27.25	-0.5	0.1
62.54	25.27	-1.07	1.41
62.58	25.33	1.59	0.98
62.62	22.26	-0.47	0.98
62.66	23.38	-0.6	2.44
62.7	20.08	-0.12	3.72
62.74	22.29	-2.51	3.74
62.78	24.45	0.72	1.26
62.82	25.06	0.54	1.41
62.86	24.02	0.13	1.87
62.9	24.25	1.24	1.15
62.94	26.97	2.09	2.15
62.98	27.16	1.1	0.95
63.02	28.11	3.2	0.98
63.06	27.9	1.32	-1.41
63.1	26.82	0.98	1.29
63.14	27.71	3.32	1.85
63.18	26.79	3.12	1.25
63.22	25.89	0.39	1.61
63.26	29.99	-0.83	0.17
63.3	30.56	-0.98	-0.41
63.34	32.62	-0.93	-0.47
63.38	31.73	0.38	0.86
63.42	30.25	1.47	1.34
63.46	31.99	-1.94	-0.35
63.5	32.25	-1.36	-0.28
63.54	31.7	-0.89	0.28
63.58	30.63	-0.83	1.27
63.62	31.61	0.02	0.15
63.66	28.95	1.58	-0.02
63.7	30.23	2.16	-0.75
63.74	28.79	1.88	-0.35
63.78	28.54	3.28	-0.93
63.82	28.38	3.81	-0.1
63.86	26.83	1.98	0.6
63.9	28.5	2.11	0.12
63.94	28.84	-0.76	-1.22
63.98	28.07	-1	-2.34
64.02	26.39	-1.19	-0.49
64.06	30.78	-3.41	0.05
64.1	30.84	-3.8	0.72
64.14	30.88	-1.51	-0.96
64.18	28.62	-0.06	0.38
64.22	30.02	0.48	0.08
64.26	29.63	2.61	-2.81
64.3	29.08	1.9	-1.28
64.34	27.56	1.54	-1.04
64.38	25.49	2.56	-0.65
64.42	26.87	1.55	0.07
64.46	24.69	2.95	0.97
64.5	24.25	2.25	1.99
64.54	26.54	1.45	1.63
64.58	26.36	3.11	1.21
64.62	27.92	2.29	1.87
64.66	27.47	1.64	2.34
64.7	28.78	1.61	0.76
64.74	29.26	1.27	0.4
64.78	28.7	1.4	0.05
64.82	28.51	0.81	1.58
64.86	30.7	-1.11	0.98
64.9	30.67	0.49	-0.42
64.94	29.83	2.15	-0.41
64.98	28.09	4.12	-0.03
65.02	24.52	2.36	1.84
65.06	28.49	-0.04	1.21
65.1	29.02	-0.78	1.61
65.14	29.39	-0.13	1.67
65.18	28.44	-1.07	1.7
65.22	28.82	0.94	0.98
65.26	28.89	-0.13	0.84
65.3	27.34	-1.6	0.45
65.34	28.04	-0.98	0.88
65.38	27.62	-1.3	1.72
65.42	27.36	-1.91	1.44
65.46	28.03	-1.09	1.73
65.5	26.41	-1.96	1.29
65.54	27.81	-3.05	0.05
65.58	27.32	0.66	1.5
65.62	27.08	1.26	2.13
65.66	24.23	-2.83	3.45
65.7	24.84	-2.11	2.44
65.74	26.22	0.49	2.05
65.78	26.66	-0.26	1.84
65.82	27.32	0.79	1.63
65.86	24.54	-2.95	3.4
65.9	24.12	-2.06	4.44
65.94	25.33	0.06	1.09
65.98	26.22	-0.62	-0.61
66.02	27.38	1.18	-0.01
66.06	26.56	1.51	2.63
66.1	25.74	0.53	3.09
66.14	28.46	-1.85	-0.85
66.18	24	1.03	-0.45
66.22	22.21	0.43	2.8
66.26	20.9	0.36	3.08
66.3	21.6	3.08	4.19
66.34	23.4	3.17	3.2
66.38	23.43	2.25	1.96
66.42	22.59	0	2.02
66.46	21.97	0.86	3.24
66.5	21.22	1.08	3.67
66.54	25.61	2.89	1.64
66.58	26.16	4.77	1.37
66.62	24.46	1.12	2.01
66.66	25.61	0.63	2.08
66.7	25.98	-0.64	0.69
66.74	26.83	-0.04	0.49
66.78	27.82	0.19	0.95
66.82	26.88	-1.62	1.26
66.86	25.23	-1.86	0.63
66.9	24.86	-2.26	0.54
66.94	21.71	-3.61	1.75
66.98	24.69	-4.05	3.26
67.02	24.99	-2.2	1.4
67.06	24.12	-1.25	1.35
67.1	24.78	0.53	0.69
67.14	22.43	0.71	0.03
67.18	24.77	0.88	-0.05
67.22	25.04	-0.85	0.52
67.26	26.73	-0.17	1.62
67.3	27.02	-2.85	1.67
67.34	25.53	0.94	-0.7
67.38	24.34	-0.15	0.82
67.42	23.92	-2.81	0.3
67.46	22.81	-1.15	0.69
67.5	23.16	-0.84	2.71
67.54	24.06	0.96	2.79
67.58	21.89	2.36	3.24
67.62	23.16	2.46	2.06
67.66	21.95	2.02	1.61
67.7	20.33	1.97	2.63
67.74	23.3	5.87	2.31
67.78	25.73	5.9	2.97
67.82	23.65	3.86	5.18
67.86	24.67	5.04	5.05
67.9	25.65	3.89	4.94
67.94	24.55	3.21	5.16
67.98	24.92	3.95	4.95
68.02	23.04	0.69	1.55
68.06	26.23	0.18	2.58
68.1	24.84	-1.16	-0.77
68.14	25.18	-1.4	-0.41
68.18	24.27	-0.6	0.27
68.22	25.18	-0.9	-1.15
68.26	25.87	0.04	-2.8
68.3	24.79	0.22	-1.04
68.34	23.5	1.18	2.1
68.38	25.49	2.74	0.57
68.42	26.13	0.69	0.86
68.46	25.45	1.84	-0.7
68.5	26.48	0.9	0.49
68.54	25.92	-1.82	0.45
68.58	27.17	-1.04	-0.13
68.62	26.04	-1.67	-0.35
68.66	24.76	-1.41	2.07
68.7	24.19	-1.66	4.24
68.74	25.69	-1.73	2.16
68.78	25.27	-1.44	0.22
68.82	26.81	-1.56	0.8
68.86	24.47	-0.7	3.07
68.9	25.64	-2.51	4.73
68.94	23.75	-2.49	3.49
68.98	21.883	0.056837	2.8065
69.02	21.795	0.12878	2.7918
69.06	21.772	0.18833	2.7493
69.1	21.811	0.23618	2.6821
69.14	21.909	0.273	2.5934
69.18	21.94	4.44	0.3
69.22	18.85	3.47	2.86
69.26	20.58	2.2	-0.61
69.3	19.08	3.09	0.9
69.34	21.07	0.37	2.59
69.38	20.43	2.26	2.84
69.42	20.5	0.08	3.83
69.46	20.65	-0.35	4.08
69.5	23.22	-0.87	3.21
69.54	23.6	-1.59	1.46
69.58	26.025	0.14344	1.1102
69.62	30.96	-0.86	0.59
69.66	32.57	-1.51	0.43
69.7	33.32	-1.17	-0.12
69.74	31.53	-0.47	0.19
69.78	32.18	-0.48	0.5
69.82	30.74	-0.84	-0.93
69.86	32.81	-2.41	-0.37
69.9	28.74	0.28	0.44
69.94	29.47	1.57	2.3
69.98	31.89	-0.21	2.85
70.02	31.49	-0.14	2.16
70.06	31.42	0.95	1.83
70.1	31.14	2.67	1.18
70.14	31	3.75	1.21
70.18	29.1	2.04	-1.43
70.22	29.71	5.17	-1.44
70.26	29.89	6.82	0.08
70.3	32.36	4.54	0.46
70.34	26.91	2.22	1.91
70.38	26.51	0.69	3.19
70.42	26.8	1.96	1.56
70.46	30.66	4.21	0.05
70.5	30.51	2.84	0.88
70.54	30.28	2.34	1.35
70.58	30.31	-0.64	0.62
70.62	29.9	-2.31	-0.33
70.66	31.86	0.51	-0.32
70.7	30.67	-0.16	-0.74
70.74	31.33	1.41	1.18
70.78	29.07	1.38	0.06
70.82	30.61	1.75	-0.11
70.86	28.17	2.31	0.84
70.9	29.01	1.05	1.15
70.94	28.02	1.05	1.91
70.98	25.23	-0.46	0.88
71.02	25.44	3.12	2.32
71.06	27.33	-0.09	2.14
71.1	24.62	0.02	3.06
71.14	25.57	1.18	2.83
71.18	27.33	-0.2	0.37
71.22	30.8	-1.12	0.47
71.26	31.04	0.49	1.08
71.3	30.84	-0.34	0.82
71.34	33.44	-0.91	0.22
71.38	31.9	-0.75	0.64
71.42	32.53	0.26	0.75
71.46	31.91	-1.02	-1.04
71.5	32.94	0.96	-1.23
71.54	33.65	-0.74	-0.72
71.58	33.32	-1.45	-0.5
71.62	33.32	-2.89	-0.5
71.66	30.9	-2.44	-0.54
71.7	31.01	-2.08	0.01
71.74	28.83	-2.86	0.54
71.78	28.96	-2.49	0.69
71.82	28.59	1.39	0.72
71.86	27.49	1.37	0.31
71.9	26.62	0.84	0.63
71.94	25.99	1.17	0.72
71.98	23.19	1.82	1.17
72.02	23.98	2.45	1.2
72.06	24.91	3.98	2.07
72.1	23.56	4.36	2.58
72.14	23.35	1.51	1.6
72.18	25.64	0.15	3.78
72.22	26.79	-0.41	1.63
72.26	28.23	-0.12	2.05
72.3	27.85	0.6	-0.89
72.34	30.61	-1.21	0.83
72.38	32.57	0.54	0.46
72.42	27.96	-0.67	0.27
72.46	28.82	-1.71	2.19
72.5	26.39	-1.55	4.62
72.54	24.24	-1.31	2.39
72.58	26.25	-0.47	3.09
72.62	30.32	-1.17	1.65
72.66	30.2	1.32	2.04
72.7	28.72	0.89	0.88
72.74	30.73	-0.37	1.55
72.78	30.2	1.25	1.59
72.82	28.73	1.14	2.84
72.86	30.2	-0.42	1.87
72.9	30.26	0.28	0.92
72.94	30.49	1.18	0.33
72.98	28.48	-0.48	1.04
73.02	28.54	0.82	1.31
73.06	27.85	0.17	0.66
73.1	27.05	0.02	0.75
73.14	28.03	0.2	-0.01
73.18	28.15	1.09	2.25
73.22	27.42	-1.77	1.73
73.26	27.59	0.14	0.11
73.3	26.58	0.62	0.13
73.34	23.33	-1.74	1.45
73.38	25.9	-2.35	2.47
73.42	26.4	-1.23	1.87
73.46	25.38	-3.4	0.44
73.5	24.98	-2.4	1.65
73.54	24.5	-2.03	1.87
73.58	24.07	-0.96	2.91
73.62	22.75	1.94	2.83
73.66	23.52	2.41	4.04
73.7	25.35	3.59	1.25
73.74	24.87	6.18	0.83
73.78	25.99	2.59	-0.55
73.82	25.79	2.13	-1.19
73.86	27.06	3.23	1.31
73.9	27.71	1.1	2.88
73.94	29.29	1.92	2.16
73.98	27.66	0.43	1.94
74.02	28.23	0.69	1.24
74.06	29.3	-1.03	0.08
74.1	29.7	1	0.58
74.14	27.92	3.3	1.87
74.18	26.32	4.69	1.73
74.22	26.37	5.95	0.22
74.26	27.95	1.49	1.11
74.3	27.73	1.99	-0.68
74.34	26.01	3.96	0.69
74.38	26.8	2.97	-0.78
74.42	26.1	1.57	-0.55
74.46	24.51	1.94	1.96
74.5	24.57	3.6	2.97
74.54	21.31	-0.1	2.82
74.58	23.27	0.69	3.75
74.62	25.12	1.22	2.38
74.66	24.38	0.63	1.39
74.7	26.91	0.08	-1.19
74.74	23.96	-0.84459	2.2023
74.78	23.786	-0.94991	2.2205
74.82	28.29	-2.79	1.33
74.86	24.08	-3.7	2.51
74.9	25.47	-3.14	0.75
74.94	25.42	-2.51	1.55
74.98	22.76	-2.32	3.7
75.02	21.94	-3.47	2.65
75.06	22.43	-2.86	3.1
75.1	20.49	0.41	3.86
75.14	18.59	1.48	0.91
75.18	21.83	2.68	1.21
75.22	23.99	1.48	2.99
75.26	23.503	-0.61126	1.3077
75.3	23.66	-0.54679	1.1914
75.34	23.21	-3.94	0.16
75.38	24.46	-0.6	1.15
75.42	26.57	1	0.16
75.46	25.11	-0.38	-1.89
75.5	25	2.1	-0.24
75.54	27.58	-1.17	2.38
75.58	27.86	-3.01	-0.36
75.62	24.78	-0.32	0.38
75.66	24.49	2.03	2.01
75.7	26.65	0.5	0.81
75.74	28.9	-3.51	0.14
75.78	27.72	-2.4	0.46
75.82	28.33	-2.4	1.9
75.86	27.1	-0.26	2.5
75.9	27.22	1.64	1.54
75.94	28.51	-0.93	-0.12
75.98	30.35	2.12	0.4
76.02	30.78	-0.12	0.04
76.06	30.47	-3.2	0.43
76.1	31.61	-2.63	0.05
76.14	28.8	-2.26	-0.23
76.18	29.02	-1.09	-0.96
76.22	28.88	-1.44	0.54
76.26	26.82	-2.03	-0.04
76.3	25.1	-3.09	0.38
76.34	26.18	-0.33	4.15
76.38	24.73	0.92	2.24
76.42	23.75	0.11	1.67
76.46	24.77	-1.51	2.25
76.5	25.7	-1.62	1.01
76.54	25	-3.94	2.51
76.58	25.96	0.31	1.6
76.62	25.37	-0.18	2.84
76.66	24.57	-3.5	2.5
76.7	23.47	-1.97	1.81
76.74	20.61	-1.27	2.59
76.78	21.11	-1.88	3.03
76.82	20.48	-3.21	4.25
76.86	25.81	-1.16	1.06
76.9	21.77	1.25	3
76.94	22.52	-0.58	2.19
76.98	21.88	0.02	2.42
77.02	25.87	-0.84	-0.13
77.06	25.16	1.4	-2.02
77.1	23.65	2.05	0.11
77.14	24.89	1.95	0.5
77.18	25.41	1.81	-1.39
77.22	24.08	2.19	-1.02
77.26	26.31	4.51	-1.3
77.3	28.2	4.08	-0.51
77.34	30.44	0.11	-0.12
77.38	28.88	1.58	-2.59
77.42	25.48	-0.47	1.08
77.46	27.6	3.38	-0.15
77.5	26.04	1.64	-1.32
77.54	26.448	2.3422	1.0989
77.58	21.29	0.51	4.95
77.62	21.83	5.15	2.85
77.66	24.3	3.8	2.51
77.7	26.25	2.83	1.15
77.74	29.56	1.76	2.23
77.78	28.2	1.07	2.83
77.82	29.28	0.53	2.24
77.86	30.12	-0.83	0.95
77.9	26.89	-1.65	0.51
77.94	27.95	-3.06	0
77.98	27.26	-1.43	1.82
78.02	27.32	-0.26	1.69
78.06	26.24	0.21	1.46
78.1	25.39	2.03	1.45
78.14	26.8	0.22	1.12
78.18	26.68	0.43	1.15
78.22	25.47	0.06	0.51
78.26	25.13	1.2	1.53
78.3	23.18	0.7	0.1
78.34	23.35	1.52	0.99
78.38	21.62	0.35	1.34
78.42	22.8	0.9	2
78.46	24.95	-1.16	2.58
78.5	23.4	-0.52	3.87
78.54	21.94	0.25	3.38
78.58	21.63	1.13	2.77
78.62	21.71	0.58	2.98
78.66	20.81	-0.83	0.66
78.7	19.97	1.53	2.4
78.74	22.08	0.47	2.41
78.78	21.98	3.03	0.49
78.82	20.71	3.31	1.61
78.86	21.71	0.98	2.62
78.9	22.6	0.24	0.71
78.94	24.03	2.33	0.4
78.98	20.23	1.81	1.5
79.02	21.71	1.67	3.02
79.06	20.85	-0.44	2.86
79.1	24.45	2.1164	0.76573
79.14	25.117	2.2267	0.4728
79.18	29.62	1.69	0.84
79.22	26.432	2.4142	-0.10697
79.26	27.051	2.4876	-0.37824
79.3	27.623	2.5447	-0.62674
79.34	27.92	5.31	-0.07
79.38	28.27	2.19	-1.03
79.42	28.89	3.23	-2.24
79.46	29.02	2.13	-2.34
79.5	27.98	0.78	-1.99
79.54	29.02	2.57	-1.24
79.58	30.2	3.02	-0.59
79.62	29.58	2.68	-0.32
79.66	28.01	2.41	-0.12
79.7	28.05	1.49	-0.86
79.74	25.55	0.41	-0.05
79.78	25.64	1.84	1.75
79.82	24.79	1.63	0.6
79.86	23.92	1.32	1.27
79.9	25.26	-0.61	0.77
79.94	27.9	1.21	0.05
79.98	29.48	2.1	-1.16
[truncated: 1,053 more rows]
