# Supplementary material for: Mean flow and turbulence structure over exposed roots on a forested floodplain: Insights from a controlled laboratory experiment
Source: PLoS One. 2020 Feb 26;15(2):e0229306. doi: 10.1371/journal.pone.0229306 (PMC7043746; doi:10.1371/journal.pone.0229306)
Supplement: S1 File — (ZIP) [file pone.0229306.s001.zip › data_and_scripts/velocity_data/t21_007_replaced.csv]

0.02	28.13	1.93	-0.29
0.06	26.53	1.24	-0.87
0.1	26.25	0.02	-1.11
0.14	25.96	3.55	-0.1
0.18	26.172	1.6098	-0.40635
0.22	25.912	1.7523	-0.18195
0.26	25.676	1.9268	0.079883
0.3	28.44	0.05	-1.16
0.34	25.57	1.35	0.53
0.38	23.6	5.6	2.98
0.42	25.8	2.73	1.76
0.46	24.8	3.78	0.34
0.5	21.36	1.93	1.48
0.54	22.95	1.5	1.98
0.58	26.44	2.12	0.72
0.62	26.68	5.66	1.85
0.66	26.19	2.27	0.5
0.7	24.8	1.32	0.17
0.74	23.6	2.5	0.53
0.78	24.38	1.78	1.59
0.82	24.02	0.27	0.05
0.86	23.18	1.84	-0.12
0.9	22.37	3.66	1.87
0.94	22.26	1.44	1.96
0.98	22.06	1.93	3.08
1.02	22.75	2.5	2.57
1.06	23.06	-2.12	0.45
1.1	23.02	-1.82	1.32
1.14	27.62	-4.86	-0.63
1.18	25.21	-1.81	0.53
1.22	26.27	0.89	1.78
1.26	28	-2.24	2.92
1.3	27	0.81	0.17
1.34	27.2	-2.11	1.65
1.38	26.12	0.64	1.24
1.42	26.63	0.74	1.01
1.46	26.05	0.75	2.15
1.5	22.35	-0.73	2.74
1.54	24.14	1.59	2.77
1.58	22.58	-1.58	2.38
1.62	25.49	-3.16	1.28
1.66	25.56	-1.5	1.37
1.7	27.21	0.53	0.63
1.74	26.97	-0.35	0.46
1.78	27.17	-0.41	0.31
1.82	24.25	-1.2	0.91
1.86	23.37	-0.15	1.49
1.9	21.63	1.46	2.43
1.94	24.32	0.81	-0.21
1.98	25.28	-0.52	-0.52
2.02	23.42	1.29	2.08
2.06	26.444	0.4579	0.28584
2.1	30.85	-0.06	-0.86
2.14	29.31	0.83	-0.21
2.18	28.22	1.18	-0.2
2.22	28.31	0.43	0.15
2.26	26.49	-2.86	0.34
2.3	26.09	-1.35	0.95
2.34	25.42	3.75	1.46
2.38	26.42	2.65	1.94
2.42	25.08	1.26	0.69
2.46	26.69	3.32	1.71
2.5	25.03	2.94	2.34
2.54	25.02	-0.31	1.98
2.58	23.64	-1.51	2.51
2.62	22.83	-2.88	3.45
2.66	24.6	1.38	0.78
2.7	25.58	2.45	1.99
2.74	24.61	0.45	0.12
2.78	27.08	3.49	1.39
2.82	28.26	3.23	1.32
2.86	28.56	0.7	1.9
2.9	29.73	-0.71	-0.97
2.94	28.01	-1.08	-2.27
2.98	30.13	-0.54	-2.05
3.02	27.26	1.99	-1.28
3.06	27.78	1.31	0.05
3.1	27.37	-1.36	-1.53
3.14	25.13	-2.99	-1.27
3.18	24.48	-2.75	0.58
3.22	24.37	2.45	2.07
3.26	26.79	-0.77	-1.24
3.3	29.56	0.59	0.29
3.34	29.01	2.13	0.38
3.38	26.88	3.14	0.34
3.42	27.6	3.25	0.04
3.46	27.84	3.28	-0.5
3.5	27.58	3.72	1.34
3.54	24.42	0.4	0.81
3.58	24.6	-0.4	-0.46
3.62	24.98	-1.06	1.01
3.66	25.24	-3.74	0.07
3.7	23.5	-3.12	0.63
3.74	24.92	-0.87	0.37
3.78	24.26	1.8	-0.21
3.82	24.46	-3.46	2.31
3.86	26.07	-3.32	0.84
3.9	25.07	-2.35	1.12
3.94	23.13	-0.23	1.73
3.98	24.54	-1.1	1.09
4.02	24.76	4.18	0.82
4.06	24.56	4.67	2.4
4.1	22.91	1.61	2.09
4.14	22.41	-1.29	1.65
4.18	20.78	-1.18	1.14
4.22	20.96	-1.75	1.98
4.26	22.87	-3.41	1.58
4.3	24.55	-1.93	0.75
4.34	24.27	-1.04	0.79
4.38	23.69	-0.62	-0.23
4.42	23.08	-0.38	2.37
4.46	24.02	-0.98	2.61
4.5	29.54	-0.77	1.12
4.54	27.05	1.1	0.08
4.58	29.49	-2.03	-0.78
4.62	26.75	-2	0.11
4.66	28.46	-1.88	-0.03
4.7	25.84	-0.28	-1.07
4.74	24.64	-0.99	-1.94
4.78	23.07	-0.96	-0.04
4.82	26.68	-1.46	1.24
4.86	28.56	-2.19	1.64
4.9	28.96	-0.71	0.87
4.94	27.83	1.64	-0.32
4.98	26.62	-0.88	0.9
5.02	25.62	1.98	1.96
5.06	23.62	2.68	2.63
5.1	26.27	-0.57	1.38
5.14	26.7	-2.93	-0.3
5.18	27.68	-0.13	0.64
5.22	24.66	-3.32	1.72
5.26	27.01	-3.05	1.44
5.3	24.47	-2.23	2.54
5.34	28.46	-0.37	2.94
5.38	23.93	0.33	1.44
5.42	25.42	0.05	0
5.46	26.33	-1.87	0.83
5.5	27.29	-2.11	0.3
5.54	26.4	-2.06	0.76
5.58	25.87	-1.17	0.69
5.62	26.79	-1.17	0.36
5.66	25.07	2.09	0.29
5.7	25.82	0.4	1.72
5.74	23.15	-1.82	1.31
5.78	29.14	-1.25	0.05
5.82	29.37	-0.41	-0.73
5.86	30.03	-1.81	0.46
5.9	27.44	1.29	-0.73
5.94	30.12	0.68	-0.07
5.98	27.95	0.71	-0.32
6.02	29.58	0.34	-0.21
6.06	28.92	0.59	1.09
6.1	29.86	-0.18	0.08
6.14	28.36	1.66	0.28
6.18	26.8	-0.19	-0.09
6.22	28.01	-1.47	0.43
6.26	27.94	0.75	1.55
6.3	30.91	-0.54	-0.55
6.34	28.45	-1.1	-1.21
6.38	31.1	-0.51	-0.65
6.42	29.41	-1.22	-0.61
6.46	29.73	-1.41	-1.06
6.5	27.64	-0.76	-0.22
6.54	27.06	-1.2	-0.51
6.58	24.11	-2.35	0.48
6.62	24.08	-1.05	0.92
6.66	23.68	-1.19	0.05
6.7	24.63	-0.61	-0.9
6.74	24.6	0.51	0.45
6.78	22.09	2.08	3.08
6.82	24.03	-0.02	1.02
6.86	23.59	2.19	0.61
6.9	22.94	2.13	1.21
6.94	21.37	2.36	0.8
6.98	22.49	3	2.02
7.02	23.43	1.43	-0.07
7.06	24.04	0.92	-0.29
7.1	21.57	1.27	0.63
7.14	21.45	1.61	2.46
7.18	23.5	0.92	-0.81
7.22	21.4	1.72	0.48
7.26	21.97	2.61	2.58
7.3	19.95	2.72	1.56
7.34	23.68	1.85	0.72
7.38	23.09	3.11	1.7
7.42	25.06	3.72	2.54
7.46	24.63	0.72	3.02
7.5	29.17	-1.17	0.96
7.54	25.84	1.3	-0.07
7.58	25.94	2.86	-1.48
7.62	24.83	2.91	-1.62
7.66	22.97	5.51	-1.42
7.7	24.17	4.53	-0.27
7.74	26.28	1.73	-0.15
7.78	26.39	1.16	0.75
7.82	24.92	2.77	-0.6
7.86	25.12	1.19	-0.07
7.9	24.37	1	-0.3
7.94	28.12	0.22	-0.29
7.98	28.59	1.07	0.17
8.02	29.37	1.61	0.11
8.06	28.37	-0.09	-1.68
8.1	27.56	1.15	-0.95
8.14	28.39	2.73	-0.53
8.18	24.8	1.93	0.91
8.22	22.55	0.68	0.39
8.26	24.54	-1	0.64
8.3	26.18	0.84	-0.94
8.34	25.28	-0.45	0.23
8.38	26.01	-0.59	0.85
8.42	25.2	-2.2	-0.55
8.46	23.94	-0.77	0.54
8.5	22.52	2.99	1.33
8.54	24.43	0.49	1.02
8.58	23.02	-1.61	2.4
8.62	28.68	-1.14	-0.31
8.66	27.51	-0.52	-1.32
8.7	26.08	1.1	0.49
8.74	25.54	2.16	1.84
8.78	23.91	-1.24	1.9
8.82	25.21	-0.4	-0.55
8.86	24.63	-0.15	1.9
8.9	26.61	-3.06	2.29
8.94	27.37	-2.3	0.75
8.98	27.55	0.11	1.7
9.02	26.19	-0.82	0
9.06	25.3	-0.44	0.69
9.1	23.91	0.67	1.14
9.14	24	-1.05	1.51
9.18	28.31	-1.24	0.47
9.22	28.2	1.81	-0.61
9.26	26.48	2.32	0.25
9.3	25.7	1.72	1.7
9.34	23.42	1.95	1.37
9.38	23.2	-0.18	-0.26
9.42	24.29	0.8	-0.4
9.46	24.54	-0.18	-0.08
9.5	22.84	1.79	0.81
9.54	23.91	1.55	0.99
9.58	23.46	-0.93	1.13
9.62	23.27	0.81	1.09
9.66	22.87	-1.08	0.14
9.7	21.91	1.28	0.34
9.74	24.02	2.13	0.69
9.78	24.66	2.51	0.94
9.82	24.45	2.24	-0.13
9.86	24.43	0.13	-0.01
9.9	22.36	0.08	-0.83
9.94	24.17	4.12	-0.38
9.98	23.05	4.22	0.89
10.02	21.27	5.34	1.17
10.06	20.4	6.19	1.8
10.1	25.91	4.06	1.39
10.14	27.32	5.14	1.13
10.18	26.8	4.08	0.98
10.22	25.46	3.1	0.8
10.26	24.68	3.84	0.54
10.3	20.04	5.45	2.33
10.34	23.89	2.8	2.07
10.38	24.65	3.32	1.73
10.42	25.65	-1.7	-0.78
10.46	25.55	0.88	0.14
10.5	22.52	0.34	0.25
10.54	23.77	0.02	1.2
10.58	20.81	0.34	3.14
10.62	22.26	-1.16	1.9
10.66	19.15	-1.18	1.53
10.7	22.29	0.1	1.18
10.74	23.36	-1.22	1.12
10.78	24.39	-1.63	0.06
10.82	24.54	0.92	1.15
10.86	23.66	-0.32	1.71
10.9	24.15	0.6	0.83
10.94	26.94	-0.54	1.21
10.98	27.98	-0.6	-0.87
11.02	27.89	-1.33	-0.09
11.06	27.37	-0.55	0.93
11.1	26.22	-1.74	0.14
11.14	26.12	-0.37	0.34
11.18	23.43	-0.55	1.17
11.22	25.39	-0.73	1.18
11.26	25.39	-0.72	0.65
11.3	28.45	-2.91	0.05
11.34	28.28	-1.2	-0.36
11.38	29.8	-4.27	1.24
11.42	29.37	-3.49	-1.19
11.46	28.43	-2.06	0.22
11.5	28.13	-1.25	1.62
11.54	30.87	-1.54	0.83
11.58	31.73	-2.98	-0.34
11.62	28.508	-0.88432	0.25262
11.66	29.2	1.46	1.15
11.7	25.44	-0.15	1.25
11.74	27.16	3.96	3.73
11.78	26.399	0.96575	-0.045163
11.82	26.35	1.61	-1.62
11.86	24.7	2.1	-2.45
11.9	25.71	2.1	-1.07
11.94	22.48	0.79	-0.81
11.98	25.62	1.96	-1.41
12.02	23.27	3.01	0.11
12.06	22.6	4.93	1.73
12.1	23.09	4.68	1.58
12.14	24.83	5.8	1.03
12.18	23.5	5.22	0.49
12.22	23.59	3.8	1.75
12.26	26.66	5.71	0.92
12.3	25.06	4.4	1.49
12.34	25.84	5.16	1
12.38	25.24	4.79	1.39
12.42	24.81	3.92	1.92
12.46	24.11	0.63	0.44
12.5	24.83	-2.92	-0.81
12.54	22.58	-2.48	-0.09
12.58	20.42	-2.06	1.71
12.62	19.78	0.98	3
12.66	20.99	-2.26	2.14
12.7	23.33	-5.72	1.56
12.74	26.57	-1.5	0.08
12.78	23.52	-2.51	0.87
12.82	21.96	-1.49	-0.21
12.86	23.29	2.98	1.21
12.9	22.8	-0.39	3.06
12.94	23.34	1.06	2.47
12.98	20.6	1.96	1.28
13.02	22.52	1.81	1.94
13.06	23.19	0.72	0.57
13.1	24.81	0.69	0.48
13.14	25.84	0.6	-0.4
13.18	23.48	3.58	0.73
13.22	26.23	0.82	0.58
13.26	26.6	1.46	1.44
13.3	25.67	1.14	1.2
13.34	25.15	-0.28	0.77
13.38	24.68	0.67	0.62
13.42	22.68	1.91	0.8
13.46	24.34	1.75	-0.73
13.5	23.07	1.54	-1.08
13.54	22.49	1.04	0.17
13.58	22.84	1.23	0.31
13.62	24.66	-0.35	0.12
13.66	26.49	3.39	-0.5
13.7	26.8	2.97	0.4
13.74	26.25	4.33	0.44
13.78	25.94	3.34	1.61
13.82	26.4	4.93	1.75
13.86	27.62	4.85	1.16
13.9	27.79	3	0.02
13.94	25.79	1.97	-0.91
13.98	24.43	2.85	0.55
14.02	24.14	0.6	0.32
14.06	24.92	2.99	1.87
14.1	25.11	3.57	1.86
14.14	23.85	3.05	0.64
14.18	23.57	2.79	1.9
14.22	20.92	2.54	2.77
14.26	25.25	3	2.19
14.3	25.67	3.16	0.98
14.34	24.87	1.72	0.87
14.38	24.22	2.17	1.58
14.42	26.12	3.93	2.16
14.46	24.507	2.5713	1.4951
14.5	24.631	2.2505	1.4659
14.54	21.65	2.45	0.54
14.58	20.02	4.17	2.45
14.62	22.69	1.61	1.78
14.66	26.65	-0.61	1.32
14.7	28.63	0.36	0.45
14.74	28.04	-0.24	-0.84
14.78	27.86	-1.42	0.96
14.82	27.52	-0.55	1.7
14.86	24.43	1.06	1.99
14.9	24.35	1.56	0.69
14.94	25.332	-1.8932	1.2126
14.98	24.25	-6.13	1.29
15.02	23.41	-2.36	1.4
15.06	25.43	-2.97	1
15.1	23.33	-3.68	2.1
15.14	24.27	-3.87	2.13
15.18	25.04	-3.61	1.99
15.22	22.58	-0.94	0.79
15.26	22.97	-1.28	2.18
15.3	23.26	-1.63	2.45
15.34	22.25	-0.86	2.75
15.38	22.38	0.12	2.48
15.42	19.97	-0.61	1.66
15.46	20.23	-0.7	2.46
15.5	22.33	3.38	2.21
15.54	21.81	1.04	2.54
15.58	21.54	0.72	1.67
15.62	21.58	1.46	2.39
15.66	21.68	3.35	1.35
15.7	21.86	3.4643	1.3818
15.74	24.97	7.49	-0.35
15.78	23.24	5.66	1.35
15.82	22.04	4.48	0.46
15.86	20.51	2.62	0.97
15.9	21.33	3.19	1.01
15.94	21.4	2.68	1.41
15.98	24.84	5.74	0.37
16.02	23.1	1.19	0.44
16.06	23.12	3.23	1.22
16.1	23.49	3.74	0.81
16.14	25.35	0.21	1.36
16.18	23.08	0.4	1.69
16.22	22.86	2.19	1.5
16.26	23.01	3.61	-0.55
16.3	21.91	3.74	-0.27
16.34	21.67	3.99	0.42
16.38	19.08	3.64	1.11
16.42	21.9	3.63	0.69
16.46	21.89	3.14	1.02
16.5	22.57	4.71	1.62
16.54	21.68	4.09	1.5
16.58	21.97	-0.16	2.48
16.62	20.19	-1.99	2.68
16.66	19.84	0.29	2.52
16.7	21.27	-0.18	2.54
16.74	20.8	-1.31	2.68
16.78	20.8	-1.23	0.76
16.82	19.67	1.46	1.58
16.86	19.68	-0.19	2.1
16.9	21.71	-1.47	0.66
16.94	24.51	-1.84	-0.53
16.98	23.13	-0.77	1.29
17.02	25.77	-1.53	-0.12
17.06	22.74	-0.86	-0.12
17.1	20.24	-1.65	-1.42
17.14	18.87	-1.65	1.14
17.18	20.01	-0.6	1.61
17.22	17.99	-0.71	2.16
17.26	20	-4.37	1.33
17.3	21.04	-1.4	1.09
17.34	22.78	-4.47	2.02
17.38	24.59	-1.17	0.85
17.42	19.86	0.84	0.58
17.46	18.83	0.77	2.85
17.5	19.98	-0.18	1.04
17.54	24.2	0.58	1.3
17.58	23.79	0.94	-0.86
17.62	23.82	-1.54	2.17
17.66	22.94	-1.61	0.49
17.7	24.49	-2.44	0.54
17.74	24.46	-4.65	0.62
17.78	27.92	-2.03	0.77
17.82	24.83	-1.56	-0.46
17.86	24.55	-0.32	0.8
17.9	23.33	1.68	0.01
17.94	24.21	1.67	0.59
17.98	24.19	3.04	2.38
18.02	25.09	2.16	2.22
18.06	25.31	2.81	0.88
18.1	25.3	4.32	0.26
18.14	25	3.49	-0.25
18.18	22.26	1.56	1.67
18.22	23.73	-0.58	1.67
18.26	21.35	3.03	2.19
18.3	24.85	1.1	0.39
18.34	24.51	3.14	0.6
18.38	25.98	2.96	0.34
18.42	22.81	0.92	0.8
18.46	23.25	1.37	0.81
18.5	21.37	-0.47	0.2
18.54	22.17	2.64	1.34
18.58	23.59	4.78	1.54
18.62	23.33	4.21	-0.29
18.66	22.04	5.21	-1.16
18.7	19.69	3.12	0.42
18.74	20.27	2.63	1.38
18.78	18.16	0.03	0.65
18.82	19.18	0.37	1.58
18.86	19.77	1.35	1.86
18.9	21.97	2.39	0.51
18.94	19.62	6.7	1.7
18.98	21.57	2.38	3.45
19.02	21.86	2.68	1.38
19.06	19.84	2.52	1.93
19.1	21.13	4.2	1.81
19.14	21.77	5.51	0.71
19.18	24.16	5.9	1.39
19.22	22.41	2.28	-0.12
19.26	23.92	3.26	2.22
19.3	21.19	2.45	2.75
19.34	22.03	3.8	5.36
19.38	22.88	3.38	4.28
19.42	22.97	2.02	1.72
19.46	19.85	2.54	2.08
19.5	21.38	0.74	1.16
19.54	19.25	1.21	2.15
19.58	18.56	2.05	0.74
19.62	19.24	0.12	1.72
19.66	18.2	-1.27	1.65
19.7	18.62	-1.85	1.49
19.74	16.93	-1.83	0.54
19.78	19.8	-1.96	1.69
19.82	23.12	-0.2	2.03
19.86	23.42	1.32	1.81
19.9	23.39	1.05	-0.62
19.94	21.85	1.18	0.24
19.98	19.72	-0.19	0.17
20.02	21.01	1.32	1.7
20.06	22.22	1.79	1.44
20.1	22.42	0.66	1.31
20.14	24.11	3.24	1.28
20.18	26.03	3.87	1.58
20.22	26.71	2.01	1.59
20.26	25.93	1.96	-0.5
20.3	24.79	1.53	-0.2
20.34	24.66	4.56	0.54
20.38	26.08	3.86	0.73
20.42	24.05	3.46	0.33
20.46	23.62	3.45	2.23
20.5	23.9	2.33	2.2
20.54	23.78	2.36	1.01
20.58	22.51	2.8	1.42
20.62	25.19	0.25	0.3
20.66	26.54	0.45	-0.33
20.7	25.02	-0.19	0.86
20.74	25.26	0.23	-0.2
20.78	22.99	0.56	-0.24
20.82	22.15	0.11	1.14
20.86	21.25	1.29	0.54
20.9	22.23	2.31	2.11
20.94	20.57	2.17	2.64
20.98	20.54	3.59	1.99
21.02	20.4	1.99	0.73
21.06	21.36	4.18	1.83
21.1	20.53	2.57	0.74
21.14	20.91	1.17	-0.32
21.18	21.8	-0.58	1.21
21.22	20.64	2.01	2.21
21.26	21.62	2.42	1.87
21.3	20.47	0.86	1.06
21.34	20.52	1.14	0.83
21.38	20.65	1	1.01
21.42	20.98	2.16	1.37
21.46	20.02	2.81	2.26
21.5	21.65	0.08	1.55
21.54	24.57	0.8	-0.29
21.58	23.43	-0.62	1.19
21.62	20.42	1.81	2.57
21.66	18.88	0.25	2.01
21.7	20.07	0.7	1.57
21.74	22.87	1.27	0.37
21.78	25.77	-0.35	-0.62
21.82	23.36	-0.26	-2.43
21.86	22.18	-1.25	0.77
21.9	21.77	-1.82	1.85
21.94	25.4	-1.08	-0.05
21.98	24.35	-0.54	0.39
22.02	24.94	0.83	1.27
22.06	26.94	-2.04	-0.15
22.1	27.61	1.04	0.9
22.14	27.24	1.98	0.84
22.18	29.11	-0.14	-1.82
22.22	26.3	-1.96	1.35
22.26	25.8	-2.86	0.04
22.3	27.15	0.75	0.63
22.34	25.89	2.35	3.52
22.38	25.5	-1.36	4.42
22.42	23.24	-2.42	3.23
22.46	29.39	-2.84	2.88
22.5	26.45	-1.94	0.91
22.54	29.74	-2.61	1.35
22.58	27.66	-3.14	-1.3
22.62	27.3	-1.87	-1.64
22.66	26.77	0.23	-2.66
22.7	24.52	-0.9	-1.01
22.74	26.62	2.21	-0.06
22.78	26.62	0.52	-0.32
22.82	29.32	-0.06	-0.99
22.86	25.54	0.57	-0.58
22.9	25.38	0.25	1.84
22.94	22.49	0.21	1.08
22.98	29.3	-0.81	1.2
23.02	26.56	0.27	-0.63
23.06	25.65	-0.29	0.21
23.1	23.21	0.72	-0.53
23.14	24.53	-0.21	-2.06
23.18	23.85	2.71	-0.45
23.22	24.18	2.3	1.53
23.26	26.88	-1.54	0
23.3	25.03	-1.04	1.33
23.34	25.85	0.83	-0.52
23.38	24.38	-0.87	0.05
23.42	25.5	-3.24	1.97
23.46	28.48	-2.49	-0.18
23.5	31.17	-3.49	1.77
23.54	29.25	-2.9	0.86
23.58	28.12	-6.68	0.94
23.62	27.95	-1.36	0.05
23.66	29.6	-2.51	-0.4
23.7	27.18	-2.92	-0.2
23.74	29.68	-1.76	0.8
23.78	27.9	-2.6	0.16
23.82	28.63	1.03	-0.72
23.86	27.21	0.99	-1.85
23.9	26.94	0.23	-0.78
23.94	24.8	-0.1	0.44
23.98	23.83	1.14	-1.33
24.02	24.43	1.06	-1.73
24.06	24.04	2.68	-0.42
24.1	23.48	4.04	-0.31
24.14	25.21	2.17	-0.58
24.18	21.45	4.2	1.99
24.22	21.15	1.9	0.95
24.26	21.77	5.42	1.96
24.3	26.07	4.66	-2.26
24.34	25.09	5.19	0.54
24.38	26.1	3.05	-0.48
24.42	22.8	0.84	-0.52
24.46	22.02	0.78	1.35
24.5	23.26	1.2	2.59
24.54	23.57	1.79	0.26
24.58	24.86	1.53	-0.2
24.62	21.3	2.54	1.61
24.66	23.59	2.91	0.79
24.7	25.19	2.13	1.35
24.74	24.72	-0.33	-0.15
24.78	26.36	1.76	0.11
24.82	26.08	0	0.41
24.86	26.36	2.29	0.18
24.9	25.28	-0.66	-0.57
24.94	25.56	-0.57	-0.13
24.98	24.04	1.34	1.34
25.02	25.19	1.87	0.35
25.06	24.37	0.54	-1.04
25.1	23.15	-0.67	-1.49
25.14	19.94	0.31	-0.23
25.18	21.36	2.19	0.02
25.22	19.14	1.91	-0.37
25.26	17.14	1.39	1.9
25.3	18.42	1.48	3.89
25.34	17.76	-0.67	3.09
25.38	17.71	-2.06	3.5
25.42	18.54	0.79	3.29
25.46	20.9	-3.12	3.12
25.5	21.27	0.05	0.68
25.54	21.68	-0.13	2.85
25.58	24.17	1.61	1.29
25.62	23.22	2.55	2.27
25.66	20.89	1.49	1.35
25.7	21.04	2.54	1.85
25.74	20.43	3.35	1.56
25.78	22.58	4.9	1.39
25.82	23.51	4.41	2.06
25.86	22.52	1.91	1.91
25.9	22.9	1.69	1.55
25.94	22.96	3.96	0.57
25.98	23.21	1.47	2.38
26.02	22	4.33	1.78
26.06	19.97	2.36	0.79
26.1	16.25	1.93	2.29
26.14	17.84	2.76	3.54
26.18	18.82	2.25	3.95
26.22	21.08	4.05	4.49
26.26	17.32	-0.25	3.43
26.3	20.56	0.55	4.63
26.34	19.542	2.1632	2.5904
26.38	19.831	2.1805	2.4215
26.42	19.75	1.77	-0.72
26.46	21.61	0.61	0.24
26.5	22.1	2.56	0.28
26.54	21.12	0.98	2.78
26.58	19.97	5.21	3.56
26.62	19.65	3.95	1.27
26.66	21.67	4.27	1.25
26.7	24.11	1.38	0.39
26.74	25.47	0.83	-0.63
26.78	23.74	2.23	0.68
26.82	22.03	0.98	-0.76
26.86	21.96	3.09	0.49
26.9	22.64	3.26	1.5
26.94	23.79	5.26	2.17
26.98	22.82	6.19	2.13
27.02	23.4	3.37	1.15
27.06	22.74	2.78	-0.47
27.1	24.93	4.01	1.72
27.14	25.81	1.72	0.5
27.18	26.18	1.06	-1.37
27.22	24.51	0.34	-2.24
27.26	24.43	1.89	-0.8
27.3	23.24	-1.28	-2.12
27.34	21.46	3.97	2.33
27.38	21.13	1.76	2.45
27.42	18.64	0.01	1.34
27.46	21.72	0.24	4.07
27.5	22.67	-3.53	2.42
27.54	23.79	-4.05	2.39
27.58	23.81	-5.21	0.44
27.62	24.44	-0.56	0.44
27.66	27.26	-0.53	-0.48
27.7	28.73	-1.69	-0.99
27.74	28.43	-2.22	0.19
27.78	26.92	-1.1	-0.5
27.82	27.32	-1.5	1.62
27.86	27.92	-0.19	0.6
27.9	28.11	-0.95	0.44
27.94	24.79	-1.72	-0.66
27.98	28.65	1.96	0.68
28.02	28.06	1.14	0.46
28.06	27.14	0.37	0.05
28.1	24.66	0.72	0.72
28.14	24.37	-1.88	1.29
28.18	23.56	-0.18	2.36
28.22	22.78	-1.12	2.36
28.26	26.39	-1.08	-0.15
28.3	23.69	2.84	1.2
28.34	24.83	1.82	0.29
28.38	22.85	2.09	0.42
28.42	25.4	0.57	0.81
28.46	23.45	0.34	1.27
28.5	21.24	0.41	1.15
28.54	21.36	2.29	0.73
28.58	21.43	-1.13	0.15
28.62	23.21	0.2	-0.18
28.66	21.83	2.32	0.24
28.7	20.5	0.52	2.45
28.74	21.09	-2.6	2.94
28.78	19.91	-1.31	1.87
28.82	20.65	-0.22	3.58
28.86	22.49	0.34	3.43
28.9	21.13	0.17	2.8
28.94	23.42	-0.02	2.14
28.98	19.83	1.6	1.22
29.02	18.97	1.81	2.97
29.06	19.09	1.27	3.07
29.1	19.69	0.31	2.25
29.14	20.28	2.28	1.43
29.18	19.66	4.97	1.27
29.22	20.15	2.3	2.22
29.26	21.27	4.29	2.68
29.3	20.59	2.19	2.96
29.34	20.3	0.34	3.05
29.38	23.27	-1.02	0.83
29.42	23.51	1.3	-1.05
29.46	20.37	1.11	-0.06
29.5	20.88	2.28	1.44
29.54	20.83	4.57	2.11
29.58	23.56	3.43	1.24
29.62	26.8	3.55	2.18
29.66	29.06	2.12	0.97
29.7	30.36	3.2	0.37
29.74	30.19	5.54	-0.14
29.78	29.94	6.08	-0.3
29.82	27.49	4.03	-0.06
29.86	28.15	2.57	1.53
29.9	28.79	3.86	1.15
29.94	27.8	4.74	-0.29
29.98	26.44	4.6	1.09
30.02	28.43	3.18	0.54
30.06	26.82	4.27	-0.14
30.1	25.68	2.39	0.42
30.14	24.29	1.55	-2.5
30.18	24.99	1.23	-1.47
30.22	23.98	1.59	0.21
30.26	25.24	2.1	2.55
30.3	27.52	5.74	0.97
30.34	26	4.31	1.24
30.38	26.25	2.93	0.91
30.42	25.67	4.3	1.92
30.46	27.17	3.72	0.46
30.5	25.55	2.6	0.11
30.54	25.99	1.99	-1.53
30.58	26.02	-2.75	0.8
30.62	24.36	0.46	2.53
30.66	27.03	-2.27	-1.01
30.7	26.11	-0.91	-0.09
30.74	25.64	-0.12	-0.01
30.78	25.62	-0.22	0.65
30.82	24.43	1.45	0.42
30.86	21.97	3.62	1.53
30.9	24.25	4.01	1.54
30.94	25.29	1.35	1.14
30.98	25.94	0.94	1.45
31.02	30.45	-1.65	-0.78
31.06	27.76	1.23	2.22
31.1	28.11	4.6	1.53
31.14	25.04	2.64	0.61
31.18	28.67	1.76	0.87
31.22	27.86	4.55	0.28
31.26	26.02	3.86	0.92
31.3	27.19	3.16	0.3
31.34	28.68	3.26	0.23
31.38	28.82	2.13	0.17
31.42	29.54	1.87	0.72
31.46	28.8	2.97	0.08
31.5	25.68	1.09	2.07
31.54	23.05	1.87	2.03
31.58	23.85	4.01	1.09
31.62	24.45	3.26	1.35
31.66	24.69	3.57	2.92
31.7	27.17	1.38	0.83
31.74	25.02	0.26	1.16
31.78	25.11	1.21	1.87
31.82	23.86	0.77	1.94
31.86	23.04	-1.04	1.7
31.9	22.57	-0.78	1.19
31.94	22.84	-0.46	0
31.98	19.14	-0.47	-0.03
32.02	20.81	0.72	1.22
32.06	21.48	2.76	1.12
32.1	21.65	2.57	1.87
32.14	21.8	1.73	0.41
32.18	22.56	4.06	-0.89
32.22	22.31	4.78	0.08
32.26	21.61	6.69	1.41
32.3	21.41	5.24	1.79
32.34	23.23	2.25	2.76
32.38	22.71	2.96	1.44
32.42	24.26	4.21	3.2
32.46	22.29	2.51	3.28
32.5	23.33	2.08	2.52
32.54	22.38	5.29	2.73
32.58	22.394	1.4913	1.7403
32.62	19.3	-2.64	1.16
32.66	22.53	-0.63	1.67
32.7	21.36	0.88	-0.76
32.74	19.78	-2.95	1
32.78	21.71	-0.55	1.47
32.82	23.97	-0.9	1.11
32.86	27.06	-0.02	0.45
32.9	22.33	3.63	-1.45
32.94	24.09	4.38	-0.53
32.98	23.12	4.7	0.01
33.02	21.33	2.56	0.69
33.06	22.47	-1.21	0.55
33.1	21.59	-0.37	1.73
33.14	23.4	2.02	0.88
33.18	23.69	3.28	2.17
33.22	22.02	2.7	2.56
33.26	20.71	-0.23	2.61
33.3	24.67	4.41	-0.09
33.34	23.27	4.79	0.23
33.38	22.57	3.22	1.65
33.42	20.53	2.8	2.42
33.46	24.29	4.47	1.3
33.5	23.79	4.88	1.98
33.54	27.16	4.69	1.89
33.58	23.62	3.13	-0.7
33.62	21.59	1.72	-0.52
33.66	22.16	2.23	-0.09
33.7	21.63	1.43	0.2
33.74	21.25	4.73	2.19
33.78	21.19	2.7	0.32
33.82	20.47	2.11	1.4
33.86	20.91	1.71	0.72
33.9	23.04	2.11	0.37
33.94	22.35	2.71	1.48
33.98	25.58	7.99	-0.83
34.02	22.77	6.48	-0.37
34.06	22.03	5.48	2.56
34.1	19.4	5.25	3.17
34.14	20.68	3.14	1.83
34.18	22.38	1.03	2.78
34.22	27.22	3.04	0.24
34.26	25.91	5.05	-0.55
34.3	26.42	5.27	1.05
34.34	26.84	4.29	-0.4
34.38	26.26	2.62	0.96
34.42	26.66	4.73	0.61
34.46	26.98	4.38	0.16
34.5	24.24	4.32	1.8
34.54	24.2	4.44	1.98
34.58	24.4	4.57	2.06
34.62	25.31	1.93	0.57
34.66	26.19	1.71	1.53
34.7	25.9	4.82	2.01
34.74	28.15	4.46	2.79
34.78	28.41	2.23	-0.02
34.82	28.02	0.88	-0.52
34.86	25.13	-0.26	-2.04
34.9	25.93	0.38	-1.66
34.94	25.08	0.49	-0.03
34.98	24.4	-3.04	-1.91
35.02	23.16	-3.5	-1.25
35.06	21.49	-1.68	1.53
35.1	22.36	2.88	1.66
35.14	23.21	3.16	1.7
35.18	24.5	3.49	3.06
35.22	22.95	1.7	0.57
35.26	24.52	-0.3	-0.42
35.3	24.91	-0.54	1.25
35.34	27.56	1.67	0.6
35.38	25.2	2.27	-0.42
35.42	25.4	2.81	0.92
35.46	25.87	2.01	0.66
35.5	25.22	5.29	0.4
35.54	23.48	3.32	-0.32
35.58	24.3	2.64	-1.07
35.62	21.4	5.01	-0.9
35.66	22.16	5.08	-0.84
35.7	22.67	4.1	-0.47
35.74	22.25	4.56	0.91
35.78	23.82	4.87	1.23
35.82	23.14	3.34	3.06
35.86	26	2.18	0.99
35.9	26.6	3.78	1.07
35.94	28.56	4.9	0.72
35.98	26.97	1.64	-2.13
36.02	24.68	2.59	-0.9
36.06	23.37	0.39	1.75
36.1	24.3	-0.49	1.21
36.14	28.98	0.25	-1.09
36.18	26.04	-3.9	-1.97
36.22	27.11	-2.29	-0.9
36.26	20.88	0.28	1.64
36.3	24.49	0.69	1.94
36.34	22.01	0.51	1.21
36.38	23.13	2.1	1.03
36.42	22.09	1.72	0.23
36.46	20.53	1.7	-0.09
36.5	20.75	1.42	0.66
36.54	22.03	0.84	-0.67
36.58	22.24	1	1.39
36.62	23	-2.67	1.16
36.66	26.82	-2.84	1.21
36.7	27.07	-3.1	-0.35
36.74	26.45	-3.15	0.4
36.78	22.56	-2.2	1.07
36.82	25.49	-6.23	2.96
36.86	24.21	-4.22	1.68
36.9	25.68	-3.1	3.2
36.94	23.68	-3.55	1.11
36.98	24.78	-3.11	2.33
37.02	25.61	1.44	3.18
37.06	23.1	3.09	1.1
37.1	19.26	2.72	1.73
37.14	21.69	0.08	2.28
37.18	21.74	1.5	2.1
37.22	20.8	2.57	1.66
37.26	21.25	3.97	1.5
37.3	19.93	1.96	0.27
37.34	19.73	0.81	0.74
37.38	18.31	-0.19	2.23
37.42	20.52	1.12	0.92
37.46	20.06	1.85	1.61
37.5	21.33	2.54	2.65
37.54	19.94	3.69	3.21
37.58	22.23	1.71	2.81
37.62	19.66	1.67	3.5
37.66	17.99	0.88	2.39
37.7	21.19	2.5	0.69
37.74	22.73	2.73	-1.52
37.78	23.37	0.81	0.05
37.82	25.5	-0.76	-0.59
37.86	27.26	-0.61	-0.56
37.9	23.85	-1.45	-0.5
37.94	28.61	2.01	-0.41
37.98	26.77	1.32	-1.83
38.02	27.03	-2.65	1.03
38.06	29.77	-1.42	-0.64
38.1	26.9	-0.45795	-0.71958
38.14	26.784	-0.30786	-0.57473
38.18	24.04	-2.01	-0.01
38.22	26.59	-1.87	-0.93
38.26	24.57	0.18	-0.36
38.3	25.9	-1.48	1.39
38.34	26.12	2.27	0.06
38.38	26.9	3.96	-0.13
38.42	25.52	2.72	1.6
38.46	28.58	0.48	0.62
38.5	28.28	1.66	1.06
38.54	29.53	2.25	-0.39
38.58	26.42	1.75	2.05
38.62	29.36	-0.15	2.02
38.66	28.46	-2.44	-0.07
38.7	31.19	-2.86	-0.09
38.74	29.12	-0.04	-0.47
38.78	26.28	-0.19	1.78
38.82	27.09	-0.17	0.2
38.86	25.53	0.13	-0.46
38.9	23.39	-1.66	0.37
38.94	22.99	2.08	1.4
38.98	24.43	-0.37	0.97
39.02	22.82	0.77	1.85
39.06	26.07	-1.75	1.12
39.1	26.74	0.65	-0.07
39.14	25.23	-0.7	1.46
39.18	27.64	-0.35	-0.09
39.22	28.01	2.61	-0.42
39.26	25.21	3.97	0.37
39.3	28.53	2.51	0.53
39.34	26.03	1.67	0.29
39.38	27.98	1.5	0.4
39.42	28.56	2.68	-1.12
39.46	27.66	2.54	0.11
39.5	27.83	0.43	0
39.54	26.82	-1.01	-0.18
39.58	27.74	1.73	1.13
39.62	28.32	0.46	0.65
39.66	26.48	0.89	0.12
39.7	28.99	-2.64	0.21
39.74	31.1	-1.41	-0.28
39.78	28.23	-0.27	-0.66
39.82	27.4	-2.32	1.16
39.86	21.63	-1.37	1.71
39.9	22.57	0.07	1.69
39.94	23.37	-1.12	-1.88
39.98	27.32	-1.65	0.83
40.02	24.91	-0.11	0.71
40.06	27.54	-3.87	-0.59
40.1	26.68	-3.47	0.17
40.14	31.5	-2.5	1.17
40.18	31.02	-0.16	-0.18
40.22	31.36	-0.78	-0.72
40.26	29.63	1.4	1.46
40.3	29.4	-0.15	-0.45
40.34	27.89	2.13	1.72
40.38	27.44	0.33	2.49
40.42	28.2	-0.23	0.83
40.46	27.26	2.14	0.8
40.5	27.19	-1.54	1.13
40.54	23.4	-0.15	1.94
40.58	25.63	0.11	0.92
40.62	25.55	0.06	0.66
40.66	25.32	0.31	2.68
40.7	22.71	-0.35	1.15
40.74	22.95	-0.42	2.92
40.78	20.84	-0.58	1.75
40.82	23.92	1.18	1.12
40.86	26.44	1.09	-1.23
40.9	24.46	1.48	0.23
40.94	22.61	-1.48	1.37
40.98	20.76	-0.64	2.02
41.02	21.65	-1.11	2.05
41.06	21.24	1.38	1.13
41.1	20.89	0.14	1.81
41.14	22.44	0.23	0.62
41.18	23.25	0.98	2.58
41.22	24.18	0.23	-0.23
41.26	23.84	-1.87	0.89
41.3	23.14	0.91	2.89
41.34	27.43	-1.49	1.55
41.38	28.31	-1.36	-0.38
41.42	28.34	-1.01	-0.93
41.46	27.51	0.11	-0.67
41.5	25.12	0.75	1.21
41.54	25.05	-0.3	-0.45
41.58	23.11	1.22	0.87
41.62	23.47	-0.66	2.28
41.66	23.6	-0.42	1.86
41.7	22.9	-3.18	1.41
41.74	22.86	-3.18	1.17
41.78	27.43	-1.43	0.4
41.82	25.55	-1.39	0.38
41.86	28.18	-0.84	-0.47
41.9	22.93	-2.3	0.43
41.94	27.54	-2.26	-0.08
41.98	27.81	0.17	0.72
42.02	28.46	0.34	-1.03
42.06	25.61	-0.68	-1.59
42.1	25.83	4.41	-0.06
42.14	24.3	0.27	0.95
42.18	23.59	0.92	1.05
42.22	21.83	-0.29	3.52
42.26	20.05	-1.67	2.45
42.3	21.9	0.77	1.07
42.34	20.1	-0.05	-0.89
42.38	21.3	-0.79	2
42.42	21.29	-3.14	1.63
42.46	18.22	-1.39	3.03
42.5	19.25	-2.99	3.85
42.54	22.18	-1.64	2.65
42.58	24.09	1.94	1.53
42.62	25.98	-0.25	-0.01
42.66	29.6	1.22	-0.9
42.7	27.97	1.81	0.96
42.74	28.44	1.64	1.38
42.78	28.01	2.29	-0.07
42.82	27.67	2.2	0.33
42.86	25.18	3.34	0.16
42.9	24.8	1.64	0.92
42.94	24.48	0.6	0.8
42.98	25.81	1.18	1.01
43.02	23.27	1.98	0.54
43.06	25.45	1.93	0.13
43.1	23.61	1.73	0.2
43.14	23.48	1.78	0.69
43.18	25.32	-0.96	0.48
43.22	23.42	-2.92	1.19
43.26	24.69	-4.97	1.8
43.3	24.75	-5.24	0.28
43.34	22.24	-3.04	0.25
43.38	20.95	-1.12	0.15
43.42	22.91	-0.06	0.34
43.46	20.96	1.21	0.53
43.5	21.54	0.92	1.44
43.54	23.14	0.63	0.12
43.58	21.53	1.73	0.93
43.62	22.55	2.77	1.01
43.66	23.73	1.47	1.32
43.7	27.78	1.75	1.57
43.74	29.91	-1.83	-0.53
43.78	29.41	-1.24	0.19
43.82	26.08	1.6	0.17
43.86	28.19	1.86	-0.27
43.9	28.6	-0.86	-0.14
43.94	29.6	-0.22	-0.87
43.98	27	1.48	-1.97
44.02	23.27	3.12	-1.12
44.06	22.09	0.63	1.39
44.1	20.01	1.13	1.22
44.14	25.291	1.099	0.27935
44.18	24.995	1.311	0.46016
44.22	26.72	1.54	0.69
44.26	26.47	-2.28	0.94
44.3	27.03	-1.62	0.73
44.34	26.44	2.94	1.1
44.38	24.36	2.55	2.33
44.42	21.28	6	1.5
44.46	23.76	4.57	-0.84
44.5	23.71	1.7	1.36
44.54	25.52	2.64	-0.69
44.58	23.71	3.98	-0.93
44.62	25.23	1.79	1.08
44.66	26.09	1.67	-0.39
44.7	23.16	2.88	-0.21
44.74	20.76	4.3	1.05
44.78	20.11	2.1	2.53
44.82	19.73	2.27	2.2
44.86	21.51	2.8	1.88
44.9	20.36	3.42	1.64
44.94	24.55	1.5137	0.85166
44.98	28.27	1.43	-1.06
45.02	27.46	1.52	0.01
45.06	26.76	1.27	1.36
45.1	28.43	-2.63	-0.21
45.14	27.23	-1.4	-1.13
45.18	25.99	1.38	1.19
45.22	28.24	-0.15	0.24
45.26	28.1	-0.26	0.46
45.3	27.66	4.28	-0.4
45.34	29.41	1.27	-1.76
45.38	26.27	-0.37	-1.64
45.42	23.97	0.61	0.79
45.46	23.56	0.6	1.42
45.5	24.11	1.59	1.4
45.54	24.92	2.37	1.89
45.58	22.61	0.11	1.9
45.62	21.98	0.17	2.77
45.66	21.78	-1.56	0.86
45.7	20.92	1.26	0.75
45.74	24.37	-0.44	0.85
45.78	22.67	-0.12	1.54
45.82	24.79	1.67	1.7
45.86	25.93	1.58	1.62
45.9	24.38	1.52	0.02
45.94	23.07	0.94	0.69
45.98	22.89	2.86	1.1
46.02	25.73	-0.93	0.63
46.06	27.7	2.03	0.72
46.1	28.37	2.48	0.15
46.14	29.8	3.12	-0.43
46.18	29.19	1.54	-2
46.22	25.74	1.18	-0.46
46.26	28.86	0.15	-1.53
46.3	28.46	2.34	-2.74
46.34	28.54	1	-2.21
46.38	27.54	-1.82	-1.55
46.42	24.95	0.21	-1
46.46	23.76	1	-0.78
46.5	25.38	-0.07	0.53
46.54	24.49	-1.24	0.34
46.58	25.53	-2.78	0.79
46.62	24.34	-0.07	-2.23
46.66	23.29	2.27	-2.06
46.7	22.26	-0.93	-0.44
46.74	26.87	-0.43	-1.56
46.78	23.65	1.2	-2.01
46.82	20.37	4.24	-0.87
46.86	19.45	4.98	-0.11
46.9	21.06	4.96	0.06
46.94	22.9	5.89	0.23
46.98	24.87	6.82	-0.47
47.02	22.46	4.07	-0.79
47.06	20.82	0.54	0.23
47.1	20.25	1.73	1.47
47.14	21.25	-2.43	0
47.18	19.97	1.26	2.05
47.22	20.68	1.55	1.55
47.26	24.05	3.78	0.23
47.3	24.99	3.04	-0.4
47.34	21.74	-0.96	0.08
47.38	22.16	-1	0.29
47.42	22.02	0.63	1.33
47.46	19.75	0.28	2.38
47.5	24.726	0.43403	0.94696
47.54	27.84	-0.96	0.51
47.58	28.92	0.56	0.67
47.62	29.12	0.16	0.05
47.66	27.24	-0.32	1.69
47.7	26.82	1.41	0.39
47.74	26.9	3.15	0.63
47.78	24.73	0.23	1.54
47.82	26.3	1.55	1.15
47.86	25.06	4.1	1.5
47.9	27.13	2.71	1.44
47.94	29.65	0.92	-0.46
47.98	26.98	1.46	0.9
48.02	28.92	0.51	0.81
48.06	26.57	1.98	3.8
48.1	27.69	1.41	0.98
48.14	24.78	1.24	2.36
48.18	29.5	2.17	-0.26
48.22	29.46	6.43	-1.03
48.26	29.12	5.13	2.65
48.3	30.58	6.16	1.21
48.34	32.11	4.35	1.62
48.38	31.88	3.37	-1.33
48.42	28.32	4.69	2.16
48.46	29.16	2.16	1.32
48.5	27.67	2.51	0.52
48.54	26.93	1.14	-0.58
48.58	24.26	2.77	2.58
48.62	23.91	3.12	1.29
48.66	26.07	3.23	0.77
48.7	27.32	1.52	0.5
48.74	23.91	1.67	1.59
48.78	23.2	3.39	3.01
48.82	22.19	3.46	3.03
48.86	25.4	1.82	1.67
48.9	26.01	3.01	2.46
48.94	27.66	1.56	1.18
48.98	27.98	2.13	2.28
49.02	26.654	3.5073	1.4292
49.06	26.947	3.8062	1.206
49.1	27.223	4.1006	0.9875
49.14	27.59	5.61	2.65
49.18	29.3	3.83	0.11
49.22	29.49	4.28	0.25
49.26	27.26	3.37	-0.98
49.3	27.44	4.55	-0.89
49.34	26.96	5.64	0.12
49.38	25.92	7.85	1.76
49.42	26.78	5.59	1.29
49.46	28.01	6.44	1.42
49.5	25.68	4.33	2.49
49.54	27.15	4.69	1.84
49.58	26.2	2.62	2.91
49.62	27.66	3.32	2.61
49.66	29.95	0.77	-0.14
49.7	27.21	-0.84	0.3
49.74	25.51	2.2	2.68
49.78	27.38	2.22	0.8
49.82	30	2.82	0.12
49.86	27.9	0.83	-0.46
49.9	29.16	3.65	-1.01
49.94	25.95	4.21	-1.88
49.98	24.99	3.64	-0.37
50.02	26.04	4.01	0.22
50.06	28.1	2.83	1.76
50.1	28.56	1.08	-0.55
50.14	26.64	0.75	-0.81
50.18	26.86	-0.39	-0.45
50.22	25.26	1.23	0.72
50.26	27.02	2.22	1.53
50.3	25.32	4.45	0.69
50.34	24.68	2.2	0.96
50.38	25.01	1.5	0.51
50.42	25.55	3.43	0.49
50.46	24.48	0.25	-0.03
50.5	26.45	-1.29	-0.12
50.54	23.66	1.18	0.26
50.58	24.94	0.17	0.47
50.62	24.35	0.65	1.5
50.66	23.47	0.51	1.79
50.7	23.94	2.26	1.3
50.74	22.42	-0.15	0.77
50.78	22.18	-0.5	1.12
50.82	22.11	0	1.33
50.86	25.79	1.77	0.43
50.9	26.06	1.96	-0.21
50.94	27.72	0.83	-0.14
50.98	26.9	0.75	-0.26
51.02	27.32	3.95	1.03
51.06	26.54	3.54	-0.44
51.1	25.69	2.19	-1.01
51.14	23.04	1.96	-0.04
51.18	23.18	1.45	1.53
51.22	21.15	3.54	3.14
51.26	23.38	0.72	0.86
51.3	23.82	0.14	-0.93
51.34	21.16	1.07	0.94
51.38	21.77	1.4	1.27
51.42	21.9	1.87	0.11
51.46	22.28	3.04	1.15
51.5	20.03	0.95	0.16
51.54	22.22	-0.24	1.67
51.58	21.51	-0.21	0.86
51.62	21.41	-0.26	1.17
51.66	19.84	1.4	1.7
51.7	22.29	2.53	1.44
51.74	23.74	2.19	0.84
51.78	21.95	2.64	0.23
51.82	22.75	2.48	1.21
51.86	24.36	2.48	0.83
51.9	24.07	3.17	1.46
51.94	22.18	4.98	1.42
51.98	22.81	1.06	0.26
52.02	23.22	-0.39	-1.65
52.06	22.56	1.19	0.46
52.1	19.71	-0.53	2.28
52.14	21.24	0.53	0.87
52.18	18.49	-0.78	0.7
52.22	17.82	-2	1.22
52.26	18.94	1.92	2.19
52.3	20.29	1.06	1.79
52.34	19.59	1.03	1.04
52.38	22.41	2.3	1.73
52.42	23.92	0.92	0.17
52.46	25	4.27	1.11
52.5	23.21	5.63	2.28
52.54	22.81	3.43	3.1
52.58	21.58	-0.1	1.18
52.62	20.1	0.07	2.29
52.66	19.43	0.6	0.64
52.7	20.51	3.37	0.34
52.74	20.36	3.81	-1.34
52.78	17.47	2.04	-0.12
52.82	20.59	2.2	1.36
52.86	22.83	4.34	1.79
52.9	22.26	1.36	-1.11
52.94	19.82	0.59	1.73
52.98	22.19	2.52	-0.37
53.02	22.45	3.15	-1.5
53.06	22.61	1.99	0.24
53.1	22.94	4.75	1.76
53.14	22.69	3.04	0.46
53.18	21.31	3.43	1.79
53.22	23.71	3.96	1.32
53.26	24.43	5.87	0.57
53.3	22.27	6.5	1.78
53.34	23.46	3.03	1.91
53.38	23.98	5.04	0.08
53.42	24.22	3.75	0.3
53.46	20.82	4.75	-0.67
53.5	21.16	3.37	1.83
53.54	21.51	4.03	1.77
53.58	23.41	3.03	0.06
53.62	21.59	3.19	0.63
53.66	25.03	5.14	2.33
53.7	23.93	3.08	0.21
53.74	22.5	4.43	2.98
53.78	23.08	2.03	-1.13
53.82	23.65	0.15	0.09
53.86	26.4	1.87	0.11
53.9	25.67	2.71	-0.14
53.94	24.59	0.4	0.31
53.98	22.66	1.64	1.4
54.02	26.93	3.14	0.61
54.06	25.5	3.2	-0.78
54.1	26.83	1.96	-1.13
54.14	27.63	0.95	-0.32
54.18	28.29	2.8	-1
54.22	26.65	4.86	0.34
54.26	25.83	4.24	0.48
54.3	24.96	3.09	3
54.34	25.1	3.6	0.57
54.38	23.66	3.98	1.39
54.42	24.31	5.51	1.89
54.46	26.59	3.84	1.01
54.5	27.86	4.48	-0.18
54.54	25.67	4.85	1.82
54.58	27.28	4.19	0.04
54.62	25.47	5.37	-0.48
54.66	24.1	6.15	-1.42
54.7	22.87	3.86	-0.89
54.74	22.39	4.29	1.23
54.78	18.48	2.07	2.74
54.82	21.44	5.65	2.57
54.86	23.45	3	1.97
54.9	23.68	1.67	0.21
54.94	24.08	0.89	0.12
54.98	27.21	2.68	-1.32
55.02	26.71	3.26	0.09
55.06	25.3	3.52	1.35
55.1	25.52	2.43	0.89
55.14	26.25	3.73	-0.16
55.18	27.08	2.37	-1.36
55.22	25.61	-2.46	-1.27
55.26	25.84	-3.3	-0.21
55.3	22.56	-1.35	1.15
55.34	23.06	1.6	2
55.38	22.57	3.55	1.6
55.42	22.73	1.1	0.77
55.46	22.06	2.74	1.3
55.5	20.33	1.9	1.87
55.54	22.06	0.69	2.16
55.58	18.33	1.52	1.41
55.62	22.84	3.45	1.53
55.66	21.65	4.21	2.96
55.7	25.44	2.57	2.83
55.74	26.84	3.92	0.14
55.78	26.15	5.6	-1.16
55.82	27.48	6.75	-2.29
55.86	28.33	7.42	0.38
55.9	25.78	7.98	-1.82
55.94	24.66	7.57	-0.66
55.98	23.21	5.57	0.2
56.02	23.86	5.66	0.63
56.06	25.03	7.74	1.94
56.1	23.88	8.7	-0.29
56.14	22.2	8.42	0.88
56.18	22.98	3.88	0.8
56.22	21.42	5.11	1.02
56.26	20.44	3.4	0.23
56.3	22.43	5.26	1.41
56.34	23.17	5.42	1.61
56.38	23.48	4.24	0.84
56.42	22.03	4.66	0.34
56.46	23.48	4.38	0.51
56.5	23.04	2.2	-0.95
56.54	21.76	0.78	0.45
56.58	23.5	2.51	0.73
56.62	24.55	2.73	1.18
56.66	25.01	1.51	1.64
56.7	27.7	1.57	0.52
56.74	27.43	1.81	0.51
56.78	26.66	1.91	0.25
56.82	27.46	2.48	-0.49
56.86	25.96	1.65	0.23
56.9	28.86	3	0.15
56.94	24.7	2.21	0.52
56.98	23.51	0.57	-1.13
57.02	26.13	3.43	-1.28
57.06	25.77	5.63	0.73
57.1	25.86	6.4	-1.33
57.14	24.8	7.73	0.4
57.18	23.03	6.83	2.23
57.22	23.76	5.14	1.44
57.26	23.88	6.2	0.91
57.3	24.95	7.12	0.82
57.34	26.24	3.42	3.23
57.38	28.94	3.45	-0.05
57.42	28	1.73	-1.88
57.46	28.42	-0.34	-2.48
57.5	28.14	0.95	-1.42
57.54	24.58	-2.4	-0.61
57.58	21.42	1.17	2.51
57.62	24.51	1.46	1.18
57.66	24.64	-0.38	-0.06
57.7	26.36	0.16	-0.17
57.74	24.64	1.58	-0.61
57.78	22.42	1.86	1.81
57.82	23.1	1.82	1.51
57.86	25.91	1.03	-0.39
57.9	25.76	2.27	0.64
57.94	25.06	-1.65	-1.11
57.98	25.97	1.64	-1.57
58.02	25.24	1.47	0.83
58.06	20.56	-1.42	1.87
58.1	22.38	-1.17	0.35
58.14	22.51	-1.42	2.1
58.18	23.56	-2.66	2.83
58.22	26.04	-2.93	1.31
58.26	26.05	1.65	1.71
58.3	23.82	2.36	0.13
58.34	22.03	-0.26	0.63
58.38	22.07	0.23	0.23
58.42	21.71	0.08	0.69
58.46	22.01	2.94	0.5
58.5	21.6	5.53	2.19
58.54	22.64	3.37	1.96
58.58	22.78	3.07	1.22
58.62	23.58	0.81	0.4
58.66	21.65	1.57	1.79
58.7	21.51	2.19	1.62
58.74	23.79	4.26	1.31
58.78	22.41	1.99	1.44
58.82	21.17	0.11	0.61
58.86	20.91	2.65	0.87
58.9	22.04	1.71	2.36
58.94	21.89	1.61	1.14
58.98	22.2	2.5	0.15
59.02	21.34	3.51	1.21
59.06	24.13	2.08	0.75
59.1	22.16	2.03	2.26
59.14	22.87	1.81	0.15
59.18	22.48	4.85	1.62
59.22	23.28	3.57	0.42
59.26	24.06	0.89	-1.7
59.3	22.59	0.58	-0.21
59.34	23.82	-1.28	0.57
59.38	25.03	0.08	0.8
59.42	26.38	0.69	0.02
59.46	24.89	-1.26	-1.02
59.5	25.77	-0.32	0.83
59.54	29.77	1.91	-0.4
59.58	27.08	1.25	1.9
59.62	28.12	-0.63	0.73
59.66	27.06	0.55	-0.28
59.7	25.5	-0.08	0.25
59.74	24.8	-3.1	0.44
59.78	25.32	-4.59	-0.46
59.82	27.55	-3.87	-1.13
59.86	27.95	-1.1	-2.37
59.9	24.95	-2.15	0.03
59.94	26.982	-0.67094	-0.059435
59.98	26.4	-1.28	0.87
60.02	27.95	1.55	0.31
60.06	28.15	2.91	-0.51
60.1	25.81	1.03	0.43
60.14	24.92	2.19	1.84
60.18	27.07	1.03	0.22
60.22	29.25	-0.58	-0.45
60.26	28.88	-0.47	0.46
60.3	28.12	1.46	0.57
60.34	26.65	1.01	1.57
60.38	25.2	0.11	-0.12
60.42	24.41	0.81	1.08
60.46	25.26	1.06	0.5
60.5	24.61	0.91	0.35
60.54	24.47	-0.77	0.26
60.58	24.66	-1.56	1.32
60.62	24.48	0.76	1.54
60.66	25.97	-0.91	1.49
60.7	28.72	-1.1	1.26
60.74	25.78	-0.62	2.05
60.78	29.05	-0.51	-0.74
60.82	30.96	-2.03	-0.46
60.86	27.75	-2.57	-0.26
60.9	28.92	1.59	-1.59
60.94	28.46	2.71	-1.44
60.98	27.81	4.72	-0.93
61.02	28.66	6.03	1.27
61.06	24.73	3.95	2.8
61.1	25.8	4.01	2.08
61.14	24.37	1.92	0.69
61.18	26.1	2.72	-1.71
61.22	25.47	3.53	-0.76
61.26	23.91	1.05	0.63
61.3	22.84	-2.2	1.47
61.34	23.83	-1.45	1.36
61.38	22.67	0.34	0.95
61.42	23.23	1.01	1.98
61.46	23.23	-1.08	1.07
61.5	20.98	-1.09	2.05
61.54	20.59	-1.9	2.51
61.58	20.54	0.01	1.92
61.62	20.11	2.22	2.88
61.66	18.97	0.15	3.59
61.7	21.22	-0.23	3.2
61.74	19.1	1.03	3.12
61.78	18.85	0.72	2.25
61.82	20.12	0.02	1.67
61.86	22.08	1.64	0.04
61.9	21.25	1.54	1.19
61.94	20.94	1.94	1.79
61.98	20.68	2.1	2.24
62.02	23.33	1.41	2.59
62.06	24.93	-1.04	-0.87
62.1	25.09	-0.28	0.21
62.14	26.86	2.23	-0.95
62.18	24.31	2.59	-0.02
62.22	24.93	3.39	0.6
62.26	24.34	2.15	0.96
62.3	24.43	1.81	2.11
62.34	23.59	1.82	2.04
62.38	23.05	1.57	3.78
62.42	22.75	1.08	2.37
62.46	21.65	0.63	0.75
62.5	23.91	1.12	0.11
62.54	21.18	1.15	-0.06
62.58	23.33	0.66	0.03
62.62	22.06	1.54	0.75
62.66	23.83	-1.48	1.01
62.7	21.34	0.85	0.08
62.74	18.84	1.55	2.78
62.78	21.01	3.69	2.33
62.82	20.08	2.87	2.7
62.86	18.87	0.48	0.72
62.9	22.28	1.19	0.75
62.94	21.38	0.54	1.4
62.98	19.89	1.24	2.73
63.02	22.77	3.19	2.5
63.06	23.41	3.78	0.56
63.1	23.82	3.23	-0.05
63.14	19.84	-0.3	-0.35
63.18	22.878	0.44225	0.82755
63.22	22.55	0.73	0.15
63.26	24.64	-1.15	-2.37
63.3	23.76	-1.66	0.82
63.34	23.59	-2.63	3.07
63.38	26.51	-2.06	1.57
63.42	26.11	0.17	0.72
63.46	23.81	2.03	1.07
63.5	22.5	0.98	0.75
63.54	22.21	1.12	1.67
63.58	23.66	0.63	1.26
63.62	26.82	1.6	-0.85
63.66	26.26	1.84	0.92
63.7	22.11	0.18	3.64
63.74	24.05	1.39	1
63.78	21.45	0.31	-0.02
63.82	22.5	-2.06	1.87
63.86	22.47	-0.35	1.07
63.9	23.73	-0.55	2.54
63.94	23.16	-1.74	2.09
63.98	25.61	-3.02	1.25
64.02	24.31	-3.32	1.84
64.06	24.12	-0.12	4.35
64.1	22.7	-1.35	3.59
64.14	26.02	-2.29	1.44
64.18	22.76	0.52	0.06
64.22	24.34	1.63	2.3
64.26	23.76	-2.06	0.59
64.3	22.93	-2.37	0.43
64.34	25.51	0.77	-0.45
64.38	23.91	0.51	-0.86
64.42	23.78	-0.44	-1.13
64.46	23.43	-2.83	0.56
64.5	24.1	-2.73	-0.39
64.54	24.11	-3.08	1.89
64.58	25.86	-1.48	1.04
64.62	28.26	-2.56	2.04
64.66	29.44	-2.35	0.02
64.7	27.89	1.35	-2.17
64.74	27.43	0.2	0.34
64.78	24.87	-1.53	2.18
64.82	28.62	3.78	1.13
64.86	25.98	3.17	0.45
64.9	23.55	1.63	1.76
64.94	25.9	-0.18	0.63
64.98	25.61	-0.27	-0.9
65.02	29.15	-0.53	1.18
65.06	27.24	2.74	0.11
65.1	28.15	2.33	-0.86
65.14	26.21	0.67	-0.17
65.18	26.04	0.72	0.69
65.22	25.03	0.55	-0.5
65.26	23.79	1.85	1.46
65.3	23.96	3.9	1.3
65.34	23.9	3.56	2.11
65.38	24.49	0.57	1.64
65.42	26.21	0.88	0.14
65.46	26.12	2.54	0.55
65.5	21.67	-0.47	2.45
65.54	26.4	0.08	1.06
65.58	27.25	0.89	1.35
65.62	28.89	1.04	2.27
65.66	30.42	3.35	-0.78
65.7	30.5	3.38	-0.36
65.74	30.76	1.33	0.22
65.78	30.42	-2.35	-0.6
65.82	28.97	-3.79	0.14
65.86	26.98	-2.45	1.57
65.9	23.18	-2.2	3.92
65.94	20.49	-1.34	4.76
65.98	23.59	0.36	3.26
66.02	23.16	-3.29	1.16
66.06	22.93	1.73	2.64
66.1	20.9	-0.16	2.65
66.14	24.98	0.8	1.56
66.18	24.72	2.32	-0.52
66.22	24.79	3.52	1.54
66.26	24.72	2.44	1.53
66.3	25.89	3.4	2.72
66.34	24.67	-1.42	0.18
66.38	23.73	-0.99	-1.35
66.42	21.97	-2.47	1.41
66.46	24.33	-3.12	0.28
66.5	24.14	-0.38	1.35
66.54	23.44	-0.64	1.11
66.58	25.05	2.16	-0.22
66.62	23.42	3.24	1.87
66.66	21.96	-0.32	3.91
66.7	21.02	-0.12	0.67
66.74	22.97	4.28	2.03
66.78	23.97	3.2	2.16
66.82	24.37	1.11	0.66
66.86	25.8	1.56	0.05
66.9	27.68	0.48	-1.65
66.94	25.29	3.14	1.29
66.98	24.48	-1.7	0.53
67.02	24.19	3.02	0.61
67.06	27.3	1.61	-0.87
67.1	26.39	0.68	-0.79
67.14	26.65	1.86	1.56
67.18	26.69	1.76	-0.74
67.22	23.06	-1.8	-2.37
67.26	29.28	-1.12	-2.97
67.3	24.57	3.35	-0.37
67.34	23.96	1.07	0.08
67.38	24.903	1.7818	0.51442
67.42	23.3	-1.04	3.11
67.46	23.98	1.81	2.19
67.5	24.82	2.74	1.25
67.54	24.42	1.94	0.44
67.58	24.7	4.5	0.8
67.62	23.3	4.41	0.6
67.66	24.83	5.05	2.33
67.7	23.02	4.29	2.19
67.74	23.05	3.95	1.72
67.78	22.23	2.86	1.25
67.82	21.42	2.65	0.81
67.86	24.17	0.88	-0.86
67.9	22.97	-2.45	0.44
67.94	27.89	-2.43	-2.21
67.98	25.18	-1.11	2.15
68.02	26.16	2.48	-0.71
68.06	24.52	3.17	2.17
68.1	24.51	1	2.62
68.14	23.13	4.12	1.47
68.18	24.2	4.56	0.73
68.22	25.26	2.56	1.38
68.26	27.35	1.55	0.09
68.3	25.67	1.93	3.16
68.34	26.26	1.28	1.12
68.38	25.43	4.68	2.45
68.42	27.78	1.18	1.43
68.46	26.33	4.11	1.93
68.5	26.88	2.56	1.37
68.54	28.59	3.06	0.96
68.58	30.09	0.88	0.06
68.62	27.08	0.46	-0.09
68.66	28	-0.2	1.87
68.7	25.92	-0.63	1.64
68.74	24.7	-0.23	-0.01
68.78	23.47	0.81	-1.13
68.82	21.57	2.13	0.79
68.86	22.82	-0.14	1.87
68.9	22.84	1.06	2.72
68.94	24.54	0.48	1.07
68.98	23.39	1.84	1.47
69.02	24.81	2.42	0.96
69.06	23.53	0.39	0.25
69.1	22.72	1	1.33
69.14	21.02	0.14	1.09
69.18	23.68	0.42	1.47
69.22	25.58	1.29	-0.18
69.26	25.07	1.66	0.07
69.3	24.97	0	-0.78
69.34	23.59	-0.49	-0.52
69.38	22.98	-1.76	0.49
69.42	22.32	-0.67	1.03
69.46	22.03	-0.52	0.69
69.5	22.78	-0.14	0.04
69.54	21.54	0.11	0.37
69.58	22.52	0.89	0.77
69.62	22.72	2.54	0.55
69.66	20.57	1.53	-0.23
69.7	19.61	0.35	1.9
69.74	20.24	-0.81	1.18
69.78	24.43	1.79	1.58
69.82	26.95	1.5	0.33
69.86	26.17	2.23	-0.32
69.9	25.04	-0.02	0.4
69.94	23.6	0.27	0.92
69.98	23.85	-0.26	0.01
70.02	23.49	-0.99	0.06
70.06	21.75	-2.1	0.52
70.1	20.38	-0.49	2.28
70.14	19.2	-0.64	2.7
70.18	18.64	0.15	2.31
70.22	21.99	-1.65	1.99
70.26	19.1	0.6	0.71
70.3	18.99	1.82	0.84
70.34	17.21	1.14	0.63
70.38	18.81	-0.71	1.85
70.42	17.55	0.2	2.33
70.46	18.97	0.14	3.1
70.5	18.65	-0.98	1.99
70.54	20.39	1.53	1.15
70.58	20.04	-1.55	0.54
70.62	18.27	0.75	2.58
70.66	20.79	-0.11	3.05
70.7	18.1	-2.81	1.63
70.74	18.97	-2.11	0.71
70.78	20.869	-1.2666	1.8999
70.82	21.227	-1.2232	1.8957
70.86	23.98	-0.24	1.5
70.9	22.12	-3.3	0.86
70.94	19.74	-1.58	1.24
70.98	22.23	0.89	3.41
71.02	22.52	-0.02	1.29
71.06	22.69	-1.25	2.41
71.1	24.17	-0.19	2.7
71.14	22.4	0.11	4
71.18	21.18	3.73	-0.11
71.22	21	3.95	1.76
71.26	20.87	2.18	1.53
71.3	20.35	0.82	2.2
71.34	21.5	3.82	0.51
71.38	18.22	3.48	2.42
71.42	20.09	7.88	3.05
71.46	19.278	2.934	2.052
71.5	18.64	0.46	3
71.54	19.39	0.56	1.91
71.58	18.74	2.9	0.65
71.62	16.33	1.56	2.53
71.66	20.36	3.67	3.46
71.7	18.68	2.88	2.42
71.74	20.96	2.19	2.36
71.78	21.96	-0.08	1.2
71.82	19.58	0.57	0.8
71.86	20.59	-0.26	0.77
71.9	20.21	1.92	1.22
71.94	24.7	1.85	1.83
71.98	26.67	0.37	0.19
72.02	26.8	-0.7	1.11
72.06	24.54	2.73	0.63
72.1	27.07	-0.18	0.43
72.14	25.26	-0.69	-0.44
72.18	27.81	-0.78	0.17
72.22	25.94	0.84	0.87
72.26	26.49	1.58	0.4
72.3	26.82	1.96	-0.24
72.34	28.71	0.54	0.51
72.38	26.86	-0.35	0.46
72.42	28.17	0.98	0.15
72.46	27.78	0.79	0.06
72.5	27.49	1.79	-1.02
72.54	26.59	1.28	-0.65
72.58	26.81	2.85	-0.29
72.62	26.71	5.18	-0.41
72.66	26.52	5.46	0.48
72.7	27.57	4.82	0.86
72.74	25.66	1.18	1.88
72.78	28.08	0.6	0.57
72.82	25.81	3.98	0.51
72.86	28.62	4.54	-1.21
72.9	26.69	1.33	-0.73
72.94	26.58	2.72	-0.78
72.98	27.73	3.28	-0.03
73.02	27.18	3.69	0.93
73.06	25.93	2.44	1.66
73.1	24.32	1.05	1.77
73.14	24.23	2.1	3.08
73.18	24.11	1.41	1.37
73.22	27.23	2.73	-0.32
73.26	25.26	3.23	0.64
73.3	26.9	5.44	0.51
73.34	25.736	1.2521	0.21973
73.38	28.47	-2.37	-0.57
73.42	25.37	-0.4	-1.59
73.46	25.97	-0.42	-0.29
73.5	25.64	0.83	0.83
73.54	26.65	3.12	-2.04
73.58	25.22	1.16	-1.3
73.62	23.74	2.33	0.77
73.66	21.91	2.54	1.01
73.7	22.44	3.95	0.82
73.74	23.04	3.29	2.07
73.78	21.61	3.66	0.94
73.82	24.42	5.68	2.79
73.86	22.9	4.67	1.77
73.9	23.05	1.73	1
73.94	21.4	4.06	1.85
73.98	23.79	4.14	0.92
74.02	21.57	3.46	0
74.06	20.63	3.4	1.76
74.1	21.21	3.01	0.32
74.14	20.89	1.01	-0.41
74.18	22.02	3.65	0.59
74.22	22.93	3.66	1.57
74.26	22.03	1.81	0.72
74.3	21.36	2.31	1.9
74.34	22.7	2.25	2.57
74.38	20.92	2.63	1.9
74.42	24.89	2.03	1.07
74.46	22.57	-0.16	0.46
74.5	25.79	-0.98	1.16
74.54	24.49	-0.63	-0.43
74.58	24.86	0.46	0.16
74.62	25.18	0.01	-0.11
74.66	25.78	-0.25	1.08
74.7	24.33	-0.38	0.37
74.74	25.12	1.77	-0.16
74.78	25.18	0.26	0.43
74.82	25.2	0.69	0.38
74.86	24.86	2.2	-0.36
74.9	22.05	2.01	0.05
74.94	23.38	1.55	-1.12
74.98	19	2.93	0.11
75.02	20.64	1.84	2.76
75.06	20.61	-0.49	2.82
75.1	21.63	0.05	2.54
75.14	25.71	1.99	1.32
75.18	27.03	2.31	0.9
75.22	28.62	1.29	1.12
75.26	28	1.4	0.25
75.3	27.1	3.25	0.14
75.34	25.99	3.23	0.05
75.38	28.1	3.14	0.36
75.42	27.85	4.78	1.06
75.46	27.66	3.82	0.94
75.5	28.24	5	1.99
75.54	29.54	5.84	1.46
75.58	29.22	4.17	-0.16
75.62	29.67	5.59	-0.06
75.66	27.32	6.68	0.71
75.7	28.48	3.74	0.32
75.74	27.87	2.82	-0.18
75.78	27.53	3.39	1.08
75.82	26.95	1.16	1.38
75.86	26.74	-1.49	0.23
75.9	26.65	3.48	2.46
75.94	28.65	-0.05	0.45
75.98	24.36	-3.81	2.77
76.02	25.18	-0.14	1.95
76.06	23.95	-1.2	1.32
76.1	22.31	-0.59	1.05
76.14	25.09	-1.75	1.52
76.18	25.56	-3.84	1.25
76.22	26.13	-4.15	0.86
76.26	22.31	-2.8	2.68
76.3	24.29	-3.24	2.52
76.34	25.43	-1.36	1.52
76.38	24.51	-3.44	1.03
76.42	23.03	-0.7	0.43
76.46	23.01	-0.09	2.79
76.5	22.73	-1.41	2.7
76.54	22.61	3	3.45
76.58	23.66	2.93	2.74
76.62	22.93	1.66	1.56
76.66	22.72	3.2	1.07
76.7	23.16	3.34	1.48
76.74	22.5	1.7	0.33
76.78	24.5	0.57	-0.22
76.82	24.43	1.61	0.08
76.86	24.07	3.47	2.24
76.9	27.52	3.17	1.49
76.94	25.3	3.11	1.06
76.98	25.67	4.36	1.17
77.02	25.27	3.45	0.81
77.06	23.97	3.65	1.52
77.1	23.24	1.65	-0.13
77.14	22.15	-0.73	-0.68
77.18	22.35	1.53	-0.5
77.22	22.26	1.26	-0.52
77.26	21.2	-0.27	1.44
77.3	21.93	2.06	1.15
77.34	20.76	2.67	1.9
77.38	21.39	5.84	1.29
77.42	20.64	5.34	1.83
77.46	23.01	2.93	1.35
77.5	25.68	4.33	1.49
77.54	22.29	5.82	2.82
77.58	24.46	4.82	1.05
77.62	22.54	2.36	0.75
77.66	22.31	1.56	2.45
77.7	23.36	3.03	2.87
77.74	21.28	1.23	2.39
77.78	19.08	2.85	2.97
77.82	21.18	2.47	2.24
77.86	22.12	-0.4	0.92
77.9	20.88	-0.47	0.74
77.94	22.13	0.76	1.46
77.98	21.29	1.53	0.07
78.02	21.65	0.98	2.07
78.06	20.56	1.6	1.93
78.1	22.55	1.6	2.63
78.14	21.68	-1.14	2.43
78.18	19.75	-1.99	3.01
78.22	18.3	0.12	3.42
78.26	18.82	0.74	4.67
78.3	18.37	-1.37	3.95
78.34	19.7	-1.41	2.77
78.38	20.4	1.44	1.44
78.42	18.52	2.24	2.84
78.46	18.91	4.12	2.67
78.5	20.01	3.59	1.4
78.54	22.43	2.21	0.87
78.58	22.14	4.41	1.28
78.62	23.79	4.36	2.88
78.66	22.17	3.93	2.36
78.7	23.14	4.48	2.37
78.74	23.35	3.5	-0.06
78.78	21.17	4.11	-0.09
78.82	21.87	3.89	1.87
78.86	19.04	1.92	-0.52
78.9	18.53	2.94	0.73
78.94	19.34	1.87	1.25
78.98	19.94	3.43	2.31
79.02	19.72	2.59	1.76
79.06	18.72	5.22	2.41
79.1	20.58	3.31	1.55
79.14	19.72	2.54	1.9
79.18	20.31	4.09	1.99
79.22	23.566	3.4245	1.5112
79.26	28.56	1.4	0.2
79.3	24.4	3.42	1.91
79.34	27.92	2.79	0.34
79.38	27.39	4.48	0.23
79.42	27.68	4.48	1.22
79.46	28.69	6.4	1.87
79.5	29.07	6.1	1.96
79.54	28.26	2.88	-0.37
79.58	26.7	3.69	-1.41
79.62	27.57	4.91	1.27
79.66	26.75	3.63	-0.38
79.7	24.27	5.43	1.03
79.74	25.88	4.2	1.51
79.78	26.98	5.86	0.68
79.82	25.71	4.56	1.85
79.86	26.34	3.43	1.08
79.9	24.9	2.67	0.76
79.94	24.21	-0.93	0.21
79.98	22.98	-0.91	1.09
[truncated: 1,037 more rows]
