# Supplementary material for: Mean flow and turbulence structure over exposed roots on a forested floodplain: Insights from a controlled laboratory experiment
Source: PLoS One. 2020 Feb 26;15(2):e0229306. doi: 10.1371/journal.pone.0229306 (PMC7043746; doi:10.1371/journal.pone.0229306)
Supplement: S1 File — (ZIP) [file pone.0229306.s001.zip › data_and_scripts/velocity_data/t21_008_replaced.csv]

0.02	32.97	2.49	-1.59
0.06	32.92	1.69	-1.79
0.1	33.65	2.01	-1.45
0.14	34.31	1.31	-1.15
0.18	33.96	1.98	-0.84
0.22	33.46	1.72	-0.86
0.26	33.42	1.22	-1.01
0.3	33.87	0.3	-1.09
0.34	33.58	1.06	-1.12
0.38	33.82	1	-0.97
0.42	34.31	0.27	-0.82
0.46	35.47	0.83	-0.53
0.5	34.09	1.95	-0.37
0.54	33.3	1.05	-0.64
0.58	34.27	0.67	-1.43
0.62	33.78	1.07	-1.42
0.66	34.05	0.83	-1.2
0.7	34.46	0.68	-0.94
0.74	33.88	0.53	-0.71
0.78	33.99	0.41	-0.44
0.82	33.21	1.4	-0.7
0.86	33.84	0.47	-0.4
0.9	34.65	0.28	-0.55
0.94	34.73	0.56	-0.39
0.98	34.51	1.27	-0.55
1.02	34.23	1.48	-0.57
1.06	33.16	0.83	-1.3
1.1	33.77	1.26	-1.22
1.14	33.64	1.69	-1.48
1.18	34.11	1.58	-1.51
1.22	33.49	1.73	-0.73
1.26	33.79	1.05	-0.88
1.3	33.61	1.32	-1.39
1.34	33.65	0.93	-2.1
1.38	33.6	0.89	-2.24
1.42	32.95	0.72	-1.95
1.46	33.58	0.84	-1.89
1.5	32.83	0.78	-2.19
1.54	33.2	-1	-1.84
1.58	31.92	0.78	-2.03
1.62	32.03	1.5	-2.18
1.66	33.14	1.18	-1.68
1.7	32.74	-0.03	-1.95
1.74	33	-0.26	-2.07
1.78	33.21	0.84	-1.69
1.82	33.13	1.24	-1.93
1.86	33.16	0.84	-1.91
1.9	34.05	1.01	-1.56
1.94	33.86	0.02	-1.46
1.98	32.46	-0.69	-1.65
2.02	32.83	-0.56	-1.13
2.06	32.7	-0.74	-1.03
2.1	32.88	-0.36	-0.71
2.14	32.9	-0.03	-1.2
2.18	31.8	0.33	-1.43
2.22	32.37	0.89	-1.22
2.26	32.15	0.54	-1.08
2.3	32.2	0.28	-0.99
2.34	32.53	-0.18	-0.15
2.38	32.68	0.82	-1.03
2.42	32.18	0.39	-0.98
2.46	32.21	0.32	-0.64
2.5	32.36	0.53	-0.11
2.54	32.4	1.25	-0.67
2.58	32.12	1.36	-0.57
2.62	32.27	1.06	-1.16
2.66	32.1	1.41	-0.99
2.7	31.56	1.04	-0.82
2.74	31.76	1.16	-0.94
2.78	31.86	1.03	-0.55
2.82	32.2	0.77	-0.41
2.86	32.04	1.68	-0.38
2.9	32.03	2.17	-0.7
2.94	32.01	1.2	-0.49
2.98	31.64	0.36	-1.06
3.02	32.58	0.41	-0.43
3.06	32.77	0.6	-0.29
3.1	33.42	0.25	-0.24
3.14	33.35	0.59	-0.13
3.18	33.68	0.01	-0.15
3.22	34.05	-0.42	-0.15
3.26	33.03	0.24	0.3
3.3	33.37	0.45	0.48
3.34	34.02	-0.53	0.45
3.38	33.33	-0.58	0.41
3.42	33.79	-0.14	0.05
3.46	33.06	0.59	0.27
3.5	32.67	0.66	0.18
3.54	32.97	0.53	0.34
3.58	32.91	0.5	0.26
3.62	33.55	0.8	0.61
3.66	33.42	0.42	0.86
3.7	33.77	-0.66	-0.18
3.74	33.6	-0.06	-0.51
3.78	33.36	-0.03	-0.35
3.82	33.95	-0.19	-0.26
3.86	33.95	-0.49	-0.54
3.9	34.2	-0.21	-0.8
3.94	33.57	0.44	-0.96
3.98	33.35	0.2	-1.51
4.02	32.63	-0.23	-1.66
4.06	34.15	1.48	-1.12
4.1	33.48	0.35	-1.21
4.14	34.41	0.32	-2.02
4.18	33.83	0.6	-2.28
4.22	34.21	1.64	-2.47
4.26	34.74	1.05	-1.78
4.3	34.01	0.9	-2.82
4.34	32.95	2.26	-2.34
4.38	32.98	2.45	-1.47
4.42	31.96	1.42	-1.78
4.46	33.36	2.63	-1.01
4.5	33.28	1.16	-1.12
4.54	34.27	1.25	-1.13
4.58	33.97	1.48	-1.17
4.62	33.82	2.38	-1.01
4.66	34.32	1.39	-0.83
4.7	33.52	0.9	-0.97
4.74	34.05	0.74	-0.7
4.78	33.25	1.67	-1.55
4.82	33.4	2.03	-1.87
4.86	34.67	1.47	-1.41
4.9	34.56	0.86	-0.68
4.94	34.1	1.21	-0.58
4.98	34.76	1.41	0.08
5.02	34.36	0.79	1.09
5.06	34.96	0.93	0.52
5.1	34.73	0.05	0.61
5.14	34.9	0.04	0.45
5.18	33.986	0.67309	0.21856
5.22	33.799	0.59272	0.19532
5.26	33.05	0.6	0.56
5.3	32.84	0.17	0.29
5.34	32.79	0.58	-0.2
5.38	33.57	1.22	-0.78
5.42	32.7	1.15	-0.47
5.46	32.3	0.63	-0.6
5.5	32.52	-0.74	-0.74
5.54	32.9	-0.29	-1.12
5.58	32.93	-0.73	-0.73
5.62	32.77	0.12	-1.14
5.66	32.1	0.95	-1.11
5.7	32.67	-0.09	-1.65
5.74	32.31	0.41	-1.64
5.78	32.4	0.32	-1.83
5.82	32.25	-0.11	-1.89
5.86	32.3	-0.56	-1.88
5.9	32.94	0.08	-1.53
5.94	32.99	0.59	-1.52
5.98	34.02	-0.17	-0.82
6.02	33.79	-0.44	-0.76
6.06	34.17	-0.23	-1.03
6.1	32.62	0.09	-0.84
6.14	32.55	-0.66	-0.97
6.18	33.29	0.59	-1.39
6.22	33.36	-0.49	-1.71
6.26	33.31	-0.16	-1.63
6.3	33.97	0.36	-1.09
6.34	33.4	-0.55	-0.95
6.38	33.77	-0.49	-0.65
6.42	33.76	-0.48	-0.59
6.46	33.81	0.08	-1.04
6.5	34.42	0.34	-0.62
6.54	34.01	-0.62	-0.27
6.58	33.71	-1.22	-0.92
6.62	33.21	-1.03	-1.59
6.66	32.27	-1.76	-1.89
6.7	33.11	-0.61	-1.51
6.74	33.34	-1.25	-1.68
6.78	32.28	-0.99	-2.32
6.82	32.43	-0.46	-1.86
6.86	32.78	0.13	-1.58
6.9	33.46	-0.37	-1.19
6.94	33.93	0.61	-1.23
6.98	32.91	0.94	-1.97
7.02	33.99	1.13	-1.16
7.06	32.53	0.67	-0.78
7.1	32.8	0.59	-0.63
7.14	32.62	1.41	-1.1
7.18	32.38	0.27	-0.42
7.22	34.65	0.73	-0.43
7.26	33.99	0.85	-0.19
7.3	33.18	0.25	0.49
7.34	33.144	1.2151	-0.28126
7.38	33.098	1.3035	-0.25705
7.42	33.02	1.4	-0.62
7.46	33.29	0.77	0.18
7.5	32.62	1.86	-0.67
7.54	32.85	1.55	-0.89
7.58	32.28	2.56	0.15
7.62	31.97	2.27	-0.03
7.66	32.89	1.74	-0.22
7.7	32.75	1.47	-0.32
7.74	33.15	0.68	-1.3
7.78	32.13	1.35	-1.34
7.82	32.08	1.23	-0.85
7.86	32.02	1.4	-0.26
7.9	32.57	0.77	-0.55
7.94	33.18	1.59	-0.42
7.98	31.7	1.31	-0.51
8.02	32.85	1.28	-0.45
8.06	32.24	1.33	0.08
8.1	31.91	0.52	-0.14
8.14	32.71	1.26	-1.38
8.18	31.22	1.18	-1.53
8.22	32.3	1.35	-1.17
8.26	32.93	0.35	-0.98
8.3	31.83	1.63	-0.89
8.34	32.65	0.2	-0.67
8.38	31.89	1.56	-1.34
8.42	32.01	2.05	-0.88
8.46	32.93	1.03	0.4
8.5	31.18	2	-0.12
8.54	31.59	2.69	0.32
8.58	31.26	1.54	0.06
8.62	32.07	1.48	-1.17
8.66	32.35	0.58	-1.49
8.7	32.76	0.03	-1.16
8.74	31.42	0.98	-1.64
8.78	31.78	1.33	-1.29
8.82	32.14	0.78	-1.31
8.86	32.82	-0.06	-0.53
8.9	32.79	-0.04	-0.73
8.94	34.02	-0.7	-0.17
8.98	32.66	0.24	-0.53
9.02	33.22	0.63	-0.2
9.06	32.83	1.16	-1.26
9.1	32.66	1.18	-1.78
9.14	32.86	1.16	-1.29
9.18	32.5	1.15	-1.16
9.22	31.32	0.98	-1.57
9.26	31.8	1.69	-1.21
9.3	30.96	1.85	-1.18
9.34	32.34	1.16	-1.45
9.38	32.83	1.37	-1.29
9.42	30.78	2.02	-1.74
9.46	32.87	1.25	-1.37
9.5	31.71	0.71	-0.63
9.54	31.44	2.11	-0.16
9.58	31.87	2.21	-0.78
9.62	31.78	2.06	-0.87
9.66	33.1	1.51	-1
9.7	32.34	0.17	-0.96
9.74	33.3	0.27	-0.73
9.78	32.27	1.4	-1.55
9.82	32.01	2.79	-1.72
9.86	32.95	1.72	-1.45
9.9	32.85	1.07	-1.22
9.94	34.21	1.57	-1.36
9.98	32.88	2.19	-1.51
10.02	33.93	1.94	-1.08
10.06	32.18	1.34	-1.54
10.1	31.57	1.74	-1.73
10.14	32.3	2.09	-1.88
10.18	32.42	1.56	-2.09
10.22	32.38	1.1	-1.52
10.26	32.9	0.85	-1.38
10.3	32.37	-0.41	-1.15
10.34	34.49	-1.23	-0.63
10.38	33.94	-0.96	-0.55
10.42	33.49	-0.02	-1.14
10.46	34.31	-0.59	-0.66
10.5	33.62	-1.49	-0.38
10.54	34.21	-1.02	-0.37
10.58	34.08	-1.11	-0.24
10.62	34.16	-1.34	-0.8
10.66	35.42	-0.21	-0.51
10.7	34.96	-0.48	-0.31
10.74	35.46	0	-0.38
10.78	34.12	-1.66	-0.37
10.82	34.45	-0.71	-0.34
10.86	35.23	-0.8	-0.72
10.9	33.91	0.09	-1.26
10.94	34.44	-0.71	-0.68
10.98	33.64	-0.53	-0.56
11.02	32.97	-0.25	-0.96
11.06	34.23	-1.16	0.14
11.1	33.82	-1.06	0.23
11.14	34.92	0.05	-0.31
11.18	33.53	-0.4	-0.16
11.22	33.84	-1.84	0.19
11.26	34.52	-0.91	0.11
11.3	32.98	-0.85	-0.7
11.34	32.85	-0.71	-0.48
11.38	33.07	-0.78	-0.36
11.42	33.35	-1.39	-0.13
11.46	33.65	-1.15	-0.15
11.5	32.87	-1.74	-0.36
11.54	33.42	-1.43	-0.49
11.58	33.97	-1.11	-0.57
11.62	33.66	-0.88	-0.08
11.66	33.75	0.05	0.42
11.7	32.977	-0.75502	-1.1201
11.74	32.932	-0.71275	-1.2754
11.78	31.88	-0.19	-1.82
11.82	31.95	-0.71	-2.53
11.86	32.45	0.03	-2.08
11.9	31.41	-0.87	-2.01
11.94	33.37	-1	-1.19
11.98	33.79	-0.61	-1.61
12.02	33.12	-0.33	-1.46
12.06	33.09	-0.34	-1.05
12.1	31.91	-0.41	-1.08
12.14	32.89	-0.99	-0.01
12.18	32.85	-0.39	-0.37
12.22	31.9	0.01	-0.09
12.26	33.34	-0.73	0.09
12.3	32.79	-0.15	-1.26
12.34	32.58	-0.24	-0.45
12.38	32.66	1.2	-1.18
12.42	32.19	0.78	-1.4
12.46	32.75	0.45	-1.53
12.5	31.43	-0.29	-1.65
12.54	32.24	0.21	-1.56
12.58	32.25	0.08	-1.57
12.62	31.04	-0.47	-1.54
12.66	31.31	-0.27	-0.6
12.7	30.94	-0.7	-0.02
12.74	30.57	0.07	-0.09
12.78	30.74	-0.29	0.43
12.82	31.03	0.44	-0.1
12.86	31.63	0.81	-0.05
12.9	31.42	0.77	-0.82
12.94	31.75	0.91	-0.96
12.98	31.57	1.05	-1.65
13.02	30.79	1.45	-1.8
13.06	31.06	1.32	-2.5
13.1	32.324	1.4263	-0.88601
13.14	32.82	2.13	-0.5
13.18	33.62	1.58	-0.96
13.22	33.54	0.81	0
13.26	34.2	2.46	-0.04
13.3	32.71	1.3636	-1.086
13.34	32.757	1.3137	-1.1183
13.38	32.794	1.2565	-1.1466
13.42	32.821	1.1941	-1.1703
13.46	32.838	1.1288	-1.189
13.5	32.844	1.0628	-1.2019
13.54	32.839	0.99824	-1.2086
13.58	32.824	0.93733	-1.2084
13.62	32.798	0.88229	-1.2007
13.66	32.761	0.8353	-1.185
13.7	32.713	0.79856	-1.1606
13.74	32.45	0.54	-1.59
13.78	32.51	0.24	-1.72
13.82	32.78	0.81	-1.38
13.86	31.82	1.04	-1.21
13.9	31.52	0.91	-0.92
13.94	31.8	0.39	0.17
13.98	31.68	1.39	0.01
14.02	31.69	0.69	-0.62
14.06	32.47	1.56	-0.12
14.1	32.04	1.68	-0.43
14.14	31.97	2.2	-0.74
14.18	31.04	1.57	0.01
14.22	31.64	-0.45	0.67
14.26	32.795	0.71589	-0.43294
14.3	32.93	0.69	-0.79
14.34	34.11	0.72	-0.92
14.38	33.65	-0.72	-1.01
14.42	34.55	0.29	-0.76
14.46	34.61	0.13	-0.7
14.5	33.57	-0.4	-0.84
14.54	33.82	0.15	-1.12
14.58	33.48	-0.13	-0.56
14.62	32.44	0.88	-0.71
14.66	33.08	0.59	-0.65
14.7	32.2	0.76	-0.42
14.74	33.43	-0.11	0.07
14.78	33.24	0.74	-0.03
14.82	33.21	1.15	0.03
14.86	34.61	0.1	-0.43
14.9	34.34	0.25	-0.41
14.94	35.23	-0.3	-0.72
14.98	35.54	0.63	-0.54
15.02	35.16	0.87	-0.83
15.06	35.79	0.91	-0.5
15.1	35.59	1.41	-1.64
15.14	34.68	-0.33	-1.86
15.18	33.8	0.89	-1.33
15.22	33.08	0.32	-1.35
15.26	34.23	0.98	-0.99
15.3	33.84	1.07	-0.58
15.34	34.35	1.16	-0.59
15.38	33.12	-0.08	-1.14
15.42	32.71	0.18	-0.5
15.46	34.22	1.19	-0.32
15.5	32.87	0.2	-0.74
15.54	33.08	-0.31	-1.03
15.58	34.9	0.33	-0.4
15.62	34.23	0.21	-0.47
15.66	34.68	0.08	-0.47
15.7	33.96	1.68	-0.5
15.74	33.8	0.71	-0.53
15.78	34.08	1.15	-0.43
15.82	33.08	1.19	-1.3
15.86	33.16	2.25	-0.94
15.9	32.59	2.35	-1
15.94	32.96	1.48	-1.26
15.98	34.12	1.68	-0.91
16.02	32.87	1.35	-0.84
16.06	34.46	1.05	-0.22
16.1	33.56	0.67	-0.31
16.14	33.89	1	-0.3
16.18	34.09	0.9	-0.71
16.22	32.62	1.5	-0.64
16.26	33.51	2.02	-0.56
16.3	32.71	1.26	-0.38
16.34	33.01	0.93	-0.09
16.38	33.56	0.95	-0.4
16.42	33.03	1.13	-0.44
16.46	33.06	1.7	0.04
16.5	33.07	1.5	0.07
16.54	32.67	2.5	-0.5
16.58	33.06	1.96	-0.21
16.62	31.69	2.1	-0.54
16.66	32.87	1.84	0.07
16.7	32.27	1.91	-0.42
16.74	32.778	2.3261	-0.095797
16.78	32.7	4.1	-0.74
16.82	32.24	3.48	-0.41
16.86	33.55	2.27	0.13
16.9	33.32	1.36	-0.5
16.94	33.53	1.08	-0.15
16.98	34.03	2.27	0.81
17.02	34.19	2.16	0.52
17.06	34.54	1.75	0.39
17.1	33.79	1.68	0.52
17.14	33.97	0.59	-0.31
17.18	35.87	0.26	-0.78
17.22	34.81	1.23	-0.85
17.26	34.52	0.63	-0.91
17.3	33.56	0.32	-1.26
17.34	33.97	0.24	-1.49
17.38	34.83	-0.35	-0.9
17.42	34.38	-0.98	-0.28
17.46	34.8	-0.92	-0.68
17.5	33.63	-0.59	-0.63
17.54	33.63	-1.65	-0.48
17.58	33.63	-0.75	0.1
17.62	33.76	-0.49	-0.02
17.66	33.83	-0.29	0.05
17.7	33.97	-0.02	-0.21
17.74	32.96	-0.51	0.12
17.78	34.26	-1.1	-0.03
17.82	33.22	-1.45	-1.06
17.86	33.41	-1.83	-0.52
17.9	33.43	-0.61	-0.95
17.94	32.91	-0.15	-0.81
17.98	32.81	-1.85	-0.25
18.02	34.46	-1.61	-0.3
18.06	33.88	-0.65	-1.25
18.1	33.84	-0.42	-0.98
18.14	34.17	0.33	-0.15
18.18	34.11	0.33	0.03
18.22	33.78	0.69	-0.23
18.26	33.17	0.59	-0.02
18.3	33.6	0.95	-0.54
18.34	33.7	0.81	-0.55
18.38	34.22	0.98	-0.47
18.42	33.55	0.7	-0.64
18.46	33.69	0.59	-0.66
18.5	32.19	2.08	-0.45
18.54	32.74	0.85	-0.54
18.58	33.92	0.81	0.45
18.62	33.12	0.81	0.82
18.66	33.46	0.61	0.64
18.7	32.87	0.74	-0.17
18.74	32.65	-0.26	-0.15
18.78	34.1	0.31	0.16
18.82	33.74	0.62	-0.23
18.86	34.01	0.39	-0.02
18.9	33.66	0.17	0
18.94	34.259	-0.037863	-0.26197
18.98	34.451	-0.17519	-0.39354
19.02	34.639	-0.31049	-0.52807
19.06	34.817	-0.44166	-0.66103
19.1	35.65	-0.04	-0.98
19.14	35.01	-0.05	-1.28
19.18	35.23	-0.63	-1.04
19.22	35.09	-1.29	-0.52
19.26	35.38	-0.42	-1.04
19.3	35.23	-0.7	-1.12
19.34	35.51	-1.66	-0.95
19.38	35.55	-1.79	-1.18
19.42	35.18	-2.53	-1.39
19.46	35.41	-0.85	-0.81
19.5	34.45	-0.14	-0.75
19.54	34.85	-0.65	-0.48
19.58	34.7	-0.86	-0.73
19.62	34.3	-1.49	-0.26
19.66	34.88	-0.06	-0.46
19.7	34.75	-0.64	-0.86
19.74	34.04	-0.56	-1.32
19.78	34.49	-1.18	-0.94
19.82	34.37	-0.91	-1.49
19.86	32.92	-1.22	-1.54
19.9	32.83	0.53	-0.23
19.94	32.73	-0.28	0.15
19.98	34.08	-0.44	-0.76
20.02	33.64	-1.5	-0.73
20.06	33.04	-0.27	-0.89
20.1	31.41	0.7	-0.56
20.14	31.26	0.14	-0.45
20.18	31.54	-0.95	-0.82
20.22	31.92	0.44	-0.19
20.26	30.53	1.51	-0.09
20.3	30.11	1	-0.28
20.34	30.31	0.86	-0.6
20.38	30.96	1.94	-0.42
20.42	31.12	1.9	-0.76
20.46	30.77	2.1	-1.11
20.5	30.47	0.95	-1.06
20.54	30.92	0.86	-0.74
20.58	31.66	1.93	-1.13
20.62	32.08	1.74	-1.13
20.66	32.03	1.86	-0.55
20.7	31.18	0.47	-0.24
20.74	31.74	0.66	-0.58
20.78	30.64	0.8	-0.6
20.82	30.68	0.96	-0.7
20.86	30.59	0.09	-0.75
20.9	30.82	0.42	-0.49
20.94	31.06	0.38	-0.47
20.98	30.61	1.26	-0.56
21.02	32.06	0.48	0.17
21.06	32.15	1.17	0.46
21.1	31.74	0.86	0.74
21.14	32.22	1.23	0.48
21.18	31.15	1.8	-0.27
21.22	31.83	1.12	-0.17
21.26	31.84	1.75	0.29
21.3	31.72	1.67	0.38
21.34	31.9	2.91	0.1
21.38	31.78	1.01	-0.09
21.42	31.78	2.02	-0.07
21.46	32.01	2.11	-0.3
21.5	31.23	1.26	-0.2
21.54	31.86	2.09	-0.27
21.58	32.28	1.73	-0.01
21.62	31.64	1.97	0.07
21.66	32.1	1.93	-0.05
21.7	32.86	1.65	0.02
21.74	32.21	2.07	-0.5
21.78	32.47	2.69	-0.99
21.82	31.64	1.59	-0.63
21.86	33.4	1.76	-0.13
21.9	33.39	0.42	0.09
21.94	33.28	0.79	-0.27
21.98	32.65	0.74	-0.28
22.02	31.24	0.83	-0.73
22.06	31.83	0.91	-1.05
22.1	32.37	2.08	-1.26
22.14	31.22	1.69	-1.78
22.18	31.97	0.59	-1.25
22.22	32.31	1.54	-1.19
22.26	32.73	0.88	-0.89
22.3	32.89	1.7	-0.79
22.34	33.05	1.69	-0.63
22.38	32.73	1.27	-1.54
22.42	33.25	1.14	-1.16
22.46	32.81	1.45	-1.19
22.5	32.98	1.22	-1.11
22.54	32.85	0.96	-1.57
22.58	32.69	1.03	-1.52
22.62	32.7	0.71	-1.35
22.66	33.01	0.53	-1.03
22.7	32.68	0.57	-1.12
22.74	33.22	0.37	-0.08
22.78	33	0.42	-0.11
22.82	32.86	0.59	-0.21
22.86	32.09	0.59	0.01
22.9	32.94	0.27	-0.39
22.94	32.84	0.13	-0.57
22.98	33.07	0.29	-0.5
23.02	32.51	0.68	-0.51
23.06	32.57	0.93	-0.44
23.1	32.84	0.64	-0.51
23.14	31.99	1.04	-0.67
23.18	33.41	0.51	-0.53
23.22	32.4	0.89	-0.6
23.26	32.62	0.52	-0.52
23.3	33.12	0.75	-0.86
23.34	32.67	0.82	-0.62
23.38	33.61	-0.12	-0.75
23.42	32.76	-0.14	-0.91
23.46	32.45	-0.27	-1.09
23.5	32.92	-0.55	-1.11
23.54	32.38	-0.1	-1.4
23.58	33	-0.02	-1.07
23.62	33.19	0.15	-0.96
23.66	32.4	0.45	-0.75
23.7	33.36	0.31	-0.19
23.74	32.34	1.19	-0.6
23.78	32.46	1.45	-0.85
23.82	32.37	1.62	-0.7
23.86	32.81	2.23	-0.35
23.9	33.06	2.25	-0.33
23.94	32.83	2.61	-0.51
23.98	32.33	1.96	-0.38
24.02	32.47	2.37	-0.08
24.06	32.16	3.55	0.01
24.1	31.96	2.48	0.21
24.14	32.4	1.65	0.27
24.18	32.91	1.52	-0.13
24.22	33.5	1.13	0.09
24.26	33.43	1.9	0.18
24.3	32.94	2.69	0.46
24.34	32.88	1.36	0.73
24.38	33.067	0.97635	-0.49574
24.42	33.127	0.79388	-0.67285
24.46	33.69	0.5	-1.64
24.5	33.45	-0.39	-1.42
24.54	34.03	-0.15	-1.57
24.58	33.03	-0.45	-1.61
24.62	32.22	0.25	-1.66
24.66	33.56	0.53	-1.39
24.7	33.64	0.72	-1.07
24.74	33.05	1.45	-0.93
24.78	33.43	1.42	-1.22
24.82	33.34	1.27	-0.84
24.86	34.36	1.53	-0.93
24.9	33.53	1.1	-1.12
24.94	32.06	0.6	-1.13
24.98	32.88	0.55	-0.91
25.02	32.33	0.82	-0.94
25.06	31.91	0.53	-1.24
25.1	32.77	0.37	-0.89
25.14	31.52	-0.04	-0.71
25.18	32.84	0.91	-0.72
25.22	32.41	0.4	-0.59
25.26	32.81	0.35	-0.72
25.3	33.09	0.52	-0.81
25.34	32.84	0.94	-0.6
25.38	32.93	0.59	-0.38
25.42	32.48	0.64	-0.56
25.46	32.68	-0.09	-0.62
25.5	33.55	-0.31	-0.65
25.54	32.9	-0.14	-0.53
25.58	33.35	0.56	-0.21
25.62	33.19	0.29	0.09
25.66	33.77	0.85	0.5
25.7	33.43	1.57	0.44
25.74	32.9	1.49	-0.01
25.78	34.01	1.47	0.43
25.82	33.59	1.23	-0.39
25.86	33.45	1.06	-0.56
25.9	34.23	1.04	-0.29
25.94	33.38	0.76	-0.63
25.98	33.28	1.08	-0.87
26.02	32.65	1.31	-1.13
26.06	33.74	1.44	-1.01
26.1	34.12	1.59	-0.87
26.14	33.27	1.21	-0.68
26.18	33.93	1.04	-0.97
26.22	33.92	1.11	-0.84
26.26	33.98	0.87	-1.09
26.3	34.14	0.4	-1.12
26.34	35	-0.3	-1.02
26.38	34.48	0.5	-1.33
26.42	33.94	0.12	-1.6
26.46	33.55	-0.41	-1.64
26.5	33.13	-0.2	-1.91
26.54	33.5	-0.89	-2.34
26.58	33.98	-0.45	-1.75
26.62	33.22	-1.03	-2.29
26.66	33.62	-1.4	-2.37
26.7	32.49	-1.38	-2.32
26.74	33.29	-1.52	-1.6
26.78	32.97	-0.98	-1.34
26.82	32.16	-1.25	-0.97
26.86	32.43	-1.59	-0.92
26.9	32.48	-1.63	-1.01
26.94	31.32	-1.59	-1.42
26.98	32.287	-1.4421	-0.55715
27.02	32.48	-1.07	0.75
27.06	31.51	-1.65	0.54
27.1	31.57	-2.16	0.37
27.14	30.65	-0.04	0.43
27.18	32.768	-1.0657	-0.12903
27.22	33.32	-1.76	-0.27
27.26	32.8	-1.26	-0.97
27.3	34.91	-1.01	-0.56
27.34	33.62	-0.89	-0.27
27.38	33.9	-0.42	-0.68
27.42	34.18	-0.83	0.29
27.46	33.29	-0.79	-0.01
27.5	33.67	-1.2	-0.37
27.54	33.06	-1.09	-0.97
27.58	32.36	-0.54	-1.4
27.62	33.35	-1.91	-0.51
27.66	33.15	-2.43	-0.64
27.7	33.61	-1.94	-0.86
27.74	32.39	-2.29	-1.62
27.78	33.58	-2.36	-1.08
27.82	33.48	-1.75	-0.82
27.86	32.83	-0.47	-0.73
27.9	33.45	-0.2	0.12
27.94	33.05	-0.17	-0.44
27.98	33.23	0.01	-0.07
28.02	32.55	-0.78	-0.21
28.06	31.67	-1.42	0
28.1	32.62	-0.15	-0.61
28.14	32.13	-0.31	-0.57
28.18	32.67	0.04	-0.71
28.22	33.96	0.88	0
28.26	32.6	1.95	0.05
28.3	33.28	1.54	0.35
28.34	32.85	1.58	0.19
28.38	31.75	0.8	0.13
28.42	32.83	0.56	0.19
28.46	32.2	0.91	0.01
28.5	33.96	0.98	0.46
28.54	33.25	1.29	0.06
28.58	32.48	1.34	0.05
28.62	32.37	2.13	-0.17
28.66	31.75	1.71	-0.3
28.7	32.75	1.69	0.32
28.74	31.28	1.01	0.43
28.78	32.5	0.82	1.3
28.82	32.44	1.53	0.91
28.86	32.32	1.89	0.19
28.9	33.17	1.79	0.72
28.94	33.54	0.84	0.65
28.98	33.7	0.53	0.45
29.02	32.53	1.3	1.23
29.06	31.39	1.23	1.62
29.1	32.31	1.23	0.95
29.14	31.08	1.74	0.67
29.18	31.34	2.58	-0.04
29.22	30.8	2.46	-0.82
29.26	29.31	0.82	-0.33
29.3	30.95	0.74	-0.24
29.34	30.27	0.21	0.01
29.38	30.27	0.86	0.32
29.42	31.2	1.35	0.36
29.46	30.11	1.44	-0.53
29.5	31.07	0.71	-0.7
29.54	30.58	1.71	-0.85
29.58	30.52	2.37	-0.91
29.62	31.42	1.6	-0.79
29.66	30.59	1.16	-0.29
29.7	30.59	1.28	0.89
29.74	30.22	1.63	0.71
29.78	30.65	0.97	0.13
29.82	31.12	1.66	0.32
29.86	31.87	1.75	0.4
29.9	32.67	2.13	-0.3
29.94	30.62	2.27	-1.32
29.98	32.44	2.46	-0.26
30.02	32.83	2.32	0.2
30.06	33.05	2.8	-0.12
30.1	33.27	2.84	-0.39
30.14	32.81	2.52	0
30.18	33.13	2.74	0.34
30.22	33.55	2.42	-0.23
30.26	32.83	2.54	-0.27
30.3	33.95	2.38	-0.2
30.34	33.83	3.05	-0.4
30.38	34.3	2.91	-0.15
30.42	34.51	3.56	-0.51
30.46	34.17	2.99	-0.83
30.5	35.24	3.03	-1.29
30.54	34.263	2.1073	-0.94648
30.58	34.238	1.8382	-1.0755
30.62	34.195	1.5521	-1.2053
30.66	34.137	1.2538	-1.3341
30.7	34.065	0.94835	-1.4602
30.74	33.982	0.64064	-1.5818
30.78	33.888	0.33563	-1.6974
30.82	33.787	0.038251	-1.8051
30.86	33.68	-0.24656	-1.9031
30.9	33.569	-0.51387	-1.9899
30.94	33.455	-0.75874	-2.0635
30.98	33.341	-0.97623	-2.1225
31.02	33.228	-1.1614	-2.1649
31.06	33.118	-1.3093	-2.1891
31.1	32.83	-2.65	-2.22
31.14	32.37	-1.09	-1.86
31.18	33.21	-1.32	-1.89
31.22	32.79	-1.69	-1.98
31.26	32.49	-1.85	-2.07
31.3	32.37	-1.86	-2.18
31.34	32.55	-0.04	-1.93
31.38	33.14	0.13	-1.51
31.42	32.5	0.84	-1.38
31.46	32.92	0.75	-0.85
31.5	32.54	0.43	-0.82
31.54	32.56	0.95	-0.35
31.58	32.51	0.22	0.05
31.62	32.61	-0.11	0.2
31.66	32.56	0.4	0.52
31.7	31.82	0.7	-0.12
31.74	31.05	0.49	-0.54
31.78	31.53	0.01	-0.17
31.82	30.63	-0.21	-0.17
31.86	31.53	0.29	-0.13
31.9	31.89	1.12	-0.77
31.94	31.5	0.85	-0.75
31.98	32.91	0.94	-0.62
32.02	32.3	0.1	0.51
32.06	32.19	0.82	0.38
32.1	31.09	1.74	-0.99
32.14	31.15	0.53	0.27
32.18	32.09	0.65	0.14
32.22	31.34	0.66	-0.3
32.26	32.71	-0.24	0.65
32.3	31.79	-1	0.64
32.34	31.74	-0.91	0.53
32.38	31.89	-0.3	-0.8
32.42	30.99	-0.08	-1.06
32.46	32.67	0.98	-0.96
32.5	32.39	2.09	-1.17
32.54	30.95	2.17	-0.84
32.58	31.36	0.34	-1.04
32.62	30.35	-0.02	-1.86
32.66	31.78	1.33	-1.3
32.7	31.78	0.84	-1.09
32.74	32.6	0.83	-0.85
32.78	32.41	0.59	-0.62
32.82	32.63	0.59	-1.16
32.86	34.43	1.58	-0.45
32.9	33.76	1.2	-0.47
32.94	33.37	1.11	-0.73
32.98	32.61	2.2	-0.79
33.02	32.2	1.61	-0.83
33.06	32.17	1.28	-0.2
33.1	31.36	1.14	-0.23
33.14	31.37	1.07	-0.31
33.18	32.69	1.47	-0.33
33.22	32.09	1.75	-0.51
33.26	32.38	1.4	-0.44
33.3	31.71	1.23	-0.38
33.34	31.65	0.73	-0.27
33.38	31.68	0.2	-0.06
33.42	30.8	0.82	-0.13
33.46	30.76	1.83	-0.34
33.5	31.89	1.65	-0.3
33.54	32.24	1.04	-0.5
33.58	32.51	0.41	0
33.62	31.68	2.61	0.2
33.66	32.01	1.7	-0.58
33.7	32.21	1.28	-0.07
33.74	32.98	0.85	0.21
33.78	33.05	0.99	-0.72
33.82	32.56	1.56	-1.06
33.86	32.59	2.3	-0.95
33.9	33.54	1.32	-1.01
33.94	33.41	0.73	-0.91
33.98	34.45	0.5	-1.06
34.02	34.07	0.03	-1.05
34.06	34.51	1.71	-0.28
34.1	33.27	1.05	-0.09
34.14	33.26	1.32	-0.22
34.18	34.93	1.96	-1.45
34.22	34.5	0.87	-1.02
34.26	34.88	0.79	-1.35
34.3	33.71	1.79	-2.45
34.34	32.9	1.02	-2.43
34.38	32.92	0.67	-2.01
34.42	32.78	0.75	-0.92
34.46	33.59	0.94	-1.58
34.5	34.3	0.81	-0.97
34.54	33.12	1.04	-0.88
34.58	33.85	1.31	0.53
34.62	33.81	0.75	-0.05
34.66	33.85	1.02	-0.08
34.7	33.15	0.93	-0.04
34.74	33.37	0.75	-0.69
34.78	33.59	0.96	0.3
34.82	33.36	0.85	-0.95
34.86	32.83	0.39	-0.68
34.9	33.23	1.24	-0.09
34.94	33.94	2.07	0.2
34.98	33.74	1.27	-0.2
35.02	32.83	1.56	-0.56
35.06	34	1.48	0.4
35.1	34.43	0.86	0.33
35.14	33.38	1.53	-0.64
35.18	35.07	1.73	-0.11
35.22	33.55	0.51	0.18
35.26	34.26	0.27	0.1
35.3	33.87	1.53	0.18
35.34	33.27	0.87	-0.49
35.38	33.84	1.6	-0.38
35.42	34.12	0.67	-0.04
35.46	34.23	1.71	0.11
35.5	34.43	1.92	-0.25
35.54	33.02	1.38	-0.28
35.58	34.11	1.04	0.31
35.62	33.97	0.45	0.44
35.66	33.68	-0.39	0.01
35.7	33.66	0.38	0.33
35.74	33.31	0.67	0.18
35.78	33.93	1.54	-0.61
35.82	33.7	1.5	-0.49
35.86	34.19	0.93	0.46
35.9	34.59	-1.02	-0.97
35.94	33.97	-0.57	-1.51
35.98	34.85	0.44	-1.29
36.02	34.24	-0.08	-1.48
36.06	34.359	-0.064274	-0.92778
36.1	34.321	-0.14357	-0.96524
36.14	34.265	-0.2187	-0.99279
36.18	34.194	-0.28819	-1.0111
36.22	34.108	-0.35055	-1.0208
36.26	34.006	-0.40428	-1.0227
36.3	36.49	-1.29	1.14
36.34	33.757	-0.47993	-1.0054
36.38	33.611	-0.49886	-0.98755
36.42	33.52	0.21	-1.29
36.46	33	-0.5	-1.33
36.5	32.81	-0.34	-1.27
36.54	32.24	0.37	-1.47
36.58	31.88	-0.19	-0.71
36.62	31.5	-0.51	-0.5
36.66	32.26	-0.75	-0.24
36.7	31.82	-0.4	-0.82
36.74	32.25	0.46	-0.94
36.78	31.69	0.2	-1.2
36.82	31.5	0.73	-0.84
36.86	30.91	0.9	0.15
36.9	29.95	0.73	-0.13
36.94	31.803	1.0888	0.13153
36.98	32.09	2.47	0.06
37.02	32.04	1.35	0.7
37.06	31.93	1.04	0.17
37.1	32.18	2.18	0.41
37.14	32.09	1.37	1.05
37.18	32.08	1.64	0.97
37.22	32.44	1.17	0.9
37.26	33.17	1.1	0.9
37.3	31.839	1.3503	0.41363
37.34	31.86	1.3336	0.40535
37.38	31.884	1.3098	0.3906
37.42	31.91	1.2792	0.36977
37.46	31.939	1.2423	0.34324
37.5	31.969	1.1997	0.31142
37.54	32.002	1.1519	0.2747
37.58	32.036	1.0993	0.23347
37.62	32.22	2.37	0.46
37.66	32.05	2.43	0.66
37.7	32.78	1.21	0.24
37.74	32.6	-0.21	-0.71
37.78	32.33	0.09	-1.15
37.82	31.52	-0.14	-1.13
37.86	32.31	0.41	-1.05
37.9	32.341	0.57042	-0.21132
37.94	32.38	0.49836	-0.27538
37.98	31.68	0.03	-0.27
38.02	32.21	-0.11	-0.2
38.06	31.7	0.32	0.97
38.1	32.57	-1.29	-0.7
38.14	30.69	-0.54	-0.26
38.18	31.81	0.06	0.03
38.22	32.37	1.01	-1.43
38.26	33.22	0.26	-0.12
38.3	33.48	-0.12	-1.05
38.34	32.97	-0.34	-1.42
38.38	33.35	-0.09	-1.63
38.42	32.75	-0.19097	-0.97545
38.46	32.98	0.61	-0.97
38.5	32.86	1.15	-1.22
38.54	33.34	0.24	-0.86
38.58	33.28	-0.02	-1.1
38.62	32.95	-0.45	-0.81
38.66	33.48	0.2	-0.58
38.7	33.22	-0.8	-0.79
38.74	31.98	-0.7	-0.56
38.78	32.99	-0.59	-1.09
38.82	31.71	-0.23	-1.89
38.86	32.74	0.35	-1.85
38.9	32.6	-0.23	-0.82
38.94	32.98	0.09	-1.22
38.98	33.75	0.31	-0.89
39.02	32.73	-0.57	-1.55
39.06	33.32	-0.38	-1.54
39.1	32.74	-0.78	-1.01
39.14	32.71	-1.78	-0.52
39.18	33.18	-0.84	0.26
39.22	32.037	0.2701	-1.4342
39.26	31.994	0.34481	-1.4655
39.3	31.954	0.41706	-1.4933
39.34	29.56	1.46	-1.81
39.38	31.68	1.78	-0.84
39.42	31.85	0.61954	-1.5568
39.46	29.86	-0.12	-0.93
39.5	30.8	0.02	-1.24
39.54	30.06	-0.38	-0.99
39.58	31.751	0.85826	-1.5987
39.62	31.733	0.91272	-1.6022
39.66	31.717	0.9652	-1.603
39.7	31.704	1.0158	-1.6013
39.74	31.693	1.0644	-1.5971
39.78	30.09	1.21	-1.98
39.82	31.679	1.1564	-1.582
39.86	31.676	1.1998	-1.5711
39.9	31.675	1.2416	-1.5582
39.94	31.68	0.6	-2.27
39.98	31.82	0.87	-2.13
40.02	31.47	0.34	-2.35
40.06	31.62	2.06	-2.02
40.1	32.27	3.01	-2.76
40.14	32.53	2.41	-2.21
40.18	34.17	3.4	-1.76
40.22	33.14	2.69	-1.69
40.26	32.31	3.18	-2.01
40.3	32.62	3.43	-0.45
40.34	31.811	1.6072	-1.3077
40.38	31.836	1.6334	-1.2775
40.42	31.862	1.6586	-1.2465
40.46	30.97	2.13	0.33
40.5	31.2	1.7	0.4
40.54	31.9	0.78	-0.01
40.58	31.48	-0.02	-0.17
40.62	32.4	0.99	-1.17
40.66	32.34	0.53	-1.43
40.7	32.24	1.07	-0.92
40.74	32.57	1.92	-1.97
40.78	31.75	3.02	-2.13
40.82	32.68	1.33	-2.26
40.86	32.27	1.8888	-0.87801
40.9	32.317	1.9069	-0.84446
40.94	32.365	1.9248	-0.81133
40.98	32.77	1.78	-1.62
41.02	32.465	1.9599	-0.74663
41.06	32.56	-0.48	-0.05
41.1	33.23	0.36	-0.38
41.14	32.86	1.91	-0.43
41.18	33.08	2.97	-0.03
41.22	33.36	2.09	-0.76
41.26	32.797	2.0653	-0.57204
41.3	32.857	2.0834	-0.54677
41.34	32.917	2.1018	-0.52285
41.38	32.979	2.1206	-0.50038
41.42	31.37	2.8	1.71
41.46	33.105	2.1595	-0.46013
41.5	32.38	2.23	0.14
41.54	32.28	2.8	-0.14
41.58	32.68	2.2	-0.5
41.62	31.92	2.23	-1.08
41.66	32.21	2.6	-1.12
41.7	31.62	2.32	-1
41.74	33.573	2.3146	-0.37854
41.78	34.58	2.46	0.1
41.82	35.25	3.33	-0.29
41.86	34.49	2.43	-0.71
41.9	34.67	3.11	-0.17
41.94	34.82	2.31	-0.49
41.98	34.45	2.15	-0.95
42.02	33.99	2.45	-0.93
42.06	34.44	3.2	-0.34
42.1	33.97	2.78	-0.57
42.14	34.43	2.1	-0.55
42.18	34.47	2.41	-0.03
42.22	34.05	2.02	-0.36
42.26	34.35	1.4	-0.56
42.3	33.29	0.9	-0.23
42.34	34.37	1.38	0.49
42.38	33.91	0.93	0.4
42.42	33.4	1.04	0.01
42.46	34.11	0.78	-0.47
42.5	33.49	0.64	-1.23
42.54	33.94	0.78	-1.26
42.58	33.5	0.41	-1.23
42.62	33.37	-0.08	-1.15
42.66	33.84	0.88	-1.29
42.7	32.19	0.62	-1.48
42.74	33.02	0.87	-1.37
42.78	33.18	0.9	-1.35
42.82	32.27	1.45	-0.68
42.86	33.77	1.66	-0.28
42.9	32.51	1.44	-0.36
42.94	33.44	1.71	-0.42
42.98	33.94	1.38	0.26
43.02	33.82	1.86	0.46
43.06	34.23	1.83	0.01
43.1	33.64	0.78	-0.41
43.14	33.2	1.35	-0.05
43.18	34.8	1.73	0.24
43.22	32.72	0.76	-0.63
43.26	33.58	1.75	-0.13
43.3	34.5	1.82	-0.04
43.34	34.03	1.5	0.61
43.38	34.6	0.81	0.47
43.42	33.5	1.34	-0.02
43.46	33.77	1.52	0.77
43.5	34.15	1.77	0.43
43.54	33.44	2.3	-0.16
43.58	33.683	0.18056	0.81615
43.62	33.646	0.076119	0.90855
43.66	33.2	-1.43	0.86
43.7	34.09	-1.47	1.58
43.74	33.18	-1.44	1.96
43.78	32.66	-1.66	1.71
43.82	33.414	-0.35121	1.3179
43.86	33.361	-0.41888	1.3866
43.9	33.306	-0.48101	1.4499
43.94	33.34	-0.1	1.1
43.98	33.193	-0.58934	1.5591
44.02	33.136	-0.63587	1.6041
44.06	33.078	-0.67753	1.6423
44.1	33.021	-0.7145	1.6733
44.14	32.964	-0.74695	1.6966
44.18	32.908	-0.77504	1.7119
44.22	32.853	-0.79894	1.7187
44.26	32.799	-0.81881	1.7168
44.3	33.07	-1.6	1.17
44.34	32.697	-0.84718	1.685
44.38	32.65	-0.85601	1.6544
44.42	32.605	-0.8615	1.6133
44.46	32.564	-0.8638	1.5616
44.5	32.526	-0.8631	1.4987
44.54	32.492	-0.85956	1.4244
44.58	32.462	-0.85334	1.3381
44.62	32.48	0.17	1.44
44.66	33.34	-0.71	1.03
44.7	31.94	-1.19	1.26
44.74	32.78	-0.42	1.57
44.78	31.33	-0.56	0.19
44.82	32.66	-0.27	-0.01
44.86	32.46	-0.42	0.05
44.9	31.88	-0.46	0.31
44.94	32.99	-0.96	0.62
44.98	31.86	-0.15	0.03
45.02	32.46	-1.74	-0.79
45.06	32.98	-1.09	-0.96
45.1	31.68	-0.95	-0.93
45.14	33.47	-0.29	-0.84
45.18	33.34	-0.33	-0.21
45.22	33.23	-0.41	0.07
45.26	33.56	-0.88	-0.99
45.3	33.59	-0.51	-1.22
45.34	33.72	0.34	-1.14
45.38	33.38	-0.66	-1.25
45.42	34.31	-0.14	-0.38
45.46	34.14	-0.97	-0.81
45.5	33	-0.73	-0.13
45.54	34.48	-0.94	-0.56
45.58	33.24	-0.6	-0.95
45.62	33.39	-1.22	-1.14
45.66	33.65	-0.9	-0.97
45.7	33.48	-0.97	-0.94
45.74	33.62	-1.29	0
45.78	33.35	-2.09	0.35
45.82	32.51	-1.79	0
45.86	33	-0.96	0.06
45.9	31.96	-1.07	0.5
45.94	32.4	-1.51	1.13
45.98	32.77	-1.59	0.66
46.02	33.52	-0.46	-0.12
46.06	32.58	-0.42	0.18
46.1	32.36	-0.76	0.66
46.14	33.15	-0.85	0.29
46.18	32.01	-0.79	0.26
46.22	32.23	0.81	-0.62
46.26	31.75	0.32	-1.05
46.3	31.95	0.09	-1.29
46.34	32.78	0.52	0.08
46.38	32.68	0.72	-0.16
46.42	32.72	0.91	-0.02
46.46	31.79	0.95	-0.35
46.5	32.49	0.67	-0.09
46.54	33.52	1.13	0.45
46.58	32.63	-0.11	0.02
46.62	32.07	0.14	-0.26
46.66	32.65	0.4	1.18
46.7	31.67	0.5	0.28
46.74	32.68	-0.65	-0.07
46.78	32.48	0.36	-0.03
46.82	32.22	0.09	0.53
46.86	32.66	-0.18	0.41
46.9	31.85	-0.05	-0.26
46.94	32.08	0.82	-0.05
46.98	32.2	0.97	0.41
47.02	31.4	1.07	-0.04
47.06	32.51	0.82	0.11
47.1	32.48	0.81	-0.11
47.14	32.41	0.83	-0.53
47.18	32.96	1.34	-0.48
47.22	32.56	2.01	-0.57
47.26	33.74	1.74	-0.07
47.3	32.42	0.04	-0.24
47.34	32.61	-0.39	-0.63
47.38	33.31	-0.53	0.1
47.42	32.62	0.01	-0.13
47.46	32.39	0.14	-0.35
47.5	32.25	0.39	-0.42
47.54	32.24	0.6	-0.03
47.58	31.9	0.47	-0.29
47.62	32.21	0.76	-0.3
47.66	31.73	0.63	0.01
47.7	32.57	-0.25	0.06
47.74	31.99	0.33	0.06
47.78	32.58	-0.4	-0.29
47.82	31.46	-0.48	-0.17
47.86	31.1	0.47	-0.09
47.9	32.23	0.72	-0.1
47.94	32.55	0.46	-0.15
47.98	33.06	0.95	-0.23
48.02	32.09	1.54	-0.42
48.06	32.98	1.78	-0.63
48.1	32.97	0.68	-0.73
48.14	32.68	0	-0.74
48.18	31.89	0.19	-0.88
48.22	32.14	0.12	-0.97
48.26	32.11	1.11	-0.43
48.3	32.18	1.31	-0.17
48.34	31.33	0.45	-0.18
48.38	31.62	1.11	0.38
48.42	31.62	1.69	-0.15
48.46	31.22	1.81	-0.18
48.5	32.47	2.2	0.19
48.54	31.7	2	0.28
48.58	31.41	0.97	-0.13
48.62	31.69	2.05	-0.04
48.66	31.52	1.34	-0.25
48.7	31.06	1.18	-0.46
48.74	31.56	1.1	-0.11
48.78	31.62	0.98	-0.17
48.82	32.22	2.1	0.57
48.86	31.44	1.07	-0.39
48.9	32.41	1.16	-0.62
48.94	32.36	1.32	-0.67
48.98	32.35	0.92	-0.81
49.02	31.95	1.48	-0.94
49.06	32.09	0.8	-0.82
49.1	32.16	1.09	-1
49.14	32.51	1.23	-1.2
49.18	32.49	1.61	-0.69
49.22	32.56	1.99	-0.6
49.26	32.6	1.81	-1.11
49.3	33.19	1.55	-1.06
49.34	32.75	1.18	-1.06
49.38	33.34	1.61	-0.78
49.42	32.3	1.97	-1.19
49.46	32.26	1.72	-1.29
49.5	32.48	1.21	-1.46
49.54	31.42	1.86	-1.41
49.58	32.09	2.58	-1.18
49.62	31.44	1.26	-1.36
49.66	31.45	0.94	-1.57
49.7	31.28	0.68	-1.6
49.74	31.63	1.14	-1.4
49.78	32.41	0.72	-0.8
49.82	32.32	1.74	-0.99
49.86	32.62	1.84	-0.82
49.9	32.45	1.78	-0.53
49.94	32.26	0.85	-0.53
49.98	32.85	1.09	-1.05
50.02	31.76	1.07	-1.13
50.06	33.26	0.08	-0.91
50.1	32.05	0.6	-0.83
50.14	31.87	0.63	-0.51
50.18	32.75	0.62	-0.48
50.22	31.33	0.47	-0.48
50.26	32.14	1.12	-0.46
50.3	31.85	1.72	-0.38
50.34	31.93	1.4	-0.61
50.38	32.47	0.88	-0.51
50.42	30.87	2.14	-0.79
50.46	31.52	1.53	-0.57
50.5	31.84	0.82	-0.54
50.54	31.67	1.08	-0.27
50.58	33.3	-0.11	-0.9
50.62	32.6	0.96	-0.91
50.66	32.01	0.88	-0.86
50.7	33.74	0.39	0.13
50.74	32.15	0.66	-1.52
50.78	33.25	0.54	-1.78
50.82	32.47	1.25	-2.07
50.86	33.71	0.65	-1.51
50.9	34.17	0.32	-1.57
50.94	33.87	1.65	-1.36
50.98	33.58	0.87	-1.38
51.02	32.5	0.84	-1.52
51.06	33.69	1.15	-1.32
51.1	33.54	1.04	-1.95
51.14	33.88	0.48	-1.57
51.18	35.1	0.68	-0.99
51.22	33.63	-0.64	-0.71
51.26	33.7	0.23	-0.82
51.3	33.23	-1.27	-0.79
51.34	33.02	-0.5	-0.63
51.38	33.06	-0.14	-0.76
51.42	32.53	0.01	-0.64
51.46	32.14	0.88	-0.35
51.5	32.23	1.3	-0.32
51.54	32.65	-0.26	0.19
51.58	34.22	0.03	0.62
51.62	32.59	1.53	-0.14
51.66	32.26	-0.19	-0.35
51.7	30.91	0.76	-0.84
51.74	32.649	1.0234	0.0054408
51.78	32.691	1.0655	-0.0057301
51.82	33.88	2.09	0.34
51.86	33.28	1.25	0.35
51.9	33.36	1.22	0.2
51.94	33.66	1.65	-0.23
51.98	32.35	1	0.03
52.02	31.52	0.19	-0.39
52.06	33.14	0.16	-0.32
52.1	32.18	0.13	-0.96
52.14	33.58	-0.18	-1.09
52.18	33.07	-0.04	-0.76
52.22	32.27	-0.37	-0.75
52.26	33.25	-0.3	-0.55
52.3	32.48	0.99	-0.74
52.34	32.6	1.02	-0.28
52.38	33.26	1.33	-0.21
52.42	32.08	1.95	-0.3
52.46	33.13	1.63	-0.09
52.5	32.6	0.83	-0.19
52.54	31.92	0.83	-0.45
52.58	31.73	1.3	-0.71
52.62	30.86	1.28	-0.67
52.66	31.85	0.99	-0.66
52.7	31.67	1.95	-0.44
52.74	32.11	1.34	-0.83
52.78	32.93	1.41	-1.01
52.82	32.39	1.29	-1.04
52.86	32.99	1.25	-0.69
52.9	32.61	1.36	-0.85
52.94	32.78	0.85	-1.01
52.98	32.8	1.12	-0.54
53.02	33.22	1.98	-0.14
53.06	33.28	0.75	-0.41
53.1	33.03	1.64	-0.39
53.14	33.08	2.12	-0.56
53.18	33.57	1.87	-0.57
53.22	32.51	1.9	-0.93
53.26	33.68	1.61	-0.2
53.3	33.16	1.56	-0.2
53.34	33.03	2.2	0.36
53.38	33.6	-0.12	0.84
53.42	33.61	0.3	0.38
53.46	34.26	-0.2	-0.17
53.5	33.74	0.03	-0.04
53.54	33.68	-0.13	0.07
53.58	34.39	0.24	-0.04
53.62	33.68	-0.2	-1
53.66	33.39	0.17	-1.29
53.7	33.404	-0.48636	-0.25457
53.74	33.232	-0.56288	-0.28752
53.78	34.24	-0.1	-0.97
53.82	32.53	-0.84	-0.66
53.86	32.73	-1	-0.32
53.9	32.53	-0.49	0.12
53.94	31.97	-1.18	0.26
53.98	32.08	-0.59	-0.12
54.02	32.33	-0.9	-0.05
54.06	32.19	-0.2	-0.36
54.1	31.82	-0.35	-0.73
54.14	32.71	-0.73	-0.57
54.18	33.06	-0.47	-0.58
54.22	32.52	0.12	-0.55
54.26	32.76	0.57	-0.79
54.3	32.03	0.22	-0.81
54.34	31.74	-0.19	-1.06
54.38	32.54	0.75	0.12
54.42	31.51	0.2	0.36
54.46	32.42	0.76	0.99
54.5	32.37	0.86198	-0.38235
54.54	32.392	0.97434	-0.3749
54.58	32.5	0.91	-0.83
54.62	32.46	1.15	-0.28
54.66	33.29	1.26	-0.69
54.7	32.33	2.21	-0.92
54.74	32.1	1.48	-0.77
54.78	32.66	1.25	-0.24
54.82	32.74	1.15	0.01
54.86	33.09	0.94	-0.19
54.9	32.31	1.01	-0.35
54.94	33.06	1.08	-0.38
54.98	33.15	1.08	-0.16
55.02	32.79	1.18	-0.4
55.06	32.86	0.85	-0.09
55.1	33.62	1.19	-0.28
55.14	33.56	1.24	-1.59
55.18	33.86	1.53	-1.19
55.22	33.47	1.74	-1.82
55.26	33.95	1.66	-1.12
55.3	34.96	1.94	-1.01
55.34	35.49	1.12	-0.85
55.38	35.02	1.28	-1.08
55.42	34.7	0.84	-1.3
55.46	33.71	0.72	-1.65
55.5	33.46	0.4	-1.68
55.54	34.34	1.06	-1.24
55.58	34	1.34	-0.19
55.62	33.82	0.32	-0.66
55.66	33.9	1.01	-0.63
55.7	33.37	0.75	-0.22
55.74	33.32	0.02	-0.31
55.78	32.48	0	-0.31
55.82	32.09	0.56	-0.38
55.86	32.68	-0.23	-0.53
55.9	33.27	0.27	-1.11
55.94	33.09	-0.05	-1
55.98	32.83	0.24	-0.78
56.02	33.4	0.97	-0.94
56.06	33.2	1.91	-1.01
56.1	32.8	1.93	-0.96
56.14	33.23	1.74	-0.69
56.18	32.92	1.14	-0.46
56.22	33.67	1.62	-0.3
56.26	33.96	1.59	0.16
56.3	33.79	2.17	0.34
56.34	34.16	2.59	0.27
56.38	33.51	2.38	-0.03
56.42	33.38	2.14	0.08
56.46	33.6	1.58	0.32
56.5	33.21	1.38	0.35
56.54	33.22	1.84	0.24
56.58	32.79	0.86	-0.38
56.62	32.83	-0.02	-0.54
56.66	33.55	1.49	-0.64
56.7	34.15	0.18	-0.69
56.74	34.28	0.25	-0.83
56.78	33.48	0.72	-1.24
56.82	34.11	1.04	-0.79
56.86	33.43	1.06	-0.95
56.9	34.06	0.57	-0.75
56.94	34.75	1.27	-0.62
56.98	33.9	1.62	-0.63
57.02	34.48	0.99	-1.16
57.06	34.09	1.58	-1.32
57.1	33.65	1.33	-1.35
57.14	34.49	1.31	-1.03
57.18	33.79	1.56	-1.15
57.22	34.04	1.06	-1.04
57.26	34.58	0.61	-1.07
57.3	33.99	0.3	-1.39
57.34	34.82	0.24	-1.32
57.38	35.2	0.1	-1.25
57.42	35.28	-0.34	-0.96
57.46	34.6	-0.26	-1.18
57.5	34.18	0.27	-1.32
57.54	34.37	0.23	-0.79
57.58	34.52	0.36	-0.3
57.62	34.76	0.12	-0.19
57.66	35.77	-0.55	-0.39
57.7	34.04	0.06	-0.13
57.74	34.32	-1.55	0.16
57.78	33.45	-1.29	0.35
57.82	34.16	-0.27	-0.25
57.86	33.06	0.02	0.19
57.9	32.64	-0.67	0.11
57.94	32.57	0.06	-0.07
57.98	31.52	0.12	0.08
58.02	32.75	0.27	-0.34
58.06	32.92	-0.5	-0.53
58.1	32.85	0.24	-0.51
58.14	32.83	0.17	-0.33
58.18	33.12	-0.07	-0.28
58.22	33.61	0.2	-0.26
58.26	33.26	0.53	-0.3
58.3	32.95	0.24	-0.49
58.34	33.12	0.89	-0.29
58.38	33.03	1.53	0.11
58.42	33.01	0.74	0.78
58.46	32.68	0.52	0.54
58.5	32.23	0.44	-0.14
58.54	33.07	0.33	-0.42
58.58	32.78	0.93	-0.67
58.62	32.91	0.62	-0.81
58.66	33.49	0.83	-0.76
58.7	32.35	0.93	-0.84
58.74	32.96	1.48	-0.26
58.78	33.47	1.8	-0.79
58.82	33.19	1.47	-1.15
58.86	33.17	0.95	-1.38
58.9	32.56	1.19	-1.53
58.94	34.17	0.89	-1.26
58.98	33.3	1	-0.79
59.02	33.93	1.1	-1.08
59.06	35.09	1.27	-0.87
59.1	33.38	0.41	-0.19
59.14	35.21	1.38	0.39
59.18	34.77	0.22	0.06
59.22	34.55	0.24	0.38
59.26	34.47	0.41	0.89
59.3	34.03	0.33	0.83
59.34	33.14	0.82	0.67
59.38	33.33	1.12	0.62
59.42	34.04	1.33	0.53
59.46	34.96	1.18	0.61
59.5	32.52	0.99	-0.46
59.54	33.5	-0.42	-0.03
59.58	34.13	-0.3	0.75
59.62	33.45	0.7	0.91
59.66	33.68	0.21	0.61
59.7	33.48	-0.01	0.19
59.74	33.5	0.11	0.56
59.78	33.73	-0.97	0.89
59.82	32.91	-0.41	0.16
59.86	33.56	-0.11	1.18
59.9	33.07	-1.1	1.11
59.94	32.09	-0.57	0.71
59.98	33.01	0.73	0.75
60.02	32.77	1.57	-0.61
60.06	34.64	0.83	0.07
60.1	33.15	0.39	-0.6
60.14	33.63	0.14	-0.56
60.18	33	0.44	-0.53
60.22	32.85	1.18	-1.22
60.26	33.59	0.39	-0.84
60.3	32.84	-0.22	-1.19
60.34	33.23	-0.49	-0.78
60.38	33.38	-0.03	-0.9
60.42	33.57	0.5	-0.51
60.46	33.3	0.39	-0.76
60.5	32.63	0.66	-1
60.54	32.73	0.16	-0.85
60.58	33.12	-0.3	-0.87
60.62	31.99	0.33	-0.8
60.66	32.43	0.24	-0.53
60.7	32.05	0.14	-1.13
60.74	32.79	0.05	-1.06
60.78	32.43	0.05	-0.57
60.82	32.62	0.76	-0.94
60.86	32.51	0.25	-0.66
60.9	31.96	1.08	-0.06
60.94	32.91	0.56	-0.54
60.98	32.8	0.76	-0.46
61.02	33.01	0.68	-0.13
61.06	33.64	0.47	-0.42
61.1	32.88	0.48	-0.3
61.14	32.95	0.52	-0.18
61.18	32.45	0.01	-0.36
61.22	32.16	0.95	-0.31
61.26	33.53	0.58	0.18
61.3	32.83	0.77	-0.74
61.34	33.8	1.08	-0.56
61.38	33.15	0.73	-0.7
61.42	32.46	1.92	-1.01
61.46	33.63	1.29	-1.04
61.5	32.5	1.61	-1.2
61.54	33.14	1.97	-1.11
61.58	33.05	1.73	-0.94
61.62	32.19	1.39	-0.89
61.66	34.14	1.04	-1.2
61.7	33.09	1.38	-0.98
61.74	33.49	0.89	-1.35
61.78	34.14	0.72	-1.08
61.82	33.35	0.84	-1.03
61.86	33.98	1.15	-0.94
61.9	33.84	1.04	-0.54
61.94	33.68	0.95	-0.49
61.98	34.89	0.59	0.05
62.02	33.72	0.08	0.19
62.06	33.91	0.31	0.28
62.1	32.99	0.6	-0.48
62.14	32.5	1.38	-0.42
62.18	33.26	1.56	-0.79
62.22	32.76	0.65	-0.66
62.26	33.89	0.62	-0.79
62.3	33.3	0.93	-1.12
62.34	33.83	1.36	-1.07
62.38	33.69	0.87	-1.2
62.42	32.23	1.8	-1.57
62.46	33.04	0.85	-0.72
62.5	32.68	0.88	-0.66
62.54	33.17	1.36	-0.49
62.58	33.83	1.64	-0.77
62.62	32.72	1.71	-0.99
62.66	33.25	1.36	-0.86
62.7	32.63	1.23	-0.59
62.74	32.6	0.82	-0.73
62.78	34.26	1.12	-0.83
62.82	33.34	1.37	-0.84
62.86	34.9	1.62	-0.31
62.9	33.58	1.68	-0.54
62.94	33.21	0.85	-0.56
62.98	33.38	0.54	-0.33
63.02	33.69	0.71	-0.62
63.06	35.12	1.14	-0.8
63.1	34.41	0.69	-0.25
63.14	34.53	0.23	0.14
63.18	34.5	0.65	0.24
63.22	34.65	0.12	0.27
63.26	34.18	0.15	0.43
63.3	33.44	1.15	0.3
63.34	33.02	1.45	0.16
63.38	33.24	0.86	-0.28
63.42	32.36	0.88	0.04
63.46	33.23	0.55	-0.49
63.5	33.3	0.29	-0.56
63.54	33.67	0.54	-0.13
63.58	34.4	1.28	0.19
63.62	32.48	2.73	-0.69
63.66	32.91	1.99	-0.28
63.7	33.23	2.33	-0.45
63.74	33.11	1.6	-1.33
63.78	33.43	2.25	-0.42
63.82	32.15	2.22	-0.98
63.86	33.29	2.1	-0.25
63.9	33.14	2.26	-0.58
63.94	32.72	3.29	-0.36
63.98	32.48	2.7	-0.28
64.02	33.39	2.42	-0.16
64.06	32.97	1.51	-0.68
64.1	32.55	1.9	-0.56
64.14	32.7	1.72	-0.09
64.18	32.89	0.87	0.33
64.22	32.96	0.69	0.01
64.26	32.58	0.6	-0.28
64.3	32.07	1.54	-0.48
64.34	32.37	2.08	-0.08
64.38	33.1	1.62	0.01
64.42	32.79	2.12	-0.46
64.46	33.16	2.03	-1.02
64.5	32.45	0.45	-1.2
64.54	33.5	1.09	-1.07
64.58	32.98	1.4	-1.23
64.62	32.93	0.7	-1.22
64.66	33.72	2.13	-0.28
64.7	33.18	1.65	-0.57
64.74	32.85	0.73	-0.45
64.78	32.6	1.75	-0.23
64.82	33.04	1.23	-0.61
64.86	33.64	0.64	-0.57
64.9	33.08	0.68	-0.67
64.94	33.52	1.08	-1.57
64.98	33.33	0.8	-1.54
65.02	33.41	0.45	-1.16
65.06	33.87	1.36	-0.9
65.1	33.99	0.47	-0.73
65.14	34.68	1.21	-0.84
65.18	33.91	0.24	-1.51
65.22	33.84	0.66	-1.83
65.26	33.32	0.88	-1.78
65.3	33.31	0.79	-1.99
65.34	35.04	0.15	-1.67
65.38	34.57	0.08	-1.99
65.42	34.63	0.76	-1.68
65.46	34.74	0.65	-1.6
65.5	33.86	-1.26	-1.88
65.54	35.13	-0.43	-1.34
65.58	33.87	-0.66	-1.71
65.62	33.97	0.18	-2.24
65.66	33.82	-0.74	-1.61
65.7	33.12	0.18	-2.12
65.74	34	-0.22	-1.69
65.78	32.66	-0.38	-1.78
65.82	33.81	-0.81	-1.87
65.86	33.92	0.71	-1.16
65.9	33.19	0.85	-1.65
65.94	34.51	2.25	-1.98
65.98	32.995	0.91725	-1.4375
66.02	32.806	1.0142	-1.3489
66.06	32.612	1.1008	-1.2554
66.1	32.416	1.1769	-1.158
66.14	32.219	1.2428	-1.0579
66.18	32.024	1.2985	-0.95622
66.22	31.834	1.344	-0.85405
66.26	31.652	1.3796	-0.75252
66.3	31.478	1.4053	-0.65273
66.34	31.317	1.4211	-0.55579
66.38	31.169	1.4271	-0.46282
66.42	31.039	1.4236	-0.37494
66.46	30.927	1.4104	-0.29324
66.5	30.837	1.3878	-0.21885
66.54	30.771	1.3558	-0.15288
66.58	29.8	1.14	0.4
66.62	31.4	0.99	0.17
66.66	30.09	1.63	0.15
66.7	30.68	1.22	0.16
66.74	31.5	1.13	0.15
66.78	30.98	0.82	-0.45
66.82	31.65	0.82	-0.45
66.86	31.1	0.38	-0.26
66.9	31.55	0.63	-0.5
66.94	32.35	0.62	-0.44
66.98	31.72	0.62	-0.37
67.02	32.95	0.32	0.35
67.06	32.86	0.71	-0.11
67.1	32.78	0.29	-0.22
67.14	33.96	0.35	0.47
67.18	32.15	0.41	0.25
67.22	33.19	-0.12	0.68
67.26	33.75	0.1	1.18
67.3	33.28	0.18	1.33
67.34	33.51	-0.34	1.68
67.38	31.45	0.19	0.86
67.42	31.46	0.28	0.55
67.46	31.94	0.58	0.46
67.5	32.05	0.39	0.12
67.54	32.55	1.07	0.31
67.58	32.15	0.97	0
67.62	32.54	1.39	0.02
67.66	32.94	0.67	-0.04
67.7	32.56	1.7	-0.2
67.74	33.17	1.62	-0.53
67.78	32.97	0.68	-1.01
67.82	33.98	0.54	-1.17
67.86	34.14	1.65	-0.47
67.9	34.41	1.27	-0.67
67.94	34.07	0.82	-0.41
67.98	34.49	1.11	-0.87
68.02	35.5	0.93	-0.69
68.06	34.37	1.78	-0.53
68.1	34.56	1.36	-0.11
68.14	34.63	1.96	-0.34
68.18	33.93	1.05	-1.26
68.22	35.28	1.14	-0.6
68.26	34.67	1.47	0.03
68.3	35.42	0.47	0.39
68.34	34.24	0.96	-0.02
68.38	34.69	0.41	-0.32
68.42	34.6	0.96966	-0.27212
68.46	34.15	0.64	-0.23
68.5	34.9	0.17	0.62
68.54	35.3	-0.44	-0.63
68.58	34	1.02	-1.06
68.62	35.01	1.36	-0.56
68.66	33.07	1.75	-0.76
68.7	33.55	1.88	-0.84
68.74	33.19	1.19	-0.68
68.78	32.71	0.27	-1.13
68.82	34.42	0.81	-0.73
68.86	33.28	0.01	-1.04
68.9	33.5	-0.02	-0.98
68.94	32.78	0.1	-1.31
68.98	32.18	0.59	-1.36
69.02	33.02	-0.54	-0.73
69.06	32.2	-0.38	-1.14
69.1	32.81	0.66	-0.16
69.14	33.96	0.43	0.44
69.18	32.98	0.59	-0.64
69.22	33.7	0.65	-1.22
69.26	32.85	1.15	-0.53
69.3	33.07	1.27	-0.85
69.34	32.75	1.2	-1.09
69.38	32.11	0.38	-1.22
69.42	33.83	0.68	-1.15
69.46	32.33	1	-1.46
69.5	32.65	0.23	-1.45
69.54	32.98	0.65	-0.81
69.58	32.07	0.56	-0.39
69.62	33.14	0.39	-0.37
69.66	32.09	-0.4	-0.85
69.7	32.81	0.07	-0.83
69.74	33.48	-0.01	-0.7
69.78	32.99	0.32	-0.66
69.82	34.56	-0.03	-0.61
69.86	32.88	0.62	-0.73
69.9	33.3	0.2	-1.43
69.94	33.46	1.24	-0.46
69.98	33.05	1.25	0.18
70.02	34.59	-0.41	0.12
70.06	33.17	-0.47	-0.35
70.1	34.56	-0.98	-0.56
70.14	34.11	-0.28	-0.79
70.18	33.94	0.09	-0.67
70.22	35.13	-0.53	-0.4
70.26	34.16	-0.27	-0.53
70.3	34.46	0.83	0.04
70.34	34.18	1.03	0.01
70.38	34.22	1.19	-0.21
70.42	35.07	0.88	-0.69
70.46	33.16	0.24	-0.5
70.5	33.66	0.93	-0.96
70.54	34.38	0.67	-0.8
70.58	34.41	-0.01	-0.68
70.62	35.15	1.35	0.02
70.66	35.45	0.46	-0.4
70.7	35.74	0.84	-0.59
70.74	36.17	0.2	-0.54
70.78	35.18	0.93	-1.03
70.82	35.97	0.38	-0.56
70.86	34.913	0.22166	-0.42286
70.9	34.719	0.12192	-0.3736
70.94	34.502	0.022105	-0.32339
70.98	34.269	-0.075958	-0.27361
71.02	34.024	-0.17045	-0.22559
71.06	33.774	-0.25955	-0.18068
71.1	33.525	-0.34143	-0.14024
71.14	33.281	-0.41428	-0.10561
71.18	32.1	-1.01	0.24
71.22	32.39	-0.54	0.34
71.26	33.08	0.47	0.25
71.3	33.5	-0.62	-0.24
71.34	32.52	-0.96	-0.57
71.38	31.5	-0.54	-0.38
71.42	32.19	-0.79	-0.19
71.46	31.62	-0.71	-0.31
71.5	32.28	-0.74	-0.19
71.54	33.3	0.24	-0.22
71.58	32.07	0.44	-0.37
71.62	33.25	-0.25	-0.68
71.66	33.46	-1.02	-0.68
71.7	33.08	-0.13	-0.6
71.74	33.13	0.19	-0.44
71.78	33.63	0.72	-0.2
71.82	32.78	0.45	-0.39
71.86	33.03	1.29	-0.53
71.9	32.49	0.46	-0.2
71.94	32.92	0.19	-0.07
71.98	33.06	0.3	0.1
72.02	32.6	0.37	-0.8
72.06	32.51	-0.08	-0.7
72.1	32.28	0.25	-0.45
72.14	31.92	0.32	-0.91
72.18	33.18	0.2	-1.12
72.22	32.56	-0.09	-0.93
72.26	33.68	-0.02	-0.89
72.3	33.89	0.23	-1.17
72.34	33.63	-0.03	-1.21
72.38	34.57	-0.04	-0.76
72.42	33.47	0.24	-1.92
72.46	33.03	-0.13	-2
72.5	33.26	0.56	-1.62
72.54	32.91	0.83	-1.51
72.58	32.52	0.42	-2.11
72.62	32.34	0.38	-1.59
72.66	32.9	0.8	-1.43
72.7	32.57	0.84	-1.89
72.74	32.59	0.71	-1.81
72.78	32.94	1.07	-1.37
72.82	32.95	0.85	-1.12
72.86	32.8	0.31	-1.13
72.9	32.43	1.2	-0.95
72.94	33.33	1.11	-0.82
72.98	33.11	1.39	-0.94
73.02	33.24	1.68	-1.05
73.06	33.21	1.22	-0.4
73.1	33.21	1.07	-0.41
73.14	33.86	0.78	0.35
73.18	34.22	1.88	-0.08
73.22	33.87	0.79	0.18
73.26	33.41	1.28	-0.07
73.3	33.17	2.22	0.28
73.34	32.57	2.06	0.89
73.38	33.268	1.0743	0.49849
73.42	33.158	1.0183	0.54835
73.46	33.01	-0.66	0.63
73.5	33.37	0.58	0.91
73.54	32.66	0.47	1.01
73.58	33.82	1.25	0.61
73.62	32.88	0.82	0.41
73.66	32.54	1.44	0.15
73.7	32.36	0.96	0.28
73.74	31.88	1.3	0.44
73.78	32.82	1.42	0.37
73.82	32.59	0.65	0.58
73.86	33.2	0.86	0.33
73.9	33.38	1.61	0.29
73.94	32.7	2.24	-0.24
73.98	32.99	1.78	0.1
74.02	33.49	2	0.68
74.06	32.971	1.5802	-0.42769
74.1	33.062	1.6013	-0.52948
74.14	33.13	0.81	-1.4
74.18	32.82	1.27	-1.46
74.22	33.64	2.78	-1.79
74.26	33.503	1.6514	-0.88716
74.3	33.624	1.6562	-0.95767
74.34	33.747	1.6582	-1.018
74.38	32.74	0.84	-1.34
74.42	33.53	1.06	-1.25
74.46	33.89	2.09	-1.07
74.5	34.46	2.09	-0.39
74.54	34.69	1.86	-0.76
74.58	34.5	1.18	-0.82
74.62	35.11	1.78	-0.87
74.66	34.56	2.34	-0.81
74.7	35.57	1.16	-0.86
74.74	34.56	0.96	-0.86
74.78	34.03	1.64	-0.6
74.82	34.7	1.75	-0.96
74.86	33.91	2.39	-0.72
74.9	34.2	2.62	-0.54
74.94	34	1.32	-1.14
74.98	34.32	1.69	-1.22
75.02	34.86	1.9	-0.04
75.06	34.68	2.16	-0.38
75.1	34.24	1.67	-0.72
75.14	33.83	1.76	-0.97
75.18	34.08	1.77	-1.52
75.22	34.89	0.55	-1.05
75.26	34.46	0.97	-1.27
75.3	34.55	0.07	-1.22
75.34	33.59	0.44	-1.47
75.38	34.5	1.07	-0.82
75.42	35.59	0.78	-0.71
75.46	34.4	1.03	-1.05
75.5	35.36	0.84	-0.91
75.54	34.58	0.66	-1.25
75.58	33.93	0.62	-1.13
75.62	34.91	0.42	-0.4
75.66	33.85	1.11	-0.33
75.7	34.72	1.04	-0.28
75.74	34.26	1.45	-0.94
75.78	33.22	1.9	-0.63
75.82	34.12	2.58	-0.69
75.86	33.72	2.38	-0.94
75.9	34.25	1.77	-0.74
75.94	34.44	0.91	-0.32
75.98	33.37	1.63	-0.75
76.02	34.42	2.52	-0.41
76.06	34.03	2.18	-0.73
76.1	34.18	1.74	-0.92
76.14	33.11	0.55	-1
76.18	31.74	2.26	-0.74
76.22	33.06	1.57	-0.41
76.26	32.28	1.7	-1.48
76.3	33.57	1.19	-0.53
76.34	34.01	1.56	-0.48
76.38	32.9	0.83	-0.01
76.42	33.24	0.98	0.4
76.46	31.88	1.36	-0.23
76.5	32.52	0.65	-0.31
76.54	32.37	0.76	-0.71
76.58	31.41	0.58	-0.38
76.62	32.28	1.59	-0.66
76.66	32.57	1.97	-0.95
76.7	33.88	1.87	-0.63
76.74	34.47	1.82	-0.51
76.78	33.09	0.25	-1.22
76.82	35.07	-0.03	-0.91
76.86	33.94	-0.03	-0.65
76.9	33.89	1.94	-0.46
76.94	33.18	1.63	-0.76
76.98	32.79	1.46	-0.68
77.02	34.25	-0.13	0.53
77.06	33.69	-0.33	0.47
77.1	33.01	0.42	0.1
77.14	32.73	-0.83	0.59
77.18	33.45	-1.2	0.27
77.22	32.79	-0.39	0.31
77.26	33.12	0.04	-0.44
77.3	32.71	-0.35	-0.51
77.34	34.39	0.28	-0.5
77.38	33.3	0	-0.86
77.42	33.87	0.35	-0.07
77.46	33.51	0.42	0.14
77.5	33.74	-0.68	-0.75
77.54	34.36	-0.6	-0.77
77.58	32.9	-0.28	-0.81
77.62	33.51	-0.53	-0.8
77.66	33.76	-0.35	-0.95
77.7	32.53	-0.36	-1.18
77.74	33.97	-0.19	-0.6
77.78	33.79	-0.3	-0.62
77.82	34.44	-0.8	-0.41
77.86	34.97	-1.38	-0.6
77.9	34.34	-0.51	-0.08
77.94	34.18	-0.89	-0.16
77.98	34.53	-0.76	-0.59
78.02	34.18	0.66	-1.25
78.06	34.66	1.34	-1.29
78.1	33.26	1.24	-1.36
78.14	33.66	1.51	-1.68
78.18	33.21	0.41	-2.4
78.22	32.99	0.36	-2.4
78.26	32.76	0.15	-2.5
78.3	32.66	0.17	-2.5
78.34	32.59	0.07	-2.49
78.38	32.34	-0.68	-2.38
78.42	32.62	-1.18	-2.54
78.46	32.9	-0.97	-2.1
78.5	32.38	-1.11	-1.8
78.54	32.2	-0.68	-1.64
78.58	32.25	-0.26	-1.34
78.62	31.75	0.33	-0.65
78.66	33.07	1.95	-0.2
78.7	32.2	1.85	-0.55
78.74	32.68	1.71	-0.54
78.78	32.25	2.48	-0.75
78.82	32.74	1.31	-0.69
78.86	33	1.53	-0.8
78.9	32.71	1.63	-0.89
78.94	33.21	1.39	-0.93
78.98	32.62	2.08	-0.77
79.02	32.13	1.77	-0.6
79.06	31.71	1.79	-0.09
79.1	31.49	2.11	-0.09
79.14	31.91	1.51	-0.02
79.18	32.03	1.1	0.04
79.22	32.2	1.6	-0.48
79.26	32.84	1.43	0.17
79.3	32.51	1.29	-0.39
79.34	32.41	0.68	-0.69
79.38	32.74	0.42	-0.79
79.42	31.93	0.16	-1.15
79.46	32.84	1.13	-0.81
79.5	32.52	1.02	-1.1
79.54	32.93	1.42	-0.73
79.58	32.33	1	-0.4
79.62	32.47	0.72	-1.11
79.66	32.63	0.69	-0.85
79.7	32.9	1.08	-0.15
79.74	33.7	1.57	0
79.78	33.68	1.86	-0.81
79.82	32.96	1.54	-0.83
79.86	34.01	0.78	-0.79
79.9	33.35	0.94	-1.39
79.94	33.41	0.49	-1.57
79.98	33.95	0.49	-1.34
[truncated: 1,269 more rows]
