# Supplementary material for: Mean flow and turbulence structure over exposed roots on a forested floodplain: Insights from a controlled laboratory experiment
Source: PLoS One. 2020 Feb 26;15(2):e0229306. doi: 10.1371/journal.pone.0229306 (PMC7043746; doi:10.1371/journal.pone.0229306)
Supplement: S1 File — (ZIP) [file pone.0229306.s001.zip › data_and_scripts/velocity_data/t21_009_replaced.csv]

0.06	31.9	0.23	0.04
0.1	32.29	0.43	0.04
0.14	31.54	0.51	-0.44
0.18	31.69	0.71	-0.11
0.22	32.05	-0.23	0.42
0.26	32.28	0.96	0.3
0.3	32.58	0.78	0.46
0.34	31.21	0.88	0.62
0.38	32.26	0.32	-0.69
0.42	32.28	0.61	-0.46
0.46	32.62	0.57	-0.82
0.5	32.51	0.58	-0.48
0.54	32.56	0.03	-0.49
0.58	32.82	0.47	-0.64
0.62	33.05	0.03	-0.5
0.66	31.74	-0.46	-0.63
0.7	33.49	0.34	-0.27
0.74	32.22	0.15	-0.31
0.78	32.44	0.39	0.03
0.82	31.51	0.07	0.13
0.86	31.58	0.99	-0.04
0.9	32.72	0.51	0.45
0.94	32.54	0.7	0.35
0.98	31.56	1.51	0.03
1.02	31.67	1.56	-0.3
1.06	32.03	1.88	-0.31
1.1	32.81	1.97	0.19
1.14	32.73	2.5	0.51
1.18	32.92	3.26	0.81
1.22	31.83	2.66	0.41
1.26	33.07	3.12	1.03
1.3	31.67	3.3	0.68
1.34	33.291	2.3019	0.14147
1.38	33.489	2.2244	0.031008
1.42	34.54	0.64	0.51
1.46	34.8	0.91	-0.18
1.5	34.15	0.73	-0.45
1.54	33.58	1.34	-1.12
1.58	34.59	1.91	-0.6
1.62	34.24	2.51	-0.12
1.66	35.29	2.57	-0.77
1.7	33.98	1.63	-0.91
1.74	34.5	1.37	-0.9
1.78	34	1.65	-1.07
1.82	33.85	1.45	-0.73
1.86	35.2	0.4	0.15
1.9	34.22	1.38	0.17
1.94	35.46	0.95	0
1.98	33.72	1.19	-0.05
2.02	35.07	1.04	0.5
2.06	34.75	0.83	0.2
2.1	33.39	-0.14	-0.26
2.14	34.257	0.52523	0.33638
2.18	34.213	0.50456	0.40029
2.22	34.168	0.49509	0.45729
2.26	34.123	0.49517	0.50756
2.3	34.079	0.50318	0.55123
2.34	34.035	0.51749	0.58847
2.38	33.992	0.53647	0.61945
2.42	33.952	0.5585	0.6443
2.46	33.915	0.58193	0.66319
2.5	33.88	0.60515	0.67628
2.54	33.849	0.62652	0.68373
2.58	33.75	-0.12	0.04
2.62	33.91	0.24	0.58
2.66	33.89	0.53	1.18
2.7	33.7	1.27	1.38
2.74	33.94	1.45	0.34
2.78	34.37	0.85	0.65
2.82	33.52	0.93	0.57
2.86	33.38	0.61	0.49
2.9	33.88	0.02	0.66
2.94	33.2	-0.69	0.31
2.98	33.95	0.99	-0.04
3.02	34.49	0.1	0.78
3.06	33.87	0.63	1.13
3.1	34.09	-0.38	1.21
3.14	33.64	-0.03	0.14
3.18	34.11	0.16	0.5
3.22	33.06	-0.06	0.21
3.26	33.33	0.15	0.08
3.3	34.58	0.59	-0.54
3.34	33.23	0.73	-0.54
3.38	33.22	0.53	-0.52
3.42	33.43	0.57	-0.54
3.46	32.91	-0.21	-0.15
3.5	33.6	-0.48	0.12
3.54	32.95	0.61	-0.3
3.58	32.64	-0.1	-0.54
3.62	32.82	-0.48	-1.1
3.66	33.12	0.49	-1.3
3.7	33.47	0.49	-0.87
3.74	32.46	0.52	-0.94
3.78	34.05	0.56	0.24
3.82	33.28	0.34	-0.08
3.86	33.88	0.33	-0.05
3.9	34.03	-0.18	-0.14
3.94	33.54	0.68	-0.28
3.98	33.7	-0.1	0.45
4.02	34.27	0.07	0.59
4.06	35.02	-1.04	0.22
4.1	34.12	-0.47	0.58
4.14	34.45	0.66	0.25
4.18	33.02	0.31	-0.21
4.22	32.59	-0.69	0.7
4.26	33.69	-0.01	0.08
4.3	32.83	-0.3	0.31
4.34	34.29	-1.39	0.72
4.38	34.29	-0.29	-0.18
4.42	34.63	0.39	-0.99
4.46	33.32	-0.56205	0.58229
4.5	33.189	-0.59891	0.6732
4.54	33.059	-0.62014	0.75023
4.58	33.13	-0.81	1.26
4.62	32.84	-1.39	1.02
4.66	32.95	-1.33	1.16
4.7	31.79	0.18	0.95
4.74	32.43	0.56	1.51
4.78	33.16	-0.54	1
4.82	32.58	0.81	0.06
4.86	32.3	0.54	-0.18
4.9	31.22	-0.09	-1.59
4.94	31.2	-0.29	-0.65
4.98	32.92	1.58	-1.14
5.02	33.27	2.05	-1.11
5.06	32.7	2.54	-0.11
5.1	32.96	1.65	0.22
5.14	34.32	1.93	0.98
5.18	32.88	0.47	1.82
5.22	32.762	1.5852	-0.23138
5.26	32.779	1.5954	-0.16658
5.3	32.79	1.5922	-0.10462
5.34	32.04	1.65	-0.53
5.38	32.15	1.83	-0.61
5.42	32.89	1.37	-0.97
5.46	32.68	1.32	-0.3
5.5	31.88	0.91	-0.26
5.54	33.01	1.16	-0.29
5.58	33.4	1.45	0.05
5.62	32.63	1.49	-0.3
5.66	32.64	1.96	-0.13
5.7	32.8	1.01	-0.62
5.74	32.56	0.65	-1.36
5.78	31.94	1.23	-1.81
5.82	32.05	1.37	-1.47
5.86	32.91	3.51	-0.6
5.9	34.15	1.67	-1.82
5.94	34.63	1.1	-2.02
5.98	34.19	0.96	-1.36
6.02	34.96	0.43	-1.47
6.06	34.02	1.6458	-1.7322
6.1	34.129	1.6295	-1.7576
6.14	34.232	1.6064	-1.7685
6.18	33.64	2.45	-1.15
6.22	34.91	3	-1.32
6.26	34.18	2.8	-1.94
6.3	34.576	1.4464	-1.6816
6.34	34.644	1.39	-1.6305
6.38	35.14	0.42	-1.86
6.42	35.01	0.82	-1.19
6.46	34.34	0	-1.71
6.5	35.17	0.69	-1.66
6.54	34.93	1.46	-1.42
6.58	35.01	0.91	-1.37
6.62	34.87	0.76	-1.25
6.66	33.72	0.43	-0.69
6.7	34.11	0.78	-0.43
6.74	34.09	1.41	-0.47
6.78	35.83	0.46	-0.11
6.82	35.13	-0.18	-0.86
6.86	34.66	-0.74	-0.73
6.9	35.73	-0.19	-0.38
6.94	33.82	-0.62	-0.13
6.98	34.61	0.07	0.38
7.02	33.92	0.44	0.15
7.06	35.63	0.7	0.25
7.1	35.42	1.22	-0.32
7.14	34.22	1.73	-0.07
7.18	34.84	1.51	-0.12
7.22	34.415	0.38168	-0.17482
7.26	34.295	0.31436	-0.2344
7.3	34.17	0.24221	-0.30106
7.34	34.041	0.16751	-0.373
7.38	33.911	0.092553	-0.44841
7.42	33.782	0.019607	-0.52549
7.46	33.655	-0.049043	-0.60245
7.5	33.533	-0.11112	-0.67749
7.54	33.418	-0.16433	-0.74879
7.58	33.311	-0.20641	-0.81458
7.62	32.72	-0.81	-0.79
7.66	34.24	-1.58	-0.28
7.7	33.23	-1.06	-1.42
7.74	32.36	0.63	-1.62
7.78	32.66	0.4	-1.29
7.82	32.13	0.41	-0.9
7.86	33.2	0.37	-1.25
7.9	33.29	0.33	-1.04
7.94	33.76	0.04	-0.23
7.98	32.95	-0.33	0.25
8.02	33.41	0.89	-0.55
8.06	33.12	1.27	-1.39
8.1	33.09	1.29	-1.78
8.14	33.35	1.83	-0.8
8.18	32.36	2.55	-0.81
8.22	31.54	1.73	-1.31
8.26	30.69	1.93	-1.37
8.3	31.76	1.15	-0.86
8.34	32.43	0.67	-0.47
8.38	31.97	0.85	-0.98
8.42	32.84	1.28	-1.09
8.46	32.19	0.91	-0.86
8.5	31.87	0.77	-1.08
8.54	31.9	0.09	-0.59
8.58	31.68	-0.44	0.01
8.62	31.72	-0.49	-0.59
8.66	31.7	-0.31	-0.68
8.7	31.17	-1.11	-0.32
8.74	32.3	-0.31	0.2
8.78	32.7	0.63	-0.43
8.82	32.97	0.35	-0.95
8.86	32.79	1.31	0.13
8.9	34.95	-0.27	0.07
8.94	33.18	-0.63	0.19
8.98	34.76	-1.57	0.32
9.02	34.82	-1.15	0.72
9.06	33.97	-0.48	1.53
9.1	34.83	0.76	1.98
9.14	33.54	0.69	1.86
9.18	34.38	0.25	1.77
9.22	33.646	0.028341	0.9022
9.26	33.59	0.0922	0.94192
9.3	33.534	0.1529	0.97902
9.34	33.48	0.2105	1.0136
9.38	33.427	0.26505	1.0456
9.42	35.21	-0.11	1.24
9.46	34.66	0.4	1.14
9.5	36.24	0.37	1.42
9.54	36.24	0.77	1.91
9.58	33.177	0.49393	1.1692
9.62	33.13	0.5313	1.187
9.66	33.084	0.56601	1.2025
9.7	33.039	0.59809	1.2159
9.74	32.08	-2.03	1.15
9.78	33.08	-1.52	1.74
9.82	32.35	-2.68	0.75
9.86	33.51	-1.78	0.67
9.9	32.66	-1.4	0.93
9.94	31.75	-1.54	0.68
9.98	32.752	0.75383	1.2523
10.02	32.715	0.76689	1.2499
10.06	32.679	0.77781	1.2456
10.1	32.643	0.78665	1.2397
10.14	32.609	0.79345	1.232
10.18	32.575	0.79829	1.2227
10.22	32.542	0.8012	1.2118
10.26	32.51	0.80224	1.1994
10.3	32.479	0.80147	1.1854
10.34	32.449	0.79893	1.1699
10.38	32.42	0.79469	1.1531
10.42	32.85	0.28	2.25
10.46	32.364	0.78131	1.1152
10.5	32.337	0.77227	1.0943
10.54	32.311	0.76174	1.0722
10.58	32.286	0.74977	1.0488
10.62	32.261	0.73642	1.0243
10.66	32.238	0.72173	0.99863
10.7	32.215	0.70577	0.97192
10.74	32.193	0.68858	0.94416
10.78	31.52	2.36	1.18
10.82	32.34	0.85	1.05
10.86	32.82	1.06	1.56
10.9	32.113	0.60867	0.82372
10.94	32.095	0.58617	0.79147
10.98	32.077	0.56277	0.75845
11.02	31.72	1.09	0.67
11.06	30.73	1.85	0
11.1	31.31	2.33	-0.78
11.14	30.81	2.43	-0.48
11.18	32	0.43413	0.58335
11.22	31.11	1.23	0.56
11.26	29.55	1.88	-0.35
11.3	31.39	1.23	0.3
11.34	31.35	1.45	-0.09
11.38	30.18	0.75	-1.25
11.42	30.7	1.91	-0.23
11.46	31.921	0.2312	0.31824
11.5	32.91	2.57	0.91
11.54	31.06	2.05	0.55
11.58	31.896	0.14011	0.20079
11.62	31.89	0.10959	0.16145
11.66	31.883	0.079087	0.12209
11.7	31.877	0.048645	0.082749
11.74	31.872	0.018321	0.043476
11.78	31.868	-0.011829	0.0043145
11.82	31.863	-0.041754	-0.034693
11.86	31.86	-0.071398	-0.073502
11.9	31.857	-0.10071	-0.11207
11.94	31.854	-0.12963	-0.15035
11.98	31.853	-0.15811	-0.1883
12.02	31.851	-0.1861	-0.22588
12.06	31.85	-0.21354	-0.26303
12.1	31.85	-0.24037	-0.29973
12.14	32.73	1.02	1.89
12.18	31.85	-0.29202	-0.37156
12.22	31.851	-0.31673	-0.4066
12.26	32.82	-0.76	-0.3
12.3	33.32	-0.68	0.82
12.34	33.18	-0.97	0.13
12.38	34.16	-1.64	0.52
12.42	32.79	-2.01	1
12.46	31.867	-0.44592	-0.60194
12.5	31.871	-0.46378	-0.6316
12.54	31.876	-0.48044	-0.66031
12.58	31.881	-0.49586	-0.68803
12.62	31.886	-0.50998	-0.71472
12.66	31.892	-0.52274	-0.74033
12.7	31.898	-0.5341	-0.76482
12.74	31.904	-0.54399	-0.78814
12.78	31.911	-0.55237	-0.81025
12.82	31.918	-0.55918	-0.83111
12.86	33.1	-2.37	-1.2
12.9	32.18	-1.86	-1.5
12.94	32.54	-2.06	-1.55
12.98	31.61	-2.36	-1.53
13.02	32.31	-1.74	-1.64
13.06	31.78	-1.65	-1.78
13.1	30.93	-1.5	-1.73
13.14	29.93	-1.94	-0.76
13.18	31.997	-0.54098	-0.95521
13.22	32.007	-0.52915	-0.96112
13.26	32.017	-0.51515	-0.96529
13.3	32.028	-0.49894	-0.96769
13.34	32.039	-0.48046	-0.96825
13.38	32.05	-0.45967	-0.96695
13.42	32.062	-0.43649	-0.96374
13.46	32.073	-0.41089	-0.95857
13.5	30.95	1.2	0.19
13.54	32.097	-0.35219	-0.94219
13.58	32.109	-0.31898	-0.93088
13.62	32.122	-0.28313	-0.91745
13.66	32.135	-0.24458	-0.90183
13.7	32.147	-0.20328	-0.884
13.74	32.16	-0.15917	-0.86391
13.78	32.173	-0.11221	-0.8415
13.82	32.187	-0.062337	-0.81674
13.86	32.2	-0.0094976	-0.78959
13.9	32.213	0.046361	-0.76
13.94	32.227	0.10529	-0.72792
13.98	32.241	0.16735	-0.69332
14.02	32.255	0.23259	-0.65614
14.06	32.72	2.66	-0.82
14.1	32.71	2.42	-1.1
14.14	33.36	1.65	-0.53
14.18	32.38	0.23	0.47
14.22	33.44	0.68	-0.17
14.26	32.21	0.27	-0.77
14.3	33.12	0.26	-0.51
14.34	33.11	0.17	0.09
14.38	31.34	1.41	-0.66
14.42	32.17	0.81	-0.99
14.46	31.24	1.4	-0.02
14.5	31.22	0.93	0.89
14.54	31.29	1.34	0.07
14.58	30.77	0.38	0.41
14.62	32.34	0.59	0.45
14.66	30.94	0.43	0.75
14.7	32.28	-0.71	0.71
14.74	31.58	0.71	0.25
14.78	32.43	-0.76	0.46
14.82	32.78	0.43	0
14.86	31.33	1.96	1.1
14.9	31.88	0.84	0.86
14.94	31.58	-0.15	0.7
14.98	32.07	0.02	0.64
15.02	31.25	0.71	-0.29
15.06	31.58	-0.43	-0.82
15.1	31.55	0.3	-0.54
15.14	31.16	-0.48	-0.33
15.18	31.56	0.06	-0.47
15.22	31.75	0.1	-0.51
15.26	31.03	-0.41	-0.99
15.3	31.85	0.47	-0.37
15.34	31.23	0.06	-0.28
15.38	31.17	1.04	-0.51
15.42	32.11	1.23	-0.86
15.46	31.65	-0.21	-1.18
15.5	32.6	0.09	-0.83
15.54	31.85	0.23	-0.79
15.58	33.12	1.04	-1.07
15.62	33.12	0.75	-1.23
15.66	33.03	0.22	-1.11
15.7	32.76	-0.2	-1.35
15.74	32.27	0.1	-1.32
15.78	32.2	0.27	-1.48
15.82	31.94	0.6	-1.49
15.86	32.6	1.63	-0.33
15.9	31.4	0.65	-0.55
15.94	32.21	2.06	-0.67
15.98	34.1	0.02	-0.49
16.02	32.07	1.05	-0.17
16.06	32.38	0.48	-1.07
16.1	33.01	0.52	-0.93
16.14	31	1.93	0.48
16.18	31.57	1.28	-0.36
16.22	31.925	1.1651	-0.18146
16.26	31.829	1.1667	-0.1507
16.3	31.742	1.1608	-0.12355
16.34	31.86	0.88	-0.12
16.38	32.45	-0.15	0.25
16.42	31.6	0.79	-0.8
16.46	31.26	2.56	0.67
16.5	31.16	2.14	0.43
16.54	31.95	0.9	0.25
16.58	32.02	1.05	-0.1
16.62	30.78	0.76	-0.32
16.66	32.88	0.09	-0.13
16.7	32.34	0.4	0.46
16.74	33.22	0.92	0.52
16.78	32.84	1.02	0.7
16.82	32.54	-0.69	0.19
16.86	31.69	-0.88	-0.99
16.9	31.71	-0.69	-0.91
16.94	32.52	0.81	-0.72
16.98	32.11	1.54	-0.27
17.02	32.36	1.55	-0.25
17.06	33.04	1.99	-0.52
17.1	32.72	0.93	-0.52
17.14	32.55	0.91	-1.02
17.18	31.98	2.46	0.45
17.22	32.99	2.42	-0.48
17.26	33.56	1.05	-0.34
17.3	33.2	0.95	-0.66
17.34	32.61	1.36	-0.57
17.38	30.95	2.19	0.43
17.42	31.35	3.03	0.16
17.46	32.5	1.49	0.65
17.5	33.01	1.32	0.42
17.54	32.8	1.53	-0.25
17.58	32.21	1.64	-0.58
17.62	32.52	2.4	-0.32
17.66	32.77	2.46	-0.09
17.7	32.61	0.59	-0.26
17.74	33.2	1.62	-0.5
17.78	31.76	2.03	-0.44
17.82	32.97	1.19	-0.08
17.86	32.49	1.71	-0.73
17.9	32.604	0.69179	-0.18149
17.94	32.573	0.49673	-0.12427
17.98	32.54	0.30725	-0.06513
18.02	32.507	0.12742	-0.0072906
18.06	31.52	-1.2	0.7
18.1	33.06	-0.8	0.5
18.14	32.79	-0.85	0.34
18.18	32.13	-0.35	0.1
18.22	32.63	0.22	0.04
18.26	32.16	0.04	-0.16
18.3	32.75	-0.36	-0.32
18.34	32.91	-0.38	-0.46
18.38	32.26	-0.63	-0.19
18.42	32.99	-0.4	0.26
18.46	32.08	0.52	-0.13
18.5	33	-0.26	-0.65
18.54	31.82	-0.43	-0.81
18.58	32.8	0.19	-0.39
18.62	32.02	-0.31	-0.2
18.66	32.44	-0.35	0.11
18.7	32.85	-0.78	0.52
18.74	30.99	-1.37	-0.43
18.78	31.552	-0.39293	0.33708
18.82	31.532	-0.39309	0.41358
18.86	31.527	-0.39053	0.48525
18.9	31.539	-0.38504	0.55063
18.94	30.26	0.82	1.53
18.98	29.73	-0.69	1.52
19.02	29.93	0.03	0.59
19.06	31.73	-0.32974	0.72022
19.1	31.811	-0.30656	0.73238
19.14	31.904	-0.27923	0.72954
19.18	33.33	-0.58	0.64
19.22	32.54	-0.6	0.79
19.26	33.05	-0.91	0.76
19.3	33.38	-1.2	0.03
19.34	32.69	-0.19	0.06
19.38	33.11	0.71	0.73
19.42	32.51	1.23	-0.03
19.46	32.84	1.31	-0.48
19.5	32.89	0.07	-0.53
19.54	33.34	-0.07	-0.67
19.58	33.85	-0.09	-0.54
19.62	33.13	0.21	-0.36
19.66	34.51	0.28	0.16
19.7	33.6	-0.23	0.51
19.74	33.59	0.89	0.49
19.78	34.45	1.04	0.03
19.82	33.46	1.63	-0.08
19.86	34.34	0.59	0
19.9	34.03	0.99	0.01
19.94	33.11	1.47	-0.45
19.98	33.28	1.62	-0.67
20.02	33.88	1.62	-0.85
20.06	34.25	1.67	-0.87
20.1	34.43	1.63	-0.98
20.14	32.69	0.77	-0.33
20.18	33.72	0.26	-0.71
20.22	33.36	0.48	-0.95
20.26	32.42	0.42	-1.25
20.3	32.24	0.78	-1.39
20.34	32.82	1.21	-1.42
20.38	33.6	0.4	-1.17
20.42	34.14	0.58	-1.17
20.46	34.27	0.13	-0.73
20.5	34.57	0.22	-0.21
20.54	34.86	0.41	-0.97
20.58	34.12	0.54	-0.61
20.62	33.31	1.4	-1.47
20.66	31.84	1.31	-1.57
20.7	32.67	1.64	-0.88
20.74	32.63	2.27	-0.26
20.78	32.77	1.45	-1.23
20.82	33.19	2.3	-0.36
20.86	32.3	1.3	-0.51
20.9	31.61	0.78	-0.64
20.94	31.34	0.76	-0.91
20.98	33.3	1	-0.58
21.02	32.43	0.12	-0.53
21.06	31.65	1.94	-0.26
21.1	32.03	1.18	-0.99
21.14	30.99	0.73	-1.61
21.18	31.133	1.0952	-0.2764
21.22	31.095	1.0933	-0.22646
21.26	29.78	1.04	-0.01
21.3	32.34	1.22	-0.7
21.34	30.53	1.39	-0.15
21.38	31.86	1.3	1.05
21.42	31.159	1.1443	-0.02642
21.46	29.94	-0.05	0.7
21.5	29.82	0.93	0.41
21.54	30.05	2.18	-0.25
21.58	31.31	1.75	-0.36
21.62	31.523	1.2279	0.040363
21.66	31.618	1.2403	0.031673
21.7	32.15	1.69	0.73
21.74	30.83	2.33	1.19
21.78	31.66	1.65	0.84
21.82	32.03	1.2507	-0.094923
21.86	32.95	1.26	-1
21.9	33.54	1.32	-0.22
21.94	33.67	1	-1.26
21.98	33.3	0.58	-0.88
22.02	32.3	0.02	-0.65
22.06	32.58	0.29	-0.99
22.1	33.04	0.81	-1.32
22.14	32.66	0.58	-1.19
22.18	32.49	0.69	-1.35
22.22	31.87	1.3	-0.45
22.26	32.22	1.01	-1.43
22.3	33.28	0.98	-1.03
22.34	33.57	0.65	-1.09
22.38	33.29	1.14	-1.53
22.42	34.1	1.37	-0.78
22.46	34	1.11	-0.49
22.5	33.32	1.7	-1.48
22.54	32.78	0.48	-2.15
22.58	32.376	1.9115	-0.76084
22.62	32.201	2.0495	-0.67472
22.66	32.07	3.05	-0.4
22.7	30.34	3.4	-0.4
22.74	30.89	2.65	0.28
22.78	31.53	2.15	-0.15
22.82	31.29	2.33	-0.56
22.86	31.72	1.91	-0.9
22.9	32.53	1.88	-0.56
22.94	32.73	1.08	-0.27
22.98	34.2	2.47	-0.47
23.02	34.12	1.3	-0.95
23.06	33.78	1.16	-1.19
23.1	33.39	0.88	-1.09
23.14	33.64	0.08	-0.68
23.18	33.95	-0.52	-0.8
23.22	34.1	-0.42	-0.89
23.26	33.31	0.61	-1.44
23.3	33.43	0.14	-1.48
23.34	32.65	0.14	-1.57
23.38	32.46	-0.74	-1.18
23.42	32.85	-0.91	-0.95
23.46	32.98	0.19	-0.11
23.5	32.98	0.05	-0.1
23.54	32.99	0.37	-0.35
23.58	33.11	0.96	-0.68
23.62	34.61	-0.21	-0.12
23.66	33.08	-0.11	-0.4
23.7	33.06	0.85	-0.8
23.74	32.81	1.01	-0.54
23.78	33.65	1.32	-0.82
23.82	34.39	1.39	-0.59
23.86	34.85	0.01	-0.44
23.9	35.37	0.14	-0.85
23.94	33.97	0.88	-1.18
23.98	32.48	0.92	-1.15
24.02	32.59	0.43	-1.01
24.06	32.34	0.6	-0.98
24.1	33.11	-0.59	-0.68
24.14	32.21	-1.61	-0.91
24.18	32.33	-1.8	-0.81
24.22	31.93	-0.73	-0.71
24.26	32.84	-0.02	-0.84
24.3	33.63	-0.23	-0.85
24.34	33.12	-0.02	-0.79
24.38	33.77	0.13	-1.07
24.42	33.16	0.03	-1.17
24.46	33.85	0.17	-1.18
24.5	34.02	0.25	-1.24
24.54	33.45	-0.75	-0.81
24.58	33.773	0.31414	-0.70363
24.62	34.11	-0.89	0.81
24.66	33.46	-0.85	-0.59
24.7	33.82	0.58337	-0.51012
24.74	33.87	2.29	0.07
24.78	33.42	1.9	-0.71
24.82	33.45	1.91	-0.94
24.86	34.06	1.18	-0.99
24.9	33.31	0.18	-0.46
24.94	33.68	0.65	0.29
24.98	33.57	1.02	0.3
25.02	32.41	0.36	-0.26
25.06	32.18	1.01	0.18
25.1	31.97	0.94	0.09
25.14	31.96	1.87	0
25.18	32.14	1.42	-0.3
25.22	32.16	2.07	-0.36
25.26	31.92	1.49	-0.67
25.3	32.4	0.73	-0.78
25.34	32.83	1.29	-1.2
25.38	32.13	1.01	-1.69
25.42	32.757	0.6527	-1.0641
25.46	32.788	0.62645	-1.0512
25.5	32.821	0.60646	-1.0228
25.54	35.66	-1.48	-1.08
25.58	33.68	-0.13	-2.16
25.62	34.18	-0.34	-1.5
25.66	34.39	-0.12	-0.72
25.7	32.998	0.62302	-0.72735
25.74	33.033	0.65419	-0.65323
25.78	33.066	0.69616	-0.57935
25.82	33.097	0.74959	-0.50794
25.86	30.7	0.38	0.14
25.9	31.55	1.3	0.13
25.94	31.8	1.93	-0.13
25.98	32.48	1.98	-0.02
26.02	33.41	0.84	0.53
26.06	33.74	1.64	-0.26
26.1	34.22	2.5	-0.87
26.14	33.23	1.71	-0.77
26.18	34.2	2.27	-0.83
26.22	33.63	2.19	-0.15
26.26	32.66	1.59	0.02
26.3	32.99	1.74	-1.07
26.34	33.62	1.4	-1.72
26.38	33.07	1.95	-1.74
26.42	33.04	1.29	-1.43
26.46	32.96	0.6	-1.61
26.5	32.86	1.08	-1.31
26.54	32.49	0.99	-0.59
26.58	32.56	1.03	-0.46
26.62	32.88	0.18	-0.88
26.66	33.43	-0.08	-1.24
26.7	32.8	-0.14	-1.05
26.74	32.89	-0.17	-1.11
26.78	32.86	0.38	-1.29
26.82	32.79	0.69	-1.42
26.86	34.46	1.08	-1.25
26.9	34.92	1.93	-1.09
26.94	36.08	1.62	-0.31
26.98	35.13	1.41	0.71
27.02	35.12	1.2	1.3
27.06	34.66	1.81	0.32
27.1	34.98	1.17	1.09
27.14	34.54	1.12	1.53
27.18	34.53	1.54	0.51
27.22	35.5	0.08	1.14
27.26	34.914	0.80162	0.53684
27.3	34.898	0.7455	0.52302
27.34	34.869	0.68854	0.49339
27.38	33.08	1.22	1.52
27.42	33.79	1.06	1.01
27.46	34.16	0.84	0.06
27.5	35.32	-0.21	-0.23
27.54	34.56	0.40099	0.16081
27.58	34.472	0.34487	0.067916
27.62	33.6	-0.45	0.04
27.66	34.6	-0.71	-0.25
27.7	34.11	-0.75	-1.07
27.74	35.03	-0.44	-1.31
27.78	34.15	0.27	-1.34
27.82	34.22	0.3	-1.57
27.86	34.37	0.58	-1.87
27.9	33.613	-0.040563	-0.73937
27.94	33.5	-0.076622	-0.82577
27.98	33.389	-0.10906	-0.90394
28.02	33.281	-0.1376	-0.97238
28.06	33.177	-0.16195	-1.0296
28.1	33.078	-0.18185	-1.074
28.14	32.985	-0.19702	-1.1043
28.18	32.898	-0.20717	-1.1187
28.22	32.82	-0.21202	-1.116
28.26	32.749	-0.21131	-1.0945
28.3	32.86	-0.04	-0.24
28.34	32.52	-0.29	-0.16
28.38	32.06	0.15	-0.12
28.42	32.16	0.47	0
28.46	32.38	-0.45	-0.26
28.5	32.17	0.43	-0.1
28.54	32.96	0.44	0.08
28.58	32.67	-0.09	0.2
28.62	33.45	0.08	0.29
28.66	32.7	0.29	-0.09
28.7	32.83	0.12	0.2
28.74	32.66	-0.46	0.14
28.78	31.86	-0.07	-0.66
28.82	32.59	0.64	-0.83
28.86	32.26	0.96	-0.71
28.9	33.08	1.27	-0.45
28.94	31.94	1	-0.74
28.98	32.59	0.9	-0.76
29.02	33.45	0.44	-0.79
29.06	32.48	0.16	-0.69
29.1	34.36	0.68	-0.02
29.14	33.51	0.64	-0.45
29.18	33.99	0.48	-0.6
29.22	33.74	-0.03	-0.42
29.26	32.76	-0.32	-0.73
29.3	33.103	-0.30592	-0.0451
29.34	32.993	-0.43621	0.061028
29.38	32.88	-0.54632	0.16315
29.42	32.772	-0.63095	0.25862
29.46	33.51	-1.11	0.98
29.5	32.6	-1.18	0.7
29.54	31.74	-0.6	0.88
29.58	32.36	-0.33	0.62
29.62	32.04	-0.28	0.14
29.66	31.73	-0.5	0.11
29.7	33.42	0.47	0.01
29.74	32.77	0.3	0.21
29.78	33.58	-0.09	1.11
29.82	33.04	1.73	0.31
29.86	34.37	1.92	0.09
29.9	33.48	1.79	-0.12
29.94	32.53	1.71	-0.04
29.98	34.53	1.02	0.85
30.02	32.95	2.57	1.04
30.06	34.15	1.67	0.72
30.1	32.77	1.02	-0.14
30.14	32.99	0.81	-0.23
30.18	33.14	1.02	-0.63
30.22	33.04	1.86	-1.11
30.26	34.47	1.29	-1
30.3	32.91	2.03	-1.22
30.34	32.94	1.61	-1.32
30.38	32.59	1.07	-1.4
30.42	32.16	0.62	-1.64
30.46	32.74	1.27	-1.47
30.5	30.74	0.93	-1.33
30.54	32.77	1.77	-0.6
30.58	31.83	1.01	-1.56
30.62	32.88	1.63	-0.87
30.66	34.33	1.58	-0.91
30.7	33.28	1.35	-1.09
30.74	34.49	1.39	-0.78
30.78	33.88	1.18	-0.04
30.82	33.9	0.97	-0.25
30.86	34.28	0.27	-0.17
30.9	33.69	0.24	-0.6
30.94	35.14	0.83	-0.46
30.98	33.98	0.64	-0.53
31.02	34.06	1.04	0.09
31.06	34.91	1.05	0.39
31.1	33.82	0.76	0.75
31.14	34.83	0.64	1.17
31.18	35.02	0.08	1.14
31.22	35.01	0.48	0.01
31.26	36.01	-0.08	-0.16
31.3	34.1	-0.1	-0.38
31.34	34.68	-0.93	-0.79
31.38	33.39	-1.59	-0.78
31.42	33.77	-0.95	-0.52
31.46	32.91	-0.68	-1.07
31.5	33.22	-0.45	-1.28
31.54	33.87	-0.26	-1.13
31.58	32.42	-0.85	-1.08
31.62	33.68	0.11	-1.32
31.66	33.53	-0.25	-1.41
31.7	33.22	-1.12	-1.19
31.74	33.75	-1.03	-0.72
31.78	32.53	-1.38	-0.92
31.82	33.2	-1.82	-0.46
31.86	33.48	-1.56	-0.66
31.9	32.55	-0.38	-1.16
31.94	33.01	-0.92	-0.84
31.98	32.57	-1.46	-0.51
32.02	33.22	-1.12	-0.57
32.06	33.18	-0.3	-0.89
32.1	33.19	-0.23	-0.39
32.14	33.25	-1.22	-0.02
32.18	33.31	-0.43	-0.27
32.22	32.76	-1.2	-0.17
32.26	33.09	-0.35	-0.26
32.3	33.24	-0.21	0.03
32.34	32.82	-0.99	-0.01
32.38	32.18	-1.26	0.17
32.42	32.22	0.45	-0.4
32.46	31.65	0.78	-0.2
32.5	32.04	0.12	0.14
32.54	31.69	1.33	-0.43
32.58	31.6	1.37	-0.28
32.62	31.91	1.36	-0.28
32.66	31.76	1.36	-0.12
32.7	32.96	2.27	0.56
32.74	31.56	2.11	-0.13
32.78	32.69	2.34	0.82
32.82	32.99	2.29	0.2
32.86	32.11	2.51	-0.1
32.9	33.51	1.76	-0.16
32.94	33.41	2.03	-0.89
32.98	34.44	1.67	0.05
33.02	33.43	1.24	0.54
33.06	33.69	1.5	-0.34
33.1	33.37	1.18	-0.96
33.14	33.82	1.57	-0.94
33.18	33.73	1.57	-0.73
33.22	33.45	1.22	-0.94
33.26	33.39	1.28	-1.15
33.3	33.52	1.7	-0.88
33.34	32.76	2.48	-0.89
33.38	33.02	2.38	-0.62
33.42	32.7	2.02	-0.41
33.46	33.92	1.46	0.29
33.5	33.92	0.65	-0.03
33.54	34.47	0.99	-0.2
33.58	34.57	0.52	-0.16
33.62	34.29	0.32	-0.54
33.66	34.56	-0.61	-0.5
33.7	34.88	0.5	-0.99
33.74	34.14	0.59	-1.27
33.78	33.35	0.6	-1.38
33.82	33.46	0.96	-1.6
33.86	33.85	0.82	-1.23
33.9	33.2	0.44	-1.6
33.94	33.648	-0.41277	-0.89057
33.98	33.516	-0.56253	-0.77983
34.02	33.377	-0.69973	-0.66128
34.06	33.231	-0.82027	-0.54085
34.1	33.27	-2.26	-0.45
34.14	33.24	-1.81	0.34
34.18	33.22	-1.53	0.53
34.22	33.64	-1.37	0.3
34.26	32.68	-0.88	0.07
34.3	31.64	-1.2	-0.17
34.34	31.88	-0.16	-0.55
34.38	31.2	0.09	-0.87
34.42	31.66	-0.18	-1.01
34.46	31.77	0.39	-0.62
34.5	31.88	0.35	-0.78
34.54	31.74	-0.56	-0.48
34.58	31.78	-0.41	-0.08
34.62	32.53	0.55	-0.63
34.66	32.94	-0.42	-0.22
34.7	32.39	-0.35	-0.14
34.74	32.75	1.38	-0.79
34.78	32.03	1.76	-0.87
34.82	32.4	0.8	-0.74
34.86	31.92	1.11	-1.01
34.9	32.25	0.83	-1.45
34.94	32.22	1.27	-1.34
34.98	31.35	1.72	-1.43
35.02	31.77	0.95	-0.9
35.06	31.91	-1.2	-0.57
35.1	31.94	-0.12	-0.17
35.14	32.21	-0.02	-0.42
35.18	31.96	1.24	0.3
35.22	31.72	1.74	-1.22
35.26	31.33	1.53	-1.55
35.3	31.68	0.99	-1.15
35.34	32.05	1.82	-1.25
35.38	31.87	1.82	-0.97
35.42	31.77	1.53	-0.58
35.46	31.6	0.91	-0.54
35.5	33.28	0.68	-0.96
35.54	32.72	1.42	-0.62
35.58	32.17	1.86	-1.06
35.62	32.8	2.25	-1
35.66	31.13	1.65	-1.45
35.7	32.02	1.06	-1.48
35.74	31.96	0.89	-1.8
35.78	33.08	1.55	-1.51
35.82	32.84	1.83	-1.35
35.86	32.73	1.14	-1.21
35.9	33.59	1.31	-0.55
35.94	33.16	1.94	-0.58
35.98	33.36	2.73	-0.42
36.02	32.88	1.71	0.3
36.06	33.52	2.21	-0.06
36.1	33.318	1.0058	-0.43706
36.14	32.76	0.01	0.65
36.18	34.11	0.48	0
36.22	32.92	-0.07	-0.97
36.26	33.02	-0.03	-0.99
36.3	33.93	0.34	-0.6
36.34	33.69	0.11	-0.82
36.38	34.38	0.22	-0.99
36.42	34.32	-0.09	-1.23
36.46	33.91	-0.32	-0.95
36.5	34.56	0.31	-0.72
36.54	33.78	-0.42	-0.84
36.58	35.19	-0.1	-0.62
36.62	34.7	-0.09	-0.69
36.66	33.88	0.01	-0.97
36.7	35.09	-0.18	-0.92
36.74	34.01	-0.04	-1.22
36.78	35.01	-0.6	-0.83
36.82	34.15	0.15	-0.37
36.86	34.9	0.43	-0.53
36.9	34.73	-0.11	-0.39
36.94	34.1	-0.53	-0.88
36.98	34.05	0.28	-0.51
37.02	32.79	1.62	0.14
37.06	33.97	1.66	0.73
37.1	34.13	1.48	0.3
37.14	33.03	0.25	0.96
37.18	34.4	0.98	1.39
37.22	33.12	1.47	1.42
37.26	34.28	1.9	1.66
37.3	33.02	1.67	0.6
37.34	32.74	2.29	1.02
37.38	33.57	1.83	1.47
37.42	32.96	1.7	0.11
37.46	33.83	0.9	1.19
37.5	32.94	1.5	0.45
37.54	33.28	0.93	0.34
37.58	33.73	1.11	0.17
37.62	33.49	1.52	0.43
37.66	34.06	1.74	0.71
37.7	32.78	1.41	-0.13
37.74	33.15	0.65	-0.12
37.78	32.52	0.63	-0.26
37.82	32.95	0.95	-0.31
37.86	34.61	0.34	-0.11
37.9	33.86	0.94	-0.21
37.94	34.62	0.46	0.14
37.98	33.77	0.62	0.22
38.02	34.37	0.74	0.58
38.06	34.21	1.81	0.91
38.1	32.04	2.78	-0.13
38.14	33.22	2.59	-0.02
38.18	32.53	2.15	-0.32
38.22	32.75	1.99	-0.03
38.26	33.01	2.13	-0.21
38.3	32.72	2.23	-0.63
38.34	34.07	1.62	-1.03
38.38	32.33	1.53	-1.75
38.42	33.04	1.01	-1.6
38.46	33.78	1.74	-1.29
38.5	33.22	2.09	-1.46
38.54	34.06	2.26	-0.23
38.58	33.53	2.31	-0.59
38.62	34.3	1.5	-0.44
38.66	34.32	1.78	-0.1
38.7	34.83	1.78	-0.9
38.74	35.08	1.23	-0.64
38.78	34.08	0.8	-1.01
38.82	34.78	0.55	-0.73
38.86	34.45	2.31	-0.21
38.9	33.69	2.25	-0.94
38.94	34.52	2.61	-0.61
38.98	34.7	1.69	-0.3
39.02	34.69	1.73	-0.02
39.06	33.98	1.27	-0.03
39.1	34.19	0.7	-0.46
39.14	34.79	0.68	-1.03
39.18	34.41	0.09	-0.95
39.22	35.26	0.65	-0.65
39.26	34.84	0.19	-1.1
39.3	35.15	0.15	-0.95
39.34	34	0.31	-1.11
39.38	34.21	0.36	-1.4
39.42	33.58	0.68	-1.5
39.46	33.32	0.22	-1.48
39.5	34.84	0.08	-1.19
39.54	33.18	0.43	-1.29
39.58	34.07	0.88	-0.71
39.62	33.09	1.37	-0.43
39.66	32.53	0.68	-0.78
39.7	33.81	0.4	-0.26
39.74	32.83	0.94	-0.69
39.78	33.08	0.32	-0.33
39.82	34.2	0.28	-0.05
39.86	34.08	0.27	-0.51
39.9	34.16	0.39	-0.06
39.94	33.49	0.35	0.14
39.98	34.6	-0.03	0.02
40.02	34.32	-0.19	-0.55
40.06	34.39	0.89	-0.08
40.1	34.75	1.27	0.14
40.14	33.48	0.29	-0.38
40.18	33.52	0.15	0.11
40.22	33.22	-0.05	0.22
40.26	33.7	0.77	-0.16
40.3	33.36	0.26	0.06
40.34	32.92	0.22	0.09
40.38	33.58	0	0.08
40.42	32.9	0.36	0.25
40.46	32.82	0.65	-0.16
40.5	33.36	0	-0.14
40.54	33.45	-0.06	-0.04
40.58	33.35	-0.41	-0.04
40.62	32.94	-0.01	-0.51
40.66	33.52	-1.5	-0.71
40.7	33.41	-1.03	-0.8
40.74	33.94	-0.77	-0.62
40.78	33.06	-0.52	-0.16
40.82	33.08	-0.86	-0.26
40.86	33.25	-0.84	-0.18
40.9	33.23	-0.99	-0.15
40.94	32.93	-0.97	-0.85
40.98	32.43	-0.21	-1.54
41.02	32.67	-0.11	-1.3
41.06	32.95	-0.5	0
41.1	31.73	-0.08	-0.27
41.14	33.25	0.58	-0.48
41.18	33.71	-0.31	-0.88
41.22	32.78	1.08	-0.37
41.26	33.27	1.04	-0.91
41.3	33.1	-0.37	-1.09
41.34	33.23	-0.03	-1.16
41.38	33.33	-0.19	-0.86
41.42	33.43	0.38	-0.86
41.46	34.78	0.58	0.03
41.5	34.63	1.77	0.18
41.54	34.9	-0.42	0.13
41.58	34.54	-1.02	-0.45
41.62	33.36	-0.82	-0.92
41.66	34.65	0.72	-1.16
41.7	34.06	-0.25	-0.66
41.74	34.71	0.02	-0.15
41.78	34.37	0.14	-0.11
41.82	34.11	0.59	-0.52
41.86	34.44	0.31	-1.01
41.9	34.68	1.44	-1.22
41.94	35.21	1.31	-1.25
41.98	35.8	1.25	-1.35
42.02	35.057	0.67453	-0.87634
42.06	35.049	0.59057	-0.86244
42.1	34.98	0.79	-1.12
42.14	35.75	0.58	-1.08
42.18	35.27	0.65	-1.6
42.22	36.02	0.66	-1.51
42.26	36.31	0.36	-0.8
42.3	35.63	-0.77	0.25
42.34	34.6	-0.94	0.64
42.38	33.49	-1.55	0.85
42.42	34.23	-1.69	-0.34
42.46	33.21	-0.73	-0.24
42.5	34.397	-0.99051	-0.44383
42.54	34.308	-1.113	-0.39949
42.58	32.71	-2.39	-0.6
42.62	33.04	-2.07	-0.53
42.66	34.7	-1.4	-0.62
42.7	34	0.04	-0.44
42.74	33.28	-0.13	-0.43
42.78	33.79	-0.21	-0.5
42.82	35.02	-1.42	-0.58
42.86	34.31	-1.61	-0.52
42.9	34.38	-1.32	-0.42
42.94	34.37	-0.56	-0.05
42.98	32.84	-1.11	-0.04
43.02	32.43	-0.7	0.45
43.06	32.38	0.75	-0.12
43.1	33.02	0.26	-0.13
43.14	34.03	0.47	0.18
43.18	33.87	-0.16	0.34
43.22	31.793	0.66696	0.71977
43.26	31.723	0.70621	0.79376
43.3	31.679	0.72845	0.8591
43.34	31.01	0.58	1.5
43.38	31.15	1.02	0.86
43.42	29.91	1.42	0.96
43.46	30.68	1.29	1.44
43.5	31.08	-0.09	1.61
43.54	29.69	2.11	1.56
43.58	29.74	2.62	1.5
43.62	32.043	0.49542	1.092
43.66	32.151	0.44007	1.0876
43.7	32.266	0.38449	1.0764
43.74	32.54	0.42	1.39
43.78	33.58	-0.07	1.34
43.82	33.91	-0.48	0.6
43.86	34.75	-0.17	-0.2
43.9	32.892	0.16179	0.92361
43.94	33.015	0.14002	0.87502
43.98	33.132	0.12977	0.82083
44.02	33.242	0.13269	0.76123
44.06	33.343	0.15048	0.6964
44.1	33.433	0.18481	0.62651
44.14	33.51	0.23735	0.55174
44.18	34.29	0.18	0.15
44.22	32.86	0.18	-0.38
44.26	33.65	0.26	-0.43
44.3	34.1	0.17	0.75
44.34	33.31	-0.11	1.03
44.38	34.81	-0.17	1.22
44.42	32.89	1.8	0.02
44.46	33.56	2.15	-0.73
44.5	33.03	2.06	-1.4
44.54	32.46	3.74	-0.01
44.58	33.08	2.91	-0.21
44.62	32.87	1.93	-0.8
44.66	32.54	1.73	-0.76
44.7	32.069	2.3319	-0.52446
44.74	32.025	2.346	-0.51759
44.78	31	1.18	1.17
44.82	31.987	2.3066	-0.47594
44.86	31.03	1.36	-0.58
44.9	30.75	2.44	-1.3
44.94	30.91	2.83	-0.95
44.98	31.72	2.23	-1.1
45.02	32.129	1.9058	-0.26345
45.06	32.188	1.7896	-0.21173
45.1	32.254	1.6659	-0.15965
45.14	32.326	1.5367	-0.1084
45.18	32.403	1.404	-0.059128
45.22	32.483	1.2698	-0.013014
45.26	32.566	1.1359	0.028777
45.3	32.65	1.0045	0.065077
45.34	32.733	0.87736	0.094717
45.38	33.11	1.02	0.26
45.42	34.74	-0.35	0.37
45.46	33.99	0.68	0.53
45.5	33.72	0.75	0.08
45.54	33.65	0.9	0.21
45.58	32.85	0.66	0.12
45.62	32.51	-0.15	0.15
45.66	32.22	0.11	0.01
45.7	32.6	0.14	0.13
45.74	32.84	0.62	-0.32
45.78	33.2	-0.04	-0.49
45.82	33.89	0.52	-0.89
45.86	33.51	1.01	-0.82
45.9	33.14	0.81	-0.59
45.94	33.62	0.83	-0.62
45.98	33.39	0.86	-0.89
46.02	33.04	1.21	-0.57
46.06	33.55	0.81	-0.67
46.1	33.16	1.86	-0.95
46.14	33.38	1.37	-0.57
46.18	32.97	0.99	-0.53
46.22	33.86	1.89	-0.96
46.26	34.2	1.95	-1.03
46.3	34.09	1.82	0.16
46.34	33.65	0.68	-0.62
46.38	34.21	0.91	-1.2
46.42	34.24	0.24	-0.95
46.46	33.71	-0.29	-1.15
46.5	34.26	0.29	-1.26
46.54	33.31	0.65	-0.02
46.58	32.78	0.08	0.37
46.62	32.94	0.51	0.94
46.66	32.77	0.12	0.64
46.7	32.45	-0.2	0.12
46.74	32.97	0.18	0.6
46.78	33.64	0.64	1.13
46.82	32.85	1.03	0.32
46.86	32.24	1.79	1.02
46.9	32.86	1.11	1.36
46.94	32.4	1.9	-0.39
46.98	33.13	2.16	0.03
47.02	32.56	2.4	-0.06
47.06	32.92	2.13	0.46
47.1	33.02	2.34	0.52
47.14	33.24	2.84	0.62
47.18	32.46	2.73	0.8
47.22	33.12	2	0.45
47.26	33.76	1.39	-0.03
47.3	33.13	1.3	0.06
47.34	33.98	1.76	0.13
47.38	33.44	1.1	-0.13
47.42	33.24	1.46	0.07
47.46	33.77	1.86	0.04
47.5	33.4	1.35	0.28
47.54	33.2	0.99	-0.05
47.58	32.35	2.22	-0.77
47.62	32.9	1.99	-1.49
47.66	33.96	1.8	-0.9
47.7	33.16	1.67	-1.66
47.74	33.53	0.41	-1.45
47.78	32.56	0.46	-0.67
47.82	34.75	0.98	-1.03
47.86	34.24	0.92	-0.93
47.9	33.216	1.0167	-1.2066
47.94	33.179	1.0304	-1.2176
47.98	33.147	1.0454	-1.2224
48.02	33.121	1.0587	-1.2233
48.06	33.104	1.0674	-1.2225
48.1	32.16	0.57	-0.53
48.14	32.07	0.19	-0.53
48.18	32.33	0.01	-1.28
48.22	33.64	0.28	-1.5
48.26	34.05	1.41	-1.62
48.3	33.53	1.74	-1.66
48.34	33.87	2.1	-1.57
48.38	33	1.88	-1.75
48.42	34.03	0.5	-1.48
48.46	34.2	0.25	-1.63
48.5	34.09	-0.8	-1.82
48.54	33.99	-0.85	-1.46
48.58	33.01	-1.36	-0.84
48.62	33.75	-0.72	-0.54
48.66	32.6	-1.64	-1.08
48.7	33.24	-1.47	-1.11
48.74	32.74	-1.48	-0.56
48.78	32.87	-0.43	-0.47
48.82	33.26	-0.63	-0.31
48.86	32.19	-0.21	-1.01
48.9	32.3	-0.38	-0.55
48.94	32.45	1.04	-0.14
48.98	32.18	-0.2	0.12
49.02	32.34	-0.45	0.32
49.06	32.5	-1.28	0.62
49.1	32.61	-1.58	0.02
49.14	31.36	-0.49	-0.89
49.18	31.94	0.94	-0.54
49.22	31.35	0.65	-0.43
49.26	31.58	0.05	-0.57
49.3	31.28	0.26	-0.62
49.34	30.17	0.88	-0.69
49.38	30.93	0.76	-0.62
49.42	30.85	0.73	-0.33
49.46	31	1.45	-0.73
49.5	31.9	1.11	-0.59
49.54	31.59	0.78	-0.79
49.58	32.07	0.26	-0.8
49.62	31.76	0.48	-0.75
49.66	31.17	0.82	-0.57
49.7	31.33	0.35	-0.33
49.74	31.19	0.23	0.44
49.78	31.12	0.87	0.27
49.82	31.22	0.57	0.49
49.86	31.03	0.46	0.47
49.9	30.95	0.42	0.81
49.94	30.44	1.04	0.51
49.98	31.43	0.81	0.21
50.02	31.18	0.46	0.15
50.06	30.76	0.12	-0.01
50.1	30.65	-0.05	-0.21
50.14	31.43	0.13	0.09
50.18	31.86	0.6	0.34
50.22	31.78	0.43	0.55
50.26	32.2	2.08	0.53
50.3	31.45	1.16	0.46
50.34	32.1	0.52	0.52
50.38	31.13	1.73	0.63
50.42	30.67	1.28	0.45
50.46	31.06	0.82	0.03
50.5	31.67	1.3	0.34
50.54	31.29	1.66	-0.07
50.58	31.2	2.67	0.03
50.62	30.82	2.39	0.18
50.66	30.13	2.43	0.09
50.7	31.439	1.8336	0.18125
50.74	31.565	1.8362	0.19107
50.78	31.61	2.17	0.13
50.82	31.6	2.33	-0.94
50.86	32.26	2.12	0.84
50.9	32.34	1.74	0.85
50.94	32.38	1.36	0.95
50.98	33.1	1.86	1.79
51.02	33.52	1.25	0.98
51.06	32.79	0.58	0.67
51.1	33.17	0.75	-0.22
51.14	33.46	0.55	-1.16
51.18	33.11	1.18	-1.41
51.22	33.412	1.3335	0.45018
51.26	33.511	1.2636	0.46194
51.3	33.588	1.192	0.46886
51.34	33.91	1.37	0.72
51.38	32.95	2.06	0.52
51.42	32.97	0.89	0.34
51.46	34.03	0.47	0.52
51.5	33.45	1.53	1.04
51.54	33.51	1.3	1.31
51.58	33.65	1.68	0.63
51.62	33.02	0.65	0.02
51.66	32.09	0.22	0.12
51.7	32.27	-0.07	-0.14
51.74	32.71	0.17	-0.15
51.78	32.29	0.26	-0.22
51.82	32.39	-0.04	-0.35
51.86	32.74	0.82	-0.37
51.9	32.73	0.03	-0.23
51.94	32.85	-1.21	-0.26
51.98	31.49	-0.79	0.23
52.02	33.77	-0.53	0.09
52.06	33.55	0.22	-0.79
52.1	33.68	1.3	-0.3
52.14	34.45	1.5	-0.61
52.18	34.31	1.06	-0.62
52.22	34.55	0.5	-0.73
52.26	34.25	0.02	-0.63
52.3	34.12	0.26	-0.49
52.34	34.44	-0.5	-0.65
52.38	33.77	0	-1.11
52.42	34.41	-0.72	-0.72
52.46	32.82	-1.61	-0.61
52.5	33.31	-0.9	-0.17
52.54	32.63	0.37	-1.1
52.58	31.49	-0.03	-0.51
52.62	31.17	-0.1	0.05
52.66	31.37	-0.2	-0.08
52.7	31.99	-0.21	-0.14
52.74	31.88	0.76	0.01
52.78	32.09	0.26	0.16
52.82	31.88	1.07	-0.13
52.86	31.32	0.55	-0.33
52.9	33.04	0.92	-0.49
52.94	33.22	0.72	-0.62
52.98	33.49	0.95	-0.09
53.02	33.76	1.75	0.08
53.06	33.14	0.98	0.46
53.1	33.8	0.48	0.71
53.14	33.12	1.09	0.29
53.18	33.64	1.5	0.95
53.22	33.66	1.43	0.67
53.26	32.91	0.88	0.91
53.3	33.82	1.13	0.64
53.34	32.3	1.42	-0.03
53.38	32.55	1.48	0.26
53.42	33.05	1.17	0.4
53.46	33.25	1.89	0.48
53.5	33.6	0.88	-0.09
53.54	32.58	0.28	-0.6
53.58	33.07	0.75	-0.79
53.62	33.23	0.94	-0.44
53.66	32.8	0.26	-0.61
53.7	32.77	0.71	-1.06
53.74	32.7	0.6	-1.13
53.78	32.83	0.64	-1.18
53.82	32.46	0.69	-1.14
53.86	31.57	1.32	-1.29
53.9	32.33	1.64	-1.08
53.94	33.1	1.43	-0.52
53.98	33.06	1.44	-0.57
54.02	32.79	0.38	-0.54
54.06	32.93	1.18	-1.24
54.1	32.45	1.26	-1.2
54.14	32.55	1.64	-0.6
54.18	32.19	1.81	-0.39
54.22	32.04	1.5	-0.99
54.26	31.64	1.98	-0.91
54.3	32.35	1.08	-0.54
54.34	32.42	1	0.05
54.38	31.8	0.88	-0.43
54.42	32.24	1.55	-0.95
54.46	32.59	1.18	-0.48
54.5	32.59	0.9	-0.86
54.54	32.8	0.53	-0.21
54.58	32.7	0.72	0.42
54.62	33.23	1.96	0.14
54.66	32.97	1.16	-0.3
54.7	31.39	0.87	-0.34
54.74	32.88	0.46	0.07
54.78	32.66	0.28	-0.45
54.82	33.64	-0.01	-0.41
54.86	33.013	0.41696	0.49785
54.9	32.99	0.40503	0.58708
54.94	32.957	0.40238	0.67037
54.98	32.915	0.40846	0.74723
55.02	32.868	0.4227	0.8172
55.06	32.816	0.44454	0.8798
55.1	32.761	0.47342	0.93455
55.14	32.705	0.50877	0.98098
55.18	32.65	0.55003	1.0186
55.22	34.11	0.47	2.03
55.26	32.82	0.26	2.25
55.3	32.09	-0.1	2.16
55.34	32.471	0.76289	1.0716
55.38	32.445	0.82524	1.0581
55.42	32.431	0.89012	1.033
55.46	32.429	0.95696	0.99573
55.5	32.443	1.0252	0.94586
55.54	31.91	1.07	0.15
55.58	32.4	1.77	0.69
55.62	32.44	0.81	-0.13
55.66	32.48	2.04	-0.53
55.7	31.98	1.64	-0.14
55.74	33.05	1.53	0.79
55.78	33.44	1.99	0.38
55.82	33.23	1.4	0.26
55.86	33.89	1.51	0.09
55.9	34.2	1.57	-0.3
55.94	34.34	1.28	-0.27
55.98	33.9	1.68	-0.72
56.02	34.09	2.49	-0.38
56.06	32.95	0.98	-0.78
56.1	33.66	1.03	-0.95
56.14	33.89	1.72	-0.54
56.18	33.56	1.12	-0.48
56.22	33.59	1.17	-0.56
56.26	33.66	1.89	-1.27
56.3	34.1	1.23	-1.15
56.34	33.78	1.29	-1.16
56.38	34.07	1.6	-1.09
56.42	32.97	1.62	-1.56
56.46	32.01	1.47	-1.4
56.5	30.87	2.93	-1.15
56.54	31	3.08	-1.39
56.58	31.76	2.58	-2.15
56.62	31.24	2.13	-2.01
56.66	31.54	3.12	-2.37
56.7	31.77	1.92	-1.9
56.74	33.45	1.57	-1.15
56.78	33.66	1.7	-1.65
56.82	33.75	2.39	-0.96
56.86	34.4	3.09	-1.1
56.9	33.464	1.786	-0.97769
56.94	33.675	1.6164	-0.81273
56.98	33.869	1.4436	-0.64929
57.02	34.041	1.2723	-0.49214
57.06	33.23	0.98	-0.16
57.1	33.58	0.21	-0.13
57.14	34.08	0.15	0.23
57.18	35.44	0.48	0.25
57.22	33.97	1.56	-0.27
57.26	34.51	1	-0.25
57.3	34.16	-0.05	0.36
57.34	33.42	0.69	-0.41
57.38	33.66	1.4	-0.46
57.42	33.01	0.27	-0.61
57.46	33.1	1.12	-0.46
57.5	32.39	0.55	-0.39
57.54	33.51	1.19	0.06
57.58	34.03	1.91	-0.18
57.62	33.06	1.52	-0.41
57.66	33.57	1.54	-0.78
57.7	33.14	1.83	-1.29
57.74	34.16	2.06	-1.44
57.78	33.21	2.7	-1.97
57.82	32.3	2.56	-1.78
57.86	32.39	2.74	-1.69
57.9	32.2	2.88	-1.4
57.94	32.32	1.56	-1.31
57.98	32.85	1.49	-1.81
58.02	33.31	0.38	-2
58.06	33.34	1.22	-2.61
58.1	32.51	0.87	-2.09
58.14	33.25	0.38	-1.47
58.18	32.96	2.51	-1.76
58.22	32.62	2.49	-2.09
58.26	34.29	1.25	-0.91
58.3	34.34	1.37	-0.09
58.34	34.41	0.99	-0.58
58.38	32.85	0.83	-1
58.42	34.31	0.86	-0.8
58.46	33.52	-0.16	-1.11
58.5	32.53	1.01	-0.26
58.54	31.79	2.47	0.1
58.58	32.08	2.6	-0.37
58.62	32.89	1.97	0.1
58.66	32.54	1.86	-0.23
58.7	32.02	1.71	-0.6
58.74	32.24	0.89	-0.31
58.78	32.42	1.87	0.69
58.82	32.82	1.69	0.85
58.86	31.52	2.65	0.88
58.9	32.86	1.64	-1
58.94	32.49	3.31	0.3
58.98	32.4	2.66	-0.37
59.02	33.61	1.92	0.38
59.06	34.06	2.07	-0.45
59.1	33.81	1.96	-0.8
59.14	33.4	2.22	0.03
59.18	32.88	1.81	-0.5
59.22	34.55	1.71	0.19
59.26	33.83	1.71	-0.08
59.3	33.97	0.91	0.83
59.34	32.76	1.04	0.94
59.38	32.39	0.12	0.52
59.42	31.51	0.12	0.11
59.46	30.55	-0.08	0.19
59.5	32.94	-0.72	0.35
59.54	32.85	-0.02	-1.17
59.58	33.37	1.32	-1.09
59.62	33.3	0.68	-0.25
59.66	32.92	-0.8	0.16
59.7	32.56	-0.8	0.91
59.74	33.57	0.13	0.37
59.78	34.06	0.48	0.43
59.82	33.58	-0.5	0.81
59.86	33.67	0.68	0.54
59.9	34.11	0.36	0.23
59.94	33.3	0.32	-0.29
59.98	33.39	-0.08	-0.33
60.02	33.56	0.12	-0.16
60.06	31.32	0.14	0.03
60.1	33.284	1.2262	-0.1792
60.14	32.15	2.55	-0.38
60.18	33.92	1.99	-0.38
60.22	32.84	1.06	-0.55
60.26	33.61	1.82	-0.24
60.3	34.47	2.87	-0.64
60.34	33.54	2.37	-0.48
60.38	32.86	1.94	-0.54
60.42	31.27	0.77	-0.35
60.46	32.77	1.07	-0.19
60.5	32.51	1.1	-0.09
60.54	32.08	0.38	-0.33
60.58	32.79	0.35	-0.46
60.62	31.86	1.1	-0.35
60.66	32.56	0.41	-0.43
60.7	31.75	1.25	-0.71
60.74	32.63	0.55	-0.97
60.78	33.21	0.85	-1.32
60.82	31.62	0.56	-1.51
60.86	33.26	0.2	-1.22
60.9	32.949	0.65667	-0.70377
60.94	33.069	0.69298	-0.6246
60.98	33.61	0.14	-0.35
61.02	33.14	0.05	-0.37
61.06	33.35	-0.08	0.65
61.1	33.75	0.73	-0.22
61.14	33.65	1.58	0.3
61.18	33.28	1.14	0.1
61.22	32.93	1.11	-0.48
61.26	34.19	0.96	-0.18
61.3	34.98	0.42	1.06
61.34	35.13	-0.08	1.25
61.38	34.17	-0.24	0.52
61.42	33.46	-0.51	1
61.46	33.38	0.03	1.37
61.5	32.49	1.5	0.59
61.54	32.56	2.41	0.73
61.58	32.14	2.1	1.26
61.62	32.73	2.73	0.87
61.66	33.37	1.14	0.38
61.7	32.95	1.75	0.19
61.74	33.74	1.86	0.62
61.78	32.83	1.91	0.31
61.82	32.78	0.02	0.38
61.86	33.14	0.57	-0.37
61.9	33.12	0.96	-0.32
61.94	33.52	2.05	-0.79
61.98	33.46	2.01	-0.79
62.02	35.32	1.83	-0.73
62.06	34.16	2.73	-0.64
62.1	33.5	1.24	-1.17
62.14	34.14	1.22	-0.88
62.18	32.8	1.36	-0.84
62.22	33.92	1.94	-1.06
62.26	33.95	0.68	-0.98
62.3	33.98	1.31	-1.16
62.34	33.48	1.88	-1.05
62.38	32.81	1.75	-1.59
62.42	34	1.39	-1.3
62.46	33.37	1.59	-1.02
62.5	33.99	1.98	-1.05
62.54	34.62	1.14	-1.2
62.58	34.29	2.39	-0.92
62.62	34.08	1.45	-0.59
62.66	32.66	0.93	-1.34
62.7	33.65	1.65	-0.35
62.74	34.91	1.12	0.02
62.78	34.41	0.82	0.03
62.82	34.35	1.21	0
62.86	33.65	1.4	0.22
62.9	33.99	1.4	1.02
62.94	33.666	0.84616	0.4491
62.98	33.581	0.79812	0.50868
63.02	33.495	0.757	0.55495
63.06	33.411	0.72296	0.58853
63.1	33.329	0.69615	0.61
63.14	33.254	0.67674	0.61997
63.18	32.11	-1.31	1.36
63.22	31.6	-0.46	1.6
63.26	32.79	0.34	0.75
63.3	33.29	1.05	0.76
63.34	34.16	1.76	-0.08
63.38	33.74	2	-0.29
63.42	33.82	1.98	-0.63
63.46	34.05	0.76	-0.13
63.5	33.07	0.12	0.26
63.54	31.97	0.44	0.69
63.58	32.92	1.18	0.45
63.62	33.95	0.78	0.37
63.66	34.96	0.76	0.17
63.7	33.903	0.7673	0.025134
63.74	33.927	0.62256	0.093812
63.78	33.45	0.24	0.48
63.82	33.54	0.61	-0.13
63.86	33.31	1.09	-1.28
63.9	33.58	0.9	-0.91
63.94	34.72	0.17	0.44
63.98	34.93	0.52	0.72
64.02	34.05	-1.36	1.27
64.06	33.17	-0.77	1.5
64.1	33.49	-0.54	1.14
64.14	32.37	-0.17	-0.07
64.18	32.69	0.92	-0.31
64.22	33.12	0.37	-0.18
64.26	33	0.24	-0.3
64.3	33.16	0.68	0.09
64.34	33.85	0.22	0.22
64.38	34.27	0.94	-0.11
64.42	34.18	1.25	-0.24
64.46	33.25	1.08	-0.3
64.5	33.06	0.71	-0.58
64.54	33.98	1.08	-0.71
64.58	33.42	0.52	-0.71
64.62	33.57	0.88	-1.05
64.66	35	0.64	-0.84
64.7	35.04	0.23	-0.09
64.74	35.21	1.41	-0.78
64.78	34.73	1.02	-0.79
64.82	35.08	1.2	-0.67
64.86	34.78	1.35	-1.15
64.9	33.79	1.67	-1.43
64.94	34.4	2	-1.03
64.98	34.84	0.84	-0.33
65.02	34.69	0.64	-0.03
65.06	35.21	0.73	-0.46
65.1	34.24	-0.13	-0.3
65.14	34.35	0.26	-0.27
65.18	35.14	0.34	-0.9
65.22	35.27	0.29	-0.78
65.26	35.31	0	-0.82
65.3	35.2	-0.14	-0.42
65.34	35.01	-0.2	-0.44
65.38	34.96	0.54	-0.3
65.42	35.91	-0.92	-0.48
65.46	35.75	-1.26	-0.08
65.5	34.76	-1.03	-0.68
65.54	34.61	-1.11	-0.84
65.58	34.67	-1.38	0.08
65.62	35.27	-0.56	-0.38
65.66	33.79	0.95	-0.59
65.7	33.8	-0.33	-1.12
65.74	33.66	0.19	-0.73
65.78	35.29	0.76	0.68
65.82	34.54	-0.48	0.56
65.86	34.51	-0.36	1.34
65.9	34.54	0.6	1.53
65.94	35.7	1.34	0.72
65.98	35.63	1.11	0.35
66.02	34.36	0.94	0.53
66.06	34.78	1.41	1
66.1	35.01	1.28	0.3
66.14	35.09	1.08	-0.09
66.18	35.14	2.04	-0.92
66.22	34.17	2.13	-1.38
66.26	34.47	2.2	-0.77
66.3	35.09	0.81	0.02
66.34	35.78	0.39	0.17
66.38	35.87	0.95	0.1
66.42	35.67	0.16	0.63
66.46	35.5	0.03	0.77
66.5	36.22	0.13	0.65
66.54	35.56	-0.43	0.36
66.58	35.49	-1.87	1.21
66.62	34.8	-1.95	1.06
66.66	35.47	-1.14	0.95
66.7	35.18	-0.85	0.36
66.74	34.86	-0.82	0.07
66.78	36.24	-0.02	0.03
66.82	34.37	0.91	-1.44
66.86	34.68	-0.16	-0.36
66.9	34.14	0.31	-0.69
66.94	34.55	-0.6	-0.44
66.98	35.3	0.15	-0.58
67.02	33.57	0	-1.06
67.06	33.86	0.1	-1.16
67.1	33.08	0.28	-1.28
67.14	33.29	0.58	-0.53
67.18	34.48	0.99	-0.71
67.22	33.41	1.22	-1.21
67.26	33.54	0.49	-0.49
67.3	33.41	-0.16	-0.07
67.34	33.14	-0.21	-0.22
67.38	32.54	-0.27	-0.12
67.42	32.45	-1.28	0.04
67.46	32.68	0.68	-1.45
67.5	32.8	0.62	-0.76
67.54	32.61	0.89	-0.88
67.58	32.85	0.17	-0.91
67.62	32.81	0.5	-1.05
67.66	32.01	0.49	-1.07
67.7	32.16	0.29	-0.66
67.74	31.42	-0.2	-0.52
67.78	31.84	0.92	-0.06
67.82	31.87	1.51	-0.15
67.86	31.78	1.06	-0.27
67.9	32.06	1.06	-0.04
67.94	31.66	1.33	-0.25
67.98	31.65	1.12	0.06
68.02	32.19	0.73	0.28
68.06	31.99	1.69	0.32
68.1	31.91	1.39	0.53
68.14	31.86	1.05	0.9
68.18	31.61	1.42	0.68
68.22	32.18	2.03	1.18
68.26	32.63	1.98	1.17
68.3	32.85	2.18	0.86
68.34	32.51	1.64	1.18
68.38	31.67	2.1	1.03
68.42	32.23	0.69	0.47
68.46	32.76	1.41	0.52
68.5	32.9	1.68	0.19
68.54	33.42	1.08	0.11
68.58	33.28	1.07	-0.11
68.62	33.01	1.59	-0.08
68.66	33.44	0.63	-0.31
68.7	31.87	0.79	-0.36
68.74	32.44	1.4	-0.25
68.78	32.53	1.31	-0.36
68.82	32.38	0.16	0.22
68.86	33.16	-0.84	-0.48
68.9	32.76	0.49	1.06
68.94	33.43	1.13	0.48
68.98	32.7	0.59	-0.14
69.02	33.89	0.29	-0.15
69.06	34.06	-0.31	-0.49
69.1	34.5	0.27	-0.85
69.14	33.16	0.05	-1.25
69.18	34.59	-0.22	-1.29
69.22	33.72	-0.08	-1.38
69.26	33.17	0.49	-1.46
69.3	33.46	0.72	-1.02
69.34	33.72	-0.4	-0.98
69.38	33.39	-0.81	-0.6
69.42	33.1	-0.39	-0.03
69.46	32.37	-0.74	-0.15
69.5	33.49	0.85	0.21
69.54	33.25	-0.71	-0.23
69.58	33.05	-1.08	-0.2
69.62	32.36	-0.39	-0.09
69.66	33.45	-1.01	0.11
69.7	33.12	-1.02	0.41
69.74	32.51	-0.99	0.06
69.78	32.48	-0.86	0.79
69.82	32.36	0.29	0.94
69.86	32.15	1.02	0.88
69.9	31.74	0.62	0.72
69.94	31.61	0.73	1.18
69.98	31.86	0.21	1.15
70.02	31.6	0.28	0.74
70.06	32.41	1.27	0.47
70.1	31.97	1.32	0.5
70.14	32.26	1.59	0.99
70.18	31.92	1.8	0.84
70.22	32.16	1.4	0.68
70.26	32.2	2.12	0.68
70.3	31.42	2.31	0.54
70.34	31.82	1.81	0.18
70.38	31.98	2.01	-0.09
70.42	32.1	2.03	-0.28
70.46	32.14	1.26	-0.45
70.5	32.31	2.06	-1.25
70.54	32.49	1.94	-1.19
70.58	32.66	2.13	-1.07
70.62	33.35	2.11	-1.24
70.66	33.37	1.36	-1.22
70.7	32.89	1.42	-1.02
70.74	33.89	1.3	-0.54
70.78	33.09	1.01	-0.87
70.82	33.74	1.23	-0.8
70.86	34.24	1.59	-1.02
70.9	33.91	1.24	-0.95
70.94	34.83	1.26	0.32
70.98	34.83	0.96	0.66
71.02	34.55	0.76	0.23
71.06	33.68	0.8	0.63
71.1	34.56	0.64	0.35
71.14	34.01	1.16	0.48
71.18	33.83	2.04	1.18
71.22	34.28	0.96	1.25
71.26	33.79	1.16	0.82
71.3	34.64	1.4	0.73
71.34	34.75	1.22	0.6
71.38	34.73	0.63	0.1
71.42	35.67	0.98	-0.03
71.46	34.24	1.71	0.16
71.5	34.48	1.47	0.29
71.54	35.28	1.42	0.1
71.58	33.95	0.43	-0.06
71.62	33.72	0.22	-0.36
71.66	34.06	-0.42	-0.23
71.7	33.89	0.21	-0.5
71.74	33.63	0.03	0.61
71.78	32.56	-0.07	0.53
71.82	34.06	-0.31	0.19
71.86	33.65	-0.25	0.85
71.9	33.77	-0.24	1.26
71.94	33.349	-0.2356	0.63571
71.98	33.24	-1.84	1.22
72.02	33.335	-0.06067	0.65943
72.06	31.9	-0.07	0.49
72.1	33.51	0.8	1.45
72.14	33.22	0.84	1.12
72.18	33.58	1.28	0.44
72.22	33.63	0.58	-0.5
72.26	33.26	0.69	0.22
72.3	33.61	0.69	-0.16
72.34	33.56	0.05	-0.6
72.38	34.08	-0.1	-0.5
72.42	33.84	0.55	-0.2
72.46	32.98	0.55	-0.28
72.5	32.99	1.15	-0.52
72.54	33.06	2.07	-0.8
72.58	33.8	1.44	-0.75
72.62	34	1.47	-0.87
72.66	34.29	1.08	-0.75
72.7	33.29	0.83	-0.92
72.74	33.54	1.14	-1.14
72.78	33.22	1.07	-0.89
72.82	33.34	1.54	-1.19
72.86	33.59	1.63	-1.4
72.9	33.64	1.52	-1.11
72.94	33.38	0.61	-0.99
72.98	34.38	0.87	-0.47
73.02	33.66	1.04	-0.56
73.06	33.57	0.52	-0.42
73.1	32.51	2	-0.96
73.14	32.77	2.33	-1.14
73.18	33.62	2.06	-0.62
73.22	33.43	1.67	-0.48
73.26	34.34	0.64	0.65
73.3	33.29	1.4	0.29
73.34	32.55	1.93	-0.4
73.38	33.1	2.13	-0.51
73.42	32.72	2.22	-0.19
73.46	34.35	2.57	-0.36
73.5	32.41	3.19	-0.23
73.54	33.95	2.75	0.5
73.58	33.4	2.06	0.82
73.62	33.47	1.71	0.56
73.66	33.71	1.89	0.25
73.7	32.9	1.9	0.25
73.74	33.27	0.69	0.93
73.78	34.07	-0.19	-0.23
73.82	33.97	0.82	0.07
73.86	34.23	0.91	1.25
73.9	33.73	0.9	0.12
73.94	34.03	1.45	0.38
73.98	34.09	0.54	0.51
74.02	33.87	1.27	0.27
74.06	32.85	1.64	0.31
74.1	32.78	0.64	0.54
74.14	32.47	0.59	0.76
74.18	33.19	0.71	0.83
74.22	33.19	1	0.25
74.26	32.42	0.82	-0.49
74.3	33.04	1.13	-0.15
74.34	32.61	1.31	-0.43
74.38	31.67	0.6	-0.79
74.42	32.08	0.66	-0.79
74.46	32.31	0.77	-0.15
74.5	32.3	-0.29	-0.4
74.54	32.84	0.26	-0.44
74.58	32.86	1.08	-0.57
74.62	32.67	1.13	0.35
74.66	32.28	0.36	0.48
74.7	32.15	0.15	0.62
74.74	32.61	1.22	0.31
74.78	31.97	0.37	0.23
74.82	32.14	-0.14	0.21
74.86	31.81	0.86	0.21
74.9	32.25	0.69	0.28
74.94	31.52	0.77	-0.02
74.98	32.13	0.06	0.28
75.02	32.19	0.25	0.5
75.06	32.82	0.44	0.47
75.1	32.63	0.63	0.36
75.14	32.38	0.49	0.55
75.18	33.26	-0.54	0.53
75.22	33.22	0.1	-0.51
75.26	32.28	0.17	-0.63
75.3	31.39	0.23	-0.81
75.34	31.94	0.43	-0.44
75.38	31.63	0.63	-0.44
75.42	30.82	1.1	-1.01
75.46	31.34	0.18	-0.97
75.5	30.86	0.74	-0.45
75.54	31.58	0.85	0.04
75.58	31.65	0.85	-0.19
75.62	31.44	0.82	-0.21
75.66	32.45	0.86	0.14
75.7	32.67	0.84	-0.62
75.74	33.94	1.8	-0.74
75.78	33.19	2.19	-0.39
75.82	33.72	1.86	-0.46
75.86	32.94	1.88	-0.54
75.9	32.02	2.54	-0.07
75.94	33.51	1.78	0.18
75.98	33.22	2.44	0.99
76.02	33.69	1.13	1.24
76.06	33.68	1.53	1.35
76.1	32.94	1.4	1.08
76.14	32.53	1.04	2.11
76.18	31.79	0.53	0.49
76.22	30.86	0.09	0.24
76.26	31.74	1.17	-0.48
76.3	32.571	1.0262	0.44885
76.34	33.5	1.92	0.07
76.38	32.25	2.61	-0.26
76.42	32.39	1.08	-0.17
76.46	32.51	1.25	-0.1
76.5	33.31	0.88	0.23
76.54	33.59	-0.35	0
76.58	32.56	0.3	-0.33
76.62	32.88	0.34	-0.31
76.66	32.47	1.03	-0.21
76.7	31.96	1.45	-0.22
76.74	32.32	0.42	0.06
76.78	31.99	1.85	-0.28
76.82	32.08	1.13	-0.2
76.86	32.07	0.61	-0.45
76.9	32.14	1.08	-0.74
76.94	32.16	0.71	-0.88
76.98	32.28	1.29	-0.36
77.02	32.37	0.89	-0.28
77.06	33	1.36	-0.37
77.1	33.21	1.89	-0.23
77.14	32.81	1.57	-0.6
77.18	32.84	1.67	-0.48
77.22	33.12	1.2	-0.43
77.26	32.54	0.73	-0.56
77.3	33.8	1.31	-0.07
77.34	33.09	0.27	0.23
77.38	33.17	1.39	-0.17
77.42	33.81	1	0.14
77.46	33.56	0.16	0.23
77.5	33.64	-0.16	0.54
77.54	32.47	0.44	0.96
77.58	32.39	1.21	0.85
77.62	32.98	0.69	0.68
77.66	31.59	1.16	0.29
77.7	32.39	0.98	-0.13
77.74	32.22	0.66	-0.22
77.78	32.51	0.41	0.55
77.82	32.43	0.07	0.02
77.86	31.62	0.71	-0.16
77.9	31.63	1.03	0.42
77.94	31.23	1.47	1.67
77.98	31.9	0.82	1.37
78.02	30.96	0.08	0.97
78.06	31.46	1.45	0.72
78.1	32.49	0.15	0.56
78.14	32.82	1.12	0.67
78.18	32.47	0.75	1.01
78.22	32.63	0.5	0.34
78.26	32.62	1.06	0.11
78.3	32.99	0.82	0.49
78.34	31.44	0.83	0.33
78.38	32.18	0.46	0.23
78.42	31.76	0.56	0.08
78.46	32.75	0.61	0.47
78.5	33.12	0.26	0.69
78.54	32.48	0.49	-0.05
78.58	33.32	0.23	0.2
78.62	32.75	-0.31	-0.28
78.66	32.78	0.18	-0.73
78.7	32.36	0.58	-0.64
78.74	32.15	-0.17	-0.67
78.78	33.17	0.15	-0.76
78.82	32.79	-0.23	-0.86
78.86	33.58	0.17	-0.46
78.9	33.71	-0.42	-0.57
78.94	33.95	-0.02	-0.14
78.98	33.86	-0.11	-0.8
79.02	33.65	-0.25	-0.25
79.06	34.23	1.09	-0.28
79.1	33.39	1.36	-0.56
79.14	32.7	0.39	-0.35
79.18	33.19	-0.02	-0.2
79.22	33.05	0.35	0.02
79.26	32.8	0.35	-0.23
79.3	33.92	1.11	-0.16
79.34	34.22	1.2	-0.38
79.38	34.89	0.6	-0.48
79.42	34.43	0.61	-0.66
79.46	34.9	0.08	-0.74
79.5	35.04	0.75	-0.86
79.54	34.84	1.14	-0.66
79.58	34.65	1.86	-0.72
79.62	34.72	0.83	-0.04
79.66	33.78	-0.01	-0.3
79.7	33.71	-0.09	-0.52
79.74	33.27	0.71	-0.27
79.78	33.8	-0.26	-0.08
79.82	35.04	-0.21	0.32
79.86	34.43	-0.19	0.53
79.9	34.2	0	0.72
79.94	34.07	-0.41	0.13
79.98	34.01	-0.28	0.53
80.02	34.01	-0.46	0.58
[truncated: 1,047 more rows]
