# Supplementary material for: Mean flow and turbulence structure over exposed roots on a forested floodplain: Insights from a controlled laboratory experiment
Source: PLoS One. 2020 Feb 26;15(2):e0229306. doi: 10.1371/journal.pone.0229306 (PMC7043746; doi:10.1371/journal.pone.0229306)
Supplement: S1 File — (ZIP) [file pone.0229306.s001.zip › data_and_scripts/velocity_data/t21_010_replaced.csv]

0.02	34.44	0.15	-1.64
0.06	34.43	-0.84	-1.15
0.1	33.35	-0.91	-0.91
0.14	33.76	0.98	-1.45
0.18	33.51	1.03	-1.59
0.22	34.18	0.79	-2.01
0.26	34.28	0.7	-1.48
0.3	33.2	0.89	-1.42
0.34	34.39	0.96	-1.19
0.38	33.21	1.05	-1.43
0.42	34.19	0.99	-1.11
0.46	33.28	1.45	-1.07
0.5	34.51	1.67	-0.51
0.54	34.38	1.16	-0.51
0.58	33.44	0.86	-0.38
0.62	33.48	0.62	-0.53
0.66	33.33	0.2	-0.06
0.7	33.65	0.56	-0.3
0.74	32.68	0.89	-0.86
0.78	32.88	1.09	-1.36
0.82	33.37	1.02	-0.77
0.86	32.3	0.48	-0.97
0.9	32.32	1.42	-1.08
0.94	31.35	1.3	-1.27
0.98	31.41	1.46	0.04
1.02	31.03	2.12	0.18
1.06	32.12	1.59	0.28
1.1	33.03	0.52	0.53
1.14	31.66	1	-0.28
1.18	30.76	1.04	-1.05
1.22	31.2	1.53	-0.45
1.26	31.47	2.96	-0.59
1.3	31.79	3.7	-0.84
1.34	33.07	2.39	0.03
1.38	33.82	1.76	-0.06
1.42	33.15	3.31	-0.99
1.46	33.39	1.71	0.03
1.5	34.057	2.5674	-0.073839
1.54	34.433	2.5962	0.036484
1.58	34.72	2.63	-0.17
1.62	35.76	2.49	0.06
1.66	35.68	2.61	0.41
1.7	35.31	2.75	0.84
1.74	35.78	2.05	0.85
1.78	35.61	1.74	0.11
1.82	36.3	2.04	-0.16
1.86	35.61	2.62	-0.15
1.9	35.52	1.46	-0.41
1.94	35.81	1.92	-1.11
1.98	35.08	1.07	-0.97
2.02	34.75	0.82	-1.15
2.06	34.29	0.39	-1.37
2.1	35.02	0.01	-1.58
2.14	35.5	0.14	-1
2.18	35.47	0.22	-1.17
2.22	35.5	0.01	-0.84
2.26	34.63	0.86	-1.42
2.3	34.12	1.9	-1.43
2.34	34.58	1.27	-1.27
2.38	34.16	0.88	-1.33
2.42	35.3	0.94	-1.02
2.46	34.68	1.09	-0.7
2.5	35.11	1.18	-0.68
2.54	35.01	1.43	-0.69
2.58	35.3	1.37	-0.61
2.62	35.49	1.35	-0.97
2.66	34.34	0.28	-1.07
2.7	34.79	-0.64	-1.3
2.74	33.95	-0.2	-1.43
2.78	33.17	0.83	-1.4
2.82	33.66	0.28	-1.28
2.86	34.3	-0.48	-1.23
2.9	35.04	0.17	-1.11
2.94	33.04	0.43	-1.21
2.98	33.57	0.8	-0.51
3.02	33.48	0.47	-0.09
3.06	33.08	0.1	-0.39
3.1	33.82	-0.42	-0.59
3.14	32.87	0.25	-0.95
3.18	33.55	-0.57	-0.5
3.22	32.83	1.11	-0.41
3.26	33.1	0.95	-0.52
3.3	33.35	1.55	-0.51
3.34	32.86	0.96	-0.82
3.38	33.32	1.03	-0.82
3.42	33.5	1.94	-1.03
3.46	34.88	1.23	-0.95
3.5	33.54	0.85	-0.45
3.54	33.212	0.52646	0.032361
3.58	33.168	0.52912	0.054195
3.62	33.121	0.53089	0.068509
3.66	33.66	-0.77	1.21
3.7	32.78	-0.97	1.55
3.74	33.29	-0.25	2.55
3.78	32.55	-0.05	1.11
3.82	32.38	-0.54	0.19
3.86	32.54	0.63	-0.38
3.9	32.17	0.31	-0.51
3.94	32.35	0.54	-0.67
3.98	32.29	1.12	-1.22
4.02	32.88	1.79	-1.03
4.06	32.58	0.49281	-0.070683
4.1	32.547	0.48414	-0.092151
4.14	32.519	0.47461	-0.11206
4.18	32.498	0.46422	-0.12972
4.22	32.483	0.45296	-0.14442
4.26	32.43	-0.39	0.04
4.3	32.58	0.12	0.13
4.34	32.57	0.55	0.12
4.38	32.17	0.48	-0.14
4.42	32.37	1.45	-0.38
4.46	33.05	0.3	-0.5
4.5	33.66	0.61	0.27
4.54	32.56	0.72	-0.38
4.58	33.35	0.55	0.02
4.62	32.94	1.39	-0.23
4.66	33.02	0.23	-0.13
4.7	32.07	-1.55	0.78
4.74	32.13	-0.54	0.97
4.78	32.57	0.65	0.44
4.82	31.7	1.14	0.53
4.86	32.76	0.59	0.64
4.9	32.91	1.37	0.54
4.94	32.3	2.4	-0.87
4.98	31.73	2.78	-0.5
5.02	32.2	1.36	-0.37
5.06	32.93	2.1	-0.33
5.1	32.34	1.44	-0.83
5.14	32.24	1.39	-0.78
5.18	31.68	1.41	-0.92
5.22	32.41	1.8	-0.91
5.26	32.61	1.13	-0.91
5.3	33.09	1.04	-1.04
5.34	33.66	1.45	-0.73
5.38	32.81	1.96	-0.25
5.42	33.76	1.86	-0.81
5.46	34.07	1.76	-0.77
5.5	33.73	2.28	0.28
5.54	34.78	2.05	0.37
5.58	34.41	2.99	-0.26
5.62	35.02	2.25	0.25
5.66	34.43	1.56	0.51
5.7	35.44	1.57	1.84
5.74	34.19	0.64	2.03
5.78	34.29	0.72	1.47
5.82	34.56	1.74	1.37
5.86	34.13	1.19	0.75
5.9	35.79	0.42	1.16
5.94	34.5	1.05	1.03
5.98	34.14	1.14	1.22
6.02	33.6	1.27	1.08
6.06	34.34	2.92	0.72
6.1	34.3	1.85	0.99
6.14	33.78	2.6	0.33
6.18	33.75	2.3	-0.05
6.22	33.2	2.73	-0.34
6.26	33.89	2.16	-0.13
6.3	33.31	1.46	-0.04
6.34	32.61	2.05	-0.15
6.38	32.65	0.55	0
6.42	31.74	2.05	0.06
6.46	32.11	1.71	0.33
6.5	32.08	0.56	-0.41
6.54	32.69	1.53	-0.55
6.58	33.69	2.09	-0.45
6.62	33.29	2.67	0.33
6.66	34.61	2.6	-0.28
6.7	33.73	2.58	-0.39
6.74	34.59	1.96	-0.28
6.78	33.8	2.23	-0.7
6.82	34	3.2	-0.48
6.86	34.56	1.63	-0.14
6.9	33.71	1.44	0.16
6.94	34.35	1.14	0.94
6.98	33.03	1.11	0.76
7.02	33.95	1.96	0.72
7.06	33.27	2.49	0.2
7.1	34.66	1.84	-1.08
7.14	35.17	1.25	-1.05
7.18	34.04	0.31	-1.53
7.22	34.12	1	-1.25
7.26	33.63	1.01	-0.88
7.3	34.24	0.84	-0.66
7.34	33.36	1.63	-0.69
7.38	34.09	1.69	-0.32
7.42	34.89	1.42	-0.74
7.46	33.78	2.14	-0.11
7.5	34.41	0.11	-0.58
7.54	34.14	0.81	-1.05
7.58	34.63	0.57	-0.74
7.62	33.58	0.76	-0.6
7.66	34.08	0.78	-0.42
7.7	33.94	0.94	-0.32
7.74	33.4	0.14	0.32
7.78	34.02	0.87	0.54
7.82	32.83	0.52	0.24
7.86	33.75	1.29	0.9
7.9	32.22	1.66	0.76
7.94	32.53	1.74	0.72
7.98	32.05	2.61	0.65
8.02	30.99	1.78	1.09
8.06	33.18	0.56	0.75
8.1	32.64	1.12	0.71
8.14	32.81	0.26	1.2
8.18	31.21	0.44	1.73
8.22	32.16	0.2	0.26
8.26	33.27	-0.07	0.14
8.3	32.8	0.61	-0.04
8.34	33.93	0.81	0.35
8.38	33.87	0.9	0.9
8.42	33.53	-0.33	0.79
8.46	33.04	-0.53	0.55
8.5	32.83	0.73	0.36
8.54	32.97	-0.49	-0.05
8.58	32.3	0.36	-0.5
8.62	33.32	-0.34	-0.57
8.66	32.56	0.9	-0.38
8.7	33.7	1.19	-0.5
8.74	33.04	0.67	-0.82
8.78	32.83	0.72	-0.35
8.82	34.38	0.26	0.1
8.86	34.67	0.31	-0.13
8.9	34.12	-0.03	0.31
8.94	34.18	0.52	-0.24
8.98	33.29	0.29	-0.82
9.02	33.66	-0.66	-0.76
9.06	33.73	0.53	-1.22
9.1	33.95	0.4	-1.12
9.14	32.83	1.19	-0.72
9.18	33.58	0.48	-0.48
9.22	33.63	0.09	-0.77
9.26	34.79	0.07	-0.99
9.3	35.64	-0.15	-0.62
9.34	35.47	-0.14	-1.34
9.38	35.61	0.07	-1.39
9.42	33.4	-0.39	-2.29
9.46	33.23	1.18	-1.84
9.5	33.918	0.19362	-1.0661
9.54	33.74	0.19048	-0.95705
9.58	33.545	0.18646	-0.8347
9.62	33.336	0.18135	-0.7014
9.66	33.116	0.17491	-0.55953
9.7	32.891	0.16695	-0.41145
9.74	32.663	0.15724	-0.25954
9.78	32.437	0.14557	-0.10617
9.82	32.216	0.13172	0.046288
9.86	32.005	0.11547	0.19547
9.9	31.806	0.096615	0.339
9.94	31.625	0.074934	0.4745
9.98	31.465	0.050211	0.59961
10.02	31.329	0.02223	0.71196
10.06	31.222	-0.0092237	0.80916
10.1	31.147	-0.044367	0.88886
10.14	29.71	-0.73	0.64
10.18	30.19	-0.48	1.37
10.22	30.72	-0.77	1.99
10.26	31.81	-0.87	1.28
10.3	31.77	1.21	1.41
10.34	32.45	1.21	0.64
10.38	32.8	0.14	-0.14
10.42	33.11	-0.71	0.07
10.46	32.72	-1.49	0.38
10.5	33.06	-0.74	-0.54
10.54	32.78	-1.48	0.36
10.58	33.55	-0.33	0.14
10.62	32.75	-0.43	-0.57
10.66	33.74	-1.36	0.21
10.7	31.73	-1.76	-0.35
10.74	31.5	-0.38	-0.92
10.78	30.51	0.86	-0.81
10.82	31.1	0.5	0.36
10.86	32.51	1.45	0.56
10.9	30.84	1.89	-0.31
10.94	31.61	2	0.08
10.98	32.738	1.5634	-0.40269
11.02	33.033	1.7804	-0.44425
11.06	34.1	2.05	-0.98
11.1	34.93	2.56	-0.79
11.14	34.91	1.92	-0.49
11.18	34.43	1.31	-0.52
11.22	35.11	1.5	-0.8
11.26	33.99	2.36	-0.8
11.3	34.76	2.83	-0.26
11.34	33.94	2.28	-0.18
11.38	33.22	2.56	-0.36
11.42	34.29	2.35	-0.13
11.46	34.32	1.51	-0.26
11.5	34.96	1.02	-0.3
11.54	34.6	0.98	-0.61
11.58	33.92	0.33	-0.6
11.62	34.46	1.67	-1.25
11.66	33.25	1.39	-0.95
11.7	34.4	1.71	-1.49
11.74	33.44	1.4	-1.8
11.78	32.64	1.3	-1.43
11.82	31.92	1.32	-1.57
11.86	32.72	0.49	-1.53
11.9	33.52	0.26	-2.12
11.94	33.005	0.84083	-1.1118
11.98	32.945	0.79554	-0.96983
12.02	32.89	0.74737	-0.8209
12.06	32.837	0.69588	-0.67149
12.1	33.45	0.18	0.34
12.14	33.52	0.8	0.44
12.18	33.03	0.24	0.05
12.22	32.56	0.04	-0.49
12.26	33.18	-0.42	-0.68
12.3	32.6	-0.23	-0.86
12.34	32.08	1.04	0.11
12.38	30.9	1.77	0.17
12.42	31.33	0.75	-0.46
12.46	31.21	0.15	-1.13
12.5	32.22	-1.32	-0.9
12.54	32.54	-0.68	-0.78
12.58	32.46	0.24	-0.84
12.62	32.13	-0.19	-0.65
12.66	32.18	0.26	-0.73
12.7	31.95	1.71	-0.01
12.74	33.08	0.54	0.16
12.78	33.09	1.25	-0.45
12.82	32.22	1.03	-0.44
12.86	32.36	1.11	-0.28
12.9	32.04	1.29	-0.17
12.94	32.38	1.91	-0.2
12.98	32.01	1.68	-0.56
13.02	32.27	1.71	-0.18
13.06	32.62	2.1	-0.78
13.1	33.01	1.26	-1.37
13.14	31.44	3.17	-1.13
13.18	32.48	2.8	-0.85
13.22	32.11	2.95	-0.87
13.26	32.56	3.3	-0.88
13.3	33.26	2.31	-1.07
13.34	31.43	0.54	-2
13.38	32.83	1.07	-1.52
13.42	32.11	2.09	-1.74
13.46	31.61	2.46	-1.17
13.5	31.87	2.34	-0.89
13.54	32.32	1.4	-1.54
13.58	32.11	2	-1.97
13.62	31.87	1.88	-1.89
13.66	32.67	1.65	-1.47
13.7	32.01	2.9	-1.32
13.74	32.78	2.9	-1.48
13.78	31.4	1.6	-1.23
13.82	31.26	1.8	-1.03
13.86	31.8	1.66	-1.28
13.9	32.02	1.93	-1.6
13.94	31.64	0.87	-1.75
13.98	32.31	0.69	-0.5
14.02	34.45	1.5	-0.45
14.06	32.627	1.0017	-0.34495
14.1	32.553	0.88795	-0.24422
14.14	32.46	0.77579	-0.151
14.18	32.348	0.66548	-0.06515
14.22	32.222	0.55723	0.013483
14.26	32.082	0.45128	0.085044
14.3	31.93	0.34785	0.14968
14.34	31.769	0.24717	0.20754
14.38	31.6	0.14946	0.25877
14.42	31.426	0.054944	0.30352
14.46	31.249	-0.036143	0.34193
14.5	31.07	-0.12358	0.37415
14.54	32.81	-0.21	2.84
14.58	30.717	-0.28659	0.42062
14.62	30.546	-0.36172	0.43516
14.66	30.382	-0.43229	0.44411
14.7	30.227	-0.49807	0.4476
14.74	30.082	-0.55885	0.44578
14.78	29.951	-0.6144	0.43881
14.82	29.834	-0.66448	0.42682
14.86	29.734	-0.70888	0.40998
14.9	29.653	-0.74736	0.38841
14.94	29.592	-0.7797	0.36228
14.98	30.94	-1.99	-0.47
15.02	29.69	-1.21	-1.11
15.06	29.558	-0.83764	0.25794
15.1	29.601	-0.84317	0.215
15.14	28.31	-0.31	0.3
15.18	29.86	-0.75	-0.02
15.22	29.01	-1.08	0.66
15.26	29.41	-0.69	0.12
15.3	29.33	-0.36	-0.3
15.34	30.35	-0.36	-0.47
15.38	31.3	0.27	-0.27
15.42	31.27	0.13	-0.02
15.46	31.57	-0.23	0.46
15.5	31.97	-1.49	-0.46
15.54	34.08	-0.95	-0.51
15.58	33.11	-0.49	-0.7
15.62	33.26	-1.31	0
15.66	34.52	-0.67	0.15
15.7	32.92	-0.51	-0.25
15.74	34.31	-1.13	-0.1
15.78	32.75	-1.18	-0.69
15.82	33.53	-1.25	-0.28
15.86	33.08	-0.82	-0.56
15.9	33.5	-0.36	-0.91
15.94	33.32	0.91	0.6
15.98	32.44	1.08	0.89
16.02	33.84	0.52	0.29
16.06	33.99	2.27	1.27
16.1	34.47	2.83	1.24
16.14	34.12	2.74	0.42
16.18	34.75	3.22	-0.39
16.22	34.72	3.15	-0.57
16.26	33.99	1.9	-0.85
16.3	33.9	1.68	-1.05
16.34	33.24	-0.3	-1.02
16.38	31.87	-0.86	-1.34
16.42	33.369	0.69972	-0.69055
16.46	32.85	0.08	0.07
16.5	33.86	0.03	-0.95
16.54	32.66	-0.36	-1.3
16.58	33.96	0.45	-0.99
16.62	31.98	1.39	-0.09
16.66	32.01	-0.73	0.13
16.7	32.87	-1.79	-0.3
16.74	32.75	-1.68	-0.55
16.78	32.14	-0.61	-0.32
16.82	32.22	0.12	-0.34
16.86	33.06	0.15	-0.57
16.9	33.01	0.08	-0.9
16.94	32.76	0	-0.51
16.98	32.85	-0.23	-0.5
17.02	33	-0.03	-0.03
17.06	32.34	-0.42	-0.18
17.1	31.81	0.66	0.18
17.14	32.34	1.06	-0.44
17.18	31.54	0.8	-0.36
17.22	31.84	-0.1	0.56
17.26	33.83	-0.6	1.25
17.3	32.97	1.28	-0.2
17.34	33.2	1.35	0.16
17.38	32.7	1.42	0.25
17.42	32.16	0.97	0.27
17.46	32.1	0.02	-0.34
17.5	33.42	1.11	-0.66
17.54	32.37	1.25	-0.6
17.58	32.31	0.44	-0.37
17.62	31.95	0.7	-1.62
17.66	33.8	-0.74	0.06
17.7	33.05	-0.21	-1.38
17.74	31.64	-0.65	-1.15
17.78	32.14	-1.23	-0.43
17.82	30.82	-1.48	-0.04
17.86	30.94	-1.6	0.04
17.9	30.27	-0.35	-0.49
17.94	30.61	-0.82	-0.63
17.98	30.81	-0.57	-0.56
18.02	31.36	-1	-1.15
18.06	32.51	-1.13	-0.59
18.1	32.33	-0.22	-0.14
18.14	32.72	0.85	-0.83
18.18	32.3	0.39	-1.02
18.22	32.67	0.44	-1.08
18.26	32.98	0.64	-0.62
18.3	32.42	0.35	-0.79
18.34	33.21	2.08	-0.09
18.38	32.42	1.14	-0.57
18.42	32.67	1.26	-0.37
18.46	31.5	2.4	-0.13
18.5	30.82	2.27	0.01
18.54	31.93	1.79	0.13
18.58	31.668	2.0944	0.31452
18.62	31.584	1.986	0.483
18.66	31.503	1.851	0.65297
18.7	30.42	2.52	1.01
18.74	30.19	2.32	1.08
18.78	31.36	1.82	0.96
18.82	31.6	2.49	1.13
18.86	30.85	2.43	1.63
18.9	32.43	1.44	1.96
18.94	31.85	-0.04	1.73
18.98	30.997	0.54705	1.7598
19.02	30.54	0.49	1.44
19.06	31.52	0.84	2.46
19.1	30.12	-1.08	1.66
19.14	30.4	-1.13	1.39
19.18	30.89	-0.59	1.69
19.22	31.21	-0.79	2.02
19.26	30	-0.05	1.19
19.3	31.32	1.87	1.63
19.34	31.64	2.55	1.81
19.38	30.78	3.27	0.81
19.42	30.76	2.79	0.57
19.46	30.45	2.34	0.66
19.5	30.41	1.79	0.48
19.54	30.46	1.36	1.11
19.58	30.82	1.41	1.52
19.62	32.93	1.24	1.07
19.66	31.9	2.01	0.19
19.7	31.88	2.57	0.92
19.74	32.45	1.74	1.63
19.78	32.06	1.06	0.78
19.82	33.56	0.4	0.82
19.86	32.9	0.35	0.06
19.9	33.7	1.26	0.48
19.94	34.53	1.54	-0.16
19.98	35.48	2.98	-0.31
20.02	34.74	3.32	-0.14
20.06	34.66	3.47	-0.46
20.1	34.3	2.31	0.14
20.14	34.3	2.43	0.12
20.18	35.83	1.91	0.01
20.22	35.05	2.02	-0.96
20.26	35.11	2.38	-0.48
20.3	35.61	1.27	-0.62
20.34	35.32	1.32	-1.06
20.38	35.36	1.1	-0.89
20.42	35.47	1.22	-1.26
20.46	36.36	0.36	-1.03
20.5	36.5	-0.72	-0.56
20.54	35.84	-0.65	0.26
20.58	35.41	-0.79	0.62
20.62	35.53	0.48	0.5
20.66	34.99	0.01	0.58
20.7	33.03	-0.39	-1.29
20.74	33.07	-0.44	-1.02
20.78	33	0.01	-1.57
20.82	33.43	0.64	-0.28
20.86	34.13	0.31	0.48
20.9	34.65	1.69	0.31
20.94	34.3	1.99	-0.1
20.98	33.9	1.75	0.16
21.02	35.03	1.43	0.72
21.06	34.31	0.52	1.45
21.1	33.25	0.74	-0.04
21.14	31.91	0.57	-1.04
21.18	32.2	0.95	-0.95
21.22	31.86	0.19	-0.86
21.26	31.43	2.2	0.03
21.3	32.19	0.02	-0.57
21.34	31.17	0.17	-1.32
21.38	33.05	-0.14	-0.94
21.42	32.56	-0.93	-0.82
21.46	32.82	-0.81	-0.41
21.5	32.15	1.51	0.31
21.54	30.02	2.12	0.68
21.58	31.27	1.77	0.34
21.62	30.1	1.83	0.74
21.66	30.21	1.91	0.73
21.7	28.89	1.99	1.03
21.74	30.42	1.7	0.6
21.78	30.31	1.93	1.94
21.82	31.13	2.25	1.22
21.86	32.71	1.85	1.76
21.9	32.07	1.47	1.56
21.94	31.72	0.5	0.37
21.98	29.58	1.16	0.34
22.02	30.4	2.45	1.74
22.06	29.44	0.58	1.39
22.1	29.2	0.1	0.87
22.14	30.35	1.68	1.74
22.18	30.29	1.34	0.81
22.22	29.55	1.11	2.01
22.26	29.43	1.21	1.21
22.3	30.66	-0.28	2.18
22.34	30.85	-0.88	1.52
22.38	29.6	-0.62	0.33
22.42	29.97	-0.03	0.58
22.46	29.99	-0.49	0.85
22.5	30.89	-0.7	0.14
22.54	30.98	-0.54	0.59
22.58	31.74	0.55	2.15
22.62	32.76	0.24	0.59
22.66	32.42	-0.85	-0.11
22.7	33.17	-1.72	0.75
22.74	33.17	-0.25	0.51
22.78	33.42	0.32	-0.09
22.82	32.14	0.47	-0.79
22.86	31.9	1.25	-1.02
22.9	31.34	1.23	-1.22
22.94	32.53	1.78	-0.79
22.98	31.4	2.96	-0.26
23.02	31.5	2.38	0.53
23.06	31.99	2.65	-0.44
23.1	32.39	2.22	0.73
23.14	32.58	1.4	0.72
23.18	32.63	1.43	0.91
23.22	33.26	0.37	0.77
23.26	33.41	0.95	0.32
23.3	32.51	0.89	-0.6
23.34	32.16	1.36	0.73
23.38	32.798	1.4486	0.076059
23.42	32.841	1.4368	-0.04079
23.46	32.35	1.58	-1.63
23.5	33.15	2.55	-0.86
23.54	32.82	1.51	-0.54
23.58	33.31	1.44	-0.76
23.62	33.17	1.21	-0.24
23.66	32.49	1.51	-0.09
23.7	33.21	2.08	-0.03
23.74	33.14	2.1	0.13
23.78	34.17	-0.03	-0.2
23.82	35	0.9	-0.78
23.86	34.49	0.88	-1.21
23.9	33.03	2.15	-0.26
23.94	34.43	1.7	0.97
23.98	33.61	1.36	0.04
24.02	33.75	1.67	-0.55
24.06	33.76	1.37	-0.34
24.1	33.57	0.99	-0.42
24.14	34.64	0.92	0.09
24.18	33.99	1.61	-1.01
24.22	32.97	0.9	-1.65
24.26	32.7	1.25	-1.72
24.3	32.45	0.41	-1.17
24.34	33.98	0.74	0.07
24.38	33.08	1.17	0.23
24.42	32.67	2.29	0.9
24.46	32.95	2.63	1.91
24.5	32.83	2.79	1.72
24.54	33.32	2.76	1.95
24.58	32.7	2.38	2.19
24.62	31.68	2.08	1.43
24.66	31.45	2.51	0.88
24.7	31.34	1.47	0.97
24.74	31.35	-0.71	-0.23
24.78	31.8	-0.68	-0.06
24.82	32.7	-0.57	0.27
24.86	32.07	-1.08	0.16
24.9	32.26	-0.94	-0.09
24.94	31.99	-0.65	-0.03
24.98	32.67	-1.7	0.41
25.02	32.05	-1.55	0.31
25.06	31.32	-1.13	-0.87
25.1	31.75	0.64	-0.2
25.14	30.31	1.1	0.01
25.18	31.48	1.46	0.83
25.22	31.76	1.04	2.11
25.26	32.92	1.76	1.72
25.3	31.14	3.19	0.46
25.34	31.01	3.51	0.64
25.38	31.27	2.76	0.8
25.42	31.7	1.65	0.75
25.46	33.43	1.56	1.8
25.5	31.94	1.16	0.9
25.54	32.6	1.62	0.71
25.58	31.31	1.11	1.93
25.62	30.28	1.22	1.16
25.66	31.79	-0.22	0.52
25.7	31.65	-0.5	0.33
25.74	32.4	-0.56	0.51
25.78	31.34	0.18	1.07
25.82	31.97	0.85	1.02
25.86	32.11	1.01	0.27
25.9	32.47	0.92	-0.14
25.94	31.78	0.5	-0.32
25.98	31.21	0.89	0.97
26.02	31.82	1.47	1.23
26.06	32.22	2.05	0.52
26.1	33.51	0.97	0.04
26.14	33.62	0.9	-0.57
26.18	33.27	1.32	-0.64
26.22	32.62	1.5	-0.84
26.26	32.7	1.53	-0.87
26.3	31.37	3.51	-0.55
26.34	30.68	3.64	-0.02
26.38	32.18	2.9	-0.42
26.42	31.55	1.95	0.01
26.46	31.3	3.72	1.28
26.5	31.27	2.39	0.53
26.54	30.98	2.24	-0.25
26.58	30.99	2.22	0.03
26.62	31.9	2.6	0.14
26.66	32.93	1.64	0.22
26.7	34.35	1.39	0.12
26.74	33.67	1.73	0.09
26.78	33.46	0.84	0.49
26.82	32.04	0.19	0.84
26.86	32.98	0.27	0.47
26.9	32.47	0.54	-0.78
26.94	33.77	0.89	-1.33
26.98	34.54	0.31	-1.62
27.02	32.693	0.67762	-0.36542
27.06	32.706	0.60849	-0.40038
27.1	32.72	0.54977	-0.4316
27.14	33.78	2.58	-0.58
27.18	32.66	2.39	0.18
27.22	32.51	2.45	0.97
27.26	32.66	3.16	1.63
27.3	32.55	1.98	0.45
27.34	32.77	0.84	-0.51
27.38	33.22	0.31	-1
27.42	31.09	-0.59	-1.42
27.46	32.831	0.39756	-0.55756
27.5	32.839	0.4122	-0.55586
27.54	32.846	0.4311	-0.55133
27.58	33.45	-2.63	-1.18
27.62	32.22	-2.5	-1.24
27.66	31.11	-1.99	-1.22
27.7	32.07	-0.35	-2.14
27.74	31.57	-0.16	-1.75
27.78	32.852	0.60265	-0.46931
27.82	32.846	0.63571	-0.44728
27.86	32.837	0.66855	-0.42308
27.9	32.825	0.70063	-0.39679
27.94	33.23	-0.1	0.29
27.98	32.23	2.84	0.62
28.02	32.773	0.78661	-0.30626
28.06	32.75	0.80999	-0.27246
28.1	32.723	0.82981	-0.237
28.14	32.692	0.84549	-0.19996
28.18	32.658	0.85649	-0.16141
28.22	32.62	0.86224	-0.12145
28.26	32.578	0.86218	-0.080144
28.3	32.532	0.85576	-0.03759
28.34	32.481	0.84241	0.0061328
28.38	32.93	0.96	0.18
28.42	32.08	2.07	0.55
28.46	33.5	2.23	-0.2
28.5	33.41	2.2	0.49
28.54	34.42	1.12	1.29
28.58	32.77	0.93	1.09
28.62	32.34	1.35	0.76
28.66	32.59	-1.23	-0.35
28.7	31.26	0.33	0.16
28.74	30.07	0.12	0.57
28.78	30.78	-1.42	-0.04
28.82	30.43	-0.5	0.14
28.86	32.14	-2.07	0.65
28.9	31.62	-0.76	1.3
28.94	31.74	-0.57	0.3
28.98	31.76	0.54	-0.05
29.02	33.58	1.23	0.33
29.06	33.49	1.24	-0.54
29.1	33.02	1.23	-1.13
29.14	32.43	1.79	-0.67
29.18	32.75	1.95	0.08
29.22	32.32	1.85	-0.32
29.26	31.7	2.49	-0.15
29.3	32.73	1.62	0.07
29.34	32.99	0.89	-0.04
29.38	32.33	0.91	0.13
29.42	32.91	0.28	0.33
29.46	31.53	0.87	-0.28
29.5	32.94	0.96	-0.08
29.54	31.83	1.78	1.37
29.58	32.61	1.09	0.33
29.62	32.89	1.05	-0.6
29.66	33.31	1.02	-0.78
29.7	33.28	0.85	-0.26
29.74	32.34	0.63	0.49
29.78	32.82	0.43	0.37
29.82	32.98	0.21	0.62
29.86	31.96	0.17	1.27
29.9	31.89	0.09	1.51
29.94	31.29	1.23	1.23
29.98	32.6	1.54	1.56
30.02	32.85	2.04	0.48
30.06	32.94	1.93	0.77
30.1	32.4	2.04	1.09
30.14	32.53	2.23	0.74
30.18	32.17	2.03	0.17
30.22	32.49	0.74	0.06
30.26	32.2	1.51	1.21
30.3	33.24	2.73	0.62
30.34	33.18	2.46	0.61
30.38	32.4	1.66	0.53
30.42	32.89	1.28	0.54
30.46	33.43	1.73	0.03
30.5	33.39	1.32	0
30.54	33.88	1.07	-0.13
30.58	32.94	1.95	-0.1
30.62	33.54	0.9	0.74
30.66	33.6	1	0.78
30.7	32.05	1	-0.2
30.74	32.815	0.80197	0.7025
30.78	32.32	-0.34	0.54
30.82	31.93	0.99	0.58
30.86	33.07	1.1	1.5
30.9	32.72	1.02	0.97
30.94	33.4	0.71	1.43
30.98	32.87	0.11	1.79
31.02	32.37	0.18	1.02
31.06	32.37	2.27	0.42
31.1	33.74	1.67	-0.69
31.14	33.7	0.84	-0.53
31.18	34.29	1.32	-0.83
31.22	34.44	2.11	-0.86
31.26	33.34	1.5	-1.79
31.3	34.53	1.56	-1.8
31.34	32.93	2.07	-1.07
31.38	32.98	1.96	-0.58
31.42	33.353	0.99922	-0.93349
31.46	32	-1.51	-0.28
31.5	33.09	1.14	-1.2
31.54	32.56	-0.12	-0.74
31.58	33.35	1.47	-0.85
31.62	33.65	1.42	0.2
31.66	33.53	-0.29	0.62
31.7	34.19	-0.51	0.41
31.74	33.43	-0.44	-0.97
31.78	33.38	0.93	-1.03
31.82	32.57	0.92	-0.68
31.86	33.41	1.19	-0.78
31.9	34.23	1.01	-0.86
31.94	33.06	0.17	-0.67
31.98	34.38	0.62	-0.39
32.02	33.92	0.68	-0.76
32.06	34	-0.37	-0.86
32.1	33.59	0.49	-1.38
32.14	33.22	0.59	-1.27
32.18	32.79	0.99	-1.04
32.22	33.62	0.18	-0.67
32.26	33.7	-0.53	-0.46
32.3	32.93	-0.25	0.45
32.34	33.43	-0.56	-0.49
32.38	32.83	0.82	-0.67
32.42	32.7	0.4	-0.39
32.46	33.64	-0.9	0.53
32.5	33.09	-0.56	0.63
32.54	33.39	0.37	0.18
32.58	32.8	0.57	0.21
32.62	33.83	0.41	0.19
32.66	33.36	2.04	0.6
32.7	32.75	1.89	-0.67
32.74	32.8	1.58	0.15
32.78	32.27	1.18	0.42
32.82	32.51	0.73	0.41
32.86	33.01	1	-0.1
32.9	32.14	1.22	-0.3
32.94	32.13	0.56	-0.55
32.98	32.21	0.77	-0.42
33.02	32.66	0.67	0.08
33.06	32.04	1.12	0.09
33.1	31.8	0.44	-0.08
33.14	32.48	0.21	-0.49
33.18	32.57	0.04	0.05
33.22	32.643	0.15675	0.0067948
33.26	34	-0.48	0.99
33.3	33.34	-0.37	0.14
33.34	32.47	0.08	0.07
33.38	32.79	0.06	0.02
33.42	32.28	0.02	0.08
33.46	32.36	-0.25	-0.1
33.5	32.48	-0.3	-0.39
33.54	33.06	0.03	-0.4
33.58	33.3	-0.34	-0.27
33.62	31.87	-0.32	-0.5
33.66	32.33	-0.2	-0.16
33.7	32.2	-0.86	-0.67
33.74	32.77	-1.32	0.53
33.78	32.88	-0.64	-0.08
33.82	32.79	0.24	-0.12
33.86	32.87	1.12	-0.06
33.9	33.13	1.9	0.04
33.94	32.76	1.91	-0.46
33.98	32.45	1.27	-0.65
34.02	32.05	1.65	-0.39
34.06	32.41	1.53	0.15
34.1	31.94	0.44	-0.09
34.14	31.69	-0.31	-0.78
34.18	32.03	0.14	-0.41
34.22	31.65	-0.85	-0.89
34.26	31.88	-0.76	-1.08
34.3	32.21	-0.89	-0.73
34.34	33	-0.85	-0.28
34.38	32.47	-0.63	-0.11
34.42	32.48	-0.25	0.18
34.46	32.99	-0.32	0.34
34.5	32.45	-0.25	0.32
34.54	32.58	-0.89	0.22
34.58	32.73	-0.38	-0.39
34.62	33.29	0.44	-0.38
34.66	32.45	0.28	0.38
34.7	32.62	0.31	-0.23
34.74	32.04	1.04	-0.89
34.78	32.26	1.54	-1.14
34.82	32.32	1.1	-0.74
34.86	32.42	1.08	0.17
34.9	32.65	1.71	-0.35
34.94	33.03	1.01	-0.24
34.98	32.57	1.51	-0.56
35.02	33.18	1.42	-0.53
35.06	31.97	1.46	-0.46
35.1	32.11	0.39	-0.56
35.14	32	0.79	-0.3
35.18	32.76	1.5	0.16
35.22	33.18	1.23	0.23
35.26	33.06	1.46	0.06
35.3	33.01	1.03	0.2
35.34	32.45	0.4	0.31
35.38	32.05	0.77	0.36
35.42	32.93	0.59	0.41
35.46	33.05	0.78	0.36
35.5	32.54	0.87	-0.1
35.54	33.33	1.02	-0.37
35.58	33.52	1.79	-0.46
35.62	32.71	1.54	-0.71
35.66	32.88	1.77	-0.26
35.7	33.28	1.46	-0.82
35.74	32.68	1.96	-0.57
35.78	31.96	1.25	-0.37
35.82	32.31	1.91	-0.33
35.86	32.01	2.64	-0.08
35.9	31.92	1.99	-0.01
35.94	32.71	1.71	-0.11
35.98	32.52	1.84	-0.01
36.02	33.48	2.6	0.16
36.06	34.96	2.3	-0.25
36.1	34.92	2.65	-0.47
36.14	34.62	2.47	-0.34
36.18	33.32	1.72	-0.61
36.22	34.46	2.38	0.33
36.26	33.22	2.11	-0.11
36.3	33.6	1.02	-0.54
36.34	33.84	0.62	-0.39
36.38	33.25	1.12	-0.19
36.42	34.96	1.08	0.2
36.46	33.9	1.07	0.16
36.5	34.36	1.14	0.27
36.54	34.63	1.23	0
36.58	33.88	0.45	-0.06
36.62	33.88	1.15	0.08
36.66	34.53	1.08	0.15
36.7	34.33	0.84	0.58
36.74	34.37	1.36	-0.32
36.78	34.53	0.64	-0.11
36.82	34.31	0.47	-0.19
36.86	34.44	-0.18	-0.07
36.9	34.89	0.46	0.03
36.94	34.51	0.2	-1.02
36.98	34.81	1.31	-0.5
37.02	33.64	1.88	-1.42
37.06	34.331	0.36957	-0.36937
37.1	34.248	0.26827	-0.37179
37.14	33.86	-1	0.66
37.18	34.45	-0.15	0.39
37.22	34.38	-0.21	-0.44
37.26	33.83	-0.15	-0.68
37.3	33.61	0.27	-0.38
37.34	32.96	0.34	-0.79
37.38	33.413	-0.40692	-0.23632
37.42	33.275	-0.47634	-0.198
37.46	33.136	-0.53346	-0.15564
37.5	32.998	-0.57642	-0.10947
37.54	32.863	-0.60337	-0.059722
37.58	32.731	-0.61247	-0.0066324
37.62	32.604	-0.60187	0.049566
37.66	33.22	-0.51	0.77
37.7	31.99	-0.44	0.37
37.74	32.42	-0.31	0.62
37.78	32.11	-0.92	0.8
37.82	32.34	-0.74	-0.04
37.86	31.96	-0.68	-0.3
37.9	32.05	0.07	0.17
37.94	32.09	0.89	0.22
37.98	31.41	1.8	0.39
38.02	31.05	1.41	0.91
38.06	32.16	0.95	1.14
38.1	32.55	1.4	1.09
38.14	32.11	2.06	0.67
38.18	32.82	1.64	1.5
38.22	31.56	2.08	1.41
38.26	30.47	2.06	1.58
38.3	30.37	1.29	0.55
38.34	29.9	2.28	-0.19
38.38	30.07	1.14	-0.29
38.42	30.66	1	0.34
38.46	31.19	1.28	0.98
38.5	31.92	1.42	0.39
38.54	31.1	0.16	0.01
38.58	31.88	-0.7	-0.05
38.62	31.09	0.64	0.07
38.66	31.86	1.58	0.65
38.7	31.97	1.31	1.23
38.74	31.96	1.39	1.53
38.78	32.3	0.46	1.97
38.82	31.11	0.19	1.51
38.86	31.03	0.67	0.96
38.9	32.09	1.31	1.52
38.94	31.99	1.58	0.88
38.98	32.24	1.37	1.17
39.02	31.39	1.56	1.19
39.06	32.16	2	1.79
39.1	32.51	1.62	1.47
39.14	31.73	0.66	0.73
39.18	31.87	1.21	0.79
39.22	33.08	2.44	1.52
39.26	33.65	2.99	1.8
39.3	32.43	2.86	1.61
39.34	32.51	2.4	1.91
39.38	33.12	2.62	1.31
39.42	33.148	1.8223	1.37
39.46	33.282	1.7232	1.2813
39.5	33.415	1.6226	1.1796
39.54	33.17	1.74	1.73
39.58	33.65	1.5	1.12
39.62	33.88	0.42	0.81
39.66	34.16	0.48	0.69
39.7	33.72	-0.24	0.4
39.74	33.65	1.22	0.1
39.78	33.99	2.33	1.1
39.82	35.22	2.32	-0.7
39.86	34.25	1.58	-1.11
39.9	34.43	1.83	-0.16
39.94	33.47	2.42	0.08
39.98	34.54	1.18	-0.1
40.02	33.99	0.78	-1.08
40.06	34.02	1.33	-1.33
40.1	33.53	1.36	-1.37
40.14	33.26	1.58	-1.91
40.18	32.86	1.45	-1.64
40.22	32.95	1.48	-1.57
40.26	32.08	2.22	-1.78
40.3	30.94	3.22	-1.75
40.34	32.376	2.186	-1.2114
40.38	32.29	2.1808	-1.2094
40.42	32.217	2.1637	-1.2017
40.46	32.156	2.1357	-1.1885
40.5	32.107	2.0976	-1.1702
40.54	32.07	2.0502	-1.147
40.58	32.043	1.9944	-1.119
40.62	32.026	1.9311	-1.0866
40.66	32.019	1.8612	-1.05
40.7	32.02	1.7855	-1.0095
40.74	32.03	1.7049	-0.96522
40.78	32.047	1.6203	-0.91754
40.82	32.072	1.5325	-0.86667
40.86	31.12	1.77	-0.74
40.9	32.2	0.65	-0.17
40.94	32.5	1.19	0.39
40.98	32.66	1.56	0.83
41.02	32.67	1.18	-0.54
41.06	32.8	3.15	0.27
41.1	32.85	2.39	-0.36
41.14	34.02	1.42	-0.44
41.18	32.509	0.74285	-0.30633
41.22	32.57	0.67111	-0.23726
41.26	32.632	0.60574	-0.16775
41.3	32.56	-1.36	0.24
41.34	31.3	-0.66	-0.94
41.38	32.23	-0.21	-1.14
41.42	32.54	0.59	-0.24
41.46	32.58	-0.07	-0.31
41.5	33.27	-0.35	-0.59
41.54	32.73	0.16	-0.55
41.58	33.25	0.26	-0.34
41.62	32.39	0.31	-0.01
41.66	33.67	0.6	1.13
41.7	33.51	1.28	2
41.74	33.5	1.53	1.38
41.78	31.45	0.66	0.34
41.82	32.56	1.52	1.53
41.86	31.92	0.83	1.83
41.9	31.54	0.68	0.56
41.94	31.01	1.07	-0.7
41.98	32.31	1.25	-0.71
42.02	32.71	1.4	-0.88
42.06	32.29	1.55	-0.9
42.1	32.5	1.28	-0.76
42.14	33.47	1.43	0.2
42.18	33.05	1.43	-0.68
42.22	32.22	2.48	0.18
42.26	32.48	1.6	1.81
42.3	33.05	1.33	0.96
42.34	32.36	1.35	0.4
42.38	32.52	1.36	-0.34
42.42	33.45	0.74	-0.86
42.46	32.4	-0.23	0.13
42.5	33.17	-0.95	0.88
42.54	34.02	-0.19	0.78
42.58	32.43	1.07	0.01
42.62	33.32	0.73	-0.1
42.66	33.77	-0.66	0.39
42.7	33.43	-0.38	0.68
42.74	32.93	-1.6	0.1
42.78	32.85	-1.15	-0.4
42.82	33.31	-0.15	-0.25
42.86	34.62	0.37	-0.25
42.9	34.62	1.02	-0.48
42.94	33.78	0.93	-0.72
42.98	33.83	1.18	-0.6
43.02	33.69	0.15	-0.43
43.06	32.33	0.37	0.18
43.1	32.73	-1.39	0.5
43.14	32.36	-1.32	0.98
43.18	32.53	-0.51	0.41
43.22	33.3	0.01	-0.34
43.26	32.53	-0.49	1.02
43.3	33.36	0.22	0.2
43.34	34.71	1.33	0.23
43.38	34.45	1.05	0.42
43.42	34.04	0.71	0.32
43.46	33.62	0.2	0.03
43.5	33.58	-0.08	-0.27
43.54	35.13	0.42	-0.1
43.58	35.65	1.63	-0.07
43.62	35.03	0.74	0.59
43.66	35.1	0.41	0.41
43.7	35.21	0.69	0.07
43.74	35.39	0.47	1.46
43.78	35.15	1.05	0.65
43.82	34.39	1.38	1.02
43.86	34.93	1.47	0.35
43.9	34.98	1.75	-0.44
43.94	34.51	0.22	-0.26
43.98	35.1	1.88	0.38
44.02	34.73	2.02	-0.27
44.06	34.34	1.81	0.41
44.1	35.2	1.31	0.78
44.14	34.21	1.45	-0.03
44.18	34.98	1.21	-0.51
44.22	34.93	0.9	-0.34
44.26	34.52	1.12	-0.78
44.3	34.78	1.6	-0.11
44.34	35.3	2.38	-0.38
44.38	34.97	2.41	-0.43
44.42	34.86	1.38	-0.66
44.46	34.43	0.76	0.43
44.5	34.1	0.09	0.89
44.54	34.54	-0.35	0.75
44.58	34.13	-0.38	0.35
44.62	34.34	-0.39	-0.1
44.66	33.11	-0.56	-0.26
44.7	34.71	-0.05	-0.16
44.74	34.79	0.15	0.3
44.78	34.88	0.28	0.35
44.82	35.19	0.82	0.12
44.86	34.23	1.19	-1.81
44.9	33.76	1.27	-1.4
44.94	33.98	1.4	-1.37
44.98	35.36	1.56	-1.42
45.02	33.64	1.36	-1.33
45.06	34.63	1.56	-1.11
45.1	33.95	1.63	-1.39
45.14	33.58	1.05	-0.61
45.18	34.21	0.98	-0.61
45.22	34.36	0.97	-1.08
45.26	34.56	0.43	-0.9
45.3	33.75	0.19	-0.97
45.34	34.05	0.09	-1.08
45.38	35.02	0.75	-0.92
45.42	34.34	1.22	-0.45
45.46	34.25	0.24	-0.65
45.5	33.93	0.12	-0.25
45.54	34.87	1.67	-0.37
45.58	34.56	1.75	-0.23
45.62	34.34	1.71	0.12
45.66	35.56	1.77	1.17
45.7	34.19	1.19	0.68
45.74	34.7	0.64	0.53
45.78	32.74	-0.17	0.53
45.82	32.65	-0.35	0.49
45.86	34.19	0.15	0.85
45.9	34.72	1	0.18
45.94	33.95	0.47	0.05
45.98	33.2	1.06	-0.34
46.02	34.029	0.68091	0.25539
46.06	34.014	0.66817	0.25405
46.1	34.002	0.6617	0.2526
46.14	33.992	0.66109	0.25102
46.18	33.984	0.66591	0.24927
46.22	33.6	0.52	-0.18
46.26	33.7	1.33	-0.33
46.3	35.14	1.65	0.1
46.34	34.44	0.75	0.31
46.38	35.19	0.71	-0.09
46.42	34.53	0.96	0.34
46.46	33.949	0.81666	0.22967
46.5	33.943	0.84987	0.22545
46.54	33.936	0.88473	0.22077
46.58	33.928	0.92082	0.21562
46.62	32.77	1.07	0.53
46.66	33.69	0.88	0.29
46.7	33.18	1.48	0.27
46.74	33.93	0.84	0.55
46.78	34.09	0.65	0.74
46.82	33.03	1.43	-0.34
46.86	33.791	1.1729	0.16343
46.9	33.757	1.2037	0.1533
46.94	33.718	1.2321	0.14241
46.98	33.673	1.2574	0.13072
47.02	34.84	1.26	0.77
47.06	34.54	0.93	-0.33
47.1	33.505	1.3115	0.09058
47.14	33.437	1.3209	0.075402
47.18	33.361	1.3251	0.059274
47.22	33.279	1.3239	0.042164
47.26	33.188	1.3167	0.024041
47.3	32.61	0.85	-0.04
47.34	33.34	0.68	-0.07
47.38	32.23	1.36	-0.37
47.42	32.91	1.93	0.26
47.46	31.97	1.62	-0.26
47.5	32.56	1.41	-0.15
47.54	31.69	0.81	-0.09
47.58	31.88	0.22	-0.11
47.62	31.62	1.09	-0.74
47.66	31.45	0.39	-0.12
47.7	32.64	1.27	0.11
47.74	31.88	0.79	-0.25
47.78	33.86	1.85	-0.34
47.82	32.91	1.95	-1.17
47.86	32.51	2.32	-1.41
47.9	32.44	2.64	-1.08
47.94	32.03	3.17	-0.78
47.98	32.32	3.57	-0.84
48.02	32.599	2.89	-0.92035
48.06	32.599	2.9769	-0.91481
48.1	32.591	3.0456	-0.89957
48.14	32.577	3.097	-0.87547
48.18	32.555	3.1324	-0.84336
48.22	32.528	3.1527	-0.80409
48.26	32.496	3.159	-0.75853
48.3	32.459	3.1523	-0.7075
48.34	32.419	3.1339	-0.65188
48.38	32.377	3.1046	-0.59251
48.42	32.332	3.0656	-0.53023
48.46	32.286	3.018	-0.46591
48.5	32.239	2.9629	-0.40038
48.54	32.193	2.9012	-0.33451
48.58	32.148	2.834	-0.26914
48.62	32.105	2.7625	-0.20512
48.66	32.064	2.6877	-0.14331
48.7	32.027	2.6106	-0.084558
48.74	31.993	2.5324	-0.029709
48.78	31.964	2.4541	0.020383
48.82	31.941	2.3767	0.064867
48.86	31.924	2.3014	0.10289
48.9	31.915	2.2292	0.13361
48.94	31.913	2.1612	0.15616
48.98	31.91	1.69	0.28
49.02	30.42	0.63	0.18
49.06	32.13	1.92	0.36
49.1	32.59	1.71	0.18
49.14	32.44	2.03	-0.14
49.18	32.77	2.42	-0.06
49.22	32.52	3.53	-0.25
49.26	32.39	3.02	0.24
49.3	31.83	1.65	0.08
49.34	32.7	1.77	-0.38
49.38	32.47	1.11	-0.53
49.42	32.48	1.85	-0.42
49.46	32.4	2.53	-0.42
49.5	31.94	0.77	-0.6
49.54	33.7	2.02	-0.49
49.58	33.65	2.11	-0.04
49.62	34.21	1.3	0.11
49.66	33.9	1.39	0.02
49.7	32.42	1.46	0.11
49.74	33.36	0.72	0.65
49.78	33.69	0.27	0.4
49.82	34.55	0.02	0.71
49.86	33.25	0.35	0.64
49.9	33.02	-0.17	0.53
49.94	33.18	0.22	0.78
49.98	32.57	0	0.9
50.02	32.97	-0.59	1.45
50.06	32.7	0.24	1.14
50.1	33.4	0.08	1.04
50.14	31.9	0.95	0.86
50.18	32.24	1.02	0.58
50.22	33.39	2.3	1.22
50.26	32.99	1.15	1.44
50.3	33.58	0.67	1.29
50.34	33.08	0.52	0.62
50.38	32.95	0.84	0.84
50.42	32.74	0.94	1.52
50.46	32.22	0.33	0.48
50.5	32.03	1.08	0.74
50.54	32.39	2.21	1.27
50.58	31.68	1.97	1.2
50.62	31.83	1.92	1.07
50.66	31.65	1.86	0.85
50.7	31.97	1.53	0.84
50.74	31.82	1.21	0.83
50.78	33.09	1.3	0.81
50.82	33.22	-0.08	-0.8
50.86	32.97	1.1	-0.84
50.9	33.43	1.06	-1.28
50.94	33.63	0.61	-0.39
50.98	33.07	1	-0.68
51.02	32.88	0.95	-0.59
51.06	33.39	0.81	-0.53
51.1	33.41	1.59	-0.66
51.14	33.32	0.86	-0.17
51.18	32.48	1	-0.38
51.22	32.6	1.5	-0.53
51.26	31.81	2.06	0.11
51.3	33.48	1.02	0.52
51.34	33.89	0.76	0.24
51.38	33.84	0.81	0.17
51.42	32.88	0.08	-0.26
51.46	32.16	0.3	-0.69
51.5	32.54	-0.09	-0.66
51.54	33.19	0.52	-0.79
51.58	32.63	0.47	-0.31
51.62	33.16	0.83	-0.49
51.66	33.08	0.91	-0.88
51.7	33.21	0.56	-0.97
51.74	32.83	1.14	-0.9
51.78	33.3	0.81	-0.63
51.82	32.86	1.06	-0.75
51.86	33.26	0.66	-1
51.9	34.09	0.66	-0.97
51.94	33.37	0.63	-0.96
51.98	33.4	0.49	-0.94
52.02	33.84	0.98	-0.6
52.06	33.75	1.42	0.39
52.1	33.13	0.96	0.33
52.14	32.85	0.57	0.63
52.18	32.83	0.17	0.76
52.22	33.21	0.74	0.14
52.26	32.84	1.18	0.33
52.3	32.52	0.47	0.08
52.34	32.08	-0.28	-0.32
52.38	32.02	-0.39	-0.54
52.42	32.13	-0.19	-0.61
52.46	32.34	0.27	-0.47
52.5	33.07	0.59	-0.44
52.54	33.07	0.42	-0.08
52.58	33.51	0.29	0.01
52.62	32.05	0.99	-0.13
52.66	31.88	1.69	0.53
52.7	32.48	0.39	0.59
52.74	32.27	0.01	1.7
52.78	32.34	-0.99	1.67
52.82	33.97	-1.37	0.5
52.86	32.3	0.38917	1.281
52.9	31.78	0.99	0.89
52.94	32.2	0.79	2.29
52.98	31.59	0.26	1.21
53.02	31.11	0.45	1.92
53.06	32.03	1.26	1.9
53.1	31.8	-0.14	0.65
53.14	32.09	-1.12	0.84
53.18	33.64	-0.96	0.97
53.22	33.24	-1.23	1.07
53.26	32.7	-1.21	0.33
53.3	33.31	-1.31	0.39
53.34	32.02	-1.47	0.36
53.38	32.54	-1.41	-0.37
53.42	32.834	-0.72165	0.99908
53.46	32.863	-0.68198	1.064
53.5	32.881	-0.62765	1.1397
53.54	32.57	-0.79	1.62
53.58	33.02	0.44	1.94
53.62	33.03	-1.12	2.43
53.66	32.21	-0.09	1.81
53.7	33.04	0.87	1.3
53.74	31.97	0.38	2.4
53.78	34.07	-0.36	1.63
53.82	31.5	0	1.88
53.86	33.66	1.99	3.02
53.9	31.85	1.97	2.42
53.94	31.25	1.82	2.41
53.98	32.48	0.53533	2.129
54.02	33.47	-1.75	1.42
54.06	33.33	-0.33	0.62
54.1	32.236	0.76501	2.1484
54.14	32.146	0.8176	2.1122
54.18	33.14	0.71	2.35
54.22	32.31	0.87	1.85
54.26	32.06	1.83	1.78
54.3	31.72	1.12	1.52
54.34	31.46	0.59	1.82
54.38	30.45	-0.23	0.55
54.42	31.06	-0.3	0.78
54.46	30.4	0.25	1.02
54.5	31.29	-0.37	0.81
54.54	31.02	-0.27	0.15
54.58	30.57	0.51	-0.73
54.62	31.92	1.52	-0.39
54.66	31.82	1.56	-0.11
54.7	33.05	2.55	0.24
54.74	31.8	2.22	-0.22
54.78	32.09	1.74	-0.58
54.82	31.16	2.25	-0.43
54.86	32.18	1.94	-0.13
54.9	32.71	1.76	0.14
54.94	31.73	1.55	0.08
54.98	33.25	-0.01	0.63
55.02	34.66	0.31	-0.23
55.06	34.54	1.25	-0.3
55.1	33.47	0.87	-0.55
55.14	33.53	1	-0.42
55.18	33.87	1.33	-0.51
55.22	32.5	1.52	-0.37
55.26	32.88	1.19	0.04
55.3	32.42	-0.27	-0.63
55.34	33.63	1.33	-0.22
55.38	33.98	1.47	-0.25
55.42	33.4	2.23	-0.3
55.46	33.31	1.49	0.01
55.5	33.32	1.24	-0.56
55.54	33.66	0.53	-0.36
55.58	33.51	1.55	-0.48
55.62	34.18	0.71	0.01
55.66	33.49	1	-0.08
55.7	34.43	1.2	0.63
55.74	34.79	0.11	0.02
55.78	34.7	1.47	0.2
55.82	34.62	0.94	0.35
55.86	35.54	1.08	0.38
55.9	34.96	1.3	0.39
55.94	34.21	1.59	0.54
55.98	34.15	1.82	0.56
56.02	34.2	1.68	-0.15
56.06	33.95	2.8	-0.22
56.1	34.4	1.45	-0.48
56.14	34.3	1.15	-0.46
56.18	34.46	2.15	-0.34
56.22	34.18	1.42	-0.24
56.26	33.98	0.8	-0.43
56.3	32.97	0.97	-0.63
56.34	32.48	1.21	-0.75
56.38	33.18	0.79	-0.84
56.42	33	-0.89	0.26
56.46	32.5	0.07	-1.26
56.5	32.51	0.92	-1.41
56.54	32.26	0.09	-1.26
56.58	31.75	0.08	-0.5
56.62	32.6	1.29	0.01
56.66	33.29	0.95	-0.35
56.7	32.77	1.7	-0.47
56.74	33.32	1.62	0.38
56.78	32.16	2.06	-1.18
56.82	32.51	1.79	-1.51
56.86	31.86	0.31	-1.45
56.9	31.99	0.78	-1.02
56.94	31.93	0.99	-0.71
56.98	32.11	1.17	-1.11
57.02	31.93	1.16	-1.19
57.06	32.57	1.31	-0.71
57.1	32.13	1.38	-0.71
57.14	32.88	-0.67	0.34
57.18	32.55	0.12	0.14
57.22	30.58	1.25	-0.33
57.26	31.54	1.41	-0.36
57.3	31.1	0.88	0.43
57.34	30.41	0.5	0.1
57.38	31.56	1.14	-0.28
57.42	31.79	1.13	-0.56
57.46	32.01	1.16	-0.12
57.5	33.01	1.65	-0.23
57.54	32.77	1.08	-0.47
57.58	33.03	0.33	-0.07
57.62	31.87	0.21	0.1
57.66	31.84	0.17	-0.57
57.7	32.08	0.97	-0.37
57.74	32.32	0.99	0.79
57.78	32.73	1.21	1.29
57.82	31.73	1.15	1.13
57.86	32.66	0.56	1.74
57.9	32.9	1.34	1.01
57.94	33.14	1.53	0.69
57.98	33.15	1.07	-0.22
58.02	33.6	0.98	-0.12
58.06	34.38	-0.18	-0.46
58.1	33.92	1.28	-0.51
58.14	33.85	0.73	-0.9
58.18	32.46	0.87	-0.62
58.22	32.96	0.81	-0.57
58.26	33	1.75	-0.28
58.3	32.96	1.46	-0.5
58.34	32.69	-0.38	0.33
58.38	32.49	0.22	0.16
58.42	33.09	-0.68	-0.57
58.46	32.42	0.65	-0.02
58.5	32.06	0.04	0.59
58.54	32.1	-0.47	0
58.58	32.38	-0.34	0.15
58.62	34.35	-0.71	-0.32
58.66	32.58	-1.11	-1.81
58.7	32.08	0.04	-1.57
58.74	30.6	-0.77	-1.36
58.78	31.48	-0.77	0.34
58.82	33.23	-0.56	1.04
58.86	33.88	-0.11	0.44
58.9	32.84	0.31	-0.64
58.94	32.87	1.3	0.55
58.98	33.47	1.77	-0.02
59.02	32.44	0.16	-0.81
59.06	32.54	0.73	-0.49
59.1	33.12	0.93	-0.44
59.14	32.9	0.66	-0.25
59.18	33.53	1.02	-0.22
59.22	32.73	1.63	-0.43
59.26	34.72	1.41	0.09
59.3	34.32	2.44	-0.2
59.34	34.56	2.96	-0.71
59.38	33.525	1.0231	-0.5106
59.42	33.385	0.91154	-0.57975
59.46	33.228	0.79442	-0.64973
59.5	33.062	0.67572	-0.71882
59.54	35.3	-1.42	0.26
59.58	32.718	0.4496	-0.84755
59.62	32.551	0.35016	-0.90379
59.66	31.92	-0.28	-1.43
59.7	32	0.72	-1.1
59.74	31.68	-0.2	-1.33
59.78	30.62	-0.58	-1.35
59.82	32.14	-0.27	-1.1
59.86	31.55	0.44	-0.95
59.9	31.89	0.91	-0.72
59.94	32.22	1.38	-0.7
59.98	32.06	1.55	-1
60.02	32.8	0.85	-0.61
60.06	32.63	0.52	-0.9
60.1	33.01	0.81	-0.37
60.14	32.45	0.61	-0.23
60.18	32.36	0.4	0.09
60.22	31.99	0.37	0.06
60.26	31.91	-0.1	-0.05
60.3	33.03	0.72	-0.37
60.34	31.98	0.4	-0.9
60.38	32.53	0.1	-0.65
60.42	31.36	0.4	-0.73
60.46	32.08	1.24	-0.76
60.5	32.24	0.44	-1.29
60.54	32.25	0.85	-0.83
60.58	32.13	0.06	-0.8
60.62	32.7	0.57	-0.32
60.66	32.72	0.94	-0.7
60.7	32.1	0.46	-0.28
60.74	32.13	0.34	-0.44
60.78	32.28	0.4	-0.72
60.82	33.28	0.68	-0.08
60.86	33.62	0.24	0.21
60.9	33.26	0.61	0.46
60.94	33.46	1.52	-0.32
60.98	33.32	1.12	1.16
61.02	35.5	1.22	-0.14
61.06	35.13	1.75	0.06
61.1	33.97	1.51	0.04
61.14	33.6	0.88	-0.47
61.18	33.15	-0.13	0.3
61.22	34.78	0.72	0.94
61.26	33.81	1.28	1.28
61.3	33.22	1.66	1.41
61.34	33.83	2.29	1.26
61.38	33.31	1.47	0.56
61.42	33.97	1.08	0.62
61.46	33.01	0.93	0.59
61.5	32.98	1.04	0.12
61.54	33.09	1.61	-0.03
61.58	33.41	1.04	-0.01
61.62	33.32	1.13	-0.08
61.66	33.29	1.08	-0.46
61.7	33.39	0.69	-0.52
61.74	32.88	0.89	-0.68
61.78	34.04	0.83	-0.23
61.82	33.8	1.36	-0.37
61.86	34.22	0.56	-0.21
61.9	35.16	0.75	0.02
61.94	35.76	0.73	0.31
61.98	35.42	0.36	0.44
62.02	34.86	0.65	-0.03
62.06	35.49	0.39	-0.01
62.1	34.81	0.59	-0.03
62.14	35.6	0.25	0.05
62.18	34.54	0.15	-0.11
62.22	34.93	0.41	-0.21
62.26	35.42	0.43	-0.03
62.3	34.99	1.07	-0.27
62.34	35.41	1.08	-0.32
62.38	34.49	1.83	-0.14
62.42	34.04	1.23	-0.06
62.46	33.92	1.85	0.39
62.5	34.38	1.69	0.85
62.54	34.34	0.87	0.68
62.58	33.41	2.3	0.24
62.62	34.05	1.7	0.54
62.66	33.47	1.54	0.67
62.7	33.96	1.28	0.79
62.74	34.62	0.49	0.41
62.78	34.26	0.37	0.05
62.82	33.63	0.37	0
62.86	32.76	0.49	-0.34
62.9	33.37	1	-0.26
62.94	34.47	1.41	-0.16
62.98	33.5	0.29	-0.06
63.02	34.71	0.62	0.3
63.06	33.83	0.42	0.82
63.1	33.78	0.37	0.88
63.14	34.15	0.72	-0.04
63.18	33.46	0.68	0.4
63.22	32.73	0.81	1.11
63.26	32.63	0.18	-0.25
63.3	32.43	-0.44	-0.82
63.34	31.99	-0.11	-0.64
63.38	31.92	1.1	0.18
63.42	31.76	0.38	0.28
63.46	30.36	-0.24	0.36
63.5	30.01	0.81	-0.82
63.54	30.76	0	-0.88
63.58	32.36	2.52	0.28
63.62	31.35	0.58	-1.09
63.66	32.03	0.95	-1.39
63.7	32.25	0.41	-1.02
63.74	33.16	1.14	-0.73
63.78	33.01	0.82	-0.98
63.82	32.83	0.48	-1.11
63.86	33.14	0.48	-0.97
63.9	32.35	1.36	-0.75
63.94	33.38	1.3	-0.83
63.98	33.09	1.6	-1.04
64.02	33.31	1.23	-0.81
64.06	33.57	0.24	-0.62
64.1	32.78	0.78	-0.48
64.14	33.47	0.94	-0.14
64.18	33.53	0.29	-0.34
64.22	33.88	0.49	0
64.26	33.43	0.57	-0.4
64.3	33.92	1.07	-0.05
64.34	33.92	0.93	0
64.38	33.69	0.93	0.33
64.42	33.86	0.54	0.63
64.46	34.12	0.32	0.34
64.5	33.65	0.53	0.14
64.54	33.51	0.95	-0.23
64.58	33.32	0.59	-0.54
64.62	33.08	1.22	-0.37
64.66	33.52	1	0.13
64.7	33.72	1.52	0.09
64.74	34.14	1.63	-0.23
64.78	33.52	1.52	-0.46
64.82	34.7	1.3	-0.25
64.86	33.99	1.32	-0.25
64.9	34.83	0.89	-0.25
64.94	34.1	0.91	-0.68
64.98	33.55	1.19	-0.5
65.02	34.5	1.4	-0.53
65.06	34.74	1.25	0.01
65.1	34.04	0.99	0.44
65.14	33.78	1.08	0.32
65.18	33.32	1.36	0.51
65.22	33.76	0.22	1.14
65.26	33.17	-0.27	1.16
65.3	33.6	0.58	0.22
65.34	32.48	1.37	-0.73
65.38	34.42	1.61	-0.45
65.42	33.82	0.85	-0.88
65.46	33.68	0.54	-0.66
65.5	33.56	0.9	-0.66
65.54	33.42	1.05	-0.57
65.58	34.04	0.77	-0.28
65.62	33.8	0.49	-0.45
65.66	33.95	0.55	-0.2
65.7	33.81	0.49	0.21
65.74	34	0.3	0.37
65.78	33.78	0.9	0.08
65.82	33.24	1.16	0
65.86	33.58	0.66	0.33
65.9	32.78	-0.76	0.42
65.94	32.92	0.04	0.04
65.98	32.55	-0.33	-0.21
66.02	32.11	-0.52	-0.09
66.06	32.57	-0.99	-0.32
66.1	32.18	-1.35	0.11
66.14	32.79	-0.88	0.29
66.18	32.3	-0.98	0.1
66.22	32.53	-1.39	-0.25
66.26	32.64	-0.53	-0.06
66.3	32.4	0.04	-0.4
66.34	32.93	-0.34	-0.34
66.38	31.64	-0.34	-0.76
66.42	32.68	0.43	-0.29
66.46	32.88	0.69	0.27
66.5	32.77	1.14	0.06
66.54	32.46	0.45	0.15
66.58	31.99	-0.83	-0.33
66.62	32.35	-0.03	0.44
66.66	32.11	0.42	-0.14
66.7	32.61	0.03	0.12
66.74	32.1	0.44	-0.48
66.78	32.67	0.19	-0.18
66.82	32.27	0.02	0.17
66.86	31.64	-0.33	0.67
66.9	31.97	-0.22	1.25
66.94	30.78	-2	1.86
66.98	31.72	-0.82	2.82
67.02	30.78	-1.33	3.06
67.06	30.23	-2.44	2.48
67.1	30.9	-1.77	1.78
67.14	31.61	-1.01	1.02
67.18	32.55	-1.13	0.92
67.22	33.05	-0.26	0.5
67.26	33.15	-0.78	0.66
67.3	33.18	-0.22	0.98
67.34	31.98	-0.31	0.97
67.38	31.8	-1.23	0.9
67.42	31.31	-0.4	0.77
67.46	32.45	0.19	1.16
67.5	31.64	0.83	0.41
67.54	31.32	1.29	0.18
67.58	31.42	1.64	-0.46
67.62	31.33	1.24	-0.13
67.66	32.4	0.75	-0.36
67.7	32.44	0.86	-0.38
67.74	34.01	1.43	-0.6
67.78	32.09	0.92	-0.55
67.82	32.98	0.79	-0.49
67.86	31.98	1.45	-0.9
67.9	32.49	0.95	-0.74
67.94	33.64	1.99	-0.42
67.98	32.6	1.94	-0.54
68.02	33.28	2.43	0.11
68.06	32.622	1.2073	-0.28961
68.1	32.514	1.1601	-0.24575
68.14	32.397	1.1111	-0.19836
68.18	32.275	1.0619	-0.14781
68.22	32.154	1.0142	-0.094473
68.26	32.037	0.96956	-0.038722
68.3	31.58	0.12	1.39
68.34	30.9	-0.01	0.12
68.38	31.93	0.72	-0.08
68.42	31.45	0.54	0.24
68.46	31.33	0.77	0.08
68.5	32.36	0.77	0.23
68.54	31.7	1.28	-0.15
68.58	32.74	1.92	0.19
68.62	31.81	1.27	0
68.66	33	1.29	0.48
68.7	32.1	1.28	1.05
68.74	31.94	0.45	1.06
68.78	32.53	1.98	0.47
68.82	32.13	1.45	0.45
68.86	33.69	0.84	0.97
68.9	33.03	1.17	0.41
68.94	32.69	0.65	0.44
68.98	33.05	0.54	0.3
69.02	33.59	0.75	-0.05
69.06	33.97	0.67	0.59
69.1	32.68	0.99	0.41
69.14	33.79	0.83	0.2
69.18	32.78	0.79	-0.23
69.22	33.74	0.44	0.47
69.26	32.83	0.53	1.05
69.3	33.05	0.19	1.37
69.34	34.07	0.12	1.86
69.38	33.63	0.82	0.48
69.42	34.04	1.37	0.15
69.46	32.76	0.82	0.97
69.5	32.32	1.37	0.32
69.54	32.19	1.58	-0.21
69.58	32.47	0.84	-0.33
69.62	32.52	0.56	-0.43
69.66	32.16	1.14	-0.54
69.7	32.79	1.52	-0.22
69.74	32.71	2.13	-0.19
69.78	31.98	1.36	-0.4
69.82	32.93	1.11	-0.37
69.86	32.62	1	-0.09
69.9	34.03	1.15	0.17
69.94	32.08	0.65	-0.25
69.98	32.94	1.54	-0.37
70.02	32.75	1.57	-0.22
70.06	32.83	1.43	-0.29
70.1	32.67	0.93	-0.3
70.14	32.09	1.66	-0.6
70.18	33.34	1.01	-0.28
70.22	33.37	1.13	-0.2
70.26	33.43	2.15	-0.52
70.3	32.75	3.09	0.47
70.34	33.61	2.03	0.81
70.38	34.08	2.71	0.29
70.42	34.06	2.15	-0.81
70.46	33.35	1.96	-0.47
70.5	32.5	2.19	0.04
70.54	32.77	2.84	-0.15
70.58	32.31	2.29	-0.79
70.62	34.02	1.61	-0.67
70.66	32.86	1.94	-0.41
70.7	33.91	1.91	-0.38
70.74	33.37	1.91	-0.53
70.78	33.82	2.27	-0.96
70.82	34.58	2.17	-1.05
70.86	33.17	3.14	-1.15
70.9	33.8	3.29	-0.72
70.94	34.2	3.14	-1.09
70.98	34.29	2.68	-0.83
71.02	33.49	3.32	-0.82
71.06	34.79	2.22	-0.57
71.1	35.71	1.83	-0.04
71.14	35.47	1.5	-0.86
71.18	34.83	2.54	-0.48
71.22	34.69	2.52	-0.1
71.26	35.04	1.21	0.13
71.3	34.28	-0.42	-0.26
71.34	34.89	-0.47	-1.28
71.38	34.72	0.2	-1.02
71.42	34.83	0.95	-1.06
71.46	33.33	-0.15	-1.72
71.5	33.65	-0.65	-1.68
71.54	34.11	0.25	-0.96
71.58	34.4	0.43	-0.92
71.62	35.02	1.19	-0.5
71.66	33.62	1.28	-0.96
71.7	33.65	0.32	-1.39
71.74	33.7	-0.02	-1.56
71.78	35.85	-0.46	-1.38
71.82	33.98	-0.73	-1.66
71.86	33.74	0.27	-1.02
71.9	34.15	1.11	-0.68
71.94	33.13	1.37	-0.67
71.98	34.01	-0.47	-0.94
72.02	33	0.33	-1.29
72.06	32.95	0.55	-0.46
72.1	32.37	0.44	-0.56
72.14	32.55	-0.31	-0.49
72.18	34.09	-1.07	-0.81
72.22	33.3	-0.34	-0.85
72.26	33.59	-0.48	-0.51
72.3	33.32	0.2	-0.26
72.34	33.72	-0.41	-0.16
72.38	33.28	-0.38	-0.6
72.42	34.41	0.13	-1.05
72.46	33.09	0.09	-1.27
72.5	32.59	-0.74	-0.99
72.54	32.59	0.99	-0.3
72.58	33.03	1.6	-0.39
72.62	33.41	0.35	-0.53
72.66	33.25	-0.39	-0.69
72.7	33.16	-0.67	-0.44
72.74	32.97	-0.43	-0.71
72.78	32.52	-0.22	-1.07
72.82	32.47	-0.22	-1.06
72.86	31.49	0.42	-1.14
72.9	32.27	0.28	-0.98
72.94	31.22	0.78	-1.08
72.98	31.6	1.4	-1.14
73.02	31.17	1.23	-0.81
73.06	30.93	1.39	-0.68
73.1	31.22	0.54	0.34
73.14	31.01	0.78	0.07
73.18	30.78	1.28	-0.17
73.22	30.58	0.85	-0.58
73.26	30.17	0.96	-0.26
73.3	30.87	1.25	-0.49
73.34	30.59	1.76	-0.79
73.38	31.29	2.43	-0.39
73.42	31.34	1.99	-0.3
73.46	31.89	1.67	-0.4
73.5	32.16	0.81	-0.3
73.54	31.69	0.56	-0.55
73.58	31.03	1.54	-0.27
73.62	31.37	1.09	-0.3
73.66	31.74	0.25	-0.05
73.7	31.57	-0.13	-0.01
73.74	32.81	0.35	-0.08
73.78	33.83	-0.36	-0.46
73.82	33.41	0.09	-0.91
73.86	33.31	-0.35	-0.3
73.9	33.57	-0.13	0.12
73.94	34.62	0.53	0.27
73.98	33.38	0.5	-0.62
74.02	33.06	-0.55	-0.58
74.06	32.06	-0.77	-0.64
74.1	32	0.38	-0.43
74.14	32.36	0.08	0.33
74.18	31.31	-0.32	-0.09
74.22	32.05	1.33	0.22
74.26	31.89	1.37	-0.92
74.3	33.25	1.82	-0.81
74.34	32.398	0.84266	-0.75483
74.38	32.442	0.85777	-0.87576
74.42	32.49	0.86332	-0.99422
74.46	32.538	0.86051	-1.1068
74.5	32.581	0.85055	-1.2102
74.54	32.613	0.83463	-1.301
74.58	33.23	2.35	-0.77
74.62	33.76	0.91	-1.29
74.66	32.62	0.42	-1.61
74.7	32.73	0.35	-1.53
74.74	32.8	0.42	-1.55
74.78	32.82	-0.06	-1.19
74.82	30.8	-0.41	-1.98
74.86	30.92	0.13	-1.59
74.9	31.02	0.87	-1.1
74.94	30.65	2.03	-0.42
74.98	31.32	0.96	0.1
75.02	31.61	0.2	-0.45
75.06	32.5	0.64	0.03
75.1	30.31	2.45	0.55
75.14	29.93	1.79	0.53
75.18	30.26	0.92	0.93
75.22	30.33	1.62	0.43
75.26	31.02	1.11	0.64
75.3	30.42	2.31	0.98
75.34	31.4	1.67	0.48
75.38	30.97	2.07	1.21
75.42	31.33	0.36	0.95
75.46	31.12	1.7	1.01
75.5	30.56	1.56	1.35
75.54	32.6	1.27	1
75.58	31.71	0.75	0.36
75.62	33.4	1.65	1.29
75.66	32.62	2.98	1.24
75.7	32.36	2.2	0.66
75.74	33.75	2.49	0.12
75.78	32.17	2.65	1.12
75.82	33.49	1.5	1.59
75.86	33.334	1.1082	0.76549
75.9	33.38	1.1475	0.77126
75.94	35.07	0.33	1.37
75.98	34.03	0.52	0.26
76.02	33.13	0.12	0.15
76.06	32.83	0.4	-0.03
76.1	32.84	-0.34	0.78
76.14	32.92	-1.15	0.25
76.18	33.098	1.5572	0.93433
76.22	32.983	1.6083	0.97043
76.26	32.852	1.6509	1.0086
76.3	31.93	0.18	2.63
76.34	31.79	1.5	2.28
76.38	33.47	3.2	1.62
76.42	31.69	3.6	0.34
76.46	31.73	3.48	0.94
76.5	32.09	3.62	1.16
76.54	31.32	2.75	0.09
76.58	32.57	0.7	1.36
76.62	31.85	1.41	1.46
76.66	30.41	1	1.9
76.7	30.54	-0.97	1.86
76.74	29.89	0.18	1.12
76.78	30.76	0.56	0.83
76.82	30.22	-0.1	-0.1
76.86	31.09	0.79	1.41
76.9	30.53	0.64	0.65
76.94	31.86	-0.09	-0.24
76.98	33.3	1.68	-0.16
77.02	32.16	2.12	0
77.06	31.724	1.1101	0.4401
77.1	31.722	1.1593	0.42287
77.14	31.71	1.2065	0.41419
77.18	32.65	1.56	-0.16
77.22	32.38	2.21	0.8
77.26	31.07	2.63	0.24
77.3	31	1.72	0.36
77.34	31.85	1.48	0.64
77.38	31.464	1.4474	0.51258
77.42	31.4	1.4801	0.54922
77.46	31.29	1.02	-0.08
77.5	31.13	1.58	-0.71
77.54	31.185	1.5642	0.68347
77.58	31.107	1.5874	0.7346
77.62	31.028	1.6083	0.78805
77.66	30.948	1.6266	0.84331
77.7	30.868	1.6423	0.89986
77.74	30.788	1.6555	0.95718
77.78	30.709	1.6661	1.0147
77.82	32.42	0.85	2.26
77.86	31.08	0.89	2.39
77.9	30.78	0.46	1.87
77.94	30.422	1.681	1.2371
77.98	30.36	1.6777	1.2882
78.02	28.74	0.84	2.89
78.06	30.254	1.6623	1.3811
78.1	30.212	1.6501	1.422
78.14	30.177	1.6348	1.4585
78.18	30.15	1.6165	1.4901
78.22	30.132	1.595	1.5161
78.26	29	2.1	1.63
78.3	30.04	2.49	1.96
78.34	29.6	2.06	1.4
78.38	30.3	1.62	1.24
78.42	30.207	1.439	1.5465
78.46	30.26	1.3978	1.529
78.5	28.98	1.59	0.89
78.54	30.408	1.3049	1.4661
78.58	30.505	1.2531	1.4198
78.62	30.619	1.1977	1.3627
78.66	30.55	1.83	1.46
78.7	32.33	0.48	0.8
78.74	32.09	0.87	0.3
78.78	31.76	1.31	0.94
78.82	32.44	1.3	-0.35
78.86	30.94	0.01	-0.61
78.9	32.25	0.64	0.07
78.94	32.25	-0.06	0.82
78.98	32.04	1.28	0.79
79.02	32.42	0.54	0.26
79.06	31.75	0.09	0.42
79.1	34.51	0.11	1.01
79.14	31.52	0.03	-0.39
79.18	32.23	0.42	-0.59
79.22	32.57	0.42	-0.63
79.26	33.18	0.43	-0.56
79.3	32.21	0.29	-0.34
79.34	32.02	0.1	-0.34
79.38	31.82	1.47	-0.24
79.42	30.88	2.15	1.47
79.46	31.43	2.27	1.72
79.5	31.79	3.03	0.99
79.54	30.9	2.62	-0.34
79.58	31.16	2.38	0.61
79.62	30.53	2.23	1.5
79.66	32.08	2.36	0.97
79.7	31.58	1.94	-0.82
79.74	32.24	2.27	-0.2
79.78	32.93	1.88	0.6
79.82	32.13	1.11	-0.17
79.86	31.85	2.19	0.53
79.9	31.98	2.03	1.49
79.94	32.54	1.64	1.51
79.98	34.68	1.85	0.18
[truncated: 1,036 more rows]
