# Supplementary material for: Mean flow and turbulence structure over exposed roots on a forested floodplain: Insights from a controlled laboratory experiment
Source: PLoS One. 2020 Feb 26;15(2):e0229306. doi: 10.1371/journal.pone.0229306 (PMC7043746; doi:10.1371/journal.pone.0229306)
Supplement: S1 File — (ZIP) [file pone.0229306.s001.zip › data_and_scripts/velocity_data/t21_011_replaced.csv]

0.02	29.82	0.44	0.04
0.06	30.92	-1.2	-0.07
0.1	32.72	-1.28	-0.43
0.14	32.042	0.072424	-0.46342
0.18	32.276	0.22024	-0.45771
0.22	33.17	0.88	-1.31
0.26	31.82	0.87	-0.27
0.3	31.25	0.75	-0.17
0.34	31.66	1.34	0.55
0.38	31.79	0.24	0.69
0.42	32.45	-0.08	0.62
0.46	32.11	-0.16	0.18
0.5	32.1	0.97	-0.05
0.54	31.48	0.85	0.29
0.58	30.73	0.91	-0.35
0.62	32.4	1.58	0.19
0.66	31.78	1.03	0.18
0.7	32.66	1.56	0.27
0.74	32.11	0.83	-0.31
0.78	32.83	0.21	-0.36
0.82	32.8	0.15	-0.23
0.86	32.38	0.03	0.54
0.9	33.11	0.54	0.49
0.94	32.98	0.27	0.28
0.98	33.3	0.28	0.45
1.02	31.82	0.2	0.35
1.06	33.34	0.55	-0.31
1.1	32.73	0.81	-0.33
1.14	33.22	0.52	-0.8
1.18	32.5	0.59	-1.03
1.22	32.76	0.73	-0.31
1.26	32.77	0.27	-0.1
1.3	33.42	1.07	-0.1
1.34	33.41	1.43	-0.77
1.38	33.24	0.85	-0.25
1.42	34.18	1.2	-0.23
1.46	33.38	1.91	-1.02
1.5	33.24	0.91	-0.67
1.54	33.74	0.2	-0.87
1.58	33.76	1.27	0.18
1.62	34.01	1.94	-1.08
1.66	33.77	2.6	-0.88
1.7	33.75	2.1	-0.73
1.74	33.8	1.81	-0.77
1.78	33.63	1.39	-0.92
1.82	32.87	1.64	-0.86
1.86	33.32	1.27	-0.49
1.9	32.95	1.53	-0.1
1.94	32.77	1.89	0.04
1.98	32.41	2.18	-0.53
2.02	32.46	2.22	-0.51
2.06	33.22	2.1	-0.01
2.1	33.47	2.05	-0.47
2.14	33.16	1.85	0.21
2.18	32.42	2.02	1.29
2.22	31.29	1.99	0.89
2.26	32.765	1.7309	0.536
2.3	32.852	1.6157	0.59885
2.34	32.954	1.4899	0.65144
2.38	33.071	1.3561	0.69345
2.42	32.73	0.99	0.55
2.46	33.51	0.99	0.61
2.5	33.78	0.89	0.46
2.54	33.71	0.38	0.79
2.58	34.23	0.76	1.23
2.62	34.16	0.54	0.52
2.66	34.22	1.04	0.32
2.7	33.49	1.25	0.61
2.74	34.54	0.03	1.38
2.78	35.01	-0.77	-0.25
2.82	35.19	-0.07	0.36
2.86	34.62	0.68	0.42
2.9	33.32	0.41	0.68
2.94	34.8	-1.18	0.93
2.98	31.84	-0.15	1.79
3.02	32.54	1.33	1.58
3.06	32.22	1.73	0.65
3.1	33.51	1.92	1.25
3.14	32.72	0.34	0.67
3.18	33.14	-0.59	0.2
3.22	32.55	0.34	1.55
3.26	31.57	0.03	2.02
3.3	31.24	0.81	1.67
3.34	30.37	1.3	1.99
3.38	30.4	-0.09	0.94
3.42	31.39	1.18	0.45
3.46	32.65	1.9	0.84
3.5	32.27	2	0.18
3.54	31.76	2.6	-0.17
3.58	30.59	0.82	0.48
3.62	31.53	0.48	1.35
3.66	30.28	0.71	0.51
3.7	30.97	0.21	0.79
3.74	31.81	1.4	0.78
3.78	31.09	0.63	-0.19
3.82	32.02	0.11	-1.14
3.86	30.7	0.55	0.24
3.9	30.96	-0.43	0.77
3.94	32.24	1.33	0.72
3.98	32.47	-0.22	1
4.02	32.88	-0.7	0.27
4.06	31.36	-1.36	0.04
4.1	31.14	0.39	-0.7
4.14	31.54	1.52	0.44
4.18	32.74	0.69	0.71
4.22	30.15	0.68	1.92
4.26	32.3	1.02	2.04
4.3	30.97	1.55	0.58
4.34	32.55	2.14	0.48
4.38	33.17	2.54	0.41
4.42	32.77	2.06	-0.22
4.46	31.71	1.38	-0.9
4.5	30.67	0.45	-0.43
4.54	32.78	2.09	1.16
4.58	33.6	1.44	1.27
4.62	34.12	0.55	0.62
4.66	33.08	1.55	1.01
4.7	34.28	-0.15	1.16
4.74	33.95	0.04	2.05
4.78	32.55	-0.73	1.46
4.82	32.23	0.04	0.73
4.86	31.93	-0.3	0.47
4.9	33.22	-0.91	0.4
4.94	31.58	-1.12	-0.65
4.98	33.98	0.24	-0.17
5.02	32.39	0.22	-0.23
5.06	33.18	-0.17	0.01
5.1	32.86	-0.37	-0.02
5.14	33.73	1.15	-0.17
5.18	33.54	0.37	-0.76
5.22	33.75	1.42	-0.48
5.26	34.89	1.94	-0.43
5.3	32.96	1.51	-0.2
5.34	33.88	1.1	1.67
5.38	33.425	1.3054	-0.0020624
5.42	32.33	1.71	0.13
5.46	33.01	-0.76	0.17
5.5	33.58	0.63	0.53
5.54	33.26	0.06	-0.08
5.58	31.79	2.12	0.98
5.62	34.27	1.33	-0.09
5.66	31.83	2.47	-0.46
5.7	32.61	2.14	-0.97
5.74	31.15	1.64	-0.38
5.78	32.49	0.2	1.14
5.82	31.53	-0.97	1.09
5.86	31.87	0.33	0.69
5.9	31.88	0.9	0.04
5.94	30.05	0.39	0.36
5.98	32.48	0.26	1.88
6.02	31.01	1.21	2.6
6.06	31.73	1.02	2.61
6.1	31.49	0.6	1.06
6.14	33.33	0.44	0.91
6.18	33.08	0.96	0.63
6.22	33.77	-0.59	0.56
6.26	33.51	-0.9	0.79
6.3	33.02	-0.69	0.65
6.34	33.46	-0.26	0.1
6.38	32.74	0.15	-0.07
6.42	33.57	0.05	0.23
6.46	32.45	-0.19	-0.49
6.5	33.24	0.45	-0.88
6.54	32.35	1.15	-1.06
6.58	32.87	0.29	-0.83
6.62	33.36	0.3	-1.04
6.66	32.65	0.87	-1.4
6.7	33.45	1.81	-1.07
6.74	32.23	1.35	-1.4
6.78	33.28	0.41	-1.53
6.82	32.6	1.89	-1.67
6.86	33.52	1.23	-1.22
6.9	33.82	1.04	-1.27
6.94	33.47	2.37	-0.24
6.98	32.65	3.32	-0.26
7.02	33.56	3.19	-0.36
7.06	34.12	3.67	-0.09
7.1	32.49	4.53	0.72
7.14	34.28	3.31	1.21
7.18	34.16	2.92	-0.36
7.22	33.227	2.5581	0.098271
7.26	33.086	2.3533	0.12531
7.3	32.931	2.121	0.14277
7.34	32.768	1.868	0.1529
7.38	32.6	1.6009	0.1579
7.42	32.431	1.3264	0.16002
7.46	30.79	-1.24	-1.81
7.5	32.106	0.78153	0.16446
7.54	31.958	0.52458	0.17125
7.58	32.92	-0.85	0.52
7.62	31.3	-0.72	0
7.66	32	-0.12	0.24
7.7	31.81	0.06	0.37
7.74	30.82	0.87	0.07
7.78	32	0.12	0.99
7.82	31.06	0.25	0.6
7.86	32.13	1	1.31
7.9	31.26	0.57	1.51
7.94	32.47	-0.87	0.89
7.98	32.55	0.02	0.64
8.02	32.03	0.23	0.85
8.06	32.53	-0.38	0.93
8.1	32.45	-1.58	0.15
8.14	33.23	-1.13	0.55
8.18	32.32	-0.8	-0.11
8.22	34.16	-1.5	0.42
8.26	34	0.32	-0.01
8.3	34.15	-0.47	0.14
8.34	32.71	-0.71	-0.02
8.38	32.33	-0.59	0.31
8.42	32.05	-0.63	0.78
8.46	31.76	1.41	1.42
8.5	33.11	1.73	1.63
8.54	33.65	1.53	1.17
8.58	34.46	0.91	1.59
8.62	33.99	1.07	0.84
8.66	34.5	0.31	0.12
8.7	33.09	0.61	-0.06
8.74	32.98	0.12	-0.15
8.78	34.48	-0.13	-0.44
8.82	34.1	0.32	-0.17
8.86	35.88	-0.03	0.38
8.9	33.28	0.53	0.52
8.94	34.85	0.1	0.97
8.98	32.96	0.53	0.52
9.02	33.98	1.16	-0.26
9.06	33.56	0.05	0.18
9.1	33.82	-0.11	0.69
9.14	34.98	-0.21	0.45
9.18	33.42	0.09	0.35
9.22	33.95	0.91	-0.02
9.26	32.21	0.51	0.04
9.3	34.83	0.27	-0.92
9.34	32.42	0.66	-1.04
9.38	34.62	1.14	0.92
9.42	34.15	0	0.28
9.46	34.16	1.46	0.07
9.5	34.21	1.31	-0.24
9.54	33.52	1.36	-1.05
9.58	34.01	1.25	-0.53
9.62	32.76	1.29	-0.79
9.66	35.27	-0.07	-0.41
9.7	32.99	0.55	-0.11
9.74	34.15	-0.54	0.08
9.78	33.17	-0.15	-0.06
9.82	33.7	-0.04	0.78
9.86	33.48	-1.05	0.52
9.9	34.41	0.72	0.41
9.94	33.79	0.59	1.16
9.98	33.39	0.3	0.99
10.02	34.26	0.55	1.31
10.06	33.07	0.56	1.7
10.1	33.76	-0.31	1.67
10.14	31.48	-0.43	0.64
10.18	33.63	0.67	0.39
10.22	32.78	0.65	0.7
10.26	33.05	1.56	1.39
10.3	32.49	1.5	1.07
10.34	31.91	0.27	1.12
10.38	33.62	1.18	0.53
10.42	31.96	1.17	-0.44
10.46	33.61	1.06	0
10.5	32.14	0.58	-0.22
10.54	33.86	0.58	0.06
10.58	33.21	0.96	-0.25
10.62	33.03	0.97	0.35
10.66	33.66	1.07	-0.16
10.7	33.17	1.12	-0.73
10.74	33.88	1.44	-0.05
10.78	32.48	1.17	0.43
10.82	33.05	1.25	0.19
10.86	32.28	0.87	-0.17
10.9	32.68	0.83	-0.21
10.94	32.46	1.19	0.09
10.98	32.76	0.5	0.01
11.02	33.04	0.72	0.37
11.06	31.57	0.34	-0.03
11.1	32.28	-0.05	0.1
11.14	31.02	0.3	-0.75
11.18	32.28	0.14	-0.61
11.22	31.39	-0.15	0.02
11.26	31.91	0.11	0.01
11.3	32.24	-0.4	-0.01
11.34	33.41	-0.13	-0.03
11.38	34.44	-0.53	0.47
11.42	34.5	0.08	2.4
11.46	35.07	1.8	0.48
11.5	33.76	1.68	0.42
11.54	34.02	0.96	0.07
11.58	32.82	-0.26	-0.55
11.62	33.75	-0.26	-0.56
11.66	33.2	-0.77	-1.02
11.7	32.86	-0.7	-1.33
11.74	31.44	-0.85	-0.98
11.78	31.74	-0.61	-0.4
11.82	31.97	-0.51	-0.56
11.86	32.19	0.27	-0.66
11.9	32.24	0.52	-0.31
11.94	31.32	0.49	-0.82
11.98	32.19	1.4	-0.96
12.02	29.4	0.98	0.16
12.06	31.885	0.33957	-0.86746
12.1	32.33	0.14	-0.35
12.14	32.06	0.01	-0.97
12.18	32.07	0	-0.99
12.22	32.65	-0.17	-1.05
12.26	33.33	-0.05	-0.95
12.3	32.79	0.26	-1.07
12.34	32.96	0.44	-0.76
12.38	32.12	0.08	-0.57
12.42	32.7	0	0.31
12.46	31.56	-0.28	1.1
12.5	32.66	0.21	1.04
12.54	32.2	-0.76	1.37
12.58	31.43	-0.5	1.07
12.62	32.22	1.11	1.67
12.66	32.44	0.2	1.14
12.7	30.96	0.41	0.04
12.74	31.92	0.41	0.19
12.78	31.37	0.07	-0.02
12.82	32.25	0.42	0.08
12.86	32.38	-0.01	-0.24
12.9	32.06	0.88	-0.45
12.94	31.34	1.93	-0.76
12.98	32.38	1.32	-1.14
13.02	31.57	1.48	-1.59
13.06	31.731	0.3346	-0.11796
13.1	31.757	0.25389	-0.0054097
13.14	31.789	0.17135	0.12066
13.18	31.83	0.089907	0.25496
13.22	32.19	-1.93	1.61
13.26	31.19	-1.19	1.8
13.3	31.996	-0.11833	0.6545
13.34	32.067	-0.16591	0.76895
13.38	32.145	-0.19765	0.86524
13.42	32.231	-0.21062	0.93808
13.46	30.29	-1.17	1.92
13.5	32.13	-0.35	1.22
13.54	32.65	0.6	1.5
13.58	32.27	0.74	0.11
13.62	32.65	1.12	0.15
13.66	33.61	0.93	-0.2
13.7	34.84	-0.13	0.07
13.74	33.87	0.52	-0.13
13.78	34.29	1.35	-1.06
13.82	33.45	1.63	-0.9
13.86	33.22	1.41	-1.12
13.9	32.61	1.64	-0.91
13.94	31.91	1.62	-0.77
13.98	32.76	1.34	-0.43
14.02	31.61	1.53	-0.89
14.06	32.9	2.07	-1.08
14.1	31.96	1.25	-0.23
14.14	32.45	0.94	-0.36
14.18	32.2	0.65	0.37
14.22	32.87	0.65	0.43
14.26	33.35	1.15	0.48
14.3	33.45	1.31	0.06
14.34	33.31	0.78	0.52
14.38	32.94	0.31	0.97
14.42	34.24	1.07	0
14.46	33.84	0.54	0
14.5	34.72	0.72	-0.31
14.54	34.56	1.1	0.54
14.58	33.69	1.49	0.39
14.62	33.36	1.62	-0.37
14.66	32.77	2.21	-0.76
14.7	33.55	2.35	-0.11
14.74	32.63	2.09	0.66
14.78	34.98	1	-0.74
14.82	32.88	1.38	-1.59
14.86	35.92	1.64	-0.11
14.9	34.48	1.66	-0.32
14.94	35.59	1.7	0.79
14.98	35.03	2	-0.09
15.02	35.37	2.1	0.76
15.06	35.53	2.6	0.66
15.1	33.86	2.34	0.25
15.14	33.55	3.51	0.8
15.18	34.58	2.14	0.6
15.22	35.1	2.07	0.72
15.26	33.46	2.48	0.99
15.3	34.25	1.75	0.99
15.34	32.99	1.21	-0.13
15.38	33.38	2.5	0.15
15.42	33.35	2.86	-0.61
15.46	32.8	2.48	-0.34
15.5	33.38	1.29	0.49
15.54	32.78	2.07	1.49
15.58	33.87	2.37	0.55
15.62	33.71	1.95	0.58
15.66	32.01	1.96	0.74
15.7	32.3	1.59	1.75
15.74	33.05	1.85	2.05
15.78	33.32	0.47	2.05
15.82	33.04	0.41	2.26
15.86	32.9	0.36	2.98
15.9	32.09	-0.12	2.57
15.94	31.84	-1.62	1.95
15.98	32.485	0.44553	1.4386
16.02	32.496	0.44734	1.2677
16.06	32.57	0.66	-0.94
16.1	32.22	1.49	0.38
16.14	32.52	0.39	1.01
16.18	33.06	1.39	-0.38
16.22	32.29	1.06	0.76
16.26	32.7	0.6	0.86
16.3	33.38	0.73	0.58
16.34	34.12	1.23	0.27
16.38	33.65	1.96	0.3
16.42	33.23	1.39	0.37
16.46	33.7	1.4	0.58
16.5	33.87	1.75	-0.12
16.54	34.57	1.58	-0.82
16.58	35.57	2.42	-0.29
16.62	35.27	1.71	0.21
16.66	35.24	2.29	0.52
16.7	34.45	1.54	-0.08
16.74	35.36	0.87	-0.08
16.78	34.31	1.94	-0.65
16.82	33.97	2.6	-0.43
16.86	32.95	1.15	-0.22
16.9	33.66	1.59	-0.09
16.94	32.93	1.11	0.26
16.98	32.66	0.53	0.8
17.02	33.18	0.05	-0.46
17.06	32.24	0.84	-1.14
17.1	32.83	0.79	-0.54
17.14	32.5	0.82	-0.35
17.18	33.31	1.79	0.15
17.22	34.05	1.26	-0.2
17.26	34.76	1.39	-1.22
17.3	34.43	-1.43	0.49
17.34	33.72	-0.28	2.05
17.38	32.65	-0.15	1.98
17.42	32.537	0.60954	0.84766
17.46	32.66	1.52	2.53
17.5	31.905	0.7987	0.96053
17.54	31.588	0.91367	1.0005
17.58	31.282	1.0407	1.0287
17.62	30.999	1.1785	1.0443
17.66	29.11	1.93	0.8
17.7	29.58	0.81	1.01
17.74	30.88	0.57	1.29
17.78	29.57	1.15	1.14
17.82	30.21	1.85	1.23
17.86	30.47	1.98	0.67
17.9	31.36	3.17	-0.63
17.94	31.84	3.48	-0.02
17.98	31.51	3.91	0.25
18.02	31.22	3.59	-0.15
18.06	31.63	2.58	0.49
18.1	32.75	2.01	1.21
18.14	34.06	3.63	0.99
18.18	34.67	4.41	0.77
18.22	36.11	1.91	-1.77
18.26	35.27	1.52	-0.99
18.3	34.32	0.98364	-0.42938
18.34	35.08	-2.68	-1.24
18.38	34.87	-0.51	-0.89
18.42	34.61	-1.44	-0.95
18.46	33.4	-0.59	-0.06
18.5	33.41	-0.83	0.21
18.54	33.42	-0.44	-0.1
18.58	32.72	-0.11	-0.16
18.62	33.11	-0.15	-0.34
18.66	34.44	0.53	1.82
18.7	33.72	0.75	2.71
18.74	34.11	-0.5	0.83
18.78	33.17	-1.27	0.5
18.82	30.72	-1.16	0.23
18.86	31.19	-1.16	0.93
18.9	31.46	1.64	0.66
18.94	32.23	0.34	0.17
18.98	32.09	-0.86	0.18
19.02	33.17	0.54	0.54
19.06	32.04	2.53	0.55
19.1	33.61	3	0.57
19.14	32.3	1.3	0.66
19.18	33.49	1.75	0.54
19.22	32.44	2.2	0.07
19.26	32.2	2.78	0.41
19.3	33.51	2.39	0.58
19.34	32.77	1.02	0.21
19.38	33.84	1.7	-0.45
19.42	31.93	1.59	-1.15
19.46	34.01	0.56	-1.01
19.5	34.51	0.15	-0.8
19.54	35.24	-0.79	0.22
19.58	34.04	0.03	-0.34
19.62	34.23	0.98	-0.05
19.66	34.76	1.28	0.42
19.7	35.6	1.37	0.35
19.74	34.92	2.07	0.71
19.78	33.51	0.65	0.42
19.82	35.04	1.27	0.15
19.86	34.32	1.36	-0.13
19.9	35.2	1.83	0.02
19.94	35.03	1.26	-0.14
19.98	34.6	0.62	-0.56
20.02	34.56	0.62	0.1
20.06	32.34	1.85	-0.23
20.1	34.09	1.98	0.4
20.14	32.02	1.36	1.14
20.18	32.03	0.36	1.57
20.22	32.97	-0.11	0.86
20.26	33.6	-0.78	0.31
20.3	32.68	-1.2	-0.4
20.34	33.14	-0.38	-0.9
20.38	32.56	-0.38	-0.53
20.42	32.72	1.27	1.81
20.46	33.94	0.29	0.09
20.5	32.82	0.52	0.25
20.54	32.8	1.1	1.33
20.58	32.43	2	0.99
20.62	33.99	0.52	0.29
20.66	33.91	0.65	-0.16
20.7	33.41	0.62	-0.54
20.74	33.42	-1.48	-0.9
20.78	32.96	-0.7	-0.1
20.82	33.41	-0.46	0.7
20.86	32.49	-0.75	0.26
20.9	33.47	-0.74	1.46
20.94	34.38	-0.89	1.12
20.98	34.08	-1.03	-0.65
21.02	33.51	-2.3	-0.3
21.06	32.03	-2.49	-0.72
21.1	32.809	-0.96366	0.010205
21.14	32.755	-0.84748	-0.046817
21.18	32.47	1.82	1.44
21.22	32.6	0.1	-0.3
21.26	32.41	-0.3	-0.48
21.3	31.88	0.09	-0.9
21.34	31.75	-1.23	-0.83
21.38	32.03	-0.33	-0.96
21.42	32.91	0.5	-0.61
21.46	34.8	0.59	1.41
21.5	34.62	0.44	0.99
21.54	33.69	1.78	-0.42
21.58	32.87	1.77	-0.64
21.62	32.9	1.39	0.24
21.66	34.31	1.78	0.2
21.7	34.29	2.26	0.71
21.74	34.4	1.57	0.19
21.78	33.33	-0.27	-0.42
21.82	34.24	0.28	0.83
21.86	32.98	-0.29	0.78
21.9	33.26	0.26	1.07
21.94	33.88	1.63	1.57
21.98	34.69	1.42	2.13
22.02	33.64	1.8	1.36
22.06	32.56	1.34	0.68
22.1	33.87	1.47	0.93
22.14	32.73	1.64	0.35
22.18	34.35	1.59	0.78
22.22	34.56	0.83	0.48
22.26	34.72	1.33	0.87
22.3	32.59	1.47	0.01
22.34	33.13	1.54	0.16
22.38	33.57	1.45	0.64
22.42	33.12	0.78	1.04
22.46	33.97	0.96	0.66
22.5	33.35	1.43	0.08
22.54	32.14	1.05	-1.34
22.58	30.86	0.55	-0.81
22.62	34.41	0	0.01
22.66	33.63	-0.21	-1.53
22.7	33.96	-1.01	-0.42
22.74	33.04	1.14	-0.77
22.78	33.99	0.42	-1.09
22.82	33.34	-0.54	-1.31
22.86	33.32	1.23	0.07
22.9	33.27	2.23	0.88
22.94	32.3	1.18	0.22
22.98	32.53	-0.23	-0.34
23.02	33.49	-0.14	0.27
23.06	34.3	1.13	0.35
23.1	33.97	0.24	0.66
23.14	33.41	0.91	1.45
23.18	33.46	1.24	1.34
23.22	32.357	0.28825	1.34
23.26	32.194	0.15886	1.5038
23.3	30.55	0.31	0.75
23.34	31.876	-0.10716	1.7945
23.38	31.725	-0.2382	1.9181
23.42	31.583	-0.36419	2.0249
23.46	28.7	-1.14	1.98
23.5	31.338	-0.58982	2.1816
23.54	31.24	-0.68387	2.2282
23.58	31.161	-0.76167	2.2513
23.62	31.105	-0.82043	2.2494
23.66	31.04	-1.49	2.6
23.7	31.95	-1.07	2.81
23.74	31.3	-0.3	2.61
23.78	31.39	-0.04	2.14
23.82	31.85	-0.58	1.85
23.86	30.55	-1.03	1.38
23.9	32.39	-0.63	1.07
23.94	31.7	-0.65	0.46
23.98	32.76	0.15	0.42
24.02	32.52	0.78	0.11
24.06	32.68	0.47	0.16
24.1	32.08	0.79	0.44
24.14	32.04	1.04	0.49
24.18	32.22	1.12	0.38
24.22	31.51	0.77	0.2
24.26	32.69	0.51	0.11
24.3	31.8	-0.17	0.43
24.34	32.16	0.12	0.04
24.38	31.93	0.27	-0.08
24.42	32.14	0.52	0.28
24.46	32.99	0.8	-0.17
24.5	32.14	1.7	-0.21
24.54	33.52	1.56	-0.59
24.58	32.34	0.95	-3.02
24.62	32.88	-1.95	-1.55
24.66	33.51	-0.73	-2.59
24.7	33	0.34	-1.04
24.74	33.73	1.53	-0.86
24.78	33.97	1.24	-0.05
24.82	33.45	0.59	0.26
24.86	32.24	0.84	-0.27
24.9	33.37	1.75	-0.21
24.94	32.78	1.93	0.19
24.98	33.11	1.77	0.21
25.02	32.07	1.03	0.24
25.06	32.48	0.94	0.51
25.1	32.23	0.28	0.78
25.14	31.59	0.72	1.13
25.18	31.46	1.05	1.53
25.22	31.26	0.79	1.59
25.26	31.33	1.35	1.07
25.3	31.54	1.72	1.02
25.34	31.73	1.4	0.85
25.38	32.04	1.42	0.78
25.42	32.29	1.01	0.55
25.46	32.8	0.77	0.53
25.5	32.44	0.76	0.07
25.54	32.75	-0.05	0.71
25.58	32.21	0.88	1.71
25.62	31.85	-0.07	1.82
25.66	30.88	1.03	1.12
25.7	31.35	1.99	0.61
25.74	31.53	1.92	-0.13
25.78	32.06	1.05	1.38
25.82	32.21	0.91	1.03
25.86	31.89	-0.18	1.05
25.9	32.98	0.98	1.23
25.94	31.88	1.24	1.05
25.98	31.46	-0.13	1.27
26.02	32.49	-0.3	0.63
26.06	32.13	0.88	0.04
26.1	33.1	0.96	-0.57
26.14	32.7	1.26	-0.63
26.18	33.22	1.18	-0.67
26.22	33.2	1.12	-0.15
26.26	33.75	0.83	0.55
26.3	33.13	0.27	0.97
26.34	33.43	0.53	0.09
26.38	32.34	1.15	0.89
26.42	31.39	0.54	0.94
26.46	31.28	2.18	-0.09
26.5	31.7	3.03	0.55
26.54	33.51	2.78	-0.23
26.58	32.96	2.11	0.07
26.62	34	1.61	0.75
26.66	34.29	2.38	0
26.7	34.47	2.69	0.72
26.74	34.98	2.9	1.53
26.78	34.04	1.88	1.21
26.82	35.6	1.01	1.33
26.86	33.14	0.61	1.54
26.9	34.77	1.57	0.73
26.94	35.52	1.94	0.36
26.98	36.51	2.48	0.69
27.02	35.68	2.85	0.48
27.06	35.79	2.13	0.16
27.1	34.82	1.54	0.13
27.14	33.57	1.64	-0.07
27.18	33.5	1.67	0.22
27.22	33.01	0.48	0.34
27.26	32.62	0.72	-0.33
27.3	31.74	0.52	-0.4
27.34	32.53	1.9	-0.24
27.38	34.03	2.46	-0.72
27.42	33.64	1.24	-0.19
27.46	34.14	0.21	0.6
27.5	34.51	1.36	0.59
27.54	35.37	3.74	0.72
27.58	35.5	3.92	1.4
27.62	34.89	2.52	1.92
27.66	34.99	1.73	1.14
27.7	34.25	2.23	0.33
27.74	34.47	1.81	0.42
27.78	35.04	3.24	0.59
27.82	34.81	2.99	0.98
27.86	34.41	2.77	1.57
27.9	34	1.49	1.93
27.94	34.07	0.8	1.54
27.98	32.54	0.79	0.48
28.02	32.64	1.38	0.46
28.06	32.98	0.8	0.33
28.1	33.1	1.44	-0.16
28.14	33.31	1.47	-0.35
28.18	33.29	2.97	-0.17
28.22	32.85	2.81	-0.11
28.26	33.41	2.75	-0.2
28.3	33.34	2.72	-0.89
28.34	35.43	3.77	-0.39
28.38	34.25	3.6	-0.58
28.42	32.888	2.3289	0.69437
28.46	32.816	2.3369	0.7371
28.5	32.742	2.3339	0.77456
28.54	32.669	2.3204	0.80694
28.58	32.596	2.297	0.83442
28.62	32.523	2.2642	0.85716
28.66	31.14	1.2	2.52
28.7	32.51	1.14	1.16
28.74	31.96	2.25	0.53
28.78	32.11	0.81	0.07
28.82	32.35	1.59	0.25
28.86	32.13	3.17	0.93
28.9	33.74	2.21	0.79
28.94	33.79	-0.12	1.22
28.98	32.71	0.53	1.77
29.02	31.39	1.5	2.86
29.06	31.06	2.93	2.1
29.1	31.714	1.3154	0.8253
29.14	31.657	1.2053	0.80261
29.18	31.603	1.0927	0.77766
29.22	31.551	0.9782	0.75064
29.26	31.502	0.86224	0.72171
29.3	31.456	0.74534	0.69105
29.34	31.413	0.62799	0.65885
29.38	32.77	0.52	-0.82
29.42	31.31	0.28	0.21
29.46	30.2	1.19	0.16
29.5	31.274	0.16415	0.51806
29.54	31.249	0.05208	0.48076
29.58	31.227	-0.057436	0.44296
29.62	29.06	0.13	1.59
29.66	29.2	0.16	2.18
29.7	29	0.87	0.12
29.74	31.185	-0.45995	0.29043
29.78	31.186	-0.54919	0.25285
29.82	31.193	-0.63287	0.21583
29.86	29.04	-0.37	-0.52
29.9	28.33	-1.09	-1.79
29.94	31.243	-0.8456	0.10998
29.98	31.271	-0.90206	0.077015
30.02	31.87	-1.37	0.78
30.06	31.74	-1.07	-0.47
30.1	33.24	-1.56	0.5
30.14	32.63	-1.89	0.08
30.18	33.22	-2.03	-0.17
30.22	33.27	-1.86	0.29
30.26	33.59	-1.69	0.18
30.3	31.21	-1.98	-0.38
30.34	31.803	-0.98774	-0.13295
30.38	31.896	-0.94115	-0.14341
30.42	31.997	-0.88151	-0.15064
30.46	32.105	-0.80831	-0.15447
30.5	32.221	-0.72105	-0.15473
30.54	32.345	-0.61924	-0.15123
30.58	32.477	-0.50237	-0.1438
30.62	32.618	-0.36995	-0.13227
30.66	32.26	-0.42	-1.32
30.7	32.93	0.22	-0.27
30.74	33.26	2.94	0.28
30.78	33.65	1.81	0.29
30.82	33.73	1.65	-0.58
30.86	33.81	1.41	-0.32
30.9	34.27	0.54	0.05
30.94	34.37	1.76	-0.17
30.98	34.92	2.1	0.03
31.02	34.09	1.39	0.44
31.06	34.28	1.31	0.71
31.1	33.27	0.69	1.24
31.14	33.16	0.88	0.12
31.18	33.69	0.77	0.13
31.22	33.59	0.59	-0.25
31.26	33.64	-0.11	-0.65
31.3	33.26	-0.57	-0.53
31.34	33.55	0.82	0.33
31.38	34.51	0.7	0.32
31.42	33.89	0.27	-1.09
31.46	33.64	0.18	-0.98
31.5	34	1.14	-1.57
31.54	34	2.17	-0.98
31.58	32.58	1.49	-2.31
31.62	32.819	0.87334	-0.7268
31.66	32.649	0.93009	-0.58579
31.7	33.35	1.94	0.32
31.74	33.07	2.01	-0.95
31.78	31.19	1.47	-0.91
31.82	31.976	1.1329	0.10391
31.86	31.826	1.1707	0.28418
31.9	30.1	-0.15	1.87
31.94	30.42	-0.37	0.11
31.98	29.17	-0.83	1.39
32.02	31.67	-0.2	2.07
32.06	31.33	1.2139	0.99672
32.1	29.88	3.36	0.33
32.14	32.28	0.93	0.83
32.18	32.82	0.62	-0.04
32.22	31.74	1.18	0.37
32.26	33.71	0.56	0.83
32.3	31.32	1.4	1.16
32.34	32.93	1.41	1.42
32.38	31.44	1.45	0.98
32.42	33.06	1.57	0.85
32.46	33.25	0.61	-0.57
32.5	32.99	-0.85	-1.63
32.54	32.33	-2.27	-1.69
32.58	30.94	-1.41	-0.87
32.62	31.13	-1.64	-1.08
32.66	31.85	-0.1257	-0.70144
32.7	31.8	-0.021656	-0.69703
32.74	31.761	0.099998	-0.67456
32.78	31.733	0.23405	-0.63563
32.82	31.72	0.37529	-0.58184
32.86	31.722	0.51851	-0.51477
32.9	31.742	0.6585	-0.43603
32.94	31.18	1.85	-0.17
32.98	32.22	1.29	-0.74
33.02	31.78	1.13	-0.43
33.06	31.61	1.02	-0.65
33.1	32.1	0.84	-0.17
33.14	32.45	1.6	0.86
33.18	32.99	1.77	0.88
33.22	33.44	0.3	1.03
33.26	32.68	0.66	2.01
33.3	33.98	0.9	0.78
33.34	33.09	0.15	-0.32
33.38	33.46	0.29	0.16
33.42	32.52	0.82	0.94
33.46	32.71	1.34	1.16
33.5	33	0.81	0.51
33.54	31.28	0.2	0.44
33.58	29.44	1.05	1.65
33.62	29.04	1.07	1.64
33.66	30.18	0.62	0.95
33.7	30.34	1.42	1.95
33.74	30.85	3.43	1.27
33.78	31.36	1.73	1.19
33.82	30.79	1.99	0.97
33.86	30.96	0.45	1.68
33.9	30.26	1.91	1.57
33.94	31.62	3.15	2.95
33.98	31.18	4.13	-0.18
34.02	31.994	2.494	1.0761
34.06	32.13	2.3298	0.99303
34.1	35.61	4.92	0.11
34.14	32.368	1.908	0.81244
34.18	32.472	1.6622	0.71779
34.22	32.565	1.4011	0.62217
34.26	32.647	1.1307	0.52702
34.3	32.719	0.85691	0.43379
34.34	32.779	0.58572	0.34392
34.38	32.829	0.32307	0.25887
34.42	32.867	0.074939	0.18008
34.46	32.894	-0.15272	0.10899
34.5	32.89	-2.41	-1
34.54	32.24	-1.19	0.08
34.58	33.62	-0.14	0.91
34.62	32.19	0.04	0.15
34.66	32.77	-2.22	-0.07
34.7	32.49	-0.89	0.67
34.74	32.27	0.16	-0.06
34.78	32.71	0.1	-0.13
34.82	32.64	-0.55	-0.38
34.86	32.92	0.89	-0.1
34.9	31.92	0.94	0.04
34.94	33.06	-0.15	0.63
34.98	30.81	0.8	0.1
35.02	32.14	0	0.98
35.06	31.86	0.13	0.52
35.1	32.57	0.22	0.76
35.14	32.57	-0.14	0.49
35.18	31.72	0.23	0.15
35.22	31.67	1.41	1.36
35.26	32.13	-0.22	1.13
35.3	32.8	0.04	0.93
35.34	32.01	0.92	1.26
35.38	33.37	0.68	1.76
35.42	32.91	0.78	1.82
35.46	33.46	0.52	1.34
35.5	33.54	0.22	0.28
35.54	33.14	0.48	0.2
35.58	33.63	0.1	0.16
35.62	31.54	-0.45	0.03
35.66	32.28	-0.99	0.42
35.7	32.09	0.44	-0.34
35.74	32.13	0.43	-0.62
35.78	32.11	0.79	-0.68
35.82	32.24	1.48	-0.29
35.86	32.62	0.41	-0.26
35.9	32.2	0.89	-0.12
35.94	32.96	0.83	0.09
35.98	32.11	1.2	-0.13
36.02	34.24	1.08	0.06
36.06	33.4	1.62	-0.05
36.1	33.27	1.48	-0.4
36.14	34.23	1.78	0.26
36.18	32.98	1.48	0.79
36.22	33.67	0.84	0.64
36.26	33.19	0.95	0.73
36.3	33.95	0.56	0.99
36.34	33.35	0.22	0.84
36.38	33.18	0.58	0.33
36.42	32.39	0.8	0.69
36.46	31.91	0.09	1.63
36.5	32.68	-0.36	1.45
36.54	31.71	-0.54	1.23
36.58	33.11	-0.66	0.56
36.62	31.45	-0.61	0.49
36.66	32.99	-0.24	0.47
36.7	31.92	-0.11	-0.2
36.74	32.67	0.02	-0.21
36.78	31.82	-0.43	0.02
36.82	32.91	1.05	0.54
36.86	32.54	0.68	0.54
36.9	31.13	0.59	0.01
36.94	32.94	1.29	0.06
36.98	31.24	1.37	-0.85
37.02	33	1.68	0.17
37.06	32.73	2	-0.38
37.1	33.08	1.9	-0.34
37.14	33.64	-0.86	-0.13
37.18	32.77	-1.21	0.13
37.22	32.07	0.34	0.14
37.26	29.84	2.32	0.7
37.3	32.39	1.85	0.56
37.34	31.69	0.4	-0.04
37.38	33.64	0.7	0.47
37.42	32.1	1.76	0.38
37.46	32.5	1.47	0.15
37.5	33.62	1.25	0.26
37.54	31.81	1.43	0.22
37.58	33.41	1.65	0.39
37.62	31.76	0.8	0.03
37.66	33.16	1.17	0.31
37.7	31.32	1.28	-0.11
37.74	32.71	2.11	0.26
37.78	31.21	1.5	0.46
37.82	31.8	1.29	0.89
37.86	32.23	0.77	0.74
37.9	30.22	2.3	1
37.94	31.47	2.36	1.21
37.98	31.21	0.84	0.58
38.02	33.96	1.27	0.09
38.06	33.01	1.83	0.39
38.1	34.34	1.57	0.76
38.14	33.82	1.18	0.36
38.18	34.09	-0.03	-0.03
38.22	33.97	-0.44	-0.37
38.26	32.7	-0.63	-0.46
38.3	33.02	-0.3	-0.22
38.34	32.21	-0.42	-0.03
38.38	33.12	-0.26	0.26
38.42	32.34	0.65	-0.21
38.46	32.93	1	0.84
38.5	33.25	0.21	-0.22
38.54	33.32	0.51	0.2
38.58	32.97	0.04	-0.03
38.62	33.7	2.1	0.81
38.66	34.45	0.85	1.19
38.7	32.63	1.47	1.41
38.74	32.83	1.66	0.76
38.78	32.15	1.25	0.18
38.82	32.69	1.12	0.53
38.86	33.15	1.12	0.05
38.9	33.16	1.46	0.1
38.94	33.63	0.98	1.24
38.98	33.69	1.74	0.6
39.02	34.19	0.03	1.22
39.06	33.93	1.55	1.98
39.1	34.05	1.94	1.33
39.14	34.37	1.57	1.28
39.18	33.27	1.83	1.16
39.22	32.74	2.11	0.61
39.26	33.04	1.52	0.25
39.3	33.74	2.05	0.14
39.34	33.06	1.65	0.14
39.38	33.09	2.9	0.4
39.42	32.76	2.64	-1.06
39.46	32.95	2.21	-0.98
39.5	33.89	2.71	-0.86
39.54	33.95	2.25	-1.15
39.58	35.61	2.09	-1.02
39.62	35.51	2.25	-1.32
39.66	36.06	1.01	0.1
39.7	35.6	2.45	0.34
39.74	36.29	1.24	0.87
39.78	35.36	0.89	-0.99
39.82	35.9	1.23	-1.06
39.86	35.97	0.74	-0.88
39.9	35.82	0.88	-0.61
39.94	35.68	1.61	-0.36
39.98	34.41	0.61	-0.8
40.02	35.49	0.57	-0.96
40.06	33.57	-0.34	-0.77
40.1	34.1	0.19	-0.44
40.14	32.67	0.42	0.07
40.18	34.36	0.01	0.26
40.22	33.44	0.71	0.14
40.26	33.37	0.7	0.74
40.3	33.99	0.95	0.31
40.34	33.25	0.88	0.25
40.38	34.03	1.44	0.14
40.42	33.52	1.81	0.36
40.46	34.11	0.81	-0.46
40.5	32.95	0.52	-0.67
40.54	34.06	0.08	0.24
40.58	33.13	0.07	0.69
40.62	32.92	0.84	1.1
40.66	33.18	0.47	1.05
40.7	33.19	-0.11	0.66
40.74	33.33	-0.2	0.9
40.78	31.96	0.97	0.94
40.82	32.65	0.98	1.1
40.86	31.61	1.1	0.7
40.9	32.84	0.57	0.37
40.94	31.96	0.55	-0.1
40.98	33.11	0.61	0.27
41.02	33.64	1.17	0.75
41.06	32.99	0.83	0.72
41.1	32.62	0.4	0.92
41.14	32.24	0.85	0.63
41.18	32.33	1.32	-0.21
41.22	31.74	1.16	0.32
41.26	33.21	0.21	0.08
41.3	32.86	-0.2	0.1
41.34	33.82	1.5	-0.56
41.38	32.53	2.83	-0.16
41.42	32.47	2.29	0.1
41.46	32.63	0.16	0.62
41.5	32.93	-0.22	-0.74
41.54	34	1.9	1.02
41.58	32.68	-0.57	0.65
41.62	33.82	-1.02	0.07
41.66	33.62	-0.59	-0.26
41.7	32.85	0.31	0.04
41.74	32.98	0.03	0.2
41.78	32.48	0.76	-0.16
41.82	33.78	0.86	0
41.86	33.07	0.88	-0.3
41.9	34.07	1.22	0.13
41.94	33.02	1.65	0.44
41.98	33.06	1.76	0.13
42.02	32.28	1.9	-0.42
42.06	32.44	1.27	-0.29
42.1	32.62	0.8	0.61
42.14	31.65	-0.13	0.35
42.18	32.76	0.37	0.02
42.22	33.69	2.14	-0.36
42.26	33.81	1.69	0.03
42.3	32.22	2.14	-0.31
42.34	33.42	2.88	0.36
42.38	33.82	2.08	0.36
42.42	33.45	2.4	0.4
42.46	30.54	2.2	0.17
42.5	31.07	1.95	1.52
42.54	31.23	-0.88	1.55
42.58	29.59	-0.8	1.64
42.62	29.07	0.18	0.46
42.66	29.4	1.76	-0.67
42.7	30.49	-0.21	1.18
42.74	32.51	0.78	0.3
42.78	32.47	1.63	1.23
42.82	32.14	2.21	1.32
42.86	32.25	3.13	1.13
42.9	33.06	1.28	-0.61
42.94	34.41	1.33	-0.52
42.98	33.89	0.66	-0.78
43.02	34.17	0.76	-0.7
43.06	33.92	2.43	0.24
43.1	33.19	1.96	-0.57
43.14	33.35	2.71	0.3
43.18	33.53	2.16	-0.38
43.22	34.09	2.13	0.07
43.26	33.16	2.59	-0.07
43.3	35.31	4.8	0.25
43.34	34.51	3.05	2.83
43.38	33.89	2.34	1.59
43.42	32.7	1.94	1.54
43.46	32.873	3.2509	1.0989
43.5	32.756	3.2255	1.2269
43.54	32.641	3.1757	1.3505
43.58	32.68	3.13	-0.18
43.62	32.03	4.09	-0.29
43.66	31.98	4.16	1.67
43.7	31.06	3.54	1.73
43.74	32.076	2.6421	1.8886
43.78	31.966	2.4946	1.9777
43.82	31.856	2.339	2.0598
43.86	31.748	2.1775	2.1346
43.9	31.64	2.0125	2.2016
43.94	31.534	1.8462	2.2604
43.98	31.428	1.6811	2.3108
44.02	31.324	1.5193	2.3524
44.06	31.221	1.3633	2.3847
44.1	31.119	1.2153	2.4075
44.14	30.4	0.91	1.95
44.18	28.52	-0.43	3.14
44.22	29.87	-0.82	3.62
44.26	31.17	-0.75	3.24
44.3	30.31	-0.56	2.42
44.34	31.9	0.55	3.37
44.38	32.99	1.18	2.01
44.42	30.346	0.59866	2.2013
44.46	30.69	3.39	2.85
44.5	29.17	2.29	2.26
44.54	29.78	0.36	1.6
44.58	29.97	1.8	1.43
44.62	30.13	1.05	1.17
44.66	29.51	-0.39	1.51
44.7	31.15	1.88	-0.49
44.74	29.57	3.77	0.44
44.78	30.99	2.36	-0.24
44.82	29.06	2.3	-0.49
44.86	28.94	1.88	2.04
44.9	28.18	3.05	2.29
44.94	27.66	2.74	1.71
44.98	28.97	1.7	2.33
45.02	30.07	-0.4	0.72
45.06	31.88	0.41	0.07
45.1	30.3	1.15	0.57
45.14	32.38	1.14	1
45.18	31.28	2.08	1.45
45.22	31.79	-0.36	1.55
45.26	31.07	0.63	2.2
45.3	31.924	0.042237	0.81819
45.34	32.008	-0.067167	0.79162
45.38	32.059	-0.16184	0.76886
45.42	31.24	0.61	0.72
45.46	30.16	0.82	0.48
45.5	30.8	-0.1	0.33
45.54	31.84	-0.7	0.86
45.58	33.29	-2.17	-0.21
45.62	31.85	-2.23	-0.8
45.66	32.91	-2.11	0.02
45.7	33.31	-1.11	0.72
45.74	32.54	-0.39	0.38
45.78	31.213	-0.45345	0.70158
45.82	31.039	-0.43258	0.70598
45.86	30.856	-0.40543	0.71152
45.9	30.669	-0.3727	0.71797
45.94	30.477	-0.33511	0.72511
45.98	28.94	-0.3	1.52
46.02	30.39	-0.93	2.17
46.06	30.44	0.37	1.89
46.1	29.51	1.2	1.8
46.14	29.42	1.68	0.09
46.18	29.04	1.26	0.4
46.22	29.89	0.27	0.44
46.26	28.34	0.73	-0.31
46.3	28.934	0.10642	0.78348
46.34	28.822	0.15404	0.78523
46.38	28.728	0.19878	0.78522
46.42	28.656	0.23995	0.78322
46.46	28.608	0.27684	0.77902
46.5	28.586	0.30875	0.77238
46.54	28.591	0.33498	0.76308
46.58	28.627	0.35481	0.75091
46.62	29.44	0.75	-0.07
46.66	29.27	-0.45	1.82
46.7	27.91	-1.85	1.87
46.74	28.02	-2.01	1.37
46.78	28.16	0.6	-0.48
46.82	30.23	0.56	-0.63
46.86	29.79	0.43	-0.37
46.9	30.17	-0.03	0.59
46.94	31.23	1.2	1.6
46.98	31.55	0.81	0.49
47.02	32.35	0.29	0.48
47.06	31.62	-0.25	0.16
47.1	31.32	0.34	-0.99
47.14	30.07	0.87	1.37
47.18	32.09	2.09	0.9
47.22	32.96	2.77	0.59
47.26	33.13	1.9	0.06
47.3	33.17	2.11	-0.11
47.34	31.93	0.82	-0.48
47.38	32.09	-0.65	1.17
47.42	32.21	1.47	1.05
47.46	31.69	2.74	0.85
47.5	30.43	2.54	1.11
47.54	31.36	4.15	2.12
47.58	31.3	3.99	-0.13
47.62	32.95	1.66	-0.75
47.66	33.78	1.42	-1.26
47.7	34.92	1.57	-1.06
47.74	35.72	1.21	-0.57
47.78	35.2	0.49	0.28
47.82	34.84	2.3	1.06
47.86	35.18	1.61	-0.28
47.9	36.42	1.07	0.55
47.94	34.63	1.67	1.93
47.98	34.84	0.92	0.9
48.02	33.17	0.51	0.48
48.06	32.93	0.36	0.65
48.1	32.68	-1.35	0.84
48.14	32.5	-0.63	1.74
48.18	32.9	0.69	1.34
48.22	32.37	0.96	0.03
48.26	33.43	0.16	0.32
48.3	33.82	0.98	0.6
48.34	35.44	2.05	0.35
48.38	34.29	2.05	-0.66
48.42	35.06	1.63	-0.89
48.46	33.64	1.44	-1.37
48.5	34.02	0.99	-0.91
48.54	33.3	0.22	-0.53
48.58	32.88	1.22	-0.94
48.62	33.23	1.89	-0.48
48.66	33.18	1.64	0.12
48.7	33.99	0.44	0.45
48.74	33.46	0.82	0.15
48.78	34.62	1.76	0.07
48.82	33.17	2.22	-0.53
48.86	34.01	2.15	-0.51
48.9	34.31	1.24	-0.73
48.94	34.7	2.3	-0.34
48.98	34.56	2.11	0.08
49.02	32.98	2.44	-0.98
49.06	32.99	3.01	-0.61
49.1	32.51	2.65	-1.15
49.14	32.19	2.91	-0.38
49.18	32.6	2.35	-0.02
49.22	33.31	3.35	-0.23
49.26	33.41	2.93	-1.34
49.3	34.37	2.25	-1.45
49.34	34.4	2.32	-1.7
49.38	34.44	4.04	-0.44
49.42	35.09	1.49	-0.73
49.46	34.75	2	-0.31
49.5	35.45	1.76	0.55
49.54	33.88	2.5	-0.3
49.58	34.12	2.33	0.27
49.62	32.99	2.68	0.18
49.66	33.39	3.26	0.66
49.7	32.77	2.39	-0.35
49.74	33.28	2.68	-0.25
49.78	33.51	1.5	-1.16
49.82	33.19	0.67	-1.24
49.86	33.93	1.51	-1.12
49.9	32.1	1.35	-0.99
49.94	33.44	1.89	-0.69
49.98	33.1	2.21	-0.88
50.02	32.588	2.1168	0.35353
50.06	32.467	2.0901	0.40822
50.1	32.345	2.0594	0.45919
50.14	32.221	2.0248	0.50652
50.18	32.097	1.9864	0.55027
50.22	31.972	1.9446	0.59053
50.26	31.847	1.8993	0.62736
50.3	31.79	1.03	2.19
50.34	30.03	1.31	0.99
50.38	31.98	1.65	0.83
50.42	32.79	1.63	1.8
50.46	32.46	1.41	2.54
50.5	30.9	1.31	3.46
50.54	29.42	1.44	2.56
50.58	30.87	1.4393	0.8075
50.62	29.66	2.31	2.96
50.66	30.56	1.46	3.98
50.7	30.533	1.2338	0.82738
50.74	30.427	1.1627	0.82881
50.78	32.77	1.97	-0.35
50.82	31.66	2.3	0.45
50.86	30.43	1.57	-0.25
50.9	30.99	1.48	-1.28
50.94	31.54	1.4	-1.01
50.98	30.04	0.67	-1.11
51.02	29.8	0.98	-0.97
51.06	28.23	0.68	-0.29
51.1	28.38	-1.07	-0.93
51.14	26.89	-1.33	0.26
51.18	27.51	0.07	-0.96
51.22	29.497	0.28771	0.6738
51.26	29.457	0.21847	0.64874
51.3	29.423	0.15065	0.62216
51.34	28.96	0.15	0.93
51.38	29.62	0.33	0.25
51.42	30.61	2.36	1.59
51.46	29.04	0.66	0.07
51.5	28.83	-0.43	-0.09
51.54	28.4	0.1	1.77
51.58	29.87	-1.94	0.65
51.62	29.18	-0.99	0.04
51.66	29.19	-0.1	2.12
51.7	29.541	-0.40912	0.2885
51.74	29.604	-0.44922	0.24995
51.78	29.678	-0.48571	0.21075
51.82	29.762	-0.51839	0.17098
51.86	29.857	-0.54708	0.1307
51.9	31.13	1.19	2.37
51.94	30.85	0.25	2.78
51.98	30.211	-0.60742	0.0075712
52.02	30.353	-0.61835	-0.033992
52.06	30.74	-0.66	-1.17
52.1	32.68	-2.24	-0.67
52.14	30.54	-2.87	-0.08
52.18	31.01	-2.78	-0.06
52.22	31.82	-1.07	-0.13
52.26	30.78	-0.89	-0.47
52.3	32.95	0.31	-0.87
52.34	32.11	-0.04	-1.19
52.38	32.08	0.49	-1.22
52.42	31.47	-0.2	-0.57
52.46	32.55	0.02	-0.22
52.5	32.14	0.44	-0.26
52.54	32.21	0.9	0.54
52.58	31.07	1.02	0.12
52.62	31.35	1.1	-0.43
52.66	32.41	1.37	-0.33
52.7	31.91	1.62	0.15
52.74	33.17	1.13	1.14
52.78	32.15	1.83	0.35
52.82	33.71	0.66	0.33
52.86	34.05	0.85	-0.08
52.9	32.95	0.84	-0.33
52.94	33.83	1.12	0.12
52.98	33.42	0.96	0.13
53.02	32.71	0.83	0.13
53.06	32.15	0.96	0.5
53.1	33.58	1.81	0.63
53.14	32.62	3.2	-0.92
53.18	32.35	3.16	-0.72
53.22	32.44	2.94	-1.02
53.26	32.76	2.49	-1.07
53.3	33.78	2.11	-0.56
53.34	33.03	1.99	-0.63
53.38	33.01	2.76	-0.32
53.42	32.96	3.7	0.01
53.46	33.11	3.78	0.04
53.5	32.48	4.12	-0.21
53.54	32.33	4.28	0.16
53.58	32.69	4.47	1.17
53.62	31.84	4.01	0.96
53.66	33.51	3.77	0.34
53.7	34.67	2.66	0.75
53.74	35.29	2.58	1.79
53.78	35.89	1.66	1.03
53.82	36.06	0.37	1.1
53.86	36.31	0.2	0.38
53.9	35.98	0.69	-0.18
53.94	35.79	-0.31	1.4
53.98	34.95	1.65	0.34
54.02	34.96	1.15	0.02
54.06	33.31	1.08	-0.37
54.1	34.66	1.29	0.61
54.14	33.66	1	1.35
54.18	34.87	-0.01	0.62
54.22	34.34	-0.09	-0.21
54.26	33.48	-0.11	-0.59
54.3	35.05	0.32	-0.71
54.34	33.42	-0.62	-1.08
54.38	34.3	-0.72	0.31
54.42	33.37	-2.56	-0.11
54.46	34.73	-2.29	-0.25
54.5	32.74	-1.75	-0.32
54.54	33.4	-1.82	0.98
54.58	32.35	0.12	1.71
54.62	32.1	0.87	1.44
54.66	33.03	1.29	0.79
54.7	32.75	1.01	0.91
54.74	33.74	0.8	0.82
54.78	32.08	0.87	0.23
54.82	33	1.33	0.03
54.86	31.05	0.17	0.1
54.9	32.28	0.64	-0.19
54.94	32.54	1.54	-0.3
54.98	33.07	1.21	-0.05
55.02	32.01	0.17	-0.21
55.06	31.94	0.15	-0.87
55.1	32.29	0.43	-0.62
55.14	31.91	1.09	-0.8
55.18	32.03	-0.43	-0.88
55.22	30.66	0.13	-1.21
55.26	31.96	1.02	-1.45
55.3	30.99	1.46	-1.49
55.34	31.87	2.28	-0.72
55.38	31.22	2.81	0.05
55.42	31.4	2.25	1.3
55.46	30.93	3.35	1.08
55.5	31.23	3.13	1.14
55.54	31.956	2.1045	0.93998
55.58	32.176	1.9689	1.1439
55.62	32.27	1.6	1.32
55.66	31.65	1.75	2.09
55.7	32.04	1.24	0.92
55.74	34.05	2.25	1.14
55.78	33.69	0.58	1.69
55.82	34.84	-0.72	2.23
55.86	32.61	-0.07	1.8
55.9	32.66	0.68	0.83
55.94	33.6	-1.29	-0.81
55.98	32.62	-1.25	-0.11
56.02	32.12	-0.13	-0.28
56.06	32.6	-0.37	0.23
56.1	32.2	0.08	1.42
56.14	31.39	0.77	1.08
56.18	32.73	0.82	0.47
56.22	32.62	0.27	0.08
56.26	32.35	0.82	0.64
56.3	31.88	0.55	0.04
56.34	32.5	0.93	0.68
56.38	31.72	0.39	0.99
56.42	32.39	0.15	0.44
56.46	32.62	1.1	0.16
56.5	32.39	0.58	0.07
56.54	33.23	2.01	0.68
56.58	32.3	1.93	-0.2
56.62	31.36	2.01	-0.03
56.66	31.52	3.38	1.1
56.7	31.25	2.28	1.65
56.74	33.3	1.31	0.66
56.78	32.43	2.35	-0.17
56.82	33.24	0.72	0.88
56.86	33.72	0.92	-0.06
56.9	34.09	3.69	0.31
56.94	33.82	2.34	0.6
56.98	34.48	1.94	0.34
57.02	32.07	1.93	1.05
57.06	31.19	1.87	2.75
57.1	33.02	2.69	3.33
57.14	32.258	0.33205	0.14364
57.18	32.136	0.18779	0.076846
57.22	32.008	0.057763	0.014089
57.26	31.876	-0.058359	-0.044721
57.3	31.742	-0.16092	-0.09967
57.34	31.55	-1.94	-2.23
57.38	30.43	-2.49	-2.29
57.42	29.33	-2.92	-1.06
57.46	31.22	-0.44235	-0.28259
57.5	31.101	-0.48219	-0.31954
57.54	30.992	-0.51052	-0.35314
57.58	30.893	-0.52766	-0.38349
57.62	30.805	-0.53395	-0.41068
57.66	30.732	-0.52973	-0.43479
57.7	30.675	-0.51535	-0.4559
57.74	30.634	-0.49113	-0.47411
57.78	30.614	-0.45743	-0.4895
57.82	30.614	-0.41458	-0.50215
57.86	30.637	-0.36292	-0.51217
57.9	30.685	-0.30279	-0.51962
57.94	30.759	-0.23452	-0.5246
57.98	30.861	-0.15846	-0.52719
58.02	30.93	1.15	-0.74
58.06	32.24	0.52	-0.46
58.1	31.49	0.27	-0.27
58.14	30.78	0.37	-0.31
58.18	30.93	0.79	0.78
58.22	32.25	1.19	-0.05
58.26	34.09	0.89	-0.23
58.3	33.93	0.73	-0.07
58.34	34.79	0.35	-0.4
58.38	33.74	0.6	-1.18
58.42	33.99	0.55	-1.19
58.46	32.94	0.84	-0.59
58.5	34.23	0.35	0.22
58.54	34.74	-0.23	0.14
58.58	34.23	-0.39	-0.4
58.62	33.59	0.08	-0.05
58.66	33.47	-0.16	0.77
58.7	34.06	0.66	-0.35
58.74	32.36	0.94	-0.78
58.78	33.48	1.4	-0.84
58.82	34.1	0.62	-0.39
58.86	33.59	0.3	-0.35
58.9	34.03	0.32	-0.15
58.94	33.04	0.38	-0.6
58.98	33.95	0.19	-0.23
59.02	33.18	-0.19	-1
59.06	34.7	0.1	0.29
59.1	33.88	0.13	-0.68
59.14	33.26	0.47	-0.8
59.18	32.87	0.57	-0.08
59.22	32.24	-0.76	-0.92
59.26	32.34	-0.69	-0.69
59.3	32.84	-0.42	-0.87
59.34	32.24	0.77	0.56
59.38	31.13	1.76	-0.91
59.42	31.45	1.69	1.19
59.46	31.502	0.17671	0.21479
59.5	31.47	0.18943	0.28827
59.54	31.465	0.20326	0.35917
59.58	31.486	0.21786	0.42714
59.62	31.53	0.2329	0.49182
59.66	31.596	0.24803	0.55286
59.7	31.681	0.26294	0.60991
59.74	31.783	0.27728	0.6626
59.78	31.901	0.29072	0.7106
59.82	32.032	0.30294	0.75354
59.86	32.174	0.31359	0.79106
59.9	32.44	-0.99	1.6
59.94	33.34	-0.74	1.97
59.98	32.13	-0.59	1.11
60.02	32.04	-0.77	1.1
60.06	31.53	0.12	1.15
60.1	32.12	0.81	0.01
60.14	30.5	-0.39	0.42
60.18	33.471	0.30249	0.85398
60.22	34.93	1.94	0.67
60.26	34.21	0.94	0.28
60.3	35.88	1.12	-0.16
60.34	35.1	0.28	0.91
60.38	34.76	0.18	1.42
60.42	35.26	1.16	-0.16
60.46	34.67	-0.23	-0.2
60.5	34.17	0.49	-0.14
60.54	34.38	0.78	0.71
60.58	33.52	-1.55	1.76
60.62	33.53	-0.8	0.51
60.66	33.86	-0.55	-1.05
60.7	32.31	0.39	-0.39
60.74	33.98	0.85	0.19
60.78	33.73	1.08	-0.71
60.82	34.22	1.21	-0.55
60.86	34.17	1.76	-0.38
60.9	32.82	1.31	0.3
60.94	33.16	1.65	1.23
60.98	33.4	2.34	0.22
61.02	33.43	2.25	-0.46
61.06	32.78	2.23	0.24
61.1	32.55	2.4	0.36
61.14	32.79	2.26	1.15
61.18	31.64	1.99	0.89
61.22	33.01	1.85	0.65
61.26	32.07	1	0.13
61.3	33.51	1.58	-0.5
61.34	32.41	1.92	-1.42
61.38	32.94	2.45	-0.64
61.42	32.78	2.22	0.08
61.46	33.95	2.52	0.1
61.5	33.05	2.21	-0.31
61.54	33.75	2.51	-0.24
61.58	34.56	1.87	0.18
61.62	33.41	2.38	-0.17
61.66	33.97	2.02	-0.14
61.7	32.87	1.21	-0.63
61.74	34.3	1.39	-0.49
61.78	33.07	1.29	-0.65
61.82	33.79	0.61	-0.4
61.86	33.68	1.8	-0.7
61.9	34.95	1.71	-0.57
61.94	34.63	1.3	-0.17
61.98	33.6	1.76	-0.14
62.02	34.22	2.29	-0.01
62.06	34.21	2.34	-0.2
62.1	34	1.74	-0.3
62.14	32.47	2.37	-0.64
62.18	33.1	1.72	-0.65
62.22	32.52	0.11	-0.65
62.26	33	0.67	-0.55
62.3	33.22	0.64	-0.64
62.34	32.8	0.91	-0.78
62.38	33.57	1.19	0.2
62.42	33.19	1.47	-0.35
62.46	33.42	1.42	0.21
62.5	31.32	0.09	-0.59
62.54	32.79	0.41	-1.17
62.58	32.24	0.04	-0.88
62.62	32.81	1.71	-0.32
62.66	31.67	1.24	-0.61
62.7	33	1.5	-0.38
62.74	33.34	1.32	-0.45
62.78	32.93	1.57	-0.69
62.82	33.56	1.41	-0.6
62.86	33.27	1.39	-0.48
62.9	32.98	1.45	-0.59
62.94	33.46	1.26	-1.2
62.98	33.41	1.31	-0.69
63.02	33.77	1.64	-0.85
63.06	33.13	1.36	-0.85
63.1	32.86	1.57	-0.92
63.14	32.35	2.12	-0.74
63.18	32.05	2.05	-0.01
63.22	33.14	1.69	0.72
63.26	33.54	1.42	0.7
63.3	33.59	0.93	0.19
63.34	33.04	2.85	0.64
63.38	34.32	3.08	1.57
63.42	32.82	3.07	1.99
63.46	32.31	2	2.67
63.5	32.986	1.7844	1.5555
63.54	32.998	1.7332	1.6139
63.58	33.015	1.6813	1.648
63.62	33.036	1.6309	1.6587
63.66	33.064	1.5843	1.647
63.7	33.31	-0.09	1.08
63.74	32.06	0.31	0.96
63.78	32.49	-0.25	1.35
63.82	33.5	0.99	1.63
63.86	33.7	1.96	0.68
63.9	33.2	2.42	0.66
63.94	33.77	2.82	0.72
63.98	33.44	2.82	1.42
64.02	34.25	3	1.76
64.06	33.94	1.81	1.28
64.1	33.48	1.51	0.22
64.14	33.45	0.8	-0.91
64.18	34.05	1.01	-0.31
64.22	34.33	0.7	-0.27
64.26	34.56	0.93	0.01
64.3	33.77	1.36	-0.71
64.34	32.61	0.83	-0.66
64.38	34.46	1.76	1.07
64.42	33.26	0.67	0.13
64.46	32.65	1.53	1.31
64.5	32.29	2.26	1.29
64.54	30.79	0.1	0.55
64.58	31.23	-0.48	0
64.62	30.8	-0.31	-1.39
64.66	30.19	2.22	0.96
64.7	31.97	1.28	1.27
64.74	33	-0.45	0.48
64.78	32.13	-0.39	0.65
64.82	33.54	-1.15	2.27
64.86	30.81	-0.2	2.32
64.9	32.01	-1.3	1.37
64.94	31.79	-1.14	-0.65
64.98	32.44	-0.28	0.12
65.02	31.11	-1.71	0.74
65.06	31.359	-0.0093972	1.3845
65.1	31.2	0.1002	1.4589
65.14	27.75	3.1	0.64
65.18	30.871	0.33768	1.5708
65.22	30.55	1.48	2.22
65.26	30.85	0.78	1.4
65.3	30.42	-0.21	1.22
65.34	31.61	2.47	1.73
65.38	31.33	1.05	1.53
65.42	30.72	-0.13	2.65
65.46	30.63	-0.16	2.39
65.5	29.94	-0.08	2.29
65.54	29.68	0.89	0.44
65.58	29.31	1.28	-0.32
65.62	30.24	1.05	0.66
65.66	31.34	1.41	0.89
65.7	31.72	0.99	0.91
65.74	32	0.11	0.48
65.78	31.81	1.3	-0.25
65.82	32.15	2.17	0.58
65.86	31.74	2.57	1.1
65.9	31.75	0.95	0.03
65.94	31.73	1.58	0.26
65.98	31.7	0.27	-0.36
66.02	32.28	1.18	-0.92
66.06	32.76	1.31	-0.51
66.1	31.8	2.13	0.03
66.14	30.95	1.23	0.46
66.18	30.27	1.36	0.93
66.22	31.45	1.3	0.52
66.26	31.28	1.4	0.02
66.3	31.59	1.53	1.12
66.34	31.55	1.36	2.09
66.38	32.82	0.26	0.93
66.42	32.12	0.81	1.24
66.46	31.8	0.53	1.27
66.5	32.14	1.59	0.71
66.54	32.13	0.48	0.28
66.58	31.9	0.58	0.36
66.62	32.5	0.7	0.42
66.66	31.07	1.28	0.54
66.7	33.09	0.41	1.91
66.74	32.42	0.2	2.33
66.78	32.71	-0.55	2.12
66.82	30.71	-1.06	1.31
66.86	29.73	0.56	1.25
66.9	30.3	0.89	1.31
66.94	30.51	0.65	1.06
66.98	32.51	0.88	0.94
67.02	31.98	0.2	0.7
67.06	33.05	0.98	0.71
67.1	32.82	-1.41	0.23
67.14	32.27	-0.86	1.45
67.18	32.64	-1.22	0.72
67.22	33.08	-0.45	0.69
67.26	33.24	-0.84	0.79
67.3	32.06	-1.12	-0.34
67.34	33.51	-0.92	0.38
67.38	31.68	-1.88	0.66
67.42	31.25	-1.04	1.23
67.46	31.71	-1.36	0.69
67.5	32.96	-0.17	0.79
67.54	32.03	-0.61	0.81
67.58	31.03	0.16	1.11
67.62	31.75	0.75	0.73
67.66	31.6	1.87	1.39
67.7	33.14	2.06	1.16
67.74	32.59	2.03	1.71
67.78	33.1	1.6	1.96
67.82	33.07	1.34	1.24
67.86	32.08	0.79	0.67
67.9	31.99	1.28	1.13
67.94	31.7	0.58	1.47
67.98	32.26	0.97	1.06
68.02	32.37	0.84	0.92
68.06	31.87	0.18	1.07
68.1	31.44	-0.39	1.15
68.14	32.24	0.66	1.18
68.18	31.02	0.83	0.73
68.22	32.01	0.5	0.94
68.26	31.88	0.29	0.98
68.3	31.95	0.04	0.08
68.34	31.47	-0.32	0.28
68.38	31.65	0.41	0.49
68.42	32.51	1.98	1.25
68.46	32.56	1.89	0.89
68.5	33.66	1.73	1
68.54	32.6	1.74	0.36
68.58	33.67	0.8	0.3
68.62	32.98	0.52	0.06
68.66	33.02	1.87	0.6
68.7	32.03	2.33	0.48
68.74	31.87	1.14	-0.59
68.78	32.63	0.33	-0.5
68.82	32.56	0.15	0.5
68.86	31.95	-1.18	1.26
68.9	31.53	1.22	0.76
68.94	31.99	1.18	-0.05
68.98	30.12	0.83	0.59
69.02	32.25	-0.08	0.13
69.06	31.271	-0.012146	0.9405
69.1	32.21	-0.12	2.11
69.14	31.33	0.87	1.4
69.18	30.38	0.01	1.63
69.22	29.26	-0.11	1.15
69.26	32.23	-0.56	2.09
69.3	31.144	-0.65001	0.96455
69.34	31.74	-2.22	0.76
69.38	30.2	-1.6	0.59
69.42	30.07	-0.78	1.94
69.46	31.78	-1.72	0.21
69.5	32.45	-1.21	-0.57
69.54	31.95	0.17	0.77
69.58	32.4	1.16	0.27
69.62	30.31	2.2	-0.27
69.66	31.21	1.17	0.56
69.7	31.61	1.36	-0.17
69.74	32.03	0.57	0.16
69.78	31.52	1.4	1.01
69.82	30.26	1.9	-0.19
69.86	29.56	3.72	1.77
69.9	31.415	1.534	1.3451
69.94	31.17	2.23	3.27
69.98	31.12	2.23	1.38
70.02	32.21	2.45	0.54
70.06	32.94	1.56	3.15
70.1	32.99	1.7	1.78
70.14	31.07	2.25	1.59
70.18	31.9	-0.11	1.97
70.22	30.31	-0.9	1.21
70.26	31.344	1.8555	1.5973
70.3	31.333	1.8471	1.5909
70.34	31.321	1.8317	1.5786
70.38	31.309	1.8098	1.5607
70.42	31.297	1.7817	1.5375
70.46	31.284	1.7481	1.5093
70.5	31.271	1.7094	1.4763
70.54	31.258	1.6661	1.4388
70.58	31.245	1.6187	1.3971
70.62	31.231	1.5676	1.3515
70.66	31.18	2.05	1.74
70.7	28.88	-0.1	0.43
70.74	31.19	1.3974	1.1939
70.78	31.176	1.3366	1.1354
70.82	31.59	0.16	3.13
70.86	30.46	1.05	0.84
70.9	32.44	0.81	1.24
70.94	30.9	-0.65	-0.22
70.98	31.16	0.49	0.49
71.02	31.4	2.93	2.05
71.06	31.23	2.2	-0.03
71.1	32.07	2.67	-0.08
71.14	30.65	3.27	0.15
71.18	31.045	0.74247	0.45636
71.22	31.034	0.69511	0.3852
71.26	31.023	0.65188	0.31456
71.3	31.012	0.61327	0.24471
71.34	31.003	0.57976	0.17594
71.38	30.03	-0.09	0.27
71.42	30.3	-1.09	0.34
71.46	32.54	0.22	-0.08
71.5	31.89	-0.1	-1.12
71.54	31.17	0.55	-0.2
71.58	30.11	0.65	-0.21
71.62	30.65	1.48	-0.12
71.66	30.25	1.11	-0.2
71.7	30.95	1.14	-0.33
71.74	31.35	0.18	-0.38
71.78	31.03	-0.19	-0.29
71.82	30.93	0.74	-0.14
71.86	31.52	1.13	-1.09
71.9	32.11	0.41	-0.52
71.94	31.57	1.04	-0.38
71.98	31.84	1.29	-0.4
72.02	32.4	1.16	-0.28
72.06	32.74	1.05	-0.23
72.1	32.46	1.59	-0.66
72.14	31.24	1.57	-0.64
72.18	32.53	-0.46	-0.28
72.22	32.78	0.54	-0.69
72.26	32.73	1.79	0.74
72.3	34.64	1.88	2.02
72.34	34.29	-0.5	0.92
72.38	33.861	0.59085	0.44839
72.42	33.905	0.45327	0.43053
72.46	36.6	-0.82	1.83
72.5	34.09	1.44	0.07
72.54	35.12	1.33	0.82
72.58	33.77	0.54	-0.39
72.62	33.49	-0.18	-1.01
72.66	32.45	-1.27	-0.27
72.7	31.61	-0.28	-0.51
72.74	31.61	-0.21	-0.77
72.78	30.44	-0.37	-1.28
72.82	31.93	-1	-0.65
72.86	31.16	-0.01	-1.3
72.9	32.34	0.94	-1.04
72.94	31.93	0.17	-0.37
72.98	33	0.58	0.17
73.02	31.44	2.17	0.02
73.06	30.88	2.13	0.15
73.1	31.67	1.83	-0.18
73.14	31.09	1.28	-0.58
73.18	32.02	2.04	0.04
73.22	30.72	1.26	-0.95
73.26	31.28	0.18	-0.8
73.3	29.95	1.51	-0.1
73.34	30.4	1.41	0.32
73.38	30.59	1.38	-0.44
73.42	31.84	1.07	-0.19
73.46	31.91	0.85	0.36
73.5	31.12	0.71	0.83
73.54	31.85	1.65	1.23
73.58	30.9	1.58	1.25
73.62	31.85	3.2	1.92
73.66	31.21	1.89	1.4
73.7	30.88	1.17	2.1
73.74	30.18	0.11	2.75
73.78	29.66	-0.79	1.59
73.82	29.58	-0.16	0.64
73.86	29.14	-0.74	0.76
73.9	30.03	-0.56	0.83
73.94	27.73	-1.78	0.84
73.98	29.26	-1.48	1.71
74.02	29.2	-2.01	1.48
74.06	30.484	-0.33397	1.2695
74.1	33.13	1.02	0.07
74.14	30.44	1.23	1.73
74.18	32.11	0.66	3.17
74.22	31.4	2.4	1.26
74.26	32.16	0.81	0.85
74.3	32.39	1.61	0.7
74.34	33.05	1.4	-0.33
74.38	33.2	1.09	-0.4
74.42	32.5	2.65	-0.07
74.46	32.6	2.54	0.15
74.5	32.39	3.44	0.12
74.54	32.1	3.04	-0.73
74.58	33.99	1.8	-0.97
74.62	34.65	1.27	-0.33
74.66	34.03	0.75	-0.33
74.7	32.92	2.84	-0.57
74.74	31.73	2.1	-1.29
74.78	32.55	1.63	-1.06
74.82	31.12	1.2	-0.76
74.86	30.87	1.97	-0.09
74.9	31.33	1.49	0.29
74.94	30.75	2.03	0.29
74.98	31.57	0.82	-1.04
75.02	31.11	-0.22	-0.28
75.06	30.42	1.11	0.08
75.1	30.69	1.13	0.18
75.14	30.72	1.6	-0.2
75.18	31.01	1.33	-0.64
75.22	29.96	0.85	-0.24
75.26	29.8	1.22	-0.09
75.3	29.5	1.04	-0.17
75.34	28.69	1.63	0.74
75.38	30.99	0.04	1.67
75.42	32.56	0.2	0.38
75.46	33.32	-1.94	-0.36
75.5	32.74	-0.89	-0.99
75.54	32.79	-1.11	-1.98
75.58	33.76	0.27	-1.04
75.62	34.31	1.16	0.39
75.66	33.17	0.93	0.58
75.7	33.78	1.08	0.3
75.74	32.9	-0.41	-0.34
75.78	32.02	-2	-0.73
75.82	32.6	-1.6	-0.48
75.86	32.19	0.2	-1.19
75.9	32.88	0.76	-0.78
75.94	32.05	1.5	-0.63
75.98	32.85	1.94	-0.88
76.02	34.38	1.13	0.04
76.06	34.7	1.06	-0.03
76.1	35.3	0.56	0.08
76.14	35.45	0.17	0.31
76.18	34.18	0.87	0.33
76.22	33.12	3.38	-0.37
76.26	32.91	2.92	-0.82
76.3	33.905	2.3125	0.061643
76.34	33.931	2.3447	0.12216
76.38	31.25	4.15	0.62
76.42	31.38	2.22	-1.06
76.46	34.03	2.3275	0.27736
76.5	35.92	1.86	-0.63
76.54	33.78	2.98	0.75
76.58	35.22	2.74	0.89
76.62	35.08	2.37	0.35
76.66	34.79	0.92	1.3
76.7	34.12	0.08	1.24
76.74	34.37	2.36	0.33
76.78	36.97	2.86	-0.06
76.82	34.98	1.8	0.04
76.86	36.28	1.7	0.19
76.9	35.41	1.97	0.1
76.94	35.49	2.09	0.42
76.98	35.13	1.83	0.49
77.02	35.41	1.74	-0.07
77.06	35.37	1.35	0.2
77.1	34.6	1.9	0.19
77.14	34.83	2.36	0.56
77.18	33.76	2.44	-0.14
77.22	35.57	2.79	0.08
77.26	33.13	2.64	-1.07
77.3	34.8	3.7	-0.53
77.34	34.72	3.2	0.13
77.38	33.79	2.67	-0.08
77.42	33.64	3.23	-0.88
77.46	33.34	3.38	-1.25
77.5	34.87	3.41	-1.28
77.54	33.715	3.0893	-1.0617
77.58	33.6	3.0211	-1.087
77.62	33.484	2.934	-1.0988
77.66	33.37	2.8301	-1.0982
77.7	33.257	2.7115	-1.0862
77.74	33.147	2.5804	-1.0639
77.78	33.039	2.4388	-1.0322
77.82	32.936	2.2889	-0.99227
77.86	32.837	2.1328	-0.94504
77.9	32.744	1.9726	-0.89158
77.94	32.658	1.8105	-0.83292
77.98	32.578	1.6486	-0.77008
78.02	32.506	1.489	-0.7041
78.06	32.11	-0.1	-1.63
78.1	32.66	0.78	-1.37
78.14	34.62	0.71	-1.19
78.18	32.314	0.91578	-0.4294
78.22	32.293	0.79945	-0.36318
78.26	30.26	1.37	0.26
78.3	32.68	1.54	0.82
78.34	31.41	1.57	0.65
78.38	32.4	0.81	0.41
78.42	30.82	-0.68	0.62
78.46	32.69	-0.12	0.21
78.5	33.75	0.72	-1.67
78.54	33.29	1.2	-0.84
78.58	33.15	0.97	-0.1
78.62	32.09	1.02	1
78.66	34.1	0.88	0.18
78.7	32.55	0.54	-0.78
78.74	33.92	0.92	1.58
78.78	33.32	0.47	0.19
78.82	34.43	1.21	-0.44
78.86	34.89	0.38	-0.49
78.9	33.99	-0.61	-0.8
78.94	34.43	-0.65	-0.79
78.98	33	-0.71	-0.77
79.02	34.93	-0.07	0.07
79.06	33.35	0.3	0.05
79.1	34.18	0.27	0.06
79.14	34.98	0.6	-0.45
79.18	35.27	0.5	-0.22
79.22	34.16	2.48	0.49
79.26	32.93	1.86	1.35
79.3	33.58	2.01	-0.24
79.34	33.18	2.77	0.42
79.38	33.45	2.48	1.97
79.42	33.17	2.18	1.49
79.46	36.03	3	0.96
79.5	35.03	2.37	0.46
79.54	34.68	2.82	0.48
79.58	35.15	2.69	0.64
79.62	34.03	2.69	1.33
79.66	35.1	1.9	2.27
79.7	34.49	0.87	1.28
79.74	35.94	-0.25	0.01
79.78	34.08	0.26	-0.7
79.82	36.05	0.39	0.25
79.86	33.78	0.86	0.12
79.9	33.79	0.02	0.18
79.94	33.21	1.83	1.44
79.98	32.64	2.23	1.65
[truncated: 1,042 more rows]
