# Supplementary material for: Mean flow and turbulence structure over exposed roots on a forested floodplain: Insights from a controlled laboratory experiment
Source: PLoS One. 2020 Feb 26;15(2):e0229306. doi: 10.1371/journal.pone.0229306 (PMC7043746; doi:10.1371/journal.pone.0229306)
Supplement: S1 File — (ZIP) [file pone.0229306.s001.zip › data_and_scripts/velocity_data/t21_012_replaced.csv]

0.02	31.42	1.33	0.26
0.06	31.49	3.5	-0.26
0.1	31.16	3.35	0.7
0.14	30.56	4.27	-0.14
0.18	31	2.06	-0.86
0.22	31.124	4.5347	-0.21091
0.26	32.23	6.36	-0.62
0.3	29.79	5.55	0.95
0.34	31.202	4.6874	-0.2423
0.38	31.249	4.5731	-0.21978
0.42	31.5	3.16	-0.08
0.46	32.22	3.17	-0.22
0.5	31.85	3.73	-1.17
0.54	31.25	5.28	-0.21
0.58	31.53	4.3	0.72
0.62	32.1	1.2	0.99
0.66	30.74	2.93	-0.3
0.7	30.89	3.96	-0.18
0.74	31.77	3	0.98
0.78	32.74	1.36	1.16
0.82	32.27	2.62	0.63
0.86	31.64	2.76	0.7
0.9	32.08	2.51	0.12
0.94	32.59	3.35	-0.71
0.98	28.659	0.98441	0.7967
1.02	27.03	-1.71	-2.48
1.06	29.04	0.4	0.16
1.1	29.09	0.31	1.72
1.14	27.05	-0.33	0.63
1.18	25.47	2.03	1.33
1.22	27.16	0.83	1.61
1.26	25.3	-0.18	3.2
1.3	23.43	-0.41	3.78
1.34	24.03	-0.81	3.1
1.38	26.649	1.2357	2.3716
1.42	24.38	1.73	3.29
1.46	26.453	1.4683	2.6416
1.5	23.56	0.83	2.22
1.54	26.321	1.7194	2.8704
1.58	24.42	1.95	3.46
1.62	26.253	1.9708	3.0467
1.66	27.27	3.27	2.99
1.7	26.2	3.98	3.03
1.74	27.01	3.58	4.09
1.78	28.78	4.71	2.37
1.82	28.35	2.77	4.03
1.86	27.47	2.11	3.6
1.9	25.57	1.93	3.06
1.94	26.574	2.6178	3.0034
1.98	26.85	2.87	2.05
2.02	29.07	0.6	3.41
2.06	27.57	1.79	2
2.1	29.94	1.09	2.43
2.14	27.91	2.56	1.32
2.18	26.29	2.46	0.17
2.22	27.03	3.67	1.88
2.26	26.93	1.51	1.74
2.3	28.3	2	-0.86
2.34	25.64	0.14	1.67
2.38	27.71	0.78	0.32
2.42	29.16	1.14	0.19
2.46	30.17	0.02	0.08
2.5	29.03	1.54	0.92
2.54	28.92	0.59	0.69
2.58	29.7	1.53	-1.7
2.62	31.72	0.95	-1.94
2.66	30.51	1.14	-1.74
2.7	29.01	2.21	-1.02
2.74	27.52	0.41	1.3
2.78	26.49	1.69	-0.08
2.82	25.91	0	1.8
2.86	25.36	-0.59	1.91
2.9	25.78	-0.9	1.77
2.94	26.42	-1.79	0.5
2.98	26.25	0.24	1.11
3.02	24.87	0.49	1.09
3.06	26.62	2.25	3.32
3.1	27.43	-1.13	3
3.14	28.42	1.77	1.73
3.18	27.21	2.3	1.22
3.22	29.18	1.26	1.24
3.26	27.58	0.6	2.29
3.3	28.19	-1.86	-0.23
3.34	26.95	-0.97	0.11
3.38	28.882	0.63191	0.68203
3.42	29.076	0.57929	0.63747
3.46	29.254	0.51511	0.59894
3.5	29.74	1.11	-0.35
3.54	29.85	1.09	-0.18
3.58	30.77	0.19	-0.73
3.62	31.85	-1.34	-1.5
3.66	28.14	1.56	-0.14
3.7	30.011	0.050267	0.4307
3.74	30.084	-0.013393	0.40258
3.78	30.42	-0.21	1.86
3.82	30.76	0.09	1.12
3.86	31.08	-0.4	1.53
3.9	30.25	0.35	0.99
3.94	28.09	-0.13	0.75
3.98	28.78	-0.18	0.21
4.02	29.44	0.55	0.56
4.06	30.62	-0.09	0.04
4.1	30.52	0.48	-0.46
4.14	31.58	0.33	-1.25
4.18	29.33	-0.22	-1.55
4.22	29.51	1.53	0.29
4.26	31.26	1.82	-2.03
4.3	33.28	3.64	0.11
4.34	30.96	4.89	1.6
4.38	31.27	4.83	1.05
4.42	30.5	3.69	-0.09
4.46	30.21	2.46	-1.54
4.5	31.48	0.91	-1.25
4.54	30.95	1.18	-1.16
4.58	31.73	0.69	1.03
4.62	31.95	1.01	0.4
4.66	32.61	1	0.4
4.7	31.03	-0.42	1.03
4.74	30.56	-0.18	0.79
4.78	28.68	0.2	0.22
4.82	28.02	-1.51	0.38
4.86	28.7	-1.29	0.87
4.9	29.633	-0.57333	0.85219
4.94	29.474	-0.53965	0.88387
4.98	29.315	-0.48033	0.90231
5.02	29.159	-0.40147	0.90889
5.06	29.005	-0.30918	0.90498
5.1	28.854	-0.20958	0.89197
5.14	28.708	-0.10877	0.87123
5.18	28.566	-0.012859	0.84413
5.22	28.41	-1.34	0.79
5.26	27.68	1.53	1.35
5.3	28.28	1.04	0.55
5.34	29.26	1.5	-0.09
5.38	28.78	0.47	0.64
5.42	28.07	-0.27	0.2
5.46	27.98	-0.32	0.64
5.5	27.63	-1.34	1.15
5.54	27.1	-1.54	1.23
5.58	27.57	-0.91	0.62
5.62	26.99	-0.43	0.27
5.66	27.85	-0.76	0.21
5.7	27.43	0.28	-1.09
5.74	28.02	1.19	-0.32
5.78	26.56	-0.02	2.34
5.82	26.67	-0.53	1.46
5.86	26.18	-0.02	0.48
5.9	26.61	0.75	-0.27
5.94	27.75	0.96	1.07
5.98	28.09	2.54	1.07
6.02	29.15	1.59	0.11
6.06	26.29	0.69	-0.67
6.1	26.87	-0.1	1.85
6.14	26.912	0.213	0.25637
6.18	26.745	0.13876	0.26186
6.22	28.63	-3.09	-0.77
6.26	28.13	-1.01	-1.97
6.3	28.31	-1.59	-1.95
6.34	26.64	0.18	-0.73
6.38	24.61	-0.11	0.68
6.42	25.02	1.31	2.8
6.46	25.34	1.09	3.43
6.5	24.72	0.73	2.64
6.54	26.58	1.7	1.8
6.58	27.76	0.87	1.27
6.62	28.8	0.31	1.38
6.66	29.49	-0.67	0.98
6.7	30.04	-0.73	-0.61
6.74	30.09	-0.54	-0.61
6.78	30.72	1.03	-0.54
6.82	30.76	0.25	-0.54
6.86	31.7	0.55	-0.53
6.9	31.76	-0.07	0.67
6.94	30.16	0.98	0.91
6.98	32	1.88	1.14
7.02	31.28	1.96	0.09
7.06	31.61	-0.2	-0.64
7.1	30.86	2.28	-0.83
7.14	30.99	2.66	-0.66
7.18	30.11	1.38	-1.36
7.22	29.37	1.2	-0.38
7.26	29.81	1.74	-1.22
7.3	29.78	2.57	-0.1
7.34	29.61	2.41	0.15
7.38	29.52	2.2	0.99
7.42	28.94	1.15	0.93
7.46	28.46	2.04	1.47
7.5	26.79	3.12	0.96
7.54	27.13	2.65	0.84
7.58	30.77	2.83	1.41
7.62	30.45	2.14	0.98
7.66	31.87	1.19	0.6
7.7	31.94	1.18	1.19
7.74	31.78	2.12	1.93
7.78	31.02	-0.17	1.08
7.82	31.21	-0.84	0.8
7.86	30.01	0.55	2.02
7.9	31.06	2.02	2.14
7.94	31.35	1.78	0.93
7.98	32.68	1.3	-0.38
8.02	31.32	-0.84	0.5
8.06	30.36	0.79	0.27
8.1	30.71	-0.84	1.7
8.14	29.67	0.62	1.73
8.18	30.53	1.78	1.18
8.22	31.2	0.5	0.37
8.26	32.83	1.19	0.54
8.3	30.89	2.13	-0.87
8.34	32.26	4.7	-0.36
8.38	30.47	2.09	0.1
8.42	32.54	1.45	-0.7
8.46	30.45	2.46	0
8.5	30.47	2.89	0.7
8.54	30.42	3.28	0.83
8.58	30.82	2.53	1.17
8.62	30.45	2.02	0.96
8.66	30.93	3.35	1.67
8.7	30.275	2.3169	0.17397
8.74	30.172	2.12	0.087023
8.78	31.41	2.4	-0.56
8.82	30.03	2.42	0.17
8.86	30.03	1.29	-1.11
8.9	28.76	2.31	-0.5
8.94	31.19	-0.73	-0.61
8.98	28.69	-1.02	0.49
9.02	30.91	1.5	-0.38
9.06	30.46	2.41	-0.64
9.1	31.73	1.61	0.23
9.14	32.22	2.44	0.78
9.18	30.68	1.44	0.77
9.22	32.92	1.04	0.59
9.26	32.35	2.17	-0.23
9.3	32.49	2.95	0.49
9.34	29.86	0.86	0.07
9.38	31.89	-1.08	-0.87
9.42	30.63	1.88	-0.29
9.46	31.69	0.68	2.12
9.5	27.85	0.11	1.83
9.54	29.84	1.96	1.46
9.58	29.7	1.84	1.76
9.62	30.48	1.38	1.56
9.66	31.58	1.22	0.89
9.7	30.08	1.63	0.54
9.74	31.83	-0.15	0.56
9.78	30.24	0.68	0.75
9.82	30.65	0.02	1.55
9.86	28.33	0.99	1.27
9.9	30.94	1.39	1.33
9.94	29.84	0.04	0.14
9.98	33.03	2.31	-0.08
10.02	31.83	0.16	-0.47
10.06	30.92	0.92	-0.4
10.1	30.85	0.8	-0.4
10.14	28.27	0.9	1.18
10.18	30.59	0.72	1.26
10.22	29.41	-0.64	-0.73
10.26	30.74	3.27	1.41
10.3	30.34	2.46	1.67
10.34	31.03	0.69	1.28
10.38	29.93	2.5	1.93
10.42	30.88	0.72	1.11
10.46	30.77	2.55	-0.03
10.5	30.9	1.59	1.09
10.54	29.82	1.85	1.5
10.58	29.36	0.75	2.22
10.62	28.32	0.15	1.29
10.66	28.92	0.74	1.79
10.7	27.92	2.52	2.4
10.74	29.04	2.14	1.07
10.78	29.64	1.31	0.43
10.82	29.37	0.85	0.34
10.86	29.92	0.72	0.65
10.9	27.46	1.02	0.49
10.94	28.9	2.17	0.67
10.98	28.39	0.86	-0.22
11.02	28.49	1.33	0.82
11.06	26.6	0.26	1.41
11.1	28.48	-0.26	0.89
11.14	26.99	-0.42	1.04
11.18	28.89	-0.13	-0.38
11.22	28.16	-0.31	2.41
11.26	27.99	0.98	3.41
11.3	29.25	-1.88	2.25
11.34	29.96	-0.96	1.3
11.38	29.62	0.31	1.11
11.42	28.38	0.74	0.8
11.46	29.18	0.76	0.86
11.5	29.32	-1.61	1.56
11.54	29.71	-0.36	0.85
11.58	29.48	0.9	0.83
11.62	29.86	0.51	1.22
11.66	28.6	0.2	1.95
11.7	30.2	-1.08	0.53
11.74	29.96	-0.27	-0.64
11.78	29.175	0.72504	0.93898
11.82	29.264	0.86402	0.98847
11.86	29.367	0.99592	1.0439
11.9	27.5	2.69	0.66
11.94	29.609	1.2299	1.1618
11.98	26.68	0.22	2.97
12.02	26.78	0.83	1.11
12.06	31.15	2.17	2.15
12.1	30.54	1.73	0.86
12.14	32.08	1.79	-0.24
12.18	32.18	0.91	2.55
12.22	32.35	1.7	1.23
12.26	31.27	2.22	0.71
12.3	31.42	1.64	1.37
12.34	30.16	1.41	1.18
12.38	31.52	0.08	1.03
12.42	29.92	1.05	1.24
12.46	30.68	1.58	0.83
12.5	31.68	0.63	-0.09
12.54	31.57	1.33	-0.5
12.58	31.03	1.6	0.12
12.62	32.13	1.47	1.07
12.66	33.55	2.4	2.98
12.7	31.64	0.22	3.04
12.74	32.85	-0.82	0.6
12.78	31.97	-0.14	0.87
12.82	30.97	-1.39	-0.03
12.86	31.65	-0.84	0.06
12.9	32.03	-0.93	0.2
12.94	31.12	-0.21	-0.6
12.98	32.21	0.28	-1.28
13.02	29.67	1.43	-1.28
13.06	30.17	1.3	-0.18
13.1	32.57	0.93	-1.13
13.14	31.21	2.51	-1.04
13.18	32.22	2.07	-0.55
13.22	30.63	3.12	-1.73
13.26	30.67	4.06	-0.57
13.3	31.75	3.74	0.16
13.34	30.334	3.4553	-0.11477
13.38	30.315	3.4491	0.019612
13.42	26.66	5.42	-0.02
13.46	30.307	3.3016	0.29822
13.5	27.82	1.31	2.42
13.54	30.325	3.0071	0.57154
13.58	30.338	2.817	0.69933
13.62	30.351	2.6048	0.81751
13.66	30.362	2.3754	0.92334
13.7	30.368	2.1338	1.014
13.74	30.368	1.8849	1.0869
13.78	31.67	2.05	1.14
13.82	32.3	2.6	2.29
13.86	30.37	4.3	3.06
13.9	31.27	2.29	0.58
13.94	31.73	-0.4	0.57
13.98	29.11	-2.59	-0.54
14.02	28.18	-1.39	-0.91
14.06	29.93	-2.21	-0.16
14.1	29.3	0.4	0.1
14.14	28.4	0.58	0.86
14.18	29.38	1.01	0.54
14.22	30.06	1.27	0.49
14.26	31.09	1.03	0.07
14.3	30.22	2.1	0.37
14.34	31.15	1.03	0.66
14.38	32.96	0.41	2.77
14.42	32.29	4.47	1.44
14.46	33.32	1.93	-0.55
14.5	32.2	3.25	-0.98
14.54	33.21	1.27	-0.67
14.58	31.52	1.85	-0.09
14.62	30.77	1.82	-0.15
14.66	31.79	2.4	-0.4
14.7	30.11	2.53	0.92
14.74	30.16	3.78	0.63
14.78	30.68	0.6	1.41
14.82	33.24	-0.58	1.42
14.86	33.55	-1.39	1.11
14.9	35.2	-1.16	1.3
14.94	32.32	-0.77	3.32
14.98	32.24	-0.81	2.08
15.02	30.57	-0.13	1.35
15.06	31.67	0.4	0.17
15.1	29.64	0.07	-0.12
15.14	29.91	1.05	1.1
15.18	32.03	2.38	0
15.22	32.77	-0.81	0.06
15.26	33.2	0.9	0.85
15.3	32.14	2.52	0.74
15.34	33.08	1.82	1.85
15.38	32.11	-0.34	1.33
15.42	33.72	2.89	-0.56
15.46	32.268	0.79296	0.42862
15.5	30.89	1.12	1.78
15.54	32.14	0.92	2.89
15.58	32.2	1.31	1.37
15.62	33.92	0.35	-0.88
15.66	31.77	-0.1	-1.41
15.7	31.55	0.86	-0.82
15.74	30.61	-1.97	-2.49
15.78	31.81	1.1557	-0.29201
15.82	31.713	1.2048	-0.36699
15.86	31.611	1.2544	-0.43475
15.9	31.505	1.3045	-0.4941
15.94	31.397	1.3548	-0.54391
15.98	31.287	1.4054	-0.58299
16.02	31.177	1.4561	-0.6102
16.06	31.068	1.5069	-0.62436
16.1	30.961	1.5576	-0.62432
16.14	30.857	1.6081	-0.60891
16.18	30.759	1.6584	-0.57697
16.22	30.666	1.7084	-0.52734
16.26	30.58	1.7579	-0.45885
16.3	30.502	1.8069	-0.37035
16.34	30.07	2.14	1.82
16.38	29.93	0.67	0.43
16.42	27.86	2.39	1.21
16.46	30.92	1.56	0.63
16.5	31.61	2.92	-0.18
16.54	31.71	2.71	0.31
16.58	31.24	3.61	-0.49
16.62	30.31	4.22	-0.58
16.66	31.06	3.3	-0.02
16.7	30.45	0.56	2.22
16.74	29.15	1.06	3.1
16.78	30.28	1.26	3.91
16.82	29.79	0.9	3.94
16.86	26.46	2.72	4.04
16.9	27.62	3.93	4.35
16.94	29.558	1.629	1.6235
16.98	30.51	0.04	0.23
17.02	29.69	0.28	-0.76
17.06	31.41	1.18	-0.64
17.1	29.93	1.35	-1.8
17.14	30.77	1.85	-0.86
17.18	30.74	1.33	1.03
17.22	30.19	1.15	0.31
17.26	30.71	0.8	-0.16
17.3	31.12	1.09	-0.35
17.34	30.4	1.7	-0.15
17.38	29.87	0.57	-0.66
17.42	31.84	-0.29	-1.18
17.46	31.77	-0.86	-1.6
17.5	31.54	-0.43	-0.25
17.54	32.65	0.44	-0.07
17.58	32.85	0.12	0.05
17.62	32.22	0.78	-0.2
17.66	32.4	-1.06	0.45
17.7	31.84	-0.47	0.63
17.74	32.23	0.33	0.58
17.78	31.58	-0.4	-0.14
17.82	30.97	-0.9	-0.64
17.86	32.09	-0.44	-1.52
17.9	30.48	0.97	-0.41
17.94	30.7	0.83	-1.37
17.98	31.9	1.15	-0.12
18.02	32.58	1.47	0.51
18.06	32.59	2.12	0.27
18.1	31.3	1.13	0.12
18.14	31.78	1.07	-0.39
18.18	31.97	1.75	-0.19
18.22	33.2	0.65	-0.41
18.26	32.81	0.43	-0.86
18.3	33.43	-0.03	-0.62
18.34	32.12	-0.21	-0.61
18.38	32.65	-0.5	0.46
18.42	30.02	-2.2	1.44
18.46	29.91	-2.48	2.05
18.5	28.89	-1.71	1.62
18.54	30.62	-1.51	2.1
18.58	30.25	0.81	1.7
18.62	32.86	-0.27	0.36
18.66	32.06	-0.44	-0.64
18.7	31.39	-0.87	0.2
18.74	30.77	0.87	0.3
18.78	30.28	-0.49	1.9
18.82	31.03	2.05	2.95
18.86	30.84	0.77	0.5
18.9	31.84	0.01	1.39
18.94	30.66	0.21	0.83
18.98	31.7	0.61	0.83
19.02	31.06	1.07	-0.22
19.06	31.89	1.41	0.06
19.1	31.84	1.32	0.05
19.14	32.44	0.59	-0.71
19.18	32.69	1.21	0.04
19.22	32	-0.4	0.21
19.26	32.86	-0.07	0.31
19.3	32.25	0.86	-0.02
19.34	32.68	0.28	0.36
19.38	32.19	0.49	0.28
19.42	31.63	0.09	1.19
19.46	32.07	0.57	0.7
19.5	32.2	0.98	0.46
19.54	31.86	1.09	0.72
19.58	32.95	1.22	0.77
19.62	32.58	2.37	-0.02
19.66	33.03	2.38	0.05
19.7	33.55	1.47	-0.12
19.74	33.87	1.64	0.55
19.78	33.55	1.42	-0.06
19.82	32.4	1.68	-0.27
19.86	32.58	-0.96	0.45
19.9	32.62	-0.6	-0.35
19.94	32.77	-0.43	-0.15
19.98	31.76	-0.26	0.04
20.02	32.79	0.69	0.67
20.06	31.06	1.18	0.4
20.1	32.06	0.31	0.14
20.14	31.58	-0.35	0.05
20.18	32.31	0.9	0
20.22	30.54	2.45	-0.51
20.26	32.42	1.5	-2.35
20.3	31.61	1.77	-1.9
20.34	30.38	0.26	1.41
20.38	31.31	0.37	-0.58
20.42	31.03	0.31	-1.42
20.46	31.69	-1.03	-1.28
20.5	32.62	0.43	-0.38
20.54	33.18	0.19	0.39
20.58	33.02	0.06	0.4
20.62	32.82	0.54	-0.41
20.66	32.07	0.34	-0.89
20.7	31.59	1.62	-1.1
20.74	30.85	2.63	-0.59
20.78	30.72	1.72	0.23
20.82	31.3	1.79	1.5
20.86	30.16	2.27	1.54
20.9	31.99	0.68	1.76
20.94	30.73	-0.2	1.02
20.98	30.4	2.14	1.73
21.02	31.6	-0.57	2.11
21.06	32.56	0.78	1.26
21.1	32.72	-0.4	1.47
21.14	30.61	0.2	1.39
21.18	30.72	0.11	0.44
21.22	30.52	0.37	0.43
21.26	29.99	-0.11	1.03
21.3	31.44	-0.32	1.57
21.34	33.01	-0.19	2.15
21.38	31.99	1.18	1.96
21.42	28.97	2.63	1.99
21.46	29.06	1.47	-0.47
21.5	29.03	4.01	0.8
21.54	30.57	0.11	1.56
21.58	27.19	-0.18	-0.34
21.62	28.26	1.25	0.68
21.66	29.77	1.61	1.58
21.7	30.89	0.5	1.5
21.74	29.62	-0.75	2.24
21.78	27.88	-0.93	4.29
21.82	27.56	1.46	3.36
21.86	27.23	0.39	2.8
21.9	26.2	0	3.06
21.94	25.9	1.18	2.42
21.98	25.88	-0.83	1.61
22.02	28.176	1.097	2.1397
22.06	27.55	4.25	1.51
22.1	30.25	1.85	2.18
22.14	30.08	1.96	0.88
22.18	30.48	1.23	0.71
22.22	29.43	0.78	0.23
22.26	30.21	-0.17	0
22.3	30.22	0.63	0.66
22.34	31.72	1.03	0.57
22.38	31.96	-0.18	1.01
22.42	30.86	0.08	-0.39
22.46	32.37	-0.18	-0.92
22.5	30.79	-0.24	-0.86
22.54	30.11	0.8	0.54
22.58	29.99	1.18	1.16
22.62	30.27	1.86	1.24
22.66	31.241	-0.011367	0.82431
22.7	31.314	-0.04464	0.89536
22.74	31.391	-0.070662	0.95644
22.78	32.1	-1.68	2.6
22.82	32.07	-2.13	2.28
22.86	30.36	0.02	2.13
22.9	31.61	-0.38	1.34
22.94	31.98	-0.42	0.02
22.98	32.66	0.66	-0.04
23.02	31.96	0.98	-0.32
23.06	33.09	0.4	-1.02
23.1	32.41	0.95	0.6
23.14	32.38	-0.37	1.02
23.18	32.91	0.47	0.54
23.22	32.24	-0.46	0.23
23.26	31.55	2.42	0.17
23.3	32.31	1.82	-0.65
23.34	32.01	0.58	-0.94
23.38	31.38	0.59	-1.57
23.42	31.03	2.31	-2.57
23.46	30.859	1.7486	-0.17036
23.5	30.792	1.7929	-0.13431
23.54	27.95	1.21	3.01
23.58	28.22	2.02	2.43
23.62	29.55	0.27	-0.44
23.66	26.86	-0.07	1.35
23.7	27.6	1.46	0.51
23.74	27.3	2.54	1.56
23.78	30.614	1.751	0.28458
23.82	33.06	3.21	-1.57
23.86	31.55	1.67	-1.05
23.9	32.1	0.57	-1.23
23.94	34.01	3.19	-0.96
23.98	33.68	1.82	-0.2
24.02	33.7	1.65	0.25
24.06	32.99	2.11	0.54
24.1	32.82	3.58	-0.27
24.14	31.53	2.69	1.21
24.18	30.42	4.78	2.85
24.22	31.1	2.19	3.67
24.26	30.681	1.0032	1.1827
24.3	30.661	0.94558	1.2394
24.34	30.632	0.89329	1.2903
24.38	29.32	-3.12	2.26
24.42	29.82	-0.19	2.27
24.46	27.63	-2.25	0.95
24.5	27.52	-1.94	2.06
24.54	27.2	0.69	0.26
24.58	29.07	-0.18	2
24.62	29.72	0.02	1.46
24.66	30.06	1.01	0.69
24.7	30.89	2.08	0.57
24.74	30.87	2.08	0.82
24.78	29.96	1.72	1.3
24.82	31.07	1.98	1.92
24.86	28.69	2.09	1.89
24.9	29.29	1.46	1.39
24.94	29.6	1.68	2.22
24.98	30.8	0.37	1.14
25.02	30.33	-0.73	0.34
25.06	31.41	0.16	0.06
25.1	32.26	0.08	0.12
25.14	31.15	0	-0.85
25.18	30.39	0.04	1.35
25.22	30.76	0.46	1.12
25.26	31.46	1.35	1.87
25.3	31.15	-0.18	-0.53
25.34	32.04	-0.87	1.09
25.38	30.03	-0.91	1.35
25.42	31.32	-2.46	0.08
25.46	29.44	-1.66	-0.15
25.5	28.79	-0.16	-0.32
25.54	28.62	-1.34	0.06
25.58	29.2	-0.92	0.17
25.62	30.97	1.56	0.06
25.66	31.24	0.14	1.03
25.7	30.54	0.05	0.83
25.74	31.28	0.4	0.48
25.78	30.91	1.07	0.7
25.82	30.64	1.43	0.25
25.86	29.7	0.34	0.44
25.9	27.77	-0.14	0.19
25.94	27.84	0.93	0.44
25.98	27.65	-0.29	-1.42
26.02	27.88	0.11	0.08
26.06	26.51	-0.14	1.3
26.1	28.43	-0.97	1.45
26.14	28.79	-0.29	0.62
26.18	31.09	1.32	0.76
26.22	30.85	1.87	-1.1
26.26	31.99	2.72	0.11
26.3	32.42	1.33	-0.82
26.34	32.38	-1.7	1.15
26.38	30.67	0.83	-0.54
26.42	30.69	1.49	1.23
26.46	31.35	1.43	1.78
26.5	29.96	-1.33	-0.32
26.54	32.15	0.8	0.28
26.58	31.5	-0.15	-0.96
26.62	30.88	1.42	-1.8
26.66	29.01	1.54	-0.47
26.7	30.79	1.59	-0.38
26.74	28.17	1.3	0.37
26.78	31.38	1.6	1.41
26.82	29.64	2.17	0.77
26.86	30.2	0.84	-0.18
26.9	29.73	1.81	0.74
26.94	29.86	1.01	1.49
26.98	31.65	1.07	1.46
27.02	30.13	1.69	0.26
27.06	31.09	1.66	0.63
27.1	29.61	0.69	0.77
27.14	31.1	0.36	1.29
27.18	28.03	0.93	1.33
27.22	30.13	2.64	2.12
27.26	29.26	0.89	1.46
27.3	30.02	0.05	3.35
27.34	28.69	1.1	2.34
27.38	30.43	1.53	0.66
27.42	32.4	0.34	1.01
27.46	32.45	-0.51	0.12
27.5	32.81	-1.51	-0.61
27.54	31.21	0.02	-1.73
27.58	30.97	-0.24	-0.58
27.62	31.163	0.28	0.4787
27.66	30.37	1.2	2.18
27.7	29.76	0.05	-0.49
27.74	32.27	0.53	0.29
27.78	31.46	1.04	0.58
27.82	31.49	0.46	1.51
27.86	31.25	0.56	1.74
27.9	31.26	0.98	1.04
27.94	30.88	0.95	0.68
27.98	31.21	0.55	-0.32
28.02	33.03	-0.06	0.31
28.06	31.63	0.55	-0.29
28.1	33.41	0.55	0.17
28.14	29.33	0.89	-0.61
28.18	29.32	1.64	0.66
28.22	29.29	2.05	2.95
28.26	28.02	1.39	2.92
28.3	28.42	1.29	1.96
28.34	30.32	0.76	0.43
28.38	28.86	0.18	0.39
28.42	29.04	0.27	2.02
28.46	28.46	1.3	1.12
28.5	29.14	0.21	1.41
28.54	30.98	-1.25	0.85
28.58	31.29	1.1	-0.67
28.62	32.03	1.09	0.2
28.66	29.82	-0.54	0.78
28.7	31.78	0.73	0.34
28.74	30.25	3.19	-0.09
28.78	31.61	2.06	1.39
28.82	31.31	3.13	-0.15
28.86	31.68	3.4	-0.27
28.9	31.18	2.99	0.35
28.94	31.31	3.67	0.78
28.98	30.92	2.19	2.14
29.02	30.16	0.92	2.95
29.06	31.15	-1.25	0.69
29.1	30.24	-1.54	-0.27
29.14	30.43	-0.22	1.33
29.18	29.9	-0.25	0.83
29.22	31.64	0.28	0.45
29.26	30.37	1.04	0.34
29.3	31.59	0.48	1.35
29.34	30.57	0.32	1.05
29.38	30.2	-0.03	1.93
29.42	30.3	-0.27	0.15
29.46	29.53	0.78	1.07
29.5	31.5	0.33	0.17
29.54	30.58	0.66	0.51
29.58	30.59	0.36	0.05
29.62	29.21	-0.83	2.19
29.66	31.09	0.97	1.12
29.7	31.13	1.91	0.3
29.74	32.37	1.09	0.9
29.78	32.12	0.6	0.35
29.82	32.33	-0.09	1.04
29.86	31.75	1.02	1.46
29.9	31.64	0.86	1
29.94	30.73	1.7	0.52
29.98	30.73	1.83	0.37
30.02	31.63	2.05	0.31
30.06	30.8	2.22	0.2
30.1	31.5	1.68	0.64
30.14	29.73	0.64	1.47
30.18	32.11	0.51	1.57
30.22	30.57	0.06	0.28
30.26	32.37	-0.18	1.53
30.3	31.21	0.77	0.75
30.34	30.9	0.49	0.51
30.38	29.69	-0.41	0.98
30.42	29.76	0.59	1.34
30.46	29.52	-0.5	0.74
30.5	29.62	0.71	0.17
30.54	30.26	-1.19	0.59
30.58	31.17	-1.1	1.24
30.62	29.59	-2.13	0.38
30.66	31.26	-0.05	0.43
30.7	32.8	-1.32	0.98
30.74	28.85	-0.36	2.02
30.78	30.01	1.83	3.47
30.82	29.24	1.36	3.52
30.86	31.39	2.2	2.25
30.9	31.64	1.2	1.33
30.94	31.13	-0.53	2.51
30.98	29.02	1.3	0.93
31.02	29.02	0.8	1.93
31.06	28.55	-1.09	3.05
31.1	26.67	3.29	3.18
31.14	26.82	0.96	3.94
31.18	27.72	3.56	3.35
31.22	26.13	5.02	2.07
31.26	27.56	2.66	1.98
31.3	30.57	0.74	0.69
31.34	29.5	1.24	0.8
31.38	28.4	1.37	0.6
31.42	27.12	0.11	1.87
31.46	27.61	1.67	2.9
31.5	27.68	0.88	3.35
31.54	26.03	1.02	2.66
31.58	25.02	3.28	3.54
31.62	27.68	2.03	3.63
31.66	26.91	1.3644	1.9996
31.7	25.36	1.33	2.46
31.74	27.006	1.4201	1.8318
31.78	27.078	1.4683	1.7374
31.82	28.38	2.56	0.3
31.86	27.62	2.97	0.46
31.9	27.59	2.83	0.45
31.94	27.96	2.12	0.28
31.98	28.59	0.8	1.23
32.02	27.68	1.25	-0.65
32.06	26.55	2.2	1.3
32.1	26.74	-0.18	2.1
32.14	26.5	0.89	1.96
32.18	25.92	0.69	2.09
32.22	24.76	0.26	1.93
32.26	28.19	2.0711	0.6147
32.3	30.16	3.95	1.85
32.34	30.22	3.17	0.25
32.38	30.3	6.12	0.37
32.42	30.75	2.14	-1.34
32.46	29.33	3.29	-1.22
32.5	26.44	-0.54	0.29
32.54	27.66	-1.05	1.08
32.58	27.15	-0.62	1.54
32.62	28.02	-0.53	0.57
32.66	27.83	0.89	0.8
32.7	25.88	1.45	0.72
32.74	25.89	-0.12	1.88
32.78	24.17	0.04	2.86
32.82	26.27	2.44	1.61
32.86	27.21	2.1	0.96
32.9	29.21	1.29	0.76
32.94	27.74	0.87	-0.15
32.98	26.74	0.37	-0.69
33.02	26.91	0.71	1.24
33.06	26.84	-0.07	0.31
33.1	27.32	-2.64	-0.46
33.14	25.46	-1.42	-0.29
33.18	25.92	0.86	1.21
33.22	27.7	-0.02	0.75
33.26	30.23	0.56	-0.22
33.3	28.86	-2.62	1.11
33.34	31.93	-2.55	0.63
33.38	28.75	-2.21	3.37
33.42	28.66	-2.42	2.03
33.46	26.69	-0.1	1.38
33.5	29.09	-0.54	-0.06
33.54	28.73	0.49	0
33.58	28.79	0.3	-0.38
33.62	28.33	1.9	0.46
33.66	29.03	3.38	1.05
33.7	29.27	1.73	1.87
33.74	28.41	1.17	-0.18
33.78	28.97	1.9	0.54
33.82	29.56	1.34	0.19
33.86	30.78	0.98	-0.15
33.9	30.73	1.08	-0.46
33.94	31.9	0.28	-0.28
33.98	30.11	3.45	-0.77
34.02	30.163	1.0814	-0.18842
34.06	30.095	1.0038	-0.23873
34.1	30.013	0.92948	-0.28393
34.14	29.924	0.86108	-0.32302
34.18	29.834	0.80138	-0.35498
34.22	29.53	-2.2	-1.39
34.26	29.3	-1.54	0.22
34.3	30.77	-0.35	0.35
34.34	30.51	1.72	-0.35
34.38	30.31	2.5	-1.21
34.42	28.14	2.11	-0.5
34.46	28.81	2.36	0.94
34.5	30.13	1.73	-0.55
34.54	28.89	1.48	-0.47
34.58	29.58	0.59	1.35
34.62	29.24	0.57	-0.58
34.66	33.03	1.35	-0.34
34.7	31.82	0.72	-1.42
34.74	32.16	1.76	-0.12
34.78	32.52	1.19	-1.03
34.82	33.64	1.68	0.5
34.86	31.52	1.95	1.41
34.9	30.66	2.16	-1.48
34.94	29.41	3.15	-0.47
34.98	30.15	1.86	0.43
35.02	28.97	3.13	1.45
35.06	28.99	1.15	0.03
35.1	28.64	0.11	-0.48
35.14	29.09	-0.99	-0.51
35.18	30.92	0.57	-0.39
35.22	29.48	0.6	-0.41
35.26	30.34	2.11	0.89
35.3	29.7	0.09	0.4
35.34	31.03	-0.06	1.35
35.38	30.11	-0.02	0.23
35.42	30.19	-3.14	0.92
35.46	31.08	-1.16	0.4
35.5	29.1	-1.31	0.57
35.54	30.92	-1.84	1.86
35.58	30.69	-0.85	1.86
35.62	29.91	1.84	1.42
35.66	30.19	1.64	0.99
35.7	33.35	-0.18	-0.24
35.74	31.26	0.72	-0.53
35.78	32.78	1.23	-0.21
35.82	32.62	0.54	0.41
35.86	31.81	0.21	0.81
35.9	32.08	-0.02	1.02
35.94	31.39	-1.09	-0.13
35.98	31.26	0.69	-0.79
36.02	30.83	0.49	-0.38
36.06	30.27	2.01	0.92
36.1	31.31	-0.73	0.55
36.14	31.43	-0.16	1.9
36.18	30.54	-0.64	-0.38
36.22	30.34	0.54	1.44
36.26	30.11	0.55	2.28
36.3	29.51	0	0.61
36.34	28.04	-0.98	0.08
36.38	27.8	0.46	-1.17
36.42	27.54	0.61	0.73
36.46	28.81	0.23	0.92
36.5	28.1	2.76	1.01
36.54	25.5	3.14	2.8
36.58	28.005	1.1053	0.87984
36.62	28.048	1.0952	0.91989
36.66	28.102	1.0714	0.96235
36.7	29.23	0.88	-0.76
36.74	28.76	1.61	0.98
36.78	28.95	0.95	1.59
36.82	28.87	-0.2	1.21
36.86	29.08	0.06	1.45
36.9	26.87	0.62	1.69
36.94	27.44	0.58	1.86
36.98	26.89	1.88	1.09
37.02	27.71	0.34	0.84
37.06	25.96	0.57	0.02
37.1	27.81	0.89	1.31
37.14	25.92	1.1	2
37.18	25.54	-0.01	3.57
37.22	23.8	-0.58	2.29
37.26	24.38	-2.11	3.31
37.3	25.54	-0.15	4.16
37.34	26.35	0.02	3.78
37.38	26.76	0.3	1.39
37.42	25.45	0.4	0.77
37.46	23.85	1.99	0.27
37.5	23.65	0.66	-0.7
37.54	25.72	1.01	0.85
37.58	25.12	0.58731	1.1783
37.62	24.49	-0.44	2.51
37.66	24.12	1.23	1.96
37.7	25.85	3.17	1.23
37.74	24.88	0.89	-1.45
37.78	26.589	0.706	0.75516
37.82	29	1.44	0.24
37.86	26.65	0.51	1.34
37.9	27.35	-1.79	-0.07
37.94	27.54	-1.1	0.71
37.98	30.02	0.24	1.21
38.02	29.15	-0.22	0.54
38.06	30.07	0.88	2.28
38.1	27.68	1.33	1.58
38.14	29.47	2.16	1.98
38.18	28.15	0.12	0.65
38.22	29.98	-0.9	0.81
38.26	29.76	-0.32	1.09
38.3	29.76	0.58	2
38.34	29.39	-0.32	0.48
38.38	27.76	-0.06	0.86
38.42	26.55	-0.79	2.31
38.46	27.7	0.7	1.7
38.5	29.08	2.13	1.44
38.54	28.81	2.05	0.32
38.58	30.95	0.61	0.46
38.62	30.29	0.22	1.68
38.66	30.92	-1.04	0.89
38.7	28.53	-0.91	0.52
38.74	29.99	0.83	2.01
38.78	29.06	0.78	0.98
38.82	29.3	-0.26	1.47
38.86	29.1	-1.1	2.12
38.9	29.25	-0.25	1.97
38.94	28.23	-0.21	2.62
38.98	28.03	0.96	2.45
39.02	27.17	1.78	1.95
39.06	26.64	1.15	1.76
39.1	26.52	2.85	-0.17
39.14	28.034	0.54835	2.0902
39.18	28.38	1.6	3.33
39.22	27.71	1.27	3.81
39.26	28.21	0.98	3.35
39.3	28.71	-2.2	1.11
39.34	28.91	-2.32	1.43
39.38	30.9	-1	0.63
39.42	27.86	-0.95	-0.35
39.46	29.64	0.38	0.48
39.5	31.66	-1.1	-1.06
39.54	32.24	-0.44	-0.33
39.58	29.36	0.98	-0.99
39.62	27.74	-0.79	1.24
39.66	28.62	-1.1	0.4
39.7	31.54	-1.49	1.41
39.74	31.09	-2.54	0.65
39.78	31.96	-2.3	1.67
39.82	31.72	-1.6	1.02
39.86	33	0.28	0.87
39.9	32.47	-0.38	0.23
39.94	32.34	-1.41	-0.93
39.98	31.77	-2.17	-1.72
40.02	31.72	-1.67	-0.55
40.06	32.58	-0.31	-1.97
40.1	31.21	0.54	-2.36
40.14	30.05	0.33	-1.79
40.18	27.94	-1.8	1.39
40.22	29.93	0.6	0.3
40.26	28.45	1.7	2.72
40.3	31.001	0.58742	-0.052694
40.34	29.68	-0.69	0.47
40.38	31.505	0.90633	0.33519
40.42	33.03	0.97	-0.71
40.46	34.17	4.14	0.6
40.5	32.71	2.58	0.47
40.54	31.95	1.81	0.32
40.58	32.87	1.21	0.18
40.62	33.41	1.26	0.37
40.66	34.01	-1.39	0.6
40.7	31.7	0.34	0.87
40.74	33.33	1.55	0.78
40.78	31.45	1.53	-0.12
40.82	32.36	1.93	-0.94
40.86	32.2	1.9	-1.57
40.9	32.66	0.53	-0.36
40.94	32.69	1.65	-1.12
40.98	32.19	1.1	-0.09
41.02	32.91	0.51	0.09
41.06	31.73	-0.1	-0.41
41.1	32.39	1.27	-0.91
41.14	32.34	1.53	-0.5
41.18	31.89	0.61	-0.06
41.22	30.66	-1.48	0.07
41.26	32.54	0.19	-0.11
41.3	31.34	1.78	-0.03
41.34	34.21	1.56	-0.38
41.38	30.47	1.8	-0.26
41.42	32.4	0.15	1.04
41.46	30.92	-0.1	0.38
41.5	32.58	-0.29	-0.9
41.54	31.34	-1.4	-1.11
41.58	32.31	-0.96	-1.3
41.62	31.69	0.35	-0.33
41.66	32.15	-0.19	0.64
41.7	30.67	-0.21	0.26
41.74	31.11	1.59	-0.32
41.78	32.55	0.67	0.52
41.82	31.18	-0.08	-0.55
41.86	31.64	0.31	-0.3
41.9	29.3	2.11	0.54
41.94	31.12	2.66	1.8
41.98	30.67	1.69	1.01
42.02	32.41	1.59	1.33
42.06	31.68	1.21	-0.06
42.1	31.03	-0.46	-1.65
42.14	30.19	-0.06	-0.99
42.18	30.94	-0.95	-0.1
42.22	29.23	1.02	0.17
42.26	30.83	0.3	-1.66
42.3	30.36	0.75	-0.43
42.34	30.66	0.89	-0.42
42.38	32.59	1.98	-0.29
42.42	30.97	3.32	0.4
42.46	31.78	3.85	0.93
42.5	27.8	2.05	2.31
42.54	30.97	1.37	2.11
42.58	30.76	2.03	1.3
42.62	33.53	2.97	1.71
42.66	30.768	1.4878	0.53874
42.7	31.93	0.16	-2.43
42.74	28.49	0.3	-0.53
42.78	29.46	-0.74	0.49
42.82	30.62	-1.59	-0.36
42.86	30.17	0.86	-0.65
42.9	30.95	2.31	1.65
42.94	32.48	0.72	-0.61
42.98	33.91	0.8	-1.25
43.02	32.21	0.46	0.86
43.06	33.28	0.34	0.4
43.1	31.1	0.72	-1.41
43.14	33.55	0.22	-0.67
43.18	30.58	-0.16	0.83
43.22	30.97	-1.83	0.95
43.26	29.97	-3.11	-0.06
43.3	28.92	-1.81	2.48
43.34	29.19	-2.89	1.27
43.38	27.5	-2.35	1.22
43.42	29.59	1.47	-0.55
43.46	28.58	0.49	-0.33
43.5	31.78	1.38	-1.64
43.54	28.503	-0.35957	0.15268
43.58	28.411	-0.11256	0.056432
43.62	27.06	-0.53	0.14
43.66	29.07	0.52	0.07
43.7	28.53	0.78	0.72
43.74	29.46	0.59	-0.91
43.78	27.13	2.93	0.44
43.82	28.32	1.01	0.95
43.86	29.47	0.5	0.99
43.9	27.04	0.23	0
43.94	28.5	0.29	0.09
43.98	29.33	1.93	-0.14
44.02	30.54	3	2.08
44.06	29.41	1.93	2.43
44.1	31.41	2.28	0.54
44.14	30.48	0.96	0.43
44.18	32.04	1.18	2.01
44.22	30.18	0.63	0.8
44.26	31.87	0.36	0.43
44.3	30.29	-0.59	0.73
44.34	31.48	0.05	0.03
44.38	32.5	0.09	0.43
44.42	30.96	-1.05	3.23
44.46	32.37	-0.09	1.25
44.5	32.25	1.69	0.87
44.54	32.79	1.41	1.3
44.58	29.97	1.87	0.44
44.62	32.42	2.38	0.13
44.66	27.74	1.44	0.45
44.7	31.99	1.67	0.52
44.74	30.2	1.88	0.41
44.78	33.64	2.01	1.27
44.82	32.54	0.75	-1.83
44.86	32.28	0.69	-1.48
44.9	31.718	1.5945	0.20199
44.94	31.721	1.5079	0.38012
44.98	31.715	1.4121	0.57127
45.02	30.36	1.18	1.96
45.06	33.82	1.24	0.69
45.1	32.14	-0.07	-0.27
45.14	33.16	1.85	1.7
45.18	29.15	0.98	1.44
45.22	32.02	1.05	1.72
45.26	30.47	2.25	1.43
45.3	31.38	0.79	1.37
45.34	29.36	1.5	1.87
45.38	30.45	1.47	1.49
45.42	30.63	0.44	-0.15
45.46	31.78	1.25	-0.04
45.5	31.41	0.92	0.77
45.54	31.01	2.78	0.46
45.58	31.45	2.3	0.7
45.62	29.53	1.5	0.02
45.66	32.69	1.97	0.68
45.7	30.97	1.67	-0.15
45.74	33.17	1.38	0
45.78	30.08	2.36	-0.35
45.82	32.8	1.8	0.6
45.86	28.71	0.83	0.75
45.9	32.96	0.33	0.08
45.94	30.63	-0.81	1.13
45.98	31.87	0.83	0.54
46.02	32.74	0.61	-0.29
46.06	32.03	0.11	-0.03
46.1	32.01	1.17	-0.38
46.14	30.09	0.56	-1.35
46.18	32.23	1.47	-0.76
46.22	30.18	1.69	0.12
46.26	33.16	2.1	0.77
46.3	30.84	0.77	-0.5
46.34	33.58	1.11	-0.07
46.38	32.02	2.02	-0.18
46.42	33.38	0.92	0.89
46.46	29.95	1.59	-0.15
46.5	33.47	0.14	0.07
46.54	32.37	1.91	0.63
46.58	32.59	0.69	1.53
46.62	32.34	0.92	0.5
46.66	31.37	2.22	0.57
46.7	31.98	2.12	0.04
46.74	29.61	0.06	-0.38
46.78	31.47	-0.12	-0.27
46.82	31.08	1.47	-0.67
46.86	31.47	3.93	1.09
46.9	30.88	2.23	2.22
46.94	32.23	1.82	2.3
46.98	30.25	2.87	0.98
47.02	30.82	3.21	0.73
47.06	31.73	3.81	0.53
47.1	33.4	3.86	1.88
47.14	32.63	3.8	2.08
47.18	32.45	3.16	1.93
47.22	33.35	3.74	1.59
47.26	32.52	2.18	0.46
47.3	33.61	2.21	0.89
47.34	32.6	1.31	0.37
47.38	34.22	2.43	0.52
47.42	33.63	2.05	0.25
47.46	34.45	2.82	1.18
47.5	33.11	0.14	-0.65
47.54	34.44	-2.26	-0.17
47.58	32.62	-2.07	-1.41
47.62	32.08	-3.17	-3.56
47.66	29.41	-4.17	-2.24
47.7	28.69	-3.96	-3.07
47.74	30.492	-1.3292	-0.13108
47.78	30.216	-1.0441	0.18033
47.82	28.07	-2.34	2.42
47.86	27.68	-2.84	1.95
47.9	29.475	-0.009074	1.1575
47.94	26.52	3.09	2.92
47.98	29.03	3.14	3.55
48.02	28.59	2.56	1.52
48.06	30.23	1.8	1.45
48.1	31.19	2.13	1
48.14	31.06	1.35	1.62
48.18	29.39	0.7	2.74
48.22	28.59	0.21	-0.06
48.26	27.77	-1.15	2.81
48.3	28.62	1.15	1.57
48.34	28.95	0.26	1.04
48.38	26.84	-1.15	-0.45
48.42	30.56	-0.65	0.12
48.46	30.64	0.04	-0.98
48.5	32.51	-0.99	-0.03
48.54	29.33	-1.28	-0.65
48.58	29.93	-0.35	-0.29
48.62	28.87	-0.21	0.07
48.66	28.25	0.26	0.99
48.7	27.96	0.11	-0.18
48.74	27.22	0.49	1.04
48.78	29.39	1	0.51
48.82	27.64	0.55	0.72
48.86	30.97	0.98	1.04
48.9	29.66	1.02	1.93
48.94	29.62	0.58	1.46
48.98	29.73	2.45	-0.04
49.02	31.35	3.23	0.22
49.06	29.65	2.8	1.77
49.1	30.61	2.77	0.89
49.14	29.44	2.54	-0.38
49.18	29.67	2.25	-0.84
49.22	30.56	-0.11	1.68
49.26	31.47	0.49	0.83
49.3	31.26	1.54	0.81
49.34	30.69	3.52	0.03
49.38	30.83	3.04	-0.02
49.42	29.93	3.88	1.9
49.46	31.16	3.94	0.46
49.5	31.67	3.75	0
49.54	31.73	3.26	-0.07
49.58	31.64	2.58	-0.15
49.62	32.94	4.1	-0.26
49.66	31.32	4.95	0.3
49.7	32.13	3.67	-0.09
49.74	30.64	3.23	-0.84
49.78	31.85	3.84	-0.27
49.82	29.61	5.22	-0.6
49.86	30.13	4.19	-1.26
49.9	30.45	4.37	-1.03
49.94	29.79	2.41	-1.03
49.98	30.34	2.84	0.34
50.02	30.83	2.29	-0.7
50.06	29.85	4.42	2.16
50.1	27.47	1.9	2.87
50.14	29.66	2.71	0.09
50.18	28.81	3.17	1.3
50.22	30.1	3.17	0.69
50.26	30.69	2.34	1
50.3	31.06	4.39	2.79
50.34	30.34	3.53	3.55
50.38	31.26	3.06	4.12
50.42	29.85	0.78094	1.9963
50.46	29.7	-3	1.67
50.5	28.4	-0.94	0.82
50.54	29.68	-1	1.89
50.58	29.14	-2.6	-0.03
50.62	29.89	-2.49	3.38
50.66	28.78	-1.54	0.93
50.7	29.78	-1.34	0.61
50.74	29.31	1.95	0.02
50.78	26.81	0.08	1.05
50.82	29.02	-1.94	0.92
50.86	28.17	-0.87	0.61
50.9	28.4	-0.81	2.03
50.94	27.69	1.85	-0.12
50.98	28.84	2.87	-0.7
51.02	28.81	1.28	-1.19
51.06	29.46	1.9	-0.7
51.1	28.78	2.42	-1.3
51.14	30.34	1.38	-1.16
51.18	30.08	0.14	0.55
51.22	28.709	1.8765	-0.36908
51.26	30.87	1.04	-1.6
51.3	29.73	2.7	-1.24
51.34	28.87	1.51	0.92
51.38	27.642	2.3109	0.070842
51.42	26.84	2.84	0.88
51.46	27.137	2.3524	0.3306
51.5	23.91	3.42	-0.27
51.54	24.55	1.64	1.85
51.58	25.52	1.53	1.99
51.62	26.35	2.04	1.1
51.66	25.69	2.74	1.52
51.7	28.31	1.25	0.49
51.74	28.13	0.64	-0.2
51.78	28.31	-0.44	-0.19
51.82	27.87	0.31	-0.24
51.86	27.36	0.36	1.28
51.9	27.19	-1.77	0.75
51.94	28.82	-1.75	1.09
51.98	28.26	-0.85	1.05
52.02	27.83	-0.17	0.68
52.06	25.06	-0.94	0.17
52.1	25.57	-1.65	1.57
52.14	26.55	-1.64	1.46
52.18	26.17	0.47	2.03
52.22	26.26	0.1	2.08
52.26	27.07	-1.16	2.99
52.3	28.45	0.72	1.13
52.34	29.62	0.8	-0.29
52.38	29.91	0.17	-0.03
52.42	29.73	-1.4	-0.27
52.46	29.8	-0.5	-0.73
52.5	29.48	0.016355	0.48368
52.54	29.792	0.059918	0.37669
52.58	30.106	0.10065	0.27623
52.62	30.42	0.13902	0.18551
52.66	28.07	0.55	0.91
52.7	30.14	0.72	0.75
52.74	31.34	0.05	0.79
52.78	31.9	-0.17	-0.29
52.82	32.47	0.2	-0.55
52.86	32.89	0.31	-0.79
52.9	32.74	0.7	0.94
52.94	32.42	0.08	0.18
52.98	34.18	0.22	-0.06
53.02	33.98	1.13	1.07
53.06	34.5	0.79	1.17
53.1	33.2	0.19	0.31
53.14	33.69	1.58	0.57
53.18	32.17	0.02	1.39
53.22	32.47	1.91	3
53.26	31.92	2.62	1.47
53.3	33	2.31	1.17
53.34	32.48	1.67	0.43
53.38	33.44	2.18	0.58
53.42	34	1.98	0.54
53.46	33.61	2.28	0.06
53.5	32.88	1.87	-0.09
53.54	32.06	2.4	1.72
53.58	32.94	2.02	1.12
53.62	31.44	1.13	1.34
53.66	32.54	1.55	0.28
53.7	31.47	2.52	-0.25
53.74	33.22	1.03	0.6
53.78	32.07	1.99	0.74
53.82	33.7	1.2	0.49
53.86	33.06	2.34	0.79
53.9	33.98	2.28	0.73
53.94	34.07	2.22	0.54
53.98	33.57	1.06	0.7
54.02	33.42	1.47	0.43
54.06	33.03	1.12	0.01
54.1	34.45	1.38	0.47
54.14	31.93	0.91	0.9
54.18	32.86	1.79	0.06
54.22	31.64	1.71	-0.45
54.26	32.93	0.37	-0.38
54.3	32.13	1.35	-0.79
54.34	33.46	1.46	0.04
54.38	31.53	1.56	0.6
54.42	33.04	0.66	0.63
54.46	31.61	0.61	0
54.5	32.98	2.25	1.11
54.54	32.27	0.48	0.68
54.58	32.85	1.03	0.67
54.62	33.51	1.4	0.95
54.66	32.12	1.21	0.71
54.7	33.38	1.31	1.24
54.74	29.91	2.17	0.72
54.78	31.63	2.39	0.67
54.82	28.32	2.6	0.11
54.86	31.94	4.13	0.34
54.9	30.2	3.06	0.7
54.94	31.8	3.1	1.35
54.98	31.48	2.68	1.02
55.02	33.5	2.28	1.55
55.06	32	3.05	-0.04
55.1	33.71	3.34	1.84
55.14	34.14	1.18	1.67
55.18	32.25	0.73	3.29
55.22	31.581	0.98452	1.7026
55.26	31.422	0.74621	1.5691
55.3	31.247	0.51558	1.4129
55.34	27.3	-1.38	2.4
55.38	30.876	0.091713	1.0557
55.42	28.43	-3.23	3.43
55.46	30.04	-3.35	2.11
55.5	30.366	-0.39653	0.49373
55.54	30.11	1.27	-0.47
55.58	29.47	0.99	0.11
55.62	30.37	0.5	-0.84
55.66	31.09	0.58	-1.02
55.7	30.58	-0.48	-1.02
55.74	31.38	-0.58	-0.7
55.78	29.81	-0.41	-0.76
55.82	32.8	1.24	0.34
55.86	31.06	0.49	-0.47
55.9	32.02	-0.32	-0.1
55.94	29.67	0.44	1.37
55.98	31.38	0.47	1.66
56.02	30.71	-1.38	0.11
56.06	32.13	-0.11	0.65
56.1	33.02	0.19	0.66
56.14	32.19	0.52	0.63
56.18	31.94	1.46	1.22
56.22	31.03	0.46	0.66
56.26	32.13	0.63	0.57
56.3	31.3	0.98	0.13
56.34	32.23	2.02	0.33
56.38	30.33	1.41	0.31
56.42	30.95	1.51	-0.47
56.46	30.43	1.56	-0.69
56.5	31.23	2.28	0.05
56.54	32.02	2.45	-0.19
56.58	31.28	1.65	0.84
56.62	31.29	2.07	0.59
56.66	30.12	1.27	0.88
56.7	31.52	0.86	0.95
56.74	30.4	1.93	1
56.78	31.64	1.31	1.12
56.82	29.29	1.68	0.6
56.86	31.16	0.85	0.64
56.9	30.48	0.94	0.41
56.94	32.12	2.43	0.66
56.98	30.8	1.75	0.9
57.02	32.13	1.93	0.49
57.06	32.28	3.02	0.47
57.1	31.84	2.49	-0.05
57.14	33.4	1.95	-0.18
57.18	32.39	1.11	0.7
57.22	33.37	0.71	0.83
57.26	31.35	0.68	0.2
57.3	32.79	0.98	-0.35
57.34	29.85	-0.05	1.02
57.38	31.41	-1.11	1.76
57.42	31.12	-0.61	1.01
57.46	31.92	0.17	0.86
57.5	31.35	-0.71	0.41
57.54	31.65	-0.84	0.72
57.58	31.82	-0.16	0.89
57.62	33.22	-0.45	0.24
57.66	33.23	-0.38	0.52
57.7	32.8	0.36	1.21
57.74	33.07	0.57	1.19
57.78	32.89	1.07	1.59
57.82	31.87	0.23	1.32
57.86	31.42	0.43	0.16
57.9	31.5	0.43	0.2
57.94	32.42	0.79	0.73
57.98	32.07	1.62	1.29
58.02	31.03	1.23	1.01
58.06	33.16	1.5	0.59
58.1	33.4	0.84	1.12
58.14	32.67	0.79	2.1
58.18	33.27	-0.48	0.75
58.22	33.03	-0.26	1.38
58.26	32.61	0.36	1.63
58.3	31.96	0.03	1.05
58.34	31.61	1.24	1.01
58.38	32.62	1.42	1.13
58.42	32.35	2.6	0.77
58.46	32.54	2.18	0.65
58.5	32.33	1.79	0.7
58.54	33.7	1.89	0.92
58.58	32.36	0.7	1.31
58.62	34.59	0.88	1.24
58.66	34.57	0.69	0.5
58.7	34.26	-0.46	0.25
58.74	33.83	0.84	0.6
58.78	33.93	-1.47	0.74
58.82	33.87	-0.29	0.66
58.86	32.51	-0.24	0.64
58.9	32.28	0.24	0.78
58.94	31.78	-0.21	0.23
58.98	33.94	0.36	0.38
59.02	32.1	2.66	0.54
59.06	33	1.9	0.02
59.1	33.49	2.05	-0.73
59.14	32.77	1.82	0.79
59.18	32.78	1.57	1.39
59.22	33.06	2.74	1.5
59.26	32.7	3.06	1.15
59.3	31.09	2.42	0.6
59.34	29.93	2.94	2.8
59.38	28.37	2.77	2.48
59.42	31.15	3.15	1.69
59.46	32.36	3.5	-0.51
59.5	34.32	3.05	-0.98
59.54	33.26	3.07	-0.6
59.58	33.63	3.26	-0.58
59.62	33.52	4.09	-0.17
59.66	34.42	3.33	0.08
59.7	33.81	2.78	0.93
59.74	33.88	2.24	0.57
59.78	33.69	0.46	1.17
59.82	34.23	0.85	-0.61
59.86	33.75	3.5	0.46
59.9	35.1	3.57	0.6
59.94	36.79	3.74	0.98
59.98	35.86	4.07	-0.1
60.02	35.46	4.68	0.29
60.06	34.59	2.4	-0.42
60.1	35.27	1.26	-0.5
60.14	33.52	1.79	0.16
60.18	34.18	2.07	0.8
60.22	33.58	1.49	0.38
60.26	33.52	1.78	0.79
60.3	32.46	2.15	0.85
60.34	32.36	3.04	0.82
60.38	31.91	1.93	0.95
60.42	32.93	1.55	-0.58
60.46	32.79	1.73	-0.17
60.5	32.85	2.82	0.35
60.54	33.84	2.29	1.56
60.58	32.21	1.95	1.06
60.62	33.49	3.13	0.54
60.66	33.12	1.18	-0.68
60.7	33.46	0.62	-0.89
60.74	31.9	1.17	-1.16
60.78	33.44	3.1	-0.73
60.82	31.59	1.56	0.54
60.86	31.81	2.03	-1.01
60.9	30.93	1.41	-1.42
60.94	31.09	2.87	-0.29
60.98	31.22	2.16	1.5
61.02	31.5	1.63	0.7
61.06	33.36	1.14	0.3
61.1	31.21	0.89	-1.73
61.14	33.14	2.63	-1.3
61.18	31.91	2.49	-0.35
61.22	31.76	1.79	-1.02
61.26	31.36	1.64	-1.48
61.3	32.27	0.98	-1.06
61.34	31.25	1.13	-0.96
61.38	31.84	2.39	-0.29
61.42	32.16	1.9	0.04
61.46	31.29	-0.23	-1.61
61.5	31.5	0.8	-0.81
61.54	30.74	0.81	-1.17
61.58	31.61	-0.13	-0.88
61.62	30.19	2.33	-1.04
61.66	31.88	2.44	0.26
61.7	31.34	2.48	-0.96
61.74	31.83	3.81	-0.09
61.78	31.19	2.75	0.25
61.82	32.07	2.71	-0.81
61.86	32.13	3.03	0.27
61.9	31.18	2.22	0.11
61.94	32.52	1.59	-0.61
61.98	30.56	1.58	0.05
62.02	32.43	2.17	0.31
62.06	31.45	3.21	-0.43
62.1	32.13	3.78	-0.39
62.14	30.92	2.71	-0.96
62.18	31.9	1.5	-0.58
62.22	31.24	3.26	0
62.26	32.8	4.76	0.69
62.3	33.17	4.48	-0.1
62.34	32.45	3.54	0.04
62.38	32.38	4.61	0.26
62.42	33.31	4.42	-0.36
62.46	33.61	5.21	-0.06
62.5	33.28	3.52	-0.73
62.54	34.66	2.22	-0.44
62.58	32.48	1.94	-0.55
62.62	33.22	-0.88	1.55
62.66	31.56	2.31	0.74
62.7	34.11	1.82	1.59
62.74	32.84	2.2	1.12
62.78	33.2	1.85	0.75
62.82	31.07	1.3	0.54
62.86	31.45	0.8	1.11
62.9	30.83	2.68	2.84
62.94	31.59	-1.68	2.48
62.98	30.57	-0.38	3.87
63.02	29.67	1.31	2.53
63.06	30.4	1.19	1.52
63.1	29.94	0.62	0.63
63.14	32.16	1.85	0.94
63.18	29.62	1.73	1.35
63.22	31.11	1.64	2.37
63.26	29.915	1.026	1.6555
63.3	29.847	0.97678	1.5866
63.34	29.791	0.9236	1.5093
63.38	29.746	0.86772	1.4248
63.42	29.71	0.81039	1.3343
63.46	29.682	0.75283	1.2388
63.5	29.661	0.69628	1.1397
63.54	29.644	0.64197	1.038
63.58	29.631	0.59113	0.93484
63.62	29.62	0.54501	0.83146
63.66	29.609	0.50483	0.72898
63.7	29.86	0.31	-0.56
63.74	29.59	2.16	0.6
63.78	26.84	0.9	0.46
63.82	30.79	-0.35	-0.35
63.86	28.05	1.66	-0.41
63.9	29.471	0.45767	0.19792
63.94	29.41	0.58	2.24
63.98	30.49	-1.47	0.2
64.02	29.76	-1	0.2
64.06	28.47	-0.5	0.08
64.1	29.04	0.21	-0.05
64.14	29.15	3.13	-0.43
64.18	30.15	2.36	1.32
64.22	29	0.49	-0.15
64.26	29.83	1.65	-0.67
64.3	27.35	1.03	-0.15
64.34	27.13	3.55	1.1
64.38	27.57	1.34	-0.38
64.42	28.24	0.28	0.11
64.46	27.94	1.01	-0.55
64.5	28.76	0.95	0.87
64.54	28.69	1.82	2.11
64.58	28.14	3.24	3.87
64.62	27.61	1.37	2.38
64.66	28.54	3.06	0.89
64.7	28.02	2.06	0.23
64.74	26.58	2.42	0.36
64.78	27.33	2.7	2.11
64.82	27.41	3.44	2.58
64.86	29.503	2.4876	0.85914
64.9	28.22	3.97	-0.2
64.94	32.71	1.3	0.81
64.98	31.87	0.17	-1.79
65.02	31.7	0.86	-1.51
65.06	30.22	0.52	-1.34
65.1	31.99	0.51	-0.07
65.14	32.13	3.2	1.15
65.18	30.68	2.77	2.22
65.22	31	1.14	3.51
65.26	30.3	-2.78	1.03
65.3	30.72	-1.35	0.73
65.34	29.24	-1.63	-0.96
65.38	28.6	-2.37	0.8
65.42	28.442	-0.88302	1.1278
65.46	27.94	-3.22	0.63
65.5	26.44	-2.09	0.63
65.54	28.2	-1.28	1.41
65.58	26.82	0.6	1.53
65.62	27.48	1.55	1.44
65.66	26.18	-0.25	1.61
65.7	27.82	-0.15	1.38
65.74	28.34	2.2	1.04
65.78	29.93	-0.24	0.7
65.82	29.68	0.15	0.79
65.86	30.63	0.55	0.77
65.9	29.15	0.92	2.03
65.94	29.03	0.44	1.62
65.98	30.23	1.24	1.12
66.02	29.58	1.82	0.27
66.06	28.98	0.98	0.05
66.1	27.88	2.14	1.24
66.14	29.72	2.75	1.51
66.18	28.47	3.65	0.46
66.22	29.83	4.16	1.4
66.26	27.6	4	3.72
66.3	27	2.8	2.92
66.34	26.86	0.58	2.96
66.38	26.78	0.95	1.35
66.42	25.28	1.69	2.08
66.46	26.61	0.9	3.41
66.5	26.67	1.88	1.81
66.54	27.36	-0.11	0.57
66.58	29.7	-1.26	1.01
66.62	29.6	-1.8	0.95
66.66	29.47	-1.6	1.04
66.7	29.67	-2.76	1.68
66.74	30.06	-1.68	1.24
66.78	27.65	-0.96	1.15
66.82	27.37	-0.58	1.24
66.86	26.32	-0.21	0.84
66.9	24.88	0.37	1.12
66.94	25.17	-0.58	0.57
66.98	25.28	0.66	-0.67
67.02	26.4	-1.13	-0.4
67.06	25.712	1.3002	0.87799
67.1	25.656	1.6231	0.9479
67.14	26.22	2.39	1.7
67.18	26.88	4.91	0.07
67.22	24.93	4.54	1.59
67.26	26.49	2.14	1.02
67.3	26.59	1.07	0.94
67.34	26.63	0.65	2.24
67.38	25.68	1.09	1.15
67.42	27.79	1.27	1.24
67.46	27.92	1.22	1.19
67.5	27.39	1.41	0.57
67.54	28.64	0.57	0.05
67.58	29.55	-0.98	-0.16
67.62	29.28	-0.4	-0.02
67.66	27.91	0.46	0.78
67.7	29.12	0.94	1.09
67.74	28.1	-1.33	1.08
67.78	30.1	-0.32	0.56
67.82	30.17	-1.28	0.75
67.86	30.34	1.35	0.41
67.9	30.33	0.75	1.16
67.94	29.47	0.1	1.16
67.98	29.55	1.01	0.78
68.02	29.27	1.41	0.83
68.06	28.51	1.01	0.87
68.1	28.35	1.53	-0.02
68.14	30.08	0.52	-0.14
68.18	30.41	1.03	0.03
68.22	30.17	0.19	0.48
68.26	29.73	1.44	-0.09
68.3	29.07	1.49	0.45
68.34	28.84	0.54	1.13
68.38	28.59	0.6	0.42
68.42	28.78	0.58	0.54
68.46	29.19	2.32	0.1
68.5	30.95	2.67	0.57
68.54	29.91	2.28	0.87
68.58	32.71	1.46	-0.17
68.62	31.95	0.26	1.91
68.66	32.62	0.3	1.93
68.7	31.84	3.38	0.46
68.74	29.47	0.8	0.23
68.78	28.81	2.04	0.21
68.82	29.88	0.31	-0.51
68.86	29.52	0.63	-0.93
68.9	26.69	0.44	-1.22
68.94	26.28	-2.12	1.56
68.98	26.81	-0.35	0.73
69.02	24.94	-0.49	1.59
69.06	25.91	1.02	1.67
69.1	28.552	0.852	0.29707
69.14	29.119	0.98858	0.3269
69.18	30.36	2.6	-0.06
69.22	29.61	2.53	-0.13
69.26	32.1	1.73	0.38
69.3	32.35	1.36	0.56
69.34	32.53	0.92	0.68
69.38	32.41	0.08	0
69.42	32.44	0.74	-0.26
69.46	32.11	0.52	-1.11
69.5	32.43	2.02	-0.1
69.54	31.66	1.4	-0.88
69.58	31	0.24	-0.63
69.62	29.85	-1.1	-0.5
69.66	31.5	-0.68	-0.71
69.7	31.35	0.34	-0.62
69.74	31.44	-1.16	-0.84
69.78	30.83	-0.73	-1.23
69.82	29.88	1.61	0.34
69.86	30.17	1.49	-0.1
69.9	31.69	1.09	0.15
69.94	30.5	1.88	0.02
69.98	29.96	1.59	-0.41
70.02	30.35	2.27	-0.36
70.06	29.31	1.58	-0.59
70.1	28.8	0.08	-0.31
70.14	30.17	1.64	0.53
70.18	29.42	2.6	1.8
70.22	29.02	-0.32	-0.29
70.26	30.73	2.08	-0.23
70.3	30.09	1.48	-1.16
70.34	29.55	1.01	0.31
70.38	28.6	2.19	0.81
70.42	29.17	2.01	-0.44
70.46	26.09	0.96	0.57
70.5	28.78	1.75	2.26
70.54	30.51	2.5	0.48
70.58	31.12	1.86	-0.24
70.62	29.42	1.99	-0.26
70.66	32.34	3.19	-0.38
70.7	31.15	4.44	0.41
70.74	31.15	4.67	0.84
70.78	32.46	3.19	-0.02
70.82	32.94	1.9	-0.27
70.86	30.89	2.44	0.28
70.9	32.206	1.3104	-0.0086488
70.94	32.148	0.73568	0.027548
70.98	32.037	0.1553	0.079419
71.02	31.879	-0.41023	0.14715
71.06	32.67	0.47	1.44
71.1	33.2	-1.82	-1.19
71.14	30.76	-1.71	-1.06
71.18	30.51	-3.7	-0.73
71.22	29.62	-1.82	-0.3
71.26	29.96	-3.6	1.67
71.3	29.72	-2.52	2.74
71.34	29.38	-1.51	2.41
71.38	28.81	-0.08	2.19
71.42	27.31	-1.97	2.79
71.46	28.23	0.63	2.09
71.5	28.5	1.6	0.32
71.54	30.4	0.77	2.05
71.58	31.23	-1.41	-0.07
71.62	31.12	-0.05	-0.06
71.66	29.95	-0.79	-0.4
71.7	30.3	0.66	-0.14
71.74	31.15	0.14	0.49
71.78	30.73	-0.35	0.61
71.82	31.27	0.54	0.18
71.86	30.64	0.14	0.44
71.9	30.37	1.17	0.49
71.94	29.78	2.95	-0.2
71.98	31.52	2.18	-0.97
72.02	30.02	2.31	0.34
72.06	31.37	2.63	0
72.1	31.73	2.79	0.75
72.14	31.79	2.78	0.14
72.18	31.59	2.54	-0.29
72.22	32.92	1.54	0.49
72.26	32.91	1.57	-0.21
72.3	32.05	1.79	0.05
72.34	31.29	1.03	-1.01
72.38	30.63	2.29	-0.79
72.42	31.89	2.06	0.34
72.46	31.19	3.47	0.5
72.5	33.2	5.05	-0.24
72.54	31.859	2.3948	-1.2823
72.58	31.574	2.2205	-1.2627
72.62	30.14	2.25	-0.09
72.66	30.91	1.8144	-1.1493
72.7	31.63	1.76	-1.77
72.74	31.05	1.03	-2.59
72.78	29.76	3.56	-1.62
72.82	31.38	1.9	-1.89
72.86	28.46	1.01	-2.65
72.9	29.76	-1.62	-3.2
72.94	28.185	0.14861	-0.23514
72.98	27.82	-0.074853	-0.072353
73.02	27.479	-0.28443	0.090954
73.06	27.166	-0.4767	0.25227
73.1	26.887	-0.64824	0.40909
73.14	26.649	-0.79564	0.5589
73.18	27.19	-2.3	2.15
73.22	26.92	-3.1	1.06
73.26	27.32	-0.93	1.87
73.3	24.55	-0.07	2.43
73.34	26.23	0.86	3.56
73.38	24.64	-2.98	1.66
73.42	26.04	1.35	1.76
73.46	25.57	-0.59	0.79
73.5	25.11	-2.12	0.52
73.54	28.01	-0.57	-0.17
73.58	28.74	0.59	0.22
73.62	31.69	1.07	0.78
73.66	30.34	1.76	0.34
73.7	31.85	1.44	0.96
73.74	29.86	2.23	1.59
73.78	29.75	1.19	1.52
73.82	28	1.21	0.43
73.86	29.81	-0.54	-0.15
73.9	29.2	2.04	0.33
73.94	30.29	0.77	0.07
73.98	28.16	1.63	0.26
74.02	29.03	1.09	0.52
74.06	29.32	0.86	0.8
74.1	29.9	1.53	0.69
74.14	30.6	1.22	0.02
74.18	30.46	0.76	0.88
74.22	31.26	0.13	0.22
74.26	30.96	0.25	-0.28
74.3	31.64	1.09	-0.29
74.34	30.83	2.35	0.31
74.38	30.95	0.6	1.12
74.42	29.99	2.11	0.32
74.46	30.92	0.13	1.07
74.5	29.97	0.75	-0.46
74.54	29.03	-0.09	-0.44
74.58	28.33	0.15	1.59
74.62	27.69	1.81	1.96
74.66	27.71	1.22	2.02
74.7	28.14	0.57	0.81
74.74	30.1	1.2	0.9
74.78	29.74	1.33	0.09
74.82	30.18	0.65	0.8
74.86	29.54	1.2	0.63
74.9	29.62	2.69	1.84
74.94	29.353	1.0567	1.1549
74.98	29.575	0.99895	1.1065
75.02	26.62	-1.25	1.35
75.06	28.08	0.52	1.69
75.1	31.41	0.87	3.21
75.14	31.48	2.34	-0.72
75.18	31.81	-0.35	0.13
75.22	30.73	0.47	0.96
75.26	31.74	1.01	0.76
75.3	29.84	0.47	-0.39
75.34	31.21	-0.15	0.62
75.38	30.54	0.57	0.32
75.42	31.7	0.33	1.44
75.46	30.54	-0.24	0.58
75.5	30.71	-0.33	-0.24
75.54	31.15	-0.61	-0.34
75.58	30.84	-1.06	-0.06
75.62	30.28	-1.84	-0.5
75.66	30.37	1.94	0.48
75.7	29.86	0.92	-0.09
75.74	29.913	-0.85243	0.29226
75.78	29.852	-0.94188	0.29514
75.82	29.819	-1.0092	0.29778
75.86	29.08	-0.93	3.15
75.9	28.49	-2.44	1.55
75.94	28.72	-2.76	-0.76
75.98	30.06	-0.52	-0.7
76.02	30.55	-0.85	-0.72
76.06	31.61	0.4	1.24
76.1	30.88	-0.3	-0.44
76.14	31.76	-0.93	-0.34
76.18	32.54	0.6	-0.09
76.22	32.51	0.18	0.86
76.26	32.23	0.78	0.3
76.3	32.26	1.27	0.26
76.34	31.35	0.17	0.43
76.38	31.81	0.58	0.39
76.42	30.89	0.8	-0.09
76.46	31.81	0.33	-0.13
76.5	31.19	-0.4	0.14
76.54	30.52	-0.15	0.59
76.58	30.37	0.02	0.71
76.62	29.67	0.11	0.26
76.66	28.37	0.42	0.46
76.7	28.6	0.46	0.3
76.74	28.96	0.49	-0.14
76.78	29.68	2.09	-0.01
76.82	30.49	0.91	0.13
76.86	30.78	0.61	1.01
76.9	30.45	0.49	0.37
76.94	30.16	1.23	0.16
76.98	30.93	1.27	0.48
77.02	31.17	0.84	1.68
77.06	31.52	1.17	0.78
77.1	31.86	1.65	-0.67
77.14	32.53	0.27	-0.26
77.18	31.18	-0.96	-1.39
77.22	29.09	-2.67	-1.32
77.26	28.59	-3.36	-0.18
77.3	27.08	-2.58	-0.1
77.34	27.24	-1.73	1.71
77.38	27.74	-0.41	0.73
77.42	27.25	-2.33	-0.41
77.46	27.16	-1.31	-1.6
77.5	27.61	-2.11	-0.84
77.54	27.7	-3.65	-0.3
77.58	30.09	-1.02	-1.89
77.62	29.66	-0.35	-0.42
77.66	26.82	1.29	-0.03
77.7	26.79	3.15	1.72
77.74	26.68	0.25	2.11
77.78	25.76	1.88	3.34
77.82	28.64	2.41	1.43
77.86	28.94	2.71	0.98
77.9	29.55	2.69	-0.35
77.94	30.66	2.7	-0.11
77.98	31.55	3.24	0.41
78.02	31.1	2.6	-0.12
78.06	31.06	1.2	0.14
78.1	30.45	0.4	1.71
78.14	29.9	0.79	0.34
78.18	30.39	1.33	0.46
78.22	31.5	1.55	1.07
78.26	31.14	0.97	0.75
78.3	31.18	0.69	0.32
78.34	31.03	0.84	-0.25
78.38	31.4	1.5	1.02
78.42	31.92	2.3	1.27
78.46	30.58	2.42	0.89
78.5	31.18	0.79	-0.28
78.54	29.85	1.96	-0.7
78.58	31.04	2.21	-0.06
78.62	30.89	1.73	1.18
78.66	31.6	0.97	1.61
78.7	30.51	0.35	1.3
78.74	29.51	2.21	0.67
78.78	30.77	3.03	3.1
78.82	31.07	5.11	2.45
78.86	31.52	5.98	0.4
78.9	30.8	3.82	1.04
78.94	32.78	2.36	0.89
78.98	32.4	1.53	1.18
79.02	32.83	1.63	1
79.06	31.44	2.36	0.2
79.1	33.03	2.42	0.44
79.14	31.95	1.48	-0.24
79.18	33.1	1.61	-0.83
79.22	33.35	1.84	1.38
79.26	32.61	0.16	1.11
79.3	32.28	0.84	0.7
79.34	30.18	0.76	0.38
79.38	30.55	-0.24	0.61
79.42	28.02	0.78	2.1
79.46	27.91	1.23	2.03
79.5	26.58	1.2	1.33
79.54	28.06	3.58	3.22
79.58	29.12	1.96	2.66
79.62	30.74	2.37	2.05
79.66	31.78	2.32	0.1
79.7	32.45	2.77	-0.58
79.74	32.62	1.96	0.35
79.78	32.42	1.33	0.31
79.82	32.71	1.27	0.16
79.86	31.43	1.55	0.74
79.9	32.78	2	1.01
79.94	32.41	3.22	-0.32
79.98	32.44	2.75	0.42
[truncated: 1,039 more rows]
