# Supplementary material for: Mean flow and turbulence structure over exposed roots on a forested floodplain: Insights from a controlled laboratory experiment
Source: PLoS One. 2020 Feb 26;15(2):e0229306. doi: 10.1371/journal.pone.0229306 (PMC7043746; doi:10.1371/journal.pone.0229306)
Supplement: S1 File — (ZIP) [file pone.0229306.s001.zip › data_and_scripts/velocity_data/t21_013_replaced.csv]

0.06	30.83	-0.39	0.58
0.1	29.6	3	0.71
0.14	27.65	2.9	1.56
0.18	30.25	2.28	1.52
0.22	31.23	2.77	3.2
0.26	29.99	1.73	2.69
0.3	27.69	-0.12	2.97
0.34	26.95	-1.78	3.94
0.38	26.31	-2.64	4.07
0.42	25.059	-0.58324	3.0733
0.46	24.911	-0.62515	3.1446
0.5	24.875	-0.61872	3.1875
0.54	24.94	-0.57	3.2027
0.58	25.095	-0.48504	3.1913
0.62	25.332	-0.36986	3.1541
0.66	25.638	-0.23053	3.092
0.7	26.004	-0.073075	3.0059
0.74	26.419	0.096451	2.8967
0.78	24.64	-0.64	0.39
0.82	22.91	-1.68	0.41
0.86	24.62	-1.85	-0.21
0.9	24.47	1.3	1.59
0.94	27.11	2.69	2.88
0.98	29.5	4.29	4.65
1.02	29.828	1.1135	1.5593
1.06	32.48	1.27	2.59
1.1	34.19	3.38	1.94
1.14	34.17	1.83	3
1.18	35.09	1.92	1.54
1.22	34.42	0.02	-0.18
1.26	32.66	-1.16	-0.47
1.3	31.92	-0.99	-1.36
1.34	29.99	-0.96	-2.29
1.38	29.15	-1.23	-2.22
1.42	28.21	-0.96	-2.58
1.46	29.35	-1.09	-2.14
1.5	30.72	-1.51	-0.99
1.54	29.31	0.9	0.7
1.58	28.86	1.16	-0.73
1.62	29.79	0.66	0.34
1.66	28.63	0.92	1.88
1.7	27.85	0.78	0.41
1.74	29.88	0.61	1.93
1.78	29.85	1.04	0.94
1.82	30.81	2.27	-0.54
1.86	31.4	3.49	-0.55
1.9	30.39	2.53	-0.91
1.94	30.08	2.8	-0.01
1.98	30.16	2.35	-0.58
2.02	30.13	3.36	-0.7
2.06	30.52	3.03	0.77
2.1	31.42	1.85	1.11
2.14	30.59	0.89	1.65
2.18	31.35	1.66	0.49
2.22	30.67	0.98	0.78
2.26	30.88	1.66	0.59
2.3	30.48	1.96	1.82
2.34	29.75	0.99	1.18
2.38	29.68	-0.11	1.22
2.42	29.24	2.27	-0.08
2.46	29.65	0.53	0.38
2.5	30.57	0.48	0.4
2.54	29.67	-0.27	1.6
2.58	28.71	-0.07	2.53
2.62	30.53	-0.11	2.69
2.66	30.1	1.14	3.35
2.7	28.88	4.28	-0.15
2.74	26.76	2.16	0.87
2.78	27.8	0.87	0.77
2.82	30.22	1.18	0.9
2.86	32.7	2.2	0.44
2.9	31.03	2.01	0.07
2.94	30.31	3.12	-0.26
2.98	29.8	2.49	-1.68
3.02	27.27	3.71	-1.96
3.06	26.55	3.08	-0.62
3.1	27.7	0.11	1.15
3.14	28.72	-0.64	-0.63
3.18	27.18	1	-0.12
3.22	26.42	2.37	0.57
3.26	24.74	-0.32	2.04
3.3	29.3	-2.45	2.75
3.34	29.41	1.07	1.7
3.38	30.68	-0.07	1.08
3.42	29.99	-0.27	0.88
3.46	30	-1.24	0.41
3.5	27.17	0.31	-1.97
3.54	30.4	1.33	0.14
3.58	30.68	1.75	0.69
3.62	29.56	0.46	0.53
3.66	32.07	-0.3	-0.33
3.7	31.55	-1.02	1.46
3.74	30.75	-2.1	1.4
3.78	31.96	-2.88	0.28
3.82	30.06	0.12	0.31
3.86	28.44	3.64	-1.21
3.9	26.49	4.62	-0.99
3.94	32.06	2.71	-0.27
3.98	30.7	3.84	0.46
4.02	31.94	2.25	-0.74
4.06	32.67	5.52	-0.51
4.1	31.56	3.84	1.61
4.14	27.97	2.95	1.5
4.18	30.28	2.23	2.58
4.22	29.44	2.21	2.54
4.26	29.88	2.02	1.16
4.3	29.15	2.49	0.02
4.34	31.61	3.7	-0.9
4.38	30.84	5.86	0.06
4.42	32.79	4.14	0.46
4.46	33.67	1.63	1.45
4.5	32.39	0.78	1.14
4.54	31.94	0.97	0.23
4.58	30.54	2.58	-1.41
4.62	28.04	2.91	0.27
4.66	26.56	4.76	1.66
4.7	26.84	3.79	2.91
4.74	30.25	5.06	1.66
4.78	32.65	4.97	1.7
4.82	33.3	3.78	-0.02
4.86	34.44	1.22	0.66
4.9	33.72	1.04	1.45
4.94	33.18	1.32	1.24
4.98	33.29	2.79	-1.25
5.02	34.33	2.72	-1.17
5.06	34.04	3	-0.15
5.1	33.26	1.27	-0.42
5.14	33.12	1.44	0.03
5.18	33.08	0.17	0.28
5.22	33.12	0.81	-0.54
5.26	32.28	0.72	-0.43
5.3	30.55	-2.03	-1.81
5.34	28.63	-2.28	0.74
5.38	31.7	-1.31	1.35
5.42	29.88	-1.97	-0.91
5.46	29.63	-2.99	-0.26
5.5	28.58	-2.92	-1.39
5.54	26.72	-2.1	-0.95
5.58	27.53	-3.39	0.67
5.62	28.01	-1.22	1.91
5.66	28.29	0.18	1.3
5.7	29.42	-2.03	1.53
5.74	27.23	-2.58	0.2
5.78	27.93	-2.74	0.78
5.82	29.74	-0.7	1.34
5.86	31.09	-0.7	0.24
5.9	32.02	-1.16	-0.11
5.94	31.26	0.23	0.96
5.98	31.06	0.39	0.63
6.02	31.44	0.38	1.15
6.06	31.58	-0.39	0.65
6.1	30.62	-1.14	-0.12
6.14	31.23	-1.44	-0.03
6.18	31.01	-0.36	0.69
6.22	30.9	0.97	1.15
6.26	32.19	1.27	0.32
6.3	31.15	0.34	0.1
6.34	30.51	0.74	-0.48
6.38	30.6	1.3	-0.49
6.42	30.65	-0.03	1.1
6.46	27.16	0.24	2.27
6.5	27.65	-0.73	2.34
6.54	29.36	-1.21	2.49
6.58	27.1	-1.77	1.8
6.62	27.91	-0.87	1.58
6.66	28.32	-1.74	2.21
6.7	28.76	0.15	-0.2
6.74	29.7	2.28	-0.17
6.78	29.4	1.45	-0.65
6.82	29.82	1.15	1.15
6.86	29.8	1.82	0.7
6.9	29.99	0.7	0.34
6.94	28.23	-2.24	1.23
6.98	25.92	-0.95	3.44
7.02	26.44	0.6	3.85
7.06	28.73	3.28	2.37
7.1	31.34	1.84	2.09
7.14	32.51	2.95	1.12
7.18	31.7	2.69	0.5
7.22	31.89	1.76	0.49
7.26	33.29	1.96	0.43
7.3	32.76	1.52	0.23
7.34	32.88	2.08	0.44
7.38	33.59	1.86	-0.44
7.42	33.55	2.38	0.87
7.46	32.11	1.74	0.49
7.5	32.05	0.08	1.56
7.54	30.72	-1.7	2.14
7.58	29.24	-1.31	2.02
7.62	30.07	0.33	1.2
7.66	29.31	0.61	1.08
7.7	28.92	0.13	1.09
7.74	28.13	3.08	1.99
7.78	28.14	3.51	2.44
7.82	28.52	2.54	3.2
7.86	30.66	0.69	1.78
7.9	30.22	0.98	2.52
7.94	31.75	0.89	1.24
7.98	31.46	0.91	1.37
8.02	32.17	1.86	0.54
8.06	31.82	1.7	1.12
8.1	33.87	0.63	0.08
8.14	31.96	0.31	-2.35
8.18	32.2	-0.83	-1.08
8.22	30.06	-0.44	-1.7
8.26	29.25	-2.18	-1.51
8.3	28.92	-1.68	-1.48
8.34	27.31	-3.07	-0.7
8.38	28.95	-2.84	0.74
8.42	30.02	-2.56	0.37
8.46	30.56	-2	1.73
8.5	31.35	-0.77	0.09
8.54	32.61	0.65	-0.15
8.58	31.98	1.86	-0.45
8.62	31.82	1.01	0.56
8.66	31.68	1.54	1.25
8.7	31.64	2.12	-0.11
8.74	31.07	-0.96	-0.91
8.78	30.07	-0.81	-1.22
8.82	29.96	-0.95	-0.63
8.86	30.14	-0.66	0.08
8.9	30.72	-0.49	0.67
8.94	30.07	-0.24	0.77
8.98	30.77	-0.7	0.2
9.02	30.16	-1.23	-0.35
9.06	30.57	-0.5	1.59
9.1	31.55	0.11	1.65
9.14	31.26	0.53	0.28
9.18	31.04	-0.13	0.76
9.22	30.85	-0.12	1.36
9.26	31.35	0.32	1.3
9.3	31.13	-0.7	1.37
9.34	31.95	-0.98	-0.01
9.38	31.71	-0.81	-0.36
9.42	30.81	-1.29	0.4
9.46	29.76	-1.99	0.83
9.5	30.27	-0.83	-0.02
9.54	29.75	-1.59	-0.78
9.58	30.83	0.19	0.75
9.62	30.32	-1.93	0.85
9.66	31.01	-0.15	1.13
9.7	29.99	-1.7	1.45
9.74	29.96	-0.67	1.24
9.78	29.15	-0.37	1.33
9.82	28.28	1.59	1.19
9.86	26.74	3.47	-1.35
9.9	26.58	5.05	-0.44
9.94	25.36	2.75	1.49
9.98	26.55	3.21	1.31
10.02	26.36	3.7	0.99
10.06	27.1	3.53	1.45
10.1	26.92	2.74	1.31
10.14	24.7	2.91	2.45
10.18	27.11	2.05	3.23
10.22	28.6	3.04	2.16
10.26	24.01	0.89	4.11
10.3	26.708	1.1936	2.5102
10.34	25.05	-0.6	3.43
10.38	23.33	0.28	4.02
10.42	27.325	0.097185	2.3151
10.46	29.67	0.27	1.04
10.5	29.51	0.95	0.4
10.54	29.84	0.01	0.54
10.58	29.98	-0.44	0.78
10.62	27.94	-1.17	0.97
10.66	26.5	-2.58	1.64
10.7	25.59	-0.03	1.72
10.74	27.63	1.64	1.93
10.78	25.5	1.84	1.48
10.82	25.35	2.26	-0.81
10.86	27.37	3.31	-0.03
10.9	25.9	3.24	-1.04
10.94	26.2	5.12	-2.42
10.98	22.88	5.29	-1.15
11.02	24.05	3.18	0.03
11.06	22.08	4.29	1.91
11.1	23.12	3.81	1.9
11.14	22.96	-0.5	0.78
11.18	24.35	-0.56	3.56
11.22	23.92	0.6	3.96
11.26	25.19	0.19	2.34
11.3	23.49	3.61	0.49
11.34	25.31	0.7	2.05
11.38	22.38	1.22	1.61
11.42	23.93	4.56	1.99
11.46	22.62	4.86	1.71
11.5	24.16	3.26	2.45
11.54	23.44	2.11	1.4
11.58	25.62	1.81	0.1
11.62	23.89	2.03	2.86
11.66	21.26	1.57	3.21
11.7	21.79	0.77	1.96
11.74	23.392	2.6367	1.2045
11.78	21.21	-0.24	2.78
11.82	21.24	1.95	1.57
11.86	23.95	1.6	0.6
11.9	26.5	3.75	2.25
11.94	28.11	1.2	0.26
11.98	24.546	2.2627	1.1521
12.02	27.85	0.66	-1.39
12.06	27.04	5.06	-1.4
12.1	28.68	1.74	-1.82
12.14	25.66	4.33	-1.38
12.18	25.05	1.61	0.26
12.22	24.79	2.29	2.34
12.26	24.26	4.13	3.67
12.3	23.76	4.1	2.36
12.34	23.98	2.83	3.18
12.38	22.47	-1.5	3.63
12.42	28.177	0.91045	1.1997
12.46	28.537	0.78405	1.1856
12.5	28.893	0.6618	1.1652
12.54	31.4	-1.17	-1.01
12.58	32.12	1.2	1.95
12.62	31.92	-1.16	0.19
12.66	33.24	-0.49	0.21
12.7	31.49	-2.01	1.56
12.74	31.08	-1.54	1.89
12.78	30.65	-0.2	1.39
12.82	32.38	-0.18	1.02
12.86	31.21	-0.07	0.46
12.9	30.87	1.06	0.07
12.94	30.77	0.8	-0.18
12.98	31.91	0.86	-0.2
13.02	31.82	0.26	-0.95
13.06	31.69	-0.47	-0.87
13.1	30.11	-0.23	0
13.14	27.75	-1.07	0.74
13.18	30.22	-0.21	1.64
13.22	32.04	1.05	0.64
13.26	31.76	-0.83	2.24
13.3	30.37	0.07	1.14
13.34	32.86	0.55	1.35
13.38	32.62	-0.85	0.26
13.42	33	-1.13	1.97
13.46	31.7	-0.09	1.38
13.5	31.39	-0.29	-0.54
13.54	32.89	-0.22	0.02
13.58	31.89	1.22	0.29
13.62	31.67	-0.02	-0.08
13.66	32.33	0.31	0.34
13.7	31.59	0.39	0.41
13.74	32.05	0.17	0.65
13.78	32.6	-0.44	0.54
13.82	32.9	0.23	0.95
13.86	32.98	0.43	0.95
13.9	31.93	0.5	0.25
13.94	32.83	-0.28	-0.76
13.98	30.92	-0.8	-1.14
14.02	30.34	0.2	-0.81
14.06	29.33	-0.3	-0.33
14.1	30.44	-0.07	1.28
14.14	28.87	0.58	1
14.18	29.8	1.65	-0.35
14.22	29.65	0.74	-0.91
14.26	28.82	3.56	-1.22
14.3	28.21	2.42	-2.24
14.34	28.17	1.08	-1.27
14.38	28.21	3.33	0.61
14.42	29.9	3.03	0.61
14.46	28.32	3.35	1.58
14.5	28.83	4.42	0.25
14.54	26.92	4.4	-0.12
14.58	27.46	4.17	1.02
14.62	26.17	5.2	1.1
14.66	29.019	2.8962	0.51633
14.7	29.309	2.6067	0.51118
14.74	29.611	2.3052	0.49656
14.78	32.1	2.37	1.23
14.82	32.22	-0.73	-0.29
14.86	30.21	-0.36	-0.19
14.9	31.88	1.33	-0.55
14.94	31.15	1.67	0.02
14.98	29.67	1.24	0.75
15.02	29.76	0.58	0.98
15.06	30.34	1.95	0.87
15.1	31.47	1.9	0.45
15.14	30.65	2.22	1.06
15.18	31.46	0.77	0.35
15.22	30.6	2.38	0.78
15.26	30.97	2.39	0.37
15.3	29.85	2.66	-0.01
15.34	29.81	2.89	0.33
15.38	29.81	2.63	0.02
15.42	29.54	2.11	0.11
15.46	29.74	1.95	-0.48
15.5	28.82	2.23	0.04
15.54	29.26	1.01	1.14
15.58	28.89	2.7	3.02
15.62	27.06	2.6	2.4
15.66	29.01	1.07	3.07
15.7	31.24	1.53	3.43
15.74	29.35	1.41	1.64
15.78	30.49	-0.22	0.79
15.82	30.16	-0.88	-0.64
15.86	28.45	-0.4	0.02
15.9	27.58	0.24	-0.74
15.94	25.7	-0.51	1.24
15.98	26.32	-0.97	2.43
16.02	28.19	-1.16	1.91
16.06	27.66	-0.48	1.88
16.1	28.45	0.92	1.87
16.14	27.01	1.56	2.74
16.18	28.54	2.4	2.62
16.22	27.24	0.7	2.18
16.26	28.05	-2.01	1.59
16.3	29.31	-0.32	0.22
16.34	29.24	-2.35	-0.67
16.38	28.704	-0.26238	1.4776
16.42	28.969	-0.28961	1.2889
16.46	24.33	0.3	4.11
16.5	29.518	-0.30052	0.89084
16.54	29.797	-0.27666	0.69532
16.58	31.05	0.73	0.19
16.62	30.97	-0.62	1.35
16.66	29.75	-0.75	-0.5
16.7	31	-1.7	-0.58
16.74	31.74	1.31	-0.72
16.78	31.24	-0.35	0.48
16.82	31.89	0.16	0.06
16.86	33.49	2.98	-0.62
16.9	31.86	3.92	0.84
16.94	31.97	1.57	1.91
16.98	31.12	2.75	1.07
17.02	31.77	1.29	0.12
17.06	31.88	0.8	-0.18
17.1	33.62	2.44	-0.35
17.14	32.31	2.08	0.53
17.18	32.28	1.94	-1.3
17.22	31.64	0.7	0.84
17.26	32.83	0.8	-0.77
17.3	32.82	0.07	-0.41
17.34	32.02	2.24	0.07
17.38	31	0.28	0.57
17.42	29.72	2.76	1.82
17.46	28.87	3.89	0.91
17.5	30.72	0.89825	-0.3508
17.54	30.402	0.83039	-0.3418
17.58	30.074	0.76364	-0.32691
17.62	32.81	0.75	-2.63
17.66	30.43	-2.37	-2.6
17.7	31.41	-2.29	-2.1
17.74	26.14	-0.51	-0.17
17.78	28.02	1.44	0.15
17.82	28.14	1.58	1.59
17.86	28.27	2.97	2.42
17.9	27.524	0.29599	-0.093476
17.94	27.277	0.24906	-0.062279
17.98	27.06	0.20542	-0.033358
18.02	26.876	0.16527	-0.0075318
18.06	26.49	-1.52	-3.43
18.1	26.626	0.096347	0.031567
18.14	26.569	0.068	0.043204
18.18	22.74	-1.09	0.65
18.22	26.17	0.71	-0.95
18.26	25.8	1.53	1.15
18.3	30.31	-1.56	-1.05
18.34	26.64	-0.32	-0.87
18.38	29.44	-1.54	0.62
18.42	25.53	1.91	2.25
18.46	29.48	1.24	1.59
18.5	30.16	1.28	1.12
18.54	30.89	2.65	-0.64
18.58	28.85	-3.43	-2.59
18.62	29.75	-0.38	-1.25
18.66	29.38	-1.04	-1.6
18.7	27.37	-0.71	-1.34
18.74	26.01	0.05	-0.87
18.78	22.55	0.52	0.9
18.82	26.33	0.18	1.34
18.86	24.32	-2.02	1.67
18.9	29.59	0.55	0.67
18.94	28.54	2.05	0.05
18.98	29.41	2.83	-0.46
19.02	28.99	2.87	1.35
19.06	29.79	1.96	1.49
19.1	29.9	1.17	0.02
19.14	31.64	0.42	-0.07
19.18	31.24	0.9	-0.06
19.22	32.69	-0.43	-1.44
19.26	32.4	1.28	0.19
19.3	31.78	1.41	-0.18
19.34	31.93	0.41	-0.15
19.38	29.67	0.11	0.08
19.42	31	-0.26	0.58
19.46	30.15	-0.15	0.34
19.5	31.87	-0.05	0.43
19.54	31.55	-0.33	-0.8
19.58	31.37	-0.55	0.27
19.62	31.73	0.87	1.41
19.66	31.13	0.41	0.82
19.7	31.76	-0.76	0.17
19.74	29.93	-0.71	1.83
19.78	29.47	0.63	1.26
19.82	29.24	0.14	0.4
19.86	29.51	2.01	1.83
19.9	28.19	0.11	1.82
19.94	31.09	-0.54	1.53
19.98	29.48	-1.41	0.66
20.02	30.67	-1.05	1.09
20.06	29.96	-1.12	0.09
20.1	31.28	-0.69	0.13
20.14	29.13	-1.37	0.02
20.18	30.65	-1.66	0.14
20.22	29.89	-0.96	-0.03
20.26	29.1	-0.65	0.76
20.3	28.73	-1.15	0.26
20.34	28.31	-0.21	-0.87
20.38	27.91	0.77	0.02
20.42	26.74	1.82	-0.18
20.46	26.3	4.21	0.37
20.5	24	2.92	1.86
20.54	26.65	1.78	0.8
20.58	25.355	0.62988	1.4238
20.62	25.126	0.42821	1.6677
20.66	24.958	0.2088	1.9011
20.7	24.855	-0.017332	2.117
20.74	24.82	-0.23921	2.3084
20.78	24.44	-2.38	3.5
20.82	23.81	-3.56	2.49
20.86	25.05	-3.13	3.58
20.9	24.93	-0.71	3.39
20.94	25.56	0.73	1.63
20.98	26.9	-0.39	2.14
21.02	27.56	0.44	1.65
21.06	29.87	1.44	1.35
21.1	28.75	0.05	2.11
21.14	28.85	0.31	1.44
21.18	28.98	-0.29	0.88
21.22	31.18	0.89	0.49
21.26	31.27	-0.34	-0.14
21.3	32.28	0.53	0.13
21.34	31.16	-0.06	-0.09
21.38	32.39	2.77	-0.35
21.42	31.78	2.05	-2.19
21.46	32.05	0.7	-0.99
21.5	30.77	1.41	-0.35
21.54	30.88	2.32	0.55
21.58	31.03	0.8	0.2
21.62	28.67	-0.15	0.21
21.66	31.38	0.02	0.78
21.7	31.12	-0.15	-2.07
21.74	30.77	1.38	-1.08
21.78	28.91	2.65	0.61
21.82	26.9	1	1.18
21.86	28.43	1.53	2.63
21.9	28.49	0.78	3.91
21.94	27.45	-0.64	3.08
21.98	28.28	3.12	3.37
22.02	25.8	0.79	2.35
22.06	25.24	1.21	4.48
22.1	25.36	-0.62	4.35
22.14	27.79	-0.23	3.1
22.18	27.04	1.04	0.48
22.22	26.93	0.66	1.51
22.26	28.03	0.42	1.59
22.3	26.67	-0.44	2.38
22.34	25.33	1.71	3.1
22.38	24.74	2.05	1.09
22.42	23.71	1.38	2.53
22.46	22.15	-0.15	3.99
22.5	26.074	1.4208	1.9364
22.54	26.131	1.5946	1.8357
22.58	28.07	2.34	1.47
22.62	25.35	1.73	2.86
22.66	26.19	-0.4	4.58
22.7	28.32	2.02	0.6
22.74	27.59	3.18	0.2
22.78	27.19	2.97	0.47
22.82	26.35	1.94	-0.77
22.86	24.11	0.85	0.57
22.9	24.09	2.22	1.41
22.94	26.35	1.16	1.38
22.98	25.65	0.81	1.91
23.02	24.43	-0.38	1.28
23.06	25.06	-1.45	1.58
23.1	23.92	0.49	0.02
23.14	23.7	-1.75	3.05
23.18	25.45	-1.97	1.58
23.22	25.33	-0.21	2.71
23.26	26.95	0.08	1.69
23.3	30.01	0.43	-0.84
23.34	30.69	3.08	1.27
23.38	31.61	2.55	-0.42
23.42	32.02	2.6	0.02
23.46	30.86	3.67	1.82
23.5	30.12	2.09	0.22
23.54	30.48	0.31	0.56
23.58	29.73	1.04	0.43
23.62	29.43	1.74	0.32
23.66	28.99	1.77	-0.06
23.7	31.26	1.03	0.71
23.74	27.58	1.61	0.33
23.78	27.85	2.54	-0.67
23.82	28.43	2.28	-0.3
23.86	29.85	-0.32	0.38
23.9	27.72	1.19	0.48
23.94	29.13	-0.81	0.92
23.98	29.87	1.13	0.89
24.02	28.45	3.69	0.37
24.06	29.32	2.24	0.54
24.1	30.77	3.08	1.04
24.14	29.73	4.25	0.08
24.18	29.47	4.28	0.76
24.22	29.69	6.92	0.52
24.26	27.97	4.32	-1.98
24.3	28.27	4.22	-0.35
24.34	29.49	2.66	-0.25
24.38	29.65	0.46	-0.47
24.42	29.13	0.82	1.3
24.46	31.28	0.17	-0.68
24.5	28.55	4.64	-0.38
24.54	30.18	4.47	0.81
24.58	29.805	1.7863	0.39669
24.62	29.864	1.5715	0.6069
24.66	29.917	1.3768	0.82275
24.7	29.962	1.2065	1.0372
24.74	29.995	1.0647	1.2433
24.78	32.67	1.04	0.51
24.82	31.4	-0.7	1.9
24.86	31.43	-0.64	1.52
24.9	28.27	2.92	1.6
24.94	27.4	3.36	2.59
24.98	28.53	0.61	2.08
25.02	28.86	-0.2	2.15
25.06	30.44	1.08	1.18
25.1	29.56	1.79	1.25
25.14	28.67	2.77	1.39
25.18	28.27	1.47	1.96
25.22	29.84	3.83	-0.18
25.26	28.39	3.99	0.77
25.3	29.6	0.17	0.98
25.34	28.39	-0.41	-0.11
25.38	28.15	1.95	3.26
25.42	29.02	1.07	2.54
25.46	29.59	0.09	0.48
25.5	28.6	-0.13	-0.71
25.54	28.66	-1.21	1.14
25.58	26.61	-2.96	-1.34
25.62	30.06	-2.76	1.13
25.66	29.03	-3.89	0.08
25.7	28.65	-2.43	2.21
25.74	26.14	-5.09	2.41
25.78	26.88	-4.11	1.14
25.82	25.83	-2.83	0.56
25.86	26.06	-3.04	0.98
25.9	25.45	-2.58	1.29
25.94	24.29	-3.54	1.67
25.98	27.56	-3.76	1.58
26.02	26.49	-3.06	1.62
26.06	29.04	-0.64	1.43
26.1	27.36	-0.44	1.69
26.14	28.36	-0.14	2.31
26.18	29.24	-3.84	-0.47
26.22	28.79	-1.98	-0.7
26.26	28.92	0.57	0.62
26.3	30.09	-0.73	1.16
26.34	28.16	1.49	1.09
26.38	28.86	0.14	0.57
26.42	26.3	2	0.42
26.46	28	2.92	0.58
26.5	26.67	2.92	0.7
26.54	28.244	0.062307	-0.39515
26.58	28.145	-0.19946	-0.55691
26.62	30.03	0.85	0.18
26.66	29.02	-1.43	-0.58
26.7	27.38	-2.84	-2.64
26.74	29.69	-2.99	-2.7
26.78	27.3	-3.1	0.22
26.82	26.44	-2.55	0.41
26.86	25.07	0.57	-0.29
26.9	27.41	-1.77	0.64
26.94	25.51	-1.26	-0.76
26.98	27.15	-2.18	1.7
27.02	25.91	-1.16	1.05
27.06	26.26	-0.73	2.97
27.1	28.08	-1.95	0.38
27.14	30.77	-3.52	1.12
27.18	28.4	-4.03	-0.12
27.22	28.35	-2.41	1.12
27.26	28.55	-2.03	0.75
27.3	28.81	2.84	1.03
27.34	30.25	3.31	0.83
27.38	28.51	3.62	0.95
27.42	28.25	2.12	-0.61
27.46	26.78	3.25	0.99
27.5	25.79	2.53	1.53
27.54	24.56	0.17	1.2
27.58	25.76	-0.55	2.98
27.62	26.75	-0.09	1.5
27.66	28.47	-1.18	2.06
27.7	27.38	-1.85	2.01
27.74	27.71	-1.91	1.37
27.78	26.78	-2.06	1.72
27.82	27.5	-1.16	1.21
27.86	27.97	-1.15	1.62
27.9	27.91	-1.42	0.78
27.94	28.07	-0.73	1.24
27.98	29.24	-0.22	0.55
28.02	29.52	0.46	-0.27
28.06	29.67	-0.32	0.46
28.1	29.41	0.17	0.31
28.14	28.44	-0.27	0.4
28.18	27.89	-1.13	-0.19
28.22	27.19	0.7	-0.9
28.26	27.09	-2.22	-0.27
28.3	26.27	-2.29	0.98
28.34	27.48	-1.45	0.05
28.38	25.37	-1.24	-0.21
28.42	26.64	1.06	2.63
28.46	24.426	2.3071	0.55696
28.5	21.14	5.6	0.86
28.54	22	4.02	1.33
28.58	22.54	6	-0.24
28.62	22.53	6.37	1.54
28.66	24.91	6.53	-0.61
28.7	25.61	2.97	0.11
28.74	24.96	3.88	1.61
28.78	23.39	1.76	3.03
28.82	26.67	4.67	1.56
28.86	28.05	4.61	2.77
28.9	26.93	1.64	1.82
28.94	27.35	0.94	1.32
28.98	22.91	2.7	3
29.02	26.23	0.68	4.46
29.06	27.38	-0.18	0.8
29.1	29.37	2.54	0.37
29.14	29.22	0.62	0.34
29.18	30.02	-0.47	2.08
29.22	30.89	-0.24	1.63
29.26	30.74	-0.61	0.38
29.3	31.22	-1.12	0.71
29.34	31.41	-0.16	0.59
29.38	31.23	0.83	0.52
29.42	31	-0.04	0.23
29.46	30.78	-0.71	0.53
29.5	31.56	0.34	0.57
29.54	30.7	0.96	0.12
29.58	29.41	1.95	-0.08
29.62	28.95	0.8	-0.09
29.66	27.45	1.98	1.19
29.7	29.07	-0.25	1.47
29.74	30.03	0.28	1.32
29.78	29.08	0.4	1.99
29.82	30.35	1.22	1.04
29.86	30	1.15	2.13
29.9	30.55	1.59	0.66
29.94	31.35	2.68	0.85
29.98	30.21	1.92	-0.04
30.02	30.02	1.01	-0.22
30.06	28.74	0.54	0.11
30.1	29.11	-0.7	0.4
30.14	28.5	1.37	1.16
30.18	28.7	0.14	0.48
30.22	29.41	0.87	-0.67
30.26	28.87	0.43	1.4
30.3	27.97	-0.92	2.88
30.34	30.06	-1.61	1.18
30.38	31.5	-0.38	-0.7
30.42	29.82	0.59	-0.77
30.46	28.71	-1.45	1.41
30.5	28.42	-3.22	0.8
30.54	27.53	-2.14	2.13
30.58	25.85	-0.18	1.32
30.62	27.53	1.43	1.01
30.66	27.62	0.5	0.6
30.7	28.27	1.01	0.52
30.74	28.16	1.38	0.65
30.78	27.72	-2.23	1.67
30.82	26.61	-0.56	1.87
30.86	27.5	0.81	0.27
30.9	25.74	1.78	1.99
30.94	26.44	2.71	1.2
30.98	26.59	1.29	1.67
31.02	28.92	1.92	1.74
31.06	28.28	3.58	1
31.1	29.77	3.26	2.45
31.14	30.47	3.64	0.47
31.18	29.43	3.38	-0.11
31.22	27.98	2.22	0.87
31.26	29.89	1.61	1.25
31.3	29.24	1.84	1.27
31.34	29.26	1.01	1.23
31.38	29.18	-0.36	-0.64
31.42	30.52	0.64	0.38
31.46	29.93	0.88	1.56
31.5	29.14	0.78	1.78
31.54	29.65	0.3	1.45
31.58	31.02	1.05	0.94
31.62	30.08	1.16	-0.37
31.66	30.22	0.46	-0.03
31.7	30.23	0.05	0.72
31.74	30.8	1.17	0.59
31.78	32.23	0.53	-0.53
31.82	31.75	-0.06	-1.09
31.86	31.35	1.08	-1.34
31.9	32.35	1.46	1.44
31.94	32.19	-0.78	2.01
31.98	31.95	-2.04	1.69
32.02	33.06	-1.41	0.9
32.06	33.14	-2.35	0.64
32.1	33.15	-0.09	0.57
32.14	32.57	-0.13	-0.61
32.18	32.5	-0.25	-0.61
32.22	32.54	2.58	0.4
32.26	30.71	2.02	0.57
32.3	32	1.14	0.21
32.34	31.26	2.38	-0.21
32.38	29.91	3.06	-0.15
32.42	29.27	2.21	0.26
32.46	28.37	1.09	1.3
32.5	28.16	0.75	1.71
32.54	28.33	1.47	0.57
32.58	28.15	1.7	0.3
32.62	28.26	0.37	2.42
32.66	25.16	0.88	2.3
32.7	26.06	-0.6	0.93
32.74	26.5	1.2	-0.98
32.78	24.52	2.33	1.18
32.82	25.56	2	2.32
32.86	26.73	-0.21	0.23
32.9	29.3	2.97	0.72
32.94	30.95	3	-0.11
32.98	32.11	2.44	0.04
33.02	32.59	4.88	2.85
33.06	32.88	1.54	2.42
33.1	31.73	1.43	1.53
33.14	32.2	1.35	0.62
33.18	32.03	1.67	0.56
33.22	31.49	1.35	0.52
33.26	32.14	1.06	1.3
33.3	29.5	-0.03	-0.7
33.34	31.7	-0.71	0.35
33.38	30.56	0.1	-0.58
33.42	31.33	0.62	0.91
33.46	30.03	0.92	0.45
33.5	30.64	-0.21	-0.32
33.54	30.62	-0.64	-0.7
33.58	32.41	-1	-0.25
33.62	32.8	2.28	-0.84
33.66	31.16	0.28	-0.84
33.7	30.54	0.48	1.39
33.74	31.16	2.94	1.67
33.78	32.77	1.83	0.95
33.82	33.77	1.45	1.4
33.86	32.23	2.01	-0.25
33.9	31.96	1.07	1.44
33.94	31.06	0.1	-0.07
33.98	30.68	2.27	0.73
34.02	31.92	-1.29	2.05
34.06	29.7	-1.47	1.92
34.1	30.01	-0.72	1.4
34.14	30.56	-2.81	3.49
34.18	32.69	-0.64	0.33
34.22	29.73	0.05	0.78
34.26	30.05	0.75	2.47
34.3	31.67	-0.72	-0.18
34.34	31.78	-0.32	1.28
34.38	31.55	-2.7	1.51
34.42	33.4	-0.69	-0.29
34.46	31.12	-0.15	-1.11
34.5	30.58	1.5	1.25
34.54	30.26	1.04	0.75
34.58	28.93	-0.03	-0.06
34.62	28.27	0.21	2.96
34.66	29.77	-0.16	3.09
34.7	31.17	-1.92	1.07
34.74	31.21	-3.07	0.45
34.78	31.74	-1.65	0.35
34.82	31.93	-1.59	0.95
34.86	32.33	-2.1	0.9
34.9	32.28	-1.91	1.79
34.94	32.44	-1.51	1.42
34.98	31.71	-0.79	0.97
35.02	32.93	-0.44	0.83
35.06	32.86	-0.07	-0.4
35.1	33.66	0.02	1.57
35.14	30.63	0.38	3.58
35.18	31.72	-0.99	1.96
35.22	30.16	-0.96	1.33
35.26	31.42	1.11	1.03
35.3	32.41	1.3	0.69
35.34	32.95	1.28	0.71
35.38	32.62	0.51	1.02
35.42	33.01	2.28	0.75
35.46	31.63	1.19	0
35.5	32.4	0.66	-0.18
35.54	31.75	0.18	0.22
35.58	31.78	-2.17	0.4
35.62	30.68	-0.66	0.54
35.66	30.98	0.1	0.5
35.7	31.33	0.57	0.54
35.74	29.04	0.59	1.73
35.78	32.25	2.01	1.58
35.82	29.9	0.8	0.18
35.86	31.69	1.33	0.78
35.9	29.36	1.34	-0.02
35.94	30.97	-0.73	1.42
35.98	31.16	-0.24	-0.15
36.02	32.59	-0.89	0.69
36.06	30.73	-0.64	0.15
36.1	32.13	0.49	0.24
36.14	30.84	0.57	-0.15
36.18	31.7	-0.95	0.65
36.22	31.96	-0.29	0.91
36.26	32.25	-1.17	1.26
36.3	32.12	-1.11	1.65
36.34	30.58	0.33	1.8
36.38	30.48	-0.12	0.76
36.42	30.66	-0.09	0.25
36.46	30.48	0.18	0.89
36.5	30.34	-0.48	-0.47
36.54	30.06	-0.38	-0.2
36.58	27.35	0.6	2.09
36.62	30.93	-0.56	2.47
36.66	30.08	0.79	-0.5
36.7	28.73	0.55	0.64
36.74	26.49	-2.16	0.68
36.78	29.797	0.19172	0.62735
36.82	29.934	0.23103	0.66969
36.86	32.25	2.09	1.22
36.9	30.89	1.29	0.09
36.94	30.79	0.43	0.69
36.98	30.82	0.02	-0.06
37.02	30.14	0.69	-0.09
37.06	29.17	-0.3	0.54
37.1	29.94	1.59	0.97
37.14	30.34	2.61	1.31
37.18	28.55	1.09	1.53
37.22	29.7	0.86	1.07
37.26	27.74	1.24	-0.53
37.3	28.67	4.13	-0.67
37.34	26.42	4.65	1.32
37.38	27.37	3.18	1.73
37.42	26.46	2.42	2.79
37.46	27.62	2.32	1.21
37.5	26.83	1.46	1.45
37.54	30.02	1.46	1.36
37.58	30.16	2	0
37.62	30.22	4.68	1.61
37.66	30.43	3.68	1.73
37.7	29.82	3.78	2.59
37.74	31.84	-1.36	2.11
37.78	29.99	-1.71	-0.8
37.82	31.28	-1.5	-0.39
37.86	28.25	-1.66	-1.02
37.9	27.98	1.13	2.14
37.94	28.13	0.35	0.78
37.98	28.69	2.03	-0.05
38.02	30.37	2.27	-0.51
38.06	30.67	1.38	-0.23
38.1	28.57	0.61	-1.41
38.14	25.39	1.47	0.91
38.18	26.74	0.98	0.86
38.22	26.35	2.41	-0.45
38.26	26.22	0.72	3.03
38.3	26.1	0.66	2.58
38.34	27.13	-1.18	1.94
38.38	25.8	-2.85	0.79
38.42	25.84	-2.81	1.33
38.46	26.66	-0.86	2.42
38.5	25.6	-2.14	1.26
38.54	26.34	-4	0.03
38.58	26.94	-0.98	-0.03
38.62	26.22	-0.92	1.04
38.66	24.14	-2.82	2.04
38.7	26.723	-1.0601	0.59192
38.74	26.971	-0.62104	0.43211
38.78	27.85	0.66	-0.01
38.82	27.8	-0.18	0.21
38.86	27.57	-0.53	1.88
38.9	27.58	2.18	0.36
38.94	27.77	2.61	0.48
38.98	28.02	2.41	0.3
39.02	29.87	-0.83	-0.64
39.06	29.93	0.08	0.36
39.1	29.65	0.3	1.65
39.14	30.77	1.33	1.2
39.18	29.59	-0.93	3.24
39.22	28.76	-1.08	3.72
39.26	29.44	-1.04	3.37
39.3	29.53	-4	1.72
39.34	27.54	-1.32	0.14
39.38	27.59	-0.22	0.37
39.42	26.29	-2.01	1.33
39.46	26.9	-0.6	0.93
39.5	28.83	0.52	-0.41
39.54	27.96	1.13	-0.32
39.58	28.64	1.33	1.48
39.62	28.05	0.95	2.11
39.66	29.8	2.18	0.97
39.7	30.6	1.38	0.93
39.74	33.53	1.76	1.09
39.78	31.72	1.9	0.55
39.82	30.91	1.07	0.39
39.86	31.81	-0.69	-0.41
39.9	32.69	-0.4	0.54
39.94	32.13	-1.2	-0.37
39.98	33.33	-0.7	-1.16
40.02	33.22	0.28	-1.41
40.06	31.51	1.59	-1.27
40.1	31.16	1.69	-1.31
40.14	30.1	2.86	0.78
40.18	29.73	5.31	2.44
40.22	30.08	2.4	3.69
40.26	32	1.12	2.58
40.3	32.92	2.03	2.75
40.34	33.85	1.84	2.47
40.38	30.45	2.31	1.55
40.42	30.28	3.52	1.55
40.46	28.88	1.96	1.47
40.5	30.85	1.01	1.07
40.54	29.21	3.14	-0.45
40.58	28.81	4.57	-1.01
40.62	30.92	5.29	0.21
40.66	31.01	2.93	0.05
40.7	31.17	2.37	-0.47
40.74	28.27	1.87	-0.53
40.78	28.78	1.96	0.38
40.82	27.41	-0.45	2.18
40.86	28.66	-0.99	2.87
40.9	26.02	0.2	2.4
40.94	28.2	-0.96	1.71
40.98	26.06	-1.7	1.65
41.02	27.07	-0.83	2.31
41.06	24.48	0.34	2.8
41.1	25.98	1.4	4.09
41.14	25.97	1.87	2.89
41.18	27.13	4.48	2.09
41.22	26.03	4.36	1.85
41.26	25.575	1.8503	1.5393
41.3	25.435	1.9309	1.4992
41.34	25.309	1.9969	1.4644
41.38	25.196	2.0488	1.4347
41.42	25.098	2.0873	1.4097
41.46	25.013	2.113	1.3892
41.5	24.941	2.1265	1.373
41.54	24.881	2.1285	1.3608
41.58	27.93	5.61	-0.14
41.62	27.19	3.99	0.91
41.66	25.8	2.07	-0.75
41.7	24.72	3.51	-0.12
41.74	25.57	-0.05	-1.03
41.78	24.782	1.9313	1.3578
41.82	24.806	1.8694	1.3667
41.86	24.841	1.8008	1.3776
41.9	24.887	1.7262	1.3903
41.94	24.943	1.6462	1.4044
41.98	25.11	-3.63	3.79
42.02	25.085	1.4722	1.4363
42.06	25.17	1.3796	1.4535
42.1	25.265	1.284	1.4712
42.14	22.43	3.2	2.51
42.18	20.93	1.22	1.72
42.22	23.92	1.18	4.16
42.26	23.97	-1.17	0.43
42.3	26.8	2.4	1.09
42.34	26.02	0.68235	1.5739
42.38	25.07	-0.51	0.88
42.42	27.08	-0.04	2.31
42.46	26.94	-1.51	2.16
42.5	26.14	-2.31	3.39
42.54	26.863	0.21203	1.6275
42.58	27.052	0.12873	1.6318
42.62	27.247	0.050457	1.6332
42.66	27.448	-0.022179	1.6317
42.7	27.655	-0.088563	1.6269
42.74	27.867	-0.14808	1.6186
42.78	30.24	1.13	0.83
42.82	29.76	-0.44	-0.38
42.86	28.535	-0.27927	1.5701
42.9	28.767	-0.30516	1.5453
42.94	29.003	-0.32112	1.5157
42.98	29.243	-0.32651	1.4811
43.02	29.487	-0.32073	1.4413
43.06	31.48	0.69	0.43
43.1	30.78	2.07	-0.53
43.14	30.39	1.73	1.9
43.18	31.9	0.93	1.98
43.22	31.88	0.79	1.4
43.26	28.88	0.46	2.46
43.3	31.29	0.07	2.83
43.34	31.85	0.73	0.8
43.38	31.81	-0.74	0.28
43.42	30.92	-0.99	0.01
43.46	32.09	-0.55	-0.15
43.5	31.65	-0.16	0.8
43.54	31.59	2.19	1.33
43.58	31.89	3.13	1.3
43.62	32.15	2.92	1.29
43.66	30.71	3.15	3.2
43.7	31.05	1.7	1.84
43.74	31.36	0.39	0.08
43.78	31.59	-0.25	-0.58
43.82	30.01	-0.98	0.2
43.86	30.88	-1.64	2.22
43.9	30.87	0	0.49
43.94	31.45	0.54	1.84
43.98	31.52	0.75	1.53
44.02	31.22	1.54	0.01
44.06	30.68	2.52	0.44
44.1	30.64	2.51	0.64
44.14	31.35	3.12	1.07
44.18	30.8	2.15	1.54
44.22	31.64	1.99	-0.13
44.26	32.2	1.64	-0.49
44.3	31.5	1.81	0.64
44.34	31.79	2.42	0.74
44.38	32.47	3.07	0.34
44.42	32.42	2.67	-0.31
44.46	33.06	2.78	0.53
44.5	32.8	3.64	2.33
44.54	32.58	3.05	1.3
44.58	33.18	5.2	0.07
44.62	31.65	5.16	0.8
44.66	32.38	3.87	1.33
44.7	31.75	2.4	2.76
44.74	31.67	4.75	2.92
44.78	32.17	3.81	1.46
44.82	30.74	2.28	-0.71
44.86	29.79	0.17	-1.88
44.9	30.61	3.3	-0.4
44.94	30.73	1.03	-0.07
44.98	29.67	2.03	2.08
45.02	32.16	2.15	-0.93
45.06	30.61	1.52	1.65
45.1	30.63	-0.44	1.15
45.14	31.15	-1.14	1.14
45.18	30.25	-0.24	1
45.22	28.83	-0.38	0.69
45.26	30.78	0.67	1.79
45.3	32.66	0.35	0.41
45.34	31.92	-0.32	0.47
45.38	30.5	-0.16	1.13
45.42	30.89	0.8	0.98
45.46	31.35	-0.87	0.48
45.5	32.04	-1.05	0.45
45.54	32.86	0.89	-0.81
45.58	31.69	0.07	-1.65
45.62	30.51	2.71	-1.62
45.66	29.69	0.49	1.02
45.7	30.5	0.54	0.62
45.74	31.5	0.74	0.95
45.78	29.22	2.25	0.31
45.82	28.23	2.08	-0.66
45.86	28.48	-0.84	0.6
45.9	30.65	0.78	0.18
45.94	27.65	0.34	4.01
45.98	29.24	0.7	1.85
46.02	31.38	0.25	-0.05
46.06	33.2	2.43	-0.65
46.1	31.2	-2.17	-0.42
46.14	29.94	0.22	-0.7
46.18	28.29	-0.06	2.13
46.22	29.5	0.63	1.73
46.26	29.05	1.06	0.68
46.3	30.16	2.19	1.49
46.34	27.92	-0.81	2.08
46.38	28.99	-0.24	1.85
46.42	30.45	1.65	1.13
46.46	28.69	2.33	0.98
46.5	26.81	2.11	1.24
46.54	29.76	2.86	3.01
46.58	26.66	3.76	2.63
46.62	27.19	3.84	2.44
46.66	28.184	1.0494	1.4153
46.7	28.215	0.79316	1.2498
46.74	26.26	-1.77	3.77
46.78	28.32	0.28131	0.90216
46.82	27.01	0.25	-0.96
46.86	28.67	-3.65	-0.08
46.9	30.34	-1.14	-1.26
46.94	30.78	1.09	0.69
46.98	28.88	-1.27	0.03
47.02	29.63	-1.09	0.03
47.06	28.47	-1.71	0.24
47.1	28.74	2.59	-0.28
47.14	28	2.76	0.48
47.18	29.41	2.35	0.22
47.22	29.85	0.84	0.51
47.26	29.24	-0.18	-0.12
47.3	30.11	-0.91	-0.86
47.34	30.34	2.19	2.25
47.38	29.93	2.71	2.02
47.42	31.48	2	1.12
47.46	31.52	1.54	1.27
47.5	31.94	1.19	2.16
47.54	29.85	-0.7	-0.2
47.58	32.97	0.52	-2.06
47.62	31.81	-0.55	-2.73
47.66	32.59	0.89	-1.8
47.7	32.27	-2.06	-1.26
47.74	34.01	0.34	0.44
47.78	33.06	2.78	0.73
47.82	31.46	3.84	1.22
47.86	30.65	2.69	0.99
47.9	28.07	3.03	1.13
47.94	28.42	1.79	0.41
47.98	28.84	1.09	-0.75
48.02	27.8	0.76	-0.18
48.06	28.49	0.69	-0.37
48.1	29.76	1.22	-0.55
48.14	27.59	2.52	1.04
48.18	30.66	1.24	0
48.22	30.6	0.37	0.02
48.26	32.7	1.01	0.46
48.3	32.28	0	-0.27
48.34	33.71	0.96	1.17
48.38	31.43	1.88	1.3
48.42	32.54	1.79	0.35
48.46	33.31	0.22	-0.47
48.5	33.37	0.43	-0.09
48.54	32.85	1.09	-0.22
48.58	32.32	0.2	-0.21
48.62	31.47	-0.87	0.2
48.66	30.73	-0.22	0.75
48.7	31.05	-0.51	0.95
48.74	29.57	1.18	0.76
48.78	30.57	0.02	0.75
48.82	30.89	1.02	0.72
48.86	31.61	0.7	1.04
48.9	29.62	-0.49	0.38
48.94	29.98	-0.8	1.99
48.98	29.65	-1.09	1.3
49.02	31.98	-0.66	1.97
49.06	31.28	-1.37	0.29
49.1	32.88	-1.27	0.66
49.14	31.15	-1.99	0.8
49.18	31.71	0.28	1.9
49.22	29.9	1.19	2.8
49.26	29.41	4.28	1.94
49.3	29.84	0.31	1.01
49.34	32.57	0.95	-1.77
49.38	32.25	1	-0.93
49.42	30.83	0.28	0.5
49.46	31.33	-2.06	0.7
49.5	31.273	0.71305	0.4305
49.54	33.02	1.85	-2.29
49.58	30.31	1.18	-0.58
49.62	32.66	-0.71	1.58
49.66	30.83	-0.69	3.08
49.7	31.32	0.67	1.17
49.74	30.52	1.57	-0.94
49.78	31.2	1.01	0.43
49.82	31.29	0.8	0.32
49.86	29.76	1.81	0.26
49.9	31.29	2.39	-0.43
49.94	30.57	1.31	-1.23
49.98	30.55	0.83	-0.99
50.02	29.68	2.61	-1.57
50.06	30.43	2.11	-1.21
50.1	27.92	2.37	-0.94
50.14	28.72	2.92	-0.26
50.18	28.08	4.3	-0.65
50.22	29.27	5.2	-0.34
50.26	28.21	4.21	0.14
50.3	28.95	3.75	-1.51
50.34	27	5.81	1.61
50.38	29.69	3.55	-0.73
50.42	29.47	2.42	-1.26
50.46	28.94	3.85	-0.17
50.5	29.41	2.76	0.49
50.54	30.23	4.87	0.29
50.58	29.88	4.19	2.18
50.62	28.1	4.38	3.28
50.66	30.331	0.92842	0.37881
50.7	33.31	-2.81	-0.29
50.74	32.57	-2.06	-1.42
50.78	32.64	-1.37	-1.42
50.82	32.36	-2.38	-1.16
50.86	29.68	-3.74	-0.84
50.9	28.63	-4.21	0.96
50.94	29.715	-0.32934	1.401
50.98	29.59	-0.40321	1.5028
51.02	28.37	3.17	3.61
51.06	27.73	2.68	2.55
51.1	26.05	0.24	4.65
51.14	26.81	0.28	2.39
51.18	30.57	0.66	1.37
51.22	29.26	-0.58	2.11
51.26	30.9	0.02	0.75
51.3	29.81	0.75	-0.32
51.34	30.54	1.33	0.51
51.38	27.88	0.52	0.2
51.42	29.77	-0.12	1.49
51.46	28.63	-0.96	-0.12
51.5	28.46	0.34	-0.2
51.54	27.59	1.26	-0.44
51.58	26.69	0.83	1.32
51.62	26.62	1.56	1.9
51.66	28.45	2.4	0.61
51.7	27.3	4.12	-1.26
51.74	27.231	0.40764	1.0411
51.78	27.5	-0.03	0.63
51.82	28.44	-0.95	0.97
51.86	27.26	-0.79	2.16
51.9	27.13	-0.26	1.79
51.94	28.55	-1.89	2.14
51.98	26.95	-1.63	1.98
52.02	27.16	0.1	2.53
52.06	28.2	0.12	1.61
52.1	29.15	-1.06	0.8
52.14	27.94	1.8	0.28
52.18	29.07	1.25	1.13
52.22	30.76	-0.12	0.98
52.26	30.66	-0.1	0.78
52.3	31.13	-1.9	0.47
52.34	31.58	-0.9	1.3
52.38	32.35	-1.19	1.07
52.42	31.5	0.02	0.54
52.46	31.8	1.34	1.25
52.5	32.07	0.55	0.46
52.54	32.31	0.95	-0.05
52.58	31.18	1.29	-0.49
52.62	32.45	0.98	0.82
52.66	32.02	-0.97	-0.05
52.7	31.08	-2.36	1.32
52.74	31.24	0.6	1.16
52.78	31.33	0.62	-0.35
52.82	30.28	0.59	3.09
52.86	32.1	2.15	-0.5
52.9	31.98	1.75	-0.71
52.94	30.3	3.69	1.26
52.98	29.64	3.85	1.54
53.02	27.68	0.35	3.18
53.06	31.41	0.08	1.77
53.1	31.66	1.3	0.33
53.14	31.89	1.66	0.02
53.18	30.66	3	-0.31
53.22	31.23	1.53	1.08
53.26	29.43	0.55	1.9
53.3	31.47	0.98	1.67
53.34	30.57	1.07	1.7
53.38	29.96	1.93	-0.33
53.42	30.05	2.16	-0.77
53.46	29.32	2.05	0.91
53.5	28	0.33	1.18
53.54	28.42	3.63	2.11
53.58	27.13	3.12	1.04
53.62	27.3	2.74	2.35
53.66	28.46	2.14	2.34
53.7	27.13	2.71	1.15
53.74	29.18	1.21	1.93
53.78	29.05	-0.35	0.55
53.82	28.05	1.07	1.01
53.86	27.6	0.63	1.94
53.9	29.45	-0.53	1.7
53.94	29.6	2.08	2.22
53.98	31.39	2.63	1.18
54.02	30.47	1.76	0.24
54.06	30.89	0.9	0.69
54.1	30.67	2.28	1.32
54.14	31.04	3.58	1.66
54.18	29.73	2.49	2
54.22	30.86	2.31	1.2
54.26	32.79	2.62	0.02
54.3	32.34	2.63	-0.69
54.34	31.99	1.22	-1.24
54.38	33.64	2.39	1.55
54.42	32.23	2.25	3.51
54.46	33.23	0.66	1.62
54.5	32.74	2.16	-0.26
54.54	33.36	0.66	-0.75
54.58	34.11	0.8	-0.01
54.62	33.58	0.21	-0.26
54.66	34.04	0.72	0.14
54.7	33.49	0.67	1.16
54.74	34.06	0.06	2.12
54.78	33.42	0.52	1.89
54.82	33.12	0.17	0.96
54.86	32.68	1.11	0.4
54.9	32.62	2.89	0.98
54.94	33	3.05	1.3
54.98	33.26	2.4	1.31
55.02	32.83	2.13	1
55.06	32.83	1.27	-0.63
55.1	33.21	1.07	-0.6
55.14	33.26	-0.18	0.71
55.18	32.64	-0.46	0.73
55.22	32.44	0.68	1.55
55.26	32.71	1.32	1.44
55.3	32.13	1.33	1.49
55.34	32.79	1.48	1.11
55.38	31.98	-0.11	0.4
55.42	33.15	0.88	0.24
55.46	31.51	0.71	-1.14
55.5	29.1	3.2	1.58
55.54	31.29	1.44	1.53
55.58	31.85	0.79	-0.13
55.62	29.07	-1.33	2.42
55.66	30.92	1.8	1.8
55.7	31.24	0.6	1.06
55.74	32.28	1.67	0.66
55.78	32.36	1.69	1.15
55.82	32.56	2.39	-1.13
55.86	32.91	2.34	-0.62
55.9	33.09	2.89	0.69
55.94	33.21	3.45	0.86
55.98	31.6	2.77	0.94
56.02	31.61	2.15	0.69
56.06	31.44	0.97	0.05
56.1	28.63	1.73	0.39
56.14	27.19	1.03	0.63
56.18	26.78	1.1	2.69
56.22	29.95	0.41	2.25
56.26	27.87	0.89	1.33
56.3	30.56	0.76	0.62
56.34	31.83	2.37	0.93
56.38	32.21	1.35	1.39
56.42	31.77	1.66	1.43
56.46	31.59	2.02	0.01
56.5	31.87	2.55	-0.32
56.54	30.64	2.13	-0.52
56.58	29.99	2.58	0.27
56.62	28.75	2.56	0.46
56.66	28.98	3.45	1.24
56.7	27.28	3.27	2.48
56.74	27.3	1.7	2.44
56.78	26.44	0.8	2.22
56.82	28.49	2.89	1.58
56.86	28.17	1.9	1.14
56.9	26.69	1.34	1.67
56.94	27.91	2.95	1.53
56.98	28.81	2.48	2.11
57.02	29.5	1.47	0.49
57.06	28.63	-0.77	2.11
57.1	26.2	1.41	0.52
57.14	25.8	2.6	0.78
57.18	28.18	3.56	1.65
57.22	28.91	4.93	1.44
57.26	29.21	3.41	3.07
57.3	27.91	3.05	0.54
57.34	30.15	3.21	0.24
57.38	30.78	3.03	-0.67
57.42	29.82	3.71	0.34
57.46	30.31	3.68	2.05
57.5	32.14	3.7	-0.63
57.54	30.11	3.87	0.8
57.58	29.26	0.69	1.32
57.62	31.47	-0.89	-0.44
57.66	30.42	-0.49	1.79
57.7	28.65	1.67	0.67
57.74	28.78	0.83	0.4
57.78	31.32	0.6	0.71
57.82	28.8	1.24	-0.73
57.86	28.14	3.18	-1.76
57.9	26.17	4.74	-2.3
57.94	27.36	4.88	-0.77
57.98	28.46	2.22	-0.62
58.02	28.39	2.66	-0.67
58.06	28.1	4.74	-1.01
58.1	26.43	6.43	0.78
58.14	26.367	5.2315	0.089586
58.18	25.32	6.13	1.02
58.22	26.03	5	1.36
58.26	27.26	5	1.59
58.3	26.02	3.52	1.4
58.34	26.14	4.91	2.71
58.38	24.81	3.96	0.58
58.42	25.91	4.91	1.53
58.46	25.91	1.87	0.49
58.5	28.35	1.09	0.42
58.54	28.57	-3.41	1.49
58.58	28.63	-3.1	2.44
58.62	30.48	-1.62	1.84
58.66	28.75	0.54	0.54
58.7	28.27	-0.76	1.01
58.74	28.02	2.46	0.86
58.78	28.53	-2.27	3.7
58.82	29.1	-2.27	2.57
58.86	32.19	-0.99	1.44
58.9	29.47	-1.83	0.4
58.94	28.75	-1.16	1.93
58.98	27.16	-1.92	1.88
59.02	27.01	-0.91	1.7
59.06	27.37	-0.71	1.64
59.1	28.8	-1.76	1.01
59.14	29.04	-1.48	0.14
59.18	28.37	-3.16	0.97
59.22	28.47	-2.36	2.41
59.26	25.8	-2.24	1.8
59.3	26.65	-0.86	1.49
59.34	25.62	-0.29	1.3
59.38	26.88	4.22	2.02
59.42	25.31	1.21	2.09
59.46	27.82	0.8	1.67
59.5	27.53	2.94	-0.21
59.54	27.67	2.63	0.24
59.58	26.97	1.18	1.13
59.62	28.7	0.28	2.28
59.66	27.3	-1.05	-0.58
59.7	25.48	-2.19	0.73
59.74	23.37	1.79	1.42
59.78	23.81	2.42	2.47
59.82	24.5	1.93	2.6
59.86	25.32	3.03	1.61
59.9	28.94	2.41	0.54
59.94	27.24	3.51	1.21
59.98	28.5	3.79	1.17
60.02	29.09	3.81	-0.44
60.06	29.23	3.48	-0.08
60.1	29.07	2.82	2.2
60.14	28.52	2.12	3.77
60.18	28.18	2.4	0.78
60.22	28.4	1.66	0.31
60.26	27.11	1.16	-0.06
60.3	27.8	1.56	0.66
60.34	25.33	0.46	-0.24
60.38	28.17	3.97	0.84
60.42	30.17	0.98	0.36
60.46	32.53	4.69	-0.73
60.5	31.3	2.74	0.69
60.54	30.77	4.42	1.33
60.58	29.18	1.36	0.86
60.62	30.66	2.63	1.91
60.66	27.91	1.38	2.54
60.7	28.99	-1.21	3.43
60.74	29.99	-0.15	1.21
60.78	31.78	0.49	-0.38
60.82	29.62	1.3	0.95
60.86	28.86	0.04	3.46
60.9	27.63	2.08	1.74
60.94	24.87	2.1	2
60.98	25.91	1.74	2.31
61.02	26.29	1.58	0.4
61.06	27.9	1.31	-1.06
61.1	27.54	-0.5	-1.06
61.14	27.94	-0.91	-2.32
61.18	27.64	0.85	-0.81
61.22	27.27	1.01	1.33
61.26	25.73	1.64	0.47
61.3	28.12	-1.05	1.33
61.34	28.6	0.39	2.28
61.38	28.16	0.57	1.02
61.42	28.01	-0.89	0.11
61.46	28.74	-0.59	0.42
61.5	27.92	-0.29	1.26
61.54	27.55	-0.1	1.44
61.58	28.5	-1.58	1.87
61.62	30.03	-2.02	0.49
61.66	29.99	0.14	0.27
61.7	30.11	0.1	1.57
61.74	28.98	0.19	2.61
61.78	29.97	2.57	0.05
61.82	29.28	1.33	-0.18
61.86	28.58	2.14	0.88
61.9	30.64	1.8	0.02
61.94	29.88	3.39	0.44
61.98	27.94	4.72	1.29
62.02	29.93	4.72	1.02
62.06	30.86	4.72	1.05
62.1	31.38	5.18	-0.31
62.14	29.41	6.24	-0.55
62.18	29.33	4.16	0.33
62.22	28.2	2.45	1.58
62.26	29.59	0.43	0.87
62.3	29.44	0.56	-0.29
62.34	29.4	1.93	-0.64
62.38	27.39	2.26	0.97
62.42	27.03	1.09	2.51
62.46	27.28	0.48	1.36
62.5	28.27	-0.46	1.88
62.54	28.54	-0.5	1.69
62.58	31.02	0.07	-0.87
62.62	29.31	-2	-1.42
62.66	29.029	2.2939	1.5989
62.7	29.22	2.76	1.7206
62.74	30.17	4.91	2.19
62.78	26.96	5.85	2.73
62.82	27.05	7.49	3.13
62.86	30.77	5.41	3.58
62.9	29.73	6.65	3.78
62.94	32.13	3.18	2.38
62.98	30.27	0.98	0.87
63.02	30.51	1.12	-0.81
63.06	28.78	-0.13	-0.07
63.1	28.52	0.17	0.17
63.14	28.14	1.9	1.04
63.18	28.4	1.01	1.8
63.22	29.53	1.62	1.12
63.26	27.83	3.64	1.28
63.3	31.87	3.24	-0.19
63.34	28.45	3.78	0.93
63.38	31.04	0.78	0.89
63.42	29.66	1.06	0.63
63.46	27.5	0.87	-0.61
63.5	27.76	-0.84	0.33
63.54	28.06	-1.29	0.52
63.58	28.14	-0.72	0.95
63.62	27.22	-1.19	1.32
63.66	27.09	-1.51	1.24
63.7	26.67	-0.31	1.6
63.74	28.61	-1.07	1.85
63.78	27.39	3	0.12
63.82	25.39	3.76	1.5
63.86	26.29	3.22	4.24
63.9	25.82	2.24	3.24
63.94	26.26	2.58	2.42
63.98	26.04	3.37	2.62
64.02	25.046	1.399	2.3074
64.06	28.1	-1.5	0.71
64.1	25.77	-0.94	0.54
64.14	25.62	0.32	4.54
64.18	23.45	-3.03	3.27
64.22	22.21	1.59	2.05
64.26	22.97	-0.15	0.05
64.3	22.15	2.58	0.54
64.34	21.31	1.38	2.81
64.38	26.367	1.3445	0.93588
64.42	26.614	1.2548	0.78081
64.46	28.94	2.48	-0.41
64.5	28.73	3.04	-0.78
64.54	28.39	2.57	0.21
64.58	29.93	1.7	2.22
64.62	28.92	0.14	-0.06
64.66	29.5	0.13	-0.33
64.7	29.28	0.23	-0.36
64.74	30.11	-0.15	0.6
64.78	29.12	-0.15	0.73
64.82	28.11	-0.78	2.07
64.86	28.39	-0.56	0.83
64.9	26.1	-1.72	0.85
64.94	26.35	-2.8	2.54
64.98	26.66	0.45	2.11
65.02	25.31	-2.68	2.09
65.06	27.13	-1.45	0.72
65.1	27.44	0.63	0.19
65.14	24.94	0.72	0.68
65.18	24	2.44	1.47
65.22	22.61	0.37	2.59
65.26	24.36	-0.9	0.13
65.3	23.31	0.12	-1.34
65.34	22.92	1.71	0.26
65.38	21.46	0.04	3.31
65.42	22.13	0.66	2.6
65.46	22.92	1.33	3.73
65.5	24.99	1.02	4.83
65.54	25.92	2.43	2.86
65.58	25.1	1.48	1.27
65.62	28.08	1.4	0.59
65.66	27.142	-0.70177	1.6777
65.7	29.17	-4.78	0.4
65.74	27.94	-3.97	0.43
65.78	27.74	-2.96	1.8
65.82	27.35	-0.81	-0.44
65.86	31.28	-0.28	0.26
65.9	32.63	-2.73	2.15
65.94	31.4	1.41	3.78
65.98	31.91	0.83	2.64
66.02	31.84	0.93	0.47
66.06	32.54	1.12	0.14
66.1	29.52	-0.09	1.57
66.14	30.03	1.38	2.78
66.18	29.41	1.54	0.94
66.22	30.16	-0.41	-0.19
66.26	29.34	-0.07	-0.11
66.3	31.88	-0.68	-0.44
66.34	30.64	-1.8	-0.47
66.38	31.61	-2.48	-0.56
66.42	31.92	-1.54	1.53
66.46	31.21	-0.69	1.24
66.5	31.74	-0.06	0.7
66.54	31.12	-1.48	-0.01
66.58	32.49	-1.27	0.55
66.62	31.96	-0.18	0.55
66.66	32.01	-0.44	0.37
66.7	31.15	-0.39	-0.17
66.74	30.66	-0.75	-0.41
66.78	30.01	-1.77	0.55
66.82	31.06	1.39	1.36
66.86	30.6	0.46	1.76
66.9	30.51	-0.68	1.64
66.94	31.12	-1.48	0.1
66.98	29.59	0.78	1.32
67.02	30.97	1.17	0.25
67.06	31.87	1.15	-1.15
67.1	32.43	1.5	-0.58
67.14	32.05	0.5	-1.05
67.18	32.97	0.84	-0.85
67.22	31.8	1.96	-0.7
67.26	30.59	2.31	-0.59
67.3	30.16	3.06	-0.19
67.34	30.19	3.47	-0.43
67.38	30.25	3.38	0.7
67.42	28.66	3.99	1.33
67.46	28.34	3.69	1.39
67.5	26.99	1.21	0.92
67.54	27.01	0.37	2
67.58	25.9	1.33	2.94
67.62	27.9	0.83	2.02
67.66	28.27	2.63	1.09
67.7	27.91	2.78	0.67
67.74	26.43	1.77	0.29
67.78	27.59	1.55	2.17
67.82	26.68	0.48	2.54
67.86	28.97	0.75	1.26
67.9	30.49	0.44	0.8
67.94	30.92	-1.3	1
67.98	31.26	-0.13	0.57
68.02	32.07	-0.53	1.08
68.06	30.53	-0.62	-0.14
68.1	30.74	-0.57	-0.75
68.14	30.31	-1.56	-0.62
68.18	29.12	0.72	0.98
68.22	28.43	-0.96	0.43
68.26	29.39	2.01	0.11
68.3	28.84	2.22	-0.73
68.34	28.69	3.21	-0.55
68.38	28.26	1.56	-0.9
68.42	27.53	1.64	2.23
68.46	28.37	2.16	2.44
68.5	27.53	1.75	1.96
68.54	27.59	3.4	1.14
68.58	26.14	5.17	0.57
68.62	27.78	5.74	1.27
68.66	27.223	2.774	0.91085
68.7	27.24	2.5849	0.8528
68.74	24.37	2.77	0.54
68.78	26.23	2.8	0.59
68.82	27.91	1.47	1.07
68.86	27.46	-0.51	1.22
68.9	29.17	-1.68	1.78
68.94	29.2	0.55	-1.77
68.98	28.14	4.29	-0.76
69.02	28.63	3.94	1.17
69.06	28.35	2.4	0.79
69.1	27.11	-0.55	0.8
69.14	27.08	1.8	1.28
69.18	29.13	2.65	0.83
69.22	31.06	1.53	-0.31
69.26	30.51	1.05	-0.61
69.3	29.5	0.8	-0.94
69.34	29.77	-0.9	-0.09
69.38	27.607	1.5772	0.76941
69.42	23.28	-1.43	1.88
69.46	24.98	0.68	2.48
69.5	25.7	0.83	3.67
69.54	25.21	3.86	1.9
69.58	26.4	4.1	1.38
69.62	27.12	4.1	0.22
69.66	29.6	2.56	0.38
69.7	26.5	0.08	-0.39
69.74	26.46	0.07	-0.57
69.78	23.97	0.05	0.6
69.82	24.24	0.33	2.71
69.86	25.8	1.03	3.04
69.9	26	3.33	2.34
69.94	27.09	5.33	2.09
69.98	27.47	5.78	1.25
70.02	29.45	3.26	0.54
70.06	25.901	3.6598	1.7984
70.1	27.27	6.69	0.24
70.14	25.08	6.88	1.31
70.18	27.06	4.55	4.02
70.22	25.44	4.77	3.62
70.26	25.38	2.8	0.78
70.3	23.94	1.87	-0.06
70.34	24.93	1.06	0.53
70.38	24.87	0.48	0.96
70.42	24.35	1.7	1.14
70.46	24.78	1.72	0.37
70.5	27.79	2.02	-0.47
70.54	29.04	2.71	0.02
70.58	28.24	3.29	0.63
70.62	28.68	2.66	-0.58
70.66	27.05	0.26	0.83
70.7	26.37	-0.96	1.84
70.74	26.58	-1.21	1.17
70.78	28.8	-2.02	-0.11
70.82	29.67	0.2	1.05
70.86	32.1	-0.86	0.3
70.9	31.69	-0.75	0.02
70.94	32.35	-1.19	0.05
70.98	30.99	-0.58	0.02
71.02	32.45	0.03	-0.79
71.06	32.55	0.81	-0.55
71.1	31.73	-0.7	-0.86
71.14	31.21	-1.51	-0.33
71.18	28.69	-0.58	-0.98
71.22	26.69	-0.28	-0.64
71.26	27.1	2.19	0.94
71.3	25.98	1.71	-0.24
71.34	26.62	1.46	-0.44
71.38	25.58	1.96	0.15
71.42	26.17	0.96	0.3
71.46	25.74	1.93	0.6
71.5	24.09	-0.87	1.59
71.54	23.65	2.16	1.8
71.58	26.18	3.52	2.48
71.62	23.11	1.67	2.8
71.66	24.8	0.66	1.62
71.7	25.51	1.52	0.97
71.74	25.37	2.02	1.3
71.78	24.06	3.85	3.26
71.82	22.84	2.29	1.35
71.86	24.32	2.42	1.72
71.9	22.94	2.97	2.25
71.94	25.39	3.54	1.24
71.98	25.17	4.81	1.44
72.02	25.61	5.36	1.23
72.06	26.09	4.35	0.68
72.1	28.56	2.46	-1.21
72.14	26.98	3.57	-0.02
72.18	27.35	1.36	-0.93
72.22	28.1	1.3	-0.28
72.26	27.23	2.81	-0.29
72.3	24.37	3.19	0.44
72.34	23.72	1.92	0.3
72.38	26.89	1.38	1.24
72.42	22.1	1.8	3.03
72.46	24.56	1.28	3.01
72.5	24.64	-0.68	2.64
72.54	28.002	1.0456	1.6042
72.58	31.65	0.63	1.73
72.62	32.45	1.3	1.87
72.66	31.39	0.79	2.34
72.7	32.57	1.18	1.86
72.74	30.68	0.54	0.35
72.78	31.67	2.41	-0.55
72.82	30.92	2.11	-1.16
72.86	31.78	2.99	-0.27
72.9	29.5	3.39	1.69
72.94	31.15	1.99	-0.55
72.98	32.2	2.77	-0.31
73.02	32.65	2.97	0.02
73.06	31.87	1.23	-0.29
73.1	31.23	1.99	-0.35
73.14	31.77	1.58	1.1
73.18	29.38	2.8	1.97
73.22	30.24	1.08	1.31
73.26	30.02	1.67	0.78
73.3	30.95	1.83	2.16
73.34	30.25	1.93	1.6
73.38	30.61	1.37	-0.04
73.42	31.9	1.28	-0.08
73.46	31.24	1.42	-0.26
73.5	29.13	2.45	-0.03
73.54	26.69	1.59	2.33
73.58	28.69	1.3	2.09
73.62	31.1	0.84	-0.2
73.66	32.42	1.46	0.46
73.7	31.76	0.78	0.43
73.74	32.41	-0.22	-0.38
73.78	31.66	0.69	-0.7
73.82	31.78	1.3	-0.74
73.86	32.43	2.5	-0.02
73.9	32.31	1.36	-0.78
73.94	31.16	0.48	-0.98
73.98	30.93	0.24	-1.19
74.02	29.67	-1.74	0.17
74.06	29.46	-1.82	1.27
74.1	28.4	-0.68	0.73
74.14	28.54	-0.23	0.66
74.18	30.31	1.33	1.07
74.22	29.16	0.86	1.55
74.26	29.33	0.08	1.75
74.3	28	0.25	1.27
74.34	29.93	1.31	0.64
74.38	29.48	1.05	1.9
74.42	28.05	3.06	0.32
74.46	28.69	1.25	-0.37
74.5	29.54	0.05	1.02
74.54	28.96	0.67	1.33
74.58	26.34	1.71	2.74
74.62	30.34	0.94	1.8
74.66	28.44	-0.88	0.55
74.7	28.82	-0.38	1.01
74.74	29.24	1.26	1.43
74.78	30.48	0.84	1.15
74.82	31.57	-0.89	-1.57
74.86	27.78	0.02	0.96
74.9	27.67	-1.31	-0.5
74.94	27.88	-0.29	1.1
74.98	30.49	-0.42	-1.7
75.02	28.44	0.01	0.34
75.06	29.61	0.32	0.52
75.1	29.34	-0.28	0.49
75.14	29.68	-0.74	0.77
75.18	29.07	-0.93	1.03
75.22	30.73	-1.46	1.15
75.26	29.93	-0.08	1.07
75.3	30.39	-0.41	0.78
75.34	30.06	0.1	0.8
75.38	30.5	0.63	0.83
75.42	31.15	-0.32	1.58
75.46	29.76	-0.37	1.18
75.5	30.18	-0.72	0.72
75.54	30.44	-1.5	1.74
75.58	30.34	-1.13	0.78
75.62	29.22	-1.47	1.24
75.66	27.79	-1.86	2.74
75.7	29.57	1.21	1.76
75.74	30.85	2.77	0.17
75.78	31.55	4.13	-0.12
75.82	30.19	2.51	0.62
75.86	30.69	-0.05	1.73
75.9	31.45	2.15	1.53
75.94	30.59	2.03	0.74
75.98	31.7	2.34	1.22
76.02	32.35	2.37	0.17
76.06	31.25	1.18	0.55
76.1	30.31	1.69	3.16
76.14	30.36	3.58	0.43
76.18	30.19	3.62	1.81
76.22	28.29	3.44	1.23
76.26	30.93	3.87	1.57
76.3	30.94	5.02	1.93
76.34	31.39	3.3	1.9
76.38	31.08	2.93	2.16
76.42	32.36	0.81	2.29
76.46	29.6	0.66	2.11
76.5	27.68	1.62	0.66
76.54	28.17	2.16	-0.47
76.58	27.01	2.14	-0.17
76.62	29.35	1.47	1.24
76.66	29.89	0.57	-0.15
76.7	30.89	0.64	0.83
76.74	30.99	2.25	1.18
76.78	32.8	1.9	0.23
76.82	31.76	1.6	0.82
76.86	31.95	1.95	-0.03
76.9	30.06	0.98	0.58
76.94	29.56	-1.08	-0.39
76.98	29.44	-0.64	0.23
77.02	29.65	1.51	-0.71
77.06	29.9	2.05	0.14
77.1	31.01	0.66	1.2
77.14	32.82	-1.07	0.58
77.18	31.71	-0.39	-2.8
77.22	32.1	-0.41	-0.81
77.26	29.64	0.56	-0.87
77.3	30	0.53	-0.5
77.34	29.1	2.25	0.05
77.38	30.43	0.6	0.83
77.42	29.59	0.09	0.92
77.46	30.5	0.83	1.2
77.5	28.81	0.4	0.58
77.54	29.64	-0.22	-0.06
77.58	29.04	0.45	-0.81
77.62	29.12	3.91	-0.29
77.66	28.38	4.81	1.5
77.7	27.32	2.97	1.66
77.74	26.17	1.88	0.12
77.78	26.21	4.01	-0.14
77.82	27.96	4.86	1.09
77.86	31.85	2.48	-0.62
77.9	30.63	0.78	-1.4
77.94	30.37	-0.44	-2.87
77.98	28.63	-1.86	-2.49
78.02	28.383	2.1419	0.031678
78.06	26.49	3.08	2.6
78.1	26.38	2.86	1.24
78.14	27.23	2.28	0.19
78.18	29.69	1.39	-0.93
78.22	28.98	2.22	0.41
78.26	28.57	1.91	3.06
78.3	31.21	1.38	2.16
78.34	30.92	1.55	0.02
78.38	31.9	1.56	-0.79
78.42	33.35	2.63	-1.08
78.46	32.6	1.2	1.07
78.5	30.06	-0.53	0.93
78.54	30.11	1.9	-0.43
78.58	29.18	1.95	1.49
78.62	27.3	1.37	2.46
78.66	29.81	1.7	0.13
78.7	30.34	3.06	1.09
78.74	30.62	1.87	1.25
78.78	28.34	1.92	0.28
78.82	27.57	4.54	0.63
78.86	29.29	3.48	-0.18
78.9	26.73	6.1	2.19
78.94	26.538	2.167	2.2422
78.98	26.343	1.8842	2.4582
79.02	26.192	1.5756	2.6645
79.06	24.35	-1.22	2.93
79.1	23.86	1.33	4.49
79.14	24.24	0.2	4.22
79.18	26.058	0.27997	3.2926
79.22	26.148	-0.010516	3.3752
79.26	26.291	-0.26811	3.4179
79.3	25.69	0.07	5.06
79.34	24.17	-3.68	5.09
79.38	26.7	-3.74	4.48
79.42	28.95	-0.36	3.29
79.46	28.99	0.29	0.95
79.5	30.61	0.78	0.52
79.54	30.43	1.18	1.09
79.58	30.28	1.49	0.48
79.62	30.69	1.07	0.34
79.66	31.64	2.07	-0.06
79.7	30.31	1.33	0.57
79.74	30.64	0.78	1.09
79.78	31.71	0.75	-0.58
79.82	31.21	1.58	0.09
79.86	27.87	2.03	0.18
79.9	28.37	0.66	2.44
79.94	28.65	0.71	0.2
79.98	30.91	0.63	1.85
80.02	29.35	1.44	1.45
[truncated: 1,085 more rows]
