# Supplementary material for: Mean flow and turbulence structure over exposed roots on a forested floodplain: Insights from a controlled laboratory experiment
Source: PLoS One. 2020 Feb 26;15(2):e0229306. doi: 10.1371/journal.pone.0229306 (PMC7043746; doi:10.1371/journal.pone.0229306)
Supplement: S1 File — (ZIP) [file pone.0229306.s001.zip › data_and_scripts/velocity_data/t21_014_replaced.csv]

0.02	27.67	-1.58	2.05
0.06	27.27	-2.16	2.14
0.1	25.04	-1.69	1.85
0.14	24.71	-1.92	2.58
0.18	23.05	-1.18	1.95
0.22	21.31	-3.19	3.7
0.26	19.78	-1.41	2.69
0.3	24.28	-1.42	1.57
0.34	23.39	-0.55	2.02
0.38	23.33	-2.91	3.08
0.42	20.91	-3.12	4.68
0.46	23.63	-1.33	1.01
0.5	22.95	-0.66	1.63
0.54	22.42	-0.53	1.64
0.58	23.02	-1.09	3.38
0.62	18.96	-1.87	3.57
0.66	18.19	0.39	3.06
0.7	19.59	1.08	2.54
0.74	22.16	2.24	1.14
0.78	21.38	4.45	0.11
0.82	22.07	3	1.09
0.86	22.51	0.08	0.66
0.9	21.83	0.75	0.35
0.94	20.97	1.32	1.9
0.98	20.26	0.37	2.3
1.02	19.74	1.24	1.71
1.06	18.92	0.72	2.53
1.1	18.16	2.08	3
1.14	20.74	1.3	1.96
1.18	19.07	3.41	1.59
1.22	16.22	1.69	2.4
1.26	18.74	2.95	1.95
1.3	19.4	1.37	1.65
1.34	22.08	-0.36	2.7
1.38	21.58	-1.42	0.61
1.42	20.53	0.62	0.49
1.46	21.01	0.26	3.41
1.5	26.16	-0.76	0.47
1.54	25.35	0.24	1.62
1.58	26.11	-0.71	1.24
1.62	22.05	-1.11	3.66
1.66	22.12	1.5	4.13
1.7	21.7	1.51	3.45
1.74	25.25	-2.96	2.99
1.78	25.2	-1.67	2.34
1.82	22.72	1.72	1.89
1.86	21.19	2.39	2.2
1.9	18.31	2.92	1.54
1.94	18.05	3.31	2.72
1.98	19.16	1.99	2.71
2.02	19.5	1.9	2.48
2.06	18.1	3.73	3.13
2.1	18.92	4.66	1.67
2.14	21.71	3.48	0.34
2.18	23.45	3	0.53
2.22	20.94	5.37	-1.1
2.26	25.96	1.12	0.74
2.3	23.57	1.91	-1.43
2.34	24.55	3.52	0.73
2.38	20.94	3	3.44
2.42	24.06	4.52	1.82
2.46	21.12	1.61	2.11
2.5	26.74	2.16	3.32
2.54	26.76	4.76	-0.08
2.58	30.6	-0.86	1.93
2.62	27.59	-2	1.42
2.66	26.91	2.05	2.57
2.7	24.64	0.81	2.23
2.74	26.18	1.53	-0.32
2.78	26.26	1.18	2.46
2.82	27.95	-2.51	0.49
2.86	26.86	0.53	2.48
2.9	25.53	-1.71	0.69
2.94	24.87	-1.48	0.16
2.98	24.96	-2.81	2.21
3.02	25.69	-3.82	0.96
3.06	24.19	-2.19	0.57
3.1	27.04	-3.89	-1.28
3.14	25.7	-5.41	-2.3
3.18	25.22	-4.26	1.47
3.22	24.84	-5.68	-0.5
3.26	26.49	-4.32	-0.69
3.3	23.86	-3.67	2.18
3.34	24.021	-2.6826	-0.98134
3.38	23.638	-2.082	-1.1076
3.42	23.01	-2.37	-2.03
3.46	22.38	-2.54	-1.31
3.5	25.15	1.42	-0.49
3.54	23.58	3.25	-2.68
3.58	23.57	2.37	-2.91
3.62	20.86	2.31	-2.2
3.66	19.34	3.11	-1.25
3.7	19.05	-0.9	0.39
3.74	19.66	-0.69	1.32
3.78	23.31	-1.55	-0.91
3.82	24.01	2.45	0.41
3.86	22.59	2.32	-0.76
3.9	23	1.22	-0.98
3.94	24.95	-1.2	-0.82
3.98	21.86	1.78	-1.47
4.02	24.28	0.75	1.43
4.06	21.39	3.52	0.78
4.1	22.28	0.63	1.35
4.14	20.12	-2.83	2.14
4.18	18.76	-2.43	0.54
4.22	18.47	-1.74	2.08
4.26	19.31	-1.9	2.94
4.3	18.17	-1.74	2.57
4.34	18.94	-3.4	3.93
4.38	18.54	-2.8	3.47
4.42	19.26	-0.12	1.41
4.46	19.22	0.31	2.23
4.5	21.4	-0.99	1.85
4.54	19.78	0.79	2.48
4.58	19.75	-0.06	3.81
4.62	22.59	-0.94	2.91
4.66	23.7	-1.44	1.85
4.7	27.29	-0.66	0.29
4.74	27.69	-1.42	0.23
4.78	25.59	-1	-1.11
4.82	24.27	-0.3	1.4
4.86	24.29	-0.71	0.68
4.9	23.16	1.32	1.48
4.94	23.74	1.44	2.84
4.98	23.93	-2.14	1.21
5.02	24.91	-1.47	0.2
5.06	22.59	1.34	2.9
5.1	18.98	1.31	5.56
5.14	19.04	-2.41	4.4
5.18	19.74	-2.16	3.5
5.22	21.16	0.89	3.67
5.26	24.11	-1.91	2.64
5.3	27.68	0.97	1.82
5.34	26.69	0.27	0.68
5.38	26.29	-0.02	0.58
5.42	27.45	-0.81	1.38
5.46	29.02	-2.18	2.48
5.5	28.98	-0.22	2.31
5.54	28.67	-0.96	1.95
5.58	28.79	-0.02	-0.68
5.62	28.57	-0.46	1.22
5.66	30.95	-1.15	1.39
5.7	31.08	3.07	1.32
5.74	27.59	2.26	2.75
5.78	28.59	2.74	0.92
5.82	29.48	1.57	-0.18
5.86	30.31	3	-0.34
5.9	31.27	3.8	0.08
5.94	28.71	3.18	0.96
5.98	28.75	2.69	0.72
6.02	28.81	0.57	1.72
6.06	27.58	1.09	1.45
6.1	27.19	1.21	0.78
6.14	28.11	2.05	0.82
6.18	28.31	1.54	1.36
6.22	31.43	0.63	1.56
6.26	30.82	0.99	0.58
6.3	31.19	1.27	0.94
6.34	31.22	2.77	1.5
6.38	30.45	1.48	0.71
6.42	31.18	0.9	0.8
6.46	30.8	1.72	0.48
6.5	31.01	2.7	-0.54
6.54	31.6	2.54	-0.44
6.58	30.28	1.62	-1.38
6.62	28.59	0.92	-1.94
6.66	27.63	-1.47	-0.35
6.7	29.3	-2.33	0.21
6.74	30.02	-2.98	0.92
6.78	28.81	-1.95	1.19
6.82	30.24	-0.41	0.39
6.86	29.54	-1.99	1.59
6.9	29.53	-0.43	0.89
6.94	28.9	-0.26	0.79
6.98	30.02	0.86	1.04
7.02	28.83	0.98	0.59
7.06	28.88	1.95	1.38
7.1	29.31	0.28	0.26
7.14	29.36	-0.2	0.02
7.18	26.94	0.52	0.85
7.22	26.26	1.52	1.22
7.26	26.64	2.32	1.46
7.3	27.97	0.89	0.23
7.34	27.92	2.44	-0.22
7.38	27.38	2.4	0.6
7.42	27.19	1.4	0.74
7.46	27.16	0.06	-0.55
7.5	24.87	0.31	0.4
7.54	24.67	-0.06	1.57
7.58	25.53	-0.06	-0.1
7.62	24.92	0.18	1.01
7.66	24.62	2.57	1.54
7.7	25.81	2.02	1.67
7.74	27.01	2.19	0.08
7.78	27.6	5.17	-0.95
7.82	26.38	3.24	-0.03
7.86	23.99	3.97	0.34
7.9	22.85	2.66	1.65
7.94	21.8	0.63	3.5
7.98	24.93	1.63	3.28
8.02	23.66	0.36	3.35
8.06	20.12	-2.5	1.93
8.1	21.26	-1.13	2.34
8.14	19.34	-0.36	0.97
8.18	20.22	-1.83	2.31
8.22	22.41	-0.93	2.01
8.26	22.41	-0.74	0.57
8.3	23.95	1.27	1.51
8.34	22.7	3.29	1.17
8.38	23.28	3.78	1.18
8.42	25.88	6.21	0.2
8.46	27.95	5.49	1.63
8.5	29.78	5.11	0.95
8.54	30.1	3.01	1.29
8.58	28.46	4.39	-0.56
8.62	26.46	3.91	-2.57
8.66	27.76	5.43	-2.93
8.7	26.73	4.17	-3.24
8.74	25.47	4.39	-1.54
8.78	25.31	3.87	-0.12
8.82	25.44	5.69	-0.3
8.86	26.29	5.84	0.98
8.9	26.11	6.02	0.43
8.94	24.78	6.52	0.91
8.98	22.14	5.61	1.1
9.02	21.8	6.69	2.03
9.06	19.2	6.39	3.32
9.1	22.21	4.68	2
9.14	25.7	2.38	0.37
9.18	24.63	-0.68	0.29
9.22	28.16	-0.15	0.98
9.26	28.86	-0.48	0.46
9.3	26.09	2.56	0.03
9.34	27.82	1.18	2.94
9.38	27.24	-0.12	3.14
9.42	26.77	-1.34	0.95
9.46	26.06	-1.23	1.66
9.5	26.22	-1.7	2.29
9.54	26.76	-3.01	1.87
9.58	27.39	-4.15	1.58
9.62	26.56	-3.92	1.79
9.66	25.87	-2.61	3.96
9.7	24.32	-3.88	2.99
9.74	26.16	-3.91	1.37
9.78	25.47	-0.76	2.91
9.82	26.43	0.4	2.4
9.86	26.9	0.31	0.39
9.9	25.04	-1.91	0.68
9.94	25.93	-0.73	2.33
9.98	28.53	-1.14	0.23
10.02	27.27	-0.82	1.37
10.06	27.09	-0.55	0.52
10.1	25.48	-0.58	0.84
10.14	26.42	-0.38	0.14
10.18	26.55	-0.08	-0.21
10.22	27.71	-1.97	0.35
10.26	25.92	1.85	-0.36
10.3	23.86	0.26	1.49
10.34	24.97	-1.37	1.24
10.38	26.64	-0.89	1.68
10.42	28.73	-0.64	1.04
10.46	28.86	1.5	0.67
10.5	25.85	0.27	-0.2
10.54	25.62	-0.34	0.6
10.58	24.73	1.29	1.93
10.62	26.51	-1.7	1.76
10.66	27.27	1.06	0.33
10.7	26.49	1.5	1.22
10.74	28.61	-1.02	-0.53
10.78	26.42	0.51	-0.01
10.82	26.51	-0.59	-0.77
10.86	24.76	-0.16	1.16
10.9	22.93	1.08	3.66
10.94	23.16	1.15	4.15
10.98	25.43	1.94	0.33
11.02	23.47	1.2	0.72
11.06	27.15	0.48	1.29
11.1	28.72	1.33	0.31
11.14	30.42	-0.16	1.59
11.18	29.06	-0.55	0.84
11.22	29.67	-1.9	0.74
11.26	29.81	-2.57	2.67
11.3	30.54	-0.21	0.6
11.34	30.27	-0.5	0.31
11.38	29.18	1.29	-0.59
11.42	30.27	2.72	0.04
11.46	30.92	2.69	0.8
11.5	28.57	1.75	-1.71
11.54	24.9	2.49	0.47
11.58	27.76	1.79	1.17
11.62	26.3	2.71	0.08
11.66	25.98	3.92	0.89
11.7	26.98	6.08	0.98
11.74	28.27	6.24	-0.61
11.78	24.15	7.14	1.82
11.82	26.9	4.62	2.05
11.86	28.96	2.1	0.96
11.9	29.66	4.62	0.3
11.94	26.5	3.37	0.43
11.98	27.69	1.67	0.32
12.02	24.11	1.5	2.28
12.06	23.97	1.12	2.62
12.1	23.72	0.09	1.66
12.14	23.43	0.67	4.29
12.18	22.69	-1.05	4.21
12.22	23.96	0.62	1.5
12.26	22.05	1.45	3.06
12.3	20.73	-1.13	2.3
12.34	24.51	-3.66	2.66
12.38	23.25	-1.29	3.73
12.42	26.44	-2.76	2.19
12.46	25.28	-3.01	0.2
12.5	25.51	-1.54	2.77
12.54	27.52	0.76	1.68
12.58	28.18	-0.97	0.75
12.62	24.83	-2.48	0.75
12.66	25.83	-2.32	-0.28
12.7	24.35	0.93	1.49
12.74	24.38	-0.28	1.18
12.78	23.43	3.1	1.56
12.82	25.5	1.32	1.21
12.86	24.94	0.97	2.66
12.9	26.25	0.54	3.49
12.94	26.09	0.47	0.37
12.98	27.3	0.92	0.3
13.02	28.34	0.55	0.37
13.06	28.15	2.02	-0.13
13.1	24.81	3.32	1.5
13.14	23.74	-0.18	1.77
13.18	24.75	-0.84	0.99
13.22	22.71	-0.09	1.07
13.26	21.2	-0.34	1.02
13.3	21.83	-2.76	1.82
13.34	23.43	-1.42	1.52
13.38	25.48	0.61	0.17
13.42	25.9	2.22	-0.91
13.46	22.51	2.16	-0.29
13.5	21.46	3.5	1.33
13.54	19.92	1.15	0.85
13.58	21.55	1.77	2.21
13.62	23.78	-0.99	2.26
13.66	23.16	-0.12	3.44
13.7	24.33	-1.15	2.02
13.74	26.55	-0.47	2.89
13.78	26.42	1.31	0.56
13.82	29.03	-0.47	0.65
13.86	27.58	-1.64	1.16
13.9	29.1	-1.53	-0.06
13.94	28.23	-2.31	0.73
13.98	27.47	-2.99	0.4
14.02	26.44	-3.95	-0.55
14.06	25.33	-2.33	1.16
14.1	25.58	-0.81	-0.71
14.14	22.49	-1.75	1.56
14.18	23.33	-2.42	1.38
14.22	22.75	2.66	2.54
14.26	25.09	0.8	1.64
14.3	24.7	-2.14	1.15
14.34	23.44	-3.64	1.09
14.38	23.95	-1.7	0.54
14.42	25.22	-4.46	0.86
14.46	25.196	0.0072324	1.8836
14.5	28.69	2.53	0.24
14.54	26.72	2.51	4.21
14.58	29.18	2.17	0.72
14.62	26.58	0.38	1.64
14.66	24.26	-0.31	3.67
14.7	24.84	0.73	3.38
14.74	26.25	0.82	3.5
14.78	28.36	1.59	2.22
14.82	28.05	0.37	0.31
14.86	28.5	0.66	-0.21
14.9	27.1	0.3	1.68
14.94	28.5	0.73	1.77
14.98	28.12	2.83	0.87
15.02	26.69	2.98	2.86
15.06	26.5	1.95	2.39
15.1	26	-0.8	1.78
15.14	25.17	-1.39	1.64
15.18	24.93	-0.07	1.96
15.22	22.79	-1.05	1.2
15.26	25.7	-1.43	1.69
15.3	28.5	-0.49	-0.58
15.34	27.67	-0.99	1.53
15.38	27.26	0.64	2.37
15.42	28.3	2.4	3.77
15.46	28.78	1.59	2.56
15.5	26.2	3.29	0.06
15.54	24.45	4.33	1.61
15.58	25.25	1.07	3.77
15.62	28.54	0.05	-0.55
15.66	27.73	-1.6	0.31
15.7	27.92	0.6	1.07
15.74	26.82	-0.15	1.07
15.78	27.23	-0.57	0.92
15.82	24.91	0.47	1.08
15.86	24.71	0.63	1.88
15.9	27.17	2.02	0.88
15.94	28.69	0.09	-0.18
15.98	25.07	2.51	0.89
16.02	25.81	2.35	1.91
16.06	24.41	0.66	1.46
16.1	26.99	2.6	1.07
16.14	27.91	-1.8	0.98
16.18	27.59	-1.31	-0.61
16.22	24.42	2.1	-0.29
16.26	25.197	1.4328	1.3842
16.3	22.38	0.86	3.15
16.34	25.93	2.02	-1.77
16.38	23.26	2.84	2.83
16.42	24.04	0.34	1.36
16.46	23.7	2.51	1.41
16.5	27.43	1.59	2.03
16.54	28.45	5	3.5
16.58	32.03	4.24	5.2
16.62	32.42	2.08	3.38
16.66	31.85	3.68	2.72
16.7	31.28	3.4	-1.22
16.74	31.57	2.99	0.05
16.78	30.6	1.69	-0.06
16.82	28.25	1.82	0.02
16.86	29.42	0.97	0.42
16.9	25.61	0.78	-0.81
16.94	26.89	-0.86	-0.96
16.98	22.7	0.7	0.85
17.02	23.55	1.56	2.54
17.06	25.16	1.39	1.79
17.1	27.76	3.5	1.21
17.14	27.42	2.95	-1.19
17.18	28.1	2.7	0.28
17.22	27.69	1.49	-0.08
17.26	27.68	4.07	2.08
17.3	28.59	1.19	0.02
17.34	28.14	3.17	0.68
17.38	25.74	3.29	0.72
17.42	26.17	-1.86	1.19
17.46	28.22	0.95	1.25
17.5	27.73	1.05	0.31
17.54	27.49	2.87	1.21
17.58	27.61	-0.11	2.71
17.62	29.44	-1.28	0.93
17.66	27.46	-1.8	-0.11
17.7	25.49	0.65	0.63
17.74	25.85	-0.79	0.71
17.78	24.67	0.69	0.12
17.82	27.27	0.72	0.83
17.86	26.87	2.11	0.64
17.9	29.34	0.01	0.08
17.94	27.97	-0.73	1.09
17.98	28.05	-1.77	1.73
18.02	26.63	-2.09	-0.79
18.06	24.33	-2.68	0.78
18.1	26.61	0.43	1.79
18.14	24.92	0.97	1.69
18.18	27.09	0.29	0.98
18.22	25.54	0.9	0.63
18.26	24.99	1.74	1.01
18.3	26.25	1.58	-1.07
18.34	23.33	2.06	1.33
18.38	22.82	-2.99	2.34
18.42	27.47	1.12	1.59
18.46	26.52	0.55	1.45
18.5	27.57	5.38	0.06
18.54	26.94	5.75	1.64
18.58	26.59	2.28	2.69
18.62	29.21	1.6	-0.09
18.66	29.78	1.55	0.04
18.7	29.88	6.27	1.11
18.74	28.22	3.89	2.78
18.78	28.32	1.34	2.16
18.82	28.98	1.42	1.03
18.86	27.31	0.4	-0.51
18.9	26.13	0.44	1.01
18.94	23.81	0.95	1.62
18.98	23.85	1.92	2.57
19.02	28.34	-0.9	1.1
19.06	27.65	-0.98	1.49
19.1	26.32	-1.84	1.7
19.14	28.27	-2.52	1.82
19.18	29.5	-1.95	1.69
19.22	29.99	-1.47	2.42
19.26	29.55	-0.87	2.24
19.3	28.27	-1.83	1.38
19.34	28.93	-1.81	1.13
19.38	30.28	-2.55	1.2
19.42	31.38	-3.06	2.16
19.46	30.37	-3.36	1.34
19.5	30.17	-2.19	1.55
19.54	28.46	-1.65	2.24
19.58	31.43	-2.42	1.21
19.62	28.35	-0.58	0.21
19.66	29.23	-1.55	1.01
19.7	26.36	-0.58	0.51
19.74	26.84	-0.15	2.92
19.78	26.13	0.5	2.11
19.82	28.63	-0.44	0.96
19.86	27.51	-1.08	-0.54
19.9	26.28	-0.9	1.13
19.94	27.77	-2.2	1.9
19.98	28.04	-0.16	2.41
20.02	27.6	0.91	2.85
20.06	29.12	-0.03	0.76
20.1	27.44	1.79	0.77
20.14	28.78	2.02	1.4
20.18	30.62	0.72	1.47
20.22	30.17	-1.04	1.07
20.26	30.37	2	0
20.3	27.27	1.71	1.07
20.34	29.33	2.39	0.15
20.38	28.11	1.7	-1.08
20.42	29.23	1.63	-0.03
20.46	28.53	-0.86	0.31
20.5	26.79	-2.47	1.6
20.54	26.66	2.66	1.05
20.58	26.87	4.53	0.69
20.62	25.24	3.66	1.31
20.66	27.46	2.54	1.91
20.7	27.47	0.83	1.03
20.74	29.56	0.49	-0.38
20.78	27.12	0.96	-1.18
20.82	26.2	0.39	0.32
20.86	24.74	1.43	1.08
20.9	24.85	1.38	2.31
20.94	24.63	-1.8	0.08
20.98	22.49	-3.04	1.76
21.02	22.21	0.59	1.99
21.06	25.19	3.93	0.89
21.1	28	2.09	0.02
21.14	26.68	-0.82	1.53
21.18	28.65	-2.12	0.44
21.22	26.92	-0.16	2.08
21.26	29.21	0.05	2.79
21.3	28.82	-1.43	0.16
21.34	29.76	0.23	-0.63
21.38	28.29	-1.7	-1
21.42	28.37	-0.76	1.57
21.46	25.66	-1.52	0.88
21.5	27.72	-1.5	1.45
21.54	24.74	-2.87	1.9
21.58	28.63	-4.75	1.34
21.62	28.11	-3.7	-2.15
21.66	27.47	-1.78	1.31
21.7	25.15	-2.98	1.15
21.74	26.69	-2	-0.03
21.78	23.62	-1.76	-2
21.82	22.95	1.08	0.09
21.86	24.31	-1.39	2.5
21.9	25.76	-0.03	1.53
21.94	27.13	0.34	2.44
21.98	30.68	-0.67	1.23
22.02	29.2	1.37	2.48
22.06	29.7	3.9	0.07
22.1	30.46	1.82	0.46
22.14	30.15	0.74	1.24
22.18	29.74	0.6	1.61
22.22	28.7	0.68	1.29
22.26	30.24	-0.84	1.13
22.3	28.57	-1.42	-0.1
22.34	29.53	-0.1	1.82
22.38	29.32	-0.87	0.52
22.42	30.83	0.59	0.44
22.46	29.64	1.13	1.56
22.5	29.6	1.5	1.33
22.54	28.23	2	-0.39
22.58	28.42	0.9	0.9
22.62	25.86	1.04	1.91
22.66	25.13	2.12	1.99
22.7	26.75	2.19	1.46
22.74	28.46	2.17	1.2
22.78	27.42	1.79	0.61
22.82	27.3	0.01	0.88
22.86	25.59	0.42	1.47
22.9	24.84	0.8	3.64
22.94	26.26	-1.9	1.46
22.98	24.9	-0.43	1.53
23.02	24.42	-0.64	0.43
23.06	23.72	0.57	0.23
23.1	22.33	-0.92	0.28
23.14	21.84	-2.38	2.82
23.18	21.75	-1.32	3.06
23.22	23.42	1.45	1.76
23.26	23.54	1.07	2.02
23.3	21.77	-0.18	2.1
23.34	23.44	-1.02	2.21
23.38	23.17	-1.32	1.8
23.42	26.72	1.35	2.52
23.46	28.02	1.01	0.08
23.5	29.15	0.95	-0.55
23.54	27.8	2.73	-0.91
23.58	28.51	4.56	-1.02
23.62	27.8	3.87	-1.07
23.66	25.83	6.91	1.29
23.7	28.63	6.32	0.81
23.74	32.57	6.41	0.81
23.78	31	4.24	0.2
23.82	31.81	3.77	0.62
23.86	32.31	3.15	0.11
23.9	32.45	1	0.7
23.94	30.25	1.12	-0.08
23.98	30.41	2.01	1.31
24.02	30.12	-0.22	-0.06
24.06	29.63	-0.84	0.89
24.1	30.27	-0.53	-0.41
24.14	28.74	0.28	0.78
24.18	28.92	1.12	0.31
24.22	28.58	0.78	-0.35
24.26	29.09	1.35	0.81
24.3	27.58	0.75	0.27
24.34	27.68	1.64	0.27
24.38	26.92	1.79	-0.86
24.42	28.23	2.3	-0.68
24.46	29.36	3.73	-0.05
24.5	28.34	3.55	0.34
24.54	26.41	1.99	0.09
24.58	28.28	1.96	0.82
24.62	27.93	0.61	1.38
24.66	27.22	-1.56	1
24.7	23.7	-0.27	0.6
24.74	24.54	-2.49	1.76
24.78	23.4	-2.27	0.49
24.82	23.89	0	0.06
24.86	22.09	-3.42	1.76
24.9	19.74	-0.67	3.78
24.94	21.37	1.32	3.75
24.98	25.25	1.74	2.18
25.02	23.831	-1.8319	1.814
25.06	24.161	-1.77	1.7464
25.1	24.535	-1.6757	1.6606
25.14	26.66	-5.39	1.07
25.18	26.56	-4.86	1.5
25.22	25.88	-3.65	0.97
25.26	28.48	-0.16	1.02
25.3	26.3	0.03	-0.84
25.34	27.62	0.31	0.27
25.38	26.19	-0.13	1.65
25.42	25.54	1.29	0.97
25.46	25.33	2.25	1.79
25.5	25.83	-0.22	1.17
25.54	27.48	-2.26	0.68
25.58	28.98	-0.23	-0.82
25.62	27.8	0.41	0.47
25.66	28.69	0.81	1.26
25.7	24.19	-1.56	1.88
25.74	27.52	-0.35	3.06
25.78	29.82	-0.41	0.13
25.82	30.6	2.27	1.65
25.86	30.05	0.44	0.23
25.9	29.73	-0.03	0.46
25.94	30.23	0.62	-0.38
25.98	29.28	0.88	-0.7
26.02	26.88	3.74	0.47
26.06	28.57	2.35	1.04
26.1	26.7	1.15	0.28
26.14	25.98	1.96	2.95
26.18	29.67	0.46	1.18
26.22	30.2	0.62	0
26.26	30.71	1.39	0.02
26.3	29.18	1.95	-0.73
26.34	29.05	0.87	-0.23
26.38	27.65	2.01	0.12
26.42	28.07	0.89	1.57
26.46	29.03	3.84	0.2
26.5	25.85	3.96	2.96
26.54	28.31	3.62	0.76
26.58	31.61	3.35	0.34
26.62	29.43	1.57	0.05
26.66	30.08	2.14	0.33
26.7	28.02	3.5	1.16
26.74	28.04	1.78	0.6
26.78	25.21	1.84	2.31
26.82	25.87	0.11	0.84
26.86	27.15	1.17	0.46
26.9	26.35	0.42	0.24
26.94	27.2	0.71	0.17
26.98	25.15	-0.97	0.57
27.02	30.25	2	-0.18
27.06	27.79	0.84	2.03
27.1	28.54	0.97	0.31
27.14	28.52	0.78	-1.56
27.18	28.52	0	-0.24
27.22	26.38	0.94	0.47
27.26	26.08	3.24	0.44
27.3	23.44	2.33	0.99
27.34	24.77	1.96	0.48
27.38	24.55	3.58	1.18
27.42	27.06	4.25	0.45
27.46	25.88	3.92	-2.38
27.5	24.32	3.81	-1.05
27.54	25.48	2.15	0.12
27.58	25.68	1.98	-0.53
27.62	26.84	-1.1	-2.42
27.66	24.127	2.4122	0.47966
27.7	23.866	2.4195	0.67404
27.74	21.53	1.04	3.51
27.78	23.64	-0.24	3.36
27.82	23.1	0.13	1.04
27.86	24.82	3.57	1.18
27.9	22.01	5.6	1.12
27.94	21.69	4.65	2.37
27.98	23.19	5.26	0.04
28.02	21.53	5.15	1.46
28.06	20.84	4.08	2.19
28.1	20.62	5.87	0.91
28.14	23.13	4.02	1.43
28.18	23.28	4.75	1.77
28.22	22.42	2.82	0.93
28.26	22.22	2.74	0.74
28.3	21.86	2.84	0.81
28.34	18.68	4.42	2.9
28.38	20.04	1.27	3.37
28.42	20.13	0.1	1.81
28.46	20.86	3.92	1.78
28.5	20.81	3.73	1.86
28.54	19.66	0.57	1.12
28.58	19.17	3.91	2.97
28.62	18.81	4.37	3.23
28.66	19.55	3.91	4.32
28.7	19.87	2.85	4.68
28.74	17.81	-0.22	5.03
28.78	20.38	-0.66	2.88
28.82	22.6	-1.02	2.54
28.86	22.96	-0.53	1.68
28.9	22.31	-4.08	2.42
28.94	26.23	0	3.64
28.98	21.95	2.74	0.51
29.02	23.862	0.77809	1.7685
29.06	25.73	-0.97	0.49
29.1	26.64	0.94	0.04
29.14	24.78	2.08	0.77
29.18	22.88	5.38	2.4
29.22	25.19	5.83	1.16
29.26	25.87	3.56	0.49
29.3	24.87	2.53	-0.76
29.34	22.83	1.38	2.03
29.38	21.65	1.67	3.53
29.42	25.25	1.85	0.84
29.46	22.84	5.75	0.74
29.5	26.2	3.49	1.7
29.54	26.35	2.89	0.04
29.58	23.95	4.25	1.07
29.62	23.84	1.75	2.51
29.66	24.09	2.54	2.59
29.7	23.78	1.15	3.18
29.74	24.21	2.01	2.16
29.78	23.29	2.26	0.64
29.82	23.38	1.32	-0.29
29.86	22.98	2.47	1.67
29.9	21.71	0.98	0.75
29.94	23.4	-0.54	2.18
29.98	20.85	-1.71	1.76
30.02	22.41	-0.13	1.62
30.06	19.72	0.04	1.9
30.1	19.5	2.62	3.1
30.14	19.62	-0.45	2.3
30.18	20.59	1.81	2.3
30.22	19.72	2.08	1.67
30.26	19.87	-0.21	0.66
30.3	19.92	2.1	2.05
30.34	17.21	0.32	3.5
30.38	18.85	-2.41	3.52
30.42	21.4	-0.13	3.11
30.46	20.9	-0.33	2.37
30.5	19.64	0.8	2.51
30.54	22.62	1.63	2
30.58	18.8	-0.29	2.48
30.62	21.54	-0.08	2.12
30.66	20.88	-1.57	1.41
30.7	24.55	-1.82	2.51
30.74	23.13	-2.73	2.57
30.78	23.43	-1.1	1.55
30.82	21.4	0.09	1.06
30.86	20.83	0.89	1.82
30.9	23.5	0.94	0.84
30.94	24.47	0.53	1.6
30.98	21.61	1.83	2.58
31.02	21.78	-1.05	3.41
31.06	20.44	0.3	3.9
31.1	22.53	1.52	2.35
31.14	20.29	-0.93	2.4
31.18	21.31	-1.53	-0.85
31.22	21.2	0.4	1.67
31.26	23.32	-1	-0.54
31.3	22.15	-0.32	1.28
31.34	21.57	1.38	-1.54
31.38	22.35	1.93	0.63
31.42	21.8	-0.53	2.19
31.46	22.42	-0.62	0.95
31.5	24.38	-0.41	-0.87
31.54	24.36	0.49	-1.64
31.58	22.23	1.54	0.25
31.62	22.92	0.77	-0.94
31.66	22.38	1.89	-0.08
31.7	22.56	-1.3	1.8
31.74	22.11	-1.74	1.91
31.78	22.46	-2.41	1.57
31.82	22.33	-2.15	0.8
31.86	22.63	-2.61	2.63
31.9	18.77	-1.41	3.86
31.94	20.62	-3.62	4.1
31.98	21.16	-0.61	4.27
32.02	21.11	0.23	3.44
32.06	19.95	2.17	3.11
32.1	21.55	-0.48	2.55
32.14	19.49	-0.32	2.77
32.18	20.63	0.28	1.5
32.22	21.62	2.07	0.54
32.26	22.8	1.7	2.3
32.3	25.31	2.24	0.49
32.34	25.51	1.29	0
32.38	24.81	1.36	2.23
32.42	24.32	-0.06	1.85
32.46	25.89	-0.84	1.5
32.5	28.9	-1.44	1.81
32.54	27.45	-4.16	0.07
32.58	26.33	-3.72	0.69
32.62	26.76	-4.69	0.65
32.66	24.11	-2.52	0.6
32.7	24.61	-4.5	-0.49
32.74	25.21	-3.58	-0.78
32.78	24.442	-4.3012	-0.10924
32.82	24.431	-4.1725	-0.21603
32.86	25.33	-1.45	-0.93
32.9	25.03	-2.26	0.46
32.94	21.53	-4.85	1.37
32.98	24.561	-3.0399	-0.54414
33.02	20.45	-3.64	-2.5
33.06	21.31	-4.21	-1.51
33.1	23.9	-4.6	-1.62
33.14	23.54	-4.56	-2.89
33.18	24.942	-0.99157	-0.63719
33.22	25.025	-0.59849	-0.60094
33.26	23.39	-0.28	0.8
33.3	24.18	3.23	1.69
33.34	28.66	2.09	1.09
33.38	27.8	0.76	0.35
33.42	27.97	1.51	0.29
33.46	27.84	1.38	-0.2
33.5	28.1	-0.03	0.46
33.54	25.49	0.68	-1.93
33.58	25.63	1.57	0.32
33.62	23.02	0.31	2.28
33.66	24.93	0.35	1.27
33.7	22.82	-3.51	1.9
33.74	21.59	-4.13	1.9
33.78	22.7	-0.04	1.48
33.82	23.11	0.11	2.15
33.86	24.35	0.48	1.02
33.9	25.68	1.31	0.2
33.94	25.84	0.6	0.8
33.98	25.83	1.78	1.11
34.02	27.79	2.41	0.04
34.06	26.59	2.44	0.22
34.1	27.97	3.74	0.16
34.14	27.94	3.15	-0.99
34.18	25.85	4.27	-0.58
34.22	23.6	3.99	-0.75
34.26	24.06	2.18	1.6
34.3	22.5	4.64	0.87
34.34	21.76	2.18	2.14
34.38	22.18	-0.9	1.5
34.42	19.86	-1.67	2.8
34.46	20.16	-0.87	2.46
34.5	20.31	-1.84	1.84
34.54	19.37	2.52	2.9
34.58	23.21	0.2841	2.034
34.62	27.72	0.16	2.14
34.66	27.58	-1.25	2.39
34.7	26.35	1.93	0.96
34.74	23.92	0.82	1.97
34.78	26.44	1.43	2.1
34.82	26.39	0.79	0.98
34.86	26.53	0.14	0.02
34.9	25.54	0.86	1.84
34.94	26.61	-2.79	0.26
34.98	25.88	1.01	1.19
35.02	24.81	-0.02	1.84
35.06	24.24	-1.18	2.19
35.1	25.3	-0.73	0.91
35.14	25.6	0.49	1.73
35.18	23.99	1.44	3.32
35.22	21.59	3.12	5.15
35.26	22.15	1.06	2.48
35.3	23.14	1.9	0.82
35.34	22.7	1.15	0.86
35.38	23.37	-0.26	1.45
35.42	25.13	1.56	0.51
35.46	25.57	1.6	-0.93
35.5	24.46	1.4	2.65
35.54	21.37	3.42	1.21
35.58	25.938	1.5591	0.4496
35.62	26.531	1.4653	0.23532
35.66	28.18	1.14	0.03
35.7	29.23	1.16	0.91
35.74	28.66	-1.51	1.63
35.78	29	2.89	-1.62
35.82	28.57	3.32	-1.73
35.86	27.59	2.3	-0.6
35.9	28.63	0.23	0.17
35.94	25.55	-0.87	0.61
35.98	26.18	0.8	-0.39
36.02	24.98	0.69	2.25
36.06	23.57	0.6	1.87
36.1	24.7	2.76	1.31
36.14	22.73	1.92	0.98
36.18	23.8	1.29	0.07
36.22	23.59	1.67	-0.07
36.26	22.64	-0.21	1.9
36.3	23.573	3.9385	1.4166
36.34	26.33	6.43	-0.21
36.38	24.96	9.06	-1.32
36.42	24.68	7.05	1.79
36.46	26.81	6.28	1.53
36.5	22.77	4.94	2.71
36.54	22.18	5.36	3.43
36.58	23.6	4.69	1.99
36.62	23.47	3.56	1.85
36.66	27.14	1.89	1.6
36.7	29.21	2.12	1.09
36.74	28.75	3.78	-0.99
36.78	26.79	1.21	0.2
36.82	25.91	2.26	2.46
36.86	27.25	2.18	1.95
36.9	27.62	2.05	2.89
36.94	28.89	1.04	1.93
36.98	29.69	1.3	0.98
37.02	27.02	1.12	-0.13
37.06	25.76	1.07	0.43
37.1	26.94	0.28	1.9
37.14	25.86	-0.65	1.71
37.18	21.1	-0.89	1.46
37.22	23.23	-0.32	2.82
37.26	22.7	1.35	2.73
37.3	22.6	3.18	2.58
37.34	23.1	1.3	2.31
37.38	23.51	0.17	1.85
37.42	25.89	-0.16	1.31
37.46	24.74	0.07	1.4
37.5	25.83	-0.42	0.22
37.54	24.81	-0.3	-0.41
37.58	23.96	-0.17	0.11
37.62	21.37	-1.01	1.43
37.66	21.86	-0.96	2.93
37.7	23.85	0.06	2.58
37.74	27.45	1.32	2.11
37.78	28.17	0.28	0.3
37.82	26.82	0.63	-0.67
37.86	25.94	3.57	0.19
37.9	24.81	1.87	0.49
37.94	26.02	2.38	0.25
37.98	25.71	2.57	-0.44
38.02	26.43	1.64	-0.01
38.06	25.13	3.3	1.09
38.1	23.22	2.75	1.36
38.14	23.88	1.75	2.19
38.18	25.49	1.42	0.36
38.22	28.47	2.03	0.7
38.26	28.83	2.34	2.11
38.3	28.15	0.42	3.42
38.34	27.68	1.43	-0.7
38.38	26.75	-0.45	0.04
38.42	28.34	-1.45	1.62
38.46	25.14	-2.72	0.28
38.5	25.34	0.05	0.35
38.54	26.15	-2.68	1.27
38.58	26.07	-0.75	1.88
38.62	25.94	1.77	0.49
38.66	24.12	2.19	0.72
38.7	25.25	0.95	-0.13
38.74	24.59	-1.98	-0.06
38.78	24.43	-1.16	1.75
38.82	22.76	-1.6	2.51
38.86	23.52	-1.52	2.15
38.9	23.02	1.15	1.94
38.94	24.06	0.9	1
38.98	21.28	1.7	0.83
39.02	21.93	0.32	2.22
39.06	20.45	1.14	2.92
39.1	21.03	0.13	2.61
39.14	21.24	2.22	0.23
39.18	21.93	4.22	2.15
39.22	21.28	1.32	1.82
39.26	22.6	2.85	1.42
39.3	22.95	1.44	1.51
39.34	21.82	2.25	1.7
39.38	18.98	1.16	0.53
39.42	23.631	2.5657	1.4487
39.46	26	3.1	2.46
39.5	27.53	0.54	1.79
39.54	27.05	2.53	0.32
39.58	25.93	1.76	-0.18
39.62	27.01	1.88	1.46
39.66	24.44	4.51	1.8
39.7	25	5.06	0.43
39.74	22.69	4.06	2.02
39.78	24.3	2.27	1.68
39.82	23.76	2.57	1.53
39.86	28.26	2.2	0.45
39.9	25	-0.88	0.74
39.94	26.08	0.93	1.53
39.98	25.95	3.09	0.6
40.02	26.95	4.22	0.97
40.06	26.81	3.36	3.47
40.1	25.05	2.58	2.38
40.14	24.32	0.01	1.42
40.18	22.97	1.24	1.5
40.22	24.81	0.37	3.21
40.26	28.56	-1.22	1.24
40.3	31.44	0.09	-0.73
40.34	29.73	-1.05	-1.08
40.38	31.02	-0.32	-2.06
40.42	28.72	0.08	-3.27
40.46	28.05	2.5	-1.81
40.5	28.34	3.99	-2.25
40.54	27.61	2.84	-2.49
40.58	23.49	3.15	-0.63
40.62	22.95	2.85	1.88
40.66	21.75	1.87	1.88
40.7	23.59	3.45	2.27
40.74	22.09	4.42	0.55
40.78	21.7	4.11	0.19
40.82	21.49	3.26	2.3
40.86	22.36	0.63	3.12
40.9	23.03	-1.01	2.6
40.94	21.29	-0.14	1.71
40.98	19.86	1.56	2.02
41.02	20.56	0.45	1.69
41.06	20.38	0.9	2.23
41.1	19.74	0.59	1.32
41.14	21.14	1.24	1.85
41.18	22.07	3.42	2.74
41.22	22.95	1.04	0.39
41.26	21.66	3.12	0.74
41.3	19.95	-0.34	0.69
41.34	21.44	1.19	2.75
41.38	22.6	-0.61	4.36
41.42	21.89	-1.8	4.54
41.46	23.07	0.49	3.09
41.5	23.97	1.91	2.8
41.54	22.07	1.44	1.15
41.58	23.34	2.28	1.34
41.62	22.25	2.14	3.06
41.66	23.1	2.31	1.11
41.7	21.8	1.93	0.61
41.74	20.91	3.64	0.68
41.78	21.23	2.61	-0.12
41.82	21.57	1.04	2.4
41.86	19.86	2.14	2.89
41.9	20.88	3.56	2.6
41.94	18.96	3.13	3.44
41.98	18.49	1.12	2.6
42.02	20.3	2.8	1.67
42.06	19.32	0.95	1.7
42.1	18.62	4.37	2.14
42.14	18.88	0	2.75
42.18	20.62	0.08	2.74
42.22	19.89	2.51	1.89
42.26	19.723	1.1237	2.0321
42.3	22.27	3.07	1.96
42.34	21.55	-0.41	1.9
42.38	21.53	0.17	1.3
42.42	19.91	-0.24	-0.08
42.46	18.72	0.67	1.12
42.5	18.73	-0.71	1.43
42.54	20	-0.31	0.88
42.58	20.895	0.81908	1.406
42.62	21.049	0.89345	1.3372
42.66	21.77	3.76	2.61
42.7	21.01	0.53	1.02
42.74	19.08	1.19	2.42
42.78	19.72	2.05	3.03
42.82	22.27	1.84	0.85
42.86	22.62	2.45	1.22
42.9	24.39	3.75	0.51
42.94	23.66	2.86	0.43
42.98	21.05	3.5	0.54
43.02	20.4	2.57	1.88
43.06	22.11	3.19	1.14
43.1	19.65	5.92	1.84
43.14	21.28	4.54	1.37
43.18	23.71	5.92	2
43.22	23.02	1.9808	1.2788
43.26	23.48	0.59	0.14
43.3	22.25	-0.62	-1.48
43.34	23.4	-2.64	2.98
43.38	25.21	-1.13	2.29
43.42	23.71	-1.13	2.57
43.46	23.71	1.73	3.15
43.5	23.34	2.33	1.78
43.54	22.64	-0.79	3.06
43.58	23.86	3.89	1.38
43.62	22.9	0.2	1.96
43.66	22.2	1.52	2.54
43.7	21.43	2.88	2.23
43.74	22.56	3.39	3.17
43.78	22.36	1.64	1.3
43.82	24.02	1.49	1.62
43.86	27.54	0.07	1.84
43.9	24.577	1.6829	0.78121
43.94	27.9	-1.13	-0.2
43.98	25.74	3.52	1.5
44.02	24.98	0.77	0.92
44.06	28.17	2.15	-1.63
44.1	26.72	3.08	-2.03
44.14	24.07	0.52	-1.17
44.18	21.07	0.49	0.17
44.22	25.51	0.31	1.53
44.26	25.83	0.91	2.21
44.3	25.1	1.07	3.11
44.34	26.76	0.17	1.94
44.38	27.53	1.19	0.72
44.42	27.96	4.31	0.6
44.46	30.14	0.96	1.31
44.5	29.7	2.25	0.35
44.54	28.62	2.4	0.06
44.58	29.59	2.89	-0.23
44.62	29.33	3.12	1.85
44.66	29.99	2.08	1.67
44.7	28.69	-0.03	0.35
44.74	29.47	-0.47	1.5
44.78	26.05	-1.76	-1.23
44.82	24.44	-1.73	-2.26
44.86	22.24	-1.36	-1.22
44.9	22.21	-1.43	-2
44.94	21.82	1.1	0.26
44.98	22.67	-0.32	2.21
45.02	25.84	0.41	1.75
45.06	24.6	0.72	-0.67
45.1	23.63	0.69	-0.74
45.14	24.63	2.78	-0.37
45.18	22.01	1	0.62
45.22	23.81	2.8	1.23
45.26	23.37	2.69	1.87
45.3	23.88	2.14	2.07
45.34	25.8	2.96	1.42
45.38	22.71	3.64	1.79
45.42	21.8	3.37	2.71
45.46	22.84	2.06	1.46
45.5	27.05	-0.08	0.52
45.54	25.95	1.88	1.47
45.58	26.06	0.63	1.4
45.62	24.99	1.92	2.21
45.66	25.32	-0.59	1.53
45.7	25.75	-0.73	2.14
45.74	26.32	-0.18	2.02
45.78	25.5	-2.29	2.53
45.82	27.64	-1.85	1.05
45.86	28.11	-1.66	0.69
45.9	27.8	-1.71	0.13
45.94	26.41	0.6	1.79
45.98	26.97	-1.01	0.95
46.02	26.05	2.22	2.01
46.06	26.85	1.36	0.87
46.1	26.69	2.08	-0.74
46.14	26.26	3.28	1.55
46.18	25.34	-0.65	1.97
46.22	28.34	-1.02	1.81
46.26	27.24	0.8	1.76
46.3	27.97	2.18	0.36
46.34	26.95	1.41	0.78
46.38	23.79	-1.03	4.41
46.42	25.1	0.46	2.84
46.46	27.31	-0.95	0.08
46.5	27.84	1.09	1.96
46.54	25.91	1.28	2.51
46.58	26.95	0.26	1.23
46.62	26.61	1.82	1.66
46.66	29.37	1.84	0.87
46.7	27.56	1.7	0.75
46.74	28.21	-0.18	0.57
46.78	28.29	-0.77	0.78
46.82	30.06	-1.58	1.27
46.86	26	1.5	0.9
46.9	26.24	2.48	1.73
46.94	27.88	2.92	0.32
46.98	27.74	2.52	0.43
47.02	27.16	3.02	1.64
47.06	29.88	1.45	1.18
47.1	28.4	2.42	1.88
47.14	29.3	5.12	1.7
47.18	28.34	1.69	-0.34
47.22	29.48	0.7	-0.01
47.26	29.74	0.8	-1.68
47.3	28.05	2.15	-0.06
47.34	28.32	-2.28	0.15
47.38	28	-1.26	-0.3
47.42	25.69	-0.47	1.48
47.46	24.62	0.51	2.11
47.5	26	-0.7	0.75
47.54	27.82	-0.38	-0.07
47.58	28.7	-0.44	-0.11
47.62	26.8	-0.41	0
47.66	28	2.36	0.07
47.7	25.91	3.67	1.04
47.74	26.34	-1.16	1.42
47.78	23.06	-2.73	0.08
47.82	21.28	1.93	1.92
47.86	19.69	0.75	3.3
47.9	21.99	1.07	2.61
47.94	21.39	2.78	1.86
47.98	21.41	-0.47	3.07
48.02	22.87	-1.18	1.73
48.06	25.46	-2.01	0.46
48.1	24.21	-1.75	0.6
48.14	22.75	0.66	2.8
48.18	21.69	-1.87	3.26
48.22	20.78	-2.3	1.81
48.26	21.03	-2.56	4.58
48.3	21.11	-0.61	1.41
48.34	24.61	-0.53	2.95
48.38	27.76	-1.81	1.4
48.42	29.41	-0.73	0.79
48.46	28.81	-0.66	1.26
48.5	27.51	-0.47	1.17
48.54	28.48	-1.02	1.07
48.58	29.38	0.64	1.39
48.62	27.91	-0.29	1.07
48.66	29.47	0.56	3.06
48.7	31.23	0.66	1.18
48.74	32.07	1.24	0.68
48.78	30.49	1.93	0.52
48.82	30.8	2.14	0.72
48.86	31.22	2.29	0.41
48.9	30.04	1.4	0.58
48.94	30.58	-0.94	0.23
48.98	29.22	-2.44	1.27
49.02	26.43	0.17	1.61
49.06	26.57	-0.3	0.68
49.1	24.17	0.67	0.88
49.14	27.46	-1.01	0.97
49.18	29.1	-0.41	0.54
49.22	27.329	-0.039008	1.2871
49.26	27.287	0.079709	1.4086
49.3	27.277	0.2057	1.5247
49.34	27.04	1.25	2.31
49.38	29.5	1.56	0.02
49.42	27.41	3.2	1.76
49.46	29.82	-1.16	2.28
49.5	28.48	-2.07	1.8
49.54	27.04	-1.86	2.57
49.58	27.04	0.82	2.2
49.62	26.63	1.06	2
49.66	25.3	1.85	1.38
49.7	24.84	2.55	1.61
49.74	29.36	-2.15	1.7
49.78	29.53	-1.93	0.7
49.82	28.97	-2.79	0.7
49.86	26.85	-2.55	3.24
49.9	27.57	-3.57	0.57
49.94	24.37	-1.22	0.96
49.98	25.31	-1.38	1.5
50.02	23.34	-2.41	2.45
50.06	24.38	-1.77	1.46
50.1	27.06	-1.45	-0.12
50.14	27.72	2.72	-0.13
50.18	27.32	1.55	0.28
50.22	27.09	0.02	0.46
50.26	25.25	-1.22	-0.82
50.3	23.85	3.54	3.02
50.34	23.11	1.21	3.41
50.38	23.17	0.43	1.96
50.42	29.37	0.64	-0.46
50.46	29.05	0.34	-0.14
50.5	30.28	-1.58	-0.02
50.54	30.89	0.36	1.05
50.58	30.51	-2.2	2.08
50.62	32.05	-1.02	0.96
50.66	27.32	2.01	-0.53
50.7	26.03	1.79	2.28
50.74	26.44	4.67	1.78
50.78	23.92	1.84	1.33
50.82	27.27	0.18	1.84
50.86	29.58	-0.04	-0.46
50.9	25.59	1.18	1.81
50.94	27.33	-1.16	2.62
50.98	28.02	1.39	1.79
51.02	28.05	2.57	1.9
51.06	26.43	1.63	1.59
51.1	27.05	1.04	-0.3
51.14	27.19	-0.58	0.76
51.18	26.14	1.34	2.28
51.22	27.65	0.98	0.23
51.26	27.85	1.48	0.45
51.3	26.95	2.11	1.85
51.34	26.08	-0.03	-1.71
51.38	23.28	1.61	-1
51.42	23.66	2.41	0.79
51.46	23.07	0.66	1.47
51.5	23.82	-1.79	2.07
51.54	24.47	-3.49	2.77
51.58	23.34	-2.98	2.74
51.62	23.81	-2.17	0.74
51.66	24.47	-1.33	3.05
51.7	24.09	-2.25	2.08
51.74	24	0.57	2.16
51.78	21.26	-0.14	3.36
51.82	25.22	4.45	1.87
51.86	24.15	2.37	1.83
51.9	23.47	4.28	2.22
51.94	23.11	1.76	-1.16
51.98	24.47	1.89	-0.29
52.02	22.06	-1.36	-0.01
52.06	23.14	1.68	3.13
52.1	24.99	0.21	1.93
52.14	30.72	1.07	-0.09
52.18	28.99	1.63	1.47
52.22	31.78	2.55	1.11
52.26	31.35	1.92	-0.27
52.3	27.59	0.83	2.46
52.34	29.72	-0.67	1.01
52.38	29.99	0.92	-0.35
52.42	28.42	1.9	-0.81
52.46	26	2.59	0.54
52.5	28.5	0.89	2.11
52.54	26.47	0.48	0.82
52.58	27.12	1.01	2.61
52.62	28.85	1.85	1.01
52.66	27.42	-0.05	2.54
52.7	30.37	1.14	2.03
52.74	29.56	-1.83	-0.5
52.78	27.88	-1.98	-0.81
52.82	27.48	-1.22	1.11
52.86	28.04	1.21	1.71
52.9	29.16	1.07	1.14
52.94	27.74	-0.4	1.7
52.98	28.32	-0.7	0.99
53.02	26.72	-1.93	-1.05
53.06	27.89	0.26	-1.92
53.1	26.77	1.9	1.97
53.14	26.77	2.08	1.9
53.18	25.72	1.65	2.48
53.22	26.85	0.45	2.62
53.26	26.48	-0.18	2.02
53.3	27.88	-1.36	3.06
53.34	28.49	-1.97	2.22
53.38	28.93	0.14	1.62
53.42	28.98	-0.49	0.75
53.46	28.78	-0.24	1.24
53.5	28.5	-0.17	1.31
53.54	28.58	-0.75	1.84
53.58	28.93	0.05	1.39
53.62	28.57	0.3	0.31
53.66	29.49	2.11	0.75
53.7	31.12	2.29	0.84
53.74	31.57	0.51	0.71
53.78	29.78	1.04	1.58
53.82	30.71	1.87	0.49
53.86	28.81	3.67	1.45
53.9	29.8	3.35	0.74
53.94	29.53	4.19	0.72
53.98	29.04	-0.13	0.85
54.02	26.94	-2.15	3.15
54.06	25.97	-1.21	2.55
54.1	26.14	2.06	2.17
54.14	25.34	1.93	2.66
54.18	28.24	2.45	-0.64
54.22	29.41	3	1.41
54.26	26.41	1.07	2.57
54.3	27.21	0.77	2.59
54.34	25.95	0.12	1.93
54.38	24.48	0.72	2.34
54.42	24.63	-2.72	2.78
54.46	22.93	-4.78	1.47
54.5	23.95	-3.42	1.44
54.54	21.95	-1.71	-0.74
54.58	19.35	-2.4	3.8
54.62	20.14	-3.61	3.84
54.66	21.34	-2.26	1.96
54.7	21.83	-1.74	3.32
54.74	21.73	-0.36	3.45
54.78	26.09	0.33	0.94
54.82	26.75	-0.75	0.46
54.86	26.56	1.34	0.26
54.9	27.85	-0.7	2.37
54.94	29.51	0.38	0.54
54.98	27.64	0.98	0.72
55.02	29.2	1.71	0.86
55.06	28.86	4.68	-0.21
55.1	28.82	4.64	-0.08
55.14	28.03	4.58	-0.07
55.18	28.92	3.35	0.58
55.22	28.92	3.07	0.46
55.26	27.91	3.29	-0.9
55.3	27.68	2.36	0.33
55.34	26.72	2.47	0.92
55.38	25.71	0.56	2.14
55.42	25.52	2.25	3.16
55.46	24.24	1.06	2.24
55.5	25.65	0.27	2.42
55.54	23.14	0.08	0.86
55.58	25.36	-1.88	1.04
55.62	25.8	-0.35	2.45
55.66	27.13	-1.23	1.16
55.7	25.52	-1.54	1.6
55.74	25.88	-3.17	3.05
55.78	23.402	-0.22664	2.166
55.82	23.043	-0.083963	2.1196
55.86	21.98	4.28	2.17
55.9	21.3	4.02	3.87
55.94	21.74	2.05	3.47
55.98	19.17	0.3	2.89
56.02	21.42	0.75	0.52
56.06	21.56	-0.37	1.96
56.1	23.54	0.6	0.89
56.14	21.23	0.66	0.56
56.18	22.9	-0.95	2.42
56.22	22.76	2.64	3
56.26	22.8	4.42	3.74
56.3	22.33	3.61	3.03
56.34	21.26	2.38	2.48
56.38	18.83	0.78	3.51
56.42	22.83	-1	2.66
56.46	23.71	0.23	0.93
56.5	21.66	1.97	1.84
56.54	24.81	4.26	2.97
56.58	26.03	2.85	0.2
56.62	27.17	3.12	0.53
56.66	28.61	2.89	0.51
56.7	28.97	4.45	0.13
56.74	28.57	3.29	2.14
56.78	26.87	1.37	0.92
56.82	25.36	1.23	-0.32
56.86	25.59	3.32	1.07
56.9	25.83	3.33	1.27
56.94	25.02	4.02	-0.66
56.98	26.69	2.92	1.07
57.02	30.02	2.57	1.35
57.06	30.19	4.56	0.79
57.1	31.17	4.62	1.24
57.14	30.64	3.84	0.49
57.18	26.13	0.21283	0.75854
57.22	25.827	-0.024172	0.85261
57.26	31.61	-6.43	-1.12
57.3	24.99	-5.1	-0.71
57.34	25.36	-2.68	0.72
57.38	23.55	-4.77	-0.35
57.42	23.31	-2.61	0.37
57.46	19.72	-0.09	1.9
57.5	20.98	1.3	2.33
57.54	20.72	-1.4	1.56
57.58	23.58	-0.29	2.36
57.62	22.37	-1.5701	2.2145
57.66	22.016	-1.6553	2.3721
57.7	21.42	-0.21	2.39
57.74	20.85	-2.46	3.09
57.78	20.68	-2.32	3.03
57.82	19.44	-1.39	3.61
57.86	18.47	-3.2	4.41
57.9	20.34	0.37	4.72
57.94	22.18	-1.06	3.27
57.98	20.36	-1.82	3.76
58.02	19.35	-4.29	4.36
58.06	16.95	-2.55	5.51
58.1	18.804	-2.0433	3.9049
58.14	18.614	-2.044	4.0015
58.18	18.449	-2.0415	4.087
58.22	18.309	-2.0364	4.1602
58.26	18.197	-2.0293	4.2204
58.3	18.113	-2.0207	4.2665
58.34	18.059	-2.0112	4.2976
58.38	18.038	-2.0015	4.3129
58.42	17.47	0.47	5.12
58.46	17.64	-1.08	5.24
58.5	17.61	0.18	2.92
58.54	18.16	-1.1	3.27
58.58	18.81	-0.28	1.85
58.62	18.667	-1.9706	4.0168
58.66	18.914	-1.9755	3.8942
58.7	17.36	-3.62	5.84
58.74	17.68	-2.3	4.33
58.78	20.68	-4.72	2.65
58.82	21.61	-4.78	1.7
58.86	22.78	-1.91	2.02
58.9	25.12	-3.48	2.22
58.94	26.11	-3.28	1.4
58.98	24.64	-2.23	0.44
59.02	25.38	-0.75	1.42
59.06	22.01	-3.5	1.31
59.1	23.25	-0.69	1.4
59.14	20.36	-1.28	3.15
59.18	21.11	0	2.45
59.22	19.57	-1.58	3.11
59.26	20.96	-1.28	1.38
59.3	22.01	0.65	1.7
59.34	22.45	2.02	1.79
59.38	22.14	1.33	2.83
59.42	22.82	1.3	2.05
59.46	20.5	3.23	0.97
59.5	18.77	4.43	0.88
59.54	17.15	4.59	1.37
59.58	16.89	4.23	0.89
59.62	19.17	2.98	0.92
59.66	18.15	3.38	3.27
59.7	17.24	4.43	2.71
59.74	17.66	6.33	3.26
59.78	19.79	4.86	3.48
59.82	21.1	5.81	2.21
59.86	22.45	4.55	2.63
59.9	23.34	5.2	2.53
59.94	23.6	5.13	2.22
59.98	21.88	1.64	0.39
60.02	22.24	3	-0.41
60.06	19.08	5.44	1.92
60.1	21.88	1.07	1.28
60.14	19.37	0.08	0.9
60.18	20.51	1.1	1.24
60.22	19.27	1.15	1.36
60.26	20.62	1.62	1.65
60.3	21.07	3.58	1.61
60.34	26.03	3.33	0.88
60.38	25.36	0.9	1.9
60.42	24.83	3.01	1.84
60.46	25.05	4.61	2.06
60.5	24.6	1.95	1.47
60.54	27.02	-1.7	-1.13
60.58	25.27	-0.21	-1.4
60.62	25.96	1.81	-0.1
60.66	25.99	1.05	0.3
60.7	25.59	0.08	0
60.74	24.83	-1.65	0.48
60.78	24.66	-2.17	1.75
60.82	22.96	-0.16	2.54
60.86	23.05	0.9	3.61
60.9	21.37	0.12	2.28
60.94	20.32	-3.85	2.34
60.98	18.62	-1	3.9
61.02	19.84	0.17	2.8
61.06	19.8	-0.24	4.11
61.1	23.68	-3.28	2.74
61.14	23.91	-2.58	1.2
61.18	24.47	0	1.32
61.22	23.39	-1.53	2.47
61.26	25.59	-1.62	1.04
61.3	25.62	-1.43	3.29
61.34	23.86	-4.55	2.75
61.38	23.89	-1.54	1.54
61.42	23.14	-1.38	1.45
61.46	18.88	-1.8	0.53
61.5	20.37	-0.52	-0.33
61.54	19.09	-0.56	1.06
61.58	17.05	0.89	1.67
61.62	17.6	1.06	1.2
61.66	18.53	2.07	2.75
61.7	19.67	4.21	3.41
61.74	16.7	3.65	3.41
61.78	16.17	0.95	5.06
61.82	18.35	2.71	3.29
61.86	18.4	4.27	3.09
61.9	18.83	1.89	1.9
61.94	21.28	5.1	1.49
61.98	21.6	2.64	1.89
62.02	18.51	0.55	1.67
62.06	18.1	-2.04	3.5
62.1	21.12	1.97	2.71
62.14	22.99	4.61	0.63
62.18	24.94	2.54	2.51
62.22	28.37	2.7	1.56
62.26	27.5	2.35	-0.41
62.3	25.71	1.49	1.25
62.34	27.59	0.45	-0.01
62.38	24.13	-0.03	1.04
62.42	26.98	2.49	2.63
62.46	28.2	1.51	0.14
62.5	25.1	-2.02	0.09
62.54	26.71	0.6	0.18
62.58	29.88	0.83	0.33
62.62	29.29	0.98	-0.73
62.66	28.13	0.05	0
62.7	27.73	-0.59	-0.84
62.74	26.69	0.1	0.59
62.78	25.38	3.18	-0.25
62.82	26.23	1.53	1.59
62.86	24.21	-1.11	1.13
62.9	24.11	0.68	1.36
62.94	24.41	0.52	1.22
62.98	26.66	2.6	1.22
63.02	25.83	-1	0.91
63.06	28.4	-1.33	0.18
63.1	27.47	0.23	0.05
63.14	28.11	3.55	3.64
63.18	28.78	1.73	2.23
63.22	24.88	-2.01	2.15
63.26	25.62	0.25	2.48
63.3	28.08	0.66	0.53
63.34	27.57	0.14	2.6
63.38	27.95	-1.51	2.01
63.42	27.93	-1.62	0.92
63.46	29.31	-0.74	1.33
63.5	28.98	1.13	1.26
63.54	28.84	0.26	2.3
63.58	30.11	-0.9	0.91
63.62	29.97	-0.63	0.23
63.66	29.75	-2.34	0.49
63.7	29	-0.46	0.39
63.74	28.81	1.7	-0.29
63.78	26.47	1.24	0.27
63.82	25.99	-2.26	1.42
63.86	26.48	-1.69	2.37
63.9	27.17	-4.23	1.25
63.94	26.32	-0.24	1.5
63.98	26	-0.27	2.64
64.02	26.78	-0.25	2.21
64.06	28.5	-0.22	1.11
64.1	28.16	0.91	1.67
64.14	29.42	1.03	-0.69
64.18	28.95	3.43	-1.16
64.22	25.87	1.71	0.18
64.26	26.76	2.89	1.56
64.3	23.91	3.3	2.37
64.34	27.76	2.08	-0.03
64.38	27	0.57	-0.18
64.42	28.57	1.38	0.72
64.46	29.12	1.36	0.67
64.5	25.19	1.64	1.93
64.54	24.93	1.35	1.5
64.58	27.02	0.43	2.68
64.62	29.43	2.66	0.46
64.66	29.98	4.54	1.61
64.7	29.59	4.07	2
64.74	30.49	3.62	1.83
64.78	31.37	2.67	1.85
64.82	31.34	1.33	-1.06
64.86	28.61	0.54	0.74
64.9	28.49	1.69	1.05
64.94	28.78	-1.22	0.48
64.98	28.68	-1.57	0.31
65.02	28.79	-0.25	0.6
65.06	25.99	-2.46	-0.03
65.1	24	-2.65	0.66
65.14	21.52	-1.33	1.01
65.18	22.29	-1.94	2.82
65.22	21.76	-1.62	3.06
65.26	22.46	1.16	1.74
65.3	21.26	0.62	2.18
65.34	23.31	3.84	2.51
65.38	23.97	1.36	1.31
65.42	23.03	2.89	2.64
65.46	27.37	3.51	1.44
65.5	26.6	3.15	-0.15
65.54	23.98	0.86	1.12
65.58	24.35	1.53	0.95
65.62	23.68	0.78	-0.15
65.66	22.21	0.37	0.84
65.7	21.29	0.43	2.04
65.74	21.98	-0.15	1.71
65.78	23.83	-0.44	1
65.82	24	-0.58	0.05
65.86	25.04	0.9	0.34
65.9	24.67	0.22	1.96
65.94	26.67	-1.28	1.3
65.98	26.24	-0.08	0.61
66.02	25.7	-0.26	-0.86
66.06	22.02	1.99	0.31
66.1	22.92	1.12	2.71
66.14	23.48	2.91	0.95
66.18	25.68	3.94	0.08
66.22	23.6	1.77	1.23
66.26	24.12	0.19	2.54
66.3	24.52	0.99	0.98
66.34	25.14	2.99	1.27
66.38	22.69	3.52	1.8
66.42	21.9	0.55	1.55
66.46	23.24	2.39	0.43
66.5	24.15	-0.6	0.54
66.54	23.52	-0.51	-0.1
66.58	22.49	0.85	1.81
66.62	21.35	1.3	2.95
66.66	21.78	-0.32	3.32
66.7	21.58	-1.32	2.2
66.74	21.52	-0.55	1.61
66.78	19.72	2.51	3.77
66.82	21.08	2.25	3.15
66.86	23.66	0.66	3.12
66.9	19.96	0.96	2.32
66.94	21.25	-1.43	5.06
66.98	19.36	0.17	4.35
67.02	20.16	1.69	3.21
67.06	20.88	2.44	0.52
67.1	19.52	1.95	2.58
67.14	21.81	-2.96	2.75
67.18	22.58	-0.2	2.02
67.22	21.43	-2.23	2.03
67.26	21.6	-0.47	3.06
67.3	21.83	1.5	1.59
67.34	22.76	-1.22	2.68
67.38	21.22	1.35	3.18
67.42	20.94	3.12	1.81
67.46	23.52	4.95	0.18
67.5	22.56	5.51	1.44
67.54	23.15	2.71	2.11
67.58	22.47	3.85	0.75
67.62	24.24	3.95	0.4
67.66	24.96	4.79	-1.34
67.7	23.97	8.22	-1.39
67.74	20.08	8.47	0.78
67.78	19.09	6.27	3.65
67.82	17.99	6.71	2.73
67.86	20.15	3.48	3.15
67.9	20.24	5.71	4.13
67.94	19.7	2.94	4.37
67.98	23.2	1.09	-0.33
68.02	21.73	4.04	2.64
68.06	22.09	2.7	2.31
68.1	24.84	0.52	0.53
68.14	22.93	-0.91	0.38
68.18	21.62	1.26	1.12
68.22	22.58	0.74	3.84
68.26	18.9	-2.81	3.28
68.3	17.56	1.84	4.18
68.34	19.85	-1.19	3.44
68.38	21.37	-4.18	1.7
68.42	19.55	-0.16	2.39
68.46	21.57	-0.62	2.97
68.5	22.82	-2.87	2.95
68.54	25.16	-2.39	1.09
68.58	24.74	-3.01	0.62
68.62	23.89	-2.59	0.46
68.66	25.2	-2.12	0.31
68.7	25.73	-2.76	1.21
68.74	26.78	0.86	-0.79
68.78	25.25	1.16	-0.96
68.82	24.59	2.05	-0.74
68.86	23.35	2.15	-0.72
68.9	21.45	1.15	-0.71
68.94	21.56	-0.32	0.22
68.98	21.97	-0.08	0.05
69.02	24.06	0.26	0.06
69.06	21.91	-1.76	2.1
69.1	22.29	-1.86	3
69.14	22.7	-0.79	2.37
69.18	23.74	1.06	0.12
69.22	22.71	3.28	-0.67
69.26	24.19	0.98	1.52
69.3	23.7	-0.11	1.39
69.34	21.17	2.28	1.59
69.38	20.01	2.25	3.41
69.42	19	0.81	2.69
69.46	20.32	-1.67	1.84
69.5	20.86	-2.15	1.61
69.54	21.63	1.06	1.9
69.58	22.57	-0.93	1.39
69.62	21.32	-1.13	1.07
69.66	22.79	-0.57	1.69
69.7	21.58	-0.4	-0.06
69.74	21.31	0.55	1.22
69.78	20.82	1.15	-0.15
69.82	21.43	-2.33	2.74
69.86	20.9	1.96	3.83
69.9	20.88	4.81	1.79
69.94	19.85	2.92	1.59
69.98	21.02	2.77	2.95
70.02	24.32	3.8	1.46
70.06	24.49	4.02	1.59
70.1	24.5	2.77	2.52
70.14	22.31	0.55	1.33
70.18	26.26	2.28	3.5
70.22	26.59	1.72	4.46
70.26	23.89	4.23	3.85
70.3	24.04	3.08	3.48
70.34	24.29	0.75	1.5
70.38	24.918	-0.74846	3.2124
70.42	22.62	-2.54	1.36
70.46	20.13	-0.73	4.22
70.5	24.91	-3.93	3.26
70.54	27.01	-3.94	3
70.58	27.96	-4.5	2.58
70.62	26.94	-4.29	3.22
70.66	25.48	-3.48	3.2
70.7	23.98	-0.59	3.38
70.74	24.36	-0.15	3.27
70.78	23.1	-0.9	1.53
70.82	26.58	0.22	1.27
70.86	24.55	0.17	0.83
70.9	24.58	0.17	1.52
70.94	24.48	-1.54	1.49
70.98	25.36	-0.87	1.68
71.02	25.67	0.4	0.46
71.06	26.44	2.61	2.15
71.1	24.15	1.32	1.54
71.14	24.49	1.47	2.23
71.18	24.85	-1.39	1.99
71.22	26.38	-2.54	1.85
71.26	27.85	0.48	1.86
71.3	29.25	0.72	1.15
71.34	27.81	1.09	2.44
71.38	26.93	-0.99	2.3
71.42	27.93	-1.64	1.33
71.46	26.57	0.12	1.08
71.5	27.21	0.98	1
71.54	24.01	1.04	0.78
71.58	26.78	1.19	1.78
71.62	25.7	1.9	0.65
71.66	28.49	-0.09	1.68
71.7	27.04	-0.76	0.19
71.74	28.02	-0.08	-0.44
71.78	25.53	-0.73	-0.39
71.82	25.48	1.7	0.46
71.86	22.36	2.8	0.2
71.9	23.29	0.43	1.88
71.94	22.32	-1.24	4.36
71.98	21.59	-2.36	4.85
72.02	23.77	1.6	3.04
72.06	20.65	0.4	2.92
72.1	21.18	3.41	2.12
72.14	20.17	-0.07	3.92
72.18	24.43	-1.69	0.17
72.22	23.77	0.37	4.73
72.26	22.82	1.41	3.84
72.3	21.23	2.06	2.34
72.34	25.14	2.98	2.89
72.38	28.43	1.91	0.11
72.42	28.8	1.55	0.8
72.46	28.1	3.58	0.89
72.5	28.98	2.24	0.21
72.54	25.65	1.15	3
72.58	28.49	4.29	2.97
72.62	27.93	1.84	4.5
72.66	28.329	2.8513	1.4453
72.7	28.88	3.33	-0.64
72.74	29.02	1.35	1.21
72.78	28.14	2.04	0.77
72.82	27.59	2.03	0.34
72.86	27.21	2.88	0.83
72.9	26.84	3.82	1.65
72.94	27.1	3.62	0.78
72.98	27.91	4.77	2.45
73.02	26.58	3.07	2.19
73.06	24.44	3.17	2.05
73.1	27.27	2.23	1.04
73.14	25.15	3.31	0.68
73.18	24.61	0.95	1.79
73.22	22.07	0.47	1.73
73.26	23.89	2.15	1.56
73.3	20.51	3.96	2.55
73.34	23.41	2.62	2.63
73.38	24.07	0.18	2.08
73.42	25.83	0.5	1.6
73.46	22.57	1.13	1.67
73.5	22.98	0.98	0.72
73.54	21.99	0.91	2.08
73.58	23.78	1.49	2.08
73.62	23.66	2.01	2.43
73.66	25.96	3.23	2.57
73.7	25.91	3.46	2.54
73.74	27.07	2.61	2.8
73.78	24.94	-3.06	1.2
73.82	24.73	-1.91	1.73
73.86	23.79	-1.89	1.19
73.9	20.97	1.76	2.1
73.94	21.62	2.04	2.85
73.98	20.4	0.64	2.08
74.02	20.92	0.71	3.35
74.06	19.99	-2.35	3.89
74.1	18.77	0.08	5.4
74.14	22.48	2.16	2.7
74.18	22.55	3.64	0.98
74.22	23.03	1.7	2.53
74.26	24.05	3.36	1.27
74.3	21.687	1.1184	2.6247
74.34	21.945	0.96849	2.4913
74.38	22.24	0.81106	2.3425
74.42	22.567	0.65661	2.1822
74.46	22.92	0.51568	2.0144
74.5	23.294	0.3988	1.8431
74.54	20.48	-3.85	2.8
74.58	24.34	1.22	2.49
74.62	24.44	1.28	0.89
74.66	25.45	-0.27	0.99
74.7	24.4	-0.42	-0.98
74.74	22.99	-0.45	2
74.78	27.53	0.22	1.45
74.82	29.22	4.47	0.83
74.86	27.14	5.48	1.37
74.9	26.99	3.84	0.8
74.94	26.8	2.47	-0.37
74.98	26.89	2.86	1.41
75.02	26.87	4.17	2.43
75.06	27.62	5.46	2.13
75.1	26.03	3.12	0.04
75.14	26.61	1.59	0.39
75.18	27.96	3.36	-0.18
75.22	28.92	4.96	-0.93
75.26	28.46	4.71	-0.05
75.3	27.06	1.65	0.51
75.34	26.25	1.56	-0.03
75.38	25.64	2.65	-0.37
75.42	24.97	1.82	0.46
75.46	26.58	1.74	-0.74
75.5	25.19	3.18	0.37
75.54	23.23	-1.45	2.51
75.58	22.11	1.28	2.08
75.62	23.18	1.66	2.11
75.66	25.07	-0.21	2.71
75.7	21.59	2.25	3.83
75.74	20.93	3.98	2.2
75.78	21.75	2.69	1.42
75.82	21.38	2.8	1.66
75.86	23.76	1.57	1.68
75.9	28.28	0.44	-0.38
75.94	25.24	-0.12	1.03
75.98	28.41	1.33	0.27
76.02	24.78	0.54	-0.33
76.06	25.01	0.28	0.84
76.1	23.83	3.24	3.01
76.14	25.43	5.43	3.04
76.18	23.05	4.8	2.89
76.22	26.61	4.2	2.25
76.26	29.59	4	1.61
76.3	30.5	2.4	1.21
76.34	30.5	4.16	0.69
76.38	30.86	2.54	0.49
76.42	30.71	3.12	-0.16
76.46	31.09	2.11	1.33
76.5	32.96	1.58	1.01
76.54	30.92	1.31	-0.81
76.58	31.19	1.35	0.03
76.62	30.05	0.43	2.18
76.66	30.25	1.53	3.06
76.7	26.49	1.66	2.28
76.74	31.15	0.53	0.62
76.78	28.95	2.2	-0.38
76.82	29.91	1.44	1.48
76.86	25.86	0.73	1.24
76.9	27.78	-0.47	1.91
76.94	25.39	0.25	3.18
76.98	26.65	-1.74	3.05
77.02	23.28	0.5	1.48
77.06	27.1	0.5	1.74
77.1	27.53	0.63	0.59
77.14	29.3	0.19	-0.53
77.18	26.95	-0.22	-0.55
77.22	27.53	-0.18	0.11
77.26	25.54	1.35	-0.21
77.3	26.21	1.37	0.14
77.34	24.9	1.18	1.25
77.38	25.88	1.89	1.54
77.42	25.36	-0.12	1.51
77.46	25.59	-0.44	1.22
77.5	26.95	3.75	0.21
77.54	24.47	2.16	0.49
77.58	24.3	0.89	1.93
77.62	23.02	1.22	1.61
77.66	24.15	2.69	1.09
77.7	22.96	1.48	0.81
77.74	26.55	0.97	0.43
77.78	24.03	2.4	0.68
77.82	24.04	1.96	1.89
77.86	21.58	2.55	1.48
77.9	22.07	2.71	2.38
77.94	20.27	-0.65	3.3
77.98	22.07	-2.87	3.16
78.02	19.37	-0.67	2.76
78.06	22.33	3.47	2.29
78.1	21.17	3.78	1.45
78.14	20.56	1.05	2.84
78.18	21.29	-0.12	2.99
78.22	22.58	0.69	1.14
78.26	22.03	2.24	1.56
78.3	25.44	1.73	1.15
78.34	29.65	-0.22	0.08
78.38	31.14	-2.77	0.42
78.42	28.45	-1.16	-1.44
78.46	26.92	-3.65	1.73
78.5	25.22	-2.16	0.49
78.54	22.56	-3.62	1.18
78.58	23.01	-1.73	2.66
78.62	25.65	0.36	2.08
78.66	27.97	0.39	0.54
78.7	27.65	1.76	1.04
78.74	28.11	1.18	1.28
78.78	28.5	1.01	0.92
78.82	28.96	1.7	1.16
78.86	30.13	1.41	0.74
78.9	32.71	1.37	-0.84
78.94	30.48	1.82	-0.67
78.98	31.24	1.53	1.29
79.02	31.23	0.05	0.56
79.06	30.62	0.63	0.92
79.1	31.22	1.31	-0.21
79.14	31.35	2.66	-0.99
79.18	30.58	-1.66	-2.72
79.22	29.73	0.27	0.23
79.26	28.5	0.75	-1.22
79.3	28.89	0.55	-0.73
79.34	28.89	1.7	0.34
79.38	31	1.4	0.69
79.42	30.69	2.27	1.03
79.46	31.02	-0.24	-0.23
79.5	28.89	0.95	-0.58
79.54	27.57	-2.14	0.1
79.58	27.35	-1.27	-0.14
79.62	24.76	0.26	1.88
79.66	25.54	1.25	3.19
79.7	26.36	-1.12	2.66
79.74	29.48	-0.65	0.15
79.78	28.88	1.18	0.98
79.82	29.38	1.26	0.78
79.86	27.56	-1.24	0.74
79.9	27.07	-0.24	2.93
79.94	27.18	1.33	0.65
79.98	24.14	-0.43	3.44
[truncated: 1,055 more rows]
