# Supplementary material for: Mean flow and turbulence structure over exposed roots on a forested floodplain: Insights from a controlled laboratory experiment
Source: PLoS One. 2020 Feb 26;15(2):e0229306. doi: 10.1371/journal.pone.0229306 (PMC7043746; doi:10.1371/journal.pone.0229306)
Supplement: S1 File — (ZIP) [file pone.0229306.s001.zip › data_and_scripts/velocity_data/t21_015_replaced.csv]

0.02	33.23	0.31	-0.73
0.06	32.74	0.7	-0.93
0.1	33.52	0.32	-0.73
0.14	34.24	-0.18	-0.38
0.18	33.84	-0.07	-0.16
0.22	33.6	0.71	-0.17
0.26	33.3	1.53	0.24
0.3	33.38	0.64	-0.29
0.34	32.91	0.5	-0.19
0.38	32.82	0.27	0.02
0.42	34.64	1.12	0.26
0.46	34.25	1.46	-0.42
0.5	35.47	1.17	0.12
0.54	33.42	1.16	-0.21
0.58	33.37	1.6	-0.47
0.62	33.53	1.21	-0.09
0.66	33.13	1.03	-0.22
0.7	33.6	1.41	-0.25
0.74	34.26	1.3	-0.15
0.78	34.65	1.18	-0.44
0.82	34.05	1.18	-0.7
0.86	34.11	1.42	-1.07
0.9	34.88	1.06	-0.99
0.94	34.88	0.08	-0.73
0.98	34.62	1.38	-1.16
1.02	34.26	1.3	-1.03
1.06	35.03	0.49	-0.41
1.1	34.97	0.34	-0.43
1.14	34.78	0.24	-1.18
1.18	35.19	0.65	-0.87
1.22	34.326	0.47629	-0.54862
1.26	33.77	-0.52	0
1.3	33.54	0.93	-0.4
1.34	33.86	0.33	-1.1
1.38	33.62	1.56	-0.49
1.42	34.28	0.61	0.01
1.46	33.45	0.38	0.41
1.5	32.99	0.27	0.35
1.54	32.7	-0.16	0.18
1.58	32.82	-0.36	0.02
1.62	32.98	0.02	-0.47
1.66	33.03	-0.05	-0.62
1.7	32.87	1.29	-0.51
1.74	33.08	1.1	-0.57
1.78	32.41	1.32	-0.51
1.82	32.38	1.38	-0.79
1.86	33.07	1.56	-1.14
1.9	32.67	0.96	-1.06
1.94	32.97	1.72	-0.95
1.98	33.74	1.7	-0.63
2.02	33.83	1.77	-0.67
2.06	33.67	2.15	-0.53
2.1	32.85	2.66	-0.77
2.14	33.29	2.61	-0.79
2.18	33.87	2.59	-0.27
2.22	33.98	2.77	0.2
2.26	33.59	2.56	1
2.3	33.13	2.06	0.65
2.34	33.14	2.57	0.35
2.38	34.1	2.23	-0.04
2.42	33.41	2.47	-0.27
2.46	33.24	1.64	-0.11
2.5	34.44	1.7	0.47
2.54	34.46	1.4	0.04
2.58	35.11	1.38	-0.08
2.62	34.55	1.39	0.25
2.66	35.12	1.56	0.49
2.7	34.01	1.1	0.47
2.74	34.69	1.31	0.07
2.78	34.21	1.31	0.16
2.82	34.27	1.35	0.2
2.86	34.42	1.84	-0.08
2.9	34.2	0.96	-1.06
2.94	34.18	0.62	-1.15
2.98	34.25	0.62	-1.49
3.02	34.55	1.18	-1.65
3.06	34.66	1.52	-1.2
3.1	34.36	2.09	-1.32
3.14	34.3	2.09	-2
3.18	33.93	2.21	-2.09
3.22	33.43	2.51	-2.12
3.26	34.83	1.57	-2.05
3.3	35.43	0.83	-2.07
3.34	35.51	1.31	-2.2
3.38	34.48	1.28	-2.31
3.42	34.84	0.49	-3.35
3.46	35.19	1.48	-3.07
3.5	34.75	0.48	-3.04
3.54	35.42	-0.25	-3.16
3.58	34.31	0.03	-2.97
3.62	34.68	0.53	-2.63
3.66	34.58	-0.39	-2.21
3.7	35.07	-0.59	-2.13
3.74	34.63	-0.18	-1.45
3.78	34.2	-0.36	-0.7
3.82	34.46	0.79	-1.18
3.86	34.314	-0.72389	-1.2601
3.9	34.262	-0.68541	-1.1628
3.94	33.93	-2.48	-0.49
3.98	32.55	-2.45	-0.32
4.02	33.19	-1.98	-0.35
4.06	34.049	-0.4321	-0.90337
4.1	33.994	-0.36832	-0.8706
4.14	34.71	0.43	-0.46
4.18	35.19	0.11	-0.5
4.22	34.71	0.3	-1.91
4.26	34.36	-0.56	-1.68
4.3	32.92	-1.18	-1.79
4.34	33.58	0.22	-1.25
4.38	33.93	0.89	-0.3
4.42	33.95	0.53	-0.89
4.46	32.29	-0.49	-1.17
4.5	32.25	-1.54	-1.52
4.54	33.28	-1.69	-1.19
4.58	34.3	-2.57	-1.02
4.62	33.09	-2.22	0.32
4.66	32.44	-1.8	0.88
4.7	32.73	-2.3	0.94
4.74	32.778	-1.8002	-0.44169
4.78	32.752	-1.8341	-0.47581
4.82	32.26	-2.17	-0.99
4.86	33.65	-1.36	-0.79
4.9	32.47	-1.86	-0.83
4.94	32.86	-1.28	-0.91
4.98	32.91	-2.14	-1.91
5.02	32.25	-2.31	-0.15
5.06	32.62	-1.83	-0.99
5.1	32.49	-0.31	0.3
5.14	33.37	-2.3	0.53
5.18	34.47	-1.69	-0.9
5.22	32.98	-2.23	-0.52
5.26	33.07	-2.21	-0.02
5.3	32.42	-0.94	-1.15
5.34	32.56	-1.1	-0.98
5.38	33.77	-1.33	-0.92
5.42	33.3	-1.78	-0.64
5.46	33.44	-2.83	-0.79
5.5	33.42	-1.73	0.34
5.54	33.08	-1.05	0.16
5.58	32.75	-0.78	1.04
5.62	32.14	-0.7	0.15
5.66	32.73	-0.96	0.42
5.7	32.01	-0.46	-0.25
5.74	32.17	0.12	0.24
5.78	30.84	0.44	0.32
5.82	30.92	0.61	1.6
5.86	30.67	0.12	1.16
5.9	30.95	0.96	1.22
5.94	31.212	0.25132	0.37189
5.98	31.213	0.18046	0.21218
6.02	31.235	0.092379	0.039321
6.06	31.273	-0.0064135	-0.14164
6.1	31.326	-0.10942	-0.32564
6.14	31.389	-0.21015	-0.50762
6.18	32.95	-0.41	-0.18
6.22	32.22	-1.24	-0.93
6.26	31.43	-0.4	-1.51
6.3	31.12	-0.55	-1.85
6.34	30.77	0.19	-1.47
6.38	31.48	0.03	-1.13
6.42	31.07	-0.17	-1.45
6.46	32.19	-0.87	-0.53
6.5	33.45	0.31	-0.72
6.54	32.14	0.37	-1.55
6.58	31.83	0.48	-1.14
6.62	31.49	1.25	-0.57
6.66	31.52	0.68	-0.72
6.7	32.4	0.96	-0.81
6.74	31.88	-0.13	-1.1
6.78	32.35	0.29	-0.25
6.82	31.58	1.63	0.42
6.86	31.8	0.42	0.27
6.9	32.39	-0.08	-0.09
6.94	32.55	0.71	-1.22
6.98	32.05	0.23	-0.82
7.02	32.36	0.52	-1.1
7.06	32.28	0.34	-1.27
7.1	33.51	-0.45	-0.78
7.14	33	-0.17	0.17
7.18	34.39	0.37	-0.84
7.22	34.79	0.93	-1.47
7.26	36.09	0.31	-1.68
7.3	36.34	-1.08	-1.39
7.34	36.67	0.15	-0.92
7.38	36.87	-1	-0.36
7.42	35.62	-0.94	0.34
7.46	35.54	-0.39	0.44
7.5	34.86	-0.32	-0.17
7.54	34.83	0.19	-0.84
7.58	35.26	0.42	-0.59
7.62	35.06	-0.42	-0.44
7.66	35.06	-0.47	-0.56
7.7	34.81	0.59	-0.87
7.74	34.25	0.15	-0.87
7.78	34.4	1.96	-0.99
7.82	34.29	1.32	-1.06
7.86	34.24	1.05	-1.26
7.9	33.76	1.2	-1.26
7.94	34.04	1.07	-1.17
7.98	34.19	0.92	-1.26
8.02	34.54	0.44	-1.15
8.06	34.49	-0.79	-0.84
8.1	34.65	-0.96	-0.81
8.14	33.87	-0.94	-0.79
8.18	34.5	-0.72	-0.71
8.22	34.45	-0.98	-0.31
8.26	34.29	-2.04	-0.2
8.3	35.46	-1.02	0.43
8.34	34.25	-1.49	0.65
8.38	34.5	-0.65	0.67
8.42	34.14	0.48	0.41
8.46	33.77	0.3	0.6
8.5	33.44	0.75	0.48
8.54	33.77	0.38	-0.02
8.58	33.07	0.82	-0.04
8.62	32.84	1.6	-0.09
8.66	32.5	1.69	0.13
8.7	31.98	1.21	-0.24
8.74	32.6	0.96	-0.44
8.78	32.64	1.6	-0.59
8.82	31.95	2.75	-0.87
8.86	32.52	2.87	-1.25
8.9	31.75	3.06	-1.18
8.94	32.28	2.91	-1.3
8.98	32.15	2.2	-1.41
9.02	32.79	2.34	-1.05
9.06	33.82	1.72	-1.05
9.1	33.34	1.99	-1.16
9.14	33.65	2.91	-0.71
9.18	33.12	2.01	-0.89
9.22	34.42	1.5	-0.17
9.26	34.78	1.6	-1.07
9.3	33.74	1.33	-1.02
9.34	35.17	1.67	0.28
9.38	34.46	1.89	-0.68
9.42	34.62	1.73	-0.06
9.46	34.03	0.52	-0.57
9.5	34.28	0.43	-0.9
9.54	33.59	0.33	-0.34
9.58	34	0.65	-0.55
9.62	34.39	0.32	-0.68
9.66	33.28	-0.34	-0.89
9.7	33.88	-0.32	-0.55
9.74	32.89	0.19	-1.07
9.78	32.51	0.86	-1.65
9.82	33.47	-0.07	-1.54
9.86	32.86	0.23	-1.9
9.9	32.63	1.1	-1.8
9.94	31.72	0.54	-2.07
9.98	33.3	0.92	-1.31
10.02	34.69	0.31	-0.73
10.06	33.62	0.29	-1
10.1	34.13	0.48	-0.37
10.14	34.44	0.95	-0.14
10.18	35.04	0.88	-0.03
10.22	34.52	1.29	-0.89
10.26	34.05	1.94	-0.9
10.3	35.46	1.36	-0.14
10.34	34.93	0.09	-0.36
10.38	34.49	0.21	-0.7
10.42	34.16	-1.27	-1.72
10.46	33.34	-1.16	-1.79
10.5	34.32	-0.16	-1.45
10.54	33.59	0.13	-1.62
10.58	33.96	-0.44	-1.59
10.62	33.35	0.64	-0.86
10.66	33.81	1.64	-0.94
10.7	34.51	0.66	0.05
10.74	33.32	-0.11	-1.13
10.78	33.25	-1.68	-1.02
10.82	34.04	-1.68	-1.07
10.86	34.41	-1.43	-0.27
10.9	34.29	-1.85	-0.44
10.94	34.74	-0.55	0.02
10.98	35.56	-2.22	-0.04
11.02	34.89	-2.18	-0.44
11.06	33.64	-2.15	-0.59
11.1	33.84	-1.42	-0.68
11.14	32.35	-0.66	0.49
11.18	33.4	-0.16	1.18
11.22	32.49	-0.62	0.96
11.26	33.64	0.09	0.63
11.3	33.67	1.09	0.64
11.34	33.31	0.95	0.66
11.38	33.86	1.66	0.82
11.42	33.74	1.39	1.54
11.46	34.49	-0.15	2.13
11.5	33.469	0.77996	1.2946
11.54	33.415	0.87121	1.3241
11.58	33.357	0.94779	1.3401
11.62	33.88	-0.13	1.6
11.66	34.17	0.97	2.32
11.7	33.162	1.0972	1.3158
11.74	33.092	1.1228	1.2863
11.78	33.02	1.1376	1.2474
11.82	32.12	-0.08	2.25
11.86	32.873	1.1378	1.145
11.9	32.8	1.1247	1.083
11.94	32.37	0.35	0.58
11.98	32.47	0.46	0.65
12.02	32.33	0.46	0.39
12.06	32.45	0.26	0.03
12.1	32.27	1.94	0.57
12.14	32.27	1.56	0.45
12.18	32.69	1.62	-0.1
12.22	32.66	0.97	0.3
12.26	32.45	1.38	0.54
12.3	31.86	0.84	-0.15
12.34	31.9	1.65	-0.02
12.38	32.101	0.58312	0.10308
12.42	32.074	0.52924	0.026609
12.46	31.88	0.11	-1.35
12.5	33.23	-0.09	-1.71
12.54	32.04	0.38409	-0.17173
12.58	32.046	0.34377	-0.22474
12.62	31.5	0.01	1.16
12.66	31.45	0.63	0.99
12.7	32.01	-0.2	0.55
12.74	32.03	-0.51	-0.21
12.78	32.5	0.28	-0.13
12.82	32.73	0.49	0.53
12.86	32.49	0.89	0.44
12.9	32.83	0.7	0.36
12.94	32.5	0.64	0.03
12.98	32.15	-0.03	-0.67
13.02	32.62	0.19	-1.09
13.06	33.36	0.3	-1.15
13.1	34.12	0.24	-1.12
13.14	33.76	0.8	-0.76
13.18	33.08	1.11	-0.78
13.22	33.06	0.63	-1.25
13.26	33.28	0.73	-1.17
13.3	34.31	0.02	-0.71
13.34	34.37	-0.19	-1
13.38	34.86	0.06	-0.67
13.42	34.98	-0.52	-0.36
13.46	33.72	-0.39	0.01
13.5	33.43	0.24	0.46
13.54	31.64	-0.15	0.61
13.58	33.15	1.66	-1.05
13.62	33.25	1.7	-0.54
13.66	32.32	0.88	-0.25
13.7	32.27	0.32	-0.32
13.74	32.7	-0.53	0.26
13.78	33.144	1.1277	-1.2592
13.82	32.96	1.27	-2.15
13.86	33.52	1.85	-2.34
13.9	33.84	2.57	-2.2
13.94	33.65	2.14	-2.51
13.98	33.55	1.95	-3.06
14.02	35.27	0.83	-2.84
14.06	35.72	-0.29	-2.81
14.1	34.387	-0.080522	-1.6635
14.14	34.59	-1.07	-0.83
14.18	34.44	-1.32	-1.53
14.22	33.61	-1.46	-1.06
14.26	34.02	-0.51	-0.82
14.3	33.68	-0.9	-0.82
14.34	34.71	-0.71	0
14.38	33.97	-1.27	0.09
14.42	33.76	-1.7	0.52
14.46	33.27	-2.35	0.58
14.5	32.27	-0.91	0.25
14.54	32.32	-0.67	-0.12
14.58	31.42	0.58	-0.13
14.62	32.2	0.55	-0.46
14.66	32.33	0.44	-0.62
14.7	32.48	0.19	-0.53
14.74	32.09	1.9	-0.47
14.78	32.24	1.97	-0.47
14.82	32.72	1.55	-0.93
14.86	33.18	1.83	-0.45
14.9	32.9	2.4	0.35
14.94	33.6	3.14	0.71
14.98	32.74	3.31	0.54
15.02	33	2.8	0.24
15.06	33.54	2.51	0.07
15.1	33.39	2.02	0.02
15.14	34.47	3.2	0.02
15.18	33.83	2.67	-0.41
15.22	33.48	2.89	-0.54
15.26	33.99	2.36	-0.19
15.3	34.03	3.08	-0.58
15.34	34.03	2.18	-0.4
15.38	34.01	1.27	-0.36
15.42	34.37	1.66	-0.51
15.46	35.37	1.8	-0.94
15.5	35.23	1.96	-0.98
15.54	34.61	1.83	-1.35
15.58	34.6	1	-1.91
15.62	34.83	0.26	-1.94
15.66	35.12	1.15	-2.04
15.7	35.6	0.31	-2.21
15.74	36.25	-0.83	-2.45
15.78	35.94	0.1	-2.19
15.82	35.4	0.15	-1.88
15.86	36.42	-0.36	-2.47
15.9	35.05	-0.43	-2.94
15.94	34.55	-0.28	-2.79
15.98	34.98	-0.71	-2.15
16.02	34.79	-0.2	-3.08
16.06	36.01	-0.34	-2.51
16.1	35.43	-0.54	-2.49
16.14	35.08	-1.27	-2.64
16.18	34.06	-0.64	-2.51
16.22	34.93	0.14	-2.48
16.26	35.92	-0.58	-0.92
16.3	34.71	0.5	-0.96
16.34	33.883	-0.64857	-2.0328
16.38	33.593	-0.60953	-1.9871
16.42	33.309	-0.56003	-1.9339
16.46	34.01	-2.65	-2.07
16.5	32.52	-1.8	-1.73
16.54	32.14	-0.98	-1.92
16.58	31.59	0.11	-1.9
16.62	31.37	-0.1	-1.86
16.66	31.48	0.56	-1.52
16.7	31.77	0.92	-1.31
16.74	33.09	0.89	-0.91
16.78	32.13	1.14	-0.38
16.82	33.19	0.66	0.07
16.86	33.53	-0.05	0.04
16.9	31.88	-0.06	-0.13
16.94	32.32	0.72	-0.09
16.98	31.94	0.46	-0.03
17.02	32.19	-0.42	-0.19
17.06	32.98	0	-0.08
17.1	32.22	-0.77	0.11
17.14	33.06	-0.95	-0.06
17.18	32.61	-0.41	-0.06
17.22	32.68	-0.14	0.18
17.26	32.2	0.25	-0.25
17.3	31.59	0.24	-0.41
17.34	31.47	-0.46	-0.45
17.38	31.59	0.18	-0.39
17.42	31.06	-0.42	-0.44
17.46	30.7	0.26	-0.55
17.5	30.94	0.22	-0.56
17.54	31.13	0.53	-0.69
17.58	31.53	0.69	-0.89
17.62	31.73	0.92	-0.5
17.66	31.86	0.78	-0.66
17.7	33.06	1.18	-0.19
17.74	32.56	1.51	-0.31
17.78	32.58	0.65	-1.26
17.82	32.92	0.7	-0.37
17.86	33.67	1.44	0.37
17.9	33.89	1.69	0.63
17.94	33.24	0.4	0.98
17.98	33.24	0.2	0.1
18.02	33.04	0.05	0.3
18.06	33.33	1.48	0.53
18.1	32.83	0.95	1.17
18.14	32.64	0.68	1.1
18.18	32.73	0.8	1.85
18.22	32.3	0.64	1.24
18.26	32.85	0.51	1.12
18.3	33.34	0.3	0.31
18.34	32.26	0.6	0.53
18.38	33.03	0.79	0.26
18.42	32.84	1.17	-0.41
18.46	32.36	1.66	-0.33
18.5	32.77	1.55	-0.42
18.54	32.84	2.72	-0.47
18.58	31.73	2.21	-0.33
18.62	32.74	2.41	-0.53
18.66	33.13	1.93	-0.25
18.7	34.68	1.84	-0.24
18.74	34.85	1.97	-0.31
18.78	34.01	1.92	-0.46
18.82	34.77	1.93	-0.67
18.86	34.39	1.56	-1.04
18.9	34.11	1.78	-1.02
18.94	33.87	2.04	-0.67
18.98	34.68	1.5	-0.39
19.02	34.24	0.7	-0.15
19.06	35.18	0.03	-0.27
19.1	34.6	0.36	-0.47
19.14	34.38	-0.07	-0.67
19.18	35.43	0.37	-0.89
19.22	35.19	0.08	-0.74
19.26	35.151	0.43455	-1.2312
19.3	35.139	0.34707	-1.269
19.34	35.112	0.2649	-1.2991
19.38	35.069	0.188	-1.3218
19.42	35.012	0.11638	-1.3374
19.46	34.42	-0.44	-0.65
19.5	34.34	0.63	-1.2
19.54	34.62	1.05	-1.7
19.58	34.18	1.55	-1.63
19.62	34.92	0.37	-1.15
19.66	35.58	0.34	-1.33
19.7	35.36	0.1	-1.54
19.74	34.172	-0.2678	-1.2365
19.78	34.034	-0.29236	-1.1997
19.82	33.893	-0.31174	-1.1585
19.86	33.748	-0.32595	-1.113
19.9	33.602	-0.335	-1.0636
19.94	33.455	-0.33889	-1.0106
19.98	33.22	-2.04	-2.42
20.02	33.25	-1.14	-1.89
20.06	33.97	-0.18	-1.26
20.1	32.11	-0.53	-1.77
20.14	33.78	-0.57	-1.89
20.18	32.613	-0.25453	-0.62994
20.22	32.489	-0.22261	-0.55862
20.26	32.373	-0.18561	-0.48577
20.3	31.43	-2.66	2.08
20.34	32.166	-0.096395	-0.33652
20.38	32.078	-0.044208	-0.26065
20.42	32.002	0.013022	-0.18432
20.46	31.938	0.075285	-0.10779
20.5	30.89	0.84	-0.13
20.54	31.8	1.05	0.7
20.58	31.7	0.73	1.26
20.62	32.56	1.14	0.38
20.66	31.41	1.8	0.77
20.7	31.17	0.99	0.76
20.74	31.93	1.02	0.84
20.78	31.57	0.5	0.49
20.82	32.18	-0.06	0.25
20.86	32.69	0.71	0.38
20.9	33.4	0.7	0.41
20.94	32.2	0.99	-0.41
20.98	32.91	1.05	-0.54
21.02	32.95	1.04	-0.63
21.06	33.07	2.42	-0.93
21.1	33.21	2.04	-0.74
21.14	33.12	1.65	-0.37
21.18	33.89	1.15	-0.92
21.22	34.35	0.66	-1.06
21.26	33.42	0.13	-0.31
21.3	34.94	0.93	0.08
21.34	33.51	1.43	-0.53
21.38	34.2	0.96	0.29
21.42	33.49	1.23	-0.2
21.46	32.98	2.24	-0.34
21.5	33.68	1.83	-0.07
21.54	32.56	1.91	-0.88
21.58	33.17	1.31	-0.47
21.62	32.5	1.3	-0.93
21.66	31.9	0.35	-1.69
21.7	32.55	0.95	-0.9
21.74	32.88	0.78	-0.35
21.78	34.31	1.39	-1.01
21.82	32.77	0.73	-1.13
21.86	33.4	1.01	-1.15
21.9	33.54	0.8	-0.78
21.94	33.62	1.68	-1.33
21.98	34.15	1.34	-1.15
22.02	34.43	1.25	-1.7
22.06	34.78	0.42	-1.52
22.1	34	-0.05	-1.61
22.14	34.88	-0.76	-1.51
22.18	34.13	-1.24	-2.26
22.22	33.27	-1.63	-2.68
22.26	34.09	-0.56	-1.23
22.3	35.28	0.03	-0.92
22.34	34.93	-0.03	-0.76
22.38	33.65	-0.05	-0.71
22.42	33.77	-0.87	-0.77
22.46	34.37	0.42	-1.19
22.5	33.96	0.34	-1.42
22.54	34.45	-0.53	-1.75
22.58	34.12	-0.81	-1.58
22.62	34.07	-2.03	-2.01
22.66	33.54	-0.67	-2.02
22.7	33.18	-1.37	-1.29
22.74	33.85	-1.1	-0.82
22.78	32.51	-0.79	-1.02
22.82	33.05	-1.25	-0.03
22.86	32.79	-0.39	-0.92
22.9	32.38	0.36	-0.83
22.94	32.73	0	0.23
22.98	31.36	-0.35	0.4
23.02	31.55	-0.09	0.68
23.06	31.27	0.1	0.06
23.1	31.87	0.2	-0.19
23.14	30.65	0.88	-0.42
23.18	31.67	1.02	-0.21
23.22	31.61	0.5	-0.07
23.26	31	0.35	0.27
23.3	31.73	0.48	-0.13
23.34	31.95	1.15	0.01
23.38	32.34	0.63	-0.08
23.42	32.75	0.89	-0.21
23.46	32.62	1.16	-0.44
23.5	32.44	0.75	-0.48
23.54	32.49	2.01	-0.49
23.58	32.84	1.81	-0.55
23.62	32.07	0.83	-0.51
23.66	32.38	0.55	-0.65
23.7	33.07	1.04	-1
23.74	32.98	0.46	-1.17
23.78	32.84	0.88	-0.87
23.82	33.08	1.96	-0.92
23.86	32.31	2.77	-1
23.9	32.56	2.4	-0.92
23.94	32.33	2.18	-1.04
23.98	32.31	2.84	-0.91
24.02	32.34	2.29	-0.94
24.06	32.44	1.71	-0.65
24.1	33.31	2.23	-0.76
24.14	33.92	2.59	-0.71
24.18	34.63	1.88	-0.92
24.22	34.22	2.33	-0.64
24.26	34.42	2.4	-0.17
24.3	34.46	2.73	-0.43
24.34	34.27	3.05	-0.27
24.38	34.32	2.83	-0.66
24.42	33.85	2.92	-0.65
24.46	34.75	1.56	-0.74
24.5	34.83	1.25	-0.9
24.54	35.8	0.93	-1.03
24.58	35.37	0.04	-1.72
24.62	35.63	-0.08	-1.34
24.66	35.81	-0.12	-1.41
24.7	35.81	0.32	-1.22
24.74	36.27	-0.8	-1.01
24.78	35.04	-1.56	-1.73
24.82	35.84	-0.38	-1.69
24.86	35.83	-0.89	-2.22
24.9	34.8	-0.73	-2.51
24.94	34.88	0.09	-2.39
24.98	34.21	-0.79	-2.82
25.02	34.72	-1.54	-3.09
25.06	34.42	-0.74	-2.42
25.1	34.08	-1.13	-1.92
25.14	34.05	0.28	-1.35
25.18	32.91	-0.08	-1.14
25.22	32.6	1.13	-1.7
25.26	32.73	0.19	-2.09
25.3	32.81	0.64	-2.35
25.34	32.96	0.06	-2.05
25.38	33.09	0.12	-2.1
25.42	33.2	-0.43	-2.07
25.46	32.46	0	-1.89
25.5	33.32	0.87	-1.36
25.54	33.39	0.86	-1.29
25.58	33.3	2.21	-0.56
25.62	34.08	1.97	-0.22
25.66	33	2.28	-0.71
25.7	33.09	2.47	-0.61
25.74	33.15	2.43	-0.04
25.78	33.99	2.73	0
25.82	33.6	2.28	0.21
25.86	34.16	2.39	-0.37
25.9	34.38	1.31	-0.84
25.94	34.09	1.62	-1.11
25.98	34.37	0.29	-0.57
26.02	34.91	0.62	-0.46
26.06	35.11	0.24	-0.87
26.1	35.4	0.43	-0.7
26.14	34.36	-0.2	-0.88
26.18	35.98	-0.01	-0.76
26.22	35.73	-0.03	-0.77
26.26	36.44	-0.46	-1.24
26.3	36.52	0.1	-2.16
26.34	36.67	-0.32	-1.74
26.38	36.9	-0.66	-1.06
26.42	36.04	-1.6	-1.06
26.46	36.76	-1.22	-1.3
26.5	36.52	-1.57	-1.39
26.54	36.27	-1.53	-1.29
26.58	36.83	-1.41	-1.12
26.62	35.76	-2.49	-0.92
26.66	35.17	-2.03	-0.37
26.7	34.07	-1.65	-0.34
26.74	33.23	-0.55	-0.99
26.78	33.36	-0.23	-1.27
26.82	33.46	-0.03	0.04
26.86	33.89	0.63	-0.17
26.9	33.26	1.01	-0.03
26.94	33.45	0.52	-0.38
26.98	32.38	0.38	0.17
27.02	31.78	0.15	0.23
27.06	33.21	-0.07	0.08
27.1	31.07	-1.02	-0.62
27.14	32.53	-0.3	0.14
27.18	32.3	0.21	0.95
27.22	32.4	1.07	0.72
27.26	32.77	1.68	0.43
27.3	31.33	2.7	1.05
27.34	33.11	2.84	1.99
27.38	31.406	2.4732	0.77444
27.42	30.55	2.69	1.2
27.46	30.72	3.27	0.12
27.5	30.49	3.35	-0.17
27.54	30.66	3.83	0
27.58	31.3	4.32	0.03
27.62	32.1	3.96	1.07
27.66	31.98	4.41	0.73
27.7	32.41	3.96	-0.24
27.74	33.14	3.38	-0.44
27.78	32.55	2.63	-1.25
27.82	33.95	2.82	-1.13
27.86	33.59	3.66	-1.34
27.9	32.78	2.65	-1.32
27.94	34.21	3.04	-0.14
27.98	34.46	0.97	0.77
28.02	34.75	1.09	0.57
28.06	34.73	1.44	0.21
28.1	34.06	1.74	-0.31
28.14	34.6	1.99	-1.01
28.18	33.36	2.8	-1.55
28.22	34.91	2.69	-1.12
28.26	33.52	2.36	-0.86
28.3	33.03	3.68	-0.01
28.34	32.82	3.07	-0.15
28.38	32.91	3.49	-0.83
28.42	34.24	2.02	-0.09
28.46	34.34	1.22	-0.88
28.5	33.96	2.44	-1.28
28.54	34.54	2.7	-0.28
28.58	35.34	1.8	0.1
28.62	36.11	0.69	-0.17
28.66	34.82	1.21	-0.05
28.7	36.15	0.64	-0.59
28.74	35.45	0.38	-0.66
28.78	35.55	-0.05	-0.34
28.82	35.62	-0.33	-0.71
28.86	34.75	-0.28	-0.59
28.9	34.96	-0.75	-0.61
28.94	34.98	-1.79	-0.52
28.98	33.96	-1.8	-0.61
29.02	34.46	-1.72	-0.33
29.06	33.56	-1.82	-0.28
29.1	33.63	-1.5	-0.44
29.14	33.42	-1.24	-0.35
29.18	33.61	-1.33	0.13
29.22	34	-1.33	-0.11
29.26	33.32	-1.48	-0.01
29.3	33.48	-0.68	0.37
29.34	31.69	-1.52	0.34
29.38	32.99	-1.92	0.1
29.42	32.66	-2.1	0
29.46	32.09	-1.27	-0.19
29.5	32.98	-0.98	-0.27
29.54	32.09	-0.26	-1.19
29.58	32.34	-0.21	-1.62
29.62	31.48	-1.22	-0.2
29.66	30.63	-0.2	0.04
29.7	31.46	-0.07	-0.89
29.74	32.09	0.36	-0.86
29.78	32.19	0.97	-1.46
29.82	32.7	0.82	-1.21
29.86	32.05	0.65	-1.27
29.9	32.53	1.53	-0.45
29.94	31.63	0.16	-1.22
29.98	32.78	1.17	-1.49
30.02	32.09	1.38	-1.11
30.06	32.84	0.8	-0.05
30.1	32.66	0.99	-0.89
30.14	32.56	-0.07	-0.66
30.18	33.54	0.66	-0.51
30.22	32.79	0.67	-0.77
30.26	33.54	1.05	-0.29
30.3	33.73	-0.57	-0.69
30.34	32.72	-0.45	-0.9
30.38	33.72	-0.41	-0.73
30.42	33.77	-0.05	-1.02
30.46	33.7	0.07	-1.06
30.5	33.02	0.7	-0.98
30.54	32.64	0.58	-0.67
30.58	33.64	-0.01	-1.17
30.62	33.36	0.39	-1.13
30.66	33.86	0.83	-1.07
30.7	34.03	0.39	-1.52
30.74	33.48	0.61	-1.43
30.78	33.79	0.07	-1.46
30.82	33.63	0.59	-1.54
30.86	33.48	0.49	-1.46
30.9	34.6	0.7	-1.11
30.94	34.32	-0.02	-0.81
30.98	34.24	-0.48	-0.33
31.02	34.33	-0.43	0.62
31.06	33.17	-0.12	0.1
31.1	32.65	-0.79	-0.44
31.14	33.28	-0.63	-1.14
31.18	32.95	0.09	-0.82
31.22	33.1	0.42	0.25
31.26	33.5	-0.19	-0.02
31.3	32.9	-0.26	-0.33
31.34	33.72	-0.7	-0.64
31.38	34.06	0.32	-1.33
31.42	33.89	0.77	-1.8
31.46	35.11	0.72	-1.74
31.5	33.123	0.15984	-1.1247
31.54	32.957	0.16588	-1.1186
31.58	32.789	0.1712	-1.1053
31.62	32.623	0.17753	-1.0877
31.66	32.465	0.18658	-1.0688
31.7	32.322	0.20007	-1.0517
31.74	32.197	0.21973	-1.0393
31.78	32.63	0.3	-0.94
31.82	32.1	0.54	-1.61
31.86	32.03	-0.15	-1.23
31.9	30.46	-0.57	-0.69
31.94	31.68	0.39	-0.74
31.98	30.75	0.19	-1.48
32.02	32.56	1.11	-1.19
32.06	33.58	1.09	-1.69
32.1	33.55	2.31	-1.01
32.14	33.75	0.93	-1.7
32.18	33.38	1.04	-2.26
32.22	33.96	1.22	-2.73
32.26	33.936	1.7151	-1.6074
32.3	34.018	1.689	-1.4737
32.34	33.63	1.99	-2.74
32.38	34.24	1.9	-2.88
32.42	34.141	1.4889	-0.98175
32.46	33.44	1.87	-0.47
32.5	34.24	2.64	-1.02
32.54	34.08	2.71	-0.3
32.58	33.41	1.99	-0.26
32.62	33.997	0.92516	-0.083018
32.66	33.926	0.80436	0.074985
32.7	36.98	-0.1	0.53
32.74	35.92	-0.23	1.23
32.78	35.59	-0.29	1.3
32.82	35.2	0.42	1.76
32.86	33.419	0.32172	0.55114
32.9	32.27	0.01	1.96
32.94	32	-0.42	1.33
32.98	31.18	-0.1	0.55
33.02	31.34	-0.35	-0.04
33.06	32.1	0.95	-0.64
33.1	31.84	0.35	-1.02
33.14	31.29	0.53	-1.41
33.18	31.53	0.76	-1.9
33.22	32.38	1.06	-2.21
33.26	31.54	1.31	-2.19
33.3	33.76	2.18	-1.23
33.34	33.24	1.32	-0.89
33.38	33.05	0.05	-0.51
33.42	32.32	-0.37	-0.32
33.46	32.06	-1.01	-0.63
33.5	32.53	-0.96	-0.92
33.54	32.1	-1.72	-0.84
33.58	31.73	-0.93	-0.49
33.62	31.04	-1.35	-0.31
33.66	31.15	-0.95	1.2
33.7	31.48	-0.02	0.83
33.74	31.11	-0.45	0.67
33.78	30.89	-0.45	1.27
33.82	29.99	-0.11	0.22
33.86	29.81	-0.04	1.07
33.9	30.718	0.21416	0.51517
33.94	30.774	0.41991	0.43508
33.98	30.862	0.6242	0.34069
34.02	31.59	0.77	0.92
34.06	30.97	1.11	-0.15
34.1	31.2	1.43	-0.06
34.14	31.52	1.55	-0.48
34.18	31.32	1.49	-0.44
34.22	32.09	2.03	-0.3
34.26	31.93	1.48	-1.37
34.3	33.51	0.83	0.1
34.34	33.58	1.62	-0.03
34.38	33.63	1.15	-0.46
34.42	33.69	1.95	-0.25
34.46	33.66	1.83	-0.48
34.5	34.59	1.69	-0.15
34.54	33.37	1.12	-0.13
34.58	33.14	1.55	0.01
34.62	32.76	1.24	-0.17
34.66	33.09	0.93	-0.56
34.7	33.88	1	-1.12
34.74	33.89	0.83	-1.21
34.78	33.62	1.06	-1.2
34.82	32.62	1.55	-1.32
34.86	33.05	1.36	-1.48
34.9	32.09	1.81	-1.74
34.94	32.98	2.15	-1.7
34.98	32.854	0.90687	-1.2799
35.02	32.833	0.74205	-1.2191
35.06	32.819	0.56752	-1.1431
35.1	32.81	0.38641	-1.0551
35.14	32.806	0.20187	-0.95809
35.18	32.805	0.017015	-0.8552
35.22	32.808	-0.16501	-0.74954
35.26	32.813	-0.34108	-0.64418
35.3	32.819	-0.50807	-0.54222
35.34	32.826	-0.66283	-0.44676
35.38	32.833	-0.80224	-0.36088
35.42	32.839	-0.92316	-0.28769
35.46	32.843	-1.0225	-0.23027
35.5	32.92	-0.71	0.99
35.54	33.46	-1.47	0.08
35.58	32.8	-1.59	-0.28
35.62	33.53	-1.41	0.04
35.66	32.29	-1.43	-0.37
35.7	32.25	-1.58	-0.67
35.74	32.37	-1.15	-0.92
35.78	32.5	0.26	-1.45
35.82	33.09	0.83	-1.33
35.86	32.29	-0.32	-1.46
35.9	32.51	0.26	-1.39
35.94	32.87	0.08	-1.08
35.98	32.65	0.65	-1.14
36.02	32.92	0.9	-1.42
36.06	32.62	0.69	-1.27
36.1	32.92	0.44	-1.12
36.14	33.59	0.52	-1.32
36.18	32.79	0.6	-0.57
36.22	33.04	0.53	-0.31
36.26	34.78	1.21	-0.55
36.3	35.5	1.06	0.35
36.34	35.52	-0.44	0
36.38	34.76	0.3	-0.37
36.42	34.9	1.43	0.63
36.46	34.57	0.14	0.3
36.5	35.3	0.04	0.23
36.54	34.64	0.83	-0.73
36.58	33.87	0.19	-0.42
36.62	33.8	-0.17	-0.94
36.66	34.07	1.75	-1.03
36.7	34.1	1.12	-0.63
36.74	34.18	0.53	-0.91
36.78	34.51	0.81	-0.84
36.82	33.08	1.23	-1.18
36.86	33.35	1.23	-1.36
36.9	34.09	1.98	-1.55
36.94	34.16	1.9	-1.05
36.98	34.33	1.26	-0.74
37.02	33.56	0.44	-0.78
37.06	34.52	0.94	-0.85
37.1	34.97	1.15	-0.92
37.14	33.48	1.03	-1.32
37.18	33.75	2.27	-1.35
37.22	33.05	1.38	-1.23
37.26	33.5	1.52	-1.59
37.3	32.43	2.71	-1.28
37.34	33.19	2.33	-1.04
37.38	33.25	2.17	-0.92
37.42	33.02	1.85	-0.62
37.46	33.61	2.37	-0.55
37.5	33.59	1.98	-0.99
37.54	33.17	2.17	-0.56
37.58	33.21	1.84	-0.62
37.62	33.81	2.59	-0.69
37.66	34.55	2.09	-0.5
37.7	33.82	1.57	-0.58
37.74	33.55	1.39	-0.15
37.78	34.5	1.39	0.07
37.82	34.49	1.63	-0.34
37.86	34.32	0.97	-0.17
37.9	33.38	1.18	-0.81
37.94	33.92	1.39	-1.07
37.98	33.35	1.43	-0.99
38.02	34.44	0.73	-0.63
38.06	34.99	0.7	-0.61
38.1	33.69	-0.07	-0.31
38.14	34.64	0.67	-0.54
38.18	34.05	0.7	-0.5
38.22	34.37	0.99	-1.16
38.26	33.67	0.14	-0.7
38.3	34.06	-0.14	-0.78
38.34	33.72	0.14	-0.72
38.38	34.22	0.06	-0.49
38.42	33.66	0.01	-0.24
38.46	33.01	0.62	-1.01
38.5	33.552	0.71774	-1.0797
38.54	33.87	2.8	0.24
38.58	33.17	2.18	-0.25
38.62	32.99	0.73	0.52
38.66	33.372	0.66275	-1.1284
38.7	33.04	0.36	-1.63
38.74	33.29	0.03	-1.62
38.78	33.57	0	-1.43
38.82	33.94	-0.51	-1.46
38.86	33.81	0.69	-2.11
38.9	32.94	0.94	-1.66
38.94	33.51	0.71	-1.78
38.98	32.24	0.75	-1.57
39.02	33.126	0.34672	-0.85986
39.06	33.104	0.30379	-0.80487
39.1	33.083	0.26065	-0.74599
39.14	33.06	0.21768	-0.68352
39.18	33.038	0.17523	-0.61776
39.22	33.013	0.13368	-0.54903
39.26	32.988	0.093407	-0.47764
39.3	32.96	0.054769	-0.40388
39.34	32.931	0.018139	-0.32807
39.38	32.899	-0.016112	-0.25052
39.42	32.864	-0.047616	-0.17153
39.46	32.826	-0.076002	-0.09142
39.5	32.784	-0.1009	-0.010486
39.54	32.739	-0.12195	0.07096
39.58	32.69	-0.13877	0.15261
39.62	32.635	-0.15099	0.23416
39.66	32.576	-0.15825	0.31529
39.7	32.512	-0.16017	0.3957
39.74	32.443	-0.1564	0.47509
39.78	32.367	-0.14654	0.55314
39.82	31.75	-0.59	0.75
39.86	31.93	-0.34	0.88
39.9	32.01	0.56	1.33
39.94	32.86	-0.16	1.46
39.98	32.35	0.25	1.44
40.02	32.3	0.23	1.46
40.06	31.56	-0.49	1.34
40.1	30.8	0.47	0.71
40.14	30.89	0.02	0.98
40.18	31.31	0.04	0.78
40.22	31.17	0.68	0.43
40.26	30.97	0.89	1.25
40.3	31.94	0.93	0.63
40.34	30.8	1.72	0.67
40.38	29.93	1.48	0.25
40.42	30.93	1.17	0.01
40.46	30.52	0.84	-0.27
40.5	30.9	0.89	-0.07
40.54	31.49	0.71	-0.13
40.58	30.81	1.58	0.08
40.62	30.8	1.7	0.16
40.66	30.46	0.78	-0.46
40.7	30.78	0.95	-0.27
40.74	31.26	1.46	-0.55
40.78	31.53	0.67	-0.09
40.82	31.1	0.38	-0.35
40.86	31.04	0.63	-0.73
40.9	30.41	0.58	-1.07
40.94	31.3	1.29	-1.2
40.98	31.49	1.74	-1.23
41.02	30.72	1.23	-0.97
41.06	31.17	1.44	-0.9
41.1	31.35	1.6	-0.39
41.14	31.47	0.96	-0.44
41.18	31.6	1.83	-0.59
41.22	31.61	1.78	-0.53
41.26	31.56	1.58	-0.55
41.3	31.36	1.53	-0.57
41.34	31.33	1.38	-0.68
41.38	32.59	1.39	-0.65
41.42	32.33	0.71	-0.75
41.46	33.14	0.67	-0.59
41.5	32.84	0.9	-0.68
41.54	33.45	0.1	-0.81
41.58	33.35	0.35	-0.99
41.62	33.33	0.87	-0.96
41.66	33.71	0.46	-0.88
41.7	33.68	0.42	-0.61
41.74	33.84	1.37	-0.42
41.78	34.09	1	-1.22
41.82	32.86	1.14	-1.46
41.86	33.76	1.38	-1.65
41.9	33.71	1.15	-1.37
41.94	33.97	-0.05	-1.86
41.98	34.43	-0.19	-2
42.02	34.08	0.07	-1.68
42.06	34.29	0.26	-1.74
42.1	33.68	0.13	-1.52
42.14	34.04	0.31	-1.59
42.18	34.49	0.07	-1.68
42.22	33.32	-0.66	-1.79
42.26	34.18	0.58	-1.35
42.3	34.17	0.79	-1.41
42.34	33.94	-0.16	-0.99
42.38	34.1	0	-0.91
42.42	33.52	-0.33	-0.76
42.46	34.43	-0.3	-0.61
42.5	34.34	1.17	-0.67
42.54	34.44	1.71	-1.07
42.58	34.45	1.52	-0.66
42.62	33.57	0.88	-0.99
42.66	32.85	1.18	-1.37
42.7	33.8	0.27	-1.11
42.74	34.27	0.9	-1.14
42.78	32.85	0.46	-0.35
42.82	32.45	1.22	-0.62
42.86	33.49	0.94	-0.82
42.9	32.95	0.96	-1.37
42.94	32.8	0.4	-1.63
42.98	32.93	0.94	-0.7
43.02	33.3	1.1	0.02
43.06	34.19	1.5	0
43.1	33.73	1.66	-0.48
43.14	33.89	1.2	-1.18
43.18	32.93	1.3	-1.75
43.22	33.58	1.4	-1.99
43.26	33.362	1.2137	-0.93518
43.3	33.31	1.137	-0.89845
43.34	33.253	1.0489	-0.85672
43.38	33.193	0.95157	-0.81131
43.42	33.133	0.84729	-0.76353
43.46	33.075	0.73832	-0.7147
43.5	33.023	0.62693	-0.66614
43.54	32.978	0.51538	-0.61914
43.58	32.943	0.40592	-0.57504
43.62	32.921	0.30082	-0.53515
43.66	32.36	1.07	0.02
43.7	33.25	0.58	-0.07
43.74	32.97	-0.33	-0.42
43.78	32.74	0.04	-0.3
43.82	32.78	-0.12	-0.63
43.86	32.36	-0.49	-0.73
43.9	33.26	0.15	-0.7
43.94	34.86	-0.79	-0.69
43.98	34.32	-0.87	-0.73
44.02	34.8	-0.22	-0.66
44.06	33.81	0.2	-0.61
44.1	33.83	1.07	-0.72
44.14	34.09	1.07	-0.2
44.18	33.49	0.01	-0.17
44.22	33.97	0.75	-0.48
44.26	33.13	1.12	-0.42
44.3	33.05	0.4	-0.2
44.34	33.92	1.09	-0.84
44.38	33.05	0.46	-1.34
44.42	34.39	0.39	-0.99
44.46	33.61	0.5	-0.99
44.5	33.21	0.88	-1.04
44.54	33.67	0.77	-1.18
44.58	33.93	1.15	-1.46
44.62	33.65	1.2	-1.27
44.66	33.44	1.27	-1.47
44.7	33.78	1.39	-1.34
44.74	33.69	1.26	-1.28
44.78	33.44	0.96	-1.29
44.82	33.9	0.56	-1.15
44.86	34.21	1.24	-1.04
44.9	34.64	0.9	-0.89
44.94	33.81	1.01	-1
44.98	33.57	1.46	-1.02
45.02	33.43	0.93	-0.73
45.06	33.33	0.03	-0.59
45.1	33.92	0.53	-0.64
45.14	33.59	0.73	-0.96
45.18	33.76	1.28	-1.23
45.22	33.51	0.83	-1.44
45.26	32.89	-0.33	-1.17
45.3	33.01	-0.01	-1.2
45.34	33.07	0.22	-0.92
45.38	33.37	0.08	-0.84
45.42	32.56	0.69	-0.87
45.46	33.3	0.72	-0.81
45.5	33.03	0.39	-0.66
45.54	33.04	-0.42	-0.93
45.58	33.78	-0.36	-1.11
45.62	32.22	-0.44	-1.02
45.66	33.17	0.72	-0.61
45.7	33.3	0.28	-0.13
45.74	32.88	0.16	-0.51
45.78	32.27	0.06	-0.5
45.82	32.18	0.1	-0.75
45.86	32.61	0.07	-1
45.9	33	0.04	-0.8
45.94	33.05	0.03	-1.31
45.98	33.86	-0.06	-1.08
46.02	33.75	-0.66	-1.54
46.06	33.95	-0.19	-1.47
46.1	33.48	-0.47	-1.45
46.14	34.01	-0.53	-0.95
46.18	33.74	-0.63	-1.21
46.22	33.09	0.04	-1.48
46.26	34.21	-0.82	-1.49
46.3	33.47	0.01	-1.68
46.34	33.45	0.79	-1.69
46.38	34.08	0.04	-2.28
46.42	34.62	0.08	-2.19
46.46	34.69	-1.34	-2.36
46.5	33.75	-0.44	-2.68
46.54	33.06	0.07	-3.3
46.58	33.17	0.85	-3.38
46.62	33.466	0.14532	-2.5721
46.66	33.384	0.18108	-2.4824
46.7	33.296	0.21421	-2.3676
46.74	33.203	0.24463	-2.2309
46.78	33.107	0.27225	-2.0753
46.82	33.008	0.29698	-1.9041
46.86	32.906	0.31874	-1.7204
46.9	32.802	0.33745	-1.5272
46.94	32.697	0.35301	-1.3278
46.98	32.592	0.36535	-1.1253
47.02	32.487	0.37438	-0.92269
47.06	32.383	0.38002	-0.72325
47.1	32.28	0.38217	-0.53007
47.14	32.18	0.38076	-0.34629
47.18	32.083	0.3757	-0.17502
47.22	31.99	0.36691	-0.019419
47.26	31.901	0.35429	0.11739
47.3	31.818	0.33777	0.23228
47.34	30.39	-0.35	0.83
47.38	31.32	0.44	0.43
47.42	31.63	0.88	0.4
47.46	31.39	0.25	0.52
47.5	32.21	0.49	0.47
47.54	31.86	0.41	0.01
47.58	32.41	0.04	0.14
47.62	31.95	-0.36	0.08
47.66	31.41	-0.45	-0.51
47.7	31.79	-0.28	-1.07
47.74	30.51	0.07	-0.79
47.78	31.06	0.08	-0.79
47.82	32.14	0.09	-0.9
47.86	31.34	0.14	-0.88
47.9	32.3	0.65	-0.86
47.94	32.49	1.25	-1.17
47.98	30.83	0.35	-0.99
48.02	32.429	0.80084	-1.1472
48.06	33.78	0.22	-0.83
48.1	33.26	0.6	-1.25
48.14	33.25	0.89	-1.28
48.18	33.72	1.73	-1.31
48.22	33.1	1.68	-1.44
48.26	32.94	1.88	-1.56
48.3	33.07	2.26	-1.63
48.34	33.19	1.56	-1.14
48.38	33.86	1.43	-1.14
48.42	33.71	0.9	-1.25
48.46	34.12	1.72	-1.75
48.5	33.16	1.04	-1.79
48.54	33.81	1.2	-1.36
48.58	34.37	1.13	-1.11
48.62	34.85	-0.04	-0.32
48.66	34.32	-1.2	0.31
48.7	33.32	-1.03	-0.76
48.74	33.74	-0.78	-0.93
48.78	33.48	-0.91	-0.8
48.82	32.46	0.2	-0.76
48.86	32.47	1.28	-0.78
48.9	34.08	0.34	-0.21
48.94	34.93	-0.7	-0.3
48.98	34.97	-0.05	-0.83
49.02	35.38	0.76	0.33
49.06	34.36	0.54	0.67
49.1	33.76	0.29	0.24
49.14	33.61	0.35	-0.01
49.18	32.88	0.49	-0.19
49.22	33.47	0.03	-0.45
49.26	34.33	-0.24	-0.08
49.3	34.06	0.34	-0.19
49.34	33.39	-0.85	-0.39
49.38	32.97	-0.2	-0.43
49.42	33.22	0.51	-0.02
49.46	34.09	0.02	0.61
49.5	34.1	-0.24	0.61
49.54	33.73	-0.27	0.04
49.58	32.94	0.12	-0.79
49.62	32.78	0.27	-0.66
49.66	32.5	0.36	-0.17
49.7	33.3	1.53	0.31
49.74	32.1	2.03	-0.33
49.78	32.52	2.5	-0.76
49.82	32.41	2.63	-1.03
49.86	32.47	1.38	-0.44
49.9	33.67	2.04	-1.01
49.94	33.83	2.01	-1.09
49.98	34.29	2.27	-1.67
50.02	34.79	2.03	-1.6
50.06	33.74	1.49	-2.25
50.1	33.36	0.99	-2.5
50.14	32.55	0.68	-2.1
50.18	33.04	-1.05	-1.78
50.22	33.88	-2.04	-1.91
50.26	33.12	-1.82	-1.94
50.3	33.24	-1.13	-1.68
50.34	32.58	-1.26	-1.5
50.38	33.58	-1.26	-1.49
50.42	32.79	-0.35	-1.19
50.46	32.84	-0.82	-1.05
50.5	33.39	-0.34	-1.3
50.54	33.13	0.02	-1.37
50.58	34.24	0.57	-1.16
50.62	33.03	-0.25	-1.75
50.66	32.57	1.21	-1.9
50.7	32.3	1.22	-1.88
50.74	32.18	0.88	-1.16
50.78	32.79	0.73	-1.4
50.82	32.39	1.57	-1.5
50.86	31.8	2.6	-1.12
50.9	32.71	2.72	-1.01
50.94	32.86	2.44	-1.13
50.98	33.57	2.41	-1.08
51.02	33	2.01	-1.12
51.06	33.38	2.37	-1.05
51.1	33.49	1.75	-1.13
51.14	33.07	1.52	-1.31
51.18	33.21	1.97	-1.11
51.22	32.65	2.25	-0.73
51.26	33.37	2.7	-0.51
51.3	33.1	2.26	-0.53
51.34	33.39	2.47	-1.01
51.38	33.54	2.01	-1.27
51.42	32.99	2.04	-1.27
51.46	32.84	1.88	-1.23
51.5	33.3	1.18	-1.05
51.54	33.55	1.37	-1.19
51.58	33.84	1.33	-1.06
51.62	33.53	1.01	-1.3
51.66	33.97	1	-1.28
51.7	33.79	1.23	-1.16
51.74	33.82	1.46	-0.17
51.78	33.28	0.58	-0.92
51.82	33.89	0.83	-0.65
51.86	32.57	0.6	-1.34
51.9	33.74	0.38	-1.4
51.94	34.16	-0.11	-1.51
51.98	33.41	0.1	-1.15
52.02	33.47	-0.51	-1.75
52.06	33.26	-0.1	-1.37
52.1	33.25	0.73	-1.01
52.14	34.18	0.9	-0.38
52.18	33.61	0.14	0.18
52.22	34.57	0.55	0.09
52.26	33.01	0.86	-0.41
52.3	32.9	-0.16	-0.5
52.34	32.73	-0.67	-0.99
52.38	32.26	-0.15	-1.52
52.42	34.13	-0.25	-1.54
52.46	33.6	-1.18	-1.34
52.5	34.24	-1.42	-1.22
52.54	33.38	-0.31	-1.02
52.58	33.76	-0.53	-1.57
52.62	34.25	-1.14	-1.26
52.66	33.21	-0.91	-2.14
52.7	33.62	0.2	-2.13
52.74	33.53	-0.31	-2.29
52.78	33.51	-0.42	-1.67
52.82	34.04	-0.24	-1.88
52.86	32.17	-0.1	-1.88
52.9	33.05	0.6	-1.47
52.94	32.3	0.84	-1.66
52.98	33.97	0.3	-1.27
53.02	33.47	0.8	-1.07
53.06	33.3	0.6	-1.29
53.1	34.5	0.71	-0.19
53.14	34.2	0.36	-0.67
53.18	33.43	0.56	-1.42
53.22	33.58	0.87	-1.28
53.26	32.88	1.58	-1.42
53.3	33.79	1.68	-1.39
53.34	32.98	0.98	-1.4
53.38	32.69	1.33	-1.46
53.42	32.42	0.9	-1.76
53.46	33.14	1.72	-1.27
53.5	33.2	1.35	-0.49
53.54	32.77	1.59	-0.89
53.58	33.59	2.38	0.11
53.62	32.46	2.4	-1.31
53.66	32.85	2.6	-1.67
53.7	32.66	2.23	-1.75
53.74	31.53	2.86	-1.44
53.78	32.26	1.52	-1.32
53.82	31.48	2.13	-1.25
53.86	33.71	2.4	0.15
53.9	32.96	1.81	-0.17
53.94	33.09	0.62	-0.82
53.98	33.16	1.04	-0.22
54.02	31.95	2.94	-0.2
54.06	33.6	1.34	0.26
54.1	34.13	1.44	0.17
54.14	33.42	1.08	0.2
54.18	33.24	1.44	0.05
54.22	32.7	1.07	0.19
54.26	33.54	1.42	0.21
54.3	32.3	1.53	0.58
54.34	33.23	1.3	0.6
54.38	32.65	1.01	-0.13
54.42	32.27	1.7	0.5
54.46	33.34	2.46	0.02
54.5	33.61	1.9	-0.67
54.54	33.44	1.78	0.06
54.58	33.43	2.9	0.27
54.62	34.34	2.98	0.27
54.66	33.579	2.2745	0.41399
54.7	33.615	2.3338	0.40381
54.74	33.644	2.3852	0.38752
54.78	33.668	2.4283	0.36543
54.82	34.55	1.62	0.29
54.86	34.2	1.58	-0.2
54.9	33.705	2.5018	0.26749
54.94	33.14	2.02	0.73
54.98	32.97	2.83	1.45
55.02	34.38	2.55	1.43
55.06	33.7	3.66	1.42
55.1	33.644	2.4057	0.017198
55.14	33.613	2.3489	-0.043134
55.18	31.53	3.01	-0.78
55.22	33.47	1.2	-0.64
55.26	33.45	1.98	-1.1
55.3	34.18	2.78	-0.39
55.34	34.89	1.62	-0.78
55.38	32.81	1.07	-0.91
55.42	33.72	0.85	-1.13
55.46	32.56	1.17	-1.15
55.5	32.58	2.11	-0.71
55.54	32.81	1.11	-0.37
55.58	32.88	1.01	0.06
55.62	32.93	-0.05	-0.7
55.66	33.05	1.41	-0.67
55.7	33.86	0.42	0.07
55.74	33.56	-0.28	1.19
55.78	34.15	-0.57	0.67
55.82	33.49	0.3	0.6
55.86	32.49	-0.85	-0.13
55.9	33.2	0.38	0.44
55.94	32.47	-0.9	-1
55.98	32.53	-0.81	-0.91
56.02	32.46	0.48	-0.37
56.06	33.94	-0.16	-0.29
56.1	32.84	-0.83	-0.43
56.14	33.23	-0.45	-0.68
56.18	35.11	-1	-0.72
56.22	35.1	-0.36	-0.84
56.26	35.4	-0.22	-0.47
56.3	33.8	-0.25	0.95
56.34	33.82	-1.5	0.49
56.38	35.47	-0.39	0.89
56.42	33.91	-0.9	0.27
56.46	34.72	-0.76	-0.61
56.5	33.7	-0.96	-1.02
56.54	33.86	-0.9	-0.97
56.58	32.57	-0.33	-1.42
56.62	33.567	-0.49289	-0.34577
56.66	33.473	-0.40125	-0.36313
56.7	33.39	-0.30714	-0.37983
56.74	33.322	-0.21355	-0.3951
56.78	33.271	-0.12344	-0.40818
56.82	33.239	-0.039796	-0.41831
56.86	32.72	-0.14	-0.05
56.9	32.66	-0.19	-0.57
56.94	32.86	-0.26	-0.7
56.98	32.9	0.09	-0.52
57.02	33.86	0.52	-0.31
57.06	34.69	0.54	-0.06
57.1	34.4	0.89	-0.24
57.14	34.29	0.09	0.55
57.18	34.54	-0.27	-0.13
57.22	35.01	-0.79	-0.56
57.26	34.76	-0.39	-0.15
57.3	34.46	-0.54	-0.42
57.34	34.52	-0.55	-0.61
57.38	34.65	-0.34	-0.87
57.42	34.04	-0.3	-0.87
57.46	34.5	0.1	-1.27
57.5	33.21	0.33	-1.52
57.54	34.5	0.23	-1.59
57.58	33.86	-0.25	-1.88
57.62	34.33	-0.82	-1.71
57.66	34.46	-0.2	-2.45
57.7	35.42	-0.34	-2.64
57.74	34.547	-0.2552	-1.7408
57.78	36.73	0.21	-1.55
57.82	34.476	-0.34239	-1.6304
57.86	34.437	-0.38382	-1.5624
57.9	34.397	-0.4208	-1.4916
57.94	34.357	-0.45109	-1.422
57.98	34.49	-0.65	-0.81
58.02	35.06	-0.56	-0.25
58.06	34.07	-0.86	-0.64
58.1	33.85	-0.12	-1.28
58.14	34.1	-0.57	-1.63
58.18	32.93	-0.74	-1.58
58.22	33.74	0.44	-1.44
58.26	33.11	0.23	-2.04
58.3	35.41	-0.36	-1.76
58.34	34.37	-0.28	-2.18
58.38	34.43	0.62	-1.92
58.42	34.84	0.39	-1.39
58.46	33.42	-0.85	-0.91
58.5	33.64	-0.21	0.43
58.54	32.47	-0.61	0.54
58.58	33.03	0.18	0.7
58.62	32.95	0.35	0.35
58.66	33.61	-0.2	0.17
58.7	32.98	0.072626	-0.02292
58.74	32.861	0.15497	-0.077179
58.78	32.751	0.2356	-0.15612
58.82	32.07	0.09	0.5
58.86	32.32	0.1	-0.48
58.9	32.41	0.39	-0.43
58.94	32.32	-0.07	-1.22
58.98	32.61	0.36	-1.47
59.02	33.36	0.87	-1.3
59.06	32.74	1.06	-1.15
59.1	32.96	0.35	-1.04
59.14	32.37	0.34	-1.54
59.18	32.32	0.15	-1.55
59.22	32.04	-0.49	-1.25
59.26	33.38	-0.54	-1.66
59.3	33.17	-1.47	-1.69
59.34	33.98	-0.9	-1.63
59.38	34.14	-1.03	-1.52
59.42	33.21	-0.95	-1.07
59.46	33.75	-2.71	-0.73
59.5	31.94	-1.73	-1.08
59.54	33.12	-0.66	-0.81
59.58	32.6	-1.07	-0.39
59.62	33.09	-1.06	0.65
59.66	34.14	0.02	1.04
59.7	33.61	0.78	0.46
59.74	32.71	1.38	0.76
59.78	31.7	0.76	0.29
59.82	31.74	0.38	0.22
59.86	31.93	-1.06	0.27
59.9	31.52	0.65	-0.23
59.94	32.8	1.27	-1.12
59.98	32.11	0.95	-1.62
60.02	33.13	1.19	-0.87
60.06	32.91	1.52	-0.34
60.1	32.58	2.19	-0.94
60.14	33.24	2.51	-1.37
60.18	33.21	2.23	-1.42
60.22	33.92	2.28	-1.12
60.26	33.47	2.19	-1.06
60.3	33.45	2.72	-0.68
60.34	34.24	1.94	-0.55
60.38	34.11	1.81	-0.49
60.42	34.72	1.91	-1.02
60.46	35.02	2.25	-0.84
60.5	35.31	1.42	-0.51
60.54	35.06	1.97	-0.77
60.58	34.09	0.48	-0.75
60.62	35.38	1.68	-0.92
60.66	35.06	1.28	0.02
60.7	35.61	1.74	0.2
60.74	35.53	1.68	0.07
60.78	35.52	1.59	-0.13
60.82	35	1.26	-0.07
60.86	34.75	1.17	-0.87
60.9	34.55	0.3	-0.27
60.94	34.38	1.91	-0.49
60.98	34.02	0.81	-1.04
61.02	34.02	1.09	-1.52
61.06	33.29	0.72	-1.86
61.1	33.21	0.08	-1.57
61.14	33.32	0.51	-1.41
61.18	33.51	0.83	-1.27
61.22	33.21	0.97	-0.98
61.26	33.71	0.7	-0.84
61.3	33.82	0.34	-1.1
61.34	33.07	0.89	-1.35
61.38	32.69	0.74	-1.43
61.42	32.66	0.89	-1.4
61.46	32.52	1.55	-1.25
61.5	32.98	1.66	-0.46
61.54	32.83	0.45	-0.49
61.58	32.28	1.03	-0.97
61.62	32.85	2.03	-1.12
61.66	32.38	1.46	-0.82
61.7	32.46	1.34	-0.51
61.74	32.61	0.44	-0.45
61.78	33.42	1.16	-0.45
61.82	32.75	1.2	-0.6
61.86	33.58	1.18	-1.45
61.9	33.71	1.37	-0.72
61.94	32.15	1.03	-0.19
61.98	31.91	0.6	-0.58
62.02	32.36	0.93	-0.07
62.06	32.77	0.95	-0.19
62.1	33.93	1.73	-1.08
62.14	33.8	2.42	-0.56
62.18	34.09	2.08	-0.27
62.22	33.81	2.08	0.49
62.26	33.69	0.85	0.03
62.3	34.12	1.16	-0.05
62.34	33.99	0.83	0.09
62.38	34.15	0.79	0.51
62.42	33.03	0.43	0.41
62.46	32.74	0.15	0.31
62.5	32.49	1.26	-0.09
62.54	32.19	2.33	-0.15
62.58	32.05	1.93	0.96
62.62	31.83	2.06	0.26
62.66	32.14	2.47	-0.43
62.7	33.42	2.81	-0.51
62.74	33.85	3.05	-0.2
62.78	33.89	3.1	-0.29
62.82	33.42	3.18	0.12
62.86	33.52	3.35	0.65
62.9	32.6	2.17	0.2
62.94	33.21	1.64	0.23
62.98	33.32	0.9	0.2
63.02	32.98	0.81	0.96
63.06	33.31	1.22	1.23
63.1	34.22	0.4	1
63.14	33.81	-0.09	1.05
63.18	33.283	0.41199	0.35886
63.22	33.272	0.19601	0.22126
63.26	32.69	1.5	-0.06
63.3	33.25	0.83	-0.06
63.34	33.48	-0.22	-0.62
63.38	33.44	-0.33	-0.75
63.42	32.88	-0.71	-0.99
63.46	33.41	-1.39	-0.92
63.5	33.6	-1.85	-0.51
63.54	32.77	-1.08	-0.7
63.58	32.9	-0.55	-0.33
63.62	33.62	0.32	-1.18
63.66	33.07	-0.68	-0.5
63.7	33.57	-0.57	-1.34
63.74	34.09	-0.66	-1.36
63.78	34.35	0	-1.27
63.82	34.32	1.05	-1.36
63.86	34.73	1.04	-1.37
63.9	34.01	0.48	-1.03
63.94	34	1.27	-1.2
63.98	34.61	0.58	-1.61
64.02	34.67	1.2	-1.16
64.06	33.74	1.72	-1.15
64.1	32.39	1.93	-1.32
64.14	32.29	1.78	-1.44
64.18	33.06	0.87	-1.15
64.22	33.59	-0.3	0.14
64.26	33.42	-1.33	0.15
64.3	34.04	-0.42	-0.13
64.34	32.29	-0.58	-0.23
64.38	33.78	-0.03	-0.01
64.42	33.67	0.4	-0.47
64.46	32.8	-0.12	-0.26
64.5	33.64	0.39	0.04
64.54	32.83	0.1	-0.44
64.58	32.8	0.76	-0.56
64.62	32.9	1.22	-1.31
64.66	32.48	1.08	-1.41
64.7	33.4	1.12	-1.41
64.74	32.32	-0.08	-1.76
64.78	32.42	-0.01	-2.28
64.82	32.8	0.68	-2.65
64.86	32.7	0.33	-2.48
64.9	33.41	0.89	-2.16
64.94	33.31	0.49	-1.53
64.98	32.53	1.32	-0.73
65.02	32.79	0.8	-0.54
65.06	32.77	1.03	-1.85
65.1	33.1	0.99	-1.31
65.14	33.132	0.99307	-1.0499
65.18	33.195	1.0636	-0.91198
65.22	33.257	1.1349	-0.77134
65.26	33.318	1.2059	-0.62975
65.3	33.378	1.2752	-0.48901
65.34	33.434	1.3415	-0.35087
65.38	33.487	1.4035	-0.21713
65.42	33.536	1.46	-0.089562
65.46	33.578	1.5097	0.030065
65.5	33.614	1.5514	0.13997
65.54	33.642	1.5836	0.23837
65.58	33.662	1.6052	0.32349
65.62	33.672	1.6149	0.39356
65.66	33.52	1.1	1.5
65.7	33.71	1.69	0.89
65.74	33.74	1.69	0.69
65.78	34.12	1.3	0.12
65.82	33.64	1.41	0.24
65.86	33.18	1.06	-0.09
65.9	32.92	2.16	-0.46
65.94	33.4	1.06	0.16
65.98	33.18	1.23	-0.34
66.02	33.4	0.88	-0.35
66.06	32.3	-0.61	-0.04
66.1	33.03	0.92	0.13
66.14	33.2	1.73	-0.05
66.18	32.72	0.67	0.41
66.22	33.34	1.53	0.05
66.26	32.77	1.8	-0.18
66.3	33.07	1.12	-0.45
66.34	32.96	1.3	-0.72
66.38	32.97	1.25	-0.9
66.42	32.99	1.73	-0.81
66.46	32.61	1.44	-1.2
66.5	32.43	0.96	-1.41
66.54	30.91	0.71	-1.85
66.58	32.47	0.33	-1.65
66.62	32.5	0.93	-1.52
66.66	32.28	0.15	-1.24
66.7	33.36	-1.23	-1.03
66.74	32.57	0.16	-1.31
66.78	32.72	0.27	-1.59
66.82	33.06	-0.53	-1.41
66.86	32.7	0.48	-1.42
66.9	32.8	0.12	-1.24
66.94	32	-0.27	-0.4
66.98	32.7	0.28	-0.64
67.02	31.63	0.01	-1.23
67.06	32.83	0	0.06
67.1	34.31	-0.16	0.82
67.14	32.4	0.11	0.38
67.18	32.68	-0.2	-0.16
67.22	31.57	0.8	-0.24
67.26	31.96	1.22	-0.56
67.3	32.3	1	-0.3
67.34	33.66	1.68	-0.38
67.38	33.58	0.95	0.13
67.42	32.46	1.26	-0.08
67.46	32.64	1.33	-0.23
67.5	32.95	1.47	0.05
67.54	32.57	2.07	0.23
67.58	32.81	2.89	-0.51
67.62	32.34	2.94	-1.17
67.66	33.37	0.7	-0.3
67.7	33.49	1.66	-0.66
67.74	33.58	1.61	-0.38
67.78	34.01	1.47	-1.21
67.82	33.55	1.91	-1.13
67.86	33.69	2.52	-1.69
67.9	32.83	2.89	-1.36
67.94	34.11	3.76	-1.12
67.98	32.79	2.32	-1.46
68.02	33.75	2.62	-1.98
68.06	33.75	1.74	-2.24
68.1	34.31	0.31	-1.52
68.14	34.07	-0.16	-1.84
68.18	33.63	-0.44	-2.09
68.22	33.12	-0.7	-1.93
68.26	33.76	-1.65	-1.52
68.3	32.9	-0.23	-1.52
68.34	33.59	0.02	-1.65
68.38	32.75	-1.69	-2.65
68.42	33.49	-1.68	-2.04
68.46	33.95	-1.07	-1.75
68.5	33.1	-0.63	-1.81
68.54	33.51	-0.36	-0.92
68.58	33.3	-0.07	-0.77
68.62	33.63	-0.12	-0.31
68.66	33.32	0.64	-0.22
68.7	32.73	0.17	-0.46
68.74	32.69	0.47	-0.47
68.78	32.25	0.01	-0.49
68.82	32.52	-0.25	-0.25
68.86	32.76	0.12	-0.54
68.9	33	-0.72	-0.25
68.94	32.63	-0.59	-0.13
68.98	31.95	0.1	-0.28
69.02	32.74	0.56	-0.34
69.06	32.02	1.09	-0.81
69.1	31.76	-0.05	-0.98
69.14	32.7	0.61	-1.13
69.18	31.8	0.67	-1.84
69.22	31.81	1.01	-2.05
69.26	31.06	0.43	-1.85
69.3	32.59	0.7	-1.45
69.34	33.48	0.48	-1.21
69.38	32.67	0.98	-1.22
69.42	33.83	0.18	-0.93
69.46	33.4	0.72	-1.22
69.5	33.31	-0.43	-1.61
69.54	33.17	-0.97	-2.01
69.58	32.97	0.22	-2.12
69.62	33.42	1.19	-1.92
69.66	33.97	0.4	-1.43
69.7	33.24	0.08	-2.05
69.74	33.01	1.29	-1.78
69.78	33.53	0.28	-2.01
69.82	34.17	0.58	-1.07
69.86	31.97	-0.11	-2.3
69.9	31.82	-0.5	-2.05
69.94	31.22	-0.42	-2.22
69.98	32.6	-0.2	-1.35
70.02	32.63	-0.15	-2
70.06	32.6	-0.28	-2.02
70.1	32.36	-0.41	-1.82
70.14	32.34	0.33	-1.52
70.18	32.39	-0.1	-1.33
70.22	32.16	0.86	-1.43
70.26	32.91	0.49	-2.09
70.3	32.9	0.12	-2.61
70.34	33.26	0.75	-2.38
70.38	32.803	0.60575	-1.0299
70.42	32.789	0.65637	-0.86573
70.46	32.767	0.69483	-0.71416
70.5	32.741	0.72001	-0.58138
70.54	32.88	0.89	0.33
70.58	33.44	0.34	0.81
70.62	32.1	0.57	0.52
70.66	32.6	0.67	-0.02
70.7	32.21	1.13	-0.62
70.74	32.84	0.59	-1.26
70.78	32.53	0.34	-1.13
70.82	32.24	0.51	-1.45
70.86	32.78	0.03	-1.58
70.9	32.42	-0.58	-1.84
70.94	32.77	-0.3	-2.06
70.98	32.91	-0.02	-2.11
71.02	33.12	0.18	-1.37
71.06	32.63	-1.13	-0.94
71.1	31.96	-1.19	-0.97
71.14	32.15	-1.61	-0.72
71.18	32.38	-1.08	-1.19
71.22	31.89	-0.68	-1.36
71.26	31.73	-1.16	-1.33
71.3	31.42	-0.45	-1.07
71.34	31.26	-0.2	-0.62
71.38	32.59	-0.4	-0.58
71.42	32.51	-0.82	-0.64
71.46	33.07	-0.27	-0.99
71.5	32.63	-0.57	-0.76
71.54	32.88	-0.71	-0.76
71.58	33.19	-0.26	-0.74
71.62	33.02	0.15	-0.97
71.66	32.83	0.18	-1.29
71.7	33.57	0.2	-1.06
71.74	33.77	0.54	-1.4
71.78	33.41	0.34	-1.23
71.82	33.55	-0.48	-1.31
71.86	33.57	-0.69	-1.57
71.9	33.51	-0.19	-1.3
71.94	34.89	0.4	-1.11
71.98	33.82	-0.57	-1.14
72.02	33.67	0.02	-1.19
72.06	33.7	0.53	-0.95
72.1	32.66	0.53	-1.29
72.14	33.07	0.42	-1.17
72.18	33.22	0.91	-1.4
72.22	32.94	0.73	-1.44
72.26	32.42	0.53	-1.37
72.3	33.99	1.47	-1.12
72.34	33.52	0.67	-1.41
72.38	32.977	1.5405	-1.4139
72.42	32.902	1.5468	-1.4383
72.46	33.41	3.72	-0.7
72.5	33.19	2.12	-1.39
72.54	32.5	2.36	-2.09
72.58	32.614	1.3873	-1.5088
72.62	32.546	1.3104	-1.5173
72.66	32.481	1.2226	-1.5213
72.7	32.418	1.1254	-1.5203
72.74	32.358	1.0209	-1.5139
72.78	32.3	0.91087	-1.5016
72.82	32.245	0.79715	-1.4829
72.86	32.194	0.68158	-1.4575
72.9	32.145	0.56603	-1.4248
72.94	32.1	0.45234	-1.3843
72.98	32.059	0.34235	-1.3358
73.02	32.022	0.23792	-1.2786
73.06	31.92	-0.08	-1.89
73.1	31.96	0.053121	-1.1366
73.14	31.935	-0.023552	-1.0509
73.18	31.915	-0.087276	-0.9548
73.22	31.71	-2.52	-0.49
73.26	31.39	-1.59	-1.01
73.3	30.55	-0.85	-1.53
73.34	31.04	0.35	-0.49
73.38	32.18	1.38	-0.23
73.42	32.3	0.3	0.57
73.46	33.46	1.25	0.96
73.5	32.87	0.97	0.79
73.54	32.69	0.21	0.78
73.58	32.47	0.92	0.52
73.62	30.97	0.46	0.24
73.66	31.35	-0.53	0.8
73.7	30.83	0.52	0.96
73.74	31.15	0.7	0.24
73.78	32.058	0.97425	1.0058
73.82	31.97	1.18	0.56
73.86	32.2	1.04	1.45
73.9	32.45	1.29	1.38
73.94	32.26	1.4	1.33
73.98	32.11	1.93	1.35
74.02	31.703	0.95402	0.27446
74.06	31.633	0.92719	0.12116
74.1	31.564	0.89471	-0.03076
74.14	32.35	1.24	-0.24
74.18	30.85	0.83	-0.68
74.22	31.25	0.42	-0.56
74.26	31.1	0.43	-1.33
74.3	31.26	0.39	-1.24
74.34	31.79	0.75	-0.99
74.38	30.55	1.19	-0.47
74.42	31.49	-0.31	-0.54
74.46	30.99	-0.3	-0.28
74.5	31.29	0.26	-0.22
74.54	31.35	0.54	-0.33
74.58	31.22	0.71	-0.73
74.62	32.34	0.51	-0.97
74.66	31.91	0.48	-0.56
74.7	32.77	1.18	-0.13
74.74	31.98	1.1	0
74.78	31.23	0.24	-0.17
74.82	32.14	1.04	-0.07
74.86	31.46	2.01	-1.31
74.9	32.01	0.21	-0.73
74.94	32.86	0.45	-0.67
74.98	31.71	0.6	-0.4
75.02	31.48	-0.07	-0.29
75.06	30.91	-0.56	-0.34
75.1	31.68	-0.59	-0.24
75.14	31.51	0.14	-0.05
75.18	32.31	-0.32	0.17
75.22	32.33	0.24	-0.2
75.26	32.18	1.21	-0.62
75.3	32.57	0.65	0.22
75.34	32.56	1.24	-0.2
75.38	32.83	2.08	-0.3
75.42	32.65	1.91	-0.25
75.46	33.04	1.42	0.1
75.5	33.53	1.9	-0.02
75.54	32.58	0.94	0.26
75.58	32.7	0.54	-0.64
75.62	31.87	1	-1.51
75.66	31.55	1.85	-0.7
75.7	32.39	2.27	-1.27
75.74	32.16	2.19	-1.42
75.78	33.65	2.86	-1.49
75.82	32.42	2.26	-1.62
75.86	31.71	2.68	-1.32
75.9	32.54	3.05	-0.91
75.94	30.83	2.33	-0.03
75.98	31.74	2.68	-1.2
76.02	31.36	2.23	-0.79
76.06	31.41	1.53	-0.71
76.1	32.803	2.1059	-0.42517
76.14	33.012	1.9287	-0.30305
76.18	33.217	1.7332	-0.18596
76.22	33.412	1.5231	-0.076669
76.26	35.18	0.92	0.96
76.3	34.8	1.69	0.09
76.34	33.94	0.73	0.26
76.38	34.49	0.6	-0.02
76.42	33.11	0.78	0.01
76.46	33.43	-0.06	-0.04
76.5	33.63	-0.04	-0.08
76.54	33.51	0.11	-0.01
76.58	33.91	-0.63	0.44
76.62	33.12	-0.6	0.2
76.66	33.21	-0.55	-0.01
76.7	32.39	-0.87	-0.52
76.74	32.83	0.81	-0.4
76.78	33.31	1.45	-0.64
76.82	33.94	1.15	-1.23
76.86	32.94	0.95	-0.99
76.9	32.68	0.33	-0.81
76.94	32.16	0	-0.55
76.98	32.46	-0.03	-1.39
77.02	32.43	0	-1.64
77.06	32.62	0.29	-1.74
77.1	32.34	0.54	-1.78
77.14	33.13	0.79	-1.17
77.18	32.66	1.13	-1.29
77.22	32.39	2.34	-1.19
77.26	32.96	2.29	-0.81
77.3	32.3	1.89	-0.55
77.34	31.9	3.03	-0.22
77.38	32.45	2.32	-0.42
77.42	33.17	2.73	-0.51
77.46	33.1	3.21	-0.23
77.5	32.6	2.42	0.16
77.54	32.69	1.44	-0.26
77.58	32.5	1.35	-0.51
77.62	33.91	1.01	-0.2
77.66	33.88	0.89	-0.56
77.7	33.43	2.33	-0.86
77.74	33.77	2.53	-0.95
77.78	34.07	2.5	-0.64
77.82	33.71	2.7	-1.69
77.86	34.22	2.29	-1.15
77.9	34.36	1.27	-0.91
77.94	34.37	1.26	-0.93
77.98	34.83	2.19	-0.7
78.02	34.64	1.83	-0.61
78.06	35.19	2.13	-1.05
78.1	34.16	2.28	-0.74
78.14	34.63	1.87	-0.89
78.18	33.85	1.56	-0.67
78.22	34.34	1.54	-1.08
78.26	34.59	2.35	-1.2
78.3	34.87	1.85	-1.55
78.34	35	1.03	-1.69
78.38	35.48	1.2	-1.52
78.42	35.82	1.12	-1.56
78.46	35.75	0.73	-1.08
78.5	36.52	-0.36	-0.39
78.54	35.56	-0.55	-0.24
78.58	36.06	-0.76	-0.4
78.62	35.18	-1.16	-0.36
78.66	35.54	-0.66	-0.17
78.7	35.18	0.04	-0.34
78.74	34.79	0.44	-0.13
78.78	34.4	-0.84	-0.55
78.82	34.13	-1.07	-0.83
78.86	34.95	-1.21	-0.42
78.9	34.17	-0.88	-0.79
78.94	34.8	0.54	-1.18
78.98	34.35	-0.62	-1.13
79.02	33.74	-0.56	-0.14
79.06	35.39	0.48	-0.1
79.1	35.32	-0.21	0.09
79.14	35.75	-0.39	-0.24
79.18	35	-0.13	-0.89
79.22	34.91	-0.93	-0.03
79.26	35.21	-0.09	-0.17
79.3	34.47	0.54	-0.79
79.34	34.19	0.4	-0.75
79.38	34	0.07	-0.77
79.42	33.83	0.35	-1.16
79.46	34.34	1.93	-0.79
79.5	34.17	1.79	-0.65
79.54	34.41	2.2	-0.41
79.58	34.39	1.32	-0.45
79.62	33.61	0.62	-0.66
79.66	34.36	1.18	-0.27
79.7	34.52	0.97	0.07
79.74	34.48	0.9	0.39
79.78	33.43	1.22	0.09
79.82	33.79	1.21	0.04
79.86	33.99	2.1	-0.86
79.9	33.16	2.33	-1.18
79.94	34.38	1.98	-0.25
79.98	34.02	1.82	-0.62
[truncated: 1,088 more rows]
