# Supplementary material for: Mean flow and turbulence structure over exposed roots on a forested floodplain: Insights from a controlled laboratory experiment
Source: PLoS One. 2020 Feb 26;15(2):e0229306. doi: 10.1371/journal.pone.0229306 (PMC7043746; doi:10.1371/journal.pone.0229306)
Supplement: S1 File — (ZIP) [file pone.0229306.s001.zip › data_and_scripts/velocity_data/t21_016_replaced.csv]

0.06	33.57	2.57	2.07
0.1	32.77	1.86	1.55
0.14	31.94	2.47	0.95
0.18	32.19	2.9	0.88
0.22	32.57	3	0.02
0.26	33.04	2	-0.04
0.3	33.4	2.2	-0.12
0.34	34.26	3.1	0.05
0.38	34.4	3.52	0.04
0.42	33.99	2.6	-0.06
0.46	33.85	2.42	-0.07
0.5	33.8	2.16	0.16
0.54	34.11	1.62	-0.34
0.58	33.39	1.49	-0.55
0.62	33.64	1.74	-0.22
0.66	33.96	2.23	-0.04
0.7	34.19	1.7	-1.16
0.74	34.51	1.44	-0.97
0.78	33.76	0.63	-1.11
0.82	34.57	0.66	-1.37
0.86	34.87	1.18	-1.47
0.9	33.78	1.01	-1.47
0.94	34.21	1.68	-1.05
0.98	34.34	0.55	-1.19
1.02	34.37	1.49	-1.18
1.06	34.85	1.49	-1.18
1.1	34.63	0.79	-1.25
1.14	34.68	-0.01	-0.85
1.18	35.21	1.17	-1.28
1.22	34.99	1.17	-1.27
1.26	34.78	-0.27	-1.4
1.3	33.18	0.28	-1.83
1.34	33.79	-0.58	-1.6
1.38	33.53	0.43	-1.66
1.42	33.65	-0.64	-1.26
1.46	33.15	0.16	-1.29
1.5	33.3	0.98	-1.18
1.54	33.35	0.38	-1.14
1.58	32.72	1.26	-1.35
1.62	33.56	0.84	-0.68
1.66	33.3	0.98	-0.3
1.7	32.91	1.85	-0.5
1.74	33.5	0.7	-0.77
1.78	34.08	1.01	-1.09
1.82	33.9	2.15	-0.52
1.86	34.45	2.44	-1.17
1.9	33.67	2.55	-1.59
1.94	34.94	2.69	-1.39
1.98	35.06	1	-0.88
2.02	34.55	0.44	-0.57
2.06	34.72	0.22	-0.61
2.1	35.12	0.47	-0.73
2.14	34.57	-0.93	-0.47
2.18	35.43	-0.42	-0.52
2.22	34.7	-0.25	-0.42
2.26	35.2	-0.81	-0.67
2.3	34.83	0.05	-0.82
2.34	34.14	0.46	-1.27
2.38	33.89	-0.15	-0.96
2.42	34.46	-0.35	-1.43
2.46	33.81	0.37	-1.34
2.5	34.03	0.36	-1.43
2.54	34.6	0.53	-2.12
2.58	35.4	-0.47	-1.59
2.62	34.39	-0.18	-1.05
2.66	34.28	-1.69	-0.09
2.7	34.64	-1.37	0.51
2.74	35.02	0.07	-0.82
2.78	34.07	1.3	-0.36
2.82	35.22	0.63	-0.33
2.86	35.11	1.13	-0.15
2.9	34.72	0	0.29
2.94	33.95	0.2	0.75
2.98	34.66	3.13	0.27
3.02	33.34	2.26	-0.65
3.06	34.74	2.84	-0.02
3.1	34.07	1.64	-0.93
3.14	33.65	2.5	-1.02
3.18	34.15	2.72	-0.42
3.22	34.74	2.26	-1.11
3.26	33.87	3.25	-0.96
3.3	34.09	3.36	0.25
3.34	34.17	2.13	-0.06
3.38	34.31	4.3	-0.8
3.42	34.97	3.75	-0.34
3.46	34.79	3.7	-0.67
3.5	35.05	2.33	-0.64
3.54	34.2	2.02	-0.39
3.58	34.29	1.66	-0.56
3.62	34.63	0.57	-0.94
3.66	34.68	0.57	-2.32
3.7	34.87	1.43	-1.32
3.74	33.96	2.42	0.01
3.78	32.23	1.68	0.4
3.82	31.55	2.23	0.35
3.86	32.57	1.36	-0.35
3.9	32.99	2.02	-0.88
3.94	33.55	1.68	-0.55
3.98	33.31	0.78	-1.06
4.02	32.79	0.8	-1.05
4.06	32.28	0.99	-0.27
4.1	31.87	0.69	-0.61
4.14	31.98	-0.82	-1.47
4.18	33.27	2.21	-0.01
4.22	32.61	1.8	0.4
4.26	33.18	1.99	-0.21
4.3	32.13	1.76	-0.47
4.34	30.96	0.95	-0.38
4.38	31.52	2.99	0.49
4.42	32.17	1.84	-1.02
4.46	32.1	1.72	0.17
4.5	32.74	2.63	-0.09
4.54	33.11	2.12	1.02
4.58	32.57	1.72	0.28
4.62	31.46	2.2	0.93
4.66	32.69	1.49	0.79
4.7	32.553	1.3217	0.27386
4.74	31.12	0.56	-0.53
4.78	32.24	1.93	1.42
4.82	32.48	0.74	-0.12
4.86	33.18	0.57	0.09
4.9	33.02	-0.27	0.23
4.94	33.89	-1.16	-0.52
4.98	33.49	-0.02	0.49
5.02	32.84	-1.66	0.62
5.06	32.65	-2.29	0.03
5.1	33.52	-2.07	-0.82
5.14	31.9	0.34	0.43
5.18	30.88	-2.5	1.03
5.22	29.3	-2.61	1
5.26	30.04	-3.17	0.72
5.3	31.69	-2.22	-0.62
5.34	32.29	-0.68	0.39
5.38	31.99	-0.17	-0.17
5.42	30.861	-0.43022	0.52842
5.46	30.786	-0.28722	0.5417
5.5	30.731	-0.14791	0.54922
5.54	30.78	-1.43	-0.34
5.58	30.77	-1.25	0.43
5.62	31.26	-0.61	0.43
5.66	30.12	0.18	0.85
5.7	31.24	0.1	0.84
5.74	31.93	0.63	0.43
5.78	31.46	0.05	0.2
5.82	30.31	1.49	0.36
5.86	31.21	1.47	0.59
5.9	30.57	2.27	-0.03
5.94	30.88	0.89	0.14
5.98	31.306	1.2103	0.29364
6.02	31.65	2.78	-1.14
6.06	31.562	1.3754	0.20872
6.1	31.7	1.4508	0.16384
6.14	30.03	2.47	2.16
6.18	31.96	2.32	1.74
6.22	31.02	1.3	1.16
6.26	30.69	0.25	1.01
6.3	31.45	1.7	-0.03
6.34	32.624	1.7993	-0.12149
6.38	34.01	3.84	-0.24
6.42	31.99	3.31	0.91
6.46	33.99	3.01	-0.43
6.5	33.77	3.71	-1.48
6.54	34.98	3.1	-1.94
6.58	33.568	1.9584	-0.39032
6.62	33.714	1.9654	-0.42924
6.66	33.854	1.9666	-0.46573
6.7	33.988	1.962	-0.4995
6.74	34.54	1.33	-0.09
6.78	34.58	0.52	-1.23
6.82	34.78	0.45	-0.67
6.86	35.47	0.78	-1.05
6.9	35.31	1.5	-1.63
6.94	35	2.46	-2.29
6.98	34.671	1.7603	-0.63612
7.02	34.722	1.7064	-0.638
7.06	34.758	1.6461	-0.63462
7.1	34.779	1.5791	-0.6257
7.14	34.783	1.5056	-0.61095
7.18	34.771	1.4254	-0.59011
7.22	34.741	1.3383	-0.56288
7.26	34.692	1.2445	-0.52898
7.3	34.623	1.1437	-0.48813
7.34	34.94	0.44	0.5
7.38	33.93	1.1	0.59
7.42	32.98	-0.16	0.63
7.46	33.49	-0.87	0.23
7.5	33.09	-0.53	0.2
7.54	32.67	-0.46	0.27
7.58	32.18	0.53	0.11
7.62	33.01	-0.35	0.14
7.66	33.9	1.06	-0.47
7.7	32.31	0.24	-0.55
7.74	33.01	0.81	-0.23
7.78	33.85	0.25	1.13
7.82	32.33	-1.89	0.52
7.86	31.71	-2.31	-0.68
7.9	32.48	-0.05	-0.76
7.94	33.36	0.34	-1.24
7.98	32.52	1.42	-1.45
8.02	32.66	0.19	-1.63
8.06	32.79	1.53	-1.53
8.1	32.76	1.54	-1.74
8.14	34.14	3.03	-2.32
8.18	33.077	0.96105	-1.4089
8.22	33.096	0.97853	-1.3329
8.26	33.111	0.9879	-1.2331
8.3	33.121	0.99149	-1.1124
8.34	33.126	0.99164	-0.97401
8.38	33.128	0.99068	-0.82095
8.42	33.124	0.99092	-0.65626
8.46	33.116	0.99471	-0.48299
8.5	33.99	0.27	0.36
8.54	33.14	0.17	0.17
8.58	32.68	1.29	0.75
8.62	33.24	1.15	-0.45
8.66	33.29	1.56	-0.87
8.7	32.99	0.89	0.72
8.74	31.75	0.53	0.77
8.78	32.72	1.79	1.01
8.82	32.38	1.98	1.3
8.86	32.58	1.93	1.88
8.9	33.42	1.85	1.12
8.94	32.89	2.23	0.4
8.98	34.34	1.44	-0.18
9.02	33.44	2.4	0.22
9.06	33.86	1.91	0.24
9.1	33.74	2.58	0.34
9.14	34.4	4.16	-0.58
9.18	34.48	3.97	-0.37
9.22	34.48	4.41	0.21
9.26	34.92	2.92	-0.6
9.3	34.53	2.58	-0.99
9.34	34.86	2.33	-1.47
9.38	34.84	2.45	-1.48
9.42	34.76	2.92	-1.75
9.46	34.7	2.95	-1.69
9.5	35.88	1.63	-2.43
9.54	34.4	2.02	-2.23
9.58	34.46	2.43	-2.33
9.62	36	0.5	-1.92
9.66	34.66	3.19	-3.47
9.7	32.92	2.86	-2.38
9.74	34.66	1.1268	-3.0689
9.78	33.69	1.56	-3.2
9.82	34.65	0.49	-2.93
9.86	34.88	-0.03	-3.33
9.9	35.22	0.41	-3.46
9.94	35.23	-0.82	-3.69
9.98	35.1	-1.48	-3.93
10.02	34.07	-0.85	-3.88
10.06	32.72	0.54	-3.68
10.1	32.79	0.86	-3.06
10.14	32.65	0.15	-2.95
10.18	33.7	0.31	-2.95
10.22	33.76	0.37	-3.05
10.26	32.12	0.02	-3.08
10.3	31.56	0.11	-2.78
10.34	30.83	-0.03	-2.4
10.38	32.08	1.39	-1.62
10.42	30.95	0.09	-1.37
10.46	30.81	-0.11	-1.17
10.5	30.97	-0.05	-1.22
10.54	30.11	-0.51	-1.18
10.58	30.51	-0.75	-0.61
10.62	30.77	-1.48	-0.38
10.66	31.51	-2.42	-0.89
10.7	32.83	0.45	-1.3
10.74	32.69	-0.06	-1.34
10.78	31.73	0.53	-1.04
10.82	32.78	1.76	-1.61
10.86	32.34	0.86046	-1.2681
10.9	32.488	0.90801	-1.2893
10.94	32.636	0.94509	-1.3107
10.98	32.78	0.97238	-1.3321
11.02	33.65	1.33	-1.15
11.06	33.28	1.44	-0.96
11.1	32.38	2	-1.73
11.14	33.33	1.94	-1.65
11.18	32.82	1.01	-1.16
11.22	33.61	3.13	-1.78
11.26	32.69	2.3	-1.6
11.3	33.26	0.49	-1.86
11.34	34.81	1.65	-2.03
11.38	35.24	0.49	-1.8
11.42	33.87	0.82239	-1.4597
11.46	33.894	0.78564	-1.4525
11.5	33.899	0.74799	-1.4408
11.54	33.886	0.71014	-1.424
11.58	33.853	0.67278	-1.402
11.62	33.09	0.07	-0.5
11.66	33.79	-0.47	-1.06
11.7	33.38	-1.42	-1.43
11.74	34.08	-0.7	-1.45
11.78	32.77	-0.32	-0.95
11.82	32.91	-0.12	-1.08
11.86	32.04	0.95	-0.88
11.9	32.27	0.95	-0.68
11.94	33.84	2.02	-0.62
11.98	33.22	0.5	-0.84
12.02	31.27	0.69	-0.97
12.06	31.27	0.93	-1.12
12.1	32.02	0.32	-0.57
12.14	31.2	0.43	-0.64
12.18	33.59	-0.22	-0.39
12.22	33.56	0.95	-0.35
12.26	33.87	0.93	-0.16
12.3	33.41	1.29	0.01
12.34	33.26	1.09	0.4
12.38	32.45	2.11	0.88
12.42	32.14	1.94	0.71
12.46	32.73	2.28	0.19
12.5	33.24	1.91	-0.38
12.54	33.2	1.79	-0.66
12.58	33.87	2.46	0.02
12.62	33.58	2.47	-0.21
12.66	33.7	3.68	-0.67
12.7	33.91	3.79	-1.09
12.74	35.4	4.43	-0.25
12.78	34.17	3.7	1.17
12.82	34.13	3.68	0.72
12.86	34.29	4.69	-0.31
12.9	33.5	3.86	0.08
12.94	34.11	3.36	0.3
12.98	33.1	2.42	-0.24
13.02	33.63	1.9	-1.17
13.06	32.98	3.19	-1.24
13.1	33.68	4.59	-0.3
13.14	33.567	2.7332	-0.11323
13.18	34.6	2.8	0.96
13.22	33.73	3.86	-0.75
13.26	32.82	2.44	-0.68
13.3	32.96	2.49	-0.32
13.34	32.72	1.71	0.28
13.38	35.64	0.88	0.66
13.42	35.07	1.38	0.37
13.46	35.64	1.3	-0.32
13.5	36.02	2.6	-0.5
13.54	35.33	3.71	-0.41
13.58	35.88	4.17	-0.5
13.62	36.17	2.75	-0.45
13.66	35.25	1.97	0.27
13.7	35.28	2.53	-0.56
13.74	34.74	2.19	-0.87
13.78	35.41	2.92	-0.87
13.82	36.14	3.95	0.78
13.86	34.888	2.4057	-1.3593
13.9	34.29	2.4	-1.94
13.94	34.82	0.79	-2.64
13.98	34.11	0.82	-3.16
14.02	34.275	1.6947	-1.7111
14.06	34.106	1.4773	-1.7717
14.1	33.933	1.2498	-1.8205
14.14	33.756	1.0151	-1.8573
14.18	33.577	0.77611	-1.8817
14.22	33.395	0.5357	-1.8932
14.26	33.213	0.29676	-1.8916
14.3	33.03	0.06217	-1.8763
14.34	32.849	-0.16518	-1.8472
14.38	32.668	-0.3824	-1.8037
14.42	32.491	-0.5866	-1.7455
14.46	32.317	-0.7749	-1.6723
14.5	32.146	-0.9444	-1.5837
14.54	31.982	-1.0922	-1.4792
14.58	30.74	-1.37	-1.46
14.62	30.71	-0.88	-1.38
14.66	29.65	-2.06	-0.48
14.7	31.96	-0.99	-0.21
14.74	31.25	-0.23	-0.5
14.78	32.84	-0.85	-0.57
14.82	32.03	-0.71	-0.35
14.86	32.11	-1.48	-0.35
14.9	32.52	-1.92	0.11
14.94	30.75	-1.8	0.19
14.98	30.19	-0.83	1.01
15.02	28.85	0.81	1.11
15.06	31.22	1.68	0.64
15.1	31.23	0.98	0.71
15.14	31.01	0.27	0.63
15.18	31.92	0.64	0.51
15.22	31.62	1.1	0.35
15.26	32.48	1.5	0.42
15.3	32.05	1.51	0.75
15.34	31.85	1.43	0.5
15.38	32.69	1.4	0.92
15.42	30.93	1.35	0.75
15.46	32.22	1.76	1.68
15.5	31.64	1.86	1.16
15.54	31.24	2.6	0.44
15.58	31.86	2.31	0.69
15.62	32.43	1.45	0.2
15.66	32.6	1.42	0.31
15.7	32.92	1.71	-0.14
15.74	32.21	0.91	0.2
15.78	31.44	0.45	0.09
15.82	31.27	0.14	0.1
15.86	30.96	0.75	-0.23
15.9	31.44	1.84	0.17
15.94	31.64	2.57	-0.42
15.98	31.32	3.15	-0.85
16.02	32.53	3.06	-0.62
16.06	31.425	-0.12484	-0.66686
16.1	31.405	-0.26964	-0.73894
16.14	31.395	-0.40278	-0.8052
16.18	31.393	-0.52436	-0.86556
16.22	32.87	-1.33	0.95
16.26	31.414	-0.73309	-0.96837
16.3	31.436	-0.82041	-1.0107
16.34	33.21	-3.24	-1.9
16.38	30.94	-3.68	-1.03
16.42	31.28	-4.15	-0.7
16.46	30.07	-2.36	-1.21
16.5	31.03	-0.65	-1.15
16.54	31.2	-0.21	-1.98
16.58	31.12	-0.12	-2.3
16.62	31.831	-1.1199	-1.1239
16.66	31.901	-1.1086	-1.1089
16.7	31.974	-1.0868	-1.0873
16.74	32.049	-1.0544	-1.059
16.78	32.127	-1.0116	-1.0239
16.82	32.206	-0.95852	-0.98202
16.86	32.286	-0.89515	-0.9332
16.9	32.367	-0.82159	-0.87743
16.94	32.449	-0.73793	-0.81465
16.98	32.53	-0.64423	-0.74479
17.02	31.32	0.36	-1.54
17.06	32.99	0.81	0.28
17.1	33.31	1.85	0.82
17.14	34.3	0.17	-0.19
17.18	34.11	-0.06	-0.97
17.22	33.87	0.38	-0.97
17.26	32.63	-0.74	0.43
17.3	32.25	0.05	0.49
17.34	32.91	-0.14	1.12
17.38	32.83	1.04	1.12
17.42	33.53	0.66	-0.3
17.46	32.94	0.98	-0.3
17.5	33.44	0.15	-0.53
17.54	34.23	1.03	-0.93
17.58	33.56	0.83	-0.73
17.62	34.18	0.35	-0.71
17.66	33.43	0.99	-1.27
17.7	34.76	0.98	-0.63
17.74	34.14	0.34	-0.4
17.78	33.78	0	-0.61
17.82	33.66	1.02	-0.48
17.86	33.25	1.32	-0.97
17.9	34.29	1.07	-1.25
17.94	34.16	1.31	-1.56
17.98	34.96	0.41	-1.58
18.02	35.55	1.22	-1.48
18.06	35.61	-0.64	-1.57
18.1	35.71	0.95	-1.77
18.14	35.53	0.71	-2.24
18.18	36.21	1.27	-2.19
18.22	35.53	0.96	-1.89
18.26	37.93	0.98	0.2
18.3	36.14	0.95	-0.54
18.34	35.95	0.63	-0.28
18.38	35.02	-0.09	-0.06
18.42	34.38	0.2	-0.24
18.46	35.12	0.87	0.3
18.5	34.02	0.08	0.38
18.54	33.64	0.2	0.4
18.58	33.51	-0.15	0.31
18.62	34.05	-0.7	-0.37
18.66	34.42	0.36	-0.25
18.7	33.82	1.85	0.42
18.74	34.28	1.11	0.03
18.78	33.55	0.72	-0.5
18.82	33.76	2	-0.56
18.86	34.02	2.34	-1.23
18.9	35.11	1.85	-1.02
18.94	34.62	2.11	-0.9
18.98	34.86	1.84	-1.33
19.02	35.67	2.41	-1.26
19.06	34.53	3.04	-1.26
19.1	34.83	3.03	-0.96
19.14	34.05	1.02	-1.68
19.18	33.91	1.7	-2.01
19.22	34.11	0.7	-2.15
19.26	33.62	-0.96	-2.35
19.3	34.14	-0.11	-1.83
19.34	32.79	-0.93	-1.6
19.38	33.99	-0.39	-1.46
19.42	33.48	-0.83	-2.15
19.46	33.37	0.55	-1.53
19.5	35.96	-0.47	-1.74
19.54	34.47	-1.23	-1.89
19.58	33.85	-0.67	-1.39
19.62	32.77	0.11	-2.69
19.66	33.94	-2.44	-3.01
19.7	33.621	-0.86363	-1.2008
19.74	29.54	-0.99	-1
19.78	33.68	-0.87727	-0.80682
19.82	33.715	-0.87192	-0.61286
19.86	33.753	-0.85873	-0.42739
19.9	33.792	-0.83789	-0.25521
19.94	34.58	0.41	0.14
19.98	35.03	-0.79	0.94
20.02	34.61	-0.89	0.97
20.06	34.67	-0.61	0.21
20.1	33.84	-0.89	0.52
20.14	35.04	-0.33	0.1
20.18	33.82	-0.9	-0.29
20.22	32.14	-0.88	-0.15
20.26	33.92	-0.49	-0.62
20.3	33.35	0.05	-0.73
20.34	33.89	-0.19	-0.96
20.38	34.93	0.14	-0.12
20.42	34.22	0.08	-0.7
20.46	34.37	0.31	-0.86
20.5	33.33	1.04	-0.02
20.54	33.35	1.15	-0.47
20.58	33.45	-0.14	-0.78
20.62	33.76	-0.24	-0.82
20.66	33.09	0.65	-0.3
20.7	33.56	1.01	0.22
20.74	33.63	2.14	-0.04
20.78	32.11	1.07	0.25
20.82	33.56	0.23	0.16
20.86	33.35	0.6	-0.22
20.9	32.18	-0.07	-0.4
20.94	32.15	0.43	-0.56
20.98	31.88	-0.39	-0.79
21.02	33.12	0.72	-0.47
21.06	33.18	-0.18	-0.13
21.1	33.38	0.12	-0.79
21.14	33.91	-0.15	-0.32
21.18	34.02	0.78	-0.39
21.22	33.9	1.21	-0.53
21.26	34.12	0.42	-0.11
21.3	33.53	0.29	0.23
21.34	33.73	0.39	0.33
21.38	32.55	0.4	0.2
21.42	32.54	-0.18	-0.82
21.46	33.52	-0.27	-1.13
21.5	34.03	0.98	-0.59
21.54	34.76	0.5	1.26
21.58	33.96	-0.04	2.02
21.62	34.28	0.42	1.63
21.66	34.49	-0.47	2.02
21.7	33.135	0.45141	0.51303
21.74	33.003	0.62702	0.45246
21.78	32.66	0.04	-0.42
21.82	31.92	0.65	-0.36
21.86	31.62	1.04	-0.58
21.9	32.28	1.61	0.06
21.94	32.48	1.29	0.7
21.98	32.34	0.89	0.54
22.02	33.53	2.95	-0.1
22.06	33.56	2.13	-1.13
22.1	33.52	2.65	-0.43
22.14	32.27	3.38	-0.14
22.18	33.65	2.14	-0.79
22.22	34.06	0.86	0.12
22.26	34.01	1.59	-0.74
22.3	35.14	1.85	-0.41
22.34	34.4	1.14	-0.89
22.38	35.59	-0.15	-0.66
22.42	34.89	-0.94	-0.7
22.46	34.72	-1.85	-0.63
22.5	33.3	-3.35	-0.21
22.54	33.12	-1.93	-0.12
22.58	34.47	-0.49	0.11
22.62	35.2	-3.72	-0.71
22.66	33.76	-0.24	0.51
22.7	33.47	0.02	0.6
22.74	33.61	-0.18	-0.37
22.78	33.23	-0.2	-1.71
22.82	33.29	-0.12	-2.67
22.86	33.16	-0.29	-2.44
22.9	34.88	-0.57	-2.11
22.94	34.21	-1.75	-2.09
22.98	33.93	-0.76	-2.36
23.02	34.39	-3.02	-0.41
23.06	32.94	-3.07	-0.26
23.1	33.15	-3.57	-0.73
23.14	32.28	-1.87	-1.15
23.18	33.02	-0.69	-1.29
23.22	33.07	-0.41	-0.6
23.26	32.95	0.25	0.36
23.3	31.99	-0.03	0.68
23.34	31.58	-0.57	1.12
23.38	30.66	0.6	1.03
23.42	31.17	2.84	0.93
23.46	31.42	1.58	0.31
23.5	30.87	1.82	0.29
23.54	31.66	1.07	0.34
23.58	31.53	1.76	-0.61
23.62	30.97	1.11	0.02
23.66	31.18	1.82	-0.32
23.7	32.16	2.75	0.1
23.74	33.93	3.49	-0.98
23.78	33.73	2.01	-1.51
23.82	33.93	2.2	-1.09
23.86	33.91	3.07	-0.39
23.9	35.01	3.77	-0.15
23.94	35.29	3.75	-0.32
23.98	35.34	2.55	-0.09
24.02	35.07	2.59	0.57
24.06	34.26	1.09	-0.87
24.1	34.32	1.43	-2
24.14	34.317	0.86419	-0.059278
24.18	34.242	0.56843	-0.026824
24.22	33.3	0.5	1.23
24.26	34.25	-1.07	0.39
24.3	33.16	-2.5	1.07
24.34	32.09	-1.79	0.28
24.38	30.97	-2.65	0.62
24.42	33.636	-0.87343	-0.058695
24.46	33.18	-1.05	-0.32
24.5	33.56	-0.64	-0.81
24.54	35.11	-0.48	-0.19
24.58	34.31	0.32	-0.29
24.62	33.19	-0.02	-1.36
24.66	34.42	-0.79	-0.81
24.7	34.68	0.08	-1.14
24.74	34.52	-0.45	-1.19
24.78	34.93	1.01	-1.19
24.82	33.41	1.93	-1.48
24.86	34.44	0.24	-1.67
24.9	33.09	0.26	-1.48
24.94	33.82	-0.06	-0.79
24.98	32.8	0.4	-0.67
25.02	33.59	-0.14	-0.37
25.06	33.5	-0.99	-0.45
25.1	32.97	-0.85	-0.71
25.14	33.17	-0.08	-0.53
25.18	32.31	-0.38	-1.09
25.22	33.06	0.52	-0.76
25.26	32.63	0.91	-0.21
25.3	32.69	0.66	-0.19
25.34	32.89	0.11	0.09
25.38	32.34	0.56	-0.12
25.42	34.25	0.91	0.49
25.46	33.81	0.92	0.17
25.5	33.7	1.42	0.49
25.54	33.44	1.28	0.36
25.58	32.72	1.16	-0.1
25.62	32.44	2.28	0.15
25.66	31.46	1.36	0.18
25.7	32.28	1.56	0.27
25.74	32.08	1.98	-0.45
25.78	32.99	1.88	-0.21
25.82	31.44	3.38	-0.13
25.86	31.61	3.67	0.28
25.9	33.36	4.14	0
25.94	33.1	3.43	-0.02
25.98	33.22	3.32	-0.42
26.02	33.08	3.71	0.25
26.06	33.11	4.03	0.47
26.1	33.19	1.99	0.63
26.14	34.28	2.51	-0.15
26.18	33.56	2.34	-0.34
26.22	32.77	2.72	0.4
26.26	33.18	2.89	0.94
26.3	32.92	3.9	0.37
26.34	33.57	3.75	-0.32
26.38	33.64	4.56	-0.24
26.42	33.67	4.91	-0.29
26.46	34.08	5.05	-0.82
26.5	33.82	3.18	-0.47
26.54	36.16	2.98	-0.73
26.58	35.14	3.12	-1.71
26.62	35.71	2.6	-2.13
26.66	34.77	0.7	-3.17
26.7	32.89	-0.65	-4.16
26.74	34.835	1.4461	-2.4297
26.78	34.827	1.2807	-2.3477
26.82	34.801	1.1295	-2.2231
26.86	34.759	0.99154	-2.061
26.9	34.703	0.86609	-1.8663
26.94	33.9	-0.47	-3.49
26.98	34.555	0.64921	-1.399
27.02	34.467	0.55606	-1.1363
27.06	34.371	0.47197	-0.86093
27.1	34.27	0.39607	-0.57776
27.14	34.165	0.32752	-0.29178
27.18	34.058	0.26546	-0.0079548
27.22	33.952	0.20904	0.26876
27.26	33.847	0.15739	0.5334
27.3	34.69	0.23	0.4
27.34	34.4	-0.22	2.37
27.38	35	-0.01	0.72
27.42	33.48	-0.01849	1.372
27.46	33.52	-0.21	2.8
27.5	32.86	-0.27	2.8
27.54	31.76	0.65	1.82
27.58	32.34	0.53	1.9
27.62	32.27	0.44	1.02
27.66	33.56	0.33	0.66
27.7	33.99	-0.58	0
27.74	32.94	-0.44	0.91
27.78	34.28	-0.56	0.4
27.82	33.83	-1.21	0.16
27.86	34.31	-1.48	-0.16
27.9	33.21	-0.28	-0.47
27.94	33.61	0.11	-0.64
27.98	32.92	-0.37	-0.74
28.02	32.74	-0.26	-0.45
28.06	33.65	0.36	-1.02
28.1	32.49	-0.39	-1.28
28.14	32.34	1.78	-0.81
28.18	31.88	1.04	-1.02
28.22	33	0.53	-1.24
28.26	32.06	0.8	-0.59
28.3	32.2	0.89	-1.16
28.34	31.99	0.57	-1.75
28.38	31.35	0.74	-1.9
28.42	32.97	0.41	-0.98
28.46	33.12	1.29	-1.03
28.5	32.77	1.67	-1.18
28.54	32.44	0.52	-1.13
28.58	32.49	1.01	-1.37
28.62	32.1	1.04	-1
28.66	32.19	-0.82	-0.96
28.7	32.26	0.53	-0.9
28.74	32.64	0.5	-1.07
28.78	32.73	1.5	-0.73
28.82	32.89	0.95	-1.1
28.86	31.64	-0.15	-0.33
28.9	31.98	0.82	-0.35
28.94	31.27	0.87	-0.82
28.98	32.1	0.72	-1.05
29.02	32.89	1.01	-1.89
29.06	32.78	0.37	-1.72
29.1	32.05	1.13	-1.47
29.14	32.22	2.11	-2.55
29.18	33.13	1.2332	-0.54082
29.22	33.179	1.2443	-0.50258
29.26	33.219	1.2475	-0.46654
29.3	33.252	1.2432	-0.43265
29.34	34.28	1.11	2.4
29.38	34.09	1.22	1.38
29.42	33.48	1.34	0.32
29.46	32.84	1.47	0.21
29.5	33.22	1.68	-0.12
29.54	33.7	0.73	0.01
29.58	33.73	0.72	-0.21
29.62	33.73	1.36	-0.5
29.66	34.73	0.49	-0.33
29.7	33.05	1.13	-1.46
29.74	33.22	0.78124	-0.18978
29.78	33.194	0.70908	-0.17845
29.82	33.167	0.63316	-0.16874
29.86	33.15	0.66	-1.85
29.9	33.109	0.47119	-0.154
29.94	33.08	0.38572	-0.14889
29.98	33.05	0.29764	-0.14524
30.02	33.022	0.20725	-0.14299
30.06	32.995	0.11484	-0.14211
30.1	32.969	0.020692	-0.14256
30.14	32.946	-0.074893	-0.1443
30.18	32.22	-0.54	-0.07
30.22	32.3	-0.38	-0.42
30.26	32.73	-0.19	-0.18
30.3	33.29	-0.38	0.52
30.34	31.54	-0.52	0.44
30.38	32.63	-0.34	0.4
30.42	32.66	-0.95	0.02
30.46	32.77	-1.21	-0.65
30.5	33.44	-1.43	-0.73
30.54	33.12	-1.01	-0.83
30.58	33.41	-1.11	-0.3
30.62	33.46	-0.71	0.26
30.66	33.37	-0.74	0.15
30.7	33.75	-1.62	0.39
30.74	32.6	-1.22	0.16
30.78	32.72	-0.29	-0.27
30.82	33.079	-0.93127	0.38829
30.86	32.951	-0.8132	0.52673
30.9	32.807	-0.68288	0.66121
30.94	31.74	-1.53	1.18
30.98	32.82	-2.03	0.68
31.02	32.86	0.63	1.55
31.06	33.41	0.82	1.29
31.1	31.85	-0.44	0.89
31.14	31.12	-0.56	1.03
31.18	30.95	0.39	1.42
31.22	31.24	1.09	0.75
31.26	32.01	1.3	-0.06
31.3	30.98	1.25	0.12
31.34	31.44	1.13	0.82
31.38	30.64	-0.4	0.7
31.42	31.23	0.4	1.41
31.46	30.47	0.21	0.93
31.5	30.52	-0.76	-0.81
31.54	31.32	0.51	-0.71
31.58	30.37	1.12	-0.56
31.62	30.46	0.78	-0.36
31.66	29.86	0.58	-0.68
31.7	29.99	1.73	-0.37
31.74	30.77	1.18	-0.58
31.78	30.52	1.21	-1.19
31.82	31.92	-0.25	-1.71
31.86	30.08	-0.52	-1.04
31.9	32.24	0.18	-0.46
31.94	32.2	1.4	-0.96
31.98	32.83	1.24	-0.56
32.02	32.56	1.56	-0.58
32.06	32.7	1.51	-0.7
32.1	32.38	0.2	-0.99
32.14	31.62	-0.82	-0.9
32.18	32.58	-0.29	-0.72
32.22	31.67	-0.24	-1.13
32.26	33.25	0.95	-0.57
32.3	33.38	-0.21	-0.71
32.34	33.76	-0.52	-0.52
32.38	33.56	-1.02	-0.55
32.42	32.88	-1.35	-0.38
32.46	33.39	-2.15	-0.61
32.5	33.9	-2.29	0.06
32.54	32.92	-1.31	1.02
32.58	32.52	-0.99	1.13
32.62	33.04	-0.34	0.86
32.66	32.54	-0.98	0.69
32.7	33.15	-0.33	0.94
32.74	33.66	-0.09	1.05
32.78	33.96	0.52	1.16
32.82	34.8	-0.41	0.55
32.86	34.16	0.17	-0.07
32.9	34.6	0.86	0.67
32.94	34.09	0.02	0.17
32.98	34.22	0.37	-0.02
33.02	34.07	0.4	-0.41
33.06	34.32	-0.64	-1.07
33.1	34.48	0.54	-1.32
33.14	34.48	-0.73	-1.49
33.18	33.56	0.52	-1.55
33.22	33.59	0.76	-1.54
33.26	33.31	-0.03	-1.83
33.3	33.61	0.19	-1.61
33.34	33.29	0.34	-0.96
33.38	33.77	0.36	-1.14
33.42	33.64	-0.15	-0.99
33.46	33.03	-0.55	-0.8
33.5	33.47	-0.41	-0.79
33.54	33.93	0.36	-1.11
33.58	33.5	0.93	-0.86
33.62	32.65	1.25	-0.56
33.66	33.52	0.98	-0.64
33.7	34.71	1.15	-0.18
33.74	33.91	1.52	-0.32
33.78	32.69	0.47	0.22
33.82	32.95	-0.15	0.02
33.86	32.77	1.14	-0.07
33.9	32.66	-0.07	0.05
33.94	31.47	1.07	-0.35
33.98	32.27	0.46	-0.12
34.02	31.56	1.22	-0.48
34.06	32.63	0.89	-0.23
34.1	33.09	1.27	-0.07
34.14	31.89	2.28	-0.53
34.18	32.34	1.97	-0.85
34.22	33.74	0.91	-0.73
34.26	33.47	1.4	-0.09
34.3	33.47	1.42	-0.99
34.34	33.48	0.72	-1.06
34.38	33.38	0.91	-0.7
34.42	35.12	0.66	0.2
34.46	33.19	-0.09	-0.64
34.5	33.17	2.26	-1.02
34.54	34.13	1.74	-1.68
34.58	34.31	3.49	-2.03
34.62	34.42	1.99	-1.02
34.66	34.62	0.92	-1.31
34.7	34.45	2.57	-1.19
34.74	33.46	1.93	-3.18
34.78	34.47	3.99	-2.09
34.82	35.13	2.45	-3.11
34.86	35.315	2.4219	-2.4342
34.9	37.51	4.65	-2.52
34.94	35.341	2.1481	-2.5772
34.98	35.327	1.9747	-2.6205
35.02	37.39	1.02	-1.22
35.06	37.45	0.57	-1.89
35.1	35.191	1.3589	-2.6302
35.14	35.12	1.1354	-2.5914
35.18	35.038	0.90979	-2.5306
35.22	34.946	0.68609	-2.4471
35.26	33.69	-0.56	-3.5
35.3	33.01	-1.02	-3.47
35.34	33.6	0.63	-3.22
35.38	34.33	-0.2	-1.43
35.42	34.31	0.16	-1.05
35.46	34.35	0.55	-1.43
35.5	34.15	0.43	-0.8
35.54	34.54	0.02	-0.49
35.58	33.86	-0.22	0.29
35.62	33.79	-1.6	0.53
35.66	34.43	-1.24	-0.3
35.7	33.47	-0.01	-0.36
35.74	32.25	-0.09	-0.15
35.78	32.6	-0.41	-0.56
35.82	33.12	-0.32	-0.82
35.86	33.46	0.54	-0.65
35.9	33.73	1.5	-0.25
35.94	32.05	1.06	-0.38
35.98	33.43	1.76	-0.28
36.02	33.09	2.28	-0.37
36.06	32.02	2.18	-0.4
36.1	33.1	1.83	-1.07
36.14	31.76	1.39	-0.94
36.18	31.03	0.78	-1.48
36.22	32.19	1.32	-1.54
36.26	31.63	2.36	-1.37
36.3	30.94	1.94	-2.16
36.34	31.96	1.61	-1.19
36.38	32.73	2.16	-2.08
36.42	32.31	2.03	-2.11
36.46	32.78	2.48	-2.4
36.5	32.54	2.23	-2.35
36.54	33.65	2.45	-2.22
36.58	34.5	2.72	-1.22
36.62	34.05	2.15	-1.89
36.66	34.27	1.27	-0.7
36.7	36.2	-0.01	0.67
36.74	35.22	0.68	-0.93
36.78	33.53	1.15	-1.12
36.82	34.16	1.47	-1.34
36.86	35.47	1.14	-0.79
36.9	33.35	-0.06	1.67
36.94	33.8	-0.49	0.05
36.98	34.32	1.61	0.26
37.02	33.48	-0.1	1.44
37.06	33.55	0.39	1.82
37.1	32.78	-0.24	1.21
37.14	32.29	-0.25	0.67
37.18	32.51	-0.35	0.4
37.22	33.06	0.37	-0.24
37.26	32.63	-0.32	0.11
37.3	31.38	-1.8	1.82
37.34	32.49	-2.12	0.95
37.38	32.97	-0.74	0.05
37.42	32.27	-1.21	-0.35
37.46	32.94	-0.41	-0.56
37.5	33.7	0.29	-0.96
37.54	32.92	-0.03	-1.29
37.58	33.73	-0.06	-0.76
37.62	33.92	-0.04	-0.41
37.66	33.37	0.58	-0.74
37.7	34.25	-0.12	-0.84
37.74	34.19	-0.48	-1.42
37.78	33.43	-0.05	-0.79
37.82	33.53	-0.08	-1.32
37.86	33.9	-1.35	-1.79
37.9	33.58	-1.28	-0.06
37.94	33.5	-2.27	-0.22
37.98	33.18	-0.49	-1.64
38.02	32.69	0.08	-0.24
38.06	32.76	0.55	-0.99
38.1	32.6	-1.05	-1.85
38.14	34.63	-0.02	-1.55
38.18	33.21	0.63	-1.78
38.22	33.09	0.24	-1.9
38.26	33.52	0.27	-1.47
38.3	33.47	1.42	-1.76
38.34	33.57	1.72	-1.2
38.38	33.42	-0.67	-1.77
38.42	34.92	-0.18	-2.27
38.46	34.33	-0.96	-2.32
38.5	34.27	1.04	-2.27
38.54	33.85	0.92	-1.81
38.58	32.92	0.04	-1.81
38.62	33.62	-1.22	-1.98
38.66	33.93	-0.09	-1.54
38.7	32.63	0.4	-1.63
38.74	33.34	0.18	-1.71
38.78	32.73	1.59	-1.56
38.82	33.65	0.6	-1.7
38.86	33.87	0.17	-1.2
38.9	34.05	-0.1	-0.43
38.94	33.65	0.17	0.07
38.98	33.49	-0.96	-0.38
39.02	34.85	-0.34	-0.81
39.06	34.05	-0.96	-0.53
39.1	33.12	-1.08	-0.96
39.14	33.96	-0.35	-1.27
39.18	34.47	-1.08	-0.79
39.22	34.08	-0.88	-0.64
39.26	32.56	-0.62	-0.9
39.3	33.89	0.19	-1.21
39.34	34.39	-0.53	-2
39.38	35.51	-1.35	-2.35
39.42	34.42	-1.63	-1.8
39.46	34.51	-1.05	-2.5
39.5	34.05	-0.58	-1.87
39.54	33.52	-1.31	-1.54
39.58	35.22	-1.56	-0.47
39.62	33.8	-1.2	0.08
39.66	33.16	0.03	0.7
39.7	32.97	0.25	0.16
39.74	32.16	-1.54	-0.51
39.78	33.06	0.05	-0.74
39.82	33.2	1.45	-0.69
39.86	32.74	0.72	-0.14
39.9	31.84	0.87	-0.56
39.94	32.45	1.74	-0.79
39.98	31.19	1.07	-0.75
40.02	31.99	2.15	-0.32
40.06	32.52	1.76	-0.15
40.1	31.82	1.42	-0.78
40.14	32.37	1.36	-0.73
40.18	32.9	1.69	-1.15
40.22	33.35	0.98	-1.19
40.26	32.81	2.16	-1.86
40.3	32.96	2.63	-1.91
40.34	33.4	2.92	-1.72
40.38	34.17	2.1	-1.94
40.42	32.574	1.2925	-1.2114
40.46	32.546	1.2416	-1.1378
40.5	32.512	1.1914	-1.0489
40.54	31.64	-2.09	-2.08
40.58	32.431	1.0954	-0.83156
40.62	32.385	1.0504	-0.7064
40.66	32.338	1.0081	-0.57238
40.7	32.45	-0.59	1.03
40.74	30.89	0.4	-0.14
40.78	31.53	1.79	0.15
40.82	31.2	0.95	1.13
40.86	32.108	0.85312	0.17455
40.9	32.07	0.83672	0.32806
40.94	32.037	0.82628	0.47919
40.98	32.011	0.82227	0.62634
41.02	31.991	0.82517	0.7679
41.06	32.2	4.11	-0.44
41.1	31.978	0.85354	1.0278
41.14	31.986	0.87995	1.143
41.18	32.005	0.91515	1.2462
41.22	32.036	0.9596	1.3357
41.26	32.08	1.0138	1.41
41.3	32.138	1.0781	1.4675
41.34	32.212	1.1532	1.5066
41.38	33.34	-0.75	2.13
41.42	33.13	-0.36	2.41
41.46	32.4	1.09	2.01
41.5	33.04	1.7	1.07
41.54	32.81	1.73	0.72
41.58	33.06	2.96	0.38
41.62	32.51	2.95	0.98
41.66	33.58	3.63	0.7
41.7	34.14	2.58	0.31
41.74	33.66	1.83	0.4
41.78	33.89	2.03	0.81
41.82	34.63	3.06	0.55
41.86	35.51	2.2	0.04
41.9	35.21	2.46	-0.36
41.94	35.87	1.83	-0.23
41.98	35.6	2.4	0.16
42.02	36.49	1.82	0.41
42.06	35.78	1.97	0.23
42.1	35.47	1.82	-0.08
42.14	34.89	2.46	-0.15
42.18	35.18	2.73	-0.47
42.22	35.46	2.43	-0.31
42.26	35.32	2.14	-0.93
42.3	36.24	-1.06	-1.11
42.34	34.98	0.78	-0.28
42.38	35.6	-0.12	-0.99
42.42	34.74	0	-1.83
42.46	34.89	0.17	-2.09
42.5	34.16	0.89	-1.32
42.54	34.16	0.6	-1.33
42.58	36.18	1.35	-1.86
42.62	35.93	0.79	-1.9
42.66	34.49	0.64	-2.02
42.7	34.37	-0.04	-1.34
42.74	35.82	-1.29	-0.51
42.78	35.37	-0.18	-0.57
42.82	34.42	-0.96	-0.7
42.86	34.11	-0.75	-0.66
42.9	34.12	-0.09	-0.6
42.94	35.5	0.34	-0.06
42.98	35.02	-1.6	0.39
43.02	34.14	-0.52	0.55
43.06	33.59	-0.39	0.86
43.1	33.18	-0.93	0.46
43.14	33.7	-0.76	-0.25
43.18	33.33	1.14	-0.54
43.22	33.94	1.39	-1.13
43.26	33.51	-0.16	-0.22
43.3	32.89	-1.8	0.2
43.34	32.73	-1.4	0.4
43.38	32.28	-0.78	-0.03
43.42	31.31	-0.93	-0.12
43.46	31.99	-1.22	-0.4
43.5	33.67	-0.82	-0.64
43.54	33.42	1.54	-0.77
43.58	31.61	0.57	-0.64
43.62	33.05	-0.14	0.08
43.66	31.59	0.2	0.13
43.7	32.86	0.77	-0.03
43.74	31.17	-0.03	-0.98
43.78	32.19	-0.23	-1.1
43.82	33.72	-0.64	-1.04
43.86	34.43	-0.74	-1.39
43.9	33.9	0.49	-1.77
43.94	32.03	-0.55	-1.78
43.98	32.08	1.1	-0.37
44.02	31.82	0.35	0.56
44.06	32.42	-0.42	0.43
44.1	33.09	-0.36	0.54
44.14	33.67	-0.13	-0.82
44.18	32.54	1.45	-2.09
44.22	32.696	0.16045	-0.31287
44.26	32.627	0.20214	-0.27633
44.3	32.552	0.24521	-0.24612
44.34	32.473	0.28961	-0.22197
44.38	31.5	-1.89	2.38
44.42	32.22	0.63	0
44.46	33.39	0.47	-0.38
44.5	32.8	0.62	-0.9
44.54	31.79	1.21	-2.06
44.58	31.998	0.58009	-0.19066
44.62	31.935	0.63192	-0.20203
44.66	31.881	0.68455	-0.21748
44.7	31.838	0.73792	-0.23676
44.74	31.807	0.79197	-0.25961
44.78	31.791	0.84662	-0.28579
44.82	31.791	0.90182	-0.31505
44.86	31.809	0.95749	-0.34714
44.9	31.846	1.0136	-0.3818
44.94	31.904	1.07	-0.4188
44.98	31.985	1.1267	-0.45787
45.02	32.091	1.1837	-0.49878
45.06	30.67	0.68	-0.4
45.1	31.49	2.07	0.33
45.14	32.16	1.7	-0.67
45.18	31.82	1.24	-0.38
45.22	34.14	2.07	-0.18
45.26	34.67	1.83	-1.16
45.3	34.91	0.7	-1.51
45.34	35.18	0.63	-0.79
45.38	34.55	1.75	-1.22
45.42	34.85	2.1	-1.33
45.46	34.69	2.12	-1.19
45.5	34.95	1.84	-0.42
45.54	34.05	1.22	-0.75
45.58	34.34	2.1	-0.7
45.62	34.83	1.74	-0.27
45.66	33.79	1.6	-0.45
45.7	35.32	-0.09	-1.85
45.74	36.22	0.23	-2.02
45.78	36.31	-1.14	-0.85
45.82	36.1	-2.79	0.06
45.86	34.68	-1.47	0.92
45.9	35.39	-3.36	0.75
45.94	34.14	-1.87	-0.38
45.98	33.85	-3.31	-0.84
46.02	32.93	-2.16	-1.31
46.06	32.11	-1.87	-1.27
46.1	32.69	-1.74	-0.65
46.14	32.19	-1.22	-0.3
46.18	33.49	0.28	-0.85
46.22	32.6	0.52	-0.8
46.26	31.79	0.08	0.2
46.3	33.13	0.5	-0.64
46.34	32.92	0.57	-0.82
46.38	33.1	0.81	-1.14
46.42	34.54	1.1	-0.34
46.46	34.11	1.68	0.08
46.5	33.9	1.77	-0.11
46.54	33.56	1.99	-0.32
46.58	34.17	1.96	-0.38
46.62	32.6	1.78	-0.25
46.66	32.69	1.4	-0.3
46.7	32.57	0.86	-0.57
46.74	33.29	-0.15	-0.72
46.78	32.86	0.14	-0.53
46.82	32.6	1.18	0
46.86	32.3	1.88	0.32
46.9	32.67	0.59	-0.56
46.94	33.1	0.4	-0.53
46.98	32.54	0.37	-1.14
47.02	32.51	1.74	-0.69
47.06	32.72	1.95	-0.64
47.1	32.92	1.57	-0.73
47.14	33.03	1.56	-0.37
47.18	31.81	0.4	-0.42
47.22	33.52	0.73	-1.57
47.26	33.61	1.47	-2.12
47.3	34.04	1.23	-2.11
47.34	33.8	0.65	-2.06
47.38	33.9	0.67	-1.22
47.42	34.74	0.66	-1.65
47.46	34.72	1.36	-2.12
47.5	35.15	1.96	-2.1
47.54	33.81	1.39	-1.97
47.58	35.67	0.26	-1.28
47.62	34.53	1.69	-1.38
47.66	34.19	0.95	-0.05
47.7	32.58	1.27	-0.61
47.74	32.58	0.69	-0.53
47.78	33.89	1.71	-1.24
47.82	34.1	1.93	-1.51
47.86	33.73	1.94	-0.53
47.9	32.69	1.76	0.36
47.94	31.76	1.52	0.34
47.98	32.66	1.38	-0.18
48.02	33.76	1.53	-1.22
48.06	32.85	2.17	-0.73
48.1	32.58	1.83	-1.15
48.14	32.37	1.04	-2.43
48.18	33.57	1.02	-2.44
48.22	33.07	2.38	-2.98
48.26	32.56	1.92	-2.93
48.3	31.99	0.29285	-0.65101
48.34	31.883	0.18265	-0.61172
48.38	31.783	0.083588	-0.5709
48.42	31.687	-0.004712	-0.52868
48.46	31.597	-0.082626	-0.48518
48.5	31.512	-0.15053	-0.44053
48.54	32.11	-1.57	1.74
48.58	30.9	-2.02	1.39
48.62	31.37	-2.74	0.33
48.66	29.76	-1.58	1.11
48.7	31.164	-0.3531	-0.20427
48.74	31.11	-0.36886	-0.15528
48.78	31.06	-0.37725	-0.10601
48.82	31.015	-0.37863	-0.056566
48.86	30.03	0.02	0.48
48.9	30.27	-0.86	1.46
48.94	31.32	0.92	0.85
48.98	29.44	-0.25	0.14
49.02	31.35	0.52	1.68
49.06	29.84	1.79	1.83
49.1	30.94	0.4	1.28
49.14	30.82	-0.58	0.57
49.18	31.95	-0.39	-0.88
49.22	31.35	0.38	-0.53
49.26	30.81	-0.039892	0.46293
49.3	30.816	0.013295	0.50473
49.34	30.826	0.068582	0.54509
49.38	31.87	-1.79	-0.64
49.42	30.71	-0.07	0.28
49.46	30.94	-2.3	-0.83
49.5	31.21	-0.93	0.25
49.54	31.26	1.66	-0.55
49.58	31.66	0.55	-1.55
49.62	29.86	0.43	-1.72
49.66	30.75	1.07	0.03
49.7	32.81	2.3	-1.48
49.74	31.122	0.65409	0.84232
49.78	31.17	0.70762	0.85869
49.82	31.22	0.75873	0.87213
49.86	31.274	0.80705	0.88254
49.9	30.69	3	1.15
49.94	32.07	1.44	2.17
49.98	31.51	1.52	1.92
50.02	30.81	1.42	1.83
50.06	32.97	2.62	2.12
50.1	31.5	1.45	1.99
50.14	30.4	-0.45	2.28
50.18	29.72	-0.81	2.52
50.22	31.879	1.0539	0.8187
50.26	31.958	1.0535	0.79185
50.3	32.04	1.0462	0.76059
50.34	32.124	1.0316	0.7248
50.38	32.21	1.0093	0.68437
50.42	31.58	0.37	0.14
50.46	32.72	0.75	-0.15
50.5	34.07	-0.2	1.09
50.54	33.09	0.02	1.04
50.58	32.79	0.2	-0.12
50.62	32.83	0.45	0.31
50.66	32.2	1.17	0
50.7	32.71	0.64	0.57
50.74	33.5	0.42	0.05
50.78	32.92	-0.66	0.18
50.82	33.69	1.21	-0.47
50.86	33.03	1.11	-1.16
50.9	33.25	2.1	-0.26
50.94	31.79	1.44	-0.5
50.98	32.6	1.18	0.02
51.02	31.86	2.41	-1.04
51.06	32.45	1.72	-1.19
51.1	33.85	0.46	-1.97
51.14	33.3	0.35	-2.28
51.18	33.28	2.31	-0.74
51.22	32.98	0.17398	-2.2971
51.26	33.85	0.71	-3.18
51.3	34.34	-0.52	-2.83
51.34	32.98	-0.64	-3.04
51.38	33.13	-1.66	-2.91
51.42	32.93	-0.53	-2.97
51.46	32.45	-2.17	-3.1
51.5	32.563	-0.76519	-1.9999
51.54	32.496	-0.89332	-1.8844
51.58	32.431	-1.0174	-1.7572
51.62	32.366	-1.1366	-1.6204
51.66	32.304	-1.2501	-1.4762
51.7	31.9	-3.83	-2.31
51.74	31.44	-1.57	-0.31
51.78	31.27	-1.77	-1.53
51.82	32.087	-1.6302	-0.86949
51.86	32.05	-0.06	0.58
51.9	32.75	-1.48	-0.39
51.94	31.981	-1.814	-0.44377
51.98	31.96	-1.8515	-0.31907
52.02	31.948	-1.8757	-0.2066
52.06	31.945	-1.8858	-0.10854
52.1	31.951	-1.8809	-0.027066
52.14	30.63	-2.96	1.36
52.18	29.82	-3.9	1.68
52.22	32.038	-1.768	0.096027
52.26	32.3	-0.48	-0.61
52.3	33.88	-0.96	-0.4
52.34	33.12	-1.1	-1.39
52.38	32.6	-0.24	-0.51
52.42	32.6	-0.01	0.05
52.46	33.13	-0.76	-0.35
52.5	33.87	-0.09	-0.85
52.54	31.79	0.05	-0.97
52.58	33.21	-0.22	-1.07
52.62	33.9	-0.68	-1.19
52.66	32.86	-0.94	-1.76
52.7	32.98	-0.33	-2.25
52.74	31.75	0.83	-2.47
52.78	31.96	-0.17	-1.82
52.82	31.01	0.87	-2.19
52.86	30.9	2.08	-1.4
52.9	30.78	2	-1.48
52.94	30.69	4.08	-0.73
52.98	33.09	3.92	-0.58
53.02	32.07	3.36	-0.31
53.06	32.19	2.43	0.1
53.1	32.02	3.56	-0.4
53.14	32.85	3.66	-0.71
53.18	33.5	2.7	-1.34
53.22	32.12	4.1	0.42
53.26	32.53	2.34	1.39
53.3	33.73	1.99	0.43
53.34	34.62	1.23	-0.29
53.38	34.2	1.44	-0.82
53.42	36.26	0.72	-1.14
53.46	34.48	0.08	-0.78
53.5	34.77	-0.9	-0.66
53.54	34.98	-0.15	-0.35
53.58	34.67	0.51	-0.18
53.62	34.55	0.02	0.04
53.66	32.52	0.11	-0.66
53.7	33.61	-0.23	-1.66
53.74	32.75	-0.71	-1.44
53.78	33.23	0.84	-1.12
53.82	33.78	0.52	-1.27
53.86	32.97	-0.26	-2.46
53.9	33.6	2.13	-3.2
53.94	33.12	2.89	-2.1
53.98	33.43	1.79	-1.86
54.02	32.63	1.07	-2.54
54.06	33.24	1.91	-2.56
54.1	33.57	2.14	-1.66
54.14	33.1	2.31	-1.14
54.18	33.58	0.86	-1.14
54.22	33.18	1.39	-0.75
54.26	33.97	1	0.08
54.3	32.51	1.15	-0.61
54.34	32.4	0.86	-0.63
54.38	32.14	0.72	-0.55
54.42	31.99	0.5	-1.62
54.46	31.09	-0.79	-1.84
54.5	31.02	-0.02	-1.19
54.54	31.74	-0.07	-1.02
54.58	31.89	-1.42	-1.45
54.62	30.98	0.85	-0.57
54.66	32.31	1.42	-0.33
54.7	31.63	0.86	-1.14
54.74	32.29	0.51	-1.38
54.78	32.19	1.51	-0.78
54.82	32.01	0.94	-1.17
54.86	31.54	-0.21	-1.68
54.9	30.07	0.61	-1.5
54.94	32.02	2.28	-0.79
54.98	31.31	1.45	-0.6
55.02	31.56	2.09	0.4
55.06	31.93	2.26	-0.06
55.1	31.73	2.67	-0.73
55.14	32.73	2.84	-0.39
55.18	32.42	3.49	-0.13
55.22	32.71	3.62	-0.31
55.26	31.29	2.49	-0.75
55.3	33.13	1.86	-0.08
55.34	33.02	1.75	0.18
55.38	32.89	1.42	-0.06
55.42	31.54	0.82	0.55
55.46	30.77	1.53	-0.06
55.5	32.58	1.77	0.43
55.54	32.63	1.61	-1.88
55.58	32.28	2	-1.1
55.62	30.82	3.59	-0.43
55.66	32.359	1.2365	-0.35588
55.7	32.485	1.198	-0.35379
55.74	32.17	-0.21	-0.9
55.78	33.23	1.1	-1.27
55.82	32.63	0.48	-1.01
55.86	33.42	1.36	-0.32
55.9	33.64	2.53	1.15
55.94	32.99	2.55	0.27
55.98	34.77	0.14	-0.42
56.02	33.3	0.19	-1.93
56.06	33.77	0.47	-1.31
56.1	33.82	2.11	-1.09
56.14	33.61	1.8	-2.64
56.18	34.33	2.33	-1.97
56.22	34.185	0.53112	-1.2059
56.26	34.239	0.24677	-1.2442
56.3	34.275	-0.042775	-1.273
56.34	34.29	-0.32805	-1.2906
56.38	34.77	-2.44	-0.63
56.42	32.72	-0.9	-0.45
56.46	33.98	-1.21	-0.61
56.5	33.99	-1.86	-1.4
56.54	34.05	-0.19	-1.31
56.58	34.72	-0.86	-1.05
56.62	33.99	-0.95	-1.12
56.66	33.48	-1.37	-0.94
56.7	33.56	-1.16	-1.02
56.74	33.12	-1.57	-0.65
56.78	32.49	-0.59	-0.35
56.82	31.7	0.28	0.17
56.86	31.92	0.2	-0.63
56.9	32.43	-0.67	-0.54
56.94	32.75	-0.15	-0.93
56.98	31.99	-0.02	-0.82
57.02	33.24	0.43	-0.76
57.06	33.39	-0.75	-1.19
57.1	33.63	-0.27	-1.04
57.14	32.34	-0.22	-1.06
57.18	33.35	0	-0.91
57.22	32.94	1.12	-0.57
57.26	32.06	1.21	-0.58
57.3	33.25	-0.4	-0.76
57.34	32.14	-0.12	-0.87
57.38	32.23	0.76	-0.76
57.42	32.07	0.57	-0.76
57.46	32.89	0.47	0.29
57.5	33.19	-0.02	0
57.54	33.44	0.42	-0.05
57.58	33.42	-0.04	1.42
57.62	32.31	0.72	-0.47
57.66	33.17	0.77	0.95
57.7	32.67	1.94	1.21
57.74	31.89	2.82	1.13
57.78	32.95	2.4	0.31
57.82	31.63	1.42	0.04
57.86	31.79	1.92	0.05
57.9	31.99	0.78	-0.41
57.94	33.12	0.36	-0.52
57.98	33.61	0.83	-0.53
58.02	33.27	-0.89	-0.95
58.06	32.11	-0.97	-1.37
58.1	31.86	-2.06	-0.81
58.14	30.98	-2.06	-0.5
58.18	31.99	-1.03	1.53
58.22	32.05	-0.19	1.57
58.26	30.92	1.05	2.3
58.3	28.92	1.59	2.13
58.34	29.24	1.97	1.6
58.38	30.916	-0.26701	1.2536
58.42	30.917	-0.22921	1.3032
58.46	31.5	-1.01	0.72
58.5	31.27	-1.45	1.13
58.54	31.21	0.89	0.96
58.58	31.28	0.74	1.59
58.62	31.15	-0.33	1.59
58.66	30.98	-0.68	1.43
58.7	32.02	0.3	1.23
58.74	31.54	0.98	0.86
58.78	30.52	-0.71	1.18
58.82	31.47	-0.08	0.98
58.86	30.18	-0.07	2.47
58.9	31.21	2.77	1.62
58.94	31.17	2.61	0.84
58.98	31.87	1.13	1.27
59.02	33.53	0.86	0.95
59.06	33.46	0.88	-0.47
59.1	33.85	0.92	-0.15
59.14	34.08	0.89	0
59.18	34.04	1.24	0.69
59.22	33.46	1.47	0.69
59.26	34.84	1.14	0.02
59.3	34.31	0.67	-0.58
59.34	34.54	-0.24	-0.19
59.38	35.5	-1.31	-0.47
59.42	35.08	-0.21	-0.76
59.46	35.3	-1.44	-1.37
59.5	34.74	-0.96	-2
59.54	33.35	-0.9	-1.91
59.58	34.27	-1.63	-1.66
59.62	34.56	-1.74	-1.32
59.66	35	-1.51	-1.05
59.7	33.73	-1.16	-1.04
59.74	34	-1.89	-0.79
59.78	33.27	-0.85	-0.53
59.82	34.07	-1.22	-0.5
59.86	33.72	-1.25	-0.72
59.9	32.64	-0.35	-0.84
59.94	33.76	0.55	-0.26
59.98	32.61	-1.21	-1.14
60.02	34.28	-0.27	-1.08
60.06	33.73	-1.25	-1.63
60.1	33	0.17	-0.67
60.14	33.61	-0.22	-0.98
60.18	31.94	-0.99	-1.4
60.22	33.81	-1.58	-1.02
60.26	31.27	-0.57	-1.12
60.3	32.05	0.57	-0.36
60.34	33.41	0.02	-0.58
60.38	33.06	1.16	-1.49
60.42	33.09	0.21	-0.9
60.46	32.51	1.33	-2
60.5	32.48	-0.74	-1.93
60.54	30.54	-1.07	-1.77
60.58	31.61	-2.86	-0.31
60.62	32.14	-0.008137	-0.42134
60.66	32.052	0.033178	-0.37
60.7	31.961	0.074491	-0.32533
60.74	31.867	0.11571	-0.28706
60.78	31.769	0.15674	-0.25494
60.82	31.79	1.65	0.67
60.86	31.9	-0.49	-0.13
60.9	31.464	0.27783	-0.19292
60.94	31.36	0.31721	-0.18284
60.98	31.256	0.35595	-0.17762
61.02	31.152	0.39396	-0.177
61.06	31.048	0.43114	-0.18074
61.1	30.946	0.46742	-0.18857
61.14	30.846	0.50268	-0.20024
61.18	30.749	0.53685	-0.21549
61.22	30.654	0.56982	-0.23407
61.26	30.57	3.62	1.8
61.3	29.31	3.61	0.9
61.34	30.394	0.66071	-0.30715
61.38	30.317	0.68802	-0.33645
61.42	30.245	0.71369	-0.36778
61.46	30.18	0.73762	-0.40089
61.5	30.121	0.75972	-0.43553
61.54	30.07	0.7799	-0.47144
61.58	32.64	-1.52	-1.6
61.62	30.34	-2.16	-1.08
61.66	30.34	-1.43	-1.01
61.7	29.949	0.83962	-0.62259
61.74	29.943	0.84884	-0.66097
61.78	29.947	0.85559	-0.69908
61.82	29.962	0.85979	-0.73666
61.86	29.989	0.86134	-0.77344
61.9	30.028	0.86014	-0.80919
61.94	30.079	0.85612	-0.84362
61.98	30.144	0.84917	-0.8765
62.02	30.223	0.83921	-0.90756
62.06	30.316	0.82614	-0.93655
62.1	30.425	0.80987	-0.96321
62.14	30.548	0.79032	-0.98727
62.18	28.56	-1.53	-0.38
62.22	30.6	0.16	-1.66
62.26	30.47	0.85	-2.42
62.3	30.34	2.97	-2.12
62.34	31.3	3.05	-0.59
62.38	32.69	2.86	0.23
62.42	32.28	2.28	-0.24
62.46	32.51	1.42	-1.22
62.5	31.87	0.61	-1.07
62.54	32.66	0.19	-1.12
62.58	33.69	-1.85	-1.16
62.62	33.84	-2	-0.82
62.66	33.9	-1.84	0.17
62.7	32.76	-0.44	-1.08
62.74	32.14	-1.54	-1.37
62.78	31.41	0.57	-0.94
62.82	32.11	-0.06	-1.66
62.86	31.67	0.63	-1.31
62.9	31.27	0.76	-0.69
62.94	33.5	2.06	-0.82
62.98	33.51	2.84	-1.26
63.02	34.25	2.66	-1.78
63.06	33.98	2.53	-2.38
63.1	33.071	1.5031	-1.1564
63.14	33.146	1.354	-1.0768
63.18	33.215	1.1773	-0.98815
63.22	33.275	0.98391	-0.89305
63.26	33.32	0.78451	-0.79416
63.3	33.347	0.58988	-0.69412
63.34	34.13	0.2	1.25
63.38	34.31	-0.41	-0.06
63.42	32.62	-1.4	-0.36
63.46	32.78	-0.32	-0.83
63.5	32.34	-0.05	-1.08
63.54	32.72	0.34	-0.99
63.58	32.09	0.42	-0.21
63.62	32.25	1.84	0.11
63.66	32	1.66	-0.05
63.7	31.8	1.38	-0.22
63.74	31.67	1.61	-0.32
63.78	31.53	1.84	-0.18
63.82	31.73	2.75	-0.13
63.86	31.42	2.59	-0.5
63.9	32.22	2.66	0.09
63.94	32.64	2.78	0.16
63.98	32.48	2.11	-0.25
64.02	32.48	1.65	-1.37
64.06	33.41	0.14	-1.54
64.1	32.88	0.57	-1.72
64.14	32.79	0.56	-1.52
64.18	33.65	1.63	-1.24
64.22	33.12	2.11	-0.96
64.26	32.6	0.69	-1.11
64.3	34.26	1	-0.95
64.34	33.18	1.15	-1.07
64.38	34.35	-0.41	-1.15
64.42	34.86	0.77	-0.56
64.46	34.17	1.36	-0.82
64.5	35.43	0.01	-1.04
64.54	33.42	-0.92	-0.11
64.58	33.69	1.12	1.3
64.62	34.6	1.85	0.95
64.66	34.23	1.66	1.91
64.7	33.9	1.18	3.09
64.74	33.22	1.39	2.17
64.78	32.5	-2.26	1.33
64.82	31.87	0.67	1.31
64.86	32.11	-0.18	0.6
64.9	32.76	-0.09	0.2
64.94	32.7	0.41	0.05
64.98	33.32	0.95	0.06
65.02	32.16	0.71	-0.2
65.06	33.53	2	0.08
65.1	32.3	0.81	-0.36
65.14	31.86	-0.14	-0.49
65.18	32.47	-0.32	-0.71
65.22	32.46	0.31	0.27
65.26	34.19	0.04	0.57
65.3	33.59	0.75	-0.67
65.34	33.79	1.19	-0.86
65.38	31.74	0.9	-1.25
65.42	30.31	0.84	-1.77
65.46	30.02	-0.74	-0.01
65.5	29.9	1.82	0.65
65.54	31.5	0.34	-0.35
65.58	32.02	1.78	-0.25
65.62	32.86	0.85	-0.82
65.66	30.98	-0.27	-1.25
65.7	33.17	1.08	-0.04
65.74	33.24	0.53	-0.7
65.78	33.29	0.21	-1.85
65.82	32.93	-0.57	-0.24
65.86	32.18	-0.38	-0.52
65.9	33.19	-0.3	-0.71
65.94	31.82	-0.09	-0.42
65.98	33.27	0.95	0.85
66.02	34.09	-0.15	-0.05
66.06	33.87	-0.06	-0.31
66.1	35.54	0.92	0.05
66.14	35.23	0.47	-0.13
66.18	33.76	-1.24	0.87
66.22	32.83	-0.15	0.54
66.26	35.5	0.04	0.17
66.3	34.02	0.29	0.24
66.34	34.05	0.59	0.05
66.38	34.6	0.95	0.1
66.42	33.59	0.99	-0.24
66.46	34.53	-0.04	0.69
66.5	34.38	1.31	0.15
66.54	34.34	0.35	-1.02
66.58	32.74	-1.31	-0.07
66.62	31.73	-0.66	1.23
66.66	32.63	-1.35	1.85
66.7	33.06	0.17	0.5
66.74	33.15	-0.27	1.13
66.78	33.68	0.21	0.86
66.82	33.25	0.53	0.31
66.86	33.44	0.4	0.14
66.9	32.44	-0.35	0.3
66.94	32.08	0.12	0.88
66.98	32.16	-0.57	0.79
67.02	32.41	-0.81	0.66
67.06	31.9	0.03	-0.02
67.1	31.96	-0.32	-0.7
67.14	32.13	-0.9	-0.61
67.18	31.71	-1.19	-0.65
67.22	32.17	-0.07	-1.17
67.26	31.72	-1.01	-1.42
67.3	32.41	-0.64	-1.43
67.34	32.56	-0.15	-1.42
67.38	31.96	-1.43	-1.4
67.42	30.88	0.07	-0.61
67.46	30.74	0.48	-0.3
67.5	31.39	1.82	-0.15
67.54	31.76	0.57	0
67.58	30.76	0.51	-0.01
67.62	31.15	-0.38	-0.04
67.66	30.48	0.52	-0.15
67.7	31.18	1.13	-0.12
67.74	31.53	2.33	-0.17
67.78	31.27	1.74	0.05
67.82	31.47	1.78	0.38
67.86	31.4	2.16	-0.11
67.9	32.19	2.67	-0.4
67.94	32.94	2.4	-0.8
67.98	32.78	3.31	-1.11
68.02	33.6	2.76	-0.23
68.06	34.02	2.6	-0.89
68.1	34.08	1.63	-1.24
68.14	34.47	1.15	-1.37
68.18	35.64	1.75	-0.59
68.22	35	0.77	-0.24
68.26	34.22	0.55	-0.73
68.3	33.69	-0.55	-0.46
68.34	34.15	-0.55	-0.82
68.38	34.21	0.65	-1.4
68.42	33.56	1.33	-2.23
68.46	34.37	1.94	-2.13
68.5	34.24	1.21	-1.48
68.54	34.32	1.86	-1.35
68.58	34.52	0.28	-1.28
68.62	34.31	0.37	-1.05
68.66	33.96	-0.03	-0.54
68.7	33.83	-0.54	-0.9
68.74	33.06	0.67	-0.51
68.78	32.45	-0.21	-0.55
68.82	31.9	-0.37	-0.74
68.86	33.22	0.78	-0.44
68.9	32.84	0.26	-0.5
68.94	32.88	1.35	-1.06
68.98	33.88	0.34	-1.24
69.02	33.92	0.79	-1.27
69.06	33.41	2.09	-0.92
69.1	32.79	1.91	-1.03
69.14	32.8	2.55	-0.94
69.18	32.18	1.5	-1.2
69.22	32.58	1.51	-1.02
69.26	32.57	1.7	-1.25
69.3	33.63	1.92	-1.29
69.34	33.72	2.04	-0.96
69.38	33.78	1.94	-1.59
69.42	34.79	1.83	-0.99
69.46	33.64	1.43	-0.51
69.5	33.82	0	-0.83
69.54	34.25	0.94	-0.91
69.58	33.87	1.71	-0.5
69.62	34.05	2.07	-0.58
69.66	34.08	0.95	-1.25
69.7	33.79	-0.56	-1.75
69.74	33.21	0.91	-1.94
69.78	33.16	0.45	-2.56
69.82	33.02	1.3	-2.93
69.86	31.93	2.05	-2.89
69.9	33.35	1.17	-1.54
69.94	32.927	1.3385	-1.3321
69.98	31.32	1.88	0.36
70.02	32.33	2.04	-1.68
70.06	33.56	0.89	-1.08
70.1	33.01	1.81	-0.61
70.14	33.24	1.53	-0.35
70.18	33.65	2.29	0.87
70.22	33.23	0.89	1.82
70.26	32.8	1.17	0.89
70.3	32.22	1.33	0.25
70.34	32.15	1.42	0.37
70.38	32.63	1.62	0.24
70.42	33.06	1.88	0.45
70.46	33.48	1.64	0.31
70.5	33.49	3.46	-0.06
70.54	33.79	1.99	-0.35
70.58	33.22	1.73	-0.35
70.62	34.98	1.57	-0.72
70.66	33.89	0.98	-0.83
70.7	34.51	0.79	-1.25
70.74	33.26	0.68	-0.74
70.78	34.14	0.15	-0.96
70.82	33.67	1.22	-0.75
70.86	33.45	1.23	-1.54
70.9	34.84	0.81	-0.98
70.94	34.72	-0.36	0.02
70.98	33.97	0.27	0.17
71.02	33.24	0.01	0.52
71.06	32.49	-0.09	-0.09
71.1	32.87	0.8	-0.27
71.14	33.76	1.13	0.09
71.18	33.85	-0.56	-0.4
71.22	33.52	-0.96	-1.02
71.26	32.23	-0.7	-0.85
71.3	32.16	-0.36	-0.85
71.34	33.15	-0.93	-0.35
71.38	32.75	-0.26	0.72
71.42	32.74	-0.46	-0.9
71.46	33.38	-0.87	-1.03
71.5	33.56	-0.33	-1.37
71.54	33.21	0.21	-1.11
71.58	32.31	0.82	-0.33
71.62	31.73	0.57	-0.26
71.66	32.79	1.29	-0.04
71.7	31.67	1.65	0.46
71.74	31.91	-0.39	-1.02
71.78	32.25	-0.01	-2.18
71.82	31.93	0.43	-2.4
71.86	30.16	-0.56	-1.87
71.9	32.386	0.40925	-0.71613
71.94	34.11	-1.1	-1.17
71.98	33.18	-0.52	-0.23
72.02	32.54	-0.18	0.35
72.06	31.9	0.71	-0.2
72.1	33.34	1.03	-0.18
72.14	33.17	1.21	0.07
72.18	32.19	2.18	0.4
72.22	32.77	1.33	0.2
72.26	33.03	0.47	-0.37
72.3	32.31	0.44	-0.85
72.34	31.95	0.43	-0.15
72.38	31.28	0.34	0.14
72.42	31.79	1.99	0.55
72.46	32.12	1.79	0.59
72.5	32.63	1.04	0.43
72.54	31.93	0.27	-0.09
72.58	32.51	0.86	1.24
72.62	32.5	-0.05	1
72.66	33.69	0.35	1.1
72.7	33.81	0.54	1.45
72.74	32.4	-0.7	-0.12
72.78	32.99	0.55	-0.42
72.82	32.72	-0.96	-1.1
72.86	31.25	0.81	-0.2
72.9	31.79	1.68	0.23
72.94	30.67	1.3	-0.21
72.98	31.69	0.58	0.03
73.02	32.31	2.26	1.05
73.06	32.412	1.9381	0.14036
73.1	32.548	2.2019	0.2616
73.14	32.692	2.4481	0.38934
73.18	33.92	3.29	-0.07
73.22	32.53	3.25	0.91
73.26	32.96	2.72	1.04
73.3	32.37	3.36	0.63
73.34	34.29	3.32	-0.02
73.38	34.12	3.38	0.2
73.42	33.58	2.04	0.68
73.46	33.74	3.01	1.8
73.5	33.22	1.99	1.87
73.54	32.8	0.63	0.81
73.58	32.64	2.46	0.18
73.62	33.41	1.77	-0.49
73.66	32.49	2.94	-0.23
73.7	32.08	4.11	-0.22
73.74	33.17	3.33	-0.4
73.78	32.51	4.55	1.12
73.82	30.29	3.69	1.01
73.86	31.731	2.5766	-0.15987
73.9	31.67	2.4202	-0.25667
73.94	31.624	2.2536	-0.34646
73.98	31.594	2.0818	-0.42752
74.02	31.576	1.9095	-0.49816
74.06	31.571	1.7417	-0.55665
74.1	31.575	1.5833	-0.60128
74.14	31.588	1.439	-0.63034
74.18	29.76	-0.38	-1.06
74.22	31.29	0.79	-1.38
74.26	29.7	2.29	-0.81
74.3	32.79	0.84	-0.25
74.34	33.17	1.13	-0.7
74.38	34.06	0.72	-0.33
74.42	32.18	1.15	0.21
74.46	31.42	0.2	0.09
74.5	31.59	3.07	0.69
74.54	31.06	2.97	-0.06
74.58	32.51	1.77	1.39
74.62	31.12	2.15	-0.1
74.66	32.6	2.41	0.54
74.7	32.92	2.4	0.42
74.74	32.69	1.69	0.2
74.78	32.07	1.65	-0.25
74.82	31.49	1.41	-0.08
74.86	33.08	1.53	0.4
74.9	32.94	0	-0.73
74.94	32.62	0.2	-0.88
74.98	33.61	-0.45	-0.88
75.02	33.41	-1.64	-1.08
75.06	34.75	-1.52	-1.73
75.1	33.86	-0.87	-0.8
75.14	34.46	-0.67	-0.18
75.18	32.44	0	-0.04
75.22	32.53	0.08	0.37
75.26	32.44	0.08	0.36
75.3	31.97	-0.07	0.85
75.34	31.99	0.83	1.07
75.38	31.96	1.26	1.5
75.42	31.01	-1.36	0.92
75.46	31.06	-0.95	0.69
75.5	31.93	-0.33	0.89
75.54	31.66	-0.56	-0.09
75.58	31.57	0.4	0.03
75.62	32.47	0.85	0
75.66	30.88	0.53	-0.29
75.7	31.77	0.51	0.14
75.74	31.1	-0.45	0.16
75.78	31.32	0.02	-0.09
75.82	31.52	-0.33	-0.32
75.86	31.11	0.4	0.1
75.9	32.18	1.08	0.66
75.94	31.37	1.67	0.21
75.98	31.94	1.13	0.08
76.02	32.85	1.33	-0.53
76.06	32.92	0.94	-0.7
76.1	32.02	1.06	0.1
76.14	31.18	0.49	-0.25
76.18	31.66	0.25	-0.23
76.22	31.33	0.72	-0.04
76.26	31.83	1.04	-0.29
76.3	31.33	2.02	-0.27
76.34	32.13	2.45	0.02
76.38	31.96	2.89	-0.02
76.42	31.76	2.22	-0.04
76.46	32.92	2.01	0.16
76.5	32.5	2.29	-0.56
76.54	34.16	0.6	-0.44
76.58	32.62	1.44	-0.29
76.62	33.03	0.92	-0.09
76.66	34.32	1.41	-0.38
76.7	33.85	1.04	-0.75
76.74	34.31	0.08	-0.76
76.78	33.95	0.52	-1.2
76.82	34.83	0.58	-1.16
76.86	34.37	-0.39	-1.54
76.9	33.81	-0.12	-1.57
76.94	34.69	-0.12	-0.3
76.98	33.94	1.78	-0.65
77.02	35.1	1.18	0
77.06	33.53	-0.51	0.11
77.1	33.35	0.19	0.39
77.14	31.94	0.25	0.2
77.18	32.45	-0.7	0.57
77.22	31.43	-0.53	0.67
77.26	31.88	-1.05	0.38
77.3	33.4	0.92	-0.1
77.34	31.87	0.91	-0.55
77.38	32.15	0.02	-0.1
77.42	32.43	1.13	0.75
77.46	32.73	0.8	0.9
77.5	32.56	1.04	0.52
77.54	32.77	1.43	0.64
77.58	33.19	0.8	0.67
77.62	33.79	1.3	-0.15
77.66	34.66	0.08	0.09
77.7	34.32	0.46	-0.45
77.74	34.26	-0.47	-0.38
77.78	34	0.72	-0.44
77.82	32.79	0.81	-1.37
77.86	34.55	0.58	-0.74
77.9	32.92	0.62	-0.55
77.94	33.73	2.52	-0.47
77.98	34	2.46	0
78.02	34.52	0.63	-0.15
78.06	36.53	3.06	-0.24
78.1	35.21	4.13	0.15
78.14	34.77	2.62	0.32
78.18	34.93	3.52	-0.97
78.22	35.48	2.92	-1.3
78.26	35.73	4.02	-1.48
78.3	33.48	3.63	-1.48
78.34	34.78	3.24	-2.19
78.38	35.29	3.77	-2.56
78.42	36.98	2.95	-2.79
78.46	36.63	3.68	-2.96
78.5	35.573	3.0542	-2.4679
78.54	35.576	2.8291	-2.4958
78.58	35.57	2.5852	-2.4982
78.62	35.555	2.3293	-2.4772
78.66	35.529	2.0682	-2.4349
78.7	35.492	1.8088	-2.3735
78.74	35.444	1.5577	-2.295
78.78	35.383	1.3218	-2.2016
78.82	35.36	0.78	-2.38
78.86	34.92	1.39	-2.09
78.9	35.71	-0.16	-1.4
78.94	34.65	0.95	-1.15
78.98	34.4	0.05	-1.42
79.02	35.49	2.45	-1.59
79.06	34.05	-0.01	-1.27
79.1	34.89	0.65	-0.99
79.14	33.35	0.42	-1.35
79.18	33.8	2.57	-1.16
79.22	33.57	1.25	-0.9
79.26	34.25	1.86	-0.5
79.3	33.15	2.66	-0.68
79.34	33.91	1.21	-0.51
79.38	34.43	0.49	-0.36
79.42	32.86	2.24	-0.54
79.46	33.32	1.7	-0.85
79.5	33.03	-0.43	-1.28
79.54	33.84	0.01	-1.09
79.58	33.67	-0.06	-0.61
79.62	33.47	-1.1	-1.37
79.66	34.08	0.28	-1.56
79.7	34.42	0.85	-2.22
79.74	35.53	2.43	-1.45
79.78	35	2.59	-1.69
79.82	33.943	1.1567	-0.81274
79.86	33.887	1.2543	-0.61288
79.9	33.825	1.3487	-0.39983
79.94	33.76	1.4365	-0.17945
79.98	33.692	1.5141	0.04239
80.02	33.624	1.5778	0.25985
[truncated: 1,077 more rows]
