# Supplementary material for: Mean flow and turbulence structure over exposed roots on a forested floodplain: Insights from a controlled laboratory experiment
Source: PLoS One. 2020 Feb 26;15(2):e0229306. doi: 10.1371/journal.pone.0229306 (PMC7043746; doi:10.1371/journal.pone.0229306)
Supplement: S1 File — (ZIP) [file pone.0229306.s001.zip › data_and_scripts/velocity_data/t21_017_replaced.csv]

0.02	32.94	0.06	0.02
0.06	30.96	-0.3	0.02
0.1	31.72	2	-0.5
0.14	28.08	-0.62	-0.82
0.18	31.233	-0.62055	-1.1355
0.22	31.14	-0.64359	-1.2524
0.26	31.028	-0.56375	-1.2924
0.3	30.903	-0.399	-1.268
0.34	30.772	-0.16729	-1.1922
0.38	30.78	-1.38	-0.64
0.42	32.16	0.1	-1.32
0.46	31.26	1.22	-1.12
0.5	31.3	0.52	0.1
0.54	30.6	0.96	-1.22
0.58	30.48	2.72	-0.8
0.62	29.72	2.72	-0.32
0.66	27.92	3.88	-0.88
0.7	29.26	1.28	0.98
0.74	29.56	-0.36	0.58
0.78	31.92	1.38	-1.14
0.82	32.04	2.18	-1.34
0.86	32.58	1.4	-0.18
0.9	30.748	2.0614	0.23331
0.94	30.854	2.0795	0.3739
0.98	30.969	2.094	0.5116
1.02	31.09	2.1072	0.64421
1.06	31.212	2.1215	0.76951
1.1	31.334	2.1394	0.8853
1.14	31.452	2.1632	0.98937
1.18	31.562	2.1953	1.0795
1.22	31.662	2.2381	1.1535
1.26	31.58	2.66	1.72
1.3	31.52	2.2	1.98
1.34	32.58	3.78	2.02
1.38	32.06	3.88	0.86
1.42	32.56	1.56	0.32
1.46	30.36	4	0.28
1.5	30.6	1.88	0.48
1.54	31.34	1.74	1.3
1.58	31.76	2.76	0.56
1.62	32.26	4.34	1.82
1.66	30.8	4.3	0.9
1.7	31.46	4.98	-1.06
1.74	32.02	3	-2.06
1.78	31.34	1.6032	-0.21838
1.82	31.315	1.1519	-0.24925
1.86	31.299	0.70941	-0.26976
1.9	31.29	0.29138	-0.28281
1.94	31.12	-0.88	-0.64
1.98	31.64	-2.02	0.02
2.02	31.98	-0.6	-0.88
2.06	31.92	-3.14	-0.88
2.1	31.24	-1.5	-0.96
2.14	30.42	1.36	1.08
2.18	31.68	0.3	0.16
2.22	31.12	-0.36	-0.36
2.26	32.1	0.56	-0.36
2.3	30.54	1.72	0.04
2.34	33.06	0.74	-1.38
2.38	32.52	2.84	-1.38
2.42	34.24	2.72	-0.94
2.46	33.6	1.38	-0.76
2.5	34.76	0.94	0.04
2.54	33.32	1.4	-0.16
2.58	33.4	1.56	-0.7
2.62	33.96	2.88	-0.7
2.66	32.56	2.18	-0.24
2.7	34.96	1.24	-0.56
2.74	33.32	3.34	-0.48
2.78	34.46	3.52	-0.36
2.82	33.88	0.68	-0.94
2.86	35.06	-0.88	-0.52
2.9	34.24	0.96	-0.4
2.94	34.04	0.08	-0.22
2.98	33.5	3.64	-0.18
3.02	32.8	2.72	-1.08
3.06	37.32	3.98	-2.04
3.1	32.774	0.72773	-0.16877
3.14	32.652	0.62144	-0.12337
3.18	32.538	0.52494	-0.079036
3.22	28.1	-2.5	2.94
3.26	30.66	-1.94	2.3
3.3	30.02	0	1.72
3.34	31.86	0.38	0.1
3.38	32.22	1.88	-1.58
3.42	32.6	1.14	-0.96
3.46	32.1	0.14	-3.08
3.5	31.978	0.1087	0.17721
3.54	31.965	0.10154	0.18947
3.58	32.12	-0.7	0.98
3.62	30.24	-2.1	-1
3.66	32.02	0.14053	0.18795
3.7	33.98	-2.4	0.88
3.74	32.04	0.52	1
3.78	35.64	3.24	-0.52
3.82	30.82	0	1.66
3.86	34.2	2.52	0.22
3.9	31.64	1.68	0.16
3.94	32.62	1.26	0.06
3.98	33.76	-0.8	-0.7
4.02	31.98	0.98	-0.8
4.06	35.46	0.28	-0.66
4.1	32.2	1.2	-0.98
4.14	33.42	0.66	0.02
4.18	31.84	0.4	-0.58
4.22	33.88	2.6	-0.7
4.26	33.6	0.36	-1
4.3	33.56	2.3	-1.1
4.34	33.96	1.46	-0.44
4.38	32.28	0.82	-0.42
4.42	34.8	0.8	-1.1
4.46	33.84	0.84	-0.82
4.5	33.7	-0.66	-0.48
4.54	31.38	0.16	-0.7
4.58	31.4	0.82	-0.94
4.62	33.48	0.12	-0.42
4.66	32.84	-0.62	0.54
4.7	33.5	-0.38	1.42
4.74	30.98	1.72	0.56
4.78	31.98	2.02	0.78
4.82	28.52	1.18	0.36
4.86	31.14	2.74	0.72
4.9	31.12	2.2	0.46
4.94	31.14	1.98	0.22
4.98	30.36	1.14	0.06
5.02	30.1	0.08	-0.66
5.06	31.92	1.8	-1.22
5.1	31.66	2.66	-1.72
5.14	33.44	3.7	-2.32
5.18	30.9	1.2	-2.7
5.22	31.62	1.16	-2.22
5.26	32.68	3.32	-2.14
5.3	32.92	-0.44	-1.36
5.34	30.74	0.44	-1.46
5.38	32.28	2.36	-0.52
5.42	32.92	0.24	-1.4
5.46	32.667	1.9395	-1.4592
5.5	32.704	1.9276	-1.3694
5.54	32.728	1.9054	-1.2667
5.58	32.74	1.8733	-1.1531
5.62	32.741	1.8322	-1.0305
5.66	32.732	1.7827	-0.9006
5.7	31.62	1.32	0.56
5.74	32.22	0.4	0.4
5.78	34.76	2.08	0.04
5.82	32.38	1.5	-0.42
5.86	32.86	2.64	-0.68
5.9	32.16	1.98	-1.24
5.94	33.02	1.56	-0.74
5.98	33.42	3.72	-0.64
6.02	32.92	2.64	0.38
6.06	32.486	0.97428	0.3837
6.1	32.479	0.87703	0.46966
6.14	32.481	0.7795	0.54044
6.18	32.494	0.68239	0.59416
6.22	32.52	0.58635	0.62897
6.26	30.5	-0.1	1.26
6.3	32.08	0.8	-0.06
6.34	31.46	0.26	0.8
6.38	32	-1.62	0.42
6.42	35.6	-0.84	1.62
6.46	33.1	-2.94	0.96
6.5	32.9	-0.08	0.1
6.54	34.08	0.28	-0.86
6.58	33.78	0.4	-0.7
6.62	34.18	0.16	-0.36
6.66	34.24	0.66	-0.72
6.7	33.5	0.62	-0.94
6.74	32.54	2.12	-1.14
6.78	30.82	1.04	-1.06
6.82	33.58	1.76	-0.68
6.86	33.22	0.92	-1.22
6.9	34	1.78	-1.06
6.94	34.5	0.92	-1.22
6.98	33.54	2.42	-1
7.02	30.74	1.9	-0.3
7.06	32.28	4.34	-1.1
7.1	32.8	4.2	-1.68
7.14	33.84	3.36	-1.26
7.18	32.8	2.94	-0.44
7.22	32.8	1.26	-1.04
7.26	33.98	2.62	-1.08
7.3	32.22	0.74	-1.34
7.34	32.72	2.06	-0.98
7.38	34.24	5.28	-1.24
7.42	34.88	4.14	-1.7
7.46	35.04	4.08	-2.04
7.5	31.82	1.52	-1.68
7.54	34.12	4.62	-1.2
7.58	35.82	1.26	-0.7
7.62	33.56	3.3	-0.36
7.66	33.159	1.2703	-0.49125
7.7	33.12	0.95551	-0.34535
7.74	33.082	0.63763	-0.19682
7.78	33.047	0.32334	-0.048474
7.82	29.5	-5.52	2.08
7.86	29.94	-3.04	0.4
7.9	32.969	-0.53112	0.36726
7.94	32.956	-0.76418	0.48668
7.98	32.95	-0.96023	0.59182
8.02	32.954	-1.1126	0.67988
8.06	32.967	-1.2145	0.74802
8.1	33.7	-0.36	1.44
8.14	32.74	0.32	1.16
8.18	33.06	1.52	1.14
8.22	34.06	0.08	0.06
8.26	33.54	-0.28	-0.54
8.3	34.5	-0.36	0.42
8.34	35.9	-1.68	-1.36
8.38	32.48	-0.46	0.08
8.42	34.14	1.82	0.22
8.46	33.42	1.66	1.16
8.5	33.84	3.42	-0.26
8.54	33.1	3.3	-1.14
8.58	34	3.14	-1.24
8.62	33.4	1.98	-0.46
8.66	33.84	2.46	-0.54
8.7	34.06	0.16	-0.22
8.74	34.72	0.68	-0.5
8.78	35.62	2.26	0.98
8.82	33.86	2.84	0.1
8.86	35.42	2.38	0.2
8.9	33.12	3.36	-0.68
8.94	33.5	3.74	0.2
8.98	33.44	2.92	-0.02
9.02	34.24	2.48	-0.86
9.06	33.72	1.48	0.18
9.1	33.16	1.62	0.06
9.14	34.34	0.62	-0.42
9.18	34.02	1.48	-0.8
9.22	35.48	-0.72	-0.9
9.26	33.5	-0.36	-1.98
9.3	34.08	0.82	-0.24
9.34	34.42	1.3	-1.28
9.38	33.72	0.9	-0.64
9.42	34.38	0.3	-1.06
9.46	31.72	0.98	-1.06
9.5	33.62	1.94	-0.04
9.54	29.98	-0.06	-0.08
9.58	31.14	0.38	-0.3
9.62	31.46	1.82	-0.06
9.66	31.64	1.72	0.12
9.7	31.52	0.34	-0.16
9.74	33.1	1.22	-0.6
9.78	33.72	-2	-2.48
9.82	31.78	-2.28	-1.06
9.86	32.42	0.84	-1.44
9.9	33.24	-2.92	-2.72
9.94	32.7	-4.24	-1.42
9.98	30.88	-3.54	-2.5
10.02	30.754	-1.0822	-0.53253
10.06	30.609	-1.1219	-0.45688
10.1	30.468	-1.1478	-0.3786
10.14	27.8	0.22	0.92
10.18	27.06	-1.58	0.98
10.22	28.86	-0.06	1.08
10.26	30	0.2	1.26
10.3	31.84	1.32	1.3
10.34	29.76	-0.58	0.92
10.38	29.12	-0.78	0
10.42	29.74	-0.02	0.4
10.46	28	1.88	0.36
10.5	27.4	-1.86	-0.16
10.54	29.92	-0.77196	-0.010234
10.58	29.14	-1.18	0.14
10.62	28.86	-1.3	-1.36
10.66	31.34	0.04	-0.7
10.7	32.58	-1.88	-1.52
10.74	32.12	-1.4	-1.92
10.78	32.62	-1.98	-1.52
10.82	35.26	-1.46	-1.58
10.86	34.8	-2.26	-2.46
10.9	31.98	0.8	-1.3
10.94	32.82	0.52	-1.74
10.98	31.86	0.58	-1.92
11.02	31.52	1.68	-2.5
11.06	32.46	0.94	-3.04
11.1	31.98	1.62	-3.1
11.14	31.96	3.92	-3.48
11.18	31.84	3.12	-4.66
11.22	30.599	0.24787	-2.8929
11.26	30.45	-0.1127	-2.9488
11.3	30.338	-0.48962	-2.9912
11.34	26.28	-4.7	-0.42
11.38	30.239	-1.2248	-3.0304
11.42	30.259	-1.5493	-3.0251
11.46	30.33	-1.8224	-3.0015
11.5	26.68	-4.22	-1.08
11.54	29.64	-1.14	-2.72
11.58	31.58	-3.46	-3.66
11.62	31.34	-3.32	-3.9
11.66	32.02	-1.06	-2.8
11.7	33.12	-1.28	-3.14
11.74	35.52	1.68	-2.22
11.78	35.12	-0.64	-2.14
11.82	34.5	2.78	-1.38
11.86	35.92	3.86	-1.12
11.9	33.26	1.68	-1.8
11.94	34.3	3.54	-0.38
11.98	31.48	4.74	-1.28
12.02	33.078	1.2962	0.36026
12.06	32.688	0.93316	0.72747
12.1	30.92	0.48	2.56
12.14	32.98	0.78	2.62
12.18	29.54	-2.16	2
12.22	31.3	0.2	1.16
12.26	31.62	1.34	0.96
12.3	32.62	-2.2	3.02
12.34	30.72	-1.92	0.38
12.38	31.52	-1.3	-0.02
12.42	32.48	1.22	0.88
12.46	33.88	1.94	-0.76
12.5	33.42	4.48	0.24
12.54	32.66	3.98	-0.76
12.58	33.32	0.74	-1
12.62	31.46	2.12	-0.34
12.66	32.8	3.36	0.14
12.7	30.94	2.94	-0.26
12.74	31.34	0.9	-0.3
12.78	30.82	2.2	-0.88
12.82	29.08	1.34	-0.12
12.86	32.04	3.16	1.56
12.9	31.5	2.1439	-0.26476
12.94	31.684	2.1411	-0.32834
12.98	29.68	-0.82	0.36
13.02	31.72	1.56	0.1
13.06	32.06	1.14	-0.62
13.1	31.44	1.88	-1.92
13.14	35.06	4.4	-1.44
13.18	34.48	3.8	-0.62
13.22	33.72	3.2	-0.98
13.26	32.46	1.02	-2.32
13.3	32.98	-0.44	-2.36
13.34	33.58	0.14	-2.32
13.38	33.54	2.78	-2.22
13.42	31.38	-0.48	-2.08
13.46	31.58	-0.32	-3.42
13.5	32.34	0.82	-2.36
13.54	30.9	-0.68	-1.66
13.58	30.52	-0.34	-1.16
13.62	29.52	0.72	-0.06
13.66	30.6	0.86	-0.24
13.7	29.72	1.5	-0.2
13.74	28.62	2.2	0.86
13.78	32.56	2.48	0.82
13.82	33.8	2.36	1.04
13.86	32.56	0.22	1.62
13.9	31	-0.24	1.64
13.94	31.08	-0.4	2.2
13.98	31.642	0.92788	0.27266
14.02	31.18	-1.72	-1.58
14.06	31.46	0.08	-1.2
14.1	31.12	2.04	-1.04
14.14	32.3	1.38	-0.18
14.18	31.7	1.9	0.02
14.22	31.76	2.84	0.08
14.26	30.08	0.66	-0.52
14.3	30.48	1.22	-2.16
14.34	30.26	1.54	0.12
14.38	29.26	-0.02	1.48
14.42	30.76	-0.58	1.38
14.46	26.76	3.28	1.78
14.5	30.36	0.52	1.58
14.54	29.54	1.92	0.88
14.58	30.94	-0.52	1.34
14.62	30.18	0.06	0.98
14.66	30.92	1.12	1.86
14.7	32.1	0.94	1.44
14.74	30.76	-1.44	-0.24
14.78	33.66	-0.72	-0.94
14.82	33.38	-0.36	-1.62
14.86	32.6	2.42	0.7
14.9	32.28	-0.12	0.76
14.94	31.68	0.34	-0.16
14.98	30.48	1.5	0.4
15.02	31.92	0.28	-2.56
15.06	32.4	0.44	-0.92
15.1	31.96	1.6	-0.86
15.14	35.24	2.28	0.74
15.18	32.58	0.84	0.62
15.22	34.34	0.36	-0.3
15.26	34.42	-1.1	-1
15.3	32.86	0.18	0.2
15.34	32.7	-2.56	-0.76
15.38	33.78	0.4	-2.16
15.42	33.14	-3.14	-1.1
15.46	31.76	-0.58	-0.58
15.5	32.08	-0.64	0.42
15.54	32.34	0.46	-0.34
15.58	33.04	0.9	-0.92
15.62	31.4	3.92	-0.7
15.66	31.8	5.26	0.38
15.7	31.44	4.22	1.36
15.74	31.52	3.4	0.64
15.78	31.12	1.92	0.22
15.82	30.14	5.32	-0.58
15.86	30.36	3.98	-1.72
15.9	27.3	0.84	-2.24
15.94	28.8	2.52	-2.32
15.98	30.6	1.16	-2.62
16.02	30.339	1.4273	-1.7381
16.06	30.614	0.99521	-1.8922
16.1	30.919	0.56466	-2.034
16.14	31.244	0.14908	-2.1609
16.18	31.575	-0.23816	-2.2701
16.22	31.903	-0.58367	-2.3592
16.26	32.214	-0.87407	-2.4254
16.3	32.497	-1.096	-2.466
16.34	32.36	-3.2	-1.68
16.38	31.96	-3.62	-2.3
16.42	32.28	-2.78	-1.72
16.46	33.78	-0.8	-2.64
16.5	34.9	1.44	-2.24
16.54	32.46	1.6	-2.74
16.58	32.74	1.66	-1.96
16.62	31.92	1.34	-1.4
16.66	32.86	3.4	-0.2
16.7	32.88	5.14	-0.86
16.74	29.58	3.8	-1.54
16.78	28.22	4	0.28
16.82	30.817	3.8406	-0.90684
16.86	30.592	3.8235	-0.86142
16.9	30.374	3.7378	-0.82621
16.94	30.168	3.5917	-0.80038
16.98	29.974	3.3935	-0.78311
17.02	29.796	3.1513	-0.77357
17.06	29.636	2.8734	-0.77095
17.1	29.497	2.568	-0.77443
17.14	29.382	2.2433	-0.78319
17.18	29.293	1.9075	-0.7964
17.22	29.234	1.5689	-0.81325
17.26	29.206	1.2356	-0.83291
17.3	29.212	0.9159	-0.85456
17.34	29.255	0.61799	-0.87739
17.38	29.338	0.35009	-0.90056
17.42	29.04	-1.52	-1.36
17.46	29.2	-2.02	-0.52
17.5	31.16	-1.28	-0.9
17.54	30.22	1.46	-1.28
17.58	31.86	-0.7	-1.1
17.62	31.3	-0.4	-1.16
17.66	30.88	2.2	-1.4
17.7	30.9	1.86	-0.64
17.74	32.88	1.78	-0.82
17.78	31.74	1.96	-0.7
17.82	31.62	1.2	-1.18
17.86	36.4	0.16	-0.82
17.9	34.14	0.96	-0.18
17.94	35.52	0.9	-0.36
17.98	35.36	1.36	-0.74
18.02	35.06	-0.5	-0.48
18.06	35.16	-0.16	-1.28
18.1	33.5	-0.14	-0.64
18.14	33.2	-0.48	-1.52
18.18	31.4	-0.66	-0.1
18.22	29.78	2.48	0.8
18.26	30.02	-1.02	-0.32
18.3	29.82	0.98	0.04
18.34	29.32	1.52	-0.08
18.38	32.56	0.02	-0.16
18.42	30.3	1.64	0.86
18.46	31.86	-0.74	1.72
18.5	33.56	0.86	0.88
18.54	31.86	-0.56	0.2
18.58	31.92	1.56	-0.14
18.62	33.6	0.52	-0.82
18.66	34.66	-1.54	-1.18
18.7	32.5	-1.34	-1.06
18.74	33.66	-3.2	0.24
18.78	32.2	-1.22	1.78
18.82	35.1	1.88	2.78
18.86	31.92	3.74	2.72
18.9	31.16	0.18	2.26
18.94	30.82	2.14	1.28
18.98	31.78	0.9	1.2
19.02	31.24	3.58	2.14
19.06	31.94	0.66	3.28
19.1	30.9	1.86	2.62
19.14	28.02	0.1	2.84
19.18	29.02	0.86	2.78
19.22	30.3	2.72	1.56
19.26	29.04	3.54	2.02
19.3	29.6	4.72	1.78
19.34	28.74	3.94	1.34
19.38	29.2	3.18	1.02
19.42	29.26	3.24	0.6
19.46	28.22	0.98	1.04
19.5	29.28	3.12	1.96
19.54	27.2	0.98	2.92
19.58	31.04	2.08	2.1
19.62	29.38	2.62	0.56
19.66	32.04	1.1	0.8
19.7	31.08	2.88	0.24
19.74	32.32	1.78	0.82
19.78	30.52	1.56	1.04
19.82	31.76	1.8	0.02
19.86	30.7	1.66	0.1
19.9	28.46	-1.78	1.78
19.94	29.18	0.38	2.6
19.98	27.86	-3.48	2.98
20.02	30.84	-2.4	1.62
20.06	29.199	2.1826	2.0825
20.1	29.052	2.1854	2.1471
20.14	28.913	2.1675	2.1998
20.18	30.62	3.3	1.2
20.22	29.1	4.66	2.54
20.26	27.62	2.08	2.66
20.3	27.18	1.38	2.14
20.34	26.86	-0.02	4.18
20.38	28.253	1.695	2.2867
20.42	28.171	1.5676	2.267
20.46	28.34	0.56	2.28
20.5	28.04	1.44	2.78
20.54	28.4	2.16	0.46
20.58	26.88	3.72	1.82
20.62	29.8	4.36	1.94
20.66	27.82	4.22	0.74
20.7	27.819	0.45402	1.9115
20.74	27.8	0.27882	1.8347
20.78	27.788	0.10346	1.7527
20.82	27.784	-0.070776	1.6659
20.86	27.787	-0.24259	1.5747
20.9	27.798	-0.41069	1.4796
20.94	27.816	-0.57379	1.3809
20.98	27.842	-0.7306	1.2792
21.02	27.875	-0.87983	1.1747
21.06	27.915	-1.0202	1.0681
21.1	27.963	-1.1504	0.95957
21.14	28.017	-1.2691	0.84969
21.18	28.079	-1.3751	0.73883
21.22	28.148	-1.4671	0.62742
21.26	28.224	-1.5438	0.5159
21.3	28.307	-1.6038	0.40469
21.34	29.52	-2.1	3.42
21.38	28.493	-1.6689	0.18488
21.42	28.597	-1.6713	0.077137
21.46	28.707	-1.652	-0.028596
21.5	28.824	-1.6096	-0.1319
21.54	26.38	-3.5	2.26
21.58	28.38	-0.42	2.6
21.62	29.216	-1.3312	-0.42293
21.66	29.36	-1.1837	-0.51224
21.7	30.52	0.2	-3.68
21.74	29.668	-0.79875	-0.67675
21.78	29.831	-0.55879	-0.75109
21.82	30.001	-0.28545	-0.8196
21.86	27.7	-3.94	-2.84
21.9	30.36	-1.58	-1.24
21.94	30.2	-2.06	-2.74
21.98	30.46	0.72	-2.58
22.02	32.16	1.6	-3.08
22.06	33.44	2.38	-2.14
22.1	33.78	5.04	-0.46
22.14	32.86	3.36	-0.86
22.18	32.22	6.72	-0.32
22.22	31.92	6.24	0.4
22.26	31.04	5.18	0.28
22.3	30.16	5.06	-0.64
22.34	32.36	3.06	-1.68
22.38	28.34	-1.18	-0.26
22.42	29.32	-0.98	-0.8
22.46	27.86	-1.42	-0.82
22.5	28.34	-0.06	-0.52
22.54	27.06	-2.1	-0.28
22.58	28.62	-0.82	-2.78
22.62	28.575	-0.72339	-0.13802
22.66	28.814	-0.71255	0.0016084
22.7	29.118	-0.63655	0.14238
22.74	29.479	-0.50304	0.27997
22.78	26.42	-0.66	1.94
22.82	29.32	2.14	1.84
22.86	31.6	1.02	1.58
22.9	33.08	0.34	1.9
22.94	33.46	0.26	0.64
22.98	32	1.24	-0.02
23.02	33.66	0.38	-0.36
23.06	33.46	1.56	-0.42
23.1	34.72	2.54	0.16
23.14	32.86	2.6	-0.04
23.18	35.9	2.64	0.34
23.22	34	2.38	1.52
23.26	33.6	1.26	1.14
23.3	35.12	-1.08	0.92
23.34	34.66	2.48	-0.12
23.38	37.44	0.58	0
23.42	34.98	1.04	-1.2
23.46	36.38	-0.94	-0.44
23.5	34.54	0.76	-1.1
23.54	34.86	1.2	-1.1
23.58	37.46	1.4	-1.74
23.62	36.22	1.28	-1.38
23.66	36.68	2.68	-1.08
23.7	35.56	0.1	-1.56
23.74	37.08	1.84	-1.98
23.78	35.46	0.96	-1.3
23.82	33.62	3.94	1.14
23.86	34.48	3.78	0.22
23.9	34.6	5.6	-0.86
23.94	35.7	2.78	-0.22
23.98	35.04	3.3	-1.42
24.02	33.72	1.78	-1.12
24.06	33.3	2.62	0.06
24.1	33.56	3.46	-0.98
24.14	33.44	3.12	-2.56
24.18	34.68	2.94	-0.86
24.22	31.86	2.5	-0.92
24.26	32.82	1.54	-1.3
24.3	34.08	1.26	-0.84
24.34	33.28	1.92	-0.86
24.38	36.86	-0.28	-1.04
24.42	33.62	0.56	-1.46
24.46	36.86	0.66	-1.54
24.5	33.68	1.98	-1.14
24.54	33.44	1.96	-0.48
24.58	32.76	3.24	0.34
24.62	31.72	0.52	-0.34
24.66	33.6	1.22	0.36
24.7	31.64	2.6	-0.5
24.74	32.82	3.46	0.4
24.78	34.2	3.4	-0.18
24.82	33.94	3.5	0.8
24.86	33.92	2.36	0.22
24.9	35.92	2.36	0.1
24.94	36.4	2.88	-0.82
24.98	36.86	3.48	-0.12
25.02	36.62	0.86	0.04
25.06	34.54	1.94	-0.62
25.1	35.64	2.36	-0.64
25.14	35.76	2.72	-0.88
25.18	36.22	2.54	-0.64
25.22	33.38	1.56	0.04
25.26	35.34	0.42	0.04
25.3	33.74	0.88	0.4
25.34	33.66	1.04	0.34
25.38	35	1.82	0.56
25.42	33.72	3.16	0.16
25.46	36.08	0.48	0.52
25.5	33.6	0.94	-0.18
25.54	33.44	0.38	-0.82
25.58	34.6	0.36	-0.64
25.62	33.78	1.12	-0.36
25.66	35.2	2.86	0.76
25.7	32.8	0.86	0.48
25.74	35.08	2.88	0.1
25.78	35.02	1.64	0.14
25.82	36.22	3.94	0.62
25.86	34.46	1.9	0.04
25.9	35	2.74	0.64
25.94	34.84	3.42	-0.16
25.98	32.6	-1.08	-0.36
26.02	34.96	-0.44	-0.08
26.06	34.4	3.34	1.44
26.1	36.92	2.78	1.92
26.14	35.52	2.2	1.6
26.18	35.28	1.58	1.78
26.22	34.16	2.14	1.1
26.26	34.94	2.4	0.84
26.3	35.6	1.42	0.82
26.34	36.16	4.02	1.2
26.38	37.36	1.02	2.42
26.42	35.46	-1.24	1.44
26.46	33.92	0.38	1.14
26.5	31.18	1.14	0.84
26.54	33.02	2.2	1.46
26.58	34.76	2.84	-0.1
26.62	32.94	2.02	-0.76
26.66	34.12	2.02	0.86
26.7	33.78	3.08	-1
26.74	35.64	1.8	-0.92
26.78	34.76	2.7	-1.74
26.82	34.5	1.46	-1.34
26.86	34.3	0.2	-1.1
26.9	35.82	2.62	-0.94
26.94	34.06	0.32	-0.66
26.98	33.44	-0.84	-0.86
27.02	33.66	1.5	-0.62
27.06	32.44	2.58	-1.06
27.1	33.46	1.62	-1.1
27.14	31.9	-0.12	-1.66
27.18	32.92	0.74	-1.08
27.22	32.14	1.18	-0.88
27.26	32.64	-0.24	-1.12
27.3	31.4	0.52	-1.52
27.34	29.78	0.1	-0.24
27.38	33.62	-0.02	-0.48
27.42	33	0.54	-0.76
27.46	33.26	-0.9	-0.26
27.5	33.24	0.18	-1.12
27.54	33.3	0.68	-0.3
27.58	30.94	-1.44	0.16
27.62	31.58	-4.32	1.12
27.66	32.56	-1.52	-1.1
27.7	31.121	0.02394	0.10231
27.74	31.077	0.1361	0.15705
27.78	29.9	0.46	1.82
27.82	30.72	1	-0.3
27.86	29.32	1.7	0.22
27.9	29.84	2.42	0.1
27.94	28.98	2.28	-0.22
27.98	30.6	2.02	-0.02
28.02	31.252	1.0897	0.3449
28.06	31.348	1.2193	0.34651
28.1	31.463	1.3395	0.34249
28.14	31.596	1.4479	0.33306
28.18	31.747	1.5417	0.31844
28.22	31.917	1.6186	0.29886
28.26	32.107	1.6759	0.27454
28.3	31.82	1.32	1.76
28.34	34.12	2.28	0.68
28.38	32.64	1.32	0.34
28.42	33.98	-0.2	-0.14
28.46	36.56	2.08	-0.82
28.5	33.2	0.84	-0.56
28.54	34.74	0.1	-0.4
28.58	34.02	1.04	-0.38
28.62	33.16	1.26	0.18
28.66	35.92	1.5	0
28.7	33.08	-1.66	0.3
28.74	36.5	2.14	-0.44
28.78	33.44	2.88	-0.84
28.82	34.82	0.8	-0.28
28.86	34.2	0.92	-0.22
28.9	35.58	-0.22	-0.48
28.94	34.54	0.58	-1.26
28.98	33.92	-0.44	-1.26
29.02	34.62	2.14	-1.72
29.06	35.56	1	-1.72
29.1	35.82	0.98	0.18
29.14	33.62	1.32	-0.4
29.18	34.06	2.42	-0.66
29.22	35	0.64	-1.22
29.26	34.02	-1.14	-0.46
29.3	33.72	2.3	-2.3
29.34	32	-1.06	-2.44
29.38	31.34	-3.46	-3.64
29.42	29.56	-1.6	-3.56
29.46	31.505	0.17636	-1.0777
29.5	31.231	0.3365	-0.90742
29.54	30.981	0.50608	-0.73185
29.58	30.76	0.67684	-0.55677
29.62	30.571	0.84053	-0.38792
29.66	27.7	0.4	2.32
29.7	31.44	2.22	1.26
29.74	30.14	2.06	1.28
29.78	29.7	-1.02	-0.54
29.82	31.1	1.9	0.2
29.86	31	1.22	0.22
29.9	31.86	2.14	-0.42
29.94	31.48	3.36	-0.28
29.98	30.34	1.2	-1.44
30.02	32.4	-1.22	-1.58
30.06	30.7	-1.02	-0.5
30.1	31.22	-1	0.62
30.14	32.16	-0.38	0.48
30.18	31.64	2.36	0.06
30.22	30.6	0.12	-0.64
30.26	33.16	1.96	-1.34
30.3	31.831	0.68284	0.10414
30.34	31.879	0.75371	0.1474
30.38	31.925	0.83791	0.1868
30.42	32.64	2.34	2.22
30.46	32.006	1.0351	0.25159
30.5	32.042	1.1425	0.27579
30.54	32.073	1.2521	0.29371
30.58	32.099	1.3611	0.30475
30.62	32.121	1.4666	0.30831
30.66	32.138	1.566	0.30379
30.7	32.149	1.6564	0.29058
30.74	32.155	1.735	0.26809
30.78	32.154	1.799	0.2357
30.82	32.147	1.8457	0.19282
30.86	30.84	1.44	2.08
30.9	30.26	1.42	1.44
30.94	32.4	1.54	-0.3
30.98	31.92	2.26	-0.82
31.02	31.58	1.22	-1.22
31.06	33.78	2.64	-1.64
31.1	33.36	0.78	-2.04
31.14	31.94	0.3	-0.94
31.18	32.14	1.64	-0.58
31.22	32.06	0.92	-0.72
31.26	30.72	1.02	-0.54
31.3	30.7	-0.24	-0.48
31.34	31.92	0.22	-0.82
31.38	31.66	0.34	-1.12
31.42	32.76	-1.06	-0.68
31.46	31.82	-1.16	-1.06
31.5	32.22	0.18	-1.22
31.54	31.76	-1.44	-1.92
31.58	34.58	0.58	-1.8
31.62	34.6	1.44	-1.22
31.66	32.9	0.34	-2.04
31.7	31.82	1.48	-1.64
31.74	31.82	0.6	-1.02
31.78	30.26	0.52	-1.88
31.82	31.92	1.68	-2.14
31.86	32.9	1.48	-1.04
31.9	32.36	1.8	-0.46
31.94	33.2	3.22	-1.06
31.98	31.76	4.26	-1.6
32.02	31.08	4.04	-1.7
32.06	32.12	3.86	-1.8
32.1	32.84	0.62	-1.4
32.14	31.04	3.9	-2.16
32.18	32.72	3.48	-0.76
32.22	32.3	4.1	-1.2
32.26	34.74	4.04	-2.22
32.3	31.06	3	-1.58
32.34	33.161	2.8551	-1.7899
32.38	33.143	2.7831	-1.8103
32.42	33.105	2.7025	-1.8239
32.46	33.049	2.614	-1.8308
32.5	32.975	2.5184	-1.8313
32.54	32.886	2.4164	-1.8257
32.58	33.96	-0.22	-2.5
32.62	33.32	-1.02	-3.34
32.66	33.26	1.44	-2.84
32.7	31.2	3.78	-0.94
32.74	31.7	1.32	-0.06
32.78	32.36	4.48	0.08
32.82	31.923	1.5888	-1.6348
32.86	31.752	1.4634	-1.5887
32.9	31.576	1.3385	-1.5387
32.94	30.4	1.78	1.46
32.98	31.214	1.0933	-1.4278
33.02	33.08	0.8	-2.62
33.06	32.98	2	-2.86
33.1	31.1	1.92	-1.92
33.14	33.6	-0.48	-1.38
33.18	30.312	0.54244	-1.0983
33.22	30.142	0.44899	-1.0254
33.26	29.979	0.36289	-0.95066
33.3	29.822	0.2849	-0.87443
33.34	29.675	0.21578	-0.7969
33.38	28.64	0.26	-1.34
33.42	27.26	0.86	-0.82
33.46	27.82	-0.42	-0.1
33.5	29.197	0.043283	-0.47881
33.54	29.112	0.029955	-0.39849
33.58	29.042	0.030069	-0.31835
33.62	26.56	-1.64	-1.48
33.66	27.34	-4.76	-0.88
33.7	28.944	0.11867	-0.081374
33.74	28.951	0.18016	-0.0043421
33.78	28.981	0.2589	0.071305
33.82	29.035	0.35565	0.14532
33.86	29.113	0.47117	0.21747
33.9	29.217	0.60622	0.28751
33.94	30.24	2.88	1.4
33.98	31.36	3.32	1.38
34.02	30.42	2.96	1.96
34.06	28.56	1.98	1.46
34.1	31.1	1.34	1.44
34.14	30.8	2.28	0.42
34.18	31.22	3.9	-0.06
34.22	30.9	0.02	-1.18
34.26	32.52	4	-0.22
34.3	32.8	0.88	0.7
34.34	31.36	3.52	1.16
34.38	31.78	3.66	1.42
34.42	34.52	2.52	1.28
34.46	33.82	1.04	0.74
34.5	31.18	2.08	0
34.54	30.42	-1.18	-1.58
34.58	29.52	1.3	-0.8
34.62	29.8	-2.32	-0.58
34.66	27.42	0.4	2.32
34.7	28.24	1.72	1
34.74	30.78	1.68	0.68
34.78	29.82	0.8	0.02
34.82	31.64	0.8	0.26
34.86	28.22	1.5	-0.48
34.9	32.5	0.92	-0.22
34.94	32.28	1.26	0.84
34.98	34.36	1.52	1.02
35.02	32.98	3.06	0.68
35.06	32.34	0.74	-0.16
35.1	32.92	4.16	1.38
35.14	34.489	2.0019	-1.4135
35.18	35	1.22	-2.58
35.22	35.28	1.04	-1.58
35.26	35.18	1.08	-3.9
35.3	37.02	2.92	-3.64
35.34	36.18	2.34	-3.52
35.38	35.52	3.18	-3.3
35.42	33.78	2.02	-3.58
35.46	34.72	-0.36	-2.8
35.5	34.14	0.18	-3.24
35.54	35.46	-0.12	-2.56
35.58	33.86	-1	-2.5
35.62	32.98	1.52	-3.04
35.66	32.74	-0.74	-1.82
35.7	32.34	0.7	-1.98
35.74	32.22	1.44	-1.28
35.78	32.98	-0.12	-1.42
35.82	32.08	-1.3	-1.38
35.86	33.76	0.62	-1.24
35.9	31.92	0.22	-0.72
35.94	34.3	0.22	-0.12
35.98	32.02	2.6	-0.38
36.02	32.16	2.64	-0.64
36.06	31.22	0.52	-1.04
36.1	31.06	0.64	-1.28
36.14	29.28	0.64	-2.04
36.18	30.191	0.77045	0.075651
36.22	30.089	0.78667	0.20316
36.26	27.02	2.02	1.9
36.3	28.6	0.56	1.44
36.34	27.46	-1.98	0.62
36.38	27.72	0.14	1.08
36.42	29.987	0.80519	0.64003
36.46	30.044	0.79223	0.6762
36.5	30.126	0.77234	0.6916
36.54	30.231	0.74491	0.68466
36.58	32.8	-0.26	0.4
36.62	32.44	0.86	0.48
36.66	32.8	1.4	0.56
36.7	31.28	2.26	0.92
36.74	31.4	1.14	0.28
36.78	31.18	0.46	-0.06
36.82	30.98	1.26	-0.56
36.86	31.78	-1.94	-0.82
36.9	31.7	-0.86	-1.54
36.94	30.94	0.82	-0.68
36.98	33.94	0.12	-1.26
37.02	32.54	-0.78	-1
37.06	33.2	-0.28	-1.7
37.1	32.8	0.86	-1.38
37.14	31.98	0.84	-0.06
37.18	31.82	2.02	-1.06
37.22	31.52	2.14	-1.52
37.26	29.36	2.82	0.06
37.3	32.24	1.46	0.2
37.34	31.98	4.28	-0.24
37.38	33.9	2.48	-0.36
37.42	34.06	1.56	-0.58
37.46	33.72	-0.84	-0.78
37.5	34.14	-1.42	-1.16
37.54	31.18	0.18	0.8
37.58	32.68	0.7	-0.78
37.62	32.34	0.74	-0.7
37.66	31.92	0.5	0.12
37.7	32.02	1.54	-1.66
37.74	31.62	0.28	-1.42
37.78	33.78	0.44	-0.64
37.82	31.66	-0.54	0.14
37.86	34.08	-0.02	-0.12
37.9	31.173	0.67994	0.67655
37.94	30.928	0.78993	0.92954
37.98	30.696	0.89982	1.1591
38.02	29.8	0.78	3.22
38.06	29.44	0.6	1.46
38.1	28.22	1.08	1.96
38.14	30.6	1.56	1.8
38.18	29.36	1.66	1.8
38.22	31.24	2.44	1.78
38.26	31.14	0.6	0.34
38.3	31.36	3.1	-0.06
38.34	27.9	-0.04	-0.48
38.38	28.32	1.54	0.4
38.42	29.36	1.06	-0.98
38.46	32.54	1.38	-1.34
38.5	34.38	0.86	-2.76
38.54	34.62	-0.26	-2.32
38.58	34.42	2.68	-2
38.62	33.08	-0.06	-2.38
38.66	35.04	1.56	-1.88
38.7	33.6	0.86	-2.36
38.74	32.88	2.9	-2.08
38.78	33.14	2.84	-2.16
38.82	33.44	4.86	-0.58
38.86	35.88	5.02	-0.58
38.9	33.94	2.84	0.36
38.94	35.8	1.5	-1.16
38.98	33.914	3.1933	0.27426
39.02	35.98	-0.6	2.76
39.06	34.58	1.84	1.24
39.1	32.42	4.08	1.48
39.14	33.613	3.3648	1.0813
39.18	30.82	2.36	1.22
39.22	30.98	4.48	1.56
39.26	31.24	4.72	1.2
39.3	33.74	4.52	0.44
39.34	33.56	1.2	-0.4
39.38	34.42	1.5	0.24
39.42	33.66	2.08	1.28
39.46	33.3	0.66	0.86
39.5	30.12	2.24	0.88
39.54	31.68	-1.72	-0.32
39.58	28.56	-0.9	0.06
39.62	30.56	-1.98	-1.86
39.66	30.98	3.98	-0.02
39.7	31.582	-0.35112	0.69068
39.74	30.34	-2.14	1.96
39.78	33.44	-2.9	0.32
39.82	33.5	-2.06	2.14
39.86	33.78	-0.08	0.64
39.9	30.78	0.08	0.4
39.94	32.24	3.7	1.3
39.98	30.16	0.4	2.54
40.02	33.24	4.02	1.58
40.06	29.5	0.52	1.44
40.1	31.82	1.44	1.68
40.14	32.46	-1.18	-0.84
40.18	34.16	0.28	-1.06
40.22	33.04	0.7	0.1
40.26	33.8	3.24	1.16
40.3	34.12	4.1	0.2
40.34	34.54	3.94	0.04
40.38	34.18	3.12	-0.42
40.42	32.44	2.78	0.32
40.46	34.18	2.48	0.1
40.5	33.32	1.5	-0.94
40.54	33.62	1.34	-1.28
40.58	35.48	2.92	-1.8
40.62	33.08	1.96	-0.92
40.66	33.98	3.16	-0.36
40.7	33.46	1.62	-0.96
40.74	34.06	3.58	-0.32
40.78	33.94	3.18	-0.92
40.82	32.7	1.2	-0.3
40.86	33.02	1.08	-0.24
40.9	36.76	1.14	-2.28
40.94	36.2	1.84	-1.9
40.98	36.28	0.92	-1.9
41.02	38.48	1.04	-1.72
41.06	37.22	1.54	-1
41.1	35.34	1.66	-2.8
41.14	36.86	1.32	-3.18
41.18	34.04	-0.36	-1.98
41.22	36.14	-0.56	-2.2
41.26	36.7	0	-1.42
41.3	35.32	-0.96	-0.52
41.34	36.12	-1.7	-2.24
41.38	35.139	-1.1132	-0.64161
41.42	34.91	-1.3512	-0.42255
41.46	34.678	-1.5635	-0.22213
41.5	34.88	-2.32	1.72
41.54	34.2	0.6	1.42
41.58	33.42	-3.68	1.08
41.62	32.98	-2.32	0.8
41.66	32.88	-1.4	-0.04
41.7	33.22	-1.68	0.5
41.74	34.22	-2.8	-1.78
41.78	33.4	-0.18	-1.84
41.82	32.56	-2.74	-1.22
41.86	33.3	-0.34	-1.24
41.9	32.42	0.34	-0.74
41.94	31.94	-0.76	-0.92
41.98	32.46	-1.7	-0.76
42.02	28.7	0.38	1.04
42.06	31.374	-0.38331	-0.21257
42.1	29.06	-1.36	2.08
42.14	32.44	-1.46	0.08
42.18	30.3	0.92	-0.66
42.22	32.04	0.48	0.36
42.26	29.9	-0.24	-0.26
42.3	30.54	-0.22	1.04
42.34	33.14	0.62	1.08
42.38	30.48	1.44	0.76
42.42	31.98	2.02	0.44
42.46	31.6	1.46	0.44
42.5	31.56	-0.08	0.34
42.54	30.66	1.8	0.22
42.58	31.54	2.3	0.34
42.62	32.18	2.88	0.36
42.66	33.04	2.84	-0.48
42.7	30.02	1.34	-0.7
42.74	32.34	2.42	-0.92
42.78	31.8	2.88	-0.64
42.82	32.68	1.26	-1.38
42.86	32.18	2.58	-0.08
42.9	32.74	3.54	-0.64
42.94	33.66	4.26	-0.3
42.98	31.46	4.16	0.36
43.02	31.72	3.76	1.12
43.06	35.52	2.86	-1.24
43.1	32.78	2.4	-2.08
43.14	32.52	1.3	-2.08
43.18	33.78	1.36	-3.06
43.22	34.04	4.02	-2.28
43.26	34.44	1.06	-2.5
43.3	37.26	-0.26	-2.22
43.34	35.3	1.42	-2.1
43.38	34.56	-0.36	-1.68
43.42	34.36	1.2	-1.02
43.46	32.74	1.9	-1.12
43.5	33.72	-0.08	-1.38
43.54	32.74	0.4	-1.56
43.58	33.56	0.94	-0.76
43.62	31.36	0.98	-1
43.66	32.72	-0.64	-0.64
43.7	32.54	-0.9	-0.58
43.74	33.88	0	-0.76
43.78	33.48	1.72	-1.2
43.82	32.04	1.7	-0.88
43.86	35.22	1.54	-1.22
43.9	33.24	1.42	-1.92
43.94	31.86	1.18	-0.14
43.98	30.6	1.38	0.28
44.02	29.84	4.1	0.02
44.06	30.594	0.53666	0.25516
44.1	26.54	-2.7	2.54
44.14	28.38	-3.26	0.36
44.18	30.287	0.63671	0.3713
44.22	29.08	-1.9	2.78
44.26	30.185	0.7218	0.40236
44.3	30.163	0.76784	0.40651
44.34	30.158	0.81533	0.4042
44.38	30.171	0.86359	0.39628
44.42	30.201	0.91196	0.38359
44.46	30.247	0.95976	0.36698
44.5	30.2	1.9	0.3
44.54	30.42	3.42	0.56
44.58	32.48	3.7	0.4
44.62	30.574	1.1319	0.27819
44.66	30.688	1.1668	0.25463
44.7	32.22	0.52	-2.42
44.74	30.952	1.2222	0.21179
44.78	30.76	-1.42	-0.62
44.82	31.72	1.44	-0.62
44.86	31.92	0.28	-0.24
44.9	29.96	2.3	0.34
44.94	32.84	1.32	0.98
44.98	31.94	1.48	0.96
45.02	32.2	1.7	0.74
45.06	32.1	1	0.8
45.1	32.32	1.52	1.36
45.14	31.06	0.22	0.7
45.18	33.08	0.28	-0.36
45.22	34.22	1.62	-0.5
45.26	33.1	1.7	-0.98
45.3	33.2	1.26	0.06
45.34	33.46	3.46	-0.48
45.38	32.1	3.2	-0.4
45.42	33.16	1.8	0.04
45.46	35.62	3.3	0
45.5	32.78	0.58	0.82
45.54	34.5	3.58	1.14
45.58	34.82	2.6	0.32
45.62	32.68	0.08	0
45.66	33.46	0.86	0.46
45.7	33.38	0.22	0.24
45.74	33.38	2.2	0.22
45.78	34.44	2.3	-0.18
45.82	35.24	2.02	-0.34
45.86	34.4	2.22	0
45.9	33.5	1.86	0.38
45.94	32.72	1.16	0.16
45.98	33.52	1.62	0.22
46.02	33.5	1.9	-0.16
46.06	33.56	1.86	0.32
46.1	33.8	3.3	-0.14
46.14	34.42	1.74	0.12
46.18	33.18	-0.2	0.28
46.22	33.32	1.54	1.12
46.26	33.78	0.92	1.46
46.3	32.4	-1.64	1.2
46.34	34.12	0.52	0.74
46.38	32.74	0.84	0.52
46.42	31.64	-0.2	0.84
46.46	32.72	0.74	1.68
46.5	32.68	0.74	0.22
46.54	32.98	0.36	0.4
46.58	33.38	2	0.86
46.62	32.44	3.7	1.24
46.66	32.06	0.76	1.08
46.7	34.54	1.04	-0.38
46.74	35.44	-0.98	-1.08
46.78	34.58	1.5	-1.34
46.82	35.72	-0.76	-1.64
46.86	35.34	-0.1	-2.5
46.9	33.74	-2.74	-2.34
46.94	34	-2.44	-2.16
46.98	32.76	-0.78	-3.02
47.02	35.58	-3.32	-3.16
47.06	34.44	-4.64	-2.9
47.1	34.46	-2.56	-2.1
47.14	31.46	-0.88	0.22
47.18	33.14	-0.76	-0.74
47.22	33.64	-1.46	0.36
47.26	32.46	-3.08	1.06
47.3	32.06	-3.2	-0.36
47.34	32.74	-3.24	-0.88
47.38	34.32	0.1	-0.6
47.42	31.64	-0.82	-1.16
47.46	32.52	-0.96	-0.84
47.5	31.34	0.44	-0.46
47.54	32.64	4.16	0.16
47.58	29.9	0.12	-0.66
47.62	29.32	2.1	-0.58
47.66	29.64	0.96	-0.38
47.7	32.88	1.42	-0.66
47.74	32.78	2.94	-0.92
47.78	33.32	1.02	-0.94
47.82	30.18	2.3	0.12
47.86	31.04	4.38	0.68
47.9	32.4	1.46	0.3
47.94	32.3	4.76	0.86
47.98	32.94	2.08	0.8
48.02	32.04	1.72	1.14
48.06	32.86	2.2	1.16
48.1	32.12	2.02	1.1
48.14	32.92	1.06	0.94
48.18	32.28	0.76	0.48
48.22	31.42	0.86	0.68
48.26	33.12	3.16	-0.68
48.3	32.92	3.94	-1.46
48.34	33.38	3.9	-1.06
48.38	33.46	1.44	-1.46
48.42	32.68	4.62	0.22
48.46	33.06	3.38	0.38
48.5	33.2	3.16	-0.76
48.54	33.32	2.14	-1.78
48.58	34.52	0.66	-1.98
48.62	33.66	3.62	-2.32
48.66	34.16	3.6	-2.32
48.7	33.66	3.06	-2.06
48.74	33.5	2.56	-2.9
48.78	33.56	2.78	-3.14
48.82	33.3	1.84	-2.56
48.86	34.14	1.36	-2.26
48.9	34.42	2.42	-2.74
48.94	35.54	3.52	-3.72
48.98	34.26	1.96	-4.04
49.02	34.52	2.14	-3.54
49.06	35.6	0.26	-3.78
49.1	34.92	2.2	-4.22
49.14	36.62	0.4	-4
49.18	34.676	0.52642	-3.0344
49.22	34.514	0.22734	-2.8163
49.26	34.48	0.42	-0.82
49.3	33.34	-0.24	-2.34
49.34	32.46	-1.58	-2.38
49.38	33.24	-1.1	-2.16
49.42	35.1	-2.46	-1.78
49.46	33	-0.2	-1.84
49.5	31.58	-0.64	-0.72
49.54	32.24	-1.82	0.26
49.58	33.32	-2.06	-1.34
49.62	31.52	-2.16	0.8
49.66	31.42	-0.7	-0.76
49.7	31.42	-2.5	-0.52
49.74	31	0.4	-1.4
49.78	30.64	0.6	-1.26
49.82	31.94	0.34	-1.94
49.86	31.02	0.16	-2.06
49.9	30.82	-0.1	-1.72
49.94	32.38	-0.96	-2
49.98	32.54	1.84	-1.46
50.02	32.52	0.46	-1.36
50.06	33.84	0.64	-0.64
50.1	33	1	0.32
50.14	31.94	1	-0.3
50.18	30.64	0.72	-0.58
50.22	34.3	1.84	-0.3
50.26	31.06	0.28	-0.68
50.3	32.58	2.42	-0.28
50.34	32.28	0.2	-0.38
50.38	32.98	1.74	-0.7
50.42	31.18	-0.12	-0.3
50.46	30.46	1.28	-0.32
50.5	31.32	0.06	-1
50.54	28.02	-1.04	-0.76
50.58	31.56	1.88	0.34
50.62	30.24	1.34	0.3
50.66	32.32	1.84	-0.7
50.7	31.003	0.71878	0.035685
50.74	31.178	0.7608	0.089514
50.78	31.382	0.81892	0.13375
50.82	31.7	-0.06	1.72
50.86	31.42	0.94	0.66
50.9	31.94	0.86	0.1
50.94	32.9	1.74	-0.6
50.98	32.78	1.84	-0.24
51.02	32.1	1.72	0.56
51.06	33.46	1.44	-0.18
51.1	32.08	0.78	-0.18
51.14	35.64	1.44	-0.76
51.18	32.52	3.08	-1.22
51.22	34.06	3.78	-0.6
51.26	33.6	2.16	-0.18
51.3	33.1	1.74	-1.04
51.34	34.36	1.68	-1.56
51.38	34.12	1.76	-0.5
51.42	34.88	2.5	1.04
51.46	32.8	4.1	0.46
51.5	35.28	2.46	0.14
51.54	31.96	3.46	-0.18
51.58	34.94	2.88	0.48
51.62	31.92	2.96	1.26
51.66	34.36	0.04	-0.04
51.7	33.96	-0.7	-0.82
51.74	33.98	0.8	-0.62
51.78	35.78	1	-1.24
51.82	34.72	2.26	-0.98
51.86	34.7	1.58	-1
51.9	34.22	0.16	-1.58
51.94	34	2.84	-1.4
51.98	33.18	-0.7	-1.44
52.02	34.18	2.54	-1.46
52.06	34.8	1.32	-0.88
52.1	34.3	4.04	-0.94
52.14	34.66	0.76	-0.18
52.18	34.02	1.06	-0.54
52.22	35.18	2.66	-0.74
52.26	34.9	0.84	-1.2
52.3	35.22	1.5	-1.3
52.34	34.62	-1.48	-1.44
52.38	36.14	0.98	-1.34
52.42	33.96	0.42	-0.46
52.46	30.72	1.84	0.12
52.5	31.34	1.34	0.02
52.54	33.36	-0.26	0.34
52.58	31.64	1.02	0.44
52.62	29.4	-1.4	0.12
52.66	30.82	-1.58	-0.1
52.7	31.6	-1.2	-0.3
52.74	33.66	0.4	-1.16
52.78	30.94	-0.4	-1.22
52.82	30.76	1.62	0.24
52.86	32.88	2.08	-0.42
52.9	33.02	3.06	0.04
52.94	33.32	2.1	-0.34
52.98	33.28	2.34	-0.36
53.02	33.24	1.58	-1.3
53.06	35.26	1.52	-0.28
53.1	34.72	-3.1	-3.02
53.14	35.9	-1.4	-1.7
53.18	33.52	-2.74	-1.52
53.22	32.48	-2.8	0.36
53.26	35.58	-1.4	-0.24
53.3	35.58	-0.24	0.88
53.34	34.14	-1.22	0.56
53.38	33.82	0.3	-0.36
53.42	34.34	-0.42	-0.42
53.46	34.68	0.68	-0.62
53.5	33.18	2.04	-0.92
53.54	33.14	1.66	-1.24
53.58	33.3	2.6	-1.34
53.62	33.84	1.32	-0.74
53.66	33.68	2.66	-0.92
53.7	33.78	2.96	-0.92
53.74	31.1	3.84	-0.8
53.78	33.14	1.9	-0.42
53.82	33.78	2.86	-0.48
53.86	33.96	2.9	-0.24
53.9	34.1	3.06	0.16
53.94	32.94	1.74	0.3
53.98	33.06	1.6	-0.18
54.02	36.98	1.42	-0.76
54.06	36.68	1.36	-0.54
54.1	35.82	1.56	-1.34
54.14	33.38	0.8	-1.52
54.18	33.84	-0.98	-2.86
54.22	34.42	1.82	-2.8
54.26	33.6	0.4	-2.54
54.3	33.84	0.56	-2.26
54.34	35.22	1.84	-2.36
54.38	33.66	1.14	-2.48
54.42	34.42	3	-2.1
54.46	34.54	2.64	-2.44
54.5	35.14	3.62	-2.1
54.54	35.76	-0.4	-2.3
54.58	34.54	-2.28	-1.92
54.62	31.92	-0.18	-1.72
54.66	32.94	-0.24	-2.06
54.7	33.92	0.44	-2.18
54.74	33.08	0.86	-2.04
54.78	34.94	1.72	-2.36
54.82	33.4	2.58	-2.08
54.86	33.82	2.7	-1.56
54.9	33.56	2.66	-2.36
54.94	33.18	3.12	-3.14
54.98	32.6	2.0924	-2.1172
55.02	32.353	2.0832	-2.0699
55.06	32.101	2.0507	-2.0159
55.1	31.845	1.9971	-1.9557
55.14	31.587	1.9246	-1.8902
55.18	31.329	1.8354	-1.82
55.22	31.073	1.7317	-1.7458
55.26	30.82	1.6156	-1.6684
55.3	30.573	1.4893	-1.5884
55.34	30.332	1.3551	-1.5066
55.38	30.101	1.2152	-1.4236
55.42	29.881	1.0716	-1.3403
55.46	29.673	0.92668	-1.2571
55.5	29.479	0.78255	-1.175
55.54	29.302	0.6414	-1.0946
55.58	29.142	0.50544	-1.0165
55.62	29.003	0.37685	-0.94159
55.66	28.885	0.25783	-0.87047
55.7	28.791	0.15055	-0.80386
55.74	28.721	0.057224	-0.74249
55.78	28.679	-0.019973	-0.68704
55.82	26.24	0.64	-0.58
55.86	29.38	-0.8	-0.14
55.9	30.78	1.34	-0.04
55.94	28.46	0.24	-0.7
55.98	29.72	-1.56	-0.36
56.02	28.46	-1.56	-0.76
56.06	28.94	-0.52	-0.94
56.1	28.56	0.24	-1.12
56.14	29.72	0.74	-0.58
56.18	31.48	0.82	-0.74
56.22	31.14	1.72	-0.74
56.26	30.08	1.06	-0.18
56.3	30.54	2.06	-1.22
56.34	32.54	3.42	-1.08
56.38	31.82	4.62	-1.54
56.42	32.44	6.16	-0.56
56.46	32.7	3.24	-1.62
56.5	34.18	3.78	-0.76
56.54	33.86	3.94	1.2
56.58	35.16	5.96	0.6
56.62	34.68	5.34	0.82
56.66	31.52	3.7	0.72
56.7	32.9	4.72	1.5
56.74	31.6	4.46	1.66
56.78	32.28	4.66	1.54
56.82	32.3	3.06	0.86
56.86	32.76	0.88	0.5
56.9	33.14	2.12	0
56.94	33.78	1.52	-0.6
56.98	34.44	1.24	0.34
57.02	33.56	2.62	0.36
57.06	35.3	1.5	0.84
57.1	33.88	2.78	0.18
57.14	32.9	2.26	0.44
57.18	33.44	2.66	0.68
57.22	33.02	1.56	0.76
57.26	33.78	0.52	0.56
57.3	32.76	0.28	0.28
57.34	34.8	1.74	0.28
57.38	32.5	0.92	0.08
57.42	32.76	1.2	-0.12
57.46	31.54	-0.46	0.74
57.5	32.46	-0.5	0
57.54	31.88	-0.36	0.1
57.58	32.06	-0.02	0.16
57.62	32.08	1.12	0.22
57.66	33.54	0.38	-0.5
57.7	32.9	0.86	-0.5
57.74	31.84	1.12	0.1
57.78	34.36	-0.54	0
57.82	33.28	0.16	0.24
57.86	31.12	0.62	0.8
57.9	32.52	0.1	0.92
57.94	30.94	1.54	-0.04
57.98	34.42	0.78	-0.38
58.02	31.3	-0.36	0.22
58.06	32.16	-0.06	-0.76
58.1	31.3	0.54	-1.44
58.14	31.98	1.5	-0.46
58.18	32.4	2.06	-0.36
58.22	32.94	0.46	-1.28
58.26	32.6	0.86	-1.34
58.3	30.24	-0.26	-1.28
58.34	33.36	0.42	-1.12
58.38	32.56	2.26	-1.34
58.42	33.76	6.3	-1.46
58.46	30.98	3.54	-0.52
58.5	32.62	4.82	0.54
58.54	34.38	1.9	-0.58
58.58	34.3	5.26	-0.64
58.62	33.76	3.98	-0.9
58.66	33.183	2.7655	-0.37868
58.7	31.7	-0.3	-0.6
58.74	33.324	2.2256	-0.22751
58.78	33.383	1.9261	-0.15423
58.82	34.94	2.52	1
58.86	31.18	1.32	0.66
58.9	33.22	0.04	0.06
58.94	32.92	0.86	0.04
58.98	32.94	0.2	0
59.02	34.12	-0.36	-0.34
59.06	34.14	1.1	-0.24
59.1	34.26	1.16	-0.08
59.14	33.7	-0.06	0.22
59.18	33.64	0.7	0.3
59.22	32.58	-0.02	0.56
59.26	32.4	1.06	0.74
59.3	28.08	0.4	0.68
59.34	31.92	0.98	0.52
59.38	31.16	1.4	0.56
59.42	32.98	0.82	0.3
59.46	31.18	0.14	-0.12
59.5	31.88	1.66	-0.34
59.54	33.1	-0.76	-0.26
59.58	30.28	-1.28	-0.16
59.62	32.5	1.08	-0.28
59.66	32.4	1.44	-1.44
59.7	32.5	-1.68	-0.82
59.74	32.32	1.9	-1.32
59.78	32.82	0.82	-1.2
59.82	32.42	1.1	-0.88
59.86	30.8	2.24	0.22
59.9	32.66	0.54	0.24
59.94	32.4	1.7	0.62
59.98	34.24	0.58	0.4
60.02	31.94	-2.6	0.12
60.06	34.18	0.18	0.58
60.1	34.78	1.68	0.28
60.14	32.8	1.96	0.22
60.18	33.1	0.78	-0.3
60.22	31.16	-0.3	-0.24
60.26	32.72	1.68	0.1
60.3	32.16	1.28	0.02
60.34	32.04	-0.04	-0.06
60.38	31.68	3.84	0.36
60.42	34.72	1.44	-0.56
60.46	32.64	0.52	-0.94
60.5	34.6	0.1	-0.22
60.54	33.18	-0.52	-0.12
60.58	33.68	0.8	0.26
60.62	33.86	1.44	0.1
60.66	32.62	2.34	0.14
60.7	32.98	0.24	0.04
60.74	31.28	2.3	0.18
60.78	32.06	0.26	0.02
60.82	32.96	1.16	-0.12
60.86	33.14	0.4	-0.16
60.9	32.26	1.8	0.06
60.94	32.52	1.24	0.04
60.98	34.14	2.16	-0.6
61.02	33.02	1.96	-0.94
61.06	34.94	3.56	-1.24
61.1	34.88	4.62	-0.42
61.14	34.42	1.72	-0.7
61.18	34.06	1.18	-0.36
61.22	32.34	-0.42	0.02
61.26	32.4	-0.9	0.98
61.3	31.2	0.46	0.92
61.34	32.22	-0.18	1
61.38	32.5	0	1.9
61.42	32.88	-1.2	1.22
61.46	35.1	2.78	0.36
61.5	35.76	1.9	0.46
61.54	34.76	1.34	0.86
61.58	34.02	0.62	0.14
61.62	34.24	1.88	0.12
61.66	31.96	3.9	0
61.7	34.94	2.2	0.8
61.74	33.84	0.26	-0.48
61.78	33.7	-0.38	-0.24
61.82	35.44	1.3	0.44
61.86	31.86	2.5	0.4
61.9	33.82	2.36	0.68
61.94	32.54	1.96	-0.46
61.98	33.36	0.94	-0.18
62.02	34.4	3.34	-1.06
62.06	32.98	2.06	-1.2
62.1	33.88	3.84	-1.22
62.14	33.38	3	-1.26
62.18	33.92	1.94	-1.9
62.22	35.92	1.82	-2.08
62.26	36.8	1.28	-1.38
62.3	37.32	1.2	-1.52
62.34	35.38	0.28	-0.68
62.38	36.58	1.66	-0.86
62.42	38.02	0	-1
62.46	34.98	-2.8	-0.42
62.5	35.36	-1.4	-0.42
62.54	35.12	0.72	-0.58
62.58	36.26	-0.62	0.38
62.62	35.84	0.06	0.92
62.66	33.64	-0.7	0.22
62.7	33.38	0.06	-0.2
62.74	32.76	0.32	-1
62.78	34.06	-3.08	-1.34
62.82	34.64	0	-1.24
62.86	33.5	1.36	-1.28
62.9	33.02	-2.32	-0.38
62.94	33.18	1.38	-1.06
62.98	33.3	0.44	-0.34
63.02	31.4	0.74	0.44
63.06	32.7	1.8	0.52
63.1	32.76	-0.58	0.34
63.14	32.34	-0.04	0.06
63.18	31.84	-0.34	0.56
63.22	32.68	-1.06	-0.6
63.26	32.8	0.3	-0.36
63.3	32.98	-0.82	0.1
63.34	33.64	-1.46	-0.88
63.38	31.7	-0.2	-1.02
63.42	33.6	-1.32	-1.64
63.46	32.86	-1.12	-1.68
63.5	31.9	-1.08	-1.58
63.54	32.68	-1.46	-1.5
63.58	32.04	-0.48	-1.6
63.62	32	-1.16	-1.3
63.66	31.64	-1.28	-1.82
63.7	32.4	-1.12	-1.4
63.74	31.18	0.56	-1.3
63.78	29.92	0.08	-1.22
63.82	30.34	-1.24	-1.02
63.86	32.18	0.78	-1.02
63.9	32.54	0.98	-1.06
63.94	31.64	1.38	-0.78
63.98	31.64	1.5	-0.12
64.02	30.8	1.24	0.06
64.06	31.72	0.98	0.56
64.1	33.9	1.02	0.04
64.14	31.52	1.52	0
64.18	33.58	1.02	0
64.22	32.14	1.78	-0.54
64.26	34.72	1.76	-0.48
64.3	31.46	1	-0.7
64.34	34.36	0.36	-0.3
64.38	32.28	1.2	-0.66
64.42	31.92	1.06	-0.46
64.46	33.26	2.72	-0.82
64.5	33.68	0.92	0.04
64.54	32.4	1.78	-0.32
64.58	31.84	1.12	-0.4
64.62	33.02	2.78	-0.42
64.66	33.16	2.34	-0.32
64.7	32.16	2	0.1
64.74	33.02	1.98	0
64.78	29.68	1.28	-0.3
64.82	32.62	3.08	-0.12
64.86	32.08	2.48	-0.2
64.9	32.56	4.5	0.74
64.94	31.72	2.12	0.28
64.98	32.28	0.74	0.28
65.02	32.52	2.36	-0.04
65.06	32.84	1.62	0
65.1	32.44	2.52	0.04
65.14	32.66	3.76	0.34
65.18	33.32	4.06	0.04
65.22	33.78	4.04	0.34
65.26	34.32	4.48	-0.48
65.3	32.94	0.3	-2.5
65.34	33.92	3.24	0.54
65.38	34.2	2.9	0
65.42	35.4	0.9	-0.84
65.46	34.32	1.5	-0.36
65.5	32.1	1.5	-0.72
65.54	33.56	-0.62	-1.22
65.58	32.82	0.98	-0.72
65.62	31.98	2.54	-1.24
65.66	31.82	0.74	-1.38
65.7	29.98	1.14	-1.86
65.74	27.52	0.1	1.44
65.78	29	-2.88	0.62
65.82	30.54	-2.9	0.06
65.86	29.46	1.22	0.82
65.9	31.86	-1.12	1.08
65.94	32.3	-0.66	0.38
65.98	30.48	0.28	0.68
66.02	31.2	1.6	0.46
66.06	31.76	1.16	0.4
66.1	33.32	3.26	0.1
66.14	32.32	1.68	0.1
66.18	31.92	2.1	0.06
66.22	31.84	2.36	0.28
66.26	34.02	1.72	-0.06
66.3	33.66	1.42	0.08
66.34	32.68	1.02	0.64
66.38	32.64	1.7	1.04
66.42	32.72	2.26	1.14
66.46	33.78	2.6	0.82
66.5	33.64	2.18	0.74
66.54	31.28	2.7	0.8
66.58	32.16	1.34	-0.38
66.62	33.12	1.52	0.46
66.66	32.74	0.34	0.28
66.7	32.7	1.84	0.28
66.74	32.6	0.28	-0.24
66.78	34.82	-2.62	-2.3
66.82	34.44	-1.16	-1.56
66.86	31.9	-0.12	-1.18
66.9	32.68	-0.14	-0.34
66.94	30.96	-1.24	0.08
66.98	32.68	0.14	0.4
67.02	30.74	3.52	-0.42
67.06	32.12	0.54	-0.2
67.1	33.04	1.88	-0.28
67.14	31.96	1.34	-0.94
67.18	33.72	3.2	-0.62
67.22	34.16	1.18	-0.42
67.26	34.92	0.9	-0.5
67.3	32.4	1.72	-1.22
67.34	34.36	0.74	-1.64
67.38	32.4	1.1	-1.8
67.42	32.6	0.76	-1.84
67.46	31.58	0.76	-1.32
67.5	33.34	0.4	-1.44
67.54	33.78	2.84	-1.12
67.58	34.3	1.74	-0.7
67.62	36.36	2.84	-0.44
67.66	33.82	0.62	-0.36
67.7	32.5	0.62	-0.48
67.74	34.26	0.02	-0.34
67.78	34.1	0.94	-0.18
67.82	33.08	2.6	-0.28
67.86	33.84	2.72	-0.16
67.9	32.14	0.8	0.1
67.94	33.72	1.5	0.16
67.98	32.5	0.98	1.22
68.02	33.46	1.42	-0.36
68.06	33.2	1.78	-0.72
68.1	33.72	2.74	-1.2
68.14	34.3	3.58	-0.28
68.18	33.92	1.56	-1.52
68.22	33.2	2.46	-0.82
68.26	33.24	2.5	-0.94
68.3	35.82	3.7	-0.96
68.34	33.08	1.5	-0.64
68.38	34.16	2.86	-0.7
68.42	31.96	1.16	-0.82
68.46	30.86	2.76	-0.02
68.5	31.5	4.4	0.3
68.54	32.18	1.72	0.46
68.58	33.78	1.66	-1.58
68.62	30.971	2.4195	-0.14587
68.66	30.763	2.4464	-0.11712
68.7	30.579	2.4772	-0.09523
68.74	30.419	2.5108	-0.079849
68.78	30.283	2.5459	-0.07061
68.82	30.173	2.5815	-0.067152
68.86	30.09	2.6164	-0.069111
68.9	30.033	2.6494	-0.076127
68.94	30.003	2.6794	-0.087836
68.98	30.002	2.7053	-0.10388
69.02	30.029	2.7258	-0.12389
69.06	30.086	2.74	-0.1475
69.1	26.96	2.44	0.9
69.14	29.46	4.4	0.62
69.18	28.24	2.8	-0.64
69.22	27.1	1.66	-0.2
69.26	28.74	3.5	0.28
69.3	31.083	2.6254	-0.34466
69.34	35.1	2.18	0.34
69.38	33.52	1.22	-1.12
69.42	34.5	1.44	-1.7
69.46	34.46	-0.3	-1.5
69.5	33.6	3.88	-2.62
69.54	36.72	3.14	0.68
69.58	32.28	1.96	-0.36
69.62	34.68	4	-0.42
69.66	34.1	3	0
69.7	33.82	-1.78	-0.08
69.74	35.48	1.52	-0.76
69.78	36.44	-0.1	-1.18
69.82	35.7	1.12	0.42
69.86	33.2	-2.9	0.58
69.9	34.5	1.32	-0.06
69.94	32.78	-0.66	0.4
69.98	33.14	0.3	0.92
70.02	32.32	2.56	1.1
70.06	31.6	0.24	-0.98
70.1	31.1	1.24	0.52
70.14	31.772	-0.64244	0.89139
70.18	31.655	-0.76765	0.91701
70.22	31.569	-0.8814	0.92751
70.26	28.84	-4.12	3.46
70.3	31.495	-1.065	0.90469
70.34	31.506	-1.1301	0.87217
70.38	31.547	-1.1742	0.8261
70.42	31.619	-1.1948	0.76688
70.46	31.721	-1.1898	0.69491
70.5	31.852	-1.1566	0.61058
70.54	32.013	-1.0928	0.51429
70.58	32.2	-2.1	0.2
70.62	33.42	-2.08	1.02
70.66	31.84	-0.02	0.12
70.7	33.96	0.52	-0.64
70.74	33.84	0.76	-1.12
70.78	32.62	0.14	-0.38
70.82	33.92	0.78	-0.42
70.86	34.68	1.08	-0.8
70.9	36.98	1.18	-0.58
70.94	34	1.68	-1.46
70.98	36.5	1.84	-0.8
71.02	34.26	2.7	-1.06
71.06	35.08	4.12	-0.68
71.1	35.82	0.68	-0.52
71.14	34.68	1.68	-1.22
71.18	33.78	4.22	-1.4
71.22	34.84	4.46	-1.3
71.26	38.12	1.62	-1.64
71.3	36.36	0.62	-2.48
71.34	37.38	2.38	-0.86
71.38	36.14	4.26	-0.98
71.42	37	3.6	-2.76
71.46	36.14	3.04	-2.22
71.5	36.16	1.94	-4.54
71.54	36.14	2.3	-1.72
71.58	36.055	2.945	-2.4885
71.62	35.97	2.8299	-2.4704
71.66	35.869	2.6929	-2.4344
71.7	35.754	2.5371	-2.3827
71.74	35.627	2.3655	-2.3175
71.78	35.489	2.1811	-2.2409
71.82	35.342	1.9871	-2.1552
71.86	31.74	4.98	-3.54
71.9	35.029	1.5822	-1.9648
71.94	34.865	1.3774	-1.8646
71.98	34.7	1.1751	-1.764
72.02	34.534	0.97835	-1.665
72.06	34.369	0.79014	-1.57
72.1	34.208	0.61356	-1.481
72.14	34.052	0.45165	-1.4004
72.18	35.44	-0.42	0.26
72.22	34.72	-1.08	1
72.26	35.6	-0.8	-0.18
72.3	32.98	-1.08	-1.9
72.34	32.72	-0.74	-2.08
72.38	31.76	1.06	-2.64
72.42	33.06	0.7	-2
72.46	34	1.68	-1.76
72.5	33.02	-0.06	-2.04
72.54	33.68	0.68	-1.36
72.58	32.68	0.68	-1.6
72.62	32.92	-0.12	-0.86
72.66	32.64	0.52	-1.1
72.7	32.92	2.08	-1.56
72.74	31.26	2.44	-0.54
72.78	32.16	2.36	-0.48
72.82	33.4	2.84	-0.26
72.86	31.7	2.28	-0.74
72.9	33.14	3.16	-1.6
72.94	33.72	5.48	-1.46
72.98	33.54	6.04	-0.46
73.02	34.64	5.78	-0.24
73.06	35.64	4.74	-0.68
73.1	35.52	5.36	-0.1
73.14	35.54	1.78	-0.36
73.18	34.94	2.82	0.76
73.22	33.7	5.02	-0.14
73.26	36.06	4.2	1.08
73.3	34.96	2.38	1.4
73.34	36.06	2.78	0.96
73.38	35.32	-0.06	0.3
73.42	35.06	2.38	0.7
73.46	35.46	0.16	0.92
73.5	34.72	-0.66	0.34
73.54	35.84	0.42	0.98
73.58	34.34	-0.24	0.38
73.62	36.8	0.58	-0.24
73.66	34.22	1.18	-0.16
73.7	34.72	1.02	-0.94
73.74	33.84	0.62	-1.34
73.78	36.12	-0.88	-2.1
73.82	35.92	1.36	-1.74
73.86	34.96	1.12	-2.1
73.9	36	-0.08	-1.74
73.94	36.12	1.44	-2.16
73.98	36.64	0.22	-2.22
74.02	34.62	0.22	-4
74.06	36.28	0.6	-3.66
74.1	34.516	0.11301	-2.529
74.14	34.252	0.068664	-2.4784
74.18	33.972	0.028659	-2.401
74.22	33.677	-0.0068708	-2.2991
74.26	33.371	-0.037788	-2.1751
74.3	33.057	-0.063957	-2.0314
74.34	32.738	-0.085239	-1.8703
74.38	32.416	-0.1015	-1.6941
74.42	32.094	-0.1126	-1.5053
74.46	32.04	-2.22	-0.96
74.5	30.68	-3.7	-1.12
74.54	32.5	-1.84	-1.04
74.58	29.1	0.18	-0.58
74.62	31.06	1.92	-0.18
74.66	29.08	0.48	-1.4
74.7	30.104	-0.034307	-0.02452
74.74	27.82	2.42	2.42
74.78	28.2	-1.28	0.76
74.82	29.28	1.58	0.94
74.86	28.6	1.9	0.46
74.9	30.78	1.42	2.72
74.94	29.08	1.58	2.02
74.98	28.96	3.62	0.56
75.02	29.319	0.43323	1.2565
75.06	33.66	-0.44	0.52
75.1	30.42	-2.78	-0.54
75.14	30.46	-0.48	0.66
75.18	31.3	-0.3	1.18
75.22	29.26	2.02	0.04
75.26	30.7	-0.8	1.3
75.3	28.86	1.32	1.88
75.34	31.8	0	1.22
75.38	31.42	0.8	0.42
75.42	32.74	1.82	0.38
75.46	35.02	2.98	0.1
75.5	33	3.58	0.92
75.54	30.78	2	-0.16
75.58	31.82	5.9	-0.5
75.62	36.02	5.14	0.2
75.66	33.209	2.5729	-0.10525
75.7	32.68	-1.44	-1.36
75.74	33.447	2.2774	-0.24726
75.78	33.537	2.1038	-0.29928
75.82	33.608	1.9246	-0.33661
75.86	32.02	1.46	0.62
75.9	32.98	1.32	-0.24
75.94	32.94	2.88	-0.06
75.98	33.9	2.52	0.18
76.02	32.3	1.32	0.06
76.06	33.7	0.86	-0.12
76.1	34.52	0.8	-0.72
76.14	35.7	0.64	-0.78
76.18	36.2	1.18	-0.5
76.22	33.2	0.22	1.04
76.26	30.88	2.68	1.52
76.3	32.82	3.7	0.56
76.34	33.8	1.4	-0.58
76.38	33	0.98	0.24
76.42	32.5	1.96	0.78
76.46	31.52	1.6	0.92
76.5	32.28	1.1	-0.54
76.54	33.04	1.94	0.1
76.58	32.4	1.82	-0.3
76.62	36.5	2.04	-0.18
76.66	35.12	0	-0.36
76.7	35.6	-1.5	-0.02
76.74	35.7	-1.46	0.52
76.78	34.6	-0.88	0.32
76.82	32.38	0	0.08
76.86	32.16	0.16	0.2
76.9	32.98	-0.2	0.06
76.94	31.48	0.6	1
76.98	33.22	1.96	0.9
77.02	32.9	1.28	0.26
77.06	33.02	2.14	0.56
77.1	33.78	0.5	-0.3
77.14	33.48	1.56	0.04
77.18	32.88	0.62	0
77.22	31.88	0.66	0.4
77.26	34.44	0.92	0.24
77.3	31.7	1.68	-0.12
77.34	32.12	0.46	0.18
77.38	31.78	-1.22	-0.04
77.42	32.86	-1.66	-0.18
77.46	32.74	1.34	0.22
77.5	34.56	-2.08	-0.06
77.54	32.98	1.72	0.32
77.58	33.62	-0.64	0.04
77.62	34.42	2.14	0.18
77.66	34.06	0.74	0.16
77.7	33.88	2.84	0.1
77.74	33.34	1.8	0.6
77.78	33.78	-0.06	-0.08
77.82	33.44	1.9	-0.58
77.86	31.82	4.34	-0.3
77.9	35.78	0.18	-0.88
77.94	31.38	1.94	-0.64
77.98	33.16	0	-0.58
78.02	32.86	2.42	-0.34
78.06	35.56	2.48	-0.02
78.1	32.9	1.84	-0.66
78.14	33.48	5.28	0.04
78.18	34.607	2.8519	-1.7215
78.22	34.736	2.6226	-1.8626
78.26	34.851	2.3544	-1.9952
78.3	32.92	2.08	-3.96
78.34	33.88	2.9	-2.4
78.38	35.62	5.26	-2.8
78.42	35.44	2.48	-3.08
78.46	34.26	4.72	-3.38
78.5	37.22	1.2	-3.66
78.54	37.02	1.12	-2.08
78.58	38.78	-3.4	-2.4
78.62	36.5	-2.96	-2.94
78.66	37.02	-3.62	-4.14
78.7	34.33	-1.2652	-2.8782
78.74	34.048	-1.4828	-2.9054
78.78	33.74	-1.86	-2.22
78.82	32.46	-3.5	-2.88
78.86	30.64	-3.48	-2.78
78.9	30.18	-0.9	-2.22
78.94	29.94	-2.38	-2.04
78.98	30.16	-0.36	-2.46
79.02	29.12	-1.14	-2.4
79.06	29.52	-1.46	-2.56
79.1	28.2	-0.62	-2.9
79.14	27.1	2.26	-2.44
79.18	28.62	1.26	-3.12
79.22	28.4	0.42	-3.4
79.26	29.32	0.84	-3.72
79.3	27.28	0.28	-3.8
79.34	28.534	1.0586	-2.6792
79.38	28.667	1.0854	-2.488
79.42	28.83	1.0863	-2.2774
79.46	29.019	1.066	-2.052
79.5	29.231	1.029	-1.8166
79.54	29.461	0.97982	-1.576
79.58	29.706	0.92303	-1.3347
79.62	29.96	0.86321	-1.0977
79.66	30.219	0.80491	-0.86952
79.7	30.48	0.7527	-0.655
79.74	31.48	2.14	-0.54
79.78	33.08	0.82	-0.54
79.82	30.08	-0.44	0.44
79.86	31.46	0.08	-0.18
79.9	31.86	0.86	0.06
79.94	30.6	1.7	0.14
79.98	32.04	0.86	0.44
[truncated: 1,081 more rows]
