# Supplementary material for: Mean flow and turbulence structure over exposed roots on a forested floodplain: Insights from a controlled laboratory experiment
Source: PLoS One. 2020 Feb 26;15(2):e0229306. doi: 10.1371/journal.pone.0229306 (PMC7043746; doi:10.1371/journal.pone.0229306)
Supplement: S1 File — (ZIP) [file pone.0229306.s001.zip › data_and_scripts/velocity_data/t21_018_replaced.csv]

0.02	32.44	2.39	-0.04
0.06	31.57	0.2	0.47
0.1	32.3	0.66	0.63
0.14	31.05	3.24	-0.6
0.18	32.91	1.2	0.12
0.22	31.33	1.61	0.95
0.26	31.53	1.53	1.27
0.3	31.27	0.62	-0.1
0.34	30.79	2.3	-0.09
0.38	30.34	1.82	0.12
0.42	29.56	2.72	0.18
0.46	30.73	3.72	-0.04
0.5	30.32	3.3	-0.11
0.54	31.07	2.22	-0.92
0.58	30.92	3.32	-0.2
0.62	31.56	2.15	-1.08
0.66	32.42	2.44	0.36
0.7	32.74	2.64	0.4
0.74	33.38	1.84	0.08
0.78	31.59	3.4	1.54
0.82	31.69	2.79	1.44
0.86	32.98	0.13	-0.67
0.9	34.16	0.87	-1.4
0.94	33.48	2.05	-1.85
0.98	35.24	2.12	-1.42
1.02	34.31	1.18	-2.21
1.06	34.14	3.1	-0.58
1.1	33.3	4.51	0.11
1.14	33.61	2.78	0.65
1.18	33.95	4.39	-0.64
1.22	33.48	2.61	-1.69
1.26	31.14	2.77	-0.91
1.3	31.46	1.99	-0.37
1.34	32.22	2.84	0.64
1.38	30.49	1.05	0.31
1.42	31.01	1.07	-0.17
1.46	30.49	1.92	-0.38
1.5	32.11	1.45	-0.22
1.54	30.91	3.26	0.86
1.58	32.16	1.02	-0.44
1.62	31.74	1.24	0.54
1.66	31.97	0.55	-0.04
1.7	31.91	1.15	-0.18
1.74	32.25	2.63	0.06
1.78	31.76	0.39	-1.34
1.82	31.75	2.11	-0.4
1.86	32.28	2.54	-0.67
1.9	32.74	3.33	-1.16
1.94	32.72	1.79	-1.99
1.98	31.12	2.64	-1.77
2.02	33.71	1.51	-2.86
2.06	31.77	2.26	-4.3
2.1	31.19	-1.49	-3.66
2.14	31.837	0.94137	-3.1675
2.18	31.686	0.88144	-3.1719
2.22	31.513	0.84226	-3.1201
2.26	28.11	-2.36	-3.61
2.3	31.81	-2.36	-4.7
2.34	33.23	-1.53	-3.91
2.38	31.89	0.78	-2.87
2.42	31.58	4.3	0.03
2.46	30.13	3.65	-1.84
2.5	29.11	3.1	-0.2
2.54	28.04	3.62	0.37
2.58	28.46	2.2	1.39
2.62	27.19	3.63	1.99
2.66	28.18	2.37	1.23
2.7	29.3	1.32	0.17
2.74	26.57	-0.59	-0.96
2.78	28.6	3.5	1.15
2.82	29.99	2.29	0
2.86	30.06	2.34	-0.37
2.9	30.23	3.88	0.02
2.94	29.38	4.81	0.07
2.98	29.65	5.18	-0.4
3.02	29.61	5.56	-0.92
3.06	30.05	5.3	-0.03
3.1	29.76	5.15	-0.41
3.14	29.99	4.21	-1.53
3.18	27.86	2.63	-2.23
3.22	29.45	0.52	-0.14
3.26	30.06	0.15	-2.49
3.3	31.23	-2.09	-3.6
3.34	35.1	-4.1	-2.7
3.38	30.219	0.53106	-2.2661
3.42	30.349	0.4543	-2.3685
3.46	30.519	0.41719	-2.4474
3.5	28.5	1.19	-2.2
3.54	28.48	0.93	-1.22
3.58	30.31	-0.04	-2.75
3.62	31.41	2.1	-1.11
3.66	33.06	-0.35	-1.69
3.7	32.71	1.81	-2.96
3.74	34.7	2.71	-2.64
3.78	34.14	1.44	-2.62
3.82	35.53	0.52	-1.96
3.86	36.17	1	-2.33
3.9	36.71	1.3	-2.97
3.94	36.91	-0.47	1.25
3.98	33.13	-3.16	-0.09
4.02	34.07	0.16	-1.54
4.06	31.17	0.39	-1.24
4.1	33.85	0.06	-0.41
4.14	30.28	3.66	0.34
4.18	31.19	-0.32	0.4
4.22	30.59	-0.87	-0.6
4.26	31.05	-0.82	0.35
4.3	28.34	3.97	0.46
4.34	29.01	2.37	1.31
4.38	28.92	0.46	-0.18
4.42	27.62	-0.9	0.36
4.46	26.59	-0.73	1.56
4.5	26.11	-1.02	2.23
4.54	30.59	-1.96	1.82
4.58	31.56	0.53	1.97
4.62	32.11	-2.01	0.3
4.66	30.4	0.43	-1.3
4.7	32.08	0.66	-0.63
4.74	31.43	1.21	-0.58
4.78	33.01	2.26	0.7
4.82	30.52	0	0.1
4.86	32.81	0.14	0.08
4.9	32.32	0.46	-0.44
4.94	32.11	0.48	-0.5
4.98	31.41	-0.86	-0.56
5.02	30.66	1.46	-0.63
5.06	31.95	0.34	-1.31
5.1	29.01	0.73	-0.85
5.14	30.82	1.18	-0.03
5.18	30.11	2.33	-1.4
5.22	29.97	-1.28	0.31
5.26	29.78	0.79	0.88
5.3	30.43	2.31	1.21
5.34	30.19	3.01	0.98
5.38	31.97	1.92	0.58
5.42	29.53	1.59	2.96
5.46	29.78	1.21	-0.35
5.5	30.48	2.4	-0.96
5.54	29.93	0.97	-2.88
5.58	29.57	0.17	-1.98
5.62	29.67	-1.27	0.77
5.66	29.01	-3.29	0.15
5.7	26.82	-2.81	0.52
5.74	28.6	-3.74	1.25
5.78	31.41	-4.83	-1.25
5.82	31.59	0.72	1.88
5.86	29.71	-1.89	1.31
5.9	28.89	-0.47	2.28
5.94	30.17	0.69	0.7
5.98	29.09	3.43	-0.82
6.02	31.63	4.29	-0.1
6.06	31.47	1.29	0.72
6.1	31.38	2.82	1.2
6.14	29.5	4.24	1.84
6.18	30.34	0.01	0.76
6.22	30.14	-0.19	-1.03
6.26	31.55	2.55	-3.02
6.3	29.22	2.26	-1.74
6.34	29.06	2.54	-0.58
6.38	27.83	0.18	1.35
6.42	28.04	-0.41	0.3
6.46	32	-0.64	-1.84
6.5	33.24	1.37	-2.62
6.54	32.92	1.72	-4.38
6.58	32.05	-4.22	-4.07
6.62	35.24	0.19	-1.46
6.66	33.86	-2.29	-1.45
6.7	33.78	-1.97	-0.96
6.74	32.01	-0.35	-1.07
6.78	31.73	-1.29	-1.04
6.82	32.37	-0.32	-1.3
6.86	31.06	0.53	-1.02
6.9	31.91	1.79	-1.09
6.94	31.53	0.55	-1.23
6.98	33.49	2.43	-1.22
7.02	31.99	2.13	-1.68
7.06	32.25	2.22	-1.37
7.1	31.12	1.88	-1.72
7.14	29.27	2.89	-0.69
7.18	28.39	1.79	-0.9
7.22	31.08	1.42	0.95
7.26	31.169	2.7945	-2.0081
7.3	31.238	2.712	-2.2786
7.34	29.14	1.4	-4.34
7.38	29.24	4.05	-3.22
7.42	30.98	4.12	-1.92
7.46	32.44	3.44	-0.81
7.5	32.87	-0.49	-2.43
7.54	32.17	-1.06	-4.79
7.58	31.72	-0.93	-5.45
7.62	30.03	-2.24	-4.16
7.66	28.72	-0.57	-3.94
7.7	26.55	-2.54	-1.82
7.74	26.3	-4.87	-0.69
7.78	26.46	-5.61	-1.97
7.82	26.94	-5.39	-1.02
7.86	27.47	-6.59	0.29
7.9	27.77	-3.6524	-0.79959
7.94	27.865	-3.1825	-0.40919
7.98	28.05	-1.57	0.99
8.02	29.76	-2.62	1.06
8.06	29.51	-1.55	0.23
8.1	30.8	-2.1	-0.41
8.14	29.32	0.02	-0.22
8.18	28.74	-0.29	1.09
8.22	28	2.66	0.85
8.26	30.37	2.46	0.52
8.3	30.47	2.43	0.01
8.34	30.02	2.61	1.16
8.38	30.47	0.95	-0.79
8.42	32.72	0.08	-0.35
8.46	34.57	-0.93	-0.21
8.5	31.25	1.48	0.23
8.54	32.7	0.26	0.45
8.58	31.65	1.55	-0.85
8.62	32.23	1.59	-0.84
8.66	33.79	5.22	1.03
8.7	34.14	4.87	1.24
8.74	34.18	2.98	2.34
8.78	33.26	1.98	1.93
8.82	32.31	4.72	1.27
8.86	32.94	3.53	0.06
8.9	34.69	1.53	-0.5
8.94	34.14	0.86	-0.75
8.98	34.95	0.15	-0.11
9.02	34.98	0.23	-0.21
9.06	34.01	0.23	-0.21
9.1	32.99	-0.14	0.05
9.14	34.47	-0.56	0.44
9.18	33.99	-0.26	1.29
9.22	32.89	0.54	3.18
9.26	31.4	1.11	0.51
9.3	32.16	-1.94	-0.61
9.34	32.31	-1.25	-0.86
9.38	31.47	-1.82	-0.98
9.42	32.9	0.69	-1.14
9.46	30.47	0.46	-0.96
9.5	30.8	-0.24	-1.17
9.54	30.38	0.81	0.17
9.58	33.58	-0.75	0.66
9.62	32.77	2.65	0.2
9.66	34.51	2.74	-0.22
9.7	34.3	2.13	-1.85
9.74	34.37	4.94	-1.64
9.78	31.354	0.38872	-0.90699
9.82	30.978	0.042208	-0.95513
9.86	30.611	-0.28751	-0.99668
9.9	29.23	-1.98	-1.51
9.94	30.48	-2.68	-2.07
9.98	27.99	-2.13	-1.67
10.02	27.78	-3.35	-0.06
10.06	28.56	-0.71	-0.52
10.1	29.3	0.16	-0.87
10.14	31.38	1.43	-0.44
10.18	30.35	0.61	-0.68
10.22	30.41	2.92	-0.47
10.26	30.06	3.22	-0.15
10.3	32.52	4.21	-0.28
10.34	32.47	4.63	-0.41
10.38	32.62	3.7	0.35
10.42	30.39	2.94	-0.88
10.46	30.94	4.75	-0.48
10.5	33.14	4.16	-1.56
10.54	31.98	5.36	-0.64
10.58	34.48	4.73	-1.47
10.62	33.7	7.38	0.26
10.66	34.95	6.64	1.04
10.7	33.16	4.57	-0.21
10.74	33.26	3.4216	-2.9501
10.78	33.205	3.3776	-3.0943
10.82	33.12	3.3424	-3.2077
10.86	30.09	-2.76	-3.19
10.9	34.15	3.23	-2.88
10.94	32.01	3.17	-4.13
10.98	31.53	1.59	-4.83
11.02	33.55	1.64	-4.02
11.06	32.42	2.35	-4.34
11.1	32.75	3.61	-4.4
11.14	32.72	1.04	-6.18
11.18	31.12	5.21	-4.99
11.22	30.34	5.77	-3.05
11.26	30.883	3.2848	-2.8161
11.3	30.624	3.2875	-2.6677
11.34	30.366	3.2877	-2.5065
11.38	30.111	3.2847	-2.334
11.42	29.862	3.2777	-2.1514
11.46	29.621	3.2657	-1.9603
11.5	29.39	3.2479	-1.7619
11.54	29.173	3.2234	-1.5578
11.58	28.97	3.1915	-1.3492
11.62	28.786	3.1512	-1.1375
11.66	28.621	3.1017	-0.92423
11.7	28.479	3.0421	-0.71067
11.74	28.361	2.9717	-0.49825
11.78	28.271	2.8894	-0.28834
11.82	28.21	2.7946	-0.082348
11.86	28.182	2.6863	0.11834
11.9	27.77	0.29	2.56
11.94	28.35	1.57	0.96
11.98	28.67	2.14	0.98
12.02	27.5	3.85	0.46
12.06	27.97	4.17	1.92
12.1	29.38	4.49	1.13
12.14	29.53	3.22	2.74
12.18	29.59	-0.29	3.59
12.22	29.73	0.71	1.58
12.26	31.02	-2.64	0.27
12.3	30.42	0.38	-0.08
12.34	30.69	0.3	0.03
12.38	31.27	1.47	0.86
12.42	31.61	1.56	0.76
12.46	32.61	0.66	0.88
12.5	32.29	-1.42	0.91
12.54	31.87	0.64	0.69
12.58	30.9	0.41	0.55
12.62	32.57	0.72	0.64
12.66	30.39	0.14	0.58
12.7	30.08	0.7	0.88
12.74	32.12	-0.89	-0.12
12.78	29.93	0.42	-0.27
12.82	30.14	-0.11	-0.6
12.86	29.07	-0.74	-0.39
12.9	30.25	0.2	-0.02
12.94	30.38	0.51	0.2
12.98	30.54	3.13	0.71
13.02	30.99	2.2	-0.12
13.06	29.84	1.29	0.2
13.1	29.38	0.13	0.64
13.14	30.51	1.84	1.38
13.18	31.35	2.76	1.54
13.22	29.96	3.83	2.14
13.26	29.67	2.2	1.91
13.3	29.83	0.9	2.48
13.34	28.68	1.53	2.45
13.38	28.4	1.45	2.47
13.42	29.44	0.46	1.17
13.46	29.93	1.33	1.01
13.5	31.1	2.57	1.44
13.54	31.15	-0.41	0.96
13.58	29.27	1.68	1.44
13.62	31.27	1.74	0.63
13.66	31.71	1.99	0.55
13.7	31.84	3.62	-0.54
13.74	31.52	2.92	-0.07
13.78	30.3	2.86	0.22
13.82	29.78	3.14	0.45
13.86	29.64	0.74	1.15
13.9	31.07	1.81	0.95
13.94	28.43	2.16	-1.28
13.98	31.6	2.22	-3.49
14.02	28.74	-1.4	-2.21
14.06	28.86	-1.19	0.21
14.1	28.22	1.57	0.62
14.14	28.63	3.17	-0.71
14.18	27.9	0.16	0.72
14.22	30.72	1.92	1.49
14.26	31.24	2.95	0.13
14.3	29.76	3.71	0.89
14.34	31.24	5.28	1.47
14.38	30.77	2.42	1.53
14.42	31.82	5.71	2.26
14.46	33.18	3.28	1.18
14.5	33.52	2.57	1.37
14.54	32.61	2.86	0.85
14.58	31.91	2.63	0.23
14.62	33.03	2.11	-0.74
14.66	32.74	0.85	-1.89
14.7	34.33	2.54	-0.16
14.74	32.38	2.08	0.02
14.78	33.18	1.68	-0.27
14.82	33.02	1.93	0.1
14.86	33.01	2.46	0.09
14.9	29.02	2.22	-0.04
14.94	30.25	-0.06	-2.51
14.98	27.84	0.95	-3.02
15.02	28.39	3.15	-1.72
15.06	31.281	0.71994	-1.7784
15.1	28.92	5.36	0.62
15.14	31.89	3.14	-2.18
15.18	30.51	2.02	-3.08
15.22	32.7	2.2	-4.44
15.26	34.03	-1.48	-3.91
15.3	30.73	-1.66	-1.1
15.34	30.87	-1.17	-0.94
15.38	31.14	-2.27	-2.78
15.42	28.22	-0.76	-2.59
15.46	29.455	0.18296	-1.1482
15.5	29.9	-6.21	0.03
15.54	29.07	0.19014	-0.87404
15.58	28.88	0.20489	-0.72639
15.62	28.694	0.22644	-0.57331
15.66	28.512	0.25431	-0.41601
15.7	28.335	0.288	-0.25572
15.74	24.63	-3.34	5.33
15.78	28	0.37091	0.068975
15.82	27.843	0.41917	0.23094
15.86	27.695	0.47131	0.39102
15.9	27.557	0.52684	0.548
15.94	27.429	0.5853	0.70066
15.98	25.67	2.68	4.35
16.02	26.39	2.08	5.07
16.06	27.114	0.77328	1.1205
16.1	28.92	3.09	0.55
16.14	30.04	2.4	-0.31
16.18	30.02	2.78	-0.21
16.22	29.62	1.42	-1.89
16.26	28.48	2.65	-1.69
16.3	26.86	3.46	-1.66
16.34	24.92	2.75	-0.73
16.38	26.947	1.2817	1.7463
16.42	27.01	1.3373	1.752
16.46	27.42	0.55	1.53
16.5	25.29	-0.8	2.91
16.54	26.13	-1.51	2.25
16.58	23.99	-1.28	5.53
16.62	27.67	1.5544	1.4539
16.66	27.877	1.5823	1.3204
16.7	30.03	3.67	2.64
16.74	29.58	1.82	2.6
16.78	27.97	0.77	1.4
16.82	27.69	2.08	0.57
16.86	25.52	2.54	1.15
16.9	27.64	0.73	-1.08
16.94	30.89	-1.34	-2.2
16.98	31.67	0.69	-0.53
17.02	32.37	2.28	-1.93
17.06	33.21	3.15	-1.89
17.1	33.15	2.73	-2.21
17.14	32.47	0.79	-2.88
17.18	30.96	-0.62	-4.16
17.22	31.03	-1.3	-3.14
17.26	33.22	-3.74	-4.33
17.3	32.03	-3.3	-3.69
17.34	29.33	-2.78	-1.87
17.38	29.62	-4.74	-4.02
17.42	28.203	-2.0583	-2.7066
17.46	27.903	-2.1831	-2.6791
17.5	27.632	-2.2838	-2.6405
17.54	24.29	-2.74	1.58
17.58	27.169	-2.4165	-2.533
17.62	26.976	-2.4506	-2.4652
17.66	26.808	-2.4645	-2.389
17.7	26.662	-2.4592	-2.3048
17.74	26.539	-2.4358	-2.2134
17.78	24.93	2.75	-4.03
17.82	23.12	0.93	-2.18
17.86	26.295	-2.2665	-1.9017
17.9	26.251	-2.1804	-1.7874
17.94	26.225	-2.0812	-1.669
17.98	26.216	-1.9698	-1.5469
18.02	26.222	-1.8473	-1.422
18.06	26.243	-1.7147	-1.2947
18.1	26.277	-1.5729	-1.1657
18.14	26.324	-1.4231	-1.0356
18.18	24.17	-1.86	2.35
18.22	25.31	-4.27	0.72
18.26	23.82	-0.61	0.18
18.3	28.3	-3.34	-1.69
18.34	27.41	-2.75	-1.83
18.38	27.25	-1.01	-1.72
18.42	26.926	-0.23107	-0.14684
18.46	27.039	-0.052433	-0.030385
18.5	27.156	0.12527	0.081583
18.54	27.277	0.30104	0.18845
18.58	27.399	0.47388	0.28959
18.62	30.9	0.66	0.27
18.66	32.12	0.75	0.48
18.7	30.16	2.63	-0.06
18.74	30.84	2.33	-1.57
18.78	26.66	5.04	-1.48
18.82	26.6	1.68	2.59
18.86	26.16	2.28	2.36
18.9	23.85	1.66	0.8
18.94	28.19	1.18	2.52
18.98	28.22	0.18	1.99
19.02	30.39	0.39	0.31
19.06	28.15	2.09	-0.31
19.1	30.65	2.2	-1.22
19.14	31.51	1.84	0
19.18	33.87	3.91	-0.39
19.22	33.9	3.24	-0.5
19.26	34.76	4.17	-0.32
19.3	34.75	4.32	-2.44
19.34	35.77	1.3	-2.66
19.38	36.11	2.79	-2.46
19.42	34.91	5.07	-1.58
19.46	33.64	3.91	-1.04
19.5	33.56	3.5	-1.59
19.54	35.44	2.4	-1.98
19.58	35.96	-0.16	-2.53
19.62	34.97	-0.15	-1.06
19.66	33.01	-2.23	-1.11
19.7	32.48	-0.7	-0.93
19.74	31.19	1.04	-1.58
19.78	32.7	1.97	-1.5
19.82	31.58	1.04	-1.45
19.86	32.31	0.98	-1.73
19.9	31.74	2.89	-1.12
19.94	31.35	0.96	-1.46
19.98	31.05	2.83	0.29
20.02	31.76	2.74	0.01
20.06	32.88	1.89	0.61
20.1	31.69	5.76	0.12
20.14	33.72	4.16	1.07
20.18	31.26	2.89	1.26
20.22	32.6	3.83	0.97
20.26	31.75	3.13	1.16
20.3	32.64	4.49	0.38
20.34	31.95	4.66	0.43
20.38	31.38	3.47	-0.03
20.42	31.64	2.7	0.38
20.46	29.53	3.82	1.28
20.5	31.56	2.52	0.83
20.54	28.89	2.52	0.34
20.58	31.39	2.89	1.04
20.62	31.19	0.86	0.67
20.66	32.48	0.21	0.75
20.7	32.11	1.16	1.59
20.74	31.49	3.35	2.1
20.78	31.41	3.17	1.46
20.82	30.68	2.76	0.92
20.86	28.14	2.11	2.37
20.9	27.91	3.82	2.02
20.94	28.38	2.87	1.84
20.98	26.86	1.32	2.02
21.02	27.73	0.2	2.47
21.06	26.67	-0.72	2.85
21.1	27.76	-0.72	1.85
21.14	26.44	1.08	0.94
21.18	28.71	-0.18	-0.24
21.22	27.94	0.76	0.89
21.26	29.73	-0.29	1.44
21.3	29.03	1.76	1.78
21.34	28.87	1.18	1.04
21.38	29.29	-0.52	1.13
21.42	28.22	-0.34	0.82
21.46	30.76	0.72	0.75
21.5	30.9	2.75	0.72
21.54	33.03	2.6	0.6
21.58	30.12	3.51	0.86
21.62	32.39	3.35	1.01
21.66	31.8	1.73	0.71
21.7	32.63	1.59	0.93
21.74	33.53	2.64	0.55
21.78	32.58	2.32	0.08
21.82	33.44	2.54	0.47
21.86	32.84	3.21	1.25
21.9	34.6	3.53	0.29
21.94	32.73	1.29	-0.69
21.98	34.53	2.09	0.44
22.02	33.31	0.08	-0.05
22.06	34.64	1.7	1.18
22.1	31.76	2.26	-0.16
22.14	32.66	3.04	0.64
22.18	31.53	2.75	0.58
22.22	31.32	0.52	0.15
22.26	33.17	-0.37	-1.04
22.3	31.65	0.58	-0.27
22.34	32.66	2.33	0.48
22.38	32.43	2.76	1.4
22.42	35.28	3.62	0
22.46	32.37	0.31	-0.78
22.5	33.43	1.02	0.86
22.54	31.98	1.91	0.34
22.58	32.69	3.04	-0.13
22.62	31.89	3.16	0.4
22.66	32.41	1.04	0.55
22.7	33.07	2.6	-0.15
22.74	33.27	3.26	0.65
22.78	31.53	2.05	1.39
22.82	31.44	-0.61	1.03
22.86	33	1.36	1.01
22.9	32.45	2.51	-1.04
22.94	33.49	3.81	-0.16
22.98	31.63	4.05	-0.18
23.02	33.64	3.5	0.05
23.06	30.89	3.74	0.49
23.1	32.63	3.21	2.77
23.14	32.95	1.46	2.34
23.18	29.72	0.34	-0.64
23.22	29.04	-1.86	-0.12
23.26	29.272	0.84727	0.40959
23.3	28.757	0.57002	0.46576
23.34	28.59	-2.64	-0.56
23.38	27.69	-0.82	-1.41
23.42	27.78	-0.32	-1.05
23.46	26.12	0.6	1.59
23.5	26.76	-1.48	1.76
23.54	27.63	0.52	1.87
23.58	29.76	2.23	-0.35
23.62	29.61	2.86	1.35
23.66	33.79	0.2	1.72
23.7	33.53	0.66	-0.72
23.74	34.65	0.31	-0.84
23.78	34.26	0.27	-0.21
23.82	35.58	2.01	0.08
23.86	32.57	-1.21	0.63
23.9	35.05	0.1	0.14
23.94	33.85	1.36	-0.96
23.98	34.3	2.14	-0.27
24.02	34.68	2.67	-0.56
24.06	33.81	1.21	-0.54
24.1	34.21	1.33	-0.84
24.14	33.01	1.88	-1.31
24.18	33.92	0.98	-0.91
24.22	33.44	1.58	-1.27
24.26	34.45	0.79	-2.12
24.3	33.47	2.02	-2.3
24.34	35.15	2.23	-2.18
24.38	33.48	4.18	-1.69
24.42	34.11	4.18	-2.16
24.46	35.21	3.86	-3.05
24.5	34.34	0.89	-4
24.54	34.904	2.2699	-2.0105
24.58	35.014	2.1632	-1.7622
24.62	35.116	2.0448	-1.4942
24.66	35.209	1.92	-1.2168
24.7	37.37	-0.14	-1.83
24.74	35.29	1.72	-2.06
24.78	35.13	0.17	-0.55
24.82	36.22	2.89	0.24
24.86	35.41	2.75	0.62
24.9	34.8	0.58	1
24.94	35.76	1.67	0.72
24.98	34.85	1.96	0.51
25.02	33.98	0.86	0.7
25.06	35.08	1.23	-0.33
25.1	34.64	1.44	-1
25.14	36.7	2.05	-1.56
25.18	35.82	1.78	-1.98
25.22	36.09	3.13	-1.78
25.26	35.14	2.11	-1.93
25.3	35.88	3.99	-1.02
25.34	36.01	2.39	-1.23
25.38	34.91	1.94	-2.5
25.42	34.23	1.66	-2.15
25.46	33.07	-2.73	-4
25.5	34.32	1.69	-2.52
25.54	32.73	1.29	-2.68
25.58	34.87	3.74	-1.82
25.62	34.3	1.58	-1.86
25.66	32.86	2.88	-1.75
25.7	34.21	3.12	-2.19
25.74	33.29	4.07	-2.93
25.78	35.62	4.31	-2.2
25.82	34.51	4.53	-2.18
25.86	34.61	5.22	-4.41
25.9	36.74	2.36	-5.52
25.94	35.38	-0.15	-6.13
25.98	34.619	1.1057	-3.7043
26.02	34.41	0.47018	-3.6826
26.06	34.162	-0.16728	-3.6231
26.1	35.76	-3.78	-2.03
26.14	35.67	-0.47	-3.64
26.18	33.61	-0.43	-4.08
26.22	30.72	-3.76	-3.52
26.26	29.65	-4.79	-2.01
26.3	32.11	-1.7	-1.22
26.34	31.02	-0.46	-1.96
26.38	31.23	-2.25	-1.57
26.42	31.18	-2.3	-1.13
26.46	30.48	-3.25	0.08
26.5	29.48	-0.74	0.53
26.54	29.93	-1.05	-0.73
26.58	30.1	1.39	-0.59
26.62	28.53	0.98	-0.96
26.66	27.06	1.97	-0.28
26.7	26.72	0.46	1.53
26.74	28.8	1.56	1.94
26.78	26.96	-0.24	2.85
26.82	27.93	1.56	1.16
26.86	28.98	1.44	-0.94
26.9	29.27	1.96	-2.09
26.94	28.15	3.62	-1.29
26.98	29.77	5.18	-0.17
27.02	27.01	2.36	2.1
27.06	25.47	-2.03	0.97
27.1	27.76	-3.33	-0.85
27.14	28.13	-2.64	-0.76
27.18	25.57	-1.31	1.42
27.22	27.35	0.57	-0.56
27.26	28.76	0.1	-2.72
27.3	26.37	-1.14	-2.16
27.34	25.929	-0.58836	0.4434
27.38	25.904	-0.62557	0.40857
27.42	25.916	-0.63854	0.35395
27.46	24.62	0.34	4.98
27.5	25.05	-1.21	3.67
27.54	25.82	1.47	2.7
27.58	26.274	-0.48338	-0.025807
27.62	26.429	-0.40169	-0.15192
27.66	26.606	-0.30638	-0.28684
27.7	26.801	-0.19924	-0.42875
27.74	27.013	-0.08202	-0.5758
27.78	27.239	0.043493	-0.72619
27.82	27.2	-0.32	-5.16
27.86	25.65	-4.03	-2.41
27.9	28.34	-0.82	-3.05
27.94	28.57	-0.71	-0.03
27.98	29.94	3.85	-2.61
28.02	29.15	4.8	-3.18
28.06	28.15	5.46	-1.18
28.1	29.25	1.1336	-1.8294
28.14	29.49	1.254	-1.9274
28.18	29.719	1.365	-2.0104
28.22	29.935	1.4648	-2.0766
28.26	30.135	1.5516	-2.1242
28.3	30.317	1.6237	-2.1514
28.34	27.99	3.97	1.12
28.38	30.617	1.7166	-2.137
28.42	30.729	1.7338	-2.0918
28.46	32.16	-0.73	-2.91
28.5	32.49	-3.84	-1.79
28.54	31.12	-1.51	-1.16
28.58	30.93	1.38	-0.61
28.62	31.01	1.63	-0.35
28.66	30.75	2.31	0.25
28.7	30.88	2.32	-0.51
28.74	30.43	1.99	-2.04
28.78	30.69	1.46	-2.86
28.82	30.31	0.31	-2.21
28.86	27.83	1.59	1.79
28.9	29.06	-0.93	2.52
28.94	29.75	-0.53	3.53
28.98	26.44	-2.81	0.68
29.02	25.42	-0.82	3.02
29.06	24.59	-1.91	2.9
29.1	25.15	-2.73	3.35
29.14	26.74	-3.63	2.81
29.18	27.77	-1.45	2.04
29.22	27.64	-1.22	1.27
29.26	29.64	-0.74	0.81
29.3	28.32	1.56	1.57
29.34	30.12	3.21	1.39
29.38	30.26	0.82	0.72
29.42	32.24	1.56	-0.35
29.46	28.62	0.54406	2.0223
29.5	28.407	0.59079	2.1274
29.54	28.168	0.61728	2.2338
29.58	27.915	0.62771	2.3367
29.62	27.663	0.6263	2.4314
29.66	27.425	0.61724	2.5132
29.7	25.2	1.07	5.13
29.74	23.53	-3.56	5.04
29.78	26.16	-0.23	3.95
29.82	27.02	0	3.41
29.86	28.78	0.93	0.81
29.9	27.77	1.17	2.7
29.94	27.27	1.65	1.3
29.98	26.7	0.83	1.48
30.02	29.93	1.92	-1.31
30.06	30.31	3.53	0.75
30.1	30.48	1.13	1.63
30.14	28.45	-0.85	3.26
30.18	28.63	1.51	0.65
30.22	32.25	1.66	0.21
30.26	32.72	1.37	0.13
30.3	33.5	2.44	-0.88
30.34	32.3	1.55	-1.76
30.38	31.17	0.24	-1.71
30.42	29.3	-0.24	-1.12
30.46	28.51	-2.92	-0.89
30.5	29.09	-4.76	-0.64
30.54	29.64	-4.19	-0.68
30.58	29.36	-4.38	2.69
30.62	28.46	-3.36	2.24
30.66	28.05	0	1.31
30.7	29.12	-0.56	0.52
30.74	27.18	2.34	0.89
30.78	27.02	0.4	-1.83
30.82	29.64	-0.49	-0.07
30.86	30.97	-2.67	-0.28
30.9	31.77	-0.89	-1.89
30.94	32.2	-2.15	-1.87
30.98	30.68	-0.72	-2.12
31.02	33.04	0.63	-1.91
31.06	31.38	-3.16	-1.89
31.1	32.44	-0.91	-2.78
31.14	31.11	0.42	-1.17
31.18	30.1	-1.97	0.95
31.22	28.85	0.14	-0.66
31.26	29.15	-0.26	-2.43
31.3	27.87	0.18	-0.82
31.34	28.08	-0.67	-2.18
31.38	28.48	4.32	-0.77
31.42	28.05	1.79	1.36
31.46	29.67	2.6	-0.62
31.5	29.85	2.46	3.93
31.54	32.03	6.53	2.72
31.58	29.88	4.31	-0.65
31.62	29.8	3.94	1.52
31.66	29.61	1.04	2.14
31.7	28.17	1.39	2.05
31.74	29.61	0.28	3.21
31.78	27.15	0.47	0.29
31.82	31.28	0.73	0.32
31.86	31.76	0.18	0.12
31.9	28.73	0.81	1.74
31.94	28.34	1.41	3.72
31.98	30.4	4.33	1.67
32.02	28.55	3.48	1.23
32.06	28.37	3.55	3.6
32.1	29.76	3.36	1.24
32.14	32.81	5.1	3.41
32.18	31.347	2.1806	1.3315
32.22	31.703	1.9849	1.1011
32.26	32.031	1.7757	0.86476
32.3	30.77	-0.06	2.26
32.34	33.76	0.86	1.73
32.38	32.73	-0.14	-1.67
32.42	33.75	0.34	-1.74
32.46	32.26	-0.67	-0.87
32.5	32.28	0.54	-0.54
32.54	32.77	1.77	-0.64
32.58	32.3	1.49	0.58
32.62	31.73	2.99	-0.47
32.66	32.38	2.34	-0.66
32.7	29.36	1.12	0.94
32.74	29.04	0.95	0.04
32.78	29.8	-2.51	-2.67
32.82	28.934	-0.81234	1.6219
32.86	28.404	-1.3525	2.0822
32.9	29.36	-0.81	3.24
32.94	27.56	-3.42	3.55
32.98	26.98	-2.94	5.09
33.02	26.83	-5.19	4.44
33.06	25.3	-2.87	4.25
33.1	26.13	-3.78	1.78
33.14	24.68	-3.43	1.37
33.18	26.34	-4.47	2.15
33.22	26.1	-4.66	1.1
33.26	27.29	-4.54	0.24
33.3	27.92	-1.43	-1.48
33.34	26	-4.42	-0.85
33.38	25.67	-0.99	0.41
33.42	26.32	2.63	1.7
33.46	26.7	1.83	1.03
33.5	26.43	1.61	1.97
33.54	27.5	1.03	0.07
33.58	28.91	-0.79	-1.25
33.62	28.95	1.61	1.27
33.66	27.73	1.61	1.01
33.7	31.6	-0.41	0.87
33.74	31.93	1.11	1.37
33.78	31.18	-0.54	2.05
33.82	30.91	0.31	1.33
33.86	30.89	0.71	0.98
33.9	31.68	0.88	0.52
33.94	32.89	0.63	-0.86
33.98	32.8	1.82	-0.53
34.02	32.37	0.81	-0.02
34.06	31.36	-0.85	0.09
34.1	31.45	1.28	-0.2
34.14	32.48	0.88	-0.38
34.18	33.44	-0.25	0.19
34.22	30.92	1.45	0.52
34.26	32.06	2.89	1.31
34.3	30.67	3.21	0.31
34.34	31.94	2.86	0.63
34.38	31.52	1.73	0.55
34.42	32.34	4.5	-0.04
34.46	33.53	5.09	-0.2
34.5	31.96	2.86	-0.47
34.54	32.29	4.03	-0.98
34.58	32.49	3.79	-1.49
34.62	29.59	0.86	-1.73
34.66	31.63	0.46	-1.42
34.7	30.48	3.07	0.48
34.74	29.88	1.11	-0.82
34.78	32.77	-0.18	0.29
34.82	32.36	1.65	0.72
34.86	33.21	1.98	0.93
34.9	33.01	0.86	0.71
34.94	34.5	0.89	0.09
34.98	33.55	2.41	0.34
35.02	35.06	0.86	0.19
35.06	33.63	1.38	0.05
35.1	34.61	1.27	0.21
35.14	33.61	2.34	0.39
35.18	33.45	0.63	1.28
35.22	33.45	-1.47	1.39
35.26	29.9	-0.4	0.63
35.3	29.06	-2.42	2.3
35.34	28.62	-3.01	0.34
35.38	30.19	0	-0.64
35.42	31.03	-1.14	-0.63
35.46	32.12	-0.16	-0.34
35.5	32.12	0.17	-0.12
35.54	32.87	-0.62	-0.58
35.58	32.33	0.11	-0.47
35.62	31.85	-0.32	-0.24
35.66	30.28	0.38	0.09
35.7	30.28	1.22	1.28
35.74	31.64	0.96	0.38
35.78	31.49	2.21	-0.43
35.82	33.56	0.06	0.5
35.86	32.63	0.42	-0.64
35.9	32.66	1.12	-0.37
35.94	32.6	3.04	0.13
35.98	32.99	1.49	0.47
36.02	32.35	1.27	0.41
36.06	32.31	2.2	0.23
36.1	32.6	1.62	0.49
36.14	32.05	2.29	-0.21
36.18	33.67	3.11	0
36.22	33.61	1.53	-0.87
36.26	33.72	2.4	0.07
36.3	33.94	3.01	-0.16
36.34	34.24	3.56	0.23
36.38	31.52	2.52	-0.61
36.42	34.66	3.16	0.77
36.46	33.52	3.23	0.66
36.5	33.47	4.01	0.42
36.54	32.76	3.84	0.38
36.58	33.7	4.43	-0.57
36.62	33.15	5.04	-0.71
36.66	36.16	5.99	-2.83
36.7	35.82	0.28	-3.05
36.74	34.85	2.47	-2.46
36.78	34.9	2.52	-1.59
36.82	32.28	2.49	-2.14
36.86	33.26	3.38	0.42
36.9	32.51	3.24	-1.92
36.94	34.74	2.91	-2.03
36.98	34.8	1.77	-2.67
37.02	33.33	4.13	-2.29
37.06	34.77	1.17	-2.21
37.1	33.58	-2.02	-3.06
37.14	32.93	-0.29	-4.47
37.18	29.64	-0.18	0.06
37.22	30.38	1.51	-1.42
37.26	30.08	1.13	-0.73
37.3	30.69	-0.42	-0.15
37.34	27.73	3.7	1.37
37.38	27.93	-0.15	0.26
37.42	27.31	2.17	1.01
37.46	26.11	-1.37	-0.28
37.5	25.22	-2.34	0.77
37.54	23.48	2.55	0.08
37.58	26.24	0.71	-1.32
37.62	27.518	0.99451	0.75835
37.66	30.52	3.16	1.53
37.7	26.24	3.04	1.4
37.74	28.24	3.39	1.44
37.78	25.64	-0.78	1.7
37.82	23.84	-1.44	4.2
37.86	26.542	0.56202	0.9483
37.9	26.387	0.4564	0.93733
37.94	26.237	0.34333	0.91599
37.98	26.09	0.22362	0.88499
38.02	25.947	0.098067	0.845
38.06	25.809	-0.032533	0.7967
38.1	25.676	-0.16738	0.74078
38.14	25.549	-0.30566	0.67793
38.18	25.427	-0.44659	0.60882
38.22	25.311	-0.58936	0.53415
38.26	25.202	-0.73316	0.4546
38.3	25.099	-0.87721	0.37084
38.34	31.35	-0.19	1.57
38.38	24.917	-1.1628	0.19348
38.42	24.837	-1.3028	0.10123
38.46	24.766	-1.4398	0.0075222
38.5	24.704	-1.573	-0.086963
38.54	24.651	-1.7016	-0.18154
38.58	24.607	-1.8249	-0.27553
38.62	27.11	-3.38	-5.4
38.66	24.55	-2.0522	-0.459
38.7	24.537	-2.1546	-0.54711
38.74	24.536	-2.2484	-0.6319
38.78	24.546	-2.3328	-0.71267
38.82	26.6	-3.25	-4.88
38.86	24.601	-2.4704	-0.85944
38.9	24.647	-2.5219	-0.92408
38.94	24.707	-2.5609	-0.98196
38.98	24.779	-2.5864	-1.0324
39.02	24.866	-2.5978	-1.0748
39.06	24.966	-2.5942	-1.1083
39.1	25.081	-2.5749	-1.1323
39.14	25.211	-2.5389	-1.1462
39.18	25.356	-2.4856	-1.1492
39.22	25.516	-2.4141	-1.1407
39.26	25.693	-2.3236	-1.12
39.3	25.885	-2.2133	-1.0864
39.34	26.095	-2.0825	-1.0391
39.38	26.322	-1.9302	-0.97763
39.42	26.566	-1.7558	-0.90117
39.46	26.828	-1.5584	-0.80906
39.5	27.108	-1.3372	-0.70063
39.54	24.6	-0.46	3.33
39.58	24.44	0.23	3.77
39.62	26.46	-3.86	0.31
39.66	24.85	0.31	0.96
39.7	26.72	1.6	-0.9
39.74	29.64	1.68	1.05
39.78	30.8	2.11	0.92
39.82	30.77	2.22	0.08
39.86	32.05	2.18	0.62
39.9	32.31	2.06	0.84
39.94	33.68	1.54	0.31
39.98	33.16	2.31	0.31
40.02	35.02	3.81	-0.27
40.06	33.74	2.29	-0.66
40.1	34.8	4.15	-0.15
40.14	33.65	4.01	0
40.18	34.72	2.81	0.08
40.22	33.34	3.43	-0.09
40.26	34.78	2.89	0.61
40.3	34.64	4.43	0.57
40.34	35.24	5.3	0.27
40.38	35.12	4.08	-0.61
40.42	35.44	3.02	-1.02
40.46	35.24	3.01	-1.66
40.5	33.76	3.02	-2
40.54	35.41	1.62	-1.97
40.58	34.03	2.97	-1.45
40.62	35.32	3.72	-1.32
40.66	34.86	2	-1.42
40.7	34.1	3.15	-0.65
40.74	33.42	3.04	-1.79
40.78	33.89	4.6	-1.74
40.82	32.17	4.5	0
40.86	31.82	6.83	-0.56
40.9	33.09	5.54	-0.03
40.94	32.32	2.46	-0.62
40.98	33.5	3.55	1.58
41.02	34.55	0.46	0.82
41.06	36.26	2.27	-1
41.1	34.32	2.52	-0.21
41.14	34.71	-0.22	-0.1
41.18	33.51	-0.53	-0.95
41.22	35.25	-1.37	-1.44
41.26	35.5	-0.32	-1.61
41.3	35.18	0	-1.14
41.34	34.34	1.32	-1.02
41.38	32.66	-1.28	-2.33
41.42	34.9	-2.96	-3.16
41.46	34.02	-2.38	-2.15
41.5	35.17	-2.65	-2.12
41.54	32.12	0.69	-1.77
41.58	34.34	0.37	-1.24
41.62	31.66	0.03	-1.85
41.66	34.14	-0.33	-1.63
41.7	31.85	0.44	-1.85
41.74	33.9	-0.28	-1.45
41.78	32.42	2.43	-0.39
41.82	31.27	2.49	-0.04
41.86	31.87	3.13	1.15
41.9	29.32	1.59	0.72
41.94	30.09	-1.7	0.88
41.98	30.85	-1.49	-0.32
42.02	32.02	-0.02	-0.03
42.06	31.04	-0.67	-0.52
42.1	30.89	0.64	-0.64
42.14	29.57	-1.88	-0.07
42.18	31.55	-0.84	0.3
42.22	30.14	1.2	0.39
42.26	31.38	3.1	0.02
42.3	29.57	2.5	1.9
42.34	29.41	1.74	2.43
42.38	28.74	1.34	1.25
42.42	29.23	0.37	1.42
42.46	29.36	2.38	1.65
42.5	30.69	1.54	0.28
42.54	31.51	1.16	0.57
42.58	30.71	3.62	0.04
42.62	32.94	1.13	-1.25
42.66	31.95	2.69	-2.7
42.7	30.77	0.12	0.07
42.74	32.48	-0.04	-0.08
42.78	33.76	2.83	0.11
42.82	32.91	2	0.49
42.86	31.38	0.98	0.55
42.9	31.57	1.12	0.46
42.94	31.82	1.76	-0.47
42.98	32.02	1.69	-0.67
43.02	31.21	0.46	-0.66
43.06	31.67	-0.41	-1.24
43.1	32.63	1.5	-1.02
43.14	34.24	4.23	-1.47
43.18	33.46	2.78	0.66
43.22	33.03	5.07	2.49
43.26	32.16	-0.99	2.4
43.3	34.19	0.49	0.18
43.34	33.79	-0.76	-0.44
43.38	33.43	-1.52	-0.67
43.42	32.06	-0.11	-1.46
43.46	33.08	1.69	-2.42
43.5	32.93	0.88	-0.96
43.54	32.72	1.55	-1.03
43.58	34.68	0.93	-1.67
43.62	34.05	1.64	-2.03
43.66	35.51	0.66	-0.6
43.7	34.34	2.91	-0.5
43.74	33.67	1.48	-1.04
43.78	30.22	0.32	-1.49
43.82	29.99	-0.87	-1.87
43.86	31.8	0.49	-0.56
43.9	31.71	2.15	0.25
43.94	32.37	-0.93	0.46
43.98	32.14	-1.52	1.43
44.02	30.34	-2.75	0.53
44.06	31.49	-4.78	-3.48
44.1	30.96	-3.65	-0.92
44.14	31.04	-2.37	-2.52
44.18	33.47	-0.39	-1.2
44.22	32.57	1.57	-1.31
44.26	34.45	0.81	-1.61
44.3	34.83	2.92	-1.18
44.34	34.02	3.13	0.76
44.38	33.99	4.18	1.66
44.42	34.48	3.23	0.94
44.46	35.04	0.98	-1.94
44.5	31.13	-1.64	-1.51
44.54	28.89	-1.77	0.9
44.58	31.21	1.26	1.82
44.62	32.25	3.27	-0.12
44.66	34.31	-1.47	-0.41
44.7	34.25	-1.35	0.45
44.74	33.66	0.85	0.14
44.78	34.54	3.5	0.3
44.82	34.2	1.91	0.76
44.86	33.27	1.43	0.79
44.9	33.99	1.83	0.27
44.94	33.78	1.53	-0.94
44.98	33.58	1.47	-1.22
45.02	32.62	1.46	-0.69
45.06	33.44	1.73	-0.48
45.1	33.51	3.36	-1.05
45.14	32.99	3.04	0.08
45.18	32.96	4.09	0.37
45.22	34.73	3.82	-0.29
45.26	33.79	4.99	-0.14
45.3	34.23	3.41	-0.53
45.34	30.68	2.95	-1.16
45.38	30.44	0.75	0.14
45.42	32.48	1.38	-0.06
45.46	33.86	1.44	0.46
45.5	35.87	2.34	-0.65
45.54	36.02	2.43	-0.27
45.58	35.38	4.4	0.02
45.62	36.02	2.32	0.25
45.66	36.51	3.59	-0.85
45.7	35.65	3.11	-0.45
45.74	37.12	1.45	-0.45
45.78	36.6	1.26	-0.41
45.82	34.53	-0.35	-0.44
45.86	33.14	-0.64	1.75
45.9	33	0.76	2.55
45.94	33.86	-0.4	0.81
45.98	36.19	-3.02	-1.53
46.02	35.24	-3.47	-2.27
46.06	33.57	-2.18	-1.66
46.1	32.21	0.18	-1.03
46.14	32.5	0.29	0.11
46.18	32.61	-1.77	-0.43
46.22	31.86	-1.25	0.5
46.26	30.21	-1.43	0.39
46.3	31.56	-0.64	1.28
46.34	31.49	-0.12	1.49
46.38	30.96	-0.79	0.88
46.42	29.95	-0.85	-0.9
46.46	31.2	1.77	-0.68
46.5	29.39	2.57	-0.69
46.54	28.97	2.8	0.02
46.58	29.2	3.82	1.33
46.62	29.29	3.36	0.47
46.66	30.68	2.43	1.06
46.7	31.03	3.11	0.68
46.74	32.18	3.1	-1.38
46.78	29.66	3.09	-2.76
46.82	29.24	1.5	-1.45
46.86	29.99	-0.41	-3.11
46.9	30.1	1.62	-1.8
46.94	25.66	1.56	-0.96
46.98	27.18	1.1	0.51
47.02	26.28	-0.46	1.63
47.06	29.55	1.67	0.84
47.1	32.61	5.55	0.86
47.14	32.48	2.56	-0.95
47.18	31.06	1.49	-0.71
47.22	33.53	3.76	-1.75
47.26	34.02	0.19	-2.85
47.3	32.626	3.005	-0.33211
47.34	32.77	0.58	1.09
47.38	32.32	4.1	-0.53
47.42	34.51	2.47	-1.27
47.46	33.22	3.15	-1.44
47.5	33.2	4.03	1.1
47.54	31.59	5.55	1.46
47.58	34.21	3.86	0.07
47.62	35.53	3.65	-0.27
47.66	34.64	4.08	0.81
47.7	34.27	1.85	-0.46
47.74	31.09	1.01	1.73
47.78	32.7	0.7	1.33
47.82	34.2	-2.21	0.4
47.86	33.99	-1.76	-0.24
47.9	32.92	-1.17	-1.23
47.94	34.19	0.68	-0.56
47.98	35.56	-3.05	1
48.02	33.56	-1.6	2.28
48.06	32.48	0.05	1.92
48.1	30.83	3.7	0.41
48.14	29.44	1.21	0.66
48.18	31.13	0.76	0.67
48.22	31.08	1.19	0.98
48.26	31.9	0.4	1.56
48.3	31.85	-0.35	0.67
48.34	32.54	-1.43	-0.24
48.38	32.66	-0.58	-0.33
48.42	31.79	0	-0.41
48.46	33.49	1.79	0.32
48.5	30.7	0.26	0.84
48.54	30.87	2.86	1.05
48.58	30.24	2.98	1.14
48.62	30.72	2.87	0.69
48.66	32.05	2.24	0.62
48.7	32.08	1.94	-0.54
48.74	32.5	2.75	0.6
48.78	32.84	3.18	0.18
48.82	32.02	3.11	-0.61
48.86	32.14	-0.87	-1.41
48.9	32.94	0.15	-3.34
48.94	31.81	-0.04	-2.43
48.98	33.57	0.89	-0.84
49.02	33.13	1.1	-0.13
49.06	31.48	-0.28	-0.76
49.1	31.56	-0.39	-0.92
49.14	29.99	-1.9	-1.41
49.18	29.56	-1.53	1.04
49.22	33.6	-4.14	-0.39
49.26	32.54	-6.32	-2.75
49.3	32.34	-4.67	1.82
49.34	31.791	-0.9782	-0.078398
49.38	32.09	2.09	-0.29
49.42	30.87	-0.34	0.67
49.46	31.15	-0.29	-0.27
49.5	33.67	-1.79	-1.43
49.54	30.47	0.57	0.29
49.58	32.5	2.72	1.47
49.62	31.02	0.96	-0.09
49.66	31.1	0.53	0.71
49.7	30.88	1.16	-0.99
49.74	32.31	-2.5	-2.07
49.78	32.07	-3.34	-1.17
49.82	29.2	-4.91	1.59
49.86	29.15	-5.22	2.65
49.9	28.31	-4.33	1.53
49.94	28.71	-2.44	-0.63
49.98	30.4	-1.6	-0.67
50.02	29.56	-2.22	-0.08
50.06	29.06	-0.87	0.34
50.1	27.76	2.42	2.5
50.14	26.6	1.43	1.49
50.18	27.49	-0.4	3.07
50.22	32.31	-1.27	1.01
50.26	31.5	-0.27	-0.14
50.3	30.18	-0.47	0.22
50.34	29.44	-0.25	1.56
50.38	28.14	0.71	2.61
50.42	29.59	-3.57	3.39
50.46	28.66	-2.42	3.65
50.5	29.43	-1.74	-0.03
50.54	31.83	-1.21	-0.18
50.58	29.72	0.34	0.46
50.62	30.59	0.26	1.3
50.66	31.46	-0.15	0.86
50.7	31.6	1.19	0.08
50.74	31.65	0.28	-0.55
50.78	30.93	0.6	-0.58
50.82	32.32	0.4	-1.01
50.86	31.96	3.76	-1.91
50.9	30.92	4.35	0.13
50.94	33.13	3.09	1.47
50.98	33.58	0.66	-0.79
51.02	31.04	-1.28	-0.44
51.06	32.55	-0.17	0.07
51.1	33.25	1.73	-0.64
51.14	32.56	1.15	-0.81
51.18	32.98	0.43	-0.38
51.22	32.83	1.91	-1.44
51.26	33.96	1.56	-0.01
51.3	33	-0.03	1.62
51.34	35.31	0.64	2.04
51.38	32.28	2.28	0.89
51.42	34.26	2.52	0.63
51.46	32.63	1.15	1.08
51.5	34.87	0.83	1.4
51.54	32.9	0.8	0.51
51.58	33.99	0.08	-0.24
51.62	32.96	-0.35	-0.99
51.66	33.54	1.6	0.05
51.7	32.84	0.59	-0.67
51.74	34.18	0.63	-0.56
51.78	35.01	2.98	-0.84
51.82	30.96	2.52	1.42
51.86	33.37	1.31	0.55
51.9	28.75	1.88	2.39
51.94	32.65	1.05	1.56
51.98	32.77	2.05	-1.09
52.02	33.94	2.33	-1.41
52.06	33.16	3.42	-2.13
52.1	33.24	0.14	-2.52
52.14	31.69	-0.21	-3.02
52.18	32.3	1.67	-4.04
52.22	33.09	2.66	-4.64
52.26	32.71	3.54	-3.77
52.3	30.327	-1.7891	-3.3116
52.34	30.224	-2.0315	-3.4855
52.38	28.6	-6.04	-2.16
52.42	25.66	-3.89	-3.21
52.46	29.5	-6.53	-3.59
52.5	28.4	-4.29	-4.66
52.54	29.991	-2.7482	-3.9343
52.58	29.996	-2.8003	-3.9492
52.62	30.016	-2.8245	-3.9424
52.66	30.05	-2.822	-3.915
52.7	30.098	-2.7938	-3.8685
52.74	30.158	-2.741	-3.8042
52.78	30.23	-2.6648	-3.7234
52.82	27.86	-6.45	-0.28
52.86	30.406	-2.4463	-3.5176
52.9	30.509	-2.3062	-3.3953
52.94	30.619	-2.1471	-3.2619
52.98	30.738	-1.97	-3.1186
53.02	30.862	-1.776	-2.9669
53.06	30.993	-1.5663	-2.808
53.1	31.129	-1.3419	-2.6432
53.14	31.269	-1.1038	-2.474
53.18	31.412	-0.85335	-2.3016
53.22	31.558	-0.59147	-2.1274
53.26	31.705	-0.31932	-1.9527
53.3	30.48	-0.2	-2.7
53.34	32.77	3.32	0.15
53.38	30.83	1.75	-1.13
53.42	33.86	4.31	-2.82
53.46	35.18	2.91	0.11
53.5	35.63	1.56	-2.1
53.54	33.93	1.3	-2.79
53.58	34.73	0.2	-2.6
53.62	31.4	0.08	-2.94
53.66	31.12	1.88	0.88
53.7	31.59	3.08	1.27
53.74	32.31	3.32	1.59
53.78	30.53	4.07	0.18
53.82	28.28	0.37	-2.71
53.86	28.02	-1.99	-0.94
53.9	28.19	1.92	-1.87
53.94	27.43	3.06	-0.3
53.98	28.48	2.1	2.03
54.02	31.24	1.84	1.71
54.06	29.88	3.69	0.52
54.1	30.89	4.15	0.78
54.14	28.74	3.74	0.66
54.18	31.53	-1.42	-0.7
54.22	28.35	-1.55	0.8
54.26	25.64	-1.6	1.2
54.3	29.18	3.27	3.27
54.34	29.42	2.89	2.08
54.38	29.41	3.94	3.07
54.42	30.09	1.69	1.04
54.46	31.34	-1.54	0.46
54.5	31.97	0.22	-2.44
54.54	34.26	0.57	-2.33
54.58	33.39	1.61	-2.14
54.62	33.47	1.42	-1.65
54.66	33.58	2.82	-0.72
54.7	33.12	2.98	-0.22
54.74	31.85	4.65	2.75
54.78	32.1	2.4	-0.49
54.82	32.1	2.84	-0.52
54.86	28.66	0.06	-2.33
54.9	30.92	-3.05	-4.9
54.94	29.07	-0.76	-4.65
54.98	27.84	2.26	-2.7
55.02	29.5	1.42	-0.79
55.06	28.41	-1.02	-0.85
55.1	29.65	-1.14	-0.68
55.14	27.81	-0.75	-0.58
55.18	28.08	0.05	-0.53
55.22	25.93	-0.09	-1.25
55.26	27.56	0.45	1.62
55.3	26.89	0.84	3.87
55.34	24.72	1.42	3.83
55.38	25.17	0.87	3.07
55.42	25.73	1.15	2.23
55.46	27.21	-1.43	1.13
55.5	28.08	-2.04	1.45
55.54	29.55	1.5	-0.99
55.58	31.18	2.13	-1.19
55.62	31.84	0.95	-0.76
55.66	32.12	2.31	-0.67
55.7	31.57	2.43	-0.84
55.74	31.59	3.51	-0.5
55.78	30.55	3.27	-0.96
55.82	31.39	2.94	-1.14
55.86	29.64	4.41	-0.62
55.9	29.47	2.68	-0.96
55.94	30.4	1.07	-1.02
55.98	30.97	0.65	1.09
56.02	28.67	2.05	-0.35
56.06	29.18	0.86	0.46
56.1	27.82	0.92	-0.18
56.14	26.54	-2.15	-0.35
56.18	27.85	-2.15	1.16
56.22	28.32	-4.33	0.45
56.26	30.51	-2.51	-0.54
56.3	30.33	-1.77	-2.55
56.34	30.8	-3.01	-2.03
56.38	30.09	-3.25	0.5
56.42	31.52	-4.76	0.86
56.46	28.38	-2.64	1.15
56.5	28.05	0.04	1.33
56.54	28.28	-1.75	2.21
56.58	27.18	3.33	0.23
56.62	24.8	4.08	0.32
56.66	24.95	1.94	0.87
56.7	28.46	3.62	1.21
56.74	27.76	2.02	2.94
56.78	27.26	1.08	2.07
56.82	26.1	2.6	-0.39
56.86	27.93	3.25	1.62
56.9	27.39	1.82	0.23
56.94	28.41	2.92	-1.05
56.98	28.08	0.8	-1.01
57.02	27.35	1.24	-2.08
57.06	26.57	0.96	-3.18
57.1	29.643	1.7086	-0.051359
57.14	30.058	1.7268	0.14532
57.18	30.449	1.752	0.36259
57.22	30.809	1.7805	0.59178
57.26	32.14	3.6	1.42
57.3	33.07	1.07	2.03
57.34	32.13	0.63	1.21
57.38	32.15	2.53	0.81
57.42	31.85	2.04	1.18
57.46	31.32	2.31	1.53
57.5	31.92	1.13	2.69
57.54	30.66	1.92	3.04
57.58	31.32	0.74	2.5
57.62	29.01	1.96	1.98
57.66	30.71	1.2	1.24
57.7	29.97	0.98	-0.32
57.74	31.7	0.96	0.62
57.78	30.18	1.99	0.51
57.82	31.82	2.9	0.4
57.86	29.94	1.27	-0.05
57.9	31.88	3.56	0.47
57.94	30.8	2.93	0.11
57.98	33.23	3.04	-0.19
58.02	30.28	5.07	0.11
58.06	30.81	4.31	-0.2
58.1	33.02	3.92	-0.12
58.14	30.85	3.14	-0.95
58.18	33.65	2.78	-2.51
58.22	32.21	1.85	-3.04
58.26	31.8	-0.5	-1.96
58.3	29.79	-2.58	-1.14
58.34	29.43	0.08	-1.11
58.38	28.74	-2.64	-0.87
58.42	30.49	2.03	1.65
58.46	29.9	3.72	0.93
58.5	27.1	3.43	2.21
58.54	28.28	1.09	-1.02
58.58	25.12	-3.23	-0.33
58.62	29.95	-3.34	-0.22
58.66	30.28	-2.73	1.38
58.7	32.19	3.36	-0.21
58.74	33.38	1.12	-0.73
58.78	36.41	-0.44	0.31
58.82	32.7	1.6	0
58.86	33.47	0.86	0.25
58.9	32.24	-0.63	0.4
58.94	32.46	1.78	1.04
58.98	32.31	2.97	0.95
59.02	31.32	1.56	0.4
59.06	33.47	2.58	-0.35
59.1	32.59	3.3	0.54
59.14	35.36	3.04	-0.15
59.18	32.92	2.77	-1.01
59.22	33.89	2.33	-1.87
59.26	33.2	5.24	-1.29
59.3	33.13	3.4	-1.78
59.34	31.9	2.13	-2.03
59.38	32.61	2.02	-3.02
59.42	31.93	0.69	-1.15
59.46	32.95	-3.83	-1.55
59.5	31.41	-1.26	-1.61
59.54	33.052	-0.99831	-1.5634
59.58	34.43	-3.78	1.2
59.62	32.69	-3.4	-0.2
59.66	33.26	-3.6	-1.34
59.7	33	-1.02	-2.13
59.74	35.14	-1.64	-1.25
59.78	33.92	-0.65	-1.57
59.82	34.65	1.19	-1.92
59.86	33.58	1.75	-1.81
59.9	34.22	1.85	-2.27
59.94	32.26	2.31	-2.65
59.98	33.36	1.75	-0.57
60.02	33.86	0.17	-0.04
60.06	34	-1.63	-0.77
60.1	34.27	0.23	-0.41
60.14	31.98	-0.75	-0.2
60.18	34.24	-1.51	-0.58
60.22	32.85	0.16	-0.56
60.26	32.33	0.57	0.56
60.3	32.35	-1.95	-1.3
60.34	30.75	-1.38	-1.34
60.38	31.98	0.02	-1.04
60.42	33.02	2.86	1.36
60.46	30.74	2.62	1.58
60.5	29.83	3.1	1.79
60.54	31.47	2.92	3.01
60.58	28.66	2.99	1.92
60.62	27.94	3.53	2.4
60.66	30.312	2.5541	1.2152
60.7	30.485	2.5328	1.0779
60.74	30.703	2.4818	0.91087
60.78	30.96	2.4076	0.71997
60.82	31.247	2.3167	0.51102
60.86	29.73	0.52	-1.19
60.9	32.84	2.83	0
60.94	32.54	0.36	-0.73
60.98	33.65	1.84	-0.15
61.02	32.41	1.77	-0.01
61.06	33.99	2.07	-0.73
61.1	32.96	3.12	-0.78
61.14	34.46	1.35	-0.87
61.18	34.07	1.99	-2.12
61.22	34.64	2.6	-1.66
61.26	33.76	1.84	-0.83
61.3	34.01	1.94	-1
61.34	33.08	1.85	-0.97
61.38	31.5	0.61	-1.99
61.42	30.48	0.29	-1.49
61.46	27.95	1.89	1
61.5	30.82	0.72	2.58
61.54	31.14	-0.18	0.31
61.58	32.92	2.69	0.28
61.62	32.03	1.66	-0.43
61.66	34.25	1.65	-0.69
61.7	32.88	1.1	-0.79
61.74	33.5	1.36	-0.03
61.78	33.85	2.95	-0.01
61.82	32.45	2.92	-0.06
61.86	34.36	2.95	-1.11
61.9	33.61	3.37	-1.22
61.94	35.03	3.86	0.08
61.98	33.95	3.99	0.43
62.02	34.57	3.06	2.57
62.06	34.45	2.12	1.79
62.1	34.06	1.14	1.59
62.14	31.56	2.54	0.71
62.18	33.35	2.92	2.28
62.22	31.46	1.91	1.17
62.26	31.9	3.32	0.49
62.3	32.34	2.2	-0.47
62.34	32.19	4.06	-0.37
62.38	32.92	3.27	-0.66
62.42	33.86	3.27	-0.43
62.46	33.91	3.99	0.46
62.5	32.34	4.95	1.01
62.54	33.05	4.55	1.64
62.58	32.65	3.48	1.26
62.62	33.47	3.19	1.44
62.66	32.37	2.89	1.24
62.7	33.13	1.47	1.15
62.74	32.69	1.76	1.33
62.78	32.61	2.45	1.77
62.82	32.37	3.08	1.23
62.86	31.61	2.53	1.96
62.9	32.32	2.59	2.72
62.94	32.22	3.21	-0.16
62.98	34.39	1.85	-0.9
63.02	31.64	0.98	-0.06
63.06	33.17	3.05	0.08
63.1	31.41	2.6	-0.11
63.14	30.71	1.68	1.73
63.18	31.76	1.07	1.6
63.22	31.67	-0.19	1.73
63.26	29.63	-0.09	1.28
63.3	29.42	-3.33	-0.42
63.34	31.49	-0.99	-0.78
63.38	31.74	1.43	-1.37
63.42	33.84	3.41	-0.43
63.46	35.32	2.31	-1.65
63.5	34.41	1.99	0.23
63.54	33.9	0.14	-0.43
63.58	33.79	0.95	0.79
63.62	32.86	2.36	0.31
63.66	34.58	1.14	-0.45
63.7	34.01	2.15	-0.93
63.74	34.16	1.71	-1.83
63.78	31.57	2.53	-1.19
63.82	31.7	4.17	0.68
63.86	33.07	3.18	0.94
63.9	33.38	2.68	-1.37
63.94	35.22	2.44	0
63.98	34.66	2.98	-0.46
64.02	34.77	2.48	-0.15
64.06	33.92	1.91	0.12
64.1	33.74	0.86	-0.26
64.14	33.35	1.42	-0.43
64.18	33.67	0.92	0.25
64.22	33.6	2.94	0.49
64.26	32.37	1.05	-0.29
64.3	33.76	2.55	-0.41
64.34	33.85	3.39	-0.76
64.38	34.57	2.55	-1.01
64.42	33.93	1.42	0.1
64.46	33.81	1.68	-0.38
64.5	34.04	2.67	-0.13
64.54	33.29	3.06	-0.47
64.58	32.55	2.75	-0.87
64.62	30.32	3.8	-1.19
64.66	31.15	2.63	0.57
64.7	31.4	2.89	-0.32
64.74	33.79	3.7	-0.11
64.78	32.06	3.41	0.1
64.82	32.86	4	0.88
64.86	34.09	1.57	-2.12
64.9	34.41	3.81	-4.13
64.94	34.11	4.07	-3.79
64.98	35.13	-1.12	-5.77
65.02	34.8	-1.35	-4.09
65.06	33.73	1.46	-3.99
65.1	35.03	0.41	-4.79
65.14	34.03	-1.28	-4.64
65.18	33	-2.08	-3.39
65.22	33.06	1.46	-0.67
65.26	32.25	1.99	-1.71
65.3	31.21	2.58	-0.64
65.34	31.34	3.91	2.22
65.38	30.32	1.89	-0.1
65.42	29.63	1.63	0.55
65.46	28.57	-1.28	0.53
65.5	28.89	-1.71	0.28
65.54	25.84	-1.47	0.23
65.58	27.59	-0.98	-0.61
65.62	24.19	-1.77	-1.04
65.66	28.3	-1.61	-1.16
65.7	26.216	-1.1941	0.28784
65.74	25.15	-0.12	1
65.78	26.152	-1.1184	0.448
65.82	26.212	-1.0228	0.52534
65.86	26.328	-0.8948	0.59894
65.9	26.494	-0.73874	0.66736
65.94	26.705	-0.55913	0.72917
65.98	26.957	-0.36042	0.78295
66.02	27.244	-0.14708	0.82725
66.06	27.561	0.076409	0.86065
66.1	27.903	0.30559	0.8817
66.14	28.266	0.53599	0.88899
66.18	28.645	0.76314	0.88108
66.22	29.033	0.98258	0.85652
66.26	29.428	1.1898	0.8139
66.3	29.822	1.3804	0.75178
66.34	27.2	-1.41	1.51
66.38	30.4	1.1	0.22
66.42	31.32	2.5	0.11
66.46	32.58	3.91	0.28
66.5	34	2.55	0.23
66.54	32.34	3.72	-0.17
66.58	33.41	1.52	-0.37
66.62	31.05	2.16	0.35
66.66	32.56	1.21	-1.06
66.7	31.64	-0.41	-2.39
66.74	32.65	1.44	-1.37
66.78	32.83	0.8	-1.92
66.82	33.39	1.89	-2.31
66.86	33.96	1.62	-2.82
66.9	34.66	3.68	-3.46
66.94	32.495	1.4366	-2.0216
66.98	31.71	-2.47	-4.67
67.02	30.95	1.21	-3.54
67.06	32.17	0.57	-3.04
67.1	30.76	2.67	-1.35
67.14	29.97	1.36	1.06
67.18	33.48	3.68	0.7
67.22	31.25	3.15	0.68
67.26	34.22	-0.16	1.95
67.3	31.612	-0.068129	-0.98092
67.34	31.47	-0.2203	-0.82126
67.38	31.317	-0.36331	-0.66433
67.42	31.155	-0.49548	-0.51328
67.46	30.983	-0.61512	-0.37124
67.5	31.6	-0.61	0.13
67.54	31.19	-3.31	-1.37
67.58	30.24	-2.19	-3.08
67.62	28.92	0.5	-1.13
67.66	28.85	-0.9	-0.09
67.7	31.64	-1.56	0.37
67.74	30.07	-2.44	-0.34
67.78	27.97	-1.61	0.05
67.82	28.31	-1.74	1.04
67.86	27.9	-1.67	0.01
67.9	28.15	0.4	0.1
67.94	29.44	1.83	-0.29
67.98	30.25	1.91	0.34
68.02	29.67	2.05	-0.09
68.06	29.39	2.39	0.68
68.1	28.47	2.99	1.19
68.14	27.31	4.17	-1.15
68.18	30.79	0.75	0.71
68.22	28.2	0.07	-1.75
68.26	28.61	-1.37	-3.65
68.3	27.1	0.55	-0.33
68.34	29.35	2.36	1.05
68.38	30.43	2.49	0.26
68.42	30.4	3.43	0.25
68.46	30.59	2.92	-1.28
68.5	29.09	4.12	0.41
68.54	30.49	3.84	0.81
68.58	30.4	4.66	0.74
68.62	31.19	4.66	-0.79
68.66	31.28	7.64	1.48
68.7	30.8	3.15	0.08
68.74	32.82	0.08	-2.12
68.78	31.11	0.81	-0.28
68.82	29.18	-3.05	0.53
68.86	30.14	1.51	1.07
68.9	29.56	0.33	0
68.94	30.35	1.73	-0.5
68.98	29.38	3.18	-0.9
69.02	28.18	-3.42	-1.42
69.06	26.57	-0.43	-2.04
69.1	28.72	-0.22	-3.34
69.14	29.1	0.97	-0.24
69.18	28.61	2.75	1.96
69.22	29.19	2.93	2.17
69.26	28.74	3.5	1.07
69.3	28.49	1.82	0.64
69.34	28.41	3.45	0.98
69.38	28.93	2.78	-0.73
69.42	29.88	3.03	-0.87
69.46	30.23	2.66	-0.69
69.5	30.52	4.06	0.23
69.54	30.4	1.85	0.01
69.58	29.869	2.0815	1.5141
69.62	29.925	1.7624	1.5545
69.66	30.72	3.38	1.94
69.7	30.021	1.0643	1.5823
69.74	30.062	0.70358	1.574
69.78	30.099	0.34721	1.5538
69.82	28.99	0.21	3.63
69.86	30.165	-0.31579	1.4863
69.9	30.22	-2.51	3.94
69.94	30.72	-4.76	5.64
69.98	30.257	-1.0488	1.3497
70.02	30.289	-1.1869	1.3034
70.06	28.38	-0.81	0.81
70.1	30.6	-0.41	1.42
70.14	29.67	-2.04	1.57
70.18	31.83	-1.51	-1.31
70.22	30.86	-1.63	-0.71
70.26	31.6	1.36	-1.41
70.3	30.83	2.72	0.98
70.34	30.04	3.68	1.22
70.38	30.07	2.73	0
70.42	31.06	1.43	1.58
70.46	30.69	4.05	3.73
70.5	31.21	2.53	2.45
70.54	31.3	0.63	-0.08
70.58	31.3	0.92	-0.96
70.62	32.95	1.57	-1.33
70.66	33.61	0.94	-2.79
70.7	34.33	2.06	-2.56
70.74	34.51	3.1	-0.82
70.78	32.86	0.6	-0.09
70.82	34.51	0.2	-1.32
70.86	31.81	-0.9	-1.14
70.9	32.76	2.46	1.43
70.94	34.19	0.11	0
70.98	32.79	-0.37	-1.74
71.02	32.91	-2.13	-2.14
71.06	30.45	-2.83	1.06
71.1	28.99	-2.93	-0.41
71.14	29.56	-1.34	-0.96
71.18	28.11	0.75	0.2
71.22	29.09	-1.77	0.12
71.26	31.45	-0.5	-0.56
71.3	32.12	-0.43	0.11
71.34	30.05	1.44	-0.26
71.38	30.54	1.32	-2.53
71.42	29.94	3.16	-4.47
71.46	29.124	2.1067	0.77625
71.5	28.921	2.2788	0.91615
71.54	28.721	2.4168	1.0479
71.58	27.95	2.52	4.14
71.62	27.26	2.2	5.22
71.66	27.36	3.48	4.17
71.7	27.962	2.6684	1.4987
71.74	27.786	2.6663	1.5934
71.78	27.618	2.6423	1.6814
71.82	26.65	3.99	2.4
71.86	29.61	3.82	-0.44
71.9	28.02	5.1	0.99
71.94	28.87	3.99	3.6
71.98	28.44	2.49	0.62
72.02	26.811	2.1507	2.0817
72.06	26.717	2.0298	2.1292
72.1	26.637	1.9031	2.1719
72.14	26.572	1.7727	2.21
72.18	26.522	1.6407	2.2437
72.22	26.488	1.509	2.2732
72.26	26.471	1.3796	2.2989
72.3	24.18	-4.03	2.07
72.34	26.492	1.136	2.3393
72.38	22.06	-2.58	0.94
72.42	26.591	0.92625	2.3668
72.46	23.53	-1.07	1.78
72.5	26.773	0.76641	2.3833
72.54	26.898	0.71029	2.3879
72.58	27.046	0.67273	2.3906
72.62	28.34	2.66	2.85
72.66	26.23	2.72	4.47
72.7	27.94	2.02	3.39
72.74	30.46	0.66	1.79
72.78	31	-0.66	1.18
72.82	32.05	-1.11	2.68
72.86	29.44	3.65	1.47
72.9	30.02	4.43	2.17
72.94	28.05	4.48	2.96
72.98	29.12	1.78	2.75
73.02	29.16	-1.63	2.02
73.06	29.7	1.18	2.37
73.1	27.33	3.83	2.55
73.14	29.06	1.63	2.32
73.18	26.02	2.12	2.4
73.22	26.71	1.56	2.2
73.26	27.94	0.86	3.03
73.3	27.25	3.98	2.58
73.34	26.22	1.94	2.4
73.38	26	5.68	3.04
73.42	27.56	6.27	3.27
73.46	27.43	3.92	3.76
73.5	27.59	3.6868	1.794
73.54	27.16	3.2	0.92
73.58	28.065	3.4705	1.4615
73.62	29.15	5.25	1.68
73.66	28.71	0.14	-1.63
73.7	29.27	0.53	-2.13
73.74	31.96	3.44	-0.01
73.78	30.86	3.04	-0.07
73.82	29.01	1.33	0.81
73.86	29.39	2.63	1.62
73.9	30.44	0.82	0.46
73.94	30.05	4.04	2.78
73.98	30.897	1.4713	-0.29008
74.02	31.04	0	-3.02
74.06	29.96	3.01	0
74.1	31.19	1.85	-0.15
74.14	29.85	1.56	-0.5
74.18	30.98	0.72	0.17
74.22	31.41	0.72	-0.56
74.26	31.93	2.01	-0.45
74.3	31.99	1.09	-1.54
74.34	32.8	1.1	-1.46
74.38	29.93	1.22	-1.44
74.42	29.08	1.77	-1.23
74.46	29.17	5.3	0.2
74.5	29.17	2.98	-0.15
74.54	29.342	2.8565	0.44826
74.58	29.213	2.9006	0.61118
74.62	26.46	6.51	3.79
74.66	26.95	4.72	4.08
74.7	27.31	4.86	2.72
74.74	27.64	2.28	1.57
74.78	27.75	1.56	0.89
74.82	31.18	-1.28	-1.54
74.86	32.57	1.22	-1.3
74.9	32.89	-0.37	-1.38
74.94	32.45	0.23	-1.49
74.98	30.25	1.27	0.63
75.02	30.64	0.66	0.69
75.06	28.46	0.97	0.14
75.1	29.32	-1.49	-0.3
75.14	29.76	0.54	-0.27
75.18	30.7	-0.89	-0.16
75.22	31.05	-1.74	-1.42
75.26	33.61	0.1	-1.24
75.3	33.52	0.29	-1.51
75.34	32.04	0	-0.61
75.38	33.73	-1.38	-2.62
75.42	32.89	-2.25	-2.02
75.46	31.01	-3.55	-1.69
75.5	30.34	-1.6	0.02
75.54	29.54	-0.26	1.28
75.58	28.86	-0.64	0.71
75.62	30.77	1.22	1.86
75.66	29.25	-0.81	1.2
75.7	30.56	-0.97	0.42
75.74	31.28	-1.72	0
75.78	31.95	-0.56	0.19
75.82	31.33	-0.24	0.56
75.86	31.65	1.4	0.3
75.9	32.46	1.24	0.17
75.94	32.92	1.27	-0.83
75.98	30.74	0.69	-1.04
76.02	30.67	1.1	-0.79
76.06	32.08	0.41	-0.58
76.1	31.97	1.1	-0.29
76.14	32.13	1.05	-0.63
76.18	32.92	1.41	-1.37
76.22	33.56	3.98	0.54
76.26	31.62	1.86	-0.48
76.3	32.15	3.84	-0.76
76.34	31.15	3.59	-0.37
76.38	30.28	2.63	-0.81
76.42	30.2	3.58	-0.87
76.46	29.61	5.01	-0.64
76.5	30.16	4.86	-1.51
76.54	28.07	1.94	2.29
76.58	29.01	3.24	2.78
76.62	25.87	3.58	1.65
76.66	27.66	2.38	1.28
76.7	25.32	3.35	1.3
76.74	25.01	1.3	1.23
76.78	24.32	1.49	1.68
76.82	23.08	1.41	0.99
76.86	26.36	1.21	-1.05
76.9	27.052	-1.3002	2.2518
76.94	27.031	-1.6815	2.3473
76.98	27.02	-2.0321	2.4214
77.02	27.019	-2.3531	2.4751
77.06	30.92	-5.8	-3.16
77.1	27.044	-2.9092	2.5245
77.14	27.07	-3.1462	2.522
77.18	27.104	-3.3568	2.5026
77.22	27.146	-3.542	2.4672
77.26	29.44	-6.54	4.19
77.3	26.08	-6.08	3
77.34	27.315	-3.9534	2.2736
77.38	26.52	-5.59	2.9
77.42	26.62	-4.89	5.3
77.46	29.59	-4.69	4.05
77.5	29.35	-3.51	3.73
77.54	29.28	-4.12	2.89
77.58	28.17	-6.77	1.28
77.62	25	-4.76	0.93
77.66	24.58	-5.46	2.19
77.7	28.114	-4.0908	1.1169
77.74	28.221	-4.023	0.95437
77.78	28.331	-3.9417	0.78832
77.82	28.442	-3.8478	0.61964
77.86	28.555	-3.7422	0.44923
77.9	28.669	-3.6256	0.27797
77.94	28.784	-3.499	0.10676
77.98	28.899	-3.3631	-0.06351
78.02	29.013	-3.2189	-0.23194
78.06	26.51	4.35	-3
78.1	29.24	-2.9089	-0.55973
78.14	29.352	-2.7448	-0.7173
78.18	30.92	1.62	1.56
78.22	29.57	-2.4027	-1.0153
78.26	29.675	-2.2264	-1.154
78.3	29.778	-2.0477	-1.2846
78.34	30.17	1.51	-3.97
78.38	31.39	-2.4	-0.03
78.42	34.73	-1.29	-1.65
78.46	34.84	-1.51	-3.74
78.5	33.52	0.32	-3.95
78.54	32.95	-0.11	-3.83
78.58	33.71	-2.5	-3.8
78.62	32.02	-0.93	-3.8
78.66	31.28	0.11	-4.45
78.7	30.54	-1.9	-5.54
78.74	30.595	-0.17023	-1.9318
78.78	30.63	-0.029796	-1.8956
78.82	24.1	-2.85	1.65
78.86	24.73	-1.93	2.39
78.9	24.27	-1.11	-0.19
78.94	27	-1.14	-2.01
78.98	25.57	0.78	2.16
79.02	30.66	0.59924	-1.2339
79.06	30.93	-1.28	2.2
79.1	31.16	1.59	1.39
79.14	31.96	0.4	-0.37
79.18	31.93	1.19	-0.26
79.22	31.68	-0.47	-0.35
79.26	30.6	1.88	0.05
79.3	31.49	1.44	-0.58
79.34	29.21	2.14	-0.86
79.38	30.38	-0.89	1.58
79.42	30.83	0.86	1.87
79.46	29.93	2.06	2.68
79.5	31.56	0.28	1.53
79.54	29.53	3.04	2.66
79.58	30.97	2.31	2.78
79.62	29.88	0.95	2.62
79.66	30.77	2.4	2.26
79.7	29.77	0.97	1.74
79.74	30.61	0.86	1.87
79.78	32.75	0.45	0.52
79.82	30.56	0.16	-0.79
79.86	29.87	0.91	-0.1
79.9	31.2	2.08	0.57
79.94	31.4	1.79	0.39
79.98	31.43	2.88	-0.14
[truncated: 1,031 more rows]
