# Supplementary material for: Mean flow and turbulence structure over exposed roots on a forested floodplain: Insights from a controlled laboratory experiment
Source: PLoS One. 2020 Feb 26;15(2):e0229306. doi: 10.1371/journal.pone.0229306 (PMC7043746; doi:10.1371/journal.pone.0229306)
Supplement: S1 File — (ZIP) [file pone.0229306.s001.zip › data_and_scripts/velocity_data/t21_019_replaced.csv]

0.06	26.84	5.15	2.02
0.1	30.36	6.4	2.84
0.14	32.17	7.24	3.56
0.18	32.38	3.94	2.86
0.22	29.41	0.28	2.63
0.26	30.19	-2.15	-0.56
0.3	28.6	-3.01	-1.89
0.34	29.25	-3.98	-2.06
0.38	31.21	-2.87	-3.07
0.42	31.3	-2.81	-2.74
0.46	28.98	-4.47	-2.43
0.5	30.557	-2.259	-1.211
0.54	30.475	-1.8536	-1.0095
0.58	30.37	-1.347	-0.7607
0.62	30.243	-0.76832	-0.48101
0.66	30.097	-0.14647	-0.18677
0.7	29.934	0.48955	0.10566
0.74	30.61	3.84	2.02
0.78	32.69	3.5	1.47
0.82	29.4	3.38	0.83
0.86	29.7	3.73	2.52
0.9	28.31	2.45	2.2
0.94	26.66	2.17	1.04
0.98	27.18	2.17	-0.02
1.02	29.31	1.63	-0.73
1.06	28.46	-0.81	-2.17
1.1	26.8	-0.72	-2.09
1.14	26.9	0.7	-2.27
1.18	29.28	1.65	0.4
1.22	30.63	2.85	-0.47
1.26	29.17	1.68	0
1.3	30.22	1.27	1.16
1.34	28.51	1.08	1.16
1.38	27.93	1.33	-0.07
1.42	25.35	1.65	-2.91
1.46	26.63	4.81	-1.49
1.5	22.77	3.33	-0.01
1.54	23.89	0.28	-1.23
1.58	21.89	0.98	-1.25
1.62	23.41	-0.21	-0.12
1.66	23.88	1.47	1.08
1.7	26.67	-0.12	0.9
1.74	27.9	2	1.09
1.78	25.85	2.43	1.68
1.82	25.97	0.26	2.56
1.86	27.59	2.22	1.28
1.9	29.24	0.98	0.43
1.94	28.4	1.03	0.5
1.98	29.79	0.4	1.79
2.02	30.41	-0.11	-0.91
2.06	30.7	0.91	-0.96
2.1	29.84	2.14	-0.85
2.14	30.85	0.45	0.34
2.18	28.81	-1.65	-0.12
2.22	27.81	-0.36	0.77
2.26	25.06	0.88	-0.51
2.3	28.19	0.13	1.94
2.34	28.64	-0.79	0.03
2.38	29.01	-2.29	-0.08
2.42	28.16	-2.5	-2.61
2.46	31.67	1.63	-0.82
2.5	29.76	0.62	-1.54
2.54	30.57	0.26	-1.27
2.58	29.97	0.34	-1.8
2.62	28.61	-0.13	-2.12
2.66	29.16	0.65	-1.56
2.7	29.3	1.39	-1.61
2.74	27.99	1.47	0.89
2.78	30.19	1.08	-1.04
2.82	31.01	2.65	0.2
2.86	27.72	3.87	0.43
2.9	30.65	4.8	0.8
2.94	29.36	3.01	1.25
2.98	30.56	1.51	-1.6
3.02	27.78	0.6	-0.18
3.06	30.53	0.54	0.88
3.1	29.66	0.89	0.17
3.14	29.55	1.62	2.74
3.18	29.37	1.73	3.26
3.22	31.71	1.01	1.76
3.26	31.39	2.82	0.63
3.3	32.3	3.66	-0.03
3.34	31.41	3.94	-0.58
3.38	32.37	4.58	0.27
3.42	32.76	4.02	0.65
3.46	31.77	4.34	1.25
3.5	32.31	5.68	1.02
3.54	31.89	5.37	0.66
3.58	32.14	4.98	1.42
3.62	33	3.85	0.92
3.66	32.59	3.79	3.53
3.7	32.89	3.73	1.58
3.74	33.05	2.37	-0.32
3.78	30.69	0.63	-0.09
3.82	30.23	1.95	1.04
3.86	28.18	1.38	1.68
3.9	30.8	2.99	3.93
3.94	28.83	1.8	2.96
3.98	28.2	0.89	2.46
4.02	28.68	0.91	1.99
4.06	32.04	1.3	0.31
4.1	32.47	1.33	-0.66
4.14	32.8	3.36	-2.36
4.18	32.23	2.43	-0.87
4.22	28.13	0.16	0.46
4.26	28.57	1.64	1.3
4.3	26	-0.35	1.52
4.34	28.95	0.43	2.6
4.38	26.89	2.01	3.13
4.42	28.66	-1.17	2.92
4.46	28.64	-3.06	1.01
4.5	29.86	-0.48	-1.53
4.54	28.21	2.32	-1.41
4.58	29.49	1.24	-0.53
4.62	30.34	0.87	-0.87
4.66	30.69	1.37	-0.07
4.7	32.1	4.92	0.13
4.74	31.93	3.62	-0.02
4.78	30.69	1.34	-2.74
4.82	29.31	1.15	-1.93
4.86	30.36	2.42	-1.46
4.9	29.79	2.86	-0.32
4.94	30.87	-0.03	-1.96
4.98	27.37	-1.91	-1.05
5.02	29.14	-1.03	1.04
5.06	28.76	1.15	0.17
5.1	30.54	-0.47	0.17
5.14	31.17	1.79	-0.04
5.18	29.88	3.12	1.57
5.22	30.37	3.36	1.14
5.26	29.48	0.6	-0.29
5.3	29.82	0.97	0.82
5.34	31.52	0.6	1.32
5.38	28.5	0.61	1.61
5.42	32.74	0.8	0.03
5.46	31.05	3.01	-0.85
5.5	31.79	4.32	0.05
5.54	30.46	3.47	0.16
5.58	29.68	4.73	0.23
5.62	28.44	2.79	-0.29
5.66	28.74	3.65	1.26
5.7	28.95	2.81	0.7
5.74	30.08	1.79	-0.77
5.78	30.95	1.29	0.52
5.82	30.16	1.45	-0.24
5.86	31.85	0.81	1.02
5.9	29.54	3.17	2.98
5.94	29.72	1.4	1.76
5.98	29.32	1.9	1.97
6.02	31.57	1.85	0.57
6.06	32.02	1.19	1.5
6.1	31.79	1.96	1.83
6.14	31.28	2.9	2.55
6.18	30.5	1.17	3.82
6.22	34.35	2.28	2.42
6.26	31.79	2.4	0.92
6.3	31.33	1.47	0.04
6.34	29.91	1.79	-0.47
6.38	31.41	0.86	1.75
6.42	30.6	-0.36	1.21
6.46	32.82	0.64	0.55
6.5	31.93	-0.22	0.08
6.54	33.06	0.31	-0.26
6.58	33.03	0.96	0.82
6.62	33.15	1.07	1.84
6.66	33.34	1.39	0.26
6.7	32.94	0.85	-0.54
6.74	32.4	1.82	0
6.78	32.16	2.75	2.23
6.82	31.48	1.07	0.78
6.86	30.57	3.76	-1.69
6.9	30.89	3.24	-0.44
6.94	30.48	2.92	-0.32
6.98	32.7	3.21	0.55
7.02	32.68	4.33	-0.24
7.06	31.98	3.53	0.02
7.1	31.09	3.82	0.17
7.14	31.87	2.26	-1.23
7.18	31.95	2.16	-0.61
7.22	32.31	2.59	0.38
7.26	31.84	2.43	-1.59
7.3	33.28	1.31	-2.77
7.34	31	0.32	-3.71
7.38	31.75	-0.33	-4.1
7.42	30.42	0.31	-2.2
7.46	29.96	1.82	-2.16
7.5	31.47	2.67	-1.45
7.54	30.63	1.55	-1.43
7.58	30.87	-1.37	-1.08
7.62	27.81	-1.37	-1.25
7.66	28.8	1.76	1.98
7.7	27.65	2.52	2.47
7.74	27.87	1.65	0.09
7.78	28.87	4.48	-0.45
7.82	29.47	4.19	-0.42
7.86	29.36	4.68	0.43
7.9	30.48	4.23	1.66
7.94	30.72	5.01	0.72
7.98	29.9	5.7	0.69
8.02	30.68	7.25	1.13
8.06	29.5	7.42	3.11
8.1	29.271	1.4863	0.32859
8.14	29.129	1.3435	0.38864
8.18	28.958	1.21	0.46648
8.22	28.762	1.0852	0.56076
8.26	28.543	0.96878	0.67011
8.3	28.302	0.86026	0.79318
8.34	29.97	-4.34	2.7
8.38	24.46	-2.39	2.84
8.42	27.475	0.57761	1.2311
8.46	28.47	-6.19	2.52
8.5	26.858	0.42049	1.5667
8.54	26.536	0.34998	1.7436
8.58	26.209	0.28425	1.9246
8.62	21.76	-3.06	-1.9
8.66	24.47	-3.74	-1.34
8.7	24.94	-2	-1.16
8.74	24.01	-4.11	2.55
8.78	25.35	-3.63	0.19
8.82	24.251	-0.034838	3.0233
8.86	23.947	-0.079632	3.1958
8.9	23.654	-0.12322	3.3616
8.94	23.376	-0.16605	3.5194
8.98	23.114	-0.20856	3.6678
9.02	27.67	6.94	5.88
9.06	24.56	5.41	5.41
9.1	22.85	5.91	4.79
9.14	21.53	5.69	5.59
9.18	20	5.2	4.93
9.22	22.017	-0.48198	4.2855
9.26	21.934	-0.53478	4.3302
9.3	21.884	-0.59082	4.3547
9.34	20.88	-4.41	4.36
9.38	23.52	-4.3	4.2
9.42	23.35	-4.73	5.9
9.46	22.23	-4.66	4.66
9.5	21.68	-1.98	3.76
9.54	22.36	-0.18	4.9
9.58	21.17	-0.48	5.94
9.62	21.64	0.29	4.38
9.66	21.96	-0.81	1.21
9.7	24.99	-3.26	0.46
9.74	23.12	-1.02	2.46
9.78	26.9	-1.19	3.08
9.82	25.3	0.57	0.81
9.86	29.59	0.17	2.19
9.9	28.86	-2.43	0.54
9.94	28.68	1.21	1.9
9.98	27.67	1.12	-0.08
10.02	28.62	-0.87	0.55
10.06	29.73	-0.57	0.14
10.1	28.42	1.43	-0.56
10.14	26.89	0.4	2.19
10.18	26.11	1.07	3.15
10.22	26.86	1.27	2.38
10.26	25.76	0.27	2.42
10.3	26.98	1.61	1.97
10.34	28.07	4.12	0.01
10.38	32.52	1.65	-0.5
10.42	32.04	1.99	1.9
10.46	31.49	1.96	0.87
10.5	30.37	3.38	-0.72
10.54	32.14	3.06	0.46
10.58	33.4	3.82	2.59
10.62	34.51	3.41	1.55
10.66	33.57	2.43	-0.24
10.7	34.8	3.38	-0.5
10.74	34.11	3.29	-0.29
10.78	32.98	4.3	-0.03
10.82	33.93	3.07	-0.93
10.86	33.5	2.35	-0.67
10.9	34.17	3.82	0.08
10.94	33.33	2.43	0.31
10.98	33.31	1.89	-0.06
11.02	31.21	2.17	-0.51
11.06	31.18	-0.49	0.88
11.1	33.11	-1.47	-0.21
11.14	32.66	-1.92	-0.33
11.18	33.83	-0.47	-0.31
11.22	33.06	0.67	-0.58
11.26	33.17	0.6	-1.05
11.3	33.09	-0.28	-0.84
11.34	32.86	-0.73	0.63
11.38	32.22	1.91	2.69
11.42	31.99	1.5	0.6
11.46	30.93	-0.61	0.88
11.5	30.19	-1.12	-0.16
11.54	31.17	-0.16	-1.71
11.58	32.43	-1.35	-1.11
11.62	32.99	0.23	-0.13
11.66	31.88	1.51	0.28
11.7	31.73	1.09	0.49
11.74	33.86	2.28	0.55
11.78	32.94	0.86	-0.53
11.82	33.36	0.2	-1.11
11.86	32.26	1.25	0.23
11.9	31.94	1.84	1.18
11.94	30.47	2.7	0.95
11.98	30.22	2.65	0.66
12.02	29.89	0.84	0.36
12.06	28.48	-0.12	0.12
12.1	28.53	1.01	0.16
12.14	28.8	-1.73	0.63
12.18	29.99	-0.27	1.92
12.22	29.82	1.69	1.72
12.26	29.03	2.02	2.36
12.3	27.34	0.05	4.36
12.34	30.43	0.69	3.68
12.38	29.7	0.33	2.05
12.42	32.23	1.33	1.27
12.46	31.76	1.38	1.1
12.5	32.8	1.65	1.5
12.54	31.44	1.57	1.69
12.58	32.13	1.04	2.45
12.62	30.03	1.21	2.1
12.66	30.74	-0.56	1.07
12.7	29.64	0.94	1.24
12.74	29.57	2.01	0.05
12.78	28.96	1.07	0.32
12.82	29.61	0.8	1.77
12.86	31.93	2.03	1.21
12.9	30.05	1	0.62
12.94	31.44	1.38	0.76
12.98	30.9	3.03	-0.5
13.02	31.8	2.62	-0.41
13.06	30.04	2.87	-0.1
13.1	32.75	3.39	0.35
13.14	29.94	3.44	-0.79
13.18	30.25	3.1	-0.27
13.22	28.25	3.41	-0.7
13.26	29.64	4.98	0.27
13.3	27.32	3.61	0.24
13.34	28.36	1.7	0.6
13.38	29.03	3.15	3.21
13.42	28.052	1.1544	1.7578
13.46	27.885	1.0318	1.8087
13.5	27.12	0.69	-0.96
13.54	27.622	0.82486	1.8382
13.58	27.76	-1.4	2.16
13.62	29.94	-0.87	3.45
13.66	29.07	-2.02	4.74
13.7	27.3	-4.18	3.33
13.74	24.4	-2.51	3.03
13.78	24.57	-2.22	5.02
13.82	27.352	0.43404	1.3559
13.86	27.386	0.41192	1.2349
13.9	27.436	0.39628	1.1059
13.94	27.501	0.38647	0.97058
13.98	25.04	1.62	1.61
14.02	27.673	0.38177	0.68758
14.06	25.96	1.72	-1.66
14.1	30.42	3.66	-0.61
14.14	30.59	3.75	-2.12
14.18	30.39	2.54	-1.41
14.22	28.35	2.95	-0.64
14.26	30	1.94	0.8
14.3	27.53	1.15	-0.14
14.34	28.25	-0.24	-1.17
14.38	30.32	-0.46	-4.73
14.42	29.168	0.48779	-0.54067
14.46	29.357	0.49481	-0.60661
14.5	29.55	0.49858	-0.65553
14.54	27.88	-0.16	0.89
14.58	27.79	-0.23	0.38
14.62	29.47	-2	1.79
14.66	30.41	-2	-0.41
14.7	30.71	-1.66	-0.56
14.74	31.33	-0.5	-0.54
14.78	31.6	2.34	0.76
14.82	31.32	0.95	0.31
14.86	31.84	0.11	-0.06
14.9	32.08	0.89	0.28
14.94	32.26	0.59	-0.17
14.98	30.74	0.78	-0.62
15.02	31.21	0.89	0.5
15.06	31.99	1.76	0.62
15.1	30.45	1.5	0.49
15.14	30.87	1.3	0.22
15.18	30.39	0.98	0.32
15.22	30.02	1.07	0.57
15.26	28.68	2.45	-0.73
15.3	26.85	1.91	2.45
15.34	26.89	2.32	1.76
15.38	28.07	1.71	0.97
15.42	29.01	3.61	2.2
15.46	29.69	4.16	-0.03
15.5	27.84	3.73	-0.69
15.54	28.57	4.41	-0.58
15.58	29.47	4.66	-0.87
15.62	27.64	4.1	-0.47
15.66	26.77	3.41	3.11
15.7	24.33	3.88	3.76
15.74	23.24	2.16	3.44
15.78	24.17	2.34	2.3
15.82	24.48	3.35	1.67
15.86	25.04	2.8	2.34
15.9	27.5	5.48	3.21
15.94	30.54	3.85	0.86
15.98	30.99	2.33	-0.56
16.02	28.73	3.69	-1.57
16.06	30.34	1.43	1.7
16.1	31.96	4.08	1.74
16.14	33.45	4.92	1.94
16.18	32.01	6.57	2.87
16.22	32.11	4.99	3.58
16.26	30.86	3.92	3.13
16.3	32.19	0.33	-0.17
16.34	31.26	-0.94	0.1
16.38	30.48	-1.4	-1.59
16.42	27.73	-0.4	-1.66
16.46	24.68	-2.94	-1.1
16.5	30.283	0.43795	0.073972
16.54	30.333	0.55006	-0.1812
16.58	30.398	0.70893	-0.42183
16.62	27.47	-2.01	1.35
16.66	30.564	1.1335	-0.81953
16.7	31.53	1.31	2.04
16.74	32.94	0.36	0.07
16.78	32.83	2.78	-0.83
16.82	32.09	2.55	-0.72
16.86	30.71	3.86	-2.42
16.9	31.54	4.98	-2.37
16.94	30.72	6.81	-1.74
16.98	31.16	4.43	0.72
17.02	32.01	1.68	2.28
17.06	32.22	-0.5	0.79
17.1	30.63	2.44	2.14
17.14	31.1	3.77	3.73
17.18	31.55	1.35	3.46
17.22	30.79	-0.21	4.23
17.26	30.3	-1.47	2.9
17.3	29.72	-0.18	2.05
17.34	31.051	0.80909	2.5643
17.38	31.125	0.83518	2.1866
17.42	31.83	3.59	0.86
17.46	28.76	-1.43	2.45
17.5	30.04	2.3	1.47
17.54	30.58	0.79	-0.45
17.58	31.97	4.53	0.43
17.62	33.59	0.97	-1.43
17.66	32.08	-0.58	-1.52
17.7	31.24	-0.69	-1.78
17.74	31.41	0.31	-2.77
17.78	31.84	1.47	-2.7
17.82	29.88	0.55	-3.25
17.86	28.8	-0.18	-1.97
17.9	28.68	-0.92	-2.42
17.94	27.69	-2.69	-2.69
17.98	26.12	-1.99	-1.89
18.02	24.69	-1.08	-0.27
18.06	23.96	-1.14	1.3
18.1	23.12	-0.69	2.06
18.14	24.14	-1.23	3.32
18.18	25.96	0.56	2.69
18.22	23.63	1.06	2.86
18.26	22.87	3.3	3.41
18.3	24.48	3.56	4.89
18.34	24.98	5.47	4.38
18.38	26.77	5.62	2.07
18.42	26.17	6.54	1.69
18.46	24.159	4.6627	3.8036
18.5	24.151	4.7791	3.7289
18.54	23.11	5.57	3.25
18.58	24.16	3.6	3.73
18.62	24.99	3.6	3.73
18.66	24.43	5.19	3.34
18.7	23.91	3.93	5
18.74	23.33	5.62	0.91
18.78	25.53	2.72	2.35
18.82	26.88	2.43	4.6
18.86	28.15	2.75	1.91
18.9	28.36	4.71	2.55
18.94	29.66	2.52	2.12
18.98	29.17	3.02	2.08
19.02	29.21	3.18	2.51
19.06	29.67	3.97	1.97
19.1	30.05	2.75	1.06
19.14	28.45	2.97	0.94
19.18	27.79	2.49	1.15
19.22	27.03	4.22	1.36
19.26	28.04	3.82	0.84
19.3	28.01	3.5	0.14
19.34	26.81	1.62	2.02
19.38	27.85	3.59	1.93
19.42	27.14	4.78	1.81
19.46	24.82	1.77	0.49
19.5	24.54	1.6	0.95
19.54	27.85	1.07	2.15
19.58	27.67	0.62	2.52
19.62	28.81	0.11	3.24
19.66	28.41	-1.91	4.54
19.7	26.92	-1	3.82
19.74	26.89	-1.81	2.95
19.78	25.31	-2.41	1.82
19.82	28.11	-1.37	-0.82
19.86	28.46	2.24	-0.6
19.9	28.86	1.03	0.5
19.94	27.58	2.02	0.77
19.98	26.76	3.04	0.64
20.02	28.11	2.27	0.72
20.06	29.44	4.24	0.63
20.1	27.83	3.66	2.31
20.14	26.83	-0.5	1.09
20.18	27.59	-0.5	2.79
20.22	27.38	-1.22	2.99
20.26	27.25	-1.16	3.52
20.3	28.51	1.42	3.73
20.34	30.02	2.34	4.05
20.38	29.61	1.27	2.08
20.42	29.75	-0.24	0.4
20.46	30.51	-0.29	1.34
20.5	32.87	-4.64	-1.92
20.54	31.47	-3.35	-1.08
20.58	31.82	-0.36	-1.39
20.62	30.16	-1.39	-0.96
20.66	28.37	2.53	-1
20.7	28.86	2.31	0.81
20.74	29.33	1.79	2.48
20.78	29.67	-0.06	0.9
20.82	30.92	-0.58	0.66
20.86	31.71	-0.5	0.24
20.9	31.27	0.4	0.78
20.94	31.26	0.42	1.11
20.98	30.6	0.43	0.77
21.02	31.01	0.6	0.26
21.06	31.59	3.46	-1.64
21.1	32.05	2.99	-1.17
21.14	30.71	4.23	1.28
21.18	30.1	3.04	0.65
21.22	31.11	2.6	-1.45
21.26	31.46	2.23	-1.74
21.3	30.5	2.49	-1.74
21.34	29.91	-0.66	0.7
21.38	28.89	0.34	2.34
21.42	29.06	0.5	2.12
21.46	27.7	0	1.45
21.5	27.46	1.46	0.34
21.54	29.79	1.44	0.72
21.58	29.15	2.2	0.03
21.62	28.21	2.46	0.03
21.66	27.22	3.41	0.6
21.7	27.56	2.76	1.44
21.74	26.6	1.27	1.87
21.78	27.67	0.87	1.41
21.82	28.25	-0.4	0.73
21.86	28.03	1.86	1.04
21.9	29.79	2.11	-0.48
21.94	29.49	2.14	-0.32
21.98	27.73	-0.32317	-0.0053781
22.02	27.477	-0.69685	-0.02613
22.06	30.56	-4.42	-1.71
22.1	29.03	-3.71	-3.15
22.14	28.08	-2.99	-2.67
22.18	26.51	0	-0.57
22.22	25.93	0.8	1.6
22.26	25.9	-0.72	1.58
22.3	24.67	-1.11	1.38
22.34	23.83	-0.71	2.32
22.38	25.96	0.11	3.33
22.42	27.05	-0.15	2.49
22.46	31.73	0.9	-1.28
22.5	29.98	2.61	-0.38
22.54	31.79	3.58	-0.32
22.58	31.7	3.64	-0.03
22.62	33.54	3.66	0.05
22.66	33.27	3.25	0.28
22.7	32.56	4.26	0.31
22.74	31.63	3.55	0.24
22.78	31.99	2.05	0.49
22.82	31.44	2.86	1.05
22.86	31.93	2.61	1.07
22.9	32.07	3.15	1.82
22.94	31.43	3.76	1.29
22.98	31.76	3.3	1.26
23.02	29.89	3.74	2.49
23.06	29.21	4.78	3.5
23.1	28.84	3.87	4.77
23.14	29.48	4.83	0.14
23.18	27.88	2.4	0.43
23.22	31.29	2.13	0.14
23.26	29.98	-0.03	-0.44
23.3	30.54	0.25	-2.14
23.34	31.3	1.18	-2.27
23.38	31.7	0.56	-1.97
23.42	32.05	1.05	1.91
23.46	33.85	-0.55	0.67
23.5	34.14	-0.88	-0.32
23.54	31.16	0.49	1.49
23.58	29.76	-0.07	2.15
23.62	29.24	-3.22	0.31
23.66	29.96	-2.2	-1.29
23.7	29.19	0.1	1.84
23.74	30.49	0.92	1.11
23.78	28.89	1.77	0
23.82	28.7	1.19	0.93
23.86	25.83	1.96	1.24
23.9	26.79	-0.18	2.44
23.94	26.2	-0.31	1.9
23.98	27.7	1.65	2.25
24.02	30.7	1.17	-0.29
24.06	29.48	0.29	-1.91
24.1	26.86	2.43	-0.73
24.14	27.85	2.7	0.39
24.18	26.02	1.93	0.22
24.22	25.54	2.02	0.9
24.26	23.7	3.33	2.19
24.3	24.41	1.8	2.17
24.34	25.8	2.87	1.84
24.38	25.35	1.77	2.56
24.42	26.22	2.55	1.28
24.46	26.3	3.44	0.22
24.5	26.95	0.78	0.26
24.54	27.76	1.74	-0.88
24.58	27.94	3.52	0.4
24.62	27.1	3.7	0.67
24.66	28.31	4.24	0.66
24.7	27.83	1.44	0.56
24.74	26.64	0.97	2.4
24.78	26.02	1.01	0.05
24.82	26.81	1.91	0.81
24.86	26.73	2.34	0.66
24.9	25.87	2.84	-0.85
24.94	24.24	0.71	-0.04
24.98	26.83	-2.55	1.92
25.02	26.95	-3.53	2.26
25.06	27.85	-2.93	1.79
25.1	28.36	-0.65	1.14
25.14	28.98	0.48	0.92
25.18	29.9	-0.14	-0.12
25.22	30.67	-0.76	-0.23
25.26	29.71	0.66	-0.13
25.3	29.56	0.47	0.02
25.34	29.8	0.75	0.19
25.38	29.12	1.16	-0.39
25.42	29.81	0.69	-0.3
25.46	30.26	2.09	-0.28
25.5	29.64	2.28	-0.37
25.54	27.99	2.78	-0.7
25.58	29.76	2.93	-1.69
25.62	28.27	3.29	-1.26
25.66	29.47	4.92	0.06
25.7	27.81	4.3	1.52
25.74	29.98	3.53	1.42
25.78	29.9	3.5	0.3
25.82	28.77	3.27	1.55
25.86	28.22	0.52	3.5
25.9	29.98	5.92	3.06
25.94	26.73	5.99	3.1
25.98	29.6	6.6	4.17
26.02	28.79	4.67	4.2
26.06	29.741	3.5079	2.1366
26.1	29.971	3.2173	1.8427
26.14	30.2	2.8979	1.5143
26.18	30.6	3.05	-0.04
26.22	30.37	1.27	-1.44
26.26	32.57	0.09	-1.45
26.3	32.04	0.57	-1.19
26.34	31.76	0.28	0.37
26.38	29.55	-0.79	0.07
26.42	30.81	0.3	1.72
26.46	30.06	2.2	0.55
26.5	30.13	1.68	0.26
26.54	32.06	0.32	-0.92
26.58	30.8	-2.96	-0.68
26.62	30.11	-1.76	-1.13
26.66	29.21	-0.21	-0.72
26.7	29.23	-0.07	-0.13
26.74	29.26	-0.73	-0.21
26.78	29.21	-0.04	-0.28
26.82	30.28	1.82	-0.18
26.86	31.85	0.7	-0.03
26.9	28.06	-1.35	1.85
26.94	30.13	-2.61	2.02
26.98	29.26	-3.02	1.56
27.02	29	-0.39	0.27
27.06	28.92	0.87	-2.1
27.1	28.4	-1.04	-1.16
27.14	30.33	2.66	-2.77
27.18	28.73	0.78	-1.66
27.22	27.5	1.32	-0.9
27.26	29.5	1.73	-3.34
27.3	29.21	2.37	-1.85
27.34	30.01	0.19	0.13
27.38	28.51	-1.18	0.48
27.42	27.08	2.14	0.21
27.46	25.43	3.36	1.8
27.5	23.83	3.5	2.63
27.54	23.69	4.51	1.19
27.58	25.93	3.15	0.8
27.62	25.35	3.04	0.06
27.66	24.67	5.05	-0.15
27.7	25.53	4.96	0.26
27.74	27.421	3.963	1.1756
27.78	28.09	3.9354	1.0514
27.82	32.13	7.18	1.48
27.86	31.71	2.84	0.31
27.9	31.43	2.14	1.06
27.94	30.28	2.49	0.49
27.98	30.92	2.38	-0.53
28.02	30.75	3.87	0.89
28.06	30.35	2.98	1.29
28.1	30.95	2.48	0.02
28.14	31.92	3.02	-0.47
28.18	31.52	2.37	-1.34
28.22	31.5	2.43	-0.67
28.26	30.92	2.6	-0.24
28.3	31.72	2.31	-1.4
28.34	31.89	3.62	-2.35
28.38	29.44	2.83	-3.71
28.42	28.32	2.49	-2.17
28.46	30.13	3.46	-2.97
28.5	30.25	5.16	-1.87
28.54	30.24	5.8	-3
28.58	31.23	3.3	-3.63
28.62	31.34	5.02	-1.77
28.66	30.85	4.25	-1.12
28.7	30.46	6.35	-0.11
28.74	30.36	7.7	0.37
28.78	28.47	5.15	-2.26
28.82	27.64	3.35	-3.06
28.86	29.93	5.91	-2.71
28.9	28.823	2.3314	-1.0487
28.94	27.21	1.1	-2.2
28.98	27.75	-0.21	0.48
29.02	25.62	-3.1	0.98
29.06	25.25	-1.49	1.21
29.1	26.08	-1.66	-1.38
29.14	27.783	0.61646	1.0541
29.18	27.597	0.35136	1.4297
29.22	30.19	3.56	2.28
29.26	29.99	1.21	2.13
29.3	29.52	-1.12	1.13
29.34	26.824	-0.58787	2.8681
29.38	26.626	-0.78393	3.193
29.42	26.426	-0.96112	3.4967
29.46	26.226	-1.1177	3.7754
29.5	26.026	-1.2521	4.0254
29.54	24.86	-6.49	5.44
29.58	25.624	-1.4473	4.4244
29.62	25.16	-2.75	3.23
29.66	25.224	-1.5332	4.664
29.7	24.65	-3.68	5.39
29.74	25.32	0.13	5.16
29.78	26.37	-1.48	6.06
29.82	26.36	-1.08	4.77
29.86	23.94	2.95	3.18
29.9	23.42	2.45	2.55
29.94	21.59	1.09	3.68
29.98	22.96	0.02	5.03
30.02	20.95	2.22	3.07
30.06	22.83	-0.29	3.76
30.1	23.33	-1.05	1.13
30.14	26.02	-3.44	0.14
30.18	23.82	-2.19	-1.15
30.22	23.914	-0.61619	0.9732
30.26	24.221	-0.65947	0.77365
30.3	24.548	-0.66383	0.61322
30.34	25.06	-0.87	2.7
30.38	24.89	-0.5	0.46
30.42	26.92	-0.29	-1.13
30.46	26.08	-0.12	-0.29
30.5	25.93	-0.17	1.46
30.54	25.83	1.4	2.24
30.58	26.56	2.45	-0.06
30.62	25.12	2.01	-0.32
30.66	25.52	2.08	1.42
30.7	25.44	2.32	2.31
30.74	26.49	5.33	3.07
30.78	26.67	3.05	1.33
30.82	27.28	2.66	-1.48
30.86	27.05	3.64	-1.84
30.9	28.46	4.87	-2.3
30.94	26.64	4.02	-0.61
30.98	29.31	1.31	0.82
31.02	29.93	-0.19	-1.97
31.06	30.09	3.24	-0.21
31.1	29.569	0.10856	-2.8793
31.14	29.61	-0.08905	-2.9662
31.18	29.605	-0.259	-3.0039
31.22	29.557	-0.4026	-2.996
31.26	29.47	-0.52117	-2.9462
31.3	29.347	-0.61602	-2.8581
31.34	31.6	-4.21	-5.62
31.38	29.011	-0.73984	-2.5813
31.42	28.805	-0.77143	-2.3997
31.46	28.579	-0.78458	-2.1943
31.5	28.336	-0.78058	-1.9686
31.54	29.05	2.14	-4.16
31.58	29.82	-2.15	-5.1
31.62	26.99	-2.45	-4.18
31.66	27.275	-0.61951	-0.9345
31.7	27.006	-0.54955	-0.66124
31.74	26.743	-0.47034	-0.38928
31.78	26.49	-0.3832	-0.12224
31.82	26.25	-0.28945	0.13629
31.86	25.32	-3.51	2.46
31.9	23.88	-5.1	5.61
31.94	22.28	-3.57	4.52
31.98	22.83	-0.73	2.77
32.02	24.29	-1.97	-0.1
32.06	26.69	0.9	-2.29
32.1	28.08	1.56	-1.46
32.14	27.93	4.24	-1.31
32.18	25.325	0.63504	1.4851
32.22	24.25	4.35	4.92
32.26	23.78	1.98	2.72
32.3	24.66	1.61	3.43
32.34	29.01	3.73	1.18
32.38	27.72	3.67	-0.52
32.42	28.19	3.7	1.18
32.46	26.09	2.09	-0.51
32.5	30.16	2.1	1.64
32.54	27.76	-0.12	-2.26
32.58	27.78	-0.13	-2.1
32.62	29.84	-2.36	-2.85
32.66	30.72	-1.7	-2.58
32.7	28.77	-2.35	-3.44
32.74	29.27	-2.46	-3.8
32.78	27.09	-2	-3.39
32.82	29.35	1.37	-1.72
32.86	29.65	-0.03	-0.59
32.9	30.51	-0.95	1.86
32.94	30.13	1.24	3.75
32.98	29.16	1.08	3.56
33.02	29.72	-0.61	1.1
33.06	29.23	1.87	0.99
33.1	31.41	2.17	0.78
33.14	28.92	3.1	0.11
33.18	30.3	2.47	0.26
33.22	29.93	3.64	0.5
33.26	30.37	3.73	0.7
33.3	27.77	5.62	1.39
33.34	30.98	3.97	1.58
33.38	28.89	2.34	1.8
33.42	33.03	1.82	0.69
33.46	31.87	1.69	0.15
33.5	31.68	4.29	0.73
33.54	30.57	2.84	1.13
33.58	30.43	1.26	0.91
33.62	30.05	0.92	0.68
33.66	29.67	1.74	-0.65
33.7	30.07	0.72	-0.81
33.74	26.86	-0.26	0.5
33.78	24.67	1.21	2.57
33.82	25.31	1.26	1.99
33.86	27.18	1.15	1.21
33.9	27	2.72	1.34
33.94	27.64	1.56	0.74
33.98	24.92	0.37	-0.55
34.02	25.93	0.68	2.35
34.06	24.49	2.4	3.57
34.1	25.51	0.83	1.87
34.14	26.89	-0.02	1.07
34.18	28.86	0.05	0.95
34.22	29.1	2.63	0.83
34.26	31.07	3.48	0.71
34.3	31.19	2.34	1.9
34.34	31.61	3.74	-0.35
34.38	32.67	5.99	1.13
34.42	31.41	5.85	3.77
34.46	31.94	4.46	4.02
34.5	32.43	4.22	2.55
34.54	33.59	5.07	0.77
34.58	31.42	5.15	0.66
34.62	32.16	4.39	1.1
34.66	28.92	3.16	2.05
34.7	30.98	-1.01	2.23
34.74	31.72	-0.59	0.29
34.78	32.31	-0.56	-1.04
34.82	31.7	-0.65	0.08
34.86	31.59	-2.65	0.43
34.9	29.18	-2.32	-0.81
34.94	29.79	0.15	-1.07
34.98	27.64	-1.72	-2
35.02	27.79	-0.84	-3.8
35.06	28.12	1.1	-1.38
35.1	29.49	0.77	2.56
35.14	29.85	0.11	1.35
35.18	30.58	0.74	2.4
35.22	28.34	-1.25	2.04
35.26	27.91	0.11	0.78
35.3	29.76	0.89	1.41
35.34	29.65	2.28	1.65
35.38	30.4	2.85	1.24
35.42	29.53	3.36	0.64
35.46	28.05	0.7	0.28
35.5	28.26	-0.15	-0.44
35.54	30.14	-0.48	-2.17
35.58	31.44	-0.45	-3.19
35.62	28.31	-3.45	-2.65
35.66	28.59	0.71	-0.2
35.7	28.44	-1.45	-0.96
35.74	27.06	-3.25	-0.53
35.78	28.98	1.63	0.37
35.82	28.66	1.36	-0.37
35.86	27.73	2.05	-0.05
35.9	30.74	2.77	0.24
35.94	31.55	3.63	0.92
35.98	30.52	2.67	1.97
36.02	30.65	1.42	0.7
36.06	31.76	0.95	-0.58
36.1	30.02	0.66	-1.41
36.14	32.02	2.13	0.34
36.18	32.07	2.68	1.18
36.22	30.83	2.2	1.24
36.26	30.62	1.78	0.68
36.3	30.61	2.19	-0.29
36.34	30.49	2.96	0.71
36.38	31.98	2.34	1.9
36.42	32.22	1.34	0.26
36.46	31.49	1.39	-0.19
36.5	32.21	1.56	-0.31
36.54	31.2	2.7	-0.61
36.58	31.59	1.68	-0.18
36.62	31.21	0.3	0.94
36.66	32.22	-0.32	-0.54
36.7	32.21	0.89	-0.78
36.74	33.27	1.85	0.02
36.78	32.55	2.21	0.29
36.82	31.41	-0.12	0.12
36.86	33.16	-1.29	-0.92
36.9	32.46	-1.09	-1.4
36.94	31.64	-0.29	-0.33
36.98	30.11	0.89	1.36
37.02	30.55	1.1	1.36
37.06	29.94	0.66	0.31
37.1	29.6	0.04	-0.52
37.14	30.16	0.22	-0.34
37.18	29.41	0.4	-1.34
37.22	28.71	2.66	-0.28
37.26	25.47	0.72	0.08
37.3	24.09	0.05	0.84
37.34	22.83	-4.15	0.37
37.38	24.85	-2.77	2.03
37.42	24.14	-5.11	0.8
37.46	23.47	-3.12	-0.97
37.5	22.73	-2.51	0.63
37.54	23.98	-2.38	1.72
37.58	24.07	-2.41	2.57
37.62	23.94	-1.56	3.7
37.66	21.19	-0.53	4.23
37.7	20.66	-1.62	3.41
37.74	18.14	-4.28	3.76
37.78	19.54	0.22	6.6
37.82	20.09	1.46	4.55
37.86	21.898	-2.4579	2.9435
37.9	21.845	-2.3727	2.998
37.94	21.808	-2.274	3.0463
37.98	27.18	-1.38	3.78
38.02	27.21	-1.76	3.98
38.06	21.789	-1.9059	3.1575
38.1	21.811	-1.762	3.1844
38.14	21.846	-1.609	3.2069
38.18	21.893	-1.4476	3.2251
38.22	21.952	-1.2787	3.2396
38.26	20.23	-2.83	1.98
38.3	19.15	-4.69	1.07
38.34	20.94	-6.69	1.47
38.38	23.47	-2.76	-1.28
38.42	22.398	-0.35184	3.2659
38.46	22.513	-0.15594	3.2643
38.5	22.634	0.041474	3.2612
38.54	22.762	0.23956	3.257
38.58	22.895	0.43748	3.2518
38.62	23.032	0.63436	3.2462
38.66	23.174	0.82936	3.2404
38.7	23.33	2.4	0.55
38.74	25.31	3.52	3.4
38.78	25.72	4.08	3.52
38.82	25.24	2.95	3.79
38.86	22.69	2.46	5.97
38.9	22.45	3.39	5.15
38.94	24.225	2.0703	3.2228
38.98	24.375	2.2197	3.2275
39.02	24.524	2.3595	3.2351
39.06	24.669	2.4889	3.2458
39.1	24.811	2.6071	3.26
39.14	22.25	1.25	3.71
39.18	21.98	2.15	3.75
39.22	26.03	3.79	3.56
39.26	26.77	-1.19	4.82
39.3	27.24	3.15	1.33
39.34	25.95	4.25	3.56
39.38	23.86	3.24	5.61
39.42	27.99	4.67	4.73
39.46	26.31	5.3	2.75
39.5	25.47	1.65	2.99
39.54	24.31	2.64	4.38
39.58	26.95	1.53	1.33
39.62	25.64	2.48	0.85
39.66	25.68	1.69	-0.11
39.7	26.42	3.76	2.34
39.74	28.02	3.35	3.06
39.78	29.17	1.97	3.82
39.82	27.9	0.98	2.77
39.86	27.2	0.57	2.66
39.9	26.04	-0.21	1.52
39.94	28.38	-2.61	1.61
39.98	25.42	-3.34	-1.06
40.02	25.86	-3.39	-2.35
40.06	24.17	-1.57	-2.41
40.1	23.37	-2.3	-0.61
40.14	22.05	-1.73	-1.86
40.18	21.64	-0.63	-2.24
40.22	22.96	-2.01	-0.17
40.26	23.36	-0.48	0.14
40.3	23.35	2.03	0.08
40.34	22.3	-2.41	3.88
40.38	23.32	0.35	2.4
40.42	22.6	3.05	1.97
40.46	23.88	2.32	1.52
40.5	24.14	2.68	0.49
40.54	24.08	2.26	0.76
40.58	20.82	1.09	2.96
40.62	21.95	1.23	2.73
40.66	20.34	-1.02	2.11
40.7	19.83	-1.89	3.18
40.74	19.44	-3.15	3.58
40.78	20.81	-2.49	3.78
40.82	20.45	-1	3.21
40.86	20.71	-2.77	2.99
40.9	23.312	-1.4726	1.8487
40.94	26.61	-0.82	-1.08
40.98	25.37	1.04	-0.26
41.02	25.12	-0.85	0.34
41.06	26.69	-1.96	1.24
41.1	28.37	1.03	-0.53
41.14	28.5	1.38	1.59
41.18	27.49	0.12	2.72
41.22	30.01	1.42	1.4
41.26	28.96	2.72	0.81
41.3	29.01	3.31	0.49
41.34	30.48	3.49	-0.43
41.38	28.02	3.64	1.33
41.42	27.95	2.28	1.34
41.46	28.12	1.69	1.52
41.5	27.61	2.46	1.76
41.54	27.46	4.08	1.59
41.58	28.69	2.85	1.54
41.62	28.02	2.49	0.03
41.66	31.04	-1.13	-0.98
41.7	31.26	2.4	-0.25
41.74	32.11	3.84	0.62
41.78	31.19	3.74	0.98
41.82	32.01	3.54	0.14
41.86	30.59	4.81	0.02
41.9	30.52	6.17	0.55
41.94	30.22	4.92	1.22
41.98	32.1	2.58	1.99
42.02	30.89	-1.14	1.21
42.06	27.42	-1.6	0.33
42.1	28.88	-0.21	0.34
42.14	31.97	0.57	0.52
42.18	31.44	0.77	0.57
42.22	31.03	2.57	-0.18
42.26	30.45	3.6	0.05
42.3	29.99	2.43	0.91
42.34	31.41	3.29	1.07
42.38	30.43	1.59	-0.2
42.42	30.26	1.66	0.25
42.46	31.85	-0.06	0.69
42.5	32.46	0.04	0.72
42.54	31.85	1.01	0.53
42.58	31.91	1.36	1.42
42.62	32.52	2.38	1.33
42.66	31.84	1.31	1.51
42.7	31.87	0.86	1.7
42.74	30.91	-1.23	0.93
42.78	32.25	-0.09	1.18
42.82	31.96	0.81	0.08
42.86	31.45	1.82	1.62
42.9	30.81	1.76	1.91
42.94	30.06	1.3	1.2
42.98	30.02	1.65	0.26
43.02	29.38	1.7	1.12
43.06	28.05	0.65	-1.66
43.1	29.59	-0.29	0.23
43.14	29.02	1.97	-3.53
43.18	27.504	0.26026	1.6893
43.22	26.28	-0.51	3.79
43.26	26.95	-1.05	3.41
43.3	25.01	-1.26	4.55
43.34	24.04	-2.51	4.69
43.38	25.63	-1.15	3.72
43.42	26.6	-1.11	3.84
43.46	26.799	0.11725	2.5623
43.5	26.92	0.21861	2.5875
43.54	29.14	2.95	1.58
43.58	27.99	2.88	1.9
43.62	25.93	2.04	2.81
43.66	27.06	0.68	3.42
43.7	28.4	2.11	1.88
43.74	31.47	0.55	0.18
43.78	31.68	2.5	-1.31
43.82	31.28	2.94	-0.67
43.86	32.25	4.66	0.72
43.9	32.37	2.9	-0.42
43.94	30.2	5.67	-0.53
43.98	33.9	5.94	0.58
44.02	33.38	5.73	-1.8
44.06	33.6	2.53	-0.36
44.1	30.15	2.46	-0.9
44.14	29.47	0.64	0.46
44.18	28.92	1.61	1.65
44.22	29.65	0.03	2.77
44.26	29.33	0.89	1.5
44.3	28.98	2.95	1.41
44.34	29.86	1.59	2.86
44.38	32.03	2.96	3.41
44.42	31.87	3.14	2.03
44.46	31.99	1.48	0.49
44.5	33.18	0.91	0.62
44.54	34.64	1.79	-0.12
44.58	34.05	0.61	-0.38
44.62	32.83	-0.67	-0.58
44.66	32.97	-2.49	-0.46
44.7	32.11	-0.72	1.27
44.74	30.34	-2.95	-0.44
44.78	29.85	-4.56	0.03
44.82	29.41	-6.14	-0.68
44.86	28.19	-3.41	0.78
44.9	30.13	-0.95	2.39
44.94	30.19	1.5	1.49
44.98	31.37	1.99	0.64
45.02	30.95	2.96	1.01
45.06	32.89	3.4	1.24
45.1	32.39	4.9	1.41
45.14	28.31	0.44	-2.15
45.18	29.61	1.07	-0.04
45.22	29.41	0.53	-0.34
45.26	30.86	-0.09	0.71
45.3	31.7	0.2	-0.55
45.34	31.44	0.69	-0.46
45.38	32.7	-0.44	0.11
45.42	31.86	0.4	-0.37
45.46	31.83	0.83	0.26
45.5	31.11	2.14	0.46
45.54	31.47	3.72	0.15
45.58	31.15	2.57	0.18
45.62	32.16	2.86	1.18
45.66	32.48	1.44	0.06
45.7	33.32	1.65	0.58
45.74	33.69	3.27	0.59
45.78	32.91	2.81	0.76
45.82	32.61	4.21	0.05
45.86	33.06	2.49	-0.27
45.9	32.82	3.58	-0.21
45.94	33.67	3.05	-1.07
45.98	33.73	2.42	0.84
46.02	33.44	1.22	1.11
46.06	33.67	1.42	1.37
46.1	31.9	3.08	0.83
46.14	33.76	1.57	1.21
46.18	32.22	2.22	0.4
46.22	34.19	3.1	0.25
46.26	33.04	2.47	0.57
46.3	33.15	2.72	0.23
46.34	33.91	2.43	-0.23
46.38	33.93	2.52	-1.25
46.42	33.23	2.1	-1.12
46.46	32.76	2.92	-1.56
46.5	34.2	2.08	-1.45
46.54	33.97	2.32	-2.68
46.58	36.89	3.15	-2.82
46.62	34.15	2.83	-2.76
46.66	32.7	4.68	1.63
46.7	32.04	2.88	1.82
46.74	33.91	3.13	0.26
46.78	32.67	2.26	-0.53
46.82	33.52	1.28	-1.02
46.86	33.46	0.72	-1.71
46.9	34.41	2.35	-1.71
46.94	34.87	2.66	0.71
46.98	32.55	2.5	-0.42
47.02	32.02	2.52	-0.49
47.06	32.63	2.4	-1.85
47.1	33.35	2.05	-1.54
47.14	31.18	2.98	-0.24
47.18	32.05	2.71	-0.43
47.22	30.19	2.2	-1.78
47.26	29.89	1.41	-2.36
47.3	28.86	-0.18	-2.21
47.34	28.39	0.91	-1.43
47.38	26.72	-0.19	-1.56
47.42	25.07	2.04	0.6
47.46	24.77	0.68	1.11
47.5	25.46	-0.12	4.05
47.54	26.43	0.08	4.55
47.58	26.8	3.45	3.36
47.62	27.52	3.79	1.96
47.66	26.19	4.07	1.99
47.7	28.48	-1.6	3.36
47.74	27.22	-0.76	3.62
47.78	27.36	-0.5	4.17
47.82	26.01	-0.27	3.52
47.86	26.86	0.35	2.78
47.9	28.98	-2.24	3.59
47.94	30.42	2.05	0.92
47.98	30.6	1.53	-0.59
48.02	31.62	1.5	-0.87
48.06	31.46	1.47	-0.64
48.1	31.13	3.51	1.5
48.14	31.41	1.42	1.91
48.18	30.19	2.75	1.64
48.22	31.25	2.28	1.44
48.26	31.74	2.06	1
48.3	32.34	2.78	2.5
48.34	32.15	2.79	1.44
48.38	33.79	0.05	-0.54
48.42	31.76	-1.32	-1.69
48.46	31.18	-1.57	-0.31
48.5	30.77	-1.09	0.95
48.54	29.16	-0.85	2.63
48.58	29.9	0.37	2.19
48.62	29.82	-0.23	0.6
48.66	30.53	0.26	-0.37
48.7	30.57	0.6	1.58
48.74	29.94	2.06	1.53
48.78	32.09	2.32	0.64
48.82	31.81	2.21	0.16
48.86	32.6	1.23	0.73
48.9	31.32	-0.22	1.62
48.94	31.82	-0.54	0.96
48.98	33.55	0.97	-0.69
49.02	33.12	2.83	-1.54
49.06	31.19	4.05	-0.5
49.1	31.35	4.02	-0.12
49.14	32.48	3.88	1
49.18	31.03	4.26	1.14
49.22	33.13	4.31	0.88
49.26	32.47	4.12	0.29
49.3	32.48	3.64	-0.44
49.34	31.24	4.1	-0.21
49.38	31.42	3.21	0.22
49.42	32.71	3.3	1.09
49.46	32.1	3.42	1.07
49.5	31.77	3.47	1.33
49.54	32.05	4.61	0.11
49.58	34.78	3.36	-0.45
49.62	33.49	0.28	2.51
49.66	33.51	1.06	1.36
49.7	32.6	0.17	1.33
49.74	31.16	1.97	3.52
49.78	29.61	1.24	4.16
49.82	30.11	0.04	3.99
49.86	28.69	1.52	3.67
49.9	27.88	0.65	2.32
49.94	28.02	0.23	2.95
49.98	29.21	-2.53	3.23
50.02	32.32	0.57	1.73
50.06	30	3.07	0
50.1	30.43	2.43	1.13
50.14	30.24	2.91	0.97
50.18	30.87	2.75	0.57
50.22	29.12	2.78	0.35
50.26	30.37	2.92	0.19
50.3	29.7	2.15	0.45
50.34	31.64	1.67	-0.01
50.38	32.37	0.57	-0.24
50.42	34.39	0.99	-1.69
50.46	32.74	0.78	-0.53
50.5	33.12	0.93	0.23
50.54	32.54	1.97	0.22
50.58	33.02	1.81	0.29
50.62	31.99	1.7	0.4
50.66	34.6	2.43	0.67
50.7	32.55	3.4	0.38
50.74	32.39	3.02	-0.62
50.78	33.76	2.46	-0.68
50.82	33.4	2.96	-1.2
50.86	33.65	3.47	-0.71
50.9	33.9	3.22	-1.94
50.94	34.21	3.59	-1.98
50.98	34.47	4.25	-1.67
51.02	34.95	3.91	-1.06
51.06	34.25	4.95	-1.17
51.1	35.41	4.33	-0.59
51.14	34.94	5.1	-0.78
51.18	34.83	4.98	-0.5
51.22	33.33	4.55	-0.59
51.26	35.04	3.92	-0.77
51.3	35.47	3.33	-1.06
51.34	37.03	2.09	-0.99
51.38	34.27	0.78	-1.33
51.42	32.39	0.36	-1.64
51.46	31.97	1.46	-0.86
51.5	32.93	4.08	-0.32
51.54	33.29	3.03	-1.35
51.58	32.8	1.54	-1.98
51.62	33.21	-0.55	-2.58
51.66	32.86	-1.83	-2.36
51.7	32.74	2.52	-0.53
51.74	30.65	-0.1	1.07
51.78	30.32	-1.92	-0.61
51.82	28.98	1.42	-0.24
51.86	27.91	1.59	-0.24
51.9	26.49	1.44	0.6
51.94	28.02	0.27	2.88
51.98	28.33	1.17	2.03
52.02	25.56	-1.14	0.39
52.06	24.75	-0.15	1.04
52.1	26.19	-3.42	0.43
52.14	25.47	-3.08	-1.4
52.18	21.78	0.47	-2.12
52.22	24.3	-0.73	-1.83
52.26	25.32	-0.41	2.02
52.3	26.64	-1.4	2.84
52.34	27.04	1.27	0.89
52.38	28.94	1.05	1.97
52.42	27.32	-0.65	1.96
52.46	27.82	-0.61	0.89
52.5	28.46	-3.44	2.28
52.54	31.68	-5.45	2.12
52.58	28.74	-2.13	-2.09
52.62	26.138	-3.1419	1.8979
52.66	23.54	-5.45	0.04
52.7	21.72	-5.68	1.57
52.74	22.08	-6.29	2.33
52.78	24.58	-5.48	3.12
52.82	24.92	-2.02	2.74
52.86	26.7	-0.53	2.21
52.9	24.73	1.28	3.33
52.94	25.69	-2.88	4.05
52.98	26.577	-0.95977	2.1023
53.02	26.727	-0.60292	2.0252
53.06	26.908	-0.2403	1.928
53.1	21.99	0.57	-0.93
53.14	27.373	0.48362	1.6734
53.18	27.664	0.83559	1.516
53.22	31.08	0.77	-0.13
53.26	31.76	1.31	-0.41
53.3	31.48	3.74	0.16
53.34	29.82	4.33	2.16
53.38	31.61	3.55	2.72
53.42	31.03	3.27	2.96
53.46	31.36	1.97	0.23
53.5	32.17	0.84	-2.41
53.54	31.49	2.62	-0.82
53.58	32.26	2.83	-0.55
53.62	33.27	2.35	-1.95
53.66	34.45	2.6	-2.79
53.7	32.74	4.47	-0.32
53.74	28.84	5.64	0.97
53.78	27.41	3.27	1.85
53.82	29.99	3.47	1.86
53.86	31.7	4.25	0.18
53.9	31.83	4.21	0.65
53.94	29.94	3.56	-0.38
53.98	32.05	3.42	-0.97
54.02	29.63	4.65	-1.99
54.06	28.5	5.64	-0.12
54.1	26.75	4.75	-0.49
54.14	28.08	2.13	-0.46
54.18	26.19	1.63	-1.37
54.22	26.28	0.84	0.77
54.26	27.51	-0.18	-0.79
54.3	27.64	-2.16	-0.88
54.34	26.54	-1.66	-2.5
54.38	26.14	-2.64	-1.36
54.42	23.81	-5.17	-0.82
54.46	23.53	-5.25	-2.4
54.5	23.05	-3.68	-1.66
54.54	22.22	-3.86	-1.16
54.58	23.44	-4.17	-1.85
54.62	21.64	1.15	-2.78
54.66	22.17	1.75	-2.85
54.7	26.107	-0.39128	-0.41394
54.74	29.46	1.94	-1.28
54.78	27.93	2.33	0.44
54.82	30.72	2.45	2.77
54.86	29.99	2.12	3.67
54.9	31.09	1.01	3.21
54.94	29.49	-0.27	1.24
54.98	29.22	-0.33	2.22
55.02	27.25	-4.7	0.86
55.06	27.1	-1.52	1.7
55.1	26	-1.64	2.75
55.14	28.65	-3.19	2.95
55.18	26.36	-3.61	0.73
55.22	22.9	-3.57	0.75
55.26	24.52	-1.45	-2.93
55.3	24.03	0.56	-1.92
55.34	25.79	-0.48	-0.36
55.38	26.54	1.11	-1.99
55.42	27.79	2.22	-1.51
55.46	24.95	2.34	-2.12
55.5	24.78	0.15	2.37
55.54	25.22	-1.94	2.55
55.58	24.02	-1.6	-0.73
55.62	24.64	-1.43	-0.9
55.66	26.08	-2.48	2.6
55.7	24.17	-0.98	3.23
55.74	25.38	1.65	3.92
55.78	26.51	1.3	4.89
55.82	26.54	1.44	4.06
55.86	25.82	2.35	1.2
55.9	26.95	2.48	1.05
55.94	29.73	1.59	1.15
55.98	29.65	1.56	0.75
56.02	32.51	1.07	-0.79
56.06	32.25	0.46	-1.38
56.1	31.47	0.88	1.44
56.14	29.17	0.2	1.25
56.18	29.89	-2.02	0.14
56.22	27.6	-0.58	1.56
56.26	29.27	-0.21	1.18
56.3	28.19	1.2	0.24
56.34	28.97	-0.93	0.17
56.38	28.32	-0.08	0.75
56.42	28.58	-2.15	2.37
56.46	26.92	0.04	1.65
56.5	28.73	1.68	0.74
56.54	28.22	0.86	-0.44
56.58	30.26	-0.35	-0.28
56.62	31.09	-0.02	-0.01
56.66	31.06	-1.95	-0.21
56.7	30.51	0.72	0.47
56.74	30.98	1.92	1.4
56.78	31.2	-0.38	0.8
56.82	29.45	-0.35	1.12
56.86	29.23	1	1.3
56.9	29.44	0.72	1.57
56.94	28.75	2.59	2.19
56.98	30.48	2.75	2.05
57.02	30.24	3.41	4.27
57.06	29.18	0.2	4.08
57.1	27.58	2.04	5.27
57.14	27.56	-0.96	3.67
57.18	28.47	-0.64	4.03
57.22	27.54	0.2	2.25
57.26	28.02	-0.36	-0.15
57.3	31.56	2.67	-1.32
57.34	31.12	1.98	-0.38
57.38	30.97	3.07	-0.03
57.42	31.66	4.54	0.01
57.46	31.22	3.38	0.33
57.5	33.24	3.96	0.49
57.54	31.88	4.69	0.18
57.58	30.74	5.14	-0.46
57.62	27.95	3.57	-1.98
57.66	26.6	0.01	-0.87
57.7	27.994	2.5134	0.00033984
57.74	27.375	2.2085	0.039811
57.78	26.757	1.8814	0.079738
57.82	26.156	1.5428	0.11774
57.86	25.591	1.2033	0.15142
57.9	24.4	-1.42	1.76
57.94	22.72	0.46	2.13
57.98	22.42	1.45	4.79
58.02	24.034	0.049652	0.19531
58.06	24.02	-0.44	-1.66
58.1	23.75	-3.13	-0.88
58.14	20.43	-3.02	-2.78
58.18	24.38	-0.29	-0.9
58.22	24.01	0.31	-1.4
58.26	28.24	1.99	0.35
58.3	29.95	2.66	0.95
58.34	31.97	3.84	-2.62
58.38	33.02	2.95	-0.68
58.42	30.66	2.14	-0.43
58.46	31.32	5.11	0.79
58.5	31.81	-0.53	-3.1
58.54	29.71	-0.64	-3.46
58.58	29.56	-1.06	-3.1
58.62	27.41	-0.61	-2.74
58.66	27.56	0.6	-1.44
58.7	29.88	2.76	-2.12
58.74	29.35	4.5	-1.47
58.78	29.36	4.64	0.48
58.82	29.45	4.13	0.91
58.86	32.15	4.82	-0.84
58.9	30.87	4.52	-0.18
58.94	34.63	4.7	-0.56
58.98	33.56	4.26	0.08
59.02	34.3	4.62	-1.19
59.06	32.18	2.98	-2.05
59.1	32.14	2.6	-1.23
59.14	31.23	1.67	-2.83
59.18	31.9	3.53	-0.87
59.22	29.46	3.22	-1.23
59.26	28.34	2.23	0.01
59.3	28.95	1.29	-0.03
59.34	29.3	2.37	2.1
59.38	26.87	-2.08	0.26
59.42	23.15	-1.57	1.6
59.46	22.94	-0.76	0.36
59.5	20.95	-3.16	-1.31
59.54	24.22	-3.49	1.47
59.58	26.83	-0.54	1.86
59.62	27.97	-1.17	0.89
59.66	28.12	0.39	-0.96
59.7	29.55	0.2	-1.66
59.74	28.28	-0.32	-1.91
59.78	30.09	-0.65	-2.33
59.82	29.5	2.31	-0.66
59.86	28.68	2.52	0.2
59.9	29.06	3.68	-0.01
59.94	30.55	2.84	-1.38
59.98	29.85	1.44	-0.97
60.02	30.57	1.21	-0.67
60.06	30.74	0.72	-0.11
60.1	31.16	4.01	0.74
60.14	31.21	4.86	0.73
60.18	31.81	4.49	1.34
60.22	32.62	3.45	2.04
60.26	31.91	2.51	1.4
60.3	31.89	3.07	1.53
60.34	31.02	2.86	0.98
60.38	28.99	2.49	0.85
60.42	30.83	3.07	1.41
60.46	31.85	1.93	0.9
60.5	32.44	2.42	2.02
60.54	30.98	2.14	1.23
60.58	32.88	3.32	0.01
60.62	29.27	0.8	1.36
60.66	32.17	1.79	1.31
60.7	31.79	1.03	0.26
60.74	30.95	-0.16	-0.12
60.78	27.7	-1.09	-0.22
60.82	29.17	-0.6	0.55
60.86	29.97	0.52	0.25
60.9	29.93	0.02	0.91
60.94	30.14	0.07	-0.15
60.98	28.89	0.76	0.05
61.02	30.31	0.92	-0.02
61.06	30.3	1.42	-0.35
61.1	30.1	2.05	0.73
61.14	29.17	2.23	0.84
61.18	30.9	2.68	0.72
61.22	31.67	2.22	0.54
61.26	30.9	3.15	1.21
61.3	28.61	2.4	1.21
61.34	29.15	2.2	0.58
61.38	28.83	1.07	0.64
61.42	29.87	0.92	1.24
61.46	29.78	1.49	0.11
61.5	30.52	1.02	-0.61
61.54	29.56	1.44	1.32
61.58	29.44	0.93	2.22
61.62	31.45	0.55	0.75
61.66	29.4	-0.11	0.72
61.7	30.05	0.49	2.26
61.74	27.8	1.98	2.36
61.78	27.67	1.59	5.55
61.82	28.56	0.097502	1.8027
61.86	30.54	2.92	-0.08
61.9	27.809	-0.19248	1.9164
61.94	29.91	-1.01	-2.04
61.98	25.88	-1.73	3.08
62.02	28.66	-4.28	2.4
62.06	23.59	-2.35	0.63
62.1	26.17	0.02	3.63
62.14	26.54	0.81	2.72
62.18	26.82	2.07	2.64
62.22	26.83	1.31	2.49
62.26	27.69	1.06	0.89
62.3	26.69	1.05	1.92
62.34	26.49	0.83	3.39
62.38	30.44	1.34	1.04
62.42	29.99	2.57	-0.24
62.46	31.56	2.66	-0.86
62.5	30.47	2.24	-0.25
62.54	32.64	3.65	-0.87
62.58	30.83	5.86	-0.85
62.62	30.75	2.86	2.58
62.66	27.31	2.44	1.76
62.7	27.18	2.81	2.09
62.74	25.88	0.93	0.41
62.78	26.85	4.31	0.51
62.82	23.75	3.79	2.56
62.86	24.92	4.51	4.23
62.9	25.72	2.72	2.48
62.94	28.66	4.02	2.23
62.98	29.96	2.1	1.33
63.02	30.02	2.46	0.59
63.06	31.09	0.54	2.32
63.1	31.37	-0.06	1.97
63.14	31.96	2.17	-0.05
63.18	30.84	2.78	-0.35
63.22	31.18	3.24	0.4
63.26	30.58	3.4	1.27
63.3	33.05	3.56	2.17
63.34	32.58	3.31	1.69
63.38	34.03	3.35	1.65
63.42	33.4	4.1	0.92
63.46	33.21	2.98	-1.27
63.5	30.41	-2.64	-3.26
63.54	32.8	1.66	-0.77
63.58	32.94	0.81	-0.48
63.62	33.87	1.38	-0.47
63.66	33.78	2.27	-0.89
63.7	33.93	3.53	-0.25
63.74	33.06	3.56	1.08
63.78	31.78	4.56	0.49
63.82	32.31	5.24	-0.45
63.86	32.19	4.05	-2.38
63.9	32.11	5.49	-3.9
63.94	29.01	6.75	-2.96
63.98	30.37	4.53	-0.96
64.02	28.93	5.15	-2.57
64.06	31.324	4.0853	-1.5648
64.1	30.76	1.56	2.28
64.14	29.54	6.15	-1.89
64.18	31.867	2.6719	-1.6596
64.22	32.025	2.1562	-1.6664
64.26	34.28	-1.69	-2.63
64.3	32.93	0.92	-2
64.34	32.08	0.22	-1.77
64.38	32.68	0.06	-0.62
64.42	31.56	0.89	-0.33
64.46	32.6	-0.87	-1.4
64.5	32.11	0.45	-1.7
64.54	30.86	2.81	-1.9
64.58	29.55	-1.57	-2.19
64.62	28.97	-0.73	-1.32
64.66	27.27	-1.65	-1.21
64.7	27.16	1.44	0.32
64.74	27.68	-0.01	2.18
64.78	30.11	4.37	-0.45
64.82	30.42	2.32	-1.61
64.86	30.6	3.65	2.89
64.9	33.08	4.46	2.26
64.94	30.87	4.3	2.79
64.98	31.78	3.85	1.32
65.02	29.67	4.91	2.28
65.06	29.02	1.15	-1.32
65.1	28.48	2.26	0.51
65.14	28.71	2.41	-0.18
65.18	25.64	3.25	0.49
65.22	27.61	1.89	0.97
65.26	26.29	2.13	1.23
65.3	28.65	0.57	0.33
65.34	28.82	-0.3	-2.52
65.38	30.49	0.85	-1.42
65.42	32.05	1.67	-1.1
65.46	31.07	2.43	1.08
65.5	31.21	2.17	0.98
65.54	33.41	1.99	0.19
65.58	33.66	0.8	-0.02
65.62	31.89	0.17	1.18
65.66	33.18	0.01	0.31
65.7	32.22	1.02	0.23
65.74	33.27	0.99	0
65.78	31.56	2.7	-0.03
65.82	33.56	2.57	0.07
65.86	31.3	0.29	-0.15
65.9	32.48	1.12	-0.5
65.94	31.22	1.1	-0.58
65.98	32.77	1.03	-0.08
66.02	30.66	1.83	0.51
66.06	30.65	0.81	0.16
66.1	31.23	1.72	-0.13
66.14	30.27	1.6	0.96
66.18	32.25	3.53	-0.15
66.22	30.98	3.5	-0.67
66.26	30.98	4.39	-1.01
66.3	31.18	5.5	0.71
66.34	29.61	3.01	0.23
66.38	27.89	3.34	-1.38
66.42	30.51	2.75	-0.47
66.46	29.18	2.35	-0.53
66.5	30.24	3.53	0.29
66.54	29.53	2.02	0.05
66.58	31.85	1.1	1.94
66.62	31.01	0.42	-0.19
66.66	32.57	2.26	0.17
66.7	30.16	1.27	-0.73
66.74	31.67	1.92	-0.51
66.78	29.99	1.04	-0.25
66.82	30.5	1.67	0.03
66.86	28.86	1.48	0.05
66.9	27.52	1.53	0.34
66.94	28.8	2.01	-0.5
66.98	29.61	3.17	-0.27
67.02	29.75	2.95	0.86
67.06	28.08	3.3	0.47
67.1	26.74	2.36	-1
67.14	28.28	1.02	1.53
67.18	28.11	-0.27	2.47
67.22	27.27	-0.43	0.06
67.26	26.41	-3.08	0.28
67.3	27	-5.26	2.18
67.34	27.44	-3.75	3.34
67.38	25.61	-2.16	2.43
67.42	26.19	-1.11	0.46
67.46	23.83	-1.01	0.75
67.5	27.54	0.83	1.7
67.54	24.62	2.15	0.45
67.58	28.29	2.44	-0.25
67.62	28.81	2.05	0.49
67.66	30.38	3.18	-0.16
67.7	25.12	-0.68	1.05
67.74	26.47	-2.69	0.55
67.78	25.51	-1.86	-1.45
67.82	25.89	0.27	-0.07
67.86	29.36	2.36	-0.44
67.9	28.11	2.37	-1
67.94	28.89	3.46	-1.69
67.98	28.51	1.95	0.19
68.02	28.34	0.13	0.4
68.06	25.32	-0.79	-0.87
68.1	25.24	-1.32	0.98
68.14	24.15	0.84	1.94
68.18	24.91	-1.11	2.26
68.22	21.84	-0.44	1.75
68.26	23.22	-0.12	3.24
68.3	21.85	0.27	2.07
68.34	26.833	0.72846	-0.30676
68.38	26.811	0.73814	-0.3274
68.42	26.785	0.75275	-0.34178
68.46	26.758	0.77157	-0.35012
68.5	26.09	-1.28	-5.02
68.54	25.48	-0.15	-1.66
68.58	29.7	-1.78	-2.7
68.62	29.04	1.03	-1.68
68.66	29.13	1.53	-0.75
68.7	29.96	2.89	-0.5
68.74	31.16	2.57	0.4
68.78	30.73	3.97	-0.84
68.82	29.47	4.65	0.76
68.86	28.66	1.24	-2.52
68.9	26.502	1.0475	-0.10319
68.94	26.5	1.0599	-0.055395
68.98	25.78	2.37	1.1
69.02	26.78	2.28	-2.08
69.06	23.23	3.14	-0.54
69.1	24.17	2.84	2.83
69.14	26.599	1.028	0.22914
69.18	26.645	0.99771	0.29369
69.22	26.701	0.9578	0.3603
69.26	26.769	0.9075	0.42876
69.3	25.78	-2.27	0.81
69.34	25.75	-1.4	1.31
69.38	25.44	-0.95	1.5
69.42	25.47	-1.71	2.2
69.46	24.17	-2.87	2.34
69.5	24.05	-0.52	1.53
69.54	26.02	0.49	1.67
69.58	29.63	-1.26	-0.18
69.62	29.45	-0.32	0
69.66	29.7	0.61	0.55
69.7	30.5	1.83	1.31
69.74	30.34	1.84	0.23
69.78	32.16	1.36	0.4
69.82	32.08	1.61	-0.41
69.86	34.5	1.46	-0.35
69.9	33.48	0.69	-0.85
69.94	33.16	0.55	-1.98
69.98	29.64	-0.38	-1.64
70.02	29.3	2.38	0.18
70.06	31.58	3.44	-0.7
70.1	31.82	3.82	-1.17
70.14	32.8	3.68	-0.95
70.18	32.57	3.19	-1.26
70.22	32.12	1.92	-0.9
70.26	31.74	0.78	-0.75
70.3	30.81	2.74	-0.6
70.34	31.73	4.67	0.83
70.38	33	4.77	1.67
70.42	31.05	4.6	0.65
70.46	28.89	4.95	0.14
70.5	28.66	4.37	1.68
70.54	26.7	2.53	2.26
70.58	28.55	3.52	3.48
70.62	27.24	3.96	3.83
70.66	26	4.86	5.36
70.7	25.67	5.87	5.38
70.74	27.348	1.529	2.162
70.78	27.43	0.67626	1.8749
70.82	28.48	0.49	-2.2
70.86	28.11	-0.16	-1.05
70.9	26.18	-2.77	-0.74
70.94	26.86	-4.14	0.35
70.98	26.98	-3.54	1.47
71.02	27.7	-1.95	1.32
71.06	31.01	-3.02	0.55
71.1	31.53	-1.71	-0.73
71.14	29.95	-1.01	-1.31
71.18	28.63	-0.17	-1
71.22	27.29	0.92	-1.6
71.26	26.92	2.74	-1.07
71.3	28.48	3.42	-0.44
71.34	29.59	3.32	-0.96
71.38	33.69	2.05	-3.48
71.42	32.11	0.86	-4.06
71.46	33.32	0.23	-2.72
71.5	30.95	1.36	-0.66
71.54	29.58	3.18	0.6
71.58	30.45	4.44	-2.72
71.62	29.64	5.53	-0.22
71.66	28.15	3.88	0.55
71.7	29.14	2.7	0.36
71.74	29.2	3.12	1.99
71.78	28.4	3.93	1.56
71.82	27.85	1.15	1.79
71.86	29.83	5.02	1.42
71.9	29.03	4.17	0.49
71.94	29.5	3.89	1.5
71.98	32.03	4.39	1.5
72.02	31.36	5.33	0.45
72.06	27.85	4.29	4.27
72.1	28.66	0.61	3.43
72.14	28.07	1.41	1.47
72.18	28.82	3.07	0.73
72.22	30.18	2.55	0.2
72.26	29.54	2.35	0.27
72.3	29.9	2.38	-0.09
72.34	31.9	2.14	-0.47
72.38	31.32	4.46	0.51
72.42	32.25	3.6	-0.91
72.46	29.93	0.81	-3.1
72.5	26.62	-2.69	-4.67
72.54	28.48	-2.12	-3.64
72.58	29.41	-0.66	-4.37
72.62	26.2	-0.09	-4.21
72.66	29.52	1.67	-2.35
72.7	30.11	3	-1.17
72.74	30.94	3.6	0.1
72.78	30.54	2.83	0.06
72.82	31.2	3.79	0.62
72.86	29.39	5.15	1.08
72.9	29.97	6.07	2.12
72.94	30.56	5.18	1.22
72.98	27.93	2.36	0.72
73.02	27	3.36	0.29
73.06	26.72	1.58	0.44
73.1	28.43	-0.27	0.52
73.14	26.83	1.75	2.2
73.18	23.83	3.56	1.67
73.22	23.58	0.34	-0.99
73.26	22.45	1.13	-2.02
73.3	22.63	-1.58	1.56
73.34	24.4	-3.49	2.74
73.38	22.82	-3.45	-0.59
73.42	25.02	-1.66	-0.82
73.46	22.28	-1.85	-0.23
73.5	24.48	-2.14	1.57
73.54	26.13	-3.34	0.24
73.58	27.3	-1.64	0.78
73.62	27.62	0.66	1.33
73.66	28.05	0.02	-2.04
73.7	23.05	-0.35	-2.15
73.74	26.39	-0.57	-2.59
73.78	24.13	0.08	0.23
73.82	23.67	0.37	-1.71
73.86	22	-1.02	-2.56
73.9	21.12	-2.67	0.4
73.94	25.369	1.3064	0.47121
73.98	25.05	1.42	0.92
74.02	24.98	1.23	1.15
74.06	26.64	3.36	2.21
74.1	28.74	4.38	1.83
74.14	27.71	3.89	2.4
74.18	27.08	2.78	2.38
74.22	28.63	3.12	3.1
74.26	30.34	4.01	2.4
74.3	28.27	3.55	3.11
74.34	30.18	3.76	3.08
74.38	29.35	2.76	-1.08
74.42	28.06	1.46	-1.28
74.46	26.41	2.48	-2.3
74.5	26.55	3.53	-1.59
74.54	25.53	3.87	-2.54
74.58	23.25	3.04	-1.25
74.62	23.59	2.87	-1.03
74.66	21.27	0.07	2.02
74.7	21.98	1.47	1.9
74.74	21.82	-1.48	3.33
74.78	25.73	-0.06	3.98
74.82	25.53	0.63	3.35
74.86	26.43	2.49	3.39
74.9	25.9	0.25	4.15
74.94	25.797	1.6134	2.0814
74.98	26.458	1.9347	1.8827
75.02	27.156	2.2763	1.6456
75.06	26.21	1.75	-5.77
75.1	28.597	2.9664	1.1083
75.14	31.92	3.25	-1.25
75.18	30.05	4.88	0.52
75.22	29.24	5.8	2.14
75.26	29.58	3.87	1.02
75.3	31.6	3.54	-0.29
75.34	31.92	5.15	0.65
75.38	32.73	4.52	0.89
75.42	32.77	3.03	3.23
75.46	33.35	1.33	1.3
75.5	33.67	2.28	-1.66
75.54	31.33	2.02	-1.03
75.58	32.2	3.55	2.1
75.62	31.09	1.33	2.78
75.66	30.42	-0.58	0.03
75.7	30.55	-0.56	1.7
75.74	32.55	3.22	0.97
75.78	33.47	3.29	1.73
75.82	32.58	2.6	1.2
75.86	32.77	3.53	0.23
75.9	32.94	3.21	-0.68
75.94	32.83	4.07	-0.47
75.98	32.8	0.87	0.77
76.02	32.92	0.78	0.34
76.06	30.13	2.94	0.68
76.1	29.67	3.94	2.1
76.14	30.64	6.17	1.67
76.18	31.62	4.08	-1.02
76.22	29.82	1.14	-1.38
76.26	31.06	2.86	-0.61
76.3	29.74	2.54	-0.11
76.34	30.13	1.26	1.2
76.38	29.1	1.74	2.02
76.42	30.83	2.92	1.04
76.46	30.34	3.49	-0.1
76.5	31.51	4.61	0.2
76.54	31.4	4.48	-0.45
76.58	31.28	5.47	0.11
76.62	30.98	6.24	0.42
76.66	30.47	4.83	1.91
76.7	30.6	5.89	1.91
76.74	32.14	4.58	2.69
76.78	33.2	5.45	2.52
76.82	30.74	5.94	0.35
76.86	31.08	3.18	1.21
76.9	30.4	3.13	0.46
76.94	31.58	3.18	0.35
76.98	30.41	4.16	0.4
77.02	31.73	4.02	1.1
77.06	31.02	5.09	0.7
77.1	31.59	4.43	0.85
77.14	30.77	4.92	-1.35
77.18	30.57	3.31	-1.91
77.22	29.72	2.74	-0.65
77.26	29.74	3.91	0.63
77.3	30.88	5.3	1.5
77.34	32	5.47	0.11
77.38	33.4	6.51	-0.56
77.42	31.18	7.61	0.11
77.46	29.88	7.02	1.73
77.5	29.93	5.97	1.04
77.54	30.72	6.37	1.25
77.58	31.64	4.6	1.06
77.62	32.38	3.87	-1.66
77.66	28.58	2.28	-1.21
77.7	28.45	0.11	-3.02
77.74	27.7	0.36	-3.48
77.78	27.53	1.13	-0.71
77.82	25.34	3.11	0.11
77.86	22.86	0.57	-0.62
77.9	24.6	1.44	-1.98
77.94	24.78	1.15	0.24
77.98	24.89	1.46	1.82
78.02	23.63	2.29	1.37
78.06	22.96	1.44	-0.32
78.1	23.91	0.74	0.7
78.14	23.72	-0.72	-2.36
78.18	25.35	-0.41	0.87
78.22	24.61	-0.69	2.25
78.26	24.54	-0.44	2.12
78.3	26.7	-0.96	1.65
78.34	24.52	-0.88	0.69
78.38	26.92	-2.32	0.41
78.42	29.97	-0.91	-0.18
78.46	30.64	-1.86	-1.43
78.5	29.93	0.14	-3.07
78.54	30.63	1.01	-1.51
78.58	31.57	0.91	-3.26
78.62	33.08	-0.73	-3.7
78.66	30.57	-0.17	-3.37
78.7	29.52	0.64	-1.01
78.74	28.41	3.01	1.66
78.78	27.46	2.47	-0.2
78.82	25.74	0.35	-0.15
78.86	25.11	1.95	2.55
78.9	26.79	3.04	2.69
78.94	27.01	2.32	2.41
78.98	25.15	3.29	3.27
79.02	24.75	1.65	4.57
79.06	26.46	2.14	2.5
79.1	27.43	3.7	0.34
79.14	28.78	0.11	-0.25
79.18	28.81	0.98	-1.69
79.22	31.03	0.56	-1.16
79.26	28.88	2.42	-1.94
79.3	25.61	3.6	1.52
79.34	25.5	4.43	2.07
79.38	25.95	6.37	2.59
79.42	28.7	4.73	-0.14
79.46	29.5	3.47	-2.29
79.5	29.47	2.74	-0.99
79.54	31.05	2.02	-2.1
79.58	30.46	3.15	-2.05
79.62	27.03	3.91	0.08
79.66	28.44	2.94	1.26
79.7	26.25	5.55	-0.18
79.74	25.23	4.08	2.05
79.78	22.8	5.23	3.03
79.82	26.66	5.1	4.25
79.86	26.08	5.47	3.14
79.9	27.88	5.06	4.21
79.94	26.6	4.27	-0.56
79.98	26.25	4.9	-0.38
80.02	28.94	5.88	0.98
[truncated: 1,036 more rows]
