# Supplementary material for: Mean flow and turbulence structure over exposed roots on a forested floodplain: Insights from a controlled laboratory experiment
Source: PLoS One. 2020 Feb 26;15(2):e0229306. doi: 10.1371/journal.pone.0229306 (PMC7043746; doi:10.1371/journal.pone.0229306)
Supplement: S1 File — (ZIP) [file pone.0229306.s001.zip › data_and_scripts/velocity_data/t21_020_replaced.csv]

0.34	22.76	4.47	2.82
0.38	23.27	4.22	-0.5
0.42	23.4	3.89	-0.64
0.46	24.28	3.68	-1.22
0.5	25.66	2.05	-0.06
0.54	29.18	1.05	0.56
0.58	28.17	1.83	-1.97
0.62	28.95	1.68	0.69
0.66	27.59	2.43	0.49
0.7	29.44	1.49	-1.58
0.74	30.39	1.18	0.2
0.78	29.89	0.21	1.1
0.82	27.11	-1.84	2.13
0.86	26.89	-1.6	0.81
0.9	24.97	0.26	1.58
0.94	30.52	3.5	2.14
0.98	29.15	2.91	1.26
1.02	29.08	2.75	0.49
1.06	30.55	1.3	-1.45
1.1	30.43	3.79	0.11
1.14	32.07	5.06	-0.98
1.18	30.12	5.48	-1.46
1.22	29.32	2.6222	0.649
1.26	29.358	2.4909	0.64439
1.3	26.4	0.87	4.98
1.34	27.87	-0.15	3.24
1.38	28.97	1.74	0.16
1.42	28.41	2.32	0.55
1.46	29.45	2.24	1.1
1.5	29.33	0.81	-0.26
1.54	30.29	1.17	0.09
1.58	30.31	1.94	-1.08
1.62	28.48	1.24	-1.31
1.66	28.44	2.89	2.04
1.7	29.48	2.07	1.97
1.74	27.18	1.9	0.47
1.78	29	3.03	-0.39
1.82	28.51	2.1	0.02
1.86	27.72	1.1	0.34
1.9	28.36	0.2	0.87
1.94	29.89	1.24	-0.28
1.98	29.9	0.03	-1.94
2.02	28.12	0.4	-0.4
2.06	27.84	1.94	0.16
2.1	27.74	2.21	1.28
2.14	28.1	4.08	0.8
2.18	27.05	4.83	-1.04
2.22	26.88	4	0.62
2.26	27.47	3.02	1.14
2.3	29.77	2.26	3.27
2.34	30.79	0.92	2.9
2.38	30.01	2.86	2.59
2.42	28.5	1.87	0.3
2.46	30.47	5.1	-0.09
2.5	28.973	1.274	-0.95738
2.54	30.86	1.93	-4.84
2.58	28.81	0.63	-5.22
2.62	28.63	-2.41	-4.09
2.66	29.32	-1.37	-2.32
2.7	28.96	-0.3	-2.79
2.74	25.89	-2.74	1.44
2.78	26.71	-1.37	0.7
2.82	24.08	-1	-0.56
2.86	26.37	1.75	-0.88
2.9	25.4	2.55	0.54
2.94	26.72	0.73	1.22
2.98	29.04	0.06	1.7
3.02	30.25	2.79	2.44
3.06	28.41	1.94	1.5
3.1	25.68	1.15	1.73
3.14	26	-1.62	0.63
3.18	27.63	-0.12	-0.44
3.22	28.8	-0.38	2.3
3.26	28.09	-2.48	1.97
3.3	29.61	-1.02	2.39
3.34	29.02	-0.09	1.85
3.38	30.89	-0.76	-1.04
3.42	31.24	-0.6	-1.82
3.46	29.22	0.74	0.37
3.5	31.26	1.73	-0.05
3.54	29.79	1.95	-0.32
3.58	31.63	2.33	-0.29
3.62	31.2	1.61	-0.64
3.66	31.03	1.97	0.6
3.7	30.25	2.43	0.68
3.74	31.81	2.14	-0.62
3.78	31.06	0.81	-0.44
3.82	31.84	1.31	-0.4
3.86	30.86	3.48	0.08
3.9	32.25	3.79	0.6
3.94	30.31	2.86	1.18
3.98	32.86	3.87	1.04
4.02	32.66	5.94	0.6
4.06	31.7	6.56	0.2
4.1	34.16	5.67	0.72
4.14	34.07	4.64	1.29
4.18	35.2	4.01	1.55
4.22	34.34	5.31	0.93
4.26	33.47	6.05	0.81
4.3	33.56	4.99	0.5
4.34	34.5	4.52	0.28
4.38	34.88	6.42	0.68
4.42	34.52	5.09	1.04
4.46	33.24	5.65	0.63
4.5	34.24	5.27	0.98
4.54	33.41	4.95	0.98
4.58	34.23	4.66	1.44
4.62	33.51	4.44	1.35
4.66	34.98	4.57	2
4.7	34.02	3.71	1.24
4.74	33.56	3.36	1.97
4.78	31.35	3.3	0.53
4.82	30.52	2.72	0.68
4.86	30.32	3.2	0.14
4.9	28.77	1.98	1.21
4.94	29.12	3.4	0.84
4.98	27.99	3.44	2.72
5.02	30.71	4.16	1.34
5.06	33.68	3.95	0.33
5.1	33.52	3.88	0.19
5.14	29.06	4.48	-1.28
5.18	28.43	6.06	0.13
5.22	29.42	4.09	-0.75
5.26	30.32	3.73	1.42
5.3	29.12	3.692	-0.42065
5.34	28.747	3.4148	-0.28646
5.38	25.64	2.78	-4.6
5.42	25.94	2.14	-2.78
5.46	27.63	2.23	-1.32
5.5	28.14	2.38	0.89
5.54	27.18	2.23	0.63
5.58	25.97	2.68	0.15
5.62	25.459	0.64599	1.423
5.66	24.947	0.19143	1.7322
5.7	24.437	-0.26307	2.0465
5.74	26.29	1.62	4.8
5.78	24.01	-1.42	5.12
5.82	22.72	-4.08	4.85
5.86	23.08	-4.44	5.82
5.9	22.085	-2.3617	3.562
5.94	21.684	-2.7121	3.8276
5.98	21.318	-3.0278	4.0721
6.02	20.989	-3.3039	4.2916
6.06	20.704	-3.5356	4.4824
6.1	19.01	-5.27	2.36
6.14	19.3	-5.54	2.19
6.18	17.84	-3.87	3.67
6.22	21.59	-2.8	5.21
6.26	20.62	-3.71	4.69
6.3	21.15	-1.66	4.9
6.34	20.26	-1.28	5.47
6.38	19.7	-1.87	4.85
6.42	20.57	-2.56	4.96
6.46	21.58	-2.61	4.55
6.5	22.2	-2.9	2.84
6.54	22	-2.48	3.32
6.58	23.27	-1.98	4.71
6.62	25.32	1.67	4.59
6.66	25.63	4.6	1.97
6.7	27.36	3.53	1.56
6.74	26.97	4.23	1.42
6.78	27.16	2.94	0.81
6.82	24.92	-2.05	0.87
6.86	30.64	-0.05	-0.53
6.9	28.18	1.77	0.19
6.94	25.99	1.86	0.17
6.98	26.95	0.7	-0.03
7.02	26.13	1.6	1.6
7.06	26.4	1.59	1.73
7.1	26.3	3.24	1.68
7.14	27.15	3	2.85
7.18	27.82	2.4	3.13
7.22	29.64	2.63	2.81
7.26	28.89	0.93	1.91
7.3	30.39	1.43	0.03
7.34	29.39	1.3	-0.65
7.38	27.85	0.85	-1.55
7.42	27.2	2.57	0.34
7.46	27.93	2.14	2.23
7.5	28.85	1.44	1.46
7.54	29.82	1.95	0.85
7.58	31.28	2.5	0.28
7.62	30.78	2.41	-0.15
7.66	29.41	1.73	-1.34
7.7	30.28	0	-2.92
7.74	28.28	-0.97	0.67
7.78	26.54	0.4	2.49
7.82	25.32	0.58	4.42
7.86	26.67	2.11	4.14
7.9	27.91	-0.32	3.83
7.94	29.73	0.32	0.69
7.98	30.6	1.25	-0.08
8.02	31.35	3.23	0.47
8.06	31.8	3.56	1.06
8.1	31.15	1.82	-0.23
8.14	31.04	-0.01	-0.7
8.18	30.23	0.9	2.05
8.22	30.44	2.04	0.49
8.26	30.09	2.01	0.81
8.3	31.57	1.76	0.05
8.34	29.59	2.04	0.93
8.38	31.18	1.79	1.18
8.42	30.14	2.75	0.56
8.46	31.6	2.16	-0.22
8.5	30.72	3.01	-0.62
8.54	30.15	3.36	0.54
8.58	29.85	2.46	2.88
8.62	31.26	1.96	1.16
8.66	31.54	4.19	0.1
8.7	30.93	4.86	-0.25
8.74	30.49	3.71	0.79
8.78	30.34	4.53	1.68
8.82	31.96	3.49	1.14
8.86	32.61	3.15	0.35
8.9	32.86	2.99	-0.12
8.94	32.99	4.34	-0.06
8.98	30.65	4.03	0.48
9.02	30.31	4.81	1.5
9.06	29.3	3.93	1.58
9.1	28.48	0.7	1.22
9.14	26.6	0.43	1.93
9.18	28.37	2.16	1.91
9.22	32.19	3.85	0.17
9.26	32.37	5.22	1.05
9.3	34.24	5.21	2.78
9.34	32.82	5.24	1.41
9.38	33.69	4.95	0.54
9.42	33.07	4.3	0.79
9.46	34.74	3.73	0.39
9.5	35.19	1.4	-0.32
9.54	34.9	0.07	-0.16
9.58	33.12	0	0.88
9.62	32.06	1.92	0.71
9.66	32.83	1.07	0.12
9.7	32.58	1.66	-1.11
9.74	31.48	1.86	-0.68
9.78	31.06	1.1	0
9.82	30.19	1.47	1.17
9.86	30.28	0.38	1.37
9.9	31.01	2.35	0.24
9.94	30.82	3.5	-0.76
9.98	26.86	2.94	2.02
10.02	27.42	4.26	3.93
10.06	29.425	2.0293	0.0088622
10.1	29.441	1.9633	-0.13474
10.14	29.489	1.9062	-0.25777
10.18	31.04	0.78	-2.14
10.22	29.38	-0.09	-2.36
10.26	29.34	2.39	-0.72
10.3	29.26	2.28	0.02
10.34	30.11	2.28	0.89
10.38	30.42	2.68	0.34
10.42	31.27	2.66	-0.32
10.46	30.6	1.15	1.13
10.5	31.22	4.26	0.75
10.54	29.98	3.83	1.71
10.58	29.81	5.21	2.45
10.62	30.45	4.49	3.96
10.66	27.27	2.34	4.92
10.7	26.12	0.14	5.29
10.74	25.61	3.55	4.34
10.78	25.67	-0.46	6.49
10.82	25.974	2.1024	3.1064
10.86	25.833	1.975	2.9816
10.9	23.17	-0.4	1.71
10.94	26.05	-0.43	2.62
10.98	25.46	1.59	0.01
11.02	25.01	3.7	0.53
11.06	25.12	3.65	-0.58
11.1	23.65	1.37	2.05
11.14	26.072	1.1956	1.4726
11.18	26.243	1.1265	1.2364
11.22	26.439	1.0745	1.0125
11.26	26.657	1.0419	0.80688
11.3	26.75	0.31	-1.24
11.34	27.27	1.29	0.34
11.38	27.1	3.24	1.13
11.42	28.12	1.31	2.26
11.46	29.96	-0.1	-0.22
11.5	29.83	1.3	2.11
11.54	28.98	1.04	1.42
11.58	30.22	0.66	1.18
11.62	29.75	2.16	1.61
11.66	29.85	3.06	0.85
11.7	26.84	1.89	0
11.74	28.67	3.55	0.79
11.78	30.28	3.03	2.41
11.82	28.57	2.53	1.88
11.86	28.83	1.94	2.86
11.9	30.02	1.48	1.88
11.94	27.6	2.28	4.12
11.98	27.717	2.3714	1.0599
12.02	28.31	0.69	-2.53
12.06	24.89	1.44	0.71
12.1	26.91	1.89	0.8
12.14	26.28	2.25	-0.13
12.18	27.8	3.47	2.13
12.22	24.86	2.22	1.01
12.26	24.49	1.02	0.97
12.3	25.19	2.68	1.3
12.34	26.35	-0.23	1.42
12.38	25.69	0.95	0.56
12.42	24.78	0.55	2.29
12.46	23.76	-0.53	3.2
12.5	28.49	3.15	-0.32
12.54	25.24	2.17	1.62
12.58	27.07	2.91	2.57
12.62	25.33	3.98	3.45
12.66	28.54	4.07	2.26
12.7	28.28	5.59	1.08
12.74	29.96	4.14	1.95
12.78	30.56	3.02	2.69
12.82	29.12	2.15	1.86
12.86	28.42	0.26	-1.19
12.9	25.6	2.19	-1.99
12.94	24.53	1.44	-3.66
12.98	22.13	-1.51	-3.62
13.02	23.15	-0.59	-0.66
13.06	23.71	-0.06	-0.58
13.1	25.93	1.13	1.18
13.14	24.2	-2.58	-2.68
13.18	27.01	1.04	0.13
13.22	25.61	-1.22	-0.18
13.26	28.74	-1.84	2
13.3	23.57	-1.08	4.02
13.34	24.6	2.79	3.46
13.38	24.57	2.78	5.25
13.42	28.22	2.55	3.75
13.46	27.38	1.78	3.24
13.5	27.86	-0.97	2.4
13.54	29.03	-1.01	0.1
13.58	27.07	-1.86	-0.76
13.62	26.27	-0.79	1.79
13.66	27.1	-2.29	0.38
13.7	25.24	-3.11	-2.44
13.74	24.17	-3.97	-1.28
13.78	22.69	-5.51	-1.61
13.82	23.01	-4.31	-2.29
13.86	23.412	-1.0492	-0.0056908
13.9	23.078	-0.40666	0.4728
13.94	22.48	4.15	-0.95
13.98	19.05	-0.41	1.28
14.02	20.69	2.63	1.99
14.06	22.14	3.78	2.45
14.1	22.18	3.66	3.3
14.14	23.43	0.64	3.66
14.18	25.5	4.3	2.55
14.22	28.11	2.86	2.56
14.26	26.19	-0.15	1.64
14.3	24.64	-0.42	1.82
14.34	25.38	-0.05	-1.47
14.38	24.82	1.06	-2.44
14.42	25.06	0.55	-1.74
14.46	24.27	0.14	0
14.5	26.01	1.59	0.38
14.54	24.13	-0.41	1.36
14.58	25.93	0.49	2.13
14.62	25.04	1.93	0.81
14.66	23.76	0.73	0.63
14.7	25.357	0.16258	-0.28708
14.74	25.608	0.13586	-0.29761
14.78	25.862	0.11501	-0.29981
14.82	27.59	-1.02	-3.19
14.86	25	-2.08	0.22
14.9	25.53	0.5	0.1
14.94	26.48	-0.61	0.46
14.98	27.4	2.52	-0.51
15.02	26.44	-1.58	-0.96
15.06	26.92	1.8	-0.26
15.1	26.88	-0.84	-1.5
15.14	25.99	0.29	-1.32
15.18	26.27	1.36	1.41
15.22	24.71	-0.58	1.13
15.26	24.14	-0.02	-1.58
15.3	22.9	-3.82	-2.5
15.34	24.78	-2.66	-0.73
15.38	24.51	-1.51	-0.06
15.42	28.31	0.3	-0.87
15.46	29.96	0.76	-0.54
15.5	29.47	-2.24	0.14
15.54	25.59	-3.1	0.53
15.58	26.53	-1.05	2.76
15.62	25.31	-1.66	2.17
15.66	27.87	-1.67	2.92
15.7	28.52	-0.51	0.43
15.74	29.85	0.49	-0.14
15.78	28.81	2.45	-0.11
15.82	28.75	1.68	0.63
15.86	29.23	0.45	1.44
15.9	29.24	0.58	0.78
15.94	29.68	0.77	-0.67
15.98	29.69	0.99	1.21
16.02	30.14	4.05	1.9
16.06	28.64	2.03	-1.43
16.1	25.44	-2.2	0.43
16.14	26.47	-1.51	1.73
16.18	28.52	-1.08	1.76
16.22	26.93	-0.15	3.59
16.26	29.88	2.15	0.82
16.3	27.27	4.66	2.98
16.34	30.25	3.8	1.95
16.38	30.05	2.89	0.81
16.42	31.29	3.43	0.25
16.46	30.67	4.11	0.22
16.5	30.96	3.39	0.27
16.54	30.83	2.02	0.31
16.58	29.18	4.74	1.37
16.62	27.38	4.58	0.77
16.66	27.93	1.94	1.21
16.7	26.92	2.14	0.43
16.74	27.59	2.7	1.96
16.78	29.58	-0.21	0.95
16.82	29.68	2.62	0.86
16.86	29.64	4.37	1.12
16.9	31.56	3.91	0.3
16.94	31.79	3.53	1.18
16.98	32.03	4.76	-0.99
17.02	31.53	3.2	-0.02
17.06	32.7	2.37	-0.55
17.1	32.97	2.67	0.62
17.14	30.15	3.3	1.33
17.18	31.39	3.68	1.29
17.22	32.22	3.5	0.89
17.26	32.16	2.52	-2.9
17.3	32.11	0.84	-0.35
17.34	31.35	1.82	0.78
17.38	28.48	1.21	0
17.42	28.67	3.66	0.46
17.46	27.99	2.74	-2.27
17.5	26.2	2.01	1.2
17.54	29.06	4.46	2.85
17.58	32.99	1.89	2.28
17.62	31.87	2.28	1.56
17.66	32.8	3.09	2.22
17.7	30.77	3.85	2.34
17.74	30.98	4.89	1.75
17.78	29.36	3.18	0.63
17.82	30.93	4.15	0.84
17.86	31.44	3.02	1.57
17.9	32.79	4.25	-0.08
17.94	32.95	1.73	-0.53
17.98	32.05	2.07	-0.17
18.02	33.66	0.85	-1.38
18.06	32.8	2.63	-0.84
18.1	32.02	2.82	-0.71
18.14	31.87	1.38	1.16
18.18	31.91	0.97	-1.64
18.22	31.13	-0.16	-2.7
18.26	31.07	1.42	-1.84
18.3	28.14	2.16	-0.47
18.34	30.84	3.58	1.59
18.38	29.6	1.35	-0.32
18.42	28.43	1.22	0.72
18.46	26.8	1.03	2.92
18.5	27.14	0.97	2.77
18.54	26.2	1.09	1.79
18.58	26.22	0.54	1.8
18.62	25.99	2.11	2.12
18.66	25.09	3.07	1.24
18.7	24.25	0.88	2.46
18.74	23.6	0.58	3.76
18.78	24.86	0.14	3.54
18.82	24.27	2.31	2.14
18.86	24.74	1.6	2.09
18.9	26.2	1.34	2.2
18.94	28.75	1.67	-0.6
18.98	27.85	2.13	-1.75
19.02	29.65	2.79	-1.33
19.06	28.06	3.3	-1.28
19.1	27.58	3.75	-0.79
19.14	27.21	5.1	1.15
19.18	27.34	7.25	0.78
19.22	27.89	4.63	-1.28
19.26	26.06	4.22	-3.03
19.3	25.17	6.72	-2.31
19.34	25.543	2.768	-2.2534
19.38	25.59	2.2	-4.05
19.42	25.01	-0.9	-3.72
19.46	23.46	0.43	-2.69
19.5	22.67	-0.51	-1.99
19.54	23.79	0.35	-0.85
19.58	21.76	-0.85	-1.17
19.62	22.65	-1.37	-0.5
19.66	24.42	-2.03	-0.49
19.7	22.63	-1.97	-0.1
19.74	23.48	1.22	-0.34
19.78	22.81	0.4	0.17
19.82	24.66	-0.7	1.77
19.86	24.31	1.37	3.02
19.9	26.75	4.89	1.77
19.94	26.59	4.14	3.17
19.98	27.48	4.92	1.55
20.02	27.07	4.04	0.88
20.06	28.04	3.8	2.79
20.1	24.58	1.93	2.68
20.14	24.39	2.66	1.14
20.18	24.05	1.47	0.46
20.22	24.54	2.22	2.1
20.26	25.59	0.58	2.74
20.3	26.56	-2.88	1.67
20.34	24.07	-2.67	2.36
20.38	23.55	-0.88	3.39
20.42	26.22	-0.67	2.87
20.46	26.8	1.15	2.81
20.5	29.35	-1.6	-0.46
20.54	26.223	-1.4665	0.73129
20.58	25.99	0.31	-2.01
20.62	23.48	-2.79	0.75
20.66	26.21	-2.78	-0.36
20.7	26.4	-1.42	-0.13
20.74	28.62	1.78	0.69
20.78	29.48	-0.96	0.02
20.82	32.12	0.63	-0.12
20.86	32.13	0.29	-1.31
20.9	30.55	0.67	-0.53
20.94	30.61	1.7	0.21
20.98	31.9	4.45	1.26
21.02	31.5	2.4	1.01
21.06	32.37	1.3	-0.19
21.1	32.56	0.38	-1.12
21.14	34	2.03	0.77
21.18	31.64	2.05	0.89
21.22	32.11	2.09	-0.06
21.26	31.26	3.04	-0.99
21.3	32.39	2.78	0.43
21.34	31.61	1.94	0.37
21.38	33.72	1.94	0.54
21.42	31.54	1.96	-1.3
21.46	31.96	2.13	-1.11
21.5	31.17	0.5	-1.56
21.54	32.54	0.34	-0.53
21.58	30.88	2.33	-0.27
21.62	31.68	4.06	-0.73
21.66	32.12	4.68	0.85
21.7	31.09	3.69	0.46
21.74	31.2	2.44	-1.87
21.78	29.36	5.29	-0.04
21.82	28.35	4.82	2.84
21.86	28.32	4.74	2.39
21.9	28.58	4.51	3.02
21.94	29.36	1.6	-1.46
21.98	30.01	5.5	-1.51
22.02	28.81	3.6	-1.16
22.06	30.53	4.31	-0.33
22.1	28.05	4.57	0.26
22.14	28.2	0.92	-1.09
22.18	28.67	3.79	1.91
22.22	30.01	4.23	1.6
22.26	29.85	1.62	1.79
22.3	30.21	0.8	3.62
22.34	28.07	1.73	2.58
22.38	29.56	0.53	2.51
22.42	26.09	-2.07	1.79
22.46	25.77	-3.33	2.1
22.5	25.7	-5.51	2.78
22.54	24.6	-5.25	2.68
22.58	23.65	-5.29	2.67
22.62	24.62	-6.01	1.85
22.66	22.59	-4.65	2.2
22.7	22.138	-3.0015	2.7215
22.74	21.735	-3.0878	2.7141
22.78	21.382	-3.1501	2.6985
22.82	21.076	-3.1896	2.6752
22.86	20.817	-3.2074	2.6446
22.9	20.602	-3.2043	2.6073
22.94	20.429	-3.1816	2.5637
22.98	20.83	-5.41	1.3
23.02	20.203	-3.0815	2.4599
23.06	19.79	-4.74	3.36
23.1	18.8	-5.08	1.13
23.14	18.72	-4.06	2.29
23.18	17.82	-3.5	3.5
23.22	17.49	-3.01	6.45
23.26	16.75	-0.82	4.99
23.3	20.472	-2.2671	1.9732
23.34	20.62	-2.106	1.8947
23.38	20.9	-2.11	3.14
23.42	20.17	0.77	1.76
23.46	22.8	1.46	-0.74
23.5	20.42	0.08	-2.41
23.54	21.658	-1.2018	1.5009
23.58	21.912	-1.0087	1.4254
23.62	22.177	-0.81385	1.3522
23.66	22.451	-0.61847	1.2816
23.7	27.07	3.51	1.52
23.74	25.71	2.59	1.25
23.78	26.83	1.51	-0.41
23.82	23.96	1.59	0.08
23.86	23.85	0.89	0.31
23.9	22.63	-0.04	1.09
23.94	23.04	2.2	1.5
23.98	24.05	1.93	0.29
24.02	25.027	0.99067	0.85288
24.06	31.41	3.79	1.15
24.1	29.59	3.16	3.92
24.14	30.32	4.42	1.53
24.18	27.46	2.32	0.73
24.22	25.79	-0.53	0.2
24.26	21.69	-0.15	-0.61
24.3	24.07	-0.66	-0.57
24.34	22.69	-0.64	-0.7
24.38	26.861	1.7867	1.0508
24.42	26.961	1.7913	1.1273
24.46	27.034	1.7753	1.2165
24.5	21.47	-1.63	2.14
24.54	27.089	1.6771	1.4351
24.58	27.067	1.5928	1.5655
24.62	27.011	1.4836	1.7107
24.66	27.61	2.17	2.28
24.7	26.49	-0.97	1.75
24.74	28.06	-4.08	2.07
24.78	27.01	-3.54	1.97
24.82	25.52	-3.84	3.94
24.86	24.16	-4.07	5.35
24.9	23.76	0.99	5.76
24.94	24.7	-1.28	3.51
24.98	24.05	3.21	4.62
25.02	24.82	1.68	5.21
25.06	26.77	3.36	2.55
25.1	23.89	0.7	1.3
25.14	23.69	1.85	0.99
25.18	24.28	2.38	1.9
25.22	21.86	0.63	0.89
25.26	21.08	2.13	1.81
25.3	21.29	-0.74	2.31
25.34	19.55	-0.55	0.93
25.38	22.68	-0.03	1.65
25.42	20.9	0.48	2.05
25.46	25.82	0.32	4.2
25.5	25.99	2.7	2.7
25.54	26.65	-1.11	-0.75
25.58	26.95	1.27	-2.12
25.62	28.07	1.44	0.38
25.66	28.28	1.77	2.5
25.7	32.81	2.11	2.81
25.74	32.01	5.04	-0.21
25.78	32.52	3.24	-0.9
25.82	30.57	3.3	-2.11
25.86	28.85	2.45	-2.6
25.9	28.98	6.38	-1.21
25.94	29.64	6.02	-1.74
25.98	27.75	1.43	-1.59
26.02	26.47	6.72	1.15
26.06	27.39	5.81	0.53
26.1	26.88	3.59	-0.16
26.14	27.06	3.15	-0.31
26.18	25.775	2.4095	-0.13639
26.22	25.515	2.1298	-0.11969
26.26	25.296	1.8484	-0.10446
26.3	25.114	1.5701	-0.090376
26.34	24.81	-5.98	1.59
26.38	22.92	-2.78	1.67
26.42	24.755	0.80163	-0.051773
26.46	25.24	2.08	3.25
26.5	23.42	-2.47	2.84
26.54	22.23	-1.06	1.59
26.58	22.98	1.32	-1.63
26.62	26.58	3.1	-1.66
26.66	27.73	0.99	-4.32
26.7	26.34	2.3	-3.98
26.74	23.71	3.95	-1.21
26.78	25.04	3.64	0.34
26.82	24.58	-1.45	-0.03
26.86	23.7	-1.89	2.49
26.9	23.56	-1.31	2.08
26.94	24.9	-1.56	1.03
26.98	23.12	-0.29	0.92
27.02	23.04	2.29	1.82
27.06	22.98	2.44	1
27.1	22.9	-1.37	2.13
27.14	27.21	-1.66	-0.3
27.18	29.83	0.62	-1.45
27.22	28.61	2.15	-0.3
27.26	30.24	3.33	-1.14
27.3	31.91	4.04	-0.03
27.34	29.24	4.17	-0.03
27.38	30.16	1.29	0.47
27.42	28.26	3.58	2.07
27.46	27.73	2.17	2.91
27.5	26.27	0.89	3.06
27.54	27.99	3.3	2.81
27.58	27.24	3.87	0.63
27.62	28.6	6.46	2.27
27.66	28.09	2.21	4.83
27.7	30.25	1.64	2.05
27.74	29.93	2.11	1.3
27.78	30.66	2.61	1.47
27.82	28.73	1.26	0.21
27.86	29.99	1.34	1.07
27.9	29.93	-0.56	1.03
27.94	29.46	0.86	1.36
27.98	27.27	0.37	1.26
28.02	30.31	1.65	1.28
28.06	30.45	0.83	1.65
28.1	30.07	3.57	0.78
28.14	29.42	5.59	0.23
28.18	31.75	8.35	0.05
28.22	31.06	6.2	0.18
28.26	31.9	4.53	0.2
28.3	29.82	3.99	1.47
28.34	30.09	4.75	-1
28.38	29.57	3.36	-0.94
28.42	26.09	5.27	0.7
28.46	27.36	7.18	2.78
28.5	27.92	6.84	0.75
28.54	28.29	7.51	4.06
28.58	29.81	3.4289	0.63605
28.62	33.19	-0.08	0.66
28.66	32.52	2.22	-0.91
28.7	32.39	0.92	-0.8
28.74	29.355	0.61372	0.47255
28.78	29.223	-0.083156	0.43694
28.82	29.084	-0.74789	0.40799
28.86	28.94	-1.3658	0.388
28.9	31.25	0.47	2.03
28.94	27.33	-1.11	1
28.98	28.486	-2.7918	0.40467
29.02	27.35	-2.66	-2.19
29.06	28.54	-4.25	-1.33
29.1	29.64	-5.63	-0.8
29.14	27.5	-6.11	2.02
29.18	24.64	-4.82	2.08
29.22	25.88	-4.04	2.23
29.26	26.15	-0.01	1.3
29.3	27.25	1.97	1.32
29.34	28.49	3.01	1.86
29.38	26.88	2.86	3.15
29.42	27.06	3.79	1.83
29.46	27.85	1.73	1.75
29.5	27.93	2.44	0.26
29.54	28.84	2.05	-0.12
29.58	25.06	1.3	1.75
29.62	27.01	2.22	0.17
29.66	26.39	1.14	-0.94
29.7	25.59	2.93	-0.71
29.74	22.67	3.28	-0.62
29.78	22.38	3.39	0.49
29.82	23.68	3.7	0.78
29.86	26.86	3.2	-0.77
29.9	28.66	4.19	-0.23
29.94	28.31	4.89	0.54
29.98	27.95	3.57	1.75
30.02	25.02	3.56	2.69
30.06	26.08	1.21	4.31
30.1	26.24	2.52	3.36
30.14	27.4	3.94	3.24
30.18	27.87	2.4	1.68
30.22	27.64	2.27	2.86
30.26	26.113	1.3332	1.5856
30.3	23.18	-2.39	-2.7
30.34	26.04	1.28	0.64
30.38	26.42	1.33	-0.96
30.42	24.25	1.07	2.63
30.46	24.72	-0.35	1.38
30.5	24.81	-1.6	1.52
30.54	23.99	-0.78	0.3
30.58	24.47	2.18	-0.96
30.62	25.79	1.73	0.65
30.66	25.84	3	0.53
30.7	25.47	1.12	1.78
30.74	27.85	0.32	0.12
30.78	27.27	0.63	1.58
30.82	29.3	1.87	1.86
30.86	31.24	1.31	1.82
30.9	32.63	2.52	0.37
30.94	34.54	0.51	-0.86
30.98	32.37	-0.25	-0.9
31.02	31.96	0.16	-1.4
31.06	32.14	0.84	-0.12
31.1	31.23	-0.02	-0.9
31.14	30.4	-1.1	-0.67
31.18	29.54	0.43	-0.61
31.22	29.96	0.66	-0.9
31.26	30.41	-0.84	-0.59
31.3	31.28	-0.15	-1.27
31.34	30.22	-2.61	-0.48
31.38	30.9	-2.41	-1.89
31.42	29.94	-3.2	-1.22
31.46	28.69	-4.85	0.54
31.5	27.33	-4.37	-1.35
31.54	27.12	-2.75	-0.96
31.58	22.87	-1.87	-1.65
31.62	26.54	0.66	-0.67
31.66	27.6	-0.4	-0.44
31.7	26.27	0.55	0.24
31.74	26.34	4.13	0.21
31.78	28.18	2.75	0.76
31.82	30.46	0.48	-0.35
31.86	28.8	0.34	-0.01
31.9	28.67	1.1	0.33
31.94	29.3	1.62	-0.1
31.98	28.11	2.29	-0.52
32.02	25.08	-0.47	3.41
32.06	26.78	1.13	3.13
32.1	29.32	2.58	1.12
32.14	28.9	3.96	0.75
32.18	30.14	4.12	1.06
32.22	30.39	5.53	0.87
32.26	31.76	3.42	-0.06
32.3	32.4	4.58	-0.67
32.34	30.51	1.53	-1.14
32.38	29.5	1.21	-2.4
32.42	28.89	1.65	0.27
32.46	30.66	3.53	-0.19
32.5	31.07	2.2	-0.44
32.54	30.92	2.84	0.41
32.58	33.21	2.73	0.27
32.62	33.65	3.36	0.56
32.66	32.43	3.7	2.25
32.7	31.78	2.91	2.46
32.74	31.14	-0.84	-0.06
32.78	31.93	0.32	1.49
32.82	29.96	-1.51	2.12
32.86	29.72	0.49	1.67
32.9	29.16	0.32	2.77
32.94	31.22	-2.7	1.13
32.98	31.82	-0.8	4.26
33.02	29.24	0.38	3.68
33.06	28.91	-1.13	3.44
33.1	29.68	-2.83	1.39
33.14	31.27	-3.89	-1.49
33.18	28.83	-1.28	-1.05
33.22	26.79	0.09	2.6
33.26	27.02	-1.45	2.97
33.3	27.82	-1.33	3.3
33.34	26.1	-0.77	1.99
33.38	26.08	1.16	2.12
33.42	25.61	-1.02	2.45
33.46	27.47	-1.95	1.08
33.5	24.95	-1.19	0.13
33.54	26.37	-0.62	2.72
33.58	26.07	-2.5	3.52
33.62	24.66	-4.67	-0.19
33.66	20.98	-4.63	1
33.7	21.3	-2.67	2.86
33.74	24.04	-1.89	4.36
33.78	22.7	-2.22	4.63
33.82	22.14	-2.85	4.83
33.86	23.38	-2.76	4.82
33.9	21.94	-0.89	4.58
33.94	22.21	-2.61	5.14
33.98	22.34	-2.54	4.84
34.02	23.56	0.55	5.35
34.06	23.2	-1.99	3.99
34.1	24.2	-2.23	2.58
34.14	24.51	-2.86	3.62
34.18	23.41	-1.77	3.41
34.22	23.25	-1.23	3.07
34.26	22.49	-1.55	2.99
34.3	24.37	-1.14	0.35
34.34	23.41	-1.25	1.62
34.38	26.57	-1.23	1.01
34.42	27.95	1.39	0.46
34.46	30.44	2.07	1.78
34.5	30.6	4.09	0.86
34.54	30.15	1.33	2.26
34.58	30.51	-2.19	-0.5
34.62	30.3	-0.54	-2.58
34.66	27.48	0.25	-2.91
34.7	25.74	0.46	-0.29
34.74	25.01	1.3	2.17
34.78	25.02	-0.18	1.49
34.82	25.17	-0.99	0.67
34.86	26.25	0.81	-1.19
34.9	26.37	2.86	-1.36
34.94	25.86	1.64	-0.59
34.98	27.1	1.87	-1.06
35.02	25.1	2.51	-1.66
35.06	26.19	2.72	-0.43
35.1	24.32	-1.45	0.43
35.14	24.47	-1.52	0.26
35.18	20.23	-1.19	2.02
35.22	19.96	-2.13	2.54
35.26	19.93	2.98	0.95
35.3	21.26	3.79	-0.14
35.34	22.08	6.04	-1.37
35.38	21.89	4.65	-2.35
35.42	21.49	6.44	-0.15
35.46	22.58	5.96	0.86
35.5	22.96	5.43	1.82
35.54	27.68	1.89	3.4
35.58	26.46	1.92	3.85
35.62	26.85	3.2	0.78
35.66	28.47	4.16	-0.35
35.7	27.42	3.93	1.36
35.74	25.74	4.92	1.12
35.78	25.77	4.58	2.26
35.82	27.65	0.36	1.79
35.86	25.05	3.85	0.81
35.9	25.56	2.37	1.46
35.94	25.43	-0.38	2.32
35.98	25.76	-0.85	1.79
36.02	25.9	1.33	2
36.06	25.84	1.24	2.68
36.1	27.25	4.03	2.08
36.14	28.24	1.12	1.66
36.18	26.83	2.45	2.28
36.22	27.88	3.32	1.59
36.26	27.09	2.99	1.18
36.3	29.18	4.81	3.21
36.34	27	1.07	-0.43
36.38	27.99	0.43	1.47
36.42	28.88	1.32	-0.15
36.46	29.91	2.63	1.39
36.5	29.28	1.37	-0.58
36.54	29.18	0.63	-1.03
36.58	29.39	-0.27	-1.71
36.62	30.15	0.62	-0.58
36.66	28.53	-0.17	-0.18
36.7	31	1.69	-1.12
36.74	29.43	2.81	-1.3
36.78	29.47	2.93	0
36.82	28.57	2.68	0.19
36.86	29.01	3.59	1.29
36.9	28.4	3.1	1.99
36.94	31.56	2.58	1.5
36.98	31.9	1.72	0.34
37.02	29.02	1.27	2.19
37.06	26.7	-0.04	3.94
37.1	24.29	-4.11	3.53
37.14	24.6	-1.86	0.86
37.18	28.22	1.07	1.64
37.22	27.24	2.31	1.39
37.26	25.87	-0.27	0.51
37.3	24.21	-0.79	4.72
37.34	22.14	-2.7	2.81
37.38	22.78	-2.97	1.39
37.42	20.46	-0.45	1.24
37.46	22.98	0.3	1.6
37.5	25.24	-2.79	2.94
37.54	28.83	-3.17	1.33
37.58	29.02	-3.23	-0.14
37.62	30.16	-4.06	-1.81
37.66	27.271	0.43418	0.11691
37.7	29.14	4.17	-1.94
37.74	26.49	3.41	-3.19
37.78	25.39	4.47	0.01
37.82	28.92	2.35	1.42
37.86	31.3	3.26	0.3
37.9	30.92	3.51	0.71
37.94	31.06	1.98	0.12
37.98	31.01	2.62	0
38.02	29.98	1.91	-0.35
38.06	29.38	-0.46	2.69
38.1	28.29	-1.7	0.9
38.14	29.52	0.27	-0.5
38.18	29.23	0.58	-0.08
38.22	30.75	0.48	1.14
38.26	30.25	0.64	-0.38
38.3	30.62	0.57	-0.83
38.34	29.03	1.89	-0.75
38.38	29.87	1.25	1.74
38.42	27.27	0.94	2.3
38.46	30.1	1.99	3.06
38.5	27.03	4.19	1.85
38.54	29.06	3.77	1.07
38.58	28.48	2.05	1.11
38.62	27.85	3.72	1.1
38.66	27.73	2.68	1.45
38.7	31.22	2.37	2.59
38.74	29.18	4.98	0.79
38.78	31.64	5.9	1.52
38.82	31.27	5.88	0.24
38.86	32.25	5.31	-0.12
38.9	30.16	2.29	0.62
38.94	28.76	1.14	0.31
38.98	28.67	1.13	1.5
39.02	28.54	1.94	2.59
39.06	33.34	0.05	1
39.1	32.05	1.06	1.74
39.14	31.28	3.52	1.85
39.18	31.88	0.46	1.86
39.22	31.68	0.51	1.32
39.26	30.95	1.39	1.33
39.3	32.56	1.76	0.42
39.34	32.11	2.14	0.08
39.38	32.37	2.45	-0.99
39.42	30.61	2.26	-0.66
39.46	31.18	2.31	0.17
39.5	29.47	2.92	-0.09
39.54	31.07	2.46	-0.27
39.58	29.7	3.5	-0.32
39.62	30.14	2.9	-0.9
39.66	27.62	2.45	-1.63
39.7	28.73	3.52	0.76
39.74	31.86	3.51	0.14
39.78	32.4	3.23	1.04
39.82	32.35	3.62	2.89
39.86	32.73	3.11	3.24
39.9	31.54	3.02	2.69
39.94	28.84	-0.88	-0.74
39.98	27.5	0.63	-0.96
40.02	29.35	1.05	-1.99
40.06	30.16	-0.77	-1.88
40.1	30.82	2.32	0.89
40.14	32.75	3.88	0.4
40.18	30.74	3.08	0.8
40.22	31.09	1.69	-1.36
40.26	30.02	2.73	-0.7
40.3	29.27	-1.22	-0.21
40.34	30.73	2	-1.11
40.38	29.98	1.95	-0.27
40.42	30.94	2.25	-0.06
40.46	30.69	3.06	-0.63
40.5	31.56	3.04	-0.79
40.54	31.5	3.47	-1.38
40.58	30.82	4.74	0.86
40.62	32.49	2.29	-2.74
40.66	33.32	4.86	0.49
40.7	31.72	5.36	0.98
40.74	27.58	3.7	0.91
40.78	28.25	2.02	1.51
40.82	26.4	0.47	1.55
40.86	28.13	-1.49	-0.38
40.9	27.85	-1.53	-1.8
40.94	29.76	0.83	-1.77
40.98	30.37	1.13	-1.31
41.02	29.38	1.84	0.66
41.06	27.95	2.08	1.67
41.1	27.79	1.22	1.68
41.14	26.62	1.27	1.7
41.18	26.08	2.57	1.71
41.22	26.86	0.08	3.18
41.26	26.58	0.04	1.43
41.3	25.89	0.43	0.2
41.34	25.7	2.33	-3.64
41.38	26.13	1.42	-2.7
41.42	22.96	-1.71	-0.96
41.46	23.8	-0.51	-0.29
41.5	23.41	-1.02	-1.23
41.54	22.16	-2.15	-0.79
41.58	21.96	-1.41	0.86
41.62	22.06	-1.61	-0.82
41.66	24.51	-1.59	1.28
41.7	24.24	0.81	2.17
41.74	23.12	-2.5	1.75
41.78	23.24	-1.29	1.25
41.82	23.67	-1.05	0.72
41.86	23.18	-1.92	1.17
41.9	23.11	-0.94	1.69
41.94	22.77	-3.18	0.75
41.98	21.2	-1.22	-0.93
42.02	23.86	-0.37	-0.38
42.06	24.6	2.18	3.23
42.1	26.21	3.8	4.07
42.14	23.68	-1.39	0.95
42.18	25.35	-0.55	0.4
42.22	23.3	0.2	0.52
42.26	27.53	-0.03	-0.87
42.3	25.41	0.61	1.72
42.34	27.09	2.84	-0.24
42.38	28.48	2.76	-0.93
42.42	30.15	1.47	-1.41
42.46	28.87	-0.61	1.56
42.5	26.83	0.95	0.45
42.54	26.3	1.02	-0.46
42.58	25.95	0.55	-2.8
42.62	24.98	-1.09	-1.15
42.66	26.65	-0.24	-0.38
42.7	25.79	3.22	-2.5
42.74	25.18	1.59	-0.44
42.78	24.4	2.58	1.84
42.82	25.29	2.31	2.61
42.86	28.97	4.72	-0.54
42.9	31.65	5.71	-1.37
42.94	31.24	6.01	-0.82
42.98	31.87	5.82	-1.94
43.02	32.95	4.78	-3.74
43.06	30.75	7.01	-4.29
43.1	30.517	4.3142	-1.8062
43.14	30.363	3.9359	-1.7238
43.18	31.84	3.06	-5
43.22	29.921	3.0573	-1.4852
43.26	29.663	2.5928	-1.3364
43.3	29.401	2.1352	-1.1729
43.34	29.151	1.7025	-0.9983
43.38	28.926	1.3124	-0.81642
43.42	29.3	-1.83	0.33
43.46	26.83	-3.98	-0.82
43.5	27.39	1.23	0.05
43.54	27.48	0.54	-0.13
43.58	28.26	1.89	1.25
43.62	29.38	2.55	1.15
43.66	29.96	2.98	0.98
43.7	30.69	2.47	1.11
43.74	30.19	3.98	0.58
43.78	31.96	5.35	0.37
43.82	32.69	3.99	-0.47
43.86	33.81	4.04	0.07
43.9	32.6	3.31	-0.18
43.94	31.53	3.01	0.97
43.98	30.57	3.38	2.67
44.02	30.06	3.18	2.94
44.06	29.93	1.49	1.68
44.1	31.05	3.3	1.8
44.14	31.32	3.36	1.26
44.18	32.08	3.14	1.29
44.22	31.82	3.04	1.13
44.26	31.3	2.98	1.04
44.3	29.59	1.56	0.21
44.34	29.06	2.92	0.23
44.38	29.59	4.11	0.51
44.42	30.66	4.05	-1.31
44.46	28.19	5.15	1.9
44.5	26.46	5.93	3.17
44.54	26.16	3.72	0.74
44.58	24.08	2.15	2.37
44.62	23.24	2.4	2.72
44.66	24.71	1.6	1.53
44.7	24.57	1.91	1.75
44.74	24.98	1.19	2.43
44.78	28.95	1.53	1.99
44.82	28.76	0.14	0.06
44.86	28.19	0.69	0.34
44.9	28.54	-0.12	0.98
44.94	29.22	2.45	2.92
44.98	27.76	4.23	3.55
45.02	28.31	2.31	1.62
45.06	27.75	2.98	0.18
45.1	27.2	2.26	0.22
45.14	28.43	1.33	1.13
45.18	27.7	0.26	-0.07
45.22	27.03	3.89	3.01
45.26	28.66	2.69	1.95
45.3	31.38	3.75	2.26
45.34	29.63	4.3	0.37
45.38	29.5	5.94	0.47
45.42	26.57	2.94	0.92
45.46	27.417	2.635	-0.22379
45.5	27.018	2.4558	-0.39378
45.54	26.34	3.22	-1.67
45.58	24.17	3.59	-1.86
45.62	25.32	1.59	-0.08
45.66	28.28	1.21	1.5
45.7	25.24	-0.55	-1.13
45.74	24.7	-0.67	-2.04
45.78	24.478	1.1106	-0.9372
45.82	25.74	0.69	-5.24
45.86	23.95	0.57	-4.27
45.9	21.96	-0.25	-1.9
45.94	23.32	-0.58	-0.58
45.98	24.02	0.57	1.94
46.02	24.07	4.31	3.37
46.06	24.92	3.26	4.2
46.1	26.88	-1.28	2.26
46.14	26.98	1.47	1.33
46.18	28.72	0.17	0.11
46.22	30.09	1.11	0.49
46.26	27.78	1.5	2.26
46.3	30.11	3	0.67
46.34	29.01	1.89	-0.76
46.38	27.92	0.69	0.35
46.42	28.18	0.36	1.64
46.46	30.97	1.26	1.99
46.5	29.35	2.17	1.36
46.54	28.8	2.6	2.88
46.58	28.95	2.02	1.04
46.62	30.28	1.79	0.69
46.66	30.66	1.94	0.96
46.7	31.82	2.66	0.77
46.74	30.57	3.27	0.25
46.78	31.19	3.92	0.63
46.82	32.42	5.33	0.81
46.86	31.31	4.08	-1.17
46.9	32.01	4.68	-0.46
46.94	31.96	4.55	1.47
46.98	30.65	4.27	1.59
47.02	29.65	3.33	1.86
47.06	29.23	1.34	2.01
47.1	30.14	1.56	2.69
47.14	30.35	2.24	2.29
47.18	28.98	3.15	4.07
47.22	30.36	0.69	1.94
47.26	28.11	1.92	1.18
47.3	29.84	3.05	1.63
47.34	29.73	3.06	1.09
47.38	28.79	1.74	1.89
47.42	28.5	0.21	3.34
47.46	29.47	1.64	3.24
47.5	28.06	3.21	3.24
47.54	29.577	2.1633	2.01
47.58	29.742	2.187	2.0067
47.62	29.923	2.2164	2.0025
47.66	30.99	2.75	0.37
47.7	30.76	1.94	0.08
47.74	31.24	1.59	0.71
47.78	30.39	2.47	1.87
47.82	29.92	2.92	2.93
47.86	31.9	2.94	2.49
47.9	30.82	3.04	2.8
47.94	31.87	2.89	1.94
47.98	32.48	2.66	2.24
48.02	30.88	3.31	2.32
48.06	32.45	3.15	0.56
48.1	32.2	3.7	0.54
48.14	33.58	3.77	0.69
48.18	33.16	3	1.87
48.22	33.09	2.12	1.11
48.26	29.95	0.64	-0.7
48.3	31.76	1.25	0.76
48.34	30.43	1.27	0.59
48.38	30.67	0.67	0.16
48.42	29.78	2.11	0.48
48.46	29.44	3.18	1.21
48.5	28.69	0.93	0.76
48.54	28.45	-0.13	-0.6
48.58	27.44	-1.24	-2.41
48.62	27.76	-1.19	-0.8
48.66	28.02	1.15	0
48.7	28.46	1.15	-0.87
48.74	29.96	2.18	-2.16
48.78	27.75	4.23	-3.07
48.82	28.03	5.27	-1.83
48.86	25.83	4.81	-1.98
48.9	26.48	5.03	-1.74
48.94	24.89	4.57	-1.74
48.98	26.31	6.18	0.44
49.02	25.27	5.47	0.69
49.06	26.42	4.14	2.29
49.1	25.77	4.93	1.07
49.14	26.43	5.83	1.56
49.18	24.05	4.14	2.31
49.22	23.71	2.83	3.2
49.26	22.44	1.73	3.48
49.3	21.07	1.99	4.23
49.34	22.5	-0.83	4.46
49.38	21.66	2.64	3.24
49.42	23.753	0.15367	1.3289
49.46	23.818	-0.2846	0.67613
49.5	24.3	-3.7	-0.79
49.54	25.46	-2.53	0.08
49.58	25.47	-2.24	-0.32
49.62	23.09	-0.93	-1.19
49.66	25.92	-1.03	-0.49
49.7	24.11	0.28	-1.57
49.74	22.24	-0.5	-3.11
49.78	22.19	0.39	-3.01
49.82	21.62	-0.05	-1.52
49.86	20.66	-0.98	1.54
49.9	21.76	0.79	3.92
49.94	20.25	0.03	5.38
49.98	21.3	-0.6	4.49
50.02	24.18	1.1473	1.6377
50.06	24.997	1.3259	1.8019
50.1	28.31	3.31	3.59
50.14	28	2.63	1.88
50.18	28.86	-0.03	-1.96
50.22	28.65	1.25	-1.09
50.26	26.8	4.02	1.89
50.3	28.95	1.14	3.5
50.34	31.73	2.63	0.64
50.38	32.31	2.37	2.34
50.42	29.62	0.64	1.36
50.46	32.85	0.1	1.15
50.5	31.6	3.27	1.24
50.54	30.02	1.25	-0.38
50.58	26.83	2.69	1.65
50.62	26.4	1.24	0.31
50.66	24.52	-2.04	-0.5
50.7	23.54	0.08	1.62
50.74	26.6	0.54	3.59
50.78	29.53	1.16	3.99
50.82	30.51	1.62	2.02
50.86	30.55	2.73	1.36
50.9	29.29	0.85	1.12
50.94	25.61	-1.4	0.85
50.98	26.04	0.13	2.31
51.02	26.42	-1.79	4.34
51.06	26.76	-1.72	5.11
51.1	30.32	2.03	1.14
51.14	31.6	2.55	0.72
51.18	28.51	-0.17	2.89
51.22	28.52	0.81	1.96
51.26	27.82	-1.66	1.42
51.3	29.78	0.04	0.32
51.34	26.66	1.63	-0.26
51.38	28.44	-1.23	4.81
51.42	27.69	1.69	2.98
51.46	26.34	1.52	5.11
51.5	26.27	-1.28	4.95
51.54	29.2	0.78	2.06
51.58	23.85	-3.51	0.23
51.62	24.12	1.99	2.38
51.66	25.85	1.5	1.3
51.7	26.81	1.17	0.56
51.74	27.64	1.43	2.21
51.78	26.97	-0.08	1.69
51.82	29.63	1.18	2.63
51.86	30.43	2.25	2.11
51.9	30.57	1.49	2.02
51.94	28.46	3.3	3.16
51.98	30.16	1.04	1.36
52.02	28.77	2.46	-1.05
52.06	29.85	2.35	-0.44
52.1	29.67	3.45	0.23
52.14	31.06	3.87	1.21
52.18	32.09	4.11	1.14
52.22	33.01	2.7	0.84
52.26	30.96	2.45	0.7
52.3	32.02	1.44	0.64
52.34	30.84	2.54	-0.98
52.38	31.06	3.1	-0.21
52.42	30.33	3.65	1.05
52.46	33.09	3.09	-0.73
52.5	30.73	3.71	-1.31
52.54	30.63	4.7	1.07
52.58	30.45	2.12	2.26
52.62	32.15	3.04	-0.29
52.66	32.57	4.65	-1.66
52.7	35	5.16	0.16
52.74	34.56	7.82	-0.93
52.78	32.81	5.16	1.39
52.82	29.02	5.59	1.21
52.86	29.5	5.42	1.61
52.9	27.84	0.21	4.56
52.94	27.02	1.56	5.09
52.98	26.77	0.44	4.92
53.02	28.54	0.77	3.19
53.06	30.73	2.84	2.14
53.1	31.06	2.37	-0.28
53.14	31.9	2.32	0.79
53.18	31.24	4.14	0.46
53.22	31.62	3.2	1.08
53.26	29.92	3.83	1.75
53.3	30.83	3.76	0.91
53.34	27.63	4.42	2.05
53.38	29.76	3.85	3.23
53.42	28.84	5.16	3.79
53.46	30.16	4.95	1.75
53.5	29.7	4.83	1.12
53.54	30.76	4.16	1.68
53.58	29.34	4.11	2.08
53.62	32.82	4.08	1.65
53.66	32.02	2.78	2.19
53.7	33.61	2.73	2.46
53.74	33.71	3.59	0.62
53.78	32.5	2.22	0.77
53.82	30.99	2.95	1.04
53.86	31.28	4.75	2.35
53.9	28.28	3.39	1.78
53.94	29.23	2.43	-1.98
53.98	30.72	3.39	-0.58
54.02	31.63	1.94	-0.32
54.06	31.57	3.55	0.57
54.1	29.52	2.48	-0.61
54.14	28.57	0.82	-0.68
54.18	25.69	0.57	-1.66
54.22	26.56	1.42	0.17
54.26	25.19	-0.64	0.36
54.3	25.54	-1.05	-0.65
54.34	26.24	-0.61	-2.57
54.38	26.47	0.98	-1.29
54.42	26.78	0.57	1.22
54.46	31.93	0.75	0.55
54.5	32.13	-0.98	0.82
54.54	32.08	0.19	0.5
54.58	31.8	1.94	0.39
54.62	32.19	2.75	0.99
54.66	30.79	3.18	0.89
54.7	31.29	2.26	1.27
54.74	29.56	1.8	0.19
54.78	30.67	2.38	0.32
54.82	30.73	2.02	1.68
54.86	30.53	2.09	2.12
54.9	29.52	2.05	0.43
54.94	30.55	2.49	-0.27
54.98	29.88	3.68	0.26
55.02	30.45	3.68	-0.18
55.06	31.47	2.78	1.75
55.1	31.59	4.16	0.75
55.14	32.45	6.43	1.35
55.18	32.87	5.47	1.73
55.22	32.35	6.4	1.91
55.26	31.62	6.63	0.82
55.3	31.3	5.03	-1.07
55.34	27.76	6.04	-0.26
55.38	29.81	6.86	0.28
55.42	29.37	3.21	-0.06
55.46	28.87	1.76	0.53
55.5	25.22	4.01	-1.5
55.54	27.14	5.71	-1.21
55.58	27.88	5.82	0.4
55.62	32.63	3.32	2.91
55.66	28.25	3.65	3.15
55.7	29.1	4.58	3.13
55.74	25.8	0.35	4.77
55.78	25.99	-0.78	2.64
55.82	25.04	3.5	1.88
55.86	27.65	1.11	0.92
55.9	30.05	1.4	-0.13
55.94	29.63	0.34	-2.35
55.98	28.17	-1.19	-1.22
56.02	32.25	1.3	-2.84
56.06	31.26	0.5	-2.21
56.1	32.9	2.04	-2.06
56.14	30.44	-0.28	-1
56.18	30.89	1.3	-0.58
56.22	28.64	1.53	-0.06
56.26	29.84	2.04	1.82
56.3	31.18	0.55	1.47
56.34	32.62	1.11	1.14
56.38	32.53	0.63	0.61
56.42	31.78	2.08	-0.64
56.46	31.36	3.1	-0.87
56.5	31.93	4.76	-0.35
56.54	31.6	4.91	-0.95
56.58	32.74	4.89	0.34
56.62	30.2	3.23	2.47
56.66	30.13	6.14	-0.01
56.7	30.055	3.8048	0.48447
56.74	30.25	-0.09	0.01
56.78	28.44	2.14	0.05
56.82	28.95	1.59	2.03
56.86	27.35	6.52	2.23
56.9	27.22	4.22	3.15
56.94	27.23	2.36	1.98
56.98	28.7	2.82	-0.23
57.02	31.69	3.95	0.25
57.06	30.25	4.23	0.48
57.1	32.59	3.56	-0.41
57.14	30.6	1.61	0.32
57.18	29.94	0.57	5.28
57.22	28.29	-0.42	1.91
57.26	28.18	2.35	1.56
57.3	28.14	4.19	-0.93
57.34	26.72	3	2.02
57.38	27.32	2.28	-0.72
57.42	26.78	1.33	-1.28
57.46	28.51	4.54	0.23
57.5	28.92	2.26	-0.74
57.54	27.5	-0.93	-1.11
57.58	27.41	-2.07	-0.77
57.62	27.47	-2.5	-1.69
57.66	26.4	-1	-0.54
57.7	26.28	-1.23	0.27
57.74	26.26	-1.01	0.56
57.78	23.44	-0.6	1.24
57.82	24.9	1.5	3.29
57.86	25.89	3.18	2.76
57.9	25.68	1.56	3.2
57.94	23.76	1.92	1.59
57.98	20.33	-0.45	2.05
58.02	20.89	-1.63	1.96
58.06	22.89	-2.26	1.74
58.1	22.48	-1.93	1.85
58.14	22.08	-0.72	2.11
58.18	21.13	-0.36	2.96
58.22	21.33	-0.66	2.23
58.26	21.84	0	2.11
58.3	25.12	0.9	0.91
58.34	26.86	3.56	-0.25
58.38	27.39	3.65	2.93
58.42	26.6	2.81	1.01
58.46	26.25	3.57	0.78
58.5	27.47	3.62	2.32
58.54	27.66	3.51	-0.48
58.58	26.66	3.59	0.11
58.62	25.31	4.14	-0.55
58.66	24.28	5.45	-1.04
58.7	25.85	3.8	-1.04
58.74	26.47	2.09	-0.45
58.78	28.99	2.56	-0.24
58.82	27.34	2.75	0.48
58.86	26.96	0.69	-0.7
58.9	24.82	-0.97	0.45
58.94	27.36	-0.5	1.59
58.98	28	-0.81	2.4
59.02	25.58	2.6	-0.58
59.06	23.04	1.49	0.28
59.1	26.73	1.39	3.76
59.14	25.72	1.34	-0.74
59.18	27.57	-0.5	-0.69
59.22	30.11	1.46	0.62
59.26	29.47	0.75	1.07
59.3	30.75	0.52	0.22
59.34	31.01	1.24	0.03
59.38	32.65	2.24	0.28
59.42	32.26	1.78	-0.31
59.46	32.43	2.5	-0.06
59.5	32.91	2.24	0.52
59.54	33.19	3.2	0.31
59.58	33.24	2.94	0.2
59.62	33.99	2.85	1.36
59.66	34.31	2.1	0.38
59.7	34.08	2.08	0.3
59.74	33.23	2.74	0.33
59.78	33.44	2.66	0.88
59.82	32.66	1.98	0.56
59.86	33.18	1.83	0.63
59.9	33.32	2.56	0.63
59.94	33.49	2.63	0.46
59.98	33.76	1.27	-0.25
60.02	34.06	2.89	-0.27
60.06	34.71	1.91	-0.73
60.1	33.74	2.18	0.63
60.14	33.12	1.26	-0.28
60.18	34.6	2.21	-0.3
60.22	33.82	1.36	-0.42
60.26	31.57	3.92	0.78
60.3	31.31	2.81	0.79
60.34	31.41	2.74	0.89
60.38	31.39	4.78	1.41
60.42	29.53	4.99	1.24
60.46	30.66	4.23	1.33
60.5	29.9	2.28	0.31
60.54	32.17	1.98	-0.49
60.58	29.8	4.47	-0.68
60.62	29.41	4.15	0.48
60.66	28.54	3.68	-0.7
60.7	32.01	3.99	0.72
60.74	28.84	2.24	0.9
60.78	28.69	1.91	1.9
60.82	28.4	0.82	1.49
60.86	26.09	-1.1	1.99
60.9	24.8	-1.44	2.86
60.94	27.27	-0.87	2.7
60.98	29.01	0.8	1.21
61.02	29.24	1.61	-0.7
61.06	27.12	4.37	0.65
61.1	27.57	6.17	0.37
61.14	27.61	4.45	2.02
61.18	25.15	3.35	3.99
61.22	27.76	3.34	2.91
61.26	27.62	3.43	0.05
61.3	26.32	1.94	3.76
61.34	29	4.38	2.67
61.38	27.93	3.5319	2.7616
61.42	29.31	4.35	2.98
61.46	26.07	0.3	6.46
61.5	25.84	1.81	4.51
61.54	29.048	2.7506	2.7673
61.58	30.14	2.28	0.17
61.62	28.52	1.88	3.76
61.66	29.68	1.67	3.7
61.7	31.22	3.84	0.83
61.74	31.3	3.13	0.72
61.78	33.38	3.67	0.09
61.82	31.79	3.13	1.18
61.86	31.45	2.69	1.88
61.9	31.6	3.92	1.21
61.94	32.4	4.35	-0.41
61.98	31.67	3.82	-0.81
62.02	31.58	4.6	0.95
62.06	29.79	1.86	2.26
62.1	31.25	3.86	0.48
62.14	29.93	2.6	0.52
62.18	29.11	3.99	0.37
62.22	29.3	1.42	0.01
62.26	30.37	4.97	1.01
62.3	30.77	3.23	3.55
62.34	31.39	4.78	1.94
62.38	32.49	2.49	0.63
62.42	31.85	2.89	1.39
62.46	31.56	3.99	0.96
62.5	31.76	4.08	1.16
62.54	32.75	4.01	0.51
62.58	32.23	5.05	-0.27
62.62	30.25	3.97	0.96
62.66	27.61	2.85	2.06
62.7	29.49	5.33	1.47
62.74	27.85	4.81	2.75
62.78	31.32	3.45	2.73
62.82	30.65	4.63	2.2
62.86	33.56	5.38	3.03
62.9	34.41	3.96	2.68
62.94	35.21	3.77	0.27
62.98	33.32	3.53	0.04
63.02	32.74	2.02	1.76
63.06	32.11	1.4	2.24
63.1	32.76	2.54	0.85
63.14	31.06	1.35	0.57
63.18	31.73	0.81	-0.12
63.22	30.96	1.98	0.43
63.26	31.46	2.85	0.39
63.3	30.19	1.98	-0.66
63.34	30.71	2.25	-0.48
63.38	31.62	4.49	-0.29
63.42	29.59	2.88	-0.87
63.46	29.09	2.55	0.08
63.5	30.93	2.11	-0.37
63.54	30.06	2.89	-0.5
63.58	28.83	5.99	1.82
63.62	31.27	5.61	2.38
63.66	29.86	5.24	0.54
63.7	30.71	3.55	-0.12
63.74	27.13	2.13	-1.43
63.78	28.66	3.67	2.04
63.82	27.09	3.18	0.33
63.86	29.61	2.76	0.32
63.9	26.46	2.18	0.65
63.94	29.18	1.73	2.3
63.98	29.25	-3.27	1.38
64.02	30.72	-1.15	1.43
64.06	26.53	-5.42	-0.12
64.1	27.92	-3.23	-1.66
64.14	26.28	-4.19	-0.7
64.18	26.91	-3.96	0.51
64.22	26.98	0.55	0.88
64.26	26.94	1.79	2.09
64.3	22.93	-0.81	4.27
64.34	24.92	-1.63	4.05
64.38	23.24	-2.21	4.49
64.42	23.95	-5.48	3.99
64.46	25.38	-1.71	3.97
64.5	25.9	-0.97	4.13
64.54	26.59	-0.57	0.99
64.58	23.88	-2.05	1.24
64.62	25.37	-1.6	3.1
64.66	24.28	0.04	2.05
64.7	26.11	0.51	1.07
64.74	26.34	3.3	0.15
64.78	27.53	0.05	0.31
64.82	27.74	3.42	1.62
64.86	30.43	3.25	1.68
64.9	31.12	2.17	-1.66
64.94	33.23	2.54	-1.23
64.98	29.5	1.14	-0.28
65.02	32.23	1.5	0.6
65.06	29.21	1.51	0.08
65.1	30.98	0.64	1.07
65.14	32.37	1.65	0.65
65.18	33.7	0.6	-0.27
65.22	32.59	1.71	-0.58
65.26	34.11	3.7	-1.05
65.3	31.82	3.61	-0.47
65.34	32.98	3.23	0.83
65.38	30.54	3	0.99
65.42	30.38	2.55	0.81
65.46	30.61	2.46	0.55
65.5	32.58	2.78	1.24
65.54	33.09	2.66	0.77
65.58	34.08	4.89	1.15
65.62	31.45	4.6	3.04
65.66	31.91	0.54	2.27
65.7	28.95	-1.23	-0.53
65.74	30.6	-1.86	-0.87
65.78	30.45	-0.28	-0.53
65.82	30	1.95	-1.65
65.86	31.96	2.02	-2.21
65.9	28.97	1.89	-2.21
65.94	31.36	0.29	-1.34
65.98	29.88	-1.76	-0.9
66.02	30.14	1.68	0.47
66.06	28.46	1.14	1.6
66.1	28.83	0.6	1.77
66.14	29.65	0.48	2.39
66.18	28.6	2.43	2.22
66.22	26.53	2.75	3.49
66.26	26.54	2.1	3.76
66.3	27.85	1.82	5.01
66.34	29.41	-3.66	4.23
66.38	27.73	-0.77	2.19
66.42	30.24	1.41	1.58
66.46	29.48	3.82	1.54
66.5	29.03	0.51	0.41
66.54	27.32	1.7	1.19
66.58	28.89	4.83	4.92
66.62	29.95	4.58	2.58
66.66	27.5	2.96	2.34
66.7	29.87	1.2	2.31
66.74	30.28	1.79	-1.58
66.78	32.15	1.56	-0.34
66.82	30.69	1.04	-0.62
66.86	31.18	2.75	-0.22
66.9	31.28	1.04	0.33
66.94	31.85	1.47	1.18
66.98	32.45	1.37	0.51
67.02	31.85	1.15	1.33
67.06	31.09	1.98	1.65
67.1	31.48	2.83	0.6
67.14	30.84	2.75	0.73
67.18	31.64	3.8	1.47
67.22	30.94	3.88	1.34
67.26	31.18	2.8	0.3
67.3	33.96	3.24	0.58
67.34	32.85	1.28	1.06
67.38	32.83	1.62	-0.75
67.42	32.1	0.61	2.37
67.46	30.83	3.3	4.79
67.5	32.57	2.55	1.35
67.54	31.82	2.08	1.54
67.58	34.92	1.73	1.27
67.62	34.66	0.14	0.97
67.66	32.39	-0.64	-0.29
67.7	31.56	1.13	-0.75
67.74	31.08	1.7	-0.56
67.78	29.66	0.64	-0.21
67.82	30.62	0.91	-0.46
67.86	32.34	1.65	-0.69
67.9	32.69	1.18	0.08
67.94	30.35	0.64	0.46
67.98	30.17	1.6	2.08
68.02	32.25	2.11	0.15
68.06	31.33	4.02	1.02
68.1	30.7	3.49	0.93
68.14	30.68	4.17	-0.35
68.18	31.19	4.06	0.83
68.22	30.51	4.19	0.32
68.26	31.63	3.64	-0.83
68.3	30.15	3.53	-0.47
68.34	30.85	1.3	-2.11
68.38	29.67	1.91	-2.05
68.42	29.76	1.91	-0.45
68.46	29.77	2.25	-1.63
68.5	29.85	0.6	0.55
68.54	28.57	2.23	1.44
68.58	30.13	1.97	1.42
68.62	30.22	2.74	1.48
68.66	30.22	2.8	0.38
68.7	29.61	3.33	0.08
68.74	29.25	2.49	-0.41
68.78	28.48	2.85	0.72
68.82	29.59	4.04	1.33
68.86	30.86	5.22	0.4
68.9	31.77	5.89	-0.44
68.94	31.38	3.62	0.52
68.98	30.5	4.86	0.72
69.02	31.5	3.62	1.44
69.06	30.03	-0.5	-1.01
69.1	29.8	-0.44	0.09
69.14	28.98	0.52	1.33
69.18	25.89	-3.55	-1.95
69.22	28.6	-1.09	-0.31
69.26	28.19	1.02	-1.51
69.3	26.52	4.43	0.51
69.34	28.31	1.87	1.98
69.38	28.31	1.12	2.79
69.42	30.74	3.31	-0.28
69.46	29.4	1.3	-0.08
69.5	28.77	0.77	0.11
69.54	31.11	-2.32	-1.89
69.58	29.82	-3.25	-1.31
69.62	30.12	-2.2	-2.64
69.66	27.44	-3.28	0.37
69.7	26.98	-3.07	1.25
69.74	28.26	-2.89	2.29
69.78	27.62	-2.27	0.71
69.82	27.41	-0.15	0.59
69.86	26.85	2.05	0.43
69.9	25.81	1.96	1.04
69.94	26.13	1.3	0.67
69.98	25.12	2.22	-0.45
70.02	24.5	3.14	1.88
70.06	23.54	3.47	1.92
70.1	23.18	3.14	2.87
70.14	23.18	0.65	3.15
70.18	23.07	0.52	2.68
70.22	23.93	0.99	2.2
70.26	23.91	0.75	2.71
70.3	24.03	0.2	3.36
70.34	21.49	-1.6	2.23
70.38	24.17	-1.86	2.26
70.42	21.25	-3.14	1.02
70.46	23.56	0.09	0.08
70.5	22	-0.58	-0.29
70.54	23	-2.37	0.63
70.58	23.04	-1.48	1.36
70.62	22.91	0.52	2.21
70.66	23.25	-0.89	0.14
70.7	23.03	-1.44	0.97
70.74	22.25	-2.43	0.31
70.78	22.54	-4.22	-0.58
70.82	23.09	-2.53	0.64
70.86	23.9	-0.16	1.07
70.9	22.86	-0.14	1.24
70.94	21.97	-0.02	1.43
70.98	19.52	0.19	2.02
71.02	20.57	-0.89	3.18
71.06	19.83	-2.9	2.44
71.1	19.86	-2.41	2.86
71.14	21.48	-0.62	2.92
71.18	22.83	0.16	1.44
71.22	20.98	-0.82	1.7
71.26	20.06	0.51	2.4
71.3	22.95	1.1	3.01
71.34	22.56	1.53	2.29
71.38	23.08	0.58	-0.5
71.42	22.67	-1.37	0.11
71.46	23.08	-0.87	0.61
71.5	27.39	1.5	-0.99
71.54	27.41	0.94	-2.64
71.58	26.14	0.72	-1.07
71.62	25.53	0.25	-0.66
71.66	24.09	1.27	2.32
71.7	25.01	0.85	1.24
71.74	25.4	3.79	2.37
71.78	27.77	5.05	1.94
71.82	27.81	4.6	1.85
71.86	27.3	3.35	3.03
71.9	30.11	2.01	3.44
71.94	30.95	1.51	2.6
71.98	29.24	1.24	1.36
72.02	26.55	-0.03	3
72.06	26.48	1.88	2.46
72.1	27.73	1.59	1.79
72.14	28.02	2.43	0.73
72.18	25.36	2.91	1.42
72.22	25.41	-0.08	2.31
72.26	23.59	-1.83	1.85
72.3	25.66	-1.11	2.07
72.34	24.02	-2.69	-0.17
72.38	24.9	-0.96	-0.12
72.42	26.22	-0.04	-1.4
72.46	27.41	1.62	0.09
72.5	26	2.66	1.63
72.54	28.17	0.2	1.31
72.58	27.7	0.99	0.31
72.62	27.29	0.95	0.59
72.66	28.43	0.82	-0.06
72.7	28.17	2.6	-0.72
72.74	28.25	2.5	1.04
72.78	28.86	4.6	1.04
72.82	27.11	4.72	1.31
72.86	27.47	3.54	0.37
72.9	26.89	4.24	-0.35
72.94	25.78	5.01	-0.5
72.98	24.89	6.93	1.62
73.02	24.79	5.56	3.27
73.06	25.97	4.08	3.24
73.1	29.03	3.76	0.55
73.14	30.83	4.26	2.73
73.18	31.86	5.57	1.93
73.22	27.799	3.533	0.82318
73.26	27.665	3.1897	0.80639
73.3	29.61	3.7	-3.92
73.34	29.47	0.6	-1.86
73.38	27.59	1.21	0.14
73.42	25.99	-0.59	1.65
73.46	25.4	0.79	1.3
73.5	24.33	0.45	2.53
73.54	23.61	2.51	3.81
73.58	19.76	4.75	4.48
73.62	22.22	4.75	2.58
73.66	21.56	3.59	2.12
73.7	22.37	0.95	3.51
73.74	22.31	0.78	3.56
73.78	22.57	1.66	4.46
73.82	23.36	-1.23	3.11
73.86	24.54	1.28	5.41
73.9	24.19	0.48	0.52
73.94	23.79	1.44	0.63
73.98	28.13	1.48	2.55
74.02	28.84	1.69	2.75
74.06	33.16	-0.7	0.89
74.1	32.87	2.07	0.35
74.14	30.54	3.01	1.5
74.18	29.45	1.82	1.94
74.22	30.63	3.13	1.18
74.26	30.12	1.98	2.69
74.3	30.63	3.61	3.47
74.34	31.09	3.24	2.24
74.38	30.88	1.67	0.2
74.42	31.61	0.9	-0.16
74.46	32.33	3.33	0.05
74.5	31.57	2.6	0.68
74.54	31.45	2.42	0.52
74.58	31.49	2.89	-1.59
74.62	30.74	2.75	-2.15
74.66	32.54	2.05	-1.22
74.7	28.86	1.52	-2.75
74.74	29.92	4.76	1.01
74.78	31.01	6.07	2.07
74.82	31.44	5.44	1.66
74.86	32.28	3.35	3.27
74.9	31.7	3.97	3.8
74.94	30.79	5.42	0.65
74.98	30.98	8.11	0.1
75.02	30.096	4.5204	-0.53222
75.06	28.09	1.43	-3.73
75.1	27.97	5.46	-3.66
75.14	29.15	3.97	-4.45
75.18	29.249	3.804	-1.6259
75.22	29.039	3.5766	-1.8724
75.26	28.836	3.3412	-2.0893
75.3	28.642	3.1037	-2.2673
75.34	30.71	1.34	-3.06
75.38	30.49	2.46	-2.97
75.42	28.14	2.21	-3.24
75.46	28.45	0.65	-0.82
75.5	26.31	2.33	0.78
75.54	25.66	2.58	-1.11
75.58	28.77	4.98	-0.77
75.62	27.01	0.91	-0.79
75.66	26.96	1.09	-1.91
75.7	28.58	3.23	-0.06
75.74	28.61	2	0.37
75.78	28.46	1.01	1.72
75.82	29.14	3.08	2.41
75.86	29.2	1.97	1.49
75.9	29.31	2.48	2.26
75.94	29.24	3.58	1.66
75.98	29.09	3.23	2.28
76.02	27.48	3.28	1.65
76.06	29.15	2.1	3.05
76.1	31.27	1.16	3.84
76.14	31.03	2.11	0.29
76.18	31.12	1.47	-0.87
76.22	32.02	1.48	-1.28
76.26	30.66	1.82	0.02
76.3	29.45	0.23	-0.37
76.34	29.04	2.45	0.59
76.38	27.3	3.37	-0.58
76.42	28.95	2.82	-0.95
76.46	27.73	2.38	-0.16
76.5	31.5	2.01	0.55
76.54	30.05	2.42	0.23
76.58	29.84	1.72	1.02
76.62	26.61	1.18	1.54
76.66	28.56	1.48	2.86
76.7	26.46	1.49	2.32
76.74	28.95	2.26	1.98
76.78	28.98	3.71	1.1
76.82	29.64	3.27	1.25
76.86	29.98	3.36	1.74
76.9	29.14	4.06	1.04
76.94	28.74	2.33	0.63
76.98	29.76	2.47	0.05
77.02	29.13	1.88	1.75
77.06	31.89	0.23	1.48
77.1	33.41	-0.03	-0.42
77.14	32.44	2.51	0.26
77.18	30.69	1.65	0.34
77.22	30.06	1.67	1.53
77.26	31.05	-1.37	-0.78
77.3	29.03	1.4	-1.26
77.34	31.03	0.51	-1.43
77.38	29.35	1.83	-1.15
77.42	29.15	-0.43	0.28
77.46	30.44	0.87	0.8
77.5	28.55	1.15	-0.15
77.54	27.5	0.23	-0.43
77.58	27.52	0.68	0.73
77.62	28.47	-0.01	1.7
77.66	28.89	1.66	0.84
77.7	30.34	-0.2	1.46
77.74	30.48	1.65	0.99
77.78	29.79	3.65	1.18
77.82	31.57	3.96	1.52
77.86	29.88	3.91	2.14
77.9	27.71	2.47	3.67
77.94	27.17	0.67	1.5
77.98	27.98	0.2	1.15
78.02	27.12	-0.96	-0.6
78.06	27.06	0.43	0.75
78.1	28.1	1.63	1.52
78.14	26.52	0.05	0.15
78.18	27.46	1.15	-0.04
78.22	30.41	1.12	1.52
78.26	30.37	-2.35	1.74
78.3	26.86	-0.96	1.21
78.34	27.72	0.22	1.3
78.38	28.21	2.2	0.66
78.42	28.62	2.92	0.59
78.46	28.66	1.08	1.31
78.5	27.94	0.4	1.15
78.54	31.98	4.19	2.29
78.58	32.74	5.07	1.37
78.62	32.04	2.12	-1.04
78.66	32.9	1.3	-1.77
78.7	31.02	2.41	-1.01
78.74	32.02	2.11	-1.04
78.78	30.99	2.57	-0.18
78.82	29.64	2.96	-0.03
78.86	29.44	3.09	0.55
78.9	30.62	3.03	0.84
78.94	30.2	2.57	0.79
78.98	31.13	1.35	-1.01
79.02	31.43	1.82	-1.35
79.06	29.15	0.49	0.11
79.1	29.38	1.21	-0.44
79.14	30.43	2.45	-0.36
79.18	30.98	3.8	-0.93
79.22	32.5	2.12	1.49
79.26	32.68	3.01	0.66
79.3	33.09	4.35	0.7
79.34	32.82	2.23	0.66
79.38	31.85	3.7	1.21
79.42	30.8	2.72	1.88
79.46	31.66	5.53	1.98
79.5	32.747	4.7149	1.5524
79.54	33.44	7.61	2.99
79.58	34.05	6.31	3.06
79.62	35.45	6.67	3.26
79.66	34.53	4.57	-0.54
79.7	30.45	2.35	0.09
79.74	30.4	2.71	-0.66
79.78	32.22	1.99	-1.08
79.82	33.69	3.99	-0.59
79.86	33.73	2.16	-0.56
79.9	33.58	1.97	0.08
79.94	32.58	2.85	-1.08
79.98	33.58	0.66	-1.2
80.02	32.4	0.39	-1.11
80.06	34.56	2.56	-1.36
80.1	32.92	1.34	-1.81
80.14	33.66	1.2	-1.45
80.18	32.03	1.45	-1.28
80.22	30.68	1.45	-1.33
80.26	32.25	3.03	0.46
80.3	32.93	2.33	-0.44
[truncated: 1,679 more rows]
