# Supplementary material for: Mean flow and turbulence structure over exposed roots on a forested floodplain: Insights from a controlled laboratory experiment
Source: PLoS One. 2020 Feb 26;15(2):e0229306. doi: 10.1371/journal.pone.0229306 (PMC7043746; doi:10.1371/journal.pone.0229306)
Supplement: S1 File — (ZIP) [file pone.0229306.s001.zip › data_and_scripts/velocity_data/t21_021_replaced.csv]

0.06	28.42	3.56	1.38
0.1	30.49	4.9	-1.1
0.14	29.47	4.09	1.81
0.18	28.59	2.23	2.92
0.22	30.48	1.94	1.33
0.26	27.9	3.16	-0.25
0.3	28.32	0.96	-3.11
0.34	29.22	2.52	-2.09
0.38	28.6	3.52	0.46
0.42	30.19	1.59	1.05
0.46	28.08	1.65	2.25
0.5	30.25	2.59	0.97
0.54	29.33	2.02	1.35
0.58	30.95	2.08	1.69
0.62	31.65	2.55	1.31
0.66	30.64	0.87	1.43
0.7	30.92	-0.2	1.38
0.74	27.79	0.73	2.3
0.78	25.88	-1.97	0.35
0.82	23.06	-0.03	3.26
0.86	25.91	-2.5	2.05
0.9	25.7	-3.37	0.02
0.94	25.94	-3.02	-1.29
0.98	25.29	-2.09	-0.24
1.02	22.89	-2.23	1.9
1.06	24.8	-4.04	0.81
1.1	23.33	-5.28	1.14
1.14	22.5	-6.28	1.38
1.18	22.864	-4.8764	1.2887
1.22	22.558	-5.1881	1.2783
1.26	22.269	-5.4814	1.2649
1.3	21.996	-5.7554	1.2483
1.34	21.739	-6.0093	1.229
1.38	21.498	-6.242	1.2068
1.42	21.273	-6.4527	1.1822
1.46	21.061	-6.6404	1.155
1.5	22.26	-4.62	4.23
1.54	20.682	-6.9431	1.0941
1.58	20.512	-7.0564	1.0605
1.62	20.355	-7.1429	1.0251
1.66	20.21	-7.2019	0.98806
1.7	20.078	-7.2323	0.94943
1.74	19.957	-7.2333	0.9094
1.78	19.846	-7.2039	0.86812
1.82	19.747	-7.1433	0.82574
1.86	19.657	-7.0504	0.78239
1.9	19.577	-6.9244	0.73824
1.94	19.506	-6.7643	0.69342
1.98	19.444	-6.5692	0.64809
2.02	19.39	-6.3382	0.60239
2.06	19.344	-6.0704	0.55647
2.1	19.305	-5.7648	0.51047
2.14	19.273	-5.4205	0.46456
2.18	19.48	-5.2	0.6
2.22	20.57	-4.19	-2.13
2.26	19.73	-5.21	0.05
2.3	19.84	-3.84	-0.16
2.34	19.52	-3.83	-0.61
2.38	16.51	-3.43	0.31
2.42	17.99	-2.03	1.71
2.46	19.06	-0.7	1.06
2.5	17.52	1.62	0.11
2.54	18.37	0.88	0.6
2.58	19.44	1.3	0.01
2.62	22.27	1.09	-0.58
2.66	22.36	0.95	-1.61
2.7	22.25	3.3	0.02
2.74	20.93	3.53	2.1
2.78	21.56	1.15	1.54
2.82	22.61	0.53	1.5
2.86	21.82	-0.87	2.57
2.9	20.08	3.73	0.36
2.94	19.99	4.33	-0.21
2.98	21.54	7.1	-1.91
3.02	23.27	8.4	-1.56
3.06	22.71	7.2	-1.02
3.1	22.46	6.41	-0.31
3.14	22.07	5.17	-0.29
3.18	25.86	4.64	-0.64
3.22	26.93	5.02	-0.61
3.26	27.98	3.07	-1.08
3.3	24.38	-0.02	-0.05
3.34	25.09	-0.17	-0.35
3.38	25.59	0.11	1.3
3.42	25.01	-1.1	-0.33
3.46	24.29	-0.76	1.06
3.5	22.28	-0.41	1.75
3.54	21.11	-1.77	1.73
3.58	22.28	1.28	1.53
3.62	25.23	-3.38	1.15
3.66	24.58	-3.77	0.95
3.7	23.33	-0.62	5.31
3.74	23.7	2.95	3.06
3.78	25.81	2.81	2.41
3.82	28.51	2.78	-1.36
3.86	27.54	1.88	-1.33
3.9	26.5	0.91	-1.34
3.94	26.51	2.96	2.28
3.98	27.34	2.91	1.33
4.02	30.25	1.47	2.1
4.06	30.72	1.11	1.98
4.1	29.17	1.22	-0.08
4.14	30.4	2.98	2.16
4.18	30.6	1.56	0.81
4.22	31.09	-0.35	-0.83
4.26	30.13	-2.38	-1.32
4.3	30.57	-2.65	0.23
4.34	31.18	-1.66	0.66
4.38	29.41	1.97	0.89
4.42	30.54	2.33	0.65
4.46	31.08	5.47	2.21
4.5	31.86	2.92	1.64
4.54	32.22	5	0.05
4.58	30.69	5.53	-0.91
4.62	29.3	5.88	0
4.66	30.16	1	1.72
4.7	28.32	1.29	1.2
4.74	27.53	0.07	2.32
4.78	26.9	0.9	2.34
4.82	26.48	-0.24	1.91
4.86	28.88	-1.21	1.49
4.9	27.68	0.28	0.14
4.94	29.51	2.17	0.75
4.98	27.26	-0.98	1.43
5.02	25.31	0.28	1.33
5.06	27.14	3.05	1.47
5.1	30.97	1.67	-0.05
5.14	29.27	2.95	1.42
5.18	28.91	1.47	0.87
5.22	29.39	1.23	1.85
5.26	27.09	3.04	0.4
5.3	25.7	2.44	3.08
5.34	26.77	2.6	0.69
5.38	25.97	5.45	0.75
5.42	24.54	4.17	3.68
5.46	26.89	2.28	1.68
5.5	26.57	1.72	0.54
5.54	29.95	3.4	1.76
5.58	30.83	3.01	1.4
5.62	31.24	3.2	-0.99
5.66	29.94	-0.14	0.34
5.7	31.03	1.36	-0.3
5.74	31.3	1.67	0.95
5.78	30.11	1.05	1.23
5.82	30.11	2.37	0.28
5.86	29.44	1.28	1.49
5.9	29.88	0.21	-0.09
5.94	28.19	0.64	0.67
5.98	28.75	0.89	0.43
6.02	29.5	1.34	1.07
6.06	29.55	3.76	0.5
6.1	29.08	2.42	0.86
6.14	27.02	2.69	0.72
6.18	28.57	1.9	1.99
6.22	26.45	2.14	2.42
6.26	27.3	1.1	2.25
6.3	28.79	1.99	2.05
6.34	29.9	2.05	0.95
6.38	29.88	1.54	0.92
6.42	28.43	2.16	0.49
6.46	28.25	2.61	0.36
6.5	28.15	2.44	0.65
6.54	27.42	4.76	0.61
6.58	25.9	6.56	0.17
6.62	26.68	5.21	-0.53
6.66	28.97	4.59	0.08
6.7	28.22	3.49	-0.24
6.74	29.41	2.1	-0.88
6.78	28.8	3.02	0.34
6.82	27.34	1.28	-0.12
6.86	28.42	1.5	0.24
6.9	30.04	0.92	-0.85
6.94	29.3	2.81	1.85
6.98	28.43	3.43	0.63
7.02	28.46	2.97	0.81
7.06	28.61	1.76	1.32
7.1	30.18	2.4	0.92
7.14	29.93	2.7	1.94
7.18	30.23	0.98	1.94
7.22	28.29	0.36	1.25
7.26	25.75	-0.66	0.32
7.3	22.89	-1.88	0.6
7.34	23.7	-1.43	3.59
7.38	23.82	-1.24	0.49
7.42	26.06	-1	0.39
7.46	27.61	-0.67	0.81
7.5	27.6	-1.19	0.45
7.54	30.6	1.86	3.33
7.58	32.88	1.98	0.26
7.62	31.38	0.78	-0.03
7.66	31.4	0.02	-0.72
7.7	30.74	-1.89	-0.15
7.74	30.67	-2.16	-1.28
7.78	29.93	-3.27	-1.76
7.82	28.88	-3.22	-1.08
7.86	28.34	-1.74	0.23
7.9	26.46	-1.54	1.73
7.94	27.06	-1.43	0.61
7.98	27.38	-1.19	0.31
8.02	27.38	-2.02	1.11
8.06	26.73	-0.32	-1.01
8.1	25.8	2.94	1.07
8.14	26.42	2.95	2.57
8.18	27.01	1.79	1.33
8.22	26.87	-0.44	-0.4
8.26	26.39	0.42	0.79
8.3	25.74	1.27	-0.07
8.34	22.75	-3.1	2.05
8.38	25.57	-2.29	2.3
8.42	24.24	1.24	1.87
8.46	23.55	1.42	0.52
8.5	22.52	2.33	0.31
8.54	21.85	1.09	1.29
8.58	23.47	3.85	-0.79
8.62	23.16	3.56	2.13
8.66	20.48	2.71	3.42
8.7	20.84	4.53	4.97
8.74	21.06	1.43	4.31
8.78	21.22	3.61	3.46
8.82	25.01	4.16	3.41
8.86	28.12	4.21	-0.06
8.9	26.48	1.95	0.56
8.94	27.02	3.95	0.76
8.98	29.79	2.46	0.46
9.02	28.17	1.97	2.92
9.06	31.18	1.21	1.66
9.1	30.99	2.15	1.2
9.14	29.99	3.04	1.95
9.18	28.17	2.86	-1.43
9.22	26.88	2.15	0.76
9.26	27.39	1.74	0.8
9.3	28.33	1.09	1.79
9.34	29.95	0.02	0.05
9.38	27.72	2.61	-1.21
9.42	27.63	-0.1	0.37
9.46	27.49	-2.21	2.06
9.5	26.92	-1.65	2.28
9.54	26.52	3.06	1.47
9.58	28.54	2.66	1.18
9.62	29.12	2.85	1.71
9.66	28.03	4.34	0.11
9.7	27.56	-0.06	2.02
9.74	27.89	-1.18	3.79
9.78	30.74	1.04	3.69
9.82	28.83	0.05	0.29
9.86	30.95	3.37	2.4
9.9	30.37	1.82	-0.56
9.94	28.77	2.04	0.52
9.98	28.87	2.69	-0.7
10.02	29.56	-0.47	-0.86
10.06	29.43	0.22	-0.24
10.1	28.62	2.57	0.2
10.14	28.35	4.79	0.84
10.18	26.4	3.3	0.78
10.22	25.64	2.52	0.49
10.26	27.15	4.05	0.39
10.3	26.01	2.59	0.75
10.34	27.32	3.53	1.14
10.38	26.65	3.13	1.81
10.42	27.76	2.84	0.91
10.46	28.57	4.06	1.44
10.5	28.68	3.08	1.72
10.54	29.21	2.98	1.99
10.58	27.71	3.21	2.46
10.62	30.42	3.78	1.21
10.66	29.16	2.32	0.46
10.7	28.83	-0.42	0.49
10.74	27.04	1.76	0.47
10.78	25.91	1.99	0.49
10.82	25.24	1.36	1.46
10.86	23.75	1.45	2.93
10.9	25.49	-1.44	2.01
10.94	25.88	-0.86	1.89
10.98	25	-0.39	1.8
11.02	26.39	0.15	1.02
11.06	25.79	1.53	2.2
11.1	24.79	-0.62	2.05
11.14	23.38	-0.1	3.54
11.18	26.51	1	1.15
11.22	27.53	0.63	0.38
11.26	28.89	0.02	-0.27
11.3	28.21	-1.25	-1.83
11.34	25.95	-1.17	-0.06
11.38	24.69	0.55	2.02
11.42	26.85	-1.05	0.69
11.46	25.46	-1.19	-0.01
11.5	28.17	0.28	-0.5
11.54	28.54	0.88	0.77
11.58	27.39	-0.47	1.68
11.62	24.45	-1.66	1.67
11.66	24.75	-2.69	3.28
11.7	27.91	-1.51	2.49
11.74	28.67	1.23	-0.47
11.78	27.76	0.27	-0.66
11.82	26.08	2.28	0.86
11.86	26.46	-2.39	2.66
11.9	26	-0.39	0.51
11.94	27.66	1.03	-1.4
11.98	28.27	4.16	-0.32
12.02	26.58	2.35	1.22
12.06	26.74	0.11	0.86
12.1	27.18	2.65	1.07
12.14	29.62	3.01	0.67
12.18	27.67	2.3	-0.38
12.22	28.39	5.41	2.11
12.26	28.749	2.587	0.62287
12.3	28.4	-0.88	0.48
12.34	30.09	0.89	0.26
12.38	31.14	2.64	-0.29
12.42	28.14	4.78	0.75
12.46	30.78	3.36	0.04
12.5	29.76	3.7	0.55
12.54	29	1.94	1.15
12.58	25.91	3.07	1.97
12.62	28.67	2.2	0.51
12.66	28.55	3.35	1.14
12.7	29.03	3.32	0.41
12.74	28.19	2.84	0.35
12.78	30.05	3.18	-0.15
12.82	29.1	2.75	-0.8
12.86	29.42	2.16	0.7
12.9	29.49	0.93	0.19
12.94	28.34	1.08	-0.28
12.98	30.73	1.25	0.05
13.02	29.07	1.44	0.49
13.06	28.27	1.06	0.46
13.1	29.1	-0.15	2.09
13.14	28.33	3.93	1.61
13.18	27.09	2.34	1.17
13.22	25.09	1.18	0.57
13.26	28.47	2.71	1.1
13.3	29.22	3.08	-0.35
13.34	29.8	2.2	1.65
13.38	30.99	4.39	0.63
13.42	31.44	2.12	2.26
13.46	29.99	3.39	0.57
13.5	30.42	4.41	1.02
13.54	30.27	5.15	1.41
13.58	29.05	1.62	2.03
13.62	29.04	1.39	0.69
13.66	28.15	5.06	0.66
13.7	26.36	1.42	1.28
13.74	26.98	1.24	0.88
13.78	26.69	2.63	1.46
13.82	28.99	3.26	1.87
13.86	28.26	1.6	3.08
13.9	33.45	0.92	-1.1
13.94	31.57	0.94	0.8
13.98	33.24	2.21	-0.15
14.02	33.38	3.18	-2.58
14.06	32.84	3.11	-1.69
14.1	30.77	2.17	1.88
14.14	30.31	0.63	2.68
14.18	30.23	-1.16	-0.15
14.22	31.03	-1.01	1.05
14.26	29.02	-0.31	-0.61
14.3	26.37	-2.35	0.12
14.34	26.74	-3.94	0.26
14.38	26.34	-3.25	0.92
14.42	26.76	-4.52	1.58
14.46	24.72	-1.11	2.22
14.5	23.92	-1.22	2.54
14.54	24.04	-2.99	3.01
14.58	23.47	-2.81	2.6
14.62	22.57	-3.71	2.99
14.66	24	-0.88	3.85
14.7	24.86	-0.21	0.27
14.74	24.34	0.49	2.82
14.78	24.48	-0.58	0.53
14.82	24.18	2.83	-0.66
14.86	26.58	2.46	-0.88
14.9	24.57	1.29	0.7
14.94	25	1.22	-0.99
14.98	24.53	3.27	-0.51
15.02	25.9	2.54	1.21
15.06	26.95	3.5	1.54
15.1	26.7	4.04	0.09
15.14	27.03	5.12	1.24
15.18	25.93	3.24	2.4
15.22	28.15	2.5	4.36
15.26	28.54	2.2	2.46
15.3	29.67	3.88	-0.61
15.34	28.17	3.19	-1.62
15.38	24.98	2.75	-1.39
15.42	21.45	1.48	0.26
15.46	24.87	1.66	1.88
15.5	23.47	0.52	0.74
15.54	22.75	-1.66	2.34
15.58	24.25	2.55	1.03
15.62	22.1	5.33	0.9
15.66	25.9	5.21	-0.15
15.7	23.79	4.2	1.12
15.74	25.06	2.72	0.67
15.78	22.12	2.66	0.79
15.82	21.28	4.04	1.39
15.86	18.66	3.31	2.45
15.9	20.06	-0.27	2.06
15.94	20.63	0.75	1.55
15.98	20.83	2.75	1.63
16.02	20.59	3.39	2.23
16.06	23.71	4.26	0.46
16.1	25.64	4.81	2.17
16.14	28.74	3.34	0.98
16.18	29.79	5.23	0.11
16.22	27.73	3.94	0.3
16.26	30.59	2.75	0.34
16.3	29.29	2.27	-2.09
16.34	28.72	0.63	-2.12
16.38	28.28	1.7	-1.16
16.42	26.8	0.23	2.41
16.46	27.79	-0.6	-0.17
16.5	27.64	0.03	-1.11
16.54	25.12	0.45	0.97
16.58	24.01	2.15	2.11
16.62	23.21	1.95	2.32
16.66	29.32	0.6	1.3
16.7	29.88	0.5	0.21
16.74	29.54	0.4	0.54
16.78	29.27	-1.45	0.75
16.82	27.82	0.84	0
16.86	27.38	3.27	-0.18
16.9	26.48	1.79	0.44
16.94	26.66	1.53	0.36
16.98	26.08	3.54	-0.43
17.02	25.03	2.37	1.25
17.06	24.11	3.65	0.72
17.1	21.03	3.05	0.37
17.14	24.71	2.39	2.95
17.18	27.9	2.35	-0.07
17.22	29.44	2.68	0.91
17.26	31.46	1.29	0.8
17.3	30.44	1.97	-0.41
17.34	27.93	1.14	0.83
17.38	28.86	1.88	-0.14
17.42	26.4	2.43	-0.16
17.46	26.82	1.8	0.44
17.5	26.28	3.65	-0.32
17.54	26.01	2.25	0.89
17.58	27.46	3.45	0.07
17.62	26.68	2.61	1.36
17.66	28.73	4.25	0.46
17.7	28.5	5.47	0.49
17.74	27.85	6.52	1.81
17.78	27.93	7.06	0.81
17.82	28.15	3.98	1.45
17.86	27.02	3.12	0.69
17.9	26.05	4.95	0.45
17.94	25.95	1.53	1.07
17.98	26.4	5.19	0.8
18.02	25.01	3.44	0.86
18.06	24.89	2.88	1.64
18.1	23.39	6.66	1.8
18.14	25.67	2.72	1.34
18.18	25.85	2.37	3.49
18.22	25.27	1.56	1.42
18.26	25.83	-0.29	2.43
18.3	26.64	-0.15	1.74
18.34	26.22	0.72	0.18
18.38	26.48	1.42	0.96
18.42	26.63	-2.56	2.73
18.46	24.25	-2.47	3.72
18.5	24.6	-1.64	3.32
18.54	22.95	-0.31	3.29
18.58	23.03	2.46	3.58
18.62	22.16	1.92	4.17
18.66	20.31	4.76	3.77
18.7	25.13	1.39	0.14
18.74	26.16	1.47	1.13
18.78	28.73	1.99	1.33
18.82	27.23	2.04	0.73
18.86	28.25	2.45	1.35
18.9	27.48	1.95	-0.62
18.94	27.54	2.75	0.31
18.98	27.95	3.41	0.61
19.02	28.13	4.58	-0.39
19.06	29.64	4.43	0.69
19.1	30.11	4.72	0.02
19.14	30.11	3.21	-1.32
19.18	30.85	2.49	-0.06
19.22	29.64	0.39	-0.01
19.26	26.87	2.07	-0.95
19.3	26.89	2.84	0.09
19.34	26.8	1.84	-0.57
19.38	25.44	1.02	-0.57
19.42	24.26	-0.14	0.6
19.46	24.69	0.19	-0.5
19.5	25.88	1.46	-0.25
19.54	27.41	2.95	-0.42
19.58	24.75	2.34	-0.33
19.62	23.38	2.19	2.52
19.66	25.77	2.81	1.44
19.7	29.76	-0.09	2.62
19.74	31.02	-2.05	2.82
19.78	28.54	-3.95	0.34
19.82	27.31	-3.11	0.53
19.86	27.18	-0.12	1.88
19.9	26.8	0.23	2.06
19.94	27.75	-2.18	-1.53
19.98	26.77	-0.71	-0.56
20.02	25.99	1.58	1.56
20.06	25.72	-0.37	2.25
20.1	25.7	-1.32	1.01
20.14	26.64	-2.12	1.44
20.18	26.95	0.22	2.37
20.22	25.767	-0.74324	0.75861
20.26	25.643	-0.63509	0.75539
20.3	29.01	-5.2	-0.5
20.34	25.422	-0.4452	0.78506
20.38	25.32	-0.36777	0.81951
20.42	25.218	-0.30491	0.86808
20.46	25.112	-0.25877	0.93157
20.5	25.001	-0.23151	1.0107
20.54	24.88	-0.2253	1.1064
20.58	22.89	-3.34	1.16
20.62	21.63	-1.65	0.37
20.66	21.81	1.57	0.84
20.7	24.86	1.94	3.51
20.74	26.31	2.12	1.33
20.78	26	-0.51	0.81
20.82	23.93	-1.34	2.08
20.86	23.7	-1.69	3.68
20.9	21.01	-0.34	3.68
20.94	22.84	-1.06	4.03
20.98	23.36	-4.32	2.59
21.02	20.11	-2.99	3.39
21.06	24.66	0.05	2.92
21.1	24.72	1.84	2.23
21.14	26.13	3.84	1.16
21.18	24.58	1.66	1.88
21.22	25.12	0.38	0.72
21.26	25.33	0.84	0.23
21.3	23.36	-0.82	1.06
21.34	23.98	1.53	2.82
21.38	25.44	2.91	2.95
21.42	25.61	4.85	3.6
21.46	23.467	1.0981	2.123
21.5	23.582	1.1408	2.0464
21.54	23.723	1.1703	1.961
21.58	22.37	-1.25	3.25
21.62	24.04	1.82	1.73
21.66	25.86	1.9	1.07
21.7	22.54	0.44	0.54
21.74	21.66	-1.22	1.63
21.78	22.77	-2.58	1.68
21.82	22.4	-3.19	1.79
21.86	20.9	-2.68	2.44
21.9	19.35	-0.63	3
21.94	26.079	1.0353	0.86074
21.98	26.36	1.0089	0.74969
22.02	29.83	4.82	-0.19
22.06	30.22	4.27	1.29
22.1	31.58	3.07	0.17
22.14	29.92	2.98	-0.32
22.18	29.29	2.47	0.42
22.22	29.83	2.08	-0.58
22.26	30.66	1.23	-2.95
22.3	28.41	2.88	-0.32
22.34	29.59	1.37	0.31
22.38	27.99	0.5	-0.87
22.42	25.6	-2.76	0.74
22.46	26.83	0.75	2.21
22.5	30.04	2.46	1.06
22.54	29.93	1.13	-0.59
22.58	30.38	2.42	0.99
22.62	31.99	3.42	0.16
22.66	32.03	5.73	0.77
22.7	30.86	4.7	0.46
22.74	29.79	3.94	0.02
22.78	29.54	1.41	-0.09
22.82	26.98	-1.84	-0.16
22.86	27.97	-0.34	0.84
22.9	28.8	-0.87	0.25
22.94	30.51	0.92	0.81
22.98	29.32	1.99	-0.26
23.02	29.21	0.22	0.25
23.06	28.64	1.65	0.71
23.1	29.48	1.72	1.64
23.14	29.85	3.21	-0.33
23.18	27.47	3.8	0.9
23.22	27	3.33	1.64
23.26	26.77	1.39	2.23
23.3	27.63	0.7	0.07
23.34	26.39	-1.59	-0.29
23.38	25.41	-0.99	3.18
23.42	25.29	0.85	1.91
23.46	26.51	-0.2	1.97
23.5	28.21	0.59	0.23
23.54	26.19	0.78	-0.81
23.58	27.31	2.17	1.25
23.62	29.15	3.69	-0.46
23.66	31.18	3.01	-0.32
23.7	27.73	2.13	0.86
23.74	28.22	2.93	1.53
23.78	29.04	2.02	1.39
23.82	30.62	2.38	1.32
23.86	31.73	2.05	2.84
23.9	31.02	0.94	2.42
23.94	31.23	1.33	-0.18
23.98	29.06	0.84	0.02
24.02	27.24	1.51	0.76
24.06	28.37	-0.68	1.59
24.1	27.93	0.81	2.32
24.14	26.55	1.53	1.82
24.18	24.05	0.41	1.9
24.22	25.81	0.63	2.17
24.26	27.53	0.75	0.87
24.3	29.73	1.36	0.79
24.34	26.38	2.93	1.99
24.38	28.28	0.59	2.97
24.42	30.42	2.4	1.63
24.46	32.25	3.29	0.85
24.5	33.72	3.18	0.6
24.54	34.58	2.55	1.48
24.58	34.35	2.31	0.6
24.62	34.77	3.58	1.13
24.66	34.51	2.13	0.6
24.7	33.04	2.43	2.2
24.74	31.67	0.81	1.54
24.78	31.56	1.59	-0.21
24.82	30.34	1.15	0.7
24.86	32.28	2.24	0.72
24.9	30.39	1.44	0.41
24.94	31.53	1.44	-0.63
24.98	28.18	4.24	0
25.02	26.05	-0.39	3.81
25.06	25.91	1.49	0.75
25.1	25.99	2.07	1.79
25.14	27.32	4.6	0.43
25.18	25.59	5.01	1.08
25.22	27.61	2.23	1.05
25.26	26	2.46	2.07
25.3	26.8	2.26	2.17
25.34	27.41	2.81	2.58
25.38	29.74	1.82	-1.31
25.42	25.34	3.26	1.3
25.46	26.82	-1.84	1.73
25.5	25.45	2.03	3.47
25.54	28.11	3.77	1.35
25.58	30.57	1.73	-0.2
25.62	30.11	1.5	0.84
25.66	30.92	3.13	0.44
25.7	30.84	2.39	2.37
25.74	29.81	5.23	1.51
25.78	28.86	3.28	1.3
25.82	29.53	4.12	1.91
25.86	31.46	3.94	-0.17
25.9	32.02	2.45	-0.56
25.94	29.05	0.93	2.17
25.98	29.73	2.44	0.75
26.02	31.66	2.77	0.63
26.06	30.86	4.4	0.84
26.1	31.01	3.01	-0.94
26.14	28.87	0.56	-0.43
26.18	28.8	1.93	-0.23
26.22	29.96	1.96	-0.22
26.26	29.47	0.28	-0.36
26.3	29.56	1.33	0.23
26.34	28.11	1.78	1.06
26.38	27.46	2.56	0.64
26.42	29.16	3	-0.03
26.46	29.67	2.55	0
26.5	28.18	1.55	1.66
26.54	30.63	2.73	0.54
26.58	31.16	1.86	0.29
26.62	29.6	1.61	0.26
26.66	29.5	-0.55	1.58
26.7	28.29	1.08	0.78
26.74	28.63	1.22	-2
26.78	30.86	1.37	-0.18
26.82	29.06	1.21	0
26.86	31.01	1.85	0.51
26.9	31.21	1.94	0.12
26.94	30.63	1.42	1
26.98	32.05	1.38	1.24
27.02	32.72	2.31	0.45
27.06	30.33	0.52	0.17
27.1	28.05	1.99	-0.27
27.14	30.72	2.97	-1.13
27.18	26.7	4.66	-1.95
27.22	26.22	5.49	-1.06
27.26	25.08	4.76	0.22
27.3	24.58	4.63	0.22
27.34	22.58	4.38	2.32
27.38	25.76	5.93	0.66
27.42	27.85	4.81	0.34
27.46	27.61	5.27	0.35
27.5	27.75	4.08	-0.43
27.54	24.64	2.49	1.36
27.58	25.95	3.96	1.93
27.62	29.93	3.4	-0.76
27.66	28.46	3.54	-0.46
27.7	26.77	-0.05	0.55
27.74	26.65	-1.48	4.18
27.78	27.09	-0.38	2.97
27.82	27.74	1.36	1.93
27.86	25.57	-2.08	1.06
27.9	26.25	-1.32	0.58
27.94	27.06	1.56	1.68
27.98	29.61	1.59	1.47
28.02	27.45	1.76	2.2
28.06	30.4	1.89	1.8
28.1	29.27	2.27	1.88
28.14	28.07	0.26	1.96
28.18	25.23	1.6	2.89
28.22	27.01	1.62	3.36
28.26	28.43	-1.42	1.15
28.3	28.02	-0.5	-0.07
28.34	26.89	-0.9	-1.75
28.38	28.18	0.89	-1.49
28.42	27.81	1.13	-1.97
28.46	28.89	1.42	-1.49
28.5	25.04	0.87	-0.15
28.54	25.59	-0.73	0.62
28.58	25.72	0.55	2.14
28.62	29.18	0.81	0.4
28.66	27.3	0	-1.69
28.7	28.38	0.24	-0.64
28.74	27.25	-2.25	0.47
28.78	25.17	-2.6	2.47
28.82	24.49	-0.25	1.24
28.86	25.91	1.47	0.68
28.9	26.31	2.76	-0.19
28.94	24.46	1.79	0.14
28.98	23.97	3.82	0.42
29.02	23.29	4.2	-0.12
29.06	20.23	3.33	0.6
29.1	18.95	2.83	2.49
29.14	21.34	3.89	4.25
29.18	22.59	2.61	3.7
29.22	24.57	0.76	1.73
29.26	28.46	0.78	0.69
29.3	26.65	1.24	-0.67
29.34	26.72	-0.52	-1.37
29.38	26.69	1.01	2.23
29.42	29.55	1.85	0.56
29.46	30.11	2.69	-0.53
29.5	30.35	5.56	-0.09
29.54	29.26	2.13	0.6
29.58	29.89	2.7	-1.04
29.62	28.44	1.68	-0.92
29.66	27.73	0.66	0.06
29.7	26.22	1.08	-0.58
29.74	23.9	0.4	0.06
29.78	26.95	4.39	1.85
29.82	27.61	4.94	0.22
29.86	25.7	3.83	0.79
29.9	25.88	1.74	0.89
29.94	28.58	5.63	-0.88
29.98	27.18	4.48	-1.6
30.02	23.36	3.2	0.97
30.06	25.64	3.5	1.75
30.1	29.08	0.69	1.06
30.14	28	2.48	0.95
30.18	27.2	0.37	1.36
30.22	30.36	2.21	0.78
30.26	28.9	2.05	-0.07
30.3	28.11	0.68	-1.68
30.34	29.71	2.05	-3.25
30.38	29.06	0.98	-0.36
30.42	27.99	0.78	-0.31
30.46	27.16	1.44	0.63
30.5	26.66	2.18	0.86
30.54	29.11	1.91	2.18
30.58	29.59	3.07	3.62
30.62	28.607	1.1409	-0.34742
30.66	29.32	1.35	-2.49
30.7	29.21	-1.11	-3.9
30.74	27.73	-0.25	-0.3
30.78	28.31	2.31	-0.83
30.82	28.03	1.44	-0.37
30.86	26.66	-0.27	0.87
30.9	28.97	1.88	2.22
30.94	28.35	3.73	-0.58
30.98	29.29	2.85	-0.28
31.02	27.99	1.24	0.85
31.06	27.1	4.63	0.66
31.1	26.1	2.57	1.21
31.14	25.77	-1.13	1.6
31.18	25.55	-0.15	0.72
31.22	25.56	0.84	0.01
31.26	24.28	1.73	0.4
31.3	24.97	1.75	1.67
31.34	25.06	1.68	0.69
31.38	23.79	-0.87	0.27
31.42	22.25	-1.23	-0.62
31.46	21.16	-0.03	0.86
31.5	22.18	-0.21	-0.94
31.54	24.77	-1.15	-1.54
31.58	21.5	-1.78	-2.51
31.62	23.01	-3.65	-3.09
31.66	21.61	-2.09	-2.96
31.7	22.8	-3.11	-2.56
31.74	24.58	3.33	0.84
31.78	23.79	2.38	1.32
31.82	24.98	2.06	0.63
31.86	24.2	-0.36	-0.93
31.9	23.21	-0.27	-0.7
31.94	25.3	1.92	-0.49
31.98	24.17	2.18	-1.02
32.02	23.67	2.63	-1.51
32.06	23.05	5	-0.96
32.1	21.54	4.09	2.23
32.14	23.06	5.02	3.23
32.18	21.75	4.65	0.28
32.22	24.91	3.11	2.72
32.26	24.11	2.75	1.76
32.3	24.46	1.96	0.95
32.34	27	3.86	1.08
32.38	28.11	3.58	0.62
32.42	28.49	1.74	-1.16
32.46	29.16	2.89	-0.83
32.5	29.82	1.5	-0.36
32.54	29.84	0.73	0.89
32.58	28.74	3.66	0.29
32.62	28.89	6.95	0.05
32.66	27.6	7.55	3.32
32.7	28.21	3.73	0.15
32.74	27.36	4.76	0.74
32.78	28.66	5.24	0.92
32.82	29.47	3.86	1.32
32.86	30.28	2.19	1.07
32.9	31.05	3.77	-1.18
32.94	28.37	1.25	-0.09
32.98	27.27	-1.37	0.6
33.02	27.64	1.42	0.76
33.06	26.2	0.34	1.13
33.1	28.43	-1.6	-0.07
33.14	27.7	-0.61	0.72
33.18	27.41	-3.38	1.58
33.22	29.48	-2.06	-0.92
33.26	26.09	-0.53	-1.26
33.3	24.8	1.98	-0.65
33.34	24.25	0.6	0.34
33.38	24.41	0.46	1.24
33.42	25.37	0	-0.7
33.46	24.59	-0.65	-0.24
33.5	25.06	-1.61	0.6
33.54	25.82	-2.08	0.7
33.58	24.43	-1.26	-0.32
33.62	25.93	-0.44	-0.52
33.66	26.71	-1.02	1.15
33.7	27.55	-0.33	1.97
33.74	24.94	2.78	-1.29
33.78	27.03	2.53	-0.37
33.82	27.75	1.99	-1.54
33.86	28.17	1.14	1.24
33.9	27.15	2.75	2.07
33.94	31.48	0.78	2.33
33.98	31.05	2.11	1.13
34.02	31.45	0.33	0.43
34.06	31.9	-0.47	0.07
34.1	28.28	0.11	-1.68
34.14	29.7	2.03	-0.88
34.18	28.11	1.35	2.29
34.22	29.64	0.27	2.52
34.26	32.05	-0.3	1.45
34.3	30.4	-0.3	0.99
34.34	29.11	0.31	0.17
34.38	30.02	2.81	-0.2
34.42	31.82	1.96	0.36
34.46	32.94	0.33	-0.87
34.5	31.92	1.85	0.03
34.54	31.7	2.52	-1.08
34.58	31.76	4.95	0.05
34.62	30.26	3.82	0.53
34.66	32.27	3.3	0.84
34.7	32.14	1.44	-0.09
34.74	32.09	1.99	-1.01
34.78	31.66	2.73	-0.95
34.82	30.67	3.84	-1.56
34.86	29.24	6.93	0.59
34.9	29.91	6.15	1.41
34.94	30.71	2.89	-0.28
34.98	32.25	2.64	0.51
35.02	32.72	5.44	-1.08
35.06	33.1	6.29	-0.27
35.1	31.59	4.09	0.8
35.14	31.44	0.72	1.68
35.18	30.04	1.76	1.26
35.22	30.22	2.97	1.07
35.26	31.69	5.35	1.96
35.3	31.88	3.07	-1.43
35.34	28.64	3.71	-1.59
35.38	29.68	2.02	-1.66
35.42	27.97	-1.69	-3.7
35.46	28.05	-0.34	-1.95
35.5	28.05	2.69	0.26
35.54	26.6	2.02	0.39
35.58	26.69	3.37	0.14
35.62	26.77	3.69	-0.4
35.66	25.43	4.72	-0.01
35.7	25.39	6.89	1.64
35.74	27.56	7.69	3.94
35.78	29.9	6.61	1.54
35.82	30.8	4.7	1.91
35.86	32.7	2.17	2.47
35.9	33.31	0	-0.09
35.94	34.02	-0.52	-1.69
35.98	27.946	0.98443	0.52435
36.02	26.63	-0.34	-3.28
36.06	24.89	-3.21	-1.96
36.1	24.39	-0.44	0.55
36.14	25.6	-1.25	1.4
36.18	23.09	-0.56	2.41
36.22	24.21	-0.53	1.28
36.26	25.49	0.6	1.71
36.3	27.76	0.72	1.82
36.34	27.66	1.59	1.24
36.38	28.85	1.33	2.2
36.42	28.66	4.17	0.23
36.46	28.85	3.25	2.2
36.5	30.02	2.2	3.78
36.54	30.45	2.73	1.72
36.58	28.28	3.49	-0.23
36.62	26.6	2.35	-0.93
36.66	26.57	4.08	1.1
36.7	27.52	3.91	0.84
36.74	25.5	2.29	0.71
36.78	28.24	2.63	0.08
36.82	28.34	1.76	-2.3
36.86	28.12	2.76	-0.83
36.9	27.83	2.12	-0.24
36.94	26.77	4.19	0.76
36.98	29.15	3.98	1.29
37.02	30.19	2.95	0.25
37.06	27.38	2.25	-0.61
37.1	25.59	3.13	1.62
37.14	27.09	4.71	1.05
37.18	29.53	5.21	-0.64
37.22	29.38	2.92	1.18
37.26	31.44	4.26	1.06
37.3	31.05	4.36	-0.13
37.34	28.11	4.61	1.4
37.38	29.52	5.47	4.39
37.42	27.27	6.37	1.37
37.46	27.06	3.29	0
37.5	27.6	4.34	0.25
37.54	25.9	4.39	2.55
37.58	24.72	2.37	2.02
37.62	28.47	2.69	1.64
37.66	27.7	4.26	1.71
37.7	26.63	2.34	4.26
37.74	25.51	3.89	2.88
37.78	26.98	2.84	0.28
37.82	26.65	5.5	-0.03
37.86	25.12	5.25	3.54
37.9	28.48	6.23	0.6
37.94	27.17	5.81	1.57
37.98	26.67	5.03	0.78
38.02	26.27	4.31	2.75
38.06	24.02	2.92	3.63
38.1	21.47	3.83	4.52
38.14	22.08	2.43	2.75
38.18	22.17	0.17	4.31
38.22	22.38	-0.73	1.86
38.26	21.29	-1.57	0.21
38.3	24.22	-0.84	1.16
38.34	25.23	-0.16	1.08
38.38	28.76	1.33	-2.99
38.42	28.57	3.9	-0.91
38.46	30.06	5.56	-2.57
38.5	26.819	1.1511	-0.62633
38.54	27.198	1.2703	-0.77222
38.58	27.54	1.4062	-0.8713
38.62	25.88	3.86	2
38.66	28.46	2.87	1.09
38.7	28.49	2.03	-0.06
38.74	27.78	-0.24	-0.33
38.78	27.36	0.19	-2.9
38.82	27.46	-2.47	-0.95
38.86	28.08	2.54	0.72
38.9	26.75	2.76	-0.05
38.94	27.54	3.47	-0.21
38.98	26.8	3.42	0.23
39.02	25.12	3.64	1.1
39.06	26.63	0.89	3.31
39.1	25.74	-0.07	0.42
39.14	26.08	1.18	-0.06
39.18	25.27	1.31	0.37
39.22	24.6	0.54	2.68
39.26	22.77	0.34	2.44
39.3	22.13	1.34	1.85
39.34	22.77	-1.5	2.77
39.38	23.12	-2.5	3.15
39.42	23.93	-1.24	3.1
39.46	22.14	-1.13	3.02
39.5	24.63	0.75	3.88
39.54	23.6	-4.07	2.38
39.58	20.31	-1.69	3.28
39.62	22.97	0.02	1.41
39.66	24.31	1.26	1.16
39.7	24.49	-2.3	-0.55
39.74	26.95	-3.03	-0.91
39.78	27.01	0.2	0.17
39.82	26.05	-0.6	0.72
39.86	27.15	0.89	1.93
39.9	29.19	2.06	1.05
39.94	28.52	2.84	-0.12
39.98	28.12	1.69	1.46
40.02	29.58	0.75	2.34
40.06	28.69	0.65	0.92
40.1	28.34	1.15	2.47
40.14	27.28	1.3	0.75
40.18	30.14	0.37	-1.02
40.22	30.71	1.33	-0.46
40.26	29.99	0.88	-1.78
40.3	29.44	1.39	-0.22
40.34	28.26	-0.62	-0.11
40.38	28.55	-0.9	-0.61
40.42	28.25	-1.09	-0.76
40.46	25.22	3.52	0.81
40.5	25.04	2.14	0.92
40.54	23.88	1.9	0.64
40.58	24.1	1.36	1.28
40.62	23.61	2.64	1.73
40.66	24.29	0.57	1.72
40.7	24.48	0.47	2.24
40.74	24.89	0.92	0.01
40.78	25.71	3.28	2.27
40.82	24.75	3.83	1.53
40.86	23.78	4.24	0.44
40.9	24.75	0.97	3.11
40.94	29.16	3.24	-0.03
40.98	29.09	3.85	-0.03
41.02	30.77	2.78	-0.39
41.06	30.8	2.08	0
41.1	30.14	0.24	-0.95
41.14	28.51	0.51	-0.35
41.18	28.34	-0.68	-2.47
41.22	24.81	0.43	-0.11
41.26	26.98	2.84	1.28
41.3	29.25	2.14	0.49
41.34	27.82	2.14	0.33
41.38	28.19	2.57	-0.86
41.42	26.87	2.93	-1.22
41.46	25.75	1.79	-1.29
41.5	25.5	1.01	0.5
41.54	25.18	1.24	0.65
41.58	24.15	-0.36	1.11
41.62	25.59	2.84	2.09
41.66	24.57	0.94	1.43
41.7	23.76	1.25	1.1
41.74	23.41	-0.42	0.72
41.78	25.62	0.01	-0.48
41.82	26.04	2.42	2.21
41.86	26.24	3.81	2.11
41.9	25.31	2.37	1.58
41.94	28.56	3.92	1.18
41.98	28.42	4.45	0.87
42.02	30.8	3.99	0.07
42.06	29.39	1.59	-3.11
42.1	28.6	2.44	-1.57
42.14	28.149	3.1556	-0.91661
42.18	28.142	3.1796	-0.99236
42.22	24.21	3.21	-2.05
42.26	28.016	3.1787	-1.0835
42.3	27.906	3.1594	-1.1022
42.34	27.771	3.1314	-1.1052
42.38	27.617	3.0974	-1.0943
42.42	27.62	1.67	-2.82
42.46	27.27	3.0231	-1.037
42.5	27.087	2.9883	-0.99412
42.54	26.34	0.6	-3.37
42.58	24.43	0.69	-2.32
42.62	25.93	3.1	-0.18
42.66	28.02	3.52	0.05
42.7	28.31	6.84	1.76
42.74	26.83	6.53	2.37
42.78	27.86	4.34	0.6
42.82	25.38	1.53	-0.53
42.86	25.06	1.22	-0.79
42.9	25.44	2.04	-1.37
42.94	26.24	4.23	-1.89
42.98	26.14	3.76	-0.56
43.02	22.86	4.01	1.4
43.06	25.15	2.26	1.97
43.1	26.7	2.16	0.28
43.14	29.03	2.23	-2.38
43.18	28.47	-0.46	-3.08
43.22	24.763	-0.59405	-0.29829
43.26	24.748	-0.82406	-0.23763
43.3	24.756	-1.0148	-0.16674
43.34	24.783	-1.1683	-0.087703
43.38	24.95	-3.42	0.49
43.42	22.17	-3.45	-0.93
43.46	22.66	-2.96	0.89
43.5	22.84	-2.95	1.63
43.54	23.95	-2.7	1.4
43.58	25.07	-4.44	1.25
43.62	25.337	-1.3671	0.52022
43.66	25.442	-1.2943	0.59007
43.7	26.21	-0.52	1.46
43.74	25.44	-1.4	0.77
43.78	25.747	-0.96816	0.72867
43.82	23.07	2.31	0.05
43.86	24.19	-0.59	2.27
43.9	27.07	-0.54	0.2
43.94	27.06	-1.53	0.94
43.98	27.52	1.66	0.46
44.02	27.6	2.52	-1.54
44.06	29.54	2.67	-1.28
44.1	28.56	1.91	-0.45
44.14	26.7	-1.99	-0.31
44.18	26.43	0.32	-1.1
44.22	22.43	-0.61	0.74
44.26	23.81	-0.05	1.08
44.3	27.24	-0.15	-0.38
44.34	26.67	0.2	0.3
44.38	26.98	2.49	1.55
44.42	28.94	3.22	2.05
44.46	30	2.47	1.56
44.5	26.46	5.62	0.76
44.54	25.73	5	0.02
44.58	25.88	2.63	-0.24
44.62	27.76	2.66	-1.41
44.66	27.19	1.54	1.04
44.7	28.7	2.1	1.87
44.74	27	1.27	-0.63
44.78	30.96	2.84	0.76
44.82	31.04	0.83	0.24
44.86	31.27	1.92	-0.06
44.9	30.87	2.51	0.08
44.94	31.03	1.7	1.36
44.98	31.79	2.28	1.09
45.02	31.6	2.42	0.66
45.06	33.52	1.93	0.26
45.1	33.06	1.67	0.31
45.14	32.57	1.72	0.66
45.18	30.79	2.75	-0.24
45.22	31.3	1.71	0.78
45.26	30.98	1.81	0.59
45.3	32.49	3.06	1.14
45.34	33.48	2.13	0.17
45.38	30.73	2.26	1.24
45.42	29.03	3.21	1.91
45.46	30	3.15	1.4
45.5	30.76	2.78	1.68
45.54	32.03	2.67	1.38
45.58	32.66	2.57	0.45
45.62	31.99	2.46	0.2
45.66	31.11	0.7	1.55
45.7	29.97	0.66	1.88
45.74	28.85	-0.15	-0.13
45.78	24.47	2.95	1.5
45.82	29.546	2.1995	1.195
45.86	28.95	1.35	1
45.9	29.12	2.36	1.52
45.94	31.55	4.69	0.84
45.98	31.47	3.79	1.16
46.02	31.02	2.6	0.69
46.06	26.32	1.48	1.83
46.1	25.19	0.97	3.13
46.14	26.67	1.07	2.78
46.18	28.6	-2.96	1
46.22	26.98	-1.25	0.9
46.26	26.94	0.26	1.74
46.3	26.28	-0.23	2.23
46.34	27.69	3	1.82
46.38	29.71	2.72	2.66
46.42	31.3	3.21	1.31
46.46	30.98	2.98	1.26
46.5	29.26	2.35	2.11
46.54	29.88	0.89	1.5
46.58	27.39	3.73	0.89
46.62	27.79	2.02	2.08
46.66	26.98	1	2.39
46.7	26.46	-0.3	2.4
46.74	25.88	0.78	1.3
46.78	24.02	0.54	-0.21
46.82	24.27	1.27	-0.76
46.86	22.33	-1.23	-0.05
46.9	20.95	-0.9	-0.87
46.94	22.04	-0.68	0.24
46.98	21.24	0.85	1.3
47.02	21.43	2.75	2.05
47.06	19.53	2.72	1.18
47.1	22.25	2.79	0.48
47.14	20.62	0.21	-0.59
47.18	24.06	1.05	-0.12
47.22	22.5	3.11	-0.01
47.26	22.17	3.98	0.46
47.3	22.01	2.28	-0.85
47.34	21.7	0.38	-0.94
47.38	23.38	2.04	3.07
47.42	26.28	4.33	2.15
47.46	26.54	3.43	-1.22
47.5	27.65	3.61	-1.63
47.54	26.73	1.3	0.09
47.58	28.34	-0.41	0.28
47.62	27.34	0.15	1.07
47.66	26.9	0.95	0.99
47.7	28.51	0.82	-1.57
47.74	28.59	0.57	0
47.78	28.37	1.79	-0.38
47.82	27.5	1.16	-0.77
47.86	28.67	-0.43	-1.28
47.9	29.41	-0.58	-1.63
47.94	29.57	-0.68	-1.25
47.98	26.46	-0.25	-0.91
48.02	27.38	-2.64	0.49
48.06	27.929	2.2083	-0.71015
48.1	26.09	5.21	-1.63
48.14	23.76	7.63	-0.77
48.18	27.92	3.5576	0.0014227
48.22	27.913	3.9649	0.25385
48.26	27.904	4.3301	0.49925
48.3	32.01	4.88	0.29
48.34	30.56	4.72	-0.54
48.38	29.88	3.65	-0.06
48.42	27.3	5.31	1.85
48.46	25.2	4.46	1.79
48.5	26.2	4.05	2.49
48.54	28.01	5.79	3.36
48.58	27.56	4.46	2.12
48.62	27.11	4.5	-0.09
48.66	27.73	2.33	-0.42
48.7	27.82	0.87	0.37
48.74	27.78	1.67	-0.67
48.78	27.8	2.01	-1.4
48.82	27.75	3.56	-0.21
48.86	28.13	3.78	0.76
48.9	27.99	2.54	0.34
48.94	27.97	2.53	-1.19
48.98	26.08	3.62	0.41
49.02	23.08	1.2	0.75
49.06	22.95	3.02	0.75
49.1	25.06	4.18	2.04
49.14	25.6	4.34	1.81
49.18	26.92	5.5	2.21
49.22	24.96	2.72	1.42
49.26	25.72	2.92	0.87
49.3	23.79	1.46	-0.55
49.34	24.6	1.84	0.17
49.38	22.94	2.81	1.2
49.42	24.27	1.09	1.02
49.46	22.86	0.2	0.17
49.5	25.11	-0.29	2.63
49.54	25.5	-0.53	3.13
49.58	28.37	-0.42	1.19
49.62	28.06	1.38	0.09
49.66	30.05	0.29	1.34
49.7	27.53	0.7	0.25
49.74	29.84	1.01	0.17
49.78	29.16	2.13	-1.71
49.82	29.44	0.49	0.02
49.86	28.64	2.69	-2.18
49.9	29.44	3.21	-0.06
49.94	30.01	2.48	0.51
49.98	29.81	-0.42	-0.68
50.02	29.14	-1.63	0.84
50.06	29.09	0.18	0.84
50.1	28.44	2.84	0.32
50.14	28.21	3.07	0.81
50.18	29.24	1.73	1.07
50.22	29.66	1.63	1.07
50.26	31.3	0.66	0.63
50.3	29.61	3.05	0.2
50.34	29.26	2.59	-0.12
50.38	28.8	3.74	-0.64
50.42	28.15	4.37	0.72
50.46	26.85	2.09	0.72
50.5	26.65	2.05	2.77
50.54	25.07	1.3	2.88
50.58	25.66	3.87	1.82
50.62	22.84	3.56	2.9
50.66	21.42	2.02	2.75
50.7	25.39	2.43	-0.15
50.74	25.61	6.89	1.97
50.78	25.3	3.44	2.23
50.82	24.06	1.98	1.44
50.86	24.89	3.72	1.36
50.9	29.81	1.97	1.22
50.94	31.35	1.62	1.38
50.98	30.14	1.82	3.19
51.02	32.51	5.18	0.55
51.06	32.18	6.12	1.25
51.1	30.79	3.41	1.18
51.14	29	1.34	2.46
51.18	30.23	1.73	2.29
51.22	29.8	0.86	1.42
51.26	27.92	2.98	2.87
51.3	26.99	3.43	2.67
51.34	23.51	-2.5	2.75
51.38	24.72	-2.57	1.48
51.42	24.57	-0.87	2.57
51.46	23.06	-4.57	2.91
51.5	22.45	-4.7	5.68
51.54	24.6	-4.41	3.24
51.58	25.06	-0.04	2.54
51.62	22.43	-1.95	2.98
51.66	22.53	-4.08	3.51
51.7	21.41	-3.25	3.07
51.74	22.48	-2.99	3.88
51.78	22.66	-1.65	3.59
51.82	21.8	-1.73	2.3
51.86	23.83	-2.99	0.98
51.9	24.27	0.54	1.8
51.94	26.73	0.24	1.34
51.98	28.91	0.79	0.23
52.02	28.74	1.18	0.69
52.06	29.68	0.43	0.61
52.1	28.1	2.3	0.13
52.14	28.67	1.68	-0.85
52.18	28.73	1.83	-1.65
52.22	28.48	0.69	-1.6
52.26	25.38	3.51	0.93
52.3	24.1	4.9	0.99
52.34	26.01	2.6	0.43
52.38	28.43	2.11	1.51
52.42	27.12	-0.25	1.71
52.46	28.54	-0.82	1.07
52.5	27.81	-0.75	1.28
52.54	25.9	-0.24	0.87
52.58	25.18	-0.27	2.23
52.62	28.6	-1.64	2.4
52.66	28.1	-0.06	1.4
52.7	26.99	0.38	-0.13
52.74	28.63	0.44	0.01
52.78	27.99	1.6	0.14
52.82	24.72	2.75	0.57
52.86	23.71	5.39	2.61
52.9	25.31	0.79	2.55
52.94	23.55	1.73	2
52.98	24.47	1.88	2.01
53.02	29.24	2.03	0.22
53.06	27.82	3.05	-3.05
53.1	25.72	3.76	-0.7
53.14	24.43	2.67	-0.39
53.18	23.64	6.49	-1.08
53.22	23.68	6.81	1.56
53.26	25.17	5.46	2.69
53.3	25.61	6.22	1.68
53.34	24.89	5.74	2.66
53.38	23.41	2.65	2.7
53.42	24.57	1.89	2.86
53.46	24.89	1.35	1.73
53.5	24.53	3.35	1.39
53.54	26.85	6.97	2.38
53.58	26.44	6.26	2.55
53.62	27.82	6.24	2.02
53.66	27.112	1.5401	1.3631
53.7	27.446	1.1281	1.0907
53.74	28.53	-4	-0.35
53.78	28.64	-1.96	-0.62
53.82	28.59	-1.13	-0.12
53.86	29.59	-0.87	0.14
53.9	26.82	0.19	0.76
53.94	27.82	1.06	2.06
53.98	29.99	1.3	0.16
54.02	30.86	1.44	-0.21
54.06	29.05	1.49	0.81
54.1	28.44	2.46	2.65
54.14	29.53	2.04	1.89
54.18	30.44	2.02	1.54
54.22	30.73	2.69	0.2
54.26	30.77	2.14	-0.12
54.3	27.95	0.98	-0.81
54.34	27.65	-1.51	-2.03
54.38	26.66	-2.03	-0.96
54.42	24.28	-2.54	-0.06
54.46	22.41	-2.02	-0.06
54.5	22.39	0.79	2.96
54.54	21.93	-2.94	0.39
54.58	21.41	-0.41	2.72
54.62	21.5	0.55	3.23
54.66	20.14	2.31	1.13
54.7	20.27	0.19	0.8
54.74	22.01	2.54	0.07
54.78	20.71	3.91	1.13
54.82	20.89	3.93	2.3
54.86	21.89	2.63	3.18
54.9	21.42	2.6	2.64
54.94	23.38	3.36	2.42
54.98	23.88	2.49	1.47
55.02	23.593	3.21	1.6664
55.06	23.857	3.0984	1.6554
55.1	24.118	2.939	1.6414
55.14	21.33	-1.32	1.73
55.18	25.75	1.99	0.52
55.22	26.87	0.47	0.53
55.26	27.7	2.2	1.14
55.3	27.18	2.14	1.1
55.34	27.01	1.99	1.66
55.38	26.39	4.72	0.53
55.42	24.63	3.86	1.42
55.46	25.12	3.78	3.49
55.5	25.23	0.75	4.2
55.54	26.541	0.021033	1.2263
55.58	26.705	-0.16943	1.1591
55.62	30.48	-3.83	-0.12
55.66	28.47	-4.12	-1.71
55.7	25.59	-3.38	-1.55
55.74	26.22	0.7	0.38
55.78	24.84	1.58	0.81
55.82	25.49	-2.53	2.78
55.86	26.48	1.26	3.26
55.9	26.87	0.97	1.47
55.94	27.21	1.97	-0.3
55.98	27.99	2.72	-0.34
56.02	29.09	3.06	-0.24
56.06	28.9	0.87	-1.03
56.1	28.4	0.73	1.07
56.14	27.68	2.31	2.39
56.18	26.47	1.93	1.45
56.22	24.75	2.12	0.92
56.26	26.19	1.18	0.93
56.3	25.99	-0.85	1.24
56.34	23.55	-1.33	-0.09
56.38	23.56	0.29	0.97
56.42	23.51	0.41	0.06
56.46	19.95	0.27	1.2
56.5	22.06	-0.32	1.55
56.54	24.26	2.46	1.24
56.58	25.28	1.44	2.76
56.62	29.73	0.75	0.05
56.66	29.27	1.42	-1.04
56.7	27.52	0.28	1.68
56.74	28.62	1.1	0.01
56.78	30.31	4.01	1.04
56.82	29.93	5.33	-0.28
56.86	27.79	4.11	1.51
56.9	29.7	2.61	-0.45
56.94	29.38	2.22	-1.83
56.98	26.77	3.44	2.37
57.02	26.01	3.26	1.51
57.06	29.85	4.09	1.85
57.1	29.1	3.79	1.43
57.14	28.9	4.75	0.66
57.18	32.58	4.5	0.46
57.22	32.79	3.99	0.16
57.26	32.4	1.79	1.21
57.3	30.55	0.23	-1.89
57.34	28.44	0.06	-1.33
57.38	26.14	-1.13	0
57.42	26.01	-0.47	2.06
57.46	25.56	-0.65	0.93
57.5	26.29	2.05	0.2
57.54	25.41	2.87	0.72
57.58	25.85	0.29	1.24
57.62	25.62	-0.96	0.4
57.66	25.02	1.1	-0.22
57.7	22.57	1.97	1.01
57.74	24.16	3.53	2.36
57.78	25.06	3.13	2.04
57.82	25.38	5.22	1.15
57.86	24.03	2.16	3.06
57.9	24.57	2.1	1.37
57.94	23.48	2.93	0.52
57.98	22.39	4.55	1.21
58.02	22.36	5.9	1.38
58.06	24.12	6.33	2.03
58.1	29.13	3.94	1.83
58.14	30.11	2.33	-0.53
58.18	28.72	1.23	2.5
58.22	30.37	2.97	1.78
58.26	30.46	2.09	1.71
58.3	28.78	1.94	-0.27
58.34	29.42	4.25	-0.4
58.38	28.14	3.59	1.48
58.42	27.66	1.65	2.37
58.46	27.61	2.26	1.92
58.5	28.11	3.07	1.86
58.54	27.83	2.28	2
58.58	30.75	0.11	0.1
58.62	28.58	2.26	-0.17
58.66	29.23	4.02	-0.92
58.7	26.81	4.29	0.94
58.74	29.061	2.978	0.035579
58.78	29.142	3.0048	-0.081695
58.82	33.65	2.23	-1.05
58.86	31.14	3.92	-1.45
58.9	29.41	4.6	-0.3
58.94	27.45	3.53	0.26
58.98	27.31	2.37	-0.31
59.02	26.43	2.95	0.02
59.06	27.9	1.33	2.14
59.1	26.75	-1.19	1.62
59.14	29.32	2.66	1.93
59.18	27.64	3.13	1.91
59.22	26.22	2.56	3.22
59.26	24.96	0.32	2.57
59.3	24.86	0.26	2.49
59.34	25.44	-1.02	1.47
59.38	24.11	-1.01	1.69
59.42	24.25	-1.02	0.06
59.46	23.32	-2.18	0.34
59.5	23.86	-3.63	0.81
59.54	25.51	-3.5	0.98
59.58	25.18	-5.05	-0.5
59.62	23.91	-1.23	-0.73
59.66	23.99	-2.5	0.11
59.7	26.12	-0.76	0.31
59.74	25.07	-0.97	0.7
59.78	23.5	-2.09	0.82
59.82	26.36	-3.63	-0.48
59.86	23.87	-1.98	-0.92
59.9	23.35	-1.35	0
59.94	24.45	-1.84	2.31
59.98	25.88	-2.6	2.57
60.02	27.88	-2.71	0.4
60.06	30.48	-0.53	-1.7
60.1	30.68	0.41	-0.53
60.14	31.76	1.17	-1.03
60.18	29.22	0.16	-0.26
60.22	29.02	0.66	0.58
60.26	27.18	2.01	0.95
60.3	25.78	0.98	0.68
60.34	27.01	2.3	0.61
60.38	27.27	1.85	1.71
60.42	29.53	1.94	0.2
60.46	27.79	2.09	-1.2
60.5	26.63	4.7	0.33
60.54	25.2	5.07	0.84
60.58	25.29	4.24	2.31
60.62	25.21	3.89	3.21
60.66	31.21	3.33	2.3
60.7	32.56	2.92	0.96
60.74	33.66	4	0.11
60.78	33.14	3.71	0.22
60.82	34.43	2.81	0.66
60.86	31.99	2.45	1.66
60.9	32.55	2.66	0.44
60.94	28.59	2.73	0.78
60.98	29.9	2.57	1.29
61.02	31.01	1.65	-0.92
61.06	31.73	3.31	0.26
61.1	26.8	0.1	0.92
61.14	26.94	1.12	1.01
61.18	25.08	-0.14	2
61.22	26.6	-0.55	2.26
61.26	24.79	-2.58	2.75
61.3	26.37	-1.16	0.29
61.34	23.02	3.01	3.32
61.38	25.36	1.18	0.95
61.42	24.22	0.3	2.55
61.46	28.46	2.29	1.39
61.5	27.44	2.69	1.21
61.54	27.68	3.4	2.12
61.58	26.8	3.59	1.72
61.62	29.13	3.45	2.31
61.66	27.56	4.47	2.84
61.7	28.66	2.5	1.38
61.74	28.59	3.61	2.3
61.78	30.45	2.8	2.28
61.82	31.43	-0.92	0.29
61.86	29.79	-0.82	0.11
61.9	28.22	-2.73	-1.24
61.94	28.42	-1.4	-0.19
61.98	26.31	-2.03	-0.48
62.02	25.98	-0.24	-0.09
62.06	26.51	1.39	-1
62.1	26.98	0.2	0.2
62.14	27.04	-1.24	-0.35
62.18	27.24	0.71	0.89
62.22	26.46	0.92	0.92
62.26	24.54	0.07	0.42
62.3	24.45	-0.86	1.59
62.34	25.185	-1.6081	0.42929
62.38	25.165	-1.9021	0.39515
62.42	21.82	-3.67	0.5
62.46	24.77	-4.2	1.87
62.5	24.51	-2.49	0.93
62.54	27.44	-4.45	0.45
62.58	26.14	-2.24	0.5
62.62	27.24	-1.05	-0.04
62.66	25.1	1.19	-1.38
62.7	24.71	-0.1	0.46
62.74	25.5	1.67	2.27
62.78	27.06	4.04	-0.11
62.82	25.32	1.11	2.57
62.86	25.47	5.31	3.59
62.9	26.52	3.5	3.32
62.94	27.64	2.56	0.81
62.98	28.11	2.42	0.68
63.02	27.12	4.77	1.47
63.06	27.47	1.29	1.91
63.1	27.73	1.97	2.4
63.14	30.72	5.3	2.17
63.18	27.42	3.29	0.46
63.22	28.72	1.51	-0.06
63.26	27.87	0.79	0.15
63.3	29.3	-0.29	-1.31
63.34	28.64	0.08	-1.65
63.38	29.08	-0.34	-1.95
63.42	29.38	2.02	-1.44
63.46	27.35	0.87	1.21
63.5	29.93	1.3	3.49
63.54	28.77	0.4	1.1
63.58	27.82	-0.42	1.62
63.62	28.41	2.47	0.69
63.66	27.18	1.68	0.89
63.7	25.9	0.62	2.34
63.74	25.3	3.3	2.14
63.78	28.23	3.56	0.52
63.82	28.83	2.91	-0.29
63.86	28.92	4.26	-1.01
63.9	27.96	0.63	0.72
63.94	28.22	3.13	2.31
63.98	26.63	5.36	1.56
64.02	28.8	3.01	3.18
64.06	30.16	1.34	0.28
64.1	30.06	3.13	-0.35
64.14	28.36	3.93	1.3
64.18	28.63	2.01	1.91
64.22	28.92	1.45	0.98
64.26	29.16	3.28	1.19
64.3	31	3.32	0.9
64.34	30.36	2.11	2.57
64.38	30.96	1.68	-0.27
64.42	29.99	1.9	-0.46
64.46	29.52	1.83	-0.58
64.5	28.99	2.93	0.18
64.54	28.92	-1.13	-1.8
64.58	26.43	1.17	0.02
64.62	26.47	2.59	3
64.66	26.52	0.24	3.12
64.7	29.7	0.41	2
64.74	28.12	0.49	0.97
64.78	28.17	1.36	0.95
64.82	27.39	1.6	-0.59
64.86	29.3	0.18	1
64.9	26.42	-1.66	2.06
64.94	28.96	-1.06	3.04
64.98	30.24	2.29	0.61
65.02	31.79	3.75	-1.3
65.06	31.7	3.2	-1.86
65.1	31.83	6.96	-0.35
65.14	30.06	5.91	1.24
65.18	29.83	3.15	1.99
65.22	29.06	1.9	2.18
65.26	30.2	0.99	0.95
65.3	30.6	1.35	0.02
65.34	30.11	0.69	-0.82
65.38	26.95	2.95	1.01
65.42	26.85	3.12	1.18
65.46	25.64	2.44	0.2
65.5	25.9	1.89	-0.75
65.54	28.06	1.64	1.1
65.58	27.55	2.76	1.11
65.62	27.48	1.06	-0.09
65.66	27.9	1.12	1.29
65.7	28.69	5.74	0.85
65.74	28.77	2.41	1.06
65.78	29.72	1.27	0.5
65.82	29.51	1.8	1.18
65.86	29.18	2.83	0.14
65.9	29.53	-0.31	0.31
65.94	29.49	0.48	-0.79
65.98	26.45	-1.36	0.46
66.02	23.44	-0.18	3.13
66.06	21.34	1.14	4.69
66.1	27.923	1.0108	1.0811
66.14	26.73	1.59	1.97
66.18	27.61	0.39	1.22
66.22	28.44	1.72	1.26
66.26	29.7	1.39	1.23
66.3	30.05	1.99	0.06
66.34	31.13	1.12	-1.72
66.38	29.79	-1.08	-1.4
66.42	28	0.76	-0.49
66.46	25.87	1.76	0.93
66.5	24.92	0.81	0.65
66.54	23.64	-0.85	-1.3
66.58	25.79	-2.47	2.18
66.62	25.46	1.67	2.47
66.66	25.54	3.76	1.01
66.7	24.36	3.24	0.71
66.74	24.39	0.34	3.6
66.78	27.46	-1.58	1.46
66.82	28.48	0.46	-1.32
66.86	25.72	2.75	0.42
66.9	25.82	2.84	2.39
66.94	25.64	2.49	2.81
66.98	23.35	4.24	2.37
67.02	26.94	6.05	0.3
67.06	26.96	6.5	1.76
67.1	24.64	4.29	3.25
67.14	24.93	1.24	2.66
67.18	26.08	1	0.86
67.22	27.63	0.86	0.02
67.26	24.44	0.97	2.52
67.3	25.23	4.66	1.91
67.34	28.98	4.82	1.11
67.38	28.07	4.86	-0.17
67.42	27.6	5.47	0.36
67.46	24.37	5.08	1.88
67.5	25.47	3.18	2.01
67.54	30.67	6.14	2.01
67.58	29.74	6.83	0.89
67.62	32.08	5.97	-0.53
67.66	32.42	3.76	0.37
67.7	34.45	4.15	0.23
67.74	33.35	5.21	1.69
67.78	34.31	5.97	1.03
67.82	30.575	3.7997	1.3643
67.86	29.32	-0.12	0.95
67.9	27.3	3.03	2.74
67.94	28.29	4.11	1.86
67.98	28.53	-0.29	0.15
68.02	27.36	3.18	1.97
68.06	26.72	2.25	2.64
68.1	28.67	3.01	1.78
68.14	28.02	2	0.55
68.18	27.99	-0.57	0.02
68.22	25.9	0.25	0.89
68.26	26.7	-0.87	0.34
68.3	26.82	0.69	0.2
68.34	28.22	3.15	0.11
68.38	27.44	1.39	0.92
68.42	28.42	-1.03	0
68.46	27.79	-2.89	-1.25
68.5	26.89	0.71	4.09
68.54	29.34	-0.73	2.64
68.58	26.51	-3.66	0.73
68.62	26.67	1.72	2.99
68.66	27.35	1.73	1.57
68.7	26.71	1.55	1.54
68.74	26.35	0.13	2.24
68.78	28.11	0.63	2.75
68.82	25.61	1.02	3.74
68.86	28.06	1.03	1.69
68.9	23.79	1.24	2.68
68.94	23.07	-1.22	4.84
68.98	21.85	1.61	5.3
69.02	25.09	0.34	1.33
69.06	22.78	0.72	2.46
69.1	24.72	2.66	1.94
69.14	25.11	4.07	1.69
69.18	25.03	3.15	1.65
69.22	25.38	0.32	0.92
69.26	26.83	1.9	0.61
69.3	24.61	2.38	2
69.34	25.44	2.19	3.35
69.38	25.07	3.41	2.75
69.42	25.96	1.8	2.81
69.46	24.69	1.61	-0.05
69.5	24.63	0.26	-1.05
69.54	23.33	0.86	0.15
69.58	20.29	1.73	2.08
69.62	22.06	1.38	1.25
69.66	23.35	2.17	1.13
69.7	22.55	0.26	1
69.74	22.72	-0.16	1.36
69.78	25.3	0.13	1.26
69.82	25.53	-2.6	-1.5
69.86	22.59	-2.61	-0.92
69.9	20.98	-2.91	0.58
69.94	21.5	-3.78	-0.85
69.98	22.49	-2.93	0.74
70.02	25.53	-0.29	0.97
70.06	25.38	-0.61	-0.27
70.1	25.35	1.99	-3.03
70.14	26.02	4.81	-0.67
70.18	27.61	4.98	0.06
70.22	22.33	-0.32	0.3
70.26	20.64	-0.06	0.48
70.3	20.69	2.43	2.22
70.34	18.66	2.2	3.63
70.38	19.07	-0.23	2.92
70.42	19.73	-1.73	2.45
70.46	22.9	-2.82	1.15
70.5	23.24	2.95	0.49
70.54	25.79	1.69	0.64
70.58	27.7	4.8	1.01
70.62	29.15	5.5	0.7
70.66	29.91	5.7	0.12
70.7	29.82	5.61	1.65
70.74	31.08	4.41	1
70.78	30.22	3.3	-0.34
70.82	30.83	1.88	-1.59
70.86	30.9	-1.93	-0.17
70.9	31.01	-1.79	-1.23
70.94	30.86	-1.16	-2.15
70.98	27.86	-2.92	-0.5
71.02	25.96	-2.8	-2.93
71.06	25.18	-3.14	2.53
71.1	23.5	-1.04	-1.96
71.14	24.87	-3.54	1.8
71.18	27.53	-1.73	1.12
71.22	25.96	-0.63	-0.64
71.26	24.24	-1.31	0.05
71.3	26.6	0.6	2.09
71.34	24.7	0.17	2.79
71.38	23.8	-0.02	1.62
71.42	25.61	1.38	1.68
71.46	25.4	2.35	0.45
71.5	24.27	0.23	0.94
71.54	22.19	0.17	1.35
71.58	23.72	0.13	1.42
71.62	23.39	2.67	0.39
71.66	22.89	2.84	1.8
71.7	23.47	4.98	1.47
71.74	26.48	3.99	-0.5
71.78	22.94	2.4	0.85
71.82	20.69	3.27	3.88
71.86	21.9	4.02	3.9
71.9	22.08	0.97	1.99
71.94	22.35	3.35	5.06
71.98	23.87	-1.02	4.34
72.02	25.37	-2.94	2.42
72.06	24.72	-2.02	-0.55
72.1	25.35	-4.12	-1.15
72.14	25.19	-0.43	-1.02
72.18	26.34	-0.24	1.04
72.22	26.22	0.18	1.97
72.26	26.32	0.91	1.08
72.3	25.52	0.56	1.35
72.34	26.02	-0.23	0.34
72.38	24.31	-0.82	0.34
72.42	23.86	0.55	1.91
72.46	24.04	0.41	2.28
72.5	23.88	0.9	0.3
72.54	24.33	4.94	-0.73
72.58	24.68	2.49	0.11
72.62	23.5	2.66	1.3
72.66	25.387	0.3299	0.23044
72.7	25.651	-0.058416	0.067324
72.74	24.42	1.02	0.44
72.78	29.07	-0.14	0.46
72.82	27.92	-0.53	0.19
72.86	28.43	-0.08	-1.63
72.9	24.86	-2.15	-0.98
72.94	26.99	-3.87	-1.21
72.98	26.25	-2.52	-1.02
73.02	23.96	-1.65	-1.27
73.06	22.65	-0.32	-1.36
73.1	23.7	4.79	-1.02
73.14	24.43	3.85	-1.59
73.18	23.5	4.19	-1.22
73.22	23	5.1	2.1
73.26	23.77	3.1	3.16
73.3	20.22	1.74	3.6
73.34	22.19	0.1	3.05
73.38	20.31	-3.5	3.47
73.42	22.14	-1.8	3.62
73.46	24.4	-2.24	1.65
73.5	27.12	-2.38	2.26
73.54	30.77	2.44	-0.57
73.58	27.84	-1.35	-0.7
73.62	26.71	2.69	2.52
73.66	24.72	-1.05	2.57
73.7	28.75	-1.38	2.46
73.74	26.96	0.94	1.6
73.78	29.81	4	-0.46
73.82	29.28	4.7	-0.59
73.86	27.73	3.88	-0.34
73.9	29.01	2.08	1.68
73.94	29.24	3.2	0.18
73.98	29.52	2.26	0.02
74.02	29.38	0.87	-0.7
74.06	28.6	2.97	-2.43
74.1	27.47	1.18	2.35
74.14	27.67	3.6824	-0.14085
74.18	26.93	5.12	-1.19
74.22	24.64	5.04	-2.03
74.26	22.37	3.67	1.6
74.3	27.56	4.52	1.33
74.34	28.31	2.83	0.4
74.38	28.78	2.82	-0.12
74.42	29.14	2.99	1.82
74.46	28.23	4.92	0.89
74.5	26	6.58	2.08
74.54	28.98	5.01	1.37
74.58	29.65	3.12	1.21
74.62	28.6	2.32	-0.11
74.66	29.91	4.02	-0.03
74.7	27.99	1.73	0.88
74.74	29.13	2.49	1.92
74.78	29.63	0.23	1.15
74.82	31.74	5.14	-0.76
74.86	28.31	3.69	-1.16
74.9	26.34	0.25	0.75
74.94	28.75	-1.56	0
74.98	26.19	-2.74	-0.76
75.02	26.33	-2.46	1.91
75.06	25.81	-4.87	0.72
75.1	25.44	-6.26	-2.26
75.14	23.964	-2.2964	0.94193
75.18	23.319	-2.1951	1.1478
75.22	23.08	-0.38	2.38
75.26	20.95	-2.16	2.26
75.3	20.5	-2.15	2.28
75.34	22.84	-1.25	2.37
75.38	21.87	-0.44	1.93
75.42	23.09	0.62	2.34
75.46	21.1	2.37	1.03
75.5	24	3.04	1.04
75.54	24.41	1.84	1.72
75.58	28.29	3.29	0.2
75.62	27.65	2.27	0.61
75.66	28.33	2.91	1.39
75.7	28.29	0.08	1.8
75.74	30.88	-1.19	-1.85
75.78	30.05	-1.3	-0.59
75.82	28.76	-0.47	0.93
75.86	28.62	2.28	0.62
75.9	31.7	3.79	-0.09
75.94	29.64	2.92	1.23
75.98	27.85	3.15	1.02
76.02	25.43	-0.86	1.46
76.06	23.29	-0.54	-0.14
76.1	22.59	0.33	2.37
76.14	22.78	-0.5	0.62
76.18	24.85	-0.76	2.26
76.22	25.51	2.43	1.72
76.26	25.94	0.25	1.82
76.3	28.91	-1.63	1.7
76.34	30.66	-1.37	0.47
76.38	26.61	-2.66	1.33
76.42	28.14	-0.47	1.99
76.46	26.17	-1.75	2.12
76.5	29.99	0.89	0.6
76.54	31.64	2.05	0.43
76.58	32.14	0.37	0.72
76.62	29.6	0.66	0.32
76.66	30.29	2.46	0.86
76.7	30.43	1.49	-0.46
76.74	26.2	4.48	1.46
76.78	26.22	2.55	1.17
76.82	26.38	0.86	2.34
76.86	25.47	0.96	1.33
76.9	26.73	1.24	1.42
76.94	30.13	2.26	-0.19
76.98	31.24	3.56	-0.93
77.02	28.22	3.11	1.32
77.06	26.92	2.72	0.41
77.1	28.94	4.57	-0.46
77.14	27.78	2.89	0.34
77.18	27.27	1.18	1.96
77.22	29.13	0.74	1.24
77.26	30.4	4.75	0.77
77.3	29.01	3.53	-0.06
77.34	32.03	3.39	1.16
77.38	33.33	4.66	0.39
77.42	33.1	3.93	0.66
77.46	30.75	4.49	0
77.5	31.12	2.04	0.46
77.54	28.72	3.11	1.98
77.58	30.54	2.95	-0.02
77.62	28.87	-0.3	2.77
77.66	28.9	-0.88	2.57
77.7	26.02	-0.09	2.08
77.74	22.82	2.1	2.1
77.78	22.08	0.72	4.86
77.82	25.44	-0.02	2.45
77.86	26.56	4.19	1.8
77.9	25.68	2.72	1.01
77.94	24.4	1.8	2.32
77.98	23.73	0.42	3.2
78.02	24.86	0.37	1.83
78.06	26.31	1.12	-1.18
78.1	26.59	3.64	1.85
78.14	30.81	2.46	1.98
78.18	27.71	2.84	3.21
78.22	29.63	2.3	2.75
78.26	32.11	0.08	-1.01
78.3	31.83	-2.32	0.84
78.34	28.17	-0.56	1.14
78.38	31.29	1.62	-0.43
78.42	31.94	2.26	-2.38
78.46	32.91	0.86	-3.28
78.5	29.41	0.55	-2.53
78.54	29.56	2.56	-0.19
78.58	28.48	1.97	-0.09
78.62	26.82	1.38	0.98
78.66	29.15	-0.61	0.52
78.7	27.35	-0.45	1.68
78.74	24.22	1.1	0.28
78.78	26.51	-1.92	0.57
78.82	26.27	-2.83	-0.29
78.86	23.12	-1.77	-1.63
78.9	24.46	3.89	2.64
78.94	28.99	2.94	1.24
78.98	26.72	0.51	1.39
79.02	25.23	2.25	2.69
79.06	27.96	-0.75	1.07
79.1	29.76	3.21	1.32
79.14	27.61	1.79	1.18
79.18	29.9	1.37	1.02
79.22	28.39	1.94	0.33
79.26	26.62	-0.23	-1.64
79.3	26.94	1.36	-0.38
79.34	28.24	3.38	-0.1
79.38	29.44	3.7	-0.44
79.42	26.52	2.31	1.68
79.46	27.81	2.61	0.39
79.5	26.98	1.04	1.62
79.54	24.4	1.05	3.12
79.58	26.37	1	-0.13
79.62	25.35	1.68	0.15
79.66	24.39	0.55	0.26
79.7	22.48	-1.28	1.24
79.74	21.86	1.1	2.46
79.78	21.4	1.22	2.78
79.82	22.98	0.37	2.85
79.86	24.11	1.47	3.84
79.9	25.32	2.31	2.63
79.94	27.46	2.15	-1.21
79.98	29.43	3.14	0.08
80.02	28.31	2.75	-0.63
[truncated: 1,030 more rows]
