# Supplementary material for: Mean flow and turbulence structure over exposed roots on a forested floodplain: Insights from a controlled laboratory experiment
Source: PLoS One. 2020 Feb 26;15(2):e0229306. doi: 10.1371/journal.pone.0229306 (PMC7043746; doi:10.1371/journal.pone.0229306)
Supplement: S1 File — (ZIP) [file pone.0229306.s001.zip › data_and_scripts/velocity_data/t21_022_replaced.csv]

0.02	33.9	-0.48	-2.46
0.06	35	-1.14	-1.88
0.1	35.86	-0.24	-1.12
0.14	33.5	2.2	-0.7
0.18	34.52	-0.72	-1.24
0.22	34.58	-2.16	-2.06
0.26	34.2	0.3	-2.28
0.3	33.96	-0.84	-1.46
0.34	33.62	-0.04	0.16
0.38	33.26	1.2	-0.6
0.42	32.88	-0.06	-0.92
0.46	33.44	-0.54	-0.76
0.5	33.48	1.32	-0.94
0.54	31.44	0.72	-0.64
0.58	31.5	0.18	-1.44
0.62	28.62	0.6	-1.22
0.66	32.06	0.92	-1.18
0.7	31.18	2.46	-1.24
0.74	30.92	0.8	-1.26
0.78	31.72	1.84	-1
0.82	31.82	1.12	-1.28
0.86	32.5	1.62	-1.12
0.9	32.18	1.84	-1.18
0.94	30.38	2.74	-1.02
0.98	33.26	4	-1.64
1.02	33.98	2.82	-1.7
1.06	32.78	2.6	-1.46
1.1	31.58	1.38	-2.32
1.14	32.52	1.62	-1.64
1.18	32.44	2.96	-1.46
1.22	33.58	-0.08	-1.34
1.26	33.2	1.04	-1.5
1.3	33.86	0.86	-1.36
1.34	33.84	1.78	-1.08
1.38	33.08	0.14	-1.8
1.42	34.62	1.8	-1.58
1.46	34.06	-0.44	-2.04
1.5	34.8	0.14	-1.92
1.54	35.82	-0.3	-1.52
1.58	34.76	1.74	-0.7
1.62	35	-0.38	-2.8
1.66	34.6	0.92	-2.56
1.7	35.1	2.54	-2.12
1.74	35.58	0.18	-2.02
1.78	36.06	1.16	-1.46
1.82	36.02	1.3	-1.38
1.86	35.58	0.74	-0.86
1.9	34.82	1.32	-0.58
1.94	34.4	0.62	-0.86
1.98	34.86	0.38	-1.18
2.02	34.64	0.68	-1.32
2.06	35.4	0.94	-0.7
2.1	36.28	0.64	0.16
2.14	34.8	0.32	0.54
2.18	33.64	1.56	0.5
2.22	34.44	1.46	0.1
2.26	33.92	-1.16	-0.22
2.3	35.06	2.06	-0.58
2.34	34.6	1.18	-1.34
2.38	35.06	-1.26	-1.52
2.42	33.26	0.54	-1.92
2.46	33.94	-0.22	-2.42
2.5	33.6	0.64	-2.16
2.54	35.98	-0.24	-2.8
2.58	35.48	-0.9	-2.2
2.62	35.82	-1.24	-2.16
2.66	35.28	-0.98	-3.26
2.7	34.364	-1.0998	-1.822
2.74	34.182	-1.1338	-1.5196
2.78	33.981	-1.1479	-1.2024
2.82	34.2	-2.8	-2.06
2.86	31.68	-3.66	-1.84
2.9	33.66	-1.9	-0.12
2.94	33.6	-1	0.34
2.98	31.82	0.22	1.18
3.02	33.72	0	1.16
3.06	31.3	0.68	-0.06
3.1	32.2	1.26	0.68
3.14	31.46	0	0.34
3.18	31.18	-2.5	-0.42
3.22	32.78	0	-1.44
3.26	30.7	-1.08	-1.58
3.3	32.26	0.4	-1.22
3.34	34.06	-0.52	-2.3
3.38	31.88	-0.3	-2.44
3.42	33.62	-0.32	-2.22
3.46	31.06	-0.22	-2.58
3.5	34.98	-0.22	-2.8
3.54	35.24	-0.18	-2.46
3.58	35.02	0.3	-3.26
3.62	35	-0.82	-2.7
3.66	33.56	0.74	-3.26
3.7	35.26	-0.26	-2.56
3.74	33.94	-2.1	-2.62
3.78	36.52	-0.12	-1.32
3.82	34.18	-0.24	-1.4
3.86	34.28	1.2	-1.06
3.9	34.76	-0.6	-0.86
3.94	34.54	-0.78	-0.88
3.98	33.96	-1.44	-0.3
4.02	31.64	-1.22	-0.8
4.06	32.84	-1.06	-0.78
4.1	35.38	2.02	-0.58
4.14	33.56	0.2	0.04
4.18	34.06	1.98	0.06
4.22	33.38	-0.84	-0.5
4.26	35.88	1.4	-1.46
4.3	34.68	-0.64	-1.46
4.34	33.48	0.04	-1.38
4.38	32.18	-1.86	-2.58
4.42	31.84	-1.22	-2.22
4.46	33.1	-2.34	-1.34
4.5	33.46	-0.42	-1.52
4.54	35.34	-1.62	-2.54
4.58	32.36	-0.06	-1.86
4.62	31.38	-1.34	-0.62
4.66	34.62	-1.9	1.44
4.7	34.28	-3.78	1.04
4.74	32.518	-1.551	-0.17286
4.78	32.492	-1.3777	-0.080968
4.82	32.493	-1.184	-0.01898
4.86	32.56	-0.94	0.64
4.9	31.36	-2.14	1.34
4.94	31.22	-0.14	0.62
4.98	31.98	0.4	-0.34
5.02	33.72	-1.32	-0.8
5.06	32.82	-0.04	-1.36
5.1	33.78	1.56	-1.66
5.14	33.78	-1.1	-1.94
5.18	34.48	1.92	-2.4
5.22	34.38	0.44	-2.22
5.26	35.38	-0.36	-1.66
5.3	34.16	-0.88	-2.12
5.34	30.92	0.28	-3.44
5.38	33.58	0.42	-2.34
5.42	29.44	-3.22	-0.46
5.46	28.56	-1.18	-1.26
5.5	32.223	-0.79749	-0.79749
5.54	32.088	-0.86845	-0.49076
5.58	31.959	-0.92098	-0.18512
5.62	33.14	1.06	2.26
5.66	31.721	-0.95492	0.38382
5.7	33.76	-2.12	2.3
5.74	32.74	-1	1.04
5.78	32.26	-1	-0.48
5.82	30.82	-1.36	-0.48
5.86	32.5	-2.06	0.18
5.9	30.12	1.1	1.04
5.94	30.64	-0.12	1.68
5.98	28.84	0.78	0.94
6.02	31.32	2.66	0
6.06	31.16	2.92	-0.14
6.1	31.28	1.78	-0.88
6.14	31.74	0.4	-1.1
6.18	31.44	2.26	-1.68
6.22	31.28	2.94	-1.16
6.26	32.16	3.92	-0.84
6.3	31.62	2.92	-1.58
6.34	33.32	2.12	-1.36
6.38	30.72	1.84	-1.92
6.42	32.98	-0.32	-2.6
6.46	33.42	-0.52	-2.16
6.5	33.48	-0.22	-1.94
6.54	32.179	0.19179	-1.7891
6.58	32.027	-0.071317	-1.7241
6.62	31.85	-0.33207	-1.6408
6.66	31.65	-0.58792	-1.5411
6.7	31.431	-0.83633	-1.4271
6.74	31.198	-1.0748	-1.301
6.78	30.952	-1.3007	-1.1646
6.82	30.698	-1.5115	-1.0202
6.86	30.439	-1.7047	-0.86972
6.9	30.178	-1.8778	-0.71524
6.94	29.919	-2.0282	-0.55881
6.98	29.665	-2.1534	-0.40249
7.02	29.421	-2.2508	-0.24833
7.06	29.188	-2.3179	-0.098389
7.1	28.971	-2.3522	0.045282
7.14	28.773	-2.351	0.18063
7.18	28.597	-2.3119	0.3056
7.22	28.448	-2.2324	0.41813
7.26	28.327	-2.1098	0.51618
7.3	28.24	-1.9417	0.59769
7.34	26.46	-2.96	1.84
7.38	26.56	-0.44	2.3
7.42	26.88	-0.06	1.02
7.46	27.86	-1.56	-0.24
7.5	30	-0.58	-0.18
7.54	31.22	1.36	0.04
7.58	30.42	0.22	-0.08
7.62	29.66	0.52	-0.2
7.66	29.66	2.08	-0.32
7.7	29.48	3.74	0.04
7.74	30.3	4.28	0.58
7.78	29.58	3.44	0.22
7.82	31.02	2.42	0.02
7.86	30.54	2.02	0.52
7.9	29.74	2.92	0.5
7.94	30.22	2.82	0.82
7.98	29.66	3.56	0.4
8.02	30.98	4.92	-0.1
8.06	31.58	2.38	-0.88
8.1	30.06	2.66	-0.5
8.14	32.42	2.76	-0.1
8.18	32.66	0.54	-1.22
8.22	33.44	-0.48	0.02
8.26	30.82	1.1	-0.3
8.3	31.86	0.24	0
8.34	32.3	2.32	-0.18
8.38	31.2	2.38	-0.22
8.42	32.3	3.94	-0.48
8.46	31.58	1.62	-0.26
8.5	31.92	2.36	0.48
8.54	32.7	1	-0.3
8.58	31.58	1.98	-0.04
8.62	32.68	3.12	0.94
8.66	31.24	1.88	0.28
8.7	31.42	1.5	-0.1
8.74	31.37	1.5532	0.0083737
8.78	31.312	1.515	0.0043297
8.82	31.251	1.4757	-0.0038945
8.86	31.187	1.4355	-0.016119
8.9	30.74	0.4	-0.3
8.94	29.9	0	-1.14
8.98	32.02	2.12	-1.5
9.02	29.94	-0.74	-2.38
9.06	30.834	1.2223	-0.13093
9.1	30.758	1.1778	-0.16337
9.14	30.68	1.1328	-0.19854
9.18	30.602	1.0875	-0.23627
9.22	30.522	1.0418	-0.27639
9.26	27.74	-0.02	2.82
9.3	30.361	0.94983	-0.36302
9.34	30.279	0.90369	-0.40918
9.38	30.198	0.85752	-0.457
9.42	30.117	0.81142	-0.50629
9.46	30.036	0.76545	-0.55688
9.5	29.956	0.71969	-0.60858
9.54	29.876	0.6742	-0.66122
9.58	29.797	0.62908	-0.71461
9.62	29.719	0.58437	-0.76858
9.66	28.98	0.48	1.32
9.7	29.12	1.76	0.8
9.74	30.78	1.54	0.48
9.78	28.84	0.98	-1.76
9.82	30.9	1.52	-2.44
9.86	29.287	0.32927	-1.0944
9.9	29.223	0.28963	-1.1473
9.94	29.161	0.251	-1.1994
9.98	29.103	0.21346	-1.2504
10.02	29.047	0.17708	-1.3002
10.06	28.995	0.14194	-1.3486
10.1	28.947	0.10811	-1.3954
10.14	28.902	0.075668	-1.4404
10.18	28.861	0.044682	-1.4835
10.22	28.825	0.015228	-1.5245
10.26	28.792	-0.012621	-1.5631
10.3	28.765	-0.038791	-1.5992
10.34	28.742	-0.063208	-1.6327
10.38	28.724	-0.0858	-1.6634
10.42	28.711	-0.10649	-1.691
10.46	30.12	-2.76	-4.3
10.5	30.76	0.28	-3.26
10.54	28.706	-0.15643	-1.7538
10.58	28.717	-0.16879	-1.7674
10.62	28.733	-0.17888	-1.7772
10.66	28.756	-0.18663	-1.7828
10.7	28.785	-0.19196	-1.7841
10.74	28.821	-0.19481	-1.781
10.78	28.865	-0.19509	-1.7732
10.82	28.915	-0.19274	-1.7606
10.86	28.973	-0.18768	-1.7429
10.9	29.039	-0.17983	-1.7201
10.94	29.112	-0.16913	-1.6919
10.98	29.194	-0.1555	-1.6581
11.02	29.284	-0.13887	-1.6186
11.06	29.382	-0.11916	-1.5732
11.1	29.489	-0.096295	-1.5216
11.14	29.605	-0.070209	-1.4639
11.18	29.73	-0.040824	-1.3996
11.22	29.864	-0.0080679	-1.3287
11.26	30.008	0.028133	-1.251
11.3	30.162	0.067854	-1.1663
11.34	30.325	0.11117	-1.0744
11.38	30.498	0.15814	-0.9752
11.42	28.16	0.98	-1.22
11.46	27.56	-1.12	1.92
11.5	29.32	-0.98	-0.18
11.54	30.76	2.2	-0.72
11.58	32.4	1.84	-0.24
11.62	34.44	0.98	1.18
11.66	31.54	0.64	0.08
11.7	32.94	0.9	0.44
11.74	33.5	0.16	0.22
11.78	32.62	0.58	-0.18
11.82	34.34	-1.12	-0.22
11.86	33.44	2.4	-0.32
11.9	32.78	2	0
11.94	31.5	0.1	0.2
11.98	32.8	0.8	1.02
12.02	31.4	0.46	-0.1
12.06	31.54	0	-0.52
12.1	30.34	0.86	1.1
12.14	31.46	-0.72	0.28
12.18	34.56	-2.04	-1.3
12.22	33.201	-2.0093	-0.49173
12.26	37.5	-2.18	-1.46
12.3	35.3	-3.04	0.34
12.34	34.32	-4.2	0.5
12.38	32.707	-2.483	-0.66393
12.42	34.64	-5.32	-1.48
12.46	32.387	-2.5798	-0.7282
12.5	32.216	-2.5961	-0.75491
12.54	32.041	-2.5923	-0.77802
12.58	31.864	-2.5692	-0.79755
12.62	30.34	-3.96	-0.88
12.66	31.512	-2.4686	-0.82588
12.7	30.02	-1.78	-2.22
12.74	30.22	-3.42	-2.72
12.78	31.023	-2.1947	-0.84173
12.82	30.879	-2.0741	-0.83995
12.86	30.747	-1.9402	-0.83465
12.9	30.631	-1.7941	-0.82586
12.94	30.533	-1.6364	-0.81357
12.98	30.454	-1.4682	-0.7978
13.02	30.396	-1.2903	-0.77856
13.06	30.363	-1.1034	-0.75586
13.1	28.1	-0.28	0.38
13.14	31.82	-0.12	-0.04
13.18	30.54	-0.64	-0.32
13.22	30.7	0.14	0.26
13.26	30.06	0.94	-0.36
13.3	31.08	0.48	-0.7
13.34	30.6	1.48	-0.98
13.38	32.5	0.92	-0.5
13.42	31.8	1.56	-0.02
13.46	32.36	1.28	-0.24
13.5	32.2	0.04	-0.36
13.54	31.66	-0.18	-1.14
13.58	32.24	1.74	-0.78
13.62	32.4	1.4	-0.88
13.66	30.82	1.22	-0.62
13.7	33.72	0.86	-0.3
13.74	31.42	2.32	-0.28
13.78	33.04	1.68	-0.6
13.82	31.98	2.84	-0.18
13.86	31.92	3.08	-0.56
13.9	32.38	4.12	0.28
13.94	32.26	1.6	0.04
13.98	33.68	3.66	-0.42
14.02	33.78	-0.16	-1.88
14.06	35.68	2.48	-1.76
14.1	36.48	1.62	-2.74
14.14	36.04	1.18	-1.74
14.18	34.54	0.4	-0.42
14.22	34.06	1.98	-0.3
14.26	32.42	0.7	0.98
14.3	32.28	0.14	0.34
14.34	30.08	-1.38	1.08
14.38	29.52	0.86	0.74
14.42	35.441	0.8822	-1.1447
14.46	35.46	0.78286	-1.2168
14.5	35.82	2.5	0.22
14.54	37.26	1.22	0.46
14.58	37.74	1.78	0.36
14.62	38.32	2.26	0.34
14.66	38.88	0.74	-0.5
14.7	35.039	0.14614	-1.5825
14.74	34.895	0.038659	-1.6325
14.78	34.735	-0.06767	-1.6795
14.82	34.559	-0.17226	-1.7234
14.86	34.369	-0.27454	-1.7642
14.9	34.168	-0.37393	-1.8021
14.94	34.78	-2.26	-3.42
14.98	34.42	-1.64	-3.4
15.02	34.56	-0.4	-4.02
15.06	33.9	-2.76	-4.08
15.1	31.6	-1.4	-4.86
15.14	31.56	-2.56	-4.32
15.18	32.566	-0.93986	-1.9853
15.22	32.329	-0.99521	-2.0001
15.26	32.095	-1.0424	-2.012
15.3	31.866	-1.081	-2.0212
15.34	31.643	-1.1103	-2.0277
15.38	31.2	2.6	-3.34
15.42	31.222	-1.1387	-2.0326
15.46	31.027	-1.1367	-2.031
15.5	30.846	-1.1231	-2.0267
15.54	30.678	-1.0973	-2.0199
15.58	30.86	1.68	-3.78
15.62	31.58	0.02	-4.24
15.66	29.32	0.5	-3.28
15.7	30.186	-0.86084	-1.9668
15.74	28.2	-1.6	0.28
15.78	29.94	-2.28	0.58
15.82	29.18	-1	1.24
15.86	28.36	-1.34	0.72
15.9	31.94	0.48	0.9
15.94	30.158	-0.042492	-1.8126
15.98	30.257	0.15544	-1.7785
16.02	30.391	0.37249	-1.7421
16.06	30	0.88	-0.18
16.1	31.52	-0.8	0.28
16.14	30	-0.64	-1.24
16.18	31.5	-0.76	-2.06
16.22	30.82	1.62	-2.84
16.26	32.92	2.26	-3.08
16.3	33.08	4.9	-3.22
16.34	33.38	3.88	-2.12
16.38	35.1	3.88	-2.06
16.42	35.1	4.32	-1.66
16.46	33.72	3.82	-1.3
16.5	33.64	4.22	-0.46
16.54	34.64	0.2	0.6
16.58	31.72	-0.62	1.26
16.62	30.44	-0.04	-1.04
16.66	31.16	1.48	-1.28
16.7	31.6	2.72	-0.64
16.74	30.44	2.42	-0.26
16.78	31.68	2.64	0.8
16.82	30.4	1.7	0.34
16.86	31.08	2.22	0.48
16.9	31.02	2.14	0.38
16.94	31.28	2.1	0.5
16.98	30.16	2.62	0.5
17.02	32.22	2.26	0.26
17.06	32.58	0.28	0.4
17.1	32.96	1	0.08
17.14	34.14	0.54	0.18
17.18	32.66	0.52	-0.84
17.22	32.68	0.88	-1.12
17.26	32.76	-0.8	-0.7
17.3	32.82	0.52	-0.56
17.34	32	-0.86	-0.84
17.38	32.34	-0.44	-1.44
17.42	31.16	1.1	-1.02
17.46	31.64	-0.42	-1.08
17.5	29.04	1.04	-1.22
17.54	30.46	1.04	-1.06
17.58	29.34	1.56	-0.82
17.62	29.8	1.22	-0.52
17.66	29.38	1.68	-0.6
17.7	29.5	1.28	-0.44
17.74	31.34	-0.48	-0.5
17.78	29.56	1.78	-1.34
17.82	29.84	2.68	-1.52
17.86	31.04	3	-1.54
17.9	32.56	3.12	-2.82
17.94	33.32	1.16	-2.72
17.98	31.668	0.35975	-1.0829
18.02	35	-1.18	-1.72
18.06	33.58	-0.24	-1.06
18.1	31.423	-0.44056	-0.40322
18.14	29.82	-2.7	-0.84
18.18	33.32	-2.56	-0.48
18.22	30.92	-3	1.52
18.26	30.44	-1.12	1.68
18.3	28.66	-0.44	1.54
18.34	29.2	1.3	1.5
18.38	31.1	0.52	1.34
18.42	29.46	1.46	1.68
18.46	29.64	0.66	1.2
18.5	31.24	-0.2	1.12
18.54	31.58	0	1.88
18.58	31.84	2.08	1.18
18.62	29.96	1.74	0.68
18.66	29.34	1.5	0.28
18.7	30.52	1.82	-0.34
18.74	31.74	3.3	-0.18
18.78	29.72	2.82	-1.1
18.82	32.08	3.5	-1.34
18.86	32.9	1.86	-2.1
18.9	31.26	3	-2
18.94	33.18	1.84	-2.54
18.98	31.303	2.0383	-0.86542
19.02	31.306	1.798	-0.72436
19.06	31.311	1.5366	-0.55724
19.1	31.321	1.2635	-0.37123
19.14	31.64	1.16	1.26
19.18	30.08	0.16	2.74
19.22	31.392	0.46778	0.22835
19.26	31.436	0.24144	0.41813
19.3	31.64	-0.46	-0.22
19.34	31.12	-0.34	0.18
19.38	29.88	-1.16	1.5
19.42	31.9	0.08	0.98
19.46	31.24	0.66	0.84
19.5	32.48	-0.26	0.7
19.54	33.2	1.02	0.58
19.58	34.48	-0.5	0.4
19.62	31.82	2.64	-1
19.66	33.34	1.9	0.08
19.7	32.48	1.62	0.86
19.74	33.16	2.08	-0.24
19.78	33.46	2.88	-0.18
19.82	34.78	2.54	-0.7
19.86	34.56	1.16	-1.2
19.9	33.5	0.44	-1.18
19.94	33.76	2.1	-1.12
19.98	31.7	0.4	-1.74
20.02	32.84	-0.16	-1.94
20.06	32.04	1.72	-2.24
20.1	34.14	2.34	-1.4
20.14	34.36	1.82	-2.04
20.18	32.84	1.26	-2.12
20.22	33.32	3.24	-0.74
20.26	32.6	1.34	-1.14
20.3	32.04	0.74	-0.9
20.34	32.68	0.88	-0.9
20.38	34.1	1.64	-1.3
20.42	34.04	0.24	-0.88
20.46	33.26	0.78	-0.9
20.5	34	1.12	-1.2
20.54	33.14	0.14	-1.14
20.58	34.46	0.38	-1.08
20.62	33.9	0.8	-0.32
20.66	33.84	2.08	-0.44
20.7	34.18	0.22	-0.86
20.74	34.5	0.82	-1
20.78	35.98	0.16	-2.06
20.82	34.22	0.62	-1.62
20.86	34.76	0.54	-1.48
20.9	34.96	1.36	-0.3
20.94	34.5	1.6	-0.82
20.98	35.1	0.66	-0.88
21.02	33.68	-0.62	-0.88
21.06	33.72	2.02	-0.8
21.1	33.78	0.56	-1.4
21.14	36.04	1.6	-1.28
21.18	36	2.68	-1.2
21.22	35.86	2.22	-1
21.26	33.46	3.94	-0.96
21.3	35.34	3.06	-1.46
21.34	36.54	2.64	-1.76
21.38	36.74	2.94	-1.7
21.42	37.46	1.34	-0.56
21.46	36.28	1.96	-0.74
21.5	36.3	2.54	0.32
21.54	33.88	4.26	1.32
21.58	33.42	1.8	2.22
21.62	33	2.68	2.14
21.66	33.36	1.86	1.48
21.7	34.72	1.76	-0.52
21.74	34.12	1.44	-0.88
21.78	33.94	1.8	-1.42
21.82	31.86	0.52	-0.82
21.86	32.92	1.32	-0.94
21.9	32.86	-0.24	0.1
21.94	31.8	0.1	-0.04
21.98	33.48	1.6	-0.76
22.02	35.08	2.66	-1.64
22.06	32.8	1.64	-1.66
22.1	33.44	3.38	-1.8
22.14	30.12	3.18	-1.42
22.18	29.94	5.5	-0.76
22.22	31.52	2.02	0.4
22.26	30.82	1.26	-0.76
22.3	31.4	2.14	-1.06
22.34	30.52	2.42	-0.48
22.38	30.7	0.34	-1.32
22.42	32.22	0.96	-1.76
22.46	31.08	0.68	-1.8
22.5	34.18	2.28	-0.78
22.54	31.72	1.88	-0.82
22.58	32.44	2.64	-0.64
22.62	32.66	1.36	-2.32
22.66	32.8	1.92	-2.34
22.7	33.44	1.82	-2.1
22.74	36.08	2.58	-3.6
22.78	34.188	0.094087	-1.2618
22.82	34.394	-0.3829	-1.0988
22.86	34.578	-0.8477	-0.93662
22.9	34.66	-0.52	0.28
22.94	37.38	-0.02	-1.12
22.98	33.38	-3.86	0.88
23.02	32.86	-4.48	0.34
23.06	34.94	-2.76	-0.96
23.1	34.8	-3.12	-1.28
23.14	35.98	-1.22	-0.64
23.18	36.04	-2.5	-0.36
23.22	35.18	-0.88	-0.42
23.26	33.9	-1.86	-1.18
23.3	34.48	0.36	-1.84
23.34	34.64	0.62	-1.8
23.38	33.44	0.98	-1.74
23.42	34.3	-1.46	-1.86
23.46	35.24	-0.58	-0.86
23.5	35.28	-3.06	-0.12
23.54	34.04	0.16	-1.22
23.58	34.22	-0.48	-1.34
23.62	35.3	-0.62	-1.58
23.66	33.1	-0.72	-1
23.7	33.24	-1.64	-1.78
23.74	32.94	-1.9	-2.36
23.78	32.9	0.28	-1.54
23.82	36.52	0.28	-1.7
23.86	35.34	1.1	-2
23.9	34.94	-0.62	-2.7
23.94	33.28	-0.46	-2.48
23.98	33.7	-1.28	-1.8
24.02	35.22	-1.82	-2.72
24.06	34.98	-1.7	-2.02
24.1	35.28	-0.02	-1.72
24.14	32.74	-0.18	-1.54
24.18	34.38	0.48	-1.06
24.22	32.84	-0.86	-1.7
24.26	32	0.98	-1.4
24.3	33.16	-0.06	-0.68
24.34	32.44	-0.12	-0.98
24.38	30.9	0.52	-0.88
24.42	33.32	0.64	-1
24.46	32.06	0.86	-0.82
24.5	32.34	1.68	-1.4
24.54	31.34	2.2	-2
24.58	33.08	3.68	-1.4
24.62	32.62	1.62	-1.98
24.66	32.84	1.16	-1.8
24.7	33.46	1.96	-1.22
24.74	32.06	-0.14	-2.32
24.78	34.06	2.42	-2.1
24.82	34.52	3.12	-1.6
24.86	34.6	2.46	-1.1
24.9	31.68	1.88	-1.8
24.94	33.4	0.4	-1.86
24.98	33.62	1.24	-2.22
25.02	33.6	1.62	-1.94
25.06	33.32	-0.52	-1.8
25.1	32.5	0.4	-2.22
25.14	32.06	-0.3	-2.14
25.18	33.22	-0.72	-2.36
25.22	34.72	-0.66	-3.32
25.26	35.34	0.02	-1.62
25.3	33.38	-0.82455	-1.7321
25.34	33.419	-0.89893	-1.5638
25.38	33.462	-0.94559	-1.3814
25.42	33.506	-0.96646	-1.1889
25.46	33.551	-0.96344	-0.99032
25.5	33.594	-0.93847	-0.78955
25.54	33.633	-0.89345	-0.59057
25.58	31.24	-2.34	-0.62
25.62	34.52	0.34	2.18
25.66	33.2	-1.12	0.38
25.7	34.02	-1.92	-0.3
25.74	33.14	0.98	-0.76
25.78	33.62	0.62	-0.4
25.82	34.62	2.06	0.4
25.86	33.72	-1.08	0.34
25.9	34.88	-1.98	0.28
25.94	32.52	-0.7	0.44
25.98	33.1	1.62	0.48
26.02	32.96	0.66	0.54
26.06	30.58	0.48	2.2
26.1	29.78	-0.78	1.44
26.14	30.2	-2.36	0.34
26.18	32.32	-1.86	-0.48
26.22	30.5	-0.34	-1.46
26.26	31.88	1.84	-1.9
26.3	32.16	2	-2.12
26.34	30.94	3.64	-1.54
26.38	31.16	2.5	-1.74
26.42	31.16	3.02	-2.04
26.46	33.96	1.66	-1.84
26.5	31.58	2.68	-2.28
26.54	34.26	1.12	-1.48
26.58	34.02	1.96	-1.76
26.62	33.7	2.9	-1.98
26.66	34.84	3.5	-1.04
26.7	35.04	1.48	-1.38
26.74	33.54	1.68	-0.6
26.78	33.6	0.72	-1.4
26.82	34.58	1.46	-1.72
26.86	34.62	0	-0.62
26.9	34.44	0.92	-0.52
26.94	35.24	1.78	-0.22
26.98	34.22	2.26	-0.34
27.02	35.82	2.2	-0.82
27.06	33.54	2.02	-1.2
27.1	34.56	0.62	-1.98
27.14	34.42	0.2	-1.86
27.18	34.42	-2.12	-1.58
27.22	34.96	1.3	-1.74
27.26	34.42	0.48	-1.76
27.3	34.62	-1.18	-1.02
27.34	33.22	0.62	-0.8
27.38	36.52	1.26	-0.6
27.42	36.3	-0.28	-0.82
27.46	35.96	1.92	-0.74
27.5	34.76	-0.04	-1.46
27.54	34.32	0.16	-1.2
27.58	34.54	0.92	-0.68
27.62	34.42	1.2	-0.88
27.66	33.54	0.74	-0.76
27.7	34.1	0.46	-1.34
27.74	32.96	0.62	-1.3
27.78	33.96	0.54	-0.74
27.82	32.94	0.54	-0.64
27.86	33.72	0.8	-1.02
27.9	32.84	0.22	-0.82
27.94	32.54	0.38	-0.3
27.98	33.12	0.28	-0.38
28.02	31.98	0.04	-0.36
28.06	32.64	1.62	-0.88
28.1	30.92	0.4	-0.82
28.14	32.06	0.74	-0.1
28.18	32.9	2.08	-0.42
28.22	31.76	-0.48	-0.48
28.26	34.3	2.6	-0.3
28.3	32.28	0.68	0.36
28.34	33.52	1.18	0.38
28.38	32.42	1.58	0.34
28.42	32.38	0.34	0.14
28.46	32.78	1.18	-0.42
28.5	31.56	1.08	-0.72
28.54	32.52	1.78	-1.06
28.58	32.8	1.38	-0.88
28.62	35.12	0.8	-0.66
28.66	33.5	2.18	-0.48
28.7	33.72	0.6	-0.34
28.74	34.6	0.84	-0.46
28.78	33.94	1.78	-0.66
28.82	34.66	1.56	-1.06
28.86	34.64	1.04	-0.94
28.9	35.58	-0.3	-0.8
28.94	34.84	2.46	-0.5
28.98	36.04	2.82	-0.8
29.02	35.38	2.56	-0.76
29.06	35.02	1.74	-0.4
29.1	33.62	1.58	-0.28
29.14	33.32	2.32	-0.46
29.18	33.3	2.2	-0.6
29.22	33.94	1.46	-0.7
29.26	34.7	2.56	-1.14
29.3	35.98	1.16	-1.06
29.34	34.42	2.46	-1.2
29.38	34.82	2.9	-1.34
29.42	35.82	2.32	-1.52
29.46	35.48	0.82	-1.32
29.5	36.72	0.66	-1.44
29.54	35.4	0.02	-1.28
29.58	34.72	2.16	-1.34
29.62	33.66	0.92	-1.62
29.66	33.22	0.08	-2.34
29.7	34.36	0.92	-3.06
29.74	36.22	1.82	-3.5
29.78	35.7	-0.14	-3.5
29.82	34.9	-0.48	-3.46
29.86	36.92	-0.5	-3.48
29.9	34.616	-0.70158	-2.9189
29.94	34.486	-0.89977	-2.9005
29.98	34.348	-1.0769	-2.8604
30.02	34.203	-1.2279	-2.8003
30.06	33.44	-4	-0.92
30.1	35.12	-2.76	-1.68
30.14	33.96	0.46	-1.98
30.18	31.96	-0.94	-3.32
30.22	33.84	0.14	-2.82
30.26	32.38	-1.36	-2.66
30.3	33.74	-2.2	-1.88
30.34	31.7	-0.88	-1.7
30.38	32.38	0	-1.88
30.42	32.26	-0.02	-1.34
30.46	32.4	0	-1.4
30.5	32.5	0.68	-0.74
30.54	33.14	0.88	-0.88
30.58	32.42	1.34	-0.64
30.62	30.36	0.8	-0.64
30.66	32.08	-0.24	-0.72
30.7	32.34	-0.12	-0.1
30.74	32.76	0.68	-0.56
30.78	33.98	2.26	-0.9
30.82	33.38	2.1	-1.38
30.86	33.08	1.86	-1.56
30.9	33.08	1.56	-2.62
30.94	32.2	3	-3.36
30.98	33.96	2.8	-3.32
31.02	31.68	3.42	-3.32
31.06	32.72	-0.02	-2.16
31.1	32.94	3.4	-2.18
31.14	35.42	3.98	-1.52
31.18	32.941	2.618	-1.4494
31.22	32.863	2.5562	-1.1915
31.26	32.788	2.4766	-0.91918
31.3	32.723	2.3831	-0.64074
31.34	31.98	0.8	2.14
31.38	33.02	2.46	1.7
31.42	32.623	2.0607	0.14685
31.46	32.636	1.9528	0.36542
31.5	32.68	1.8515	0.54798
31.54	32.759	1.7608	0.68612
31.58	33	1.28	0.4
31.62	33.34	1.7	1.52
31.66	32.72	2.32	0.44
31.7	33.32	1.88	-0.64
31.74	32.96	1.46	0.04
31.78	34.8	2.36	-1.22
31.82	35.24	1.06	-0.82
31.86	35.06	1.72	-1.36
31.9	35.04	1.74	-0.3
31.94	36.34	2.76	-2.52
31.98	39.22	3.54	-2.62
32.02	36.82	2.12	-3.64
32.06	35.243	1.6426	-2.2282
32.1	35.028	1.5455	-2.2366
32.14	34.778	1.4405	-2.2176
32.18	34.502	1.3292	-2.175
32.22	34.208	1.2133	-2.1132
32.26	33.906	1.0943	-2.0362
32.3	33.604	0.97374	-1.948
32.34	29.28	-2.82	-2.62
32.38	33.036	0.73431	-1.7546
32.42	32.787	0.61858	-1.6576
32.46	32.572	0.50759	-1.5658
32.5	31.82	2.22	-1.28
32.54	31.92	0.08	-0.94
32.58	32.04	-0.82	-0.64
32.62	31.8	0.12	-0.84
32.66	33.42	0.08	-1.18
32.7	33.42	0.86	-1.7
32.74	32.72	0.46	-1.54
32.78	35.24	0.8	-2.02
32.82	34.52	0.92	-1.52
32.86	34.52	0.36	-2.16
32.9	34.32	-1.12	-2.34
32.94	34.36	-0.62	-1.96
32.98	33.68	-0.62	-2.04
33.02	34.66	0.02	-1.04
33.06	35.1	-0.12	-0.96
33.1	34.48	-0.48	-0.94
33.14	35.02	-0.98	-1.5
33.18	33.86	-1.9	-0.42
33.22	34.9	-1.92	-1.34
33.26	33.84	0.1	-1.66
33.3	33.38	-2.08	-1.32
33.34	34.52	-1.58	-1.46
33.38	32.9	-2.16	-0.16
33.42	32.72	-0.88	-0.86
33.46	32.94	0.14	-1.44
33.5	33.3	-0.54	-0.98
33.54	32.56	0.8	-1.44
33.58	34.12	0.7	-1.92
33.62	32.16	-0.16	-1.92
33.66	31.8	0.68	-1.58
33.7	35.58	0.62	-2.02
33.74	35.36	0.64	-1.8
33.78	34.8	0.82	-1.74
33.82	34.58	1.26	-1.4
33.86	33.5	-0.54	-1.46
33.9	34.34	1.32	-0.96
33.94	33.9	1.68	-1.56
33.98	36.36	2.54	-0.82
34.02	32.56	2.08	-0.88
34.06	33.48	0.56	-1.1
34.1	33.46	0.44	-1.76
34.14	32.24	0.18	-1.62
34.18	34.18	2.3	0.06
34.22	34.12	1.64	-0.8
34.26	33.78	0.16	0.16
34.3	35.1	2.48	-0.68
34.34	32.7	1.04	0.02
34.38	31.46	3.3	-0.52
34.42	33.9	0.66	-0.58
34.46	33.84	2.92	-0.56
34.5	33.68	4.02	-1.16
34.54	35.44	2.62	-0.74
34.58	33.54	3.36	-1.48
34.62	33.84	3.82	-1.22
34.66	33.26	2.42	-1.22
34.7	33.96	2.4	-1.5
34.74	34.8	1.62	-1.22
34.78	34.36	0.98	-1.52
34.82	36.14	0.58	-2.2
34.86	34.18	-0.46	-1.76
34.9	33.48	-0.42	-2.06
34.94	33.633	0.83592	-1.411
34.98	33.446	0.75165	-1.2849
35.02	33.25	0.68699	-1.1443
35.06	33.047	0.64058	-0.99259
35.1	32.841	0.61105	-0.8336
35.14	32.636	0.59704	-0.67094
35.18	32.435	0.59718	-0.50828
35.22	32.242	0.6101	-0.34928
35.26	32.061	0.63444	-0.19759
35.3	31.1	3.9	-0.28
35.34	31.746	0.71193	0.069176
35.38	31.62	0.76234	0.17694
35.42	31.52	0.81871	0.26274
35.46	31.449	0.87966	0.32291
35.5	31.41	0.94385	0.3538
35.54	31.408	1.0099	0.35174
35.58	30.08	0.1	1.28
35.62	30.64	1.62	0.24
35.66	31.74	1.82	0.4
35.7	31.78	-0.1	0.12
35.74	32.32	1.44	-0.46
35.78	33.34	1.24	-0.22
35.82	34.72	0.16	-1.56
35.86	33.54	2.02	-2
35.9	33.74	0.76	-2.2
35.94	34.26	1.74	-2.74
35.98	33.78	1.54	-2.22
36.02	34.8	2.26	-3.14
36.06	36.66	0.62	-3.64
36.1	36.18	0.72	-3.1
36.14	37.2	-1.58	-1.86
36.18	35.763	0.2765	-2.2276
36.22	35.685	0.094077	-2.0364
36.26	36.82	-0.8	-1.08
36.3	36.4	0.74	-0.96
36.34	35.74	-0.66	-0.94
36.38	32.9	-0.88	-1.12
36.42	32.86	-0.3	-1.26
36.46	34.12	0.1	-1
36.5	33.9	-0.84	-1.6
36.54	33.3	1.58	-1.58
36.58	33.54	-0.26	-1.3
36.62	31.64	0.54	-1
36.66	31.98	-0.02	-1.28
36.7	31.68	1.34	-1.48
36.74	32.84	1.5	-1.56
36.78	32.1	0.52	-0.84
36.82	32	1.92	-0.98
36.86	33.06	0.1	-0.42
36.9	32.14	0.14	-0.82
36.94	32.84	0.3	-1.18
36.98	33.14	1.42	-0.72
37.02	32.48	1.26	-0.94
37.06	33.32	0.3	-0.92
37.1	33.64	1.62	-0.86
37.14	31.06	0.98	-1.26
37.18	32.98	2.18	-1.74
37.22	31.46	1.54	-1.3
37.26	31.64	1.62	-1.02
37.3	32.68	-0.34	-1.58
37.34	31.54	0.62	-1.3
37.38	31.8	2.02	-1.86
37.42	31.9	-0.54	-1.84
37.46	31.62	1.18	-1.74
37.5	33.24	1.66	-0.42
37.54	33.04	1.78	0.62
37.58	31.38	1.04	0.92
37.62	33.38	-0.36	0.62
37.66	32.76	-0.98	-1.22
37.7	33.32	-0.02	-1.46
37.74	33.78	1.38	-1.28
37.78	34	-0.7	-1.46
37.82	33.66	-0.6	-1.54
37.86	33.56	1.56	-1.5
37.9	34.4	0.68	-1.42
37.94	32.48	0	-1.46
37.98	33.92	0.28	-1
38.02	32.64	-0.72	-1.28
38.06	32.06	0	-1.18
38.1	32.98	1.14	-1.06
38.14	32.76	1.46	-1.28
38.18	32.2	2.52	-1.36
38.22	32.44	1.5	-1.46
38.26	31.08	2.48	-1.5
38.3	32.68	2.84	-1.98
38.34	31.52	3.5	-1.78
38.38	32	3.8	-0.82
38.42	32.505	3.6613	-1.7824
38.46	32.463	3.7497	-1.7706
38.5	32.418	3.8011	-1.7481
38.54	34.74	3.2	-3.5
38.58	33.38	5.56	-1.76
38.62	33.44	4.14	-0.44
38.66	32.2	4.56	-0.72
38.7	33.48	3.28	-0.96
38.74	32.82	2.6	-3.08
38.78	30	3.48	-3.08
38.82	32.009	3.1935	-1.2736
38.86	31.958	3.0294	-1.1886
38.9	31.909	2.8544	-1.1003
38.94	29.52	3.64	-0.28
38.98	31.817	2.4822	-0.91696
39.02	31.776	2.2903	-0.82336
39.06	31.738	2.0979	-0.72947
39.1	31.704	1.9077	-0.63603
39.14	31.674	1.7223	-0.54377
39.18	31.65	1.5443	-0.45343
39.22	31.63	1.3763	-0.36576
39.26	31.617	1.2209	-0.28149
39.3	29.48	0.74	1.2
39.34	31.74	-0.36	1.26
39.38	33.28	0.26	-0.14
39.42	33.6	-0.48	-1.32
39.46	32.46	1.1	-1
39.5	31.86	1.9	0.04
39.54	31.28	1.26	0.92
39.58	31	1.02	-0.26
39.62	30.66	0.8	-0.12
39.66	31.28	1.18	0.6
39.7	32.44	1.48	0.48
39.74	32.64	0.7	-0.04
39.78	33.22	-0.06	-0.36
39.82	35.02	-0.08	0.24
39.86	34.48	0.54	-0.44
39.9	34.42	1.6	0.22
39.94	32.46	1.04	-0.46
39.98	36.56	1.86	0.04
40.02	36.06	-0.36	0.58
40.06	34.42	-0.18	0.24
40.1	34.88	0.12	-0.16
40.14	34.88	3.18	-0.64
40.18	35.58	2.26	-0.8
40.22	33.86	2.8	-1.06
40.26	33.92	1.32	-1
40.3	33.72	0.92	-1.22
40.34	35.54	0.52	-1.08
40.38	35.64	2.66	-0.56
40.42	35.2	2.02	-0.38
40.46	34.3	2.92	0.1
40.5	33.22	2.48	0.44
40.54	35.68	2.2	-0.38
40.58	35.46	1.96	-0.48
40.62	35.06	1.54	-1.24
40.66	34.74	2.38	-0.44
40.7	37.08	0.62	-0.82
40.74	36.96	-0.12	-0.66
40.78	36.96	-1.86	-0.8
40.82	36.14	-1.66	-0.6
40.86	37	0.34	-1.64
40.9	34.8	1.62	-2.5
40.94	35.64	-3.18	-3.02
40.98	35.46	-1.58	-2.74
41.02	33.38	-0.44	-2.5
41.06	34.04	-1.14	-2.42
41.1	36.74	-0.56	-2.34
41.14	35.58	-0.34	-2.22
41.18	35.38	-3.18	-2.72
41.22	34.9	-0.42	-1.92
41.26	32.58	0.16	-1.64
41.3	33.42	-0.8	-2.38
41.34	33.52	-0.56	-2.94
41.38	34.18	-0.9	-2.68
41.42	35.46	-1.12	-2.64
41.46	32.74	0.06	-2.98
41.5	32.54	0.46	-2.98
41.54	34.28	-1.28	-2.28
41.58	31.06	-0.38	-1.98
41.62	33.32	-0.28	-2.04
41.66	32.82	-1.7	-2.24
41.7	34.38	0	-1.8
41.74	32.02	0.26	-1.86
41.78	33.96	0.32	-1.56
41.82	32.16	-0.32	-1.98
41.86	33.44	1.34	-1.9
41.9	32.48	0.22	-1.98
41.94	32.22	2.64	-1.58
41.98	35.28	-0.2	-0.12
42.02	33.02	-0.7	-0.76
42.06	33.16	0.46	-1.04
42.1	31.02	1.62	-1.4
42.14	32.44	0.62	-1.56
42.18	34	0.04	-1.8
42.22	32.64	1.5	-2.16
42.26	33.54	-0.82	-1.62
42.3	33.38	0.18	-2.44
42.34	34.3	0.86	-2.98
42.38	32.84	-0.58	-3.16
42.42	33.085	0.30622	-0.68799
42.46	33.004	0.40653	-0.36232
42.5	32.917	0.52037	-0.056078
42.54	34.86	-0.56	2.26
42.58	33.44	1.08	0.62
42.62	32.6	0.52	1.84
42.66	30.9	1.38	1.68
42.7	32.38	1.42	0.84
42.74	31.66	1.14	0.28
42.78	31.08	2.54	-0.6
42.82	33.36	0.96	-1.24
42.86	32.7	1.88	-1.68
42.9	32.32	2.28	-2.36
42.94	29.62	0.6	-2.44
42.98	33.96	1.96	-3.16
43.02	32.26	1.2	-3.54
43.06	31.2	1.54	-3.16
43.1	28.78	3.76	-1.22
43.14	29.08	2.32	-0.56
43.18	30.323	0.30014	-2.1811
43.22	29.12	-4.66	-1.28
43.26	29.58	-1.72	-3.44
43.3	29.964	-0.47728	-1.5669
43.34	29.873	-0.71523	-1.3274
43.38	29.798	-0.93261	-1.0836
43.42	29.739	-1.1234	-0.84334
43.46	29.698	-1.2817	-0.6144
43.5	29.675	-1.4014	-0.4046
43.54	29.671	-1.4766	-0.22179
43.58	31.68	-1.12	1.26
43.62	29.46	0.3	0.74
43.66	29.82	-0.68	0.16
43.7	29.22	-0.7	-0.22
43.74	30.28	-2.36	-0.36
43.78	30.56	-0.5	-0.92
43.82	29.18	-0.58	-1.02
43.86	30.94	1.38	-0.76
43.9	31.18	-0.24	-1.24
43.94	30.46	0.52	-1.8
43.98	30.36	2.14	-2.32
44.02	31.74	4.18	-2.04
44.06	31.84	3.72	-2.06
44.1	32.06	3.46	-1.32
44.14	32.16	1.96	-0.94
44.18	32.82	0.46	-0.92
44.22	32.16	1.78	-0.76
44.26	32	1.26	-0.98
44.3	33.24	-0.68	-1.22
44.34	32.74	0.28	-0.86
44.38	31.1	1.64	-0.82
44.42	32.68	0.46	-1.02
44.46	33.84	1.52	-1.32
44.5	32.94	2.6	-1
44.54	33.58	2.26	-1.18
44.58	31.6	2.26	-1.6
44.62	33.26	2.78	-1.12
44.66	30.84	3.06	-0.84
44.7	33.08	3.08	-0.18
44.74	33.24	2.02	-1
44.78	34.08	2.92	-0.86
44.82	31.9	3.36	-0.78
44.86	31.72	3.42	-0.42
44.9	34.04	2.96	-0.46
44.94	34.52	2.84	-0.38
44.98	33.2	1.72	-0.76
45.02	33.62	0.62	-0.7
45.06	33.6	2.14	-0.58
45.1	34.44	2.38	-0.92
45.14	34.1	1.78	-1.42
45.18	34.76	2.88	-1.28
45.22	34.28	3.12	-1.06
45.26	35.58	2.22	0.5
45.3	33.84	2.34	0.22
45.34	34.62	4	-0.6
45.38	35.02	4.4	0.28
45.42	33.2	3.76	0.62
45.46	33.88	3.14	0.26
45.5	32.66	3.1	-0.52
45.54	34.74	2.76	0.04
45.58	35.4	3.6	0.12
45.62	35.36	3.46	-0.06
45.66	36.04	2.7	-0.88
45.7	36.04	2.86	-0.76
45.74	37.2	2.34	-0.82
45.78	36.72	2.64	-0.94
45.82	36.38	1.22	-1.18
45.86	35.4	-0.1	-1.48
45.9	36.8	0.76	-2.18
45.94	37.3	0.28	-1.9
45.98	34.52	0.8	-1.28
46.02	34.72	-0.26	-1.18
46.06	34.64	0.84	-1.8
46.1	35.54	-1.8	-1.58
46.14	34.3	-0.78	-1.4
46.18	34.84	-1.4	-1.2
46.22	34.48	-0.46	-1.32
46.26	33.04	-1.28	-1.68
46.3	34.78	-1.18	-1.18
46.34	32.84	1.3	-0.36
46.38	32.94	-0.58	-0.18
46.42	32.02	-1.36	0.38
46.46	32.36	1.12	0.16
46.5	32.64	-0.82	0.04
46.54	32.32	-1.4	-0.9
46.58	32.82	-0.7	-0.4
46.62	34.12	-0.48	-0.64
46.66	34.36	-1.82	-0.76
46.7	33.32	-2.5	-0.92
46.74	33.02	-1.96	-0.82
46.78	32.32	-0.86	-0.66
46.82	33.26	0.86	-0.66
46.86	35.14	0.68	-0.3
46.9	33.26	-0.3	-0.86
46.94	34.48	-0.86	-0.72
46.98	33.02	-1.14	-1.48
47.02	34.04	-0.9	-1.4
47.06	33.9	-0.54	-1
47.1	33.64	-0.28	-1.36
47.14	34.54	-0.04	-0.7
47.18	32.62	0.22	-1.82
47.22	32.3	1.24	-0.98
47.26	33.74	1.9	-0.46
47.3	33.26	0.78	-0.12
47.34	32.96	1.78	-0.04
47.38	33.76	2.48	-0.3
47.42	33.9	0.76	0.16
47.46	33.54	1.5	-0.4
47.5	34.16	0.98	-0.48
47.54	32.82	1.46	-0.88
47.58	33.48	1.84	-0.42
47.62	32.72	1.9	-0.16
47.66	33.26	2.94	-0.82
47.7	35.1	3	-0.8
47.74	33.74	2.14	-1.02
47.78	35.78	1.3	-1.26
47.82	33.6	1.78	-2.1
47.86	36.06	1.16	-2.2
47.9	35.44	0.9	-1.5
47.94	35.64	2.04	-1.68
47.98	36.18	2.88	-1.46
48.02	34.12	2.56	-1.06
48.06	35.86	0.32	-0.7
48.1	34.48	1.04	-0.5
48.14	33.66	0.24	-0.72
48.18	34.76	0.34	-1.32
48.22	31.52	-1.26	-2.34
48.26	32.74	-1.86	-1.18
48.3	32.32	-4.26	-0.46
48.34	32.18	-2.4	0.28
48.38	34.76	-2.02	-2.28
48.42	34.1	-0.18	-2.62
48.46	33.1	-0.9	-1.66
48.5	35	-2.1	-1.14
48.54	34.42	-0.3	-0.6
48.58	31.96	-1.66	-0.42
48.62	33.62	-1.7	-0.82
48.66	33.46	0.3	-0.8
48.7	33.82	-0.36	-1.06
48.74	33.24	-3.66	-1.96
48.78	33.34	1.04	-2.04
48.82	34.2	-0.36	-0.62
48.86	32.2	-0.84	-0.7
48.9	29.94	-0.48	-0.58
48.94	31.98	0.02	-0.9
48.98	32.74	0.66	-0.18
49.02	31.86	1.28	-1.64
49.06	33.76	2.66	-0.6
49.1	31.86	1.5	0.4
49.14	34.48	1.04	2
49.18	33.92	-0.26	1.12
49.22	35.76	1.38	0.16
49.26	35.7	0.8	-1.6
49.3	33.26	-0.22	-1.24
49.34	32.32	0.52	-0.76
49.38	32.88	1.18	-0.94
49.42	32.18	0.2	-1.6
49.46	33.38	-0.84	-1.58
49.5	31.86	-1.28	-1.78
49.54	33.34	1.84	-2.16
49.58	32.7	1.1	-1.5
49.62	31.74	0.04	-1.02
49.66	32.56	0.92	-0.14
49.7	33.48	1.14	-0.42
49.74	32.96	0.2	-0.22
49.78	34.18	1.92	-0.4
49.82	34.3	1.96	-0.8
49.86	32.84	1.1	-0.86
49.9	33.26	2.6	-0.36
49.94	33.4	1.42	-1.04
49.98	35.06	1.28	-1.92
50.02	32.26	1.12	-2.02
50.06	32.7	0.04	-3.38
50.1	33.82	-0.56	-3.46
50.14	33.998	0.1365	-2.369
50.18	33.958	0.030583	-2.3942
50.22	34.3	-0.64	-1.08
50.26	34.14	0.14	-1.48
50.3	36.28	-1.6	-2.18
50.34	35.46	-0.06	-1.44
50.38	33.38	-0.68	-1.28
50.42	32.62	-1.66	-2.48
50.46	33.3	-2	-1.92
50.5	32.36	-0.88	-2.5
50.54	33.64	0.48	-2.44
50.58	32.38	0.68	-3.3
50.62	32.52	0.26	-4
50.66	32.749	-0.54266	-1.3339
50.7	32.639	-0.5136	-1.1974
50.74	32.535	-0.46984	-1.0636
50.78	32.438	-0.41077	-0.93466
50.82	32.352	-0.33577	-0.81269
50.86	32.276	-0.24422	-0.69988
50.9	32.213	-0.13552	-0.59837
50.94	32.165	-0.009032	-0.51034
50.98	31.54	-0.6	0.56
51.02	31.64	-0.18	0.9
51.06	31.6	1.68	0.5
51.1	31.94	-0.4	-0.14
51.14	32.78	2.96	-0.14
51.18	33.2	0.64	0.16
51.22	31.58	2.5	-0.18
51.26	33.48	0.7	-0.84
51.3	31.98	1.32	-1.02
51.34	34.96	2.2	-1.58
51.38	32.5	4.44	-1.12
51.42	32.34	1.82	-1.64
51.46	34.12	3.12	-1.48
51.5	33.52	3.72	-1.36
51.54	31.28	4.62	-1.08
51.58	31.58	1.2	-2.4
51.62	32.54	0.92	-1.52
51.66	34.82	1.1	-0.64
51.7	34.14	1.92	-1.34
51.74	33.68	1.8	-2.88
51.78	33.02	1.04	-2.38
51.82	33.26	0.46	-3.24
51.86	31.86	-0.1	-3.86
51.9	33.62	1.26	-3.14
51.94	32.16	1.7	-3
51.98	32.2	1.88	-1.8
52.02	33.2	0.2	-2.1
52.06	33.72	0.98	-2.74
52.1	32.42	0.12	-3.6
52.14	32.38	-0.96	-3.44
52.18	33.54	0.86	-2.88
52.22	33.82	-0.98	-2.3
52.26	33.96	-1	-2.5
52.3	33.54	-2.6	-2.58
52.34	35.58	-3.16	-2.28
52.38	33.72	-1.76	-1.02
52.42	30.62	-3.24	0.44
52.46	30.06	-3.92	-0.8
52.5	31.28	-4.12	-0.32
52.54	32.36	-3.98	-1.36
52.58	31.595	-2.3454	-0.82231
52.62	31.363	-1.9918	-0.83267
52.66	31.145	-1.5889	-0.86158
52.7	30.947	-1.1476	-0.90386
52.74	30.776	-0.67833	-0.95435
52.78	30.639	-0.19185	-1.0079
52.82	29.98	2.1	-1.1
52.86	30.52	1.46	-1.28
52.9	30.42	1.82	-1.06
52.94	31.4	1.62	-1.34
52.98	31.16	1.34	-1
53.02	30.18	2.14	-1.12
53.06	31.56	3.48	-1.38
53.1	30.74	0.98	-1.02
53.14	33.06	4.48	-0.52
53.18	32.74	1.9	-0.18
53.22	33.48	4.72	-0.46
53.26	32.82	2.8	-0.08
53.3	32.7	2.5	-0.54
53.34	33.72	0.84	-0.44
53.38	32.6	1.44	-0.04
53.42	32.58	0.74	-0.06
53.46	32.1	0	-0.06
53.5	32.18	1.48	0.06
53.54	33.44	2.48	-0.5
53.58	32.9	1.98	-0.88
53.62	32.86	3.18	-0.54
53.66	33.46	2.2	-0.86
53.7	34.18	1.7	-1
53.74	33.2	2.78	-1.44
53.78	33.1	0.98	-1.62
53.82	32.36	1.04	-1.8
53.86	31.7	1.32	-1.3
53.9	33.3	0.68	-1.64
53.94	32.16	0.96	-1.18
53.98	33.06	1.66	-0.88
54.02	34.86	1.66	-1.4
54.06	36.48	1.84	-1.72
54.1	34.48	1.74	-1.24
54.14	35.52	1.68	-1.62
54.18	36.04	0.88	-1.64
54.22	34.88	0.74	-1.16
54.26	34.76	0.58	-1.42
54.3	33.28	0.28	-1.52
54.34	34.2	1.06	-1.18
54.38	33.54	0.36	-1.3
54.42	33.36	-0.16	-0.98
54.46	36.42	-1.28	-1.82
54.5	35.48	-1.7	-1.34
54.54	35.1	-1.4	-1.98
54.58	33.94	-1.62	-2.12
54.62	35.18	-1.48	-1.88
54.66	33.38	-2.4	-1.18
54.7	33.26	-1.28	-1.12
54.74	33.14	-0.48	-1.28
54.78	31.8	-0.9	-1.6
54.82	33.18	-1.28	-2.14
54.86	33.34	-0.18	-1.88
54.9	33.14	-0.36	-1.94
54.94	34.4	-1.1	-2.52
54.98	35.02	0.32	-1.74
55.02	34.34	-2.14	-0.36
55.06	32.44	-2.52	-0.6
55.1	33.1	-0.88	-1.24
55.14	33.78	0.38	-1.34
55.18	32.04	-0.56	-2
55.22	31.42	-0.06	-1.52
55.26	32.96	0.54	-1.72
55.3	32.06	0.76	-1.56
55.34	31.74	0.14	-1.32
55.38	34.76	3	-0.84
55.42	36.04	2.02	-0.72
55.46	35.78	1.78	-0.22
55.5	33.66	0.88	1.2
55.54	34.72	1.12	1.68
55.58	35.14	1.94	0.98
55.62	34.56	2.04	0.82
55.66	34.64	-0.1	0.68
55.7	33.36	0.14	1.04
55.74	32.92	1.74	0.44
55.78	33.46	0.22	0.66
55.82	33.38	1.82	-0.36
55.86	33	0.04	-0.58
55.9	33.82	-1.42	-0.98
55.94	34.06	1.56	-1.12
55.98	33.68	2.32	-0.72
56.02	33.34	0.22	-0.24
56.06	34.56	-0.44	0.26
56.1	33.44	-0.84	-0.04
56.14	34.78	1.1	-0.3
56.18	33.02	0.16	-1.14
56.22	33.88	-0.54	-1.18
56.26	31.92	0.32	-1.12
56.3	33.4	0.54	-1
56.34	35.18	1.82	-1.7
56.38	33.26	0.7	-1.6
56.42	35.52	2.78	-1.36
56.46	34.4	1.28	-1.34
56.5	34.74	1.9	-0.48
56.54	35.58	2.72	-0.18
56.58	33.28	2.78	-1.22
56.62	33.74	2.9	-1.46
56.66	34.6	1.84	-1.12
56.7	34.06	4.56	-1.16
56.74	32.66	2.94	-1.04
56.78	34.64	2.52	-0.94
56.82	31.22	1.52	-0.46
56.86	33.46	-0.3	-1.62
56.9	34.42	-0.24	-2.08
56.94	32.16	0.48	-1.84
56.98	32.74	-0.36	-2.5
57.02	34.78	-0.24	-2.8
57.06	34.24	0.04	-3.22
57.1	33.38	0.78	-3.92
57.14	32.1	-0.2	-4.2
57.18	31	0.2	-3.62
57.22	29.54	2.06	-3.48
57.26	29.2	-0.34	-3.56
57.3	30.68	0.8	-4.3
57.34	30.82	0.68	-4.76
57.38	30.617	0.39689	-2.4916
57.42	30.525	0.41003	-2.3846
57.46	30.46	0.42069	-2.2759
57.5	30.42	0.42884	-2.1662
57.54	30.403	0.43445	-2.0562
57.58	30.409	0.43748	-1.9463
57.62	30.435	0.43792	-1.8372
57.66	30.481	0.43572	-1.7295
57.7	30.545	0.43086	-1.6238
57.74	30.626	0.42331	-1.5207
57.78	30.723	0.41303	-1.4208
57.82	30.834	0.4	-1.3246
57.86	30.958	0.38418	-1.2329
57.9	31.094	0.36555	-1.1461
57.94	31.239	0.34407	-1.065
57.98	29.82	0.06	-0.48
58.02	31.78	-2.56	-0.06
58.06	32.2	-1.08	-0.34
58.1	32.24	0.42	-0.48
58.14	33.72	1.02	-0.48
58.18	33.2	0.6	0.64
58.22	31.56	1.92	0.66
58.26	33.02	1.18	0.04
58.3	33.9	-0.26	2.12
58.34	32.973	-0.033996	-0.69238
58.38	33.145	-0.088804	-0.71222
58.42	33.311	-0.14682	-0.74483
58.46	33.47	-0.20809	-0.79083
58.5	33.621	-0.27263	-0.8508
58.54	33.762	-0.34047	-0.92535
58.58	33.892	-0.41166	-1.0151
58.62	34.01	-0.4862	-1.1206
58.66	34.115	-0.56415	-1.2424
58.7	34.205	-0.64552	-1.3813
58.74	31.7	-1.02	-4.64
58.78	32.66	-0.52	-2.22
58.82	36.4	-0.88	-2.56
58.86	34.38	-2.64	-2.8
58.9	33.34	-1.3	-3.06
58.94	35.7	-0.28	-4.3
58.98	33.78	-1.26	-4.98
59.02	33.84	-0.6	-4.82
59.06	33.96	-1.02	-4.44
59.1	34.3	-2.04	-3.5
59.14	33.96	-2.42	-2
59.18	34.34	-1.84	-0.42
59.22	34.3	-4.62	-0.82
59.26	32.04	-4.92	-0.3
59.3	32.82	-5.2	0.7
59.34	30.58	-3.68	0.76
59.38	31.06	-2.72	1.1
59.42	31.92	-1.34	0.96
59.46	30.6	-0.1	0.76
59.5	30.24	-0.38	0.52
59.54	29	-1.28	0.58
59.58	30.94	0	0.44
59.62	28.7	0.36	-0.06
59.66	30.42	1.36	-0.04
59.7	30.14	3	-0.16
59.74	31.64	1.26	-1.54
59.78	31.22	1.4	-2.1
59.82	28.44	2.86	-2.2
59.86	29.9	2.22	-1.32
59.9	29.02	2.6	-2.46
59.94	29.94	0.86	-2.4
59.98	29.6	1.94	-2.7
60.02	30.12	3.2	-2.5
60.06	30.42	0.78	-1.76
60.1	29.4	0.68	-2.28
60.14	32.34	1.6	-2.3
60.18	31.46	0.1	-2.82
60.22	32.5	0.86	-2.92
60.26	31.3	0.48	-3.2
60.3	32.5	0.52	-4
60.34	32.14	1.66	-3.66
60.38	32.52	2.62	-3.18
60.42	36.06	2.2	-2.4
60.46	32.12	2.5	-2.8
60.5	33.84	1.54	-2.14
60.54	34.46	2.02	-1.54
60.58	32.96	3.24	-1.68
60.62	33.64	2.4	-1.2
60.66	31.96	1.04	-0.76
60.7	33	2.4	-0.36
60.74	33.6	4.14	-0.08
60.78	33.64	3.94	-0.3
60.82	31.76	1.66	1.26
60.86	33.84	2.92	1.44
60.9	35.12	3.74	1.9
60.94	33.72	1.5	0.98
60.98	34.38	2.6	1
61.02	30.84	3.56	1.06
61.06	31.04	1.3	0.92
61.1	32.5	1.36	0.56
61.14	30.82	4.12	-0.36
61.18	31.28	3.3	-0.06
61.22	31.86	3.64	-0.54
61.26	31.9	3.56	-0.84
61.3	30.04	4.3	-0.72
61.34	31.92	6.02	-0.7
61.38	33.3	5.12	-1.04
61.42	32.94	2.96	-0.86
61.46	33.44	4.22	-0.88
61.5	34.36	2.5	-0.98
61.54	33.68	3.66	0
61.58	31.2	4.38	0.52
61.62	31.6	4.5	0.64
61.66	31.4	1.6	0.62
61.7	30.26	1.66	0.3
61.74	31.54	3.24	-0.72
61.78	32.42	1.68	-0.64
61.82	31.04	2.74	-1.26
61.86	31.64	4.12	-1.44
61.9	32.5	2.48	-1.98
61.94	32.58	3.02	-1.8
61.98	32.82	1.88	-2.8
62.02	31.861	2.0266	-2.2633
62.06	31.932	1.914	-2.4131
62.1	32.011	1.814	-2.5373
62.14	32.098	1.7286	-2.6341
62.18	32.191	1.6601	-2.7017
62.22	32.26	2.14	-3.6
62.26	31.4	2.08	-3.2
62.3	31.86	1.5	-2.7
62.34	31.42	1.46	-2.44
62.38	33.2	0.98	-1.92
62.42	33.56	0.22	-1.4
62.46	33.44	2.12	-1.28
62.5	32.5	2.78	-1.92
62.54	33.88	1.24	-3.06
62.58	32.24	3.58	-1.76
62.62	34.6	2.48	-0.62
62.66	32.5	2.84	-0.76
62.7	32.62	3.02	-1.1
62.74	32.1	4.14	0
62.78	32.5	2.82	-0.24
62.82	31.78	0.34	-0.54
62.86	30.84	3.64	-0.06
62.9	31.1	2.2	-0.24
62.94	31.36	1.52	-0.1
62.98	32.1	0.16	-0.88
63.02	32.5	0.98	-0.8
63.06	31.74	1.6	-0.62
63.1	30.84	2.22	-0.34
63.14	32.68	0.48	-0.92
63.18	31.62	0.68	-0.62
63.22	32.08	0	-0.7
63.26	33.38	0.56	-0.58
63.3	33.12	1.5	-0.48
63.34	32.62	1.04	-0.64
63.38	32.34	1.56	-0.52
63.42	32.1	-0.24	-0.3
63.46	34.42	0.34	-1.48
63.5	32.04	-0.42	-0.94
63.54	31.24	-0.5	-0.96
63.58	32.44	2.72	-1.22
63.62	30.68	2.94	-1.4
63.66	31.6	3.82	-1.58
63.7	30.32	2.56	-1.04
63.74	30.5	3.66	-0.9
63.78	31.8	1.24	0.5
63.82	31.52	0.4	0.54
63.86	33.08	0.38	-1.22
63.9	31.38	0.86	-1.98
63.94	31.22	2.26	-1.02
63.98	30.38	2.96	-0.96
64.02	30.38	1.84	-1.2
64.06	31.78	1.66	-1.46
64.1	31.24	1.06	-2
64.14	34.16	3.02	-2.14
64.18	32.62	1.96	-2.5
64.22	32.46	1.7	-2.24
64.26	34.16	2.82	-1.98
64.3	35.02	1.28	-1.92
64.34	34.18	0.22	-1.9
64.38	34.02	2.32	-0.54
64.42	34.94	1.78	-0.88
64.46	35.58	2.38	-0.84
64.5	34.7	1.52	-0.8
64.54	35	0.92	-1.58
64.58	33.62	1.36	-1.18
64.62	32.48	2.92	-0.98
64.66	35.52	1.5	-1.86
64.7	36.66	2.84	-1.12
64.74	35.26	1.38	-1.74
64.78	34.36	3.24	-1.76
64.82	34.46	-0.72	-1.5
64.86	34.02	-1.28	-1.38
64.9	34.48	1.2	-1.72
64.94	35.58	2.12	-1.44
64.98	34.84	1.62	-1.78
65.02	34.24	0.88	-1.76
65.06	35.78	2.06	-1.64
65.1	33.32	1.16	-1.56
65.14	36.2	-0.06	-1.38
65.18	33.7	0.5	-1.54
65.22	34.82	0.86	-1.18
65.26	34.8	2.72	-1.66
65.3	33.68	1.36	-1.44
65.34	35.02	0.42	-0.86
65.38	34.76	2.38	-1.44
65.42	34.96	1.48	-0.6
65.46	35.34	-0.7	0.04
65.5	33.28	-0.5	0.04
65.54	33.78	0.14	-0.7
65.58	32.72	-0.56	-0.54
65.62	34.38	0.06	-0.12
65.66	33.06	0.62	-0.3
65.7	34.54	1.5	-0.38
65.74	34.3	1.1	-0.84
65.78	32.36	2.88	0.04
65.82	32.88	2.78	-1.12
65.86	31.64	0.32	-1.16
65.9	33.58	1.56	-0.54
65.94	32.06	1.3	-0.94
65.98	33.6	1.52	-1
66.02	31.5	1.82	-0.28
66.06	34.6	3.26	0.36
66.1	31.86	2.14	-0.18
66.14	32.6	1.4	-0.64
66.18	33.14	1.84	-0.48
66.22	31.2	1.44	-0.76
66.26	34.18	0.78	-0.64
66.3	32.5	0.46	-0.78
66.34	32.84	-1.38	-0.12
66.38	33.38	1.56	0.16
66.42	32.8	0.4	0
66.46	33.64	0.84	0
66.5	31.78	2.32	-0.78
66.54	32.32	2.32	-1.2
66.58	32.46	1.24	-1.28
66.62	32.12	1.52	-1.22
66.66	30.64	2.5	-1.12
66.7	29.08	4.7	0.16
66.74	28.72	1.1	1.54
66.78	29.02	-0.18	0.78
66.82	27.48	-2.2	1.38
66.86	26.46	-1.22	1.9
66.9	27.916	0.45153	0.3811
66.94	27.934	0.44347	0.28811
66.98	28.02	0.44954	0.17328
67.02	28.167	0.46824	0.039497
67.06	28.371	0.49806	-0.11031
67.1	28.627	0.53752	-0.27324
67.14	28.929	0.58513	-0.44639
67.18	25.9	-0.06	1.1
67.22	26.46	-1.02	0.42
67.26	30.06	0.76184	-0.99798
67.3	30.64	-0.58	-1.92
67.34	31.52	1.56	-1.4
67.38	33.7	2.7	-1.54
67.42	32.5	2.16	-2.48
67.46	34.48	2.08	-2.4
67.5	34.28	1.74	-2.88
67.54	34.54	1.58	-3.38
67.58	33.797	1.2187	-2.1926
67.62	34.243	1.2474	-2.2613
67.66	33.46	-0.56	-4.24
67.7	34.36	-0.06	-3.18
67.74	33.2	-1.14	-2.42
67.78	36.7	1.58	-2.44
67.82	36.44	4	-0.88
67.86	35.82	3.02	-0.3
67.9	35.54	2.36	-0.02
67.94	37.28	-0.02	-0.32
67.98	37.34	-0.54	-0.32
68.02	36.28	0.82	-0.84
68.06	37.18	-0.12	-1.58
68.1	35.7	0.42	-1.92
68.14	34.7	1.38	-0.44
68.18	37.5	1.72	-1.8
68.22	38.3	2.26	-1.56
68.26	37.32	2.6	-0.1
68.3	35.5	2.26	1.02
68.34	36.58	4.86	0.86
68.38	35.72	4.18	1.18
68.42	35.26	2.26	0.08
68.46	35.78	2.6	0
68.5	35.4	-1.28	-0.5
68.54	37.38	-0.26	-0.3
68.58	37.58	0.1	0.02
68.62	37.48	-0.08	0.62
68.66	36.64	-0.74	0.54
68.7	36.74	-2.3	-0.44
68.74	35.68	-0.84	-0.16
68.78	34.3	0.44	0.76
68.82	34.3	-0.54	-0.86
68.86	30.88	0.28	-0.04
68.9	31.86	-0.6	1.68
68.94	32.84	-1.58	0.92
68.98	32.78	-2.18	0.32
69.02	33.84	0.24	0.84
69.06	33.84	1.34	-0.54
69.1	34.14	-0.68	-0.88
69.14	32.44	1.62	-0.82
69.18	35.74	1.74	-2.12
69.22	36.56	0.36	-3.12
69.26	35	-1.54	-4.62
69.3	34.66	-3.32	-3.9
69.34	31.88	-3.54	-3.56
69.38	33.32	-2.68	-3.56
69.42	31.98	-2.1	-2.66
69.46	34.06	-0.36	-2.16
69.5	32.78	0.14	-1.7
69.54	33.08	-2.62	-1.62
69.58	32.698	-1.0958	-3.173
69.62	32.5	-1.0248	-3.1402
69.66	32.301	-0.93688	-3.0877
69.7	32.1	-0.83343	-3.0167
69.74	31.898	-0.71584	-2.9288
69.78	31.696	-0.58548	-2.8254
69.82	30.46	-0.4	-0.92
69.86	30.14	0.4	-1.16
69.9	31.42	0.92	-1.42
69.94	31.32	1.42	-2.06
69.98	31.32	0	-3.66
70.02	32.4	2.62	-3.14
70.06	30	-2.56	-4.2
70.1	30.02	1.68	-3.1
70.14	30.03	0.93485	-1.4272
70.18	29.876	1.1171	-1.2458
70.22	29.733	1.2969	-1.0643
70.26	29.599	1.4729	-0.88425
70.3	29.477	1.6437	-0.70695
70.34	29.367	1.8081	-0.53383
70.38	29.27	1.9645	-0.36631
70.42	29.186	2.1116	-0.20581
70.46	29.117	2.248	-0.053724
70.5	29.063	2.3724	0.088531
70.54	29.026	2.4833	0.21954
70.58	29.006	2.5795	0.33791
70.62	29.003	2.6594	0.44221
70.66	29.02	2.7218	0.53104
70.7	29.056	2.7652	0.60298
70.74	29.113	2.7883	0.65664
70.78	29.14	1.98	0.94
70.82	29.291	2.768	0.70343
70.86	30.58	3.54	1.54
70.9	29.14	3.84	1.88
70.94	27.6	3.54	1.76
70.98	29.34	2.74	0.74
71.02	31.02	0.78	0.32
71.06	29.3	-0.4	-0.54
71.1	31.24	0.62	-0.06
71.14	31.74	1.9	-0.44
71.18	31.62	0.66	-1.12
71.22	32.96	0.38	-1.9
71.26	32.8	1.94	-0.6
71.3	30.88	1.84	-0.6
71.34	31.64	1.68	-0.74
71.38	33.42	1.34	-0.4
71.42	33.32	0.98	0.88
71.46	31.18	2.34	-0.18
71.5	32.32	-0.5	-0.14
71.54	31.5	3.3	0
71.58	33.5	2.82	-0.92
71.62	32.72	4.48	-1.9
71.66	34.4	2.06	-2.62
71.7	32.728	-0.067483	-1.1273
71.74	32.637	-0.43675	-1.1928
71.78	32.533	-0.8086	-1.2575
71.82	33.9	-5	-2.56
71.86	32.28	-5.24	-2.18
71.9	32.17	-1.8628	-1.4371
71.94	32.041	-2.1681	-1.4887
71.98	31.913	-2.4376	-1.5345
72.02	31.789	-2.6636	-1.5735
72.06	31.671	-2.8383	-1.6046
72.1	31.562	-2.9542	-1.627
72.14	31	-4.48	-1.44
72.18	30.94	-5.12	0.48
72.22	32.34	-3.78	-0.78
72.26	30.66	-1.8	-1.26
72.3	30.82	0.58	-1.82
72.34	31.42	0.52	-2.16
72.38	30.58	-0.82	-2.26
72.42	32.32	0.22	-1.86
72.46	30.42	1	-1.46
72.5	31.02	1.48	-0.46
72.54	32.52	0.28	-1.22
72.58	32.5	0.8	-0.8
72.62	31.58	-0.14	-0.86
72.66	30.76	1.44	-0.48
72.7	33.12	1.06	-0.24
72.74	31.16	2.2	-0.18
72.78	32.1	1.76	-0.54
72.82	33.26	-0.46	-2.6
72.86	34.22	2.66	-3.08
72.9	34.56	-2.62	-3.12
72.94	35.36	-2.7	-3.38
72.98	33.32	-1.18	-4.34
73.02	33.7	-0.98	-3.58
73.06	33.16	-2.5	-3.2
73.1	32.34	-0.12	-2.68
73.14	32.76	-4.6	-2.52
73.18	33.363	-2.2322	-3.1459
73.22	33.3	1.36	-3.48
73.26	33.7	-1.62	-2.72
73.3	33.08	-2.1	-2.74
73.34	31.9	-3.06	-3.36
73.38	33.46	-4.72	-0.24
73.42	32.431	-2.1569	-2.7146
73.46	32.244	-2.0463	-2.5867
73.5	32.055	-1.9135	-2.4486
73.54	31.868	-1.7607	-2.3025
73.58	31.683	-1.59	-2.1505
73.62	31.505	-1.4036	-1.9949
73.66	31.335	-1.2036	-1.8378
73.7	31.176	-0.99234	-1.6814
73.74	31.032	-0.77185	-1.5279
73.78	30.904	-0.54435	-1.3794
73.82	30.795	-0.312	-1.2382
73.86	30.708	-0.076968	-1.1063
73.9	29.2	0.36	0.1
73.94	31.18	-0.02	-1.8
73.98	28.98	0.18	-1.18
74.02	31.8	1.9	-0.9
74.06	29.78	3.4	-2.08
74.1	32.06	-0.3	-0.6
74.14	32.24	2.2	-0.68
74.18	32.82	0.62	-0.88
74.22	30.62	0.34	-0.7
74.26	31.58	2.42	-0.54
74.3	30.12	2.56	-0.32
74.34	32.74	2.2	-0.74
74.38	29.58	0.4	-0.18
74.42	31.26	3.04	-1.48
74.46	33.24	1.4	-1.38
74.5	31.1	2.74	-1.22
74.54	30.86	2.2	-1.56
74.58	30.3	0.9	-0.18
74.62	31.02	3.94	0.06
74.66	31.221	2.5252	-0.39866
74.7	31.343	2.544	-0.30832
74.74	30.84	2.64	-0.18
74.78	31.68	3.12	0.12
74.82	30.42	3.32	0.52
74.86	32.76	2.7	-0.32
74.9	31.92	0.52	0.48
74.94	32.88	4.56	-0.52
74.98	31.64	2.52	-0.52
75.02	32.74	1.9	-0.44
75.06	34	3.56	-0.28
75.1	33.04	2.86	-0.94
75.14	33.64	4.14	-0.7
75.18	31.8	3.52	-0.76
75.22	30.02	3.78	-0.88
75.26	32.74	2.88	-1.26
75.3	35.24	2.68	-0.82
75.34	34.38	1.5	-1.36
75.38	33.82	2.78	-1.76
75.42	34.54	2.02	-2.36
75.46	33.2	4.12	-1.78
75.5	34.82	2.08	-2.36
75.54	33.9	0.34	-2.22
75.58	33.4	1.26	-2.82
75.62	34.98	1.54	-2.6
75.66	34.22	-1.22	-2.4
75.7	34.36	-1.54	-1.64
75.74	35.74	-1.3	-1.58
75.78	36.74	-2.44	-1.24
75.82	35.12	-4.66	-0.86
75.86	33.14	-1.9	-1.12
75.9	34.82	-0.62	-0.3
75.94	32.58	-0.94	-1.28
75.98	33.72	0.16	-0.42
76.02	33.2	-0.22	-0.1
76.06	31.58	-0.84	0.28
76.1	32.7	-4.06	-1.7
76.14	31.131	-0.56201	0.14681
76.18	30.819	-0.40412	0.27896
76.22	31.94	-2.18	1.54
76.26	28.4	-1.46	0.38
76.3	28.8	-1.7	0.08
76.34	29.3	1.82	1.1
76.38	30.22	2.96	1.74
76.42	26.18	3.3	1.62
76.46	28.7	2.26	1.06
76.5	26.78	2.86	-0.44
76.54	29.081	0.84521	0.91937
76.58	29.023	0.94656	0.91693
76.62	28.995	1.0367	0.89724
76.66	31.68	-0.18	0
76.7	29.033	1.1796	0.8034
76.74	28.12	-1.18	0.58
76.78	28.9	-0.12	-0.32
76.82	31.22	1.3	0.1
76.86	29.62	1.5	0.2
76.9	31.06	1.96	0.92
76.94	31.98	1.76	1.22
76.98	29.76	0	0.38
77.02	31.1	0.54	0.28
77.06	30.28	1.44	-0.2
77.1	30.64	0.22	-1.6
77.14	31.92	0.16	-2.02
77.18	31.04	2.48	-1.64
77.22	31.4	1.82	-2.28
77.26	31.62	2.06	-2.22
77.3	32.52	2	-2.02
77.34	31.22	2.06	-1.56
77.38	32.86	-0.56	-0.7
77.42	31.68	1.62	-2.46
77.46	33.46	1	-1.94
77.5	34.64	0.44	-1.08
77.54	36.04	0.18	-1.7
77.58	34.36	1.36	1
77.62	31.94	0.26	0.46
77.66	33.751	0.94459	-0.023832
77.7	33.699	1.0221	0.1665
77.74	33.619	1.1036	0.33746
77.78	33.517	1.1828	0.48461
77.82	33.396	1.2534	0.60348
77.86	32.32	2.52	1.92
77.9	34.04	0.92	1.08
77.94	33.02	0.16	0.98
77.98	33.22	2.86	0.22
78.02	32.16	2.14	-0.48
78.06	33.38	1	-0.32
78.1	33.08	0.8	-0.02
78.14	31.3	-0.1	0.1
78.18	30.64	-0.52	0.1
78.22	32.68	-0.72	-0.7
78.26	32	1.14	-0.9
78.3	32.86	-0.76	-1.8
78.34	33.2	-1.02	-2.4
78.38	33.6	-1.06	-2.86
78.42	32.1	1.92	-2.5
78.46	32.54	0.38	-3.12
78.5	33.76	2.16	-3.32
78.54	30.9	2.66	-2.6
78.58	29.66	0.52	-1.88
78.62	32.061	0.95405	-2.7826
78.66	32.029	0.94731	-2.7367
78.7	31.996	0.92434	-2.6624
78.74	31.964	0.88668	-2.5633
78.78	31.933	0.83585	-2.4431
78.82	31.905	0.77338	-2.3053
78.86	31.88	0.70081	-2.1537
78.9	31.86	0.61966	-1.9919
78.94	31.846	0.53146	-1.8234
78.98	31.839	0.43775	-1.652
79.02	31.841	0.34005	-1.4812
79.06	31.852	0.23989	-1.3147
79.1	31.873	0.13881	-1.1561
79.14	31.906	0.038334	-1.0091
79.18	31.952	-0.060012	-0.87731
79.22	32.012	-0.15469	-0.7643
79.26	31.54	-1.14	0.36
79.3	31.1	-1.42	0.2
79.34	32.04	-2.52	0.1
79.38	32.16	0.02	-0.7
79.42	33.32	-0.62	-1.22
79.46	33.62	1.28	-1.72
79.5	34.08	1.3	-1.74
79.54	33.78	0.06	-1.9
79.58	34.02	0.46	-1.52
79.62	33.48	-1.7	-1.06
79.66	33.02	-0.88	-1.18
79.7	33.42	-1.28	-1.58
79.74	34.16	-2.68	-1.8
79.78	31.42	-1.4	-2.18
79.82	32.24	0.2	-2.3
79.86	31.08	-0.24	-1.66
79.9	31.12	1.22	-1.98
79.94	31.58	3.64	-1.8
79.98	31.86	2.08	-1.38
[truncated: 1,038 more rows]
