# Supplementary material for: Mean flow and turbulence structure over exposed roots on a forested floodplain: Insights from a controlled laboratory experiment
Source: PLoS One. 2020 Feb 26;15(2):e0229306. doi: 10.1371/journal.pone.0229306 (PMC7043746; doi:10.1371/journal.pone.0229306)
Supplement: S1 File — (ZIP) [file pone.0229306.s001.zip › data_and_scripts/velocity_data/t21_023_replaced.csv]

0.02	31.14	2.08	-4.58
0.06	30.88	3.82	-5.24
0.1	32.356	2.171	-6.1049
0.14	33.14	1.7202	-6.8088
0.18	33.853	1.3	-7.4483
0.22	34.498	0.9098	-8.0251
0.26	35.078	0.54871	-8.5413
0.3	35.594	0.2159	-8.9986
0.34	36.048	-0.089423	-9.3991
0.38	36.443	-0.3681	-9.7444
0.42	36.781	-0.62094	-10.037
0.46	37.065	-0.84876	-10.278
0.5	37.295	-1.0524	-10.469
0.54	37.476	-1.2326	-10.614
0.58	37.608	-1.3903	-10.712
0.62	37.694	-1.5263	-10.767
0.66	37.736	-1.6413	-10.78
0.7	37.737	-1.7363	-10.754
0.74	37.698	-1.812	-10.689
0.78	37.623	-1.8692	-10.588
0.82	37.512	-1.9088	-10.453
0.86	37.369	-1.9315	-10.286
0.9	37.195	-1.9383	-10.088
0.94	36.993	-1.9299	-9.8614
0.98	36.764	-1.9071	-9.6084
1.02	36.512	-1.8708	-9.3306
1.06	36.239	-1.8217	-9.0299
1.1	35.945	-1.7608	-8.7083
1.14	35.635	-1.6888	-8.3676
1.18	35.309	-1.6065	-8.0097
1.22	34.971	-1.5148	-7.6364
1.26	34.622	-1.4145	-7.2498
1.3	34.265	-1.3064	-6.8517
1.34	33.901	-1.1912	-6.4439
1.38	33.533	-1.07	-6.0284
1.42	33.164	-0.94336	-5.6071
1.46	32.795	-0.81222	-5.1817
1.5	32.429	-0.67738	-4.7544
1.54	32.067	-0.53966	-4.3268
1.58	31.713	-0.39988	-3.901
1.62	31.368	-0.25886	-3.4788
1.66	31.034	-0.11741	-3.0621
1.7	30.714	0.023643	-2.6528
1.74	30.41	0.16348	-2.2528
1.78	28.96	-0.52	-0.76
1.82	30.42	0.5	-1.24
1.86	30.92	-1.8	-1.5
1.9	31.6	1.3	-2.38
1.94	28.74	1.7	-2.48
1.98	29.66	2.92	-0.94
2.02	28.3	1.48	1.28
2.06	27.56	0.78	2.76
2.1	26.48	0.04	1.42
2.14	29.56	2.2	-0.26
2.18	28.746	1.3869	0.99314
2.22	28.805	1.4482	1.1341
2.26	28.908	1.4976	1.2412
2.3	27.64	3.96	1.74
2.34	28.3	2.42	2.26
2.38	30	0.46	3.1
2.42	29.4	-0.14	1.38
2.46	29.76	0.76	-0.14
2.5	31.46	0.42	0.1
2.54	32.66	1.7	-0.22
2.58	32.96	1.32	0.16
2.62	33.58	0.86	0.02
2.66	33.62	1.78	-0.24
2.7	33.04	2.06	0.06
2.74	32.12	0.58	0.28
2.78	33.92	2.12	1.26
2.82	34.06	3.02	1.36
2.86	31.92	3.04	0.62
2.9	35.28	2.54	0.46
2.94	34.06	1.64	0.52
2.98	33.86	-0.68	-0.48
3.02	33.72	2.82	-0.76
3.06	34.7	2.42	-1.28
3.1	33.38	3.14	-1.66
3.14	33.64	2.84	-2.48
3.18	34.12	3.52	-2.2
3.22	32.26	5.36	-2.14
3.26	34.48	5.22	-2.36
3.3	33.9	6.56	-2.2
3.34	33.137	4.3286	-3.7669
3.38	33.081	4.3639	-3.9783
3.42	33.029	4.3728	-4.1588
3.46	32.983	4.3569	-4.3097
3.5	32.941	4.3181	-4.4322
3.54	32.904	4.2578	-4.5275
3.58	32.871	4.1779	-4.5969
3.62	32.843	4.0801	-4.6415
3.66	32.819	3.9659	-4.6627
3.7	32.8	3.8371	-4.6615
3.74	32.785	3.6955	-4.6393
3.78	32.773	3.5426	-4.5972
3.82	32.766	3.3801	-4.5365
3.86	32.762	3.2098	-4.4584
3.9	32.763	3.0333	-4.3641
3.94	32.766	2.8523	-4.2549
3.98	32.774	2.6685	-4.1319
4.02	32.784	2.4836	-3.9963
4.06	31	-0.12	-6.08
4.1	32.1	0.1	-5.44
4.14	29.92	0.7	-3.9
4.18	31.46	1.16	-4.08
4.22	33.26	2.04	-3.42
4.26	33.26	3.7	-4.48
4.3	33.66	2.74	-3.78
4.34	34.7	1.8	-1.8
4.38	35.46	3	-1.46
4.42	34.12	3.48	0.1
4.46	33.1	0.85777	-2.0287
4.5	33.144	0.79091	-1.8382
4.54	33.19	0.74486	-1.6511
4.58	31.32	-2.24	-0.76
4.62	32.92	-0.3	-0.12
4.66	33.56	-1.82	0.7
4.7	34.42	-0.06	-0.3
4.74	33.68	1.72	-0.2
4.78	34.02	0.24	-0.58
4.82	33.9	2.44	-0.96
4.86	34.64	2.94	-1.48
4.9	34.68	2.52	-1.92
4.94	30.94	3.64	0.48
4.98	32.88	1.84	-0.52
5.02	34.4	0.18	-0.6
5.06	33.46	0.62	-0.66
5.1	33.26	3.36	-0.58
5.14	33.38	2.5	-0.12
5.18	34.18	0.94	0.04
5.22	34.82	2.12	-0.36
5.26	33.72	1.2	0.64
5.3	35.16	1.78	0.28
5.34	33.02	1.78	0.16
5.38	35.24	-0.3	-0.94
5.42	35.38	1.56	-1.7
5.46	36.4	-1.28	-2.18
5.5	34.16	1.7	-3.12
5.54	31.56	-0.48	-2.52
5.58	32	1.56	-2.54
5.62	32.62	-2.64	-1.46
5.66	32.9	-1.58	-0.32
5.7	32.94	-0.88	-1.9
5.74	33.82	-0.08	-2.6
5.78	32.26	0.58	-3.4
5.82	32.14	1.2	-4.02
5.86	31.1	-0.06	-4.86
5.9	30.808	-0.77156	-2.5387
5.94	30.65	-0.70118	-2.4683
5.98	30.522	-0.60724	-2.3849
6.02	30.424	-0.49208	-2.29
6.06	30.353	-0.35802	-2.1853
6.1	30.308	-0.20736	-2.0723
6.14	30.288	-0.042449	-1.9525
6.18	25.76	-5.98	0.4
6.22	30.316	0.3209	-1.6987
6.26	30.362	0.51468	-1.5679
6.3	30.426	0.71345	-1.4365
6.34	30.508	0.91488	-1.3062
6.38	30.606	1.1167	-1.1784
6.42	31.78	5.16	-0.36
6.46	31.28	2.72	-1
6.5	31.82	0.58	-2.6
6.54	31.131	1.8807	-0.72385
6.58	31.289	2.0494	-0.63216
6.62	31.453	2.2045	-0.55237
6.66	31.624	2.3437	-0.48601
6.7	31.8	2.4646	-0.43466
6.74	31.978	2.565	-0.39986
6.78	33.66	2.4	-0.18
6.82	30.88	3.02	-0.12
6.86	32.7	2.62	0.04
6.9	32.16	2.86	-0.24
6.94	32.5	2.84	-0.3
6.98	33.76	0.54	-0.92
7.02	33.26	3.18	-0.94
7.06	33.78	3	-1.52
7.1	33.3	1.88	-1.38
7.14	33.62	2.62	-1.84
7.18	33.34	1.9	-0.82
7.22	33.9	0.68	-1.58
7.26	30.94	2.22	-1.76
7.3	34.48	1.74	-2.06
7.34	31.84	0.6	-2.08
7.38	31.84	1.88	-2.46
7.42	32.04	3.02	-1.52
7.46	33.14	3.1	-1.24
7.5	33.72	2.02	-1.02
7.54	31	0.84	-1.28
7.58	32.84	0.98	-1.88
7.62	31.92	1.26	-2
7.66	32.78	1.3	-1.52
7.7	32.92	2.84	-0.36
7.74	34.38	0.88	-0.56
7.78	33.64	1.72	0.28
7.82	34.28	0.4	-0.48
7.86	35.62	1.1	-0.56
7.9	34.46	0.52	-0.78
7.94	35.84	-0.1	-0.76
7.98	33.56	1.12	-0.9
8.02	33.46	0.16	-0.48
8.06	33.58	-1.22	-1
8.1	34.02	0.38	-1.16
8.14	33.62	0.1	-1.46
8.18	33.82	1.16	-1.44
8.22	33.72	0.32	-1.06
8.26	35.08	0.1	-1
8.3	33.44	-0.74	-0.96
8.34	32.7	0.32	-0.56
8.38	31.7	1.1	-1.28
8.42	33.04	-0.76	-1.02
8.46	33.32	-0.14	-0.76
8.5	33.46	0.22	-0.88
8.54	32.9	-1.48	-0.94
8.58	31.78	-0.9	-1
8.62	34.06	-0.24	-0.42
8.66	32.2	0.22	0.02
8.7	33.6	-0.76	0.48
8.74	33.96	0.32	0.06
8.78	34.96	0.64	-0.52
8.82	33.84	1.28	-0.6
8.86	34.58	0.08	-0.72
8.9	33.34	-0.06	-0.68
8.94	32.96	-0.94	-0.28
8.98	32.38	-2.14	-0.56
9.02	32.56	1.2	-0.9
9.06	31.68	0.34	-0.48
9.1	32.5	1.14	-0.7
9.14	31.46	1.3	0.02
9.18	31.12	1.7	-0.28
9.22	33.12	0.58	-0.96
9.26	33.02	0.72	-1.12
9.3	33.54	1.66	-1.9
9.34	35.22	2.88	-2.8
9.38	33.94	2.84	-2.5
9.42	33.6	0.6	-2.48
9.46	33.38	1.16	-1.22
9.5	33.04	0.82	-1.12
9.54	33.02	3.14	-1.06
9.58	34.06	4.38	-1.52
9.62	33.34	3.42	-1.76
9.66	32.84	3.4	-1.3
9.7	33.92	3.62	-2.2
9.74	34.02	2.1	-3.92
9.78	36.1	1.7	-2.64
9.82	32.18	-2.26	-1.46
9.86	34.311	0.96843	-1.5204
9.9	34.442	0.6556	-1.409
9.94	34.568	0.34757	-1.2976
9.98	34.687	0.053728	-1.1895
10.02	36.56	-0.94	-1.32
10.06	36.14	-0.7	-0.66
10.1	34.42	-1.64	-0.34
10.14	34.8	-0.62	-0.42
10.18	34.82	-2.02	-0.62
10.22	32.74	0.22	-0.54
10.26	34.94	0.82	-0.88
10.3	35.42	-0.04	-1.54
10.34	35.3	-0.54	-0.76
10.38	35	1.44	-1.16
10.42	34.94	0.94	-1.2
10.46	34.36	-1.18	-1.36
10.5	33.38	0.58	-1.2
10.54	34.42	1.8	-1.34
10.58	32.96	0.64	-2.28
10.62	33.88	-0.58	-3.5
10.66	32.94	-1.42	-2.88
10.7	31.6	-1.22	-1.9
10.74	32.1	-1.36	-2.28
10.78	33.92	0.52	-2.34
10.82	32.08	-1.16	-2.32
10.86	31.34	-0.7	-2.68
10.9	30.62	1.5	-1.56
10.94	32.54	0.84	-2.14
10.98	32.22	-0.3	-2.04
11.02	31.64	-0.4	-1.98
11.06	31.72	1.26	-1.82
11.1	32.52	1.26	-1.92
11.14	30.94	1.86	-1.94
11.18	33.78	1.26	-1.86
11.22	33.26	1.24	-1.38
11.26	35.14	0.64	-0.76
11.3	34.02	2.78	-0.74
11.34	32	1.52	0.34
11.38	34.64	1.12	0.08
11.42	33.24	1.46	-0.4
11.46	34.04	1.48	-0.48
11.5	30.96	2.34	-1.12
11.54	32.2	3.38	-1.2
11.58	32.02	1.76	-1.76
11.62	32	1.78	-2.32
11.66	30.44	2.8	-1.98
11.7	30.28	2.36	-2.44
11.74	31.22	1.82	-3
11.78	30.239	2.2362	-1.7648
11.82	30.092	2.2482	-1.757
11.86	29.971	2.2568	-1.732
11.9	29.875	2.2621	-1.6911
11.94	29.803	2.2643	-1.6359
11.98	29.753	2.2634	-1.5679
12.02	29.724	2.2596	-1.4885
12.06	29.714	2.253	-1.3991
12.1	29.723	2.2436	-1.3013
12.14	29.748	2.2316	-1.1965
12.18	29.788	2.217	-1.0862
12.22	29.842	2.2	-0.97191
12.26	29.908	2.1807	-0.85503
12.3	29.985	2.1591	-0.73706
12.34	26.02	1.82	3.58
12.38	30.167	2.1095	-0.50374
12.42	30.269	2.0818	-0.39133
12.46	30.377	2.0523	-0.28372
12.5	30.488	2.021	-0.18238
12.54	30.42	1.68	0.62
12.58	31.26	2.1	-0.12
12.62	31	3.4	-0.42
12.66	31.14	1.66	-0.4
12.7	31.86	1.4	-1.2
12.74	31.96	2.58	-1.34
12.78	32.1	1.2	-0.8
12.82	34.42	-0.24	0.74
12.86	31.4	1.86	-0.36
12.9	31.48	2.92	-0.46
12.94	29.34	1.66	-0.24
12.98	30.58	1.36	2.74
13.02	31.1	-1.7	1.96
13.06	32.24	1.1	0.04
13.1	33.52	1.16	-0.08
13.14	32.16	2	-0.6
13.18	32.68	0.72	-0.3
13.22	33.92	1.44	-0.96
13.26	34.92	2.46	-1.68
13.3	32	2.48	-2.04
13.34	33.1	1.1	-2.44
13.38	34.72	0.94	-2.12
13.42	33.18	3.34	-2.22
13.46	34.08	2.06	-2.48
13.5	35	0.5	-2.24
13.54	34.44	1.86	-1.32
13.58	33.44	-0.44	-1.7
13.62	35.04	-0.42	-1.9
13.66	34.02	-2.26	-1.98
13.7	34.06	-1.52	-1.7
13.74	34.48	-1.02	-1.8
13.78	33.4	-1.84	-1.98
13.82	33.72	-3.16	-1.58
13.86	34.12	-0.7	-1.38
13.9	34.86	-2.08	-0.6
13.94	32.02	-1.34	1.04
13.98	32.42	0.08	0.68
14.02	30.82	0.86	0.3
14.06	33.26	2.22	-0.38
14.1	33.2	1.06	-1
14.14	32.5	0.28	-1.5
14.18	31.74	-0.62	-1.46
14.22	32.42	0.2	-1.18
14.26	31.3	1.38	-1.64
14.3	32.76	0.62	-0.58
14.34	31.52	-0.22	0.36
14.38	30.24	0.24	0.04
14.42	30.94	1.38	-0.3
14.46	30.64	0.56	-0.78
14.5	32.42	0.94	-1.4
14.54	31.96	1.62	-1.1
14.58	33.04	1.24	-0.7
14.62	32.46	1.84	-0.92
14.66	32.02	0.8	-0.72
14.7	32.38	2.5	-1.2
14.74	32.72	2.56	-1.82
14.78	33.32	2.6	-1.66
14.82	32.06	3.34	-2.16
14.86	32.8	3.06	-1.72
14.9	32.2	2.34	-1.6
14.94	33.5	3	-0.94
14.98	33.34	2.7	-1.62
15.02	31.1	3.74	-0.76
15.06	33.3	3.52	-1.22
15.1	31.46	2.46	-2.06
15.14	35.06	1.12	-3.18
15.18	32.863	2.2678	-1.3176
15.22	32.87	2.1342	-1.2329
15.26	32.873	1.9943	-1.1423
15.3	32.24	0.8	-0.08
15.34	32.866	1.7041	-0.94742
15.38	32.856	1.5578	-0.84503
15.42	32.841	1.4134	-0.74064
15.46	32.821	1.2729	-0.63523
15.5	32.796	1.1384	-0.52977
15.54	32.766	1.0119	-0.42523
15.58	32.729	0.89544	-0.32259
15.62	32.687	0.791	-0.22281
15.66	32.8	2.32	0.24
15.7	32.84	-0.5	0.16
15.74	32.3	1.72	-0.3
15.78	33.7	0.88	0.86
15.82	31.26	0.16	-0.36
15.86	32.82	0.52	0.04
15.9	30.38	-0.7	0.16
15.94	32.62	0.28	0.22
15.98	32.28	0.84	0.06
16.02	32.44	1.64	0.48
16.06	31.7	0.8	0.58
16.1	31.5	1.26	0.62
16.14	32.54	1.04	0.46
16.18	32.14	2.28	-0.18
16.22	34.2	1.72	-1.14
16.26	30.64	2.06	-0.76
16.3	33.42	3.16	-0.7
16.34	34.02	0.26	-1.34
16.38	31.7	0.56	-1.98
16.42	31.26	1.14	-1.78
16.46	30.22	2.4	-2.34
16.5	31.601	0.36441	-1.7845
16.54	28.4	-1.8	-2.86
16.58	30.08	-0.98	-1.84
16.62	31.78	-0.62	-1.7
16.66	32.5	-0.12	-1.46
16.7	31.72	-0.48	-2.18
16.74	34.38	-0.18	-2.32
16.78	33.02	1.68	-1.7
16.82	33.24	0	-1.7
16.86	32.96	0.98	-1.4
16.9	31.46	-0.14	-1.96
16.94	33.3	1.04	-2.4
16.98	33.74	2.48	-3.62
17.02	32.96	3.12	-2.22
17.06	32.76	0.42	-2.2
17.1	32.18	1.1	-2.4
17.14	32.62	3.4	-2.34
17.18	33.52	3.08	-2.62
17.22	34.92	1.74	-3.26
17.26	32.628	2.8908	-1.6676
17.3	32.502	3.0844	-1.3651
17.34	32.391	3.2549	-1.0589
17.38	32.301	3.3966	-0.75983
17.42	32.241	3.5039	-0.47897
17.46	31.74	3.8	-0.28
17.5	32.48	3.68	0.14
17.54	33.46	3.24	-0.16
17.58	31.06	3.88	0.64
17.62	31.78	2.58	1.06
17.66	33.08	2.78	0.62
17.7	33.56	2.38	0.24
17.74	33.48	3.2	-0.6
17.78	35	3	-1.14
17.82	33.52	0.72	-1.5
17.86	36.92	1.44	-1.74
17.9	36.42	-0.56	-2.16
17.94	35.14	-0.28	-1.9
17.98	35.4	-0.7	-1.76
18.02	36.1	-1.98	-1.4
18.06	36.98	0.64	0.02
18.1	35.2	-0.08	-1.08
18.14	34.54	-0.82	-1.66
18.18	35.34	1.08	-1.42
18.22	33.94	-0.98	-2.82
18.26	32.5	0.78	-3.38
18.3	33.72	3.76	-3.78
18.34	37.42	2.96	-2.96
18.38	35.78	3.72	-1.62
18.42	38	1.54	-0.54
18.46	36.04	-0.1	-1.7
18.5	37.2	-0.92	-2.86
18.54	36.56	-0.54	-1.16
18.58	34.2	-0.6	-1.1
18.62	36.9	-0.1	-1.14
18.66	36.5	0.92	-1.58
18.7	35.08	0.4	-1.66
18.74	33.2	0.08	-1.4
18.78	35	-0.14	-0.82
18.82	33.38	-0.94	-1.12
18.86	33.66	-2	-0.46
18.9	30.98	-0.24	0.08
18.94	33.24	0.7	0.22
18.98	32.5	1.32	0.1
19.02	33.44	0.02	-1
19.06	34.82	0.18	-1.24
19.1	32.84	1.74	0.92
19.14	31.86	2.42	-0.2
19.18	35.14	0.32	-0.06
19.22	35.1	2.38	-1.4
19.26	35	2.74	-1.94
19.3	35.1	0.8	-2.06
19.34	34.18	2.54	-0.54
19.38	32.38	0.8	-0.06
19.42	32.46	1.96	-0.48
19.46	31.78	1.44	-1.76
19.5	33.682	0.77369	-0.96094
19.54	33.639	0.41991	-0.97999
19.58	33.596	0.063996	-0.99536
19.62	33.551	-0.28037	-1.0067
19.66	33.74	-0.54	-0.46
19.7	35.14	-0.66	-0.26
19.74	33.84	-1.68	-1.52
19.78	34.54	0.22	0.02
19.82	32.8	-1.12	-0.88
19.86	34.12	-2.08	-1.34
19.9	32.62	-1.48	-1.56
19.94	31.54	-1.6	-1.52
19.98	31.76	-1.98	-1.44
20.02	34.26	1.38	-0.76
20.06	35.06	0.96	-0.18
20.1	32.62	1.32	-0.48
20.14	32	0.68	-0.74
20.18	32.54	1.9	-0.94
20.22	32.04	-0.14	-0.66
20.26	34.34	-2.44	-1.06
20.3	33.32	-0.34	-0.7
20.34	32.14	-0.4	-0.8
20.38	34.76	0.46	-0.32
20.42	32.48	0.5	0.24
20.46	35.06	0.08	-0.78
20.5	31.88	-0.98	-0.18
20.54	32.68	0.54	-0.24
20.58	32.16	0.9	-1
20.62	31.86	1.16	-0.8
20.66	32.32	0.56	-0.4
20.7	32.28	1.74	-1
20.74	32.56	0.46	-1.34
20.78	32	0.46	-2.18
20.82	32.84	0.42	-2.78
20.86	33.76	0.22	-2.82
20.9	35.72	-0.78	-2.78
20.94	35.34	1.5	-2.46
20.98	34.3	-1	-2.34
21.02	34.08	0.24	-2.44
21.06	33.242	0.39798	-1.7379
21.1	33.228	0.40944	-1.6777
21.14	32.22	0.94	1.1
21.18	31.38	1.98	1.16
21.22	30.46	-1.28	0.16
21.26	30.88	-0.88	-1.06
21.3	31.72	1.16	-1.86
21.34	33.42	1.56	-3.26
21.38	34.36	1.26	-2.62
21.42	32.877	0.53619	-1.0711
21.46	32.825	0.53734	-1.0159
21.5	32.775	0.53098	-0.9734
21.54	32.62	2.32	-0.24
21.58	33.56	1.06	-0.42
21.62	35.54	1.62	-2.16
21.66	34.48	-0.96	-1.5
21.7	31.1	-2.4	-1.76
21.74	31.36	-0.36	0.02
21.78	33.02	1.08	-0.88
21.82	32.92	-0.64	-1.22
21.86	33.24	0.86	-1.52
21.9	31.04	-2.68	-2.68
21.94	32.74	0.9	-1.76
21.98	33.16	0.4	-1.96
22.02	32.94	-0.22	-2.62
22.06	32.52	0.02	-2.58
22.1	32.88	0.78	-2.88
22.14	32.52	-0.86	-3.44
22.18	34.2	-2.18	-2.76
22.22	32.3	-0.94	-2.68
22.26	32.28	-4.08	-3.44
22.3	31.762	-1.1514	-1.1525
22.34	31.49	-1.1396	-0.68835
22.38	31.227	-1.1105	-0.23308
22.42	30.984	-1.0646	0.19465
22.46	29.28	-0.36	1.44
22.5	31.54	-1.9	2.36
22.54	30.7	-1.26	1.2
22.58	30.96	-1.52	2.18
22.62	29.26	0.48	1.6
22.66	30.4	0.7	0.28
22.7	31.28	0.46	0.16
22.74	31.58	0.16	0.06
22.78	30.32	-0.42	-0.42
22.82	31.4	1.14	-1.92
22.86	32.5	-0.52	-2
22.9	33.7	0.16	-3
22.94	32.84	1.78	-1.44
22.98	32.22	1.52	-0.48
23.02	33.02	1.82	-0.76
23.06	31.22	1.98	-1.36
23.1	30.82	2.02	-0.38
23.14	32.46	2.84	-1.02
23.18	31.94	2.38	-1.28
23.22	31.22	2.9	1.38
23.26	32.02	-0.82	1.5
23.3	31.14	0.92	-0.3
23.34	31.64	2.22	-0.6
23.38	33.18	0.8	0
23.42	33.88	-0.54	0.08
23.46	34.02	0.46	0.16
23.5	34.36	1.26	1.16
23.54	33.98	1.2	0.74
23.58	34.44	2.62	-0.24
23.62	32.52	2.72	-0.6
23.66	33.42	1.26	-0.5
23.7	33.38	1.44	-0.86
23.74	33.16	1.14	-0.88
23.78	32.14	1.16	-1.22
23.82	32.12	0.62	-1.46
23.86	33.08	1.9	-2.18
23.9	33.02	-1.18	-1.92
23.94	33.46	-0.18	-1.66
23.98	34.36	1.32	-1.58
24.02	34.62	1.12	-1.34
24.06	34.48	1.94	-1.26
24.1	34.58	1.74	-0.44
24.14	35.4	0.58	-0.1
24.18	33.02	0.42	-0.68
24.22	34.32	0.42	-0.1
24.26	32.98	0.16	0
24.3	33.6	0.92	0.4
24.34	33.58	1.42	0.16
24.38	31.36	0.6	-0.3
24.42	31.98	0.84	-0.6
24.46	32.46	1.3	-0.88
24.5	32.68	0.34	-0.74
24.54	32.44	1.2	-1.38
24.58	34.06	0.66	-1.1
24.62	31.418	-0.37588	-0.34457
24.66	31.346	-0.62733	-0.30242
24.7	31.317	-0.85715	-0.26136
24.74	29.18	-2.24	1.68
24.78	30.62	-2.32	-1.22
24.82	28.8	-1.5	-0.4
24.86	29.14	-3.08	1
24.9	32.74	-0.82	-0.42
24.94	33.56	-1.12	0.6
24.98	33.52	0.46	-0.04
25.02	35.36	0.72	-0.94
25.06	34.92	0.92	-1.3
25.1	34.02	-0.16	-1.18
25.14	33.78	1.42	-0.18
25.18	33.72	1.5	-0.42
25.22	34.3	-0.38	-1.16
25.26	32.56	1.1	-1.06
25.3	34.88	2.3	-1.68
25.34	34	1.38	-1.22
25.38	31.98	1.82	-1.46
25.42	33.66	1.24	-0.88
25.46	32.46	0.74	-1.38
25.5	34.6	1.96	-1.42
25.54	34.32	3.7	-1.14
25.58	34.34	1.44	0.04
25.62	34.66	2.6	0.28
25.66	33.66	3.2	0.06
25.7	31.76	2.54	-0.12
25.74	32.74	2.02	-0.56
25.78	33.78	2	1.2
25.82	33.48	1.92	1.94
25.86	32.5	0.7	1.86
25.9	31.9	0.3	2.32
25.94	32.44	0.28	2
25.98	31.64	0.76	0.78
26.02	33.44	-0.84	0.32
26.06	32.8	0.1	-0.06
26.1	33.6	0.38	0.36
26.14	33.14	1.44	-1.24
26.18	32.36	0.88	-0.7
26.22	34.82	1.54	-0.72
26.26	32.1	1	-0.5
26.3	33.06	1.22	-0.76
26.34	31.84	1.02	-1.6
26.38	33.68	1.44	-1.28
26.42	34.06	1.2	-1.66
26.46	32.9	0.08	-1.6
26.5	33.9	1.54	-0.58
26.54	34.52	1.68	-0.18
26.58	36.32	1.5	-0.92
26.62	34.5	1.94	-0.22
26.66	33.48	2.18	0.3
26.7	34.1	4.12	0.82
26.74	33.28	2.72	0.88
26.78	33.48	2.88	0.46
26.82	32.1	2.8	0.22
26.86	33.28	2.26	-0.54
26.9	33.8	1.22	-1.28
26.94	34.14	0.3	-1.76
26.98	33.3	-0.7	-2.16
27.02	34.86	-0.1	-1.62
27.06	35.26	-1.28	-1.06
27.1	34.42	-0.14	-1.46
27.14	33.54	-1.58	0.1
27.18	36	-0.88	0.6
27.22	35.72	-1	0.88
27.26	34.56	-0.12	0.68
27.3	36.26	-1.66	0
27.34	33.74	-1.96	-0.44
27.38	32.66	-0.6	-0.9
27.42	34.26	-0.56	-1.22
27.46	33.1	-0.46	-2.34
27.5	34.26	0.54	-2.04
27.54	33.496	-0.10176	-0.7624
27.58	33.301	0.023162	-0.7271
27.62	31.3	0.58	-1.18
27.66	34.4	0.04	-2.16
27.7	34.26	2.6	-0.54
27.74	33.7	1.08	-0.08
27.78	32.509	0.70438	-0.48716
27.82	32.38	-0.06	1.4
27.86	30.72	-0.6	0.1
27.9	31.58	0.74	-0.26
27.94	31.52	1.2	-0.48
27.98	32.5	2.5	-0.56
28.02	32.96	0.64	-0.52
28.06	32.68	2.84	-0.64
28.1	34.14	2.38	0.04
28.14	33.5	1.52	0.28
28.18	32.62	1.1	-0.16
28.22	34.54	2.54	-1.28
28.26	33.76	3.24	-0.9
28.3	34.06	2.24	-0.48
28.34	34.54	3.88	-0.6
28.38	33.66	4.92	-0.86
28.42	33.02	3.3	-0.36
28.46	31.04	4.8	0.24
28.5	32.76	3.3	0.68
28.54	32.1	3.9	0.68
28.58	32.78	3.14	0.2
28.62	32.72	3.76	-0.5
28.66	31.38	2.7	-0.94
28.7	31.62	2.78	-0.8
28.74	32.04	0.68	-1.6
28.78	33.2	3.54	-2.18
28.82	34.06	0.04	-3.34
28.86	33.88	-2	-2.08
28.9	35.48	-0.6	-0.34
28.94	34.6	-0.76	-2.84
28.98	33.38	-1.86	-1.98
29.02	31.78	-0.66	-1.4
29.06	32.16	-1.06	-1.92
29.1	29.4	-2.34	-1.62
29.14	30.18	-1.7	-0.18
29.18	28.54	-0.88	0.16
29.22	28.32	0.04	0.58
29.26	28.5	2.32	0.6
29.3	27.72	0.5	0.88
29.34	28.02	-1.04	-1.18
29.38	30.707	-0.51284	-0.87952
29.42	30.8	0.42	-0.54
29.46	30.12	3.7	0.32
29.5	29.76	-0.3	1
29.54	30.3	-0.68	3.3
29.58	29.32	-2.2	3.58
29.62	30.426	-0.55127	-0.98494
29.66	30.391	-0.55644	-0.99597
29.7	29.7	-0.16	-1.12
29.74	31.96	1.6	-2.26
29.78	30.88	1.1	-2.64
29.82	34.04	-0.66	-4.04
29.86	32.02	2.72	-4.54
29.9	30.255	-0.57334	-1.0247
29.94	30.244	-0.57312	-1.0234
29.98	30.235	-0.57184	-1.0204
30.02	30.229	-0.56942	-1.0158
30.06	30.226	-0.56579	-1.0095
30.1	30.226	-0.56087	-1.0016
30.14	30.228	-0.5546	-0.9921
30.18	30.233	-0.5469	-0.98101
30.22	32.76	-3.72	-0.22
30.26	30.52	-3.78	0.02
30.3	29	-3.78	-1.32
30.34	30.48	-3.24	-1.64
30.38	31.86	-1.68	-2.84
30.42	30.68	-2	-3.84
30.46	33.38	-1.44	-3.44
30.5	28.7	0.04	-2
30.54	29.14	1.5	-2.6
30.58	30.413	-0.37502	-0.78703
30.62	30.442	-0.34673	-0.75975
30.66	30.474	-0.31612	-0.73111
30.7	30.507	-0.28314	-0.70114
30.74	30.542	-0.24769	-0.66985
30.78	30.578	-0.20971	-0.63726
30.82	31.86	1.88	1.62
30.86	33.02	0.92	0.72
30.9	30.84	3.12	1.3
30.94	30.739	-0.030994	-0.49429
30.98	29.88	-4.04	0.1
31.02	30.22	-0.48	1.8
31.06	32.08	-0.24	0.28
31.1	31.08	-1.86	0.48
31.14	31.12	-0.34	0.58
31.18	31.38	0.3	0.22
31.22	28.38	3	0.8
31.26	29.58	2.72	-0.2
31.3	29.98	3.06	-0.82
31.34	31.8	1.9	-0.78
31.38	29.42	-0.22	-3.08
31.42	31.329	0.80236	0.045184
31.46	31.383	0.89463	0.096919
31.5	31.437	0.99076	0.14961
31.54	30.64	0.68	0.42
31.58	31.12	-0.14	-0.44
31.62	30.52	1.34	1.96
31.66	30.52	2.24	1.5
31.7	31.56	1.4	0.72
31.74	30.52	2.24	0.58
31.78	32.4	4.24	0.92
31.82	33.3	2.74	0.22
31.86	31.42	3.66	0.5
31.9	33.66	0.9	0.98
31.94	32.66	0.92	-0.06
31.98	33.7	-0.54	-0.3
32.02	36.22	-0.6	-0.94
32.06	35.62	-1.58	2.14
32.1	32.38	-0.88	1.76
32.14	31.96	-1.1	2.78
32.18	30.64	-0.76	2.16
32.22	31.02	0.22	1.44
32.26	31.04	-0.4	0.52
32.3	33.28	-0.08	0.18
32.34	33.24	0.52	0.2
32.38	32.38	1.5	0.14
32.42	31.06	0.8	-0.06
32.46	31.18	1.32	0.26
32.5	32.5	2.84	-0.36
32.54	31.16	3.66	0.42
32.58	31.02	4.16	2.08
32.62	31.48	0.76	0.56
32.66	30.18	3.94	-0.26
32.7	27.52	5.92	-0.98
32.74	31.34	1.5	-0.2
32.78	30.42	3	-1.92
32.82	31.62	2.8	-2.68
32.86	32.08	2.66	-3.06
32.9	30.42	5.42	-3.02
32.94	30.629	2.3808	-0.9194
32.98	30.691	1.9926	-0.68597
33.02	30.766	1.586	-0.4264
33.06	30.851	1.1719	-0.1497
33.1	29.66	1.32	-0.12
33.14	31.044	0.3636	0.41906
33.18	31.147	-0.0089973	0.6931
33.22	31.252	-0.34625	0.94824
33.26	31.356	-0.63741	1.1755
33.3	31.8	-1.2	4.28
33.34	33.2	-1.32	1.9
33.38	30.56	-4.82	1.78
33.42	31.98	0.58	2.3
33.46	32.72	0.22	2.96
33.5	30.64	-0.64	0.7
33.54	31.28	-0.72	-0.3
33.58	31.06	-0.24	-0.7
33.62	32.5	0.74	-0.42
33.66	32.74	2.08	-0.36
33.7	31.34	3.62	-0.8
33.74	31.98	1.74	0.02
33.78	31.92	0.96	-0.36
33.82	30.3	0.28	-0.42
33.86	31.46	1.08	0.3
33.9	30.34	1.86	0.58
33.94	28.78	0.42	3.64
33.98	29.52	3.62	2.26
34.02	29.516	0.71437	1.5678
34.06	29.46	0.58224	1.577
34.1	29.432	0.4425	1.5598
34.14	29.432	0.29812	1.5191
34.18	29.457	0.15207	1.4576
34.22	30.08	-2.8	3.06
34.26	26.58	-2.94	2.94
34.3	26.98	-2.46	1.92
34.34	29.786	-0.38959	1.0616
34.38	29.917	-0.49954	0.93933
34.42	30.066	-0.59338	0.81347
34.46	30.23	-0.66814	0.68687
34.5	30.408	-0.72086	0.56237
34.54	29.92	1.96	-0.88
34.58	32.36	0.48	-2.78
34.62	30.42	1.16	-0.62
34.66	31.76	0.28	-0.26
34.7	32.68	0.6	-0.4
34.74	33.36	-0.54	2.08
34.78	34.26	-1.22	1.04
34.82	32.12	-0.94	0.4
34.86	31.86	-1.34	0.04
34.9	31.38	0.04	0.4
34.94	32.22	1.12	-1.12
34.98	32.44	2.14	0.86
35.02	32.64	1.78	-0.88
35.06	33.78	1.52	-0.7
35.1	33.58	2.36	-0.88
35.14	35.8	3	-0.16
35.18	33.92	3.82	-0.32
35.22	33.84	4.92	-0.86
35.26	33.3	4.96	-1.1
35.3	33.04	6.08	-1.16
35.34	33.469	3.0811	-2.4406
35.38	33.375	2.9691	-2.5708
35.42	36.06	-1.06	-4
35.46	35.4	1.52	-4.54
35.5	34.2	-1.28	-3.6
35.54	30.7	-1.88	-3.42
35.58	31.78	0.64	-3.52
35.62	31.34	3.12	-5.4
35.66	27.92	6.92	-3.42
35.7	32.347	0.92234	-2.8594
35.74	32.243	0.58905	-2.8083
35.78	32.158	0.2533	-2.7395
35.82	32.096	-0.08048	-2.6532
35.86	32.06	-0.40786	-2.5501
35.9	32.055	-0.72441	-2.4305
35.94	29.48	-1.04	0.56
35.98	31.44	0.42	0
36.02	32.04	0.6	-0.52
36.06	34.6	-0.28	-1.54
36.1	36.12	-3.58	-3.9
36.14	35.6	-4.1	-2.7
36.18	33.72	-4.48	-1.7
36.22	32.2	-5.04	0.56
36.26	34.5	0.2	-0.48
36.3	35.06	-2.18	-0.18
36.34	35.04	-0.46	-0.64
36.38	33.26	-2.92	-0.52
36.42	33.9	-1.64	-1.56
36.46	34.02	-2.06	-1.22
36.5	34.54	-2.2	-1.62
36.54	32.98	-1.64	-1.68
36.58	34.02	0.42	-1.5
36.62	31.66	3.26	-0.88
36.66	32.96	1.08	-0.66
36.7	31.94	-0.8	-0.24
36.74	31.42	0.94	-0.24
36.78	32.96	0.42	-1.4
36.82	31.2	0.32	-0.64
36.86	32.86	0.76	-0.6
36.9	33.06	1.94	-1.02
36.94	33.36	1.54	-1.12
36.98	33.08	2.08	-1.1
37.02	33.26	1.5	-1
37.06	31.56	1.16	-0.82
37.1	34.16	0.94	-1.16
37.14	32.96	1.84	-1.28
37.18	33.12	1.26	-0.84
37.22	32.98	-0.32	-0.6
37.26	34.76	0.94	-0.64
37.3	32.94	1.04	-0.5
37.34	33.3	2.56	-1.92
37.38	32.664	1.4486	-0.64029
37.42	30.24	2.1	0.58
37.46	32.733	1.4492	-0.46296
37.5	30.56	1.98	0.34
37.54	30.88	0.64	-0.48
37.58	33.18	3.1	-0.72
37.62	32.48	2.44	-1.42
37.66	34.76	0.94	0.1
37.7	35.86	1.52	-0.02
37.74	36	-0.38	0.36
37.78	35.08	-0.88	0.38
37.82	33.3	-1.92	2.34
37.86	33.44	0.38	1.64
37.9	35.34	0.28	0.46
37.94	35.44	0.4	0.3
37.98	30.86	-2.18	-0.36
38.02	32.56	-0.04	-0.8
38.06	32.22	-0.12	-0.66
38.1	33.56	0.68	-0.82
38.14	32.82	0.98	-1.2
38.18	32.44	0.34	-1.16
38.22	33.48	-0.02	-1.24
38.26	32.68	1.76	-2.22
38.3	33.02	1.4	-1.78
38.34	32.68	1.04	-0.92
38.38	33.32	-0.94	-0.94
38.42	31.94	2.66	-1.38
38.46	31.74	2.14	-1.5
38.5	32.2	0.66	-1.32
38.54	31.34	0.76	-1.82
38.58	31.7	3.56	-1.34
38.62	31.78	1.98	-0.5
38.66	33.8	1.44	-0.42
38.7	33.6	0.88	1.4
38.74	33.72	0.98	1.2
38.78	31.68	-0.02	0.28
38.82	33.6	1.36	-0.5
38.86	33.32	0.6	-1.08
38.9	32.34	2.06	0.52
38.94	34.14	3.44	1.12
38.98	32.76	1.24	1.16
39.02	30.64	0.84	0.8
39.06	30.9	2.26	-0.76
39.1	31.52	0.98	-2.14
39.14	29.6	2.68	-2
39.18	31.163	2.2715	-1.3817
39.22	30.937	2.26	-1.4653
39.26	30.708	2.2277	-1.5282
39.3	30.479	2.1762	-1.5718
39.34	30.251	2.1071	-1.5974
39.38	30.024	2.0221	-1.6062
39.42	29.799	1.9229	-1.5996
39.46	29.578	1.811	-1.5789
39.5	29.363	1.6881	-1.5452
39.54	29.153	1.5559	-1.5
39.58	28.95	1.416	-1.4445
39.62	30.14	3.88	1.3
39.66	28.57	1.1195	-1.3077
39.7	28.395	0.96628	-1.2291
39.74	28.232	0.81188	-1.1453
39.78	28.082	0.65795	-1.0576
39.82	29.52	0.52	-5.1
39.86	31	0.02	-4.3
39.9	27.717	0.21542	-0.78433
39.94	27.629	0.079799	-0.69412
39.98	27.558	-0.047151	-0.60649
40.02	27.507	-0.16379	-0.52274
40.06	25.46	-1.76	-2.5
40.1	26.7	-2.84	-1.7
40.14	25.08	1.02	1.16
40.18	27.519	-0.49443	-0.25221
40.22	28.6	3.2	3.16
40.26	25.94	-1.16	4.08
40.3	26.68	-0.6	1.34
40.34	27.46	-1	2.7
40.38	28.104	-0.47903	-0.15574
40.42	28.5	-3.88	-0.42
40.46	28.5	-1.2	-2.16
40.5	30.18	-1.34	-2.26
40.54	28.3	0.82	-1.22
40.58	30.36	2.2	-0.64
40.62	30.88	0.84	-1.34
40.66	31.1	2.52	-1.52
40.7	32.48	1.34	-1.14
40.74	30.68	2.12	-1.58
40.78	31.52	1.06	-1.28
40.82	31.02	1.9	-0.98
40.86	32.46	1.78	-1.4
40.9	32.46	2.02	-0.76
40.94	31.28	-0.64	-0.88
40.98	30.86	0.62	-0.5
41.02	32.16	-0.76	-1.46
41.06	31.34	0.92	-1.34
41.1	30.82	0.88	-0.94
41.14	30.72	0.86	1.04
41.18	30.42	0.32	1.96
41.22	31.78	2.72	2.06
41.26	32.9	3.42	1.06
41.3	31.7	1.86	0.9
41.34	32.14	3.2	1.46
41.38	32	1.02	1.84
41.42	32.46	3.42	1.8
41.46	32.5	1.78	1.1
41.5	29.94	3.4	-0.32
41.54	30.26	2.72	-0.1
41.58	28.88	1.84	-1.06
41.62	30.18	5.36	-0.52
41.66	28.14	6.08	-0.6
41.7	25.64	5.86	1.26
41.74	29.992	2.972	-0.89413
41.78	30.105	2.7709	-1.0031
41.82	30.254	2.5433	-1.0971
41.86	30.432	2.2925	-1.1777
41.9	30.636	2.0219	-1.246
41.94	30.861	1.7349	-1.3035
41.98	31.101	1.4349	-1.3516
42.02	32.74	-1.54	-2.68
42.06	32.86	-0.74	-2.22
42.1	33.5	1.8	-2.24
42.14	33.44	0.94	-2.6
42.18	34.36	-1.22	-2.5
42.22	31.96	-1.98	-0.24
42.26	32.18	-0.92	-1.78
42.3	33.009	-1.0259	-1.5577
42.34	33.173	-1.2903	-1.5815
42.38	33.304	-1.5337	-1.6094
42.42	33.398	-1.7529	-1.6427
42.46	34.3	-1.22	0.76
42.5	32.32	-2.18	-0.94
42.54	32.32	-2.28	-1.42
42.58	30.42	-1.78	-1.06
42.62	32.16	-0.86	-2.02
42.66	33.18	-1.92	-3.08
42.7	33.04	-1.9	-3.3
42.74	33.02	-2.68	-2.5
42.78	31.86	-2.76	-1.76
42.82	31.5	-1.28	-2.74
42.86	30.94	-1.36	-2.92
42.9	30.18	-2.42	-2.98
42.94	31.86	-1.7	-3.56
42.98	32.22	-0.62	-3.3
43.02	31.68	-0.76	-2.1
43.06	34.36	-0.18	-1.58
43.1	32.56	0.58	-1.18
43.14	34.38	-1	-1.14
43.18	32.5	-2.16	-0.54
43.22	30.58	-1.58	-0.64
43.26	31.26	0.42	-0.96
43.3	32.84	-0.78	-1.42
43.34	31.34	1.94	-2.56
43.38	32.18	1.96	-2.9
43.42	32.84	2.32	-2.98
43.46	34.28	3.04	-2.22
43.5	32.76	2.32	-3.7
43.54	34.54	4.4	-0.64
43.58	32.683	2.5143	-1.6373
43.62	32.64	2.5934	-1.4107
43.66	32.591	2.642	-1.1643
43.7	32.537	2.6623	-0.90528
43.74	32.48	2.6566	-0.64067
43.78	32.62	0.52	0.4
43.82	31.96	2.66	0.36
43.86	33.2	2.32	0.04
43.9	32.18	1.5	0.12
43.94	31.92	3.08	0.04
43.98	31.34	2.84	0.16
44.02	32.42	2.6	0.7
44.06	32.28	1.24	0.82
44.1	29.8	2.08	1.3
44.14	32.82	1.52	1.1
44.18	31.42	1.52	1.04
44.22	33.56	1.5	-0.34
44.26	33.44	4.52	0.2
44.3	33.6	4.38	-0.48
44.34	34.88	2.02	-1.04
44.38	34.2	0.78	-3.12
44.42	32.26	3	-2.56
44.46	30.92	1.42	-3.1
44.5	32.56	3.08	-2.68
44.54	31.3	3.5	-1.46
44.58	32.1	1.54	-1.36
44.62	33.88	2.66	-0.96
44.66	34.36	3.94	-0.24
44.7	32.44	2.92	-0.34
44.74	33.9	4.16	-0.44
44.78	33.68	4.18	-0.78
44.82	34.76	4.36	-1.38
44.86	33.94	4.02	-1.18
44.9	35.66	5.62	-2.5
44.94	37.4	6.04	-3.2
44.98	34.653	2.0437	-2.5541
45.02	34.513	1.4717	-2.8064
45.06	34.332	0.87926	-3.0554
45.1	34.113	0.28092	-3.2953
45.14	33.862	-0.30884	-3.5203
45.18	33.583	-0.87552	-3.7246
45.22	33.281	-1.4046	-3.9023
45.26	33	-6.22	-6.2
45.3	32.626	-2.292	-4.1549
45.34	31.7	-6.6	-6.26
45.38	31.935	-2.8549	-4.2316
45.42	32.26	-2.34	-3.94
45.46	29.92	-5.36	-4.86
45.5	31.46	-1.52	-3.38
45.54	28.84	-2.34	-2.4
45.58	28.44	-1.4	-2.3
45.62	30.46	1.52	-2.02
45.66	31.22	0.92	-1.46
45.7	31.1	2.02	-1.34
45.74	30.58	2.1	-0.48
45.78	29.88	4.3	-1
45.82	27.98	4.24	-0.14
45.86	28.36	4.18	0.56
45.9	29.7	4.34	0.04
45.94	32.98	3.5	0.22
45.98	29.94	0.3	-0.48
46.02	31.46	2.94	2
46.06	30.78	4.92	1.28
46.1	29.86	3.8	-0.56
46.14	30.88	1.32	0.5
46.18	34.18	-0.44	0.08
46.22	32.42	-3.08	0.1
46.26	31.14	-1.4	0
46.3	33.44	-1.82	-0.1
46.34	32.12	1.62	-0.24
46.38	33.2	1.98	-0.24
46.42	31.64	1.66	-0.64
46.46	32.5	2.18	-0.76
46.5	32.26	1.54	-0.68
46.54	31.48	-0.14	-1.4
46.58	31.68	0.42	-1.56
46.62	32.44	1.98	-2.22
46.66	32.9	0.38	-1.78
46.7	31.22	1.12	-2.16
46.74	33.24	-0.3	-1.86
46.78	31.58	2.36	-2.3
46.82	32.74	1.56	-2.48
46.86	33.24	3.18	-2.46
46.9	32.66	2.96	-2.02
46.94	32.7	1.76	-2.5
46.98	33.46	1.26	-2.6
47.02	32.94	1.54	-2.28
47.06	33.02	-0.12	-2.74
47.1	32.1	1.36	-4.14
47.14	28.38	2.02	-2.04
47.18	30.08	2.32	-2.16
47.22	31.922	0.65194	-2.3646
47.26	31.96	0.36721	-2.2936
47.3	32	0.10176	-2.2296
47.34	32.036	-0.13157	-2.178
47.38	32.065	-0.31995	-2.1438
47.42	31.48	-0.46	-1
47.46	33.62	-0.68	-1.96
47.5	32.88	-2.1	-2.68
47.54	31.98	0.48	-3.32
47.58	32.26	1.24	-2.5
47.62	30.36	0.6	-2.7
47.66	32.7	-0.7	-2.86
47.7	31.16	0.24	-3.02
47.74	30.68	2.34	-3.02
47.78	32.06	4.26	-3.32
47.82	30.12	5.44	-4.54
47.86	29.42	4.32	-5.4
47.9	28.18	3.66	-4.22
47.94	27.5	1.08	-2.8
47.98	29.171	3.2973	-2.8334
48.02	29.137	3.2654	-2.5696
48.06	29.143	3.1974	-2.29
48.1	29.188	3.0998	-2.0017
48.14	29.269	2.9789	-1.7118
48.18	29.384	2.841	-1.4273
48.22	29.532	2.6924	-1.1552
48.26	29.712	2.5396	-0.90252
48.3	29.921	2.3889	-0.6764
48.34	28.92	0.1	1.28
48.38	29.84	1.02	1.34
48.42	30.52	2.78	0.24
48.46	32.72	2.36	-0.54
48.5	31.34	2.54	-0.48
48.54	31.54	1.74	-1.28
48.58	32.38	2.92	-0.82
48.62	34.82	2.4	-1.8
48.66	32.86	2.66	-1.76
48.7	32.8	2.84	-1.88
48.74	31.42	2.44	-1.62
48.78	34.82	1.96	-1.28
48.82	32.6	2.84	-1.42
48.86	33.88	0.98	-1.48
48.9	33.22	1.26	-1.36
48.94	33.2	1.84	-1.18
48.98	31.66	-0.54	-1.28
49.02	32.5	0.9	-1.28
49.06	33.26	1.74	-1.74
49.1	34.28	1.9	-1.64
49.14	35.28	-1.48	-0.92
49.18	34.3	-1.1	-1.34
49.22	33.66	1.68	-0.58
49.26	30.94	0.86	-0.84
49.3	33.46	-0.82	-1.28
49.34	35.42	0.6	-0.98
49.38	34.24	0.92	-0.32
49.42	33.6	0	-0.1
49.46	33.38	0.02	1.2
49.5	33.54	0.86	1
49.54	34.02	-0.76	0.04
49.58	34.8	1.62	0.26
49.62	33.26	1.96	1
49.66	33.04	1.06	0.44
49.7	32.88	0.48	0.04
49.74	31.22	0.82	-1.06
49.78	32.24	0.34	-1.06
49.82	31.92	1.06	-1.08
49.86	32.7	2.56	-1.04
49.9	32.12	3.16	-1.58
49.94	32.88	2.46	-1.76
49.98	32.9	-0.24	-1.96
50.02	30.82	2.2	-1.54
50.06	33.02	3.56	-3.14
50.1	31.312	2.6455	-0.15951
50.14	31.216	2.7429	-0.11956
50.18	31.129	2.8307	-0.081416
50.22	29.7	4.38	3.76
50.26	30.977	2.979	-0.01059
50.3	28.3	2.36	4.04
50.34	30.853	3.093	0.052899
50.38	30.801	3.138	0.081869
50.42	30.52	3.94	2.68
50.46	30.715	3.2056	0.13422
50.5	30.1	2.38	1.68
50.54	32.1	2.36	0.44
50.58	30.625	3.2562	0.19862
50.62	32.3	4.18	-4.54
50.66	30.587	3.2598	0.23204
50.7	30.574	3.2536	0.24587
50.74	30.563	3.2425	0.25777
50.78	30.556	3.2269	0.26772
50.82	30.552	3.2069	0.27572
50.86	30.55	3.1831	0.28177
50.9	30.549	3.1557	0.28584
50.94	30.55	3.1251	0.28794
50.98	30.553	3.0916	0.28805
51.02	30.556	3.0555	0.28616
51.06	30.56	3.0171	0.28227
51.1	30.564	2.9768	0.27637
51.14	30.568	2.935	0.26844
51.18	30.571	2.8919	0.25848
51.22	28.06	4.06	-0.04
51.26	29	3.82	1.32
51.3	30.575	2.7585	0.21633
51.34	31.74	2.18	-1.56
51.38	32.16	2.84	-0.22
51.42	31	1.92	-0.24
51.46	31.46	1.42	0.58
51.5	30.46	1.26	0.24
51.54	29.78	2.5	0.64
51.58	30.18	2.18	0.16
51.62	31.8	2.38	-0.94
51.66	31.28	2.5	-0.06
51.7	29.04	4.06	1.14
51.74	30.28	2.94	0.26
51.78	30	1.62	-0.58
51.82	30.42	3.5	0.14
51.86	28.08	4	0.38
51.9	29.4	3.28	-0.02
51.94	28.28	2.96	-0.32
51.98	27.3	4.68	0.94
52.02	29.12	4.4	1.4
52.06	26.86	3.94	1.56
52.1	30.82	0.76	1.2
52.14	27.34	-0.14	0.28
52.18	29.78	1.86	0.28
52.22	32.48	0.24	-0.36
52.26	32.56	0.26	-1.22
52.3	33.56	-0.36	-2.44
52.34	33.48	1.08	-3.54
52.38	35.44	1.16	-3.1
52.42	35.34	1.4	-2.92
52.46	37.68	-1.8	-2.78
52.5	37.2	-1.06	-1.58
52.54	37.08	-1.34	-0.52
52.58	35.06	0.84	-0.48
52.62	35.4	0.54	-0.02
52.66	34.6	0.72	0.04
52.7	34.66	0.16	-0.64
52.74	35.4	0.92	-0.48
52.78	34.58	-0.02	-1.78
52.82	36.52	-0.34	-1.22
52.86	34.44	0.52	-1.24
52.9	33.9	-1.04	-2.16
52.94	34.12	0.12	-2.12
52.98	35.22	1.64	-2.04
53.02	34.28	0.28	-2.36
53.06	34.34	-0.12	-3.4
53.1	34.7	0.24	-3.56
53.14	32.72	0.22	-3.84
53.18	34.06	1.14	-3.96
53.22	35.34	0.94	-4.38
53.26	33.8	-2.86	-4.52
53.3	34.68	-1.98	-2.22
53.34	33.02	-1.88	-3.88
53.38	33.352	-0.89696	-3.2127
53.42	33.067	-1.04	-3.0286
53.46	32.765	-1.179	-2.8174
53.5	32.449	-1.3114	-2.5831
53.54	32.124	-1.4345	-2.3295
53.58	31.794	-1.5455	-2.0607
53.62	31.462	-1.6418	-1.7805
53.66	31.2	0.98	-0.6
53.7	30.814	-1.7796	-1.202
53.74	30.504	-1.8158	-0.91155
53.78	30.21	-1.8264	-0.62551
53.82	29.936	-1.809	-0.34785
53.86	29.686	-1.7608	-0.082513
53.9	29.463	-1.6791	0.16656
53.94	29.273	-1.5612	0.39542
53.98	30.2	-3.52	0.62
54.02	30.18	-1.92	1.56
54.06	28.06	-0.2	1.5
54.1	28.8	-0.68	1.36
54.14	29.04	0.58	1.18
54.18	27.84	-0.32	1.2
54.22	29.06	1.28	0.34
54.26	28.22	0.84	-0.06
54.3	29.52	0.94	-0.34
54.34	30.56	1.9	-1.2
54.38	31.74	4.3	1.3
54.42	30.7	2.86	2.28
54.46	31.86	3.88	0.74
54.5	31.26	2.78	0.92
54.54	33.88	2.32	0.58
54.58	33.92	4.04	-0.7
54.62	32.42	3.12	-1.28
54.66	33.94	1.48	-0.76
54.7	34.16	4.54	-0.18
54.74	33.52	4.28	-0.5
54.78	33.151	2.6932	-0.22947
54.82	33.04	2.4384	-0.31043
54.86	32.905	2.161	-0.39761
54.9	32.755	1.8672	-0.49127
54.94	32.598	1.5632	-0.59172
54.98	32.443	1.2553	-0.69922
55.02	32.298	0.94945	-0.81407
55.06	30.18	-1.18	0.68
55.1	30.24	0.98	-1.26
55.14	32.84	-1.08	-0.94
55.18	31.46	-1	-1.42
55.22	32.84	-0.26	-1.9
55.26	32.38	0.86	-1.92
55.3	33.36	0.4	-2.22
55.34	33.26	0.28	-1.98
55.38	33.48	-0.56	-2.12
55.42	33.88	-1.32	-2.34
55.46	32.76	0.14	-2.76
55.5	33.74	-1.38	-2.78
55.54	33.38	0.38	-3.38
55.58	34.48	-0.7	-4.24
55.62	34.587	0.54259	-2.7484
55.66	34.583	0.55657	-2.7293
55.7	38.64	1.76	-0.82
55.74	34.18	4.06	-0.18
55.78	33.32	2.38	-0.76
55.82	32.06	2.66	-1.16
55.86	34.123	0.46922	-2.3504
55.9	33.958	0.42667	-2.2283
55.94	33.776	0.37787	-2.0941
55.98	33.577	0.32373	-1.9494
56.02	33.364	0.26518	-1.7957
56.06	33.139	0.20311	-1.6345
56.1	32.906	0.13843	-1.4671
56.14	31.1	-1.96	-1.22
56.18	34.74	0.04	-2
56.22	32.32	-1.78	-2.4
56.26	35.06	0.68	-3.46
56.3	33.66	-2.04	-3.6
56.34	31.437	-0.25345	-0.4186
56.38	31.203	-0.31092	-0.25025
56.42	29.54	-4.98	1.7
56.46	29.6	-3.56	2.44
56.5	30.565	-0.45169	0.21417
56.54	29.02	-1	2.26
56.58	30	-0.3	0.1
56.62	31.08	1.38	-0.64
56.66	29.54	1.6	-1.92
56.7	31.28	2.54	-0.9
56.74	28.78	1.34	1.1
56.78	29.28	0.62	2.1
56.82	28.78	-1.08	0.52
56.86	31.7	2.38	0.46
56.9	30.92	0.62	-2.2
56.94	29.949	-0.21198	0.82521
56.98	28.26	-1.64	0.22
57.02	30.289	0.022241	0.64923
57.06	28.96	0.04	4.08
57.1	32.16	-0.04	1.64
57.14	29.64	-0.72	3.48
57.18	29.6	-3.06	2.26
57.22	30.6	0.22	-0.24
57.26	32.28	1.9	-0.92
57.3	35.44	2.6	-1.06
57.34	36.24	3.56	-2.12
57.38	35.86	1.62	-2.5
57.42	35.32	2.52	-2.9
57.46	35.08	2.86	-3.54
57.5	35.82	3.24	-4.14
57.54	35.04	3.66	-6
57.58	34.34	1.98	-6.4
57.62	32.78	-0.04	-6.04
57.66	33.26	-0.12	-5.36
57.7	31.656	0.16682	-1.9885
57.74	31.473	0.024095	-1.8758
57.78	29.68	-3.14	-1.26
57.82	26.6	-6.04	-1.28
57.86	26.4	-2.74	-0.48
57.9	30.905	-0.46299	-1.4574
57.94	30.801	-0.56482	-1.3609
57.98	30.712	-0.65909	-1.2677
58.02	30.636	-0.74599	-1.1778
58.06	25.78	-1.98	-2.5
58.1	30.526	-0.89853	-1.0077
58.14	30.489	-0.96456	-0.92758
58.18	30.465	-1.024	-0.85072
58.22	30.453	-1.0772	-0.77713
58.26	30.452	-1.1242	-0.70681
58.3	30.461	-1.1652	-0.63978
58.34	30.481	-1.2006	-0.57603
58.38	30.511	-1.2303	-0.51556
58.42	30.55	-1.2548	-0.45838
58.46	30.598	-1.2741	-0.40449
58.5	30.654	-1.2886	-0.3539
58.54	26.36	-4.44	4.72
58.58	30.791	-1.3034	-0.26259
58.62	30.12	-0.3	2.52
58.66	29.84	1.84	1.84
58.7	31.92	3.58	-0.18
58.74	31.146	-1.2831	-0.1196
58.78	34.78	3.2	0.46
58.82	33.66	-2.04	3.7
58.86	32.38	-1.32	1.76
58.9	33.74	-2.46	1.66
58.94	32.12	-0.54	0.38
58.98	33.1	-0.54	-0.68
59.02	31.98	0.62	-1.84
59.06	32.08	-1.0875	0.0073113
59.1	32.209	-1.0525	0.0082134
59.14	32.94	-4.94	-1.76
59.18	32.9	-4.94	-1.58
59.22	32.601	-0.93829	-0.0090909
59.26	32.732	-0.89785	-0.021538
59.3	32.92	1.02	-0.06
59.34	35.92	0.72	-1.34
59.38	33.08	-0.08	-0.6
59.42	32.16	-0.32	0.04
59.46	35.74	0.7	0.6
59.5	32.84	0.22	-1.42
59.54	33.22	-0.56	-1.5
59.58	34.8	0.54	-2.74
59.62	34.58	0.52	-2.62
59.66	33.928	-0.48012	-0.33033
59.7	34.027	-0.44149	-0.3797
59.74	31.88	-2.72	0.02
59.78	33.9	-1.5	-0.82
59.82	34	-5.46	-1.12
59.86	33.14	-3.4	-1.08
59.9	35.34	-4.14	-0.9
59.94	36.84	-0.12	-1.52
59.98	35.1	0.16	-1
60.02	33.92	2.48	0.44
60.06	34.602	-0.18063	-0.97605
60.1	31.18	2.42	0.88
60.14	32.84	0	-0.54
60.18	32.36	1.18	-1.16
60.22	31.82	0.5	-0.88
60.26	32.8	-1.14	-1.2
60.3	32.64	-0.72	-1.02
60.34	34.32	0	-1.4
60.38	34.28	1.44	-1.28
60.42	34.32	1.2	-1.78
60.46	36.88	-0.3	-2.36
60.5	36.74	0.36	-2.64
60.54	37.32	-2.02	-1.98
60.58	36.88	3.04	0.74
60.62	37.54	-0.96	-0.38
60.66	34.74	-1.54	-1.4
60.7	34.12	-4.54	-3.6
60.74	37.72	-1.04	0.44
60.78	34.48	-2.3	-1.8
60.82	33.6	-1.66	-0.88
60.86	32.16	-0.96	-1.4
60.9	33.4	-1.1	-1.26
60.94	33.36	1.1	-0.6
60.98	32.06	-0.34	0.62
61.02	32.66	4.06	-0.52
61.06	32.96	2.48	-1.1
61.1	30.7	2.78	-0.48
61.14	33.78	2.34	-0.3
61.18	32.92	3.52	-0.76
61.22	31.1	3.24	-1
61.26	31.9	4.64	-0.66
61.3	31.62	3.3	0.62
61.34	31.16	0.34	-0.14
61.38	31	2.38	-1.98
61.42	31.34	3.06	-2.4
61.46	32.52	4.06	-2.1
61.5	31.291	2.8752	-0.44803
61.54	31.419	2.6412	-0.44145
61.58	31.572	2.3893	-0.43819
61.62	31.746	2.1249	-0.4378
61.66	30.78	4.62	1.42
61.7	29.22	4.48	1.14
61.74	32.336	1.3111	-0.44939
61.78	32.54	1.051	-0.45601
61.82	32.739	0.80552	-0.46324
61.86	32.929	0.58013	-0.47065
61.9	30.82	-1.48	1.68
61.94	33.78	1.78	-0.28
61.98	34.94	0.98	-1.16
62.02	33.492	-0.012315	-0.49302
62.06	36.66	-1.86	-0.64
62.1	33.88	-3.08	0
62.14	33.66	-1.96	-1.52
62.18	32.84	0.62	-1.22
62.22	33.44	0.12	-1.18
62.26	33.04	0.94	-1.5
62.3	33.22	0.12	-0.76
62.34	31.96	2.96	-0.24
62.38	32.18	3.62	-0.16
62.42	31.6	5.06	-0.48
62.46	31.02	3.88	0.48
62.5	30.86	1.3	0.2
62.54	30.88	2.96	-0.26
62.58	32.8	3.2	-1.5
62.62	31.4	1.36	-1.86
62.66	30.18	2	-1.34
62.7	32.04	2.58	-1.56
62.74	30.86	2.78	-0.82
62.78	31.92	2.66	-1
62.82	31.58	1.82	-1.76
62.86	32.5	2.02	-2.42
62.9	31	4.14	-2.6
62.94	31.92	2.8	-1.98
62.98	32.68	1.34	-1.28
63.02	32.6	1.74	-1.2
63.06	33.46	-0.32	-0.64
63.1	30.34	0.92	0.12
63.14	31.92	-0.38	-0.96
63.18	32.56	-2.04	-1.34
63.22	35.62	-0.34	-1.48
63.26	32.9	-1.52	-1.58
63.3	34.88	-1.1	1.98
63.34	32.7	-2.92	1.3
63.38	35.04	-1.4	1.14
63.42	32.56	-2.54	0.68
63.46	33.12	0.48	-0.24
63.5	34.58	-0.12	0
63.54	33	2.14	0.22
63.58	34.3	1.92	-0.36
63.62	32.7	0.94	-0.06
63.66	33.42	-1.12	-1.82
63.7	33.78	-1.4	-1
63.74	31.34	-3.54	-2.22
63.78	33.02	-1.06	-0.58
63.82	33.8	0.24	-2.28
63.86	35.62	1.44	-3.88
63.9	33.14	2.66	-5.26
63.94	32.401	-1.2312	-2.5868
63.98	32.232	-1.3565	-2.5196
64.02	32.07	-1.4683	-2.4183
64.06	30.2	-5.4	-3.36
64.1	31.782	-1.6489	-2.1332
64.14	31.663	-1.7166	-1.9593
64.18	31.566	-1.7683	-1.7712
64.22	31.494	-1.8035	-1.5737
64.26	31.451	-1.8216	-1.372
64.3	31.44	-1.822	-1.1708
64.34	31.465	-1.8041	-0.97531
64.38	31.53	-1.7674	-0.79037
64.42	31.639	-1.7112	-0.62098
64.46	28.24	-0.56	1.68
64.5	30.58	-3.96	1
64.54	32.98	-1.4	0.16
64.58	34.24	-1.22	-0.18
64.62	33.86	-0.1	-0.18
64.66	34.48	-0.38	-0.76
64.7	34.36	-1.38	-1.7
64.74	35.98	0.16	-1.56
64.78	35.38	0.16	-0.78
64.82	35.34	1.66	-1.3
64.86	36.62	0.1	-1.28
64.9	36.32	-0.96	-0.3
64.94	36.08	-1.92	0.7
64.98	37.1	-0.48	0.92
65.02	35.4	-1.58	0.68
65.06	36.22	-2.4	0.4
65.1	33.78	-2.08	-0.18
65.14	34.42	-1.34	-0.18
65.18	33.36	-0.64	-2.08
65.22	34.48	-1.42	-1.92
65.26	32.98	-4.3	-2.08
65.3	33.96	-1.08	-2.38
65.34	33.74	-1.78	-1.82
65.38	32.58	-0.9	-2.02
65.42	33.3	-1.7	-1.08
65.46	31.72	-0.08	-1.26
65.5	32.16	0.46	-0.88
65.54	31.58	-0.42	-0.64
65.58	31.72	-1.32	-1.5
65.62	32.68	-1.36	-1.42
65.66	33.2	-1	-1.9
65.7	32.72	-0.24	-1.98
65.74	33.5	-0.48	-1.86
65.78	32.84	0.5	-0.8
65.82	34.04	2.02	-0.74
65.86	35.48	2.82	-0.34
65.9	36.8	0.68	-0.44
65.94	35.58	1.38	-0.86
65.98	35.32	0.36	-0.48
66.02	33.06	2.88	-0.66
66.06	35.76	2.78	-0.8
66.1	33.9	2.16	-0.12
66.14	34.3	1.84	-0.36
66.18	33.46	1.32	-0.44
66.22	33.1	1.8	-0.64
66.26	32.78	0.52	-0.76
66.3	33.34	-1.14	-0.54
66.34	34.08	-0.7	-0.54
66.38	31.4	-3.28	-0.82
66.42	30.82	0.3	-0.72
66.46	31.46	1.46	0.78
66.5	30.98	2.14	-0.3
66.54	33.14	0.74	0.54
66.58	31	-0.24	0.1
66.62	33.82	-1.2	0.4
66.66	31.64	0.5	-0.66
66.7	32.34	1.78	-1.28
66.74	32.4	-1.04	-1.86
66.78	33.42	0	-3.58
66.82	32.534	1.4176	-0.26447
66.86	32.651	1.6921	-0.1764
66.9	32.773	1.9651	-0.083222
66.94	31.8	1.2	0.98
66.98	35.18	2.7	3.24
67.02	33.1	2.26	1.1
67.06	32.28	1.78	0.1
67.1	32.5	4.28	-0.64
67.14	32.1	5.94	0.04
67.18	33.72	3.78	-0.08
67.22	34.18	4.36	0.7
67.26	35.64	3.78	0.42
67.3	32.94	2.1	0.38
67.34	34.24	3	1
67.38	33.68	3.72	0.64
67.42	33.48	2.54	0.66
67.46	33.7	2.92	0.82
67.5	33.56	2.6	0.54
67.54	33.32	3.5	0.42
67.58	31.08	3.18	-0.16
67.62	34.52	4.9	0.1
67.66	34.02	2.58	-0.2
67.7	36.64	2.1	-0.38
67.74	35.64	1.3	-1.16
67.78	34.64	1.56	-1.12
67.82	36.26	4.78	-1.22
67.86	35.3	0.73694	-0.28746
67.9	35.82	-2.42	-1.44
67.94	35.34	-1.04	-0.3
67.98	35.12	-0.94	0.1
68.02	34.6	-3.34	0.78
68.06	34.12	-0.72	1.62
68.1	35.82	1.08	1.18
68.14	36.42	-0.88	0.4
68.18	35.9	-0.54	0.42
68.22	36.8	-1.62	0.06
68.26	35.24	-1.4	-0.58
68.3	34.56	-0.2	-0.38
68.34	34.18	-1.7	0.22
68.38	32.78	-2.16	0.38
68.42	34.3	-2.7	0.36
68.46	33.68	-1.28	-0.4
68.5	33.4	1.28	-1.22
68.54	33.5	1.6	-0.7
68.58	33.38	0.14	0.86
68.62	35.12	2.9	0.46
68.66	35.74	1.16	2.04
68.7	33.022	0.26327	0.062108
68.74	32.839	0.17764	0.021528
68.78	33.26	0.92	0.32
68.82	35.06	0.62	-1.12
68.86	30.28	-1.82	-0.58
68.9	31.16	-1	-0.24
68.94	31.56	0.22	-0.82
68.98	32.22	-1.78	-0.34
69.02	30.84	0.28	-0.08
69.06	33.14	-1.12	-0.48
69.1	31.86	0.88	-0.56
69.14	31.34	-1.3	-0.54
69.18	33.9	1.32	-0.64
69.22	33.34	0.8	-1.1
69.26	34.94	0.14	-0.64
69.3	32.92	1.16	0.04
69.34	34.32	1.72	0.22
69.38	34.5	0.52	0.78
69.42	34.22	3.76	0.6
69.46	33.78	4	-0.12
69.5	32.68	3.8	-0.88
69.54	36.22	4.72	-0.26
69.58	36.64	4.28	-0.48
69.62	35.158	2.8922	-0.52985
69.66	35.19	2.6428	-0.66688
69.7	35.201	2.3505	-0.80225
69.74	35.194	2.026	-0.93009
69.78	35.72	1.2	-0.88
69.82	34.4	0.8	-1.36
69.86	34.46	-0.7	-1.82
69.9	37.96	1.82	-1.18
69.94	34.26	1.44	-0.94
69.98	35.82	0.52	-1.28
70.02	33.66	-1.28	-0.98
70.06	32.78	-2.44	-1.4
70.1	34.38	0.9	-0.58
70.14	34.2	-1.48	0.16
70.18	36.74	0.56	0.58
70.22	34.12	-0.46	-0.76
70.26	33.9	0.98	-1.28
70.3	32.3	0.46	-1.2
70.34	33.36	1.08	-0.96
70.38	33.62	0.68	-1.42
70.42	33.44	1.66	-1.5
70.46	35.86	2.78	-1.86
70.5	33.02	1.68	-2.5
70.54	34.08	2.64	-2.66
70.58	33.26	1.84	-2.94
70.62	32.08	0.8	-1.46
70.66	31.52	-1.98	-3.28
70.7	31.411	0.42108	-1.5177
70.74	31.211	0.3889	-1.4096
70.78	31.027	0.36214	-1.2902
70.82	30.859	0.34049	-1.1622
70.86	30.709	0.3237	-1.0278
70.9	30.82	0.04	-0.18
70.94	28.52	-0.48	1.16
70.98	30.372	0.29963	-0.61207
71.02	28.94	-1.88	1.96
71.06	25.64	0.82	0.34
71.1	29.6	2.32	-0.18
71.14	29.86	-1.82	-1.14
71.18	32.32	-3.48	-1.5
71.22	30.287	0.34478	0.053822
71.26	30.36	0.36115	0.11443
71.3	30.459	0.37931	0.15403
71.34	30.586	0.39897	0.17015
71.38	30.743	0.41986	0.16031
71.42	30.96	3.06	0.58
71.46	33.08	1.58	0
71.5	32.2	2.38	-0.3
71.54	33.68	0.08	-0.82
71.58	32.64	-0.38	-1.8
71.62	32.82	1.56	-1
71.66	33.84	1.56	0.1
71.7	32.4	1.7	-1.12
71.74	32.4	-0.24	-1.06
71.78	30.4	-0.54	-2.32
71.82	36.32	1.1	-2.14
71.86	35.14	-0.72	-2.46
71.9	34.58	-1.36	-2.64
71.94	34.1	-0.46	-2.04
71.98	33.26	-2.08	-2.04
72.02	33.14	-1.76	-2.04
72.06	32.4	0.4	-2.44
72.1	33.66	-2.26	-2.2
72.14	32.86	-1.64	-2.66
72.18	32.56	-0.6	-2.48
72.22	32.5	1.4	-1.96
72.26	34.36	1.56	-1.16
72.3	33.9	2.9	-1.6
72.34	32.96	1.3	-1.22
72.38	33.14	0.92	-1
72.42	33.38	1.38	-1.62
72.46	33.22	1.36	-0.76
72.5	31.4	1.62	-0.74
72.54	32.94	1.38	-0.54
72.58	32.04	0.72	-1.76
72.62	31.16	0.72	-1.54
72.66	32.26	1.24	-1.28
72.7	32.78	-0.36	-1.52
72.74	32.44	2.56	-2.24
72.78	31.98	0.52	-2.86
72.82	32.16	-0.72	-2.42
72.86	32.42	-0.22	-2.36
72.9	32.78	-1.42	-3.02
72.94	32.68	-0.56	-4.02
72.98	33.54	-1.12	-4.06
73.02	34.62	-2.22	-1.44
73.06	35.64	-0.36	-1.9
73.1	33.073	0.045942	-1.5466
73.14	32.98	0.27989	-1.2796
73.18	32.879	0.52974	-1.022
73.22	30.74	2.32	2.96
73.26	32.36	1.84	0.46
73.3	31.92	2.1	-0.42
73.34	32.9	1.6	-0.72
73.38	33.24	2.9	-0.94
73.42	31.38	-0.28	-0.98
73.46	33.88	0.68	-0.82
73.5	32.1	2.76	-1.64
73.54	32.82	3.08	-2.16
73.58	32.8	0.84	-1.82
73.62	32.4	1.16	-1.9
73.66	33.74	2.66	-1.76
73.7	36.42	1.9	-2.6
73.74	36.04	1.74	0.3
73.78	31.68	4.22	-0.42
73.82	31.88	5.58	-0.06
73.86	30.96	5.28	-1.42
73.9	30.68	4.28	-1.02
73.94	30.92	4.58	-1.78
73.98	33.3	3.2	-2.5
74.02	32.1	4.14	-2.62
74.06	33.72	1.18	-3.66
74.1	31.652	3.5793	-1.0755
74.14	31.658	3.4002	-0.94828
74.18	31.691	3.1889	-0.81736
74.22	31.75	2.9494	-0.68593
74.26	31.832	2.6855	-0.55715
74.3	30.46	-0.1	1.84
74.34	29.8	1.04	0.8
74.38	32.32	1.86	-0.08
74.42	33.24	3.82	-0.06
74.46	32.06	2.4	-0.74
74.5	32.68	1.44	0.28
74.54	33.44	0.08	0.68
74.58	34.26	-0.24	-1.46
74.62	34.18	0.12	-1.18
74.66	33.66	0.44	0.36
74.7	34.64	-0.3	-0.22
74.74	31.78	-2.52	0.12
74.78	34.24	0.52	0.72
74.82	34.04	-0.64	0.28
74.86	32.1	0.46	1.1
74.9	33.14	-0.56	1.3
74.94	34	-0.22	-0.3
74.98	35.52	1	-0.3
75.02	33.24	0.28	-0.54
75.06	34.66	0.96	-0.66
75.1	34.2	-0.34	-0.48
75.14	34.98	1.5	-0.3
75.18	34.6	0.86	-0.6
75.22	35.88	0.26	-1.22
75.26	34.22	2.16	-0.72
75.3	33.84	1.74	-0.48
75.34	34	2.16	-1.24
75.38	33.44	1.68	-1.98
75.42	34.72	0.46	-1.58
75.46	35.08	0.78	-1.94
75.5	36.62	0.04	-1
75.54	34.72	0.92	-1.58
75.58	35.82	-0.08	-0.46
75.62	34.8	-0.04	0.5
75.66	35.02	0.58	0.68
75.7	33.54	0.4	1.02
75.74	33.78	-0.64	0.38
75.78	33.26	0.34	0.62
75.82	30.24	-1.72	-0.58
75.86	33.02	-2.08	-0.26
75.9	32.68	-0.7	-0.76
75.94	31.04	-1.68	-0.06
75.98	32.54	0.86	0.22
76.02	30.54	0.36	0.02
76.06	32.06	0.04	-0.42
76.1	32.36	1.96	-1.12
76.14	31.82	1.44	-0.64
76.18	31.34	1.92	-0.42
76.22	30.64	3.84	-1.28
76.26	29.4	4.04	-0.82
76.3	31.56	1.56	-1.02
76.34	30.42	1.26	-1.52
76.38	29.88	2.52	-0.94
76.42	31.16	2.14	-1.02
76.46	32.7	2.56	-0.94
76.5	31.86	1.62	-1.12
76.54	31.02	2.92	-1.34
76.58	31.6	3.64	-1.22
76.62	31.3	3.18	-0.98
76.66	33.9	2.36	-1.54
76.7	32.72	1.26	-1.52
76.74	32.96	1.5	-1.6
76.78	33.66	2.64	-0.84
76.82	33.9	2.72	-1.54
76.86	34.3	0.5	-2.62
76.9	33.626	1.3028	-1.2228
76.94	33.628	1.0249	-1.19
76.98	33.606	0.73709	-1.1618
77.02	33.561	0.44406	-1.1409
77.06	33.498	0.15041	-1.1301
77.1	33.418	-0.13927	-1.1321
77.14	33.323	-0.42036	-1.1498
77.18	32.88	0.8	0.18
77.22	34.64	-2.44	0.2
77.26	34.36	0.46	-0.34
77.3	33.2	-2.44	-1.52
77.34	32.9	-0.22	-2.1
77.38	31.28	-3.18	-2.68
77.42	31.74	-2.04	-2.34
77.46	29.96	-2.8	-3.66
77.5	32.1	-0.36	-2.86
77.54	31.92	-2.04	-3.36
77.58	32.56	-1.32	-2.28
77.62	33.24	-1.58	-2.7
77.66	33.42	-1.4	-2.74
77.7	32.74	-1.74	-2.88
77.74	31.6	-0.14	-2.96
77.78	32.42	-0.12	-1.48
77.82	30.22	2.5	-1.46
77.86	32.78	2.54	-1.26
77.9	32.48	1.06	-1.8
77.94	32.48	2.44	-2.28
77.98	33.2	1.9	-2.62
78.02	32.28	0.92	-3.86
78.06	34.76	2.38	-4.14
78.1	36.86	-1.52	-3.9
78.14	35.96	-0.9	-1.7
78.18	32.9	1.5	-2.08
78.22	31.88	-2.4	-2.16
78.26	33.971	0.35528	-1.9387
78.3	33.913	0.38054	-1.6456
78.34	33.832	0.42705	-1.3329
78.38	33.734	0.49372	-1.0087
78.42	33.623	0.57951	-0.68084
78.46	33.503	0.68335	-0.35736
78.5	33.379	0.80418	-0.046198
78.54	33.256	0.94095	0.24467
78.58	31.98	1.3	2.42
78.62	31.98	1.72	1.52
78.66	34.24	2.42	0.82
78.7	33.26	2.82	0.76
78.74	32.56	1.62	0.6
78.78	32.56	1.82	0.54
78.82	32.26	1.74	0.46
78.86	33.24	2.02	0.46
78.9	34.74	2.36	0.02
78.94	33.36	2.08	0
78.98	33.18	3.94	0.14
79.02	32.22	3.64	0.22
79.06	33.86	1.96	0.34
79.1	34.02	3.34	-0.86
79.14	34.96	4.22	0.22
79.18	30.54	4.98	-0.88
79.22	33.66	4.66	0.18
79.26	32.74	5.16	0.96
79.3	32.62	3.18	1.02
79.34	32.16	3.18	2.02
79.38	30.66	6.32	2.08
79.42	33.36	5.4	1.86
79.46	31.86	5.74	2.02
79.5	34.08	2.08	-0.12
79.54	36.38	2.4	0.02
79.58	37.36	0.92	-0.54
79.62	37.66	3.1	-0.54
79.66	35.64	-0.18	0.16
79.7	38.24	2.1	-1.14
79.74	35.911	0.16231	-1.3047
79.78	35.04	-4.72	-3.44
79.82	35.88	-1.46	-1.36
79.86	34.96	-0.62	-0.86
79.9	34.86	-0.64	-1.64
79.94	34.12	0.02	-2.82
79.98	33.92	-0.78	-3.26
[truncated: 1,053 more rows]
