# Supplementary material for: Mean flow and turbulence structure over exposed roots on a forested floodplain: Insights from a controlled laboratory experiment
Source: PLoS One. 2020 Feb 26;15(2):e0229306. doi: 10.1371/journal.pone.0229306 (PMC7043746; doi:10.1371/journal.pone.0229306)
Supplement: S1 File — (ZIP) [file pone.0229306.s001.zip › data_and_scripts/velocity_data/t21_024_replaced.csv]

0.02	24.53	3.33	3.54
0.06	24.26	3.48	4.51
0.1	25.89	1.8	2.99
0.14	23.97	0.69	3.24
0.18	25.19	-2.73	4.09
0.22	24.38	-1.38	3.89
0.26	23.59	-2.21	3.44
0.3	23.57	-1.27	3.47
0.34	23.42	-0.19	5.89
0.38	25.2	-2.5	3.93
0.42	22.62	-0.06	3.74
0.46	26.73	2.15	-0.05
0.5	25.128	0.63907	1.8471
0.54	28.12	5.85	1.76
0.58	22.82	6.9	-1.67
0.62	28.11	2.55	-0.61
0.66	27.01	0.7	0.32
0.7	26.68	1.07	0.68
0.74	25.17	-0.84	0.63
0.78	25.81	0.95	1.32
0.82	26.4	2.7506	2.3453
0.86	26.657	3.0683	2.4249
0.9	26.942	3.387	2.4936
0.94	27.256	3.7033	2.547
0.98	27.603	4.0138	2.5807
1.02	29.87	7.21	4.1
1.06	28.398	4.6046	2.5713
1.1	27.69	5.38	6.73
1.14	27.18	4.84	6.42
1.18	27.12	3.56	5.02
1.22	27.95	4.55	4.56
1.26	31.89	4.2	-0.3
1.3	31.56	5.07	-0.66
1.34	33.53	6.27	-1.08
1.38	34.31	5.79	-2.55
1.42	37.77	6.7	-1.15
1.46	37.15	6.73	-1.32
1.5	36.47	7.5	-0.08
1.54	32.54	5.42	1.45
1.58	34.97	4.51	-1.91
1.62	35.98	3.47	2.9
1.66	34.22	-1.05	3.48
1.7	34.93	-2.74	1.16
1.74	31.17	-1.35	1.32
1.78	33.45	-1.07	1.65
1.82	34.75	-0.55	-0.06
1.86	35.87	-1.07	-0.79
1.9	35.61	-1.97	-2.09
1.94	35.69	-2.17	-1.98
1.98	34.83	-2.12	-2.29
2.02	34.2	-2.66	-2.36
2.06	34.56	-2.93	-2.55
2.1	34.25	-1.57	-3.55
2.14	33.05	-3.76	-4.65
2.18	32.11	-1.83	-4.61
2.22	31.81	-5.03	-5.58
2.26	33.21	-3.92	-6.25
2.3	30.55	-5.98	-6.68
2.34	28.549	-3.3028	-5.3316
2.38	27.52	-3.38	-6.58
2.42	26.44	-2.5373	-4.7748
2.46	24.86	-2.73	-5.54
2.5	23.76	-4.75	-5.08
2.54	22.94	-2.48	-4.53
2.58	22.48	1.24	-2.52
2.62	21.56	3.63	-1.25
2.66	22.9	2.61	0.34
2.7	21.93	1.31	2.49
2.74	21.84	1.81	3.19
2.78	21.44	3.68	1.77
2.82	22.15	5.09	2.35
2.86	23.58	5.61	3.54
2.9	23.01	3.28	4.61
2.94	22.48	0.26	4.49
2.98	23.34	1.16	4.17
3.02	25.22	0.02	2.09
3.06	25.17	0.63	1.72
3.1	25.99	-0.99	3.5
3.14	28.97	-0.73	2.35
3.18	31.02	1.51	-0.16
3.22	30.68	2.05	-0.09
3.26	31.58	1.29	-0.74
3.3	32.3	3.32	-0.25
3.34	32.82	3.02	-0.32
3.38	32.44	2.58	-0.78
3.42	32.27	1.43	-0.7
3.46	32.45	2.42	-1.02
3.5	31.61	2.02	-1.43
3.54	31.69	2.28	-2.03
3.58	31.34	1.33	-2.1
3.62	31.03	0.69	-3.05
3.66	31.87	0.95	-2.77
3.7	30.77	1.48	-2.97
3.74	31.15	1.69	-2.89
3.78	30.33	3.17	-2.95
3.82	29.74	4.61	-1.81
3.86	27.63	5.25	-1.26
3.9	27.25	3.88	-0.83
3.94	23.78	4.16	1.21
3.98	25.15	5.36	2.14
4.02	24.44	5.75	4.82
4.06	23.48	5.55	5.68
4.1	26.411	4.2778	1.4824
4.14	26.723	4.0408	1.2807
4.18	27.106	3.7623	1.0123
4.22	27.548	3.4528	0.68857
4.26	28.032	3.1224	0.32099
4.3	28.544	2.7817	-0.079015
4.34	29.071	2.4411	-0.49999
4.38	32.07	-0.77	-1.63
4.42	31.2	0.64	-1.45
4.46	30.7	0.05	-1.87
4.5	31.11	0.39	-1.89
4.54	31.25	1.4	-2.37
4.58	31.89	2.43	-2.94
4.62	31.9	1.31	-3.43
4.66	31.08	2.93	-4.3
4.7	31.67	3.73	-3.96
4.74	30.47	3.93	-5.14
4.78	32.03	-1.6	-2.97
4.82	31.84	0.46	-0.62
4.86	31.29	0.01	1.46
4.9	29.927	0.82252	-1.3021
4.94	29.668	0.6067	-0.89242
4.98	26.33	-1.88	0.17
5.02	27.95	0.34	-1.36
5.06	29.36	0.28	0.24
5.1	29.47	0.53	-0.96
5.14	28.46	1.88	2.51
5.18	30.13	-2.71	0.17
5.22	29.95	0.2	0
5.26	30.83	0.55	-1.02
5.3	32.77	0.9	-0.63
5.34	32.04	0.2	-1.83
5.38	33.43	0.41	-1.72
5.42	32.26	-0.38	-2.29
5.46	32.3	1.33	-1.16
5.5	32.17	-0.28	0.84
5.54	29.87	-2.1	0.81
5.58	29.86	-2.05	0.91
5.62	27.99	-0.23	0.9
5.66	28.1	0.54	1.71
5.7	26.93	-0.81	0.89
5.74	25.94	0.46	1.5
5.78	23.94	-0.68	1.85
5.82	29.49	1.94	2.11
5.86	28.26	1.15	2.32
5.9	30.22	1.78	2.95
5.94	27.78	1.91	1.72
5.98	27.64	0.3	-0.88
6.02	27.37	1.62	0.53
6.06	25.74	0.3	-1.83
6.1	26.93	2.03	-0.68
6.14	26.22	-0.1	2.29
6.18	25.71	3.25	2.75
6.22	26.4	1.86	7.22
6.26	27.72	5.14	4.55
6.3	29.57	4.45	4.86
6.34	28.99	3.25	3.39
6.38	26.37	3.85	1.83
6.42	24.93	1.49	5.35
6.46	26.69	4.29	4.99
6.5	24.55	4.22	6.64
6.54	24.19	6.44	6.76
6.58	27.017	2.3375	4.7061
6.62	27.216	2.0664	4.4737
6.66	29.35	-3.1	1.72
6.7	28.27	-1.83	3.16
6.74	27.912	1.2162	3.5323
6.78	28.166	0.94687	3.162
6.82	28.424	0.69782	2.776
6.86	28.684	0.47695	2.3816
6.9	25.73	1.38	2.82
6.94	28.82	-1.73	1.96
6.98	30.78	0.3	0.28
7.02	29.95	0.65	1.68
7.06	30.54	-0.05	0.52
7.1	30.68	0.46	-0.32
7.14	32.28	2.03	-0.15
7.18	30.96	2.98	-0.24
7.22	29.9	2.07	1.56
7.26	28.85	1.33	-0.3
7.3	30.1	1.25	-0.56
7.34	31.14	1.16	-1.22
7.38	31.23	0.28	-1.44
7.42	31.46	-0.17	-1.48
7.46	30.95	-0.85	-1.88
7.5	30.82	-0.45	-2.04
7.54	31.28	0.68	-1.56
7.58	30.99	1.08	-1.25
7.62	30.88	0.31	-1.33
7.66	31.78	-0.01	-1.33
7.7	29.66	0.52	-1.07
7.74	29.76	2.58	-0.76
7.78	29.2	2.01	-1.75
7.82	29.78	1.22	-2.5
7.86	31.23	2.9	-2.75
7.9	32.06	4.98	-1.49
7.94	28.73	3.45	1.13
7.98	32.12	3.62	-2.76
8.02	31.82	3.07	-2.01
8.06	30.53	5.51	-0.58
8.1	28.62	5.62	2
8.14	27.29	5.51	2.09
8.18	28.68	4.58	2.06
8.22	29.98	6.61	-0.4
8.26	30.06	5.69	-3.88
8.3	28.122	6.4184	1.0663
8.34	29.28	10.68	-0.08
8.38	25.94	8.76	2.02
8.42	24.61	8.21	2.99
8.46	26.29	6.27	2.32
8.5	27.615	5.612	0.93293
8.54	27.552	5.2956	0.89263
8.58	25.13	-2	7.22
8.62	27.449	4.5272	0.85269
8.66	27.404	4.0803	0.86661
8.7	27.362	3.5948	0.91217
8.74	30.68	0.6	-0.5
8.78	28.51	2.32	-0.18
8.82	27.6	2.43	-1.56
8.86	28.01	2.1	-0.56
8.9	24.56	1.21	0.45
8.94	25.67	1.99	2.2
8.98	26.95	1.28	3.18
9.02	28.18	-0.49	4.39
9.06	29.53	-3.62	5.08
9.1	27.46	-4.45	6.37
9.14	25.54	-2.44	6.85
9.18	24.32	-5.17	4.07
9.22	22.35	-4.59	1.25
9.26	28.138	-3.2932	2.8651
9.3	28.729	-3.3301	2.2956
9.34	29.331	-3.3061	1.6806
9.38	29.925	-3.2269	1.0437
9.42	33	0	-0.76
9.46	32.01	-3.63	-1.25
9.5	32.32	-0.84	-2.14
9.54	32.22	-3.14	-1.06
9.58	31.68	-1.43	-1.67
9.62	31.98	-3.63	-2.07
9.66	32.47	-2.12	-1.54
9.7	31.98	-1.31	-0.82
9.74	30.7	-0.87	-0.3
9.78	30.58	-0.1	-0.67
9.82	30.66	-0.41	-0.85
9.86	29.84	-0.05	-1.28
9.9	30.45	0.29	-1.4
9.94	29.24	1.22	-1.02
9.98	31.5	0.5	-0.66
10.02	31.27	0.73	-1.38
10.06	30.55	0.58	-1.8
10.1	29.71	1.43	-1.87
10.14	29.37	0.42	-2.41
10.18	29.49	1.01	-1.36
10.22	29.62	-0.78	-1.08
10.26	30.96	-1.33	-2
10.3	30.1	-1.25	-1.43
10.34	29.72	-0.37	-0.44
10.38	28.46	-0.67	-1.34
10.42	25.15	1.24	-1.62
10.46	26.67	-1.51	-2.41
10.5	28.73	2.66	-2.15
10.54	27.74	2.76	-1.89
10.58	27.76	2.9	-2.1
10.62	28.46	1.73	-1.62
10.66	26.21	-0.35	-0.32
10.7	25.5	0.95	-2.18
10.74	22.72	-2.38	-1.76
10.78	22.57	-0.82	-0.41
10.82	22.3	-0.11	2.41
10.86	23.08	-1.2	3.37
10.9	23.65	-1.71	2.45
10.94	21.84	-0.4	3.12
10.98	21.47	0.58	3.56
11.02	21.03	-2.58	2.64
11.06	22.55	-4.26	3.2
11.1	21.97	-1.51	1.21
11.14	20.53	-1.65	0.81
11.18	21.17	1.38	-0.24
11.22	23.11	1.53	-3.69
11.26	24.09	1.58	-5.28
11.3	21.93	-0.44136	2.1714
11.34	21.987	-0.34118	2.1644
11.38	22.9	-3.41	1.94
11.42	22.71	-1.59	4.93
11.46	23.2	1.42	4.88
11.5	23.04	-1.19	4.87
11.54	24.61	-0.28	2.76
11.58	25.22	-1.01	2.11
11.62	22.956	0.42652	1.9548
11.66	23.167	0.5383	1.9031
11.7	23.394	0.64875	1.8462
11.74	23.637	0.75728	1.7843
11.78	23.894	0.86325	1.7175
11.82	26.64	5.8	-0.89
11.86	24.84	7.5	0.92
11.9	23.58	2.76	3.4
11.94	22.19	3.85	4.62
11.98	23.31	0.69	4.32
12.02	22.64	-1.49	3.33
12.06	22.12	-3.05	2.42
12.1	23.56	-3.31	1.48
12.14	24.29	-2.3	2.18
12.18	27.105	1.6472	0.79826
12.22	27.475	1.6845	0.68342
12.26	27.85	1.7118	0.56481
12.3	28.23	1.7286	0.44252
12.34	28.615	1.7342	0.31665
12.38	31.01	3.21	-4.26
12.42	28.07	1.85	-2.1
12.46	33.04	1.88	-2.89
12.5	29.89	3.19	-2.96
12.54	30.581	1.5731	-0.36295
12.58	33.27	5.31	-2.52
12.62	34.8	5.46	0.34
12.66	34.25	0.94	0.9
12.7	34.71	0.66	0.69
12.74	35.36	-0.15	0.19
12.78	31.9	-3.29	-1.83
12.82	33.15	-0.49	-1.44
12.86	30.97	-0.18	-1.93
12.9	32.45	0.41	-2.1
12.94	31.42	0.93	-2.47
12.98	34.81	-0.64	-2.48
13.02	35.38	0.9	0.03
13.06	32.92	-0.61	0.76
13.1	32.04	-0.97	0.63
13.14	32.65	-0.6	0.2
13.18	34.46	0.34	-1.22
13.22	33.69	0.29	-0.45
13.26	32.75	-0.87	-0.99
13.3	34.04	-0.49	-1.72
13.34	34.66	2.13	-2.1
13.38	32.82	1.82	-1.92
13.42	32.57	1.58	-1.28
13.46	32.25	0.23	-1.79
13.5	33.22	0.29	-0.96
13.54	31.49	0.14	-1.25
13.58	32.18	0.95	-1.67
13.62	31.08	0.66	-1.81
13.66	30.52	-0.47	-2.1
13.7	32.24	0.02	-2.47
13.74	30.81	-0.61	-2.68
13.78	29.52	-1.71	0.53
13.82	30.82	-0.88	-0.6
13.86	31.49	-1.54	-0.22
13.9	30.99	0.17	0.13
13.94	28.593	0.56716	-2.0102
13.98	28.365	0.72551	-2.0247
14.02	30.62	-5.13	-1.24
14.06	30.85	-2.88	-1.99
14.1	28.8	-3.21	-1.7
14.14	27.19	-0.44	-2.67
14.18	25.79	2.67	-3.5
14.22	26.12	4.36	-3.87
14.26	22.09	4.52	-3.72
14.3	22.31	5.27	-2.27
14.34	27.398	2.1097	-1.7323
14.38	27.39	2.2468	-1.663
14.42	27.399	2.3781	-1.5883
14.46	27.422	2.503	-1.5089
14.5	27.458	2.6207	-1.4253
14.54	27.507	2.7307	-1.338
14.58	24.13	5.49	4.57
14.62	27.637	2.9247	-1.1546
14.66	27.716	3.0073	-1.0597
14.7	27.17	5.86	-1.23
14.74	30.6	0.21	2.5
14.78	27.994	3.1901	-0.76851
14.82	28.37	2.83	-4.34
14.86	27.78	2.78	-4.36
14.9	27.37	5.1	-3.01
14.94	31.4	6.22	-2.14
14.98	31.73	7.46	0.56
15.02	33.46	7.61	1.46
15.06	28.74	3.151	-0.12303
15.1	28.84	3.0824	-0.04285
15.14	28.936	2.9961	0.03265
15.18	29.026	2.8914	0.10292
15.22	29.108	2.7677	0.1674
15.26	29.182	2.6242	0.22554
15.3	29.247	2.4604	0.27677
15.34	29.301	2.2755	0.32056
15.38	29.343	2.0688	0.35633
15.42	29.372	1.8398	0.38354
15.46	29.387	1.5878	0.40162
15.5	25.05	-6.95	0.66
15.54	27.34	-2.97	1.91
15.58	26.87	-1.72	0.74
15.62	29.27	-1.72	0.87
15.66	30.29	-1.72	0.71
15.7	30.85	-1.46	1.45
15.74	29.43	0.02	0.78
15.78	29.28	-0.45	0.2
15.82	28.94	-2.21	1.05
15.86	27.34	-1.37	0.17
15.9	28.44	-0.76	-2.48
15.94	29.24	1.07	-1.56
15.98	30.42	1.01	-1.87
16.02	30.18	1.24	-1.55
16.06	31.03	1.79	-1.8
16.1	30.39	2.55	-1.47
16.14	31.48	3.48	-1.61
16.18	31.29	3.31	-1.36
16.22	31.93	2.67	-0.7
16.26	31.81	2.51	-0.96
16.3	31.31	2.54	-0.76
16.34	32.42	3.68	-0.85
16.38	31.2	2.98	-1.17
16.42	31.42	2.97	-1.44
16.46	32.13	2.25	-1.63
16.5	33.26	2.87	-1.79
16.54	32.12	2.72	-1.82
16.58	32.41	3.63	-1.38
16.62	30.46	4.11	-1.57
16.66	28.5	1.56	-2.57
16.7	29.67	-1.28	-1.61
16.74	28.33	-2.26	-2.24
16.78	33.7	0.91	-3.94
16.82	33.53	-3.08	-5.03
16.86	33.86	-3.19	-5.09
16.9	33.7	-2.43	-4.42
16.94	29.99	-2.7	-4.74
16.98	28.73	-4.24	-0.88
17.02	28.94	-4.66	-0.41
17.06	28.18	-5.03	0.58
17.1	26.08	-4.82	0.43
17.14	27.41	-6.02	-0.24
17.18	25.63	-5.22	-0.56
17.22	26.07	-5.13	-1.15
17.26	26.046	-3.8413	1.3788
17.3	23.5	-3.85	5.63
17.34	23.46	-2.82	4.21
17.38	26.79	-0.91	4.99
17.42	28.68	-0.47	-0.16
17.46	26.43	0.37	0.34
17.5	26.12	0.91	1.11
17.54	26.616	-0.8807	0.36266
17.58	26.836	-0.34979	0.13565
17.62	27.066	0.18908	-0.081166
17.66	27.297	0.72957	-0.27758
17.7	28.14	-2.05	-1.85
17.74	28.59	-1.39	-1.27
17.78	29.19	2.34	-1.71
17.82	29.73	3.94	-1.32
17.86	29.14	3.77	-2.17
17.9	28.59	4.96	-0.62
17.94	27.24	3.61	-0.95
17.98	25.69	3.42	0.31
18.02	24.85	3.38	2.16
18.06	25.07	4	2.39
18.1	29.37	7.57	4.32
18.14	30.05	4.9	0.22
18.18	29.26	4.49	-0.58
18.22	28.94	3.77	-1.92
18.26	28.19	5.85	0.67
18.3	28.96	5.86	2.61
18.34	25.416	1.9416	2.9734
18.38	23.06	4.23	1.91
18.42	20.86	2.46	3.04
18.46	23.75	5.91	4
18.5	25.338	1.303	3.1289
18.54	25.91	0.47	7.19
18.58	23.95	-2.47	6.04
18.62	23.19	-3.02	6.47
18.66	22.09	-3.7	3.97
18.7	22.87	-2.26	4.44
18.74	22.84	-4.41	3.12
18.78	26.162	0.92209	2.346
18.82	26.353	0.92905	2.1613
18.86	26.45	0.26	2.49
18.9	26.772	0.97951	1.7603
18.94	26.997	1.0211	1.5485
18.98	29.55	1.48	-3.77
19.02	30.7	0.13	-3.02
19.06	31.03	-0.27	-1.92
19.1	31.03	2.09	1.43
19.14	31.32	2.17	-0.53
19.18	31.17	3.71	-0.09
19.22	31.95	2.64	0.49
19.26	28.79	1.97	0.19
19.3	28.04	1.94	-2.84
19.34	24.81	4.18	-2.73
19.38	23.98	5.22	0.84
19.42	29.852	2.0025	-0.68043
19.46	30.052	2.0957	-0.77047
19.5	32.46	2.87	2.07
19.54	30.54	2.18	1.28
19.58	30.63	2.15	1.89
19.62	29.57	1.48	0.64
19.66	31.1	2.78	-0.46
19.7	30.39	2.8	-0.82
19.74	29.58	2.34	-0.72
19.78	29.98	2.77	-0.21
19.82	30.03	2.29	-0.03
19.86	30.79	2.2	-0.78
19.9	32.15	1.49	-0.61
19.94	32.93	2.81	-0.27
19.98	31.84	4.44	0.21
20.02	32.11	4.76	0.22
20.06	32.18	3.61	-0.93
20.1	31.84	3.28	-1.89
20.14	32.66	1.34	-1.34
20.18	32.58	-0.34	0.96
20.22	32.25	1.87	-1.11
20.26	31.53	2.49	-1.32
20.3	33.06	3.27	-1.86
20.34	30.728	2.5947	0.6562
20.38	30.438	2.4755	0.87783
20.42	30.44	4.32	4.85
20.46	28.49	3.94	3.62
20.5	27.87	3.41	1.94
20.54	29.22	1.87	0.61
20.58	31.08	1.03	-1.79
20.62	32.36	-1.64	0.05
20.66	32.33	-0.08	0.83
20.7	32.91	3.08	0.58
20.74	33.17	-0.05	-1.02
20.78	34.45	0.05	-2.47
20.82	38.33	0.3	-2.65
20.86	37.69	-0.01	-3.26
20.9	36.4	-0.81	-2.94
20.94	34.39	-1.37	-1.49
20.98	36.92	0.87	-2.18
21.02	36.43	1.16	-2.71
21.06	37.25	-0.01	-2.74
21.1	36.31	1.77	-4.22
21.14	33.09	2.35	-6.3
21.18	33.883	1.035	-4.9325
21.22	30	3.01	-7.58
21.26	32.881	1.2779	-5.2632
21.3	32.382	1.3727	-5.3904
21.34	28.06	0.81	-7.67
21.38	28.13	-1.43	-6.68
21.42	29.94	2.53	-4.15
21.46	31.79	3.07	-4.24
21.5	32.23	1.4	-5.27
21.54	32.51	1.82	-5.24
21.58	32.62	0.21	-5.67
21.62	32.54	-0.24	-5.71
21.66	31.36	-0.93	-5.38
21.7	31.32	-1.88	-5.22
21.74	30.5	-0.22	-5.47
21.78	29.07	-0.08	-6.54
21.82	25.37	-0.97	-4.24
21.86	23.28	1.53	-0.88
21.9	23.18	3.33	1.42
21.94	22.96	4.2	1.13
21.98	23.09	5.72	1.37
22.02	21.66	4.93	0.16
22.06	21.09	3.61	-0.32
22.1	22.58	2.84	0.14
22.14	23.383	4.9881	0.152
22.18	22.71	3.88	-3.43
22.22	24.621	5.2981	0.3311
22.26	25.389	5.3845	0.36371
22.3	26.78	7.73	-1.51
22.34	27.8	5.68	-0.93
22.38	28.037	5.4186	0.29113
22.42	30.49	3.28	-1.36
22.46	30.51	8.14	4.54
22.5	30.755	5.1999	0.06319
22.54	32.86	4.55	-2.25
22.58	32.97	4.89	-2.27
22.62	34.27	5.22	0.63
22.66	34.23	4.47	0.89
22.7	33.16	5.25	1.34
22.74	32.16	3.72	0.79
22.78	32.78	3.33	0.47
22.82	31.63	3.23	0.02
22.86	33.11	4.03	-0.47
22.9	32.62	4.41	-0.82
22.94	32.98	4.2	-0.38
22.98	32.83	4.67	-0.53
23.02	32.13	4.35	-0.07
23.06	32.19	4.38	0.82
23.1	30.98	4.07	0.34
23.14	32.1	4.29	1.01
23.18	30.85	3.5	0.16
23.22	32.53	2.19	-0.51
23.26	32.03	3.33	-1.6
23.3	31.03	3.39	-1.28
23.34	31.32	1.04	-0.64
23.38	31.22	1.42	-2.29
23.42	30.6	2.81	-0.41
23.46	30.86	2.72	-2.15
23.5	31.93	2.55	-2.43
23.54	32.34	3.79	-2.19
23.58	35.91	3.4	-1.49
23.62	30.34	4.1	-1.82
23.66	32.24	0.05	-1.95
23.7	31.41	0.37	-2.53
23.74	31.64	2.31	-2.12
23.78	31.36	4	1.99
23.82	29.85	4.03	0.47
23.86	32.3	3.51	-0.56
23.9	31.82	-0.99	-1.75
23.94	33.76	0.17	-1.3
23.98	32.69	1.36	-2.49
24.02	34.19	0.98	-2.41
24.06	34.1	1.49	-2.97
24.1	34.18	0.87	-1.05
24.14	32.21	2.04	-1.25
24.18	32.098	0.86344	-0.54569
24.22	31.896	0.71036	-0.46142
24.26	25.68	2.38	4.38
24.3	29.26	-2.21	3.97
24.34	31.37	-1.62	2.25
24.38	31.69	0.03	-0.88
24.42	31.29	1.16	-2.21
24.46	32.68	2	-0.56
24.5	31.17	-1.46	-0.64
24.54	31.34	-0.02	-2.36
24.58	29.74	-0.94	0.82
24.62	27.6	-5.86	3.13
24.66	29.74	-0.77	4.2
24.7	28.82	-1.83	2.75
24.74	28.04	0.31	3.12
24.78	27.24	0.54	1.19
24.82	28.07	-0.43	3.45
24.86	29.37	1.04	3.88
24.9	30.24	1.08	0.77
24.94	31.1	0.98	-0.34
24.98	31.2	0.87	-1
25.02	31.58	0.17	-1.07
25.06	30.89	0.52	-1.36
25.1	31.6	0.95	-1.22
25.14	31.52	1.28	-1.57
25.18	30.72	0.9	-1.89
25.22	30.1	1.37	-2.05
25.26	31.34	1.78	-2.1
25.3	31.41	2.3	-2.53
25.34	30.13	2.79	-2.6
25.38	31.48	3.58	-2.52
25.42	30.45	2.74	-2.99
25.46	34.26	2.09	-1.96
25.5	31.89	2.98	-1.13
25.54	32.47	1.14	-0.69
25.58	31.26	-0.23	0.77
25.62	29.87	0.82	1.07
25.66	27.44	0.97	2.67
25.7	29.08	2.49	2.9
25.74	31.12	4.37	0.4
25.78	30.45	4.81	1.36
25.82	31.18	4.29	4.26
25.86	31.08	3.65	1.65
25.9	32.65	4.82	-0.34
25.94	32.79	5.14	-1.5
25.98	34.1	5.43	-1.48
26.02	32.67	5.89	-1.15
26.06	31.6	6.46	-0.21
26.1	33.19	8.54	0.46
26.14	34.45	8.38	-1.11
26.18	33.264	5.1294	-0.58821
26.22	33.224	4.6204	-0.55417
26.26	33.151	4.0562	-0.49471
26.3	33.051	3.4505	-0.41447
26.34	32.928	2.8169	-0.31809
26.38	32.786	2.1691	-0.21021
26.42	32.63	1.5206	-0.095462
26.46	32.465	0.88509	0.021509
26.5	32.296	0.27624	0.13607
26.54	32.127	-0.29233	0.24357
26.58	31.69	-1.34	3.2
26.62	32.65	-3.62	1.06
26.66	28.76	-2.73	0.11
26.7	31.4	-3.33	-0.32
26.74	32.07	-2.03	-0.5
26.78	32.32	-0.76	-0.41
26.82	32.29	-0.41	-0.29
26.86	31.44	-0.35	0.11
26.9	31.53	-0.35	0.13
26.94	31.45	-1.07	0.41
26.98	31.92	0.08	0.07
27.02	31.02	-0.38	-0.53
27.06	31.64	-0.12	-1.28
27.1	31.14	-0.24	-2.4
27.14	31.98	2.77	-3.31
27.18	29.27	1.81	-2.51
27.22	29.13	0.09	-1.07
27.26	30.492	2.1153	-1.2032
27.3	29.77	5.42	2.59
27.34	30.3	6.27	0.39
27.38	29.86	3.87	-1.98
27.42	28.24	0.74	-2.47
27.46	30.66	2	-1.28
27.5	32.16	2.28	-1.07
27.54	32.59	2.88	-1.28
27.58	31.38	2.63	-1.43
27.62	30.42	3.12	-1.49
27.66	31.99	3.46	-2.53
27.7	29.46	4.02	-4.11
27.74	29.28	4.08	1.01
27.78	30.6	1.7	1.32
27.82	29.45	1.18	0.1
27.86	29.98	1.67	0.92
27.9	29.92	0.22	-0.56
27.94	31.2	3.51	1.01
27.98	30.76	2.06	0.98
28.02	30.14	2.45	-0.02
28.06	29.99	2.02	-0.32
28.1	29.6	4.14	0.2
28.14	29.05	5.08	0.5
28.18	30.932	2.5418	0.41137
28.22	29.57	-1.83	1.1
28.26	32.06	1.56	-1.86
28.3	31.78	1.09	1.34
28.34	31.49	2.29	1.26
28.38	31.58	2.2	-1.25
28.42	32.4	2.69	-2.53
28.46	32.53	3.19	-3.57
28.5	33.97	4.25	-4.65
28.54	32.72	1.84	-6.86
28.58	32.98	-2.71	-5.91
28.62	30.58	-2.12	-5.55
28.66	30.88	-3.85	-6.42
28.7	27.87	-3.63	-5.93
28.74	31.78	-2.26	-1.8
28.78	30.83	-2.66	-0.7
28.82	27.51	-3.11	-0.19
28.86	27.4	-3.43	-0.06
28.9	27.98	-1.63	-0.7
28.94	28.12	-3.16	-1.04
28.98	27.71	-2.87	-1.45
29.02	32.41	-5.17	-2.99
29.06	30.788	-4.1609	-1.3025
29.1	30.637	-3.9504	-1.0288
29.14	34.07	-1.8	1.68
29.18	32.85	-2.45	0.85
29.22	32.41	-2.53	-0.6
29.26	32.59	-2	-1.36
29.3	31.97	-3.55	-1.71
29.34	30.3	-3.23	-1.42
29.38	31.6	-3.89	-1.76
29.42	28.64	-3.2	-1.24
29.46	28.9	-3.58	-2.12
29.5	28.45	-5.06	-2.84
29.54	28.228	0.62877	1.3302
29.58	28.051	1.117	1.4495
29.62	26.02	0.98	3.54
29.66	25.44	0.78	3.34
29.7	27.51	3.51	3.39
29.74	27.637	2.9149	1.6943
29.78	24.54	8.34	1.74
29.82	25.11	6.4	1.59
29.86	25.84	6.38	2.46
29.9	28.88	4.51	4.4
29.94	28.71	6.76	3.32
29.98	27.37	5.66	5.05
30.02	30.77	4.6	0.6
30.06	30.33	3.92	-0.4
30.1	29.81	3.65	-0.02
30.14	30.79	3.61	-1.1
30.18	31.83	2.99	-2.12
30.22	30.57	3.22	-0.96
30.26	29.05	2.25	-1.6
30.3	31.39	2.35	-2.09
30.34	29.99	3.54	-2.63
30.38	31.95	5.31	-2.34
30.42	33.38	3.76	-3.95
30.46	32.77	6.2	-2.46
30.5	33.25	3	-4.53
30.54	33.77	2.46	-5.04
30.58	33.06	3.76	-5.53
30.62	33.7	2.58	-3.4
30.66	33.26	1.88	-2.32
30.7	30.68	0.65	-3.89
30.74	28.85	-2.59	-2.64
30.78	28.88	-2.01	-1.92
30.82	30.98	-5.77	-0.96
30.86	28.07	-6.39	-0.88
30.9	29.905	-3.457	-3.1481
30.94	29.822	-3.6986	-3.1778
30.98	29.774	-3.8587	-3.2065
31.02	29.759	-3.9389	-3.2299
31.06	29.773	-3.9408	-3.2437
31.1	30.26	-2.67	-5.99
31.14	30.14	-6.07	-6.03
31.18	29.971	-3.4928	-3.1844
31.22	30.08	-3.1975	-3.1167
31.26	30.47	-0.18	-3.34
31.3	29.03	-0.22	-3.27
31.34	30.07	-1.43	-2.82
31.38	29.74	-1.37	-3.63
31.42	32.91	-1.33	-0.32
31.46	32.19	-2.56	1.72
31.5	30.94	-1.51	-1.32
31.54	31.63	3.69	-1.17
31.58	31.82	3.76	-0.82
31.62	31.59	3.96	-0.96
31.66	31.03	4.6	1.46
31.7	31.92	4.08	0.08
31.74	29.49	4.12	2.45
31.78	31.91	1.28	2.58
31.82	29.52	1.83	1.69
31.86	29.75	1.62	0.94
31.9	31.58	2.45	0.02
31.94	31.66	3.07	-0.15
31.98	30.94	2.35	0.32
32.02	31.23	2.61	0.45
32.06	30.34	-0.33	3.42
32.1	30.97	2.36	1.68
32.14	30.8	1.35	1.95
32.18	31.43	1.21	0.86
32.22	31.65	-0.06	-1.02
32.26	30.98	1.59	-1.05
32.3	31.39	2.34	-1.55
32.34	29.66	2.17	-1.66
32.38	29.41	3.07	-2.61
32.42	28.51	3.65	-3.67
32.46	29.24	1.57	-2.23
32.5	30.3	-0.27	0.98
32.54	28.79	3.54	0.77
32.58	28.246	1.2781	1.4268
32.62	27.52	-0.6	5.77
32.66	27.16	0.73	2.86
32.7	25.4	0.59	4.88
32.74	27.19	0.48	4.43
32.78	26.28	-1.6	3.67
32.82	27.34	2.08	4.84
32.86	28.24	0.44	1.01
32.9	29.07	2.26	4.3
32.94	29.75	1.13	2.2
32.98	31.08	-0.64	2.14
33.02	28.41	1.29	0.29
33.06	25.84	0.19	1.21
33.1	23.74	-1.82	2.72
33.14	25.04	0.57	4.68
33.18	24.78	1.57	4.74
33.22	25.8	0.52	2.19
33.26	28.28	1.19	-0.18
33.3	28.6	2.6	-0.89
33.34	30.02	4.19	-1.48
33.38	30.55	4.62	-4.05
33.42	30.99	4.31	-2.34
33.46	29.058	0.73979	-1.3085
33.5	29.85	-3.28	-3.25
33.54	31.71	0.69	-2.9
33.58	29.3	0.11	-3.37
33.62	28.07	-3.33	-0.42
33.66	28.57	-2.16	0.46
33.7	29.55	-2.17	0.93
33.74	31.53	-0.1	-1.37
33.78	31.26	-0.3	-1.96
33.82	31.34	-0.16	-2.42
33.86	31.93	-0.71	-1.69
33.9	30.68	0.98	-2.27
33.94	30.41	0.8	-0.7
33.98	31.84	2.54	-2.4
34.02	31.02	2.39	-2.6
34.06	31.43	4.14	-2.53
34.1	30.39	4.72	-2.73
34.14	29.71	5.61	-3.05
34.18	28.352	2.3575	-2.2491
34.22	27.731	2.0845	-2.147
34.26	27.134	1.7704	-2.0254
34.3	26.584	1.4297	-1.8887
34.34	24.13	-1.73	-1.24
34.38	24.68	0.66	0.72
34.42	24.55	0.94	-1.56
34.46	22.2	-0.79	-1.64
34.5	27.19	-0.87	-0.96
34.54	27.01	1.11	-0.88
34.58	25.18	-1.38	-1.94
34.62	26.63	-1.98	-2.33
34.66	31.05	1.01	-0.85
34.7	28.44	-0.17	-0.26
34.74	28.84	2.09	-0.91
34.78	29.4	-1.09	0.25
34.82	28.99	0.29	0.9
34.86	30.94	-1.22	0.87
34.9	29.78	0.03	2.2
34.94	31.38	-1.34	1.55
34.98	31.84	-0.76	0.4
35.02	32.28	0	0.4
35.06	32.36	0.55	0.06
35.1	31.73	0.14	-0.06
35.14	32.17	2.09	0.23
35.18	32.2	2.52	0.08
35.22	31.13	2.29	0.18
35.26	30.65	2.27	0.44
35.3	29.42	1.28	0.61
35.34	31.35	0.07	0.54
35.38	32.98	2.3	-1.72
35.42	32.54	2.26	-1.95
35.46	29.14	1.8	-2.37
35.5	27.82	-0.06	-3.69
35.54	25.97	-2.44	1.34
35.58	31.26	-0.3	-1.2
35.62	30.31	2.46	-1.11
35.66	29.7	1.04	2.86
35.7	31.29	-1.57	-0.47
35.74	30.42	-2.21	-1.22
35.78	33.05	-3.84	0.44
35.82	33	-0.72	-1.23
35.86	33.53	0.33	-1.15
35.9	33.84	-0.51	-0.37
35.94	33.02	-0.57	-0.75
35.98	32.21	0.39	-1.38
36.02	31.43	0.58	-1.54
36.06	32.78	-1.38	-1.71
36.1	31.66	-0.28	-1.19
36.14	32.79	-0.98	-2.1
36.18	31.86	-0.48	-2.3
36.22	32.76	0.31	-0.9
36.26	31.55	0.24	-2.18
36.3	31.23	0.49	-3.08
36.34	29.89	0.77	-3.43
36.38	29.78	0.37	-2.2
36.42	31.14	2.14	-4.48
36.46	30.77	2.85	-3.18
36.5	34.44	5.55	-2.16
36.54	33.29	4.64	-1.41
36.58	31.87	6.51	-1.43
36.62	31.18	6.22	-1.67
36.66	31.11	5.88	-2.05
36.7	29.672	4.3313	0.73096
36.74	29.543	4.4785	0.94935
36.78	29.432	4.6028	1.1402
36.82	29.336	4.7051	1.3047
36.86	27.58	7.6	4.73
36.9	26.93	3.51	5.27
36.94	28.3	2.99	5.06
36.98	27.47	4.87	3.72
37.02	27.91	6.44	3.93
37.06	26.88	4.41	5.48
37.1	29.054	4.881	1.8193
37.14	31.04	0.88	-0.85
37.18	31.05	1.77	-1.37
37.22	30.23	1.25	-2.31
37.26	29.63	0.42	-3.72
37.3	29.18	4.5418	1.6608
37.34	29.229	4.439	1.5921
37.38	24.98	5.67	3.45
37.42	23.87	5.53	2.58
37.46	27.82	3.85	1.52
37.5	29.02	2.99	1.55
37.54	32.24	5.4	2.43
37.58	32.62	7.4	3.37
37.62	31.64	7.02	3.57
37.66	29.796	3.3445	0.80033
37.7	29.878	3.187	0.68912
37.74	29.961	3.0277	0.5792
37.78	30.043	2.8677	0.47176
37.82	33.81	2.42	0.24
37.86	32.19	1.65	0.69
37.9	32.5	2.69	-1.73
37.94	31.46	3.5	-1.75
37.98	31.29	3.32	-1.85
38.02	29.28	5.21	-2.27
38.06	30.55	1.7995	-0.1098
38.1	30.605	1.6649	-0.1541
38.14	26.56	-2.31	2.69
38.18	28.64	-0.32	-0.4
38.22	29.19	0.46	-1.7
38.26	32.74	-1.34	-2.41
38.3	29.46	1.23	-0.84
38.34	30.65	2.39	1.97
38.38	31.02	1.8	1.37
38.42	29.51	1.06	0.83
38.46	30.74	1.27	3.07
38.5	29.4	0.37	0.49
38.54	31.88	1.07	-1.78
38.58	32.45	1.15	0.44
38.62	31.47	0.94	0.4
38.66	34.64	-2.17	-0.38
38.7	33.93	-1.51	-1.01
38.74	32.88	-1.31	-1.67
38.78	32.7	-0.47	-1.96
38.82	30.88	-1.63	-1.59
38.86	31.55	-0.66	-1.31
38.9	33.12	-0.94	-1.3
38.94	34.21	0.92	-0.89
38.98	32.53	1.65	-2.34
39.02	32.07	0.85	-2.36
39.06	31.15	1.09	-2.62
39.1	30.32	2.65	-2.18
39.14	29.46	2.49	-1.93
39.18	27.1	3.13	-1.42
39.22	26.71	4.53	-1.51
39.26	28.401	2.0037	0.277
39.3	28.222	1.7491	0.42911
39.34	28.073	1.4547	0.5626
39.38	27.952	1.1328	0.67707
39.42	27.854	0.79535	0.77207
39.46	26.18	1.56	6.11
39.5	26.61	0.08	6.28
39.54	23.96	-0.47	2.76
39.58	25.63	-2.76	4.95
39.62	27.617	-0.6999	0.94031
39.66	27.23	1.88	-0.77
39.7	29.31	-1.65	0.28
39.74	30.16	-2.39	-1.66
39.78	30.23	-0.52	-1.91
39.82	29.55	-0.79	-0.81
39.86	29.14	-0.59	-1.1
39.9	28.28	-2.53	-1.11
39.94	26.96	0.27	-1.52
39.98	25.02	1.79	-0.99
40.02	26.27	4.95	-0.86
40.06	24.7	4.32	0.14
40.1	28.13	2.45	2.69
40.14	30.59	-2.23	-0.59
40.18	29.221	2.0445	0.020563
40.22	29.88	-1.57	-2.63
40.26	30.16	0.43	1.71
40.3	34.47	2.82	0.54
40.34	31.88	1.95	0.39
40.38	30.24	3.6	0.56
40.42	28.41	6.64	0.64
40.46	29.88	4.06	0.69
40.5	27.79	3.68	0.89
40.54	27.62	0.6	1.46
40.58	26.93	0.96	2.24
40.62	28.69	1.85	1.28
40.66	24.05	2.67	-0.1
40.7	24.21	4.05	0.14
40.74	20.9	2.83	0.95
40.78	22.66	1.59	4.19
40.82	22.61	0.35	2.17
40.86	22.23	0.03	1.07
40.9	23.63	-2.17	2.47
40.94	25.18	-3.14	2.73
40.98	27.23	-3.64	0.68
41.02	23.833	1.9242	1.3098
41.06	23.834	1.9873	1.3386
41.1	29.31	5.72	-2.88
41.14	26.67	1.45	-2.82
41.18	24.006	2.1393	1.4443
41.22	24.88	5.14	-2.55
41.26	24.79	7.77	1.05
41.3	22.32	5.93	3.33
41.34	22.64	2.31	6.09
41.38	22.12	3.85	4.04
41.42	23.9	3.22	3.35
41.46	23.77	1.13	3.43
41.5	25.85	0.55	2.39
41.54	25.723	2.1285	1.7735
41.58	25.994	2.0723	1.7964
41.62	26.277	2.003	1.8142
41.66	26.57	1.9202	1.8261
41.7	29.86	1.24	2.61
41.74	25.48	0.78	3.85
41.78	26.49	-2.97	1.33
41.82	26.4	-1.56	-0.79
41.86	28.96	0.66	-2.68
41.9	30.35	2.4	-1.08
41.94	31.75	1.81	1.82
41.98	28.39	2.52	1.85
42.02	29.08	2.23	3.48
42.06	27.44	-1.08	3.29
42.1	30.26	-0.21	1.46
42.14	30.71	0.6	1.37
42.18	31.05	0.49	0.03
42.22	31.33	1.11	0.04
42.26	30.14	0.81	0.14
42.3	30.49	0.18	-0.47
42.34	29.52	0.65	-0.67
42.38	30.54	-0.22	-0.96
42.42	28.94	1.22	-2.86
42.46	30.948	0.48195	-1.3583
42.5	30.91	0.2956	-1.5681
42.54	30.848	0.09717	-1.757
42.58	34.23	1.77	0.42
42.62	31.35	2.13	-0.93
42.66	31.75	1.29	-1.76
42.7	29.43	0.16	-3.63
42.74	28.71	-3.4	-2.81
42.78	30.202	-1.149	-2.4872
42.82	30.085	-1.3329	-2.5479
42.86	29.975	-1.5006	-2.5929
42.9	29.877	-1.6485	-2.6229
42.94	29.794	-1.773	-2.6385
42.98	29.73	-1.8707	-2.6404
43.02	29.689	-1.938	-2.6293
43.06	29.675	-1.9714	-2.6058
43.1	30.46	-2.76	-3.49
43.14	30.39	-4.24	-2.85
43.18	30.12	-4.39	-3.13
43.22	28.5	-2.02	-1.88
43.26	28.43	-1.04	-1.76
43.3	29.73	0.42	-1.11
43.34	31.35	1.23	-1.95
43.38	32.45	0.2	-1.63
43.42	31.48	-0.06	-2.62
43.46	32.83	0.36	-2.83
43.5	31.08	0.24	-2.07
43.54	33.23	1.16	-0.84
43.58	31.75	2.57	-2.23
43.62	32.71	3.62	-1.74
43.66	31.84	4.5	-1.34
43.7	31.53	4.83	-2.67
43.74	30.15	3.94	-2.92
43.78	30.74	2.2	-4.45
43.82	28.7	2.29	-0.59
43.86	28	3.25	0.75
43.9	30.94	2.47	-1.51
43.94	27.544	0.53097	0.28998
43.98	26.938	-0.12391	0.69515
44.02	26.353	-0.78976	1.0805
44.06	25.85	-4.34	2.43
44.1	24.49	-4.71	1.79
44.14	22.92	-4.71	1.77
44.18	24.47	-1.92	4.25
44.22	24.068	-3.6079	2.3201
44.26	23.28	-5.17	5.1
44.3	22.9	-6.36	2.18
44.34	23.25	-3.44	1.73
44.38	22.17	-2.62	1.94
44.42	23.13	-2.84	0.16
44.46	24.78	-1.86	0.05
44.5	26.75	-1.24	0.04
44.54	26.42	-0.92	-1.24
44.58	27.38	0.29	-3.67
44.62	28.32	2.29	-4.3
44.66	27.11	2.69	-4.77
44.7	26.16	1.74	-3.3
44.74	23.49	2.4	1.1
44.78	26.99	2.69	1.56
44.82	26.38	0.9	-0.27
44.86	25.96	2.44	-1.89
44.9	25.6	5.4	0.73
44.94	25.49	6.45	4.26
44.98	24.64	5.42	5.2
45.02	28.55	2.19	5.69
45.06	30.83	2.54	1.61
45.1	30.42	1.39	0.19
45.14	33.31	1.62	-0.75
45.18	32.37	1.01	-0.63
45.22	33.27	1.04	0.54
45.26	30.81	2.49	0.17
45.3	33.12	0.97	-0.53
45.34	32.09	1.87	-0.29
45.38	33.81	2.69	-0.71
45.42	33.17	0.4	-1.63
45.46	34.86	0.17	-2.13
45.5	34.23	0.5	-1.69
45.54	33.38	0.69	-1.28
45.58	32.16	-0.32	-0.64
45.62	32.5	0.33	-1.08
45.66	33.9	1.05	-1.92
45.7	34.16	1.48	-1.96
45.74	34.22	1.53	-1.82
45.78	33.07	2.22	-1.73
45.82	34.43	2.14	-1.34
45.86	33.55	2.39	-1.17
45.9	34.29	2.38	-0.63
45.94	34.58	1.92	-0.7
45.98	33.26	1.85	-1.45
46.02	33.81	1.5	-0.99
46.06	33.31	0.88	-0.93
46.1	33.67	0.83	-1.16
46.14	33.44	0.31	-1.55
46.18	34.19	0.2	-1.67
46.22	32.12	1.19	-2.78
46.26	34.597	0.81782	-2.0151
46.3	34.899	0.71813	-2.121
46.34	35.32	1.92	-2.27
46.38	35.06	1.47	-2.32
46.42	33.96	1.46	-4.35
46.46	36.29	-0.14	-2.55
46.5	36	0.55	-1.86
46.54	37.91	0.49	-2.25
46.58	35.9	0.19	-0.91
46.62	37.87	-0.31	-0.27
46.66	35.53	-1.46	-1.05
46.7	34.64	-0.62	-1.01
46.74	34.33	0.29	-1.4
46.78	33.71	1.65	-0.82
46.82	36.18	2.31	-1.68
46.86	34.77	1.01	-2.34
46.9	34.96	1.54	-0.58
46.94	35.73	1.24	-0.54
46.98	36.04	1.19	-0.24
47.02	35.79	0.96	0.15
47.06	36.74	2.64	-1.54
47.1	34.97	1.9	2.74
47.14	32.93	2.61	3.77
47.18	34.65	3.01	2.07
47.22	31.49	2.33	0.96
47.26	32.75	3.66	3.29
47.3	31.79	2.15	3.38
47.34	33.32	1.99	3.28
47.38	31.39	1.9	4.78
47.42	32.71	2.08	2.09
47.46	32.75	3.64	0.72
47.5	32.88	2.54	0.69
47.54	33.62	3.13	0.45
47.58	32.42	4.41	0.87
47.62	33.09	3.86	-0.55
47.66	31.78	4.56	0.11
47.7	32.25	5.13	2.37
47.74	32.26	4.89	2.49
47.78	32.24	4.81	1.01
47.82	32.35	4.36	1.54
47.86	34.35	4.7	1.6
47.9	34.51	5.68	1.47
47.94	34.34	4.37	1.16
47.98	35.17	5.74	0.55
48.02	35.1	4.62	0.37
48.06	33.17	5.2	0.43
48.1	31.39	5.01	0.31
48.14	34.3	3.57	2.26
48.18	31.26	0.37	2.35
48.22	31.26	3.97	1.05
48.26	32.36	5.02	1.31
48.3	28.82	3.5	1.48
48.34	25.78	-0.53	2.94
48.38	24.76	-2.08	1.99
48.42	25.49	-2.86	1.58
48.46	24.64	1.21	0.9
48.5	31.451	1.1518	-0.56534
48.54	31.416	1.1103	-0.66705
48.58	32.85	2.56	-0.61
48.62	32.74	0.93	-3.23
48.66	32.45	-2.5	-1.81
48.7	32.65	-1.88	-2.24
48.74	34.13	-0.88	-0.8
48.78	33.41	0.14	-0.06
48.82	33.79	0.86	-1.61
48.86	33.97	2.22	-1.99
48.9	33.21	0.95	-2.53
48.94	32.35	0.36	-5.04
48.98	30.606	1.9951	-0.7315
49.02	30.517	2.1604	-0.66795
49.06	30.428	2.3337	-0.59723
49.1	31.56	7.27	0.68
49.14	33.05	4.81	-3.12
49.18	32.83	5.54	-1.48
49.22	31.42	6.71	-2.2
49.26	29	6.3	-1.62
49.3	30.07	8.73	1.61
49.34	29.908	3.6503	0.012907
49.38	29.858	3.8361	0.10431
49.42	24.2	3.22	4.48
49.46	25.59	1.65	6.22
49.5	29.763	4.3588	0.36253
49.54	29.753	4.5167	0.43988
49.58	29.754	4.664	0.51117
49.62	29.769	4.7994	0.57539
49.66	29.797	4.9214	0.63152
49.7	29.84	5.0285	0.67853
49.74	29.899	5.1195	0.71543
49.78	29.973	5.1927	0.74118
49.82	30.065	5.2469	0.75478
49.86	30.175	5.2806	0.7552
49.9	30.303	5.2923	0.74143
49.94	27.2	2.9	5.25
49.98	30.621	5.2442	0.66724
50.02	25.76	0.74	-1.02
50.06	31.023	5.0913	0.52408
50.1	31.259	4.972	0.4241
50.14	31.86	3.35	-2.08
50.18	33.25	3.83	-1.49
50.22	33.52	3.51	-0.84
50.26	35.24	3.13	0.37
50.3	32.78	3.52	-1.43
50.34	35.26	3.62	-1.14
50.38	34.83	3.69	-1.92
50.42	35.68	4.15	-2.09
50.46	34.61	3.65	-2.67
50.5	34.47	2.72	-1.17
50.54	34.13	1.33	-0.75
50.58	34.86	2.04	-0.71
50.62	35.24	1.75	-1.16
50.66	33.15	2.23	-1.5
50.7	33.26	2.05	-1.35
50.74	34.07	2.2	-1.94
50.78	35.18	1.85	-1.6
50.82	34.75	1.11	-1.76
50.86	36.22	1.38	-1.64
50.9	35.35	1.54	-1.92
50.94	35.53	0.8	-0.47
50.98	36.38	0.46	-0.99
51.02	36.63	0.23	0.12
51.06	36.3	-0.21	0.15
51.1	35.17	0.35	-0.78
51.14	35.8	1.29	-0.71
51.18	34.14	0.97	-1.26
51.22	35.41	1.58	-1.34
51.26	33.98	1.43	-1.12
51.3	33.9	1.28	-1.51
51.34	32.13	0.71	-1.55
51.38	33.56	1.19	-1.57
51.42	32.24	1.66	-1.97
51.46	32.92	1.76	-1.05
51.5	33	2.31	-1.76
51.54	32.6	3.71	-1.25
51.58	32.07	2.89	-0.79
51.62	32.37	1.56	-1.4
51.66	33.68	2.67	-1.04
51.7	32.29	3.74	-1.09
51.74	32.67	3.88	-1.45
51.78	31.4	3.19	-2.69
51.82	33.15	3.22	-3.12
51.86	32.03	2.47	-4.24
51.9	34.34	2.9	-4.01
51.94	32.966	2.2904	-1.6983
51.98	33.072	2.0458	-1.5053
52.02	33.191	1.778	-1.3129
52.06	34.22	0.48	0.87
52.1	34.09	-0.79	-0.3
52.14	33.9	0.26	-0.95
52.18	33.39	0.7	-1.08
52.22	32.39	1.17	-1.01
52.26	33.12	1.3	-0.61
52.3	33.3	0.87	-0.28
52.34	35.64	-0.91	-0.01
52.38	35.61	-1.79	-2.27
52.42	36.89	-1.54	-2.12
52.46	35.23	-2.05	-2.06
52.5	34.74	-1.94	-2.91
52.54	35	-1.04	-2.22
52.58	33.61	-1.71	-1.75
52.62	34.31	-0.8	-1.59
52.66	33.32	-0.54	-2.41
52.7	34.03	-1.14	-2.85
52.74	34.66	-1.25	-2.43
52.78	33.36	-2.44	-0.62
52.82	34.04	-1.74	-0.6
52.86	33.93	-2.47	-1.56
52.9	34.36	-1.51	-1.05
52.94	33.86	-1.11	-1.02
52.98	34.63	-1.23	-1.01
53.02	33.36	-0.56	-2.15
53.06	34.59	-2.56	-2.76
53.1	34.22	-2.72	-3.72
53.14	33.06	-0.83	-3.58
53.18	30.73	0.83	-2.66
53.22	28.94	0.7	-0.12
53.26	31.06	5.98	-0.43
53.3	29.86	5.59	1.16
53.34	28.59	3.87	4.39
53.38	28.23	1.33	2.69
53.42	32.1	0.43	-0.3
53.46	31.45	2.04	-1.38
53.5	32.23	2.28	-1.42
53.54	30.2	1.63	-1.9
53.58	30.41	2.32	-2.71
53.62	28.44	3.71	0.12
53.66	27.34	3.8	1.92
53.7	27.14	1.37	2.87
53.74	24.97	-0.89	4.03
53.78	25.68	-0.4	4.88
53.82	27.61	-0.35	1.54
53.86	31.31	0.17	-0.28
53.9	31.32	0.15	0.48
53.94	33.45	2.21	0.15
53.98	33.81	1.33	0.93
54.02	33.39	1.34	1.42
54.06	32.34	2.88	1.15
54.1	33.24	3.8	0.43
54.14	32.97	3.29	0
54.18	33.85	2.26	-0.49
54.22	33.69	2.93	-1.23
54.26	34.81	2.67	-1.1
54.3	34.39	2.79	-1.73
54.34	35.04	4.13	-1.35
54.38	34.92	4.11	-1.7
54.42	35.61	5.22	-2.27
54.46	33.074	0.83792	-0.94343
54.5	32.747	0.17185	-0.81338
54.54	32.416	-0.47248	-0.68533
54.58	30.47	-3.63	-0.21
54.62	29.16	-3.6	-0.75
54.66	31.23	-3.09	0.56
54.7	32.51	-3.51	1.15
54.74	30.04	-2.92	-1.92
54.78	30.39	-1.49	0.19
54.82	31.63	-0.56	0.26
54.86	32.16	-0.75	-2.08
54.9	31.93	0.66	-3.02
54.94	32.58	0.31	-3.33
54.98	31.3	1.79	-3.2
55.02	31.68	1.94	-2.88
55.06	30.76	0.72	-5.29
55.1	30.07	-0.68	-6.56
55.14	31.37	-2.38	-7.22
55.18	30.52	-1.47	-7.83
55.22	30.73	-4.47	-5.33
55.26	31.12	-1.31	-5.72
55.3	31.3	-0.89	-3.29
55.34	30.61	-2.63	-1.83
55.38	35.55	0.32	2.16
55.42	31.37	-0.14	3.72
55.46	32.99	0.16	2.29
55.5	31.97	-1.28	1.78
55.54	29.42	-1.65	2.51
55.58	27.17	-3.62	4.65
55.62	28.45	-4.3	4.11
55.66	27.22	-3.99	3.8
55.7	22.75	-3.97	4.41
55.74	25.25	-4.4	3.6
55.78	22.93	-4.56	3.79
55.82	25.98	-3.54	0.55
55.86	21.49	-0.97	-1.46
55.9	24.51	-1.84	2.52
55.94	22.89	2.99	-0.06
55.98	22.053	-2.3272	2.0857
56.02	22.22	-2.105	1.9509
56.06	22.496	-1.8661	1.8091
56.1	22.869	-1.6139	1.6602
56.14	23.329	-1.3519	1.504
56.18	23.865	-1.0836	1.3401
56.22	20.14	-1.55	2.89
56.26	22.06	-2.39	3.17
56.3	22.79	-2.1	1.72
56.34	23.45	-0.32	2.48
56.38	27.312	0.23352	0.39965
56.42	31.07	-1.02	0.1
56.46	30.95	0.52	-1.22
56.5	31.84	0.97	-1.29
56.54	31.94	1.33	-0.97
56.58	32.15	1.61	-1.79
56.62	32.18	1.88	-1.2
56.66	32.54	2.53	-0.85
56.7	34.72	3.88	-0.87
56.74	32.98	2.78	-3.26
56.78	33.01	-0.19	-3.91
56.82	32.29	-0.05	-1.69
56.86	33.68	0.69	-1.27
56.9	31.08	1.33	-0.9
56.94	32.02	1.39	-0.83
56.98	30.65	1.16	-0.74
57.02	31.37	-0.11	-1.36
57.06	31.43	2.03	-1.38
57.1	31.95	2.43	-1.08
57.14	32.57	1.58	-0.69
57.18	31.83	3.1	-1.21
57.22	32.97	1.93	-1.38
57.26	30.41	1.19	-1.82
57.3	30.74	2.46	-1.21
57.34	30.28	1.94	-1.19
57.38	31.58	2.78	-1.55
57.42	30.06	4.18	-1.46
57.46	29.69	4.64	-0.88
57.5	31.1	5.07	-0.59
57.54	30.47	3.93	0.32
57.58	30.86	3.91	0.74
57.62	31.3	3.62	0.17
57.66	32.53	4.32	0.55
57.7	32.41	1.6	-0.1
57.74	30.6	0.11	-0.82
57.78	31.61	-0.96	1.03
57.82	29.86	-1.06	0.52
57.86	30.13	0.94	0.21
57.9	29.36	1.1	0.79
57.94	29.29	-0.02	-0.14
57.98	28.7	1.36	-1.35
58.02	32.06	2.48	1.94
58.06	32.33	3.3	1.17
58.1	32.02	3.74	3.68
58.14	28.7	3.25	5.02
58.18	30.29	2.73	6.76
58.22	26.82	1.52	5.56
58.26	31.931	0.23273	1.92
58.3	33.56	-3.82	3.25
58.34	33.38	-0.7	0.78
58.38	33.64	0.37	-0.53
58.42	33.15	-1.11	-1.11
58.46	34.5	-2.43	-1.89
58.5	32.94	-3.46	-2.23
58.54	33.13	-4.07	-1.95
58.58	30.95	-4.48	-2.23
58.62	31.68	-2.54	-2.71
58.66	30.21	-3.28	-2.39
58.7	27.67	0.42	-1.49
58.74	29.66	1.45	-1.16
58.78	31.03	4.23	0.88
58.82	29.48	2.68	1.69
58.86	29.2	2.47	2.11
58.9	28.08	1.14	2.07
58.94	29.05	0.65	2.11
58.98	29.23	2.96	-1.8
59.02	28.86	1.74	-2.48
59.06	31.69	1.77	-3.47
59.1	31.025	4.668	-0.38145
59.14	30.976	4.6566	-0.28902
59.18	31.97	3.05	2.94
59.22	30.82	4.78	1.74
59.26	30.74	5.09	0.84
59.3	28.65	2.44	-1.83
59.34	30.63	3.95	-1.41
59.38	32.78	4.6	-1.54
59.42	32.41	6.29	0.46
59.46	32.1	5.28	0.2
59.5	31.9	4.03	-1.5
59.54	31.55	6.49	-4.88
59.58	29.395	1.1628	0.70226
59.62	29.244	0.72403	0.74593
59.66	29.107	0.29595	0.7745
59.7	28.986	-0.11436	0.78628
59.74	28.885	-0.49976	0.77957
59.78	28.809	-0.85314	0.75267
59.82	28.759	-1.1674	0.70388
59.86	31.75	-2.56	4.95
59.9	28.67	-1.66	4.96
59.94	28.56	-3.4	0.97
59.98	23.94	-4.99	0.7
60.02	23.97	-5.14	1.3
60.06	25.53	-5.13	0.38
60.1	27.79	-2.24	-1.93
60.14	30.85	-0.81	-1.66
60.18	31.98	0.94	-2.1
60.22	32.45	0.66	-2.41
60.26	31.78	0.36	-2.36
60.3	33.38	2.71	-1.86
60.34	33.17	4.41	-1.82
60.38	34.36	3.27	-3.59
60.42	32.499	4.6213	-0.47182
60.46	32.526	5.2602	0.0012969
60.5	32.503	5.8187	0.4609
60.54	30.09	6.37	3.19
60.58	30.65	8.03	-0.03
60.62	29.82	6.82	2.72
60.66	32.04	7.77	3.58
60.7	32.87	6.18	2.33
60.74	33.38	6.4	2.15
60.78	31.83	6.26	-0.09
60.82	33.12	5.8	-0.61
60.86	32.02	5.07	-1.46
60.9	31.33	3.82	-2.65
60.94	32.25	3.86	-2.8
60.98	31.61	3.42	-2.97
61.02	31.36	1.79	-5.91
61.06	29.06	2.16	-2.64
61.1	30.16	1.62	-1.03
61.14	29.07	2.08	-1.37
61.18	28.82	1.98	-0.3
61.22	26.53	0.92	-3.35
61.26	27.72	0.72	-3.64
61.3	27.89	4.55	-3.23
61.34	27.169	1.6427	-2.2914
61.38	26.889	1.3599	-2.2129
61.42	26.635	1.0652	-2.1291
61.46	26.404	0.76145	-2.0408
61.5	26.198	0.45142	-1.9484
61.54	26.015	0.13793	-1.8525
61.58	25.855	-0.17623	-1.7538
61.62	25.717	-0.48825	-1.6527
61.66	25.6	-0.79533	-1.5499
61.7	25.505	-1.0947	-1.4459
61.74	25.43	-1.3835	-1.3414
61.78	25.374	-1.6589	-1.2368
61.82	25.338	-1.9182	-1.1328
61.86	25.321	-2.1585	-1.03
61.9	25.322	-2.3771	-0.92883
61.94	25.341	-2.5712	-0.83
61.98	25.376	-2.7379	-0.73404
62.02	25.428	-2.8744	-0.64153
62.06	25.89	-1.73	0.39
62.1	24.29	-2.63	-1.4
62.14	25.18	2.46	0.46
62.18	24.74	0.02	-1.48
62.22	25.911	-3.0066	-0.2509
62.26	26.048	-2.9033	-0.1912
62.3	26.198	-2.7503	-0.13898
62.34	29	-3.44	3.77
62.38	28.23	-5.11	1.21
62.42	29.61	-6.54	-0.99
62.46	26.36	-4.88	-0.67
62.5	27.16	-1.74	-1.58
62.54	24.65	-2.52	-1.03
62.58	24.78	0.63	-1.98
62.62	26.61	1.84	-0.35
62.66	27.59	2.1	0.69
62.7	30.04	2.9	0.26
62.74	29.16	2.69	-2.1
62.78	28.96	6.3	2.37
62.82	26.54	5.42	1.01
62.86	27.19	5.82	-0.21
62.9	27.91	4.09	-2.23
62.94	29.86	1.59	0.91
62.98	32.95	3.96	2.26
63.02	32.69	7.42	2.18
63.06	30.98	7.56	1
63.1	30.23	5.59	0.54
63.14	30.38	5.74	2.13
63.18	30.6	5.45	1.53
63.22	31.42	4.53	1.91
63.26	30.76	3.01	1.04
63.3	30.26	1.83	0.87
63.34	27.92	1.21	1.45
63.38	28.47	3.67	1.86
63.42	30.04	3.19	-0.21
63.46	30.1	1.14	0.52
63.5	31.49	-1.12	1.95
63.54	30.85	1.74	3.01
63.58	30.97	2.2	3.37
63.62	30.96	2.94	2.51
63.66	31.36	2.95	2.23
63.7	30.33	2.79	1.05
63.74	30.33	3.07	1.25
63.78	31.1	3.2	0.98
63.82	32.13	2.97	1.55
63.86	32.22	3.88	1.3
63.9	32.33	3.1	0.62
63.94	31.86	2.87	-0.28
63.98	31.52	2.61	-0.27
64.02	31.29	3.14	-0.23
64.06	31.66	4.98	-0.32
64.1	33.2	5.18	0.17
64.14	33.4	5.03	1.28
64.18	32.45	4.29	2.17
64.22	33.9	3.33	1.93
64.26	31.73	3.5	1.33
64.3	32.38	2.41	0.99
64.34	32.15	3.74	0.23
64.38	34.59	3.83	0.73
64.42	35.65	1.42	-0.7
64.46	33.48	-1.22	-1.46
64.5	32.59	2.43	-0.49
64.54	33.87	3.8	-0.38
64.58	34.18	4.38	-0.32
64.62	35.53	4.85	-1.34
64.66	34.75	3.6	-1.27
64.7	34.16	2.39	-1.64
64.74	33.32	3.3	-1.53
64.78	32.77	1.8	-1.63
64.82	32.72	1.45	-1.31
64.86	31.01	1.85	-0.31
64.9	31.76	-0.44	-0.59
64.94	31.63	-0.05	0.6
64.98	30.68	0.54	-0.6
65.02	30.86	0.34	-0.76
65.06	29.54	1.42	-1.22
65.1	30.76	2.79	-0.73
65.14	31.07	3.16	-0.74
65.18	32.97	0.89	-2.8
65.22	31.54	-0.04	-3.73
65.26	32.76	2.31	-0.45
65.3	33.26	-2.33	-3.63
65.34	33.54	-2.62	-4.29
65.38	31.774	1.3751	-2.8169
65.42	31.629	1.3895	-2.7431
65.46	31.75	4.11	-2.76
65.5	32.14	3.01	-3.75
65.54	31.93	2.73	-3.66
65.58	31.66	3.23	-3.07
65.62	31.47	2.87	-3.32
65.66	28.39	1.31	-2.04
65.7	28.86	-0.84	0.44
65.74	29.63	-1.19	1.77
65.78	30.24	2.23	1.57
65.82	31.41	2.38	-0.38
65.86	31.47	1.92	-1.58
65.9	31.98	3.17	-2.54
65.94	31.7	3.46	-2.68
65.98	29.574	2.3457	0.97957
66.02	29.462	2.4851	1.025
66.06	27.79	4.29	4.61
66.1	27.33	2.91	4.25
66.14	30.4	2.46	2.72
66.18	28.72	2.94	1.59
66.22	29.43	3.57	0.32
66.26	30.21	2.62	-1.69
66.3	29.66	2.14	-1.63
66.34	30.84	-0.82	-2.7
66.38	30.71	2.03	-2.51
66.42	30.97	1.88	-2.33
66.46	31.46	0.89	-2.56
66.5	33.33	2.3	-1.56
66.54	28.503	0.30823	-1.4449
66.58	29.95	-4.88	-3.17
66.62	29.53	-4.5	-1.34
66.66	27.962	0.12365	-1.3921
66.7	27.784	0.11003	-1.3049
66.74	26.87	-3.01	2.52
66.78	25.63	-0.61	0.8
66.82	26.55	0.55	0.35
66.86	26.82	0.61	-1.69
66.9	25.7	2.46	-1.66
66.94	23.74	4.01	0.28
66.98	24.28	3.45	-0.01
67.02	26.58	0.65097	0.18013
67.06	26.477	0.77766	0.41564
67.1	26.389	0.91256	0.65145
67.14	26.317	1.0542	0.88433
67.18	26.263	1.2011	1.111
67.22	24.91	0.72	3.29
67.26	22.56	2.72	4.48
67.3	24.43	2.77	2.07
67.34	26.71	2.14	0.45
67.38	26.302	1.9626	2.0389
67.42	26.381	2.11	2.1607
67.46	26.487	2.2523	2.2537
67.5	26.621	2.388	2.3147
67.54	26.784	2.5157	2.3404
67.58	26.978	2.6339	2.3276
67.62	27.205	2.7411	2.273
67.66	27.464	2.8358	2.1734
67.7	27.758	2.9166	2.0257
67.74	31.14	2.06	1.16
67.78	31.72	1.81	1.05
67.82	31.84	1.48	-0.24
67.86	30.74	1.82	0.49
67.9	30.99	3.27	-0.42
67.94	29.89	2.93	-0.95
67.98	31.17	2.64	-1.51
68.02	32.04	3.09	-2.12
68.06	32.36	3.04	-2.52
68.1	31.2	1.94	-2.5
68.14	31.86	3.19	-2.22
68.18	32.26	3.95	-2.44
68.22	30.14	4.88	-2.21
68.26	27.8	2.95	-3.15
68.3	27.2	-2.1	-3.98
68.34	29.3	-1.4	-2.25
68.38	29.07	-2.58	-3.81
68.42	31.38	-0.14	-3.57
68.46	31.38	-1.36	-2.39
68.5	33.28	-0.04	-4.67
68.54	32.8	-0.63	-4.3
68.58	33.36	-0.88	-4.4
68.62	30.36	-2.91	-4.14
68.66	31.54	-0.66	-1.45
68.7	30.53	-3.95	-2.59
68.74	29.9	-4.4	-4.33
68.78	30.99	-2.26	-3.8
68.82	31.44	-1.78	-4.13
68.86	31.37	-1.92	-2.58
68.9	30.2	-1.38	-2.18
68.94	30.16	-0.59	0.46
68.98	28.77	-3.34	2.17
69.02	29.51	-3.64	2.71
69.06	26.96	-5.17	1.5
69.1	28.07	-4.3	-1.38
69.14	27.35	-4.32	-1.01
69.18	27.02	-4.53	0.42
69.22	30.12	-2.8	2.17
69.26	30.5	-2.04	1.77
69.3	30.17	-0.81	0.15
69.34	30.38	-1.52	-0.7
69.38	28.07	-0.92	0.33
69.42	26.81	1.98	-2.26
69.46	26.5	1.5	-3.6
69.5	24.89	0.51	-0.85
69.54	24.1	-0.87	-2.3
69.58	22.84	-1.7	-0.67
69.62	23.78	0.76	-1.71
69.66	23.42	2.88	-1.78
69.7	22.89	2.56	0.23
69.74	22.11	1.03	2.62
69.78	21.24	-0.17	5.51
69.82	21.09	-2.2	4.46
69.86	24.803	0.36069	0.37811
69.9	24.929	0.38037	0.39923
69.94	25.07	0.40714	0.4087
69.98	24.81	3.97	5.39
70.02	23.97	1.89	4.39
70.06	24.8	-1.21	5.14
70.1	25.757	0.5752	0.34725
70.14	25.954	0.62995	0.31136
70.18	22.87	-0.52	-2.97
70.22	25.68	-2.04	-2.32
70.26	28.94	0.06	-2.18
70.3	29.06	2.72	-2.98
70.34	31.24	2.84	-2.41
70.38	31.49	1.51	-3.17
70.42	32.42	1.41	-3.65
70.46	30.59	1.39	-3.03
70.5	28.56	1.88	0.08
70.54	28.18	1.3201	-0.26195
70.58	28.403	1.3923	-0.32176
70.62	27.99	-5.5	3.1
70.66	28.837	1.5321	-0.43153
70.7	29.045	1.5986	-0.47977
70.74	26.18	-0.39	-0.6
70.78	28.82	2.6	-0.3
70.82	28.92	3.35	-0.47
70.86	29.44	2.93	-0.2
70.9	31.15	1.89	-0.79
70.94	30.56	3.05	-2.15
70.98	31.42	2.97	-2.41
71.02	30.342	1.9836	-0.59231
71.06	30.442	2.0058	-0.55928
71.1	30.525	2.0206	-0.51291
71.14	30.589	2.0275	-0.45234
71.18	30.633	2.026	-0.3767
71.22	29.51	4.05	1.05
71.26	29.66	1.79	3.31
71.3	27.83	2.38	2.31
71.34	26.9	2.49	1.39
71.38	27.77	3.41	0.38
71.42	30.39	-1.23	1.62
71.46	29.48	-0.67	2.61
71.5	29.74	2.46	2.09
71.54	31.4	2.17	1.19
71.58	31.16	0.34	-0.99
71.62	30.63	2.27	0.34
71.66	32.42	1.18	-1.17
71.7	33.39	2.52	-0.26
71.74	33.06	1.71	-0.5
71.78	32.15	-0.11	-1.32
71.82	32.71	1.68	-0.37
71.86	32.13	0.07	-0.28
71.9	32.47	-0.53	-0.22
71.94	31.24	-0.59	-0.71
71.98	31.78	-0.03	-1.1
72.02	32.62	0.58	-1
72.06	31.32	0.14	-1.71
72.1	31.9	-1.02	-1.96
72.14	32.3	-0.05	-1.75
72.18	31.9	-0.15	-1.85
72.22	30.91	-0.32	-2.18
72.26	31.75	0.02	-2.32
72.3	30.97	0.89	-2.27
72.34	31.9	-0.14	-2.19
72.38	31.01	-0.45	-2.49
72.42	32.65	0.61	-0.42
72.46	30.56	0.63	0.48
72.5	29.44	1.58	0.63
72.54	29.24	0.36	-1.29
72.58	29.23	0.45	2.44
72.62	27.33	2.08	3.74
72.66	26.23	1.94	2.6
72.7	28.52	3.42	-0.51
72.74	29.4	-0.55	-1.37
72.78	30.82	-0.54	-1.89
72.82	30.09	1.24	-2.93
72.86	30.47	2.45	-1.32
72.9	29.26	2.84	0.63
72.94	29.156	-0.22222	0.084308
72.98	28.85	-2.01	2.55
73.02	30.57	-3.23	-1.52
73.06	31.83	-2.77	-1.32
73.1	28.79	-4.54	1.36
73.14	28.95	-0.32	2.68
73.18	29.25	2.81	2.55
73.22	28.1	2.34	3.09
73.26	32.04	1.79	0.6
73.3	31.26	2.73	-2.33
73.34	31.52	4.06	-0.53
73.38	33.32	4.32	0.02
73.42	34.56	2.2	2.35
73.46	33.97	1.27	0.75
73.5	36.02	1.6	-0.1
73.54	34.94	2.36	-1.07
73.58	37.23	-0.16	-1.43
73.62	34.19	-1.72	1.1
73.66	34.42	-0.21	0.58
73.7	32.01	0.28	0.82
73.74	33.17	1.15	-0.69
73.78	32.42	0.96	-0.96
73.82	32.48	0.94	-0.86
73.86	33.06	1.02	-0.9
73.9	31.78	1.5	-0.6
73.94	32.57	1.53	-0.69
73.98	31.78	2.58	-0.91
74.02	32.3	2.72	-0.02
74.06	32.13	2.22	0.35
74.1	34.18	2.17	-0.3
74.14	32.65	3.95	-1.1
74.18	34.1	4.38	-1.15
74.22	34.21	4.22	-1.09
74.26	35.24	3.61	-0.9
74.3	35.15	4.33	-0.7
74.34	34.85	4.63	-1.37
74.38	36.73	4.64	-1.77
74.42	33.63	1.63	-3.64
74.46	35.34	3.15	-3.41
74.5	33.2	3.18	-3.53
74.54	34.48	4.01	-3.06
74.58	31.08	2.19	-3.52
74.62	32.9	4.97	-1.18
74.66	33.26	0.09	-2.57
74.7	35.82	3.04	-2.03
74.74	36.69	-1.4	1.19
74.78	36	-0.49	-0.49
74.82	37.21	-0.08	0.01
74.86	34.24	-1.8	-0.66
74.9	34.89	-1.92	-1.8
74.94	32.34	-2.11	-2.24
74.98	34.58	-2.62	-1.43
75.02	33.05	-0.15	-2.49
75.06	34.53	-0.38	-2.08
75.1	33.51	-1.95	-2.46
75.14	31.29	-1.91	-2.97
75.18	30.58	-1.46	-3.02
75.22	29.75	0.42	-0.73
75.26	32.37	0.21	-1.58
75.3	31.46	0.63	-2.66
75.34	33.58	1.19	-3.23
75.38	31.32	0.7	-3.5
75.42	32.72	-0.08	-4.5
75.46	30.04	1.25	-3.92
75.5	29.124	4.4005	-0.38046
75.54	28.949	4.5691	-0.1942
75.58	28.11	9.42	-0.79
75.62	28.67	7.82	1.17
75.66	25.61	7.19	3.36
75.7	29.04	7.86	-0.37
75.74	28.59	4.591	0.53087
75.78	25.63	4.9	5.57
75.82	24.81	3.21	6.32
75.86	25.28	3.91	6.23
75.9	28.851	3.9221	0.87866
75.94	27.58	3.45	-0.57
75.98	30.07	4.71	-0.91
76.02	30.5	5.13	-0.04
76.06	32.65	5.15	-1.1
76.1	31.18	5.24	0.11
76.14	32.16	4.22	1.96
76.18	35.14	3.36	-1.23
76.22	30.504	2.107	1.0241
76.26	30.793	1.9323	0.99571
76.3	30.45	-4.39	0.26
76.34	29.53	-2.27	0.2
76.38	27.89	-3.95	1.52
76.42	31.9	-0.86	-1.57
76.46	32.7	2.45	1.08
76.5	33.38	2.17	0.67
76.54	33.93	2.54	0.26
76.58	34.05	3.74	0.34
76.62	33.97	3.57	0.4
76.66	34.45	3.86	0.87
76.7	33.94	3.34	0.85
76.74	34.84	3.78	0.6
76.78	36.48	1.89	0
76.82	36.37	0.51	-0.99
76.86	36.97	2.52	-0.18
76.9	36.22	2.76	2.4
76.94	32.33	0.16784	0.96754
76.98	31.602	-0.38308	1.0452
77.02	30.887	-0.90104	1.1101
77.06	24.7	-4.16	2.11
77.1	26.64	-3.49	0.95
77.14	25.21	-5.5	1.53
77.18	30.13	-0.09	3.87
77.22	29.72	-1.49	1.85
77.26	28.99	-1.42	0.31
77.3	29.07	-0.31	-0.5
77.34	31.95	-2.01	-1.94
77.38	32.74	0.02	-0.61
77.42	30.38	0.71	-0.25
77.46	31.65	2.52	1.36
77.5	31.6	-0.14	-0.27
77.54	31.25	1.06	0.75
77.58	31.11	2.69	0.24
77.62	30.18	1.98	0.58
77.66	30.79	1.48	-0.79
77.7	30.13	0.02	-1.45
77.74	31.02	1.24	-1.63
77.78	30.09	0.5	-2.52
77.82	30.98	-0.15	-2.79
77.86	28.54	1.6	-3.05
77.9	27.97	2.16	-0.68
77.94	27.62	3.52	0.31
77.98	28.93	1.86	-0.47
78.02	27.18	1.11	-1.02
78.06	24.21	0.99	-0.42
78.1	27.95	3.55	-1.32
78.14	27.22	4.93	0.15
78.18	27.72	6.99	0.87
78.22	27.19	6.61	1.96
78.26	29.99	6.9	3.48
78.3	28.57	6.97	2.62
78.34	27.47	7.16	5.4
78.38	27.61	3.35	5.46
78.42	27.08	0.91	6.62
78.46	23.98	-0.18	7.01
78.5	28.38	-2.47	6.69
78.54	26.82	-2.74	4.91
78.58	27.251	-0.037612	4.4901
78.62	27.416	-0.47368	3.9204
78.66	27.609	-0.85175	3.3
78.7	27.823	-1.164	2.6559
78.74	26.75	-1.67	0.54
78.78	26.82	-3.63	2.69
78.82	25.39	-0.74	2.32
78.86	29.98	-0.57	-0.06
78.9	29.87	-0.36	-1.41
78.94	30.13	-0.99	-1.64
78.98	31.23	-0.93	-1.54
79.02	29.69	-0.52	0.09
79.06	33.49	3.91	1.74
79.1	30.36	2.4	2.48
79.14	30.68	1.79	1.73
79.18	27.98	-0.34	2.08
79.22	29.95	0.93	0.05
79.26	30.13	2.52	-0.38
79.3	34.45	0.88	-0.2
79.34	31.05	-2.26	0.09
79.38	30.04	-0.79	-0.96
79.42	29.82	-1.84	-1.49
79.46	27.42	-2.97	0.53
79.5	29.76	-1.21	2.32
79.54	29.81	1.6	-0.69
79.58	31.85	1.09	-1.1
79.62	30.36	1.11	-1.61
79.66	32.25	2.23	-1.17
79.7	30.07	2.52	-1.57
79.74	32.56	3.37	-1.18
79.78	30.69	3.16	-2.35
79.82	33.22	3.54	-1.56
79.86	32.07	4.93	0.56
79.9	29.63	3.57	4.4
79.94	30.91	2.56	5.95
79.98	30.923	4.1011	0.47285
[truncated: 1,179 more rows]
