# Supplementary material for: Mean flow and turbulence structure over exposed roots on a forested floodplain: Insights from a controlled laboratory experiment
Source: PLoS One. 2020 Feb 26;15(2):e0229306. doi: 10.1371/journal.pone.0229306 (PMC7043746; doi:10.1371/journal.pone.0229306)
Supplement: S1 File — (ZIP) [file pone.0229306.s001.zip › data_and_scripts/velocity_data/t21_025_replaced.csv]

0.1	28.25	1.89	-4.52
0.14	28.7	-0.93	-2.09
0.18	27.38	-1.69	-2.13
0.22	27.16	-2.66	-3.34
0.26	28.96	-1.57	-4.69
0.3	31.79	0.89	-2.82
0.34	31.14	1.07	-2.2
0.38	31.99	1.1	-2.07
0.42	31.81	2	-1.92
0.46	31.51	1.4	-2.27
0.5	33.03	3.29	-3.31
0.54	33	2.69	-3.6
0.58	32.28	2.14	-1.75
0.62	33.81	2.25	-0.8
0.66	33.29	-0.59	-1.23
0.7	33.17	2.32	-2.2
0.74	35.36	3.6	-2.08
0.78	33.96	3.36	-0.67
0.82	32.59	2.66	-0.88
0.86	33.52	0.39	-1.28
0.9	32.73	1.74	-1.31
0.94	32.95	2.52	-2.36
0.98	34.75	2.75	-0.12
1.02	33.22	3.01	-0.68
1.06	33.61	3.57	-1.57
1.1	32.59	1.65	-0.92
1.14	32.16	3.45	-0.24
1.18	31.31	4.46	0.7
1.22	33.37	4.76	2.08
1.26	32.72	4.38	0.55
1.3	32.54	4.91	-0.53
1.34	31.31	5.31	0.55
1.38	34.68	7.3	0.28
1.42	33.68	4.7	-3.27
1.46	32.17	5.25	-0.75
1.5	31.79	5.01	-0.13
1.54	32.28	2.69	-0.55
1.58	29.95	2.21	-0.43
1.62	31.72	4.94	-1.52
1.66	31.95	3.85	-2.47
1.7	30.63	4.52	-2.47
1.74	31.72	4.8	-2.19
1.78	31.51	5.44	-4.17
1.82	31.48	4.81	-3.11
1.86	31.66	2.18	-4.09
1.9	30.18	2.63	-3.61
1.94	28.85	2.39	-3.75
1.98	28.05	1.96	-3.16
2.02	27.63	3.68	-1.56
2.06	28.61	3.18	-3.7
2.1	29.56	2.77	-3.37
2.14	25.81	0.53496	-1.071
2.18	21.57	-0.37	1.21
2.22	22.07	-1.11	0.41
2.26	21.71	-2.06	0.87
2.3	21.58	-1.93	1.12
2.34	25.01	-1.45	2.34
2.38	27.91	-3.02	2
2.42	28.45	-1.92	2.05
2.46	24.96	-1.38	1.48
2.5	26.25	-1.5	2.98
2.54	24.9	1.24	-0.24
2.58	26.06	-0.67	2.39
2.62	28.97	-1.89	1.97
2.66	24.76	-1.2	1.87
2.7	26.61	-2.53	-0.9
2.74	25.94	-5.37	-2.25
2.78	23.31	-3.14	-0.76
2.82	22.72	-2.75	1.88
2.86	22.98	-1.58	2.6
2.9	25.37	0.32	3.78
2.94	25.39	-0.12	4.52
2.98	26.32	2.27	4.53
3.02	25.1	3.33	0.89
3.06	28.11	5.94	3.81
3.1	27.46	6.99	0.73
3.14	27.45	6.52	3.16
3.18	27.51	5.86	2.72
3.22	25.23	6.09	1.86
3.26	26.73	5.34	4.37
3.3	31.48	7.51	4.81
3.34	30.7	5.46	4.26
3.38	29.9	1.68	3.71
3.42	28.26	0.7	6.7
3.46	24.36	1.53	5.67
3.5	27.35	2.49	6.66
3.54	27.4	4.04	1.98
3.58	30.49	2.57	2.48
3.62	29.2	1.07	4.09
3.66	29.71	-0.85	3.01
3.7	30.76	-2.5	0.06
3.74	28.25	-3.35	1.29
3.78	26.32	-3.52	1.31
3.82	23.89	-3.38	-0.98
3.86	25.96	-3.59	1.3
3.9	28.47	1.2	-1.2
3.94	31.23	3.72	-0.6
3.98	31.1	2.14	-1.34
4.02	31.86	2.16	-0.9
4.06	29.517	2.4176	-0.065449
4.1	29.532	2.5562	-0.12744
4.14	29.534	2.657	-0.17122
4.18	27.86	1.39	3.19
4.22	28.65	3.06	1.68
4.26	29.91	2.52	-0.32
4.3	29.73	1.82	-1.21
4.34	29.64	4.2	-0.69
4.38	29.11	5.72	0.06
4.42	29.8	7.51	-1.2
4.46	29.177	2.3685	-0.0042186
4.5	29.095	2.2289	0.064054
4.54	29.007	2.0737	0.13902
4.58	28.913	1.9051	0.21954
4.62	28.815	1.7253	0.30445
4.66	28.712	1.5365	0.3926
4.7	29.87	7.35	0.31
4.74	28.9	7.33	0.25
4.78	28.387	0.93859	0.66502
4.82	28.275	0.73616	0.75464
4.86	28.162	0.53586	0.84176
4.9	28.049	0.33991	0.92521
4.94	29.08	-2.98	4.34
4.98	25.88	-3.49	4.08
5.02	27.27	-5.62	3.85
5.06	26.87	-5.9	3.62
5.1	26.7	-2.85	3.22
5.14	28.94	-0.25	-0.1
5.18	29.98	1.23	-2.58
5.22	30.49	-2.3	-1.74
5.26	28.99	-2.54	-2.43
5.3	27.09	-2.76	-0.24
5.34	25.36	-4.82	-1.38
5.38	26.921	-0.86462	1.2222
5.42	27.34	3.71	-1.9
5.46	29.19	1.92	-1.8
5.5	27.81	3.46	1.03
5.54	23.91	4.06	1.64
5.58	21.45	1.99	4.94
5.62	22.55	-1.37	6.13
5.66	23.25	-0.34	3.54
5.7	25.67	0.02	2.88
5.74	27.22	2.1	-1.8
5.78	27.11	-0.27	-3.41
5.82	30.33	1.14	-1.89
5.86	30.84	2.38	-2.12
5.9	31.93	2.06	-2.27
5.94	31.87	1.81	-2.44
5.98	30.33	2.55	-2.75
6.02	29.52	3.23	-3.84
6.06	30.05	4.36	-2.65
6.1	32.16	2.07	-4.87
6.14	31.81	3.43	-4.74
6.18	28.25	4.74	-1.63
6.22	28.05	4.16	-0.06
6.26	28	2.11	-2.36
6.3	26.6	2.26	-2.17
6.34	26.11	0.69	-1.69
6.38	27.05	0.23	-0.44
6.42	24.52	0.72	-0.3
6.46	23.01	1.1	0.84
6.5	23.52	0.31	-0.79
6.54	21.65	0.72	0.2
6.58	23.3	4.24	5.09
6.62	22.64	3.21	4.4
6.66	23.83	2.88	3.45
6.7	22.31	1.4	2.07
6.74	23.51	0.4	0.11
6.78	24.36	1.08	-1.04
6.82	25.12	-0.92	-1.87
6.86	23.68	-3.26	-1.33
6.9	24.8	-2.62	-0.07
6.94	23.64	-2.78	-0.32
6.98	23.6	-0.31	1.42
7.02	24.35	1.41	1.07
7.06	25.68	2.41	1.41
7.1	25.87	0.26	-0.28
7.14	27.73	-0.43	1.95
7.18	27.84	1.15	2.92
7.22	30.36	-2.83	1.94
7.26	29.28	-1.72	0.43
7.3	25.68	-3.56	-0.48
7.34	31.46	-0.04	-0.85
7.38	30.5	-0.92	-0.56
7.42	30.97	-1.15	-0.9
7.46	30.91	0.2	-1.82
7.5	30.07	0.17	-2.68
7.54	29.94	-0.48	-2.04
7.58	29.37	1.27	-1.72
7.62	30.43	3.87	-0.39
7.66	27.95	2.86	-1.28
7.7	27.26	3.65	0.16
7.74	22.85	3.07	1.07
7.78	22.62	2.11	2.28
7.82	22.45	1.88	3.19
7.86	24.84	4.58	2.95
7.9	25.13	5.29	4.67
7.94	26.76	3.67	4.14
7.98	25.63	5.03	4.07
8.02	24.84	-0.62	3.56
8.06	24.61	0.83	3.77
8.1	27.27	1.58	2.61
8.14	26.42	1.3	-0.45
8.18	29.63	-0.29	-0.9
8.22	29.66	0.02	-0.94
8.26	28.95	0.78	0.42
8.3	27.39	-0.18	-0.06
8.34	29.53	0.51	-1.48
8.38	27.57	3.33	0.53
8.42	28.66	4.36	0.4
8.46	28.12	5.98	1.24
8.5	30.07	2.49	-1.25
8.54	30.45	2.08	0.54
8.58	30.7	4.65	1.81
8.62	31.84	0.35	-0.98
8.66	31.18	-0.99	-2.19
8.7	31.37	-0.4	-2.73
8.74	28.7	-2.22	-2.71
8.78	28.27	-1.92	-0.91
8.82	27.08	0.41	0
8.86	31.3	1.06	-2.91
8.9	26.24	-0.06	-3.92
8.94	27.17	-0.97	-0.61
8.98	24.54	2.61	-2.09
9.02	22.81	6.12	-1.27
9.06	23.55	8.66	-2.05
9.1	24.05	4.23	-4.31
9.14	22.34	2.67	-2.95
9.18	23.37	1.56	-4.1
9.22	23.42	2.49	-1.05
9.26	22.9	1.14	0.33
9.3	23.01	1.12	1.83
9.34	21.86	3.74	1.22
9.38	23.5	3.14	1.3
9.42	24.32	-1.65	3.89
9.46	25.15	-1.4	1.21
9.5	24.35	-1.18	1.45
9.54	27.46	-1.27	1.27
9.58	25.62	-1.94	1.62
9.62	27.75	-1.35	3.38
9.66	24.99	1.27	2.9
9.7	25.86	2.03	2.04
9.74	22.09	0.4	0.23
9.78	26.03	1.27	2
9.82	23.12	3.62	4.04
9.86	22.97	4.57	3.96
9.9	22.15	5.66	3.95
9.94	25.06	4.29	0.52
9.98	27	4.43	-1.83
10.02	25.99	4.2	-0.12
10.06	28.15	5.16	2.5
10.1	28.65	7	1.12
10.14	32.62	6.9	1.36
10.18	31.58	7.6	3.54
10.22	33.26	7.66	0.92
10.26	32.86	5.47	-0.9
10.3	35.75	0.95	0.18
10.34	33.4	2.67	-2.26
10.38	33.46	0.19	-2.68
10.42	30.23	1.88	-1.75
10.46	31.56	1.88	-1.16
10.5	29.27	3.62	-1.02
10.54	29.98	4.32	-0.12
10.58	26.64	5.09	0.57
10.62	28.64	4.31	1.19
10.66	28.47	2.33	2.06
10.7	30.36	2.51	0.82
10.74	28.24	1.88	0.9
10.78	29.52	1.21	0.45
10.82	30.73	2.21	-2.91
10.86	30.97	2.69	-1.49
10.9	31.48	1.1	-1.14
10.94	32.14	2.29	-2.62
10.98	34.84	1.53	-0.98
11.02	33.19	2.65	-0.56
11.06	33.85	2.22	-0.83
11.1	32.11	0.89	-0.61
11.14	32.93	0.04	-0.92
11.18	30.21	1.46	-1.66
11.22	31.68	-0.01	-0.5
11.26	29.45	-0.73	-1.46
11.3	31.48	1.06	-1.94
11.34	31.26	0.81	-2.59
11.38	30.49	1.86	-1.34
11.42	28.06	-1.05	-0.74
11.46	30.65	-1.8	-3.69
11.5	26.64	3.14	-0.93
11.54	30.67	-0.99	0.16
11.58	32.35	-2.57	0.85
11.62	33.32	-2.82	-1.2
11.66	32.68	-2.63	-0.55
11.7	32.25	-2.38	-2.22
11.74	32.16	-3.14	-2.92
11.78	32.36	-3.63	-4.52
11.82	32.42	-0.15	-4.9
11.86	27.43	-3.98	-2.52
11.9	30.79	-1.22	-2.96
11.94	27.64	-1.41	-2.39
11.98	28.36	-0.95	3.22
12.02	27.679	0.28593	-2.3116
12.06	23.87	1.19	-0.1
12.1	26.301	1.6981	-1.8908
12.14	25.09	2.29	-4.18
12.18	24.2	3.76	-1.02
12.22	27.29	5.33	0.5
12.26	27.97	4.95	-1.43
12.3	23.89	3.62	-3.77
12.34	22.12	5.05	-0.97
12.38	21.85	6	0.09
12.42	21.59	5.51	0.87
12.46	20.88	6.27	4.2
12.5	23.3	6.21	2.81
12.54	23.39	5.07	-0.33
12.58	23.25	6.95	2.65
12.62	22.7	7.3	2.81
12.66	25.54	3.01	5.27
12.7	25.79	-0.2	4.71
12.74	27.16	-0.68	5.09
12.78	24.64	-1.01	1.05
12.82	28.28	1.21	1.53
12.86	25.92	2.61	2.68
12.9	24.87	0.3	5.39
12.94	29.69	0.96	3.11
12.98	29.08	0.8	-1.41
13.02	28.78	0.89	-2.55
13.06	27.13	0.48	-3.55
13.1	28.38	0.08	-2.98
13.14	23.6	3.98	-1.05
13.18	26.64	3.77	0.88
13.22	25.22	6.91	1.48
13.26	26.63	7.38	-0.15
13.3	26.74	8.72	1.19
13.34	26.67	10.7	0.81
13.38	25.559	6.449	1.2671
13.42	25.423	6.5904	1.7409
13.46	24.16	4.02	3.71
13.5	22.23	5.48	4.59
13.54	21.82	4.25	6.58
13.58	25.55	6.01	3.83
13.62	26.39	5.97	0.64
13.66	25.92	6.71	0.26
13.7	25.16	5.31	1.71
13.74	23.79	5.76	1.65
13.78	25.35	5.98	2.06
13.82	23.3	7.25	-0.65
13.86	24.26	3.62	-1.2
13.9	19.82	3.04	2.72
13.94	24.18	4.99	3.84
13.98	20.27	-0.11	5.21
14.02	23.84	-1.94	5.86
14.06	22.99	-1.66	3.38
14.1	24.87	0.02	1.87
14.14	21.8	-1.39	2.69
14.18	19.73	-2.7	4.56
14.22	20.25	0.46	4.19
14.26	17.67	2.31	2.75
14.3	21.13	3.01	4.06
14.34	21.58	4.82	4.21
14.38	23.34	1.34	3.89
14.42	21.14	0.36	6.35
14.46	26.18	0.82	4.69
14.5	26.6	-1.87	1.1
14.54	27.19	-2.76	1
14.58	27.35	-1.86	-0.24
14.62	30.79	-1.97	-0.58
14.66	31	-0.7	-0.64
14.7	32.22	-0.67	0.54
14.74	32.03	-0.64	0.07
14.78	33.22	-0.18	0.46
14.82	31.45	1.72	-0.05
14.86	34.19	3.02	-0.33
14.9	32.01	4.63	-0.18
14.94	31.22	3.43	0.51
14.98	29.79	1.86	0.05
15.02	30.91	3.38	-0.49
15.06	29.59	3.11	0.03
15.1	28.84	2.32	0.75
15.14	28.14	0.81	-0.4
15.18	27.74	-0.22	-1.63
15.22	28.07	2.61	-0.89
15.26	29.74	2.51	-0.31
15.3	30.56	4.93	0.83
15.34	27.4	5.86	-0.38
15.38	29.95	2.03	1.96
15.42	28.04	4.93	0.4
15.46	28.83	5.56	0.2
15.5	27.14	3.65	0.61
15.54	28.33	1.01	-0.5
15.58	27.46	0.26	-2.13
15.62	30.59	3.28	-2.96
15.66	29.02	3.47	-3.18
15.7	27.46	2.94	-2.62
15.74	27.85	2.16	0.31
15.78	28.33	3.14	0.19
15.82	25.48	-0.24	-0.21
15.86	26.35	-0.85	-1.58
15.9	28.12	0.84	-1.64
15.94	25.86	1.34	-0.03
15.98	28.7	3.32	0.74
16.02	26.06	2.28	0.02
16.06	26.76	0.66	0.66
16.1	24	1.99	0.26
16.14	26.66	1.59	1.85
16.18	26.09	0.23	0.42
16.22	27.18	3.64	1.53
16.26	25.18	4.65	6.84
16.3	32.52	3.64	3.62
16.34	30.05	-0.81	1.56
16.38	29.43	3.15	2.48
16.42	28.85	0.91	1.24
16.46	26.49	-0.5	0.81
16.5	25.86	0.64	-0.35
16.54	24.09	1.88	-1.99
16.58	23.83	0.26	-0.73
16.62	28.941	2.7514	-0.15114
16.66	29.18	2.9913	-0.40956
16.7	32.34	4.76	-0.12
16.74	32.99	4.18	-0.81
16.78	30.24	4.25	-2.23
16.82	31.38	3.82	1.41
16.86	30.36	2.46	-1.78
16.9	25.85	3.12	0.75
16.94	29.37	1.69	-0.88
16.98	28.15	0.73	-1.89
17.02	30.45	1.04	1.16
17.06	28.5	-0.87	0.59
17.1	27.98	-3.84	-1.02
17.14	25.46	-3	1.64
17.18	24.7	-1.89	-0.5
17.22	24.12	-0.85	2.1
17.26	25.25	0.44	0.62
17.3	26.17	4.2	-0.39
17.34	28.18	4.76	1.1
17.38	31.02	0.86	0.19
17.42	30.72	1.34	-2.59
17.46	27.49	0.77	-0.18
17.5	26.86	-0.69	0.32
17.54	25.19	1.48	0.76
17.58	24.5	-0.02	-0.98
17.62	25.93	-0.39	-2.63
17.66	26.6	0.55	-5
17.7	26.65	3.71	-4.53
17.74	23.89	4.58	-3.62
17.78	22.82	5.39	0.6
17.82	18.93	3.42	2.61
17.86	18.96	0.04	3.46
17.9	23.05	-3.4	5.16
17.94	23.77	-2.5	5.45
17.98	21.56	0.05	1.9
18.02	23.45	2.66	0.15
18.06	19.12	0.49	-0.18
18.1	21.29	0.14	1.36
18.14	22.39	-2.1	3.81
18.18	22.48	-1.7	4.4
18.22	21.62	-2.47	3.66
18.26	19.3	-3.86	4.7
18.3	21.42	-0.9	3.82
18.34	20.78	-0.18	0.73
18.38	21.93	-0.38	-1.11
18.42	22.16	-1.07	-3.32
18.46	23.45	-0.9	-1.11
18.5	22.57	1.66	0.95
18.54	25.41	1.39	3.83
18.58	24.44	1.39	5.51
18.62	23.37	0.74	2.49
18.66	23.25	-1.82	-0.3
18.7	24.01	-0.45	1.15
18.74	24.69	0.54	2.45
18.78	28.88	3.91	2.04
18.82	27.9	3.77	1.68
18.86	26.88	2.4	0.4
18.9	28.02	1.41	0.94
18.94	26.4	1.59	0.91
18.98	24.83	0.97	0.64
19.02	26.58	1.73	1.21
19.06	28.18	1.1	-1.15
19.1	30.28	4.26	-3.19
19.14	29.5	1.09	-2.72
19.18	26.76	-1.17	-1.69
19.22	27.12	-1.13	-0.13
19.26	23.69	-2.04	-1.57
19.3	24.99	-3.02	-0.03
19.34	22.63	-2.1	-1.08
19.38	22.87	-3.29	-1.47
19.42	21.94	-2.84	-0.03
19.46	22	-0.05	0.03
19.5	23.96	-0.38	-1.27
19.54	26.54	-1.98	-1.26
19.58	27.48	-0.85	-2.11
19.62	25.84	1.29	-0.91
19.66	24.85	-0.31	-0.46
19.7	21.33	-1.02	3.82
19.74	23.34	1.64	4.44
19.78	22.99	2.49	1.94
19.82	27.62	1.07	3.48
19.86	29.26	1.5	-0.75
19.9	25.935	1.7068	1.0654
19.94	27.22	2.76	0.81
19.98	28.39	3.09	2.55
20.02	26.96	4.75	2.55
20.06	23.99	2.58	-1.17
20.1	21.73	1.14	-2.98
20.14	24.86	0.69	-3.34
20.18	27.69	2.72	-2.29
20.22	29.13	4.73	-4.74
20.26	29.4	7.52	-4.09
20.3	30.61	7.57	-4.5
20.34	28.93	6.99	-4.82
20.38	26.52	7.74	-4.45
20.42	27.43	5.42	-7.32
20.46	29.48	4.55	-6.66
20.5	30.7	2.98	-4.76
20.54	29.596	4.7748	-3.3244
20.58	29.593	4.4244	-3.0685
20.62	29.547	4.0283	-2.79
20.66	27.68	3.4	3.52
20.7	30.38	1.48	0.98
20.74	29.227	2.6746	-1.8755
20.78	29.07	2.84	1.9
20.82	28.937	1.7436	-1.2569
20.86	27.26	-2.3	-2.82
20.9	28.655	0.8916	-0.68411
20.94	28.536	0.52255	-0.42903
20.98	28.441	0.20602	-0.20242
21.02	30.42	2.18	-2.59
21.06	28.65	0.62	0.29
21.1	28.01	-0.99	0.66
21.14	26.57	-0.91	0.14
21.18	28.18	-0.68	0.29
21.22	29.07	1.64	-0.81
21.26	30.02	1.93	-0.68
21.3	30.88	1.95	-1.72
21.34	30.54	1.01	-1.11
21.38	30.91	2.4	-0.26
21.42	30.31	1.99	-1.04
21.46	30.94	3.93	0.42
21.5	30.34	3.08	-1.04
21.54	31.13	3.58	-1.79
21.58	32.22	4.2	-1.71
21.62	30.66	5.72	-1.75
21.66	29.98	5.39	-0.45
21.7	32.34	6.01	0.38
21.74	31.64	5.86	0.88
21.78	28.06	5.92	2.98
21.82	25.95	1.77	3.54
21.86	27.829	3.0536	2.8292
21.9	27.36	2.5536	3.4173
21.94	24.43	0.07	3.94
21.98	27.24	2.23	3.05
22.02	28.45	1.86	0.57
22.06	22.67	-1.53	4.81
22.1	26.85	-2.03	6.12
22.14	26.92	-0.41	7.4
22.18	28.24	3.27	4.81
22.22	27.32	4.91	4.12
22.26	29.6	1.53	0.01
22.3	31.68	1.47	-1.8
22.34	30.63	2.44	-1.86
22.38	30.69	2.9	-2.04
22.42	30.76	3.46	-1.69
22.46	29.83	5.72	-1.19
22.5	28.94	6.24	0.65
22.54	31.11	4.79	2.34
22.58	29.72	-1.03	1.93
22.62	30.81	0.27	1.32
22.66	31.11	-0.18	-0.33
22.7	32.3	-0.69	1.74
22.74	31.35	2.09	0.85
22.78	33.35	2.48	1.64
22.82	32.03	2.35	1.06
22.86	33.03	1.9	0.32
22.9	32.3	1.9	-0.28
22.94	33.06	0.75	-0.76
22.98	32.07	2.29	-0.84
23.02	32.13	1.55	-1.53
23.06	32.42	1.7	-1.66
23.1	31.13	1.57	-1.38
23.14	31.11	1.88	-1.33
23.18	29.91	2.9	0.08
23.22	30.46	2.52	-1.07
23.26	30.71	3.98	-1.08
23.3	32.66	5.34	-0.59
23.34	32.33	4.75	-0.71
23.38	32.83	4.34	-0.86
23.42	32.83	4.79	-3.8
23.46	34.29	4.37	-2.76
23.5	31.85	2.14	-2.09
23.54	31.89	3.8	-1.25
23.58	32.84	3.16	-1.95
23.62	35.87	3.73	-2.77
23.66	34.07	0.93	-1.95
23.7	33.12	0.02	-2.53
23.74	30.76	-0.22	-3.12
23.78	28.9	-0.91	-1.99
23.82	29.92	2.45	-0.01
23.86	28.48	3.05	-0.57
23.9	28.35	4.69	1.58
23.94	29.52	5.01	-0.79
23.98	29.62	1.97	1.88
24.02	31.06	4.19	1.13
24.06	32.18	4.99	1.83
24.1	33.41	1.33	0.14
24.14	31.64	0.31	-2.12
24.18	29.47	-0.29	-4.03
24.22	30.76	3.42	1.14
24.26	30.36	1.81	0.59
24.3	33.61	0.87	-0.89
24.34	29.95	0.47	1.11
24.38	29.65	1.57	-2.36
24.42	27.61	-0.22	0.72
24.46	29.6	-2.61	-1.95
24.5	28.12	-0.07	-4.38
24.54	29.688	0.41732	-0.74635
24.58	29.892	0.56594	-0.66989
24.62	28.99	2.92	0.65
24.66	28.65	1.87	-0.15
24.7	32.28	0.06	1.13
24.74	33.37	-0.85	-0.06
24.78	31.4	0.56	0.11
24.82	33.56	1.56	-1.25
24.86	31.87	2.46	-2
24.9	33.89	1.79	-1.89
24.94	33.98	2.68	-2.08
24.98	35.53	2.27	-1.49
25.02	34.63	0.06	-2.18
25.06	36.25	0.46	-2.03
25.1	34.91	-2.25	-2.45
25.14	34.488	0.84408	-1.8745
25.18	34.242	0.79962	-1.7726
25.22	33.961	0.77194	-1.6528
25.26	33.59	2.97	-2.1
25.3	34.67	-0.18	-1.49
25.34	34.71	0.52	-1.34
25.38	33.51	1.9	0.01
25.42	31.5	1.49	0.93
25.46	29.9	0.82	-1.29
25.5	30.38	1.69	-2.1
25.54	31.82	-0.5	-2.12
25.58	33.67	3.51	-0.5
25.62	33.06	4.26	-1.05
25.66	33.75	2.43	-1.19
25.7	32.83	3.33	-1.25
25.74	32.65	5.91	0.37
25.78	31.13	7.32	0.56
25.82	33.64	6.61	-0.93
25.86	32.46	3.64	-2.9
25.9	32.73	3.62	-1.8
25.94	32.14	3.32	-1.24
25.98	33.02	2.87	0.22
26.02	33.44	1.44	-2.21
26.06	35.51	4.44	-1.66
26.1	35.93	3.89	-1.1
26.14	35.23	4.26	-2.29
26.18	35.45	4.67	-1.22
26.22	33.52	-0.09	-2.84
26.26	33.01	-0.93	-3.69
26.3	32.3	1.7	-0.55
26.34	32.19	2.52	-0.51
26.38	31.11	0.79	-0.96
26.42	31.08	1.84	-0.01
26.46	31.03	4.76	0.81
26.5	31.152	0.12456	0.27913
26.54	28.08	-0.98	1.05
26.58	29.85	-3.02	0.72
26.62	31.58	-3.6	0.03
26.66	30.42	-1.88	-0.94
26.7	28.91	0.32	1.14
26.74	30.33	0.08	1.27
26.78	30.2	1.89	3.04
26.82	29.7	0.14	1.07
26.86	31.32	1.53	-0.28
26.9	30.49	2.49	0.14
26.94	26.51	2.47	-1.23
26.98	24.97	0.31	-2.89
27.02	26.82	6.99	-0.5
27.06	26.84	5.28	-2.7
27.1	26.976	4.9589	0.89355
27.14	26.83	5.1532	1.1297
27.18	23.16	3.48	5.56
27.22	27.13	6.85	1.66
27.26	28.08	6.33	2.86
27.3	28.88	8.73	3.97
27.34	28.02	6.77	3.79
27.38	28.27	4.35	1.88
27.42	26.21	3.71	0.37
27.46	27.35	1.04	-0.7
27.5	27.84	0.69	0.91
27.54	26.02	-1.28	2.08
27.58	29.51	2.56	3.45
27.62	29.94	4.41	1
27.66	28.63	5.44	1.85
27.7	27.87	4.61	2.4
27.74	31.28	3.97	0.49
27.78	29.19	3.16	1.98
27.82	30.01	5.01	1.83
27.86	29.86	5.45	2.22
27.9	31.12	5.39	2.43
27.94	32.22	5.57	0.77
27.98	32.5	4.76	-0.19
28.02	32.19	3.91	-0.37
28.06	31.86	6.44	0.11
28.1	31.15	5.19	-0.38
28.14	30.6	2.94	-2.07
28.18	29.86	4.88	-1.87
28.22	31.48	5.1	-0.55
28.26	33.13	5.1	-0.85
28.3	33.17	5.66	-1.41
28.34	34.35	5.73	-0.5
28.38	33.93	5.33	-0.85
28.42	33.57	6.57	-1.27
28.46	31.83	7.26	0.7
28.5	33.09	4.64	-2.01
28.54	32.42	5.4	0.59
28.58	33.15	6.61	-0.78
28.62	31.98	5.89	-1.68
28.66	33.48	5.04	-0.14
28.7	33.47	6.25	-0.86
28.74	30.5	6.03	1.27
28.78	30.67	0.73	-2.77
28.82	28.82	2.96	-4.82
28.86	30.05	5.48	-0.99
28.9	29.08	5.89	-0.17
28.94	28.58	4.72	0.63
28.98	25.8	3.13	0.12
29.02	24.67	1.1	-2.97
29.06	25.08	1.41	-4.88
29.1	25.36	-0.28	-2.94
29.14	26.57	-0.48	-0.42
29.18	25.91	-1.24	-1.63
29.22	25.6	-1.22	0.02
29.26	30.04	-0.85	1.44
29.3	29.64	2.98	-1.4
29.34	28.92	1.46	-1.65
29.38	30.07	1.71	-1.46
29.42	30.53	1.31	-1.34
29.46	30.96	2.11	-0.88
29.5	29.33	1.88	0.09
29.54	28.03	0.98	-0.78
29.58	24.92	-2.25	-2.06
29.62	27.21	-3.05	-0.65
29.66	24.29	-1.92	-0.61
29.7	28.15	-0.75	1.34
29.74	26.03	-2.98	0.58
29.78	27.09	-3.03	-0.67
29.82	25.75	-3.82	0.17
29.86	27.01	-5.23	2.25
29.9	26.27	-3.81	4.67
29.94	24.2	-1.7	3.5
29.98	24.09	-1.3	0.98
30.02	24.12	-1.31	1.45
30.06	24.07	0.29	1.77
30.1	24.39	0.7	1.87
30.14	25.86	2.98	3.45
30.18	23.55	2.55	4.78
30.22	23.77	5.39	3.65
30.26	21.84	6.47	0.26
30.3	21.04	5.13	1.82
30.34	19.15	3.97	3.2
30.38	21.53	1.04	2.87
30.42	24.03	-3.55	2.08
30.46	23.9	-2.31	0.38
30.5	25.51	-0.82	-0.26
30.54	27.05	-0.5	0.97
30.58	25.29	0.26	-3.51
30.62	26.24	3.28	-0.74
30.66	26.94	5.47	0.82
30.7	23.63	4.09	0.22
30.74	23.33	3.11	1.1
30.78	26.35	-0.08	1.34
30.82	29.05	-2.23	0.1
30.86	28.86	-0.85	-1.05
30.9	30.63	-0.44	-2.91
30.94	28.63	0.52	-2.88
30.98	29.79	2.41	-2.54
31.02	28.88	3.29	-3.58
31.06	30.56	4.7	-4.3
31.1	31.63	7.28	-4.59
31.14	33.41	7.36	-2.45
31.18	32.56	4.51	-2.29
31.22	27.56	0.86	1.78
31.26	29.51	2.72	4.29
31.3	30.92	3.29	2.02
31.34	32.56	3.64	3.02
31.38	32.96	1.66	-1.61
31.42	28.28	3.04	-2
31.46	26.82	1.43	-2.75
31.5	29.04	-1.96	-0.91
31.54	26.5	-4.39	-2.27
31.58	27.4	-3.78	-0.17
31.62	26.24	-3.85	-0.95
31.66	26.74	-2.1	-2.29
31.7	24.31	0.16	-3.52
31.74	23.4	-1.78	-2.37
31.78	18.85	-2.1	1.64
31.82	20.92	-3.7	4.78
31.86	23.36	-1.73	4.93
31.9	27.02	-2.13	3.05
31.94	25.43	-0.41	4.09
31.98	29.75	-0.78	1.4
32.02	31.5	1.3	-1.23
32.06	31.14	0.7	-0.96
32.1	31.49	2.1	-0.71
32.14	31.29	1.8	-1.19
32.18	32.13	0.91	-0.09
32.22	30.59	0.31	0.27
32.26	32.27	2.2	-0.75
32.3	33.26	2.14	-0.94
32.34	31.81	2.16	-1.4
32.38	33.57	2.67	1.38
32.42	33.16	3.91	-0.36
32.46	32.11	4.58	-0.86
32.5	30.59	0.46	-1.42
32.54	33.54	2.05	-0.76
32.58	33.58	3.07	-1.37
32.62	33.94	2.2	-1.14
32.66	30.07	-1.22	-0.83
32.7	31.3	-0.21	-2.36
32.74	29.975	1.2544	-1.4084
32.78	29.302	1.0754	-1.2653
32.82	28.626	0.90661	-1.0893
32.86	27.964	0.75293	-0.88272
32.9	28.35	0.46	-3.88
32.94	24.84	4.21	-2.76
32.98	26.96	1.69	-0.5
33.02	24.31	-1.43	-0.38
33.06	25.89	0.73	-0.41
33.1	25.29	1.61	1.87
33.14	26.64	-0.16	4.09
33.18	23.91	-0.32	3.47
33.22	26.06	-0.09	3.65
33.26	24.92	-0.51	4.11
33.3	26.5	1.93	3.39
33.34	27.53	3.17	-1.28
33.38	28.16	3.07	-2
33.42	25.55	3.58	-0.98
33.46	23.21	2.49	0.63
33.5	22.79	2	1.88
33.54	22.55	0.05	3.95
33.58	27.17	0.83	4.2
33.62	25.04	2.69	3.2
33.66	29.07	4.49	2.07
33.7	29.46	2.75	0.53
33.74	29.33	1.48	2.81
33.78	27.4	-0.06	5.69
33.82	25.92	-1.75	4.38
33.86	24.79	-0.83	1.32
33.9	26.8	0.72	-2.97
33.94	28.29	3.9	-3.3
33.98	29.36	4.05	-3.63
34.02	29.82	4.38	-2.61
34.06	31.58	5.28	-2.09
34.1	30.74	4.7	-0.91
34.14	30.45	4.54	-1.43
34.18	31.52	2.81	-0.38
34.22	31.91	4.02	0.41
34.26	33.31	3.52	1.15
34.3	33.53	2.17	-0.32
34.34	31.72	3.65	0.77
34.38	34.04	0.43	-0.34
34.42	33.73	1.48	-0.76
34.46	32.91	2.66	-0.77
34.5	33.57	2.11	-0.9
34.54	32.01	2.63	-2.01
34.58	29.75	4.29	1.36
34.62	29.65	2.41	4.58
34.66	30.78	4.84	2.26
34.7	31.74	0.82	-0.14
34.74	32.32	2.67	-1.78
34.78	31.22	2.94	-1.22
34.82	31.06	1.97	-1.62
34.86	33.47	0.3	-2.1
34.9	32.27	-1.75	-4.13
34.94	31.89	-1.39	-2.95
34.98	31.74	-0.95	-2.11
35.02	30.86	-1.54	-1.18
35.06	30.53	-0.02	-0.82
35.1	31.05	1.68	-1.11
35.14	30.91	1.42	-2.31
35.18	30.26	2.08	-2
35.22	30.04	1.42	-0.07
35.26	31.11	-0.53	-2.44
35.3	30.5	1.01	-1.86
35.34	30.82	0.09	-1.66
35.38	29.94	-2.85	0.02
35.42	29.19	-5.38	-0.47
35.46	28.67	-7.67	1.09
35.5	29.24	-5.66	4.07
35.54	28.55	-2.89	3.92
35.58	26.31	-1.37	4.98
35.62	26.82	1.97	4.94
35.66	24.93	3.13	4.72
35.7	22.44	4.32	4.08
35.74	23.03	3.28	3.95
35.78	24.19	2.06	2.17
35.82	24.73	0.47	4.38
35.86	23.75	2.55	1.68
35.9	25.91	3.54	1.5
35.94	22.45	1.04	1.49
35.98	27.82	2.64	1.24
36.02	28.39	1.87	0.31
36.06	30.95	4.98	-1.77
36.1	32.27	5.17	-0.44
36.14	34.15	5.73	1.13
36.18	31.49	5.97	2.07
36.22	30.21	3.69	2.99
36.26	27.95	5.51	4.4
36.3	28.11	4.62	6.22
36.34	28.78	7.13	6.95
36.38	26.08	4.49	5.42
36.42	27.28	2.32	5.62
36.46	31.14	1.84	4.25
36.5	32.42	-0.59	5.28
36.54	30.245	1.8874	2.4328
36.58	30.595	1.538	1.4509
36.62	32.71	-0.89	-3.19
36.66	34.24	0.75	-2.04
36.7	32.99	1.65	-1.37
36.74	33.35	-0.56	-2.28
36.78	30.07	-1.67	-0.12
36.82	31.4	-1.39	-3.98
36.86	30.84	1.94	-3.49
36.9	32.88	1.94	-4.03
36.94	33.03	1.64	-3.39
36.98	33.53	1.39	-3.89
37.02	34.83	-1.37	-3.2
37.06	34.06	-3.31	0.33
37.1	30.68	-4.08	0.43
37.14	29.49	-4.26	-2.04
37.18	29.01	-4.1	-1.48
37.22	24.88	-5.64	-2.56
37.26	24.79	-3.02	1.5
37.3	24.32	-1.51	3.32
37.34	28.85	0.51	2.94
37.38	27.08	0.47	0.33
37.42	27.86	1.26	-1.54
37.46	24.68	1.36	-1.41
37.5	24.53	0.4	0.7
37.54	22.17	2.96	5.35
37.58	25.31	1.59	5.31
37.62	25.42	3.52	2.69
37.66	25.92	2.65	1.58
37.7	30.11	3.76	0.05
37.74	24.96	4.77	0.02
37.78	23.55	2.74	-3.26
37.82	23.725	3.6571	2.8267
37.86	23.871	3.6447	2.979
37.9	24.078	3.5931	3.1152
37.94	21.48	3.59	6.2
37.98	21.76	3.84	5.4
38.02	21	3.27	6.37
38.06	25.388	3.0511	3.4579
38.1	25.806	2.8463	3.4826
38.14	26.247	2.6196	3.4789
38.18	26.705	2.3738	3.4445
38.22	27.174	2.1118	3.3775
38.26	27.649	1.8366	3.2757
38.3	28.122	1.5511	3.1371
38.34	28.588	1.258	2.9596
38.38	31.61	2.43	3.56
38.42	29.24	0.61	1.36
38.46	29.24	1.5	2.94
38.5	31.25	0.68	2.74
38.54	31.61	-2.15	-0.75
38.58	30.95	-1.67	-0.19
38.62	31.45	-2.48	-1.31
38.66	30.37	-1.75	-1.25
38.7	33.43	0.07	0.01
38.74	31.18	-1.09	-0.48
38.78	32.27	-1.15	-1.08
38.82	28.79	-1.51	-2.6
38.86	26.26	3.36	-0.69
38.9	27.59	1.85	-0.34
38.94	32.04	2.18	1.58
38.98	33.22	0.43	0.26
39.02	31.66	3.21	-1.34
39.06	29.56	3.01	-0.16
39.1	27.81	4.83	1.32
39.14	27.11	2.76	1.17
39.18	26.24	0.15	0.17
39.22	26.67	1.4	-0.37
39.26	23.8	0.55	-0.73
39.3	26.78	-0.07	1.97
39.34	26.46	0.89	0.94
39.38	26	3.08	1.29
39.42	27.13	2.29	1.45
39.46	26.38	3.48	-0.15
39.5	27.48	3.48	-0.59
39.54	27.17	7.37	-0.6
39.58	28.49	8.63	-0.85
39.62	24.07	7.14	4.79
39.66	25.86	7.7	3.26
39.7	25.48	5.19	5.76
39.74	25.63	4.39	6.06
39.78	25.27	0.94	7.09
39.82	26.4	1.48	4.23
39.86	28.86	-2.05	2.37
39.9	29.434	1.8712	2.6932
39.94	30.75	0.92	-1.97
39.98	31.32	0.37	3.22
40.02	34.21	0.06	1.34
40.06	32.51	0.31	-0.12
40.1	33.78	-0.17	-0.51
40.14	33.98	0.46	-1.05
40.18	32.8	0.18	-1.28
40.22	32.95	1.13	-0.27
40.26	31.7	0.61	-1.07
40.3	31.2	0.22	-1.42
40.34	31.34	0.08	-1.28
40.38	32.99	0.62	-1.86
40.42	34.42	-1.39	-2.14
40.46	30.82	-0.86	-1.75
40.5	32.33	-4.29	-3.74
40.54	33.08	-0.12	1.34
40.58	30.37	-0.27	2.53
40.62	29.46	0	2.97
40.66	28.41	-0.38	-0.01
40.7	29.52	-0.64	0.74
40.74	29	-0.84	1.24
40.78	31.1	-0.3	0.28
40.82	30.87	0.38	-0.93
40.86	30.37	3.17	-1.3
40.9	29.1	2.32	-1.89
40.94	27.84	1.57	-1.77
40.98	28.66	1.23	-1.84
41.02	26.49	1.82	-2
41.06	28.19	1.91	0.46
41.1	28.83	-0.17	-0.26
41.14	30.17	2.34	3.36
41.18	28.85	2	4.51
41.22	32.16	3.88	-0.24
41.26	29.23	4.56	-1.7
41.3	30.31	4.31	-1.77
41.34	26.64	3.62	-0.71
41.38	27.1	2.82	0.23
41.42	26.28	5.81	1.29
41.46	24.32	2.78	2.36
41.5	25.68	0	4.57
41.54	26.18	3	2.52
41.58	25.57	4.1	-0.02
41.62	23.72	4.51	-0.67
41.66	25.01	4.72	2.06
41.7	24.74	4.37	4.49
41.74	27.03	3.25	4.57
41.78	27.05	3.75	3.1
41.82	27.1	5.64	3.67
41.86	26.76	3.61	2.82
41.9	24.62	-0.05	2.41
41.94	25.362	1.8919	3.4094
41.98	26.06	-1.98	-0.06
42.02	25.53	4.47	4.4
42.06	23.27	-0.2	4.11
42.1	23.13	-0.99	4.38
42.14	24.91	-1.69	5.28
42.18	25.65	-1.65	2.43
42.22	25.35	-2.04	1.27
42.26	29.23	-1.63	-0.21
42.3	28.02	-0.76	-0.76
42.34	30	2	-2.39
42.38	28.03	-1.22	-2.81
42.42	28.27	-4.07	-1.93
42.46	28.32	-2.47	-0.82
42.5	28.56	-2.29	0.53
42.54	29.01	0.64	-0.68
42.58	26.56	-0.15	1.77
42.62	28.04	-1.11	0.82
42.66	26.43	0.27	1.51
42.7	25.54	-0.97	2.55
42.74	23.95	-1.47	1.02
42.78	25.92	-2.13	0.5
42.82	25.11	-0.03	0.3
42.86	24.53	-0.77	3.32
42.9	22.44	-1.65	5.13
42.94	28.41	3.86	3.63
42.98	29.23	1.57	1.97
43.02	30.77	1.77	2.17
43.06	28.24	2.09	1.02
43.1	27.57	2.52	0.49
43.14	28.34	3.41	0.13
43.18	27.06	3.49	-0.61
43.22	27.69	1.4	0.26
43.26	27.27	1.07	1.12
43.3	31.67	1.88	1.83
43.34	30.59	0.19	0.23
43.38	30.76	-0.43	-0.1
43.42	28.05	-0.88	-1.71
43.46	29.89	0.84	-0.43
43.5	27.6	1.74	2.17
43.54	30.08	2.67	0.78
43.58	29.23	2.32	-0.66
43.62	31.74	3.34	-0.15
43.66	29.28	2.28	0.25
43.7	29.81	2.59	-0.87
43.74	29.75	3.22	-0.38
43.78	28.74	2.64	-0.99
43.82	31.93	3.62	0.89
43.86	30.97	5.49	0.16
43.9	32.65	3.47	-0.53
43.94	30.74	4.79	-0.95
43.98	31.36	2.15	-0.03
44.02	29.52	3.66	-0.99
44.06	29.47	2.9	-0.64
44.1	28.18	4.5	-0.42
44.14	28.77	5.05	0.18
44.18	26.06	4.45	0.89
44.22	24.67	3.69	2.6
44.26	22.19	0.87	0.03
44.3	24.93	-0.33	-0.5
44.34	25.4	1.98	-1.52
44.38	26.37	3.97	-0.56
44.42	27.45	5.16	-0.79
44.46	27.69	4.15	-1.14
44.5	28.52	4.47	-0.64
44.54	24.71	2.69	-2.41
44.58	26.47	6.21	1.89
44.62	25.322	2.6981	-0.19291
44.66	25.204	2.5274	-0.16169
44.7	25.126	2.3724	-0.14863
44.74	24.41	1.92	2.49
44.78	24.27	2.69	1.65
44.82	26.21	2.03	-0.5
44.86	25.85	0.87	-0.46
44.9	25.86	0.48	-0.62
44.94	24.13	2.35	-2.21
44.98	24.42	1.73	-1.73
45.02	27.47	1.89	-3.26
45.06	30	4.32	-3.52
45.1	30.93	3.62	-2.7
45.14	29.98	4.35	-2.47
45.18	31.3	4.87	-3.44
45.22	28.76	3.86	-3.62
45.26	34	5.85	-2.25
45.3	33.26	5.83	0
45.34	31.672	1.6169	-1.8823
45.38	31.584	1.0651	-1.7173
45.42	34.26	-2.67	4.18
45.46	31.18	-5.93	0.71
45.5	31.1	-3	-0.99
45.54	29.86	0.31	-2.96
45.58	30.18	0.31	-3.52
45.62	28.52	0.58	-3.06
45.66	29.63	2.95	-2.91
45.7	29.17	3.17	-0.52
45.74	26.47	4.7	1.4
45.78	27.06	3.93	0.95
45.82	27.03	4.53	-0.71
45.86	30.63	6.67	-0.16
45.9	28.14	4.54	0.02
45.94	33.15	4.68	0.01
45.98	32.89	5.57	-1.76
46.02	35.08	4.22	-3.38
46.06	33.93	2.69	-1.77
46.1	32.241	2.6989	-2.1947
46.14	32.342	1.9854	-2.6046
46.18	32.82	2.18	-2.66
46.22	32.64	1.01	-3.1
46.26	32.22	-0.76	-3.35
46.3	31.14	0.4	-3.2
46.34	29.66	-0.11	-3.95
46.38	31.45	-0.65	-4.42
46.42	28.62	-1.7	-4.13
46.46	31.75	-2.93	-1.89
46.5	26.67	-0.93	-0.27
46.54	29.64	1.31	0.37
46.58	26.44	4.01	0.69
46.62	27.46	2.38	0.22
46.66	25.27	-0.05	-0.59
46.7	29.95	-2.85	3.21
46.74	27.33	-3.75	2.69
46.78	27.9	2.24	0.79
46.82	26.24	2.35	0.67
46.86	29.44	2.75	1.91
46.9	30.5	4.45	0.25
46.94	30.47	2.02	-1.25
46.98	30.23	0.03	0.52
47.02	28.75	1.82	-0.18
47.06	30.4	3.16	1.39
47.1	26.94	3.14	0.36
47.14	30.37	1.07	-1.54
47.18	28.36	1.47	-3.08
47.22	30.88	4.61	-0.64
47.26	27.84	3.51	-1.35
47.3	28.15	4.6	-2.5
47.34	25.64	3.73	-0.06
47.38	30.54	5.57	1.46
47.42	29.99	4.47	-3.02
47.46	30.16	2.53	-0.85
47.5	30.1	2.67	-1.14
47.54	30.38	5.14	-1.34
47.58	31.04	1.57	-2.27
47.62	30.73	2.87	-1.86
47.66	32.2	3.01	-0.2
47.7	33.92	3.22	-1.02
47.74	36.96	3.8	-1.14
47.78	35.67	4.44	-0.41
47.82	37.16	3.22	-1.28
47.86	33.44	2.26	-0.76
47.9	34.68	3.37	-0.06
47.94	34.43	3.25	-0.46
47.98	36.36	3.47	0.48
48.02	34.85	0.49	0.45
48.06	37.35	-0.96	-1.66
48.1	35.03	0.65	-1.1
48.14	32.82	2.3	-1.22
48.18	31.64	1.45	-1.79
48.22	31.23	0	-0.51
48.26	31.41	-1.52	-0.64
48.3	30.91	0.34	-1.34
48.34	28.54	1.82	0.7
48.38	28.06	0.03	1.16
48.42	26.12	0.31	1.11
48.46	23.86	-0.96	0.27
48.5	22.28	-0.09	1.07
48.54	23.88	1.64	0.68
48.58	25.6	3.71	-0.3
48.62	28.18	5.8	-1.02
48.66	27.22	4.28	-1.87
48.7	26.32	0.84	-0.85
48.74	27.98	1.6	0.39
48.78	31.73	3.85	-3.08
48.82	29.16	4.39	-3.73
48.86	29.12	1.71	-3.5
48.9	31.87	-0.92	-1.89
48.94	33.02	1.05	-2.1
48.98	32.93	1.72	-2.23
49.02	32.97	2.81	-2.21
49.06	35.38	3.67	-1.36
49.1	34.22	2.6	-1.31
49.14	34.54	1.07	-0.84
49.18	32.41	1.54	-0.76
49.22	33.14	1.18	-0.06
49.26	31.48	4.18	0.1
49.3	30.17	4.32	0.55
49.34	30.99	3.68	0.04
49.38	30.2	4.42	-1.21
49.42	28.7	5.33	-0.07
49.46	29.55	2.18	-1.6
49.5	30.39	3.8	-1.34
49.54	31.23	2.61	-1.63
49.58	33.52	2.69	-3.74
49.62	32.88	0.47	-2.72
49.66	31.42	-0.67	-3.24
49.7	31.88	-1.17	-4.3
49.74	33.51	-0.09	-4.85
49.78	32.94	0.73	-4.88
49.82	32.85	4.72	-3.38
49.86	29	3	-2.88
49.9	30.01	2.64	-3.41
49.94	26.61	4.59	-1.47
49.98	28.03	4.93	-0.86
50.02	26.06	4.21	-0.19
50.06	30.83	3.48	-1.22
50.1	28.49	4.81	-0.41
50.14	30.36	4.64	0.76
50.18	30.19	4.12	-1.13
50.22	29.5	4.81	-0.46
50.26	29.78	5.22	-0.59
50.3	30.83	5.07	-0.88
50.34	30.94	5.78	0.49
50.38	29.46	7.05	1.85
50.42	31.85	7.41	3.28
50.46	30.92	6.2	3.53
50.5	30.46	4.6	4.42
50.54	30.5	8.67	2.75
50.58	30.12	9.51	-0.29
50.62	27.43	7.72	0.26
50.66	32.38	4.51	-2.8
50.7	31.64	9.39	1.81
50.74	31.681	2.7846	-2.2171
50.78	31.756	2.6598	-2.4364
50.82	33.65	0.33	-3.35
50.86	31.64	-1.18	-3.45
50.9	32.6	-1.4	-4.94
50.94	33.63	0.45	-6.15
50.98	33.17	1.07	-6.47
51.02	31.21	3.28	-6.16
51.06	31.865	2.8776	-3.0909
51.1	31.819	3.0178	-3.0698
51.14	29.24	0.89	-0.95
51.18	31.677	3.3412	-2.951
51.22	31.582	3.5165	-2.8552
51.26	33.52	-1.02	-4.95
51.3	33.29	-0.7	-5.07
51.34	33.49	0.58	-4.64
51.38	31.05	1.69	-4.48
51.42	28.3	6.19	-2.53
51.46	30.42	6.73	1.07
51.5	30.08	6.88	-0.33
51.54	27.97	7.86	0.98
51.58	26.52	5.53	5.83
51.62	29.651	4.8419	-0.78541
51.66	29.356	4.8459	-0.48784
51.7	26.79	7.66	-2.81
51.74	30.48	6.72	0.78
51.78	31.15	7.12	0.63
51.82	30.54	5.74	-0.26
51.86	30.13	5.07	2.38
51.9	26.04	4.93	3.07
51.94	26.88	5.75	1.47
51.98	21.17	3.34	2.87
52.02	26.67	-1.34	4.17
52.06	26.9	0.11	1.15
52.1	23.86	-0.59	2
52.14	24.7	0.81	2.93
52.18	26.77	-0.76	2.58
52.22	25.99	2.52	2.75
52.26	25.85	1.75	1.37
52.3	26.27	0.36	4.2
52.34	27.86	-2.34	3.68
52.38	29.57	-0.15	-0.18
52.42	29.46	-1.52	-0.93
52.46	26.44	0.91	-0.6
52.5	24.27	0.3	0.52
52.54	24.3	-0.87	1.45
52.58	23.2	1.87	3.76
52.62	22.96	0.57	3.03
52.66	23.1	-0.95	5.03
52.7	22.88	-0.24	1.21
52.74	24.15	-2.68	-1.29
52.78	26.14	-2.62	-0.63
52.82	27.57	-1.52	-1.75
52.86	26.64	-0.09	-1.72
52.9	25.67	-0.69	-1.83
52.94	25.98	-2.82	-0.51
52.98	26.35	-6.01	-0.12
53.02	25.11	-5.37	0.84
53.06	26.52	-6.94	2.59
53.1	25.5	-6.33	2.81
53.14	25.72	-6.62	3.35
53.18	25.26	-5.46	3.48
53.22	25.45	-3.89	2.17
53.26	24.7	-2.16	2.1
53.3	22.72	1.1	1.14
53.34	24.32	2.47	2.16
53.38	22.69	3.53	-0.76
53.42	25.93	4.2	-0.28
53.46	24.22	1.86	-0.88
53.5	24.79	0.46	-2.15
53.54	22.64	2.06	0.65
53.58	22.87	2.67	-1.41
53.62	21.46	4.66	4.74
53.66	21.34	4	4.31
53.7	22.38	1.48	3.89
53.74	20.34	1.62	7.23
53.78	22.87	3.13	5.69
53.82	21.908	1.4819	5.0684
53.86	21.945	1.3947	5.3225
53.9	19.8	0.37	8.79
53.94	19.59	1.54	8.87
53.98	22.193	1.252	5.8136
54.02	22.307	1.2501	5.8878
54.06	25.88	-1.94	3.3
54.1	25.34	-2.63	3.97
54.14	23.36	-0.39	4.24
54.18	24.41	-0.49	5.6
54.22	21.68	1.92	5.61
54.26	22.32	6.72	7.34
54.3	20.9	5.98	4.2
54.34	22.26	6.08	3.65
54.38	22.24	2.7	4.41
54.42	23.33	1.82	3.25
54.46	24.58	1.5	4.81
54.5	23.06	2.26	4.68
54.54	24.14	-1.31	3.73
54.58	25.51	-3.16	0.39
54.62	25.28	-0.32	-0.27
54.66	23.86	1.64	0.6
54.7	23.13	1.56	1.13
54.74	23.46	5.88	2.4
54.78	25.41	1.4133	1.6501
54.82	25.677	1.6295	1.5342
54.86	25.95	1.8554	1.4262
54.9	26.23	2.0755	1.3238
54.94	24.71	4.77	3.25
54.98	27.27	5.05	3.07
55.02	28.58	4.48	2.96
55.06	28.65	1.71	2.48
55.1	28.84	0.29	-1.25
55.14	29.2	-0.35	-1.54
55.18	28.28	0.06	-0.88
55.22	29.34	-0.35	-0.06
55.26	27.47	2.03	-0.15
55.3	29.66	0.47	-0.66
55.34	28.76	0.73	1.42
55.38	32.89	0.11	0.05
55.42	31.87	2.06	-2.52
55.46	32.35	2.72	-0.87
55.5	29.94	3.2	-2.99
55.54	30.04	2.73	-3.17
55.58	27.41	2.17	-2.31
55.62	27.57	3.49	2.32
55.66	24.81	2.5	3.4
55.7	27.16	3.95	5.73
55.74	28.02	5.42	3.31
55.78	27.38	4.53	2.23
55.82	29.8	3.3	-2.16
55.86	26.52	1.76	-3.28
55.9	26.43	1.49	-2.91
55.94	24.84	1.34	-1.76
55.98	25.31	4.68	-0.13
56.02	24.32	4.38	1.81
56.06	26.04	3.95	3.17
56.1	23.43	3.18	2.58
56.14	25.03	3.85	4.84
56.18	25.53	4.8	3.58
56.22	29.05	3.48	0.24
56.26	27.78	3.19	-0.9
56.3	26.52	2.59	-1.79
56.34	24.9	5.09	3.63
56.38	27.66	4.49	3.43
56.42	26.92	5.39	0.99
56.46	27.91	3.73	1.01
56.5	30.21	1.04	-0.64
56.54	30.36	2.5	1.91
56.58	31.23	1.99	-0.74
56.62	29.21	3.57	-1.07
56.66	26.75	4.96	-2.27
56.7	24.78	2.91	-1.05
56.74	26.04	4.38	-0.51
56.78	26.03	2.93	2.14
56.82	25.96	0.84	2.87
56.86	26.34	3.34	3.2
56.9	25.34	-2.01	5.42
56.94	24.15	-2.56	6.24
56.98	23.68	-0.82	6.34
57.02	22.83	-1.98	7.05
57.06	23.57	0.31	4.93
57.1	26.52	3.5	4.76
57.14	28.24	2.1	0.49
57.18	28.61	2.73	0.1
57.22	26.92	3.54	-2.4
57.26	27.53	4.77	-0.67
57.3	24.81	5.5	-0.85
57.34	25	3.8	-0.3
57.38	24.69	2.58	0.99
57.42	26.17	2.73	2.58
57.46	24.53	5.8	2.67
57.5	24.87	6.07	2.58
57.54	25.82	5.89	1.77
57.58	29.07	5.95	-0.69
57.62	27.29	4.71	-1.72
57.66	28.67	5.07	-1.95
57.7	27.11	2.89	2.09
57.74	26.64	1.19	1.1
57.78	27.43	3.48	3.48
57.82	26.52	-0.81	5.95
57.86	25.74	-1.49	5.68
57.9	25.81	-3.69	4.9
57.94	25.9	-1.06	3.16
57.98	23.68	-2.87	1.73
58.02	25.6	-2.79	-0.99
58.06	23.13	-0.92	-1.99
58.1	23.11	-0.35	2.05
58.14	21.36	-3.92	4.31
58.18	23.27	-1.43	5.42
58.22	24.87	2.81	5.42
58.26	24.38	3.02	1.36
58.3	24.64	1.38	1.26
58.34	25.03	2.59	3.13
58.38	24.09	1.14	2.43
58.42	22.98	-0.19	3.49
58.46	23.51	0.9	3.25
58.5	23.418	-1.4107	3.52
58.54	25.2	-6.4	4.76
58.58	25.18	-4.17	4.52
58.62	25.36	-3.36	4.18
58.66	24.53	-1.49	3.33
58.7	25.02	-0.65	3.07
58.74	22.83	1.86	2.5
58.78	24.19	0.35	3.45
58.82	22.28	-0.84	4.15
58.86	22.41	-0.34	0.98
58.9	21.01	0.55	-0.09
58.94	21.31	0.26	-3.72
58.98	25.56	3.4956	2.0397
59.02	25.763	3.8358	1.9224
59.06	25.958	4.1295	1.8247
59.1	25.6	4.88	7.53
59.14	26.316	4.5457	1.7033
59.18	28.66	6.27	3.55
59.22	28.59	6.82	1.24
59.26	29.33	8.51	-1.71
59.3	29.13	9.17	-0.5
59.34	26.71	9.46	-0.3
59.38	28.3	3.83	3.06
59.42	27.48	2.37	5.09
59.46	27.57	0.6	6.75
59.5	26.3	0.34	6.02
59.54	26.05	-0.64	5.48
59.58	26.38	-1.14	3.41
59.62	24.38	-1.23	-0.41
59.66	25.05	-0.57	-0.23
59.7	27.6	-0.92	-3.51
59.74	31.25	-0.41	-3.52
59.78	28.88	0.68	-2.41
59.82	31.1	2.69	-1.68
59.86	30.47	2.98	-2.01
59.9	32.25	3.1	-2.15
59.94	30.99	4.26	-2.03
59.98	33.38	4.12	-0.67
60.02	29.41	3.16	-1.14
60.06	31.03	3.97	-0.41
60.1	28.44	5.47	-0.79
60.14	27.73	7.53	1.02
60.18	24.55	6.64	1.69
60.22	23.89	4.57	1.84
60.26	28.6	3.0912	-0.87648
60.3	24	-2.68	-4.95
60.34	29.038	2.1471	-1.2679
60.38	31.88	1.46	-1.97
60.42	31.05	-0.71	-2.05
60.46	28.99	1.53	-1.76
60.5	31.93	1.49	-1.4
60.54	31.51	0.8	-2.15
60.58	33.27	1.08	-1.92
60.62	31.88	2	-2.04
60.66	33.12	1.22	-1.66
60.7	32.13	2.06	-2.18
60.74	32.97	2.84	-0.33
60.78	31.14	4.37	-0.4
60.82	33.17	3.86	-1.14
60.86	31.98	4.78	-0.76
60.9	33.88	5.34	-0.44
60.94	31.97	4.76	-1.59
60.98	31.17	3.25	-2.26
61.02	34.85	4.44	-1.77
61.06	34.86	4.76	-2.92
61.1	38.38	6.65	1.55
61.14	35.69	4.7	0.77
61.18	35.81	4.54	2.69
61.22	35.48	5.24	-0.18
61.26	36.89	7.07	-0.43
61.3	35.78	4.86	-1.34
61.34	37.69	4.69	-1.23
61.38	35.88	4.94	-0.41
61.42	36.93	4.39	-0.1
61.46	36.51	5.16	-0.87
61.5	37.61	3.74	-0.39
61.54	36.55	4.27	-0.72
61.58	36.38	2.96	-1.9
61.62	37.35	3.57	-2.27
61.66	37.37	3.39	-3.76
61.7	37.62	2.32	-4.91
61.74	34.94	1.47	-4.91
61.78	35.87	2.59	-4.41
61.82	33.2	1.2	-4.75
61.86	34.91	2.54	-4.55
61.9	30.59	2.62	-4.56
61.94	32.97	2.8	-4.15
61.98	29.45	4.04	-4.09
62.02	30.5	5.33	-2.61
62.06	26.56	3.82	-2.75
62.1	29.947	3.1532	-1.7694
62.14	29.78	4.14	5.47
62.18	28.57	5.58	7.13
62.22	30.04	2.8654	-2.0423
62.26	30.162	2.7411	-2.1732
62.3	30.309	2.6052	-2.312
62.34	30.468	2.4593	-2.4513
62.38	30.627	2.305	-2.584
62.42	30.773	2.1438	-2.7026
62.46	29.8	-1.09	-4.39
62.5	30.13	-1.61	-3.59
62.54	33.63	0.32	-3.43
62.58	31.17	0.52	-3.75
62.62	32.43	0.8	-4.43
62.66	28.94	5.28	-4.41
62.7	32.43	2.26	-4.19
62.74	29.77	3.39	-2.05
62.78	30.16	-0.09	-3.56
62.82	26.99	2.29	0.02
62.86	28.76	-2.82	1.11
62.9	26.1	0.2	0.37
62.94	25.96	0.99	0.78
62.98	30.14	3.07	1.3
63.02	30.73	4.44	0.98
63.06	31.2	6.45	1.91
63.1	26.99	6.38	3.3
63.14	28.42	4.81	3.76
63.18	27.25	0.84	2.63
63.22	29.38	0.5	3.57
63.26	28.7	3.38	0.01
63.3	31.9	3.87	-0.43
63.34	30.17	3.17	-0.67
63.38	32.27	5.14	-2.15
63.42	31.54	5.86	-2.96
63.46	33.35	6.65	-1.28
63.5	32.01	4.84	-1.93
63.54	32.15	5.57	-3.08
63.58	31.03	5.8	-1.48
63.62	30.07	4.94	-1.39
63.66	29.7	3.4	-2.17
63.7	26.03	2.84	0.94
63.74	26.25	2.43	1.5
63.78	27.05	3.66	0.89
63.82	27.3	7.15	0.1
63.86	24.93	5.2	0.14
63.9	27.05	1.9	1.96
63.94	21.69	1.68	0.08
63.98	21.03	-1.02	-3.1
64.02	20.31	-2.67	-2.66
64.06	26.36	-7.35	-0.59
64.1	25.89	-5.2	2.46
64.14	25.91	-3.25	2
64.18	29.6	0.37	2.07
64.22	27.99	-1.68	1.19
64.26	25.45	-1.15	2.42
64.3	22.34	1.44	0.6
64.34	23.93	-0.82	0.79
64.38	23.01	-2.15	1.1
64.42	26.42	-4.39	0.24
64.46	26.67	-0.93	0.98
64.5	26.76	0.84	1.66
64.54	28.46	3.93	2.82
64.58	27.56	1.19	1.77
64.62	23.37	2.02	-0.56
64.66	24.77	2.2	0.29
64.7	28.74	4.06	2.22
64.74	28.67	3.16	1.42
64.78	27.02	2.19	2.13
64.82	26.8	1.58	2.83
64.86	26.98	2.95	2.14
64.9	26.16	2.89	0.22
64.94	24.08	2.85	2.51
64.98	23.08	4.02	4.54
65.02	24.28	2.95	5.04
65.06	25.18	1.77	4.44
65.1	28.15	2.08	4.16
65.14	27.49	0.02	3.66
65.18	25.24	-1.59	2.88
65.22	23.13	-0.61	2.83
65.26	24.2	-1.41	2.41
65.3	22.94	-1.57	0.68
65.34	23.74	-0.19	0.9
65.38	27.5	4.08	3.89
65.42	28.2	2.34	5.12
65.46	28.68	1.17	4.32
65.5	27.75	3.16	1.76
65.54	28.5	2.23	-0.91
65.58	25.02	0.44	-1.17
65.62	25.29	-0.52	-1.72
65.66	22.55	-0.61	1.5
65.7	25.09	0.69	3.93
65.74	25.98	1.62	2.19
65.78	26.83	2.55	2.79
65.82	27.2	2.52	1.25
65.86	29.23	4.36	1.95
65.9	31.46	5.66	3.76
65.94	31.24	2.56	0.27
65.98	29.42	2.64	-1.08
66.02	27.34	4.1	3.72
66.06	28.83	3.73	2
66.1	29.32	2.11	1.44
66.14	30.16	3.48	2.81
66.18	30.02	3.18	0.52
66.22	29.23	3.11	0.12
66.26	28.7	2.3	0.38
66.3	30.84	3.8	0.35
66.34	28.49	1.89	0.29
66.38	29.54	3.93	3.05
66.42	27.13	4.89	2.08
66.46	27.94	0.69	-1.1
66.5	28.04	0.73	-2.41
66.54	28.82	2.4	-1.69
66.58	29.63	4.34	-1.44
66.62	29.07	5.32	-0.85
66.66	30.87	2.87	2.77
66.7	29.6	2.17	1.18
66.74	31.17	2.17	-0.13
66.78	30.49	2.42	-0.94
66.82	31.02	0.99	0.59
66.86	29.67	1.85	0.72
66.9	30.06	2.56	0.58
66.94	30.21	2.17	0.29
66.98	30.46	2.44	-1.31
67.02	30.76	1.85	-2.12
67.06	27.97	2.76	-0.15
67.1	29.1	2.96	3.3
67.14	28.96	3.19	2.55
67.18	31.11	3.53	2.02
67.22	31.23	4.55	-0.1
67.26	32.74	3.16	-0.72
67.3	31.7	1.39	-2.87
67.34	34.57	2.93	-2.65
67.38	32.5	2.04	-2.91
67.42	30.97	1.19	-2.05
67.46	30.64	2.43	-1.43
67.5	31.14	3.91	-1.2
67.54	30.02	3.33	0.34
67.58	30.69	5.17	0.26
67.62	31.71	5.45	1.42
67.66	29.1	5.5	2.14
67.7	30.07	5.42	3.97
67.74	29.26	4.52	4.22
67.78	29.11	4.81	2.46
67.82	30.68	1.71	-2.21
67.86	30.34	6.24	-2.94
67.9	30.07	7.99	-0.44
67.94	34.34	6.41	2.78
67.98	32.22	2.19	0.58
68.02	30.1	3.25	0.69
68.06	29.21	-5.29	1.21
68.1	30.64	-2.2	3.13
68.14	29.94	-1.5857	-0.61274
68.18	29.431	-2.0633	-0.89175
68.22	29.41	-7.61	1.73
68.26	26.64	-5.58	2.77
68.3	32.41	-6.63	-2.21
68.34	28.15	-2.37	-3.54
68.38	26.64	-2.36	-5.19
68.42	23.73	0.93	-4.82
68.46	24.96	6.08	-4.42
68.5	24.33	5.66	0.46
68.54	23.1	6.79	3.01
68.58	21.62	4.78	2.13
68.62	23.03	8.94	1.92
68.66	25.93	5.91	0.94
68.7	24.87	5.22	1.69
68.74	27.15	2.98	0.84
68.78	28.09	5.9	1.36
68.82	24.739	6.239	3.58
68.86	24.905	5.9	3.6448
68.9	25.111	5.5072	3.6411
68.94	26.79	9	4.25
68.98	26.26	6.57	6.79
69.02	25.962	4.2317	3.3195
69.06	24.65	-1.01	7.25
69.1	24.51	3.89	6.51
69.14	25.61	2.26	5.31
69.18	24.74	3.72	2.52
69.22	28.02	3.93	-1.61
69.26	31.27	2.53	-0.93
69.3	30.56	3.72	-1.91
69.34	30.1	4.43	-0.09
69.38	31.52	6.4	-0.29
69.42	30.88	6.53	3.63
69.46	30.82	8.28	5.79
69.5	32.72	5.97	2.68
69.54	30.388	4.1966	1.4099
69.58	30.344	3.7236	1.4863
69.62	27.98	2.64	3.51
69.66	26.5	3.69	6.83
69.7	30.102	2.1702	1.7088
69.74	27.11	-3.32	2.79
69.78	29.31	0.22	-0.64
69.82	26.8	-0.52	-0.08
69.86	30.91	0.14	1.55
69.9	32.83	1.3	0.04
69.94	32.25	1.77	-0.37
69.98	32.78	1.53	-0.82
70.02	33.15	1.76	-1.1
70.06	32.39	2.14	-0.9
70.1	32.13	1.27	-1.14
70.14	31.72	0.91	-1.58
70.18	31.79	2.87	-1.26
70.22	33.38	3.88	-0.09
70.26	31.82	4.61	-0.21
70.3	33.26	4.77	-0.7
70.34	32.97	2.98	-1.44
70.38	34.54	3.84	-1.72
70.42	34.04	2.65	-1.65
70.46	35	2.33	-1.89
70.5	33.88	2.48	-2.41
70.54	34.39	3.07	-2.39
70.58	34.73	1.26	-3.16
70.62	34.04	3.2	-1.96
70.66	34.68	2.05	-1.95
70.7	34.27	3.39	-1.86
70.74	32.58	0.49	-0.65
70.78	32.22	3.36	-0.15
70.82	31.78	1.2	-0.85
70.86	29.34	1.96	-0.18
70.9	30.93	1.3	1.7
70.94	30.13	0.82	2.34
70.98	31.86	0.32	-0.36
71.02	31.36	2.18	-2.39
71.06	32.2	2.64	-2.94
71.1	31.64	2.72	-4.39
71.14	32.269	3.467	-1.7328
71.18	32.66	3.9548	-2.0056
71.22	33.05	4.4156	-2.2724
71.26	33.419	4.8283	-2.5238
71.3	33.49	4.21	-2.02
71.34	33.89	5.95	-2.53
71.38	34.05	6.35	-2.83
71.42	36.13	5.19	-3.28
71.46	35.53	5.49	-3.7
71.5	35.13	4.67	-3.57
71.54	32.85	4.85	-3.44
71.58	32.59	6.27	-2.36
71.62	30.24	2.8	-0.7
71.66	30.58	-0.73	-2.36
71.7	28.47	-0.35	0.24
71.74	32.48	-0.75	-3.37
71.78	34.81	-0.67	-3.55
71.82	35.58	-1.51	0.01
71.86	30.74	-4.47	0.67
71.9	33.61	-4.14	-2.88
71.94	34.69	-3.62	-1.62
71.98	32.86	-2.83	-1.28
72.02	32.47	-1.97	-0.22
72.06	31.2	-3.15	0.11
72.1	31.2	-1.46	-1.02
72.14	31.14	0.13	-1.61
72.18	31.37	-1.49	-2.27
72.22	31.92	0.39	-2.91
72.26	31.32	0.63	-3.35
72.3	30.62	1.04	-2.56
72.34	28.34	3.96	1.12
72.38	30.01	2.34	0.66
72.42	28.67	4.09	0.93
72.46	27.88	4.29	2.49
72.5	25.98	6.01	1.35
72.54	26.27	2.58	-0.12
72.58	25.99	2.79	0.36
72.62	26.52	4.36	2.85
72.66	29.43	2.94	3.12
72.7	30.07	4.02	3.03
72.74	32.91	2.06	1.07
72.78	31.11	0.76	1.41
72.82	29.6	1.6	3.01
72.86	27.23	-2.51	1.15
72.9	26.65	4.34	0.3
72.94	30.04	5.67	-0.85
72.98	29.32	5.55	-2.08
73.02	29.72	3.8	0.54
73.06	30.73	3.12	3.1
73.1	30.07	4.51	3.33
73.14	31.14	6.06	1.22
73.18	29.81	4.67	2.18
73.22	30.65	2.55	-0.05
73.26	30.2	3.13	-0.44
73.3	30.8	4.51	0.51
73.34	30.64	4.8	-0.61
73.38	30.76	3.94	0.74
73.42	30.92	4.74	0.29
73.46	34.08	2.42	-4.09
73.5	31.76	1.67	-4.86
73.54	32.48	0.22	-3.24
73.58	33.43	-2.25	-4.48
73.62	33.38	1.56	-2.35
73.66	32.609	-1.0577	-3.2976
73.7	32.45	-3.95	-0.82
73.74	29.31	-6.6	-0.85
73.78	30.68	-4.88	-1.46
73.82	31.29	-3.75	-4.5
73.86	32.38	-3.56	-5.35
73.9	33.2	-2.18	-6.47
73.94	31.502	-2.2993	-2.6468
73.98	33.09	4.1	-1.72
74.02	35.21	0.72	-3.52
74.06	31	-0.47	-2.89
74.1	31.51	-0.56	0.58
74.14	29.55	0.31	1.01
74.18	26.02	-2.27	-0.42
74.22	25.53	-1.89	-0.61
74.26	25.02	-0.5	1.74
74.3	25.01	1.66	1.33
74.34	25.6	3.76	2.39
74.38	26.74	4.65	1.06
74.42	26.15	4.65	1.95
74.46	25.6	4.96	4.32
74.5	24.04	3.8	4.33
74.54	28.67	3.48	4.1
74.58	28.42	2.95	4.8
74.62	30.68	1.27	4.81
74.66	29.55	-1.72	2.51
74.7	27.97	-3.12	1.89
74.74	27.02	-3.37	0.89
74.78	28.62	-3.6	1.72
74.82	27.08	-1.16	3.3
74.86	28.56	-1.27	1.62
74.9	28.77	-0.41	-0.06
74.94	27.6	-0.5	0.33
74.98	28.72	-0.04	-0.8
75.02	28.3	-0.5	-3.01
75.06	27.29	0.62	-2.5
75.1	25.41	1.19	-2.56
75.14	26.63	2	-0.41
75.18	26.1	3.28	0.43
75.22	28.64	4.01	-1.69
75.26	26	5.92	-0.86
75.3	26.91	3.03	0.31
75.34	23.61	3.65	2.44
75.38	26.73	0.19	3.15
75.42	26.32	4.2	4.05
75.46	28.76	7.68	3.36
75.5	28.68	6.79	3.74
75.54	25.61	4.52	3.25
75.58	24.03	3.03	5.4
75.62	25.86	0.92	5.28
75.66	29.65	1.77	4.64
75.7	29.255	3.5553	4.2175
75.74	33.99	4.2	5.46
75.78	30.395	3.5307	3.6217
75.82	30.953	3.5113	3.2403
75.86	31.485	3.4833	2.8186
75.9	31.978	3.4438	2.3682
75.94	32.419	3.3898	1.9005
75.98	34.26	3.16	0.14
76.02	33.46	2.11	-1.86
76.06	33.59	2.29	-2.04
76.1	32.91	3.74	-0.02
76.14	31.8	3.78	0.1
76.18	31.36	4.38	1.77
76.22	32.99	0.31	0.15
76.26	34.21	2.52	1.57
76.3	30.33	2.22	-0.82
76.34	31.63	2.37	-1
76.38	29.76	1.21	-1.45
76.42	30.12	-0.76	-2.75
76.46	28.96	-1.75	-2.99
76.5	30.08	-2.08	-1.22
76.54	27.97	-1.17	-2.3
76.58	27.48	-2.09	1.23
76.62	29.66	-2.72	0.05
76.66	27.33	0.96	0.02
76.7	25.85	3.74	0.42
76.74	28.04	2.52	1.36
76.78	26.18	1.12	3.88
76.82	26.29	-0.14	1.16
76.86	29.29	2.43	-0.51
76.9	23.85	5.2	0.02
76.94	26.57	5.09	0.74
76.98	25.01	4.25	2.6
77.02	23.42	0.55	5.01
77.06	23.62	-1.49	1.59
77.1	29.5	-0.06	-2.07
77.14	30.23	-0.93	-2.32
77.18	29.52	-0.16	-2.94
77.22	30.56	-0.81	-3.36
77.26	30.41	-1.14	-3.67
77.3	29.89	-0.73	-4.42
77.34	29.41	-1.34	-5.02
77.38	27.24	-2.09	-3.91
77.42	25.79	0.27	-4.07
77.46	28	-0.34119	-1.362
77.5	24.15	2.26	3.71
77.54	26.9	1.15	1
77.58	26.07	-0.14	2.61
77.62	25.42	-0.06	3.45
77.66	25.92	0.04	3.97
77.7	26.35	0.92	2.43
77.74	27.75	2.7	-0.02
77.78	24.93	4.27	-3.32
77.82	25.17	6.59	1.27
77.86	26.41	4.24	0.24
77.9	23.07	4.84	0.37
77.94	22.46	2.49	1.55
77.98	26.02	1.78	1.16
78.02	23.89	2.49	0.97
78.06	25.8	4.98	-2.12
78.1	21.48	7.48	1.59
78.14	22.11	4.95	5.24
78.18	24.74	2.62	4.18
78.22	26.89	3.73	2.12
78.26	27.54	3.25	-1.35
78.3	29.5	0.73	-0.55
78.34	30.41	-2.48	-0.09
78.38	30.77	-2.91	-1.62
78.42	29.89	-2.32	-2.95
78.46	28.65	0.54	-3.68
78.5	28.16	2.34	-3.15
78.54	27.77	0.72	-0.53
78.58	24.51	0.67	1.27
78.62	29.084	-0.065442	-3.1926
78.66	28.56	-1.53	-4.3
78.7	28.94	-0.48	-4.52
78.74	29.138	0.61875	-3.4842
78.78	29.155	0.85914	-3.4901
78.82	29.185	1.0825	-3.4568
78.86	24.79	4.18	-0.64
78.9	29.29	4.01	-2.2
78.94	30.73	2.46	-4.24
78.98	32.58	1.53	-3.39
79.02	30.91	-1.25	-3.85
79.06	32.06	0.08	-3.63
79.1	31.11	-0.53	-2.77
79.14	30.11	-0.43	-1.24
79.18	30.24	-1.45	-2.99
79.22	33.64	1.2	-3.73
79.26	33.41	-1.21	-2.56
79.3	31.19	-1.7	1.44
79.34	30.07	-0.9	-0.86
79.38	30.13	-0.38	-2.59
79.42	30.94	0.86	-2.16
79.46	31.84	3.59	-2.83
79.5	31.16	4.09	-3.84
79.54	29.23	2.87	-4.18
79.58	29.687	4.9704	0.66777
79.62	27.56	8.03	3.33
79.66	28.7	6.59	3.66
79.7	28.18	7.49	5.73
79.74	28.08	7.08	3.99
79.78	25.99	8.59	3.17
79.82	29.14	4.38	6.48
79.86	27.08	3.69	4.48
79.9	23.71	3.04	2.35
79.94	21.1	4.05	2.02
79.98	19.44	0.81	5.59
80.02	21.95	-1.58	6.6
80.06	22.2	-2.24	4.66
[truncated: 1,047 more rows]
