# Supplementary material for: Mean flow and turbulence structure over exposed roots on a forested floodplain: Insights from a controlled laboratory experiment
Source: PLoS One. 2020 Feb 26;15(2):e0229306. doi: 10.1371/journal.pone.0229306 (PMC7043746; doi:10.1371/journal.pone.0229306)
Supplement: S1 File — (ZIP) [file pone.0229306.s001.zip › data_and_scripts/velocity_data/t21_026_replaced.csv]

0.02	27.08	3.45	-0.8
0.06	29.1	4.44	0.08
0.1	29.91	4.11	-0.06
0.14	29.27	4.69	1.07
0.18	30.82	3.94	2.85
0.22	30.13	5.99	2.42
0.26	28.09	3.63	2.3
0.3	28.67	0.87	1.93
0.34	27.02	3.51	1.91
0.38	28.04	0.76	0.39
0.42	28.73	1.28	-0.76
0.46	30.85	0.36	1.3
0.5	28.39	-1.66	-0.01
0.54	28.7	-0.69	-0.59
0.58	28.2	1.13	0.08
0.62	28.18	1.62	0.86
0.66	29.55	0.46	2.32
0.7	26.34	0.72	2.5
0.74	27.23	1.77	2.01
0.78	27.46	1.92	0.84
0.82	27.38	0.91	-1.38
0.86	28.59	1.62	-2.73
0.9	29.36	1.61	-1.92
0.94	25.55	2.96	0.89
0.98	26.46	3.54	2.01
1.02	26.44	3.04	0.88
1.06	26.5	1.86	0.26
1.1	26.76	2.07	-0.12
1.14	26.29	3.65	0.73
1.18	26.71	4.76	1.48
1.22	26.88	2.77	2.3
1.26	27.39	5.54	1.31
1.3	23.77	5.07	-2.12
1.34	22.93	4.55	-2.29
1.38	24.54	7.54	1.19
1.42	23.07	5.46	2.33
1.46	23.56	4.96	4.19
1.5	28.056	5.1081	1.7442
1.54	31.98	6.06	3.15
1.58	31.05	4.42	3.01
1.62	33.17	6.35	0.72
1.66	31.28	5.71	3.8
1.7	31.96	1.24	3.91
1.74	29.66	0.27	0.46
1.78	26.61	-1.7	-1.54
1.82	25.82	-3.22	-1.61
1.86	24.14	-1.7	-2.2
1.9	23.24	-1.98	-1.57
1.94	24.04	-3.37	-0.67
1.98	23.48	-3.41	0.1
2.02	23.25	-2.6	0.42
2.06	23.3	-2.56	1.56
2.1	23	-3.44	-0.66
2.14	21.7	-3.29	-0.64
2.18	21.18	-1.48	-0.44
2.22	20.63	-1.74	0.46
2.26	20.75	-1.25	-0.18
2.3	22.69	-2.83	-0.59
2.34	23.02	-2.88	-0.57
2.38	23.35	-2.7	0.95
2.42	23.92	-3.45	1.38
2.46	23.18	-3.08	1.88
2.5	21.74	-0.65	2.67
2.54	23.68	-0.64	2.4
2.58	23.04	-1.01	2.23
2.62	24.63	-1.27	0.91
2.66	23.39	-0.13	0.75
2.7	23.77	1.47	1.45
2.74	24.64	-3.29	0.06
2.78	25.88	-1.57	1.42
2.82	26.34	-4.01	1.97
2.86	25.59	-5.61	2.88
2.9	24.88	-6.61	5.47
2.94	25.16	-1.57	5.46
2.98	20.03	-0.18	3.24
3.02	23.58	-0.23	5.29
3.06	22.82	-1.57	4.05
3.1	21.65	-0.48	2.81
3.14	20.01	2.34	0.21
3.18	22.8	2.38	-1.67
3.22	24.06	4.25	1.17
3.26	24.05	-0.28	1.29
3.3	23.72	-1.4	1.09
3.34	21.71	-2.22	0.46
3.38	23.59	0.79	4.35
3.42	23.53	3.42	2.09
3.46	22.33	3.71	-0.56
3.5	22.67	2.94	-2.28
3.54	24.3	2.2	0.74
3.58	26.62	2.12	1.41
3.62	26.49	3.63	-1.18
3.66	27.78	0.76	-1.35
3.7	28.65	1.03	-0.57
3.74	28.4	0.92	-2.03
3.78	29.76	0.9	-1.28
3.82	28.76	3.99	-1.3
3.86	26.8	1.29	0.6
3.9	24.86	1.29	-0.33
3.94	23.42	4.38	3.42
3.98	23.57	3.91	2.98
4.02	21.06	4.49	0.63
4.06	21.12	6.9	2.93
4.1	20.22	6.24	1.56
4.14	23.42	4.98	0.73
4.18	22.68	4.66	0.42
4.22	23.78	4.2	0.37
4.26	24.91	4.83	-1.61
4.3	28.38	7.6	0.37
4.34	28.26	7.12	-0.12
4.38	24.02	6.9	1.56
4.42	25.31	7.71	2.63
4.46	27.62	6.68	1.53
4.5	25.53	7.92	2.45
4.54	25.25	5.35	3.48
4.58	25.45	4.99	4.23
4.62	25.89	1.27	5.66
4.66	23.53	-1.57	4.96
4.7	24.09	-0.81	2.38
4.74	22.64	-0.15	2.86
4.78	23.45	3.13	2.73
4.82	23.87	3.35	3.61
4.86	29.41	3.44	0.28
4.9	28.98	3.13	0.4
4.94	27.83	4.18	1.1
4.98	28.82	2.53	1.13
5.02	29.34	2.12	0.43
5.06	30.46	-2.59	-0.5
5.1	27.95	1.62	0.62
5.14	27.24	-1.63	0.22
5.18	23.69	-3.26	1.87
5.22	22.23	-3.13	2.73
5.26	22.78	1.78	1.7
5.3	24.67	1.68	4.23
5.34	23.73	2.23	4.26
5.38	24.33	-0.16	5.6
5.42	28.79	-1.53	0.84
5.46	29.57	0.93	-1.23
5.5	29.28	2.15	-1.42
5.54	28.03	2.48	1.83
5.58	27.99	2.08	2.35
5.62	26.65	0.5	0.98
5.66	25.4	-0.19	-2.27
5.7	26.83	-1.13	-2.15
5.74	26.73	1.18	-1.34
5.78	27.37	1.42	0.48
5.82	25.63	2.55	1.01
5.86	28.79	4.74	2.38
5.9	28.8	5.35	1.77
5.94	28.34	4.88	1.21
5.98	28.33	6.16	1.78
6.02	26.6	5.31	2.89
6.06	27.22	5.42	2.93
6.1	26.49	3.59	0.73
6.14	23.74	3.74	-0.9
6.18	24.13	4.16	-0.73
6.22	23.66	2.85	0.23
6.26	25.51	1.96	0.47
6.3	25.03	2.58	0.55
6.34	26.05	0.98	0.88
6.38	23.54	1.43	-0.49
6.42	23.85	0.98	-3.39
6.46	20.88	0.58	-4.15
6.5	23.45	4.33	-1.36
6.54	23.89	4.46	-0.39
6.58	24.93	4.7	-0.47
6.62	25.52	4.26	0.62
6.66	24.52	1.03	0.65
6.7	26.33	1.36	-0.52
6.74	25.33	3.88	1.81
6.78	24.41	3.19	1.16
6.82	24.45	-1.54	-0.32
6.86	25.73	-3.17	0.2
6.9	27.51	-3.49	-2.08
6.94	26.41	0.81	-1.48
6.98	27.94	-1.14	-3.52
7.02	27.46	-2.1	-4.97
7.06	24.06	-1.66	-3.08
7.1	30.74	-0.11	-4.69
7.14	30.07	-0.13	-5.9
7.18	30	-1.28	-4.79
7.22	27.25	-5.26	-0.79
7.26	24.89	-4.27	-0.85
7.3	22.72	-6.33	-2.27
7.34	23.68	-6.45	-1.31
7.38	19.94	-6.89	-1.58
7.42	22.641	-3.1075	0.17236
7.46	22.033	-2.7015	0.71207
7.5	22	2.74	5.83
7.54	19.24	0.95	5.76
7.58	21.34	-2.98	2.17
7.62	20.46	-1.15	1.02
7.66	21.57	0.1	1.36
7.7	21.5	-1.25	2.76
7.74	23.36	1.29	0.87
7.78	24.52	2.03	-0.53
7.82	26.38	3.22	1.71
7.86	26.11	2.61	-0.09
7.9	28.53	1.88	1.42
7.94	28.78	2.69	2.55
7.98	26.41	3.97	3.62
8.02	27.546	6.0422	1.8178
8.06	27.757	6.2233	1.8569
8.1	27.91	6.3245	1.8998
8.14	29.92	7.49	-4.53
8.18	29.1	7.05	-0.37
8.22	28.6	7.37	3.33
8.26	28.01	8.63	0.86
8.3	25.23	9.84	2.44
8.34	26.34	6.41	6.94
8.38	25.13	7.19	5.4
8.42	29.04	6.62	5.89
8.46	27.246	4.4903	2.1657
8.5	27.016	4.0765	2.1493
8.54	26.768	3.6397	2.117
8.58	26.506	3.1851	2.0673
8.62	26.234	2.7178	1.9983
8.66	25.957	2.2431	1.9082
8.7	25.677	1.7661	1.7953
8.74	25.399	1.2919	1.6577
8.78	25.126	0.82585	1.4937
8.82	24.862	0.37303	1.3015
8.86	23.67	-0.86	1.24
8.9	23.73	-2.71	0.95
8.94	24.82	-4.22	0.46
8.98	23.76	-4.27	0.79
9.02	21.27	-3.43	-0.36
9.06	24.54	-1.98	-0.57
9.1	27.01	-0.56	-4.09
9.14	25.72	-1.09	-5.94
9.18	23.81	-0.92	-6.13
9.22	24.76	-0.67	-2.94
9.26	23.51	-1.49	-0.47
9.3	20.31	-2.17	1.63
9.34	21.24	-3.72	3.42
9.38	19.28	-4.43	1.7
9.42	21.16	-1.92	3.53
9.46	22.96	1.42	2.87
9.5	22.99	-0.32	2.52
9.54	23.81	1.85	-1.99
9.58	25.08	0.83	-3.84
9.62	23.28	-0.85	-4.89
9.66	22.77	-1	-4.23
9.7	18.72	-2.46	-3.79
9.74	19.32	-4.25	-2.1
9.78	21.32	-2.03	-3.65
9.82	19.76	3.67	-4.89
9.86	18.55	2.19	-4.94
9.9	17.43	3.51	-2.39
9.94	13.88	3.45	0.49
9.98	14.88	4.58	1.13
10.02	15.91	5.69	0.6
10.06	19.904	3.8979	-0.25789
10.1	20.188	3.9249	0.12357
10.14	25.72	3.91	-1.67
10.18	23.7	2.62	0.26
10.22	27.22	4.73	2.55
10.26	24.07	5.42	3.35
10.3	25.66	4.63	1.22
10.34	25.68	2.9	2.84
10.38	22.54	1.49	1.89
10.42	22.11	2.87	1.9
10.46	23.07	5.36	1.97
10.5	24.738	2.2706	3.0793
10.54	25.218	2.0695	3.2452
10.58	25.676	1.8904	3.3795
10.62	22.78	0.31	5.68
10.66	24.4	2.15	4.42
10.7	27.26	3.75	3.13
10.74	28.21	-1.41	1.71
10.78	24.63	-1.09	1.9
10.82	27.2	1.79	1.57
10.86	25.72	2.65	4.43
10.9	25.1	1.42	6.16
10.94	29.14	0.39	3.4
10.98	31.11	1.17	1.04
11.02	28.61	6.85	1.42
11.06	26.93	5.24	2.55
11.1	28.82	4.99	4.4
11.14	27.28	4.31	3.26
11.18	25.1	5.39	2.67
11.22	26.8	4.53	2.14
11.26	24.93	4.46	4.32
11.3	28.17	2.69	5.19
11.34	29.02	4.14	4.25
11.38	29.71	2.67	2.33
11.42	31.06	1.16	2.13
11.46	29.31	0.36	0.99
11.5	26.58	1.94	0.09
11.54	27.07	2.68	2.46
11.58	25.94	3.17	1.09
11.62	28.87	2.63	0.55
11.66	28.14	1.23	-0.52
11.7	29.62	0.62	1.63
11.74	31.05	0.52	0.42
11.78	29	1.96	0.55
11.82	29.61	2.62	0.29
11.86	29.92	3.96	0.23
11.9	29.89	4.34	0.72
11.94	30.24	6.61	0.33
11.98	30.78	7.6	-0.96
12.02	32.41	5.87	-4.53
12.06	31.51	4.18	-4.77
12.1	28.89	4.18	-3.08
12.14	30.37	4.11	-1.18
12.18	30.89	5.48	-1.08
12.22	28.88	6.88	-0.68
12.26	31.65	4.73	-0.18
12.3	29.87	4.62	1.13
12.34	29.48	2.93	0.72
12.38	26.4	2.85	-0.93
12.42	28.04	4.81	0.91
12.46	29.28	6.27	-0.24
12.5	32.46	4.03	2.69
12.54	32.45	2.38	4.18
12.58	30.55	5.99	0.98
12.62	29.3	6.53	0.85
12.66	29.954	1.5729	-1.4741
12.7	29.746	1.1033	-2.0373
12.74	32.47	-1.17	-5.87
12.78	29.01	-1.87	-4.53
12.82	31.78	-0.92	-5.21
12.86	29.85	-1.95	-4.93
12.9	27.48	-1.31	-4.27
12.94	26.44	0.05	-3.58
12.98	24.81	1.37	-0.78
13.02	24.34	5.31	1.79
13.06	22.56	5.61	0.87
13.1	25.92	5.41	0.17
13.14	25.63	5.93	1.65
13.18	25.84	5.74	2.94
13.22	24.67	3.9	2.78
13.26	24.07	2.84	3.05
13.3	24.54	5.19	3.62
13.34	25.16	4.36	5.4
13.38	24.21	4.49	4.96
13.42	22.2	3.77	2.62
13.46	21.07	2.28	0.78
13.5	21.3	2.65	1.9
13.54	20.55	1.78	1.53
13.58	24.62	1.04	1.85
13.62	24.3	2.39	1.79
13.66	24.63	2.26	1.56
13.7	25.57	2.09	1.01
13.74	24.45	4.66	0.58
13.78	24.4	2.9	-0.64
13.82	22.67	-0.08	1.5
13.86	22.66	1.21	1.61
13.9	24.62	1.99	3.42
13.94	25.44	0.52	3.67
13.98	25.56	-1.57	3.74
14.02	24.32	-1.22	3.51
14.06	24.96	-1.8	3.56
14.1	25.68	-0.85	3.3
14.14	28.49	2.22	2.61
14.18	31.66	1.2	-0.25
14.22	32.44	-0.58	-2.04
14.26	30.27	-1.59	-0.85
14.3	29.93	-2.82	-3.05
14.34	26.23	-1.37	-4.52
14.38	25.1	0.27	-1.69
14.42	23.76	-0.78	-0.04
14.46	21.98	-0.93	-2.8
14.5	21.65	-0.92	-3.26
14.54	19.28	-1.98	-2.35
14.58	17.12	-2.37	-1.85
14.62	17.84	-1.11	-0.73
14.66	18.37	-2.01	-0.17
14.7	19.09	-1.87	-0.1
14.74	17.56	-2.13	1.42
14.78	18.6	-2.2	2.54
14.82	16.229	-0.34627	1.6218
14.86	15.21	1.42	-3.56
14.9	16.792	0.29501	2.2512
14.94	15.03	-0.85	2.18
14.98	16.37	0.9	2.68
15.02	16.71	3.59	3.94
15.06	18.51	3.85	4.96
15.1	16.8	1.47	6.67
15.14	17.59	3.48	8.27
15.18	21.287	2.7251	3.5276
15.22	22.059	3.0266	3.5747
15.26	22.822	3.3012	3.5841
15.3	23.561	3.5437	3.5544
15.34	24.26	3.7487	3.4844
15.38	31.51	4.3	0.08
15.42	26.58	4.51	1.43
15.46	26.88	5.21	2.25
15.5	27.84	2.19	2.63
15.54	25.81	2.77	3.76
15.58	24.25	3.45	3.11
15.62	27.77	3.35	1.47
15.66	26.98	2.18	-2.2
15.7	26.7	3.45	0.67
15.74	24.87	1.46	-0.11
15.78	24.51	3.41	0.79
15.82	24.75	2.56	0.83
15.86	26.67	4.6	-0.2
15.9	28.2	6.41	-0.01
15.94	29.95	5.81	-0.53
15.98	30.06	5.43	0.98
16.02	32.3	5.71	-0.61
16.06	31.87	5.19	0.58
16.1	31.37	5.86	1.13
16.14	31.24	7.28	0.31
16.18	32.39	6.06	2.63
16.22	30.75	7.03	0.45
16.26	32.09	7.46	2.67
16.3	29.7	5.8	0.03
16.34	28.47	2.69	-2.75
16.38	26.77	3.17	-1.37
16.42	29.98	4.52	0.11
16.46	30.41	3.51	1.28
16.5	29.33	-0.52	0.6
16.54	26.52	2.45	-0.03
16.58	27.95	-0.12	-2.01
16.62	28	-2.99	-2.75
16.66	22.77	-2.97	-0.79
16.7	23.19	-4.28	-1.97
16.74	24.19	-5.01	-0.3
16.78	23.91	-5.63	-1.22
16.82	23.27	-1.59	1.91
16.86	22.44	2.24	2.91
16.9	23.92	3.06	4.78
16.94	25.13	2.05	5.54
16.98	24.3	3.22	4.87
17.02	24.47	3.08	5.57
17.06	27.43	3.47	2.35
17.1	28.33	4.19	1.1
17.14	27.69	4.55	0.17
17.18	27.9	4.93	0.39
17.22	25.16	2.07	-1.4
17.26	25.68	3.3	0.55
17.3	26.08	3.74	2.74
17.34	27.82	3.31	2.34
17.38	25.61	2.75	2.47
17.42	26.83	3.25	1.14
17.46	26.73	2.46	2.9
17.5	25.61	1.85	3.26
17.54	23.94	-0.55	1.15
17.58	24.95	-1.68	0.51
17.62	28.59	-3.55	0.06
17.66	28.24	-3.61	0.43
17.7	29.4	-2.15	1.79
17.74	27.84	-5.19	-0.21
17.78	30.4	-3.36	1.38
17.82	29.34	1.53	3.17
17.86	28.77	-1.7	4.11
17.9	28.29	-1.6	3.71
17.94	28.65	1.39	3.77
17.98	25.77	0.95	3.25
18.02	27.76	-0.97	4.38
18.06	28.21	-0.55	4.31
18.1	28.34	0.01	4.68
18.14	31.22	1.77	5.07
18.18	32.19	3.29	5.3
18.22	33.43	1.21	4.93
18.26	32.59	1.79	2.36
18.3	31.2	3.09	1.97
18.34	30.24	3.8	1.34
18.38	32.13	4.37	1.32
18.42	31.15	4.49	0.85
18.46	30.55	4.74	0.71
18.5	30.33	5.52	1.13
18.54	31.1	4.84	0.98
18.58	30.97	4.38	0.86
18.62	31.4	4.99	1.13
18.66	29.62	6.55	0.86
18.7	29.34	6.77	2.13
18.74	31.84	7.07	0.91
18.78	30.57	6.79	-0.45
18.82	28.62	6.64	0.4
18.86	27.48	5.66	1
18.9	27.92	4.2	0.41
18.94	26.11	3.12	-1.08
18.98	28.09	3.32	1.04
19.02	29.72	5.29	3.83
19.06	29.99	5.54	0.67
19.1	26.31	5.37	-1.95
19.14	27.52	4.52	-1.14
19.18	26.59	4.67	-0.82
19.22	27.22	3.94	1.87
19.26	28.24	5.31	2.61
19.3	26.62	5.66	3.09
19.34	26.25	3.49	2.65
19.38	26.7	3.32	1.6
19.42	27.04	3.15	0.92
19.46	27.72	2.07	2
19.5	27.8	0.75	1.85
19.54	28.43	-1.43	2.14
19.58	30.31	0.52	0.5
19.62	27.15	-0.65	0.81
19.66	25.69	-4.36	-2.17
19.7	25.39	-4.76	-3.81
19.74	23.68	-3.41	-2.5
19.78	23.67	-1.91	-0.72
19.82	23.42	-4.02	0.19
19.86	24.12	-4.48	2.61
19.9	24.57	-6.06	1.9
19.94	24.89	-4.89	0.73
19.98	23.62	-4.94	1.66
20.02	25.37	-5.74	2.11
20.06	25.86	-5.3	-0.22
20.1	25.16	-2.84	-0.07
20.14	25.55	-0.61	6.07
20.18	26.08	-1.61	6.3
20.22	22.34	1.42	6.61
20.26	22.8	0.97	7.46
20.3	21.74	2.94	6.44
20.34	25.87	0.58	4.14
20.38	22.79	1.66	3.6
20.42	26.18	3.75	3.69
20.46	27.19	4.87	0.39
20.5	24.12	4.55	1.99
20.54	24.96	3.48	2.56
20.58	22.96	4	1.89
20.62	22.06	1.87	3.09
20.66	23.68	0.46	3.12
20.7	24.82	1.71	1.07
20.74	24.9	2.06	-1.17
20.78	26.86	2.4	-1.53
20.82	26.03	1.18	0.19
20.86	25.7	2.38	3.71
20.9	25.49	0.92	4.37
20.94	25.71	3.18	4.07
20.98	24.05	2.92	4.27
21.02	22.41	0.87	4.06
21.06	25.28	-0.38	5.37
21.1	25.65	0.08	5.19
21.14	27.05	5.41	5.06
21.18	26.08	2.63	6.42
21.22	27.94	2.86	1.27
21.26	26.77	2.93	0.38
21.3	29.43	1.82	-0.72
21.34	26.41	0.91	-2.58
21.38	23.8	-0.06	-2.79
21.42	21.96	-1.26	-1.36
21.46	21.74	0.98	0.63
21.5	23.66	1.04	-0.97
21.54	24.23	0.07	-0.58
21.58	22.76	-0.85	-0.21
21.62	22.54	-2.11	1.95
21.66	18.91	-2.81	2.65
21.7	23.467	-0.0068309	0.60093
21.74	24.26	1.56	3.38
21.78	27.05	-1.02	2.55
21.82	27.67	-2.2	2.45
21.86	25.32	2.87	-1.45
21.9	24.98	4.47	-1.02
21.94	27.04	1.64	-2.42
21.98	24.44	5.92	0.66
22.02	24.55	4.06	2.13
22.06	24.97	3.13	3.57
22.1	25.73	4.38	0.08
22.14	25.11	2.33	-0.09
22.18	28.71	3.01	1.59
22.22	28.85	6.76	3.65
22.26	29.57	5.92	3.54
22.3	29.65	7.77	7.57
22.34	30.82	5.47	9.88
22.38	33.38	1.3	7.25
22.42	31.41	-2.7	5.56
22.46	30.05	-4.59	2.99
22.5	30.24	-6.77	4.18
22.54	30.63	-4.04	3.19
22.58	31.79	-3.36	3.62
22.62	31.81	-4.38	1.07
22.66	28.32	-5.44	0.76
22.7	29.14	-3.92	-1.91
22.74	28.61	-2.1	-2.34
22.78	28.15	-2.91	-2.04
22.82	25.18	-2.67	-2.53
22.86	24.07	-0.1	-2.24
22.9	23.14	-2.13	-1.01
22.94	22.43	-3.63	0.05
22.98	25.06	-2.94	0.71
23.02	27.11	1.97	0.39
23.06	27.88	2.96	0.99
23.1	27.78	3.12	1.55
23.14	29.18	3.62	0.49
23.18	29.65	2.35	-0.28
23.22	29.15	3.02	-1.88
23.26	28.7	2.36	-2.06
23.3	28.96	5.01	-1.49
23.34	30.79	3.3	-1.26
23.38	28.24	2.93	-1.5
23.42	29.08	2.15	-0.9
23.46	26.97	0.12	-1.67
23.5	28.04	1.45	-2.41
23.54	26.98	-1.25	-3.11
23.58	27	-0.23	-3.41
23.62	26.79	-1.56	-2.51
23.66	26.14	-0.4	-1.89
23.7	25.45	3.01	0.55
23.74	27.31	3.45	3.4
23.78	25.86	1.93	2.22
23.82	24.49	0.75	-1.27
23.86	25.81	0.47	-2.65
23.9	26.23	0.31	-2.85
23.94	25.93	-0.63	-2.6
23.98	27.25	-2.21	-3.95
24.02	25.93	-0.38	-2.04
24.06	24.35	1.02	-1
24.1	25.69	1.38	0.71
24.14	28.35	-2.6	0.02
24.18	25.83	-2.62	2.5
24.22	23.56	-0.7	3.75
24.26	22.96	0.08	4
24.3	23.38	4.38	2.47
24.34	26.06	4.15	3.3
24.38	25.34	4.63	0.96
24.42	23.78	1.89	2.17
24.46	26.21	1.88	1.5
24.5	25.07	4.96	0.29
24.54	21.27	-2.39	2.53
24.58	19.22	-1.51	2.96
24.62	20.81	-1.92	4.46
24.66	23.65	1.24	6.39
24.7	26.77	0.53	4.94
24.74	27.05	-0.15	0.55
24.78	27.89	-0.85	-2.24
24.82	27.43	1.95	-2
24.86	29.63	3.48	-1.38
24.9	31.53	6.32	-1.89
24.94	33.53	8.59	-1.82
24.98	35.25	7.24	-2.73
25.02	36	4.64	-3.43
25.06	34.25	4.41	-2.79
25.1	33.99	3.23	-2.66
25.14	34.25	1.92	-2.76
25.18	33.65	2.4	-3.57
25.22	33.74	0.62	-3.44
25.26	34.28	0.13	-3.69
25.3	33.52	0.28	-4.48
25.34	32.94	-1.06	-4.2
25.38	33.52	1.59	-4.34
25.42	31.55	3.25	-3.61
25.46	29.99	2.41	-3.29
25.5	27.28	1.74	-2.88
25.54	25.8	-0.18	-3.26
25.58	27.72	-0.41	-2.12
25.62	28.1	-2.24	-3.48
25.66	27.98	-3.58	-5.26
25.7	26.15	-2.55	-6.16
25.74	22.42	-3.8	-4.71
25.78	22.18	-3.22	-3.43
25.82	22	0.6	-1.8
25.86	24.14	1.29	-1.46
25.9	25.1	-1.52	0.19
25.94	22.87	-1.72	-0.05
25.98	19.94	1.74	-0.96
26.02	19.3	-1.48	2.11
26.06	20.82	-3.6	3.01
26.1	23.86	-3.07	2.31
26.14	22.25	-1.62	3.51
26.18	23.02	-2.39	5
26.22	24.22	0.84	6.38
26.26	25.85	-1.72	4.01
26.3	25.6	1.3	4.22
26.34	23.98	-2.56	5.45
26.38	23.65	-4.45	6.34
26.42	24.23	-3.72	6.59
26.46	24.55	-3.64	3.86
26.5	22.82	-1.14	2.51
26.54	23.01	-1.49	2.89
26.58	21.97	-3.7	3.89
26.62	23.67	-0.32	3.94
26.66	22	-0.65	3.28
26.7	21.63	1.23	4.29
26.74	20.29	2.19	5.51
26.78	21.39	1.84	5.17
26.82	22.77	1.82	2.38
26.86	23.28	1.56	1.1
26.9	20.37	-1.24	-0.27
26.94	20.7	0.79	-1.25
26.98	20.14	2.78	-0.75
27.02	18.17	2.93	1.61
27.06	18.26	1.29	4.04
27.1	21.67	2.89	4.86
27.14	21.42	2.09	3.49
27.18	23.55	0.26	2.67
27.22	24.9	0.77	3.38
27.26	27.92	0.09	-0.09
27.3	25.99	1.53	-1.06
27.34	26.16	3.57	-1.08
27.38	26.74	4.47	-1.5
27.42	27.89	5.49	-0.48
27.46	29.38	6.02	-1.16
27.5	30.26	5.96	-1.89
27.54	30.44	6.43	-1.86
27.58	33.08	5.66	2.22
27.62	33.64	3.71	-1.3
27.66	31.31	1.9	-2.15
27.7	30.84	2	-2.44
27.74	31.03	1.95	-3.64
27.78	31.91	1.06	-0.38
27.82	32.3	1.33	-1.57
27.86	32.92	0.34	-2.99
27.9	33.46	1.24	-1.56
27.94	31.32	-1.37	-2
27.98	28.38	1.23	-0.79
28.02	30.6	3.67	-0.88
28.06	29.59	1.19	-0.88
28.1	30.24	-2.14	-1.71
28.14	29.08	-1.4	-1.78
28.18	30.07	-3.2	-0.77
28.22	27.8	-2.22	1.6
28.26	29.12	-0.07	0.68
28.3	30.61	2.11	-0.27
28.34	30.33	2.21	-0.01
28.38	31	1.81	-1.86
28.42	29.65	1.92	-0.32
28.46	31.66	1.42	1.53
28.5	31	3.44	-0.64
28.54	32.24	3.44	0.39
28.58	30.39	4.18	-0.32
28.62	28.41	3.57	-0.17
28.66	29.57	5.23	0.84
28.7	29.8	6.72	3.42
28.74	27.89	7.75	2.06
28.78	25.89	6.96	0.2
28.82	26.28	5.89	-0.61
28.86	24.84	4.4	0.98
28.9	27.09	0.46	2
28.94	29.95	-1.34	0.75
28.98	28.61	-1.11	0.31
29.02	28.3	-0.6	1.09
29.06	27.25	0.64	2.45
29.1	28.15	-0.99	1.71
29.14	28.53	-1.06	-1.07
29.18	25.91	0.98	-1.17
29.22	22.59	1.53	0.19
29.26	23.22	-0.25	0.34
29.3	22.16	-0.67	0.76
29.34	21.59	-0.13	6.07
29.38	25.73	-0.48	3.41
29.42	26.15	4.03	2.49
29.46	26.4	1.82	1.77
29.5	26.7	0.9	2.29
29.54	27.69	0.61	0.42
29.58	29.72	2.07	-2.2
29.62	27.98	2.64	-0.32
29.66	25.63	4.23	3.38
29.7	24.17	3.3	1.56
29.74	27.13	3.14	-3.4
29.78	26.71	5.16	-0.56
29.82	28.5	6.18	-0.27
29.86	28.36	5.51	-0.48
29.9	29.55	3.33	-1.32
29.94	28.59	4.34	1.24
29.98	26.06	2.08	0.14
30.02	27.49	-2.39	-2.11
30.06	28.21	-2.71	-3.83
30.1	25.83	-3.27	-4.21
30.14	25.11	-0.96	-3.79
30.18	24.33	-0.54	-0.3
30.22	23.41	-0.44	2.52
30.26	24.8	-1.67	5.23
30.3	26.61	-1.09	3.26
30.34	25.41	0.18	2.9
30.38	22.6	0.73	-0.28
30.42	27.22	3.54	-0.59
30.46	28.7	5.41	-1.31
30.5	29.43	6	-0.97
30.54	28.14	3.51	-1.47
30.58	28.01	2.98	-1.36
30.62	28.76	3.36	-0.69
30.66	27.77	2.46	0.93
30.7	27.98	1.11	2.16
30.74	29.06	2.11	4.28
30.78	30.07	2.67	2.6
30.82	28.97	3.42	3.78
30.86	27.74	2.94	1.36
30.9	28.73	1.33	-1.42
30.94	28.46	1.16	-1.53
30.98	32.59	2.42	-1.83
31.02	33.06	1.42	-2.07
31.06	32.92	2.84	-0.63
31.1	29.32	2.73	0.23
31.14	28.23	4.17	2.09
31.18	29.22	2.87	1.45
31.22	30.65	2.53	1.31
31.26	30.82	0.62	2.58
31.3	29.92	-0.49	-0.53
31.34	31.09	0.1	-1.22
31.38	28.97	-0.15	-0.85
31.42	29.14	1.38	-2.4
31.46	25.28	2.12	-2.52
31.5	23.1	4.99	-0.72
31.54	25.34	5.29	3.24
31.58	28.48	5.15	1.77
31.62	26.21	4.79	1.71
31.66	26.24	5.79	3.47
31.7	31.18	5.75	2.25
31.74	30.88	3.57	-0.51
31.78	30.7	4.56	0.56
31.82	33.95	4.16	0.31
31.86	34.31	3.21	1.81
31.9	31.26	2.32	2.35
31.94	30.16	2.02	0.31
31.98	32.6	3.43	0.98
32.02	31.51	3.57	0.14
32.06	30.57	3.38	-0.8
32.1	29.11	3.2	-1.34
32.14	28.58	4.69	-1.8
32.18	26.51	6.87	-0.38
32.22	27.07	7.45	-1.83
32.26	23.88	7.17	2.33
32.3	26.08	3.77	5.13
32.34	27.7	3.64	4.12
32.38	31.53	2.25	3.18
32.42	31.38	0	2.55
32.46	30.08	-1.08	0.65
32.5	30.38	0.52	-2.28
32.54	30.81	0.51	-3.1
32.58	32.32	0.87	-2.89
32.62	28.96	1.17	2.17
32.66	31.32	2.4	2.92
32.7	31.78	4.78	0.35
32.74	32.36	3.86	0.42
32.78	30.7	2.83	-1.22
32.82	32.01	3.21	-0.8
32.86	31.74	2.04	-1.3
32.9	32.73	2.35	-0.78
32.94	32.33	2.28	-1.6
32.98	31.65	4.03	-1.03
33.02	30.99	0.89	3.01
33.06	30.79	-0.06	1.99
33.1	29.16	-1.05	2.54
33.14	28.76	-0.46	4.61
33.18	25.52	-2.84	-2.33
33.22	27.87	-0.53	-1.6
33.26	28.23	-1.11	1.94
33.3	30.07	0.22	-0.64
33.34	27.4	0.32	-1.37
33.38	29.17	1.32	-1.54
33.42	27.7	1.39	-1.11
33.46	29.05	2.26	-1.31
33.5	26.88	2.2	-1.25
33.54	26.06	2.29	-0.95
33.58	23.99	1.65	-0.09
33.62	24.96	2.23	0.37
33.66	22.67	1.75	1.42
33.7	23.53	2.83	4.02
33.74	23.54	2.76	3.88
33.78	25.42	3.48	4.99
33.82	24.43	0.02	5.18
33.86	25.25	-1.09	5.13
33.9	23.58	-0.36	3.54
33.94	23.62	-0.24	2.38
33.98	21.96	2.44	2.32
34.02	23.94	3.2	0.98
34.06	23.94	1.77	1.48
34.1	22.82	1.07	3.33
34.14	23.84	-0.62	2.14
34.18	24.61	0.83	2.57
34.22	24.78	0.87	1.11
34.26	25.64	-0.19	-0.58
34.3	28.15	5.09	1.42
34.34	27.38	2.72	2.07
34.38	26.61	2.09	1.59
34.42	26.63	3.42	2.48
34.46	26.43	3.89	1.53
34.5	26.61	3.42	0.61
34.54	26.12	2.93	2.23
34.58	26.85	4.33	2.47
34.62	26	4.99	3.64
34.66	25.37	2.67	3.91
34.7	27.02	1.74	2.94
34.74	26.9	1.74	1.54
34.78	29.86	2.65	2.9
34.82	30.76	3.41	3.94
34.86	28.96	1.44	3.75
34.9	28.62	-1.81	2.9
34.94	26.01	-3.6	1.36
34.98	24.19	-2.33	2
35.02	23.94	-1.78	4.44
35.06	23.13	1.24	5.19
35.1	25.56	2.7	5.07
35.14	25.62	1.43	5.2
35.18	26.42	4.11	1.76
35.22	26.14	3.28	-0.47
35.26	24.57	3.78	1.91
35.3	25.11	3.45	0.96
35.34	25.16	5.05	2.68
35.38	25.92	5.2	4.93
35.42	27.14	4.25	4.98
35.46	28.88	6.51	2.2
35.5	26.93	6.53	3.25
35.54	26.79	3.51	4.31
35.58	28.55	6.15	4.43
35.62	30.27	5.77	5.57
35.66	30.71	6.92	2.51
35.7	31.32	7.03	1.82
35.74	31.54	5.16	2.27
35.78	31.63	6.06	2.89
35.82	30.82	8.82	2.19
35.86	28.256	2.9329	2.7139
35.9	27.98	2.656	2.5408
35.94	27.68	2.4031	2.3734
35.98	24.67	-3.95	5.97
36.02	19.85	-5.14	3.33
36.06	21.4	-5.44	1.83
36.1	21.77	-5.73	1.21
36.14	26.072	1.6512	1.7307
36.18	26.75	4.29	2.32
36.22	27.17	4.7	-0.78
36.26	28.31	5.23	-0.18
36.3	28.22	6.73	1.81
36.34	27.49	4.64	2.12
36.38	25.65	3.73	2.96
36.42	24.99	5.33	5.26
36.46	26.44	2.96	1.31
36.5	26.71	3.81	0.17
36.54	23.79	4.24	0.08
36.58	24.86	3.91	2.67
36.62	23.75	3.24	6.08
36.66	25.931	2.9498	1.8696
36.7	25.935	2.4847	1.6219
36.74	25.938	1.9998	1.3661
36.78	28.28	4.12	1.5
36.82	28.04	2.09	2.04
36.86	28.28	2.39	0.89
36.9	28.18	0.99	-0.02
36.94	25.63	-3.49	-0.82
36.98	22.7	-3.09	-1.26
37.02	23.3	-1.08	-0.24
37.06	24.72	-1.61	0.84
37.1	24.3	-3.27	0.95
37.14	23.04	-2.72	1.44
37.18	24.85	-2.04	1.23
37.22	25.79	-1.57	1.92
37.26	27.77	-2.18	1.96
37.3	25.45	-0.38	-0.23
37.34	24.96	2.67	0.08
37.38	23.71	2.64	-0.33
37.42	24.12	2.79	-0.25
37.46	21.52	2.14	2.64
37.5	27.49	4.3	4.78
37.54	24.11	6.99	6.36
37.58	27.06	2.67	5.08
37.62	25.54	5.26	4.58
37.66	29.38	6.23	5.42
37.7	30.33	5	6.12
37.74	27.46	4.44	8.12
37.78	25.932	3.4028	2.2233
37.82	25.77	3.0493	2.0875
37.86	27.29	1.2	-3.92
37.9	26.51	1.43	-3.47
37.94	24.11	2.07	-3.3
37.98	21.54	0.29	-3.11
38.02	22.11	-0.25	-1.72
38.06	22.55	0.55	-0.06
38.1	25.35	2.52	1.1
38.14	24.603	-0.10005	0.99465
38.18	24.597	-0.37049	0.92945
38.22	23.41	-5.95	1.56
38.26	24.44	-2.33	1.04
38.3	24.23	-3.48	3.24
38.34	26.73	1.05	2.74
38.38	26.35	1.63	3.19
38.42	26.13	0.43	2.84
38.46	28.73	3.12	4.61
38.5	29.38	2.14	4.99
38.54	28.99	4.78	4.89
38.58	29.54	3.54	2.86
38.62	28.52	1.85	0.04
38.66	29.67	0.17	-0.37
38.7	28.59	0.06	-2.37
38.74	29.64	2.38	-0.62
38.78	29.49	3.97	-0.95
38.82	29.77	5.35	-0.32
38.86	29.58	6.47	2.24
38.9	30.15	5.55	-1.45
38.94	28.04	4.98	-1.9
38.98	29.43	6.21	1.16
39.02	27.36	5.24	3.71
39.06	29.22	6.61	2.09
39.1	27.85	6.38	2.4
39.14	28.23	5.78	3.42
39.18	27.28	4.02	3.52
39.22	27.03	2.25	3.51
39.26	26.13	1.44	-0.37
39.3	25.91	1.76	-1.81
39.34	29.09	3.01	-0.88
39.38	29.86	5.07	0.84
39.42	25.64	4.07	0.3
39.46	24.23	0.71	-1.57
39.5	24.47	3.6	-0.81
39.54	30.21	4.04	0.61
39.58	30.55	3.99	-2.51
39.62	27.81	0.74	-2.59
39.66	29.07	4.54	0.5
39.7	25.39	1.97	-0.71
39.74	24.69	0.49	-0.07
39.78	24.16	2.18	-0.42
39.82	24.43	0.15	-0.84
39.86	21.08	1.17	0.05
39.9	21.16	0.77	-0.6
39.94	21.97	0.11	1.27
39.98	23.78	-0.07	0.52
40.02	27.71	-1.76	-1.33
40.06	30.5	-0.86	0.94
40.1	28.2	-2.73	2.72
40.14	27.65	0.53	2.27
40.18	28.07	-0.11	3.16
40.22	27.69	0.91	2.35
40.26	25.81	2.62	2.4
40.3	25.86	3.21	3.5
40.34	24.26	-0.35	0.26
40.38	25.59	-0.13	2.8
40.42	22.96	1.96	2.61
40.46	25.52	3.05	2.93
40.5	22.79	2.68	0.12
40.54	23.94	4.38	-1.77
40.58	21.85	2.64	1.47
40.62	24.17	3.98	2.68
40.66	27.53	4.08	0.45
40.7	25.41	3.43	-2.49
40.74	28.65	6.28	-1.34
40.78	28.32	5.39	-2.2
40.82	27.63	5.07	-0.17
40.86	29.76	3.05	2.49
40.9	30.24	-0.65	-0.26
40.94	29.82	-1.83	-3.28
40.98	28.62	-5.36	-0.95
41.02	26.7	-1.49	-3.84
41.06	24.23	0	-0.93
41.1	22.36	1.6	3.4
41.14	25.01	3.3	5
41.18	27.17	5.24	3.39
41.22	26.46	4.89	0.28
41.26	25	3.71	0.39
41.3	24.12	4.12	2.01
41.34	24.03	4.73	2.06
41.38	26.69	3.58	0.45
41.42	24.74	4.39	0.55
41.46	27.22	6.58	1.6
41.5	27.31	5.5	3.13
41.54	25.6	3.39	1.8
41.58	24.63	3.2	0.35
41.62	25.12	2.14	-0.93
41.66	25.02	2.14	-1.57
41.7	23.77	0.4	-0.43
41.74	22.05	3.16	1.84
41.78	21.47	3.17	2.3
41.82	22.75	1.33	2.98
41.86	24.73	1.01	1.84
41.9	25.97	2.4	2.08
41.94	23.49	2.64	3.6
41.98	24.87	2.11	3.86
42.02	27.23	2.5	2.83
42.06	29.31	4.82	1.08
42.1	25.8	4.7	-0.63
42.14	23.97	3.21	-1.73
42.18	19.97	0.98	-1.77
42.22	20.25	-1.02	0.36
42.26	21.01	-1.19	0.04
42.3	23.33	-1.86	1.27
42.34	22.81	-4.9	0.69
42.38	25.11	-2.51	2.85
42.42	24.38	-2.84	2.39
42.46	25.22	-2.61	1.77
42.5	23.22	-1.22	2.29
42.54	24.18	-0.5	1.82
42.58	24.13	-3.6	1.04
42.62	22.92	-4.49	-0.63
42.66	22.18	-4.45	-2.09
42.7	22.97	-4.88	-2.86
42.74	23.89	-6.09	-2.51
42.78	24.98	-6.98	-3.88
42.82	21.8	-5.59	-4.34
42.86	20.49	-4.57	-4.7
42.9	18.17	-5.83	-3.59
42.94	17.28	-8.71	-2.6
42.98	15.82	-7.89	0.26
43.02	20.66	-9.01	1.08
43.06	21.52	-5.14	2.75
43.1	22.09	-2.85	4.25
43.14	22.13	-1.85	2.16
43.18	22.87	-2.48	5.81
43.22	21.23	-3.2	3.91
43.26	22.67	-0.29	4.7
43.3	23.44	1.33	3.8
43.34	23.91	0.53	3.95
43.38	24.92	1.99	2.4
43.42	25.31	4.12	3.04
43.46	25.57	2.11	3.59
43.5	21.1	3.75	3.83
43.54	24.05	0.15	3.69
43.58	23.16	1.66	5.64
43.62	22.48	-1.62	5.82
43.66	19.65	1.92	5.92
43.7	18.93	3.86	7.29
43.74	19.12	4.55	5.78
43.78	17.76	2.36	6.17
43.82	23.99	1.74	4.18
43.86	24.01	2.94	0.91
43.9	22.72	4.85	1.98
43.94	22.68	4.66	1.8
43.98	23.43	5.25	2.1
44.02	25.19	1.82	4.55
44.06	24.89	3.19	5.96
44.1	23.95	0.29	6.6
44.14	20.34	-1.98	5.53
44.18	21.42	-5.09	5.83
44.22	21.53	-3.38	6.44
44.26	21.36	-4.92	5.02
44.3	20.69	-5.82	4.58
44.34	20.52	-3.84	5.34
44.38	18.78	-3.89	6.79
44.42	22.24	-3.25	5.74
44.46	20.6	-1.01	4.84
44.5	22.41	3.72	1.98
44.54	21.04	2.62	-1.96
44.58	21.37	2.28	-1.49
44.62	18.44	3.38	-0.57
44.66	23.849	3.0086	1.2265
44.7	24.802	3.6334	1.0243
44.74	26.49	4.22	4.24
44.78	27.46	1.5	2.96
44.82	27.66	4.93	-0.26
44.86	28.01	6	-0.88
44.9	28.75	4.56	-0.72
44.94	31	4.77	0.29
44.98	30.56	7.24	2.79
45.02	33.48	6.53	2.07
45.06	31.81	5.42	0.86
45.1	32.69	4.56	2.09
45.14	31.16	2.96	0.84
45.18	30.34	3.97	0.89
45.22	32.15	4.12	2.86
45.26	33.09	6.35	3.14
45.3	30.73	5.99	1.58
45.34	31.84	3.98	2.66
45.38	31.73	0.71	-0.45
45.42	32.36	1.91	3.38
45.46	30.22	0.63	-1.08
45.5	28.78	2.45	0.31
45.54	30.93	4	0.4
45.58	31.15	2.73	-0.76
45.62	32.59	2.35	-0.08
45.66	31.49	1.85	0
45.7	32.03	1.48	-1.72
45.74	31.75	3.27	0.32
45.78	28.3	3.01	0.56
45.82	27.95	3.22	0.75
45.86	31.09	2.68	0.34
45.9	32.5	2.29	-0.62
45.94	30.75	3.05	1.42
45.98	29.58	1.9	2.79
46.02	30.62	4.79	-0.19
46.06	32.58	3.1	2.04
46.1	34.83	5.66	-1.86
46.14	33.09	2.25	0.27
46.18	29.87	1.48	1.39
46.22	29.85	1.64	1.62
46.26	29.95	2.34	0.77
46.3	31.12	2.63	-1.59
46.34	27.76	2.3	0.07
46.38	27.47	1.83	2.09
46.42	29.97	4.48	1.42
46.46	30.5	5.25	3.41
46.5	28.05	4.87	0.69
46.54	28.88	3.54	-1.48
46.58	31.84	4.18	-0.56
46.62	30.68	4.2	2.52
46.66	29.11	1.76	0.02
46.7	31.54	-0.18	1.77
46.74	31.73	2.7	1.98
46.78	32.65	0.82	-0.7
46.82	32.32	1.39	-1.86
46.86	31.99	1.39	-1.48
46.9	33.13	2.8	-1.36
46.94	33.54	2	-2.3
46.98	32.58	2.29	-2.3
47.02	32.1	2.08	-1.92
47.06	32.19	3.15	-2.62
47.1	31.1	3.58	-3.26
47.14	31.11	2.85	-4.43
47.18	28.88	3.53	-3.17
47.22	29.05	1	-2.21
47.26	27.86	2.83	-0.7
47.3	29.42	3.26	-1.78
47.34	30.39	4.38	-4.3
47.38	31.55	4.23	1.24
47.42	30.68	3.79	3.48
47.46	33.55	1.58	-0.94
47.5	33.45	1.76	-0.8
47.54	32.88	1.59	-1.1
47.58	31.9	1.86	-2.49
47.62	31.98	-1.84	-2.77
47.66	29.77	-1.23	-3.1
47.7	32.47	-2.1	0.09
47.74	31.66	-1.65	-0.2
47.78	29.31	0	-6
47.82	28.3	3.62	-3.38
47.86	32.04	-0.3	-1.56
47.9	31.52	-0.77	-1.22
47.94	30.69	-2.6	-2.99
47.98	31.4	-0.58	-5.2
48.02	32.22	1.41	-5.22
48.06	28.56	1.36	-3.4
48.1	24.84	2.2	-1.82
48.14	26.35	2.64	-3.64
48.18	23.95	5.61	-1.37
48.22	22	4.7	-0.82
48.26	21.42	6.32	3.04
48.3	24.69	9.41	3.22
48.34	23.33	4.67	3.77
48.38	23.54	3.79	1.24
48.42	23.25	6.99	1.65
48.46	23.46	4.68	-0.11
48.5	24.89	2.91	2.37
48.54	22.09	-1.28	5.39
48.58	20.17	-0.23	5.56
48.62	20.31	0.11	4.81
48.66	17.91	0.43	4.4
48.7	19.75	-1.25	7.17
48.74	24.12	-4.33	5.94
48.78	24.14	-5.35	5.31
48.82	22.69	-6.84	2.93
48.86	22.38	-4.38	1.79
48.9	25.63	-4.25	3.98
48.94	25.95	-3.67	4.21
48.98	24.47	-4.59	2.58
49.02	22.93	-1.1	2.08
49.06	20.69	0.4	4.24
49.1	22.99	0.14	3.61
49.14	21.7	2.64	1.47
49.18	22.62	0.89	0.89
49.22	24.81	5.46	1.13
49.26	24.02	5.18	1.65
49.3	21.27	2.23	1.61
49.34	24.86	3.07	1.02
49.38	23.9	5.38	1.37
49.42	23.29	2.76	3.54
49.46	24.64	3.4	2.93
49.5	26.91	6.15	4.15
49.54	27.18	5.1	1.28
49.58	27.86	5.19	1.51
49.62	27.03	2.98	0.37
49.66	27.35	4.09	0.29
49.7	29.14	2.68	0.81
49.74	32.11	1.74	1.49
49.78	29.02	0	-1.73
49.82	28.09	-0.13	-2.44
49.86	26.61	1.48	-1.4
49.9	26.07	2.66	1.21
49.94	28.36	1.56	2.28
49.98	27.73	4.52	1.78
50.02	27.69	4.86	2.39
50.06	27.92	5.68	0.4
50.1	29.75	6.08	1.91
50.14	30.53	4.94	3.1
50.18	33.06	5.53	3.65
50.22	30.68	3.68	0.15
50.26	31.64	3.71	-0.7
50.3	31.47	2.08	-2.81
50.34	34.57	0.87	-1.55
50.38	32.32	-1.28	-3.54
50.42	30.32	1.01	-3.31
50.46	29.72	4.01	-2.91
50.5	31.5	5.08	-0.69
50.54	31.81	4.12	0.89
50.58	33.06	2.7	-1.38
50.62	32.68	4.05	-1.45
50.66	32.26	4.48	-2.12
50.7	31.03	5.03	-1.46
50.74	30.5	6.36	1.23
50.78	30.04	5.55	2.57
50.82	32.84	4.52	0.88
50.86	31.35	1.74	-0.44
50.9	30.14	1.15	0.63
50.94	28.75	4.64	0.65
50.98	31.48	4.63	0.89
51.02	30.38	2.9	0.49
51.06	28.14	4.56	-0.05
51.1	28.27	5.92	-1.42
51.14	27.25	6.28	-0.64
51.18	29.4	7.88	-0.07
51.22	31.3	7.59	-1.51
51.26	33.7	6.06	-5.84
51.3	33.17	7.52	-5.86
51.34	30.2	5.69	-6.76
51.38	33.13	1.29	-6.71
51.42	33.03	1.04	-8.92
51.46	32.37	2.16	-7.15
51.5	31.32	1.819	-6.36
51.54	31.23	-3.66	-4.24
51.58	28.99	-1.8	-5.58
51.62	29.28	0.04	-4
51.66	29.03	-1.98	-3.76
51.7	29.31	2.16	-5.81
51.74	28.16	6.06	-4.61
51.78	29.51	3.38	-3.32
51.82	30.31	3.12	-4.92
51.86	29.7	2.19	-4.5
51.9	29.66	3.04	-1.02
51.94	27.41	4.7	-0.06
51.98	25.99	5.77	1.84
52.02	23.74	3.06	1.65
52.06	24.9	2.42	2.85
52.1	24.92	2.88	0.71
52.14	24.76	1.59	2.99
52.18	24.44	-1.63	1.89
52.22	23.62	-0.76	0.41
52.26	24.64	-3.86	0.43
52.3	23.48	-6.33	-0.38
52.34	23.87	-4.35	-2.18
52.38	22.13	-2.1	-0.79
52.42	23.05	-1.95	0.34
52.46	26.92	-2.02	-1.54
52.5	27.37	0.29	-1.94
52.54	23.48	-2.34	0.14
52.58	22.99	-5.83	3.07
52.62	23.43	-0.96	2.67
52.66	23.01	-0.42	0.49
52.7	21.5	-4.13	0.84
52.74	23.83	-3.61	4.22
52.78	21.8	-3.68	3.19
52.82	20.9	-3.6	2.4
52.86	22.3	-3.83	0.79
52.9	20.99	-3.6	1.68
52.94	19.82	0.15	-0.75
52.98	16.39	1.81	-0.55
53.02	18.08	-1.15	2.5
53.06	20.63	1.82	2.69
53.1	21.67	2.26	3.39
53.14	22.23	5.98	1.88
53.18	23.78	6.5	2.47
53.22	26.64	6.9	3.83
53.26	27.52	6.15	3.91
53.3	27.4	4.34	2.82
53.34	28.91	1.77	1.46
53.38	26.91	2.91	0.29
53.42	25.6	1.88	2.04
53.46	27.72	1.75	-0.42
53.5	27.25	4.47	0.69
53.54	24.61	5.34	0.87
53.58	24.26	3.95	1.49
53.62	25.24	3.51	2.64
53.66	27.86	4.1	0.19
53.7	27.68	2.81	1.82
53.74	28.51	4.26	0.86
53.78	28.47	6.28	-0.92
53.82	31.34	6.88	-1.75
53.86	28.29	7.55	-1.48
53.9	32.22	6.81	-2.27
53.94	29.87	3.97	-4.35
53.98	30.69	3.36	-3.17
54.02	28.55	2.41	-2.82
54.06	27.55	1.66	0.05
54.1	26.15	1.81	0.24
54.14	26.59	3.85	0.11
54.18	27.73	2.81	0.23
54.22	26.9	1.76	1.66
54.26	24.9	-3.04	3.07
54.3	24.59	-1.27	1.75
54.34	24.03	-0.52	1.68
54.38	24.31	-0.25	-0.27
54.42	24.55	1.62	2.62
54.46	22.86	3.82	4.23
54.5	21.24	1.17	5.32
54.54	21.08	-2.61	4.03
54.58	22.07	-1.24	1.82
54.62	19.73	-1.81	2.31
54.66	22.4	-1.37	3.33
54.7	24.74	3.02	2.51
54.74	22.205	0.52876	3.9432
54.78	22.283	0.62898	4.1225
54.82	22.384	0.73489	4.2799
54.86	22.96	-0.76	6.14
54.9	24.67	-1.63	4.54
54.94	23.58	0.98	4.42
54.98	22.96	3.97	3.12
55.02	20.32	3.91	4.03
55.06	21.39	-0.53	4.9
55.1	22.9	2.38	4.93
55.14	25.2	1.73	3.57
55.18	22.07	3.91	3.74
55.22	23.13	3.71	5.19
55.26	25.05	2.87	2.38
55.3	22.38	1.68	1.68
55.34	21.58	1.52	3.52
55.38	22.23	2.35	1.75
55.42	21.3	0.84	2.49
55.46	22.2	3.12	2.28
55.5	23.83	2.96	2.52
55.54	26.88	3.46	3.33
55.58	25.8	3.07	2.89
55.62	26.87	0.02	2.4
55.66	26.43	-2.04	-0.57
55.7	26.78	-3.75	-3.25
55.74	28.15	-1.78	-3.41
55.78	25.31	-0.87	-3.66
55.82	24.94	1.07	-0.49
55.86	27.7	0.29	-0.74
55.9	26.88	0.71	-0.76
55.94	26.46	-0.26	0.72
55.98	25.2	0.78	-1.95
56.02	24.19	-2.49	-2.56
56.06	24.26	-2.58	-2.68
56.1	23.06	-0.75	-4.5
56.14	21.56	1.17	-4.18
56.18	21.91	0.13	-5.78
56.22	22.2	2.97	-6.1
56.26	23.051	1.6438	-0.93575
56.3	23.103	2.06	-0.33526
56.34	21.03	2.38	2.43
56.38	21.78	4.67	0.64
56.42	23.48	2.49	2.56
56.46	25.82	3.28	5.19
56.5	28.22	3.09	5.6
56.54	27.54	3.04	0.38
56.58	26.08	3.18	-0.25
56.62	25.18	3.32	2.84
56.66	23.84	3.07	1.4
56.7	25.86	2.14	0.57
56.74	28.65	0.2	0.4
56.78	30.28	1.59	-0.53
56.82	27.82	2.15	-1.28
56.86	27.31	1.33	1.03
56.9	28.41	-0.06	1.76
56.94	26.71	1.25	-0.84
56.98	28.09	-0.16	-1.85
57.02	28.53	-0.51	-3.06
57.06	27.78	0.97	-2.67
57.1	30.04	1.39	-3.2
57.14	30.24	2.06	-2.58
57.18	29.64	3.77	-0.95
57.22	29	5.37	-0.08
57.26	27.48	3.82	-0.43
57.3	23.36	5.02	-3.38
57.34	24.7	4.58	-0.3
57.38	25.32	4.87	0.95
57.42	23.21	4.12	-0.18
57.46	22.24	1.62	0.81
57.5	20.8	0.84	2.87
57.54	20.94	-1.26	5
57.58	21.73	4.23	4.39
57.62	21.68	1.92	3.55
57.66	22.68	2.26	2.53
57.7	22.19	3.11	2.4
57.74	21.28	2.88	1.57
57.78	21.79	0.32	2.95
57.82	20.23	-1.89	3.95
57.86	19.94	-4.48	5.51
57.9	17.53	-5.49	4.21
57.94	18.88	-3.16	3.34
57.98	19.88	-4.19	0.89
58.02	20.99	-4.15	1.82
58.06	18.98	-2.01	2.47
58.1	21.67	-3.6	0.51
58.14	19.96	-5.67	0.93
58.18	22.67	-4.23	1.13
58.22	21.77	-1.37	0.35
58.26	21.37	-3.35	1.13
58.3	18.11	-3.65	1.27
58.34	19.76	-1.2	2.81
58.38	18.77	-0.41	2.01
58.42	22.18	-2.77	1.23
58.46	20.57	0.66	-0.58
58.5	21.69	3.3	1.77
58.54	23.16	3.3	4.04
58.58	24.21	2.95	4.58
58.62	22.53	-1.27	5.94
58.66	22.923	3.5119	3.1461
58.7	23.47	3.9784	2.9893
58.74	24.053	4.3938	2.7707
58.78	23.26	8.84	4.9
58.82	23.06	6.71	6.55
58.86	27.95	6.57	2.05
58.9	24.7	4.85	-2.08
58.94	26.33	3.59	-1.32
58.98	27.91	3.28	-1.82
59.02	30.76	4.47	-0.59
59.06	31.26	5.11	-2.68
59.1	29.11	4.89	-1.63
59.14	28.91	5.22	-1.04
59.18	29.23	4.26	-2.85
59.22	32.51	3.89	-3.93
59.26	33.23	2.23	-4.36
59.3	32.3	1.58	-4.7
59.34	32.35	2.52	-2.71
59.38	31.39	4.34	-3.6
59.42	30.49	4.9	-3.3
59.46	29.43	3.51	-2.82
59.5	33.21	-0.27	-3.41
59.54	32.94	-0.35	-5
59.58	28.96	0.6	-7.66
59.62	29.75	-2.46	-2.36
59.66	29.65	-3.37	-3.14
59.7	25.29	-3.43	-1
59.74	26.58	-4.86	0.07
59.78	27.26	-3.01	-2.36
59.82	22.31	-1.42	2.63
59.86	23.13	-2.81	3.91
59.9	23.16	-5.86	0.3
59.94	23.15	-6.3	-0.49
59.98	20.29	-3.03	-0.66
60.02	19.28	-4.87	1.27
60.06	24.33	1.75	4.36
60.1	20.8	-0.17	3.62
60.14	17.76	-1.34	3.38
60.18	19.53	-1.51	3.48
60.22	20.93	-0.38	1.53
60.26	22.29	-1.89	3.04
60.3	23.22	-0.56	3.07
60.34	22.95	0.3	2.63
60.38	22.73	0.52	4.52
60.42	25.28	1.22	3.44
60.46	26.82	-1.08	2.16
60.5	29.34	4.06	2.26
60.54	29.93	4.64	1.9
60.58	31.13	4.2	0.63
60.62	30.89	5.18	-0.15
60.66	32.62	5.42	0.05
60.7	31.84	6.59	0.31
60.74	32.73	6.3	-0.22
60.78	32.13	6	3.47
60.82	32.94	6.97	1.97
60.86	30.71	6.27	0.87
60.9	31.14	5.1	1.76
60.94	32.18	1.6	1.85
60.98	31.43	0.95	0.46
61.02	30.88	1.51	-1.31
61.06	31.82	1.19	0.98
61.1	30.75	3.28	2.13
61.14	31.35	2.17	0.97
61.18	30.91	3.8	2.16
61.22	30.32	4.23	3.52
61.26	29.98	3.85	1.94
61.3	30.6	1.57	-0.58
61.34	30.77	2.58	0.06
61.38	30.35	3.31	-1.73
61.42	29.69	4.07	-2.51
61.46	28.38	3.74	-2.35
61.5	27.34	2.59	-2.01
61.54	25.92	2.43	-0.83
61.58	26.59	3.36	0.41
61.62	26.38	3.49	1.97
61.66	26.94	4.39	2.89
61.7	30.04	3.3	2.31
61.74	30.1	2.38	1.97
61.78	29.15	3.95	0.4
61.82	29.96	2.84	-0.22
61.86	31.1	2.11	-0.63
61.9	31.95	2.59	-0.81
61.94	31.4	3.88	-1.52
61.98	32.51	4.02	0.83
62.02	31.94	4.44	0.05
62.06	31.56	3.86	-1.22
62.1	30.97	3.28	-0.86
62.14	31.3	4.44	0.39
62.18	30.76	4.86	0.31
62.22	30.54	4.48	0.4
62.26	29.55	4.29	1.24
62.3	30.33	6	2.56
62.34	29.66	4.23	0.71
62.38	29.07	3.73	0.88
62.42	29.03	3.91	0.26
62.46	26.81	3.3	-0.15
62.5	28.5	4.65	1.31
62.54	29.6	6.09	0.46
62.58	29.06	5.02	1.29
62.62	27.98	5.65	2.32
62.66	29.01	3.77	1.74
62.7	30.04	5.75	2.78
62.74	30.9	6.46	2.38
62.78	28.79	0.23	1.54
62.82	29.1	0.08	2.7
62.86	26.29	-2.29	3.71
62.9	27.55	0.02	2.12
62.94	25.65	-0.45	1.95
62.98	25.95	-2.01	3.55
63.02	24.85	-4.44	3.65
63.06	26.31	-5.81	4.76
63.1	23.41	-3.83	2.7
63.14	23.19	-5.27	1.01
63.18	23.07	-3.54	1.06
63.22	21.48	-2.73	2.33
63.26	26.101	0.15453	1.6054
63.3	26.654	1.1225	1.3463
63.34	30.85	5.28	-0.45
63.38	29.97	5.15	-1.98
63.42	30.4	4.63	-1.41
63.46	29.99	4.25	0.55
63.5	28.3	4.82	1.48
63.54	26.6	4.81	2.97
63.58	29.31	3.77	1
63.62	26.88	3.65	-0.45
63.66	29.76	0.87	-1.73
63.7	30.21	-0.65	-3.75
63.74	27.95	0.17	-4.59
63.78	26.79	-1.75	-0.76
63.82	27.21	-1.79	0.08
63.86	28.24	0.67	-1.49
63.9	28.42	-1.98	-1.56
63.94	27.8	-2.36	-2.73
63.98	27.14	-2.82	-1.9
64.02	28.23	-1.59	-2.48
64.06	27.4	-1.19	-1.89
64.1	26.93	-0.16	-1.57
64.14	23.42	-0.5	-0.18
64.18	22.53	2.98	-1.5
64.22	24.81	2.07	2.45
64.26	24.9	1.37	4.19
64.3	26.28	4.28	3.77
64.34	26.03	2.94	4.37
64.38	26.5	4.31	3.14
64.42	27.71	1.85	1.7
64.46	31.3	0.05	-1.59
64.5	31.05	1.98	-1.94
64.54	32.77	2.64	-0.88
64.58	31.72	1.17	0.72
64.62	29.58	3.93	0.86
64.66	30.67	3.45	2.57
64.7	30.01	2.98	1.16
64.74	30.64	3.39	1.06
64.78	28.79	1.27	0.9
64.82	28.67	0.19	1.5
64.86	28.16	-0.64	1.37
64.9	29.1	1.26	1.17
64.94	27.83	-0.3	0.23
64.98	25.95	0.29	1.1
65.02	26.23	1.34	-0.78
65.06	27.92	2.11	-2.45
65.1	29.21	3.39	0.49
65.14	31.32	1.89	3.68
65.18	29.67	1.62	2.57
65.22	27.85	0.6	0.54
65.26	29.81	0.6	0.91
65.3	30.81	3.9	0.7
65.34	32.37	4.85	0.79
65.38	32.27	4.77	0.6
65.42	32.59	6.25	-0.35
65.46	33.12	6.83	-0.07
65.5	34.98	9.94	2.83
65.54	34.97	6.41	3.62
65.58	33.87	6.66	1.5
65.62	35.27	6.94	1.88
65.66	34.55	8.98	2.84
65.7	34.28	5.4632	0.07825
65.74	34.46	3.06	-3.65
65.78	31.19	2.46	-3.58
65.82	33.32	2.28	-0.47
65.86	34.49	4.56	-0.21
65.9	33.55	3.27	-0.39
65.94	32.69	0.31	-0.64
65.98	31.86	1.36	-0.94
66.02	31.81	3.36	0.29
66.06	31.6	2.24	-0.57
66.1	31.72	2.75	-0.63
66.14	32.59	3.36	-0.51
66.18	30.57	4.09	2.16
66.22	31.82	5.25	0.94
66.26	28.09	4.54	0.95
66.3	30.07	6.08	-1.23
66.34	25.6	4.09	-0.79
66.38	25.02	0.08	2.2
66.42	24.15	0.11	-1.19
66.46	26.94	-1.27	-1.28
66.5	29.1	1.34	-0.82
66.54	28.12	1.56	-0.7
66.58	26.85	2.38	-0.41
66.62	24.48	2.8	-0.27
66.66	21.4	1.71	-1.24
66.7	24.647	2.3764	-1.7035
66.74	24.575	2.1368	-1.8206
66.78	24.543	1.8767	-1.9209
66.82	25.44	3.1	-0.2
66.86	23.48	2.32	-2.94
66.9	23.36	-0.11	-1.78
66.94	18.69	-1.95	-3.39
66.98	24.03	0	-2.21
67.02	26.38	-0.82	-3.6
67.06	28.02	3.78	-2.83
67.1	26.35	4.12	-2.66
67.14	26.25	3.6	-1.92
67.18	24.02	-0.23	0.58
67.22	25.875	-1.2857	-1.9564
67.26	28.97	-0.89	2.2
67.3	26.47	-2.69	-1.02
67.34	25.38	-2.85	-3.7
67.38	25.73	-4.29	-1.68
67.42	28.11	-2.23	-3.01
67.46	29	0.32	-3.2
67.5	29.81	-0.48	-4.24
67.54	29.82	1.04	-3.26
67.58	28.99	-1.25	-2.15
67.62	27.096	-1.7975	-0.39683
67.66	23.22	-1.13	-1.32
67.7	26.91	-3.31	-0.45
67.74	26.81	-4.04	2.18
67.78	24.67	-6.62	4.17
67.82	22.83	-4.07	4.15
67.86	23.77	-2.24	2.49
67.9	24.2	0.12	2.7
67.94	26.5	4.23	4.59
67.98	25.27	5.45	2.49
68.02	26.24	5.92	1.68
68.06	25.15	5.54	1.04
68.1	25.53	7.64	0.46
68.14	23.8	7.64	0.41
68.18	21.94	3.5	2.46
68.22	18.66	2.9	2.49
68.26	23.13	-0.51	5.89
68.3	24.7	-1.11	5.22
68.34	22.64	-3.44	3.61
68.38	20.08	0.63	3.45
68.42	21.14	-0.12	4.34
68.46	21.56	2.38	4.99
68.5	20.87	2.1	4.61
68.54	21.33	0.75	5.06
68.58	26.09	2.61	5.08
68.62	26.99	5.13	2.58
68.66	25.37	3.86	-0.37
68.7	26.72	3.78	-0.93
68.74	26.8	4.55	-0.44
68.78	29.02	6.5	0.17
68.82	29.48	4.91	-1.14
68.86	30.21	6.15	0.46
68.9	31.35	5.29	2.32
68.94	32.04	7.97	1.53
68.98	30.57	9.55	1.48
69.02	28.91	8.56	0.5
69.06	26.26	7.93	3.42
69.1	26.15	6.78	4.56
69.14	23.71	4.83	5.8
69.18	26.16	2.82	7.62
69.22	27.811	3.3145	4.5091
69.26	27.574	2.2733	4.6962
69.3	30.06	-0.27	2.06
69.34	28.61	0.09	3.62
69.38	28.24	0.42	2.81
69.42	27.38	0.89	4.38
69.46	25.94	-3.52	5.28
69.5	25.29	-2.78	3.86
69.54	23.78	-3.55	5.5
69.58	23.57	-3.2	5.75
69.62	25.14	-4.62	2.07
69.66	26.01	-2.18	0.4
69.7	25.17	-0.73	-1.26
69.74	21.19	-0.9	0.98
69.78	22.05	0.39	3.83
69.82	19.91	-2.65	2.84
69.86	23.38	0.91	2.47
69.9	24.69	2.43	3.42
69.94	25.37	3	4.49
69.98	26	3.89	2.72
70.02	29.26	4.02	2.75
70.06	30.11	6.11	1.21
70.1	29.37	3.9	-0.44
70.14	28.59	3.17	0.05
70.18	28.53	2.78	-0.06
70.22	29.31	3.77	3.21
70.26	30.05	4.78	-0.24
70.3	31.46	4.96	0.66
70.34	30.09	5.24	1.39
70.38	29.17	6.09	0.91
70.42	30.92	5.67	-0.29
70.46	29.16	6.8	-1.17
70.5	29.67	6.73	-0.75
70.54	28.28	8.72	0.85
70.58	30.34	6.79	1.81
70.62	32.86	8.77	1.05
70.66	32.53	10.85	1.88
70.7	30.3	9.27	4.12
70.74	28.67	8.62	4.4
70.78	31.08	7.04	5.02
70.82	30.88	3.09	5.27
70.86	32.87	6.47	2.49
70.9	30.04	4.43	2.5
70.94	31.49	2.29	2.09
70.98	30.72	4.32	0
71.02	29.51	3.19	0.19
71.06	27.92	0.23	0.13
71.1	26.41	-3.09	-0.41
71.14	22.97	0.08	3.4
71.18	28.53	0.74	2.58
71.22	23.48	1.47	2.19
71.26	23.59	1.85	3.16
71.3	23.33	1.46	2.78
71.34	24.48	-0.73	4.72
71.38	22.87	-0.73	5.25
71.42	22.55	-0.68	6.12
71.46	19.6	-0.41	7.03
71.5	20.58	-3.02	5.03
71.54	21.56	-2.1	4.31
71.58	25.28	-1.95	0.66
71.62	25.58	-0.29	-0.43
71.66	28.03	-0.18	1.85
71.7	27.48	3.05	0.46
71.74	25.77	3.07	3.12
71.78	26.29	1.7	3.54
71.82	26.06	1.76	1.25
71.86	25.83	2.28	-1.21
71.9	25.67	0.37	-3.65
71.94	28.44	2.14	-0.9
71.98	26.78	4.15	0.85
72.02	26.16	0.92	1.16
72.06	26.33	2.14	1.79
72.1	30.55	3.1	2.7
72.14	28.9	2.09	1.59
72.18	30.03	0.84	-0.38
72.22	30.12	1.76	-1.46
72.26	31.31	1.3	-0.68
72.3	30.63	1.13	-0.59
72.34	30.04	-0.75	2
72.38	28.36	0.1	2.46
72.42	28.6	2.87	0.73
72.46	27.59	3.93	1.15
72.5	24.6	3.68	3.25
72.54	27.19	5.44	0.49
72.58	29.5	4.16	0.9
72.62	30.86	3.17	-0.42
72.66	31.25	3.61	-0.72
72.7	32.25	4.27	-0.44
72.74	33.72	5.63	-1.04
72.78	36.26	3.68	1.83
72.82	34.3	1.67	1.32
72.86	35.36	2.38	0.13
72.9	34.5	5.25	-0.91
72.94	34.63	3.91	-1.63
72.98	31.9	4.47	1.28
73.02	31.12	5.54	-0.01
73.06	27.7	4	3.33
73.1	27.83	2.77	5.34
73.14	31.06	-0.32	-0.29
73.18	30.9	0.11	-1.57
73.22	29.5	1.58	-0.27
73.26	29.88	1.54	-0.68
73.3	28.76	1.97	-2.12
73.34	27.66	2.23	-2.12
73.38	26.48	2.52	-3.34
73.42	25.12	2.32	-3.14
73.46	25.2	2.25	-1.72
73.5	25.34	3.56	-0.84
73.54	25.54	3.78	0.97
73.58	28.67	-0.27	-1.25
73.62	30.06	-0.95	-0.83
73.66	29.75	0.03	-1.26
73.7	29.35	1.64	-0.37
73.74	29.87	2.15	0.33
73.78	27.93	3.75	-0.09
73.82	28.28	3.83	1.05
73.86	28.41	2.84	-0.32
73.9	29.73	0.77	-1.15
73.94	27.34	0.59	-1.46
73.98	28.03	1.35	-0.45
74.02	28.2	2.03	1.97
74.06	28.79	3.04	2.53
74.1	28.6	3.92	1.26
74.14	29.26	4.18	0.26
74.18	30.56	2.41	2.9
74.22	28.51	2.46	3.19
74.26	26.1	1.9	3.3
74.3	25.92	3.15	3.72
74.34	25.58	2.69	2.96
74.38	24.8	2.1	2.55
74.42	26.9	2.84	2.9
74.46	23.93	2.19	2.03
74.5	26.24	1.62	2.36
74.54	24.15	2.32	2.84
74.58	24.58	1.59	2.4
74.62	24.55	0.82	2.49
74.66	22.18	0.26	0.2
74.7	22.18	1.15	4.32
74.74	25.17	1.63	4.78
74.78	24.48	1.16	4.93
74.82	24.63	-1.64	4.55
74.86	21.91	2.05	5.25
74.9	23.09	3.25	5.66
74.94	24.4	1.78	4.75
74.98	23.14	2.12	5.31
75.02	26.93	6.06	5.42
75.06	26.58	6.15	0.41
75.1	25.63	4.31	-1.09
75.14	24.72	4.35	-1.33
75.18	23.83	5.05	0.62
75.22	25.03	4.64	3.62
75.26	26.06	3.19	2.75
75.3	30.05	5.89	2.77
75.34	29.71	3.51	4.47
75.38	27.55	3.54	4.62
75.42	29.05	5.61	4.93
75.46	31.01	6.41	5.38
75.5	32.53	7.49	3.8
75.54	31.72	7.45	3.68
75.58	32.63	2.83	1.03
75.62	32.25	1.97	-1.08
75.66	29.67	0.31	-3.51
75.7	29.33	0.74	-1.92
75.74	29.13	1.68	-0.9
75.78	30.18	0.48	-0.42
75.82	30.82	-1.04	-0.57
75.86	29.8	-3.73	-3.13
75.9	26.57	1.07	-1.92
75.94	27.07	-0.87	-0.04
75.98	24.81	-2.45	1.56
76.02	25.99	-0.56	1.14
76.06	26.43	1.33	2.35
76.1	24.79	2.13	2.26
76.14	26.16	-0.88	1.58
76.18	25.85	-2.7	-2.04
76.22	23.45	-2.23	-3.54
76.26	24.08	0.07	-2.15
76.3	25.32	2.45	1.82
76.34	24.2	0.74	2.31
76.38	23.12	-1.1	-0.06
76.42	22.5	-1.89	-1.02
76.46	24.15	-0.28	-1.84
76.5	22.01	-0.59	0.55
76.54	23.1	-0.69	0.4
76.58	24.16	0.01	-0.11
76.62	22.42	-0.43	-1.59
76.66	23.32	-2.12	-0.44
76.7	23.33	-3.34	-2.15
76.74	25.62	-4.08	-2.04
76.78	24.22	-1.8	-1.97
76.82	23.85	-1.61	-3.43
76.86	23.15	-0.09	1.56
76.9	23.71	-3.04	2.38
76.94	21.66	-4.16	2.47
76.98	23.7	-4.88	2.25
77.02	23.96	-4	0.66
77.06	23.13	-2.69	2.39
77.1	22.76	-0.32	5.22
77.14	23.57	2.58	5.97
77.18	25.9	3.62	5.63
77.22	29.26	5.01	0.47
77.26	28.48	4.22	-0.24
77.3	27.14	2.58	0.36
77.34	27.32	3.33	0.39
77.38	28.12	2.55	1.17
77.42	30.15	0.46	0.06
77.46	30.81	0.41	-1.49
77.5	29.37	0.87	-0.53
77.54	26.9	1.59	-0.01
77.58	27.53	4.02	-0.36
77.62	26.63	2.65	-0.56
77.66	30.29	3.8	2.46
77.7	32.57	3.17	2.17
77.74	31.51	3.8	1.62
77.78	31.11	3.77	0.49
77.82	30.87	6.21	1.41
77.86	30.95	5.96	1.1
77.9	30.76	5.7	1.28
77.94	31.01	5.93	-0.12
77.98	32.83	4.45	0.14
78.02	30.7	4.99	-0.24
78.06	32.28	6.35	-0.47
78.1	30.43	6.01	-0.04
78.14	32.29	5.87	-0.32
78.18	31.24	6.82	0.31
78.22	30.56	7.86	2.45
78.26	29.21	4.63	0.78
78.3	31.89	3.01	-2.24
78.34	30.1	0.06	-2.33
78.38	30.59	-0.74	-2.55
78.42	30.82	-0.25	-3.31
78.46	32.58	-2.36	-4.52
78.5	32.29	-1.77	-0.81
78.54	29.92	0.92	0.52
78.58	28.11	1.34	2.65
78.62	28.79	-0.32	1.2
78.66	31.64	-2.83	-1.72
78.7	33.29	-2.51	-0.66
78.74	30.54	3.35	1.58
78.78	27.06	2.38	1.56
78.82	26.95	1.06	0.59
78.86	25.51	-1.32	0.26
78.9	24.02	-0.04	-0.74
78.94	23.86	1.3	0.85
78.98	25.71	0.02	1.77
79.02	26.15	-0.59	3.09
79.06	26.36	-1.06	3.34
79.1	24.79	0.02	3.44
79.14	27.21	0.91	2.52
79.18	25.68	2.08	4.79
79.22	28.5	3.34	2.96
79.26	26.85	6.14	2.24
79.3	26.23	4.78	4.44
79.34	26.44	3.94	3.59
79.38	30.01	4.06	1.29
79.42	29.79	4.65	1.61
79.46	24.56	3.25	3.98
79.5	24.31	3.33	6.35
79.54	24.84	1.57	4.58
79.58	24.3	1.96	0.47
79.62	27.28	4.81	-0.65
79.66	27.63	2.34	-1.72
79.7	29.13	3.8	-0.04
79.74	30.85	6.54	-0.88
79.78	32.39	2.52	-0.84
79.82	30.42	1.96	-1.74
79.86	32.01	3.32	-0.64
79.9	29.5	5.74	2.25
79.94	29.75	4.66	2.43
79.98	31.74	4.54	0.3
[truncated: 1,080 more rows]
