# Supplementary material for: Mean flow and turbulence structure over exposed roots on a forested floodplain: Insights from a controlled laboratory experiment
Source: PLoS One. 2020 Feb 26;15(2):e0229306. doi: 10.1371/journal.pone.0229306 (PMC7043746; doi:10.1371/journal.pone.0229306)
Supplement: S1 File — (ZIP) [file pone.0229306.s001.zip › data_and_scripts/velocity_data/t21_027_replaced.csv]

0.02	23.84	0.13	3.88
0.06	26.97	2.79	2.43
0.1	27.32	4.42	0.47
0.14	29.16	5.09	0.52
0.18	28.5	3.33	0.14
0.22	27.25	0.29	0.21
0.26	27.37	0.52	0.66
0.3	25.61	0.14	0
0.34	24.09	-0.17	-0.7
0.38	23.6	0.84	1.48
0.42	26.31	0.64	-0.5
0.46	25.69	1.74	-0.64
0.5	23.93	0.92	0.37
0.54	23.54	0.22	1.01
0.58	24.14	0.11	0.77
0.62	24.24	-0.21	0.15
0.66	22.03	1.03	1.56
0.7	20.11	-1.69	3.48
0.74	21.14	-1.11	2.58
0.78	22.71	0.8	2.16
0.82	23.63	2.87	0.6
0.86	25.74	0.76	0.97
0.9	24.8	2.4	0.29
0.94	27.66	3.18	2.55
0.98	29.12	2.62	-0.47
1.02	30.73	-0.64	0.91
1.06	28.65	0.22	2.69
1.1	29.6	3.11	1.31
1.14	29.85	3.68	0.66
1.18	29.22	1.89	1.68
1.22	28.95	0.52	0
1.26	25.98	2.9	-0.24
1.3	26.05	0.87	3.57
1.34	25.926	0.83702	0.42016
1.38	24.98	1.76	-0.94
1.42	20.56	-1.77	-2.57
1.46	23.29	1.48	-1.15
1.5	22.71	-0.24	-0.29
1.54	25.57	-1.46	0.63
1.58	24.67	-0.3	1.94
1.62	25.46	-0.1	3.33
1.66	24.12	-3.05	0.56
1.7	24.76	0.61	0.53
1.74	25.04	-0.81	1.75
1.78	24.11	-2.5	2.75
1.82	29.28	1.01	0.62
1.86	29.05	3.13	-0.18
1.9	26.91	1.85	-0.18
1.94	27.98	1.06	0.31
1.98	29.41	2.4	-1.86
2.02	29.58	5.57	-1.42
2.06	29.6	7.83	-1.09
2.1	27	7.8	-3.23
2.14	26.18	7.95	-1.66
2.18	22.69	7.4	2.47
2.22	24.89	4.67	4
2.26	25.45	4.87	2.72
2.3	28.26	4.64	3.15
2.34	30.53	7.02	-0.73
2.38	30.36	6.61	0.89
2.42	31.57	3.91	0.33
2.46	31.15	5.16	0.38
2.5	32.55	2.93	0.28
2.54	32.62	1.29	-0.68
2.58	31.17	2.24	-0.61
2.62	31.69	1.67	-0.13
2.66	29.92	1.11	0.33
2.7	29.72	1.93	-1.3
2.74	29.34	0.98	-1.94
2.78	29.04	0.43	-2.41
2.82	27.59	0.16	-1.94
2.86	26.88	-0.17	-1.2
2.9	26.83	-2.75	-0.16
2.94	27.33	-2.91	1.1
2.98	27.08	-0.82	3.71
3.02	24.49	-4.56	3.68
3.06	22.28	3.17	3.89
3.1	23.64	0.98	3.85
3.14	23.22	0.21	3.33
3.18	21.62	3.48	3.44
3.22	23.42	1.21	2.91
3.26	22.79	-2.14	3.59
3.3	23.16	-0.4	3.08
3.34	23	2.6	1.97
3.38	25.48	3.01	1.45
3.42	26.29	2.76	-0.25
3.46	25.31	4.95	1.74
3.5	21.22	-0.5	3.95
3.54	22.43	0.93	2.87
3.58	23.75	2.06	0.91
3.62	24.45	1.3	1.14
3.66	21.71	-1.2	0.24
3.7	20.61	-1.53	2.29
3.74	21.05	-1.48	0.41
3.78	19.71	0.46	0.9
3.82	21.61	4.3	3.56
3.86	21.39	3.84	4.22
3.9	21.68	6.98	4.27
3.94	21.8	7.57	3.5
3.98	21.85	1.19	3.21
4.02	19.85	2.59	4.18
4.06	19.18	2.46	6.21
4.1	25.68	9.03	3.82
4.14	25.02	7.11	2.15
4.18	22.52	4.73	1.97
4.22	20.74	4.41	2
4.26	20.95	3.97	2.54
4.3	23.16	1.11	4.08
4.34	20.31	-0.14	3.14
4.38	20.47	-2.19	1.71
4.42	19.36	1.8	4.04
4.46	23.91	0.98	2.53
4.5	23.46	2.76	-2.45
4.54	21.67	0.06	-0.36
4.58	21.33	1.67	-1.03
4.62	20.24	2.61	-2.23
4.66	20.85	2.81	-0.24
4.7	22.32	1.62	0.68
4.74	22.75	-0.19	1.04
4.78	23.69	-0.24	0.74
4.82	22.92	2.02	2.73
4.86	22.17	2.18	1.77
4.9	24.32	-0.99	0.57
4.94	21.89	1.6	-0.03
4.98	22.39	-0.19	2.35
5.02	25.85	0.78	1.71
5.06	27.01	3.61	1.04
5.1	26.48	1.07	1.16
5.14	27.58	3.92	3.08
5.18	28.85	2.98	1.13
5.22	29.45	1.48	0.65
5.26	31.35	2.76	0.96
5.3	31.83	5.68	1.35
5.34	30.3	2.04	-2.85
5.38	29.49	3.71	3.02
5.42	28.35	2.9	1.49
5.46	28.48	2.81	0.53
5.5	29.4	4.47	1.03
5.54	28.23	4.52	2.15
5.58	26.47	5.03	0.96
5.62	23.66	3.94	1.33
5.66	25.1	4.41	0.91
5.7	23.97	4.54	1.63
5.74	26.96	5.02	2.57
5.78	24.91	4.44	1.26
5.82	24.08	5.18	0.84
5.86	24.13	2.38	0.58
5.9	24.47	3.57	-0.3
5.94	23.29	3.91	0.97
5.98	21.41	4.38	2.76
6.02	24.05	6.99	3.34
6.06	29.06	9.04	0.49
6.1	29.38	8.56	0.93
6.14	32.91	6.64	0.9
6.18	30.93	8.09	2.32
6.22	31.32	6.53	2.2
6.26	31.49	6.73	0.95
6.3	34.21	6.6	-0.82
6.34	32.19	6.54	-2.15
6.38	29.7	3.58	-0.95
6.42	28.22	4.35	-1.04
6.46	29.75	4.09	-0.3
6.5	28.3	1.74	0.32
6.54	28.6	0.56	-2.15
6.58	24.73	-0.7	-1.54
6.62	23.81	-4.37	0.21
6.66	22.78	1.59	3.43
6.7	25.02	1.85	0.68
6.74	23.61	1.74	1.71
6.78	24.34	4.27	1.79
6.82	21.43	3.13	1.39
6.86	21.82	0.38	3.3
6.9	19.85	-3.58	2.65
6.94	20.07	-0.44	5.47
6.98	21.95	-0.96	5.6
7.02	22.06	-0.57	2.24
7.06	20.02	1.88	4.01
7.1	21.65	1.59	-0.26
7.14	20.61	1.52	-1.38
7.18	21.31	1.12	-0.09
7.22	21.7	-0.21	0.76
7.26	22.14	0.46	0.45
7.3	21.5	2.87	0.9
7.34	23.13	3.22	0.57
7.38	22.67	2.55	1.22
7.42	23.86	0.58	1.42
7.46	22.26	-0.78	0.98
7.5	22.57	0.74	1.07
7.54	23.69	1.12	2.03
7.58	22.49	-0.44	2.38
7.62	21.48	-1.57	2.16
7.66	20.6	-0.76	1.39
7.7	21.71	0.93	-2.86
7.74	20.53	0.72	-2.64
7.78	20.4	0.78	-2.61
7.82	22.03	1	-1.58
7.86	23.14	-2.51	1.61
7.9	26.48	-3.81	2.55
7.94	23.95	-5.5	1.42
7.98	23.85	-5.1	1.29
8.02	22.9	-4.31	1.93
8.06	21.62	-4.24	2.26
8.1	19.02	1.04	3.86
8.14	19.23	3.86	4.74
8.18	18.22	5.22	3.62
8.22	19.47	3.59	1.77
8.26	21.47	1.21	2.82
8.3	22	1.38	0.81
8.34	20.98	3.22	-1.4
8.38	23.3	1.97	3.39
8.42	20.55	-0.03	1.3
8.46	21.43	-3.67	4.26
8.5	26.32	-5.69	1.51
8.54	25.57	-6.81	1.31
8.58	27.07	-7.28	-2.14
8.62	25.7	-6.18	-0.5
8.66	23.04	-5.54	-0.12
8.7	20.92	-3.89	-0.76
8.74	19.79	-3.8	-2.91
8.78	19.94	-6.38	-2.26
8.82	22.71	-5.83	2.46
8.86	25.55	-6.72	2.17
8.9	25.37	-7.03	0.12
8.94	23.37	-7.09	0.74
8.98	23.71	-6.89	0.54
9.02	23.05	-8.15	0.72
9.06	22.075	-6.1877	0.69258
9.1	22.48	-3.57	-1.21
9.14	21.37	-4.1	-2.16
9.18	22.01	-3.44	-1.31
9.22	20.9	-6.64	0.33
9.26	21.5	-7.19	1.1
9.3	18.21	-7.23	2.16
9.34	19.63	-7.29	6.53
9.38	23.76	-7.96	4.61
9.42	24.18	-6.29	3.15
9.46	21.06	-5.18	0.2
9.5	20.22	-3.63	0.25
9.54	21.7	-5.06	0.34
9.58	21.14	-3.25	-0.52
9.62	21.03	-2.59	-0.3
9.66	19.14	-0.91	1.73
9.7	18.28	1.72	3.17
9.74	21.21	2.3	3.4
9.78	19.98	5.66	2.69
9.82	17.77	6.76	1.94
9.86	19.53	2.5	3.62
9.9	17.82	4.36	3.29
9.94	16.95	0.6	3.71
9.98	19.05	5	2.58
10.02	20.83	4.43	2.93
10.06	18.28	3.67	0.87
10.1	17.88	0.34	2.35
10.14	18	-0.56	2.52
10.18	20.54	-1.77	1.96
10.22	20.58	-0.79	1.85
10.26	21.33	0.94	2.05
10.3	21.82	0.5	2.88
10.34	19.75	1.79	1.27
10.38	18.89	1.79	0.29
10.42	17.89	-3.31	1.95
10.46	19.09	-0.16	3.4
10.5	19.65	3.08	2.91
10.54	23.67	3.39	1.72
10.58	24.81	4.91	1.44
10.62	25.73	4.18	3.07
10.66	24.44	1.32	1.85
10.7	20.14	0.33	2.81
10.74	19.15	-1.19	4.84
10.78	19.15	2.75	4.87
10.82	18.02	0.13	2.13
10.86	18.05	-1.99	3.53
10.9	20.25	-0.35	3.51
10.94	18.15	-0.26	4.34
10.98	18.58	-1.68	5.53
11.02	20.49	2.95	4.2
11.06	20.332	0.21074	3.381
11.1	25.37	5.07	4.73
11.14	24.7	-0.8	2.6
11.18	21.66	-0.29	2.14
11.22	20.34	1.43	1.73
11.26	20.2	0.29	1.16
11.3	21.64	2.2	1.48
11.34	23.12	0.98	0.84
11.38	24.54	0.59	-0.25
11.42	23.55	2.03	0.11
11.46	23.74	3.16	0.07
11.5	21.92	2.97	1.25
11.54	23.15	1.53	1.36
11.58	25.42	1.85	1.41
11.62	26.29	1.33	-0.02
11.66	27.47	2.05	2.25
11.7	28.92	1.84	3.22
11.74	31.72	0.92	-0.09
11.78	30.45	1.91	-1.17
11.82	29.37	4.56	-1.4
11.86	27.2	2.58	-4.04
11.9	27.39	2.9	-0.25
11.94	28.62	4.76	1.19
11.98	25.45	5.86	-0.15
12.02	27.43	6.41	-2.99
12.06	24.87	8.57	2.64
12.1	23.54	3.04	-0.64
12.14	24.02	2.59	0.99
12.18	24.51	3.22	2.23
12.22	26.56	4.64	-1.79
12.26	26.25	4.05	-3.74
12.3	25.35	6.74	-0.7
12.34	28.38	3.79	0.2
12.38	26.66	2.47	-0.91
12.42	25.86	2.65	1.86
12.46	22.66	1.77	0.49
12.5	23.77	1.56	0.78
12.54	24.03	1.15	2.66
12.58	23.36	3.38	2.32
12.62	20.95	0.78	4.41
12.66	22.05	-0.82	4.01
12.7	23.37	-0.11	3.12
12.74	22.11	0.98	2.46
12.78	23.29	2.31	1.82
12.82	26.22	2.38	-0.07
12.86	25.39	1.17	-1.6
12.9	24.56	4.01	-0.27
12.94	23.4	3.9	1.78
12.98	22.53	3.86	0.64
13.02	21.88	0.62	0.35
13.06	20.15	3.17	2.6
13.1	20.6	3.94	1.94
13.14	20.62	4.23	-0.44
13.18	20.29	4.85	-0.08
13.22	22.42	5.49	0.89
13.26	21.25	5.04	4
13.3	21.03	7.69	2.99
13.34	19.77	6.87	2.68
13.38	18.68	5.77	3.01
13.42	17.32	7.39	4.93
13.46	21.38	3.35	2.76
13.5	19.44	2.23	2.1
13.54	20.7	2.01	4.74
13.58	22.76	2.2	2.86
13.62	24.9	1.96	0.62
13.66	24.58	2.64	1.37
13.7	23.81	1.08	1.45
13.74	22.72	3.25	2.78
13.78	23.3	2.38	2.5
13.82	20.9	0.79	2.85
13.86	19.95	1.45	2.86
13.9	18.4	1.6	2.23
13.94	19.08	4.38	2.65
13.98	18.2	-1.59	4.95
14.02	20.46	2.41	2.83
14.06	20.67	2.94	3.6
14.1	22.75	2.22	2.17
14.14	23.04	3.31	0.58
14.18	22.45	2.12	1.79
14.22	21.67	2.26	3.81
14.26	22.14	4.87	5.32
14.3	21.9	3.73	3.9
14.34	23.8	3.63	2.84
14.38	23.5	3.84	2.65
14.42	24.8	3.65	3.01
14.46	25.72	6.67	4.2
14.5	25.05	6.17	2.58
14.54	25.64	4.94	1.3
14.58	24.88	5.71	-0.72
14.62	24.59	6.06	1.24
14.66	23.04	4.23	1.15
14.7	22.82	3.87	0.98
14.74	24.53	4.88	2.58
14.78	25.31	3.22	1.69
14.82	24.66	1.56	0.21
14.86	21.94	4.78	0.43
14.9	21.82	5.14	-0.15
14.94	22.04	3.21	-1.34
14.98	20.6	3.21	-2.7
15.02	22.36	2.97	0.34
15.06	21.59	3.79	1.03
15.1	22.64	4.21	1.48
15.14	22.04	2.5	3.48
15.18	20.31	3.77	0.43
15.22	19.39	4.5	2.87
15.26	20.11	4.43	3.87
15.3	22.4	4.38	2.17
15.34	25.77	5.46	3.16
15.38	26.28	4.87	1.45
15.42	24.41	4.98	0.98
15.46	25.81	4.25	-0.11
15.5	25.12	5.52	-0.25
15.54	23.68	3.45	0.59
15.58	24.9	6.65	0.81
15.62	25.16	6.35	0.09
15.66	23.67	4.15	1.5
15.7	23.46	4.95	1.91
15.74	24.79	4.51	3.86
15.78	28	5.45	2.84
15.82	29.12	8.22	1.82
15.86	27.93	7.3	0.98
15.9	28.5	3.48	0.23
15.94	29.18	3.07	-1.23
15.98	26.21	0.92	-0.07
16.02	27.83	1.76	0.94
16.06	26.13	0.87	-0.6
16.1	27.49	2.69	-0.9
16.14	26.8	1.8	-0.58
16.18	24.99	0.89	0.71
16.22	24.61	-2.15	0.3
16.26	21.04	1.39	1.27
16.3	22.18	1.82	2.54
16.34	22.68	4.88	-1.31
16.38	19.63	1.19	2.81
16.42	21.6	2.47	3.22
16.46	23.79	2.23	2.76
16.5	26.26	5.05	4.31
16.54	23.85	3.39	4.14
16.58	23.45	1.39	5.02
16.62	25.19	3.39	2.72
16.66	24.13	2.4	3.54
16.7	24.04	5.83	5.54
16.74	24.831	2.7423	1.6283
16.78	24.849	2.5666	1.0435
16.82	25.34	1.85	-1.63
16.86	25.45	3.59	-0.64
16.9	25.07	1.83	-0.35
16.94	25.71	2.26	-0.25
16.98	24.44	-0.28	-1.53
17.02	26.45	1.93	-2.33
17.06	21.5	2.38	-2.1
17.1	22.34	0.82	0.41
17.14	22.83	3.87	2.63
17.18	24.4	5.46	3.76
17.22	22.37	2.71	3.12
17.26	24.81	3.66	3.57
17.3	23.1	3.11	2.1
17.34	22.32	2.03	2.76
17.38	24.62	5.19	3.42
17.42	27.67	5.95	0.69
17.46	24.39	5.48	-0.08
17.5	26.26	5.4	1.48
17.54	25.11	6.58	2.81
17.58	27.15	5.45	2.46
17.62	26.67	6.11	2.12
17.66	27.33	2.84	2.38
17.7	25.01	0.8	2.18
17.74	29.1	-0.88	0.33
17.78	23.76	0.4	2.8
17.82	25.945	0.69967	0.63952
17.86	24.38	0.73	0.33
17.9	26.92	1.36	-2.12
17.94	23.12	0.4	-0.32
17.98	23.06	0.3	1.26
18.02	22.74	-0.63	0.17
18.06	23.92	-1.22	1.6
18.1	23.86	-4.14	2.52
18.14	22.73	-2.67	3.39
18.18	20.75	-3.12	3.51
18.22	19.07	4.58	5.8
18.26	16.26	4.26	6.69
18.3	17.95	4.65	6.25
18.34	21.3	3.62	3.57
18.38	22.12	2.69	3.38
18.42	22.43	2.87	2.17
18.46	24.03	2.43	3.15
18.5	22.9	6.16	1.32
18.54	24.45	4.18	0.04
18.58	23.88	3.62	2.01
18.62	23.91	2.75	1.14
18.66	22.11	-2.35	3.45
18.7	24.47	-1.34	1.19
18.74	24	-0.3	1.71
18.78	26.14	0.41	0.81
18.82	25.85	-0.89	0.63
18.86	26.85	1.08	1.42
18.9	25.86	3.16	3.78
18.94	27.62	2.52	1.91
18.98	27.15	1.67	1.15
19.02	26.06	1.94	-0.79
19.06	25.14	-0.88	1.24
19.1	27.18	-1	-0.15
19.14	22.46	-1.33	0.2
19.18	22.21	1.99	-0.3
19.22	21.87	0	0.6
19.26	23.11	-0.06	0.08
19.3	22.29	-0.67	0.01
19.34	23.68	0.34	1.37
19.38	24.8	-1.95	-1.32
19.42	22.405	0.90655	-0.58766
19.46	25.06	1.78	-0.52
19.5	23.77	3.83	-1.26
19.54	22.49	3.74	-1.67
19.58	22.52	3.52	-0.08
19.62	21.77	1.86	-2.49
19.66	20	2.71	0.26
19.7	22.02	2.65	0.17
19.74	21.19	3.76	0.26
19.78	22.96	3.53	0.83
19.82	23.09	4.93	2.43
19.86	24.96	5.74	1.55
19.9	25.79	4.4	-0.3
19.94	22.53	-1.17	-1.64
19.98	20.97	2.4	0.05
20.02	22.46	2.58	-1.75
20.06	25.95	4.35	-0.45
20.1	27.24	7.78	-2.1
20.14	24.99	8.69	-1.7
20.18	24.58	7.93	-2.01
20.22	25.13	8.46	4.18
20.26	24.81	6.36	-0.57
20.3	28.63	7.36	2.56
20.34	28.98	9.71	1.91
20.38	26.99	5.87	3.46
20.42	25.51	3.24	1.92
20.46	21.71	2.69	2.4
20.5	20.43	-0.24	3.42
20.54	20.81	-0.78	2.87
20.58	21.05	1.7	3.08
20.62	25.36	2.7	2.37
20.66	24.84	3.86	1.27
20.7	25.39	4.37	1.64
20.74	23.79	5.86	1.15
20.78	23.11	2.68	2.96
20.82	24.35	1.6	-0.54
20.86	24.79	4.84	0.26
20.9	23.75	4.39	2.46
20.94	22.31	5.78	3.47
20.98	19.73	4.93	3.02
21.02	21.04	3.18	2
21.06	21.27	3.32	2.53
21.1	26.01	8.26	2.16
21.14	27.48	7.84	1.73
21.18	26.31	5.27	3.09
21.22	30.16	7.55	2.58
21.26	29.66	6	2.48
21.3	27.1	7.02	-0.15
21.34	26.22	7.67	1.26
21.38	26.78	6.57	1.04
21.42	22.43	6.02	2.47
21.46	23.49	3.86	3.66
21.5	24.79	3.09	2.63
21.54	24.94	2.9	1.93
21.58	24.56	3.49	3.04
21.62	28.29	2.9	2.35
21.66	26.26	2.4	4.72
21.7	25.88	1.9	4.5
21.74	23.45	1.73	4.43
21.78	22.74	-3.66	2.68
21.82	21.84	-1.47	3.77
21.86	20.32	-1.42	0.3
21.9	22.03	-6.9	1.89
21.94	20.52	-2.91	1.9
21.98	19.87	-2.2	2.78
22.02	19.01	-3.2	2.31
22.06	17.63	0.08	4.23
22.1	18.02	0.4	4
22.14	19.21	0.92	4.74
22.18	21.73	1.48	3.94
22.22	21.52	2.12	3.63
22.26	23.87	3	3.53
22.3	22.09	4.46	2.39
22.34	25.86	3.97	1.71
22.38	23.77	4.35	3.13
22.42	24.75	6	1.66
22.46	21.59	7.08	3.92
22.5	22.47	4.84	3.71
22.54	22.14	2.8	1.79
22.58	23.78	0.7	1.97
22.62	23.51	2.85	2.45
22.66	23.59	2.11	3.1
22.7	20.96	4.5	3.94
22.74	21.39	3.5	-1.31
22.78	19.21	7.27	-0.07
22.82	21.53	1.29	4.09
22.86	22.52	0.84	3.27
22.9	22.9	2.2	2.65
22.94	24.2	2.84	1.5
22.98	26.32	1.8	0.72
23.02	27.8	-0.93	0.28
23.06	28.3	3.88	0.59
23.1	26.33	5.02	1.79
23.14	26.88	5.46	3.16
23.18	29.86	6.99	2.09
23.22	29.28	8.77	4.27
23.26	26.1	2.29	4.73
23.3	28.7	1	4.38
23.34	27.89	1.29	4.84
23.38	28.8	3.22	2.49
23.42	28.33	4.9	1.18
23.46	27.45	5.32	1.76
23.5	26.84	0	2.76
23.54	24.95	2.38	3.1
23.58	27.93	4.79	2.59
23.62	29.44	3.78	-0.25
23.66	29.17	5.19	-1.03
23.7	30.36	5.78	1.08
23.74	29.58	6.72	2.38
23.78	28.65	6.02	0.6
23.82	28.44	7.21	-0.74
23.86	27.15	5.04	1.8
23.9	26.09	4.73	1.33
23.94	27.13	4.87	1.24
23.98	27.35	6.74	1.61
24.02	29.07	6.5	1.09
24.06	28.72	8.95	2.06
24.1	29.72	8.12	3.48
24.14	30.94	6.66	0.84
24.18	27.98	6.35	4.03
24.22	29.02	5.09	4.07
24.26	30.79	1.79	0.08
24.3	26.88	2.54	-1.2
24.34	28.46	4.734	1.3804
24.38	24.35	3.19	2.19
24.42	28.05	5.25	0.49
24.46	27.13	4.2	-0.19
24.5	27.84	5.74	0.69
24.54	28.73	4.23	1.63
24.58	29.39	4.72	2.35
24.62	30	4.71	2.72
24.66	29.67	2.26	2.52
24.7	28.38	1.09	0.92
24.74	27.75	2.27	0.69
24.78	29.52	6.87	1.77
24.82	29.34	4.78	3.94
24.86	27.66	3.56	4.05
24.9	27.92	4.25	3.8
24.94	26.5	4.35	3.03
24.98	26.1	2.34	0.78
25.02	24.51	2.04	1.98
25.06	27.51	1.05	3.68
25.1	27.87	0.31	4.67
25.14	27.77	-0.8	3.22
25.18	26.32	0.2	1.68
25.22	25.59	-1.74	0.56
25.26	24.08	-3.79	-1.04
25.3	24.79	-1.51	0.63
25.34	24.91	-0.96	-0.1
25.38	23.86	-2.48	0.68
25.42	21.68	-2.59	-0.44
25.46	21.29	-0.78	1.9
25.5	23.15	0.43	2.68
25.54	20.8	-1.14	1.88
25.58	20.95	0.06	0.74
25.62	20.23	-0.69	2.01
25.66	21.1	-0.59	0.95
25.7	20.17	0.35	1.39
25.74	20.55	0.04	1.44
25.78	23.27	0.6	0.66
25.82	24.63	4.25	0.46
25.86	23.83	5.41	-0.24
25.9	20.69	4.18	-0.68
25.94	21.64	6.22	1.88
25.98	24.35	4.76	2.04
26.02	25.6	5.64	2.26
26.06	25.68	6.08	1.24
26.1	25.82	6.32	1.35
26.14	23.94	3.73	0.7
26.18	23.98	4.64	1.21
26.22	24.23	3.6	1.14
26.26	25.06	2.19	1.47
26.3	25.46	0.34	2.09
26.34	24.01	0.36	1.42
26.38	23.07	2.95	2.32
26.42	23.94	2.78	2.84
26.46	24	2.09	2.88
26.5	22.84	2.2	2.9
26.54	23.26	3.96	1.36
26.58	24.36	4.52	1.63
26.62	25.7	3.74	1.96
26.66	26.19	3.29	0.75
26.7	24.65	1.96	0.74
26.74	23.28	2.13	2.06
26.78	23.45	2.48	1.57
26.82	23.71	2.61	1.97
26.86	24.04	2.69	2.74
26.9	23.97	0.59	3.82
26.94	22.28	-2.38	3.08
26.98	21.07	-4.42	1.79
27.02	20.75	-1.63	1.8
27.06	20.66	-2.97	3.01
27.1	21.91	-1.93	2.05
27.14	26.29	-4.05	2.34
27.18	21.79	-3.55	1.76
27.22	22.03	-4.2	0.67
27.26	22.9	-4.09	3.06
27.3	22.47	-4.42	0.69
27.34	23.38	-5.41	0.84
27.38	24.55	-2.49	-0.09
27.42	23.34	-1.1	-2.35
27.46	20.55	-1.25	-1.92
27.5	21.58	-1.25	0.78
27.54	19.11	-1.9	-0.1
27.58	20.52	-0.88	1.8
27.62	19.56	-1.4	0.62
27.66	18.94	-0.07	0.42
27.7	18.5	-0.93	-0.9
27.74	19.89	-3.63	-1.2
27.78	20.88	-1.74	1
27.82	19.59	-3.46	0.16
27.86	19.08	-1.9	2.14
27.9	19.53	-0.61	3.1
27.94	20.99	-1.4	1.92
27.98	20.4	1.25	3.7
28.02	21.57	3.28	2.34
28.06	17.76	0.51	3.28
28.1	14.86	4.8	4.87
28.14	18.31	1.3093	3.1181
28.18	18.01	1.5715	3.0915
28.22	19.62	-2.09	3.25
28.26	18.71	3.01	2.85
28.3	19.97	1.26	1.8
28.34	18.2	3.91	0.51
28.38	18.38	3.54	0.49
28.42	17.56	1.34	1.65
28.46	19.07	0.91	2.73
28.5	17.84	0.95	2.34
28.54	19.6	2.67	2.69
28.58	25.21	2.81	0.43
28.62	25.95	2.98	-0.64
28.66	27.79	1.2	-1.72
28.7	25.86	1.85	-1.55
28.74	23.02	2.58	0.89
28.78	21.65	5.35	0.58
28.82	20.4	3.73	2.56
28.86	22.49	3.97	3.32
28.9	25.01	6.71	0.66
28.94	23.39	6.42	0.5
28.98	23.68	5.57	-0.99
29.02	25.08	5.97	0.6
29.06	24.99	4.96	1.71
29.1	24.46	6.19	1.32
29.14	26.76	7.36	-0.41
29.18	24.93	4.68	0.98
29.22	24.49	3.58	1.48
29.26	24.23	4.68	1.59
29.3	24.04	5	0.34
29.34	22.93	3.4	1.92
29.38	22.57	4.12	2.29
29.42	24.72	2.62	2.43
29.46	25.28	1.96	0.37
29.5	23.77	3.93	1.26
29.54	23.21	3.84	1.88
29.58	21.68	1.77	2.85
29.62	26.99	1.63	0.14
29.66	26.65	3.4	1.1
29.7	26.29	0.24	1.57
29.74	23.6	-0.5	2.02
29.78	24.32	-0.68	3.57
29.82	25.25	3.16	2.62
29.86	25.88	4.39	0.08
29.9	26.53	5.1	3.59
29.94	27.69	6.21	0.95
29.98	28.82	5.74	0.58
30.02	27.19	6.05	1.08
30.06	27.39	5.28	-1.03
30.1	27.87	6.97	-0.63
30.14	27.96	2.74	-1.51
30.18	26.9	1.36	-0.82
30.22	25.42	4.01	1.56
30.26	25.15	6.18	2.53
30.3	25.83	4.08	3.09
30.34	26.07	4.4	0.6
30.38	24.96	4.76	-0.43
30.42	24.18	4.35	2.29
30.46	23.82	3.13	2.56
30.5	21.39	-0.84	1.42
30.54	24.35	1.64	0.29
30.58	25.79	0.72	1.66
30.62	25.56	0.75	1.77
30.66	25.8	1.04	1.84
30.7	26.45	0.52	0.31
30.74	24.03	2.41	-0.64
30.78	23.56	0.39	1.1
30.82	26.61	1.37	1.13
30.86	21.97	-1.25	2.76
30.9	19.76	-1.63	1.61
30.94	21.3	0.85	2.4
30.98	22.2	0.06	1.71
31.02	22.12	1.18	3.05
31.06	22.02	2.96	2.49
31.1	21.82	2.58	1.95
31.14	23.35	0.32	2.97
31.18	24.5	1.16	3.36
31.22	23.89	1.75	0.31
31.26	24.66	-0.35	-0.24
31.3	22.96	-1.64	0.58
31.34	25.17	-3.19	-0.07
31.38	24.49	-3.66	1.05
31.42	23.25	-4.8	0.08
31.46	23.48	-2.18	0.63
31.5	22.06	-2.27	0.29
31.54	20.05	-2.14	1.34
31.58	19.71	-1	1.78
31.62	19.83	-1.65	2.72
31.66	22.05	-1.6	2.43
31.7	22.36	-0.7	1.73
31.74	23.09	1.08	0.82
31.78	22.03	1.16	0.22
31.82	21.65	1.56	1.67
31.86	22.69	4.98	1.32
31.9	21.13	5.11	0.24
31.94	23.41	4.31	1.4
31.98	22.87	5.01	1.75
32.02	20.79	3.48	2.32
32.06	22.66	4.88	2.61
32.1	22.99	4.81	2.86
32.14	23.74	3.87	3.02
32.18	23.62	6.31	0.83
32.22	22.2	5.2	3.78
32.26	25.11	3.02	0.95
32.3	26.15	3.78	1.46
32.34	27.72	4.44	2.89
32.38	26.78	4.22	2.8
32.42	26.5	5.08	2.03
32.46	29.67	6.87	0.97
32.5	28.23	5.93	-0.73
32.54	27.07	6.09	1.61
32.58	27.52	5.5	0.83
32.62	24.78	2.52	0.22
32.66	28.4	4.75	0.62
32.7	28.63	4.77	-0.61
32.74	27.55	4.41	1.43
32.78	27.05	4.23	0.45
32.82	26.17	4.35	1.37
32.86	26.6	2.45	2.34
32.9	26.2	0.08	0.05
32.94	24.86	-0.05	-0.1
32.98	24.8	-0.76	-1.08
33.02	24.79	-0.5	-3.15
33.06	24.89	2.36	-2.33
33.1	22.24	-0.25	-3.26
33.14	20.52	0.75	-2.07
33.18	20.69	-2.68	-0.72
33.22	19.45	2.09	0.5
33.26	20.02	0.46	-0.18
33.3	19.85	-0.57	0.63
33.34	21.73	-0.02	2.36
33.38	20.61	1.36	0.91
33.42	21.03	3.33	1.56
33.46	22.29	4.73	0.52
33.5	21.8	3.81	1.21
33.54	22.14	3.02	2.23
33.58	23.86	3.86	0.95
33.62	24.17	2.67	2.03
33.66	22.95	4.12	0.67
33.7	22.72	1.37	3.03
33.74	23.29	1.98	0.4
33.78	22.9	4.39	1.78
33.82	24.23	5.71	2.86
33.86	29.92	3.1	1.15
33.9	28.45	3.84	1.91
33.94	25.45	5.54	-1.04
33.98	26.64	5.13	2.69
34.02	26.98	5.27	1.41
34.06	27.97	4.3	2.27
34.1	27.37	3.71	-0.74
34.14	25.51	2.56	-1.89
34.18	23.59	2.83	-2.1
34.22	23.36	3.58	0.22
34.26	23.72	4.14	1.04
34.3	24.86	4.7	2.52
34.34	25.45	5.56	1.55
34.38	26.13	5.05	2.3
34.42	27.43	3.84	1.06
34.46	24.52	3.57	-0.5
34.5	24.15	2.01	0.76
34.54	25.84	1.9	1.3
34.58	25.74	3.1	1.55
34.62	23.91	3.62	1.13
34.66	22.93	3	0.81
34.7	21.73	1.98	1.3
34.74	22.84	2.11	-0.05
34.78	21.82	1.04	0.59
34.82	19.42	-2.97	1.56
34.86	21.24	-3.58	2.38
34.9	19.73	-1.92	1.65
34.94	19.92	-1.6	0.84
34.98	17.21	-1.25	2.49
35.02	20.19	-1.75	2.14
35.06	18.64	0.39	2.5
35.1	18.89	0.89	2.52
35.14	18.26	2.2	4
35.18	16.9	3.69	3.36
35.22	17.48	5.67	3.42
35.26	21.18	5.46	4.72
35.3	23.47	5.49	3.58
35.34	25.68	6.38	2.55
35.38	27.36	5.48	1.33
35.42	25.74	4.96	0.69
35.46	27.14	5.06	-0.46
35.5	26.4	3.51	-0.93
35.54	24.85	3.04	-0.61
35.58	24.35	3.36	0.37
35.62	26.7	1.95	-0.8
35.66	24.27	2.74	-0.41
35.7	25.94	2.87	0.22
35.74	26.8	0.96	-1.08
35.78	26.29	2.9	0.83
35.82	25.8	4	2.1
35.86	27.43	4.76	2.3
35.9	27.66	6.18	1.92
35.94	28.7	5.79	2.53
35.98	27.42	4.88	2.75
36.02	26.64	2.5	1.04
36.06	26.61	2.23	-0.94
36.1	26.64	2.27	-0.3
36.14	26.38	0.6	-2.08
36.18	24.34	1.36	-0.12
36.22	25.22	3.71	1.49
36.26	25.76	4.27	2.18
36.3	24.3	5.03	2.34
36.34	26.42	3.16	2.14
36.38	26.06	3.42	2.01
36.42	28.12	4.04	1.65
36.46	28.7	4.44	2.49
36.5	28.4	4.03	-0.06
36.54	26.58	2.7	-0.64
36.58	24.23	4.38	2.51
36.62	25.58	4.98	0.75
36.66	24.47	3.39	-0.62
36.7	25.13	7.93	2.26
36.74	27.37	8.94	-0.39
36.78	25.9	6.34	0.19
36.82	24.61	6.86	1.13
36.86	24.96	8.02	0.37
36.9	23.41	7.52	1.34
36.94	23.6	8.23	1.71
36.98	24.49	10.99	2.39
37.02	24.7	7.58	4.08
37.06	25.44	8.55	0.95
37.1	24.38	7.03	1.42
37.14	25.2	4.29	2.61
37.18	24.82	3.62	2.22
37.22	25.59	5.15	1.52
37.26	25.83	4.56	0.22
37.3	26.15	4	-0.14
37.34	25.45	5.09	3.16
37.38	24.52	5.89	3.94
37.42	24.64	2.87	3.59
37.46	25.74	4.94	3.44
37.5	26.38	2.96	1.96
37.54	25.45	0.26	0.94
37.58	22.24	-0.29	0.1
37.62	21.07	0.49	0.58
37.66	21.33	0.22	2.41
37.7	19.04	-1.69	2.26
37.74	18.34	-0.24	2.87
37.78	18.75	-0.87	2.22
37.82	18.89	-0.99	1.71
37.86	17.88	-1.61	1.55
37.9	17.06	-2.04	-1.29
37.94	14.04	-1.73	2.25
37.98	15.38	-2.01	1.86
38.02	17.01	-1.4	0.89
38.06	17.41	0.37	1.24
38.1	18.31	-0.91	0.62
38.14	19.8	-1.17	1.56
38.18	19.19	-1.76	1.16
38.22	18.95	0.11	2.55
38.26	16.96	-1.93	2.26
38.3	17.86	-2.54	2.37
38.34	17.31	-3.17	2.66
38.38	16.99	-3.08	3.59
38.42	17.31	-3.36	2.62
38.46	17.06	-4.71	1.71
38.5	17.07	-6.06	1.74
38.54	20.38	-5.73	1.88
38.58	19.5	-3.15	4.13
38.62	21.99	-5.51	2.44
38.66	21.21	-6.42	3.84
38.7	19.12	-6.43	3.42
38.74	19.96	-5.14	3.17
38.78	17.78	-6.25	4.78
38.82	17.741	-2.5215	3.3991
38.86	15.02	-0.01	5.57
38.9	17.33	-3.46	1.96
38.94	17.65	1.68	4.42
38.98	14.03	3.71	4.63
39.02	16.16	3.18	2.46
39.06	16.87	2.49	0.69
39.1	14.92	2.47	0.73
39.14	17.75	1.77	1.48
39.18	21.48	5.9	3.04
39.22	22.3	4.8	0.84
39.26	22.01	2.99	1.89
39.3	20.6	2.3	2.06
39.34	22.19	3.3	3.9
39.38	25.84	2.54	2.22
39.42	26.36	3.65	0.48
39.46	27.48	4.97	0.53
39.5	29.02	6.35	-0.69
39.54	27.79	4.7	1.34
39.58	25.61	2.44	-1.79
39.62	25.48	4.67	0.28
39.66	25.19	4.08	0.87
39.7	25.78	4.02	0.91
39.74	26.58	5.56	-0.27
39.78	26.2	6.71	0.08
39.82	26.06	5.45	0.51
39.86	26.35	3.19	1.82
39.9	29.86	3.06	0.16
39.94	27.87	3.29	2.07
39.98	28.26	5.46	2.29
40.02	27.69	2.92	2.79
40.06	29.29	5.19	2.03
40.1	29.52	5.57	0.46
40.14	27.05	0.22	1.39
40.18	26.66	2.8155	1.0736
40.22	26.261	2.5321	0.97928
40.26	23.38	1.18	-0.64
40.3	25.41	3.45	1.23
40.34	24.58	1.53	1.09
40.38	23.14	2.17	1.3
40.42	23.31	-0.58	-0.26
40.46	22.06	-0.18	0.08
40.5	26.52	2.02	2.64
40.54	25.39	0.57	3.07
40.58	26.79	-0.41	3.28
40.62	26.83	-2.62	4.09
40.66	24.78	-1.08	3.69
40.7	22.68	-1.02	4.31
40.74	22.71	-0.64	4.11
40.78	21.91	-1.92	2.98
40.82	22.61	-1.78	2.05
40.86	21.17	-1.74	3.04
40.9	23.3	-5.98	3.36
40.94	20.84	-3.17	1.62
40.98	23.63	-1.02	-0.38
41.02	23.68	-2.63	-0.59
41.06	25.63	-2.07	-0.15
41.1	25.79	-0.63	0.77
41.14	26.13	0.38	2.43
41.18	22.96	3.75	1.23
41.22	23.28	1.68	-1.43
41.26	22.46	2.14	-3
41.3	22.54	3.04	-2.76
41.34	20.74	4.49	-1.06
41.38	22.52	4.54	0.93
41.42	21.37	3.86	-0.19
41.46	20.66	5.3	1.57
41.5	19.47	3.69	3.34
41.54	20.65	5.66	4.93
41.58	21.88	2.81	2.84
41.62	22.35	2.49	1.36
41.66	22.18	-0.22	-0.13
41.7	24.53	-0.21	-0.66
41.74	27.51	2.87	1.46
41.78	27.67	4.01	0.17
41.82	27.6	3.35	0.23
41.86	28.54	3.49	0.22
41.9	26.84	3.53	1.3
41.94	28.01	4.1	-0.61
41.98	29.1	3.19	-1.56
42.02	27.54	1.31	-0.2
42.06	26.12	2.13	-1.26
42.1	28	1.48	-2.15
42.14	25.65	2.97	-3.05
42.18	23.83	4.09	-2.27
42.22	20.86	0.32	-0.71
42.26	20.73	-1.65	1.02
42.3	22.01	1.11	1.33
42.34	20.64	-0.26	2.49
42.38	22.3	-1.11	3.1
42.42	25.33	1.36	2.7
42.46	27.1	6.12	-0.98
42.5	27.46	3.98	-1.14
42.54	23.89	3.14	-0.94
42.58	25.38	2.5	-2.09
42.62	26.87	3.86	-0.9
42.66	24.64	2.72	3.97
42.7	23.55	1.93	4.56
42.74	25.25	3.1	2.49
42.78	28.12	4.28	-0.08
42.82	29.5	5.66	0.39
42.86	27.62	6.02	1.1
42.9	28.69	4.79	2.48
42.94	28.76	3.35	1.62
42.98	30.08	2.96	-0.02
43.02	24.97	3.03	-0.13
43.06	26.24	4.99	1.6
43.1	28.5	6.02	1.72
43.14	25.95	4.76	2.16
43.18	25.55	6.09	5.28
43.22	26.03	5.56	-0.14
43.26	26.86	4.52	-0.64
43.3	27.11	7.24	-1.83
43.34	29.93	6.2	0.01
43.38	28.01	3.36	-1.38
43.42	25.64	5.42	-0.64
43.46	24.91	6.45	-0.1
43.5	23.83	7.07	1.35
43.54	24.23	5.44	2.14
43.58	28.88	10.13	1.7
43.62	27.14	11.1	3.27
43.66	30.51	11.58	2.82
43.7	28.54	9.92	0.83
43.74	29.47	7.7	0.58
43.78	30.13	9.96	0.33
43.82	31	10.5	1.19
43.86	28.65	11.24	1.14
43.9	30.62	10.07	0.83
43.94	27.48	8.81	1.27
43.98	29.58	6.4	2.86
44.02	28.12	7.61	1.94
44.06	26.766	3.5141	1.9983
44.1	26.105	2.1355	2.1037
44.14	24.72	-1.23	3.17
44.18	23.35	-3.47	3.01
44.22	22.18	-4.36	3.06
44.26	20.33	-2.97	4.34
44.3	24.12	-2.76	0.12
44.34	23.85	-4.51	2.34
44.38	25.69	-3.97	0.95
44.42	23.34	-5.48	-0.63
44.46	23.05	-5	-0.27
44.5	20.78	-4.49	-0.18
44.54	22.5	-6.25	1.12
44.58	22.21	-5.11	-0.2
44.62	22.38	-5.37	2.55
44.66	21.74	-4.8	2.35
44.7	21.94	-4.33	1.98
44.74	22.73	-0.99	-1.45
44.78	24.12	-4.3	2.48
44.82	26.22	-0.09	-0.27
44.86	25.94	-0.59	-0.76
44.9	23.65	-0.31	-2.28
44.94	27.11	-2.14	-0.18
44.98	28.18	0.52	-1.15
45.02	27.14	2.15	-0.29
45.06	25.96	2.09	0.15
45.1	22.56	1.55	-0.16
45.14	22.14	1.15	0.58
45.18	22.75	1.28	0.53
45.22	22.45	2.9	0.87
45.26	23.81	3.07	1.82
45.3	21.74	2.78	-0.78
45.34	22.59	2.27	0.87
45.38	26.37	4.47	1.27
45.42	28.07	3.62	-0.54
45.46	28.75	2.96	0.5
45.5	27.59	4.32	1.15
45.54	28.68	6.17	1.19
45.58	29.1	6.04	-0.93
45.62	27.63	5.19	-0.65
45.66	27.28	2.17	1.76
45.7	27.63	4.26	0.77
45.74	26.42	5.95	1.27
45.78	25.13	6.56	1.09
45.82	28.41	5.69	-0.34
45.86	27.11	5.19	-0.14
45.9	30.36	4.6	-0.13
45.94	28.22	4.61	-1.02
45.98	27.8	8.71	0.2
46.02	28.02	8.59	-2.99
46.06	25.717	6.9512	0.17871
46.1	25.279	7.1473	0.31952
46.14	24.887	7.3126	0.47519
46.18	23.97	7.9	2.95
46.22	24.38	8.5	1.48
46.26	24.71	6.34	-2.38
46.3	22.11	6.46	-0.67
46.34	23.31	6	2.06
46.38	22.41	5.89	4.35
46.42	25.96	8.53	2.35
46.46	27.54	5.96	2.55
46.5	26.67	8.13	1.69
46.54	29.57	6.8	2.06
46.58	29.31	4.73	4.15
46.62	30.76	3.51	0.35
46.66	31.39	5.45	-0.48
46.7	30.16	8.35	1.89
46.74	32.26	6.27	1.58
46.78	31.62	2.98	0.78
46.82	27.6	-1.85	-1.46
46.86	29.08	-0.75	0.06
46.9	27.72	-3.28	-0.78
46.94	23.71	-3.87	1.34
46.98	22.83	-4.5	-1.95
47.02	24.5	-4.74	-2.25
47.06	22.04	-6.47	0.39
47.1	21.15	-6.21	2.13
47.14	23.91	-3.37	1.48
47.18	23.18	-0.74	-0.03
47.22	22.25	3.36	1.79
47.26	20.84	0.89	2.9
47.3	22.33	3.88	0.63
47.34	22.29	3.13	0.99
47.38	19.14	2.93	1.33
47.42	17.98	0.14	1.98
47.46	17.19	-0.57	3.2
47.5	17.79	1.14	3.43
47.54	18.9	0.94	3.19
47.58	21	-1.36	2.04
47.62	22.37	-1.3	0.6
47.66	22.8	0.42	1.04
47.7	22.26	0.84	0.93
47.74	20.9	0.11	0.25
47.78	18.86	0.46	-0.53
47.82	19.29	1.31	0.39
47.86	20.69	-0.69	1.81
47.9	22.88	1.39	-0.11
47.94	25.57	1.5	1.32
47.98	26.8	2.52	1.4
48.02	27.89	2.6	0.51
48.06	28.89	2.93	0.1
48.1	28.48	3.79	0.87
48.14	23.75	6.12	0.03
48.18	23.19	6.48	3.86
48.22	20.35	7.76	3.48
48.26	20.72	4.35	2.83
48.3	26.23	4.35	3.39
48.34	26.37	1.67	0.13
48.38	25.03	4.28	2
48.42	25.9	2.13	1.24
48.46	25.83	4.97	-0.03
48.5	23.21	3.8	-0.02
48.54	23	4.17	1.39
48.58	21.98	4.37	3.2
48.62	21.56	4.8	3.04
48.66	21.43	5.08	1.68
48.7	22.03	2.35	5.09
48.74	22.26	0.98	3.13
48.78	22	2.89	1.74
48.82	20.52	3.96	3.42
48.86	23.91	4.56	2.52
48.9	24.59	5.81	2.83
48.94	22.93	7.41	2.79
48.98	20.57	5.65	5.02
49.02	20.78	4.39	5.75
49.06	24.2	0.29	1.88
49.1	25.68	2.21	0.46
49.14	25.14	2.43	2.17
49.18	26.89	4.1	3.77
49.22	26.24	5.22	-0.9
49.26	24.61	6.88	1.85
49.3	22.77	6.61	-1.64
49.34	20.63	6.97	-1.19
49.38	19.24	7.06	1.95
49.42	23.28	3.42	1.07
49.46	22	4.78	4.22
49.5	23.33	2.01	3.44
49.54	19.12	3.77	4.23
49.58	17.3	4.13	3.91
49.62	17.91	3.32	4.7
49.66	21.62	-2.56	2.95
49.7	25.31	0.4	3.42
49.74	27.24	-1.4	0.38
49.78	25.68	2.58	0.81
49.82	25.6	-0.25	-0.93
49.86	25.66	1.16	0.1
49.9	24.34	-0.8	0.18
49.94	20.73	-0.78	0.05
49.98	21.17	-3.17	0.78
50.02	21.1	-1.6	1.17
50.06	22.5	-0.87	1.01
50.1	20.35	-2.24	1.79
50.14	21.59	-5.8	3.62
50.18	20.46	-7.41	3.25
50.22	21.53	-5.16	2.35
50.26	19.38	-2.8	1.57
50.3	20.25	-2.54	2.89
50.34	20.58	-2.97	2.72
50.38	21.17	-2.12	2.07
50.42	20.83	-3.3	2.2
50.46	20.72	-1.8	2.73
50.5	24.78	-4.62	0.81
50.54	23.16	-5.4	1.46
50.58	20.755	-1.8332	2.4765
50.62	20.582	-1.4015	2.6394
50.66	18.02	0.68	2.9
50.7	20.98	0.11	2.32
50.74	18.72	3.24	4.55
50.78	19.892	0.26532	3.2991
50.82	19.751	0.62869	3.4359
50.86	21.8	-4.48	2.03
50.9	18.16	-1.07	3.6
50.94	18.14	0.76	4.57
50.98	20.09	3.23	3.55
51.02	19.48	0.68	2.97
51.06	17.41	2.4	3.34
51.1	19.07	4.41	3.09
51.14	22.09	2.96	4.2
51.18	21.94	1.42	4.04
51.22	22.27	2.28	3.97
51.26	20.43	1.22	0.91
51.3	20.49	-3.05	0.55
51.34	22.03	-0.67	0.21
51.38	20.11	0.14	-0.33
51.42	20.44	0.83	1.13
51.46	19.76	-0.44	1.79
51.5	21.1	1.26	1.45
51.54	20.37	-0.52	0.55
51.58	21.04	0.18	0.04
51.62	22.51	3.28	-1.2
51.66	23.51	0.52	-1.68
51.7	21.54	3.3	-0.18
51.74	22.9	6.11	0.75
51.78	22.87	5.64	-1.18
51.82	21.39	3.86	3.22
51.86	18.78	3.59	4.21
51.9	18.86	5.92	3.88
51.94	20.61	0.54	1.95
51.98	23.75	-1.55	1.39
52.02	23.1	-0.24	2.29
52.06	23.07	-0.07	2.84
52.1	24.83	8.14	-0.02
52.14	21.42	3.57	0.08
52.18	19.05	4.01	2.25
52.22	19.33	7.12	2.64
52.26	19.65	6.18	2.03
52.3	23.38	7.4	2.8
52.34	23.24	7.77	0.53
52.38	23.47	6.66	-0.27
52.42	26	4.55	-1.54
52.46	26.5	5.63	-2.33
52.5	25.68	7.82	0.03
52.54	26.31	4	2.12
52.58	25.89	4.29	2.47
52.62	23.51	1.68	0.45
52.66	22.75	-0.92	0.88
52.7	21.31	-1.25	1.97
52.74	22.1	-2.11	2.81
52.78	21.31	2.37	3.57
52.82	22.49	0.45	4
52.86	22.53	2.96	3.44
52.9	23.01	1.27	2.12
52.94	25.23	2.58	0.92
52.98	23.98	4.22	1.37
53.02	24.84	4.81	1.61
53.06	24.41	0.72	3.43
53.1	26.15	2.03	2.67
53.14	24.91	2.65	2.37
53.18	24.79	4.73	1.39
53.22	21.27	3.96	3.12
53.26	23.22	1.8	0.84
53.3	23.69	2.28	1.08
53.34	23.44	1.27	1.4
53.38	24.38	1.57	1.13
53.42	23.48	1.78	2.69
53.46	24.75	1.4	2.59
53.5	23.52	0.6	1.71
53.54	24.13	-0.75	1.73
53.58	21.92	-0.96	1.13
53.62	21.72	1.56	3
53.66	21.7	1.8	2.06
53.7	20.93	1.35	1.07
53.74	22.26	2.02	0.95
53.78	22.23	3.74	1.6
53.82	21.85	3.57	2.06
53.86	24.59	4.15	2.24
53.9	24.7	3.83	2.32
53.94	25.42	2.98	1.66
53.98	27.54	4.68	0.32
54.02	27.93	6.72	-0.2
54.06	25.06	4.58	0.44
54.1	25.66	5.02	0.14
54.14	24.23	5.34	0.5
54.18	27.29	3.58	1.83
54.22	27.6	4.7	2.68
54.26	27.4	4.22	0.28
54.3	22.77	3.23	-0.76
54.34	21.8	5.19	0.7
54.38	24.67	3.62	2.35
54.42	23.9	1.97	5.01
54.46	21.97	1.1	4.26
54.5	27.08	3.86	3.68
54.54	26.74	5.39	-1.04
54.58	26.06	6.67	0.8
54.62	22.49	3.48	-1.8
54.66	22.03	2.18	0.38
54.7	22.31	2.6	1.21
54.74	22.46	1.77	-1.43
54.78	23.38	0.86	-2.39
54.82	21.1	-1.72	-2.14
54.86	19.53	3.62	-0.79
54.9	18.67	1.23	-0.22
54.94	17.87	1.67	3.06
54.98	20.93	2.59	2.03
55.02	20.37	2.46	0.98
55.06	19.23	1.68	2.11
55.1	21.5	1.45	0.86
55.14	22.2	2.44	1.53
55.18	22.26	3.3	1.42
55.22	21.21	3.24	1.6
55.26	26.41	0.68	0.6
55.3	26.83	3.36	-0.89
55.34	23.37	0.56	-1.15
55.38	22.61	3.07	-2.23
55.42	18.64	3.11	-1.8
55.46	19.82	2.96	2.69
55.5	19.52	2.84	2.16
55.54	21.33	1.84	3.1
55.58	20.72	3.3	2.45
55.62	19.66	3.25	2.17
55.66	19.65	6.06	2.28
55.7	21.34	4.6	4.09
55.74	19.85	6.89	2.76
55.78	23.48	5.89	3.64
55.82	22.26	6.18	3.07
55.86	23.5	5.22	1.53
55.9	22.93	3.56	1.47
55.94	20.79	4.67	-0.05
55.98	20.61	7.18	-0.03
56.02	20.84	5.36	3.88
56.06	21.45	3.64	2.64
56.1	22.72	4.43	2.09
56.14	23.49	0.96	0.98
56.18	24.35	-1.86	0.44
56.22	22.36	-0.69	2.26
56.26	22.95	-0.99	2.15
56.3	21.76	-1.08	2.62
56.34	23.33	0.8	-0.77
56.38	25.9	1.1	0.87
56.42	25.14	2.82	1.39
56.46	25.53	2.78	0.43
56.5	25.98	2.17	1.78
56.54	24.93	0.14	-0.23
56.58	25.25	-2.7	-0.09
56.62	25.87	-3.26	0.56
56.66	26.89	-1.81	0.73
56.7	25.54	-1.87	-0.21
56.74	24.45	-1.18	-0.62
56.78	22.86	-2.95	-1.54
56.82	25.05	-3.08	-0.41
56.86	23.31	-3.4	-1.08
56.9	20.56	-1.71	0.86
56.94	19.79	-0.35	1.9
56.98	19.72	-0.39	0.31
57.02	20.14	-1.31	0.23
57.06	19.92	-2.74	0.56
57.1	20.56	2.58	1.07
57.14	19.77	1.25	0.48
57.18	19.27	2.49	-0.76
57.22	21.13	4.12	1.18
57.26	20.95	3.53	2.73
57.3	19.1	2.82	3.32
57.34	18.69	-0.32	3.63
57.38	19.35	3.56	3.32
57.42	19.84	7.06	2.63
57.46	23.99	3	1.24
57.5	21.495	3.1964	2.4026
57.54	21.758	2.8251	2.3047
57.58	22.012	2.4098	2.1877
57.62	22.249	1.9681	2.0585
57.66	22.461	1.5179	1.9243
57.7	24.66	4.88	2.02
57.74	22.85	1.64	1.74
57.78	23.55	-1	2.04
57.82	22.64	-0.73	2.11
57.86	23.47	-1.94	2.61
57.9	23.03	-0.65	-1.09
57.94	20.99	-0.07	-0.18
57.98	20.95	-0.2	2.47
58.02	20.76	0.02	2.11
58.06	22.11	-0.41	1.82
58.1	22.25	-0.72	2.3
58.14	21.3	4.41	2.69
58.18	20	3.41	2.99
58.22	19.88	3.1	5.28
58.26	21.35	3.57	3.08
58.3	24.02	1.06	1.36
58.34	23.53	1.24	1.54
58.38	21.62	0.66	2.28
58.42	23.32	-1.51	1.6
58.46	23.74	-0.15	1.89
58.5	22.46	-2.27	-1.19
58.54	21.51	-2.03	-0.87
58.58	20.6	-1.22	-0.15
58.62	21.31	0.23	-0.13
58.66	21.24	0.11	3.62
58.7	21.77	0.95	2.55
58.74	23.72	2.38	1.65
58.78	26.13	1.59	1.79
58.82	25.06	1.86	2.38
58.86	24.59	1.09	0.93
58.9	23.3	2.87	2.23
58.94	24.24	1.91	2.29
58.98	25.92	1.67	2.22
59.02	28.21	3.32	0.09
59.06	27.66	3.73	-0.02
59.1	24.96	4.26	0.89
59.14	25.45	2.84	0.51
59.18	23.94	2.04	-0.84
59.22	24.39	1.07	-1.05
59.26	22.15	2.27	-0.69
59.3	24.53	1.19	1.97
59.34	23.94	1.1	1.1
59.38	21.2	1.07	2.06
59.42	22.61	3.04	3.44
59.46	24.64	3.97	3.19
59.5	24.29	3.65	1.95
59.54	23.79	6.42	4.52
59.58	23.13	5.66	5.9
59.62	19.56	10.36	4.08
59.66	22.69	9.77	1.12
59.7	24.03	8.28	1.19
59.74	23.78	10.91	2.18
59.78	25.06	6.27	4.92
59.82	27.34	5.24	3.16
59.86	28.12	4.49	2.83
59.9	27.96	3.42	0.05
59.94	29.38	1.45	-2.95
59.98	27.08	1.43	-0.77
60.02	25.02	-1.28	0.43
60.06	23.83	-0.93	1.18
60.1	25.45	-1.6	0.07
60.14	24.4	-1.26	-2.62
60.18	24.88	0.88	-1.8
60.22	24.33	-1.28	-1.05
60.26	24.31	-1.87	-2
60.3	22.73	-1.34	-1.41
60.34	24.607	1.1009	-0.62636
60.38	24.19	4.73	1.59
60.42	27.01	0.87	-2.9
60.46	23.97	4.12	0.07
60.5	23.91	4.15	0.06
60.54	27.11	4.63	1.67
60.58	26.97	3.97	0.99
60.62	25.8	4.27	0.46
60.66	26.44	2.64	0.54
60.7	24	4.34	-1.33
60.74	23.35	4.8	-0.48
60.78	23.91	5.99	-0.72
60.82	25.41	-1.69	-1.58
60.86	25.66	-0.78	2.2
60.9	22.12	-2.21	2.63
60.94	21.05	-2.53	2
60.98	21.88	-2.47	2.83
61.02	20.8	-5.86	2.15
61.06	22.55	-5.67	3.4
61.1	27.66	-5.19	2.64
61.14	24.85	-1.73	1.95
61.18	24.21	-2.59	1.62
61.22	25.43	-3.34	-0.8
61.26	24.18	-3.02	-0.79
61.3	25.34	-1.66	0.87
61.34	24.06	-1.01	-1.19
61.38	22.88	-1.31	-0.85
61.42	25.45	-1.98	3.62
61.46	24.49	1.95	0.92
61.5	21.19	1.6	1.16
61.54	23.74	-1.5	2.03
61.58	23.1	-2.36	1.6
61.62	20.94	-0.36	4
61.66	22.76	1.62	2.33
61.7	21.11	4.35	1.37
61.74	21.59	3.44	1.33
61.78	23.42	2.51	1.44
61.82	26.79	3.37	2.96
61.86	27.07	4.36	-0.22
61.9	26.67	3.57	-0.77
61.94	21.24	2.2	2.83
61.98	26.75	5.58	1.52
62.02	27.19	4.22	0.23
62.06	26.12	3.42	0.13
62.1	24.77	4.46	0.68
62.14	22.21	-1.04	1.1
62.18	22.11	0.59	1.72
62.22	22.9	2.53	0.6
62.26	25.54	1.54	0.16
62.3	24.38	-2.55	0.41
62.34	24.44	-3.11	2.56
62.38	27.86	0.55	0.95
62.42	28.46	4.28	0.07
62.46	29.15	6.49	1.04
62.5	29.46	8.09	0.37
62.54	29.46	8.96	1.09
62.58	27.47	9.91	1.79
62.62	26.84	10.18	1.59
62.66	24.26	7.83	6.01
62.7	22.95	6.75	5.71
62.74	19.97	4.42	4.9
62.78	21.65	3.61	5.19
62.82	18.2	-1.2	2.82
62.86	22.187	4.1852	4.2799
62.9	22.174	3.4525	4.2431
62.94	21.9	2.05	4.44
62.98	18.12	3.61	4.39
63.02	23.13	2.56	3.44
63.06	23.3	0.11	1.55
63.1	23.53	1.37	3.57
63.14	26.33	1.43	3.33
63.18	26.13	1.36	3.71
63.22	27.51	2.14	3.11
63.26	26.24	3.54	1.91
63.3	25.87	3.17	0.47
63.34	27.13	3.84	1.56
63.38	23.92	3.21	1.5
63.42	24.59	5.19	1.85
63.46	24.33	3.76	0.89
63.5	25.92	5.13	1.82
63.54	26.9	6.86	2.33
63.58	24.07	2.61	2.16
63.62	24.03	4.99	4.45
63.66	25.5	1.05	1.38
63.7	25.08	1.59	3.41
63.74	21.64	2.17	3.71
63.78	21.72	4	2.62
63.82	18.43	3.04	3.77
63.86	22.87	1.14	4.69
63.9	24.03	1.1	0.34
63.94	22.87	3.58	0.84
63.98	23.42	2.92	0.62
64.02	25.62	5.28	2.78
64.06	24.64	3.89	0.87
64.1	24.2	1.79	1.1
64.14	22.9	1.79	1.71
64.18	26.82	2.22	2.51
64.22	25.33	3.08	2.22
64.26	24.85	1.62	1.53
64.3	23.68	0.1	0.16
64.34	21.91	-0.48	0.98
64.38	21.77	-1.08	1.04
64.42	23.81	1.27	2.18
64.46	24.57	0.78	1.93
64.5	23.83	0.4	0.9
64.54	22.35	4.61	0.89
64.58	20.63	4.69	1.74
64.62	22.03	4.34	1.97
64.66	23.83	4.53	2.01
64.7	26.85	3.93	1.08
64.74	25.65	2.72	2.34
64.78	25.61	4.05	1.35
64.82	23.8	5.48	2.07
64.86	26.48	4.38	0.41
64.9	25.8	3.59	0.46
64.94	28.06	3.57	1.42
64.98	28.23	3.48	0.4
65.02	27.63	3.45	-0.59
65.06	24.97	3.91	-1.38
65.1	27.07	5.28	-0.34
65.14	26.63	6.89	0.48
65.18	25.73	3.57	1.58
65.22	23.99	3.19	0.42
65.26	23.75	2.75	2.78
65.3	23.46	3.36	1.72
65.34	23.65	3.89	2.81
65.38	23.28	1.42	2.12
65.42	26.92	-0.57	3.16
65.46	27.98	1.22	1
65.5	29.24	0.96	2.32
65.54	27.73	1.58	2.49
65.58	27.57	-0.77	-0.29
65.62	26.22	0.97	0.96
65.66	25.03	0.23	-0.15
65.7	25.51	0.14	0.58
65.74	27.28	-0.43	0.68
65.78	26.61	-1.27	0.57
65.82	26.7	-2.53	-1.05
65.86	25.83	-2.62	-0.73
65.9	27.87	-2.33	-1.17
65.94	26.07	-4.11	-0.7
65.98	25.25	-0.28	-2.72
66.02	24.21	0.23	-2.8
66.06	24.28	-2.24	-1.28
66.1	22.52	-1.95	0.45
66.14	22.49	-1.01	1.01
66.18	22.54	-2.62	0.9
66.22	23.54	-1.83	1.21
66.26	22.84	-1.75	0.67
66.3	22.74	-0.7	0.48
66.34	22.94	-1.7	2.17
66.38	24.47	-4.54	1.14
66.42	21.975	-2.1723	0.13292
66.46	25.24	-1.52	-0.74
66.5	23.54	-0.59	-1.71
66.54	21.09	-0.53	-1.75
66.58	18.83	-1.2	-1.93
66.62	20.81	-1.46	-1.21
66.66	19.1	-2.44	-0.83
66.7	15.93	-4.23	2.11
66.74	17.44	-3.57	1.71
66.78	18.43	-6.99	1.19
66.82	18.75	-0.51	-2.64
66.86	17.21	-0.27	-0.5
66.9	20.57	2.94	2.24
66.94	23.07	1.74	3.65
66.98	22.44	-0.99	2.55
67.02	21.54	-0.03	1.7
67.06	21.38	1.4	1.06
67.1	20.94	1.68	1.1
67.14	21.66	7.4	0.99
67.18	23.5	3.96	-0.26
67.22	21.21	4.85	0.08
67.26	22.87	6.52	0.1
67.3	22.21	9.09	1.95
67.34	23.39	6.13	4.95
67.38	23.86	4.78	-0.19
67.42	24.32	4.38	0.91
67.46	19.46	9.16	-1.44
67.5	22.15	8.73	2.96
67.54	22.7	6.13	0.82
67.58	24.93	5.25	0.78
67.62	25.08	4.96	-0.17
67.66	25.57	5.07	-0.42
67.7	23.83	5.77	-0.76
67.74	23.72	3.48	-1.56
67.78	22.39	7.56	0.69
67.82	21.11	6.13	1.03
67.86	22.04	7.02	1.48
67.9	23.65	5.11	0.82
67.94	23.01	2.39	0.7
67.98	24.46	0.05	0.91
68.02	25.15	-1.42	2.56
68.06	24.55	-0.69	0.95
68.1	24.93	1.09	3.39
68.14	24.68	-1.89	1.6
68.18	23.39	-2.81	1.16
68.22	23.39	-1.03	2.98
68.26	22.62	-1.4	3.59
68.3	26.27	2.64	0.74
68.34	21.62	2.43	0.52
68.38	22.44	1.65	1.53
68.42	22.35	1.65	1.36
68.46	19.7	-0.24	1.65
68.5	21.02	1.68	3.01
68.54	19.95	-0.08	2.37
68.58	19.66	-0.68	2.19
68.62	21.9	-2.99	1.97
68.66	21.88	2.38	1.91
68.7	21.11	-0.32	0.43
68.74	21.99	-0.47	2.22
68.78	23.13	-0.2	1.29
68.82	21.48	-0.75	1.07
68.86	21.88	0.18	0.28
68.9	19.43	3.65	0.32
68.94	18.54	1.14	2.38
68.98	16.57	0.2	3.86
69.02	16.83	-1.05	4.73
69.06	17.9	-5.35	4.82
69.1	16.85	-2.84	5.42
69.14	18.35	-0.35	5.43
69.18	16.83	0.08	5.95
69.22	16.91	1.32	4.85
69.26	15.62	1.97	2.54
69.3	19.07	-2.67	3.9
69.34	20.71	-1.1	2.57
69.38	19.96	-0.82	3.19
69.42	19.44	-1.9	3.16
69.46	18.41	-2.41	2.26
69.5	18.93	-3.15	2.09
69.54	20.17	-1.19	1.62
69.58	21.04	-1.22	1.04
69.62	20.05	-0.61	1.31
69.66	18.76	-1.37	3.13
69.7	19.96	-3.26	1.56
69.74	21.65	-3.58	3.01
69.78	22.86	-6.65	1.83
69.82	26.73	-4.07	2.25
69.86	27.19	-5.96	2.69
69.9	27.63	-5.52	2.86
69.94	26.67	-2.12	1.48
69.98	27.33	-2.96	2.44
70.02	29.34	-3.52	3.74
70.06	31.69	-5.3	-0.47
70.1	28.36	-4.29	-0.77
70.14	27.96	-3.49	1.38
70.18	24.98	-4.74	1.09
70.22	23.64	-3.69	1.76
70.26	23.17	-3.5	1.52
70.3	24.65	-3.43	2.67
70.34	25.47	-3.96	0.8
70.38	24.04	-3.29	1.24
70.42	23.77	-1.8	3.76
70.46	28.7	-1.66	2.78
70.5	29.57	2.09	-0.57
70.54	28.33	-0.28	2.12
70.58	27.36	0.64	0.61
70.62	27.24	-1.97	1.19
70.66	26.31	-3.29	0.95
70.7	25.72	-1.5	0.26
70.74	23.52	-1.6	-0.35
70.78	21.56	-1.57	-0.35
70.82	21.81	3.43	2.2
70.86	23.94	1.95	1.65
70.9	23.18	1.1	0.35
70.94	22.32	1.24	0.75
70.98	22.75	2.93	1.62
71.02	22.8	2.43	1.75
71.06	21.39	3.22	2.53
71.1	19.97	1.45	3.9
71.14	21.36	-2.51	3.28
71.18	23.11	-0.8	2.79
71.22	20.89	-0.85	2
71.26	23.04	1.87	2.58
71.3	22.92	-1.28	2.14
71.34	24.49	-1.47	1.27
71.38	23.16	1.62	-0.69
71.42	22.96	2.62	-2.39
71.46	22.23	1.94	-1.49
71.5	23.84	2.33	-2.45
71.54	24.57	-0.35	-1.05
71.58	23.28	-1.78	-1.1
71.62	20.05	-1.4	-3.24
71.66	22.586	3.3867	0.19269
71.7	20.36	6.79	4.12
71.74	21.42	6.64	1.95
71.78	18.59	8.61	2.31
71.82	22.18	6.64	3.44
71.86	25.1	6.35	2.55
71.9	27.82	1.48	0.76
71.94	28.05	5.36	1.06
71.98	29.45	5.07	-1.07
72.02	28.29	2.9	-0.59
72.06	27.84	2.06	-0.49
72.1	29.55	5.35	-1.65
72.14	28.01	5.21	0.29
72.18	27.41	1.13	2.75
72.22	23.71	4.16	3.99
72.26	21.77	5.45	3.1
72.3	21.7	3.14	3.32
72.34	23.21	2.09	3.43
72.38	22.21	3.52	3.43
72.42	21.24	3.35	4.9
72.46	23.35	2.56	1.19
72.5	26.62	2.2	2.03
72.54	26.46	1.49	0.55
72.58	28.04	4.47	2.94
72.62	28.38	4.17	2.23
72.66	27.17	4.36	1.41
72.7	24.35	4.23	2.36
72.74	24.63	7.4	3.42
72.78	25.92	7.65	4.16
72.82	26.787	5.4195	1.382
72.86	26.09	2.23	-1.71
72.9	26.34	4.1	0.23
72.94	27.63	5.22	-0.06
72.98	27.09	6.59	1.19
73.02	27.34	5.77	2.54
73.06	25.55	4.84	0.81
73.1	25.29	6	3.77
73.14	27.39	6.27	2.61
73.18	28.83	4.09	0.78
73.22	26.6	1.65	1.84
73.26	26.99	2.35	2.44
73.3	25.66	1.2	3.18
73.34	25.19	0.43	2.91
73.38	24.18	-0.74	2.52
73.42	25.1	0.31	3.03
73.46	23.77	1.85	4.16
73.5	25.08	2.11	3.54
73.54	26.82	2.43	2
73.58	26.75	2.47	-0.29
73.62	27.11	1.81	-0.81
73.66	27.71	2.92	-0.97
73.7	27.06	3.07	-1.6
73.74	26.18	3.16	-1.1
73.78	25.92	3.6	0.09
73.82	25.82	4.58	1.75
73.86	27	5.83	1.99
73.9	25.81	5.5	2.02
73.94	24.69	4.81	4.13
73.98	23.57	2.4	5.8
74.02	23.54	3.22	4.96
74.06	22.43	3.22	4.81
74.1	22.83	1.3	4.83
74.14	23.22	1.52	5.04
74.18	22.78	0.24	5.24
74.22	21.59	-0.65	4.64
74.26	22.76	2.43	4.8
74.3	19.866	0.94185	5.0216
74.34	19.197	0.79406	4.8925
74.38	18.564	0.6504	4.7308
74.42	19.96	1.94	3.47
74.46	17.47	0.34271	4.3354
74.5	15.88	2.88	1.93
74.54	15.94	-0.02	2.95
74.58	17.03	-4.9	5.74
74.62	14.02	-0.95	5.83
74.66	15.2	-1.01	5.16
74.7	16.17	0.62	3.48
74.74	16.32	-1.18	2.58
74.78	17.76	-1.54	0.57
74.82	20.8	-3.29	3
74.86	21.1	-5.29	0.91
74.9	19.72	-5.03	1.66
74.94	20.11	-4.62	4.38
74.98	21.08	-1.63	3.25
75.02	22.49	-2.53	2.03
75.06	20.04	-0.47	1.45
75.1	19.73	0.24	1.64
75.14	20.51	-3.25	2.33
75.18	21.58	-1.69	3.65
75.22	22	-2.44	3.2
75.26	21.95	-3.87	1.56
75.3	20.8	-3.25	1.82
75.34	23.45	-3.14	2.4
75.38	22.79	-1.38	2.27
75.42	20.48	1.46	2.65
75.46	18.84	-1.13	3.91
75.5	18.21	-1.41	3.44
75.54	16.3	2.48	2.98
75.58	16.65	0.39	4
75.62	15.93	0.84	2.56
75.66	18.17	3.74	3.12
75.7	19.5	2.23	2.87
75.74	24.08	3.65	2.68
75.78	24	4.51	-2.14
75.82	23.68	3.66	-0.55
75.86	20.95	1.91	0.41
75.9	22.77	1.51	-0.21
75.94	21.19	0.39	0.02
75.98	21.39	-1.55	1.7
76.02	22.92	-1.72	0.89
76.06	22.29	2.22	0.86
76.1	22.69	1.56	0.11
76.14	24.62	3.1	-0.27
76.18	22.2	0.42	1.92
76.22	21.48	4.12	2.2
76.26	22.14	3.36	2.99
76.3	22.79	4.33	2.06
76.34	24.83	4.38	0.34
76.38	26.16	6.5	0.81
76.42	26.51	7.17	0.66
76.46	25.32	6.72	0.15
76.5	25.93	5.84	-1.05
76.54	24.94	5.49	-0.18
76.58	24.05	4.6	1.23
76.62	22.87	4.23	3.11
76.66	22.47	4.7	2.37
76.7	22.94	7.51	2.14
76.74	23.99	5.97	2
76.78	23.8	3.33	2.53
76.82	22.32	1.87	2.2
76.86	23.89	0.63	2.69
76.9	27.9	0.78	1.94
76.94	26.79	3.5	0.04
76.98	26.47	3.3	2.07
77.02	26.8	3.18	1.87
77.06	27.41	5.4	2.74
77.1	26.49	2.36	1.43
77.14	26.1	-1.62	1.03
77.18	25.37	0.31	0.11
77.22	25.9	2.94	1.42
77.26	25.56	2.67	1.91
77.3	23.46	2.73	0.47
77.34	23.5	4.45	0.48
77.38	20.81	4.17	1.68
77.42	25.24	5.28	3.25
77.46	24.01	5.69	4.35
77.5	22.9	1.24	2.67
77.54	20.49	3	1.48
77.58	23.39	5.48	1.53
77.62	26.31	5.42	3.46
77.66	26.67	5.98	1.5
77.7	25.61	6.08	1.41
77.74	27.82	5.48	1.99
77.78	30.63	5.3	-0.93
77.82	29.88	3.95	-3.35
77.86	26.67	5.08	-2.03
77.9	29.56	2.75	-2.33
77.94	29.02	1.39	-3.6
77.98	28.08	1.71	-1.94
78.02	24.82	1.55	0.42
78.06	28.24	-1.78	-0.78
78.1	25.67	0.88	1.94
78.14	24.37	4	2.83
78.18	23.61	2.65	3.01
78.22	22.68	2.05	2.71
78.26	24.83	3.36	1.68
78.3	25.43	4.28	1.55
78.34	25.34	3.53	1.52
78.38	24.54	4.7	2.03
78.42	24.62	4.14	0.06
78.46	27.12	4.41	1.19
78.5	25.31	3.29	2.68
78.54	26.12	6.12	2.9
78.58	25.28	5.39	2.37
78.62	26.89	5.28	1.21
78.66	26.51	3.38	1.33
78.7	24.23	3.1	1.27
78.74	23.3	4.26	1.5
78.78	23.59	6.28	0.58
78.82	22.39	5.97	0.72
78.86	22.61	3.82	2.03
78.9	21.38	2.3	1.46
78.94	21.84	0.3	-0.09
78.98	20.63	-2.56	0.96
79.02	18.93	-2.28	1.64
79.06	19.59	1.39	1.94
79.1	21.97	1.34	2.63
79.14	21.68	1.31	2.01
79.18	20.06	0.39	1.99
79.22	17.76	-2.58	1.21
79.26	17.53	-0.61	1.51
79.3	18.11	-0.52	2.38
79.34	20.9	2.16	0.4
79.38	20.57	1.68	-1.28
79.42	20.74	0.98	-2.59
79.46	19.84	0.46	1.36
79.5	19.41	1.52	1.99
79.54	19.3	0.08	-1.66
79.58	17.64	1.03	0.08
79.62	19.57	0.95	2.53
79.66	20.16	3.65	3.1
79.7	20.75	4.79	3.04
79.74	22.22	4.25	3.84
79.78	23.01	4.57	1.53
79.82	20.36	3.25	1.62
79.86	21.89	1.46	1.93
79.9	23.54	3.47	1.36
79.94	22.87	3.41	0.63
79.98	24.9	1.79	4
[truncated: 1,111 more rows]
