# Supplementary material for: Mean flow and turbulence structure over exposed roots on a forested floodplain: Insights from a controlled laboratory experiment
Source: PLoS One. 2020 Feb 26;15(2):e0229306. doi: 10.1371/journal.pone.0229306 (PMC7043746; doi:10.1371/journal.pone.0229306)
Supplement: S1 File — (ZIP) [file pone.0229306.s001.zip › data_and_scripts/velocity_data/t21_028_replaced.csv]

0.02	24.89	3.19	0.5
0.06	26.79	4.58	-0.92
0.1	23.64	4.51	0.7
0.14	25.91	4.91	1.24
0.18	25.84	7.19	2.37
0.22	26.59	3.65	1.37
0.26	27.74	2.55	0.53
0.3	27.58	2.11	0.26
0.34	25.57	3.5	2.45
0.38	25.41	5.28	1.16
0.42	25.93	4.29	-0.16
0.46	25.07	2.14	-2.25
0.5	23.22	-1.24	-3.1
0.54	23.16	0.11	-1.72
0.58	23.25	1.29	0.31
0.62	21.98	0.63	1.13
0.66	23.5	1.5	1.27
0.7	22.17	4.67	2.68
0.74	21.53	2.47	2.28
0.78	22.86	1.3	1.92
0.82	22.37	1.91	2.65
0.86	20.88	1.13	2.81
0.9	22.05	2.52	1.53
0.94	20.9	0.6	3.62
0.98	21.74	-2.55	4.51
1.02	20.78	0.11	1.7
1.06	17.99	2.43	3.77
1.1	18.65	0.02	5.1
1.14	18.71	0.4	4.18
1.18	17.26	1.14	4.12
1.22	18.93	-0.06	2.61
1.26	19.41	2.56	3.02
1.3	23.15	3.71	1.04
1.34	23.57	4.09	1.23
1.38	24.67	4.52	2.17
1.42	24.96	3.32	1.16
1.46	24.61	4.23	-0.53
1.5	22.32	5.18	1.16
1.54	22.66	5.71	2.45
1.58	22.66	2.67	2.92
1.62	22.55	1.64	3.16
1.66	20.66	4.96	5.14
1.7	20.99	1.71	5.16
1.74	21.59	1.42	2.2
1.78	22.29	3.39	1.62
1.82	23.8	4.84	1.13
1.86	23.9	4.63	1.7
1.9	24.89	7.77	0.43
1.94	21.53	4.79	1.84
1.98	20.81	2.68	1.33
2.02	21.59	1.79	0.52
2.06	19.13	3.98	2.26
2.1	20.6	3.45	1.3
2.14	18.83	2.45	0.07
2.18	20.87	0.69	2.65
2.22	22.03	3.74	1.86
2.26	22.47	1.6	0.49
2.3	23.89	1.08	2.16
2.34	23.56	4.49	3.16
2.38	24.79	9.63	1.97
2.42	27.4	7.63	1.78
2.46	25.65	6.47	1.88
2.5	26.7	5.6	2.85
2.54	28.73	4.96	2.27
2.58	29.49	7.75	2.26
2.62	23.93	5.83	1.65
2.66	24.18	2.93	2.48
2.7	25.07	5.89	4.4
2.74	27.3	1.83	3.16
2.78	27.34	3.68	3.97
2.82	25.98	4.2	4.29
2.86	26.06	4.15	2.64
2.9	25.36	5.09	1.9
2.94	22.99	5.57	1.59
2.98	23.7	1.59	2.56
3.02	24.21	2.1	0.66
3.06	25.03	2.68	0.33
3.1	24.29	2.43	0.67
3.14	22.11	3	3.65
3.18	22.16	2.14	-1.15
3.22	17.19	2.49	0.09
3.26	19.94	1.85	-0.56
3.3	17.82	3.46	2.2
3.34	19.18	1.6	3.74
3.38	17.24	-0.62	2.84
3.42	19.59	-2.19	5.07
3.46	19.09	-3.94	3.11
3.5	19.62	-3.6	1.9
3.54	21.06	-2.97	1.68
3.58	20.72	-1.11	3.33
3.62	20.26	-0.36	4.93
3.66	17.82	-0.83	3.74
3.7	20.02	-2.11	2.87
3.74	21.21	-2.02	2.21
3.78	20.7	1.23	0.84
3.82	19.37	1.33	2.29
3.86	17.59	0.69	2.75
3.9	16.74	1.44	3.39
3.94	20	3.04	1.97
3.98	19.48	3.25	1.85
4.02	20.72	3.36	-0.18
4.06	24.32	1.94	0.84
4.1	24.5	-0.61	-0.77
4.14	24.62	-1.13	-0.19
4.18	22.34	-1.67	0.88
4.22	21.2	-3.14	0.45
4.26	21.56	-2.45	0.17
4.3	20.84	-2.86	-0.14
4.34	20.55	-1.88	0.14
4.38	19.88	1.79	0.58
4.42	21.97	1.89	0.66
4.46	21.26	2.35	1.29
4.5	23.06	2.43	3.16
4.54	22.81	2.61	1.33
4.58	22.39	2.9	-0.61
4.62	19.46	1.19	1.24
4.66	22.24	0.05	0.58
4.7	20.99	2.49	1.99
4.74	24.09	2.14	1.23
4.78	26.44	2.72	0.55
4.82	26.1	2.91	0.4
4.86	27.51	2.31	-0.04
4.9	26.64	1.76	-0.48
4.94	26.85	1.36	0.12
4.98	25.02	1.47	0.44
5.02	24.41	2.35	0.89
5.06	26.34	2.74	1.45
5.1	25.96	3.43	2.81
5.14	23.91	3	0.29
5.18	24.96	4.59	0.53
5.22	24.39	3.77	1.13
5.26	25.85	3.97	1.54
5.3	26.65	1.94	0.95
5.34	26.87	1.37	1.84
5.38	25.17	4.63	1.63
5.42	24.088	4.4158	2.0739
5.46	23.881	4.5483	2.1831
5.5	20.7	4.54	3.67
5.54	23.27	5.07	1.35
5.58	21	5.88	3.76
5.62	22.72	4.2	2.06
5.66	20.88	3.14	2.72
5.7	23.28	5.8	2.81
5.74	25.66	4	1.59
5.78	24.07	3.51	2.01
5.82	24.12	1.58	1.98
5.86	23.53	1.33	2.36
5.9	22.55	2.55	1.65
5.94	21.39	-0.48	2
5.98	22.28	0.81	2.4
6.02	20.84	2.77	2.29
6.06	24.1	1.85	0.08
6.1	22.17	-0.56	-0.32
6.14	21.79	0.07	1.97
6.18	20.09	1.41	0.78
6.22	22.7	0.23	0.92
6.26	23.72	-1.6	-1.69
6.3	21.94	-0.1	-0.57
6.34	21.21	-4.62	-0.41
6.38	18.21	-4.16	1.2
6.42	19.89	-4.36	-0.09
6.46	16.84	-4.53	0.34
6.5	15.46	-3.34	2.29
6.54	15.73	-3.29	1.84
6.58	14.85	-2.68	2.63
6.62	16.17	-2.97	3.09
6.66	15.74	0.36	3.11
6.7	14.73	0.9	3.83
6.74	15.4	3.57	3.32
6.78	18.72	2.69	2.33
6.82	19.02	3.86	2.16
6.86	20.33	2.77	2.69
6.9	20.78	2.39	1.04
6.94	18.4	1.31	1.15
6.98	17.74	1.77	1.28
7.02	18.01	3.52	2.72
7.06	18.02	3.3	1.88
7.1	19	3.35	1.38
7.14	19.5	4.86	1.01
7.18	20.41	5.28	4.89
7.22	18.22	4.78	4.97
7.26	19.18	-0.56	3.74
7.3	18.72	1.08	3.62
7.34	19.12	-0.5	2.48
7.38	21.15	-0.19	3.66
7.42	23.23	-2.31	1.75
7.46	21.92	-0.73	2.52
7.5	19.46	0.74	2.94
7.54	18.83	4.19	3.89
7.58	17.75	4.93	3.71
7.62	22.624	2.7346	1.6718
7.66	23.023	2.7977	1.4508
7.7	23.415	2.8546	1.2342
7.74	25.86	5.17	0.33
7.78	28.07	6.31	0.06
7.82	27.05	3.77	-0.84
7.86	27.67	6.66	-1.2
7.9	25.71	6.29	0.02
7.94	24.09	3.4	1.15
7.98	22.61	3.09	-1.57
8.02	26.52	1.28	-0.96
8.06	26.032	2.7723	-0.1388
8.1	26.148	2.6619	-0.18511
8.14	26.214	2.5241	-0.20173
8.18	25.12	0.98	0.43
8.22	25.81	1.06	1.37
8.26	25.13	2.11	0.87
8.3	26.47	0.55	0.18
8.34	25.14	-1.11	-1.3
8.38	23.38	-2.94	1.69
8.42	23.74	-1.42	0.93
8.46	26.06	2.31	2.43
8.5	26.03	-0.23	2.54
8.54	23.96	0.65	0.82
8.58	22.46	-0.39	1.3
8.62	21.09	-0.34	1.91
8.66	20.21	0.73	0.67
8.7	20.93	-0.99	0.58
8.74	21.56	-2.13	0.55
8.78	23.69	-2.69	0.72
8.82	23.97	-1.46	0.48
8.86	24.52	-2.01	0.5
8.9	24.12	2.33	0.63
8.94	25.12	6.54	-1.2
8.98	23.3	5.79	2.04
9.02	24.15	2.47	4.26
9.06	22.12	0.78	4.46
9.1	21.33	-1.1	2.9
9.14	21.07	2.52	0.87
9.18	22.06	0.37	1.65
9.22	22.46	0.34	1.85
9.26	24.45	6.82	2.28
9.3	21.35	4.87	3.68
9.34	24.68	4.38	2.07
9.38	26.53	4.2	1.76
9.42	27.98	2.92	1.3
9.46	23.45	6.18	0.11
9.5	23.74	7.59	0.92
9.54	23.42	8.15	1.17
9.58	26.15	6.33	1.59
9.62	26.18	6.06	1.37
9.66	24.58	7.19	2.45
9.7	21.26	7.52	3.85
9.74	21.45	3.11	2.31
9.78	23.82	3.55	3.69
9.82	26.31	1.68	0.6
9.86	28.64	5.31	0.46
9.9	27.53	6.48	0.52
9.94	30.59	5.25	2.46
9.98	33.18	2.64	0.72
10.02	32.89	1.16	0.85
10.06	31.66	0.34	1.21
10.1	31.15	-0.21	3.3
10.14	31.17	0.05	1.37
10.18	31.68	-1.37	-0.12
10.22	29.22	0.16	2.09
10.26	28.6	-0.04	1.6
10.3	28.92	-0.08	3.04
10.34	28.68	0.77	2.23
10.38	28.7	-0.12	1.62
10.42	28.27	-0.56	1.67
10.46	28.3	-0.75	0.6
10.5	26.32	-1.62	0.15
10.54	24.77	-1.63	-0.28
10.58	23.81	-1.51	0.58
10.62	21.68	-4.5	1.76
10.66	19.95	-4.52	1.91
10.7	19.24	-4.14	2.79
10.74	19.48	-3.26	2.7
10.78	20.17	-3.81	2.47
10.82	21.74	-5.1	1.1
10.86	23.25	-4.89	1.49
10.9	22.61	-3.66	-0.02
10.94	21.52	-5.11	0.95
10.98	20.33	-5.61	2.24
11.02	20.49	-4.24	0.28
11.06	21.83	-2.13	1.26
11.1	22.17	-0.83	1.88
11.14	22.27	-0.84	2.36
11.18	24.15	-2.52	2.42
11.22	26.3	-0.9	1.36
11.26	23.73	-0.53	0.79
11.3	25.1	-1.66	-0.37
11.34	25.8	-0.6	0.32
11.38	27.04	1.64	0.37
11.42	23	2.2	1.68
11.46	21.01	-0.99	2.72
11.5	21.38	-0.95	1.39
11.54	22.58	-1.49	0.98
11.58	22.3	-4.14	2.93
11.62	23.55	-2.6	3.15
11.66	23.35	-1.9	2.49
11.7	20.31	-1.98	3.14
11.74	19.01	-0.89	3.74
11.78	18.86	-0.05	3.4
11.82	20.12	-0.92	1.22
11.86	22.46	-1.71	0.86
11.9	20.88	0.01	-0.91
11.94	21	0.66	-0.21
11.98	21.04	0.21	1.24
12.02	21.77	0.29	0.54
12.06	22.25	0.72	1.19
12.1	21.03	1.62	3.12
12.14	21.02	1.04	2.3
12.18	22.13	1.24	2.35
12.22	20.35	1.94	3.49
12.26	20.34	0.1	2.96
12.3	20.57	4	1.53
12.34	21.55	3.52	0.89
12.38	21.13	4.02	0.6
12.42	21.29	4.31	1.52
12.46	20.08	2.64	0.23
12.5	22.09	2.94	0.26
12.54	21.3	3.45	0.04
12.58	23.32	3.64	1.59
12.62	22.94	2.96	1.88
12.66	22.5	1.96	0.38
12.7	23.36	2.62	0.69
12.74	22.75	4.44	2.05
12.78	23.34	0.63	2.52
12.82	21.01	-1.17	2.2
12.86	21.89	-0.35	1.27
12.9	20.41	0.49	0.89
12.94	20.48	0.99	3.07
12.98	23.88	0.05	3.83
13.02	23.12	-2.07	2.35
13.06	21.71	-1.54	-0.93
13.1	23.72	-1.86	-1.83
13.14	22.55	-3.1	-1.28
13.18	20.97	-6.37	1.65
13.22	22.87	-6.46	2.67
13.26	22.77	-6.32	5.12
13.3	20.4	-4.35	6.58
13.34	23.07	-1.37	4.07
13.38	19.63	0.01	6.21
13.42	18.6	4.47	5.92
13.46	17.1	-0.99	5.15
13.5	15.7	0.69	4.35
13.54	19.41	0.93	2.76
13.58	22.66	-0.03	2.17
13.62	21.23	-0.93	0.89
13.66	18.67	-3.7	2.2
13.7	18.32	-4.16	4.49
13.74	18.54	0.3	3.3
13.78	20.28	3.77	2.33
13.82	21.63	2.82	1.33
13.86	21.65	4.87	1.07
13.9	20.92	4.84	2.06
13.94	22.68	3.86	2.04
13.98	22.07	4.79	2.13
14.02	21.42	2.56	1.82
14.06	23.48	2.98	2.89
14.1	24.99	3.49	2.51
14.14	27.23	4.67	0.37
14.18	27.48	5.06	-1.02
14.22	26.93	3.4	0.01
14.26	30.27	5.51	0.49
14.3	29.54	5.56	1.06
14.34	30.33	1.24	-0.18
14.38	29.2	-2.62	-0.15
14.42	25.01	0.19	2.71
14.46	24.66	0	2.44
14.5	26.78	-4.13	0.45
14.54	26.1	-3.95	1.65
14.58	26.7	-4.39	0.63
14.62	27.11	-3.27	-1.56
14.66	25.88	-4.22	-1.99
14.7	23.62	-3.02	-1.28
14.74	23.188	-5.474	0.52107
14.78	22.585	-5.6947	0.69127
14.82	22.01	-5.8422	0.87906
14.86	21.47	-5.9221	1.0799
14.9	20.973	-5.9401	1.2894
14.94	20.527	-5.9021	1.503
14.98	20.141	-5.8136	1.7162
15.02	19.822	-5.6805	1.9245
15.06	19.578	-5.5085	2.1234
15.1	19.05	-5.84	3.82
15.14	19.97	-7.5	3.74
15.18	18.18	-2.7	1.18
15.22	19.17	-3.75	2.22
15.26	19.81	-5.08	2.49
15.3	17.67	-4.08	4.5
15.34	20.84	-2.76	3.62
15.38	23.23	-5.93	3.04
15.42	25.63	-3.56	1.13
15.46	20.08	-0.18	1.33
15.5	25.02	-2.64	3.1
15.54	24.7	-3.18	2.52
15.58	24.68	-1.98	1.94
15.62	23.85	-2.42	1.97
15.66	24.38	-3.95	1.54
15.7	22.35	-0.41	1.06
15.74	18.01	0.19	1.55
15.78	17.52	2.19	2.5
15.82	19.77	2.3	3.11
15.86	17.07	1.27	3.02
15.9	15.83	3.47	4.2
15.94	18.15	2.54	2.48
15.98	16.35	3.41	2.91
16.02	17.71	1.42	2.34
16.06	16.03	2.7	2.58
16.1	20.23	0.27	1.07
16.14	21.88	1.25	1.23
16.18	19.44	0.59	-0.83
16.22	20.46	0.28	0.48
16.26	22.14	-0.99	1.08
16.3	23.94	-1.39	0.37
16.34	22.67	-0.67	0.77
16.38	22.62	-0.41	1.04
16.42	22.03	1.28	2.11
16.46	23.9	2.17	2.27
16.5	22.84	-0.38	2.6
16.54	25.76	0.47	0.69
16.58	24.51	2.99	1.07
16.62	24.44	1.94	1.16
16.66	26.21	3.55	-0.41
16.7	24.68	3.67	0.1
16.74	23.99	4.02	1.17
16.78	24.38	2.3	1.71
16.82	24.5	3.3	0.83
16.86	22.84	2.84	1.36
16.9	23.92	0.98	0.63
16.94	25.36	1.19	1.48
16.98	24.33	3.28	0.99
17.02	25.86	4.3	1.24
17.06	22.79	4.78	-0.24
17.1	22.14	4.76	-0.27
17.14	22.18	2.03	0.69
17.18	20.72	2.44	-0.79
17.22	20.41	1.68	0.01
17.26	19.77	2.72	0.44
17.3	20.79	2.84	1.07
17.34	21.5	4.87	1.14
17.38	20	5.65	1.07
17.42	19.81	7.72	1.43
17.46	20.14	2.9	1.41
17.5	19.51	4.32	4.23
17.54	21.72	3.93	2.08
17.58	21.41	2.24	0.4
17.62	18.44	5.54	3.46
17.66	24.26	5.08	1.79
17.7	23.93	10.62	2.2
17.74	27.15	5.1084	0.69244
17.78	33.13	8.43	0.25
17.82	31.65	7.79	-0.91
17.86	33.11	4.71	-0.61
17.9	31.47	2.33	-2.13
17.94	30.18	0.6	-0.38
17.98	31.8	-1.09	-1.59
18.02	30.23	0.2	-1.49
18.06	31.06	-0.2	0.48
18.1	32.34	1.91	-1.08
18.14	30.93	3.18	-2.62
18.18	27.77	-0.05	0.66
18.22	26.47	-0.01	0.39
18.26	25.05	2.86	-1.17
18.3	24.04	0.35	-0.79
18.34	22.13	-0.26	-0.73
18.38	22.99	1.01	0.41
18.42	22.24	-0.62	1.85
18.46	20.81	0.76	0.98
18.5	21.32	-1.65	0.91
18.54	21.19	-1.49	1.72
18.58	19.91	0.89	3.31
18.62	21.45	4.57	2.78
18.66	22.26	5.76	1.78
18.7	21.07	3.59	1.76
18.74	22.46	4.96	3.76
18.78	19.9	4.56	2.2
18.82	22.42	2.93	2.83
18.86	20.08	0.23	1.57
18.9	18.9	1.3	1.64
18.94	21.05	1.08	2.05
18.98	20.97	2.6	2.78
19.02	21.18	1.75	0.69
19.06	16.48	2.87	2.78
19.1	23.01	1.62	0.79
19.14	23.45	3.61	2.63
19.18	24.21	2.29	3.01
19.22	27.95	4.68	1.36
19.26	27.28	3.25	0.99
19.3	26.67	1.52	3.13
19.34	26.9	4.82	2.67
19.38	24.86	3.83	2.6
19.42	28.54	5.68	1.69
19.46	25.77	3.62	1.55
19.5	27.67	3.85	1.73
19.54	25.1	4.03	1.44
19.58	23.95	5.56	3.01
19.62	26.1	6.37	3.68
19.66	25.81	7.13	5.1
19.7	28.06	4.24	1.16
19.74	26.58	2.85	-0.61
19.78	26.55	2.51	-0.98
19.82	26.62	2.23	-0.12
19.86	27.4	3.52	1.39
19.9	26.59	3.14	0.39
19.94	26.67	3.62	1.32
19.98	27.52	4.62	2.14
20.02	27.08	3.77	2.91
20.06	26.05	4.24	1.96
20.1	25.22	5.84	0.81
20.14	24.82	4.43	1.91
20.18	24.88	4.79	-0.46
20.22	26.82	4.32	-0.1
20.26	27.06	4.74	0.32
20.3	25.19	4.87	0.28
20.34	25.45	4.78	2.85
20.38	26.84	5.14	-0.38
20.42	27.98	3.67	2.26
20.46	28.36	4.21	2.11
20.5	27.15	4.41	0.89
20.54	25.48	3.55	-0.17
20.58	24.1	3.19	1.56
20.62	27.91	4.97	1.91
20.66	30.97	4.18	3.02
20.7	29.19	7.28	1.92
20.74	26.93	7.05	1.3
20.78	26.06	7.3	2.55
20.82	31.29	2.23	1.71
20.86	27.32	3.68	2.91
20.9	28.15	3.31	0.43
20.94	26.47	3.25	0.72
20.98	28.27	2.66	0.2
21.02	27.17	5.72	2.33
21.06	27.37	6.79	0.93
21.1	26.7	4.46	1.85
21.14	28.85	5.84	2.87
21.18	27.84	5.22	1.29
21.22	27.7	5.67	0.36
21.26	27.67	7.62	1.52
21.3	27.6	5.54	1.15
21.34	28.91	8.99	1.5
21.38	26.41	9.23	0.73
21.42	25.29	7.46	1.72
21.46	26.25	7.32	2.61
21.5	25.75	8.28	0.24
21.54	23.48	5.78	0.19
21.58	23.22	8.8	2.42
21.62	25.52	7.39	2.58
21.66	26.9	4.39	0.89
21.7	28.21	8.73	3.77
21.74	27.6	8.78	1.12
21.78	28.89	9.78	-0.19
21.82	27.87	9.26	-0.22
21.86	28.81	5.15	0.11
21.9	28.67	5.1	2
21.94	28.08	5.83	3.64
21.98	30.01	6.21	0.77
22.02	27.98	2.09	-1.93
22.06	26.464	2.4934	-0.19687
22.1	25.62	1.532	-0.34299
22.14	24.727	0.59356	-0.46759
22.18	23.81	-0.29824	-0.56865
22.22	22.46	-2.37	-3.02
22.26	20.56	-2.7	-0.2
22.3	21.03	-1.84	-0.22
22.34	18.79	-2.21	-1.64
22.38	20.72	-2.54	-0.16
22.42	20.87	-3.73	-0.06
22.46	20.22	-3.84	-0.34
22.5	18.62	-2.88	0.29
22.54	18.66	-2.94	-0.42
22.58	17.19	-0.06	1.01
22.62	19.33	1.35	0.74
22.66	21.05	-0.64	-0.21
22.7	21.27	-1.11	-0.53
22.74	20.3	-0.27	-0.29
22.78	18.49	0.13	0.27
22.82	17.72	-0.37	0.31
22.86	14.64	0.61	0.78
22.9	15.56	2.93	2.55
22.94	13.58	-1.24	1.59
22.98	15.64	-2.27	0.98
23.02	14.92	-1.94	3.3
23.06	16.44	-2.17	3.35
23.1	14.04	0.31	3.9
23.14	16.45	0.6	3.54
23.18	14.44	1.51	3.51
23.22	14.12	-2.18	3.81
23.26	15.76	-4.49	3.09
23.3	17.01	-4.16	4.16
23.34	15.29	-3.69	4.39
23.38	16.3	-3.45	3.04
23.42	15.55	-3.96	2.49
23.46	16.24	-3.72	3.23
23.5	16.94	-0.99	1.33
23.54	17.29	-1.95	0.38
23.58	14.84	-2.74	0.35
23.62	15.2	-2.25	0.92
23.66	12.07	-1.98	0.85
23.7	14.6	-3.02	1
23.74	11.31	-3.95	0.14
23.78	13.06	-4.94	0.99
23.82	14.45	-3.08	0.23
23.86	18.17	-1.46	0.22
23.9	16.94	-3.65	-0.16
23.94	16.44	-3.16	1.82
23.98	18.98	-2.6	0.75
24.02	18.74	-1.28	0.43
24.06	20.53	-0.99	0.07
24.1	19.45	-1.14	1.83
24.14	18.43	0.28	2.23
24.18	14.27	3.51	3.61
24.22	14.84	4.74	2.08
24.26	16.34	3.3	0.19
24.3	17.11	2.73	-0.03
24.34	17.36	2.88	-0.15
24.38	17.21	2.75	3.31
24.42	18.88	0.76	3.07
24.46	20.55	-2.21	2.51
24.5	21.05	-1.41	3.28
24.54	16.68	-0.59	3.73
24.58	16.47	2.26	3.34
24.62	15.34	0.18	1.38
24.66	18.92	-0.45	3.04
24.7	18.22	0.99	3.11
24.74	20.1	5.31	2.6
24.78	19.09	5.47	0.31
24.82	18.69	4.85	3.21
24.86	20.67	3.18	-0.12
24.9	20.23	4.96	1.24
24.94	20.9	3.5	1.85
24.98	20.75	3.12	-0.09
25.02	20.08	1.83	1.6
25.06	20.17	2.96	3.99
25.1	18.31	2.44	3.93
25.14	19.4	-0.14	3.4
25.18	18.83	0.29	2.3
25.22	18.49	-0.94	3
25.26	17.43	-1.8	2.61
25.3	15.12	-1.37	3.55
25.34	18.43	-1.7	3.29
25.38	21.65	-1.3	1.81
25.42	21.31	-2.57	1.03
25.46	17.82	-0.89	1.57
25.5	18.78	1.44	2.69
25.54	23.22	1	1.56
25.58	19.44	0.36	2.32
25.62	18.87	0.79	3.13
25.66	20.85	-1.37	1.28
25.7	19.95	1.6	3.59
25.74	21.33	1.39	0.6
25.78	20.42	2.59	-0.6
25.82	22.75	1.74	2.17
25.86	20.91	3.19	2.97
25.9	23.45	4.73	3.03
25.94	24.03	5.45	-0.2
25.98	22.97	2.87	-0.38
26.02	21.43	0.46	2.03
26.06	20.8	1.69	3.36
26.1	20.46	2.66	2.98
26.14	25.8	2.73	0.22
26.18	25.69	3.52	-0.54
26.22	24.09	3.07	0.35
26.26	24.14	1.85	0.95
26.3	24.39	2.3	0.71
26.34	24.55	2.84	1.07
26.38	22.14	3.42	1.79
26.42	22.95	3.93	1.41
26.46	23.68	2.51	0.11
26.5	23.6	2.74	-0.05
26.54	26.57	3.15	0.38
26.58	26.49	4.56	1.21
26.62	25.74	2.23	2.52
26.66	26.9	3.48	-0.26
26.7	25.03	4.74	1.04
26.74	23.06	3.38	0.34
26.78	20.13	2.4	-0.02
26.82	19.55	3.26	1.51
26.86	22.17	6.63	3.19
26.9	19.85	5.37	1.47
26.94	19.01	5.05	2.48
26.98	20.81	5.77	0.98
27.02	22.9	8.91	-0.35
27.06	21.99	8.52	-1.27
27.1	24.79	5.89	1.7
27.14	23.8	6.58	1.33
27.18	23.86	3.8	-0.12
27.22	22.63	6.03	-0.23
27.26	22.06	6.18	3.24
27.3	22.82	4.99	2.04
27.34	20.95	9.39	1.7
27.38	23.55	11.93	0.63
27.42	24.07	11.36	1.35
27.46	23.02	10.56	0.99
27.5	24.65	12.72	2.66
27.54	26.32	10.21	4.07
27.58	25.45	11.11	4.63
27.62	23.19	10.63	3.63
27.66	24.9	6.76	2.99
27.7	25.95	4.51	0.96
27.74	27.79	7.43	0.89
27.78	24.57	9.35	2.2
27.82	30.47	5.39	0.72
27.86	29.6	3.59	1.38
27.9	29.37	4.18	2.44
27.94	25.35	4.38	2.17
27.98	25.43	4	2.84
28.02	22.43	5.57	4.39
28.06	24.07	1.54	5.33
28.1	24.84	1.96	3.13
28.14	27.48	3.71	3.25
28.18	28	4.78	2.61
28.22	27.89	6.05	2.56
28.26	25.95	4.93	1.24
28.3	27.02	3.8	2.26
28.34	24.18	2.21	-0.36
28.38	23.54	3.1	-0.16
28.42	22.49	2.84	-1.2
28.46	23.41	1.8	-1.08
28.5	21.51	2.61	-1.4
28.54	24.79	2.2	1.31
28.58	22.58	1.76	2.94
28.62	23.57	3.98	1.01
28.66	23.94	4.96	0.6
28.7	24.81	4.55	0.81
28.74	25.18	4.68	2.25
28.78	27.11	4.55	1.1
28.82	27.42	2.92	1.47
28.86	25.17	0.17	1.48
28.9	23.27	-1.02	1.48
28.94	22.14	-0.43	1.98
28.98	22.29	-0.35	0.62
29.02	22.67	-0.02	0.84
29.06	21.06	2.24	1.26
29.1	22.13	4.81	3.86
29.14	26.01	6.96	2.26
29.18	26.06	6.05	1.59
29.22	25.6	5.12	0.77
29.26	27.03	3.71	0.16
29.3	25.4	1.79	1.13
29.34	24.48	1.94	0.42
29.38	23.8	2.67	1.59
29.42	27.97	5.92	-0.04
29.46	26.7	7.55	-0.27
29.5	24.83	8.16	4.29
29.54	21.41	4.69	5.34
29.58	19.56	0.69	6.82
29.62	24.142	4.6253	2.0142
29.66	24.116	4.7974	1.9875
29.7	25.8	5.04	-0.52
29.74	24.22	3.86	0.21
29.78	22.62	3.9	0.85
29.82	24.77	7.57	2.87
29.86	25.86	6.9	1.34
29.9	24.84	6.05	0.97
29.94	25.01	5.13	0.69
29.98	24.18	5.51	1.88
30.02	23.85	4.22	1.02
30.06	24.76	3.49	1.21
30.1	22.32	7.38	2.26
30.14	25.34	5.13	0.26
30.18	20.44	8.24	0.98
30.22	22.43	6.53	2.32
30.26	19.04	4.26	2.64
30.3	24.66	6.15	2.58
30.34	26.9	4.96	0.35
30.38	26.41	4.58	2.25
30.42	27.5	5.51	1.52
30.46	27.43	2.25	0.78
30.5	23.04	4.1	0.52
30.54	21.68	4.42	1.99
30.58	22.64	2.94	2.03
30.62	21.46	-0.46	2.97
30.66	21.22	1.04	3.31
30.7	22.657	1.6272	2.3818
30.74	22.322	1.4414	2.5115
30.78	22.014	1.259	2.6364
30.82	20.52	-3.37	4.4
30.86	19.95	-1.64	2.84
30.9	22.25	2.52	3.27
30.94	22.17	1.81	3.08
30.98	22.49	1.04	1.46
31.02	22.57	3.11	1.77
31.06	23.3	1.26	3.24
31.1	23.73	-0.56	2.23
31.14	22.06	-3.49	3.48
31.18	24.44	-3.47	2.75
31.22	24.52	-3.26	2.07
31.26	25.06	-2.79	2.52
31.3	24.35	-2.84	2.43
31.34	24.78	-3.34	2.53
31.38	25.45	-1.26	1.28
31.42	23.65	-0.14	0.7
31.46	22.43	-2.93	2.8
31.5	19.27	-0.27	5.25
31.54	17.01	-4.1	3.66
31.58	21.28	-4.66	3.26
31.62	21.73	-2.17	2.85
31.66	20.74	-1.46	3.51
31.7	19.84	-4.42	4.67
31.74	20.76	0.27	2.26
31.78	21.11	-0.67	2.23
31.82	20.29	-2.87	1.82
31.86	19.17	-1.54	1.56
31.9	20.81	-2.42	1.88
31.94	18.83	-0.2	2.32
31.98	18.24	-1.09	3.85
32.02	18.57	-0.7	3.44
32.06	19.71	-0.97	0.41
32.1	19.68	1.04	2.69
32.14	19.43	0.87	3.54
32.18	19.86	-1.81	1.03
32.22	23.43	-0.99	1.19
32.26	21.48	-0.67	-0.74
32.3	21.93	2.49	-1.22
32.34	21.59	1.19	-0.51
32.38	18.71	4.27	-0.09
32.42	18.2	4.28	-0.93
32.46	16.32	1.1	1.53
32.5	15.99	0.89	2.53
32.54	18.32	2.17	1.61
32.58	20.9	6.52	1.3
32.62	20.05	4.02	0.47
32.66	19.23	2.38	1.27
32.7	20.72	2.24	2.19
32.74	21.38	2.05	3.16
32.78	24.79	-2.33	0.27
32.82	25.42	0.5	1.98
32.86	24.02	0	1.43
32.9	23.36	-1.02	3.74
32.94	22.89	2.84	2.03
32.98	23.4	5.33	1.7
33.02	22.81	8.08	1.3
33.06	23.66	6.87	1.19
33.1	25.94	2.03	1.09
33.14	27.54	1.79	1.85
33.18	30.8	2.11	-0.3
33.22	31.23	1.94	-0.27
33.26	30.74	2.65	-2.54
33.3	28.53	3.32	-1.91
33.34	30.11	1.85	-2.91
33.38	28.64	1.97	-3.21
33.42	26.59	4.82	-3.03
33.46	24.81	3.43	-0.78
33.5	24.47	1.89	0
33.54	25.86	3.34	1.19
33.58	30.5	3.43	1.96
33.62	30.76	5.6	1.57
33.66	28.19	5.26	-0.53
33.7	26.5	5.84	-0.45
33.74	24.76	1.25	0.16
33.78	24.87	4.18	1.56
33.82	27.9	3.88	1.97
33.86	29.32	5.32	1.1
33.9	27.19	5.93	1.71
33.94	28.35	6.24	3.04
33.98	28.64	8.1	3.34
34.02	29.85	7.61	3.99
34.06	30.34	4.61	1.65
34.1	29.06	4.9	0.75
34.14	27.92	5.9097	1.8326
34.18	27.676	5.7775	1.6147
34.22	24.36	3.97	0.43
34.26	26.51	5.18	0.29
34.3	28.65	6.15	1.03
34.34	28.43	5.05	1.74
34.38	27.92	2.9	2.1
34.42	25.12	2.19	-1.17
34.46	22.94	2.33	-0.7
34.5	25.23	2.06	0.52
34.54	25.27	-0.46	1.72
34.58	27.13	-2.11	1.26
34.62	27.55	-2.83	0.88
34.66	26.23	-4.51	0.31
34.7	26.75	-5.56	1.17
34.74	25.89	-6.57	-0.65
34.78	24.49	-6.54	-0.48
34.82	23.37	-5.73	0.8
34.86	22.1	-8.63	0.74
34.9	22.21	-4.14	-1.05
34.94	22	-3.11	-1.37
34.98	21.8	-3.39	1.16
35.02	21.71	-2.33	1.62
35.06	21.11	-1.78	1.55
35.1	20.55	-0.53	1.8
35.14	21.04	-0.23	1.01
35.18	20.52	0.79	1.01
35.22	19.99	3.84	2.84
35.26	17.47	2.52	2.9
35.3	17.83	1.55	3.45
35.34	17.08	4.73	2.85
35.38	15.22	3.65	3.13
35.42	18.22	4.42	4
35.46	20.46	1.76	2.2
35.5	20.31	5.22	0.32
35.54	18.05	5.45	1.88
35.58	21.24	2.02	2.16
35.62	18.61	4.38	4.91
35.66	20.26	4.64	3.8
35.7	19.72	5.36	3.91
35.74	22.83	6.6	3.2
35.78	24.71	6.74	1.91
35.82	25.19	4.17	0.29
35.86	25.83	5.98	-0.09
35.9	27.65	3.06	-0.44
35.94	25.89	1.1	-2.79
35.98	24	3.43	-0.7
36.02	22.93	3.21	0.57
36.06	23.61	4.68	0.21
36.1	23.83	3.63	1.21
36.14	19.88	4.18	3.15
36.18	19.77	1.41	2.26
36.22	20.27	1.84	2.09
36.26	20.58	1.62	3.24
36.3	23.25	1.03	1.84
36.34	21.73	0.94	-0.36
36.38	22.26	1.61	0.86
36.42	23.12	1.62	2.64
36.46	24.96	3.77	1.99
36.5	24.65	2.28	1.44
36.54	21.91	3.04	3.3
36.58	20.94	2.83	1.34
36.62	18.79	4.96	3.05
36.66	21.62	4.15	1.97
36.7	22.35	4.35	2.39
36.74	22.11	4.64	2.98
36.78	20.59	1.68	2.41
36.82	19.12	2.04	3.92
36.86	25.39	4.12	4.32
36.9	26.68	1.5	1.56
36.94	26.73	5.23	2.19
36.98	25.89	5.28	1.19
37.02	26.85	5.1	0.72
37.06	28.81	5.14	0.31
37.1	29.03	4.73	0.6
37.14	28.17	5.63	0.63
37.18	24	3.57	2.36
37.22	27.3	2.43	1.24
37.26	24.15	4.44	2.86
37.3	25.36	3.46	2.73
37.34	24.23	4.09	0.96
37.38	25.68	4.28	0.66
37.42	24.2	6.23	1.35
37.46	25.19	5.13	2.5
37.5	23.38	4.3	1.26
37.54	24.44	4.38	4.76
37.58	24.61	2.95	1.34
37.62	24.76	4.34	0.11
37.66	24.2	1.49	-0.56
37.7	22.35	3.09	-0.45
37.74	19.83	7.02	2.83
37.78	23.36	4.73	1.05
37.82	24.76	2.78	-0.93
37.86	23.13	1.71	1.69
37.9	20.54	2.34	1.89
37.94	24.86	2.29	1.84
37.98	23.39	2.98	1.75
38.02	23.21	5.89	2.64
38.06	25.88	5.82	0.77
38.1	24.15	5.09	-0.15
38.14	24.67	4.65	-0.12
38.18	24.9	5.76	0.37
38.22	23.8	5.92	1.24
38.26	25.28	7.25	2.17
38.3	26.93	6.8	1.41
38.34	26.53	6.79	0.3
38.38	26.59	8.16	2.75
38.42	26.21	5.34	1.68
38.46	27.17	4.03	-0.54
38.5	25.71	1.33	-0.67
38.54	23.01	2.29	1.68
38.58	23.53	1.07	3.25
38.62	20.35	0.02	2.38
38.66	19.85	-0.46	2.64
38.7	22.47	1.49	2.43
38.74	20.46	-0.39	2.52
38.78	20.095	-0.642	2.7802
38.82	19.564	-0.9325	2.9534
38.86	17.41	0.13	2.77
38.9	20.76	1.11	3.41
38.94	18.84	-0.76	4.17
38.98	18.86	-2.36	4.76
39.02	16.72	-3.14	2.11
39.06	17.03	-4.27	2
39.1	17.82	-2.51	3.22
39.14	16.71	-0.03	3.86
39.18	17.41	-1.37	2.72
39.22	16.86	-1.46	2.72
39.26	15.74	-0.61	2.96
39.3	18.71	-1.78	2.13
39.34	20.09	-0.73	1.68
39.38	19.6	1.29	3.18
39.42	17.79	-2.3	2.3
39.46	19.31	-3.09	-0.5
39.5	17.62	0.93	2.29
39.54	16.63	0.93	2.92
39.58	17.03	2.87	4.53
39.62	16.07	2.03	4.58
39.66	17.26	-1.4	2.9
39.7	19.02	3.51	3.1
39.74	16.31	1.94	3.24
39.78	17.02	3.15	2.95
39.82	21.13	1.26	0.98
39.86	20.73	3.21	0.37
39.9	20.42	3.6	1.88
39.94	20.55	1.94	2.6
39.98	17.98	0.76	3.93
40.02	18.49	-1.33	3.19
40.06	18.92	-0.99	2.64
40.1	19.44	-0.32	3.38
40.14	18.62	-1.14	3.39
40.18	18.96	4.03	5.89
40.22	18.93	-2.16	5.33
40.26	20.59	2.26	3.77
40.3	20.08	3.24	4.25
40.34	19.01	1.43	1.94
40.38	19.46	0.29	1.68
40.42	18.3	0.22	1.12
40.46	17.54	0.2	1.29
40.5	17.15	1.58	1.59
40.54	16.48	0.31	2.54
40.58	17.16	2.35	4.05
40.62	17.34	0.31	4.55
40.66	16.5	-1.03	4.7
40.7	15.27	0.78	4.08
40.74	17.85	1.71	2.81
40.78	19.32	1.97	0.83
40.82	21.88	2.4436	2.141
40.86	22.805	2.6412	1.9603
40.9	27.8	3.37	1.05
40.94	27.8	4.03	1.85
40.98	29.23	2.31	0.36
41.02	30.07	4.75	-0.67
41.06	29.47	7.48	-0.21
41.1	27.39	6.31	-1.26
41.14	31.29	5.67	-0.17
41.18	28.79	4.64	1.5
41.22	30.516	4.0453	0.30746
41.26	27.87	-0.23	3.1
41.3	30.35	0.55	0.63
41.34	29.39	1.57	-0.4
41.38	32.19	3.18	0
41.42	31.32	7.1	0.84
41.46	30.03	4.64	0.87
41.5	30.16	4.34	1.77
41.54	29.73	5.44	0.5
41.58	28.18	4.01	0.66
41.62	29.37	3.8	1.08
41.66	28.04	2.97	1.4
41.7	26.27	5.02	2.1
41.74	28.7	4.55	1.3
41.78	26.58	2.17	-0.24
41.82	21.98	4.29	4.39
41.86	24.99	2.72	1.71
41.9	25.42	3.83	1.76
41.94	26.04	0.89	1.8
41.98	26.88	1.34	1.79
42.02	26.21	0.4	1.16
42.06	25.59	1.64	2.05
42.1	24.47	1.58	1.6
42.14	23.7	3.22	3
42.18	23.22	4.18	4.11
42.22	24.05	2.67	2.65
42.26	24.74	1.82	-0.27
42.3	25.13	1.02	2.19
42.34	22.46	5.9	2.04
42.38	21.38	7	3.77
42.42	20.96	1.82	3.57
42.46	21.82	3.09	2.5
42.5	25.95	2.9	0.66
42.54	28.07	2.61	0.62
42.58	29.6	3.55	-0.09
42.62	27.43	4.99	1.67
42.66	24.77	3.3	5.11
42.7	25.34	-0.25	1.82
42.74	24.53	2.55	3.86
42.78	27.49	5.16	0.11
42.82	27.56	4.29	1.45
42.86	27.04	3.87	0.53
42.9	27.71	4.26	1.11
42.94	26.99	4.84	1.27
42.98	28.55	6.03	1.03
43.02	27.48	7.5	2.52
43.06	27.44	3.54	1.39
43.1	30.06	6.24	-0.07
43.14	27.79	6.38	3.25
43.18	28.89	6.03	3.4
43.22	30.59	6.31	2.76
43.26	32.1	4.89	0.38
43.3	31.31	5.83	1
43.34	31.13	6.38	0.11
43.38	29.81	8.76	-0.29
43.42	31.22	8.64	1.66
43.46	30.45	6	1.77
43.5	31.15	4.55	1.4
43.54	30.07	6.01	2.56
43.58	30.25	6.47	2.49
43.62	30.71	2.29	2.09
43.66	32.68	5.97	2.1
43.7	31.12	6.62	0.37
43.74	30.52	6.12	1.02
43.78	32.04	6.19	0.23
43.82	31.08	7.13	-1.22
43.86	30.57	3.29	1.39
43.9	30.45	4.17	1.61
43.94	28.33	2.87	2.3
43.98	29.78	3.71	0.1
44.02	30.33	4.9	2.38
44.06	30.06	2.2	2.49
44.1	29.69	4.63	2.5
44.14	26.67	3.16	2.87
44.18	28.26	4.9	2.25
44.22	30.07	5.16	1.5
44.26	29.88	5.9	1.29
44.3	28.48	5.74	0.86
44.34	28.87	5.61	1.62
44.38	27.05	2.94	3.48
44.42	28.47	4.64	1.61
44.46	28.76	4.5	2.93
44.5	27.88	4.46	3.67
44.54	27.75	2.11	3.28
44.58	26.6	2.84	3.65
44.62	29.11	3.95	2.07
44.66	24.09	-1.61	1.02
44.7	24.49	0.54	2.72
44.74	22.2	0.72	4.46
44.78	25.27	-1.24	3.88
44.82	24.62	1.66	2.98
44.86	23.93	0.04	3.75
44.9	24.3	2.06	1.9
44.94	24.93	4.13	1.79
44.98	23.29	2.08	2.45
45.02	24.55	0.67	3.18
45.06	23.31	1.56	3.39
45.1	22.46	-0.34	2.09
45.14	21.63	0.68	2.54
45.18	21.58	1.03	4.49
45.22	26.39	2.24	1.48
45.26	25.23	2.71	0.54
45.3	25.34	1.96	1.53
45.34	24.11	2.06	0.84
45.38	24.2	3.54	0.77
45.42	22.77	1.47	-0.2
45.46	21.17	3.3	0.51
45.5	20.19	5.06	1.95
45.54	19.65	4.89	2.46
45.58	19.2	2.19	2.27
45.62	21.53	1.31	1.91
45.66	23.65	2.24	1.71
45.7	24.41	1.7	-0.35
45.74	23.28	1.9	0.88
45.78	21.19	2.32	1.6
45.82	21.03	3.4	0.97
45.86	21.5	1.5	0.55
45.9	19.1	4.76	2.8
45.94	21.74	7.37	2.14
45.98	18.05	6.58	2.26
46.02	17.93	3.78	3.15
46.06	20.75	3.39	1.43
46.1	20.77	5.07	0.73
46.14	18.2	5.49	3.08
46.18	21.08	6.74	2.01
46.22	22.57	5.95	1.77
46.26	21.97	7.61	3.94
46.3	19.3	1.84	5.39
46.34	20.12	1.83	1.76
46.38	21.03	3.34	1.83
46.42	20.05	3.13	1.09
46.46	21.21	2.4	-0.2
46.5	21.74	1.82	0.66
46.54	21.22	1.94	1.18
46.58	21.62	1.32	1.72
46.62	23.67	4.45	2.45
46.66	21.85	3.07	0.49
46.7	21.02	3.01	0.76
46.74	19.65	3.1	0.54
46.78	19.59	2.61	0.56
46.82	20.16	2.49	0.41
46.86	20.58	0.78	2.96
46.9	19.27	3.89	3.07
46.94	21.6	6.31	2.61
46.98	20.24	8.99	3.07
47.02	19.94	4.29	2.43
47.06	19.33	1.77	2.81
47.1	16.1	2.74	2.84
47.14	22.875	4.7783	1.7684
47.18	23.636	4.8482	1.5279
47.22	28.64	5.47	-0.04
47.26	27.86	5	1.22
47.3	27.85	6.59	0
47.34	28.05	6.09	0.27
47.38	26.91	5.4	0.63
47.42	26.74	3.13	2.32
47.46	26.09	2.02	0.34
47.5	25.58	3.71	0.02
47.54	25.34	5.42	1.25
47.58	26.57	4.11	1.36
47.62	27.26	4.08	3.12
47.66	27.83	3.14	2.11
47.7	26.58	2.4	-0.12
47.74	25.81	1.17	-0.22
47.78	26	0.58	0.47
47.82	24.87	0.6	0.4
47.86	23.71	1.12	1.33
47.9	24.87	2.42	1.5
47.94	27.51	5.54	1.58
47.98	24.29	2.95	2.67
48.02	25.42	6.19	3.85
48.06	25.13	10.18	3.78
48.1	28.45	7.38	2.24
48.14	28.12	6.33	0.84
48.18	23.97	5.59	0.63
48.22	24.27	5.86	-1.09
48.26	27.17	1.83	-0.35
48.3	22.37	0.95	1.72
48.34	22.834	4.5214	2.3777
48.38	20.71	1.65	4.9
48.42	21.48	4.93	3.33
48.46	21.21	5.61	3.66
48.5	19.24	0.87	1.53
48.54	18.81	1.47	2.78
48.58	22.52	3.95	3.33
48.62	23.44	4.77	2.45
48.66	25.89	4.04	4.79
48.7	27.05	2.33	1.82
48.74	27.08	0.42	0.34
48.78	28.33	2.26	1.19
48.82	28.09	0.87	0.45
48.86	25.58	-0.25	0
48.9	26.46	-1.87	-1.4
48.94	22.35	-0.76	1.34
48.98	22.43	1.08	3.03
49.02	21.91	1.4	2.37
49.06	21.85	0.19	0.84
49.1	20.41	-0.44	0.72
49.14	22.3	0.34	1.87
49.18	20.59	-1.15	0.49
49.22	22.82	0.48	0.72
49.26	24.03	-1.05	1.53
49.3	25.19	-2.53	0.63
49.34	21.47	-4.65	1.4
49.38	21.27	-3.46	4.01
49.42	22.17	-4.3	2.1
49.46	26.58	-4.59	3.2
49.5	24.68	-7.89	3.05
49.54	25.83	-7.89	2.34
49.58	24.76	-4.67	2.74
49.62	23.07	-8.37	3.32
49.66	23.01	-8.92	1.26
49.7	23.09	-6.77	0.41
49.74	22.56	-3.57	4.12
49.78	22.29	-5.3	4.11
49.82	21.9	-6.34	3.41
49.86	21.49	-4.72	3.68
49.9	20.66	-2.59	4.71
49.94	20.16	-2.15	4.34
49.98	19.23	-2.12	4.73
50.02	20.05	-1.22	3.36
50.06	20.16	1.85	4.78
50.1	21.01	4.68	2.67
50.14	21.96	6	1.4
50.18	19.89	2.61	1.13
50.22	22.05	2.96	1.38
50.26	22.11	4.39	3.2
50.3	22.99	2.35	2.25
50.34	22.97	-0.73	1.51
50.38	21.56	-1.05	-1.19
50.42	24.25	0.63	1.1
50.46	23.25	1.27	1.08
50.5	23.86	-1.36	1.91
50.54	25.49	0.69	0.87
50.58	24.51	0.58	3.16
50.62	26.26	3.19	0.34
50.66	26.25	5.14	-1.24
50.7	22.8	5.1	2.06
50.74	21.98	5.92	1.36
50.78	23.94	7.36	0.95
50.82	25.35	4.57	-1.25
50.86	25.13	3.58	-0.79
50.9	24.06	2.11	-0.02
50.94	23.22	3.94	1.13
50.98	21.88	2.14	0.61
51.02	21.8	1.74	0.28
51.06	21.15	2.2	1.68
51.1	21.62	0.34	3.07
51.14	16.95	0.66	3.12
51.18	20.26	1.71	2.3
51.22	19.94	5.37	2.12
51.26	22.75	4.73	0.54
51.3	23.07	5.24	-0.62
51.34	19.61	6.03	-0.43
51.38	18.43	6.29	1.04
51.42	19.75	5.55	1.98
51.46	15.61	4.99	2.17
51.5	14.4	4.42	2.98
51.54	15.73	5.18	1.85
51.58	16.69	6.24	3.42
51.62	22.918	5.3265	2.0084
51.66	25.11	3.48	3.78
51.7	27.43	4.49	2.32
51.74	29.4	3.3	0.51
51.78	28.88	5.02	2.23
51.82	28.5	5.49	1.58
51.86	28.64	4.89	1.9
51.9	32.23	5.34	1.59
51.94	28.91	2.84	2.11
51.98	27.24	2.69	0.26
52.02	26.56	1.85	-0.76
52.06	25.16	2.74	-0.48
52.1	25.99	3.97	1.63
52.14	24.61	1.57	0.24
52.18	25.33	0.7	0.35
52.22	23.85	1.98	0.57
52.26	24.06	-2.2	0.17
52.3	22.92	-1.35	-0.1
52.34	23.1	-1.09	-0.35
52.38	23.01	-0.54	-0.21
52.42	22.99	-0.88	0.74
52.46	24.06	1.1	0.66
52.5	22.17	0.42	0.74
52.54	20.15	-0.43	1.51
52.58	19.33	-1.34	0.44
52.62	22.62	0.05	1.46
52.66	21.08	-2.58	2.4
52.7	18.46	-1.79	2.34
52.74	19.14	-1.48	-1.48
52.78	19.39	1.09	-1.34
52.82	21.48	1.39	0.58
52.86	23.96	0.8	2.4
52.9	23.06	3.01	2.97
52.94	22.18	-0.18	2.47
52.98	19.94	-1.73	1.14
53.02	21.53	1.59	1.51
53.06	21.7	3.64	0.95
53.1	22.52	0.35	2.39
53.14	22.74	-0.33	2.49
53.18	21.05	-0.47	1.27
53.22	21.75	-0.35	-0.13
53.26	20.53	2.16	1.13
53.3	18.38	2.72	3.08
53.34	17.79	0.95	2.96
53.38	21.56	-0.79	3.13
53.42	20.67	1.84	2.6
53.46	19.78	0.6	3.04
53.5	21.81	1.79	3.96
53.54	22.14	4.93	3.88
53.58	25.22	7.68	2.72
53.62	23.66	4.6	3.73
53.66	22.92	5.08	4.2
53.7	22.75	3.38	3.51
53.74	22.91	0.62	1.2
53.78	23.94	2.91	1.3
53.82	25.66	0.73	0.11
53.86	24.55	2.64	-0.16
53.9	23.91	-0.76	3.3
53.94	23.14	2.8	0.99
53.98	23.82	4.89	1.64
54.02	21.35	3.45	2.74
54.06	22.69	3.58	0.66
54.1	21.62	5.41	1.61
54.14	20.71	6.21	3.48
54.18	21.7	6.58	3.8
54.22	20.82	3.07	1.49
54.26	21.48	3.54	2.13
54.3	20.54	2.32	1.59
54.34	18.87	2.77	2.39
54.38	17.32	1.93	1.7
54.42	19.27	1.21	1.85
54.46	22.21	-0.69	0.11
54.5	22.59	0.94	1.91
54.54	20.08	1.04	2.33
54.58	19.69	1.19	1.31
54.62	19.79	2.35	2.86
54.66	19.3	4.27	1.88
54.7	18.18	4.11	2.17
54.74	19.49	2.13	0.67
54.78	20.15	4.47	2.51
54.82	19.56	8.08	2.63
54.86	20.86	5.33	2.24
54.9	17.94	5.55	3.53
54.94	17.12	6.27	3.88
54.98	17.31	3.55	3.94
55.02	18.29	2.43	4.59
55.06	19.76	1.99	5.39
55.1	20.79	1.21	2.58
55.14	20.72	1.45	2.4
55.18	20.17	3.11	4.89
55.22	21.5	3.1	3.52
55.26	18.57	4.74	2.55
55.3	18.89	4	4.45
55.34	21.17	2.98	2.4
55.38	22.52	2.9	0.21
55.42	25.22	6.21	0.55
55.46	25.58	5.95	-0.35
55.5	25.94	7.4	0.82
55.54	22.84	6.72	2.16
55.58	21.75	2.25	2.58
55.62	20.87	0.99	2.4
55.66	23.39	6.45	1.38
55.7	21.78	6.78	0.73
55.74	22.07	4.55	-0.19
55.78	21.33	0.97	-1.11
55.82	18.17	1.34	-0.27
55.86	16.41	0.05	2.79
55.9	19.19	-0.5	3.34
55.94	19.97	1.27	2.32
55.98	21.49	0.19	2.66
56.02	17.62	4.32	1.65
56.06	20.1	6.6	2.93
56.1	18.74	5.85	3.68
56.14	16.44	5.28	3.62
56.18	15.64	4.46	3.46
56.22	16.93	2.72	2.49
56.26	16.32	0.29	3.06
56.3	18.86	-2	0.65
56.34	17.72	-1.96	2.46
56.38	17.7	-2.68	1.48
56.42	18.11	-2.89	0.45
56.46	19.16	-0.37	1.29
56.5	19.79	-2.72	1.97
56.54	19.41	-3.23	0.25
56.58	17.76	-2.1	1.41
56.62	16.98	1.42	1.22
56.66	18.29	-0.59	1.85
56.7	17.84	-1.11	2.12
56.74	19.68	-0.3	-0.84
56.78	21.49	0.98	0.71
56.82	20.27	0.87	1.74
56.86	21.05	-2.71	1.74
56.9	22.84	-2.78	-1.98
56.94	21.82	-0.67	0.88
56.98	20.72	-6.59	3.01
57.02	21.54	-6.02	1.83
57.06	24.4	-6.57	1.88
57.1	26.68	-5.2	0.17
57.14	26.15	-5.21	1.37
57.18	25.54	-4.56	1.9
57.22	23.91	-1.51	1.71
57.26	25.37	-0.19	3.48
57.3	24.94	-1.4	2.68
57.34	23.63	1.99	3.22
57.38	21.21	-1.21	-1.34
57.42	19.79	-0.47	0.37
57.46	22.64	-3.57	1.24
57.5	21.75	-1.47	2.5
57.54	19.44	-2.02	2.73
57.58	21.24	-4.42	1.95
57.62	22.64	-4.99	4.29
57.66	23.45	-4.04	2.26
57.7	23.57	-0.23	0.49
57.74	21.53	-2.25	2.74
57.78	21.97	-4.09	2.31
57.82	23.04	-4.65	1.62
57.86	21.26	-1	4
57.9	24.85	-4.1	4.24
57.94	24.35	-3.75	2.47
57.98	23.59	-4.39	0.85
58.02	21.5	-3.89	0.07
58.06	21.16	-5	3.04
58.1	19.74	-0.07	2.7
58.14	18.17	0.28	3.62
58.18	16.88	0.69	3.87
58.22	18.81	-0.35	3.82
58.26	17.29	-3.43	4.83
58.3	20.98	-5.35	3.33
58.34	22.6	-2.88	2.29
58.38	19.73	-1.98	0.78
58.42	19.1	-3.29	1.14
58.46	17.98	-2.12	2.2
58.5	17.73	-0.85	3.3
58.54	20.17	-2.14	2.31
58.58	21.4	-3.43	3.11
58.62	20.26	-1.28	3.66
58.66	17.55	2.55	3.66
58.7	17.19	0.12	4.52
58.74	19.1	-3.86	3.01
58.78	16.95	-3.05	3.22
58.82	19.07	-1.34	3.58
58.86	17.72	-0.96	4.4
58.9	18.29	-0.3	4.96
58.94	17.96	-0.43	5.02
58.98	17.21	0.36	6.73
59.02	17.45	2.59	4.18
59.06	18.02	1.31	3.04
59.1	16.35	4.52	2.27
59.14	18.49	5.62	3.68
59.18	19.01	7.89	4.7
59.22	20.34	4.09	4.18
59.26	21.85	2.58	3.94
59.3	18.34	0.54	2.41
59.34	20.92	0.71	0.28
59.38	19.27	3.27	1.68
59.42	19.97	3.1	0.88
59.46	20	2.03	1.23
59.5	22.56	2.46	0.7
59.54	20.52	2.17	0.98
59.58	19.79	3.17	2.9
59.62	20	2.58	0.52
59.66	18.53	2.82	2.98
59.7	21.92	2.24	1.97
59.74	20.82	2.24	1.23
59.78	21.87	1.41	1.73
59.82	22.8	2.26	1.58
59.86	22.55	2.38	1.93
59.9	23.29	1.21	1.77
59.94	24.23	2.93	0.78
59.98	26.04	1.6	-0.38
60.02	24.85	1.1	-0.99
60.06	23.04	3.86	-0.28
60.1	25.34	4.99	1.48
60.14	24.49	5.25	-0.51
60.18	23.54	7.66	2.46
60.22	23.71	9.06	4.32
60.26	19.7	4.92	2.09
60.3	19.85	4.9	-0.01
60.34	18.1	3.39	0.19
60.38	17.4	1.78	2.9
60.42	19.33	3.13	3.74
60.46	17.58	1.45	2.71
60.5	16.6	0.81	3.38
60.54	20.17	2.45	2.17
60.58	20.91	2.64	1.84
60.62	25.73	2.37	0.33
60.66	25.77	2.67	-1.22
60.7	23.12	4.29	2.12
60.74	23.71	3.03	2.77
60.78	24.96	1.21	1.59
60.82	26.53	-1.25	1.7
60.86	26.62	0.87	-0.51
60.9	25.38	-1.37	1.26
60.94	24.88	-1.29	-1.19
60.98	24.76	-2.73	0.37
61.02	25.45	-1.31	1.33
61.06	24.82	-0.55	1.42
61.1	24.55	-2.34	2.62
61.14	25.34	-1.16	1.22
61.18	23.48	-1.99	0.73
61.22	23.61	3.12	0.53
61.26	22.33	6.43	-0.35
61.3	21.07	4.21	0.89
61.34	22.69	5.74	1.04
61.38	19.6	7.06	1.87
61.42	23.93	4.23	0.15
61.46	24.23	5.88	-0.31
61.5	25.94	8.44	1.53
61.54	24.33	6.54	1.88
61.58	24.64	3.97	3.08
61.62	26.36	3.62	1.47
61.66	26.32	0.72	1.05
61.7	25.12	4.72	4
61.74	27.61	3.63	2.22
61.78	25.1	7.76	4.78
61.82	22.93	5.31	5.75
61.86	26.72	5.8	1.33
61.9	25.56	3.01	1.16
61.94	23.35	1.09	0.54
61.98	23.99	2.56	2.88
62.02	24.01	3.81	3.38
62.06	24.73	5.8	2.24
62.1	24.3	5.13	2.14
62.14	24.41	3.71	2.14
62.18	23.85	4.12	2.59
62.22	21.29	4.38	3.51
62.26	20.2	1.76	4.52
62.3	20.03	1.98	3.33
62.34	20.62	0.88	4.24
62.38	20.09	2.87	4.39
62.42	19.09	1.74	3.71
62.46	18.93	1.3	3.09
62.5	18.01	3.24	3.25
62.54	16.98	2.29	4
62.58	17.47	-0.09	4.47
62.62	18.52	0.03	4.22
62.66	18.64	0.66	3.97
62.7	18.18	0.86	2.97
62.74	17.41	0.92	3.97
62.78	18.35	-1.42	3.48
62.82	19.89	-2.5	1.31
62.86	19.73	-0.1	1
62.9	19.57	2.02	-0.63
62.94	17.2	2.25	2.25
62.98	19.27	-0.08	3.24
63.02	21.27	3.03	3.56
63.06	21.53	3.36	1.09
63.1	21.05	3.21	1.77
63.14	23.86	1.48	1.79
63.18	23.76	3.1	1.27
63.22	22.99	0.84	-0.58
63.26	22.28	0.9	1.71
63.3	21.12	-0.18	1.97
63.34	20.68	0.99	1.97
63.38	22	-0.44	0.61
63.42	19.97	0.48	0.63
63.46	20.68	1.88	2.43
63.5	22.67	1.53	2.19
63.54	25.93	2.27	1.6
63.58	24.44	2.4	1.41
63.62	26.32	1.27	1.62
63.66	24.61	2.81	0.66
63.7	24.04	-0.08	1.41
63.74	24.67	1.12	2.84
63.78	25.93	3.04	1.8
63.82	27.25	1.8	1.43
63.86	29.92	1.18	0.78
63.9	25.51	3.04	-0.9
63.94	22.87	2.53	2.27
63.98	24.95	4.62	1.17
64.02	26.37	5.32	1.85
64.06	28.44	2.45	-0.06
64.1	29.15	1.87	-1.86
64.14	26.44	1.59	0.14
64.18	26.83	2.56	1.91
64.22	25.49	3.6	2.31
64.26	27.54	2.72	1.68
64.3	25.26	3.45	0.93
64.34	25.88	5.05	1.19
64.38	25.36	3.58	1.24
64.42	29.24	4.17	3.33
64.46	30.13	4.15	1.45
64.5	30.32	4.97	-0.23
64.54	27.45	2.4	-0.77
64.58	29.84	3.54	1.63
64.62	25.35	4.56	1.42
64.66	27.59	5.74	1.86
64.7	24.52	5.19	0.93
64.74	26.24	7.02	0.5
64.78	23.91	5.27	0.78
64.82	26.64	4.59	3.77
64.86	29.81	4.34	0.81
64.9	29.89	6.58	3.5
64.94	28.73	1.05	-1.54
64.98	27.98	0.2	-1.44
65.02	27.98	-1.18	2.23
65.06	25.24	-3.04	-0.88
65.1	24.63	-3.78	-0.82
65.14	24.94	-4.68	0.72
65.18	25.77	-2.01	1.29
65.22	22.25	0.93	3.59
65.26	23.59	0.27	2.98
65.3	24.4	-3.22	0.81
65.34	23.97	-4.21	0.35
65.38	24.89	1.17	2.68
65.42	22.96	-2.94	3.7
65.46	20.98	0.31	4.18
65.5	24.52	2.13	0.78
65.54	23.57	0.26	-0.01
65.58	24.24	4.52	1.3
65.62	22.78	4.19	0.9
65.66	21.85	4.11	2.01
65.7	23.01	4.15	2.07
65.74	22.36	3.37	0.74
65.78	20.32	2.78	2.84
65.82	22.31	2.64	1.62
65.86	21.78	1.64	1.21
65.9	24.58	3	1.58
65.94	25.79	3.64	1.15
65.98	23.97	2.5	1.39
66.02	22.96	2.51	0.73
66.06	23.9	2.34	1.82
66.1	20.59	4.35	3.54
66.14	24.12	7.05	2.01
66.18	24.68	4.7	0.83
66.22	23.77	5.34	1.34
66.26	20.95	6.22	2.54
66.3	26.62	6.49	2.96
66.34	24.32	5.19	1.64
66.38	23.96	6.35	2.77
66.42	25.48	1.97	0.49
66.46	26.36	3.74	1.78
66.5	25.31	0.66	1.32
66.54	26.1	3.23	1.6
66.58	24.96	3.62	2.75
66.62	29.42	2.51	0.92
66.66	28.99	2.9	0.69
66.7	28.41	0.72	1.17
66.74	27.71	2.36	0.66
66.78	28.93	3.92	0.52
66.82	26.79	2.35	2.49
66.86	25.62	2.61	1.68
66.9	23.36	2.7	-0.25
66.94	22.46	0.56	-1.14
66.98	19.28	0.21	-2.24
67.02	18.4	0.87	-0.52
67.06	18.61	3.1	2.03
67.1	17.44	2.75	2.75
67.14	19.28	2.44	2.93
67.18	22.53	2.67	0.46
67.22	21.81	5.65	0.75
67.26	22.81	6.52	0.59
67.3	22.03	5.92	1.24
67.34	20.31	5.85	1.09
67.38	22.09	3.93	2.02
67.42	25.74	2.58	1.15
67.46	24.59	2.95	0.95
67.5	25.375	3.4815	0.90474
67.54	25.686	2.9547	0.84152
67.58	27.73	2.11	1.13
67.62	28.85	2.26	0.37
67.66	26.97	1.01	0.43
67.7	24.36	0.4	0.08
67.74	25.56	-0.61	-0.45
67.78	24.58	1.32	1.68
67.82	23.97	-1.13	1.59
67.86	22.9	-0.7	3.06
67.9	20.3	-5.42	1.27
67.94	19.87	-4.77	2.14
67.98	19.21	-3.43	2.61
68.02	20.08	-2.92	1.86
68.06	20.66	-2.24	0.73
68.1	19.48	-2.74	0.84
68.14	18.6	-4.75	2.04
68.18	17.88	-1.32	0.38
68.22	16.07	-1.34	2.33
68.26	15.03	-2.09	3.19
68.3	17.5	-1.7	2.08
68.34	18.69	-3.08	2.74
68.38	17.46	-1.8	2.96
68.42	14.85	-1.27	4.52
68.46	16.01	1.35	4.75
68.5	17.4	1.54	3.05
68.54	18.48	-0.19	0.89
68.58	19.53	0.92	1.41
68.62	18.17	1.72	2.3
68.66	21.01	1.63	1.44
68.7	20.76	1.33	0.86
68.74	20.33	1.38	2.19
68.78	20.82	3.37	0.89
68.82	22.92	1.21	1.74
68.86	25.57	2.84	-0.82
68.9	26.08	4.99	-2.77
68.94	23.83	4.84	-0.9
68.98	23.84	1.53	-0.24
69.02	22.29	4.67	0.81
69.06	23.54	5.66	0.2
69.1	19.92	6.5	-0.37
69.14	21.67	5.11	1.94
69.18	24.66	1.64	-0.31
69.22	26.08	1.79	-1.45
69.26	24.35	2.8	-0.76
69.3	22.74	3.51	0.52
69.34	24.75	2.72	-1.78
69.38	21.78	1.71	0.11
69.42	17.37	-1.19	2.11
69.46	18.11	0.04	3.06
69.5	20.27	0.46	3.2
69.54	20.08	2.87	3.99
69.58	18.92	2.64	4.76
69.62	21.1	1.72	1.63
69.66	22.72	3.38	3.01
69.7	22.6	6	3.04
69.74	23.01	6.87	3.63
69.78	23.36	6.5	1.43
69.82	24.24	4.88	1.91
69.86	24.3	4.97	0.92
69.9	22.85	3.7	2.19
69.94	22.33	2.52	2.48
69.98	20.95	2.19	2.93
70.02	19.12	0.34	2.88
70.06	19.07	1.68	2.85
70.1	19.21	0.34	3.18
70.14	20.36	1.91	1.73
70.18	19.64	4.25	1.79
70.22	20.6	2.36	1.59
70.26	20.77	0.81	-1.6
70.3	16.85	1.14	0.34
70.34	17.38	-0.76	2.93
70.38	17.77	-2.05	-0.03
70.42	19.36	-0.42	0.74
70.46	18.39	0.23	-0.5
70.5	18.25	-1.85	-0.12
70.54	18.59	-1.76	2.83
70.58	18.31	-0.35	2.14
70.62	18.87	-3.66	-0.66
70.66	22.01	-2.12	2.38
70.7	17.23	1.67	3.85
70.74	15.98	-0.32	2.81
70.78	16.22	-1.52	2.69
70.82	18.04	-2.34	3.03
70.86	22.17	-0.59	-0.75
70.9	20.03	-4.85	-0.38
70.94	16.66	1.24	2.02
70.98	18.4	-1.43	0.5
71.02	16.27	0.46	1.84
71.06	16.74	0.49	1.41
71.1	17.53	1.76	0.63
71.14	18.31	1.85	1.85
71.18	16.28	-0.3	1.92
71.22	18.06	-1.78	1.24
71.26	16.22	0.8	3.05
71.3	17.83	1.24	3.1
71.34	16.51	-0.48	1.75
71.38	16.5	-1.05	1.32
71.42	17.32	3.19	2.4
71.46	18.74	0.71	2.52
71.5	19.58	1.96	0.47
71.54	20.5	0.4	0.56
71.58	20.31	-0.84	0.84
71.62	18.83	0.21	1.22
71.66	17.88	1.14	2.25
71.7	18.72	1.69	3
71.74	21.76	3.47	3.47
71.78	22.031	2.2368	1.429
71.82	22.618	2.5269	1.3851
71.86	23.186	2.8149	1.3479
71.9	23.723	3.0949	1.3184
71.94	23.92	4.11	1.34
71.98	26.03	5.81	1.6
72.02	27.06	1.03	-0.03
72.06	25.1	1.92	0.22
72.1	27.63	4.41	-0.41
72.14	24.62	5.13	2.09
72.18	24.09	4.82	2.55
72.22	23.97	4.26	4
72.26	25.58	5.68	-0.12
72.3	24.9	2.41	1.33
72.34	25.79	5.57	1.27
72.38	23.97	2.77	2.58
72.42	22.8	7.87	2.14
72.46	26.1	6.58	1.64
72.5	26.74	8.09	1.23
72.54	25.35	8.05	0.31
72.58	22.85	6.12	0.42
72.62	23.16	5.47	2.17
72.66	25.8	2.95	0.71
72.7	27.6	2.33	-0.77
72.74	23.05	4.97	1.47
72.78	25	4.85	1.45
72.82	24.28	5.2	1.45
72.86	25.9	5.57	0.72
72.9	25.1	3.84	0.08
72.94	24.64	4.32	2.69
72.98	31.22	7.72	2.9
73.02	30.71	6.74	4.41
73.06	32.88	5.03	2.47
73.1	31.82	2.69	0.75
73.14	33.01	3.06	0.58
73.18	32.32	1.73	0.29
73.22	31.92	0.83	-0.7
73.26	31.19	1.44	-1.35
73.3	30.97	1.42	1.98
73.34	29.63	-0.48	0.11
73.38	30.04	-0.97	-0.44
73.42	28.44	-0.38	-0.44
73.46	29.86	-1.91	-0.55
73.5	28.97	-2.79	0.08
73.54	29.69	-1.96	-3.17
73.58	30.13	-3.52	-1.38
73.62	28.31	-4.3	-0.12
73.66	25.92	-4.71	-1.38
73.7	24.54	-6.23	-0.57
73.74	24.51	-6.51	-2.18
73.78	23.91	-2.99	-2.49
73.82	22.53	-3.89	-0.98
73.86	20.87	-7.38	-1.02
73.9	19.62	-5.73	-2.25
73.94	19.65	-3.52	-0.51
73.98	23.42	-1.73	-0.27
74.02	23.12	0.41	0.66
74.06	20.52	2.55	1.22
74.1	20.16	-2.24	-0.34
74.14	23.42	0.66	0.14
74.18	22.29	-1.34	2.18
74.22	21.82	1.19	2.35
74.26	22.3	0.26	1.75
74.3	19.19	-2.97	1.47
74.34	16.89	-0.4	1.63
74.38	20.07	1.77	4.21
74.42	20.11	4.69	4.73
74.46	18.54	1.28	3.53
74.5	19.73	-2.38	4.16
74.54	17.33	-0.65	5.08
74.58	19.28	-0.72	3.13
74.62	21.8	-1.54	3.12
74.66	20.23	5.42	4.01
74.7	23.261	2.7172	2.1862
74.74	28.81	3.18	-1.04
74.78	27.49	4.43	1.46
74.82	28.72	4.29	0.84
74.86	26.76	4.38	-0.6
74.9	24.39	5.57	0.16
74.94	24.35	4.37	1.25
74.98	28.86	5.88	-0.33
75.02	24.96	6.19	1.81
75.06	25.43	4.72	2.26
75.1	25.06	4.09	1.65
75.14	26.64	5.83	1.12
75.18	24.8	2.93	1.56
75.22	24.72	2.29	2.75
75.26	29.36	3.28	1.67
75.3	28.77	2.45	1.17
75.34	27.16	4.93	1.49
75.38	26.2	4.12	1.73
75.42	26.57	2.35	2.11
75.46	28.09	2.29	-0.15
75.5	25.81	4.27	0.99
75.54	25.48	2.67	2.73
75.58	26.24	-1.12	1.79
75.62	27.13	-2.59	1.78
75.66	24.48	-3.46	0.93
75.7	25.86	-0.56	-0.13
75.74	22.75	-0.11	1.69
75.78	21.8	-1.77	4.42
75.82	20.99	-6.34	2.9
75.86	20.11	-3.16	3.68
75.9	23.83	-4.24	4.26
75.94	24.5	-5.21	4.39
75.98	23.25	-8.34	3.86
76.02	22.84	-4.33	2.84
76.06	23.01	-2.48	1.01
76.1	25.67	-0.07	0.41
76.14	25.26	-1.66	-1.1
76.18	23.37	-1.44	-1.2
76.22	24.29	-1.64	0.27
76.26	24.44	-0.29	-0.12
76.3	23.65	2.25	1.18
76.34	25.86	2.39	0.65
76.38	25.24	4.04	0.94
76.42	23.62	3.59	0.66
76.46	19.72	5.19	1.75
76.5	18.22	4.04	2.39
76.54	16.36	5.1	2.55
76.58	20.4	1.56	2.95
76.62	20.57	2.76	2.38
76.66	19.9	1.55	1.7
76.7	21.47	2.64	2.31
76.74	21.13	3.59	2.97
76.78	21.39	5.26	-0.15
76.82	19.01	4.93	0.97
76.86	21.24	7.51	0.14
76.9	17.75	3.07	4.48
76.94	23.011	3.329	1.4295
76.98	22.64	4.73	1.84
77.02	25.94	0.31	1.57
77.06	26.53	3.44	1.61
77.1	27.53	2.89	-0.59
77.14	27.42	2.12	0.16
77.18	26.27	3.09	0.87
77.22	26.89	0.95	1.92
77.26	22.38	1.87	1.57
77.3	23.51	-1.21	4.38
77.34	25.98	3.01	2.17
77.38	26.45	2.1	1.65
77.42	26.64	2.13	1.67
77.46	25.53	3.07	1.86
77.5	25.8	2	0.95
77.54	26.81	1.06	1.3
77.58	25.91	4.5	2.43
77.62	24.84	3.16	2.43
77.66	26.78	2.46	1.42
77.7	27.43	3.18	0
77.74	27.27	2.38	-0.73
77.78	28.14	1.74	-0.35
77.82	25.57	0.41	-0.07
77.86	25.11	-1.6	0.11
77.9	23.89	-2.47	-0.67
77.94	22.16	0.73	1.78
77.98	22.56	0.15	2.88
78.02	21.28	0.06	3.04
78.06	22.65	0.52	2.17
78.1	20.56	3.13	0.68
78.14	20.47	2.96	2.01
78.18	24.64	5.3	2.08
78.22	23.7	5.12	-0.2
78.26	21.45	6.08	-0.34
78.3	21.65	4.92	-0.82
78.34	20.06	4.78	0.66
78.38	21.2	1.92	3.04
78.42	24.29	3.68	2.87
78.46	22.75	3.51	1.64
78.5	23.31	3.65	0.15
78.54	25.15	4.8	0.59
78.58	25.63	7.6	-0.79
78.62	23.18	5.78	0.6
78.66	21.94	3.66	2.09
78.7	20.37	5.98	2.35
78.74	20.57	4.92	2.27
78.78	14.92	8.81	3.25
78.82	16.37	6.01	1.61
78.86	18.23	5.01	3.94
78.9	18.02	2.6	1.82
78.94	22.295	2.8941	0.68954
78.98	22.928	2.1347	0.41665
79.02	29.69	1.45	-3.24
79.06	28.73	-1.08	-4.21
79.1	26.57	-2.01	-1.71
79.14	25.86	-2.24	-0.37
79.18	23.02	-1.83	0.35
79.22	24.19	-1.7	0.12
79.26	22.93	-0.49	0.18
79.3	21.47	0.02	-0.12
79.34	21.13	-1.66	-0.76
79.38	19.79	-2.5	-0.27
79.42	19.73	-3.53	-0.66
79.46	17.88	-2.56	-2.25
79.5	17.73	-2.56	-0.03
79.54	15.01	-4.99	2.53
79.58	15.1	-5.89	2.58
79.62	14.75	-5.57	2.91
79.66	14.6	-4.13	5.89
79.7	16.28	-1.06	4.16
79.74	15.82	1.29	3.53
79.78	16.79	1.97	2.66
79.82	16.72	1.07	2.81
79.86	18.11	1.5	1.45
79.9	17.14	0.95	2.64
79.94	15.03	3.35	2.09
79.98	15.9	2.49	2.88
[truncated: 1,014 more rows]
