# Supplementary material for: Mean flow and turbulence structure over exposed roots on a forested floodplain: Insights from a controlled laboratory experiment
Source: PLoS One. 2020 Feb 26;15(2):e0229306. doi: 10.1371/journal.pone.0229306 (PMC7043746; doi:10.1371/journal.pone.0229306)
Supplement: S1 File — (ZIP) [file pone.0229306.s001.zip › data_and_scripts/velocity_data/t21_029_replaced.csv]

0.1	37.04	2.4	-0.34
0.14	39.04	3.76	-0.24
0.18	37.5	2.2	-0.78
0.22	37.62	1.92	-1.28
0.26	39.24	2.02	-1.98
0.3	37.6	-2.88	-3.96
0.34	35.6	-2.22	-5.06
0.38	36.68	-4.14	-3.3
0.42	35.12	-0.54	-1.78
0.46	35.22	-0.88	-1.64
0.5	36.2	1.38	-0.76
0.54	36.1	0.6	-0.94
0.58	34.56	4.7	0.66
0.62	33.1	3.14	-0.06
0.66	33.9	2.32	0.66
0.7	31.8	0.84	-0.06
0.74	33.6	1.74	-0.32
0.78	34.92	3.18	-0.5
0.82	32.38	0.62	0.46
0.86	33.22	1.54	-0.06
0.9	33.58	1.6	0.54
0.94	33.22	1.74	-0.9
0.98	34.14	2.6	0.04
1.02	34.28	1.84	0.76
1.06	35.18	2.66	0.54
1.1	36.1	0.04	-0.86
1.14	36.26	-0.7	-1.58
1.18	37.08	-2.92	-2.1
1.22	38.26	-2.34	-1.06
1.26	35.3	-0.62	-0.74
1.3	35.2	-0.82	-0.94
1.34	34.14	0.84	-1.1
1.38	32.1	3.54	-0.72
1.42	32.32	1.86	-1.28
1.46	32.02	1.52	-2.38
1.5	29.18	2.86	-0.36
1.54	32.46	4.5	0.52
1.58	32.44	3.02	1.68
1.62	30.96	1.24	2.56
1.66	33.06	1.14	1.88
1.7	33.46	-0.92	0.8
1.74	31.82	1.62	0.2
1.78	34	0.48	-0.24
1.82	32.78	2.02	0.18
1.86	33.02	1.68	-0.5
1.9	34.66	2.04	-0.54
1.94	33.94	0.38	-0.54
1.98	34.6	1.58	-0.94
2.02	34.82	-0.08	-1.1
2.06	35.02	-0.06	-1.26
2.1	33.8	1.52	-1.06
2.14	35.64	1.22	-1.08
2.18	35.88	1.24	-1.58
2.22	35.46	3.02	-1
2.26	38.08	0.14	-2.64
2.3	40.02	3.18	-2.22
2.34	36.1	4.34	-2.82
2.38	36.718	2.3906	-2.4254
2.42	36.548	2.3919	-2.4322
2.46	36.338	2.3761	-2.4183
2.5	39.3	4.76	-1.58
2.54	35.42	4.44	-1.4
2.58	36.26	0.16	-3.34
2.62	35.1	3.08	-3.56
2.66	33.46	0.8	-4.66
2.7	34.647	2.04	-2.0317
2.74	34.362	1.9641	-1.9385
2.78	34.097	1.8882	-1.8433
2.82	33.858	1.8146	-1.7485
2.86	33.654	1.7454	-1.6563
2.9	33.491	1.6828	-1.5692
2.94	33.72	0.46	-1.88
2.98	31.86	-0.9	-0.64
3.02	31.74	1.5	0.72
3.06	33.28	2.2	-0.42
3.1	33.32	2.5	-0.78
3.14	35.06	0.72	-0.94
3.18	32.88	1.86	-1.54
3.22	36.32	3.14	-2.22
3.26	35.68	2.02	-2.04
3.3	37.08	3.02	-1.98
3.34	35.8	2.06	-1.84
3.38	36.74	0.86	-1.36
3.42	37.38	0.16	-1
3.46	37.44	0.98	-1.22
3.5	37.96	1.28	-0.88
3.54	36.5	-0.24	-2.36
3.58	35.4	-2.68	0
3.62	33.34	-5.58	-1.94
3.66	34.36	-3.2	-0.52
3.7	33.18	-2.86	-1.82
3.74	32.7	-0.16	-2.2
3.78	32.56	-1.14	-2.04
3.82	33.68	0	-1.64
3.86	34.54	-0.98	-1.58
3.9	34.92	-0.18	-0.94
3.94	34.58	0.14	-0.9
3.98	35.84	-1.14	-0.64
4.02	34	-0.94	-0.82
4.06	34.36	1.68	-1.64
4.1	30.64	-2.1	-2.66
4.14	33.782	-0.39398	-1.5125
4.18	33.735	-0.44032	-1.5261
4.22	33.685	-0.49948	-1.5397
4.26	33.633	-0.56749	-1.5531
4.3	33.582	-0.64036	-1.5662
4.34	33.533	-0.71412	-1.5787
4.38	33.487	-0.78479	-1.5904
4.42	33.446	-0.8484	-1.601
4.46	33.413	-0.90098	-1.6103
4.5	33.388	-0.93854	-1.6182
4.54	33.374	-0.9571	-1.6243
4.58	34.16	-3.62	-2.06
4.62	32.96	-0.56	-0.98
4.66	32.56	-0.24	-1.64
4.7	33.88	-1	-2.3
4.74	33.14	-0.64	-2.32
4.78	33.74	-0.5	-1.12
4.82	34.54	0.52	-1.12
4.86	33.24	1.44	-1.3
4.9	34.14	1.4	-1
4.94	34.66	1.62	-1.92
4.98	35.4	0.66	-1.54
5.02	33.26	0	-1.76
5.06	35.86	0.6	-1.58
5.1	34.84	1.1	-2.08
5.14	33.92	1	-2.22
5.18	33.9	0.86	-2.32
5.22	33.24	2.02	-2.46
5.26	33.6	1.32	-1.92
5.3	33.88	0.66	-1.7
5.34	34.38	-0.72	-0.42
5.38	32.76	1.1	-0.88
5.42	34.06	-0.72	-0.42
5.46	32.12	1.8	-0.54
5.5	33.88	0.84	-0.88
5.54	34.42	1.74	-1.34
5.58	35.12	2.24	-1.7
5.62	34.34	1.5	-0.6
5.66	33.46	3.18	-0.76
5.7	34.88	1.54	-0.4
5.74	33.9	1.44	-0.94
5.78	34.42	1.9	-0.76
5.82	34.6	2.08	-0.02
5.86	32.44	3.68	-0.28
5.9	34.76	0.1	-0.18
5.94	32.92	1.26	0.06
5.98	32.04	3.46	-0.8
6.02	32.42	1.98	-1.92
6.06	32.78	1.6	-1.72
6.1	33.36	0.46	-2.18
6.14	32.44	0.92	-2.14
6.18	33.38	3.86	-1.4
6.22	33.82	3.18	-1.7
6.26	33.76	1.16	-1.74
6.3	32.66	1.08	-2.52
6.34	34.36	1.82	-0.58
6.38	33.48	1.22	-0.12
6.42	33.42	-0.24	-0.48
6.46	34.92	1.1	-1.56
6.5	35.04	0.38	-1.34
6.54	35.74	-0.3	-2.14
6.58	35.64	1.22	0.54
6.62	37.54	-0.56	-0.62
6.66	33.78	0.4	-1.76
6.7	36.64	1.16	-1.8
6.74	36.92	2.92	0.22
6.78	33.36	2.46	-0.44
6.82	33.26	2	-1
6.86	34.72	-0.82	-1.34
6.9	34.16	3.14	-0.48
6.94	31.88	1.58	0.16
6.98	34.18	3.28	-0.4
7.02	34.72	1.5	-0.82
7.06	33.78	2.82	-1.22
7.1	35.12	1.22	-1.2
7.14	35	1.66	-2.22
7.18	35.02	0.88	-3.1
7.22	36.32	-3.64	-3.68
7.26	35.7	-0.4	-4.24
7.3	35.219	-2.216	-3.0273
7.34	35.171	-2.5381	-3.0674
7.38	36.04	-6.34	-2.38
7.42	35.5	-3.2	-2.04
7.46	34.82	-5.18	-2.46
7.5	34.723	-3.5742	-2.9551
7.54	32.24	-4.54	-3.76
7.58	30.52	-3.52	-3.96
7.62	32.14	-5.84	-4.2
7.66	31.8	-1.8	-5.12
7.7	33.745	-4.3026	-2.3549
7.74	33.515	-4.3729	-2.1941
7.78	34.3	-4.48	-0.14
7.82	36.98	-4.24	-1.24
7.86	37.16	-4.18	-0.36
7.9	35.94	-4.9	-0.16
7.94	32.94	-3.8	0
7.98	32.6	-6.18	-0.48
8.02	30.36	-4.9	-2.06
8.06	30.7	-2.36	-0.94
8.1	31.52	-5.24	-1.12
8.14	30.22	-5.36	-2.18
8.18	32.26	-4.32	-2.24
8.22	30.912	-3.2627	-0.16442
8.26	30.774	-3.0078	-0.049196
8.3	30.658	-2.728	0.048153
8.34	30.567	-2.4233	0.12558
8.38	26.98	-2.24	-0.38
8.42	30.14	0	-0.16
8.46	30.58	1.94	2.9
8.5	29.26	-0.88	1.54
8.54	30.82	0.96	1.46
8.58	29.4	0.88	-0.06
8.62	31.66	-0.02	-0.76
8.66	32.08	0.96	-0.36
8.7	30.26	0.16	-0.52
8.74	31.1	2.76	-1.38
8.78	32.66	1.22	-1.02
8.82	33.3	2.02	-1.52
8.86	33.84	0.76	-1.82
8.9	32.38	2.28	-2.22
8.94	33.12	3.04	-1.98
8.98	29.9	0.1	0.3
9.02	30.8	0.8	0.62
9.06	34.04	3.16	0.92
9.1	34.88	2.66	0.64
9.14	33.04	2.96	0.72
9.18	33.7	2.5	-0.6
9.22	33.18	1.86	-0.08
9.26	31.82	2.14	0.02
9.3	34.3	1.18	0.16
9.34	32.82	2.78	-0.4
9.38	33.38	2.78	-0.9
9.42	34.06	1.62	-0.94
9.46	35.02	3.5	-0.5
9.5	35.86	3.94	-2.16
9.54	36.6	1.38	-1.52
9.58	35.158	1.9082	-0.79895
9.62	35.06	3.6	-0.02
9.66	33.54	0.08	0.52
9.7	35.4	2.56	-0.06
9.74	34.42	1.04	0
9.78	35.24	1.96	-0.62
9.82	36.16	-0.02	-1.08
9.86	38.06	1.12	1.1
9.9	36.5	1.56	2.6
9.94	37.54	1.6	2.02
9.98	32.62	2.94	2.74
10.02	34.34	2.3	2.5
10.06	32.68	3.18	3.48
10.1	31.56	3.34	0.78
10.14	31.98	3.46	0.46
10.18	32.78	1.68	-0.7
10.22	34.86	0.98	-1.26
10.26	32.52	1.16	-2.56
10.3	34.38	3.46	-2.72
10.34	33.94	3.34	-3.1
10.38	35.82	3.38	-2.16
10.42	32.515	2.359	-2.7594
10.46	32.278	2.2233	-2.9454
10.5	32.037	2.0787	-3.0895
10.54	31.794	1.9287	-3.1941
10.58	31.552	1.7768	-3.2618
10.62	31.314	1.6264	-3.295
10.66	31.081	1.481	-3.2961
10.7	30.856	1.3442	-3.2677
10.74	30.642	1.2194	-3.2122
10.78	30.442	1.1101	-3.132
10.82	30.258	1.0197	-3.0296
10.86	30.092	0.95192	-2.9075
10.9	29.948	0.91006	-2.7682
10.94	29.827	0.89766	-2.6141
10.98	29.732	0.9182	-2.4476
11.02	27.44	3.04	-1.1
11.06	27.78	-0.38	-1.06
11.1	27.7	1.74	-1.42
11.14	29.48	1.8	-2.2
11.18	30.42	0.74	-2.08
11.22	32.08	0.22	-1.92
11.26	32.42	3.08	-1.52
11.3	31.04	3.08	-1.5
11.34	31.5	2.58	-1.12
11.38	30.3	3.04	-1.08
11.42	30.34	5.22	-0.08
11.46	30.42	5.28	0.34
11.5	30.12	5.12	0.62
11.54	30.54	6.04	0.22
11.58	32.16	5	-0.38
11.62	30.26	4.46	-0.12
11.66	30.82	4.98	0.34
11.7	31.3	5.16	1.6
11.74	33.24	6.68	-0.74
11.78	33.546	4.426	1.4163
11.82	34.66	4.7	2.06
11.86	34.4	5.1	1.9
11.9	33.78	4.84	1.86
11.94	36.08	3.68	-0.52
11.98	34.18	3.44	-0.88
12.02	35.64	2.74	0.46
12.06	35.8	1.46	0.22
12.1	35.34	-0.98	2.74
12.14	31.22	0.82	1.58
12.18	32.455	1.9102	0.25542
12.22	32.208	1.5981	0.023942
12.26	31.948	1.284	-0.21943
12.3	31.677	0.97004	-0.47242
12.34	31.399	0.65856	-0.73277
12.38	29.96	-2.44	1.62
12.42	30.82	0.44	0.72
12.46	29.42	0.7	-1.2
12.5	29.16	4.42	-0.86
12.54	29.993	-0.78364	-2.0653
12.58	29.12	-2.28	-1.06
12.62	29.477	-1.2649	-2.5703
12.66	29.241	-1.4761	-2.8077
12.7	29.024	-1.6646	-3.032
12.74	28.827	-1.8283	-3.2409
12.78	28.28	-2.8	-5.06
12.82	28.82	-4.8	-4.54
12.86	28.394	-2.1477	-3.7529
12.9	28.311	-2.1895	-3.8777
12.94	26.92	0.52	-6.08
12.98	28.255	-2.1626	-4.0449
13.02	28.287	-2.0895	-4.0827
13.06	26.86	-0.46	-4.42
13.1	29.4	-4.66	-5.24
13.14	29	-3.2	-5.28
13.18	28.34	-2.04	-4.26
13.22	30.58	1.96	-3.68
13.26	30.06	0.86	-2.92
13.3	30.44	1.64	-2.4
13.34	29.06	0.26	-2.52
13.38	34.26	0.72	-2.04
13.42	30.6	1.5	-1.42
13.46	31.9	0.82	-1.42
13.5	31.86	1.32	-1.9
13.54	32.74	4.58	-2.26
13.58	33.58	1.64	-2.24
13.62	31.6	2.36	-2.36
13.66	34.02	2.94	-2.34
13.7	33.08	3.84	-2.46
13.74	33.2	1.56	-2.32
13.78	32.92	3.3	-1.92
13.82	33.48	3.72	-2.3
13.86	34.7	2.46	-1.4
13.9	35.62	1.9	-2.56
13.94	37.04	0.42	-2.94
13.98	36.26	0.92	-3.56
14.02	39.34	1.22	-2.8
14.06	37.74	0.5	-1.24
14.1	37.02	-0.22	-0.18
14.14	36.16	3	0.86
14.18	34.3	0.76	1.34
14.22	32.76	2.54	2.54
14.26	32.2	2.58	1.74
14.3	33.22	-0.42	0.88
14.34	33.18	2.2	-0.94
14.38	33.3	1.16	-1.64
14.42	33.14	0.16	-2.86
14.46	36.6	1.44	-1.88
14.5	35.9	2.02	-1.24
14.54	36.38	0.62	-0.16
14.58	37.46	0.08	1.9
14.62	36.94	0.46	0.84
14.66	36.86	-0.06	0.54
14.7	35.24	-1.12	0.72
14.74	35.42	0.76	0.76
14.78	34	-0.3	0.58
14.82	34.48	0.76	0.22
14.86	34.58	4.24	-0.24
14.9	33.9	2.72	-0.7
14.94	33.86	4.86	-0.6
14.98	32.32	1.08	-1.12
15.02	35.12	1.8	-0.88
15.06	34.7	1.9	-0.74
15.1	35.16	0.68	-0.34
15.14	34.64	1.68	0.18
15.18	33.5	2.08	-0.26
15.22	35.36	1.4	-0.42
15.26	33.14	2.74	-0.36
15.3	34.12	2.06	-0.54
15.34	31.96	1.1	-1.02
15.38	33.14	3.16	-0.82
15.42	32.72	2.58	-0.38
15.46	33.78	1.9	-0.06
15.5	32.14	2.8	0.16
15.54	30.38	1.56	-0.32
15.58	31.9	1.16	0.34
15.62	30.96	1.26	0.06
15.66	31.86	2.84	0.02
15.7	33.5	1.86	-1.22
15.74	33.54	2.36	-1.18
15.78	34.18	2.98	-1.92
15.82	31.98	1.9	-3.02
15.86	31.78	1.56	-2.96
15.9	31.346	1.6313	-0.86821
15.94	31.453	1.6594	-0.85636
15.98	25.56	-0.48	1.84
16.02	27.66	0.72	1.22
16.06	31.912	1.8497	-0.78496
16.1	32.099	1.9503	-0.75457
16.14	32.296	2.0703	-0.72359
16.18	32.499	2.2104	-0.69362
16.22	34.36	4.68	0.68
16.26	32.52	2.24	-0.74
16.3	33.96	4.4	-0.66
16.34	34.08	0.48	-1.36
16.38	34.24	1.6	-1.88
16.42	35.64	4.24	-1.24
16.46	33.32	3.52	-0.82
16.5	34.12	5.84	-0.64
16.54	33.46	5.82	-0.74
16.58	34.58	4.56	-0.88
16.62	33.36	3.66	-0.22
16.66	33.2	5.86	-0.86
16.7	34.7	7.78	-0.86
16.74	34.42	4.36	-0.76
16.78	35.58	5.68	-1.78
16.82	34.46	2.5	-1.12
16.86	37.76	5.36	0.04
16.9	35.424	2.542	-1.3053
16.94	35.477	2.1412	-1.255
16.98	36.9	-1.76	-4.52
17.02	35.46	-2.02	-2.52
17.06	34.42	-1.28	-3.22
17.1	35.527	0.49981	-0.97559
17.14	35.498	0.10071	-0.89709
17.18	35.68	0.62	0.04
17.22	35.388	-0.65486	-0.74488
17.26	35.307	-1.003	-0.67549
17.3	35.209	-1.3259	-0.61348
17.34	36.44	-0.94	1.86
17.38	37.2	-1.28	2.9
17.42	34.807	-2.1011	-0.49337
17.46	34.637	-2.2812	-0.48253
17.5	34.449	-2.4153	-0.4899
17.54	32.26	-2.76	-0.82
17.58	33.52	-1.6	-1.42
17.62	31.78	-0.76	-2.32
17.66	33.36	-4.34	-2.34
17.7	30.54	-2.56	0.12
17.74	33.6	-2.64	-0.3
17.78	33.76	-0.42	-1.76
17.82	34.46	0	-1.52
17.86	31.64	0	-1.72
17.9	32.84	-0.6	-2.14
17.94	30.52	-1.16	-2.64
17.98	30.16	0.7	-2.12
18.02	32.08	-2.2	-2.02
18.06	32.66	0.26	-3.34
18.1	31.58	-1.62	-3.04
18.14	34.44	0.08	-3.2
18.18	32.12	1.6	-2.64
18.22	32.78	2.62	-1.54
18.26	35.34	3.26	-2.14
18.3	33.62	2.56	-2.4
18.34	34.04	3.6	-2.62
18.38	35	1.32	-2.46
18.42	35.34	1.62	-2.12
18.46	36.44	1.8	-2.62
18.5	34.6	4.68	0.3
18.54	35.5	3.22	1.22
18.58	37.94	4.06	-0.22
18.62	36.66	1.04	-0.12
18.66	37.84	0.36	-0.66
18.7	37.44	-0.18	-1
18.74	36.4	-0.74	-0.42
18.78	39.38	0.14	-0.64
18.82	38.46	-0.18	0.16
18.86	37.5	1.46	0.62
18.9	37.38	-1.64	2.36
18.94	36.796	-1.509	-0.64485
18.98	34.94	-0.56	0.42
19.02	36.525	-1.8543	-0.68806
19.06	36.364	-1.9722	-0.70137
19.1	36.189	-2.0563	-0.70959
19.14	36.001	-2.1085	-0.71303
19.18	35.801	-2.1307	-0.71201
19.22	35.592	-2.1248	-0.70686
19.26	35.375	-2.0928	-0.69789
19.3	35.152	-2.0366	-0.68544
19.34	34.924	-1.9582	-0.66981
19.38	34.693	-1.8595	-0.65133
19.42	34.461	-1.7425	-0.63032
19.46	34.23	-1.609	-0.60711
19.5	34.001	-1.4611	-0.58201
19.54	33.775	-1.3006	-0.55534
19.58	33.555	-1.1295	-0.52743
19.62	33.343	-0.94976	-0.4986
19.66	33.139	-0.76329	-0.46917
19.7	29.18	-2.42	-2.08
19.74	30.26	-2.58	-3.62
19.78	29.88	-0.7	-3.74
19.82	33.14	-0.46	-2.86
19.86	32.22	-0.66	-2.62
19.9	33.5	-1	-1.78
19.94	33.24	-2.28	-1.32
19.98	36.04	2.5	2.38
20.02	34.76	4.18	0.22
20.06	31.961	1.0448	-0.21245
20.1	31.74	2.88	3.96
20.14	32.66	0.14	2.56
20.18	33.56	2.72	2.4
20.22	31.12	0.68	1.86
20.26	30.98	4.02	1.86
20.3	32.24	3.84	0.68
20.34	31.94	1.22	0.46
20.38	31.98	5.32	-0.24
20.42	33.44	-0.96	-0.9
20.46	33.48	1.04	-1.06
20.5	34.16	-0.88	-2.8
20.54	34.06	-0.12	-2.24
20.58	33.44	-0.94	-2.12
20.62	34.3	0.36	-2.18
20.66	33.46	1.42	-1.82
20.7	34.58	0.9	-2.52
20.74	34.52	2.14	-2.74
20.78	32.52	2.36	-2.38
20.82	34.12	1.32	-2.62
20.86	34.886	0.033648	-2.0375
20.9	34.927	-0.084185	-1.839
20.94	39.06	1.32	-2.6
20.98	35.8	-0.7	-2.28
21.02	34.58	-0.52	0.04
21.06	34.9	-1.76	-1.02
21.1	35.5	-0.52	-0.58
21.14	34.08	-1	-1.18
21.18	33.14	-0.94	-1.18
21.22	32.68	0.64	-0.76
21.26	34.1	0.26	-1.1
21.3	34.34	0.26	-1.42
21.34	33.36	1.8	-1.82
21.38	34.48	2.5	-2.5
21.42	35.52	2.66	-2.62
21.46	35.62	4.92	-0.54
21.5	33.92	1.94	-0.32
21.54	37.44	1.28	-0.86
21.58	35.68	3.52	-0.94
21.62	37.94	2.04	-1.76
21.66	35.98	1.14	-2.54
21.7	36.96	0.26	-2.8
21.74	37.04	0.92	-1.28
21.78	36.74	-0.74	-4
21.82	38.92	1.16	-3.86
21.86	40.5	0.26	-3.2
21.9	38.86	1.2	-2.28
21.94	36.64	0.48	-1.96
21.98	40.4	1.3	-3
22.02	39.58	-2.46	-4.08
22.06	37.64	-1.76	-5.42
22.1	38.98	-2.38	-4.04
22.14	37.62	-2.34	-3.84
22.18	38.12	-1.9	-4.76
22.22	38.74	-1.4	-4.48
22.26	38.24	-1.84	-4.28
22.3	39.1	-0.76	-4.32
22.34	38.2	-2.62	-4.3
22.38	36.74	0.86	-3.74
22.42	38.1	-2.62	-4.22
22.46	38.2	-1.76	-4.18
22.5	33.9	1.46	-3.56
22.54	33.84	-0.72	-4.1
22.58	33.48	-1.32	-4.12
22.62	31.24	0.86	-3.5
22.66	33.78	-0.16	-2.68
22.7	31.56	-0.6	-3
22.74	34.94	0.52	-2.46
22.78	32.36	-0.48	-2.38
22.82	33.86	0.86	-2.32
22.86	34.76	0.8	-1.6
22.9	34.5	0.04	-1.28
22.94	33.26	0.7	-1.12
22.98	34.14	1.36	-1.48
23.02	36.04	0.26	-1.4
23.06	34.72	4	-1.62
23.1	34.22	-1.24	-1.82
23.14	34.94	2.4	-1.48
23.18	35.08	0.28	-1.14
23.22	34.38	-0.24	-0.92
23.26	33.7	1.22	-0.94
23.3	34.96	0.92	-0.44
23.34	34.12	0.2	0.4
23.38	34.94	-0.5	0.02
23.42	33.14	-0.48	-0.64
23.46	33.74	1.94	-0.78
23.5	34.18	1.26	-0.7
23.54	34.94	3.42	-0.54
23.58	36.46	2.3	-0.96
23.62	34.38	2.68	-1.18
23.66	37.58	2.56	-1.86
23.7	34.92	1.26	-1.86
23.74	34.68	1.12	-1.88
23.78	34.68	2.54	-1.82
23.82	34.64	2.04	-1.48
23.86	34.28	3.04	-0.82
23.9	34.7	3.48	-1.48
23.94	36.86	2.06	-1.14
23.98	34.3	1.86	-1.14
24.02	35.98	1.74	-1.46
24.06	35.52	0.9	-0.94
24.1	34.8	2.84	-0.12
24.14	35	1.86	0.1
24.18	33.34	3.58	0.08
24.22	33.4	3.58	0.1
24.26	33.18	2.92	-0.06
24.3	32.44	-0.7	0.74
24.34	32.16	1.7	0.78
24.38	33.32	1.18	0.82
24.42	33.1	1.78	-0.1
24.46	31.54	3.2	-0.7
24.5	32.22	2.28	0.62
24.54	31.16	3.54	-0.3
24.58	34.88	4.28	-0.04
24.62	34.62	5.1	0.28
24.66	37.22	5.12	-0.88
24.7	35.22	0.58	-3.48
24.74	35.42	0.42	-3.78
24.78	36.22	1.96	-3.24
24.82	31.92	1.08	-2.32
24.86	32.18	1.8	0.08
24.9	35.4	1.16	-0.12
24.94	35.84	0.3	-0.3
24.98	35.28	0.44	-0.44
25.02	37.26	1.16	-0.54
25.06	37.28	2.92	-0.22
25.1	38.48	0.72	-0.5
25.14	36.34	2.6	0.74
25.18	36	1.62	0.78
25.22	35.4	3.64	0.62
25.26	38.42	1.78	-0.22
25.3	36.4	1.42	-1.32
25.34	33.14	1.22	-0.56
25.38	35.18	3.12	-0.5
25.42	33.9	2.2	-0.2
25.46	33.78	2	-1
25.5	33.46	3.5	-1.44
25.54	33.82	0.2	-1.18
25.58	32.48	1.12	-1.98
25.62	32.62	1.56	-1.76
25.66	32.38	-0.28	-1.44
25.7	34.24	0.04	-1
25.74	33	-0.1	-1.28
25.78	32.82	2.34	-1.6
25.82	34.04	2.98	-1.26
25.86	33.48	0.76	-2.18
25.9	33.06	1.44	-1.86
25.94	30.86	0.78	-1.88
25.98	35.8	3.14	-1.16
26.02	35.24	2.54	-1.86
26.06	33.48	3.2	-0.88
26.1	33.1	2	-0.64
26.14	35.96	1.5	-1.06
26.18	34.14	3.86	0.34
26.22	34.54	3.3	0.08
26.26	34.88	1.56	-1.14
26.3	33.98	-0.02	-1.8
26.34	35.4	2.38	-0.96
26.38	34.76	3.78	-1.88
26.42	34.72	0.08	-3.56
26.46	35.8	0.62	-3.02
26.5	34.98	1.58	-3.84
26.54	36.24	0.52	-4.58
26.58	35.58	-0.42	-4.12
26.62	34.74	1.5	-3.92
26.66	35.64	1.08	-4.5
26.7	35.3	2.34	-4.26
26.74	37.98	0.86	-3.38
26.78	36.6	-1.46	-3.08
26.82	38.08	-1.94	-3.02
26.86	35.92	-0.3	-3.2
26.9	36.84	0.2	-3.7
26.94	36.84	-2.16	-3.78
26.98	33.88	-1.9	-3.84
27.02	36.62	-1	-2.4
27.06	35.86	-1.52	-2.24
27.1	35.26	-0.52	-2.02
27.14	34.14	-4.18	-0.54
27.18	33	-2.76	-0.22
27.22	33.26	-3.44	-1.02
27.26	32.88	-0.88	-2.64
27.3	31.64	-1.66	-1.92
27.34	32.78	-0.3	-0.16
27.38	34.76	0.12	-0.2
27.42	34.36	-1.34	-0.18
27.46	33.88	0.36	0.28
27.5	33.26	1.66	0.1
27.54	33.02	1.18	-0.7
27.58	33.74	3.6	-0.7
27.62	34	2.98	-1.04
27.66	33.22	3.88	-0.36
27.7	32.7	2.2	-0.5
27.74	33.42	2.54	-0.64
27.78	31.46	2.54	-1.28
27.82	33.08	0.82	-0.52
27.86	33.58	0.98	-0.76
27.9	32.18	1.7	-1.06
27.94	34.16	2.16	-1.12
27.98	33.6	3.06	-2.06
28.02	35.32	2.84	-1.64
28.06	33.08	2.5	-1.04
28.1	33.78	1.44	-1.32
28.14	33.3	1.86	-2.14
28.18	33.58	4.9	-1.88
28.22	33.58	4.86	-1.98
28.26	33.68	5.56	-2.22
28.3	36.4	6.24	-2.36
28.34	32.86	6	-2.18
28.38	32.7	2.76	-2.68
28.42	31.86	5.4	-0.3
28.46	32.981	2.2257	-1.5516
28.5	32.882	2.0636	-1.5329
28.54	32.788	1.9006	-1.5138
28.58	32.697	1.7369	-1.4944
28.62	32.612	1.5727	-1.4747
28.66	32.53	1.4081	-1.4548
28.7	33.84	0.82	2.32
28.74	34.12	-0.86	1.02
28.78	34.46	-2.16	-0.48
28.82	32.54	-1.5	-1.3
28.86	33.14	0.7	-1.18
28.9	31.68	-1.7	-2.14
28.94	34.04	-2.86	-2.9
28.98	30.64	-2.52	-3.64
29.02	30.5	-2.7	-3.96
29.06	31.925	-0.21915	-1.2428
29.1	31.883	-0.3763	-1.2207
29.14	31.845	-0.53176	-1.1986
29.18	31.81	-0.68536	-1.1763
29.22	31.777	-0.83692	-1.1541
29.26	26.34	-1.94	3.06
29.3	31.721	-1.1333	-1.1094
29.34	32.84	0.12	-0.7
29.38	30.98	1.44	-1
29.42	32.44	1.5	-2.34
29.46	31.04	3	-2.78
29.5	31.623	-1.8266	-0.99793
29.54	31.611	-1.9558	-0.97579
29.58	31.6	-2.0814	-0.95375
29.62	31.591	-2.2032	-0.93182
29.66	31.585	-2.3212	-0.91002
29.7	31.58	-2.4351	-0.88836
29.74	31.576	-2.5447	-0.86686
29.78	31.575	-2.6499	-0.84554
29.82	31.574	-2.7505	-0.82441
29.86	31.576	-2.8464	-0.80348
29.9	31.578	-2.9374	-0.78279
29.94	31.582	-3.0232	-0.76234
29.98	31.587	-3.1038	-0.74215
30.02	31.592	-3.1789	-0.72223
30.06	31.599	-3.2485	-0.70261
30.1	31.607	-3.3122	-0.68329
30.14	31.615	-3.3701	-0.66431
30.18	31.624	-3.4218	-0.64566
30.22	31.634	-3.4672	-0.62738
30.26	31.644	-3.5061	-0.60947
30.3	31.654	-3.5384	-0.59195
30.34	31.665	-3.564	-0.57485
30.38	31.676	-3.5825	-0.55817
30.42	31.687	-3.5939	-0.54193
30.46	31.698	-3.598	-0.52615
30.5	31.709	-3.5947	-0.51085
30.54	31.719	-3.5836	-0.49604
30.58	31.73	-3.5648	-0.48174
30.62	31.74	-3.538	-0.46797
30.66	31.749	-3.503	-0.45474
30.7	31.758	-3.4597	-0.44207
30.74	31.767	-3.4078	-0.42997
30.78	31.774	-3.3473	-0.41847
30.82	31.781	-3.278	-0.40757
30.86	31.787	-3.1997	-0.3973
30.9	31.791	-3.1121	-0.38768
30.94	31.795	-3.0153	-0.37871
30.98	31.797	-2.9089	-0.37042
31.02	35.34	-1.92	-1.58
31.06	33.94	-3.34	-0.88
31.1	31.62	-2.02	0.8
31.14	29.58	-3.44	0.62
31.18	30.74	-5.78	1.34
31.22	31.78	-4.88	-0.98
31.26	31.68	-1.88	0
31.3	31.94	-1.86	-0.36
31.34	31.26	-0.74	-0.36
31.38	30.16	1.14	-0.2
31.42	32.5	0.42	-0.62
31.46	31.72	-0.2	-1.46
31.5	32.84	-0.72	-1.34
31.54	30.92	-0.06	-1.66
31.58	33.08	-0.24	-1.06
31.62	32.3	0.1	-1.06
31.66	32.08	-0.24	-1.76
31.7	32.58	-0.1	-1.98
31.74	33.46	0.48	-1.58
31.78	34.9	2.36	-2
31.82	32.04	1.82	-2.4
31.86	33.4	2.2	-2.54
31.9	31.86	1.22	-3.06
31.94	31.8	-2.56	-2.14
31.98	33.179	1.5272	-0.52743
32.02	30.22	1.68	2.48
32.06	34.18	-0.94	2.28
32.1	33.42	3.72	2.02
32.14	35.12	1.38	0.1
32.18	34.3	1.18	0.1
32.22	33.66	3.76	-0.24
32.26	33.98	3.2	-0.54
32.3	34.12	3.78	-0.24
32.34	34.12	2.32	0.08
32.38	33.44	2.94	-0.64
32.42	32.68	-0.36	-0.82
32.46	33.32	0.8	-0.66
32.5	32.72	1.82	-0.66
32.54	32.5	0.7	-0.7
32.58	32.72	3.5	-1.46
32.62	33.6	1.26	-1.98
32.66	31.96	1.04	-2.16
32.7	33.98	1.44	-2.04
32.74	33.92	-0.52	-2.56
32.78	34.64	1.04	-3.78
32.82	34.54	2.14	-5.26
32.86	28.54	4.82	-5.22
32.9	32.938	2.1271	-2.0282
32.94	32.936	2.1263	-1.7351
32.98	32.941	2.1091	-1.4268
33.02	32.956	2.0767	-1.1162
33.06	32.984	2.0308	-0.81652
33.1	32.08	2.68	3.14
33.14	34.3	1.92	2.64
33.18	33.42	1.22	1.26
33.22	33.24	1.22	-0.64
33.26	33.26	2.1	-0.72
33.3	33.3	2.5	-1.42
33.34	34.18	1.68	-1.36
33.38	33.88	0.46	-1.46
33.42	34.48	1.04	-1.54
33.46	33.94	-0.14	-1.4
33.5	35.22	0.96	-1.32
33.54	34.58	2.1	-1.9
33.58	34.36	1.72	-2.42
33.62	36.54	2.2	-2.34
33.66	36.74	2.28	-1.98
33.7	37.58	1.16	-0.42
33.74	37.04	1.32	-0.1
33.78	36.68	0.1	0.2
33.82	37.72	2.52	2.76
33.86	35	-0.66	1.92
33.9	34.84	0.1	1.74
33.94	34.02	1.48	1.4
33.98	34.94	-0.44	0.66
34.02	33.2	2.9	-0.48
34.06	34.04	2	-0.5
34.1	33.76	1.68	-0.76
34.14	33.14	1.1	-1.14
34.18	34.44	0.88	-1.74
34.22	33.48	0.74	-1.26
34.26	35.52	1.6	-0.72
34.3	31.28	-0.52	-1.42
34.34	35.06	1.16	-1.7
34.38	34.92	1.86	-2.68
34.42	33.56	1.5	-3.5
34.46	36.36	-0.46	-3.06
34.5	34.6	-0.6	-0.96
34.54	33.38	-3.58	0.74
34.58	34.58	-0.42	-1.68
34.62	38.26	0.76	-0.84
34.66	37.78	0.78	-2.04
34.7	36.091	-0.39549	-1.0812
34.74	36.54	1.56	-0.48
34.78	36.059	-0.4964	-0.76568
34.82	37.78	-1.66	-1.12
34.86	35.925	-0.52942	-0.45988
34.9	35.828	-0.51705	-0.32082
34.94	35.714	-0.4836	-0.19643
34.98	33.54	0.8	-1
35.02	36.06	0.04	0.68
35.06	35.74	-1.32	0.84
35.1	35.36	-2	1.32
35.14	34.6	0.46	0.58
35.18	34.64	1.9	-1.74
35.22	33.94	-0.42	-0.18
35.26	35.28	0.46	-0.36
35.3	32.6	0.12	-1.22
35.34	34.94	3.18	-1.12
35.38	33.64	0.8	-0.82
35.42	35.34	2.24	-0.4
35.46	32.62	1.32	0.28
35.5	32.94	4.18	-1.1
35.54	32.8	2.42	-1.38
35.58	32.98	1.12	-1.06
35.62	34.38	2.84	-0.6
35.66	33.12	2.54	-1
35.7	33.7	4.76	0
35.74	33.74	2.16	-1.06
35.78	32.64	2.5	-0.5
35.82	34.24	5.34	-0.06
35.86	34.12	3.12	-0.74
35.9	34.7	2.44	-1.98
35.94	35.22	4.52	-1.6
35.98	36.16	3.54	-1.36
36.02	34.36	2.2	-1.18
36.06	36.62	6.22	-1.18
36.1	35.92	3.56	-0.82
36.14	35.7	2.02	-0.7
36.18	37	1.98	0.18
36.22	37.5	0.52	1.3
36.26	35.44	-1	2.26
36.3	34.84	0.52	1.82
36.34	35.1	0.16	1.1
36.38	36.84	0.76	0.52
36.42	35.98	1.62	-1.26
36.46	36.12	1.9	-1.76
36.5	35.54	2.7	-1.76
36.54	35.18	1.5	-2.02
36.58	35.34	0.9	-2.74
36.62	35.28	-0.54	-2.44
36.66	35.74	0.92	-2.52
36.7	34.62	-0.7	-2.84
36.74	34.82	-0.8	-2.62
36.78	30.88	-0.98	-2.18
36.82	33.16	-3.2	-3.32
36.86	32.78	-2.28	-2.62
36.9	33.26	-0.94	-2.32
36.94	33.38	-1.14	-2.34
36.98	32.34	-0.18	-2.68
37.02	34.12	-0.7	-2.3
37.06	33.82	0.26	-1.58
37.1	34.32	0.5	-1.46
37.14	32.82	2.02	-1.88
37.18	34.06	2.14	-1.72
37.22	35.4	0.8	-2.06
37.26	34.26	1.4	-2.44
37.3	35.94	2.6	-2.04
37.34	34.96	0.98	-1.52
37.38	36.08	2.56	-0.04
37.42	33.72	3.14	0.1
37.46	34.36	0.48	1.82
37.5	35.16	0.68	-0.32
37.54	32.14	3.16	-0.58
37.58	35.74	1.98	-1.2
37.62	33.1	1.06	-1.08
37.66	33.6	-0.3	-1.58
37.7	35.46	1.56	-1.24
37.74	33.04	1.36	-0.82
37.78	34.38	1.56	-1.2
37.82	33.2	0.82	-2.08
37.86	32.66	-0.78	-1.64
37.9	33.02	0.82	-1.62
37.94	34.64	1.28	-1.34
37.98	32.96	0.34	-0.94
38.02	32.28	1.08	-0.78
38.06	34.22	1.22	-0.88
38.1	32.82	2.56	-0.3
38.14	33.38	3.9	-0.28
38.18	31.42	2.9	-1.2
38.22	33.06	2.18	-1.88
38.26	31.52	1.26	-2
38.3	33.28	3.32	-2.06
38.34	33.3	2.72	-3.16
38.38	34.68	4.3	-3.74
38.42	38.12	1.26	-2.96
38.46	35.78	-0.72	-3.96
38.5	38.64	0.16	-3.1
38.54	36.18	0.74588	-3.2579
38.58	39	-1.82	-2.06
38.62	36.564	0.35023	-3.2426
38.66	36.701	0.1659	-3.1857
38.7	36.796	-0.0060213	-3.0975
38.74	35.58	-0.64	-2.58
38.78	36.8	-0.7	-3.08
38.82	35.64	-0.92	-3.04
38.86	36.7	-0.08	-3.16
38.9	35.86	1.22	-2.56
38.94	34.9	-0.88	-0.56
38.98	36.48	0.7	-1.32
39.02	35.48	-0.62	-1.06
39.06	34.8	-0.88	-1.34
39.1	36.56	-0.7	-2.16
39.14	33.62	1.56	-0.78
39.18	33.66	-2.4	0.92
39.22	33.54	-1.56	-1.12
39.26	33.38	-0.58	-0.84
39.3	33.94	-0.6	-1.54
39.34	33.48	0.1	-1.44
39.38	34.08	-1.48	-1.68
39.42	34.2	-1.06	-2.24
39.46	33.34	-0.8	-1.72
39.5	32.08	-0.2	-1.9
39.54	34.98	-0.58	-1.62
39.58	33.38	0.34	-1.84
39.62	32.84	1.54	-2.28
39.66	32.3	-0.06	-1.88
39.7	32.5	1.6	-2.54
39.74	32.5	1.58	-3.1
39.78	32.9	1.7	-2.04
39.82	34.36	4.3	-1.62
39.86	34.6	4.24	-2.26
39.9	35.96	3.98	-1.1
39.94	34.72	2.14	-1.4
39.98	35	0.92	-1.98
40.02	33.06	-1.74	-3.08
40.06	31.58	1.68	-1.76
40.1	34.54	1.5	-1.46
40.14	33.54	3.44	-1.8
40.18	32.56	1.96	-1.64
40.22	33.12	0.92	-0.06
40.26	34.12	-0.06	-0.7
40.3	33.22	-0.54	0.26
40.34	37.02	-1.96	0.58
40.38	33	-2.22	1.3
40.42	34.56	-1.18	1.42
40.46	34.12	0.34	1.62
40.5	32.28	2.2	1.02
40.54	31.94	3.26	0.32
40.58	33.94	3.6	-1.34
40.62	32.2	1.5	-0.94
40.66	32.78	1.28	-0.88
40.7	34.44	3.94	-0.06
40.74	32.78	2.7	0.28
40.78	33.8	3.74	0.16
40.82	33.42	2.44	-0.12
40.86	33.76	2.92	-0.18
40.9	31.28	1.16	-0.76
40.94	31.34	1.08	-1.68
40.98	31.62	3.06	-0.74
41.02	35.44	3.28	-2.24
41.06	34.7	-0.3	-3
41.1	37.04	0.12	-2.1
41.14	33.697	0.48873	-1.8043
41.18	33.716	0.24962	-1.8684
41.22	33.729	0.014865	-1.9187
41.26	33.737	-0.21477	-1.956
41.3	33.738	-0.43851	-1.9813
41.34	33.734	-0.65558	-1.9955
41.38	33.725	-0.8652	-1.9994
41.42	33.711	-1.0666	-1.994
41.46	33.691	-1.259	-1.9801
41.5	33.667	-1.4416	-1.9587
41.54	26.24	0.7	1.9
41.58	33.604	-1.7744	-1.8969
41.62	33.566	-1.923	-1.8583
41.66	33.523	-2.0588	-1.8157
41.7	33.477	-2.1809	-1.77
41.74	33.427	-2.2886	-1.7222
41.78	33.372	-2.381	-1.6732
41.82	33.315	-2.4575	-1.6238
41.86	33.254	-2.5173	-1.575
41.9	36.1	-3.3	-3.44
41.94	37.22	-6.26	-3.32
41.98	35.76	-4.16	-2.56
42.02	34.06	-3.5	-1.46
42.06	34.68	-2.64	-2.42
42.1	31.14	-3.18	-1.72
42.14	30.82	-0.32	-0.66
42.18	32.662	-2.2987	-1.3114
42.22	32.577	-2.1727	-1.3079
42.26	32.491	-2.0222	-1.3139
42.3	32.403	-1.8464	-1.3303
42.34	32.313	-1.6445	-1.358
42.38	31.24	-1.28	0.62
42.42	31.74	-0.18	-0.36
42.46	31.12	0.1	-1
42.5	30.28	0	-1.24
42.54	30.22	2.12	-1.58
42.58	32.06	0.62	-1.58
42.62	31.34	0.22	-2.38
42.66	30.38	1.8	-2.14
42.7	31.64	2.74	-2.06
42.74	32.08	-0.58	-2.64
42.78	32.14	1.74	-3.1
42.82	32.72	2.2	-3.56
42.86	32.72	2.5	-2.72
42.9	33.68	1.16	-3.26
42.94	35.06	1.22	-3.56
42.98	33.84	1.32	-2.98
43.02	33.06	4.12	-2.16
43.06	36.8	4.9	-2.34
43.1	34.88	4.36	-1.48
43.14	35.8	3.42	-0.14
43.18	36.1	3.14	0.18
43.22	35.08	4.14	-0.08
43.26	35.18	3.94	-0.18
43.3	34.38	2.98	-0.2
43.34	33.96	1.74	-0.6
43.38	35.1	3.52	-1.18
43.42	35.94	1.8	-0.66
43.46	34.3	4.1	-1.18
43.5	35.56	4.12	-0.54
43.54	34.5	2.8	-0.84
43.58	34.52	1.16	-0.98
43.62	35.4	2	-0.42
43.66	34.1	1.8	-0.8
43.7	32.92	2.72	-0.12
43.74	35.34	0.36	-1.1
43.78	35.52	0.22	-1.3
43.82	35.06	0.08	-1.12
43.86	35.12	-1.12	-1.94
43.9	35.12	-0.12	-1.4
43.94	34.58	2.9	-1.96
43.98	35.6	0.98	-1.64
44.02	34.76	0.16	-1.6
44.06	34.58	1.8	-1.66
44.1	34.38	2.18	-1.66
44.14	34.16	1.62	-2.26
44.18	35.48	0.96	-1.7
44.22	32.4	1.92	-0.2
44.26	33.66	0.64	1.62
44.3	29.46	1.26	1.34
44.34	34.06	3.62	0.2
44.38	34.6	4.62	0.68
44.42	34.44	2.5	-0.12
44.46	36.56	2.88	1.78
44.5	35.32	2.66	0.92
44.54	33.938	1.7254	0.76752
44.58	33.738	1.3346	0.75726
44.62	33.52	0.90657	0.72041
44.66	33.86	2.44	-4.66
44.7	33.043	-0.029504	0.57686
44.74	32.793	-0.52157	0.47511
44.78	32.542	-1.019	0.35668
44.82	32.294	-1.5139	0.22404
44.86	32.054	-1.9982	0.079673
44.9	32.82	-4.62	1.04
44.94	31.98	-4.26	1.7
44.98	32.76	-2.32	0.1
45.02	31.257	-3.67	-0.56556
45.06	31.121	-3.9817	-0.73143
45.1	31.019	-4.235	-0.89417
45.14	31.4	-4.48	0.28
45.18	30.48	-4.74	1.04
45.22	28.64	-5.96	-0.98
45.26	29.34	-3.16	-1.08
45.3	30.28	-3.7	-2.38
45.34	31.66	-2.12	-3.56
45.38	33.26	-3.56	-3.66
45.42	30.64	-3.16	-3.74
45.46	32.28	-4.14	-2.28
45.5	34.3	-3.3	-2.64
45.54	34.16	-0.72	0.04
45.58	33.74	1.22	-0.16
45.62	34.82	0.56	0.44
45.66	34.48	2.08	-1.48
45.7	35.98	2.88	-1.02
45.74	35.44	0.74	-0.3
45.78	34.64	0.74	-0.5
45.82	31.18	-0.76	-0.6
45.86	29.82	-0.42	-0.48
45.9	33.06	2.18	0.66
45.94	32.5	0.62	-0.64
45.98	31.02	3.54	-0.82
46.02	33.52	2	-0.58
46.06	34.9	4	-1.08
46.1	35.04	2.9	-0.86
46.14	34.7	0.92	-1.98
46.18	35.74	2.92	-2.28
46.22	35.78	1.92	-1.54
46.26	33.5	-1.78	0.64
46.3	32.94	-1.02	-1.74
46.34	31.56	-0.22	-2.22
46.38	34.12	-0.36	-0.46
46.42	33.84	0.06	-1.32
46.46	33.48	-3.68	-0.88
46.5	34	-2.42	-1.08
46.54	34.76	-2.04	-1.94
46.58	34.42	-1.3	-1.52
46.62	34.1	-3.34	-0.24
46.66	34.56	-3.18	0.14
46.7	32.96	-2.14	-0.28
46.74	32.72	-2.46	-0.32
46.78	30.48	-1.18	0.98
46.82	33.94	2	0.56
46.86	32.6	0.12	-0.28
46.9	31.86	2.52	0.12
46.94	34.56	1.74	0.16
46.98	33.36	1.18	0.28
47.02	33.48	1.58	0.48
47.06	34.52	0.4	-0.42
47.1	33.54	-0.04	-1.18
47.14	32.32	0.24	-1.76
47.18	34.48	3.18	-1.1
47.22	35.14	1.36	-1.58
47.26	32.72	0.9	-2.02
47.3	33.04	3.02	-1.12
47.34	31.68	2.66	0
47.38	35.22	1.5	0
47.42	32.38	1.4	-0.36
47.46	35.76	3.6	-0.54
47.5	34.2	2.38	-0.76
47.54	33.3	3.82	-0.38
47.58	33.48	2.84	-0.42
47.62	33.08	1.44	-0.96
47.66	31.52	2.44	-0.16
47.7	32.08	3.36	-0.6
47.74	32.96	2.62	-1.14
47.78	33.34	1.54	-2.3
47.82	31.5	0.84	-2.36
47.86	32.84	2.1	-2.1
47.9	34.58	-1.22	-3.34
47.94	38.88	3.24	-2.5
47.98	34.42	2	-2.74
48.02	34.8	1.42	-3.68
48.06	36.12	1.72	-2.42
48.1	37.96	2.26	-2.28
48.14	36.842	0.95714	-2.0143
48.18	36.909	0.80063	-1.6284
48.22	36.902	0.64988	-1.2189
48.26	39.22	0.02	-1.4
48.3	39.12	2.38	-0.64
48.34	35.98	0.84	-0.76
48.38	35.68	-1.22	-0.48
48.42	33.54	0.48	0.42
48.46	35.22	0.26	0.7
48.5	33.16	-2.86	3.48
48.54	33.32	-0.6	2.46
48.58	34.26	0.46	1.2
48.62	30.98	1.62	0.68
48.66	31.62	-0.7	0.34
48.7	31.66	0.92	-0.14
48.74	30.02	2	-0.28
48.78	31.88	-0.22	-1.02
48.82	33.08	1.18	-2.22
48.86	33.22	2.26	-2.1
48.9	31.4	1.44	-2.3
48.94	34.6	0.72	-1.76
48.98	31.66	1.24	-2.6
49.02	33.22	2.42	-1.76
49.06	33.96	4.06	-2.46
49.1	33.22	4.58	-1.94
49.14	34.1	1.46	-1.74
49.18	31.84	3.82	-2.36
49.22	33.52	2.32	-2.1
49.26	31.68	3.14	-3.32
49.3	33.42	3.62	-3.72
49.34	32.183	2.1791	-2.2966
49.38	31.965	2.1726	-2.1892
49.42	29.76	4.52	2.32
49.46	31.488	2.1695	-1.9211
49.5	31.234	2.1714	-1.7642
49.54	30.972	2.1748	-1.5947
49.58	30.705	2.179	-1.4146
49.62	30.436	2.1832	-1.2259
49.66	30.166	2.1869	-1.0303
49.7	29.899	2.1894	-0.83004
49.74	29.636	2.1901	-0.62692
49.78	29.38	2.1881	-0.42294
49.82	29.134	2.1829	-0.22005
49.86	28.899	2.1739	-0.020211
49.9	28.72	0.78	-0.2
49.94	28.4	-1.66	-0.62
49.98	28.68	-1.92	-1.32
50.02	29.78	0.3	-1.86
50.06	28.06	1.16	-0.48
50.1	27.98	3.56	1.34
50.14	28.42	3.46	1.38
50.18	27.732	1.8811	1.2343
50.22	27.711	1.8069	1.3188
50.26	27.726	1.7222	1.3806
50.3	27.778	1.6263	1.418
50.34	27.871	1.5184	1.4288
50.38	26.38	1.38	2.36
50.42	26.04	2.5	2.26
50.46	28.417	1.1167	1.2826
50.5	28.02	0.54	3.54
50.54	28.72	0.76	1.22
50.58	28.64	1.1	2.94
50.62	30.64	1.76	0.56
50.66	31.8	2.5	0.18
50.7	32.28	2.14	-0.44
50.74	30.32	1.32	-0.7
50.78	35.28	1.16	-0.74
50.82	34.12	-1.88	-1.96
50.86	32.3	-2.7	-2.56
50.9	33.4	-4.06	-2.56
50.94	35.64	-3.74	-2.88
50.98	33.14	-3.5	-2.98
51.02	32.22	-1.12	-2.92
51.06	30.64	-0.42	-3.02
51.1	29.12	-0.38	-3.68
51.14	31.331	-2.6886	-1.5665
51.18	31.17	-2.677	-1.3681
51.22	28.4	-5.36	2.34
51.26	30.871	-2.5206	-0.91466
51.3	30.739	-2.3833	-0.67042
51.34	30.62	-2.2115	-0.4217
51.38	30.517	-2.0089	-0.1739
51.42	29.68	2.02	4.52
51.46	30.367	-1.5264	0.29738
51.5	30.324	-1.2539	0.51008
51.54	30.306	-0.96552	0.70028
51.58	30.2	1.22	1.7
51.62	30.35	-0.35594	0.99162
51.66	30.416	-0.042187	1.082
51.7	31.44	-1.88	-1.52
51.74	29.8	-1	0.24
51.78	32.02	-0.48	0.5
51.82	30.92	2.26	0.28
51.86	31.52	0.56	0.5
51.9	31.66	0.54	0.7
51.94	31.92	2.9	-0.1
51.98	34	3.16	-0.04
52.02	33.18	3.04	-0.78
52.06	33.12	1.6	-1.44
52.1	32.56	3.14	-1.64
52.14	33.68	3.02	-2.02
52.18	32.68	3.82	-1.98
52.22	33.42	2.88	-1.66
52.26	33.54	2.66	-1.7
52.3	33.68	0.98	-1.54
52.34	34.54	1.04	-1.24
52.38	33.42	1.22	-1.22
52.42	34.58	1.22	-1.38
52.46	34.74	0.54	-1.8
52.5	35.46	0.82	-2.52
52.54	34.46	2.06	-3.04
52.58	34.44	2.86	-1.22
52.62	35.06	0.54	-2.36
52.66	34.78	1.42	-3.58
52.7	36.32	0.74	-3.62
52.74	33.82	2.3	-3.06
52.78	32.86	0.7	-1.66
52.82	36.52	-0.76	-2.52
52.86	36.68	0.88	-0.7
52.9	36.14	0.92	-1.04
52.94	37.32	0.08	-1
52.98	35.12	0	1.32
53.02	35.52	2.14	-0.18
53.06	37.5	1.16	0.38
53.1	36.06	0.62	1.9
53.14	35.44	1.3	1.96
53.18	34.92	3.44	2.26
53.22	34.94	1.32	3.14
53.26	35.303	0.14579	-0.5617
53.3	35.08	-0.048076	-0.6105
53.34	31.98	-2.52	-1.32
53.38	33.54	-1.08	-2
53.42	33.3	-1.42	-1.46
53.46	33.86	-3.06	-3.76
53.5	36.22	-2.52	-4.92
53.54	35.58	-0.9	-2.56
53.58	34.56	-2.04	-2.74
53.62	32.72	0.06	-3.78
53.66	32.8	-0.12	-2.9
53.7	32.336	-2.0184	-0.99064
53.74	32.091	-2.1394	-0.98901
53.78	31.865	-2.2322	-0.97494
53.82	31.662	-2.2931	-0.94711
53.86	30.44	-1.44	2.86
53.9	32.4	-4.56	2.56
53.94	31.16	-2.46	0.38
53.98	31.04	-3.44	1.48
54.02	29.42	-0.1	0.24
54.06	30.52	0.72	-0.06
54.1	31.16	-2.44	0.06
54.14	30.96	-0.9	-0.06
54.18	32.38	-1.68	-0.44
54.22	32.9	-0.26	0.16
54.26	31.46	0.4	-0.3
54.3	32.46	0.16	-0.72
54.34	32.18	0.6	-0.82
54.38	32.2	-0.18	-0.76
54.42	30.64	1.94	-0.78
54.46	33	2.32	-0.76
54.5	33.02	3.44	-0.76
54.54	32.82	4.26	-0.82
54.58	34.8	1.82	-1.18
54.62	33.2	3.5	-2.16
54.66	32.5	3.34	-2.04
54.7	33.72	2.62	-1.52
54.74	33.26	4	-1.8
54.78	34.22	2.2	-3
54.82	35.86	4.52	-2.5
54.86	34.3	2.02	-2.8
54.9	36.28	1.94	-3.22
54.94	34.28	4.52	-2.66
54.98	36.86	1.54	-2
55.02	37.72	3.96	-1.12
55.06	35.54	1.74	-0.12
55.1	32.52	0.76	1.68
55.14	34.06	-2.54	-0.1
55.18	34.24	0.58	0.78
55.22	30.86	-0.96	0.1
55.26	29.5	-0.72	0.6
55.3	34.44	-1.8	-0.68
55.34	30.52	0.04	-2
55.38	31.28	-0.71795	0.72338
55.42	31.205	-0.62211	0.6475
55.46	31.183	-0.48319	0.54354
55.5	31.212	-0.30821	0.41903
55.54	31.287	-0.10415	0.28151
55.58	31.406	0.12198	0.13848
55.62	30.3	1.92	3.94
55.66	31.759	0.61244	-0.13392
55.7	29.48	-0.22	2.16
55.74	30.22	0.56	0.46
55.78	32.66	0.48	-0.48
55.82	32.72	-0.72	-1.58
55.86	33.6	2.32	-1.48
55.9	34.42	3.14	-1.96
55.94	37.2	3.72	-1.78
55.98	35.8	3.48	0.02
56.02	35.28	2.04	0.44
56.06	36.1	1.2	0.22
56.1	34.38	1.2	1.88
56.14	32.84	1.5	2.9
56.18	34.54	1.14	1.84
56.22	34	1.66	0.38
56.26	34.1	3.82	-0.62
56.3	35.54	2.46	-1.22
56.34	35.04	1.14	-2.1
56.38	35.64	1.66	-1.92
56.42	37.3	1.24	-1.76
56.46	35.84	-0.28	-0.7
56.5	36.44	0.02	-0.2
56.54	34.84	1.24	-0.64
56.58	36.68	1.26	-1.44
56.62	34.2	2.04	-2.3
56.66	36.28	0.66	-1.92
56.7	35.7	1.04	-2.36
56.74	35.04	1.46	-1.58
56.78	34.94	2.06	-1.76
56.82	35.18	1.12	-1.86
56.86	34.1	-0.08	-1.14
56.9	32.44	0.24	-1.08
56.94	35.06	1.78	-0.46
56.98	35.86	-0.74	0.3
57.02	34.82	-3.1	-0.56
57.06	35.92	-2.24	-1.88
57.1	32.16	-3.58	-1.04
57.14	32.28	-3.16	-1.96
57.18	32.1	-4.02	-2.52
57.22	33.22	-2.32	-1.7
57.26	30.76	-1.1	-1.86
57.3	31.5	0.02	-2.04
57.34	31.4	-2.5	-2.76
57.38	31.6	-2.52	-2.92
57.42	32.46	-3	-2.46
57.46	29.24	-0.82	-2.48
57.5	31.62	-0.14	-2.12
57.54	31	2.38	-1.74
57.58	32.38	-0.36	-0.64
57.62	31.8	1.1	-0.78
57.66	30.48	2.32	-0.92
57.7	30.88	2.88	-0.22
57.74	30.88	1.46	-0.56
57.78	32.96	3.94	-0.26
57.82	31.76	1.68	-0.42
57.86	32.5	1.72	0.16
57.9	33.88	4.14	0.08
57.94	32	2.26	-0.94
57.98	34.24	1.68	-1.92
58.02	32.56	2.44	-2.94
58.06	33.82	3.96	-2.56
58.1	32.78	4.7	-3.32
58.14	36.033	2.6205	-2.1468
58.18	36.554	2.5192	-2.0771
58.22	40.04	2.2	-4.32
58.26	37.54	1.16	-3.5
58.3	38.92	2.18	-3.26
58.34	39.46	2.9	-1.84
58.38	37.06	1.22	-0.6
58.42	38.3	0.82	0.24
58.46	36.62	1.08	1.26
58.5	35.64	2.22	1.92
58.54	34.28	1.04	1.86
58.58	36.2	0.72	0.7
58.62	35.36	1.76	0.16
58.66	33.1	0.12	-1.06
58.7	37.78	-0.88	-0.94
58.74	35.52	0.72	-0.68
58.78	37.26	1.14	-1
58.82	36.54	0.86	-0.96
58.86	35.2	0.42	-0.76
58.9	35	0.3	-0.54
58.94	36.08	1.38	-2.14
58.98	34.2	0.22	-1.58
59.02	33.4	1.44	-2.56
59.06	35.12	2.2	-3.16
59.1	33.94	3.16	-4.42
59.14	34.7	2.06	-4.42
59.18	32.72	2.46	-4.44
59.22	31.88	1.44	-4.38
59.26	32.69	2.3672	-3.5335
59.3	32.601	2.429	-3.4235
59.34	32.549	2.4785	-3.2753
59.38	32.532	2.5168	-3.0948
59.42	32.548	2.545	-2.8875
59.46	32.595	2.5641	-2.6592
59.5	32.673	2.5753	-2.4155
59.54	32.778	2.5797	-2.1622
59.58	32.91	2.5783	-1.9049
59.62	29.42	6.44	0.16
59.66	30.86	2.62	-1.18
59.7	34.84	3.08	-2.76
59.74	34.82	-1.7	1.98
59.78	34.68	1.52	-1.52
59.82	35.76	2.86	-0.8
59.86	35.8	3.02	-1.78
59.9	35.6	1.86	-0.68
59.94	34.72	3.2	-0.42
59.98	34.9	2	-0.92
60.02	34.48	3.34	-0.3
60.06	35.46	2.52	0.12
60.1	33.78	1.34	-1.14
60.14	32.84	1.88	-1.14
60.18	36.62	2.38	-1.38
60.22	33.84	2.2	-1.88
60.26	35.82	0.86	-2.96
60.3	35.52	3.34	-2.9
60.34	32.5	3.08	-1.94
60.38	34.7	1.94	-1
60.42	34.004	1.6632	-1.8015
60.46	33.82	1.4569	-1.7317
60.5	33.63	1.2421	-1.6433
60.54	33.436	1.0223	-1.5397
60.58	33.243	0.80088	-1.4244
60.62	33.054	0.58134	-1.3008
60.66	32.873	0.36714	-1.1723
60.7	32.703	0.16172	-1.0422
60.74	32.548	-0.03146	-0.91396
60.78	32.411	-0.20894	-0.79099
60.82	32.296	-0.36727	-0.67668
60.86	32.206	-0.503	-0.57442
60.9	32.145	-0.61266	-0.48762
60.94	32.116	-0.69281	-0.41967
60.98	32.56	-0.1	-0.18
61.02	31.7	0.88	-0.12
61.06	32.84	-0.56	-0.2
61.1	32.06	-0.86	0.32
61.14	32.9	-0.64	-0.6
61.18	33.72	-1.32	-0.86
61.22	32.42	0.08	-1.58
61.26	33.8	-2.98	-1.24
61.3	32.96	0.58	-1.26
61.34	33.22	0.38	-2.16
61.38	34.36	2.9	-0.88
61.42	37.28	2.7	-2.3
61.46	34.46	-0.35881	-0.92052
61.5	34.545	-0.38628	-0.83708
61.54	34.608	-0.40712	-0.74392
61.58	34.28	-3.44	1.28
61.62	35.02	-2.96	3.24
61.66	34.665	-0.40778	-0.44303
61.7	35.08	-0.64	-1.94
61.74	34	-1.74	-2.6
61.78	35.06	2.06	-1.16
61.82	33.12	1.26	0.64
61.86	34.12	0.16	1.06
61.9	33.92	0.64	0.32
61.94	33.62	-0.28	-1.3
61.98	35.08	-0.46	-0.78
62.02	34.08	-0.2	-0.06
62.06	32.56	1.24	-0.14
62.1	32.58	3.72	0.1
62.14	33.52	-0.12	-0.8
62.18	33.78	-0.26	-0.5
62.22	32.24	-0.4	-1
62.26	33.06	1.96	-0.82
62.3	31.98	1.7	-0.5
62.34	31.16	4.16	0.86
62.38	31.62	4.02	0.26
62.42	31.04	0.8	-1.92
62.46	32.44	4.02	-0.2
62.5	33.3	3.42	-0.12
62.54	35.84	5.12	0.38
62.58	33.38	5.42	0.76
62.62	30.402	1.3268	-1.3
62.66	30.32	1.1516	-1.3504
62.7	30.27	0.96256	-1.3922
62.74	28.32	1.16	-3.78
62.78	28.54	-0.52	-3.38
62.82	30.12	-0.8	-1.8
62.86	27.32	-0.7	-1
62.9	29.24	-4	-2.28
62.94	29.42	-4.44	-2.1
62.98	28.14	-5.2	-0.7
63.02	30.834	-0.72027	-1.4543
63.06	30.999	-0.91127	-1.4332
63.1	31.179	-1.0889	-1.4069
63.14	31.373	-1.2506	-1.3756
63.18	31.36	-0.7	-1.76
63.22	33.62	0.42	-2
63.26	32.018	-1.612	-1.2556
63.3	32.249	-1.6823	-1.2081
63.34	32.484	-1.723	-1.1573
63.38	32.723	-1.7314	-1.1037
63.42	32.963	-1.7048	-1.0476
63.46	33.202	-1.6404	-0.98926
63.5	34	0.58	-1
63.54	34.58	0.36	-0.96
63.58	36.44	-1.16	-1.12
63.62	34.44	0.28	-0.24
63.66	34.66	-0.22	0.18
63.7	33.06	0.86	0.08
63.74	35.98	0.06	0.52
63.78	34.06	0.62	0.18
63.82	34.94	1.54	0.64
63.86	34.82	0.78	-0.94
63.9	35.74	0.98	-1.18
63.94	34.18	1.86	-1.68
63.98	33.26	0.06	-0.96
64.02	34.18	0.08	-0.44
64.06	33.92	1.34	-1.18
64.1	35	2.44	-0.62
64.14	32.76	2.78	-1.14
64.18	35.64	1.9	-1.12
64.22	34.4	1.58	-1.2
64.26	33.26	0.48	-1.46
64.3	33.48	1.62	-1.28
64.34	33.52	1.68	-1.46
64.38	35.3	4.02	-1.18
64.42	34.44	2.44	-1.06
64.46	35.8	1.66	-0.64
64.5	36.46	1.9	-1.48
64.54	36.58	0.5	-1.5
64.58	38	2.4	0.16
64.62	36.58	-0.1	-0.7
64.66	36.2	1.66	-0.58
64.7	35.42	0.98	-2.28
64.74	34.48	-0.88	-2.16
64.78	34.48	2.48	-1.44
64.82	34.58	1.1	-0.7
64.86	33.72	0.34	-0.24
64.9	32.78	0.94	-0.32
64.94	32.9	1.96	-0.4
64.98	33.08	-1.7	-0.38
65.02	34	0.92	-0.04
65.06	32.42	-2.38	-0.42
65.1	32.32	1.34	0.22
65.14	33.3	-1.54	0.06
65.18	33.68	-0.2	-0.48
65.22	33.92	1.26	-0.82
65.26	35.46	0.54	-1.76
65.3	35.44	-0.16	-2.02
65.34	35.84	-2.04	-1.82
65.38	34.76	0.02	-3.34
65.42	35.34	-0.14	-3.02
65.46	36.22	-0.3	-1.64
65.5	36.24	0.86	-1.82
65.54	38.78	-0.12	-1.82
65.58	36.8	-0.68	-0.48
65.62	37.14	-1.4	0.6
65.66	37.68	-2.04	1.04
65.7	38.76	-1.56	1.14
65.74	37.7	-1.26	2.46
65.78	35.34	-2.4	1.86
65.82	36.22	-2.62	-0.32
65.86	33.9	-0.42	-0.6
65.9	35.52	0.28	-1.44
65.94	36.96	0.22	-1.24
65.98	35.76	-0.76	-2
66.02	36.22	0.16	-2.44
66.06	34.96	1.46	-2.06
66.1	35.18	1.38	-2.18
66.14	38.2	1.44	-2.56
66.18	34.06	-0.18	-1.74
66.22	35.92	-3.04	-2.16
66.26	32.78	0.32	-2.1
66.3	34.3	1.1	-3.02
66.34	32.54	0.8	-2.16
66.38	33.94	1.68	-2.2
66.42	34.58	3.38	-1.62
66.46	34.98	1.8	-1.72
66.5	35.08	2.34	-1.88
66.54	35.28	0.82	-2.8
66.58	35.9	0.84	-1.8
66.62	35.18	0.2	-1.7
66.66	34.92	1.92	-1.08
66.7	33.98	-0.34	-1.7
66.74	34.74	-1.48	-1.4
66.78	34.54	0.46	-1.78
66.82	34.24	0.24	-1.52
66.86	33.9	3.04	-1.28
66.9	35.68	4.22	-1.92
66.94	36.1	1.26	-1.7
66.98	37.14	2.46	-3.74
67.02	35.132	1.2832	-2.2307
67.06	34.952	1.2252	-2.239
67.1	34.75	1.1537	-2.2407
67.14	34.53	1.0708	-2.2363
67.18	34.295	0.97847	-2.2261
67.22	34.82	0.84	-1.58
67.26	35.14	0.44	-3.12
67.3	33.64	-0.92	-4.32
67.34	33.281	0.55767	-2.1334
67.38	33.027	0.45002	-2.0989
67.42	32.78	0.34558	-2.0605
67.46	32.545	0.24644	-2.0185
67.5	32.323	0.1547	-1.9733
67.54	32.12	0.072445	-1.9253
67.58	31.938	0.0017675	-1.8746
67.62	31.782	-0.055237	-1.8217
67.66	33.14	0.1	-0.26
67.7	32.32	-0.64	-1.18
67.74	29.58	-0.82	-2.22
67.78	30.04	1.12	-1.56
67.82	29.42	-1.02	-0.66
67.86	30.86	2.14	-1.24
67.9	33.46	0.14	-1.76
67.94	31.92	-0.66	-1.44
67.98	32.56	0.98	-0.98
68.02	32.5	-0.56	-2.04
68.06	32.32	2.32	-1.32
68.1	34.12	0.08	-1.14
68.14	34.08	0.08	-1.58
68.18	33.24	0.98	-1.4
68.22	31.94	0.02	-1.12
68.26	32.28	-1.12	-1.28
68.3	32.72	0.4	-1.12
68.34	33.58	0.72	-0.6
68.38	32.78	1.16	-0.44
68.42	33.32	-0.5	-0.6
68.46	34	2.38	-1.24
68.5	33.54	2.76	-0.74
68.54	34.72	1.4	-0.84
68.58	33.84	1.68	-0.52
68.62	33.64	1.22	-0.04
68.66	33.682	1.4026	-0.76487
68.7	33.723	1.3927	-0.84228
68.74	33.779	1.3559	-0.93528
68.78	33.855	1.2906	-1.0428
68.82	32.62	1.38	-0.6
68.86	33.64	-0.36	-1.88
68.9	33.32	0.4	-1.76
68.94	34.34	-0.74	-1.88
68.98	35.86	1.56	-1.66
69.02	35.96	-1.62	-2.44
69.06	36.02	1.04	-2.1
69.1	36.68	0.46	-1.92
69.14	35.78	1.16	-1.72
69.18	36.54	-0.08	-2.56
69.22	35.9	-3.24	-3.3
69.26	39.56	-3.22	-3.26
69.3	37.9	-3.52	-2.8
69.34	37.08	-2.3	0.56
69.38	35.78	-2.96	0.6
69.42	34.1	-0.24	0.96
69.46	34.28	-2.84	0.34
69.5	33.02	-1.64	0.22
69.54	33.74	1.06	-0.18
69.58	33.72	-0.46	-0.4
69.62	33.52	-0.66	-1.88
69.66	31.46	-1.3	-1.02
69.7	33.78	-0.68	-1.34
69.74	32.62	-0.78	-1.66
69.78	32.7	-0.86	-1.88
69.82	33.24	0.6	-1.06
69.86	31.76	3.1	-1.8
69.9	33.22	0.1	-1.32
69.94	33.18	-1.28	-1.54
69.98	35.44	1.46	-1.6
70.02	35	0.58	-1.52
70.06	33.98	2.46	-2.12
70.1	36.44	1.1	-2.98
70.14	36.18	1.24	-1.98
70.18	37.3	1.56	-1.88
70.22	37.16	1.5	-1.32
70.26	39.82	3.94	-1.54
70.3	37.36	2.02	-2.34
70.34	38.26	3.98	-2.22
70.38	37.36	0.66	-3.46
70.42	36.9	-1.94	-4.66
70.46	33.8	0.58	-3.08
70.5	33.9	1.18	-3.02
70.54	32.58	-1	-2.84
70.58	31.16	-1.12	-1.46
70.62	29.32	1.6	-0.56
70.66	29.32	-1.36	1.3
70.7	31.878	-1.1367	-1.7878
70.74	31.802	-1.2791	-1.7371
70.78	31.784	-1.3899	-1.6891
70.82	31.818	-1.4693	-1.6438
70.86	33.56	-2.62	-1
70.9	32.4	-0.48	-1.66
70.94	32.78	-2.54	-2.56
70.98	32.32	-1.4772	-1.4962
71.02	32.499	-1.4028	-1.469
71.06	32.685	-1.2984	-1.4462
71.1	34.16	-1.68	0.56
71.14	33.74	-1.26	-1.56
71.18	33.52	0.3	-1.74
71.22	34.48	-1.24	-2.18
71.26	32.9	-0.8	-2.58
71.3	33.28	-0.22	-2.28
71.34	31.08	1.6	-1.68
71.38	33.6	1.78	-1.08
71.42	32.3	-0.16	-1.4
71.46	33.18	2.2	-1.4
71.5	33.28	1.26	-1.06
71.54	33.94	1.74	-1.38
71.58	35.06	3.54	-1.32
71.62	34.12	3.54	-1.02
71.66	34.94	2.84	-1.42
71.7	33.3	2.84	-1.96
71.74	33.56	3.24	-1.88
71.78	34.66	3	-1.86
71.82	35.66	2.72	-1.76
71.86	34.18	2.54	-1.46
71.9	33.54	1.52	-1.1
71.94	34.68	2.3	-0.6
71.98	35.06	2.34	-2.06
72.02	35.5	0.22	-1.92
72.06	35.76	1.1	-1.1
72.1	37.84	-1.02	0.9
72.14	39.62	0.84	-1.3
72.18	36.714	0.44258	-0.2939
72.22	37.84	-0.04	-1.98
72.26	37.08	1.8	0.22
72.3	35.3	0.16	-0.06
72.34	36.68	0.48	0.56
72.38	34.7	0.86	0.92
72.42	36.92	-2.14	0.86
72.46	36.68	-1.74	1.4
72.5	36.86	-0.24	0.84
72.54	34.5	-2.46	0.16
72.58	34.88	-0.82	-0.88
72.62	33.7	-1.58	-0.42
72.66	36.1	-0.54	-0.72
72.7	36.38	-1.4	-1.28
72.74	35.38	-2.1	-2.22
72.78	35.6	-2.7	-3.2
72.82	36.04	-1.78	-2.08
72.86	34.28	-0.3	-0.28
72.9	34.42	-0.94	-0.44
72.94	33.78	-2.16	-0.26
72.98	33.72	-1.46	0.22
73.02	32.84	-2.3	-0.6
73.06	32.08	-2.8	-1.16
73.1	31.64	-1.64	-1.02
73.14	31.5	-1.88	-0.96
73.18	31.4	-1.42	-0.78
73.22	31.5	-1.18	-1.06
73.26	31.28	0.32	-0.86
73.3	30.86	0.14	-1.4
73.34	32.82	0.92	-2.26
73.38	31.5	3.8	-2.36
73.42	32.42	2.54	-2.4
73.46	30.42	4.04	-1.76
73.5	30.18	5.54	-2.26
73.54	30.482	2.5843	-0.37647
73.58	30.377	2.5066	-0.0029161
73.62	30.285	2.3837	0.3729
73.66	30.209	2.2266	0.73884
73.7	26.98	0.22	1.7
73.74	26.3	-0.24	2.02
73.78	30.093	1.6555	1.6562
73.82	32.26	3.58	2.32
73.86	33.12	0.88	2.94
73.9	32.08	1.72	3.54
73.94	29.32	1.14	3.06
73.98	30.6	1.02	1.58
74.02	29.18	0.28	0.84
74.06	32.2	0.18	0.34
74.1	30.76	1.3	-0.72
74.14	31.4	2.44	-1.52
74.18	30.6	1.54	-1.34
74.22	31.38	3.2	-1.68
74.26	32.88	2.64	-1.56
74.3	31.34	2.62	-2.02
74.34	32.74	4	-2.94
74.38	33.66	4.58	-3.26
74.42	30.46	5.52	-1.68
74.46	32.88	4.46	-1.62
74.5	32.66	4.08	-2.44
74.54	32.9	4.22	-1.92
74.58	33.7	3.88	-0.7
74.62	31.74	2.72	-1.94
74.66	31.82	-0.48	-1.24
74.7	32.9	-2.2	-3.1
74.74	32.78	1.3	-2.58
74.78	31.22	-0.64	-1.14
74.82	34.42	-3.04	-2.6
74.86	31.62	-5.66	-1.4
74.9	32.377	-1.6836	-3.4013
74.94	32.215	-1.9375	-3.3484
74.98	32.3	-1.12	-5.12
75.02	32.76	-2.84	-4.84
75.06	33.44	-0.56	-4.84
75.1	31.84	0.98	-5.68
75.14	30	-2.14	-5.72
75.18	30.72	-2.3	-3.16
75.22	29.84	-0.76	-3.92
75.26	30.697	-2.4494	-2.1406
75.3	30.539	-2.3525	-1.9479
75.34	29.88	-2.72	3.4
75.38	30.28	-0.72	1.84
75.42	30.206	-1.8936	-1.4046
75.46	30.155	-1.6911	-1.2476
75.5	30.38	-4.82	-2.16
75.54	30.76	-4.66	-3.32
75.58	29.86	0.1	-0.42
75.62	29.12	-1.54	0.28
75.66	31	-0.22	0.66
75.7	31.18	0.96	0.28
75.74	31.86	1.88	0.64
75.78	31.6	-0.52	-3.32
75.82	31.94	1.28	-2.1
75.86	32.16	2.24	-2.22
75.9	33.14	0.4	-1.32
75.94	32.88	2.3	-1.64
75.98	34.64	1.76	-2.38
76.02	34.92	0.14	-2.22
76.06	35.86	-0.22	-2.18
76.1	34.82	0.98	-1.84
76.14	36.32	-0.88	-1.7
76.18	35.66	0.64	-2.14
76.22	35.76	1.8	-2.16
76.26	33.86	0.74	-0.34
76.3	36.3	-0.44	-1.26
76.34	32.82	1.78	-2.86
76.38	34.16	-0.18	-3.4
76.42	34.3	0.32	-2.6
76.46	35.98	1.46	-2.68
76.5	35.4	0.1	-2.56
76.54	35.58	-0.14	-3.7
76.58	35.9	2.06	-3.26
76.62	35.68	0.26	-3.82
76.66	36.68	-1.1	-2.86
76.7	37.44	-0.36	-2.86
76.74	37.78	-1.34	-2.62
76.78	35	-1.44	-1.92
76.82	38.68	-1.7	-2.16
76.86	34.9	-0.7	-2.52
76.9	34.36	-1.6	-0.6
76.94	33.6	-2.62	0.4
76.98	33.78	-2.76	-0.12
77.02	35	-0.92	-0.48
77.06	33.48	-0.4	-0.54
77.1	35.18	-0.28	-0.58
77.14	32.08	-0.78	-0.74
77.18	30.86	0.06	-0.12
77.22	33.08	0.24	-0.26
77.26	31.82	1.36	-0.56
77.3	33.94	1.4	-0.76
77.34	32.44	0.58	-1.12
77.38	32.44	1.7	-0.48
77.42	31.86	1.08	-1.28
77.46	33.36	1.68	-1.4
77.5	33	1.52	-1.24
77.54	34	1.62	-0.82
77.58	35.68	3.18	-1.12
77.62	36.02	1.24	-0.74
77.66	36.52	1.8	-0.42
77.7	36.92	2.14	0.4
77.74	35.76	1.46	-0.6
77.78	33.96	0.58	-0.08
77.82	36.44	1.86	-0.56
77.86	35.1	1.8	-0.46
77.9	37.56	1.76	-0.46
77.94	37.82	0.18	-2.38
77.98	35.26	-0.54	-3.5
78.02	35.68	-0.44	-4.26
78.06	34.82	-0.12	-4.78
78.1	36.16	-2	-4.28
78.14	37.88	-2.58	-3.84
78.18	34.029	-2.5959	-1.3735
78.22	33.673	-2.7879	-1.2167
78.26	33.311	-2.9396	-1.0423
78.3	34.96	-3.38	-1.78
78.34	32.584	-3.1289	-0.65444
78.38	32.226	-3.1699	-0.44802
78.42	33.14	-4.36	3.3
78.46	30.86	-4.56	2.6
78.5	27.84	-6.44	4.6
78.54	26.8	-3.48	1.94
78.58	26.6	-2.7	1.8
78.62	30.384	-2.7692	0.74385
78.66	30.161	-2.6102	0.90191
78.7	29.97	-2.4293	1.039
78.74	29.816	-2.2282	1.1516
78.78	29.703	-2.0085	1.2362
78.82	29.633	-1.772	1.2893
78.86	29.61	-1.5202	1.3074
78.9	29.639	-1.2548	1.287
78.94	31.2	1.56	0.7
78.98	31.18	0.52	-0.18
79.02	32.26	2.3	0.22
79.06	30.14	-1.42	-1.3
79.1	30.66	0.52	-1.46
79.14	32.22	0.28	-0.94
79.18	33.54	-0.26	-1.82
79.22	32.44	0.26	-1.32
79.26	33	2.14	-1.1
79.3	33.1	2.96	0.12
79.34	32.68	0.06	-1.58
79.38	33.66	2.54	-1.44
79.42	31.04	3.72	-1.48
79.46	33.9	3.48	-2.2
79.5	35.1	2.26	-1.26
79.54	32.96	1.68	-1.84
79.58	34.4	2.08	-1.14
79.62	33.3	0.7	-1.1
79.66	34	2.12	-1.24
79.7	34	1.56	-1.24
79.74	33.48	0.5	-0.82
79.78	33.62	3.46	-1.22
79.82	30.88	4.6	-0.66
79.86	33.66	3.3	-0.3
79.9	32.62	4.02	-0.82
79.94	33.52	2.62	-0.82
79.98	34.46	2.66	-1.08
80.02	33.84	4.32	-1.38
80.06	33.9	2.4	-1.56
[truncated: 1,015 more rows]
