# Supplementary material for: Mean flow and turbulence structure over exposed roots on a forested floodplain: Insights from a controlled laboratory experiment
Source: PLoS One. 2020 Feb 26;15(2):e0229306. doi: 10.1371/journal.pone.0229306 (PMC7043746; doi:10.1371/journal.pone.0229306)
Supplement: S1 File — (ZIP) [file pone.0229306.s001.zip › data_and_scripts/velocity_data/t21_030_replaced.csv]

0.02	28.28	0.74	-2.18
0.06	28.22	-0.34	-1.92
0.1	26.58	-0.6	-0.54
0.14	25.18	0.32	1.68
0.18	24.94	-0.18	4.48
0.22	25.18	-0.86	4.7
0.26	26.92	-3.96	3.6
0.3	26.86	-4.1	2.44
0.34	26.38	-4.26	2.6
0.38	26.34	-3.06	1.4
0.42	26.24	-5.12	2.96
0.46	32.1	-1.92	-0.04
0.5	30.92	-1.72	-0.6
0.54	31.98	-2.68	-1
0.58	32.32	-0.34	-2.22
0.62	32.58	-3.26	-2.12
0.66	30.76	-0.4	-2.28
0.7	31.04	0.02	-2.68
0.74	31.28	0.34	-2.68
0.78	30.12	4.58	-2.7
0.82	31.8	1.54	-1.84
0.86	32.26	2.6	-2.94
0.9	33.6	3.72	-2.8
0.94	31.1	2.34	-2.28
0.98	34.14	2.58	-2.78
1.02	32.38	1.96	-4.26
1.06	32.333	2.8781	-1.8714
1.1	32.353	2.8761	-1.5691
1.14	32.365	2.8389	-1.2527
1.18	33.54	1.62	-2.36
1.22	33.02	3.42	-2.62
1.26	34.64	1.56	-3.68
1.3	32.354	2.4374	0.010839
1.34	32.337	2.2987	0.29047
1.38	30.8	3.4	4.8
1.42	32	2.9	3.9
1.46	26.44	1.08	6.28
1.5	32.23	1.7406	1.0496
1.54	32.194	1.6251	1.1138
1.58	32.08	0.04	-0.82
1.62	35.76	-0.22	1.6
1.66	30.56	2.06	0.98
1.7	32.56	1.68	0.2
1.74	33.02	1.84	-1.26
1.78	32.42	2.22	-2.3
1.82	32.1	2.94	-2.62
1.86	31.14	1.74	-1.56
1.9	33	0.5	-2.4
1.94	30.88	5.4	-2.8
1.98	32.16	2.62	-3.56
2.02	30.9	1.24	-3.22
2.06	29.6	-0.4	-1.48
2.1	25.16	5.4	-1.68
2.14	28.22	4.38	-1.88
2.18	25.66	2.38	-3.02
2.22	23.1	4.28	-1.26
2.26	27.184	1.1184	-0.87979
2.3	27.195	0.87576	-0.57186
2.34	29.42	-2.58	-1
2.38	27.44	-2.84	0.72
2.42	28.28	-3.56	1.46
2.46	26.56	-2.58	0.36
2.5	29.74	4.04	2.44
2.54	26.74	2.54	-0.48
2.58	30.02	2.38	-2.52
2.62	31.58	3.26	0.18
2.66	33.52	0.66	-1.38
2.7	34.72	4.54	-1.32
2.74	30.82	2.12	-2.1
2.78	32.2	1.74	-2.3
2.82	29.18	1.82	-2.72
2.86	30.96	3.36	-3.1
2.9	31.38	3.54	-4.72
2.94	28.82	1.12	-4.02
2.98	28.98	3.68	-4.06
3.02	30.88	5.04	-5.32
3.06	31.255	3.4327	-3.1081
3.1	25.34	8.66	-0.82
3.14	30.974	3.3766	-3.1192
3.18	30.806	3.3228	-3.1
3.22	30.623	3.2533	-3.0657
3.26	30.425	3.1693	-3.0171
3.3	30.216	3.072	-2.9553
3.34	29.997	2.9624	-2.8812
3.38	30.1	-2.56	-0.12
3.42	31.82	-0.8	-0.2
3.46	30.34	2.36	-0.46
3.5	31.86	0.98	-0.82
3.54	31.76	3.92	-2.04
3.58	31.4	0.68	-2.48
3.62	29.52	3.42	-2.34
3.66	32.58	2.36	-2.94
3.7	27.908	1.6135	-1.8201
3.74	25.46	1.1	-4.9
3.78	24.26	1.26	-4.38
3.82	24	5.46	-4.28
3.86	26.32	5.52	-2.16
3.9	26.2	4.32	-1.78
3.94	30.86	1.14	0.8
3.98	25.78	1.48	2.14
4.02	28.56	-3.32	-1.1
4.06	25.8	-1.4	-2.98
4.1	27.66	-0.94	1.24
4.14	27.24	-0.88	0.34
4.18	26.625	-0.14546	-0.19157
4.22	26.69	-0.23562	-0.090727
4.26	23.22	-1.04	1.06
4.3	25.46	-4.42	-0.78
4.34	23.2	-1.96	-3.02
4.38	27.98	0.6	2.2
4.42	27.22	0.52	1.72
4.46	28.78	0.6	0.64
4.5	26.66	0.98	-0.18
4.54	28.52	-2.64	1.66
4.58	30.12	2.06	3.08
4.62	31.46	-1.62	0.4
4.66	32.64	0.16	-2.12
4.7	29.98	1	-1.4
4.74	31.8	0.94	-1.3
4.78	31.7	4.48	-2.92
4.82	33.56	5.36	-2.68
4.86	33.36	3.1	-2.78
4.9	34.42	0.4	-5.08
4.94	34.84	1.62	-6.3
4.98	35.06	2.56	-5.44
5.02	34.62	-2.26	-3.74
5.06	32.88	0.98	-4.6
5.1	35.3	1.16	-3.14
5.14	33.48	2.92	-3.88
5.18	35.64	1.8	-3.6
5.22	34.68	0.18	-4.66
5.26	37.5	-0.94	-6.98
5.3	39	0.66	-4.84
5.34	36.16	-2.58	-3.56
5.38	36.66	-1.96	-2.92
5.42	35.38	-1.54	-2.94
5.46	33.86	-3.24	-3.62
5.5	33.6	-3.04	-6.34
5.54	34.64	-1.92	-1.4
5.58	31.22	-4.72	-0.18
5.62	34.48	-3.96	0.84
5.66	33.36	-2.52	0.24
5.7	33.7	-0.08	0.2
5.74	30.64	0.74	0.18
5.78	31.5	1.12	-0.88
5.82	34.52	-0.22	-1.8
5.86	33.42	-0.86	-0.24
5.9	34	0.1	0.74
5.94	30.9	-1.2	0.54
5.98	33.96	1.9	-1.2
6.02	31.44	0.9	-2.14
6.06	28.86	0.84	-2.8
6.1	28.06	-0.34	-2.72
6.14	25.78	-1.28	-3.04
6.18	25.28	-1.52	-0.94
6.22	24.12	-0.36	0.18
6.26	25.12	-0.12	0.7
6.3	24.6	-0.88	3.12
6.34	26.96	1.94	0.4
6.38	26.749	0.91615	-1.1582
6.42	27.1	5.9	-1.16
6.46	27.26	1.1706	-0.9828
6.5	27.619	1.2997	-0.87717
6.54	30.24	-0.28	-3
6.58	32.14	1.98	-1.66
6.62	33.44	-0.82	-1.54
6.66	31.4	2.4	-1.7
6.7	30.22	4.3	-2.04
6.74	26.48	3.98	-2.24
6.78	31.199	2.1531	-0.035915
6.82	31.748	2.2565	0.068902
6.86	32.62	2.38	3.42
6.9	33.02	0.04	1.8
6.94	33	2.28	0.48
6.98	32.86	2.46	0.28
7.02	32.84	2.06	0.52
7.06	33.36	1.86	0.9
7.1	33.12	1.32	-0.12
7.14	33.72	3.46	0.38
7.18	33.54	3.82	0.3
7.22	34.58	3.88	0.36
7.26	36.2	3.9	0.82
7.3	35.76	1.22	-1.92
7.34	38.02	2.82	-0.14
7.38	36.42	0.7	1.22
7.42	35.2	1.58	0.28
7.46	34.48	2.24	-0.94
7.5	34.98	1.24	-1.06
7.54	33.1	1.48	-0.58
7.58	35.32	0.1	-2.18
7.62	36.04	1.02	-1.64
7.66	33.94	-1	-4
7.7	36.9	3.18	-3.32
7.74	35.46	5.22	-2.1
7.78	36.26	0.3	0.98
7.82	33.84	0.76	0.48
7.86	36.6	1.32	-0.92
7.9	37.2	0.46	-1.74
7.94	34.64	-3.8	-0.08
7.98	33.46	-3.38	-2.28
8.02	33.4	-4.52	-2.02
8.06	34.9	-3.64	-0.62
8.1	35.4	-0.78	-1.12
8.14	35.72	-1.34	-0.96
8.18	31.9	-5.42	-1.62
8.22	34.06	-4.28	-4.08
8.26	33.6	-4.96	-3.16
8.3	31.46	-3.48	-3.64
8.34	32.94	-2	-3.78
8.38	30.86	-3.38	-2.68
8.42	31.864	-1.5946	-1.3981
8.46	31.599	-1.0887	-1.1209
8.5	31.92	-0.32	1.36
8.54	31.132	-0.098692	-0.55016
8.58	30.94	0.35704	-0.27575
8.62	31.86	0.36	1.9
8.66	28.48	2.2	3.14
8.7	29.9	1.44	1.22
8.74	31.6	1.68	0.52
8.78	30.2	1.68	0.74
8.82	30.58	1.4	-0.58
8.86	29.42	-0.94	-0.28
8.9	31.08	2.38	-1.24
8.94	33.88	3.72	-2.64
8.98	35.06	0.34	-2.32
9.02	31.66	-2.66	1.62
9.06	30.44	-1.82	0.8
9.1	30.32	-0.48	-0.98
9.14	29.96	1.1	-0.58
9.18	30.84	0.4	-1.38
9.22	32.26	-0.28	-1.54
9.26	31.64	0.08	-1.78
9.3	29.94	0.84	-1.66
9.34	33.68	0.58	-1.7
9.38	32.9	1.12	-2.22
9.42	35.04	0.36	-2.7
9.46	33.16	3.1	-2.82
9.5	32.16	2.76	-2.8
9.54	34.76	-0.14	-3.64
9.58	35.8	4.76	-2.68
9.62	30.9	5.82	-1.76
9.66	29.74	9	-0.84
9.7	32.45	4.7998	-0.45441
9.74	32.347	4.9756	-0.074837
9.78	32.264	5.0872	0.27084
9.82	29.78	5.66	5.1
9.86	33.12	4.02	2.56
9.9	31.64	5.2	1.04
9.94	31.68	2.84	0.94
9.98	32.66	4.74	-0.1
10.02	33.66	2.32	-0.72
10.06	33.46	3.9	-1.06
10.1	34.42	3.98	-0.94
10.14	35.46	3.88	-1.7
10.18	35.12	1.8	-2.3
10.22	35.12	0.28	-3.18
10.26	34.74	0.22	-3.02
10.3	34.14	0.74	-2.52
10.34	32.38	1.68	-3.1
10.38	32.62	-0.5	-2.9
10.42	34.18	-2.02	-3.56
10.46	31.68	-0.1	-3.86
10.5	32.5	-0.66	-4.32
10.54	34.06	-1.4	-4.86
10.58	32.9	-0.64	-5.56
10.62	36.5	2.28	-4.6
10.66	30.981	2.6572	-2.6126
10.7	30.687	2.5927	-2.2689
10.74	26.9	7.9	0.64
10.78	27.04	6.6	-1.12
10.82	30.16	4.64	-0.2
10.86	30.86	3.74	-0.6
10.9	30.7	4.3	-0.1
10.94	27.96	6.68	0.34
10.98	26.02	3.58	1.52
11.02	26.92	1.28	-0.7
11.06	28.758	0.42553	1.4148
11.1	29.24	0.02	3.82
11.14	28.34	-4.02	5.06
11.18	28.52	-7.36	3.36
11.22	26.52	-1.78	4.54
11.26	31.08	-3.82	0.4
11.3	29.46	-2.88	-0.88
11.34	28	-1.7	-0.62
11.38	33.14	-5.24	1.76
11.42	28.92	-0.54	5.04
11.46	27.9	-3.8	4.92
11.5	27.36	-2.34	2.32
11.54	26.34	1.34	3.9
11.58	28.1	-0.18	1.38
11.62	31.56	-0.78	0.72
11.66	32.26	-0.12	1.04
11.7	30.92	-1	1.32
11.74	30.28	-0.06	0.48
11.78	30.36	2.7	0.88
11.82	30.32	0.06	0.92
11.86	30.04	1.76	0.64
11.9	30.74	2.6	-0.2
11.94	31.8	1.76	-0.82
11.98	32.58	2.3	-1.38
12.02	31.22	1.98	-1.7
12.06	32.4	3.42	-2.08
12.1	32.5	2.78	-2.02
12.14	30.32	4.52	2.2
12.18	32.22	0.95946	0.024719
12.22	28.84	-0.02	0.68
12.26	32.318	0.73946	0.21127
12.3	32.341	0.62293	0.32084
12.34	32.348	0.50364	0.43884
12.38	32.94	-1.62	1.96
12.42	33.08	0.18	0.98
12.46	32.98	1.78	-0.9
12.5	34.8	1.64	-0.6
12.54	33.86	2.06	-0.78
12.58	31.56	-5.06	1.16
12.62	31.28	-2.48	2.5
12.66	29.02	-3.78	3.62
12.7	29.96	-4.84	4.2
12.74	35.06	-1.58	2.8
12.78	35.46	-1.5	2.76
12.82	31.694	-0.71239	1.8488
12.86	31.615	-0.7598	1.9104
12.9	31.539	-0.79338	1.955
12.94	31.466	-0.81194	1.9806
12.98	31.398	-0.81431	1.9855
13.02	31.335	-0.79928	1.9678
13.06	31.28	-0.76569	1.9257
13.1	31.234	-0.71234	1.8574
13.14	29	6.32	3.04
13.18	30.42	4.12	1.66
13.22	28.88	1.62	-1
13.26	31.86	1	0
13.3	30.28	-0.18	0.1
13.34	31.44	-0.76	0.26
13.38	31.92	-2.12	-0.12
13.42	31.98	-2.52	-1.24
13.46	31.72	0.98	-0.54
13.5	31.48	1.04	-0.84
13.54	32.14	0.24	-0.16
13.58	31.88	2.4	0.84
13.62	32.32	0.92	0.04
13.66	32.62	1.14	0.1
13.7	32.5	0.58	-0.26
13.74	32.68	-0.54	0.16
13.78	34.4	0.1	0.16
13.82	31.34	0.56	-0.04
13.86	35.22	2.08	-0.32
13.9	31.8	3.08	-0.88
13.94	34.04	2.64	-1.28
13.98	33.66	1.44	-2.22
14.02	34.76	3.94	-1.4
14.06	33.48	1.66	-2.04
14.1	34.02	1.74	-2.56
14.14	34.96	-0.78	-1.96
14.18	36.92	-1.76	-1.02
14.22	32.18	-0.1	0.76
14.26	32.78	1.26	-1.54
14.3	33.38	1.88	-1.7
14.34	33.76	0.6	-2.22
14.38	35.52	1.38	-1.1
14.42	35.14	0.12	-1.64
14.46	32.96	2.22	-1.7
14.5	33.1	2.54	-1.52
14.54	33.84	1.3	-2.16
14.58	32.72	-0.06	-2.1
14.62	33.14	2.4	-2.22
14.66	31.04	3.2	-2.98
14.7	32.54	3.08	-2.64
14.74	34.54	-2.52	-2.62
14.78	34.78	0.34	-3.04
14.82	35.4	0	-2.68
14.86	33.98	0.46	-2.78
14.9	29.88	-0.44	-4.08
14.94	28.62	-2.36	-4.66
14.98	32.568	-1.4692	-2.826
15.02	32.552	-1.6888	-2.6883
15.06	32.544	-1.8656	-2.5344
15.1	32.547	-1.9938	-2.3694
15.14	32.56	-2.0675	-2.1982
15.18	31.24	-4.42	0.16
15.22	35.94	-0.5	-1.64
15.26	31.44	-3.46	-1.8
15.3	33.4	-2.6	-2.1
15.34	34.76	-1.76	-0.24
15.38	32.68	-2.42	-1.52
15.42	31.58	3.32	-2.2
15.46	33.44	1.04	-2.02
15.5	32.5	2.66	-1.28
15.54	32.82	1.48	-1.46
15.58	33.5	0.28	-1.04
15.62	34.18	2.8	-0.94
15.66	31.7	1.26	-0.52
15.7	30.72	2.48	-0.3
15.74	33.14	2.16	-0.28
15.78	33.2	-0.58	-0.9
15.82	32.04	1.26	-1.22
15.86	31.66	0.18	-0.38
15.9	32.26	2.84	-0.52
15.94	32.76	-0.18	-1.6
15.98	32.18	1.02	-1.7
16.02	30.42	3.28	-1.94
16.06	32.28	2.08	-1
16.1	32.22	3.76	-1.12
16.14	31.48	2.5	-1.62
16.18	32.04	1.22	-1.68
16.22	33.32	3.48	-1.12
16.26	35.32	2.98	-1.28
16.3	33.84	2.26	-0.98
16.34	33.26	2.2	0.1
16.38	30.22	2.38	-1.2
16.42	31.38	3.8	-0.84
16.46	26.76	-0.12	-2.3
16.5	30.554	2.5653	0.94681
16.54	30.269	2.4654	1.2249
16.58	29.984	2.3552	1.4877
16.62	29.706	2.2361	1.7311
16.66	29.44	2.1098	1.9514
16.7	31.44	3.14	3.22
16.74	27.2	3.8	3.54
16.78	26.76	1.88	4.72
16.82	26.14	4.24	4.6
16.86	28.08	2.5	5.34
16.9	28.368	1.2947	2.5659
16.94	29.44	-1.06	1.92
16.98	28.338	1.0404	2.407
17.02	28.407	0.92401	2.2416
17.06	29.16	-1.38	0.92
17.1	29.76	0.36	0.52
17.14	31.98	0.98	0.74
17.18	28.72	1.86	0.3
17.22	30.44	-0.48	-0.56
17.26	30.3	-0.88	-0.7
17.3	31.04	-0.3	-1.74
17.34	31.6	0.28	-2.24
17.38	31.02	1.66	-3
17.42	33.4	1.14	-3.34
17.46	33.76	1.3	-4.22
17.5	36.16	0.4	-3.78
17.54	33.015	1.439	-0.81348
17.58	33.151	1.5795	-0.40226
17.62	33.276	1.7219	0.010439
17.66	33.22	3.78	5.56
17.7	32.44	1.5	3.94
17.74	32.04	1.64	1.62
17.78	34.88	2.82	1.18
17.82	33.2	3.1	-0.08
17.86	34.66	2.8	-0.02
17.9	34.04	4.68	0.52
17.94	33.84	0.52	0.28
17.98	34.26	2.54	-0.02
18.02	36.16	2.16	-1.76
18.06	34.74	3.48	-1.78
18.1	35.78	5.42	-0.78
18.14	36.84	4.58	-1.12
18.18	34.92	1	-3.76
18.22	34.72	5.86	-2.9
18.26	32.62	4.92	-2.82
18.3	33.74	5.38	-1.72
18.34	30.7	5.46	0.2
18.38	32.12	2.6	3.6
18.42	31.52	1.78	1.88
18.46	33.02	0.9	-0.46
18.5	35	-1.52	-1.64
18.54	33.66	2	-2.98
18.58	34.58	2	-1.58
18.62	33.54	0.88	-3.02
18.66	32.94	0.86	-2.92
18.7	30.72	0.16	-3.54
18.74	34.42	2.92	-3.84
18.78	31.04	2.86	-3.62
18.82	30.32	1.06	-2.62
18.86	26.68	3.46	-1.36
18.9	27.801	0.11245	-1.6345
18.94	27.277	-0.11254	-1.481
18.98	26.79	-0.33799	-1.3121
19.02	23.92	-1.38	3.52
19.06	25.943	-0.77295	-0.94446
19.1	21.2	-2	2.54
19.14	22.4	-4.02	0.72
19.18	25.064	-1.3203	-0.3797
19.22	24.894	-1.4574	-0.20429
19.26	24.793	-1.5645	-0.042128
19.3	24.766	-1.6373	0.10269
19.34	24.818	-1.6715	0.22608
19.38	24.953	-1.6627	0.32394
19.42	25.176	-1.6065	0.39218
19.46	23.8	-4.62	-2.04
19.5	23.12	-5.62	-1.18
19.54	28.36	-3	-0.3
19.58	29.24	1.68	0.16
19.62	31.22	1.14	-0.82
19.66	30.7	2.62	0.52
19.7	30.76	3.58	-0.02
19.74	31.28	4.02	-0.7
19.78	32.88	3.78	-1.38
19.82	34.88	2.44	-0.94
19.86	32.26	3.2	-2.2
19.9	33.08	-0.82	-1.36
19.94	33.38	-0.6	-1.34
19.98	31.4	0.54	-1.22
20.02	33.24	0.58	-2.46
20.06	33.66	2.74	-3.74
20.1	33.14	1.82	-3.94
20.14	31.3	6.74	-2.96
20.18	32.38	6.84	-3.16
20.22	32.776	3.3133	-1.0038
20.26	32.897	3.4756	-0.65162
20.3	33.035	3.6305	-0.28615
20.34	33.191	3.7735	0.082791
20.38	33.66	5.2	3.18
20.42	31.32	5.64	3.68
20.46	33.75	4.0855	1.1125
20.5	33.963	4.1353	1.3974
20.54	34.187	4.1505	1.6369
20.58	34.422	4.1265	1.8211
20.62	34.667	4.0587	1.9402
20.66	34.3	0.26	3.72
20.7	34.56	1.22	2.96
20.74	37.12	3.14	0.76
20.78	36.56	3.24	0.38
20.82	36.86	3.9	0.22
20.86	35.6	1.96	-0.84
20.9	36.04	4.22	-0.88
20.94	37.76	2.02	-1.48
20.98	37.1	0.7	-1.76
21.02	37.78	0.66	-1.68
21.06	36.98	-1.46	-2.38
21.1	37.42	-2.16	-5.04
21.14	35	-4.44	-6.72
21.18	34.14	-5.36	-6.82
21.22	31.16	-3.16	-6.46
21.26	32.56	-2.46	-5.64
21.3	33.36	-3.24	-4.84
21.34	31.3	-4.1	-5.1
21.38	34.04	-2.88	-3.08
21.42	34.12	-1.1	-1.36
21.46	32.44	-2.46	-1.24
21.5	30.6	0.96	-0.58
21.54	31.28	-2.34	-2.86
21.58	31.34	2.76	-0.78
21.62	31.24	4.5	-0.1
21.66	32.72	0.54	-1.64
21.7	32.82	1.5	-1.32
21.74	32.52	3.18	-1.04
21.78	32.56	2.38	-0.56
21.82	31.3	1.06	-1.16
21.86	31.88	2.44	-1.06
21.9	32.9	2.26	-1.32
21.94	33.48	2.52	-2.04
21.98	33.72	2.14	-1.54
22.02	33.54	0.62	-3.72
22.06	34.48	-0.12	-4.4
22.1	34.52	-4.72	-4.54
22.14	35.68	-2.2	-3.2
22.18	36.62	0.62	0.04
22.22	35.82	-1.42	1.38
22.26	32.64	-1.92	0.58
22.3	33.68	1.36	2.42
22.34	33.38	0.42	1.44
22.38	33.02	-0.88	0.08
22.42	31.9	-1.12	-2.34
22.46	33	0.7	-2.88
22.5	31.5	-0.5	-4.5
22.54	33.042	0.89706	-1.9254
22.58	32.875	1.0962	-1.9089
22.62	32.71	1.2854	-1.8816
22.66	32.548	1.4646	-1.8444
22.7	32.389	1.634	-1.7982
22.74	32.235	1.7935	-1.7439
22.78	31.18	2.44	-0.16
22.82	33.22	-0.66	-1.06
22.86	32.74	2.98	-1.42
22.9	33.18	3.62	-1.42
22.94	31.6	3.98	-2.48
22.98	34.16	3.88	-2.8
23.02	34.3	2.7	-3.4
23.06	33.06	2.78	-4.14
23.1	31.24	2.76	-3.98
23.14	27.78	4.3	-4.1
23.18	28.3	4.38	-3.44
23.22	30.96	2.9603	-0.78978
23.26	30.923	2.9968	-0.71248
23.3	30.44	-0.98	5.22
23.34	30.893	3.0426	-0.57245
23.38	30.9	3.0519	-0.51153
23.42	30.923	3.0524	-0.45788
23.46	30.964	3.0439	-0.4124
23.5	28.9	1.84	5.64
23.54	31.097	3.0005	-0.34958
23.58	31.192	2.9657	-0.33405
23.62	29	0.12	0.92
23.66	32.26	3.88	0.14
23.7	29.34	2.34	0.34
23.74	32.32	3.42	-0.32
23.78	32.52	3.8	-0.76
23.82	34.5	1.88	-1.16
23.86	34.18	5.4	-0.72
23.9	35.06	3.98	-0.94
23.94	33.36	1.74	-1.7
23.98	32.84	0.86	-2
24.02	32.86	2.08	-1.4
24.06	32.46	1.1	-1.36
24.1	32.26	1.78	-0.9
24.14	31.8	2.2	-1.3
24.18	31.74	0.24	-2.28
24.22	33.34	2.8	-2.2
24.26	33	2.66	-0.1
24.3	33.92	4.12	0.56
24.34	31.98	1.92	1.54
24.38	30.66	1.86	0.92
24.42	29.82	3.14	0.24
24.46	29.22	0.22	0.44
24.5	29.48	-1.24	-0.6
24.54	32.12	-0.6	-1.14
24.58	34.16	-1.3	0.24
24.62	32.46	0.12	0.14
24.66	30.24	-1.52	1.5
24.7	33.32	0.28	-1.88
24.74	33.22	1.26	-1.6
24.78	32.26	3.24	-1.78
24.82	32.88	1.48	-1.82
24.86	32.62	2	-1.94
24.9	33.96	0.76	-1.98
24.94	35.94	-1.46	-1.98
24.98	33.58	-1.86	-0.32
25.02	31.16	-1.56	3.02
25.06	30.82	1.32	2.24
25.1	32.08	1.68	0.9
25.14	32.02	1.62	0.4
25.18	33.3	5.26	-1.4
25.22	34.54	4.94	-0.6
25.26	32.94	0.8	-0.32
25.3	32.94	0.64	-0.8
25.34	33.36	4.24	-0.54
25.38	35.52	-1.12	-0.9
25.42	32.66	0.94	0.88
25.46	28.9	1.12	0.7
25.5	28.94	-0.22	-0.56
25.54	28.58	-3.58	1.14
25.58	27.44	-2.4	3.54
25.62	28.4	-0.3	3.92
25.66	30.22	-5.06	2.58
25.7	28.349	-1.387	2.6363
25.74	24	0.06	3.3
25.78	25.72	-0.18	2.02
25.82	25.16	0.12	3.88
25.86	30.86	-1	4.18
25.9	31.14	0.9	0.28
25.94	33.18	-0.9	0.96
25.98	32.26	0.64	1.32
26.02	33.14	-1.28	1.8
26.06	31.34	-1.58	1.82
26.1	30.72	0.02	-0.08
26.14	32.66	0.28	-1.34
26.18	31.48	1.22	-1.42
26.22	35.28	1.32	-2.06
26.26	34.24	2.44	-2.36
26.3	33.66	1.08	-2.56
26.34	33.42	1.9	-2.98
26.38	36.66	1.3	-2.56
26.42	35.7	0.66	-2.8
26.46	34.04	1.32	-5.16
26.5	34.48	-1.44	-5.42
26.54	32.88	0.12	-4.9
26.58	33.5	0	-3.84
26.62	33.94	0.98	-2.98
26.66	34.24	0.48	-2.2
26.7	30.92	2	-1.84
26.74	31.74	2.66	-3.26
26.78	30.7	1.06	-3.62
26.82	31.02	2.78	-4.72
26.86	30.52	2.28	-3.76
26.9	30.44	-0.22	-0.94
26.94	26.28	2.84	2.54
26.98	28.68	-1.58	1.7
27.02	30.2	-0.22	-0.54
27.06	29.24	-0.36	-1.64
27.1	30.1	0.92	-2.62
27.14	33.94	-4.66	-2.78
27.18	29.12	-5.5	0.6
27.22	29.44	-2.66	-0.3
27.26	29.32	-1.86	-0.84
27.3	23.78	3.26	0.92
27.34	28.48	5.34	5.16
27.38	28.36	5.74	2.74
27.42	27.38	7.68	2.54
27.46	25.78	4.36	5.36
27.5	28.2	2.26	3.88
27.54	27.22	1.9	2.18
27.58	27.36	2.72	2.4
27.62	27.9	2.14	3
27.66	28.34	3.56	3
27.7	25.338	3.8436	2.1985
27.74	21.62	0.96	0.48
27.78	24.14	2.84	-0.14
27.82	23.3	3.86	-2.08
27.86	22.84	2.78	0.46
27.9	24.64	4.5	2.06
27.94	24.24	5.2	3.2
27.98	24.88	6.82	2.32
28.02	24.5	5.64	5.4
28.06	29.98	3.58	2.6
28.1	26.84	4.06	0.34
28.14	27.52	4.74	1.94
28.18	24.76	5.3	3.24
28.22	29.291	4.4024	1.9718
28.26	32.32	2.38	1.62
28.3	30.22	3.26	0.2
28.34	33.06	3.54	-1.22
28.38	31.034	3.7513	1.2911
28.42	31.417	3.5442	1.0712
28.46	31.781	3.3275	0.84027
28.5	32.127	3.1055	0.60295
28.54	36.06	4.68	1.78
28.58	32.77	2.6615	0.12703
28.62	35.06	1.36	-2.74
28.66	33.08	1.44	1.7
28.7	34.28	0.24	-0.06
28.74	31.06	2.06	0.46
28.78	31.74	-0.42	0.04
28.82	33.48	1.34	-2.1
28.86	34.06	4.06	-0.94
28.9	33.88	4.24	-0.9
28.94	34.42	3.84	-1.48
28.98	35.92	3.36	-1.04
29.02	35.64	0.12	-1.38
29.06	37.84	-1.44	-1
29.1	34.52	1.26	-1.34
29.14	36.42	0.74	-1.08
29.18	34.22	0.16	-1.94
29.22	35.52	-1.34	-2.18
29.26	33.42	-0.66	-2.34
29.3	34.56	-0.54	-2.48
29.34	34.36	1.48	-3.12
29.38	34.78	2.9	-2.96
29.42	33.74	3.46	-2.34
29.46	32.38	1.8	-3.5
29.5	32.76	0.58	-2.76
29.54	32.56	1.06	-3.28
29.58	34.06	0.22	-3.78
29.62	31.32	0.84	-4.42
29.66	32.84	0.82	-3.88
29.7	33.2	3.06	-3.9
29.74	31.68	2.64	-3.36
29.78	32.52	2.84	-2.98
29.82	31.04	2.1	-2.68
29.86	30.98	5.18	-1.62
29.9	32.62	4.18	-1.54
29.94	31.22	2.6	-0.9
29.98	31.04	4.1	-1
30.02	30.4	4.02	-1.46
30.06	30	0.86	-2.34
30.1	32.08	1.9	-3.74
30.14	30.6	2.98	-4.24
30.18	29.8	3.08	-3.14
30.22	26.68	-1.42	-2.28
30.26	28.377	0.59531	0.21342
30.3	28.384	0.52975	0.42058
30.34	25.76	-2.38	4.94
30.38	23.68	0.1	5.6
30.42	25.34	-0.82	4.4
30.46	28.04	-2.14	4.04
30.5	29.46	-3.54	4.56
30.54	29.676	0.91671	1.2354
30.58	31.58	2.32	-1.66
30.62	33.34	3.08	-0.56
30.66	32.56	3.4	-1.18
30.7	33.2	3.46	-1.54
30.74	33.84	0.58	-0.04
30.78	31.64	5.08	2.94
30.82	33.6	4.38	1.44
30.86	35.56	5.74	-0.24
30.9	35.02	1.44	-1
30.94	36.56	4.24	-1.24
30.98	35.12	4.12	1.74
31.02	37.84	2.98	1.9
31.06	35.18	3.56	1.8
31.1	36.42	2.4	1.12
31.14	36.78	4.58	2.88
31.18	37.56	2.56	4.18
31.22	40	-0.12	3.36
31.26	36.74	-0.6	4.62
31.3	36.54	0.6	1.38
31.34	32.64	-2.86	0.68
31.38	32.24	-0.46	2.26
31.42	35.673	-1.1827	0.59153
31.46	35.86	-1.44	-4.58
31.5	36.46	-1.74	-2.4
31.54	35.12	-1.14	-1.72
31.58	36.16	-2.34	-0.36
31.62	34.38	-0.82	0.1
31.66	36.04	0	1.34
31.7	35.02	-2.32	-0.9
31.74	31.98	-2.68	-1.14
31.78	33.98	0.14	-1.04
31.82	33.66	1.78	-0.64
31.86	34.46	0.12	-0.14
31.9	33.54	2.2	0.72
31.94	34.48	1.6	0.28
31.98	35	1.5	-0.12
32.02	33.64	2.54	-1.18
32.06	32.04	1.9	-1.28
32.1	34.54	3.5	-1.06
32.14	33.02	0.8	-1.56
32.18	32.84	2.78	-1.32
32.22	32.62	1.62	-1.68
32.26	31.44	0.38	-2.1
32.3	33.42	-0.44	-2.98
32.34	31.24	1.32	-3.16
32.38	32.48	0.5	-2.92
32.42	32.34	0.2	-2.68
32.46	34.04	1.46	-3.04
32.5	32.32	0.58	-2.78
32.54	33.34	-0.12	-2.24
32.58	35.34	1.26	-2.36
32.62	34.58	0.52	-0.72
32.66	34.08	0.58	-0.54
32.7	35.34	1.52	-0.1
32.74	32.74	2.1	0.66
32.78	33.3	4.46	0.6
32.82	33.08	2.14	0
32.86	34.78	3.8	1.14
32.9	33.06	4.04	1.44
32.94	32.96	4.06	0.56
32.98	34.48	3.64	-0.24
33.02	34.5	5.46	-0.52
33.06	35.3	4.38	-0.28
33.1	35.34	3.12	-0.68
33.14	35.02	5.7	-0.36
33.18	35.8	3.6	0.1
33.22	34.54	5.34	0.8
33.26	34.6	5.42	0.24
33.3	34.84	5.46	-0.66
33.34	35.24	5.32	-0.42
33.38	35.44	7.3	0.46
33.42	36.8	6.28	0.88
33.46	37.46	6.62	-0.94
33.5	36.8	5.74	-3.4
33.54	34.86	4.4	-5.92
33.58	33.96	1.16	-6.3
33.62	31.5	2.9	-4.22
33.66	33.42	4.88	-4.56
33.7	33.2	3.68	-6.78
33.74	32.32	-0.14	-5.6
33.78	32.56	1.82	-5.64
33.82	33.24	-1.16	-2.9
33.86	35.86	-0.62	-2.84
33.9	35.5	-2.22	-2.82
33.94	33.48	-1.7	-5.26
33.98	30.64	-2.78	-5.18
34.02	28.24	-1.78	-2.7
34.06	27.68	-4.56	-3.34
34.1	29.56	-3.08	-3.52
34.14	30.94	-6.28	-3.54
34.18	31.44	-0.28	-1.1
34.22	32.72	-2.32	2.12
34.26	33.46	-4.18	1.84
34.3	32.66	-3.34	0.34
34.34	29.235	-3.3395	0.019571
34.38	29.061	-3.2657	0.24838
34.42	28.93	-3.1627	0.43562
34.46	28.26	-3.12	2.22
34.5	28.42	-1.64	-0.58
34.54	26.14	-0.5	-0.82
34.58	27.86	-3.42	2.66
34.62	28.26	-4.14	-0.1
34.66	27.3	-2.16	-2.7
34.7	29.68	-3.22	0.74
34.74	30.82	-0.82	0.42
34.78	30.34	-0.62	-0.48
34.82	31	-0.76	-0.82
34.86	31.5	-1.46	-1
34.9	30.18	0.62	-1.58
34.94	32.96	2.32	-1.82
34.98	33.02	0.38	-1.76
35.02	33.72	0.24	-1.76
35.06	32.96	2.58	-2.12
35.1	33.18	0.4	-2.74
35.14	35	2.6	-1.96
35.18	33.6	4.14	-3.32
35.22	33.48	3.34	-2.42
35.26	31.3	4.24	-2.44
35.3	34.7	4.58	-1.34
35.34	35.58	2.78	-0.2
35.38	35.92	2.3	-2.64
35.42	32.96	5	-2.3
35.46	34.58	3.86	-1.18
35.5	34.88	2.86	-0.52
35.54	34.48	3.14	-1.4
35.58	34.74	1.56	-1.24
35.62	34.18	0.4	-0.52
35.66	33.74	0.8	0.46
35.7	34	1.76	0.34
35.74	34.68	4.32	0.36
35.78	34.66	4.86	0.52
35.82	33.48	3.74	0.48
35.86	34.48	1.86	0.24
35.9	35.4	2.94	0.28
35.94	37.38	2.38	0.76
35.98	36.88	2.54	-0.06
36.02	36.72	4	-0.42
36.06	35.34	4.5	-0.06
36.1	36.04	4.58	0.32
36.14	37.04	2.9	-0.24
36.18	36.8	2.48	0
36.22	37.48	4.28	-0.14
36.26	35.98	0.1	0.34
36.3	37.68	1.9	0.92
36.34	33.84	4.36	0.34
36.38	33.28	4.92	0.58
36.42	34.58	3.98	-0.06
36.46	37.26	3.46	0.6
36.5	36.66	4.48	1.5
36.54	35.44	3.76	0.74
36.58	34.64	4.92	2.82
36.62	34.16	1.62	3.64
36.66	31.14	0.52	4.3
36.7	31.34	0.96	1.42
36.74	30.6	-1.34	0.76
36.78	32.62	-1.46	1.56
36.82	31.46	-0.64	-2.12
36.86	32.2	-5.48	-2.04
36.9	32.34	-2.28	-1.18
36.94	31.009	-1.2468	-1.9146
36.98	31.044	-1.0777	-2.4577
37.02	31.123	-0.86243	-2.9777
37.06	31.236	-0.61694	-3.4621
37.1	29.84	-1.28	-7.54
37.14	30.64	1.44	-6.34
37.18	32.76	1.14	-4.9
37.22	30.76	0.72	-3.86
37.26	32.26	0.44	-3.9
37.3	32.04	1.56	-3.78
37.34	32.5	-0.76	-3.5
37.38	33.72	1.62	-3.44
37.42	31.4	-0.54	-2.98
37.46	31.68	0.74	-2.1
37.5	32.84	-0.52	-3.74
37.54	31.16	-1.7	-4.48
37.58	31.48	1.48	-5.72
37.62	31.86	-1.32	-6.86
37.66	30.075	2.3157	-2.272
37.7	29.876	2.7785	-2.049
37.74	29.686	3.247	-1.8263
37.78	29.502	3.7111	-1.6051
37.82	27.2	10	3.88
37.86	28.14	8.6	0.56
37.9	28.88	5.28	1.22
37.94	26.54	4.08	-0.9
37.98	27.58	4.08	1.1
38.02	28.42	3.88	-0.54
38.06	25.66	5.22	-4.02
38.1	28.239	6.0155	-0.034968
38.14	25.32	7	0.1
38.18	26.16	5.26	2.24
38.22	29.24	9.12	-1.24
38.26	29.7	3.04	0.68
38.3	31.38	4.16	2.42
38.34	31.4	5.3	0.22
38.38	30.88	4.1	-1.28
38.42	28.14	-2.14	-1.6
38.46	25.52	-2.06	-0.04
38.5	24.6	-0.38	0.14
38.54	25.28	-0.82	1.82
38.58	25.64	-1.78	2.76
38.62	26.38	0.18	2.6
38.66	26.12	2.76	2.98
38.7	28.54	2.26	-0.3
38.74	27.28	5.52	0.64
38.78	28.2	3.88	2.92
38.82	31.48	2.52	1.34
38.86	32.54	0.36	0.36
38.9	33.48	2.62	0.52
38.94	33.14	0.62	-1.78
38.98	34.94	0.46	-2.16
39.02	33.38	1.82	-1.72
39.06	35.74	4.36	-0.58
39.1	34.34	1.74	-0.46
39.14	33.58	2.5	-1
39.18	33.38	1.44	-0.96
39.22	32.78	2.56	-0.18
39.26	33.94	2.74	-0.86
39.3	33.78	0.92	-1.66
39.34	32.98	1.9	-1.34
39.38	32.48	-0.12	-1.68
39.42	33.76	0.6	-2.16
39.46	33.7	1.86	-2.28
39.5	34.06	6.56	-1.5
39.54	35.08	4.76	-0.14
39.58	30.92	2.42	0.24
39.62	31.64	-0.46	-5.22
39.66	31.895	0.18684	-2.4212
39.7	31.663	0.093339	-2.3228
39.74	29.48	-3.38	-1.72
39.78	31.96	-0.08	-4.02
39.82	31.52	-0.06	-6.22
39.86	32.12	-1.98	-3.44
39.9	30.54	-2.62	-4.34
39.94	30.48	-3.24	-4.9
39.98	31.24	1	0.66
40.02	31.02	-2.56	0.1
40.06	29.99	-0.12748	-0.62753
40.1	27.98	0.8	6.62
40.14	25.22	-0.7	7.74
40.18	29.832	-0.061703	-0.046616
40.22	29.849	-0.036389	0.11458
40.26	29.907	-0.01171	0.25298
40.3	26.86	-0.22	-1.34
40.34	30.28	2.96	-0.06
40.38	30.12	1.34	-0.54
40.42	32.72	1.7	-1.34
40.46	31.3	1.32	-1.66
40.5	34.54	-0.64	-1.24
40.54	35.12	0.76	-0.6
40.58	32.38	-1.54	0.44
40.62	34.36	0.18	0.58
40.66	30.5	1.42	0.04
40.7	33.3	-0.44	-0.24
40.74	33.22	-2.74	-0.7
40.78	34.3	-0.48	0.2
40.82	33.24	-0.06	0.26
40.86	32.28	-1.24	-0.94
40.9	34.12	-1	-0.8
40.94	34.88	0.22	-1.64
40.98	33.68	1.36	-0.76
41.02	34.16	3.02	-0.48
41.06	36.1	2.26	-0.32
41.1	33.8	0.66	-0.18
41.14	35.1	-0.26	-2.38
41.18	35.8	-1.94	-1.9
41.22	34.8	-0.44	-1.82
41.26	35	3.02	0
41.3	34.54	3.76	-0.54
41.34	34.02	4.32	-0.4
41.38	33.16	4.04	-0.86
41.42	35.437	1.6027	-1.535
41.46	35.439	1.3546	-1.4286
41.5	37.92	2.5	-1.92
41.54	35.4	1.4	-3.78
41.58	37.88	-0.76	-5.66
41.62	35.326	0.27712	-0.91541
41.66	35.272	0.032479	-0.78819
41.7	35.209	-0.18391	-0.67063
41.74	35.139	-0.36285	-0.56732
41.78	35.96	-0.64	-1.06
41.82	35.66	-0.42	-1.24
41.86	36.08	0.02	1.04
41.9	32.86	-0.84	3.24
41.94	34.4	-3.2	1.86
41.98	32.78	1.22	1.1
42.02	34.76	-0.94	-0.26
42.06	32.56	0.5	-2.9
42.1	34.04	3.36	-3.4
42.14	35.04	0.22	-1.7
42.18	34.46	2.58	-1.58
42.22	35.14	4.9	-1.78
42.26	35.12	4.06	-2.4
42.3	34.2	2.72	-2.36
42.34	32.78	1.3	0.04
42.38	34.36	2.4923	-2.2107
42.42	33.8	2.54	2.66
42.46	34.481	1.8281	-2.1489
42.5	34.53	1.4599	-2.0473
42.54	34.567	1.0912	-1.8998
42.58	33.38	1.04	-1.52
42.62	34.02	1.96	-2.08
42.66	34.24	1.5	-2.94
42.7	31.8	1.56	-1.56
42.74	34.54	0.48	0.5
42.78	37.1	0.34	-1.08
42.82	37.36	-3.42	-1.14
42.86	35.98	-4.02	-1.34
42.9	34.18	1.12	2.08
42.94	32.42	0.8	4.58
42.98	32.66	3.04	2.66
43.02	33.46	4.86	2.84
43.06	32.36	4.42	1.26
43.1	35.18	3.86	-0.32
43.14	31.76	1.9	-0.7
43.18	33.82	2.72	-1.08
43.22	31.66	1.46	-0.9
43.26	32.32	2.26	-1.48
43.3	34.8	0.7	-1.98
43.34	35.66	4.92	-0.6
43.38	33.2	3.6	1.94
43.42	35.1	4.82	2.36
43.46	34.62	5.26	1.4
43.5	32.28	1.32	0.96
43.54	29.74	-2.16	-0.12
43.58	31.14	-1.74	0.3
43.62	31.82	-1.86	1.86
43.66	29.7	-4.16	1.28
43.7	30.52	-4.9	-0.24
43.74	31.78	-2.86	-0.78
43.78	28.84	-2.66	-1.12
43.82	29.88	-1.96	-2.56
43.86	28.76	-2.68	-3.2
43.9	31	-2.74	-1.58
43.94	31.472	-2.5658	-2.2508
43.98	31.537	-2.4844	-2.2439
44.02	31.609	-2.3664	-2.1939
44.06	33.94	-3.74	-0.28
44.1	32.22	-0.6	0.72
44.14	34.64	-0.7	-2.28
44.18	33.12	0.46	-3.74
44.22	33.74	0.18	-4.26
44.26	33.62	1.14	-2.9
44.3	33.82	-0.24	-3.78
44.34	33.64	-0.2	-3.8
44.38	32.45	-0.42872	-0.56429
44.42	32.551	-0.20141	-0.3371
44.46	32.65	0.011247	-0.11767
44.5	31.3	-1.6	2.02
44.54	32.58	2.7	0.88
44.58	30.78	1.22	1.74
44.62	28.84	-0.12	3.86
44.66	31.54	-1.82	3.02
44.7	32.1	-1.3	0.74
44.74	34.38	-3.16	1.04
44.78	34.48	-1.52	0.46
44.82	32.2	0.1	0.06
44.86	34.7	2	0.16
44.9	34.02	2.6	-0.42
44.94	34.54	1.44	-0.48
44.98	32.82	2.24	-1.16
45.02	31.7	4	-0.94
45.06	31.12	3.8	-1.26
45.1	31.82	3.12	-0.98
45.14	33.54	3.36	-1.64
45.18	33.34	5.14	-2.92
45.22	34.36	4.3	-3.34
45.26	35.8	5.52	-4.74
45.3	35.9	7.08	-2.1
45.34	36.6	5.74	-0.5
45.38	33.82	5.2	-0.26
45.42	34.42	8.86	-2.18
45.46	34.684	5.2268	-1.5658
45.5	39.48	8.08	2.7
45.54	34.185	4.2201	-1.3178
45.58	33.896	3.6669	-1.1695
45.62	33.597	3.1041	-1.0064
45.66	33.299	2.5497	-0.82929
45.7	33.013	2.0215	-0.63929
45.74	31.76	0.22	-3.6
45.78	28.08	2.28	-1.26
45.82	28.54	1.02	0.68
45.86	32.96	-1.42	-0.64
45.9	33.06	0.3	1.26
45.94	30.18	-1.58	3.52
45.98	36.34	-0.66	-0.06
46.02	35.9	2.5	0.4
46.06	33.64	2.96	0.46
46.1	34.2	1.24	2.48
46.14	32.72	3.12	2.92
46.18	32.9	4.7	1.88
46.22	33.42	6.9	2.78
46.26	35.94	6.44	3.18
46.3	34.459	5.7329	2.3441
46.34	34.594	5.8639	2.3835
46.38	34.714	5.928	2.4033
46.42	33.06	6.34	-1.12
46.46	33.86	6.42	1.02
46.5	32.84	8.86	2.34
46.54	34.54	8.48	3.36
46.58	35.115	5.4039	2.2293
46.62	35.159	5.1616	2.1446
46.66	35.192	4.8841	2.0446
46.7	35.214	4.5759	1.9302
46.74	35.82	-0.06	0.34
46.78	34.3	4.8	1.5
46.82	35.221	3.5116	1.5063
46.86	35.205	3.1254	1.3403
46.9	35.181	2.731	1.163
46.94	36.42	-3.84	3.5
46.98	36.4	0.72	2.32
47.02	36.62	3.58	1.64
47.06	35.58	4.36	2.1
47.1	36.1	6.78	1.56
47.14	34.885	0.44447	-0.10092
47.18	34.815	0.11882	-0.33891
47.22	34.74	-0.17897	-0.58298
47.26	34.661	-0.44438	-0.83249
47.3	33.96	-7.34	-3.5
47.34	34.492	-0.86005	-1.3452
47.38	34.403	-1.0013	-1.6071
47.42	35.34	-2.12	-2.48
47.46	33.2	-1.14	-3.38
47.5	33.2	-1.82	-3.26
47.54	33.28	-0.82	-3.78
47.58	32.72	1.96	-3.44
47.62	32.1	0.16	-3.26
47.66	34.92	1.18	-3.34
47.7	33.26	0.52	-3.78
47.74	34.18	-0.48	-4.02
47.78	33.6	0.54	-3.74
47.82	33.74	0.24	-3.66
47.86	33.94	3.48	-4.26
47.9	34.84	2.38	-4.14
47.94	35.12	4	-3.48
47.98	34.12	2.04	-2.56
48.02	36.36	4.46	-1.68
48.06	36.78	4.88	-1.46
48.1	36.02	5.26	0.22
48.14	33.46	4.36	0.62
48.18	34.96	6.24	0.22
48.22	35.94	5.92	-0.08
48.26	35.76	4.34	0.04
48.3	34.88	4.72	0.86
48.34	32.98	6.56	2
48.38	34.94	5.8	1.44
48.42	35.4	3.82	1.04
48.46	36.8	4.18	1.64
48.5	38.58	1.02	1.14
48.54	37.96	1.78	0.66
48.58	38.82	-0.6	1.38
48.62	37.14	0.14	-0.22
48.66	36.16	3.58	0.64
48.7	36.88	1.5	1.44
48.74	36.76	2.2	0.68
48.78	35.58	-1.74	0.46
48.82	38.72	-0.94	0.86
48.86	34.68	1.6	1.16
48.9	32.3	0.28	-0.4
48.94	34.94	0.02	0.76
48.98	33.36	-0.18	-0.06
49.02	32.72	1.36	-1.76
49.06	32.4	1.74	-2.72
49.1	32.38	3.34	-2.94
49.14	30.52	1.06	-2.16
49.18	30.22	2.52	0.9
49.22	30.76	-3.18	-0.9
49.26	33.46	1.22	-0.64
49.3	35.76	0.92	-3.12
49.34	33.7	-0.66	-2.46
49.38	37.72	0.5	-1.52
49.42	35.08	0.4	-2.74
49.46	37.8	1.74	-1.18
49.5	35.88	3.4	-1.94
49.54	37.36	3.86	-2.12
49.58	37.78	1.6	-0.72
49.62	37.7	0	1.8
49.66	36.42	0.34	1.56
49.7	34.08	1.86	1.42
49.74	37.38	2.8	1.44
49.78	36.44	3.82	1.14
49.82	37.2	4.18	0.44
49.86	36.32	3.54	-0.64
49.9	37.9	-0.88	-1.18
49.94	33.68	-1.94	-4.32
49.98	33.08	-3.36	-5.88
50.02	31.5	-0.32	-6
50.06	31.1	-4.52	-4.14
50.1	32.42	-2.68	-3.62
50.14	34.42	-4.14	-4.02
50.18	33.62	-2.06	-4.56
50.22	32.2	-0.58	-4.24
50.26	32.98	-1.34	-3.56
50.3	33.52	-0.46	-3.62
50.34	35.18	2.16	-2.88
50.38	35.18	1.06	-3.26
50.42	33.92	-0.74	-2.52
50.46	34.26	0.1	-2.68
50.5	33.42	1.26	-2.16
50.54	34.54	1.58	-1.88
50.58	32.82	0.3	-1.52
50.62	33.62	1.5	-1.78
50.66	31.68	0.82	-1.34
50.7	31.68	-0.42	-0.76
50.74	30.28	0.42	-0.86
50.78	32.08	2.04	-1.02
50.82	31.92	0.78	-1.36
50.86	32.1	1	-1.1
50.9	31.98	1.68	-1
50.94	32.38	2.58	-1.12
50.98	33.38	3.34	-1.12
51.02	32.62	4.18	-1.76
51.06	30.68	3.6	-1.66
51.1	30.22	1.96	-0.3
51.14	30.86	3.86	-0.68
51.18	33.66	4.64	-0.86
51.22	33.2	4.24	-1.34
51.26	33.86	4.34	-2.38
51.3	35.8	4.52	-3.34
51.34	36.74	2.72	-4.42
51.38	35.2	6.62	-3.5
51.42	34.94	5.92	-1.2
51.46	35.38	5.32	-1.1
51.5	33.06	2.38	3.36
51.54	31.152	5.6703	0.02383
51.58	30.419	5.4986	0.36609
51.62	27.44	10	4.22
51.66	25.32	7.92	3.16
51.7	27.44	4.84	4
51.74	24.58	2.78	0.26
51.78	23.58	4.68	-1.04
51.82	25.824	3.7393	2.1644
51.86	21.1	2.14	-1.28
51.9	24.613	3.0352	2.4795
51.94	22.24	2.3	3.24
51.98	23.783	2.3613	2.5484
52.02	27.76	3.6	1.94
52.06	25.58	5.3	3.3
52.1	25.22	3.36	2.08
52.14	23.74	2.84	2.2
52.18	24.58	-2.2	3.38
52.22	27.1	-3.86	1.32
52.26	28.36	-0.92	-2.26
52.3	28.66	-0.52	-1.82
52.34	25.98	1.22	-1.78
52.38	29.42	0.68	-4.62
52.42	30.6	5.22	-3.26
52.46	32.96	2.66	-4.78
52.5	29.518	1.9827	-0.51249
52.54	29.855	2.4686	-0.049484
52.58	30.204	2.9607	0.41979
52.62	30.568	3.4383	0.86604
52.66	29.18	5.78	5.18
52.7	30.58	4.12	3.12
52.74	32.12	5.16	2.34
52.78	31.44	2.38	1.16
52.82	33.28	5.42	1.96
52.86	32.3	3.76	1.24
52.9	33.66	2.76	0.98
52.94	33.9	3.72	0.46
52.98	36.44	4.54	-2.82
53.02	37.18	2.82	-2.64
53.06	35.6	2.96	-4.3
53.1	37.8	0.58	-5.54
53.14	37.72	-1.04	-5.84
53.18	37.88	0.2	-4.32
53.22	39.56	1.34	-3.9
53.26	38.26	-0.08	-5.84
53.3	36.4	-3.26	-5.76
53.34	36.4	-3.62	-7
53.38	30.86	-4.66	-8.12
53.42	33.48	1.3	-5.22
53.46	34.56	2.32	-4.3
53.5	34.8	2.78	-4.32
53.54	30.34	0.32	-4.04
53.58	35.46	0.74	-5.5
53.62	36.04	-1.7	-5.8
53.66	31.078	-0.55158	-3.5512
53.7	30.551	-0.73842	-3.2147
53.74	30.056	-0.93934	-2.8677
53.78	31.64	-1.88	2.9
53.82	28.44	0.3	0.4
53.86	28.94	-1.84	-0.2
53.9	28.2	0.42	-1.68
53.94	25.4	-0.16	-1.84
53.98	25.08	-3.58	-1.9
54.02	28.72	-0.82	-2.12
54.06	25.76	-1.98	0.08
54.1	25.28	-4.38	1.38
54.14	27.626	-2.6082	0.34656
54.18	30.34	-8	-2.74
54.22	26.2	-6.86	-2.44
54.26	29.72	-3.96	-1.1
54.3	28.3	0.28	1.74
54.34	29.7	-0.54	1.78
54.38	30.52	1.2	3.42
54.42	32.26	-1.22	2.52
54.46	29.92	0.02	1.9
54.5	32.94	0.28	0.88
54.54	31.14	-0.64	-0.06
54.58	31.56	1.14	0.04
54.62	33.78	-0.84	-0.96
54.66	33.72	-0.94	-0.96
54.7	33.78	0.52	-0.98
54.74	33.84	-0.58	-2.64
54.78	33.62	1.56	-2.56
54.82	35	-0.58	-2.38
54.86	35.66	-0.82	-2.52
54.9	34.26	-3.3	-3.1
54.94	35.08	-0.12	-2.1
54.98	36.48	0.54	-0.7
55.02	35.66	-0.42	-0.24
55.06	32.66	1.46	2.1
55.1	30.74	-0.42	2.32
55.14	32.2	-0.48	0.54
55.18	31.8	2.14	1.16
55.22	35.4	2.3	1.64
55.26	32.4	3.9	2.8
55.3	32.48	5.76	0.5
55.34	32.44	3.2	0.12
55.38	32.02	1.24	-1.34
55.42	34.72	0.86	-1.7
55.46	32.96	1.5	-2.06
55.5	34.26	1.98	-1.88
55.54	33.48	1.26	-1.3
55.58	34.68	1.76	-2.1
55.62	33.14	2.76	-2.62
55.66	32.68	2.72	-2.56
55.7	34.34	4.8	-3.62
55.74	31.5	2.02	-3.18
55.78	32.24	2.38	-4.06
55.82	32.8	6.38	-4.84
55.86	35.7	2.14	-5.68
55.9	31.294	2.4705	-2.5249
55.94	30.977	2.1579	-2.2085
55.98	30.678	1.8154	-1.8723
56.02	30.406	1.4527	-1.5271
56.06	30.167	1.0797	-1.184
56.1	29.966	0.70624	-0.85394
56.14	25.7	-1.82	-0.12
56.18	23.32	-2.24	2.28
56.22	28.84	2.84	4.6
56.26	30.24	1.34	-0.68
56.3	29.54	-0.64	0.68
56.34	33.34	-2.38	-1.28
56.38	34.82	-1.86	-0.56
56.42	31.96	-0.46	-0.64
56.46	31.68	-0.7	-3.1
56.5	32.16	-1.94	-2.04
56.54	31.54	-0.92	-2.34
56.58	29.9	0.52	1.82
56.62	32.42	-2.64	0.78
56.66	31.84	-0.7	0.3
56.7	26.4	-0.32	0.16
56.74	29.06	-0.72	2.76
56.78	29.351	-0.2828	1.1638
56.82	29.169	-0.1296	1.2799
56.86	29.041	0.030789	1.3609
56.9	28.975	0.19801	1.4027
56.94	26.58	1.32	5.22
56.98	26.48	0.04	2.32
57.02	31.16	1.88	4.18
57.06	28.84	0.4	0.54
57.1	32	0.98	-0.32
57.14	30.3	1.9	-1.48
57.18	32.72	1.2	-1.92
57.22	33.16	1.62	-1.76
57.26	31.96	1.2	-2.04
57.3	34.42	2.04	-2.56
57.34	33.36	1.5	-0.96
57.38	35.28	3.86	0.18
57.42	32.32	2.48	-0.32
57.46	35.26	3.5	-0.18
57.5	32.94	2.38	-0.48
57.54	33.42	4.82	-0.66
57.58	35.1	-0.6	-1.74
57.62	33.26	2.44	-2.06
57.66	34.54	2.72	-1.96
57.7	34.12	1.38	-2.14
57.74	35.32	2.72	-1.52
57.78	33.46	3.42	-2.44
57.82	35.36	1.8	-1.98
57.86	34.3	0.98	-1.4
57.9	34.82	1.46	-0.88
57.94	35.9	1.9	-1.28
57.98	32.3	3.42	-1.12
58.02	35.18	1.38	-1.24
58.06	34.22	1.86	-1.76
58.1	37.5	1.98	-1.92
58.14	34.3	1.22	-2.56
58.18	35.2	1.24	-2.12
58.22	35.44	1.32	-1.82
58.26	35.22	0.1	-1.7
58.3	36.28	2.08	-2.52
58.34	36.4	-1.5	-2.76
58.38	34.48	0.28	-2.28
58.42	31.68	0.94	-0.96
58.46	35.76	-1.3	-1.02
58.5	36.8	-4.08	-0.84
58.54	35.18	-1.64	-2.32
58.58	34.82	0.5	-4.42
58.62	34.7	2.28	-0.08
58.66	33.74	1.5	0.74
58.7	33.26	-1.22	1.8
58.74	30.72	-5	0.5
58.78	33.52	-0.14	-0.64
58.82	35.04	-1	-0.86
58.86	33.02	-1.32	-2.68
58.9	36.2	-2.46	-4.58
58.94	36.72	-0.12	-5.24
58.98	31.034	-1.5946	0.27775
59.02	30.676	-1.7045	0.38411
59.06	30.342	-1.814	0.47391
59.1	30.031	-1.9207	0.5475
59.14	29.746	-2.0222	0.60524
59.18	29.487	-2.1162	0.6475
59.22	29.257	-2.2002	0.67462
59.26	29.057	-2.272	0.68698
59.3	27.82	-1.94	2.62
59.34	26.16	-2.34	2.48
59.38	28.36	-4.14	5.4
59.42	27.78	-6.52	2.54
59.46	23.44	-3.64	2.04
59.5	25.44	-1.04	3.12
59.54	25.24	0.88	3.88
59.58	25.28	-0.82	3.52
59.62	28.793	-1.9775	0.19272
59.66	29.42	-3.7	-4.1
59.7	29.78	-0.3	-4.26
59.74	32.5	-0.74	-4.6
59.78	35.82	2.06	-1.44
59.82	30.64	0.02	-3.28
59.86	33.42	-0.46	-2.5
59.9	34.3	-2.4	-0.68
59.94	34.92	-0.66	-1.28
59.98	33.64	0.76	-1.6
60.02	30.52	2.6	-1.22
60.06	29.84	2.56	0.22
60.1	30	3.36	1.02
60.14	30	2.68	0.1
60.18	30.76	1.46	2.96
60.22	33.66	0.66	1.96
60.26	32.94	-0.82	0.74
60.3	33.48	2.58	-0.46
60.34	34.64	1.9	-0.14
60.38	30.5	2	-0.42
60.42	34.4	3.76	-0.18
60.46	32.78	3.98	-0.94
60.5	32.58	3.16	-1.06
60.54	33.3	4.36	-0.92
60.58	34.4	4.38	-1.34
60.62	36.44	3.34	-0.76
60.66	35.64	3.02	-1.34
60.7	34.88	4.76	0
60.74	34.18	6.18	0.32
60.78	37.52	1.18	0.08
60.82	34.18	-0.4	-3.4
60.86	32.9	2.92	-0.3
60.9	34.68	3.92	0.58
60.94	33.86	0.7	-0.1
60.98	32.32	-4.02	-2.18
61.02	29.74	-2.1	-4.1
61.06	29.08	-5.9	-2.04
61.1	33.14	0.62	-3.76
61.14	34.62	1.68	-0.94
61.18	33.58	0.38	-2.3
61.22	33.5	-0.06	-2.46
61.26	32.66	-0.54	-2.34
61.3	31.74	0.02	-2.16
61.34	33.94	0.58	-1.92
61.38	34.4	0.84	-3.3
61.42	32.44	2.74	-2.36
61.46	32.72	2.64	-1.8
61.5	32.94	2	-1.08
61.54	29.94	3.6	-2.22
61.58	28.58	2.04	1.06
61.62	30.413	1.2854	-1.3587
61.66	30.316	1.3405	-1.3955
61.7	28.42	2.54	-3.92
61.74	25.32	1.96	-0.76
61.78	25.08	1.9	0.3
61.82	27.1	0.3	2.04
61.86	28.38	-1.06	1.84
61.9	30.273	1.7181	-1.8441
61.94	30.339	1.7846	-1.9442
61.98	30.42	1.8507	-2.0479
62.02	30.516	1.9162	-2.1538
62.06	30.624	1.9805	-2.2607
62.1	30.743	2.0432	-2.3671
62.14	30.87	2.1038	-2.4716
62.18	34.02	2.84	-2.4
62.22	33.34	4.14	-1.4
62.26	35.4	0.24	-3.44
62.3	34.2	-0.7	-4.6
62.34	34.5	-1.38	-6.42
62.38	33.4	1.4	-6.42
62.42	33.84	3.54	-5.3
62.46	35.12	2.2	-5.2
62.5	34.08	3.04	-4.34
62.54	33.44	3.94	-3.36
62.58	32.78	1.06	-4.44
62.62	32.378	2.4977	-3.0918
62.66	32.446	2.4886	-3.0494
62.7	32.497	2.471	-2.9862
62.74	28.54	6.96	-0.36
62.78	28.26	4.36	0.88
62.82	27.38	4	2.58
62.86	30.2	3.78	-0.82
62.9	28.92	1.9	-0.8
62.94	29.36	1.2	-2.8
62.98	30.38	2.58	-1.98
63.02	32.14	0	-1.76
63.06	32.26	0.52	-1.74
63.1	34.36	-0.76	-2.32
63.14	34.92	2.4	-1.54
63.18	34	2.24	-1.4
63.22	34.76	2.28	-1.32
63.26	34.68	2.04	-0.6
63.3	35	-0.18	-0.78
63.34	34.48	1.44	-1.34
63.38	33.84	0.68	-1.24
63.42	33.26	0.72	-1.98
63.46	32.22	-0.76	-2.66
63.5	30.16	0.48	-3.74
63.54	33.36	1.72	0.74
63.58	32.26	1.4	0.8
63.62	35.68	1	-0.1
63.66	35.9	2.44	-0.4
63.7	35.04	1.38	-1.02
63.74	36.04	2.4	-1.22
63.78	35.02	3.24	-1.48
63.82	34.46	0.48	-1.58
63.86	37.06	1.78	-1.04
63.9	35.84	0.58	-0.38
63.94	36.54	4.74	-0.54
63.98	34.2	2.96	-0.2
64.02	34.5	0.58	-0.02
64.06	34.3	1.6	0.06
64.1	35.02	1.04	-0.06
64.14	32.72	-0.6	-0.42
64.18	33.48	0.26	-0.28
64.22	33.6	0.64	-0.38
64.26	33.2	1.42	-1.18
64.3	32.7	-2.24	-1.6
64.34	35.22	-2.38	-1.48
64.38	36.98	-0.38	-1.46
64.42	33.22	1.44	-2.62
64.46	34.48	-0.18	-1.32
64.5	32.5	1.74	-2.22
64.54	34.12	1.42	-2.24
64.58	35.04	1.9	-3.64
64.62	35.7	3.76	-1.7
64.66	35.38	4.16	2.14
64.7	34.28	2.64	-0.5
64.74	32.52	3.8	0.08
64.78	31.04	-0.58	-0.18
64.82	32.82	3.02	-1.18
64.86	32.72	3.54	-0.98
64.9	33.84	5.18	-2.74
64.94	37.32	5.98	0.28
64.98	38.8	4.96	-1.86
65.02	36.98	5.16	-0.6
65.06	35.06	4.56	-1.92
65.1	34.62	3.6	-3.6
65.14	32.78	0.16	-4.84
65.18	34.18	-1.06	-4.3
65.22	30.8	-1.24	-4.02
65.26	34.06	-1.48	0.04
65.3	34.66	1.9	-0.86
65.34	32.56	1.68	-2.48
65.38	33.12	1.32	-1.64
65.42	30.3	-2.92	-1.94
65.46	30.64	-2.06	-0.92
65.5	27.2	2.52	-1.2
65.54	30.42	2.22	-2.82
65.58	32.305	0.4552	-0.81598
65.62	32.632	0.64457	-0.70858
65.66	32.968	0.84708	-0.61857
65.7	33.295	1.0569	-0.54362
65.74	35.92	2.1	0.16
65.78	34.06	-0.46	-0.06
65.82	34.08	1.14	0.42
65.86	35.22	1.98	-0.74
65.9	36.46	1.8	-0.78
65.94	33.76	0.86	-0.26
65.98	32.92	3.66	-0.58
66.02	33.08	2.06	-0.16
66.06	31.22	2.56	0.12
66.1	31.94	3.28	0.1
66.14	32.76	2.04	-0.14
66.18	30.62	1.54	-0.16
66.22	32.26	0.16	-0.98
66.26	32.04	1.12	-1.5
66.3	35.4	2.66	-1.78
66.34	33.46	1.4	-2.04
66.38	33.72	2.88	-1.18
66.42	34.3	5.54	-1.1
66.46	34.58	2.5	-1.12
66.5	33.72	3.7	-1.86
66.54	34.44	1.9	-1.9
66.58	34.94	-0.76	-0.82
66.62	34.22	1.5	-1.28
66.66	30.86	-1.66	0.98
66.7	31.56	0.6	-1.56
66.74	31.74	1.28	4.36
66.78	31.04	4.12	1.16
66.82	31.5	-1.04	2.72
66.86	33.1	-2.02	0.5
66.9	37	-1.4	1.96
66.94	35.04	1.02	0.88
66.98	36.08	-1.34	0.82
67.02	32.36	-2.46	0.52
67.06	29.34	-2.22	1.02
67.1	32.9	-2.32	1.8
67.14	33.46	0.08	-1.14
67.18	34	-0.64	-2.58
67.22	34.74	-1.78	-3.32
67.26	35.44	-1.12	-2.84
67.3	34.06	-0.46	-2.8
67.34	30.86	-1.26	-3.12
67.38	28.6	-1.16	-0.34
67.42	29.36	3.14	-1.92
67.46	29.84	5.74	-2.28
67.5	30.391	3.7735	-0.91264
67.54	29.863	4.3723	-0.23498
67.58	29.34	4.9111	0.46966
67.62	28.838	5.3748	1.1753
67.66	29.78	8.78	-0.02
67.7	29.5	8.76	0.16
67.74	29.72	8.68	0.6
67.78	26.88	7.44	3.08
67.82	26.6	3.02	5.62
67.86	24.98	2.36	7.44
67.9	26.16	2.14	5.52
67.94	28.02	4.52	4.72
67.98	29.48	2.76	2.74
68.02	27.88	3.26	1.86
68.06	27.44	1.74	1.9
68.1	30.46	1.06	-1.1
68.14	30.42	0.8	-1.56
68.18	30.8	0.82	-0.98
68.22	30.5	1.04	-1.32
68.26	29.7	1.22	-1.8
68.3	28.56	1.54	-2.92
68.34	28.52	1.26	-2.96
68.38	28.5	0.72	-0.36
68.42	26.04	-2.86	3.42
68.46	23.16	-1.6	0.92
68.5	23.56	-1.1	4.28
68.54	24.82	0.28	1.94
68.58	25.28	2.56	3.02
68.62	22.84	-0.3	2.86
68.66	22	1.84	4.12
68.7	22.257	0.10856	3.5377
68.74	21.44	0.3	5
68.78	22.76	3.06	3.1
68.82	22.26	-0.54	2.86
68.86	22.14	-0.32	4.72
68.9	22.14	0.22	3.3
68.94	23.18	1.38	2.92
68.98	23.48	-0.36	2.14
69.02	21.86	0.52	0.64
69.06	25.547	1.5609	1.9895
69.1	26.195	1.7368	1.6878
69.14	26.87	1.9044	1.3832
69.18	27.566	2.0608	1.0818
69.22	30.1	1.66	0.74
69.26	30.06	2.06	0.62
69.3	29.68	1.86	0.08
69.34	30.52	4.02	0.5
69.38	33.48	3.08	-0.82
69.42	32.06	2.9	-0.7
69.46	33.82	2.28	-0.38
69.5	30.86	2.68	0.74
69.54	34.62	4.6	0
69.58	32.62	2.06	-0.98
69.62	34.04	0.2	-0.24
69.66	33.94	2.14	-0.1
69.7	33.52	0.18	-0.36
69.74	31.74	1.32	-0.58
69.78	35.04	1.46	-0.84
69.82	34.14	2.44	-0.8
69.86	33.16	1.86	-1
69.9	32.8	0.92	-1.26
69.94	35.52	0.58	-1.62
69.98	33.64	0.92	-1.66
70.02	35.34	0.14	-1.4
70.06	34.92	0.36	-1
70.1	35.78	2.5	-0.3
70.14	34.52	-0.4	-1.64
70.18	34.92	0.82	-2.26
70.22	35.26	-1.64	-2.52
70.26	34.02	-1.76	-2.04
70.3	33.12	-2.86	-3.26
70.34	32.74	-0.54	-4.22
70.38	30.96	-3.96	-5.34
70.42	27.38	-3.84	-5.26
70.46	28.78	-4.9	-3.92
70.5	30.783	-2.0433	-2.1859
70.54	30.766	-1.9082	-2.0187
70.58	28.72	0.84	4.66
70.62	29.78	0.5	3.7
70.66	31.034	-1.2862	-1.5185
70.7	31.214	-1.0265	-1.3797
70.74	32.14	-1.8	-2.22
70.78	31.84	0.1	-1.92
70.82	32.9	1.04	-2.3
70.86	33.72	-1.18	-2.02
70.9	33.06	0.48	-2.38
70.94	34.22	1.56	-2.02
70.98	32.5	1.36	-2.04
71.02	34.66	1.18	-1.94
71.06	32.44	0.16	-2.68
71.1	34.58	-1.22	-3.08
71.14	33.66	1.7	-3.42
71.18	34.76	3.66	-2.86
71.22	33.46	1.1	-0.62
71.26	31.22	0.14	2.06
71.3	33.8	-2.18	2.5
71.34	32.4	1.66	0.22
71.38	34.3	0.96	1.32
71.42	33.7	0.54	-0.1
71.46	33.3	0.74	-0.82
71.5	33.32	1.92	-0.64
71.54	35.12	1	0.1
71.58	33.94	2.76	0.18
71.62	31.72	0.56	-0.6
71.66	34	1.12	0.2
71.7	33.48	0.1	-1.58
71.74	33.68	1.66	-0.98
71.78	33.48	0.34	-1.12
71.82	35.22	-0.12	-0.86
71.86	31.56	-1.5	-1.48
71.9	32.92	0.3	-1.64
71.94	32	-0.34	-2.16
71.98	32.88	-1.08	-1.54
72.02	32.8	1.18	-3
72.06	33.84	0.46	-4.3
72.1	34.48	0.38	-5.52
72.14	33.74	1.58	-8.38
72.18	33.303	1.3507	-2.7915
72.22	33.359	1.4348	-2.5776
72.26	33.401	1.493	-2.3293
72.3	33.422	1.5214	-2.0536
72.34	33.414	1.5158	-1.7578
72.38	31.68	4.44	2.22
72.42	33.12	4.4	2.44
72.46	33.06	5.92	0.8
72.5	33.58	3.86	0.9
72.54	31.12	-1.76	-0.34
72.58	31.8	-2.88	-3.6
72.62	33.48	-3.44	-2.18
72.66	31.64	-4.14	0.64
72.7	33.28	-4.14	-0.64
72.74	30.34	-0.54	0.36
72.78	29	1.9	1.62
72.82	27.82	-0.96	2.02
72.86	28.749	-3.2865	0.93739
72.9	28.22	-3.3919	1.2513
72.94	27.711	-3.4264	1.5753
72.98	27.233	-3.3949	1.8993
73.02	26.796	-3.302	2.2129
73.06	26.41	-3.1525	2.5059
73.1	26.086	-2.9511	2.768
73.14	25.835	-2.7027	2.989
73.18	25.666	-2.4119	3.1585
73.22	24	-2.68	5.66
73.26	23.42	-3.44	4.58
73.3	25.78	-1.46	2.18
73.34	26.34	-1.4	3.94
73.38	26.76	-0.92	2.26
73.42	27.34	-0.42	2.24
73.46	28.16	1.68	0.28
73.5	31.32	1.94	-0.38
73.54	30.72	1.56	-0.54
73.58	31.82	2.02	-0.52
73.62	31.38	1.8	-0.62
73.66	31.56	2.38	-0.44
73.7	31.56	2.06	-0.56
73.74	31.08	2.48	-0.94
73.78	34.34	4.04	-1.46
73.82	34.36	3.9	-1.82
73.86	35.22	1.8	-2.96
73.9	35.2	0.78	-5.12
73.94	36.16	-1.2	-3.26
73.98	34.82	0.58	-0.08
74.02	37.38	0.44	-3
74.06	36.36	1.2	-2.68
74.1	36.04	1.98	-2.96
74.14	35.84	-0.16	-2.86
74.18	35.96	-0.34	-3.54
74.22	34.26	-0.82	-4.22
74.26	32.8	-2.74	-4.48
74.3	34.1	-1.42	-4
74.34	34.3	0	-5.06
74.38	34.82	0.36	-5.82
74.42	33.94	-0.54	-6.82
74.46	34.94	-0.14	-5.42
74.5	36.5	-4.1	-3.7
74.54	36.24	-6.06	-1.84
74.58	34.66	-4.1	1.36
74.62	31.003	-4.0751	-1.6829
74.66	30.452	-4.1534	-1.3551
74.7	29.905	-4.1858	-1.0268
74.74	29.363	-4.1749	-0.69944
74.78	28.48	-5.32	1.8
74.82	27.3	-3.2	2.04
74.86	29.22	-3.58	1.2
74.9	25.64	-2.28	0.78
74.94	26.869	-3.5644	0.86507
74.98	26.438	-3.3499	1.1522
75.02	26.038	-3.1108	1.4269
75.06	22.44	-5.78	1.68
75.1	22.86	-5.44	2.66
75.14	22.12	-4.2	1.2
75.18	24.86	-0.42	-0.98
75.22	24.624	-1.6404	2.5582
75.26	24.484	-1.3101	2.7247
75.3	24.399	-0.97395	2.8673
75.34	21.74	-3.44	5.86
75.38	22.8	2.28	4.42
75.42	22.56	-0.48	3.6
75.46	24.686	0.37544	3.1683
75.5	24.932	0.70062	3.168
75.54	25.256	1.0156	3.1342
75.58	26.92	1.1	-1.62
75.62	27.84	2.08	0.82
75.66	27.8	3.2	2.66
75.7	27.06	2.9	4.88
75.74	31.52	2.24	3.7
75.78	33.16	4.76	0.24
75.82	35.52	4.66	2.58
75.86	33.24	4.46	2.1
75.9	32.14	2.16	1.58
75.94	31.16	1.68	0.26
75.98	31.86	2.08	0.02
76.02	32	1.22	-0.08
76.06	32.44	1.6	-0.04
76.1	32.52	1.02	0.12
76.14	32.08	1.96	0.12
76.18	33.42	0.68	0.12
76.22	32.12	1.16	-0.52
76.26	33.72	-0.56	-0.62
76.3	32.46	1.26	-0.36
76.34	32.16	0.62	-0.28
76.38	32.36	0.6	-0.4
76.42	31.64	2.74	-0.42
76.46	32.5	0.34	-0.62
76.5	31.34	0.48	-0.24
76.54	30	-1.38	-0.3
76.58	32.46	1.06	-1.48
76.62	32.9	0.84	-1.52
76.66	34.24	0.26	-1.3
76.7	34.06	0.5	-0.46
76.74	33.98	2.08	0
76.78	33.9	1.96	-0.22
76.82	34.16	1.34	-0.84
76.86	34.48	1.8	-0.28
76.9	32.16	0.98	-0.9
76.94	31.58	-1.54	-0.62
76.98	29.26	-2.92	1.32
77.02	30.86	-2.28	-1.62
77.06	29.36	-6.68	-0.64
77.1	29.52	-4.42	-0.04
77.14	29.7	-4.32	0.24
77.18	30.54	-2.92	-0.96
77.22	29.48	-1.88	-1.16
77.26	31.22	-2.46	-0.6
77.3	33.72	1.36	-2.28
77.34	33.78	4.44	-2.14
77.38	34.4	4.4	1.5
77.42	31.28	5.84	1.98
77.46	33.22	1.78	2.92
77.5	30.394	2.8287	0.99163
77.54	30.403	3.0672	1.1177
77.58	27.06	4.48	5.16
77.62	28.78	4.4	5.12
77.66	27.16	4.38	5.08
77.7	28.04	0.8	3.24
77.74	30.62	0.34	0.16
77.78	29.6	1.32	-0.76
77.82	31.48	1.62	-0.64
77.86	27.64	2.46	-1.78
77.9	30.756	3.0384	1.8423
77.94	30.814	2.8587	1.872
77.98	30.874	2.6567	1.8905
78.02	30.934	2.436	1.8976
78.06	30.996	2.2002	1.8929
78.1	31.057	1.9527	1.8761
78.14	31.117	1.6972	1.847
78.18	31.177	1.4372	1.8053
78.22	31.234	1.1762	1.7506
78.26	33.6	3.66	1.22
78.3	31.68	3.88	-0.36
78.34	32.72	2.82	-1.88
78.38	35.2	-0.54	-1.8
78.42	31.474	-0.01817	1.274
78.46	31.509	-0.2101	1.1359
78.5	31.537	-0.37809	0.98302
78.54	31.56	-0.51858	0.81491
78.58	31.575	-0.62802	0.63135
78.62	29.86	-3.36	4.9
78.66	33.18	-2.3	3.5
78.7	33.32	-2.42	2.98
78.74	27.84	-1.56	0.44
78.78	29.3	-0.42	0.5
78.82	27.94	1.5	0.48
78.86	33.02	0	-1.52
78.9	32.04	0.92	-3.06
78.94	33.3	0.1	-3.04
78.98	32.08	-0.12	-3.48
79.02	30.72	1.46	-3.28
79.06	30.74	2.38	-3.12
79.1	30.06	2.32	-3.72
79.14	30.38	0.68	-4.2
79.18	27.96	1.5	-5.1
79.22	29.04	1.3	-5.92
79.26	26.74	1.3	-6.06
79.3	28.203	2.5827	-3.706
79.34	27.951	2.9208	-3.4148
79.38	27.723	3.2542	-3.0896
79.42	27.522	3.575	-2.7415
79.46	27.349	3.8754	-2.3821
79.5	27.208	4.1472	-2.0225
79.54	27.102	4.3827	-1.6742
79.58	27.033	4.5739	-1.3485
79.62	27.003	4.7128	-1.0567
79.66	24.1	5.34	5.04
79.7	24.1	5.02	4
79.74	27.22	5.68	-0.3
79.78	26	3.9	-1.12
79.82	27.64	3.76	-2.52
79.86	30.76	3.02	-2.88
79.9	31.34	4.4	-4.44
79.94	31.92	2.9	-3.6
79.98	29.02	2.2	-4.38
[truncated: 1,031 more rows]
