# Supplementary material for: Mean flow and turbulence structure over exposed roots on a forested floodplain: Insights from a controlled laboratory experiment
Source: PLoS One. 2020 Feb 26;15(2):e0229306. doi: 10.1371/journal.pone.0229306 (PMC7043746; doi:10.1371/journal.pone.0229306)
Supplement: S1 File — (ZIP) [file pone.0229306.s001.zip › data_and_scripts/velocity_data/t21_031_replaced.csv]

0.02	34.16	3.57	-2.28
0.06	33.32	3.52	-2.13
0.1	34.88	2.6	-2.97
0.14	33.19	3.08	-4.52
0.18	32.41	2.35	-5.11
0.22	33.74	0.57	-6.14
0.26	34.95	0.12	-5.82
0.3	33.81	4.06	-0.72
0.34	30.03	1.19	-0.14
0.38	34.19	-2.24	-0.75
0.42	35.23	-4.03	-2.72
0.46	37.79	-5.85	-3.07
0.5	36.57	-4.83	-3.46
0.54	34.13	-3.61	-3.03
0.58	30.38	-4.05	-0.21
0.62	32.59	0.43	2.72
0.66	32.1	-1.41	0.62
0.7	32.37	-1.52	3.28
0.74	32.24	0.5	-0.99
0.78	30.23	0.11	-0.84
0.82	28.29	-1.05	-1.14
0.86	29.91	-0.66	-2.55
0.9	30.11	0.05	-2.31
0.94	29.39	-2.06	-0.86
0.98	27.26	-1.26	4.94
1.02	31.22	0.25	1.08
1.06	31.1	-0.39	0.63
1.1	29.74	0.75	-0.79
1.14	29.06	-1.58	0.34
1.18	29.3	-1.93	0.17
1.22	30.81	-0.94	-0.4
1.26	30.79	-2.36	0.03
1.3	31.7	-0.21	0.05
1.34	30.76	-0.2	0.1
1.38	30.48	0.52	-0.67
1.42	31.08	1.02	-1.35
1.46	30.59	2.12	-1.78
1.5	32.41	2.13	-2.01
1.54	32.93	1.34	-2.14
1.58	32.56	0.74	-2.71
1.62	32.01	1.73	-2.52
1.66	33.55	2.76	-2.12
1.7	33	2.19	-2.52
1.74	31.45	3.34	-0.61
1.78	31.4	3.7	-1.6
1.82	31.74	3.65	-3.97
1.86	32.33	4.55	-4
1.9	33.78	6.85	-0.5
1.94	33.79	4.78	-0.46
1.98	34.56	3.87	-2.77
2.02	35.44	2.75	-2.21
2.06	34.88	1.53	-0.88
2.1	35.47	0.8	-1.12
2.14	33.72	-1.32	-0.34
2.18	32.82	-0.85	0.42
2.22	32.96	0.14	-0.58
2.26	33.05	0.62	-1.17
2.3	31.73	3.63	-0.91
2.34	31.07	5.72	0.76
2.38	33.22	1.8	-1.29
2.42	31.96	1.82	-1.81
2.46	30.08	0.53	-2.21
2.5	27.95	6.01	1.48
2.54	30.1	4	2.67
2.58	25.7	2.26	1.04
2.62	26.38	2.45	-1.6
2.66	29.59	2.57	-2.84
2.7	31.4	4.08	-5.36
2.74	29.778	3.1061	-1.0187
2.78	30.7	5.97	1.86
2.82	31.35	6.22	0.83
2.86	28.28	2.25	0.93
2.9	31.57	2.25	-2.33
2.94	30.6	2.42	-3.32
2.98	33.66	3.04	-3.77
3.02	32.27	0.19	-3.9
3.06	32.4	1.51	-5.73
3.1	32.05	1.4	-7.89
3.14	31.83	3.47	-6.55
3.18	32.68	4.78	-3.93
3.22	29.37	6.71	-4.98
3.26	30.472	2.6303	-4.9067
3.3	25.64	2.78	-3.06
3.34	28.52	5.34	-0.11
3.38	27.15	2.79	-4.51
3.42	31.47	2.78	-5.1
3.46	30.28	0.56	-3.93
3.5	31.59	-0.12	-3.49
3.54	31.37	0.43	-2.75
3.58	31.78	0.74	-2.26
3.62	31.21	-0.08	-2.52
3.66	30.84	0.26	-2.38
3.7	29.83	1.39	-1.37
3.74	31.16	0.94	-1.8
3.78	30.57	1.8	-1.4
3.82	29.58	2.79	-1.55
3.86	30	2.82	-1.23
3.9	28.52	3.07	-1.49
3.94	31.19	2.2	-2.19
3.98	29.03	2.76	-1.57
4.02	32.24	4.06	-0.94
4.06	31.72	3.6	-1.4
4.1	32.04	5.01	-0.51
4.14	28.6	2.33	-1.3
4.18	26.77	2.48	-1.81
4.22	24.99	5.98	-0.49
4.26	23.6	6.77	2.03
4.3	25.03	8.15	2.27
4.34	22.65	6.33	4.5
4.38	24.78	4.27	5.53
4.42	23.04	2.74	7.59
4.46	23.67	2.43	7.61
4.5	22.62	-0.2	3.28
4.54	26.47	-0.86	1.47
4.58	26.56	0.35	1.42
4.62	31.63	1.6	1.99
4.66	32.42	4.25	0.63
4.7	32.79	4.15	0.69
4.74	35.55	5.23	0.38
4.78	34.92	5.43	0.36
4.82	37.07	5.75	-0.31
4.86	35.06	6.71	-2.29
4.9	35.9	7.32	-3.16
4.94	34.01	5.71	-5.36
4.98	34.07	5.9	-3.92
5.02	33.61	5	-2.62
5.06	34.19	4.43	-3.1
5.1	32.06	5.14	-3.16
5.14	31.44	5.05	-1.52
5.18	31.99	2.85	1.22
5.22	31.77	-0.4	1.13
5.26	31.58	-2.1	2.27
5.3	28.72	-4.34	1.25
5.34	29.57	-2.87	0.12
5.38	26.2	-4.08	-3.06
5.42	29.6	-3.01	-0.67
5.46	27.29	-5.09	-3.35
5.5	27.3	-2.33	-2.69
5.54	24.15	-1.43	-1.75
5.58	28.71	-3.17	-0.06
5.62	28.07	-1.93	2.67
5.66	22.75	0.76	1.81
5.7	25.64	0.14	0.87
5.74	25.9	1.9	2.64
5.78	27.76	0.25	3.4
5.82	26.04	1.91	1.15
5.86	27.75	5.11	2.06
5.9	23.61	3.98	-1.6
5.94	21.97	3.23	-1.55
5.98	20.99	0.69	-0.49
6.02	21.49	1.27	-0.19
6.06	20.82	0.21	1.17
6.1	21.6	0.34	4.76
6.14	21.63	-2.98	-0.4
6.18	22.58	1.1643	3.0693
6.22	24.16	2.6	7.04
6.26	23.75	3.71	5.72
6.3	23.76	2.45	5.77
6.34	21.65	1.56	5.37
6.38	23.12	-1.81	5.18
6.42	24	-1.35	4.12
6.46	25.4	0.82	2.32
6.5	27.43	1.83	2.19
6.54	29.22	4.76	2.92
6.58	26.15	6.68	-1.65
6.62	26.337	2.9324	0.7476
6.66	26.63	1.25	-2.38
6.7	23.37	0.86	0.1
6.74	27.49	3.66	-0.97
6.78	29.27	4.8	-1.91
6.82	28.54	8.14	-1.55
6.86	26.89	4.96	-1.21
6.9	27.46	3.18	-1.6
6.94	28.91	3.31	-0.41
6.98	28.28	5.46	-0.08
7.02	24.67	3.67	1.74
7.06	29.93	3.57	3.15
7.1	29.74	4.44	1.89
7.14	29.68	3.4	3.08
7.18	31.62	3.82	2.09
7.22	33.5	-0.92	-3.34
7.26	31.72	1.79	-2.52
7.3	31.93	1.01	-0.39
7.34	32.33	0.01	-2.62
7.38	34.83	1.06	-1.96
7.42	32.88	1.98	-2.95
7.46	32.7	2.33	-4.16
7.5	33.2	2.55	-4.12
7.54	35.52	2.1	-4.13
7.58	35.09	0.46	-5.64
7.62	33.483	1.1544	-2.5441
7.66	33.341	1.1892	-2.2736
7.7	33.191	1.2187	-2.0093
7.74	30.59	-1	3.97
7.78	32.52	0.04	0.29
7.82	33.71	1.57	-0.31
7.86	32.81	1.93	-1.03
7.9	33.73	1.8	-1.62
7.94	32.19	0.86	-2.91
7.98	34.22	0.25	-4.31
8.02	32.74	1.16	-5.91
8.06	33.42	0.18	-4.95
8.1	32.48	0.01	-5.53
8.14	33.13	-0.73	-5.15
8.18	36.45	-1.46	-5.54
8.22	37.33	0.86	-5.26
8.26	35.12	0.23	-6.46
8.3	34.16	0.09	-6.94
8.34	30.64	-2.46	-4.43
8.38	30.93	-1.25	-7.22
8.42	28.93	-1.87	-6.08
8.46	28.71	-3.07	-4.38
8.5	29.24	1.16	-6.54
8.54	25.88	2.17	-4.74
8.58	25.71	0.75	-2.8
8.62	26.8	-2.62	0.07
8.66	29.289	-0.56505	-3.1743
8.7	30.23	-5.77	-2.22
8.74	31.97	-3.08	-2.09
8.78	30.57	-0.24	-2.65
8.82	33.25	-0.5	-0.51
8.86	29.711	-0.36595	-2.2199
8.9	31.27	7.7	-2.61
8.94	31.81	5.62	-1.8
8.98	31.58	2.55	-2.75
9.02	31.09	2.27	-0.53
9.06	32.7	-2.26	-3.1
9.1	33.22	-5.35	-3.58
9.14	33.31	-5.77	-2.07
9.18	31.826	0.2908	-1.3431
9.22	32.098	0.41135	-1.2884
9.26	32.353	0.5419	-1.2458
9.3	31.05	-1.21	-0.09
9.34	30.97	-0.62	-0.67
9.38	30.46	0.61	-0.28
9.42	30.82	2.48	-0.38
9.46	31.37	6.52	-1.04
9.5	31.13	2.61	-0.62
9.54	32.33	2.38	-1.17
9.58	32.63	2.08	-2.3
9.62	34.01	-0.25	-3.23
9.66	34.2	0.66	-4.22
9.7	34.78	3.9	-0.67
9.74	32.67	3.39	0.66
9.78	33.72	0.19	-1.45
9.82	33.4	0.17	-2.24
9.86	32.76	0.14	-1.03
9.9	32.81	0.29	-0.15
9.94	32.22	1.36	-1.17
9.98	30.86	1.2	-1.2
10.02	31.05	1.71	-0.05
10.06	30.92	0.51	-0.5
10.1	31.12	1.21	-0.79
10.14	31.34	0.05	-0.93
10.18	31.21	-0.34	-1.01
10.22	30.57	0.33	-0.3
10.26	30.32	2.35	-0.11
10.3	31.51	3.35	0
10.34	30.26	2.93	0.02
10.38	29.22	2.24	-0.74
10.42	28.92	2.99	-1.02
10.46	29.58	1.74	-0.7
10.5	28.44	2.17	-0.44
10.54	29.29	1.73	-0.12
10.58	28.46	0.9	-0.45
10.62	27.38	0.12	-1.46
10.66	28.36	0.57	1.16
10.7	28.82	-1.33	1.3
10.74	29.03	0.34	3.35
10.78	26.93	1.3	3.89
10.82	25.68	1.87	4.27
10.86	26.57	1.53	0.72
10.9	26.71	-1.45	-1.72
10.94	25.91	-1.67	-2.06
10.98	26.09	-2.48	-0.88
11.02	26.05	-1.84	-0.35
11.06	24.16	-1.32	0.91
11.1	23.93	-0.7	1.88
11.14	25	-2.11	1.22
11.18	25.26	1.06	-1.08
11.22	24.48	0.42	0.81
11.26	25.46	0.68	1.01
11.3	28.33	0.1	0.46
11.34	27.95	0.51	-0.72
11.38	29.81	0.85	-2.24
11.42	29.04	1.83	-2.2
11.46	28.27	3.47	-1.61
11.5	27.69	3.74	-0.71
11.54	26.34	4	-0.21
11.58	24.85	4.32	0.16
11.62	22.48	3.74	1.3
11.66	27.3	2.87	1.85
11.7	26.55	5	-0.91
11.74	24.74	6.93	0.24
11.78	25.8	9.76	0.58
11.82	24.8	8.65	-0.58
11.86	25.433	5.5586	2.4856
11.9	28.6	4.12	2.54
11.94	25.28	3.09	5.68
11.98	26.34	5.1568	2.7474
12.02	26.715	4.9489	2.7422
12.06	27.108	4.7131	2.6921
12.1	27.511	4.4548	2.598
12.14	27.912	4.1794	2.4606
12.18	26.57	3.19	5.05
12.22	26.18	2.82	0.69
12.26	25.29	1.88	7.39
12.3	29.289	3.0152	1.4957
12.34	29.526	2.7357	1.1547
12.38	29.698	2.4715	0.77542
12.42	32.28	0.52	1.57
12.46	34.56	2.57	-0.36
12.5	32.44	0.83	-3.87
12.54	30.06	3.02	-2.94
12.58	30.61	4.79	-0.44
12.62	27.75	1.63	-2.74
12.66	24.19	1.33	-5.52
12.7	24.56	2.32	-4.37
12.74	26.75	2	-4.91
12.78	26.32	2.06	-6.13
12.82	24.09	1.53	-4.1
12.86	24.48	1.16	-3.83
12.9	24.91	0.41	-4.09
12.94	26.7	-1.4	-3.79
12.98	29.85	-3.36	-3.7
13.02	32.35	-6.92	-3.64
13.06	31.12	-6.5	-3.35
13.1	33.03	-6.44	-5.93
13.14	31.33	-6	-3.63
13.18	27.391	-5.2148	-2.9301
13.22	27.185	-5.2917	-2.6245
13.26	26.957	-5.2884	-2.314
13.3	26.714	-5.2112	-2.0031
13.34	26.464	-5.0664	-1.6961
13.38	26.214	-4.8603	-1.3974
13.42	25.973	-4.5991	-1.1113
13.46	25.748	-4.2892	-0.84222
13.5	21.08	-2.13	-5.99
13.54	22.91	-2.1	-4.19
13.58	23.89	-2.24	-1.24
13.62	21.86	1.68	2.28
13.66	20.29	-5.41	3.48
13.7	20.77	-3.49	5.87
13.74	20.75	-2.1	7.99
13.78	25.453	-0.80666	0.17399
13.82	25.719	-0.34014	0.093431
13.86	28.6	-1.14	-1.7
13.9	29.46	0.4	-1.63
13.94	30.57	0.49	-1.96
13.98	32.91	1.87	-2.84
14.02	33.32	1.73	-3.3
14.06	31.54	2.87	-3.24
14.1	32.26	3.16	-2.88
14.14	33.17	1.77	-3.83
14.18	33.51	2.31	-4.73
14.22	34.32	1.51	-4.72
14.26	33.04	2.35	-5.3
14.3	34.29	3.14	-4.21
14.34	30.9	4.21	-4.7
14.38	29.3	4.74	-2.91
14.42	32.453	3.1203	-3.3649
14.46	31.878	3.2848	-2.869
14.5	30.23	3.87	-0.92
14.54	33.29	4.76	-0.15
14.58	32.52	4.33	0.66
14.62	32.04	2.06	-1.46
14.66	30.76	1.45	-2.82
14.7	27.18	1.57	-0.52
14.74	29.91	3.73	-0.26
14.78	25.81	6.31	-1.05
14.82	27.63	4.65	0.83
14.86	25.457	4.522	2.62
14.9	25.3	1.5	2.56
14.94	21.37	2.7	5.11
14.98	22.62	5.44	5.08
15.02	23.3	4.09	5.66
15.06	22.5	4.63	3.97
15.1	23.14	8.78	2.07
15.14	23.6	6	4.91
15.18	27.96	5.66	2.1
15.22	28.27	3.66	0.73
15.26	29.04	3.55	-0.72
15.3	29.57	3.1	-0.59
15.34	30.01	-0.44	-2.76
15.38	31.35	1.14	-3.7
15.42	31.07	-0.23	-0.38
15.46	30.31	3.49	2.93
15.5	29.2	2.03	3.81
15.54	25.99	2.51	4.06
15.58	23.9	3.37	5.17
15.62	22.85	4.81	3.57
15.66	22.5	2.76	4.12
15.7	22.67	0.49	3.57
15.74	25.85	0.49	2.47
15.78	28.11	0.26	0.49
15.82	30.1	2.5	-0.91
15.86	29.91	0.4	-0.9
15.9	33.12	2.18	3.08
15.94	30.39	4.18	0.26
15.98	31.494	1.5916	0.14407
16.02	35.14	4.13	-2.34
16.06	33.89	-1.9	-1.32
16.1	33.29	-1.08	0.09
16.14	33.82	0.81	-0.06
16.18	32.58	3.34	0.52
16.22	31.73	4	0.59
16.26	32.21	4.26	-0.16
16.3	31.25	4.39	-0.75
16.34	32.11	4.53	-1.05
16.38	32.2	6.86	-1.63
16.42	30.9	6.12	-2.78
16.46	27.85	2.48	-0.77
16.5	30.51	1.39	-0.53
16.54	25.68	-4.49	-1.49
16.58	24.5	-1.01	4.74
16.62	27.83	-0.27	3.6
16.66	28.66	2.38	0.49
16.7	27.71	2.36	-1.64
16.74	24.68	0.54	0.55
16.78	28.56	-2.28	3.16
16.82	29.06	-0.53	-0.47
16.86	31.75	-1.8	-1.78
16.9	29.53	-1.08	-2
16.94	31.42	-0.84	-3
16.98	31.73	0.2	-4.4
17.02	33.23	-0.84	-5.09
17.06	32.59	-0.27	-5.44
17.1	29.759	-3.0451	-2.8566
17.14	30.07	-7.07	-2.68
17.18	26.84	-3.76	-1.87
17.22	24.65	-5.09	-3.55
17.26	24.04	-2.46	-3.34
17.3	29.816	-2.537	-2.1552
17.34	29.758	-2.3078	-1.9095
17.38	30.67	0.43	-1.48
17.42	29.72	-1.49	-2.36
17.46	27.73	-4.27	-0.24
17.5	29.55	-1.98	0.27
17.54	32.44	-2.35	0.61
17.58	30.3	-4.4	2.52
17.62	28.75	-4.31	4.53
17.66	28.13	-1.26	2.15
17.7	27.937	0.61896	0.64701
17.74	26.39	7.21	4.93
17.78	26.71	6.16	-0.6
17.82	26.92	3.26	-1
17.86	27.1	1.9	-0.39
17.9	26.67	0.4	-0.06
17.94	25.58	0.97	-1.34
17.98	25.38	4.2	-0.6
18.02	22.82	5	-1.46
18.06	23.6	5	-1.73
18.1	21.13	2.18	-0.15
18.14	22.98	0.05	3.55
18.18	19.24	0.81	4.08
18.22	24.04	2.58	5.15
18.26	24.23	2.4	4.01
18.3	24.987	-0.0059307	0.14695
18.34	25.501	-0.47563	-0.29692
18.38	27.28	-0.4	-1.31
18.42	26.513	-1.3172	-1.1317
18.46	31.69	-7.22	-1.68
18.5	29.18	-3.34	-2.71
18.54	31.44	-5.15	-2.32
18.58	29.97	-2.52	-5.16
18.62	25.9	-0.82	-4.68
18.66	24.23	1.39	-1.79
18.7	22.99	1.13	-0.12
18.74	24.18	-0.06	1.55
18.78	26.16	-0.3	3.19
18.82	25.35	0.54	3.23
18.86	23.24	1.97	4.97
18.9	24.96	0.35	3.48
18.94	25.69	-2.33	2.22
18.98	27.03	-0.47	-0.3
19.02	27.81	-0.7	-1.31
19.06	31.6	0.7	0.61
19.1	29.88	2.34	-0.42
19.14	30.25	2.46	-1.3
19.18	30.12	2.78	-2.19
19.22	31.72	0.27	-2.78
19.26	32.08	-1.58	-2.36
19.3	29.89	-1.46	0
19.34	26.6	-1.63	-0.85
19.38	27.83	-2.32	-2.61
19.42	27.61	-1.28	-1.65
19.46	27.85	-0.43	1.12
19.5	32.34	1.91	-0.05
19.54	29.58	0.67	-1.95
19.58	29.03	2.43	-0.89
19.62	28.05	2.56	-0.98
19.66	27.73	0.95	-1.36
19.7	27.98	0.61279	-0.27783
19.74	28.293	0.75219	-0.41353
19.78	22.95	-2.62	5.87
19.82	25.18	-2.25	3.48
19.86	23.47	0.13	0.4
19.9	29.22	0.17	0.13
19.94	30.7	3.71	-2.59
19.98	32.04	1.62	-2.92
20.02	35.37	2.03	-3
20.06	33.75	2.91	-2.73
20.1	34.42	3.93	0
20.14	29.49	1.99	1.62
20.18	27	0.9	4.21
20.22	26.61	0.84	4.39
20.26	24.54	6.16	4.18
20.3	25.44	2.47	1.06
20.34	29.163	3.2701	0.86655
20.38	29.111	3.2509	0.77164
20.42	29.079	3.2042	0.64679
20.46	26.46	5.96	-3.83
20.5	24.86	4.04	-0.9
20.54	29.8	1.85	0.27
20.58	32.06	1.16	-1.5
20.62	33.67	2.29	-0.46
20.66	31.59	1.8	0.33
20.7	31.86	2.61	0.65
20.74	29.97	2.55	-0.61
20.78	31.74	2	-0.28
20.82	30.38	1.6	-1.17
20.86	31.41	1.81	-1.18
20.9	28.9	1.07	-2.04
20.94	30.09	-0.17	-1.78
20.98	28.85	-0.18	-2.49
21.02	27.16	1.53	-3.47
21.06	26.96	2.33	-1.28
21.1	27.28	1.04	-2.77
21.14	26.37	2.41	-1.76
21.18	26	4.76	0.08
21.22	27.99	5.39	-0.71
21.26	26.62	7.56	0.79
21.3	24.68	4.76	1.95
21.34	21.93	4.5	3.06
21.38	24.2	6.94	5.66
21.42	21.64	6.09	6.19
21.46	24.21	5.58	4.17
21.5	24.97	1.48	4.64
21.54	24.57	-1.14	5.46
21.58	23.8	-1.63	4.04
21.62	18.88	-1.67	1.62
21.66	18.89	-1.25	-0.01
21.7	18.54	-1.73	-0.67
21.74	18.24	-0.53	-1.92
21.78	17.67	2.37	0.74
21.82	20.64	3.38	1.27
21.86	22.51	1.42	2.26
21.9	23.88	2.72	-0.29
21.94	25.44	1.83	2.1
21.98	24.1	1.31	4.59
22.02	23.26	2.45	1.58
22.06	22.23	1.14	1.3
22.1	24.4	0.34	2.46
22.14	26.55	2.31	2.85
22.18	28.02	3.66	2.42
22.22	26.88	-1.34	0.7
22.26	26.27	2.03	1.97
22.3	25.29	-0.24	3.68
22.34	26.56	-2.95	4.05
22.38	25.24	-1.43	3.47
22.42	23.98	-3.21	2.15
22.46	24.16	0.45	2.75
22.5	25.5	1.64	2.38
22.54	27.96	-0.61	1.35
22.58	28.63	1.71	0.16
22.62	31.5	1.9	-0.1
22.66	31.64	1.71	-1.17
22.7	32.11	3.78	-0.88
22.74	32.47	3.71	-1.43
22.78	32.9	4.44	-1.12
22.82	32.62	5.19	-1.24
22.86	34.71	4.34	-0.25
22.9	34.99	5.3	1.06
22.94	35.49	4.92	0.29
22.98	35.3	4.33	0.34
23.02	35.44	4.36	0
23.06	36.74	4.47	-0.53
23.1	36.37	3.07	-1.07
23.14	37.27	3.86	-0.62
23.18	36.26	2.34	-1.02
23.22	36.75	1.58	-0.93
23.26	36.19	1.26	-0.53
23.3	36.13	1.42	-0.53
23.34	35.12	2.15	-1.03
23.38	35.75	2.67	-1.06
23.42	36.06	1.85	-2.06
23.46	36.05	3.79	-2.52
23.5	36.04	3.43	-2.59
23.54	35.42	2.62	-2.78
23.58	36.17	2.58	-2.82
23.62	35.23	2.74	-2.41
23.66	34.36	3.8	-0.99
23.7	32.24	5.2	2.14
23.74	30.64	4.52	3.48
23.78	33.62	5.43	0.95
23.82	32.166	1.5362	-0.47338
23.86	32.38	-2.86	-1.4
23.9	29.59	-4.68	0.4
23.94	30.65	-1.55	-2.03
23.98	32.53	1.67	-1.08
24.02	30.87	1.94	-0.83
24.06	30.07	1.01	-0.89
24.1	32.71	1.83	-1.75
24.14	32.41	1.67	-2.53
24.18	33.81	3.12	-2.7
24.22	32.79	3.13	-2.67
24.26	34.65	4.15	-1.05
24.3	34.25	2.72	-2.16
24.34	34.13	1.97	0.89
24.38	31.45	0.71	4.06
24.42	31.19	-0.05	1.43
24.46	30.92	1.19	0.93
24.5	30.47	1.74	-0.3
24.54	31.47	-0.17	-1.95
24.58	31.57	3.07	-1.72
24.62	31.43	2.53	-2.5
24.66	29.13	2.6	-4.03
24.7	30.99	2.34	-4.36
24.74	28.66	2.06	-3.29
24.78	28.07	3.51	-5.12
24.82	22.82	7.5	-4.41
24.86	21.85	7.03	-2.13
24.9	22.62	5.34	0.52
24.94	21.66	3.51	-1.49
24.98	23.7	5.17	3.18
25.02	23.52	3.78	5.23
25.06	22.78	2.93	5.74
25.1	23.94	0.36	4.41
25.14	23.778	3.4222	2.3895
25.18	24.16	3.1931	2.5326
25.22	24.581	2.9557	2.6205
25.26	27.46	1.39	-2.62
25.3	28.02	0.23	0.25
25.34	24	1.18	0.46
25.38	30.21	2.93	1.1
25.42	25.92	3.7	3.34
25.46	24.12	3.63	5.19
25.5	24.18	4.18	5.01
25.54	25.03	3.11	3.08
25.58	25.89	-0.16	1.76
25.62	25.17	0.66	0.53
25.66	26.25	1.29	1.79
25.7	25.49	1.53	1.54
25.74	27.09	0.42	1.08
25.78	26.3	-1.05	0.37
25.82	28.26	-0.78	0.38
25.86	25.68	1.92	-0.16
25.9	30.12	0.17	-2.43
25.94	29.84	-0.04	-0.04
25.98	30.8	0.94	-0.56
26.02	31.69	0.14	-1.55
26.06	31.73	0.65	-2.72
26.1	32.88	0.69	-3.4
26.14	34.09	1.61	-3.58
26.18	33.84	1.77	-3.36
26.22	33.2	1.51	-4.21
26.26	33.58	1.68	-3.96
26.3	30.13	1.11	-4.99
26.34	31.91	1.39	-4.45
26.38	32.13	1.39	-5.74
26.42	33.67	2.73	-6.26
26.46	30.92	3.2	-6.59
26.5	29.91	5.08	-5.44
26.54	29.31	7.61	-5.37
26.58	26.09	8.1	-2.67
26.62	25.4	10.26	1.14
26.66	22.76	8.31	0.87
26.7	23.95	5.96	4.79
26.74	24.89	4.79	4.35
26.78	26.71	4.24	3.78
26.82	25.84	4.12	2.07
26.86	27.38	3.49	3.07
26.9	27.59	1.86	-1.16
26.94	29.25	1.92	-0.17
26.98	29.01	1.91	-1.72
27.02	28.62	2.73	-0.23
27.06	28.99	4.01	0.05
27.1	29.18	2.59	0.49
27.14	28.87	0.85	1.11
27.18	28.71	0.44	-1.17
27.22	30.12	0.24	3.22
27.26	28.229	0.47116	-1.6516
27.3	25.81	-3.11	-1.05
27.34	25.49	-0.06	-5.46
27.38	28.26	0.58	-4.77
27.42	24.93	1.88	-4.74
27.46	27.16	-1.63	-0.98
27.5	27.96	2.29	-0.28
27.54	26.66	-1.52	4.26
27.58	26.41	0.31	3.63
27.62	27.1	-1.36	4.09
27.66	27.18	-0.21	3.64
27.7	25.2	-0.16	4.59
27.74	23.66	-0.27	5.21
27.78	24.56	3.83	3.99
27.82	25.69	1.93	0.72
27.86	26.85	-0.61	1.3
27.9	29.41	0.92	0.44
27.94	27.95	1.19	0.17
27.98	28.05	2.96	0.06
28.02	28.46	3.45	1.16
28.06	30.88	1.78	0.48
28.1	31.27	-1.89	-4.36
28.14	31.75	-0.6	-2.44
28.18	34.08	0.95	-3.43
28.22	33.89	0.98	-3.78
28.26	32.97	-0.65	-4.05
28.3	33.06	1.73	-2.97
28.34	33.26	2.72	-2.21
28.38	33.68	1.26	-2.19
28.42	34.7	1.81	-2.19
28.46	33.46	-0.18	-2.85
28.5	32.85	-0.11	-2.97
28.54	34.23	-1.22	-2.81
28.58	34.58	-1.73	-3.09
28.62	34.66	-1.72	-4.34
28.66	35.03	-0.04	-5.66
28.7	33.58	0.16	-5.19
28.74	31.1	1.3	-4.48
28.78	28.59	2.32	-4.92
28.82	28.49	1.8	-3.49
28.86	31.35	4.62	2.79
28.9	27.64	4.18	0.29
28.94	26.59	3.8	2.59
28.98	27.81	3.85	2.49
29.02	27.85	1.18	5.78
29.06	27.93	2.22	4.05
29.1	30.47	3.97	2.35
29.14	30.27	0.89	0.18
29.18	32.04	-0.51	-2.65
29.22	32.09	-0.24	0.44
29.26	32.21	0.78	0.98
29.3	32.5	6.13	-0.92
29.34	31.76	2.82	-1.23
29.38	32.29	2.57	-2.74
29.42	32.4	2.36	-3.65
29.46	34.39	3.13	-0.59
29.5	36.65	1.54	-0.06
29.54	36.61	2.21	0.48
29.58	34.66	0.84	0.72
29.62	33.96	2.91	2.31
29.66	31.85	3.95	0.31
29.7	34.45	3.57	-0.99
29.74	35.38	4.15	-1.35
29.78	36.83	4.03	-1.19
29.82	36.05	3.75	-0.66
29.86	36.05	2.47	-1.71
29.9	34.52	1.3	-1.98
29.94	34.58	0.61	-2.16
29.98	36.8	2.05	-1.39
30.02	33.3	-1.17	-4.46
30.06	33.58	-0.17	-3.51
30.1	32.61	0.19	-5.44
30.14	35.03	2.71	-5.3
30.18	32.27	0.45	-3.4
30.22	31.95	-1.34	-1.52
30.26	32.58	-2.39	-2.27
30.3	34.56	-2.56	-2.21
30.34	33.24	-1.59	-2.44
30.38	31.47	-1.44	-3.93
30.42	32.99	-0.79	-3.52
30.46	33.75	0.08	-4.12
30.5	34.27	-0.58	-2.61
30.54	32.31	-0.73	-2.16
30.58	32.22	-0.61	-2.05
30.62	31.08	0	-1.63
30.66	32.44	0.23	-1.75
30.7	32.49	0.52	-2.21
30.74	32.03	0.88	-2.53
30.78	32.47	-0.47	-3.33
30.82	31.92	1.06	-3.4
30.86	31.78	1.07	-3.05
30.9	32.42	1.88	-3.17
30.94	32.12	0.69	-2.78
30.98	30.44	0.4	-3.62
31.02	34.1	1.42	-3.01
31.06	29.97	0	-1.45
31.1	28.95	2.15	-2.13
31.14	25.81	2.61	-4.04
31.18	23.23	2.29	-0.1
31.22	23.43	3.71	0.18
31.26	22.3	5.36	-3.01
31.3	22.666	2.5021	1.0924
31.34	21.45	2.01	3.57
31.38	21.71	2.03	3.19
31.42	21.22	2.65	2.31
31.46	21.45	1.42	5.35
31.5	19.98	4.64	4.6
31.54	21.67	4.12	3.76
31.58	22.4	3	2.19
31.62	26.99	2.43	-1.17
31.66	24.99	2.98	-0.18
31.7	31.08	3.76	-3.81
31.74	31.93	7.11	-2.01
31.78	31	5.46	1.14
31.82	31.59	5.17	0.01
31.86	30.68	5.46	-2.34
31.9	31.46	6.16	0.31
31.94	30.3	3.08	-1.83
31.98	32	1.28	3.66
32.02	30.74	0.9	2.11
32.06	32.44	2.24	1.59
32.1	27.49	2.31	1.46
32.14	30.11	3.68	0.06
32.18	29.96	2.38	-0.38
32.22	29.48	6.93	0.98
32.26	26.63	6.5	0.46
32.3	27.08	1.67	-1.58
32.34	23.6	0.57	-3.34
32.38	19.77	-0.82	-5.19
32.42	18.69	4.77	-0.98
32.46	18.53	4.3	0.94
32.5	22.59	3.08	4.92
32.54	20.92	2.67	6.15
32.58	23.76	3.01	6.36
32.62	23.06	1.04	4.94
32.66	28.14	0.43	2.57
32.7	28.88	-1.17	0.95
32.74	30.19	-1.96	-0.41
32.78	29.07	-2	-1.92
32.82	31.02	-2.39	-2.88
32.86	31.33	1.66	-3.85
32.9	29.25	1.84	-2.59
32.94	28.57	2.19	-3.17
32.98	28.24	0.93	-1.65
33.02	33.97	0.19	-0.76
33.06	33.3	1.38	-2.16
33.1	34.57	1.1	-2.17
33.14	33.11	-0.37	-2.54
33.18	34.29	-1.26	-1.94
33.22	34.24	2.95	0.7
33.26	33.05	1.72	2.58
33.3	30.05	4.58	3.1
33.34	28.63	3.63	6.01
33.38	28.6	3.62	3.38
33.42	28.87	3.92	0.4
33.46	31.34	3.42	-0.4
33.5	30.96	2.61	-0.19
33.54	32.87	3.93	0.05
33.58	31.83	2.8	-1.43
33.62	33.68	2.85	-1.21
33.66	30.14	0.52	-0.67
33.7	30.47	1.69	-1.05
33.74	28.82	1.94	-2
33.78	29.81	1.01	-1.57
33.82	27.1	-0.3	-1.95
33.86	27.38	3.6	-1.36
33.9	26.25	2.55	-2.14
33.94	26.07	4.41	-2.61
33.98	24.34	6.79	-1.53
34.02	22.34	6.33	1.65
34.06	24.11	5.56	4.01
34.1	23.94	1.59	3.4
34.14	25.45	0.21	3.84
34.18	26.24	0.53	5.04
34.22	28.21	-3.23	3.28
34.26	26.72	-3.52	1.46
34.3	26.48	-6.08	-2.8
34.34	27.06	-4.8	-3.19
34.38	28.48	-2.07	-2.42
34.42	31.34	-3.78	-3.33
34.46	33.64	-2.65	0.4
34.5	29.95	-4.17	-0.17
34.54	30.07	1.89	3.01
34.58	31.58	3.49	-1.43
34.62	31.19	3.83	-2.64
34.66	33.87	5.92	-3.55
34.7	31.6	7.79	-1.18
34.74	31.85	7	-1.49
34.78	28.22	5.91	1.37
34.82	29.09	7.14	3.9
34.86	26.14	4.41	5.03
34.9	26.26	4.22	6.07
34.94	26.24	2.18	5.46
34.98	30.36	0.4	1.07
35.02	33.02	-0.27	-0.63
35.06	31.77	0.52	-0.1
35.1	33.08	0.77	0.23
35.14	31.71	1.55	-0.97
35.18	32.41	2.58	-1.35
35.22	31.7	4.23	-1.47
35.26	33.13	5.4	-1.2
35.3	31.16	5.96	-2.38
35.34	31.28	6.61	-2.73
35.38	34.17	6.83	-2.51
35.42	33.73	6.11	-3.42
35.46	32.67	7.03	-3.1
35.5	35.38	7.7	-1.6
35.54	32.96	7.03	0.19
35.58	33.43	3.95	1.21
35.62	33.39	1.75	-0.82
35.66	29.59	-0.3	4.76
35.7	32.3	2.44	1.64
35.74	34.48	3.63	2.03
35.78	35.7	5.38	-0.25
35.82	34.58	4.88	0.55
35.86	37.54	7	-0.99
35.9	36.23	6.68	-3.41
35.94	37.54	5.78	-5.18
35.98	33.66	4.97	-4.54
36.02	31.03	6.71	-3.92
36.06	30.99	7.64	-4.42
36.1	32.73	8.37	-5.26
36.14	34.14	7.06	-5.71
36.18	34.55	7.5	-5.99
36.22	30.39	7.23	-6.66
36.26	29.37	3.57	-5.15
36.3	27.99	1.68	-6.43
36.34	27.91	-1.46	-4.47
36.38	30.62	4.33	-5.45
36.42	29.98	4.21	-5.64
36.46	29.85	4.1	-5.56
36.5	26.57	3.92	-0.97
36.54	26.89	-0.62	-0.01
36.58	26.53	-2.31	0.14
36.62	31.8	-2.01	2.57
36.66	27.887	-1.0328	-3.7056
36.7	28.005	-1.1878	-3.5992
36.74	27.31	-2.16	-6.23
36.78	27.99	-1.03	-5.6
36.82	28.53	-2.56	-7.48
36.86	28.48	-0.62	-8.09
36.9	29.31	-1.91	-6.26
36.94	28.6	-1.87	-6.66
36.98	29.88	-3.76	-5.04
37.02	30.002	-1.108	-3.1074
37.06	30.285	-1.0354	-3.094
37.1	31.27	0.2	-0.62
37.14	31.83	-1.54	2.21
37.18	30.88	-1.28	-3.65
37.22	30.92	-2.6	-2.33
37.26	27.41	0.02	-1.81
37.3	31.03	2.68	-0.03
37.34	31.48	1.83	-1.8
37.38	34.22	-1.95	-4.71
37.42	33.16	-1.57	-2.9
37.46	31.78	-3.66	-4.02
37.5	31.85	-2.3	-4.81
37.54	28.21	-3.82	-5.97
37.58	29.38	-3.32	-6.84
37.62	26.45	-3.65	-7.36
37.66	24.82	-3.29	-7.05
37.7	20.88	-0.99	-5.5
37.74	19.86	-1.05	-4.55
37.78	24.232	-1.1311	-0.99795
37.82	25.99	2.91	4.51
37.86	23.21	-0.25549	1.5177
37.9	22.841	0.18559	2.7268
37.94	26.27	4.44	6.98
37.98	24.94	3.83	7.63
38.02	25.88	0.65	8.81
38.06	21.73	-0.92	6.29
38.1	20.91	-1.02	5.76
38.14	21.55	1.76	4.29
38.18	23.49	0.66	3.16
38.22	22.71	1.42	3.22
38.26	26.22	-1.18	1.73
38.3	28.11	-0.96	2
38.34	29.47	0.71	0.46
38.38	29.98	1.31	-0.26
38.42	31.64	0.54	0.28
38.46	31.88	-0.06	0.63
38.5	30.68	0.61	0.56
38.54	30.23	1.32	0.02
38.58	32.3	1.1	-0.98
38.62	33.64	1.86	-1.69
38.66	34.17	1.9	-1.99
38.7	33.31	0.5	-2.06
38.74	31.19	1.74	-2.74
38.78	32.88	-3.34	-2.37
38.82	33.69	-1.33	-4.29
38.86	32.7	-4.18	-4.25
38.9	29.65	1.23	-5.51
38.94	30.84	2.74	1.57
38.98	30.43	3.1	0.8
39.02	32.66	0.4	3.03
39.06	32.19	3.11	2.05
39.1	30.39	3.37	-0.26
39.14	31.85	3.54	-1.43
39.18	31.13	1.29	-2.08
39.22	32.08	1.94	-1.49
39.26	32.47	-0.8	-0.2
39.3	31.15	0.43	-2.36
39.34	33.41	-3.81	-2.84
39.38	36.27	-5.35	-2.24
39.42	36.16	-4.25	-1.69
39.46	34.71	-5.5	-0.19
39.5	31.37	-4.18	1.14
39.54	28.56	-2.33	-0.15
39.58	26.41	-0.67	1.44
39.62	26.6	-0.51	1.65
39.66	25.39	-1.78	1.03
39.7	22.02	-2.14	2.21
39.74	20.96	-1.86	-0.78
39.78	22.51	-0.09	0.52
39.82	22.7	-0.12	2.66
39.86	26.031	0.23198	0.70311
39.9	26.882	0.55112	0.38672
39.94	27.827	0.86918	0.043277
39.98	36.05	0.08	-0.09
40.02	32.06	1.38	-0.86
40.06	32.39	2.33	-0.75
40.1	31.86	2.51	-1.47
40.14	32.36	2.48	-1.14
40.18	31.44	3.08	-1.66
40.22	31.44	4.36	-1.78
40.26	31.42	5.2	-2.36
40.3	31.61	3.36	-2.53
40.34	32.65	3.48	-3.49
40.38	32.47	6.98	-1.76
40.42	32.33	5.89	-0.56
40.46	30.47	5.01	-2.1
40.5	30.1	5.05	-2.12
40.54	26.99	4.85	-2.94
40.58	22.55	5.31	-0.82
40.62	23.9	3.05	1.51
40.66	26.45	0.74	0.31
40.7	23.54	2.3	0.1
40.74	28.35	1.36	2.08
40.78	30.58	0.97	1.8
40.82	29.71	-3.04	-0.7
40.86	28.84	-4.69	0.53
40.9	28.64	-3.63	0.34
40.94	27.74	-2.24	1.88
40.98	30.79	-2.63	1.67
41.02	31.27	-1.24	-0.3
41.06	31.86	1.71	-1.13
41.1	32.12	0.57	-1.43
41.14	30.69	1.13	-1.48
41.18	31.97	0.51	-1.58
41.22	34.49	2	-1.26
41.26	35.4	2.2	0.56
41.3	34.42	4.76	0.58
41.34	33.2	4.67	1.58
41.38	32.65	4.65	1.8
41.42	32.41	4.25	1.3
41.46	33.13	4.42	0.27
41.5	32.76	4.47	-1.44
41.54	34.98	4.41	-1.44
41.58	33.28	3.98	-1.83
41.62	35.66	3.43	-2.53
41.66	35.68	3.83	-2.34
41.7	36.54	2	-4.04
41.74	34.76	2.61	-4.81
41.78	32.9	4.06	-2.65
41.82	34.97	4.76	-2.32
41.86	33.49	5.63	-0.57
41.9	32.64	4.55	-0.78
41.94	32.41	3.95	-2.11
41.98	33.29	6.06	-1.66
42.02	32.91	1.6	-4.66
42.06	35.03	3.74	-6.28
42.1	30.7	1.56	-8.06
42.14	32.53	2.84	-8.83
42.18	31.69	2.62	-7.11
42.22	32.266	1.9169	-5.2547
42.26	30.5	2.4	-7.86
42.3	29.91	0.87	-8.99
42.34	32.42	-1.31	-5.53
42.38	33.96	-0.47	-4.34
42.42	35.88	0.02	-0.23
42.46	34.61	-0.62	0.06
42.5	34.37	2.11	0.34
42.54	29.853	-1.3038	-1.0315
42.58	26.13	-3.05	0.63
42.62	23.88	-3.46	-0.65
42.66	23.96	-1.87	1.68
42.7	26.54	-0.94	4.24
42.74	28.67	-3.47	2.18
42.78	30.12	-1.77	-1.68
42.82	28.05	-3.05	1.08
42.86	30.53	-3.44	0.61
42.9	32.3	-2.22	1.83
42.94	29.76	-0.3	0.42
42.98	26.98	-3.52	1.25
43.02	28.4	-2.53	-0.42
43.06	28.468	-3.5784	0.39269
43.1	28.028	-3.7418	0.29331
43.14	27.547	-3.8495	0.2164
43.18	24.45	-5.79	0
43.22	27.03	-4.89	-0.83
43.26	25.33	-5.34	0.86
43.3	28.53	-3	0.95
43.34	28.38	-2.36	0.62
43.38	21.68	-2.16	0.95
43.42	27.04	-0.48	0.49
43.46	22.99	-2.09	0.11
43.5	21.66	1.42	2.37
43.54	23.37	4.47	3.04
43.58	27.85	2.23	2.64
43.62	25.03	3.36	3.05
43.66	28.94	4.24	6.04
43.7	31.23	6.33	6.39
43.74	33.68	4.4	2.9
43.78	33.55	4.24	1.1
43.82	33.16	3.92	-0.06
43.86	33.19	4.36	-0.56
43.9	33	3.13	-1.4
43.94	33	2.44	-0.27
43.98	30.95	2.47	-0.69
44.02	31.7	2.5	-0.62
44.06	30.99	3.36	-0.86
44.1	30.51	3.46	-0.04
44.14	29.87	2.63	0.82
44.18	28.55	3.63	0.54
44.22	28.67	3.28	-0.62
44.26	27.79	3.95	-0.73
44.3	29.4	4.88	-0.73
44.34	29.91	3.81	-1.04
44.38	31.35	3.48	-0.88
44.42	30.2	3.57	-0.32
44.46	29.01	5.12	0.82
44.5	27.7	6.26	1.71
44.54	27.57	6.6	0.91
44.58	25.81	3.54	-0.56
44.62	26.62	2.24	-0.92
44.66	24.8	0.61	-0.05
44.7	24.51	2.61	1.08
44.74	25.82	3.36	1.35
44.78	27.22	3.78	1.25
44.82	27.48	3.54	1.68
44.86	27.92	3.4	2.56
44.9	30.69	3.4	1.74
44.94	28.84	1.88	1.32
44.98	31.81	1.48	-0.74
45.02	33.56	0.23	-0.38
45.06	35.23	-0.89	0.16
45.1	31.01	-0.08	0.11
45.14	30.88	1.74	0.54
45.18	30.44	1.84	2.33
45.22	29.33	0.06	1.99
45.26	30.17	-0.12	1.08
45.3	31.05	-0.26	-0.94
45.34	30.9	0.72	-0.64
45.38	30.12	0.42	-1.04
45.42	31.45	0.52	-1.2
45.46	29.78	0.36	-1.51
45.5	31.98	0.87	-1.12
45.54	30.84	1.21	-1.31
45.58	31.64	1.43	-1.78
45.62	30.93	1.89	-1.99
45.66	31.24	1.52	-2.27
45.7	32.12	3.22	-2.04
45.74	32.07	2.76	-2.71
45.78	32.97	4.41	-2.68
45.82	32.88	3.43	-3.48
45.86	31.7	3.77	-1.75
45.9	29.18	3.22	-3.13
45.94	29.07	0.82	-2.68
45.98	27.48	3.4	-1.18
46.02	28.74	5.69	-0.56
46.06	28.9	6.93	0.3
46.1	26.48	7.68	-1.2
46.14	25.07	5.88	2.87
46.18	26.48	5.57	3.95
46.22	28.17	7.91	4.55
46.26	25.769	5.4695	3.8006
46.3	26.19	5.55	8.28
46.34	24.94	7.14	8.32
46.38	25.2	4.6421	3.8493
46.42	25.108	4.295	3.7289
46.46	25.062	3.9237	3.5514
46.5	24.39	2.84	4.43
46.54	26.18	2.88	6.3
46.58	25.195	2.7341	2.7432
46.62	25.327	2.3355	2.4043
46.66	25.501	1.9474	2.0418
46.7	24.23	-2.13	-3.64
46.74	24.89	-2.8	-0.88
46.78	27.63	-0.44	-1.11
46.82	28.48	2.5	-0.76
46.86	28.59	1.22	2.09
46.9	27.11	3.25	-1.13
46.94	26.59	1.99	-1.1
46.98	25.74	2.09	-0.12
47.02	27.59	-0.3	-0.61
47.06	30.06	-0.3	0.56
47.1	31.4	-0.65	-0.07
47.14	30.73	-0.3	-3.38
47.18	32.99	-2.14	-5.77
47.22	30.54	-2.24	-2.46
47.26	29.54	-0.83	-3.05
47.3	28.41	-1.01	-0.21
47.34	28.32	-1.49	1.38
47.38	27.08	-1.5	4.66
47.42	29.52	0.44	7.71
47.46	30.67	-0.12	3.54
47.5	28.57	-1.07	4.05
47.54	29.78	0.46	1.34
47.58	30.66	-0.76	-1.39
47.62	30.91	-0.08	-1.54
47.66	30.03	-0.52	-0.04
47.7	30.46	-3.75	0.78
47.74	28.46	-3.18	-0.12
47.78	29.24	-4.87	-0.64
47.82	30.83	-3.61	-1.97
47.86	30.94	-3.2	-3.06
47.9	33.07	-0.59	-4.63
47.94	34.7	0.54	-4.32
47.98	33.59	3.58	-3.17
48.02	32.84	2.06	-3.04
48.06	34.07	0.75	-3.01
48.1	34.51	0.57	-2.8
48.14	34.35	0.53	-3
48.18	33.55	1.88	-3.43
48.22	34.82	0.93	-2.89
48.26	31.95	2.15	-2.99
48.3	34.03	2.41	-3.39
48.34	34.02	2.29	-3.08
48.38	33.27	2.1	-2.48
48.42	33.29	1.14	-2.12
48.46	33.1	0.67	-3.04
48.5	33.53	1.09	-3.38
48.54	33.56	2.2	-3.9
48.58	34.1	1.45	-5.12
48.62	35.18	4.33	-6.25
48.66	34.48	4.66	-6.11
48.7	31.66	3.86	-7.22
48.74	29.643	5.6503	-1.8633
48.78	25.56	9.24	0.83
48.82	24.78	8.39	3.29
48.86	26.977	7.1743	0.28147
48.9	24.66	11.31	1.82
48.94	23.37	9.68	2.58
48.98	26.04	7.35	3.08
49.02	26.74	7.4	4.56
49.06	27.55	6.92	1.13
49.1	24.96	4.61	0.45
49.14	23.45	4.85	1.25
49.18	24.51	5.11	3.34
49.22	28.84	6.73	3.62
49.26	27.77	8.03	4.73
49.3	29.1	4.15	2.57
49.34	31.22	2.71	-1.43
49.38	29.94	0.9	-1.45
49.42	32.73	1.96	-0.85
49.46	33.34	1.71	-1.27
49.5	32.41	2.57	-1.6
49.54	32.49	1.04	-1.99
49.58	34.33	2.54	-2.36
49.62	33.61	1.71	-3.76
49.66	33.18	1.99	-4.5
49.7	33.28	0.99	-5.03
49.74	33.73	1.07	-5.12
49.78	35.7	0.22	-5.35
49.82	34.6	-0.64	-4.92
49.86	37.38	-0.94	-1.81
49.9	34.36	-1	-2.05
49.94	34.91	-2.23	-1.37
49.98	35.07	-0.38	0.34
50.02	33.14	-1.89	2.13
50.06	32.34	-1.17	-0.02
50.1	32.11	-0.41	-0.6
50.14	31.38	-0.09	-0.38
50.18	30.4	-0.94	-0.52
50.22	28.36	-0.57	-1.46
50.26	29.43	1.44	-4.1
50.3	28.8	1.4	-5.85
50.34	25.73	2.17	-4.34
50.38	25.68	3.47	-3.65
50.42	22.65	4.68	0.23
50.46	22.75	2.66	0.11
50.5	23.34	5.75	1.8
50.54	21.71	4.28	-0.43
50.58	25.42	0.98	0.21
50.62	22.82	-1.67	-0.66
50.66	27.38	-2.04	-2.64
50.7	28.78	-1.05	-2.37
50.74	29.75	-3.85	-1.83
50.78	30.76	-0.08	-0.24
50.82	32.4	-0.45	-0.53
50.86	31.6	3.06	-2.39
50.9	28.08	0.55	0.47
50.94	23.4	1.77	3.85
50.98	26.31	4.23	3.1
51.02	26.8	5.53	0.87
51.06	30	5.68	2.32
51.1	28.133	2.9428	2.6942
51.14	27.882	3.011	3.0295
51.18	28.92	1.73	0.68
51.22	27.73	0.81	3.25
51.26	28.34	3.16	4.82
51.3	27.3	1.33	6.01
51.34	27.56	0.83	7.08
51.38	25.81	0.89	5.6
51.42	25.73	3.49	1.51
51.46	29.89	4.52	0.58
51.5	32.06	4.56	2.46
51.54	30.96	5.9	1.97
51.58	32.14	2.83	3.54
51.62	29.59	-0.16	4
51.66	30.584	2.6782	2.8456
51.7	30.56	2.4242	2.5617
51.74	35.94	3.13	5.13
51.78	36.08	4.04	4.57
51.82	30.417	1.5509	1.6508
51.86	30.376	1.2522	1.3468
51.9	30.353	0.96449	1.0523
51.94	28.18	-1.92	-3.55
51.98	27.06	-1.05	-2.32
52.02	27.48	1.59	-0.15
52.06	28.14	0.26	1.59
52.1	30.95	0.3	1.07
52.14	33.07	-0.16	0.36
52.18	32.12	-0.49	-0.02
52.22	32.41	0.06	0.29
52.26	31.72	1.02	0.87
52.3	33.88	1.02	0.5
52.34	34.69	1.94	-0.23
52.38	34.82	0.54	-0.99
52.42	35.21	-0.41	-1.93
52.46	35.88	0.44	-2.53
52.5	35.15	1.54	-2.21
52.54	34.86	0.05	-1.93
52.58	31.66	-0.78	-3.24
52.62	32.51	0.84	-2.38
52.66	31.07	1.31	-2.23
52.7	31.99	3.23	-2.72
52.74	29.96	3.91	-1.92
52.78	28.2	6.43	-1.27
52.82	29.45	5	0.97
52.86	29.98	6.54	-1.08
52.9	28.77	7.44	-1.29
52.94	24.19	6.11	2.37
52.98	25.64	2.16	4.41
53.02	23.43	5.68	7.11
53.06	25.5	2	6.33
53.1	25.24	5.98	7.47
53.14	28.062	4.0749	3.7143
53.18	28.729	3.8395	3.4496
53.22	31.42	0.55	2.77
53.26	32.03	1.27	2.96
53.3	32.67	1.65	1.36
53.34	31.4	2.38	0.08
53.38	31.86	3.28	0.07
53.42	32.71	4.02	-0.67
53.46	32.18	4.47	-0.76
53.5	32.88	5	-1.28
53.54	33.46	6.46	-1.36
53.58	34.93	5.99	-2.46
53.62	33.49	1.52	-5.4
53.66	32.15	1.97	-1.87
53.7	30.45	1.45	-3.01
53.74	32.53	4.79	-1.85
53.78	33.75	5.36	-1.5
53.82	33.23	5.78	-2.24
53.86	33.08	4	-3.05
53.9	33.26	4.21	-3.49
53.94	33.39	3.95	-2.86
53.98	32.47	3.71	-2.28
54.02	32.89	3.23	-3.35
54.06	32.37	4.74	-4.03
54.1	34.54	4.63	-3.56
54.14	33.77	4.53	-4.26
54.18	34.91	4.72	-3.84
54.22	32.95	5.15	-2.28
54.26	33.81	4.82	-0.32
54.3	34.47	4.76	-3.52
54.34	33.95	4.99	-3.87
54.38	35.97	2.64	-2.77
54.42	37.44	1.16	-2.53
54.46	32.81	0.14	-3
54.5	35.66	2.7	-3
54.54	35.53	2.41	-2.38
54.58	34.62	2.79	-1.89
54.62	36.65	3.19	-1.99
54.66	34.15	3.23	-1.77
54.7	34.8	1.79	-3.12
54.74	35.5	0.95	-3.14
54.78	35.33	-0.41	-3.53
54.82	34.88	-0.35	-3.78
54.86	34.54	-0.64	-4.05
54.9	34.46	0	-4.31
54.94	33.87	-0.53	-2.71
54.98	33.97	-3.17	-3.98
55.02	32.6	-5.36	1.38
55.06	32.01	-6.29	1.62
55.1	33.73	-3.06	-0.73
55.14	33.79	-2.09	-1.96
55.18	31.6	-1.17	-2.48
55.22	31.6	-0.47	-3.38
55.26	29.33	0.52	-1.17
55.3	33.91	0.64	-0.92
55.34	31.92	2.85	-0.34
55.38	32.73	3.51	1.5
55.42	30.24	4.21	2.72
55.46	31.72	3.15	1.43
55.5	32.15	3.25	0.49
55.54	32.15	1.76	-0.73
55.58	33.18	1.1	-1.7
55.62	32.01	2.5	-3.49
55.66	33.21	3.44	-2.08
55.7	30.03	3.21	1.1
55.74	30.15	1.96	0.2
55.78	24.53	2.51	0.9
55.82	27.05	4.2	3.64
55.86	26.64	0.81	5.32
55.9	27.357	1.8047	1.1459
55.94	27.115	1.6082	1.1919
55.98	26.943	1.4212	1.2099
56.02	25.73	3.12	5.1
56.06	22.88	1.15	2.35
56.1	24.24	2.33	0.62
56.14	24.87	2.71	0.49
56.18	30.81	-0.65	-0.79
56.22	28.92	-2.32	-1.09
56.26	33.81	-0.47	-3.16
56.3	31.33	0.08	-2.82
56.34	29.1	2.51	-1.2
56.38	31.59	1.37	0.28
56.42	32.72	2.18	-0.25
56.46	28.97	2.29	-1.72
56.5	30.3	5.4	2.56
56.54	30.69	0.14	0.91
56.58	31.98	2.47	-2.32
56.62	30.33	0.88	-0.77
56.66	30.71	1.69	-1.43
56.7	31.31	0.95	-2.53
56.74	27.59	-1.14	-4.27
56.78	27.79	-0.59	-4.2
56.82	24.87	-0.26	-2.29
56.86	24.64	-0.43	0
56.9	23.34	-1.11	1.45
56.94	24.62	-1.02	2.87
56.98	23.58	-0.05	3.35
57.02	24.15	-2.67	5.34
57.06	22.62	-0.13	5.59
57.1	24.93	2.04	5.16
57.14	22.39	-1.17	5.17
57.18	23.59	-3.34	6.94
57.22	24.36	-3.32	7.12
57.26	23.26	1.5988	4.7972
57.3	23.48	2.1981	4.3325
57.34	23.2	6.51	1.2
57.38	24.17	5.25	1.07
57.42	20.29	4.24	-1.31
57.46	27.29	6.26	2.93
57.5	25.27	5.97	1.39
57.54	26.13	3.6	1.13
57.58	25.87	3.49	2.87
57.62	28.95	2.98	-0.4
57.66	29.39	3.09	-1.14
57.7	30.34	3.45	-1.53
57.74	31.54	3.34	-2.1
57.78	29.19	3.96	-4.04
57.82	30.73	-0.35	0.47
57.86	30.08	-0.8	-1.27
57.9	30.97	0.33	-1.91
57.94	27.96	-0.77	-1.4
57.98	31.05	2.72	0.26
58.02	28.96	3.63	-0.48
58.06	29.495	1.4752	-0.11637
58.1	29.219	1.6844	0.10071
58.14	28.927	1.917	0.31744
58.18	27.44	2.43	5.61
58.22	26.39	-0.25	4.78
58.26	28.066	2.6547	0.88678
58.3	27.819	2.8802	1.0234
58.34	30.26	2	-2.43
58.38	29.98	4.43	-1.39
58.42	27.6	4.6	0.98
58.46	25.98	2.72	3.02
58.5	28.1	0.47	0.48
58.54	25.83	4.63	-1.06
58.58	27.06	5.52	-0.79
58.62	27.27	5.33	-1.63
58.66	29.74	2.55	1.87
58.7	30.38	-0.02	-1.09
58.74	29.68	-1.06	-1.52
58.78	30.55	2.06	-2.03
58.82	33.59	2.7	-2.97
58.86	34.43	2.01	-2.56
58.9	33.9	0.73	-2.65
58.94	33.24	1.74	-1.58
58.98	33.24	4.3	-0.27
59.02	32.64	3.03	0.34
59.06	30.07	3.74	-1.95
59.1	31.26	1.62	-2.21
59.14	30.99	0.34	-2.8
59.18	34.32	2.84	1.81
59.22	32.73	3.02	-0.59
59.26	31.34	4.75	3.23
59.3	30.95	5.32	3.37
59.34	31.64	5.84	1.86
59.38	29.13	3.24	3.98
59.42	26.99	3.85	5.55
59.46	24.9	1.57	5.36
59.5	24.59	1.19	4.77
59.54	27.77	-3.06	3.12
59.58	26.18	-2.34	0.31
59.62	25.73	0.2	3.78
59.66	22.85	0.52	2
59.7	23.78	1.26	1.79
59.74	24.65	0.29	-0.01
59.78	25.69	0.63	-2.31
59.82	23.41	-2.08	-1.03
59.86	22.18	-1.84	0.62
59.9	26.36	2.23	0.84
59.94	22.33	-0.72	4.09
59.98	23.68	-1.44	3.87
60.02	23.55	1.04	4.04
60.06	22.21	0.46	2.61
60.1	20.72	-2.86	2.27
60.14	24.44	-2.32	-0.67
60.18	24.72	1.57	-3.06
60.22	27.67	3.17	-1.34
60.26	27.59	3.97	-1.81
60.3	29.65	3.84	-0.71
60.34	26.67	4.51	-0.34
60.38	24.17	4	1.11
60.42	22.59	0.94	2.78
60.46	22.46	3.73	6.07
60.5	25.866	-0.20589	-0.31721
60.54	25.944	-0.9744	-0.47763
60.58	24.05	-3.97	0.59
60.62	23.95	-4.36	3.08
60.66	27.33	-5.81	0.76
60.7	26.25	-6.07	-1.84
60.74	28.46	-3.32	-2.28
60.78	28.78	-3.83	-4.95
60.82	30.05	-2.68	-5.01
60.86	26.95	-2.59	-3.56
60.9	28.01	0.63	0.83
60.94	29.39	-2.99	2.23
60.98	29.39	0.4	2.23
61.02	29.06	-1.4	1.65
61.06	27.21	-0.73	-0.34
61.1	29.12	0.1	-1.16
61.14	25.56	-2.15	-1.32
61.18	27.47	-3.03	-0.3
61.22	27.01	-1.52	-1.08
61.26	30.13	1.66	-2.89
61.3	28.89	0.28	2.1
61.34	28.83	1.81	0.75
61.38	23.88	1.23	2.02
61.42	25.52	1	2.55
61.46	26.92	0.5	2.96
61.5	26.38	-1.22	3.97
61.54	25.72	-3.46	1.39
61.58	27.026	1.8406	0.2742
61.62	26.975	2.0492	0.23647
61.66	26.92	2.2417	0.19534
61.7	26.86	2.4186	0.15196
61.74	25.53	3.16	2.34
61.78	28.47	4.3	-0.51
61.82	28.37	3.8	-0.79
61.86	26.89	0.56	0.49
61.9	24.89	-0.65	-0.27
61.94	23.48	4.04	-0.94
61.98	23.14	4.66	-0.31
62.02	22.12	4.91	-1.48
62.06	21.05	6.1	1.26
62.1	25.905	3.4496	-0.14785
62.14	28.75	1.4	-2.58
62.18	27.88	3.14	-3.9
62.22	31.96	4.53	-3.18
62.26	29.01	4.42	-3.26
62.3	29.72	5.17	-1.55
62.34	29.75	8.08	-0.5
62.38	29.15	6.3	-1.65
62.42	27.99	3.65	-2.69
62.46	23.69	4.61	-0.64
62.5	20.35	4.96	-0.3
62.54	23.857	3.5019	0.7933
62.58	20.72	1.87	6.66
62.62	18.41	2.36	7.83
62.66	21.42	2.37	5.83
62.7	22.25	-1.49	5.14
62.74	21.98	-2.71	3.98
62.78	18.62	-0.59	4.55
62.82	18.34	2.82	1.65
62.86	16.54	5.9	3.22
62.9	20.46	3.25	2.67
62.94	22.17	5.97	3.92
62.98	23.52	5.23	2.99
63.02	25.73	4.21	0.64
63.06	23.24	2.47	2.62
63.1	23	0.74	0.93
63.14	19.71	2.52	0.83
63.18	25.14	1.27	-1.84
63.22	24.25	0.81	2.35
63.26	24.2	2.38	5.48
63.3	21.51	1.77	4.79
63.34	24.709	-0.36803	1.4831
63.38	24.932	-0.38793	1.3398
63.42	25.141	-0.35006	1.1985
63.46	25.338	-0.26298	1.061
63.5	25.525	-0.13523	0.92893
63.54	24.01	-4.47	0.32
63.58	24.11	-4.4	1.22
63.62	27.71	-3.95	2.38
63.66	26.91	-5.48	0.55
63.7	26.428	0.81406	0.41196
63.74	26.62	1.0061	0.34933
63.78	27.97	6.37	1.26
63.82	27.94	3.5	-1.46
63.86	29.8	6.53	-4.43
63.9	28.33	5.99	-3.81
63.94	25.8	1.88	-2.02
63.98	26.61	3.11	1.68
64.02	29.71	-1.72	4.04
64.06	27.7	0.66	5.43
64.1	29.24	0.34	2.96
64.14	26.91	-0.96	2.87
64.18	31.89	-0.07	-0.79
64.22	30.9	-1.26	-1.42
64.26	32.22	-1.69	-0.39
64.3	31.74	0.87	-1.87
64.34	32.52	0.26	-3.48
64.38	32.82	2.33	-5.15
64.42	31.4	2.57	-2.94
64.46	34.97	2.66	-2.58
64.5	34.36	2.13	-3.76
64.54	33.46	1.52	-2.96
64.58	33.48	0.81	-1.4
64.62	33.47	2.6	-1.49
64.66	32.18	3.14	-1.16
64.7	32.38	1.41	-1.08
64.74	33.01	2.08	-1.04
64.78	32.66	0.76	-1.25
64.82	32.23	1.58	-1.4
64.86	31.02	3.22	-1.14
64.9	30.68	3.98	0.04
64.94	33.95	4.5	-0.64
64.98	33.31	1.37	-1.05
65.02	32.29	1.77	-1.43
65.06	31.27	6.1	-1.03
65.1	32.09	8.49	-0.8
65.14	31.83	6.89	-0.69
65.18	29.39	7.12	-0.33
65.22	25.85	5.45	1.73
65.26	24.88	5.98	4.07
65.3	22.19	7.92	2.91
65.34	22.76	6.86	1.7
65.38	24.85	6.04	-1.23
65.42	24.76	4.83	2.02
65.46	28.39	3.2	2.06
65.5	32.32	1.26	2.06
65.54	32.12	3.49	2.09
65.58	30.94	3.31	-0.59
65.62	30.72	1.27	-0.86
65.66	31.57	1.32	-1.4
65.7	31.42	1.72	-1.75
65.74	32.63	0.21	-1.44
65.78	31.26	0.36	-0.96
65.82	28.55	2.96	-0.95
65.86	27.79	-0.69	-1.19
65.9	28.94	-0.52	-1.51
65.94	31.14	-0.63	-3.55
65.98	28.65	-3.34	-2.64
66.02	28.12	-0.77	-3.1
66.06	25.56	0.51	-1.4
66.1	29.27	5.83	3.88
66.14	28.18	5.92	4.07
66.18	27.3	6.49	4.35
66.22	24.85	6.01	3.53
66.26	24.02	6.56	2.15
66.3	24.15	3.29	-0.03
66.34	22.04	2.46	2.39
66.38	20	2.99	2.89
66.42	23.01	4.43	4.16
66.46	21.27	5.61	0.26
66.5	22.397	2.9975	4.6191
66.54	22.555	2.4813	4.6876
66.58	22.791	1.9777	4.6829
66.62	21.48	0.26	8.23
66.66	22.45	-0.62	6.3
66.7	22.36	-0.94	6.81
66.74	23.54	-0.8	5.84
66.78	24.21	-1.72	3.43
66.82	27.43	2.79	2.67
66.86	29.19	3.83	-0.07
66.9	27.83	2.87	-0.88
66.94	27.75	4.61	-0.79
66.98	28.53	4.24	-1.06
67.02	27.09	3.23	-0.26
67.06	26.34	2.78	-0.68
67.1	26.5	1.66	-1.54
67.14	25.38	1.91	-2.33
67.18	25.06	0.99	-2.65
67.22	23.87	-0.21	-2.52
67.26	21.6	1.13	-1.67
67.3	19.21	1.16	-1.83
67.34	17.54	0.86	-1.8
67.38	20.41	1.24	0.6
67.42	19.82	-2.7	2.51
67.46	20.37	-0.62	2.8
67.5	23.17	0.07	4.94
67.54	26.24	0.39	4.99
67.58	25.34	-0.43	4.56
67.62	24.67	5.11	4.33
67.66	23.66	3.74	3.9
67.7	24.42	2.75	3.67
67.74	28.87	2	-1.16
67.78	29.14	2.1	0.64
67.82	29.67	1.46	-4.58
67.86	23.845	2.3353	2.2031
67.9	21.38	3.8	1.21
67.94	20.78	0.72	2.72
67.98	22.32	2.96	4.67
68.02	20.47	2.59	4.99
68.06	19.3	1.94	3.14
68.1	19.68	1.19	1.94
68.14	19.44	0.72	2.25
68.18	20.67	0.27	1.13
68.22	22.85	3.7	2.02
68.26	23.68	3.06	1.32
68.3	26.08	1.62	0.69
68.34	26.77	2.99	2.87
68.38	27.5	-3.36	1.8
68.42	31.36	-0.88	-1.6
68.46	31.66	-0.34	-0.93
68.5	31.15	-0.4	-0.9
68.54	32.18	1.9	-1.75
68.58	32.68	1	-0.99
68.62	32.71	0.37	-1.53
68.66	32.33	0.98	-1.62
68.7	32.63	2.04	-2.02
68.74	32.52	1.76	-1.67
68.78	31.69	1.27	-1.55
68.82	32.06	1.92	-1.64
68.86	33.37	2.35	-2.94
68.9	33.26	1.64	-3.16
68.94	34.51	2.84	-2.9
68.98	35	2.76	-2.78
69.02	33.78	4.03	-2.94
69.06	32.56	4.03	-2.97
69.1	32.83	2.44	-2.48
69.14	34.23	2.93	-3.65
69.18	33.49	3.83	-3.08
69.22	33.92	2.8	-4.28
69.26	34.13	1.87	-4.66
69.3	35.87	2.52	-4.07
69.34	36.45	2.11	-3.83
69.38	36.84	1.53	-3.7
69.42	36.33	0.77	-3.55
69.46	37.46	-0.54	-3.81
69.5	34.89	1.04	-3.26
69.54	35.93	0.55	-2.36
69.58	35.81	0.24	-1.97
69.62	33.63	0.23	-1.37
69.66	33.91	-1.77	-2.87
69.7	33.69	-1.22	-2.01
69.74	35.03	-1.87	-1.46
69.78	34.97	-2.13	-4.3
69.82	33.46	3.65	-1.79
69.86	34.86	3.09	-2.3
69.9	35.76	1.82	-2.75
69.94	35.03	1.78	-2.58
69.98	34.42	-0.34	-1.28
70.02	33.08	0.49	-0.05
70.06	33.54	2.41	-1.75
70.1	34.07	2	-1.92
70.14	33.64	1.47	-2.47
70.18	34.62	1.13	-3.48
70.22	33.24	2.76	-2.77
70.26	33.32	0.2	-3.17
70.3	30.41	-1.92	-7.17
70.34	31.34	1.0221	-0.56144
70.38	31.108	1.0161	-0.22892
70.42	30.915	1.0009	0.056457
70.46	27.73	1.13	2.89
70.5	27.73	4.33	4.62
70.54	27.62	2.12	5.55
70.58	28.91	1.1	4.37
70.62	32.19	-3.03	-1.28
70.66	34.53	-1.23	-1.91
70.7	33.87	-0.12	-3.63
70.74	32.64	1.51	-5.06
70.78	32.25	0.29	-5.15
70.82	31.98	-1.04	-4.77
70.86	31.39	-1.43	-4.16
70.9	31.23	-1.71	-3.84
70.94	34.33	0.17	-4.03
70.98	33.48	-2.24	-3.03
71.02	34.59	-4.71	-7.99
71.06	29.185	-2.5087	-1.0995
71.1	28.897	-2.6399	-0.93954
71.14	28.636	-2.7402	-0.79323
71.18	30.74	2.82	-0.19
71.22	28.2	2.41	-1.55
71.26	27.91	1.86	0.72
71.3	26.42	-3.83	-2.67
71.34	22.36	0.91	2.92
71.38	27.571	-2.7662	-0.16867
71.42	27.467	-2.686	-0.10137
71.46	27.381	-2.5851	-0.043018
71.5	27.313	-2.4645	0.0069556
71.54	27.261	-2.3257	0.049137
71.58	26.79	-6.54	3.3
71.62	28.64	-6.12	-0.71
71.66	27.193	-1.8116	0.13475
71.7	27.197	-1.6118	0.15158
71.74	27.211	-1.3999	0.16354
71.78	27.235	-1.1772	0.17119
71.82	27.269	-0.94485	0.17513
71.86	27.311	-0.7041	0.17593
71.9	27.36	-0.45621	0.17419
71.94	23.25	-5.76	3.89
71.98	27.475	0.056016	0.16537
72.02	27.539	0.31787	0.15946
72.06	22.71	-0.02	5.34
72.1	27.62	2.7	5.94
72.14	27.18	2.37	4.73
72.18	27.07	2.29	0.94
72.22	26.85	1.71	-1.28
72.26	28.84	1.57	-2.02
72.3	29.18	2.03	-3.06
72.34	28.05	2.29	-5.59
72.38	28.131	2.623	0.16618
72.42	28.18	2.8506	0.18426
72.46	28.221	3.0679	0.20794
72.5	27.33	-4.42	2.73
72.54	24.94	-3.18	-0.31
72.58	28.293	3.6459	0.3184
72.62	28.295	3.8098	0.37031
72.66	29.13	4.88	2.37
72.7	29.85	4.33	1.59
72.74	31.26	3.33	4.08
72.78	30.81	4.88	1.89
72.82	29.86	3.95	0.62
72.86	30.43	4.4	-0.19
72.9	29.61	5.61	0.04
72.94	28.1	6.31	-0.38
72.98	28.14	5.14	-2.6
73.02	26.23	6.25	-5.03
73.06	25.3	6.99	-6.62
73.1	27.078	4.1352	1.8238
73.14	26.841	3.9878	2.0318
73.18	26.579	3.8079	2.2559
73.22	28.65	6.87	2.39
73.26	26.4	6.06	1.44
73.3	23.84	8.35	6.07
73.34	23.76	5.2	6.18
73.38	22.93	5.29	4.22
73.42	25.6	1.41	4.9
73.46	23.24	-0.58	6.07
73.5	23.95	-1.74	6.83
73.54	23.4	-1.07	7.6
73.58	22.37	-0.86	7.33
73.62	21.66	-3.44	4.85
73.66	19.97	-3.87	3.66
73.7	23.84	-2.27	4.58
73.74	26.55	0.72	3.78
73.78	25.49	2	2.86
73.82	24.8	2.22	0.75
73.86	27.34	1.48	-0.85
73.9	29.87	2.58	-3.57
73.94	27.27	2.12	-2.35
73.98	30.68	2.52	0.53
74.02	29.55	2.09	0.08
74.06	27.34	-2.86	-1.93
74.1	27.27	-0.85	-2.42
74.14	27.76	1.31	-2.06
74.18	29.87	2.7	-2.17
74.22	29.42	2.82	-2.69
74.26	29.85	2.28	-1.53
74.3	29.32	2.85	-2.23
74.34	28.87	1.3	-2.9
74.38	29.27	2.12	-2.45
74.42	26.82	4.51	-0.29
74.46	26.51	1.83	-0.29
74.5	27.28	-1	-0.22
74.54	30.57	0.52	-0.86
74.58	30.76	0.04	-0.03
74.62	31.19	1.47	1.16
74.66	33.01	5.12	-0.7
74.7	33.12	4.86	-2.24
74.74	31.16	3.76	-2.44
74.78	31.92	3.15	-1.59
74.82	30.85	5.26	-2.74
74.86	32.18	4.5	-3.52
74.9	31.26	2.02	-8.01
74.94	28.9	2.5	-5.8
74.98	29.34	5.31	-6.6
75.02	27.912	2.4907	-4.7744
75.06	27.725	2.1951	-4.4972
75.1	27.558	1.8742	-4.137
75.14	27.406	1.535	-3.7045
75.18	21.81	-4.33	-4.96
75.22	22.21	0.48	-4
75.26	22.1	0.26	-1.98
75.3	24.72	-2.16	-1.56
75.34	24.45	2.08	-3.72
75.38	26.472	-0.50232	-0.18673
75.42	26.258	-0.77798	0.4539
75.46	26.013	-1.0171	1.0816
75.5	26.6	-0.94	6.03
75.54	27.49	-2.19	4.56
75.58	29.71	-0.69	4.81
75.62	26.69	-2.3	4.1
75.66	26.61	-2.01	3.01
75.7	25.03	-1.4	2.81
75.74	23.34	1.16	4
75.78	23.21	2.86	2.92
75.82	21.2	1.71	3.25
75.86	20.09	-0.63	3.17
75.9	17.21	-1.11	3.77
75.94	16.39	-0.67	5.46
75.98	17.56	-0.5	4.3
76.02	16.45	-1.11	3.14
76.06	16.27	-1.81	4.24
76.1	17.08	-2.94	5.96
76.14	19.44	-2.54	4.66
76.18	21.13	-2.71	3.57
76.22	25.35	3.71	2.11
76.26	27.95	1.82	-0.12
76.3	31.72	2.92	-2.94
76.34	32.52	0.34	-3.06
76.38	30.44	0.03	-1.78
76.42	29.45	-1.62	-2.09
76.46	30.7	-0.05	-3.03
76.5	29.22	-0.42	-3.08
76.54	30.1	-2.74	-2.68
76.58	28.79	1.84	0.14
76.62	30.04	3.25	0.61
76.66	30.82	2.55	-0.2
76.7	30.76	3.6	-1.43
76.74	31.89	3.19	-0.04
76.78	31.02	0.33	0.55
76.82	33.22	-0.88	0.15
76.86	31.98	-2.43	-1.35
76.9	31.317	2.8728	-2.1162
76.94	31.04	3.2372	-2.0716
76.98	30.708	3.5966	-2.0034
77.02	30.326	3.9479	-1.9128
77.06	29.9	4.2877	-1.8009
77.1	29.437	4.613	-1.6688
77.14	28.943	4.9206	-1.5176
77.18	28.422	5.2071	-1.3485
77.22	27.881	5.4695	-1.1625
77.26	26.53	2.31	-4.01
77.3	28.22	5.71	-2.77
77.34	29.7	4.2	-1.2
77.38	29.04	7.65	0.4
77.42	26.25	8.25	-0.24
77.46	26.22	8.54	-1.89
77.5	24.33	7.5	-1.58
77.54	20.93	7.99	-2.45
77.58	19.3	8.5	0.7
77.62	20.3	8.24	0.33
77.66	20.9	7.41	-2.68
77.7	21.988	5.5642	1.9713
77.74	19.07	4.47	2.46
77.78	21.525	4.8076	2.5769
77.82	18.31	2.22	7.58
77.86	18.56	1.76	7.09
77.9	20.34	2.2	6.57
77.94	23.92	4.71	5.08
77.98	24.84	0.58	5.39
78.02	28.5	-1.04	5.91
78.06	24.32	-1.75	7.18
78.1	22.53	-5.59	5.67
78.14	23.37	-2.88	5.29
78.18	25.09	-3.12	4.57
78.22	23.44	-3.71	2.63
78.26	23.73	-3.6	2.54
78.3	23.62	-1.6	2.19
78.34	21.24	0.93	1.35
78.38	21.7	3.67	2.2
78.42	22.31	2.41	4.14
78.46	22.67	3.25	2.57
78.5	23.46	3.95	1.98
78.54	24.84	3.08	0.25
78.58	24.98	3.48	2.7
78.62	22.52	2.76	2.73
78.66	21.1	2.1	1.74
78.7	22.29	2.26	-1.31
78.74	27.639	4.1616	-0.50731
78.78	28.912	4.0904	-1.0869
78.82	31.26	2.66	-1.6
78.86	32.22	3.52	-1.42
78.9	33.69	4.53	-2.31
78.94	32.95	5.26	-3.82
78.98	35.33	5.23	-3.87
79.02	35.61	4.65	-4.84
79.06	36.42	3.11	-3.67
79.1	35.69	-1.18	-2.59
79.14	35.83	-0.08	-2.87
79.18	34.06	-0.76	-2.51
79.22	33.47	0.02	-1.47
79.26	33.63	1.6	-2.34
79.3	34.31	2.5	-2.94
79.34	34.83	1.86	-2.91
79.38	34.97	2.18	-2.68
79.42	37.97	1.91	-3.88
79.46	38.84	0.63	-4.17
79.5	35.14	1.95	-0.37
79.54	33.91	-1.6	-3.99
79.58	30.97	3.21	-2.1
79.62	30.47	3.78	-3.15
79.66	32.47	-2.13	-2.47
79.7	29.94	0.91	-1.87
79.74	31.34	1.84	-1.95
79.78	29.56	-1.34	-2.13
79.82	27.5	1.59	-2.35
79.86	26.89	2.67	0.2
79.9	28.8	4.68	-0.73
79.94	30.66	2.82	-0.3
79.98	26.42	-2.1	-0.31
[truncated: 1,048 more rows]
