# Supplementary material for: Mean flow and turbulence structure over exposed roots on a forested floodplain: Insights from a controlled laboratory experiment
Source: PLoS One. 2020 Feb 26;15(2):e0229306. doi: 10.1371/journal.pone.0229306 (PMC7043746; doi:10.1371/journal.pone.0229306)
Supplement: S1 File — (ZIP) [file pone.0229306.s001.zip › data_and_scripts/velocity_data/t21_032_replaced.csv]

0.02	29.4	3.75	-4.49
0.06	29.71	3.19	-7.4
0.1	29.05	2.29	-7.13
0.14	25.65	5.79	-3.51
0.18	30.23	5.98	-1.94
0.22	30.09	8.69	-1.07
0.26	29.8	8.78	1.72
0.3	27.82	7.73	-1.43
0.34	29.42	7.35	-4.8
0.38	29.26	7.32	-6.1
0.42	31.1	9.94	-3.09
0.46	29.02	10.98	-3.73
0.5	24.26	7.73	0.01
0.54	24.79	8.95	1.29
0.58	25.18	9.22	2.29
0.62	26.3	8.22	1.6
0.66	27.91	9.12	3.51
0.7	26.64	7.51	4
0.74	30.03	9.94	1.14
0.78	30.08	8.86	1.8
0.82	31.4	8.68	1.49
0.86	35.6	10.54	1.59
0.9	34.16	8.42	1.9
0.94	31.45	5.67	4.33
0.98	28.4	11.05	4.55
1.02	30.41	8.43	-1.65
1.06	29.24	9.8	-2.83
1.1	33.33	12.45	-3.15
1.14	31.29	12.81	-1.78
1.18	32.7	11.54	2.49
1.22	27.93	10.87	4.48
1.26	28.59	10.51	5.27
1.3	23.6	8.03	5.77
1.34	25.02	7.67	5.64
1.38	22.56	2.55	7.7
1.42	26.72	0.79	8.91
1.46	29.1	-1.2	7.18
1.5	31.29	-2.74	7.08
1.54	28.77	-3.64	4.72
1.58	29.45	-5.91	6.83
1.62	22.89	-8.41	7.02
1.66	23.58	-5.62	5.87
1.7	27.74	-6.26	4.28
1.74	24.55	-3.58	4.35
1.78	28.045	-5.6115	3.7688
1.82	27.22	-8.09	4.45
1.86	28.739	-4.2895	2.5881
1.9	29.108	-3.4692	1.9845
1.94	29.492	-2.588	1.3833
1.98	28.64	-0.34	-5.81
2.02	29.46	-0.59	-0.82
2.06	30	-3.34	0.92
2.1	34.37	2.44	0.69
2.14	34.42	2.09	-1.52
2.18	33.55	2.84	-0.32
2.22	31.8	2.96	-1.03
2.26	33.72	3.06	-0.99
2.3	32.62	1.57	-1.78
2.34	33.35	3.47	-2.25
2.38	33.61	-0.88	-3.29
2.42	35.12	1.01	-4.37
2.46	32.25	1.06	-1.23
2.5	31.03	1.25	0.71
2.54	33.5	3.44	-1.98
2.58	34.39	3.44	-4.27
2.62	35.39	2.61	-5.65
2.66	31.21	2.73	-6.08
2.7	32.14	-5.59	-3.7
2.74	31.05	-0.97	-0.99
2.78	30.15	0.26	2.07
2.82	27.16	0.49	3.25
2.86	28.55	-2.15	3.44
2.9	26.01	-2.33	3.4
2.94	29.21	-0.82	0.94
2.98	26.78	1.74	-2.1
3.02	29.27	2.97	-2.44
3.06	29.84	3.91	-1.29
3.1	32.7	3.14	-1.36
3.14	29.21	2.44	-2.56
3.18	27.06	5.37	-3.44
3.22	31.09	9.43	0
3.26	29.71	9.47	-0.34
3.3	30.47	7.85	-3.61
3.34	28.84	10.02	-2.48
3.38	29.97	8.21	-0.83
3.42	33.36	7.29	0.78
3.46	34.56	8.22	0.57
3.5	33.62	9.05	1.61
3.54	33.43	2.35	-1.15
3.58	32.26	-0.32	0.35
3.62	28.1	-0.91	3.81
3.66	33.101	5.0365	0.14695
3.7	33.127	4.9326	-0.016345
3.74	33.104	4.8317	-0.23906
3.78	34.35	3.63	-3.51
3.82	32.65	7.82	-2.04
3.86	34.56	6.16	-1.69
3.9	33.49	5.66	-2.51
3.94	33.31	4.83	-1.26
3.98	30.81	3.73	-2
4.02	32.52	2.99	-2.49
4.06	28.99	4.57	-3.96
4.1	30.87	2.82	-4.63
4.14	29.9	0.81	-5.27
4.18	31.77	1.31	-6.93
4.22	29.8	0.5	-7.98
4.26	28.86	3.63	-6.98
4.3	29.55	3.4	-3.88
4.34	27.1	8.46	-0.53
4.38	24.24	4.95	2.04
4.42	23.72	2.55	1.91
4.46	22.93	1.65	2.84
4.5	25.73	-3.19	2.5
4.54	30.09	0.85	-1.74
4.58	31.87	0.67	-3.49
4.62	32.09	0.61	-0.94
4.66	29.79	-2.12	-3.64
4.7	32.54	3.93	-2.69
4.74	31.95	4.41	-1.49
4.78	33.05	3.13	0.57
4.82	30.93	3.89	0.41
4.86	31.64	3.69	-0.2
4.9	30.44	0.86	0.61
4.94	31.18	2.15	1.42
4.98	27.54	3.42	0.59
5.02	26.91	2.18	1.41
5.06	23.84	2.98	1.52
5.1	30.09	2.44	3.05
5.14	30.84	1.99	1.73
5.18	32.78	5.46	-1.92
5.22	30.81	3.73	-0.06
5.26	35.15	4.38	2.95
5.3	34.57	4.29	1.09
5.34	34.21	6.11	3.03
5.38	33.75	7.69	3.95
5.42	34.83	9.1	4.6
5.46	32.488	3.147	-0.090982
5.5	32.251	2.2587	-0.64322
5.54	28.62	3.48	-2.62
5.58	26.06	2.5	-1.78
5.62	31.317	-0.47885	-2.3704
5.66	30.984	-1.3114	-2.9271
5.7	28.37	-2.36	-8.37
5.74	28.78	-5.9	-6.64
5.78	31.78	-5.94	-5.71
5.82	30.24	-5.38	-4.48
5.86	30.61	-5.15	-2.87
5.9	33.52	-3.76	-3.09
5.94	34.94	2.57	-5.3
5.98	28.75	-1.78	-3.12
6.02	29.27	-2.69	-3.24
6.06	30.13	1.22	-4.86
6.1	32.62	2.82	-5.31
6.14	31.33	4.85	-4.95
6.18	34.3	6.04	-2.16
6.22	33.48	8.01	-2.48
6.26	31.5	6.77	-0.01
6.3	31.54	7.58	-2.65
6.34	27.26	10.49	-1.75
6.38	27.87	9.7	-1.85
6.42	25.31	8.92	0.44
6.46	24.48	7.79	1.92
6.5	22.64	10.33	3.46
6.54	24.74	6.94	7.93
6.58	20.41	5.48	9.03
6.62	24.47	-0.8	4.59
6.66	24.45	-1.26	1.28
6.7	23.95	-4.86	2.87
6.74	25.276	2.0404	3.6152
6.78	27.01	0.34	-0.42
6.82	26.91	-1.3	2.12
6.86	29.29	3.92	0.6
6.9	28.96	4.88	0.43
6.94	27.76	2.49	3.4
6.98	22.65	-0.49	3.2
7.02	26.05	-1.49	2.01
7.06	26.47	4.34	-0.68
7.1	25.35	3.45	-0.35
7.14	24.52	0.8	-3.7
7.18	21.4	-0.93	-4.71
7.22	21.32	-1.2	-3.29
7.26	22.14	0.21	-3
7.3	20.53	2.86	-4.26
7.34	21.02	3.09	-4.16
7.38	21.71	3.22	-4.22
7.42	19.57	0.13	-4.25
7.46	19.52	-0.41	-3.26
7.5	16.86	-4.15	-3.02
7.54	17.29	-2.79	-3.45
7.58	18.37	-4.22	-1.99
7.62	20.9	-3.96	-4.1
7.66	19.41	-2.94	-2.05
7.7	20.45	-1.12	0.12
7.74	22.76	-1.09	-0.56
7.78	25.63	-0.7	-0.58
7.82	24.27	-3.46	-1.61
7.86	25.48	-2.11	-3.15
7.9	24.41	0.03	-4.94
7.94	26.74	-0.32	-5.05
7.98	25.31	3.8	-3.91
8.02	27.988	1.7325	-2.5413
8.06	28.702	2.2872	-2.6592
8.1	29.91	-0.16	-0.1
8.14	29.65	3.79	-1.97
8.18	29.21	4.1	-3.2
8.22	31.08	4.18	-3.09
8.26	31.21	5.7	-2.74
8.3	31.51	1.79	-4.45
8.34	32.93	5.58	-5.71
8.38	33.61	2.67	-4.86
8.42	33.24	2.15	-4.17
8.46	34	2.2	-4.1
8.5	31.89	1.57	-4.74
8.54	30.9	-0.13	-7.24
8.58	27.16	-0.63	-6.85
8.62	30.91	1.63	-6.41
8.66	28.71	1.28	-5.43
8.7	27.56	1.27	1.66
8.74	26.93	-0.54	2.38
8.78	27.99	-2.67	2.14
8.82	26.39	1.06	-0.21
8.86	27.103	1.0055	-0.97257
8.9	27.102	1.3755	-0.75885
8.94	27.178	1.7933	-0.56663
8.98	26.34	3.04	-0.48
9.02	28.75	2.01	-0.9
9.06	27.8	3.83	-0.81
9.1	27.94	3.8	0.14
9.14	28.62	7.5	1.04
9.18	27.63	2.89	-1.54
9.22	30.17	5.25	-0.69
9.26	29.54	5.77	0.03
9.3	31.01	6.52	0.55
9.34	32.85	5.32	0.8
9.38	32.15	7.88	1.7
9.42	30.65	8.38	2.19
9.46	31.16	7.61	0.87
9.5	29.01	6.79	-1.29
9.54	27.06	6.57	0.28
9.58	29.67	3.28	-6.08
9.62	30.49	2.13	-5.99
9.66	32.06	4.29	-4.98
9.7	31.6	-0.94	-2.41
9.74	27.05	-3.04	-5.7
9.78	25.91	-2.65	-2.19
9.82	27.39	0.59	-0.01
9.86	27.55	-0.43	1.62
9.9	27.96	-5.66	0.4
9.94	21.93	-1.72	0.43
9.98	20.65	1.64	2.88
10.02	23.35	1.04	1.71
10.06	22.03	-0.96	2.5
10.1	17.47	-0.73	2.6
10.14	21.45	1.98	0.81
10.18	23.84	1.38	-0.53
10.22	25.44	0.55	0.84
10.26	24.65	3.29	1.34
10.3	27.34	6.19	1.29
10.34	26.83	4.94	2.7
10.38	25.18	3.62	5.78
10.42	25.32	7.51	5.64
10.46	27.53	7.55	5.39
10.5	29.71	5.49	3.61
10.54	34.08	0.63	0.91
10.58	33.33	-1.06	2.41
10.62	33.59	-1.43	-2.83
10.66	30.48	-4.64	-4.19
10.7	29.24	-2.97	-3.29
10.74	27.65	-1.35	-2.87
10.78	23.71	-0.73	-2.3
10.82	24.59	-5.01	-6.05
10.86	28.951	-2.7164	-1.683
10.9	27.82	-3.78	-1.26
10.94	27.16	-0.92	1.92
10.98	29.14	-0.22	3.99
11.02	28.32	-1.08	2.1
11.06	29.32	-2.79	0.25
11.1	30.11	1.31	-1.67
11.14	32.44	0.89	-0.65
11.18	32.36	2.58	-0.9
11.22	32.4	4.94	-0.35
11.26	30.97	4.84	0.36
11.3	30.65	5.11	0.07
11.34	30.91	4.74	-0.38
11.38	31.57	5.27	-0.74
11.42	30.69	5.4	-1.5
11.46	31.47	5.02	-1.94
11.5	30.98	4.19	-2.45
11.54	28.95	2.28	-2.8
11.58	30.79	0.43	-1.57
11.62	31.79	-2	-2.03
11.66	32.14	-2.55	-0.75
11.7	29.74	-1.72	-2.39
11.74	28.42	1.21	2.09
11.78	29.56	-0.49	1.71
11.82	28.75	-0.39	-2.14
11.86	27.81	0.15	-3.43
11.9	27.66	-0.21	-3.33
11.94	24.22	-0.32	-1.78
11.98	26.89	6.33	0.31
12.02	30.29	5.26	-2.24
12.06	30.69	1.8	-2.39
12.1	29.69	3.53	0.38
12.14	30.43	2.26	-0.06
12.18	27.23	1.39	0.97
12.22	28.04	2.15	-0.41
12.26	28.84	2.49	-2.35
12.3	25.31	2.93	-1.43
12.34	26.08	6.59	-1.63
12.38	24.35	7.12	1.95
12.42	27.82	7.58	3.77
12.46	29.82	5.1	-0.32
12.5	29.08	6.51	-0.4
12.54	29.8	6.24	-1.34
12.58	30.63	2.18	-4.88
12.62	28.4	0.93	-4.92
12.66	29.72	-2.8	-4.22
12.7	27.86	-1.98	-5.44
12.74	28.53	3.24	-1.61
12.78	27.88	3.66	-2.99
12.82	28.19	4.53	0.95
12.86	26.33	-0.09	1.86
12.9	27.73	2.97	4.23
12.94	24.51	1.54	0.73
12.98	23.95	2.34	-0.08
13.02	23.94	1.97	2.88
13.06	25.33	1.27	5.32
13.1	24.74	2.79	4.44
13.14	23.29	1.56	4.68
13.18	27.04	-1.28	3.54
13.22	28.42	-3	-0.91
13.26	30.15	-0.37	0.33
13.3	30.08	2.85	-0.3
13.34	30.82	4.15	0.66
13.38	28.95	5.08	0.16
13.42	29.49	1.09	-1.14
13.46	30.51	1.18	-2.2
13.5	31.16	2.26	-5.18
13.54	29.23	3.43	-3.84
13.58	29.47	3.02	-3.2
13.62	26.86	5.49	-1.2
13.66	27.14	5.68	0.02
13.7	25.39	2.94	-2.1
13.74	25.93	2.25	-2.19
13.78	25.87	4.4	-1.96
13.82	26.33	4.45	-1.05
13.86	25.47	2.4	-1.6
13.9	24.58	0.05	-3.7
13.94	23.32	1.56	-5.21
13.98	24.94	1.29	-3.8
14.02	22.73	2.69	-3.53
14.06	23.05	3.3	-1.69
14.1	25.05	2.69	-0.48
14.14	24.02	2	-1.05
14.18	24.68	3.66	0.28
14.22	24.48	3.14	0.44
14.26	24.94	3.22	0.17
14.3	22.6	4.01	-0.9
14.34	24.88	4.79	2.14
14.38	24.35	1.97	3.22
14.42	25.72	1.98	3.51
14.46	25.05	1.61	1.47
14.5	24.47	2.08	0.35
14.54	25.89	-0.46	0.26
14.58	25.33	-0.15	2.49
14.62	24.92	0.66	3.03
14.66	24.17	-1.87	2.84
14.7	27.42	-3.35	-1.63
14.74	29.31	0.81	-3.8
14.78	30.4	1.25	-3.07
14.82	30.19	2.69	0.69
14.86	29.74	4.18	0.27
14.9	28.46	2.26	-0.35
14.94	28.5	0.44	-1.72
14.98	26.07	2.73	-0.06
15.02	27.86	4.98	-1.96
15.06	25	2.27	-1.97
15.1	26.28	3.29	-1.59
15.14	26.52	2.03	-0.93
15.18	24.11	4.36	3.05
15.22	21.6	5.31	7.06
15.26	25.79	3.3	2.67
15.3	26.15	5.61	0.81
15.34	25.02	5.25	1.91
15.38	25.59	5.07	1.26
15.42	24.46	2.2	2.63
15.46	25.67	0.22	3.24
15.5	27.71	-2.5	2.68
15.54	24.85	-4.63	-1.17
15.58	25.47	-2.62	0.98
15.62	26.69	-3.97	-0.86
15.66	26.77	-4.14	-1.5
15.7	21.92	-5.42	-0.15
15.74	25.89	-5.99	3.49
15.78	23.53	-5.62	3.35
15.82	22.62	-4.16	4.55
15.86	22.3	-2.05	4.5
15.9	22.3	-3.78	3.56
15.94	22.63	-2.39	3.78
15.98	22.83	-1.68	1.81
16.02	22.12	-2.73	2.57
16.06	21.66	-1.53	4.36
16.1	18.49	-1.2	4.36
16.14	19.68	-0.41	3.37
16.18	22.13	-0.46	3.95
16.22	20.78	0.9	4.87
16.26	23.502	4.8382	3.3497
16.3	26.2	10.61	2.01
16.34	24.071	5.5252	3.0085
16.38	22.21	10.77	0.15
16.42	21.27	6.75	3.29
16.46	22.3	8.05	4.71
16.5	27.99	6.71	3.44
16.54	27.41	10.17	5.3
16.58	30.15	6.72	6.36
16.62	30.41	4.05	5.36
16.66	29.22	0.78	4.09
16.7	27.029	5.1191	1.0104
16.74	30.86	4.18	-5.86
16.78	29.74	7.12	-3.51
16.82	28.54	5.93	-4.21
16.86	28.46	6.13	-5.14
16.9	26.6	8.45	-4.48
16.94	28.934	2.9041	-0.32772
16.98	29.216	2.4742	-0.52084
17.02	29.482	2.0398	-0.70108
17.06	26.09	1.96	3.43
17.1	30.22	-1.15	-0.68
17.14	29.02	-2.12	-0.98
17.18	30.31	-1.84	-0.12
17.22	27.17	-2.92	0.69
17.26	29.58	-3.7	1.57
17.3	27.65	-4.96	1.54
17.34	30.06	-1.5	1.71
17.38	29.65	-0.81	-2.94
17.42	34.44	0.54	-3.71
17.46	32.93	0.33	-3.21
17.5	32.87	2	-2.87
17.54	30.65	-0.41	-3.32
17.58	31.2	-3.97	-2.47
17.62	31.95	-5.86	-0.73
17.66	30.78	-5.95	-0.29
17.7	28.16	-4.19	-0.38
17.74	26.2	-4.27	-2.62
17.78	27.09	-2.91	-3.42
17.82	26.31	-3.29	-2.38
17.86	25.72	-4.82	-0.71
17.9	26.23	-2.53	-0.32
17.94	25.57	-2.77	1.38
17.98	20.81	-4.86	2.56
18.02	24.31	-3.93	2.11
18.06	23.14	-2.89	-0.7
18.1	24.17	-1.95	0.62
18.14	20.65	-1.61	-0.76
18.18	21.92	-0.85	-2.07
18.22	22.25	-1.14	-1.81
18.26	23.97	-0.38	1.32
18.3	22.57	-0.56	-1.74
18.34	23.5	-2.06	-2.98
18.38	21.37	2.05	-3.44
18.42	20.99	2.82	-3.09
18.46	20.17	3.82	-1.74
18.5	24.27	3.33	-0.49
18.54	23.53	3.14	1.16
18.58	23.4	5.43	-1.59
18.62	24.3	5.08	-3.62
18.66	19.77	3.63	-1.08
18.7	18.56	0.26	3.36
18.74	21.07	-0.82	5.77
18.78	25.06	2.19	3.4
18.82	23.02	2.91	3.89
18.86	19.46	1.07	2.08
18.9	19.1	-0.15	-0.5
18.94	23.23	0.4	0.78
18.98	20.58	-2.71	0.85
19.02	20.99	-4.66	2.18
19.06	21.76	-7.72	2.59
19.1	21.74	-6.58	2.17
19.14	20.73	-6.67	2.05
19.18	19.73	-5.97	3.57
19.22	19.96	-4.8	4.85
19.26	22.13	-4.34	4.56
19.3	22.64	-4.08	2.09
19.34	20.99	-1.22	0.89
19.38	21.77	0.25	1.99
19.42	23.21	0.81	1.11
19.46	23.34	2.38	1.86
19.5	21.86	2.03	1.17
19.54	21.24	2.93	-0.01
19.58	19.96	3.84	0.71
19.62	22.67	2.87	-0.14
19.66	18.81	3.8	-0.99
19.7	20.02	4.55	-1.31
19.74	19.3	4.41	-1.3
19.78	18.34	4.72	1.96
19.82	20.76	6.53	0.65
19.86	19.07	4.88	-1.43
19.9	19.68	4.52	3.33
19.94	23.74	6.86	2.6
19.98	22.211	1.5158	1.1639
20.02	22.65	0.46	5.04
20.06	24.2	-1.14	5.07
20.1	25.66	-1.2	4.06
20.14	24.74	-4.92	1.57
20.18	24.37	-3.68	-0.22
20.22	26.33	-4.51	-2.08
20.26	25.86	-5.52	-3.99
20.3	26.19	-4.19	-2.74
20.34	23.543	-1.4229	1.5992
20.38	19.25	3.68	5.29
20.42	20.71	0.58	3.6
20.46	18.66	-0.91	1.78
20.5	24.035	-2.4184	1.9331
20.54	27.7	-2.56	0.31
20.58	23.57	-3.2	2.04
20.62	23.78	-0.85	3.08
20.66	23.08	-2.37	3.36
20.7	25.94	-1.82	2.87
20.74	26.77	-3.35	2.94
20.78	22.35	-2.69	4.52
20.82	22.71	-1.25	5.55
20.86	26.02	-1.08	2.02
20.9	25.68	-1.65	2.11
20.94	25.63	-4.6	4.39
20.98	25.83	-5.4	4.6
21.02	25.251	-0.42824	2.329
21.06	25.624	0.061977	1.8387
21.1	22.15	5.48	0.13
21.14	23.52	2.01	0.46
21.18	25.49	1.07	0.93
21.22	28.36	0.67	-0.5
21.26	28.4	0.78	-0.58
21.3	29.76	3.27	-1.71
21.34	31.23	2.35	-1.92
21.38	28.55	3.63	-0.43
21.42	28.33	1.91	-0.66
21.46	28.81	0.68	-1.01
21.5	30.34	0.82	-1.87
21.54	28.1	1.34	-1.28
21.58	29.94	3.73	-2.13
21.62	29.83	1.61	-2.08
21.66	29.68	2.61	-3.18
21.7	29.27	4.68	-2.03
21.74	29.67	1.79	-2.73
21.78	28.87	5.09	-3.4
21.82	30.78	3.27	-5.19
21.86	25.93	5.17	-3.34
21.9	26.41	7.4	-1.07
21.94	26.59	5.79	-2.85
21.98	25.89	6.31	-0.3
22.02	24.19	5.4	-0.29
22.06	25.73	6.31	-0.46
22.1	26.31	8.01	3
22.14	29.22	8.49	4.3
22.18	27.91	9.9	2.69
22.22	25.93	7.61	0.54
22.26	24.25	8.16	2.27
22.3	25.02	9.74	2.07
22.34	25.97	7.67	2.62
22.38	28.98	7.46	1.7
22.42	26.6	7.55	0.21
22.46	28.16	9.47	4.36
22.5	30.52	4.32	-3.12
22.54	26.52	5.92	-2.78
22.58	25.26	4.47	-0.87
22.62	25.46	-2.03	-4.15
22.66	25.13	-2.43	-4.17
22.7	23.35	-3.81	-3.96
22.74	21.98	-1.13	-6.03
22.78	23.06	-0.03	-4.19
22.82	21.85	2.51	-2.52
22.86	24.5	3.96	-2.04
22.9	24.3	3	-1.91
22.94	26.25	1.94	-0.87
22.98	27.03	0.88	-0.55
23.02	24.91	3.23	-1.32
23.06	30.79	-0.66	0.78
23.1	32.73	-0.53	-1.46
23.14	33.37	0.13	-2.48
23.18	34.3	-0.76	-1.34
23.22	34.08	-0.69	-0.72
23.26	32.7	-0.56	-2.31
23.3	32.91	-0.03	-2.24
23.34	31.42	0.56	-2.78
23.38	31.51	0.05	-3.25
23.42	31.59	1.32	-3.36
23.46	31.35	2.5	-3.14
23.5	30.03	2.36	-3.19
23.54	29.89	2.92	-2.2
23.58	31.12	3.55	-3.38
23.62	32.31	3.75	-3.53
23.66	30.85	2.64	-3.7
23.7	31.96	4.12	-3.62
23.74	30.65	5.84	-1.51
23.78	28.25	6.9	-1.87
23.82	27.51	6.83	-1.45
23.86	26.52	8.27	1.02
23.9	24.75	5.22	0.08
23.94	22.58	5.81	0.01
23.98	20.13	5.81	-0.14
24.02	23.01	5.64	2.41
24.06	24.94	6.72	0.61
24.1	24.22	6.62	0.83
24.14	24.73	6.15	2.44
24.18	23.84	5.71	4.92
24.22	25.38	3.15	5.18
24.26	22.99	5.28	3.3
24.3	21.06	1.72	3.1
24.34	20.45	0.66	3.4
24.38	20.28	3.33	3.16
24.42	21.16	2.17	2.35
24.46	24.25	3.43	3.83
24.5	24.56	3.15	3.51
24.54	27.7	1.45	0.05
24.58	26.57	1.72	-2.9
24.62	27.17	-1.84	-1.64
24.66	24.59	-2.3	-1.53
24.7	26.85	-1.94	-3.32
24.74	22.24	0.74	-3.96
24.78	24.36	4.3	-0.53
24.82	24.77	6.94	-2.25
24.86	20.93	8.61	-0.15
24.9	20.77	6.11	3.86
24.94	20.97	5.18	5.07
24.98	22.13	3.95	5.08
25.02	23.11	4.18	4.63
25.06	24.54	6.39	4.76
25.1	24.94	6.49	0.85
25.14	24.39	3.68	-1.37
25.18	24.77	-0.32	-1.87
25.22	25.94	-0.13	-1.52
25.26	25.33	2.44	0.3
25.3	23.72	2.55	0.76
25.34	24.42	4.48	2.08
25.38	24.92	7.15	2.25
25.42	23.77	8.69	3.39
25.46	24.54	4.47	2.9
25.5	24.74	6.39	2.73
25.54	23.31	4.53	2.58
25.58	22.69	4.66	-0.41
25.62	20.8	5.79	0.79
25.66	21.49	4.08	3.94
25.7	22.03	2.37	4.62
25.74	24.21	2.19	4.83
25.78	24.84	3.38	2.99
25.82	25.19	4.24	4.58
25.86	25.91	4.51	5.13
25.9	25.17	4.88	5.81
25.94	24.01	3.44	5.52
25.98	24.5	3.87	5.03
26.02	25.38	3.03	7.32
26.06	25.39	3.09	4.49
26.1	28.31	2.64	3.16
26.14	25.49	0.08	4.34
26.18	25.17	-2.12	1.4
26.22	26.19	1.05	1.83
26.26	24.39	0.02	5.04
26.3	25.28	-1	2.7
26.34	22	-1.13	4.76
26.38	22.47	-3.23	4.1
26.42	23.58	0	5.84
26.46	23.13	0.08	7.98
26.5	23.48	0.91	6.8
26.54	21.33	-1.49	4.4
26.58	19.53	-3.84	2.65
26.62	22.48	-1.69	0.43
26.66	25.33	-1.63	-0.51
26.7	21.44	0.07	2.41
26.74	21.07	-1.62	1.66
26.78	23.25	-4.58	0.53
26.82	24.8	-1.98	-1.28
26.86	25.65	-0.7	-1.06
26.9	24.96	1.59	-3.32
26.94	21.26	1.76	-1.71
26.98	20.52	0.79	0.09
27.02	20	-2.09	1.2
27.06	23.52	-5.52	2.32
27.1	24.61	-4.22	-0.09
27.14	20.73	-1.81	-0.49
27.18	22.03	0.01	-0.33
27.22	20.75	2.97	0.49
27.26	19.79	1.4	1.62
27.3	21.68	0.89	1.81
27.34	24.09	0.48	2.05
27.38	23.66	2.81	2.01
27.42	23.17	3.22	1.72
27.46	24.62	5.15	1.85
27.5	25.14	4.28	2.63
27.54	25	4.96	2.58
27.58	23.1	4.87	0.78
27.62	25.61	3.6	0.88
27.66	25.06	4.45	0.58
27.7	26.29	3.8	-1.78
27.74	23.88	5.01	-0.97
27.78	26.5	5.14	0.28
27.82	27.8	5.29	1.06
27.86	27.2	7.99	0.75
27.9	25.48	6.16	1.42
27.94	26.31	5.81	2.6
27.98	23.82	5.69	2.61
28.02	24.24	4.67	4.03
28.06	23.05	4.92	4.41
28.1	23.74	4.91	3.86
28.14	24.46	6.15	4.94
28.18	23.25	4	5.17
28.22	22.24	2.45	4.43
28.26	23.58	1.98	2.64
28.3	23.38	3.19	2.24
28.34	21.69	2.49	1.24
28.38	22.7	2.19	2.64
28.42	24.3	0.11	1.39
28.46	26.89	-0.54	-0.26
28.5	23.23	-0.61	-0.15
28.54	22.42	2.59	0.54
28.58	17.55	-0.53	0.57
28.62	17.48	-0.39	1.79
28.66	22.11	3.63	0.87
28.7	24.24	5.51	2.79
28.74	20.77	5.28	3.22
28.78	22.75	3.67	5.54
28.82	22.64	0.21	6.23
28.86	23.05	0.7	5.14
28.9	20.68	-1.28	3.57
28.94	20.99	-2.87	3.87
28.98	20.35	-0.15	3.04
29.02	18.92	2.38	5.4
29.06	18.3	-2.13	2.18
29.1	15.77	-0.7	1.39
29.14	17.15	-2.02	1.82
29.18	16.74	-3.53	1.36
29.22	17.52	-2.78	2.39
29.26	17.47	-3.41	5
29.3	16.63	-0.3	8.93
29.34	20.81	-0.32	7.55
29.38	18.808	-0.3743	3.4324
29.42	19.267	-0.11722	3.4056
29.46	24.03	3.22	0.95
29.5	21.19	3.34	0.9
29.54	21.28	-0.11	0.44
29.58	21.98	-1.84	1.07
29.62	20.87	0.4	3.99
29.66	20.22	0.26	3.08
29.7	22.07	0.55	3.33
29.74	23.08	1.14	3.1
29.78	22.75	-2.35	5.96
29.82	26.206	2.7503	2.5993
29.86	26.982	3.0014	2.454
29.9	27.745	3.234	2.295
29.94	29.68	5.23	3.29
29.98	27.23	7.85	4.77
30.02	33.34	6.3	3.38
30.06	35.16	5.92	-1.95
30.1	34.24	7.54	-1.2
30.14	32.76	5.74	-0.53
30.18	31.45	5.5	-1.63
30.22	32.12	3.9	0.45
30.26	32.88	4.0105	0.16575
30.3	33.131	3.8959	-0.15734
30.34	33.292	3.7302	-0.49954
30.38	30.29	4.49	1.68
30.42	34.8	0.58	0.16
30.46	33.7	-0.12	-0.57
30.5	32.26	0.13	1.15
30.54	31.78	0.87	-0.82
30.58	29.89	1.72	-2.71
30.62	29.94	-1.03	-5.6
30.66	28.42	-3.74	-8.2
30.7	29.57	-1.34	-7.25
30.74	27.18	-1.19	-7.42
30.78	29.44	0.37	-4.25
30.82	28.34	0.65	-2.73
30.86	27.85	0.84	-2.26
30.9	25.41	0.85	-0.69
30.94	25.89	2.01	1.02
30.98	25.49	6.22	0.63
31.02	25.44	6.28	0.24
31.06	27.81	4.3	-2.22
31.1	27.46	4.67	-1.04
31.14	27.22	3.98	-1.34
31.18	27.5	4.21	-2.58
31.22	28.52	4.94	-3.91
31.26	28.87	3.69	-5.85
31.3	27.287	6.2176	-0.29283
31.34	27.309	6.4385	-0.064295
31.38	25.68	8.7	1.61
31.42	26.59	7.61	3.91
31.46	29.48	9.31	3.82
31.5	27.41	7.95	2.4
31.54	25.93	5.15	2.88
31.58	24.02	6.12	2.96
31.62	24.92	6.8	-1.39
31.66	26.37	8.83	-1.06
31.7	27.74	9.56	-2.09
31.74	24.48	9.72	-0.57
31.78	27.21	10.23	2.92
31.82	21.85	8.24	3.43
31.86	21.94	6.68	4.67
31.9	22.86	6.04	6.21
31.94	24.97	1.23	6.89
31.98	23.26	-1.14	6.15
32.02	20.68	-2.23	6.45
32.06	22.88	0.86	7.38
32.1	23.35	-0.41	4.97
32.14	24.01	-1.92	4.76
32.18	26.85	-0.79	2.87
32.22	28.42	3.85	4.36
32.26	24.07	2.26	5.72
32.3	24.05	2.63	5.6
32.34	24.56	-0.35	3.95
32.38	24.4	-2.84	2.46
32.42	24.58	2.09	-1.69
32.46	24.13	3.54	-3.99
32.5	23.05	2.09	-4.48
32.54	22.62	2.15	-4
32.58	22.17	2.76	-4.08
32.62	22.93	3.65	-3.35
32.66	22.71	2.96	-3.59
32.7	22.06	3.47	-2.28
32.74	20.92	4.87	-1.14
32.78	24.28	2.41	-0.12
32.82	23.63	0.77	3.01
32.86	23.52	-5.03	4.29
32.9	21.32	-2.8	3.79
32.94	20	-2.94	3.29
32.98	19.84	0.32	3.63
33.02	22.44	0.87	6.52
33.06	21.07	2.84	7.23
33.1	21.23	3.36	7.41
33.14	21.51	0.93	7.11
33.18	25.66	3.63	7.7
33.22	25.146	-0.079968	3.634
33.26	30.37	-2.09	-1.02
33.3	23.26	1.54	-0.06
33.34	28.02	-0.75	2.89
33.38	29.39	-2.79	-1.37
33.42	29.83	-0.67	-1.2
33.46	30.92	1.8	-0.55
33.5	28.73	0.95	-1.8
33.54	30.66	1.1	-2.72
33.58	30.06	2.35	-4
33.62	32.79	2.12	-5.1
33.66	30.57	3.9	-2.48
33.7	28.95	3.69	-1.31
33.74	26.63	5.1	1.32
33.78	25.82	6.87	4.85
33.82	24.15	4.25	5.63
33.86	29.15	2.49	3.37
33.9	26.86	2.99	1.67
33.94	27.21	4.83	0.77
33.98	27.29	3.6	0.56
34.02	24.03	4.27	3.1
34.06	24.97	3.9	4.85
34.1	23.38	4.17	4.27
34.14	28.95	3.92	2.95
34.18	28.1	2.67	1.99
34.22	29.42	4	1.1
34.26	26.13	2.7	1.71
34.3	27.5	3.19	4
34.34	26.92	4.81	2.81
34.38	23.94	0.61	4.36
34.42	25.93	0.34	2.9
34.46	26.85	2.05	-0.57
34.5	26.58	1.48	-3.53
34.54	28.19	2.82	-2.77
34.58	27.08	-0.66	1.44
34.62	28.9	3.03	1.17
34.66	30.03	3.82	1.97
34.7	28.22	3.4	-1.04
34.74	28.93	4.1	-3.44
34.78	26.51	6.24	-3.38
34.82	28.44	10.23	-1.32
34.86	25.46	9.12	1.19
34.9	25.13	7.9	0.07
34.94	30.03	8.19	5.85
34.98	29.77	6.9	8.22
35.02	30.17	10.35	8.41
35.06	26.28	4.68	8.01
35.1	24.62	4.11	9.73
35.14	26.672	5.7233	4.9723
35.18	26.722	5.1229	4.7066
35.22	26.799	4.5012	4.3556
35.26	25.13	1.54	1.96
35.3	22.04	0.93	1.03
35.34	26.97	3.57	3.94
35.38	25.58	2.55	5.23
35.42	28.46	1.51	-2.55
35.46	29.75	3.7	0.14
35.5	31.31	3.45	-0.79
35.54	30.21	2.64	-0.91
35.58	28.35	1.75	0.69
35.62	27.12	0.62	1.74
35.66	27.01	1.66	-0.35
35.7	28.01	2.65	-1.27
35.74	28.9	2.25	-1.29
35.78	27.06	1.45	0.73
35.82	30.23	2.33	-1.4
35.86	28.57	2.7	-1.9
35.9	29.96	4.05	-2.51
35.94	27.01	4.46	-2.43
35.98	28.99	4.39	0.59
36.02	29.33	5.83	0.79
36.06	29.41	7.21	1.4
36.1	30.55	6.44	-0.01
36.14	32.85	5.66	0.85
36.18	33.37	7.22	0.43
36.22	32.63	7.53	-1.24
36.26	33.24	6.03	-1.4
36.3	29.86	7.51	1.94
36.34	33.34	7.37	1.91
36.38	31.69	8.11	3.23
36.42	32.44	6.73	2.68
36.46	33.29	7.71	1.18
36.5	34.26	8.1	0.49
36.54	30.84	6.07	-0.84
36.58	31.072	6.3091	-1.3301
36.62	30.697	6.1627	-1.59
36.66	30.322	6.0026	-1.8449
36.7	29.958	5.8292	-2.092
36.74	30.93	5.14	-10.09
36.78	28.33	1.53	-8.61
36.82	26.36	1.7	-6.19
36.86	28.846	5.0131	-2.9388
36.9	28.709	4.7809	-3.0997
36.94	27.35	5.38	2
36.98	27.99	4.49	-3.15
37.02	28.44	6.03	-3.81
37.06	31.77	6.16	0.27
37.1	33.25	3.44	-3.59
37.14	27.69	4.14	-1.69
37.18	29.53	3.77	0.96
37.22	30.2	1.97	-4.18
37.26	33.71	1.44	-3.26
37.3	34.27	2.6	-3.55
37.34	35.97	0.41	-3.46
37.38	34.6	1.1	-3.66
37.42	32.52	0	-1.13
37.46	34.93	1.25	0.26
37.5	32.75	-0.69	-0.74
37.54	32.72	0.55	-2.34
37.58	30.93	0.02	-1.66
37.62	32.1	-1.02	-1.49
37.66	31.26	-1.17	-2.16
37.7	32.21	0.98	-1.52
37.74	31.63	1.29	-2.13
37.78	32	1.59	-1.51
37.82	32.11	1.74	-1.88
37.86	31.7	2.53	-1.75
37.9	31.6	1.96	-1.54
37.94	31.57	2.26	-1.16
37.98	29.67	2.22	-1.31
38.02	30.07	2.05	-1.6
38.06	29.79	1.33	-2.25
38.1	30.59	0.37	-2.34
38.14	31.01	0.23	-3.15
38.18	32.04	-0.84	-3.81
38.22	32.44	5.62	0.56
38.26	32.5	3.33	1.51
38.3	29.27	2.61	0.05
38.34	30.58	0.55	-0.15
38.38	30.59	-2.59	-0.28
38.42	29.73	-2.49	-2.24
38.46	27.03	1.69	-1.55
38.5	26.51	-1.67	-0.14
38.54	27.08	-2.66	1.1
38.58	27.91	-2.56	1.23
38.62	29.53	-1.31	-0.08
38.66	27.76	-0.24	-1.17
38.7	27.62	1.78	-0.89
38.74	30.56	5.2	1.32
38.78	32.01	1.3	2.66
38.82	31.55	0.16	2.44
38.86	29.66	-1.4	2.94
38.9	31.23	-3.1	2.96
38.94	31.17	-2.17	4.36
38.98	30.34	-2.76	2.91
39.02	29.97	-5.09	3.36
39.06	29.08	-4.86	5.35
39.1	28.7	-5.45	6.26
39.14	27.88	-5.81	4.05
39.18	28.52	-6.56	3.72
39.22	31.27	-4.96	2.61
39.26	31.06	-3.86	-1.56
39.3	26.54	2.46	0.68
39.34	24.24	4.24	2.37
39.38	28.82	2.72	2.32
39.42	25.58	5.61	2.25
39.46	26.47	7.24	4.12
39.5	27.96	5.29	3.68
39.54	27.09	3.12	3.38
39.58	27.77	0.72	2.21
39.62	24.61	1.81	1.07
39.66	24.71	2.52	1.59
39.7	28.66	1.74	3.9
39.74	26.1	0.87	0.11
39.78	25.96	-2.05	0.62
39.82	24.76	-0.12	1.75
39.86	26.83	1.22	-0.62
39.9	26.92	1.97	-2.22
39.94	25.37	3.37	1.3
39.98	27.3	2.63	0.55
40.02	26.52	2.77	-0.81
40.06	27.15	2.97	-1.03
40.1	27.51	1.5	-1.76
40.14	28.11	3.34	-2.93
40.18	27.9	3.98	-3.79
40.22	29.23	5.97	-4.69
40.26	28.28	8.06	-2.21
40.3	25.46	10.86	-0.59
40.34	25.04	7.95	2.53
40.38	25.84	5.48	3.2
40.42	24.38	6.8	0.95
40.46	25.99	7.35	3.02
40.5	25.27	5.96	1.61
40.54	24.2	5.61	1.85
40.58	24.68	6.11	2.29
40.62	24.13	5.64	2.81
40.66	26.98	5.31	2.15
40.7	26.91	5.87	0.49
40.74	25.47	2.35	2.19
40.78	27.62	1.23	2.41
40.82	23.28	-1.29	0.81
40.86	26.15	-0.58	-0.16
40.9	27.41	1.84	-3.2
40.94	22.08	0.83	0.62
40.98	23.87	-1.87	0.1
41.02	25.645	3.1867	1.1734
41.06	25.913	3.1689	1.177
41.1	26.12	10.69	-0.24
41.14	27.28	7.53	1.88
41.18	26.64	7.06	2.74
41.22	26.93	6.68	4.3
41.26	26.68	1.89	3.55
41.3	27.28	3.92	2.97
41.34	26.74	4.06	2.28
41.38	27.76	4.54	1.91
41.42	26.5	0.71	-0.35
41.46	29.291	2.7176	0.96568
41.5	29.604	2.5806	0.87629
41.54	31.8	1.68	0.2
41.58	31.57	0.9	-2.89
41.62	33.08	-0.92	-0.75
41.66	30.64	2.03	0.64
41.7	31.6	1.36	0.53
41.74	33.1	1.05	1.57
41.78	33.03	-1.56	-0.09
41.82	30.58	-2.27	-1.78
41.86	26.02	-2.97	-4.77
41.9	27.37	0.61	-2.16
41.94	31.53	1.36	0.66
41.98	32.44	-0.01	-1.02
42.02	31.67	1.59	-0.97
42.06	30.99	0.6	-0.83
42.1	28.86	1.22	-2.47
42.14	27.95	3.34	-1.87
42.18	27.52	3.77	-1.74
42.22	25.75	1.33	-2.34
42.26	27.71	0.84	-1.81
42.3	25.87	0.73	-1.11
42.34	24.74	-0.92	-0.75
42.38	22.98	0.77	-0.83
42.42	20.92	0.45	-0.02
42.46	20.31	-0.47	-0.08
42.5	22.35	0.52	1.01
42.54	22.6	4.21	2.41
42.58	22.34	4.59	3.92
42.62	24.22	4.32	3.31
42.66	22.92	5.28	1.63
42.7	21.98	4.92	2.01
42.74	25.76	7.96	2.28
42.78	23.25	4.85	1.68
42.82	27.64	11.39	-0.14
42.86	25.204	4.9742	1.8928
42.9	23.55	5.21	-1.16
42.94	23.75	2.24	1.77
42.98	24.93	3.72	4.27
43.02	26.16	0.18	2.96
43.06	29.41	0.8	1.45
43.1	30.56	2.04	-0.3
43.14	28.86	2.61	-0.58
43.18	32.96	-1.32	-2.2
43.22	30.26	0.58	-1.45
43.26	32.12	0.2	2.5
43.3	29.98	-0.11	0.32
43.34	31.09	0.34	-2.1
43.38	32.12	-0.08	-3.32
43.42	32.06	0.77	-2.37
43.46	32.04	0.98	-3.73
43.5	30.58	1.57	-2.59
43.54	26.45	3.12	1.33
43.58	27.85	1.51	2.81
43.62	32.26	-1.89	-0.92
43.66	30.6	1.79	-0.86
43.7	30.76	2.27	-0.53
43.74	28.53	0.26	0.75
43.78	29.36	-2.07	2.87
43.82	29.24	0.83	1.07
43.86	30.35	3.78	-0.15
43.9	31.66	3.72	-1.63
43.94	32.71	2.6	-1.72
43.98	32.09	1.38	-2.01
44.02	30.35	2.82	-1.51
44.06	31.33	1.99	-4.17
44.1	29.3	1.97	-5.1
44.14	28.62	5.17	1.94
44.18	27.11	7.41	1.25
44.22	27.92	7.51	-0.21
44.26	30.39	7.19	-2.13
44.3	30.15	6.19	-3.23
44.34	29.17	5.82	-1.28
44.38	30.11	7.09	-1.51
44.42	30.96	9.49	-1.23
44.46	33.8	7.55	-3.61
44.5	29.18	6.86	-4.12
44.54	25.97	6.52	2.01
44.58	26.36	2.45	0.63
44.62	28.88	2.91	-2.96
44.66	24.91	3.98	-3.05
44.7	25.76	2.98	-0.73
44.74	25.74	4.39	1.62
44.78	23.02	4.64	2.65
44.82	23.67	5.14	1.73
44.86	23.04	6.66	2.82
44.9	27.67	7.58	2.5
44.94	29.98	7.73	0.09
44.98	29.35	8.14	-0.16
45.02	30.06	8.98	-0.03
45.06	28.46	7.12	3.8
45.1	27.6	7.55	3.37
45.14	28.64	8.11	2.7
45.18	27.79	3.88	4.76
45.22	29.22	6.38	5.67
45.26	28.49	5.96	5.15
45.3	29.69	4.32	4.23
45.34	28.92	5.02	4.38
45.38	29.24	2.43	3.76
45.42	27.4	4.44	5.82
45.46	27.28	2.8	3.54
45.5	27.12	3.09	2.44
45.54	26.19	2.37	3.46
45.58	28.52	2.88	6.49
45.62	27.35	-1.46	3.83
45.66	24.86	-1.12	2.01
45.7	23.35	-2.03	0.31
45.74	26.16	-3.12	0.34
45.78	28.11	-0.52	0.11
45.82	26.16	-0.4	2.02
45.86	27.46	1.41	0.98
45.9	29.24	2.87	-1.02
45.94	30.17	2.98	-1.96
45.98	31.5	3.52	-0.99
46.02	30.47	4.27	-0.57
46.06	30.15	3.18	-0.89
46.1	30.14	2.14	-4.04
46.14	32.26	5.77	-3.95
46.18	33.08	5.87	-2.14
46.22	32.73	5.82	-2.83
46.26	29.87	5.32	-2.74
46.3	29.51	4.9	0.44
46.34	30.4	5.2	-1.03
46.38	31.95	6.68	0.59
46.42	30.26	6.57	1.18
46.46	29.43	7.05	1.54
46.5	29.75	6.79	1.77
46.54	31.13	6.57	2.41
46.58	32.78	7.55	2.34
46.62	30.28	9.21	3.63
46.66	31.06	2.54	4.76
46.7	32.44	4.56	0.99
46.74	29.94	5.56	1.36
46.78	27.25	4.21	-1.55
46.82	28.47	2.96	-2.97
46.86	31.5	3.98	1.81
46.9	32.04	4.91	4.67
46.94	31.57	3.02	3.72
46.98	31.63	-2.07	-0.82
47.02	29.55	0.49	1.74
47.06	29.3	2.46	1.17
47.1	23.05	0.9	0.24
47.14	27.71	0.1	-0.92
47.18	26.66	1.67	-0.56
47.22	31.38	0.71	-1.87
47.26	31.37	-1.01	-4.01
47.3	31.99	0.29	-4.4
47.34	32.41	-1.73	-1.17
47.38	29.62	-1.89	-1.72
47.42	29.48	3.21	1.22
47.46	27.99	3.37	1.51
47.5	28.76	3.54	4.69
47.54	30.72	3.25	-1.49
47.58	30.49	5.98	-1.79
47.62	32.23	7.87	-2.24
47.66	31.65	5.46	-3.7
47.7	30.53	5.95	-2.27
47.74	29.82	2.22	-4.28
47.78	28.48	3.12	-6.53
47.82	28.07	6.02	-3.61
47.86	26.13	3.09	-1.06
47.9	29.11	-2.07	-2.53
47.94	27.66	-0.3	-1.52
47.98	30.31	0.34	-2.81
48.02	28.73	1.36	-2.35
48.06	31.08	0.32	-1.72
48.1	31.54	0.11	-3.87
48.14	31.22	3.4	-0.61
48.18	28.23	-0.21	-1.4
48.22	31.58	-1.2	-1.55
48.26	33.14	1.87	0.23
48.3	31.31	2.32	-1.21
48.34	28.42	3.16	0.42
48.38	30.54	2.15	-1.69
48.42	27.84	1.69	-0.75
48.46	27.01	3.43	1.33
48.5	27	4.03	2.06
48.54	27.3	2.04	1.22
48.58	27.65	1.78	1.77
48.62	26.82	1.67	0.81
48.66	27.27	0.31	1.88
48.7	26.63	0.75	2.86
48.74	26.19	1.54	2.03
48.78	23.95	0.05	1.51
48.82	24.56	-1.43	1.6
48.86	23.98	-2.87	1.03
48.9	24.2	-2.8	3.23
48.94	23.2	-0.37	3.81
48.98	24.04	-3.98	6.9
49.02	27.99	-3.77	7.23
49.06	27.12	3.11	2.12
49.1	22.85	3.27	0.19
49.14	22.32	3.01	0.98
49.18	22.76	2.5	0.94
49.22	24.3	1.93	0.85
49.26	22.49	2.21	-0.12
49.3	23.31	2.38	3.36
49.34	21.82	0.55	2.41
49.38	21.74	3.73	-1.16
49.42	23.78	1.57	3.86
49.46	24.9	10.6	1.75
49.5	23.83	5.97	4.84
49.54	26.59	8.28	0.31
49.58	23.516	3.8434	4.934
49.62	23.696	3.5192	5.2767
49.66	23.911	3.179	5.5354
49.7	21.43	4.38	8.83
49.74	23.43	2.09	9.67
49.78	19.4	2.76	9.12
49.82	23.61	3.96	8.7
49.86	27.7	0.43	6.59
49.9	27.87	-1.21	2.68
49.94	27.24	-2.53	0.47
49.98	29.54	1.25	-1.28
50.02	29.3	2.44	-3.54
50.06	30.09	3.19	-3.15
50.1	30.03	3.95	0.37
50.14	26.96	4.62	1.25
50.18	28.03	3.2	0.12
50.22	26.88	3.63	-1.4
50.26	24.6	-0.11	0.3
50.3	25.87	-0.5	2.23
50.34	28.14	0.82	2.95
50.38	29.65	0.47	3.28
50.42	27.12	-0.77	-2.91
50.46	29.96	0.31	-1.15
50.5	29.7	1.09	-5.57
50.54	29.64	0.34	-5.88
50.58	28.58	-1.09	-5.96
50.62	27.03	-1.81	-1.9
50.66	26.48	-1.83	2.96
50.7	26.6	-1.14	1.54
50.74	25.35	-0.57	1.68
50.78	25.55	0.44	1.5
50.82	26.97	0.55	-2.09
50.86	28.92	4.3	-3.56
50.9	25.88	5.14	-2.26
50.94	25.39	3.87	0.58
50.98	24.36	2.89	0.75
51.02	23.78	2.68	3.08
51.06	24.56	4.02	3.27
51.1	22.64	-0.91	3.35
51.14	20.96	2.31	4.21
51.18	22.21	3.77	3.77
51.22	19.6	3.3	3.22
51.26	17.94	-0.58	3.51
51.3	20.75	-1.46	3.4
51.34	20.99	0.08	2.58
51.38	25.22	3	-0.38
51.42	25.55	3.11	-0.37
51.46	23.61	2.96	0.43
51.5	19.79	2.29	2.96
51.54	21.34	3.19	5.57
51.58	20.62	1.51	3.46
51.62	21.48	3.37	2.28
51.66	21.93	1.47	4.01
51.7	24.36	2.26	0.31
51.74	27.41	0.65	-0.02
51.78	27.6	-1.96	0.46
51.82	28.58	-1.84	-0.74
51.86	31.74	-0.75	-2.74
51.9	30.85	-0.91	-4.34
51.94	30.2	-3.35	-2.77
51.98	30.84	-2.72	0.66
52.02	29.71	0.43	-1.44
52.06	29.7	0.66	-2.2
52.1	29.44	2.35	-4.18
52.14	29.29	-0.78	-4.13
52.18	29.79	-3.04	-1.27
52.22	30.26	-2.94	-0.15
52.26	30.53	-4.74	-1.81
52.3	30.76	-5.94	-3.14
52.34	30.61	-6.04	-2.33
52.38	28.9	0.4	1.13
52.42	28.32	2.37	-0.4
52.46	29.3	2.1	-0.66
52.5	28.931	-1.2002	-0.16177
52.54	28.614	-0.92462	0.13675
52.58	29.67	4.08	1.51
52.62	28.58	1.95	3.36
52.66	27.89	-0.62	-1.83
52.7	26.53	-1.11	-1.33
52.74	26.28	-0.73	0.06
52.78	24.4	-0.64	2.36
52.82	26.46	1.57	2.61
52.86	24.8	0.24	3.95
52.9	28.84	0.43	4.18
52.94	25.04	2.09	0.75
52.98	23.02	3.39	0.96
53.02	25.11	5.91	3.09
53.06	25	4.45	3.44
53.1	26.28	3.36	-2.09
53.14	24.82	1.83	1.42
53.18	26.99	0.02	0.75
53.22	28.5	-0.12	-2.3
53.26	26.9	1.51	1.14
53.3	27.93	0.31	0.34
53.34	29.13	1.51	-0.56
53.38	29.82	1.15	-2.04
53.42	31.14	0.7	-2.71
53.46	31.95	-0.47	-3.46
53.5	32.19	0.11	-4.97
53.54	32.01	0.51	-6.11
53.58	31.19	-0.49	-6.4
53.62	30.12	5.11	-4.69
53.66	26.6	2	-5.45
53.7	24.98	5.61	-4.13
53.74	24.81	3.5	-2.68
53.78	25.41	3.96	-6.63
53.82	25.1	4.09	-3.67
53.86	23.87	6.87	-2.01
53.9	24.24	6.4	-1.83
53.94	26.55	5.95	-1.49
53.98	26.37	3.28	-2.97
54.02	22.14	2.61	-2.23
54.06	20.75	2.55	-0.09
54.1	24.55	3.86	0
54.14	21.51	0.97	2.33
54.18	20.52	-0.14	1.56
54.22	22.85	-0.58	-0.08
54.26	22.5	-0.05	-0.67
54.3	29.28	-2.57	-2.94
54.34	30	-0.06	-2.94
54.38	27.83	0.8	1.76
54.42	25.26	2.47	3.87
54.46	25.11	1.19	5.35
54.5	25.84	1.45	5.5
54.54	20.66	0.71	5.33
54.58	20.01	3.21	6.02
54.62	20.73	3.11	4.88
54.66	19.85	7.24	2.96
54.7	20.13	4.46	2.7
54.74	24.32	5.72	-0.05
54.78	25.68	7.36	-0.62
54.82	28.07	9.67	-0.88
54.86	22.69	8.16	3.28
54.9	28.06	7.14	0.23
54.94	30.35	7.21	-1.72
54.98	32.78	7.09	-2.9
55.02	31.42	6.42	-3.41
55.06	32.43	3.46	-2.1
55.1	32.49	1.16	-5.62
55.14	33.34	2.62	-5.15
55.18	31.23	1.86	-5.44
55.22	30.48	-1.3	-5.82
55.26	27.73	-1.19	-6.47
55.3	27.18	-4.31	-5.99
55.34	24.19	-4.11	-3.99
55.38	24.76	-1.07	-1.91
55.42	24.73	-5.77	-4.33
55.46	24.61	-5.01	-4.23
55.5	24.33	-4.44	1.42
55.54	21.62	-1.43	3.67
55.58	23.11	-1.17	3.66
55.62	24.63	0.98	2.82
55.66	25.14	0.59	1.17
55.7	20	0.36	1.88
55.74	21.62	2.9	3.57
55.78	19.86	0.57	2.17
55.82	15.91	-0.21	1.82
55.86	15.65	-1.05	1.39
55.9	15.84	0.02	0.85
55.94	13.2	-1.19	1.13
55.98	15.8	-1.91	2.23
56.02	16.83	-1.79	0.46
56.06	22.59	-0.98	3.32
56.1	20.42	-1.11	2.05
56.14	19.05	-2.75	1.9
56.18	18.05	-1.17	0.72
56.22	18.75	0.02	-0.19
56.26	17.07	1.01	-3.37
56.3	18.81	6.67	-3.59
56.34	22.18	1.97	-3.13
56.38	26.57	-0.11	1.9
56.42	26.74	-1.35	2.9
56.46	25.54	-1.31	2.47
56.5	26.27	1.86	1.2
56.54	24.52	-0.71	3.69
56.58	25.68	-0.43	4.07
56.62	25.58	-0.62	5.07
56.66	23.89	0.48	5.08
56.7	23.56	1.43	4.5
56.74	26.54	1.45	-0.77
56.78	24.76	4.64	-4.1
56.82	26.25	2.69	-4.17
56.86	23.79	0.86	-4.43
56.9	28.71	2.95	-6.58
56.94	27.73	2.14	-4.36
56.98	25.6	-0.99	-8.22
57.02	24.01	-0.17224	-2.0204
57.06	20.67	-2.78	1.27
57.1	23.69	-5.41	2.66
57.14	25.99	-2.43	1.55
57.18	21.89	-0.31	0.11
57.22	20.53	-1.22	-1.1
57.26	18.66	1.04	1.2
57.3	21.66	-1.36	4.68
57.34	23.03	-1.13	4.87
57.38	21.95	1.59	3.74
57.42	22.24	2.86	4.72
57.46	22.06	1.77	2.97
57.5	25.96	1.13	-1.28
57.54	23.52	4.34	0.35
57.58	22.01	4.96	1.86
57.62	22.48	5.07	4.71
57.66	21.07	4.85	2.61
57.7	19.07	3.77	1.3
57.74	18.92	2.58	3.12
57.78	15.88	3.93	3.56
57.82	17.45	4.18	3.27
57.86	16.68	2.32	3.56
57.9	20.23	0.25	2.41
57.94	22.75	-1.15	-3.16
57.98	25.2	0.49	-1.75
58.02	26.48	0.32	-1.41
58.06	27.02	0.8	-1.78
58.1	26.51	1.8	-1.5
58.14	24.89	2.1	-1.01
58.18	25.27	3.25	-2.07
58.22	23.87	4.65	1.3
58.26	26.31	6.15	1.57
58.3	28.23	4.91	1.5
58.34	28.09	7.05	2.1
58.38	28.921	5.3713	0.57456
58.42	29.453	5.6794	0.5825
58.46	29.963	5.9522	0.5667
58.5	30.447	6.1896	0.52804
58.54	30.898	6.3911	0.46741
58.58	31.02	6.65	4.83
58.62	30.64	3.98	1.19
58.66	32.004	6.7776	0.16258
58.7	32.34	4.38	-2.1
58.74	34.13	7.52	-0.12
58.78	33.78	5.96	-1.34
58.82	32.94	4.88	-2.87
58.86	32.94	7.95	-2.65
58.9	33.19	7.63	-0.68
58.94	32.41	6.83	-2.77
58.98	31.99	8.22	-1.9
59.02	31.22	7.91	0.11
59.06	28.41	6.48	1.35
59.1	30.6	4.32	0.04
59.14	31.86	2.67	-5.52
59.18	35.03	0.17	-2.72
59.22	29.54	-0.32	-4.41
59.26	31.1	-0.53	-5.82
59.3	29.14	2.47	-5.37
59.34	30.11	4.94	-4.05
59.38	26.18	2.01	-4.6
59.42	26.45	0.78	-2.69
59.46	28.81	3.14	-3.05
59.5	28.54	4.88	0.52
59.54	27.01	5.11	-1.29
59.58	27.96	8.16	0.64
59.62	27.26	5.55	2.58
59.66	28.58	3.86	1.45
59.7	27.72	-0.76	-0.02
59.74	26.73	-3.41	-0.27
59.78	26.81	-5.21	-1.22
59.82	24.78	-7.45	-2.1
59.86	24.9	-2.44	2.17
59.9	24.53	-3.36	2.35
59.94	23.72	-1.83	2.37
59.98	24.79	-2.24	1.07
60.02	28.05	-3.26	1.15
60.06	33.11	-0.74	-2.52
60.1	33.5	2.79	-2.85
60.14	31.61	2.18	-3.04
60.18	32.7	1.27	-4.89
60.22	30	0.6	-4.05
60.26	29.45	3.05	-3.67
60.3	27.98	2.47	-5.05
60.34	23.4	2.07	-2.28
60.38	23.63	2.98	0.43
60.42	28.87	7.44	1.91
60.46	27.15	5.61	4.99
60.5	25.91	4.91	4.63
60.54	26.38	5.66	3.37
60.58	27.16	4.53	4.39
60.62	29.74	2.3	1.54
60.66	29.75	3.93	-0.14
60.7	31.93	4.96	-1
60.74	31.42	5.27	-2.36
60.78	31.26	5.35	-1.72
60.82	30.12	7.35	-0.14
60.86	33.37	8.69	2.18
60.9	32.02	9.21	3.31
60.94	32.56	9.07	1.16
60.98	31.91	4.17	-0.12
61.02	33.97	1.44	-5.31
61.06	33.14	1.71	-5.5
61.1	36.34	2.95	-4.53
61.14	34.02	2.89	-4.96
61.18	33.91	2.29	-4.95
61.22	32.09	2.75	-4.35
61.26	31.22	-0.23	-2.48
61.3	30.68	-3.73	-2.35
61.34	28.04	-2.94	-3.1
61.38	30.2	-3.91	-3.78
61.42	29.53	-7.22	-3.35
61.46	30.52	-6.96	-2.91
61.5	27.53	-9.04	-4.95
61.54	28.65	-9.57	-0.9
61.58	26.96	-5.19	3.39
61.62	26.07	-3.29	4.12
61.66	23.45	2.02	5.71
61.7	26.34	3.28	3.39
61.74	25.49	3.71	1.92
61.78	29.43	2.52	-0.18
61.82	23.3	-2.69	-1.55
61.86	22.71	-4.19	0.39
61.9	18.28	-4.03	1.97
61.94	20.96	-3.93	0.49
61.98	20.66	-5.79	-2.06
62.02	16.96	-3.9	1.58
62.06	22.76	-1.66	0.46
62.1	23.24	-1.53	1.6
62.14	25.87	0.71	2.64
62.18	26.43	-4.74	-0.89
62.22	23.33	0.73	-3.02
62.26	24.98	1.38	-1.78
62.3	23.78	2.76	-2.62
62.34	24.37	0.48	0.3
62.38	23.14	-1.01	1.91
62.42	21.51	1.68	3.79
62.46	21.73	1.84	6.32
62.5	20.64	0.52	5.17
62.54	21.69	1.9	4.52
62.58	24.48	0.31	3.26
62.62	25.21	0.58	2.38
62.66	23.73	3.05	2.09
62.7	22.04	4.15	2.44
62.74	23.36	4.21	-0.28
62.78	25.55	3.73	0.26
62.82	31.22	5.04	-4.7
62.86	29.53	5.48	2.66
62.9	27.268	5.2589	-1.4008
62.94	28.55	4.3	-1.83
62.98	28.99	6.29	-4.08
63.02	27.34	6.81	-2.77
63.06	27.11	7.25	-1.55
63.1	25.89	7.21	-1.88
63.14	27.16	7.94	-0.64
63.18	24.74	4.87	0.7
63.22	29.01	2.67	2.14
63.26	26.83	2.87	1.25
63.3	28.76	4.34	2.34
63.34	28.04	7.23	1.62
63.38	24.65	3.37	5.64
63.42	24.4	7.64	5.58
63.46	27.74	2.52	6.83
63.5	26.49	-0.18	6.65
63.54	27.21	-3.67	4.3
63.58	27.62	-1.21	4.72
63.62	27.07	-0.05	1.45
63.66	26.11	2.23	-2.62
63.7	25.64	2.54	-4.77
63.74	24.67	5.61	-3.41
63.78	24.65	8.15	-1.15
63.82	24.66	6.86	-0.15
63.86	29.61	3.27	-3.15
63.9	31.05	5.69	-2.27
63.94	28.31	3.11	-3.54
63.98	31.69	2.16	-3.71
64.02	31.98	1.01	-1.26
64.06	30.3	-2.24	-0.21
64.1	30.15	2.69	2.03
64.14	29.12	4.81	3.77
64.18	25.8	0.73	5.31
64.22	28.17	-1.63	5.12
64.26	26.71	-7.48	3.83
64.3	26.9	-5.3	3.51
64.34	25.03	-5.56	2.81
64.38	22.56	-4.24	2.23
64.42	21.96	-2.48	1.88
64.46	20.42	-3.04	-1.47
64.5	20.86	-2.04	-1.62
64.54	24.4	-2.71	0.78
64.58	27.09	-5.82	3.26
64.62	23.21	-7.84	0.78
64.66	21.48	-6.3	1.19
64.7	21.66	-5.3	1.33
64.74	24.2	-1.98	1.83
64.78	24.93	-2.21	1.8
64.82	23.61	0.26	5.14
64.86	22.91	0.15	4.07
64.9	23.26	0.95	4.21
64.94	23.6	3.07	3.77
64.98	24.06	2.74	4.53
65.02	23.14	-1.26	3.77
65.06	26.48	1.17	1.37
65.1	26.12	1.39	-0.45
65.14	28.28	3.35	-0.84
65.18	26.83	4.91	-4.66
65.22	23.87	6.42	0.81
65.26	26.07	0.56	1.93
65.3	28	-0.95	2.81
65.34	29.91	1.01	2.2
65.38	30.24	1.15	-0.42
65.42	29.87	0.11	-0.49
65.46	30.46	-1.37	-1.49
65.5	30.61	-1.5	-1.74
65.54	30.44	-2.28	-2.21
65.58	30.4	-3.05	-1.81
65.62	27.71	-2.72	-0.63
65.66	28.18	-5.5	1.22
65.7	28.2	-4.57	0.55
65.74	26.71	-3.16	-1.37
65.78	23.01	-1.52	0.79
65.82	21.6	-4.32	0.61
65.86	19.05	-4.28	3.27
65.9	19.82	-2.26	7.49
65.94	20.09	-1.17	6.84
65.98	21.71	-0.37	7.31
66.02	22.87	1.71	6.67
66.06	22.98	1.94	4.23
66.1	21.95	6.39	2.78
66.14	20.93	3.48	-0.73
66.18	24.42	4.09	-4.35
66.22	27.57	4.83	-5.14
66.26	26.1	4.55	-4.84
66.3	26.02	4.29	-4.04
66.34	24.48	3.19	-2.99
66.38	23.81	1.93	-0.79
66.42	22.24	3.51	1.07
66.46	21.3	1.24	1.78
66.5	22.38	1.59	2.38
66.54	24.92	2.77	3.62
66.58	27.18	2.09	3.17
66.62	23.08	0.44	1.45
66.66	22.07	2.38	4.07
66.7	22.86	2.27	3.07
66.74	24.44	0.27	4.27
66.78	21.39	1.96	4.7
66.82	20.9	6.03	4.77
66.86	17.8	4.86	4.88
66.9	19.86	1.08	5.96
66.94	19.54	-0.11	3.09
66.98	21.63	1.64	4.41
67.02	21.27	1.63	3.78
67.06	22.52	0.18	2.9
67.1	25.55	0.42	0.73
67.14	25.37	1.49	1.7
67.18	24.85	0.74	-0.8
67.22	22.96	0.47	1.65
67.26	24.49	-1.87	3.57
67.3	22.06	-2.05	3.42
67.34	24.96	0.97	0.03
67.38	23.91	-0.09	-1.05
67.42	22.6	0.4	-0.81
67.46	22.6	-0.24	-1.69
67.5	24.14	-2.56	-1.99
67.54	24.56	0.09	-0.88
67.58	26.08	3.76	0.72
67.62	27.11	4.31	-0.76
67.66	28.28	-2.1	-2.85
67.7	23.17	-0.2	1.21
67.74	24.82	1.19	-3.41
67.78	25.27	4.15	-1.41
67.82	24.45	7.56	0.02
67.86	21.95	2.13	0.93
67.9	25.98	0.96	-3.16
67.94	26.86	0.66	-1.76
67.98	30.01	4.86	-4.68
68.02	32.95	2.2	-4.77
68.06	31.07	4.71	-4.53
68.1	30.03	6.68	-3.4
68.14	31.03	0.96	-0.71
68.18	28.02	-1.35	1.44
68.22	30.39	0.02	3.25
68.26	31.48	-1.14	3.46
68.3	30.26	1.18	4.04
68.34	29.01	5.8	3.33
68.38	25.085	3.1187	2.9859
68.42	20.32	5.17	2.38
68.46	22.29	1.43	6.23
68.5	19.29	3.45	4.84
68.54	17.79	5.13	3.86
68.58	19.1	7.84	-1.75
68.62	20.11	5.93	-1.77
68.66	24.3	5.05	1.23
68.7	26.09	6.55	3.87
68.74	22.97	7.96	2.29
68.78	22.82	7.41	3.39
68.82	27.4	7.78	-0.81
68.86	28.34	7.09	-3.67
68.9	25.76	7.51	-4.92
68.94	24.47	8.6	-2.44
68.98	22.89	8.21	2.67
69.02	26.99	7.65	3.23
69.06	25.12	7.45	3.27
69.1	27.52	5.55	2.82
69.14	26.34	6.65	2.5
69.18	30.32	6.57	-0.79
69.22	28.98	5.15	-2.1
69.26	28.37	5.08	-1.34
69.3	28.27	5.31	0.34
69.34	27.66	5.18	1.07
69.38	28.09	8.75	5.73
69.42	32.7	7.43	3.24
69.46	29.08	8.64	5.64
69.5	28.2	8.65	7.53
69.54	27.71	8.87	5.11
69.58	28.18	6.12	6.72
69.62	30.2	4.68	5.84
69.66	30.25	2.74	5.75
69.7	31.66	0.68	8.18
69.74	34.5	0.52	6.69
69.78	32.69	-0.5	2.01
69.82	28.4	0.06	4.47
69.86	28.88	-1.66	4.24
69.9	23.51	2.14	1.79
69.94	30.752	-3.5694	1.9297
69.98	30.13	-6.35	0.5
70.02	30.71	-5.39	-2.45
70.06	31.57	-4.45	-2.61
70.1	31.04	-6.22	-2.39
70.14	32.7	-4.97	-0.3
70.18	32.3	-7.11	-0.25
70.22	32.53	-5.51	1.13
70.26	31.89	-5.45	3.8
70.3	31.832	-2.4819	-1.8183
70.34	31.863	-2.0269	-2.1476
70.38	31.868	-1.5388	-2.4526
70.42	34.59	-0.17	-5.36
70.46	34.39	2.07	-4.48
70.5	31.11	1.15	-3.89
70.54	31.16	2.09	-3.13
70.58	29.63	2.4	-3.03
70.62	30.17	3.01	-2.44
70.66	29.2	2.49	-3
70.7	30.97	3.28	-2.9
70.74	29.85	3.76	-2.91
70.78	30.38	2.59	-3.67
70.82	30.52	2.03	-4.52
70.86	29.92	1.57	-4.75
70.9	28.95	5.27	-5.26
70.94	29.36	7.88	-5.19
70.98	29.48	8.22	-6.46
71.02	29.3	6.37	-7.71
71.06	25.06	8.05	-6.54
71.1	23.92	10.52	0.05
71.14	25.52	7.1	0.6
71.18	23.17	8.16	3.88
71.22	25	9.85	0.32
71.26	27.01	8.65	-2.18
71.3	25.61	5.12	3.02
71.34	23.24	6.85	3.21
71.38	27.18	9.74	5.11
71.42	24.28	11.47	4.5
71.46	27.62	11.97	3.07
71.5	27.56	16.2	3.05
71.54	25.52	12.79	2.89
71.58	30.13	15.16	4.67
71.62	28.27	10.56	5.17
71.66	24.73	9.62	4.28
71.7	27.06	9.56	5.43
71.74	28.31	9.63	7.56
71.78	26.11	8.57	5.17
71.82	27.18	3.57	3
71.86	25.55	4.41	2.37
71.9	24.66	0.74	4.59
71.94	29.34	1.12	3.57
71.98	29.97	-0.72	0.95
72.02	26.57	-2.37	5.56
72.06	27.67	0.27	4.59
72.1	28.98	2.64	-0.38
72.14	29.69	-1.17	-2.24
72.18	27.91	-2.88	-1.72
72.22	27.45	-1.42	-3.34
72.26	23.79	2.55	-2.62
72.3	29.28	4.46	-1.67
72.34	26.78	3.1	-0.66
72.38	27.64	1.83	0.37
72.42	25.81	7.28	1.35
72.46	27.33	6.41	3.08
72.5	26.12	6.83	0
72.54	25.62	4.58	1.13
72.58	28.06	5.8	3.17
72.62	30.3	5.42	3.61
72.66	29.14	6.14	4.38
72.7	28.18	6.52	3.84
72.74	27.56	5.12	3.15
72.78	27.6	5.73	1.5
72.82	26.34	7.18	2.9
72.86	27.91	8.02	3.01
72.9	28.43	9.44	0.09
72.94	23.14	4.36	4.66
72.98	28.22	5.58	7.74
73.02	28.7	8.48	4.59
73.06	28.11	7.01	5.06
73.1	26.91	6.59	5.48
73.14	27.88	4.97	6.3
73.18	26.09	4.73	5.6
73.22	27.13	5.4	5.37
73.26	27.01	3.8	2.09
73.3	26.04	1.65	3.22
73.34	25.22	-0.15	0.39
73.38	28.57	0.17	1.55
73.42	27.18	0.77	-0.75
73.46	25.43	0.72	2.01
73.5	22.64	1.19	0.13
73.54	23.87	1.36	4.08
73.58	24.53	0.42	2.61
73.62	26.57	0.66	1.1
73.66	25.87	0.14	1.87
73.7	29.26	0.03	0.64
73.74	28.17	1.3	1.68
73.78	27.41	-1.3	0.55
73.82	26.32	0.13	0.95
73.86	25.66	-0.15	0.78
73.9	27.08	-0.64	-2.69
73.94	29.41	0.21	-3.36
73.98	32.19	-1.66	-2.66
74.02	31.99	0.41	-2.51
74.06	31.36	0.16	-2.1
74.1	31.19	0.9	-2.27
74.14	32.58	-0.42	-3.67
74.18	31.94	0.18	-4.29
74.22	33.54	-0.74	-3.96
74.26	31.32	-2.88	-2.85
74.3	30.84	-2.35	-3.96
74.34	27.47	-1.6	-3.5
74.38	29.84	1.51	-4.74
74.42	27.33	-2.87	-3.45
74.46	30.4	0.83	0.63
74.5	28.77	-3.59	0.98
74.54	27.7	-4.13	-4.88
74.58	24.03	-2.32	-4.41
74.62	22.24	-4.19	-1.58
74.66	23.03	-5.56	2.32
74.7	21.13	-5.36	2.37
74.74	22.78	0.22	-1.87
74.78	18.78	-0.11	-0.8
74.82	20.69	2.87	2.25
74.86	20.83	2.79	2.77
74.9	25.54	4.18	-0.88
74.94	24.09	3.75	-0.82
74.98	27.75	2.38	-1.93
75.02	20.53	1.89	-3.94
75.06	20.84	3.51	-1.15
75.1	25.54	6.7	-0.41
75.14	25.1	1.9	-0.39
75.18	25.94	1.9	0.07
75.22	26.59	-0.5	-2.45
75.26	27.62	-1.28	-0.73
75.3	31.16	0.08	-1.14
75.34	30.93	1.1	-1.53
75.38	33.93	1.88	-0.11
75.42	31.85	-0.21	-1.23
75.46	33.55	0.88	-0.96
75.5	32.29	2.59	-1.71
75.54	33.02	3.92	-1.23
75.58	30.42	3.7	-1.69
75.62	30.67	3.47	-2.31
75.66	29.21	2.83	-3.05
75.7	30.02	3.92	-2.88
75.74	30.98	6.51	-2.31
75.78	31.8	5.43	-3.2
75.82	31.58	7.73	-1.8
75.86	29.61	6.85	-0.58
75.9	27.9	9.04	0.46
75.94	27.77	8.45	-0.64
75.98	25.81	10.61	3.16
76.02	25.43	8.24	4.88
76.06	26.76	6.75	4.13
76.1	26.6	8.24	0.81
76.14	29.17	7.42	2.55
76.18	26.06	7.67	-0.44
76.22	32.41	7.36	2.63
76.26	26.463	6.2072	3.6475
76.3	24.1	2.32	3.31
76.34	22.09	0.96	1.73
76.38	25.39	0.4	3.05
76.42	26.1	3.61	5.08
76.46	28.43	6.9	5.93
76.5	29.94	8.8	3.67
76.54	28.05	8.17	3.16
76.58	24.34	7.24	3.53
76.62	24.07	6.93	3.28
76.66	24.07	4.5	1.9
76.7	25.95	0.64	1.43
76.74	24.94	4.4	-1.73
76.78	23.5	2.08	-0.79
76.82	22.98	3.03	0.11
76.86	21.37	5.43	0.58
76.9	21.71	5.57	1.74
76.94	20.22	3.81	3.68
76.98	22.8	1.61	2.94
77.02	20.7	3.45	2.23
77.06	23.7	2	1.79
77.1	24.98	2.57	3.31
77.14	25.19	2.75	1.91
77.18	24.13	3.47	3.63
77.22	25.66	-0.59	2.99
77.26	23.55	-0.14	0.43
77.3	24.45	-0.2	-0.62
77.34	24.96	0.17	-1.37
77.38	26.53	-1.03	-1.37
77.42	25.47	-3.26	-2.19
77.46	25.81	-4.13	-1.79
77.5	25.29	-0.47	-1.27
77.54	26.47	-0.49	-2.59
77.58	25.74	-5.46	-4.16
77.62	29.53	-2.48	-2.9
77.66	31.09	-0.98	-4.36
77.7	31.1	0.11	-5.22
77.74	33.32	1.07	-4.49
77.78	33.34	0.54	0.23
77.82	33.29	2.14	-0.21
77.86	31.77	3.93	-1.6
77.9	31.72	2.75	-3.2
77.94	30.71	2.86	-5.14
77.98	32.91	2.31	-5.99
78.02	28.25	4.5	-2.8
78.06	27.44	7.12	2.12
78.1	27.53	4.02	4.85
78.14	26.63	0.85	5.17
78.18	27.21	1.37	2.77
78.22	28.28	1.51	1.96
78.26	25.96	1.92	-0.32
78.3	27.4	1.16	0.53
78.34	27.2	0.75	0.1
78.38	27.41	0.52	0.63
78.42	26.37	0.85	1.6
78.46	29.3	1.14	2.12
78.5	32.37	2.32	0.54
78.54	30.91	0.2	-1.31
78.58	31.34	1.66	-0.85
78.62	30.03	1.42	3.33
78.66	29.85	0	3.44
78.7	31.74	0.52	1.88
78.74	31.94	-0.3	1.19
78.78	29.96	-0.47	0.49
78.82	30.34	-0.47	1.42
78.86	30.06	-0.99	0.23
78.9	29.58	-1.4	-0.61
78.94	29.93	0.18	-1.37
78.98	30.48	0.29	-2.02
79.02	31.22	0.09	-2.3
79.06	31.38	1.22	-3.34
79.1	30.58	1.42	-3.58
79.14	30.02	0.75	-3.87
79.18	31.12	2	-3.87
79.22	29.83	2.52	-4.25
79.26	29.94	3.08	-5.05
79.3	28.92	2.29	-5.39
79.34	27.14	2.69	-4.08
79.38	25.49	5.47	-3.88
79.42	24.99	4.76	-3.23
79.46	24.14	5.35	-0.5
79.5	22.6	4.21	0.67
79.54	25.34	5.05	3.31
79.58	29.56	1.47	4.17
79.62	28.2	1.82	4.33
79.66	29.68	1.04	2.35
79.7	27.67	-1.34	6.41
79.74	30	1.15	9.33
79.78	27.55	-4.19	8.58
79.82	28.11	-4.75	4.65
79.86	28.4	0.21	4.39
79.9	33.64	2.74	-2.98
79.94	31.21	4.3	-2.06
79.98	33.11	5.54	-3.06
[truncated: 1,032 more rows]
