# Supplementary material for: Mean flow and turbulence structure over exposed roots on a forested floodplain: Insights from a controlled laboratory experiment
Source: PLoS One. 2020 Feb 26;15(2):e0229306. doi: 10.1371/journal.pone.0229306 (PMC7043746; doi:10.1371/journal.pone.0229306)
Supplement: S1 File — (ZIP) [file pone.0229306.s001.zip › data_and_scripts/velocity_data/t21_033_replaced.csv]

0.02	24.36	0.2	1.13
0.06	26.79	0.56	3.19
0.1	27.03	-0.3	2.74
0.14	25.03	0.02	0.63
0.18	22.85	-1.37	0.75
0.22	21.67	-2.17	1.65
0.26	22.56	-2.36	0.84
0.3	23.16	-3.52	0.93
0.34	22.68	-5.53	-1.5
0.38	21.93	-4.81	-1.08
0.42	22	-4.99	-1.71
0.46	20.55	-4.98	-1.44
0.5	22.87	-3.06	1.73
0.54	24.97	-1.89	4.82
0.58	23	0.42	4.83
0.62	22.51	3.77	5.82
0.66	22.14	1.65	3.83
0.7	20.71	-0.18	2.76
0.74	21.15	1.62	2.95
0.78	22.9	1.46	1.37
0.82	23.46	0.58	-0.48
0.86	24.33	-0.39	-1.72
0.9	21.63	0.26	-0.44
0.94	18	-0.25	-0.68
0.98	19.07	0.97	-0.96
1.02	18.22	0.31	-2.18
1.06	17.36	1.06	0.61
1.1	23.07	3.23	-0.17
1.14	24.32	1.84	-3.23
1.18	20.413	1.7277	0.63661
1.22	19.89	3.69	2.32
1.26	21.92	-0.62	3.46
1.3	21.17	-1.55	2.44
1.34	20.2	0.93	2.32
1.38	19.07	3.22	1.86
1.42	18.67	4.62	1.28
1.46	20.2	3.72	2.76
1.5	19.88	4.79	1.72
1.54	20.06	3.11	1.94
1.58	20.46	3.11	0.78
1.62	20.2	-0.6	-0.94
1.66	20.68	0.24	-2.24
1.7	20.22	1.41	1.09
1.74	19.67	2	1.54
1.78	20.79	1.53	2.25
1.82	22.53	0.07	0.37
1.86	26.89	-4.24	-0.04
1.9	26.31	-2.59	-0.91
1.94	28.2	-0.73	0.19
1.98	26.35	-2.84	-0.68
2.02	25.73	0.9	1.97
2.06	24.82	2.26	-0.45
2.1	26.31	2.7	1.86
2.14	26.85	3.16	0.33
2.18	25.42	2.49	-0.7
2.22	23.49	0.78	3.48
2.26	22.91	0.47	5.02
2.3	24.8	0.12	2.33
2.34	23.95	0.69	0.69
2.38	26.25	-0.09	-0.37
2.42	24.34	0.37	-1.67
2.46	22.47	1.13	-0.62
2.5	22.92	0.95	-0.06
2.54	24.24	2.58	4.75
2.58	23.48	3.88	1.4
2.62	22.44	4.55	2.42
2.66	22	4.7	3.05
2.7	22.49	2.8	2.74
2.74	22.87	2.15	2.36
2.78	22.09	0.87	1.39
2.82	20.38	-0.91	2.67
2.86	24.56	2.02	1.25
2.9	25.15	5.35	2.06
2.94	25.12	5.79	2.29
2.98	27.06	7.03	1.7
3.02	26.18	8.95	0.26
3.06	25.988	8.061	1.8256
3.1	26.278	9.0435	1.4915
3.14	26.11	7.81	8.09
3.18	26.77	10.6	3.4
3.22	28.09	12.22	1.39
3.26	28.66	13.92	0.29
3.3	27.75	13.42	1.1
3.34	26.43	13.99	-2.9
3.38	24.42	12.03	-3.9
3.42	23.25	8.4	-2.24
3.46	24.94	7	-5.05
3.5	21.65	6.01	-4.2
3.54	23.57	5.51	0.75
3.58	25.56	8.36	1.4
3.62	26.88	8.92	0.77
3.66	27.01	10.69	1.25
3.7	26.39	10	3.32
3.74	27.05	6.45	3.72
3.78	29.51	3.41	2.14
3.82	27.96	-0.73	0.19
3.86	27.15	0.8	-1.29
3.9	28.66	-0.65	-1.69
3.94	26.1	-0.58	-1.72
3.98	30.97	-0.99	-1.92
4.02	28.63	-1.44	-2.36
4.06	26.66	-2.5	-4.13
4.1	24.99	-2.55	-2.28
4.14	29.5	-2.16	-1.95
4.18	28.31	1.64	-2.56
4.22	30.79	0.93	-0.79
4.26	33.49	-1.61	-2.44
4.3	31.69	-1.09	-0.76
4.34	30.84	-2.99	-3.25
4.38	33.07	-2.21	-2.15
4.42	30.46	-2.73	0.76
4.46	28.95	-4.22	0.95
4.5	27.28	-0.62	-2.65
4.54	26.36	-1.14	-0.71
4.58	24.13	-4.83	-1.07
4.62	27.54	-3.2	1.28
4.66	26.81	1.09	-0.88
4.7	24.71	0.55	-1.61
4.74	20.74	0	0.11
4.78	21.42	-0.9	1.06
4.82	25.87	-1.69	-1.11
4.86	25.49	4.52	-0.79
4.9	23.16	7.06	-0.09
4.94	23.92	4.52	2.58
4.98	24.24	3.68	0.84
5.02	24.68	0.95	2.6
5.06	22.89	1.53	1.64
5.1	24.36	1.57	0.4
5.14	23.08	6.45	0.83
5.18	25.01	2.52	0.01
5.22	25.19	2.87	2.9
5.26	25.64	0.17	-0.36
5.3	24	-0.6	-0.35
5.34	23.89	2.05	1.65
5.38	22.65	4.71	4.6
5.42	22.87	8.05	5.75
5.46	21.16	2.66	4.03
5.5	19.33	3.76	4.23
5.54	20.8	3.88	3
5.58	21.69	0.52	0.57
5.62	19.49	1.07	1.22
5.66	20.38	2.33	2.84
5.7	20.7	2.02	3.45
5.74	20.14	1.81	3.36
5.78	20.53	0.87	2.26
5.82	20.37	0.71	3.32
5.86	21.53	0.8	3.75
5.9	21.12	3.17	4.44
5.94	23.477	1.9745	3.429
5.98	24.218	2.1865	3.3695
6.02	25.2	2.98	3.73
6.06	25.55	1.2	4.85
6.1	26.72	3.12	6.47
6.14	27.86	3.33	4.36
6.18	28.88	2.84	1.1
6.22	25.26	3.81	0.66
6.26	28.15	4.12	0.09
6.3	28.07	4.16	-1.58
6.34	26.92	3.7	-1.03
6.38	25.81	2.55	-1.3
6.42	25.84	2.67	-0.79
6.46	25.29	4.09	1.36
6.5	25.52	4.22	2.96
6.54	23.27	1.83	1.86
6.58	24.59	-1.37	3.13
6.62	20.82	-2.85	2.97
6.66	23.08	-1.69	0.53
6.7	23.27	-1.44	-2.67
6.74	24.3	-1.24	-3.52
6.78	22.54	-1.77	-3.54
6.82	23.35	-0.19	-3.32
6.86	22.3	0.2	-3.72
6.9	20.56	1.32	-3.32
6.94	18.94	1.65	-2.33
6.98	19.08	0.25	-0.01
7.02	19.2	1.83	1.48
7.06	20.65	4.82	1.08
7.1	22.14	8.55	4.68
7.14	22.91	10.47	6.16
7.18	24.7	8.75	4.8
7.22	24.35	12.11	3.25
7.26	22.64	9.32	3.12
7.3	22.02	9.18	3.16
7.34	19.6	7.87	2.76
7.38	20.81	6.59	1.54
7.42	23.67	8.82	1.43
7.46	20.91	7.11	1.17
7.5	24.16	5.81	-1.19
7.54	23.62	6.72	0.35
7.58	25.25	5.3	4.71
7.62	28.21	4.45	2.03
7.66	27.82	4.16	0.18
7.7	27.19	4.27	-2.53
7.74	26.58	5.82	-1.85
7.78	27.27	1.6	1.52
7.82	27.12	4.28	4
7.86	27.09	3.28	1.8
7.9	26.57	4.31	2.61
7.94	23.92	7.35	2.45
7.98	24.39	7.85	0.88
8.02	24.1	7.79	3.34
8.06	24.58	4.15	5.48
8.1	23.17	2.18	4.68
8.14	24.76	1.41	3.68
8.18	24.64	-1.01	2.65
8.22	24.65	-2.51	0.71
8.26	21.77	-2.62	1.53
8.3	23.17	-2.44	2.03
8.34	19.27	-3.98	2.64
8.38	19.1	-2.74	3.69
8.42	19.26	-4.58	3.98
8.46	19.95	-2.3	2.97
8.5	20.05	-0.55	2.37
8.54	21.83	3	1.71
8.58	20.24	2.44	1.92
8.62	20.98	1.22	1.42
8.66	22.12	2.03	0.56
8.7	20.29	0.46	1.88
8.74	20.66	1.57	2.73
8.78	20.35	1.65	1.09
8.82	22	-1.05	4.65
8.86	22.03	2.52	3.52
8.9	19.13	2.99	2.37
8.94	17.81	0.62	2.12
8.98	21.22	3.77	1.32
9.02	21.06	2.73	-0.5
9.06	23.84	1.84	-2.02
9.1	25.38	1.94	-2.59
9.14	25.1	2.61	-2.16
9.18	25.69	-0.29	-1.55
9.22	24.07	-0.16	-0.3
9.26	23.05	1.43	-1.98
9.3	21.82	3.29	-0.23
9.34	23.96	-3.73	1.25
9.38	26.11	-3.51	-0.75
9.42	23.95	1.04	-3.37
9.46	21.07	2.55	-1.35
9.5	20.61	3.31	-0.34
9.54	21.02	2.96	1.97
9.58	21.8	3.25	1.1
9.62	23.3	1.13	-0.54
9.66	22	4.44	-0.29
9.7	24.39	4.51	-0.36
9.74	20.75	3.34	-0.36
9.78	25.55	3.28	-2.62
9.82	25.25	6.14	0.23
9.86	25.84	4.85	2.58
9.9	25.58	3.5	2.45
9.94	26.31	6.1	0.08
9.98	27.05	6.27	-0.83
10.02	30.93	7.7	-0.91
10.06	29.94	8.35	-0.88
10.1	31.8	9.13	0.52
10.14	30.99	9.96	-0.21
10.18	31.49	11.68	-1.58
10.22	31.03	11.26	-1.89
10.26	28.09	4.79	-0.02
10.3	30.74	4.96	1.76
10.34	26.15	5.49	3.4
10.38	24.33	9.1	4.73
10.42	25.18	8.15	6.42
10.46	26.71	5.83	4.33
10.5	26.148	4.469	3.5214
10.54	24.71	4.48	4.88
10.58	26.126	4.1904	2.9931
10.62	26.181	4.1104	2.6421
10.66	26.269	4.0641	2.2506
10.7	23.33	-0.47	3.67
10.74	26.02	-4.19	5.86
10.78	24.88	-4.51	1.02
10.82	25.5	-0.09	4.9
10.86	26.932	4.1775	0.14485
10.9	28.37	5.27	-4.69
10.94	28.37	8.84	-3.85
10.98	30.06	9.85	-3.73
11.02	28.84	9.15	-3.14
11.06	29.42	7.53	-1.08
11.1	27.91	8.28	-2.05
11.14	25.29	6.74	-1.46
11.18	24.69	1.93	2.25
11.22	26.86	2.93	1.3
11.26	26.8	3.25	1.07
11.3	24.97	3.25	2.34
11.34	24.99	1.94	0.93
11.38	27.21	0.05	0.82
11.42	24.67	1.01	0.49
11.46	22.53	3.49	0.17
11.5	21.44	7.38	4.2
11.54	23.26	4.23	3.05
11.58	21.69	4.48	5.4
11.62	21.01	3.94	5.69
11.66	22.66	4.79	5.58
11.7	23.39	4.46	0.8
11.74	23.55	7.44	-0.07
11.78	23.7	7.99	0.84
11.82	25.73	7.47	-0.31
11.86	21.58	7.44	-2.69
11.9	23.96	5.12	-2.1
11.94	24.28	6.45	-2.44
11.98	25.1	8.29	-2.36
12.02	25.61	6.98	-0.62
12.06	24.87	10.35	2.03
12.1	24.49	8.96	4.13
12.14	22.47	6.72	2.73
12.18	22.96	4.1	3.05
12.22	21.35	6.2	4.66
12.26	26.11	7.77	4.39
12.3	26.04	4.27	2.45
12.34	25.1	2.79	0.82
12.38	24.85	4.64	2.59
12.42	22.37	4.81	6.17
12.46	22.53	1.48	6.5
12.5	18.92	1.51	7.46
12.54	17.4	1.53	7.47
12.58	20.78	2.07	6.04
12.62	18.34	-0.91	7.07
12.66	22.26	-1.49	4.41
12.7	21.25	-4.87	2.36
12.74	21.51	-3.41	-0.15
12.78	20.49	-2.03	-2.13
12.82	21.08	-1.59	-2.86
12.86	20.91	-0.91	-0.85
12.9	22.87	-3.53	-0.01
12.94	25.9	1.13	-1.49
12.98	26.68	2.81	0.02
13.02	26.25	1.42	1.9
13.06	26.21	0.85	0.09
13.1	27.06	1.8	-2.51
13.14	25.46	4.74	-3.65
13.18	24.5	2.88	-0.91
13.22	24.63	5.9	1.03
13.26	25.63	1.45	-1.66
13.3	25.15	5.22	-1.38
13.34	27.36	7.52	-2.21
13.38	28.39	7.64	1.83
13.42	29.42	6.77	-1.55
13.46	33.28	5.05	-2.11
13.5	34.79	4.04	-4.22
13.54	33.66	5.38	-4.61
13.58	29.63	3.05	-4.82
13.62	28.75	4.65	-0.64
13.66	28.61	4.3	0.28
13.7	26.8	3.25	1.02
13.74	26.49	3.68	-0.16
13.78	26.54	6.37	1.67
13.82	24.42	3.65	0.52
13.86	24.6	4.9	0.45
13.9	23.77	4.39	0
13.94	22.46	2.58	1.71
13.98	22.28	3.63	1.51
14.02	24.38	8.25	2.25
14.06	28.78	6.23	-1.23
14.1	31.87	6.15	0.45
14.14	30.62	6.07	-2.41
14.18	29.68	5.58	-0.77
14.22	28.95	6.18	-2.07
14.26	29.62	5.33	-2.19
14.3	29.27	4.78	-1.78
14.34	26.63	3.72	-1.67
14.38	29.42	0.08	-2.16
14.42	28.52	5.37	-5.47
14.46	27.14	1.51	-4.18
14.5	23.94	1.49	-0.66
14.54	25.86	4.22	2.77
14.58	23.81	6.67	2.2
14.62	21.32	6.84	3.6
14.66	21.48	6.08	3.08
14.7	22.37	7.12	2.36
14.74	22.35	7.28	2.8
14.78	28.78	5.66	1.54
14.82	24.06	2.4	-0.87
14.86	22.82	2.9	-0.53
14.9	21.81	6.45	-1.12
14.94	20.95	7.27	1.74
14.98	21.52	5.22	0.72
15.02	20.74	5.72	1.88
15.06	21.02	3.84	0.93
15.1	22.68	5.72	3.55
15.14	25.58	4.41	4.55
15.18	23.43	1.08	4.21
15.22	21.91	2.77	6.37
15.26	23.98	1.56	4.85
15.3	23.87	3.03	5.37
15.34	27.28	1.49	2.99
15.38	24.63	-0.14	-0.15
15.42	25.41	0.69	0.72
15.46	25.79	2.44	-0.91
15.5	25.28	1.97	-1.89
15.54	26.2	1.22	0.62
15.58	23.88	1.25	3.08
15.62	25.81	2.31	2.67
15.66	26.45	2.5	-1.84
15.7	31.16	3.69	0.66
15.74	30.05	4.62	-0.16
15.78	31.61	5.95	-0.15
15.82	29.22	2.55	-1.82
15.86	29.32	-0.96	-1.59
15.9	32.69	0.36	-3.41
15.94	32.44	2.16	-5.32
15.98	29.79	3.28	-3.29
16.02	29.69	5.05	-3.35
16.06	29.48	1.25	-5.35
16.1	29.97	1.45	-4.15
16.14	30.42	0.93	-4.22
16.18	29.53	0.63	-4.93
16.22	27.59	1.96	-4.8
16.26	25.14	-1.4	-1.86
16.3	24.82	-1.84	-6.06
16.34	26.06	-4.87	-2.68
16.38	25.1	-4.59	0.05
16.42	24.61	-5.24	-0.59
16.46	23.2	-0.9	1.65
16.5	23.09	3.39	2.53
16.54	27.67	4.44	-3.36
16.58	27.47	4.2	-4.31
16.62	24.19	2.5	-3
16.66	24.921	3.5448	1.6164
16.7	25.35	2.61	5.22
16.74	27.49	3.8	1.54
16.78	27.01	5.41	2.22
16.82	26.89	7.65	2.36
16.86	25.03	8.52	2.73
16.9	23.07	6.21	6.28
16.94	23.04	5.25	6.41
16.98	25.53	3.85	4.7
17.02	25.12	-0.17	3.79
17.06	26.6	-0.32	3.19
17.1	29.79	0.95	0.65
17.14	27.63	-0.28	0.34
17.18	26.95	0.02	1.54
17.22	25.75	1.7	-1.11
17.26	26.91	1.51	-2.13
17.3	27.3	2.15	-2.18
17.34	27.79	0.41	-3.52
17.38	25.03	0.76	-4.68
17.42	24.04	1.77	-4.69
17.46	21.42	2.74	-4.55
17.5	26.596	0.15522	-1.4144
17.54	26.724	-0.29272	-0.9255
17.58	29.51	2.55	2.59
17.62	28.11	-0.78	5.2
17.66	29.85	-5.51	1.41
17.7	28.99	-4.25	3.68
17.74	25.25	-4.31	2.38
17.78	25.44	-4.77	-0.26
17.82	28.81	-2.97	0.99
17.86	28.34	-2.84	1.04
17.9	28.03	-2.24	1.25
17.94	28.21	-3	1.07
17.98	28.96	-5.96	3.2
18.02	27.95	-6.17	4.49
18.06	29.74	-5.24	2.16
18.1	29.8	-2.3	-0.36
18.14	28.72	-1.66	-1.11
18.18	29.19	-1.66	-4.27
18.22	29.65	-1.02	-7.71
18.26	24.64	0.98	-2.68
18.3	21.77	3.87	-2.88
18.34	20.29	3.07	-5.21
18.38	19.33	2.38	-0.62
18.42	22.77	0.27	2.65
18.46	19.83	-2.61	2.18
18.5	20.93	-0.47	2.29
18.54	19.69	-1.12	4.3
18.58	19.85	3.92	2
18.62	18.74	3.95	-1.07
18.66	20.98	3.69	-1.26
18.7	20.46	4.22	-1.51
18.74	22.83	3.69	-1.87
18.78	22.6	6.91	-3.09
18.82	23.28	6.1	-2.98
18.86	22.44	5.63	-1.71
18.9	23.78	5.78	-1.69
18.94	24.5	6.86	-0.74
18.98	25.29	7.63	-0.69
19.02	24.91	5.49	-0.16
19.06	27.35	5.04	-0.19
19.1	28.46	6.39	-0.26
19.14	26.1	3.03	0.6
19.18	23.81	3.36	0.97
19.22	22.88	3.16	2.12
19.26	23.36	6.93	1.97
19.3	21.6	6.14	3.05
19.34	25.69	5.15	5.55
19.38	24.57	5.03	4.68
19.42	28.81	9.22	2.09
19.46	29.13	7.41	4.37
19.5	25.71	3.73	7.16
19.54	22.53	5.87	5.42
19.58	25.65	3.74	4.76
19.62	24.1	3.79	2.58
19.66	27.21	5.56	1.47
19.7	27.93	8.31	-0.58
19.74	26.57	9.53	0.15
19.78	27.97	6.9	0.86
19.82	26.06	8.4	-0.91
19.86	25.59	9.49	1.93
19.9	26.13	10.74	3.52
19.94	26.48	9.3	5.11
19.98	25.97	7.1	3.63
20.02	25.12	6.08	2.06
20.06	27.19	5.92	-0.41
20.1	26.41	3.41	-1.03
20.14	24.18	4.57	-0.12
20.18	25.52	8.08	-0.85
20.22	26.67	8.85	0.14
20.26	26.46	8.46	1.55
20.3	27.33	8.72	0.8
20.34	26.76	8.31	0.87
20.38	24.18	7.5	1.04
20.42	22.74	5.89	2.26
20.46	23.79	8.88	1.99
20.5	20.59	8.12	-1.75
20.54	23.75	7.48	3.26
20.58	27.09	7.78	0.27
20.62	27.26	8.89	-1.35
20.66	26.31	8.51	-0.08
20.7	25.45	3.91	-0.61
20.74	25.07	1.36	1.86
20.78	24.46	2.12	3.09
20.82	23.94	0.67	2.12
20.86	23.57	0.84	-0.68
20.9	23.3	1.68	0.51
20.94	24.19	-0.02	0.06
20.98	29.36	-1.05	0.76
21.02	30.5	-0.88	-0.73
21.06	31.62	1.01	-0.62
21.1	28.28	-0.12	-0.77
21.14	26.89	1.77	-0.19
21.18	27.2	2.99	-0.58
21.22	27.67	2.55	-3.23
21.26	30.35	1.43	-5.76
21.3	28.68	-0.06	-6.45
21.34	27.4	0.59	-8.28
21.38	26.02	-1.68	-6.89
21.42	26.67	-0.55	-4.82
21.46	23.64	-1.23	-3.23
21.5	24.89	-3.27	-0.14
21.54	27.05	-1.58	-1.95
21.58	24.15	-1.37	0.89
21.62	26.53	-4.16	0.88
21.66	24.58	0.16	-0.69
21.7	28.41	-1.02	2.67
21.74	24.73	-0.9	1.24
21.78	22.88	-0.64	0.69
21.82	23.23	-2.65	0.78
21.86	25.55	-0.01	0.5
21.9	24.873	-1.6162	1.7596
21.94	24.708	-1.3875	1.7789
21.98	24.51	-1.1262	1.7718
22.02	24.274	-0.83532	1.7475
22.06	24.82	-2.37	3.28
22.1	27.05	-4.55	2.19
22.14	23.74	-2.94	1.07
22.18	20.88	-2.79	-0.27
22.22	21.88	0.24	1.26
22.26	22.53	4.62	2.13
22.3	21.12	6.18	3.05
22.34	18.83	3.73	3.48
22.38	18.71	5.44	2.26
22.42	20.02	5.33	1.5
22.46	19.79	4.39	2.94
22.5	16.98	-2.04	3.08
22.54	18.46	-2.96	1.43
22.58	18.98	-3.44	0.63
22.62	17.91	-2.77	-0.55
22.66	22.06	-1.09	1.01
22.7	19.04	0.05	0.75
22.74	21.05	1.65	1.47
22.78	21.85	0.05	1.3
22.82	21.26	0.33	0.89
22.86	21.03	-0.27	0.36
22.9	24.14	0.14	0.32
22.94	24.98	-0.16	0.2
22.98	25.67	0.58	-0.52
23.02	28.86	1.21	-2.68
23.06	29.32	2.82	-1.97
23.1	27.28	1.28	0.73
23.14	29.12	1.71	-2.21
23.18	31.02	-0.09	-4.48
23.22	33.13	1.01	-5.79
23.26	31.6	0.02	-4.72
23.3	29.33	-3.5	-0.33
23.34	30.24	-4.28	0.61
23.38	30.06	-3.51	-0.56
23.42	28.98	-2.97	-0.66
23.46	28.66	-4.79	-3.52
23.5	28.46	-2.46	-4.98
23.54	27.29	0.94	-3.65
23.58	27.77	2.06	-3.15
23.62	27.64	1.19	-3.75
23.66	27.05	1.72	-3.64
23.7	28.77	2.46	-3.95
23.74	27.05	3.89	-3.61
23.78	26.48	3.92	0.72
23.82	23.869	0.86138	-1.6472
23.86	22.929	0.47449	-1.0484
23.9	22.007	0.04609	-0.4191
23.94	21.125	-0.40102	0.22216
23.98	20.58	-3.23	3.25
24.02	18.81	-1.31	1.98
24.06	19.89	-5.21	0.31
24.1	18.93	-4.83	1.79
24.14	16.77	-2.36	2.75
24.18	16.54	-1.73	2.9
24.22	15.2	0.85	3.37
24.26	18.28	0.55	4.46
24.3	20.31	-0.65	2.2
24.34	19.26	-0.28	2.36
24.38	21.76	0.17	3.69
24.42	20.35	-1.23	2.75
24.46	23.4	-2.15	2.64
24.5	24.65	-3.55	1.37
24.54	27.94	-1.44	1.67
24.58	24.63	0.46	-2.77
24.62	26.11	0.37	-1.23
24.66	25.03	2.52	-1.99
24.7	25.61	5.23	-3.58
24.74	23.42	6.51	-5.88
24.78	24.01	7.38	-5.83
24.82	25.5	3.55	-4.43
24.86	25.58	2.81	-2.65
24.9	27.96	0.61	0.17
24.94	30.1	4.04	3.14
24.98	25.41	3.31	2.83
25.02	23.55	-1.57	-0.2
25.06	27.33	-3.99	-0.33
25.1	25.98	0.9	-1.87
25.14	23.08	-0.3	-3.61
25.18	25.49	-1.2	-1.14
25.22	22.64	-0.76	-2.88
25.26	21.7	2.89	-1.48
25.3	19.81	2.34	-0.14
25.34	19.82	2.96	0.97
25.38	16.95	-0.06	-0.35
25.42	19.82	-1.7	-1.51
25.46	16.69	0.28	2.02
25.5	23.21	1.45	4.83
25.54	18.73	-5.23	0.78
25.58	19.13	-4.31	-1.48
25.62	20.72	-5.56	0.64
25.66	20.64	0.5	1.83
25.7	18.36	-1.44	0.57
25.74	19.43	-1.7	-0.53
25.78	21.74	0.35	2.67
25.82	24.17	-0.37	3.34
25.86	24.52	-1.43	4.3
25.9	22.92	1.45	3.52
25.94	22.75	3.92	1.92
25.98	20.67	7.6	1.18
26.02	19.91	6.07	0.1
26.06	21.72	4.57	2.22
26.1	21.97	4.82	0.93
26.14	21.56	6.14	0.79
26.18	23.76	6.26	3.01
26.22	24.98	6.71	4.39
26.26	29.46	5.5	2.9
26.3	28.51	8.18	0.23
26.34	26.55	7.47	-0.21
26.38	23.33	3.74	1
26.42	26.39	1.33	-0.61
26.46	24.59	2.34	1.97
26.5	26.43	0.91	1.07
26.54	22.45	2.66	2.55
26.58	22.96	2.02	0.98
26.62	23.23	2.86	-0.56
26.66	23.19	5.43	1.73
26.7	22.21	7.57	1.8
26.74	27.8	6.48	1.54
26.78	28.01	6.66	-0.53
26.82	28.04	4.59	-0.73
26.86	25.242	4.8593	1.4023
26.9	25.356	4.7278	1.4724
26.94	22.94	0.58	1.89
26.98	25.77	5.07	1.91
27.02	24.45	4.04	2.32
27.06	25.97	6.01	3.83
27.1	25.59	4.8	0.64
27.14	23.74	3.31	2.71
27.18	24.9	-0.11	1.42
27.22	26.32	-1.04	1.31
27.26	26.52	-0.26	-1.65
27.3	24.87	1.1	1.22
27.34	25.8	0.98	0.43
27.38	22.88	-1.01	1.54
27.42	24.21	-1.1	1.19
27.46	22.42	-0.97	3.4
27.5	24.02	-1.34	1
27.54	23.02	1.33	-1.88
27.58	21.45	2.38	-0.2
27.62	20.46	2.59	0.08
27.66	21.49	4.81	-0.9
27.7	24.43	3.95	-1.05
27.74	26.36	4.45	-2.13
27.78	27.16	3.85	-2.56
27.82	29.32	3.37	-4.71
27.86	26.28	-0.76	-2.85
27.9	25.29	-1.75	-1.3
27.94	25.6	-1.43	-0.14
27.98	24.06	-3.29	1.12
28.02	24.29	-1.93	3.11
28.06	24.194	-2.1487	-1.0213
28.1	24.61	-2.88	-2.83
28.14	24.01	-1.46	-3.59
28.18	22.27	-2.48	-2.48
28.22	22.67	-3.45	-0.75
28.26	21.85	-3.8	0.05
28.3	20.55	-3.36	2.39
28.34	19.48	-2.01	3.36
28.38	20.7	-1.4	3.33
28.42	21.21	-0.23	4.84
28.46	23.78	1.09	3.18
28.5	24.56	2.78	3.13
28.54	26.39	0.4	1.71
28.58	25.24	-0.42	1.74
28.62	25.67	2.73	0.71
28.66	24.78	3.37	0.28
28.7	21.75	5.18	2.6
28.74	21.13	4.03	3.31
28.78	21.28	4.14	1.55
28.82	21.9	4.09	2.71
28.86	21.38	2.99	1.57
28.9	22.32	-0.55	1.4
28.94	23.69	-0.48	0.08
28.98	23.46	-3.61	0
29.02	22.8	-2.35	0.44
29.06	24.84	1.77	2.03
29.1	22.82	-0.38	1.73
29.14	24.56	3.9	1.16
29.18	22.25	6.04	1.77
29.22	23.89	4.52	-0.08
29.26	27.23	0.49	-2.24
29.3	27.54	2.48	-1.64
29.34	27.71	1.7	-0.68
29.38	27.52	0.61	-3.73
29.42	24.1	0.43	-3.78
29.46	23.59	1.28	0.84
29.5	23.95	4.91	-0.47
29.54	22.59	4.95	0.72
29.58	20.65	3.42	5.15
29.62	20.55	4.79	5.82
29.66	21.41	4.31	1.55
29.7	18.93	3.73	2.17
29.74	20.96	3.77	-1.07
29.78	21.42	3.51	-0.91
29.82	22.72	4.09	-0.74
29.86	21.8	4.41	2.15
29.9	23.86	3.96	3.45
29.94	22.87	5.69	3.31
29.98	24.17	3.14	3.15
30.02	23.84	2.24	2.76
30.06	24.66	0.24	0.69
30.1	25.92	2.36	-0.29
30.14	27.79	3.39	0.1
30.18	26.57	4.65	1.24
30.22	26.17	4.67	-0.23
30.26	24.74	1.81	-0.7
30.3	24.65	3.3	-0.69
30.34	25.33	5.52	-1.9
30.38	24.25	5.58	0.08
30.42	24.07	7.01	0.96
30.46	25.73	3.82	0.52
30.5	26.51	5.46	-1.39
30.54	25.49	5.92	-2.6
30.58	25.64	8.85	2.96
30.62	25.77	7.67	5.82
30.66	26.63	8.42	4.99
30.7	28.23	8.55	4.48
30.74	28.96	7.85	3.73
30.78	30.17	5.98	2.58
30.82	30.73	4.95	0.76
30.86	27.42	3.08	0.99
30.9	28.88	3.14	3.23
30.94	26.61	5.11	2.89
30.98	23.17	-0.18	1.91
31.02	25.59	0.38	0.02
31.06	23.94	3.08	1.36
31.1	25.47	1.42	-0.6
31.14	26.1	6.76	2.61
31.18	24.35	3.8	2.61
31.22	25.29	2.99	1.12
31.26	27.55	-0.85	-0.37
31.3	28.99	-0.63	4.07
31.34	25.99	-2.42	7.38
31.38	25.52	-2.33	7.49
31.42	26.03	-5.74	3.24
31.46	29.36	-4.34	0.01
31.5	26.07	-4.07	-1.44
31.54	27.58	-2.79	0.81
31.58	24.92	-5.22	3.37
31.62	26.22	-3.67	2.14
31.66	28.38	-3.76	2.32
31.7	26.502	-0.76147	-1.6986
31.74	29.48	4.59	-6.13
31.78	30.44	4.09	-6.58
31.82	24.02	3.8	-6.29
31.86	26.15	3.89	-4.8
31.9	24.09	3.05	-4.22
31.94	21.73	2.45	-2.54
31.98	21.43	2.37	-0.94
32.02	18.24	-0.44	-1.23
32.06	18.57	-0.79	-1.58
32.1	20.35	1.74	1.29
32.14	20.58	4.06	1.47
32.18	22.19	1.98	-0.03
32.22	22.21	2.24	-0.37
32.26	20.74	2.13	1.05
32.3	19.37	3.76	0.86
32.34	20.06	3.34	1.09
32.38	19.93	3.69	0.97
32.42	21.28	4.64	1.78
32.46	19.31	5.96	3.9
32.5	21.83	5.84	1.94
32.54	23.6	6.9	-1.2
32.58	20.83	6.45	0.22
32.62	23.98	4.91	3.77
32.66	23.93	6.63	3.92
32.7	25.78	6.74	1.61
32.74	23.98	6.25	1.95
32.78	23.93	5.22	3.26
32.82	23.86	4.44	4.22
32.86	24.21	3.08	3.43
32.9	22.26	1.9	2.18
32.94	22.67	2.03	1.71
32.98	21.74	1.76	2.93
33.02	24.03	1.88	3.06
33.06	22.3	0.78	4.63
33.1	24.62	-2.53	5.06
33.14	24.47	-2.23	1.73
33.18	26.71	-0.47	1.53
33.22	26.25	0.34	0.84
33.26	25.99	-0.22	1.19
33.3	25.49	-0.68	-0.87
33.34	25.26	-2.26	-0.01
33.38	25.49	-1.35	-1.84
33.42	24.24	2.58	-2.48
33.46	22.63	-2.13	-4.5
33.5	22.85	-0.44	-1.46
33.54	25.09	0.52	-0.59
33.58	23.39	-0.55	-0.11
33.62	25.34	0.81	1.16
33.66	25.81	4.54	1.62
33.7	28.19	6.49	4.62
33.74	28.95	9.46	3.02
33.78	25.51	9.28	-0.46
33.82	26.44	10.12	-0.48
33.86	23.38	8.54	-1.1
33.9	23.37	7.23	2.96
33.94	22.22	6.65	5.17
33.98	22.76	7.67	5.74
34.02	23.24	4	7.37
34.06	24.726	4.0961	3.1491
34.1	24.56	-3.12	0.78
34.14	26.9	1.88	5.69
34.18	23.6	-1.11	5.44
34.22	24.13	0.84	3.45
34.26	24.88	-2.27	2.67
34.3	28.21	2.35	-2.16
34.34	28.41	2.24	-2.33
34.38	31.19	3.85	-3.29
34.42	33.15	2.56	-4.43
34.46	32.41	1.97	-3.23
34.5	29.13	3.25	-1.53
34.54	27.81	4.01	1.07
34.58	28.32	3.42	-0.18
34.62	27.72	3.19	0.03
34.66	28.96	2.28	-2.62
34.7	28.73	4.72	-1.33
34.74	30.26	4.31	0.34
34.78	31.37	4.7	-2.07
34.82	32.97	2.28	-2.21
34.86	33.04	2.96	-0.39
34.9	30.03	2.69	0.52
34.94	29.68	0.64	-0.27
34.98	32.18	0.98	-0.64
35.02	32	1.95	-3.12
35.06	28	1.55	-2.27
35.1	30.821	0.48271	-1.3706
35.14	30.12	-0.01	-1.38
35.18	32.15	0.02	-3.12
35.22	32.34	-1.58	-4.15
35.26	29.66	-4	-2.27
35.3	28.59	-2.97	2.82
35.34	28.14	-2.1	0.31
35.38	26.73	1.5	-1.48
35.42	26.47	2.55	-0.92
35.46	27.82	0.12	0.14
35.5	28.55	-4.26	-1.42
35.54	27.5	-2.57	-2.08
35.58	27.21	-2.71	-1.6
35.62	25.1	0.03	-0.99
35.66	24.11	-1.75	0.16
35.7	22.7	-2.1	0.31
35.74	22.59	0.7	-1.81
35.78	24.98	-2.04	0.75
35.82	25.74	-4.42	1.67
35.86	25.52	-0.37	2.06
35.9	23.95	0.47	2.09
35.94	24.27	3.25	1.76
35.98	19.73	5.34	0.89
36.02	18.83	6.48	3.77
36.06	19.97	4.56	5.35
36.1	22.03	5.32	6.07
36.14	23	6.13	6.2
36.18	25.46	5.02	4.56
36.22	23.88	5.53	3.43
36.26	24.62	4.31	2.12
36.3	24.49	6.1	1.94
36.34	22.35	2.95	2.15
36.38	19.28	3.31	3.33
36.42	22.49	3.88	3.63
36.46	23.45	3.4	2.03
36.5	24.61	3.63	1.55
36.54	23.84	4.61	1.33
36.58	25.87	3.39	2.92
36.62	25.8	4.39	3.28
36.66	25.05	2.7	4.47
36.7	23.46	-2.66	1.47
36.74	23.23	-2.85	0.25
36.78	21.95	-2.44	0.76
36.82	21.24	-2.15	0.34
36.86	23.39	-3.78	-0.32
36.9	22.18	-0.11	0.35
36.94	20.33	-2.29	0.4
36.98	21.34	-1.14	0.2
37.02	23.14	-4.88	3.37
37.06	23.06	-2.39	3.57
37.1	24.72	3.42	3
37.14	24.04	3.6	2.32
37.18	22.35	8.17	-0.59
37.22	25.91	6.16	1.36
37.26	26.85	4.82	-0.5
37.3	25.8	4.59	3.02
37.34	24.65	7.38	-0.66
37.38	27.36	6.62	-1.88
37.42	26.63	7.97	-1.23
37.46	25.49	7.4	-0.32
37.5	25.31	8.24	-0.09
37.54	23.72	7.48	0.54
37.58	25.15	7.88	2.58
37.62	25.09	9.15	1.04
37.66	23.88	7.24	1.39
37.7	22.86	8.14	1.97
37.74	22.59	9.07	3.6
37.78	24.58	8.95	2.9
37.82	26.17	8.09	2.52
37.86	25.59	5.51	2.81
37.9	23.57	3.72	3.96
37.94	24.04	3.36	4.27
37.98	22.91	1.8	3.58
38.02	25.55	-0.33	2.12
38.06	29.83	-0.54	0.95
38.1	31.05	-4.08	-0.78
38.14	30.32	-3.2	-0.62
38.18	29.75	-0.38	0.55
38.22	28.28	-1.62	0.84
38.26	27.93	-1.8	-0.85
38.3	27.89	-1.11	-1.74
38.34	29.27	-1.91	-1.88
38.38	28.34	-0.53	-0.13
38.42	26	-0.95	0.63
38.46	21.74	1.08	-1.94
38.5	23.48	4.23	-4.2
38.54	23.84	4.98	-2.34
38.58	25.85	8.04	0.05
38.62	29.13	6.25	-2.51
38.66	28.66	5.02	-1.71
38.7	30.26	3.4	-3.09
38.74	28.87	2.91	-4.22
38.78	29.65	4.4	-5.42
38.82	31.1	4.65	-8.32
38.86	31.45	5.99	-8.31
38.9	30.79	10.89	-5.32
38.94	33.07	10.37	-4.89
38.98	34.8	6.68	-3.79
39.02	32.192	6.1656	-4.1051
39.06	32.23	11.16	4.48
39.1	31.734	5.2476	-3.5436
39.14	31.38	4.6998	-3.205
39.18	30.953	4.1017	-2.8374
39.22	30.463	3.4599	-2.4479
39.26	29.71	1.71	-0.08
39.3	28.82	0.69	-1.63
39.34	28.92	1.39	-2.57
39.38	28.16	-0.19	-1.72
39.42	26.51	-1.02	-1.45
39.46	26.48	-0.94	-1.27
39.5	25.42	-2.31	-1.14
39.54	26.3	-3.12	-0.22
39.58	24.97	-3.64	1.14
39.62	23.92	-3.41	2.04
39.66	22.29	-4.77	1.68
39.7	23.05	-3.67	2.04
39.74	19.83	-0.94	2.27
39.78	21.17	1.65	3.08
39.82	21.32	-0.22	2.77
39.86	22.2	-1.84	0.91
39.9	20.26	-1.98	-2.63
39.94	22.91	1.98	-2.33
39.98	21.6	4.71	-1.23
40.02	21.8	9.74	-0.5
40.06	22.82	8.06	-1.17
40.1	22.537	2.2774	0.93055
40.14	22.732	2.3369	0.91964
40.18	24.32	0.38	-0.06
40.22	25.29	2.79	-2.18
40.26	25.35	2.44	0.7
40.3	23.74	2.82	2.93
40.34	24.42	4.3	4.95
40.38	22	3.66	4.04
40.42	23.04	2.66	2.99
40.46	20.57	-0.12	4.26
40.5	21.1	-2.27	4.73
40.54	22.59	-4.91	1.85
40.58	26.06	-4.12	4.93
40.62	25.18	0.91221	1.0678
40.66	27.81	-4.35	-3.46
40.7	26.4	-1.72	-2.77
40.74	25.76	0.17	-2.18
40.78	28.01	0.61	1.13
40.82	29.3	-2.53	0.56
40.86	26.27	1.22	-2.13
40.9	25.24	0.23129	1.3821
40.94	28.6	4.21	5.41
40.98	24.865	0.33741	1.5013
41.02	26.44	6.05	2.58
41.06	22.89	5.55	-0.27
41.1	19.97	5.45	1.98
41.14	20.73	5.12	2.35
41.18	20.84	3.51	2.55
41.22	18.9	-2.3	4.71
41.26	23.47	-1.35	-0.27
41.3	20.99	0.87	-1.47
41.34	18.47	4.18	0.43
41.38	18.54	4.63	3.63
41.42	20.24	7.46	3.37
41.46	19.28	2.78	4.21
41.5	21.36	1.49	4.47
41.54	20.11	3.28	3.28
41.58	22.56	5.29	3.9
41.62	23.95	5.34	2.37
41.66	21.92	5.96	5.57
41.7	23.25	4.71	5.55
41.74	23.47	1.65	2.06
41.78	23.24	4.02	-0.06
41.82	24.36	4.56	2.64
41.86	23.37	4.15	2.48
41.9	22.12	5.78	0.25
41.94	20.08	3.9	0.05
41.98	22.55	2.82	0.74
42.02	20.4	3.25	-1.61
42.06	21.42	3.43	-0.19
42.1	19.21	3.18	1.27
42.14	20.28	2.39	1.07
42.18	19.15	3.4	2.26
42.22	19.92	3.72	0.4
42.26	17.03	2.98	1.45
42.3	17.5	3.15	0.81
42.34	16.51	4.91	0.72
42.38	21.93	3.87	2.76
42.42	23.63	6.25	4.35
42.46	26.89	6.37	5.63
42.5	24.24	5.22	5.61
42.54	24.71	5.66	5.45
42.58	25.9	5.03	2.22
42.62	25.06	5.05	0.5
42.66	23.9	3.14	-1.08
42.7	24.42	0.97	-1.52
42.74	23.05	-0.13	0.36
42.78	23	0.9	0.57
42.82	21.81	4.17	1.78
42.86	24.24	3.55	2.57
42.9	20.38	1.79	2.13
42.94	19.1	2.5	-0.87
42.98	18.33	2.13	-1.16
43.02	20.41	2.02	-0.82
43.06	23.09	5.52	1.27
43.1	25.19	6.48	3.05
43.14	22.88	3.7	-0.39
43.18	22.85	5.29	5.26
43.22	23.445	3.2841	0.53448
43.26	25.49	3.43	-1.24
43.3	24.81	1.22	-0.94
43.34	26.47	1.01	0.45
43.38	23.69	0.56	0.3
43.42	24.16	2.1	-1.4
43.46	22.07	0.14	-1.16
43.5	21.39	0.43	0.04
43.54	22.12	0.29	2.55
43.58	23.43	-1.89	3.26
43.62	21.08	-4.05	1.43
43.66	19.16	-2.95	-0.84
43.7	20.32	-1.14	0.44
43.74	22.41	0.32	0.98
43.78	22.41	0.43	1.09
43.82	19.15	3.08	0.02
43.86	18.81	2.92	-0.91
43.9	19.73	0.61	-0.54
43.94	20.26	1.56	-0.48
43.98	21.28	3.13	0.85
44.02	21.75	1.33	1.71
44.06	24.97	2.39	0.61
44.1	25.7	-0.43	1.04
44.14	25.88	-0.47	0.53
44.18	22.96	0.21	1.54
44.22	23.75	2.18	0.63
44.26	24.54	3.49	-1.91
44.3	25.25	2.08	-1.66
44.34	25.9	1.57	-1.93
44.38	26.62	1.81	-3.76
44.42	25.38	6.13	0.49
44.46	24.32	5.5	3.99
44.5	24.8	9.05	2.81
44.54	24.99	11.42	-0.07
44.58	26.92	9.33	-0.98
44.62	23.51	7.64	-0.17
44.66	22.93	7.28	1.18
44.7	23.72	8.8	2.28
44.74	25.14	8.45	1.15
44.78	25.94	8.6	2.42
44.82	27.33	9.4	1.68
44.86	25	8.8	3.16
44.9	31.52	8.86	1.83
44.94	31.93	4.5	0.57
44.98	32.28	4.12	0.65
45.02	29.86	5.81	0.24
45.06	31.08	6.31	-0.41
45.1	31.84	4.69	-1.08
45.14	29.72	6.6	2.15
45.18	26.33	7.76	1.64
45.22	25.56	7.31	3.1
45.26	28.91	8.45	0.97
45.3	28.36	7.34	-0.12
45.34	29.84	7.27	-0.83
45.38	31.3	5.82	-1.68
45.42	31.9	4.11	-2.56
45.46	31.95	2.09	-5.07
45.5	34.02	1.11	-4.85
45.54	35.2	1.66	-6.81
45.58	31.337	3.4826	-4.2734
45.62	32.21	4.24	-5.27
45.66	33.46	4.42	-3.05
45.7	29.5	3.26	-2.48
45.74	30.53	1.57	-2.97
45.78	27.82	3.45	-3.13
45.82	25.16	3.69	-5.05
45.86	26.51	1.13	-4.38
45.9	28.49	-2.03	-0.06
45.94	28.26	-3.53	4.03
45.98	23.91	-5.89	5.11
46.02	24.6	1.17	4.96
46.06	26.15	1.23	3.93
46.1	22.47	-0.06	5.04
46.14	19.01	-2.34	6.86
46.18	21.19	-4.21	3.85
46.22	21.52	-4.12	4.94
46.26	21.51	-5.53	3.44
46.3	21.88	-2.97	0.63
46.34	21.95	1.3	-1.6
46.38	20.6	1.19	1.36
46.42	17.89	2.06	4.97
46.46	22.31	0.54	3.68
46.5	24.99	-1.57	3.02
46.54	23.76	-1.25	1.1
46.58	21.35	-2.47	-2.19
46.62	20.35	-0.5	0.5
46.66	20.83	1.91	4.12
46.7	21.77	5.23	1.22
46.74	23.05	5.87	0.07
46.78	22.47	7.62	-0.35
46.82	20.2	5.61	-0.39
46.86	18.2	3.72	0.26
46.9	19.18	2.47	2.31
46.94	20.27	3.35	3.38
46.98	18.66	3.88	3.96
47.02	20.03	5.57	4.67
47.06	25.06	5.55	1.13
47.1	24.88	9.39	-0.62
47.14	25.35	6.66	2.16
47.18	24.96	8.11	3.28
47.22	23.23	6.33	5.92
47.26	23.2	4.09	3.39
47.3	22.93	5.75	2.1
47.34	24.53	6.36	4.62
47.38	23.66	1.79	4.01
47.42	25.67	-1.14	4.15
47.46	24.45	-0.04	7.22
47.5	23.52	0.49	7.18
47.54	19.68	-3.7	4.87
47.58	16.39	-2.23	3.6
47.62	18.54	-1.14	1.78
47.66	18.89	0.67	2.16
47.7	20.68	1.59	3.18
47.74	22.19	2.64	3.62
47.78	20.48	0.14	3.93
47.82	18.37	-0.26	2.07
47.86	19.54	0.35	3.77
47.9	21.55	-1.21	5.26
47.94	22.5	-0.15	4.61
47.98	22.54	1.96	4.27
48.02	22.56	2.82	4.88
48.06	20.88	-0.63	4.09
48.1	20.58	1.01	0.86
48.14	21.34	4.24	0.33
48.18	24.22	0.39	0
48.22	21.52	0.04	-1.55
48.26	22.89	-1.6	-0.33
48.3	24.06	-2.3	0.55
48.34	24.19	-0.79	0.63
48.38	23.57	-0.36	0.61
48.42	22.53	1.93	-0.6
48.46	22.99	1.84	0.53
48.5	19.77	3.46	-0.73
48.54	22.36	4.97	-0.62
48.58	23.53	5.14	-0.82
48.62	24.29	5.36	0.45
48.66	23.59	4.69	1.91
48.7	25.02	6.59	1.77
48.74	25.58	3.16	4.41
48.78	24.96	-0.6	2.73
48.82	23.15	1.25	1.79
48.86	25.96	0.54	-0.06
48.9	25.34	0.67	-1.81
48.94	24.53	2.52	-1.81
48.98	23.49	1.08	-1.09
49.02	25.32	1.68	-0.95
49.06	23.71	4.43	-0.53
49.1	24.56	8.05	-0.18
49.14	23.14	5.72	0.9
49.18	25.49	9.27	1.1
49.22	24.93	8.89	-0.21
49.26	27.56	4.59	-0.78
49.3	23.54	5.8	-0.46
49.34	22.28	5.48	0.4
49.38	21.92	2.44	-1.16
49.42	22.91	1.8	1.36
49.46	25.24	3.07	2.04
49.5	24.99	5.95	3.89
49.54	23.39	6.55	2.06
49.58	25.26	4.89	0.97
49.62	27.24	7.05	2.7
49.66	28.57	7.67	1.56
49.7	26.43	6.61	2.84
49.74	28.24	4.29	3.24
49.78	29.125	5.1416	3.2445
49.82	29.365	5.0625	3.2829
49.86	34.45	3.39	5.94
49.9	31.93	2.47	5.09
49.94	31.78	3.1	5.36
49.98	29.3	0.87	3.34
50.02	29.799	4.4454	2.9766
50.06	30.09	10.61	-0.44
50.1	32.73	5.17	-2.86
50.14	30.19	6.55	-1.33
50.18	28.63	5.49	4.39
50.22	28.68	2.32	3.44
50.26	26.36	1.84	2.44
50.3	28.34	1.32	2.79
50.34	26.67	1.05	2.34
50.38	26.57	0.63	2.61
50.42	23.49	1.05	-0.29
50.46	27.944	2.7792	0.16764
50.5	28.11	8.52	-2.16
50.54	29.35	4.06	0.63
50.58	30.74	4.38	-0.39
50.62	27.44	6.62	1.88
50.66	28.07	3.28	-0.38
50.7	28.28	-2.09	-5.96
50.74	25.51	-1.79	-2.49
50.78	25.84	-0.3	-3.64
50.82	24.37	2.86	-5.35
50.86	25.01	4.57	-3.46
50.9	26.63	3.66	-1.63
50.94	26.24	3.74	-4.13
50.98	27.35	1.99	-4.4
51.02	28.84	4.71	-1.66
51.06	26.31	6.02	0.69
51.1	27.64	0.01	0
51.14	21.3	1.44	-0.36
51.18	26.39	3.43	0.25
51.22	27.98	4.92	0.26
51.26	28.69	8.63	0.09
51.3	27.79	8.45	0.84
51.34	28.28	5.86	1.25
51.38	28.9	8.59	-1.23
51.42	26.81	7.11	1.71
51.46	26.25	5.44	2.4
51.5	27.38	5.46	0.54
51.54	24.91	12.14	1.8
51.58	22.66	9.94	1.51
51.62	21.56	7.02	-0.76
51.66	23.16	3.96	-0.18
51.7	23.66	5.66	-1.37
51.74	25.76	7.09	0.78
51.78	26.28	7.73	0.23
51.82	24.45	3.23	0.43
51.86	25.96	4.27	0.91
51.9	26.94	5.39	1.29
51.94	28.01	0.43	-0.79
51.98	24.889	3.9625	0.53835
52.02	24.672	3.5072	0.56619
52.06	24.425	3.0571	0.59918
52.1	26.97	7.07	-0.15
52.14	24.56	4.46	0.16
52.18	22.41	3.82	0.52
52.22	20.01	3.14	1.8
52.26	20.98	3.59	2.97
52.3	22.62	0.63	1.44
52.34	25.35	-4.18	0.83
52.38	19.34	-3.86	1.11
52.42	21.575	0.099086	1.2066
52.46	21.264	-0.012784	1.3174
52.5	21.48	3.58	4.85
52.54	21.17	1.25	2.93
52.58	19.4	-1.66	1.11
52.62	20.71	-3.18	0.37
52.66	20.8	-1.23	-1.46
52.7	18.46	0.29	-0.23
52.74	19.52	2.23	1.54
52.78	20.35	2.64	3.31
52.82	20.96	5.51	4.09
52.86	20.67	3.6	3.16
52.9	18.14	3.4	4.26
52.94	20.27	4.09	3.98
52.98	18.9	2.56	3.68
53.02	18.75	2.64	3.31
53.06	18.27	0	0.14
53.1	21.79	0.21	-0.42
53.14	18.73	2	-0.5
53.18	19.31	3.68	2.92
53.22	19.55	2.65	4.56
53.26	20.62	1.09	4.06
53.3	19.16	4.21	5.14
53.34	18.04	5.07	3.83
53.38	18.6	2.99	3.72
53.42	21.2	2.35	2.61
53.46	19.44	1.28	0.81
53.5	20.75	1.4	5.41
53.54	20.9	3.49	3.83
53.58	18.76	3.69	2.09
53.62	19.59	3.05	3.98
53.66	18.21	4.26	2.97
53.7	20.33	5.69	2.07
53.74	19.44	2.95	-1.2
53.78	19.01	3.68	1.94
53.82	20.43	1.16	4.42
53.86	20.93	2.37	4.68
53.9	21.371	1.4017	1.8472
53.94	21.969	0.82849	1.7855
53.98	22.58	0.27916	1.7308
54.02	23.89	-1.52	-2.91
54.06	21.31	0.98	-1.32
54.1	25.7	-1.74	1.53
54.14	22.53	-0.32	2.15
54.18	23.92	-1.38	2.42
54.22	26.86	-0.41	2.2
54.26	27.87	0.61	1.38
54.3	26.5	-1.49	4.18
54.34	25.98	-1.33	2.23
54.38	25.04	0.71	3.51
54.42	26.96	4.86	0.4
54.46	22.49	5.09	-0.79
54.5	22.82	6.52	-1.1
54.54	18.02	5.99	-0.81
54.58	19.82	6.32	1.16
54.62	21.14	9.43	1.62
54.66	21.45	6.47	3.91
54.7	21.26	5.98	4.79
54.74	22.77	5.99	4.79
54.78	21.57	2.94	3.56
54.82	24.23	7.53	0.98
54.86	22.97	6.39	3.31
54.9	22.88	8.53	1.91
54.94	24.83	6.51	5.28
54.98	25.73	8.18	4.24
55.02	27.81	8.13	1.42
55.06	25.55	7.62	-0.51
55.1	25.41	7.38	2.49
55.14	23.1	4.89	3.51
55.18	26.34	1.91	0.69
55.22	26.13	0.75	-0.27
55.26	26.45	1.84	0.83
55.3	31.75	1.35	-3.1
55.34	29.68	1.1	3.92
55.38	28.7	2.96	2
55.42	27.12	3.88	1.54
55.46	24.68	2.36	2.61
55.5	25.16	2.41	3
55.54	25.98	4.59	1.6
55.58	25.87	2.67	0.46
55.62	25.09	1	1.31
55.66	23.07	1.04	0.42
55.7	24.12	1.76	1.29
55.74	24.28	2.06	0.61
55.78	24.44	2.24	0.73
55.82	24.62	1.26	0.78
55.86	22.28	-0.53	0.96
55.9	23.41	1.02	0.53
55.94	23	0.81	1.64
55.98	22.53	0.72	1.79
56.02	20.83	-0.1	1.43
56.06	20.35	0.26	1.55
56.1	22.34	4.77	3.33
56.14	24.25	2.41	1.51
56.18	21.23	2.96	0.27
56.22	24.1	5.52	1.29
56.26	24.88	5.83	3.77
56.3	22.82	5.58	4.88
56.34	23.72	5.7	4.36
56.38	22.48	6.13	1.17
56.42	23.34	5.9	0.58
56.46	24.74	4.93	1.74
56.5	25.59	5.27	0.21
56.54	23.29	3.15	1.71
56.58	23.87	0.82	1.54
56.62	22.32	0.34	-0.06
56.66	21.88	0.84	-0.93
56.7	22.08	1.48	1.8
56.74	21.77	-0.85	1.42
56.78	22.7	-0.49	1.44
56.82	26.7	0.93	-0.41
56.86	24.73	0.2	-0.92
56.9	26.02	0.63	-0.52
56.94	23.81	0.99	-0.07
56.98	22.96	1.88	1.88
57.02	21.74	0.51	2.06
57.06	22.8	0.93	2.06
57.1	23.69	4.43	2.1
57.14	21.8	0.66	1.88
57.18	21.82	1.61	0.28
57.22	22.41	3.28	-0.55
57.26	24.95	5.08	-0.55
57.3	23.79	2.45	0.54
57.34	23.4	2.94	1.98
57.38	21.5	2.53	0.85
57.42	21.8	0.93	-0.88
57.46	21.54	0.26	-1.62
57.5	19.42	4.07	2.03
57.54	20.9	4.3	3.22
57.58	21.97	2.73	3.17
57.62	24.59	6.85	2.18
57.66	24.03	2.08	-0.18
57.7	22.97	0.76	-0.15
57.74	22.47	-0.49	2.51
57.78	24.31	6.35	4.72
57.82	25.36	5.88	2.44
57.86	24.62	3.55	0.75
57.9	24.61	4.7	2.51
57.94	23.93	0.53	0.85
57.98	22.99	-1.54	0.94
58.02	22.48	-0.35	0.34
58.06	23.76	-3.37	1.88
58.1	24.53	-6.39	-3.84
58.14	24.97	-6.08	-0.87
58.18	25.32	-4.74	-0.67
58.22	25.07	-2.76	0.14
58.26	26.29	-5.59	1.14
58.3	25.29	-6.26	0.23
58.34	23.45	-6.79	-0.25
58.38	22.19	-5.06	-2.56
58.42	23.87	-3.74	-1.59
58.46	23.84	-4.53	1.26
58.5	22.66	-4.18	2.22
58.54	21.31	-2.05	-0.41
58.58	22.32	1.38	0.2
58.62	24.62	2.06	2.2
58.66	26.93	-2.53	2.03
58.7	26.13	-1.7	1.77
58.74	25.97	-0.12	4.64
58.78	21.84	0.32	2.76
58.82	19.42	4.28	1.57
58.86	19.58	4.07	3.05
58.9	21.52	4.85	2.23
58.94	23.14	4.7	0.21
58.98	22.68	1.11	-1.82
59.02	22.68	1.08	-2.23
59.06	18.12	3.78	-0.56
59.1	17.04	2.97	0.02
59.14	23.28	3.4	-0.45
59.18	20.47	2.7	-0.18
59.22	21.98	2	3.08
59.26	20.95	0.85	2.7
59.3	17.19	0.02	3.95
59.34	14.83	-4.13	4.08
59.38	19.12	-6.15	1.86
59.42	19.28	-4.48	0.63
59.46	21.75	-4.26	1.17
59.5	23.43	-5.89	0
59.54	21.45	-4.54	-0.46
59.58	23.55	-7.54	-1.1
59.62	26.39	-7	1.24
59.66	25.2	-6.8	3.67
59.7	21.48	-3.8	1.59
59.74	19.75	0.2	-2.04
59.78	20.29	0.83	-1.35
59.82	18.59	0.7	-1.87
59.86	18.79	1.94	-1.4
59.9	20.23	3.77	-0.41
59.94	20.99	2.98	0.53
59.98	22.15	2.96	1.54
60.02	23.21	2.35	1.88
60.06	22.94	1.12	2.27
60.1	22.27	-1.92	1.61
60.14	23.72	-0.34	1.3
60.18	24.14	0.34	1.14
60.22	25.23	0.02	1.66
60.26	26.37	3.44	1.39
60.3	21.82	4.57	2.02
60.34	20.14	3.68	2.82
60.38	20.28	3.86	2.9
60.42	22.09	-0.86	2.78
60.46	20.78	1	3.97
60.5	20.78	-2.83	3.95
60.54	22.35	-6.05	3.93
60.58	19.34	0.57	5.77
60.62	20.35	0.13	4.2
60.66	19.61	1.62	2.25
60.7	20.53	0.78	3.08
60.74	19.93	-0.18	1.93
60.78	22.2	0.26	4.47
60.82	23.18	-2.98	2.47
60.86	24.26	-1.84	3.74
60.9	22.607	0.09422	0.28555
60.94	22.952	0.21198	-0.53691
60.98	22.68	1.96	-3.31
61.02	24.51	0.21	-1.62
61.06	24.42	0.2	-2.49
61.1	25.91	1.46	-2.03
61.14	23.27	0.63	-2.1
61.18	23.32	0.54	-2.73
61.22	21.9	-0.47	-4.4
61.26	26.51	-1	-5.92
61.3	23.31	0.34	-3.52
61.34	24.42	-0.37	-1.58
61.38	24.27	0.97	-0.08
61.42	24.49	-1.87	2.74
61.46	24.8	-2.3	0.74
61.5	23.14	-3.15	1.76
61.54	23.41	-3.36	5.4
61.58	22.43	-5.36	4.62
61.62	19.09	-2.71	4.5
61.66	19.65	-1.52	5.77
61.7	19.47	-0.6	3.92
61.74	21.66	3.45	2.42
61.78	24.32	5.2	3.79
61.82	25.16	4.36	3.55
61.86	23.77	4.97	0.69
61.9	24.23	7.12	1.83
61.94	22.82	6.55	2.36
61.98	22.11	3.23	4.07
62.02	20.99	2.85	3.57
62.06	24.45	2.23	5.58
62.1	21.72	2.63	8.12
62.14	21.95	8.23	8.31
62.18	19.23	6.91	8.86
62.22	20.89	9.67	4.82
62.26	18.43	8.86	3.06
62.3	21.47	5.66	5.85
62.34	18.54	5.46	4.4
62.38	19.07	6.6	0.17
62.42	19.52	6.1	0.65
62.46	19.03	6.98	2.29
62.5	20.03	4.09	2.3
62.54	20.53	2.26	3.82
62.58	19.26	2.97	2.85
62.62	21.59	6.16	3.63
62.66	22.55	8.88	4.63
62.7	22.2	5.4	4.4
62.74	21.71	2.35	4.24
62.78	18.81	1.76	3.31
62.82	15.34	1.24	3
62.86	14.15	-1.51	3.18
62.9	17.718	1.7361	4.8572
62.94	12.26	0.78	5.11
62.98	17.337	1.2655	5.1514
63.02	17.24	1.0688	5.2329
63.06	16.33	2.36	4.53
63.1	18.69	-0.73	5.91
63.14	20.05	-0.43	3.6
63.18	18.62	2.08	5.11
63.22	17.73	2.76	6.63
63.26	17.5	0.97	6.04
63.3	20.74	0.74	4.31
63.34	21.88	1.01	3.88
63.38	22.08	-0.9	1.9
63.42	22.73	0.12	1.42
63.46	24.24	0.7	0.7
63.5	23.41	1.62	0.97
63.54	24.62	2.02	2.86
63.58	21.72	2.37	1.2
63.62	22.77	2.95	2.45
63.66	22.27	3.48	1.13
63.7	23.28	3.11	1.9
63.74	21.52	3.51	5.69
63.78	20.47	7.14	1.11
63.82	22.58	5.19	1.38
63.86	25.76	4.24	0.16
63.9	25.72	4.56	-0.47
63.94	23.6	5.52	3.92
63.98	22.2	3.89	1.19
64.02	22.3	3.59	1.54
64.06	21.72	3.1	2.18
64.1	23.2	2.89	2.3
64.14	24.56	2.34	2.24
64.18	25.95	-0.03	0.67
64.22	23.63	0.66	1.29
64.26	25.41	-2.89	1.25
64.3	25.26	-0.09	-0.19
64.34	25.33	0.02	-0.22
64.38	25.28	3.86	-2.01
64.42	26.3	4.15	-2.89
64.46	24.26	1.56	-1.95
64.5	23.34	4.83	1.73
64.54	21.8	4.21	3.08
64.58	25.64	0.56	2.09
64.62	23.74	0.81	1.5
64.66	21.59	0.91	2.36
64.7	23.36	3.16	3.82
64.74	22.97	4.54	2.1
64.78	23.52	4.15	3.04
64.82	22.91	3.29	3.25
64.86	22.21	1.61	3.38
64.9	19.28	2.46	3.42
64.94	22.37	0.69	4.64
64.98	23.46	-1.37	4.18
65.02	24.67	-0.56	4.35
65.06	24.8	1.1	3.15
65.1	25.09	1.59	2.12
65.14	21.1	4.26	3.43
65.18	24.53	-0.13	2.37
65.22	25.53	2.89	0.34
65.26	29.27	4.23	0.66
65.3	28.97	3.84	-0.49
65.34	29.12	3.17	0.49
65.38	27.43	2.32	-0.17
65.42	28.83	1.04	-1.13
65.46	27.45	3.22	0.65
65.5	26.1	2.78	1.35
65.54	25.3	3.02	1.57
65.58	28.64	6.24	1.99
65.62	27.48	5.91	0.38
65.66	27.65	2.64	3.08
65.7	29.18	2.99	0.65
65.74	32.12	4.08	-0.5
65.78	29.32	4.89	0.37
65.82	28.96	5.05	0.68
65.86	28.97	4.16	1.03
65.9	29.5	6.67	0.58
65.94	29.6	5.04	-2
65.98	30.87	7.15	-2.43
66.02	29.44	9.21	0.35
66.06	27.48	11.42	-0.4
66.1	28.415	7.9575	-0.51183
66.14	23.95	9.34	-2.19
66.18	28.17	9.42	1.43
66.22	26.58	9.25	-0.41
66.26	28.84	6.76	4.07
66.3	28.59	6.59	0.84
66.34	28.09	3.52	2.5
66.38	23.81	6.23	-2.9
66.42	25.03	8.29	-1.39
66.46	25.14	7.05	-0.88
66.5	25.23	4.12	3.46
66.54	24.45	3.51	2.82
66.58	24.32	4.88	5.28
66.62	22.6	2.64	4.89
66.66	25.93	3.23	3.39
66.7	23.09	3.28	-0.47
66.74	25.22	1.97	0.76
66.78	22.48	0.66	0.75
66.82	20.7	-0.5	0.97
66.86	21.45	-0.76	-1.02
66.9	21.68	-3.58	1.69
66.94	17.15	-0.15	0.17
66.98	21.36	1.71	2.41
67.02	23.57	0.37	2.79
67.06	26.5	1.57	2.16
67.1	26.12	2.51	-0.43
67.14	25.8	2.56	1.15
67.18	24.74	4.33	0.87
67.22	26.92	4.58	1.54
67.26	25.99	5.38	-0.03
67.3	24.35	5.06	0.57
67.34	23.76	4.01	-1.26
67.38	24.54	4.49	-0.88
67.42	26.01	5.06	-0.4
67.46	28.65	4.91	-0.12
67.5	26.82	8.85	0.3
67.54	23.32	10.16	0.62
67.58	21.49	9.39	0.25
67.62	22.62	7.23	1.16
67.66	22.33	4.13	2.75
67.7	23.16	2.73	4.12
67.74	21.13	3.6	4.71
67.78	23.72	4.52	5.14
67.82	21.91	6.79	5.4
67.86	21.13	3.14	3.6
67.9	21.16	7.72	0.05
67.94	21.6	9.07	2.76
67.98	22.31	7.02	4.01
68.02	21.658	3.9952	3.7772
68.06	21.617	3.7613	3.6181
68.1	21.99	4.56	5.3
68.14	21.43	2.85	3.98
68.18	23.01	2	4.04
68.22	22.82	1.88	0.87
68.26	22.69	2.99	0.72
68.3	20.87	3.41	2.58
68.34	21.66	2.98	2.82
68.38	20.29	1.48	4.3
68.42	23.62	2.32	2.28
68.46	24.24	4.41	2.04
68.5	25.64	5.44	2.23
68.54	24.41	5.9	1.77
68.58	25.34	5.41	1.33
68.62	24.62	4.74	0.87
68.66	22.29	3.27	2.06
68.7	23.38	2.77	-0.99
68.74	25	2.75	-1.08
68.78	25.87	1.89	-1.07
68.82	26.2	2.77	-1.92
68.86	24.71	1.84	-1.45
68.9	24.06	1.82	-0.05
68.94	22.69	2.31	-1.39
68.98	21.28	0.82	-2.51
69.02	22.74	1.08	-2.48
69.06	23.84	0.73	-3.42
69.1	22.03	0.49	-2.33
69.14	20.82	0.96	0.29
69.18	21.21	-0.48	1.22
69.22	22.75	0.78	3.48
69.26	23.14	-2.17	2.39
69.3	21.41	0.7	1.16
69.34	21.49	4.21	1.78
69.38	21.048	1.7955	0.32115
69.42	20.859	2.3112	0.28486
69.46	20.688	2.8246	0.24595
69.5	22.76	3.38	-2.47
69.54	20.51	1.82	-1.39
69.58	20.12	1.04	-0.47
69.62	17	0.92	-1.58
69.66	18.69	4.71	2.53
69.7	19.81	7.73	0.11
69.74	22.15	7.02	0.52
69.78	23.07	6.19	0.32
69.82	20.98	5.52	2.6
69.86	20.06	3.37	3.11
69.9	21.35	1.25	2.34
69.94	22.09	-0.69	0.94
69.98	23.55	-2.93	0.98
70.02	23.57	-3.08	1.1
70.06	21.22	-1.92	1.47
70.1	19.59	3.09	0.66
70.14	18.98	4.16	0.23
70.18	17.79	4.4	2.09
70.22	19.21	4.92	1.86
70.26	20.36	5.24	0.03
70.3	19.82	5.52	0.84
70.34	19.81	3.14	1.62
70.38	20.53	6.57	0.88
70.42	20.35	6.65	0.94
70.46	19.77	5.71	1.65
70.5	18.52	1.88	1.72
70.54	19.97	-0.36	1.97
70.58	20.29	0.74	2.26
70.62	23.72	1	3.37
70.66	21.19	1.08	0.71
70.7	24.65	3.17	0.79
70.74	26.6	-0.08	-1.08
70.78	26.96	-0.49	-1.62
70.82	26.37	0.29	-0.1
70.86	28.11	-0.84	0.45
70.9	25.5	-1.35	-0.63
70.94	25.78	1.4	-0.07
70.98	25.77	0.19	-0.79
71.02	26.07	0.83	0.36
71.06	26.39	-0.38	-0.59
71.1	25.14	0.4	-0.38
71.14	22.22	1.29	0.8
71.18	20.38	4.68	0.91
71.22	20.93	5.15	0.56
71.26	24.62	5.37	1
71.3	21.69	5.3	1.74
71.34	20.56	4.05	3.44
71.38	20.72	3.37	2.45
71.42	21.06	5.45	3.02
71.46	22.66	4.01	2.79
71.5	26.82	7.35	0.92
71.54	24.24	5.33	-1.49
71.58	20.74	-0.18	0.83
71.62	19.22	0.61	-0.3
71.66	21.9	-1.58	-1.62
71.7	23.24	-0.75	-2.53
71.74	19.33	2.25	1.68
71.78	19.34	1.33	-0.1
71.82	18.06	3.36	3.66
71.86	18.75	3.14	4.18
71.9	20.7	3.76	3.61
71.94	20.55	6.27	1.48
71.98	21.1	3.16	-1.36
72.02	20.13	3.37	0.05
72.06	19.17	1.91	-2.3
72.1	19.06	0.27	-1.97
72.14	18.54	1.38	0.29
72.18	15.59	0.4	2.83
72.22	18.75	0.51	4.77
72.26	19.77	0.77	5.25
72.3	21.03	-0.11	5.08
72.34	17.96	-2.13	2.12
72.38	18.53	-1.89	2.12
72.42	20.56	-0.77	1.82
72.46	21.58	0.05	4.02
72.5	22.04	1.15	3.54
72.54	20.26	0.33	4.63
72.58	18.37	0.1	5.23
72.62	19.58	1.51	5.2
72.66	20.93	0.92	6.01
72.7	22	0.72	4.63
72.74	21.95	1.9	3.22
72.78	20.89	4.31	4.82
72.82	23.74	4.99	2.09
72.86	25.3	2.5	1.74
72.9	27.09	2.87	0.93
72.94	27.47	4.56	2.28
72.98	27.01	5.9	-0.19
73.02	25.791	2.0356	1.5918
73.06	22.81	3.67	0.73
73.1	25.17	2.61	3.98
73.14	27.47	-1.6	3.61
73.18	25.2	-3.85	2.64
73.22	26.05	-3.59	0.97
73.26	24.82	-3.49	-1.85
73.3	26.88	-2.59	-1.17
73.34	26.55	-0.86	-2.89
73.38	26.95	-1.44	-3.46
73.42	26.37	-2.62	-2.99
73.46	24.91	-3.05	-0.3
73.5	24.38	-4.25	0.03
73.54	22.87	-3.38	0.05
73.58	20.47	0.02	2.61
73.62	23.03	3.24	3.16
73.66	21.83	4.48	2.05
73.7	20.46	5.49	0.07
73.74	20.14	3.87	1.33
73.78	24.24	3.83	1.37
73.82	23.47	5.94	0.66
73.86	26.6	6.43	2.03
73.9	26.31	0.26	0.82
73.94	26.58	0.43	2.01
73.98	25.38	-1.87	-0.49
74.02	26.25	-2.82	1
74.06	26.82	-2.56	-1.17
74.1	25.1	-0.06	-1.17
74.14	21.77	-0.89	1.51
74.18	22.06	-1.34	2.38
74.22	22.49	-0.5	-0.43
74.26	25.67	-1.79	1.94
74.3	26.94	-3.75	0.78
74.34	29.94	-0.99	-3.43
74.38	26.85	-1.57	-4.19
74.42	25.057	1.4684	1.0509
74.46	25.125	2.3171	1.405
74.5	25.187	3.174	1.7601
74.54	21.89	6.12	0.02
74.58	25.265	4.8228	2.424
74.62	23.2	5.52	6.71
74.66	23.92	5.88	5.6
74.7	24.13	9.53	5.11
74.74	25.54	7.7	5.14
74.78	26.54	8.05	5.05
74.82	28.34	5.8	2.87
74.86	26.45	7.36	-0.62
74.9	22.66	5.78	0.28
74.94	22.02	7.92	-0.56
74.98	21.21	5.35	-0.19
75.02	20.84	3.05	1.6
75.06	24.14	5.49	3.14
75.1	25.22	6.16	1.05
75.14	26.78	7.43	0.21
75.18	26.13	8.37	1.41
75.22	26.05	6.71	-1.75
75.26	24.8	5.61	-2.24
75.3	25.76	3.55	-0.44
75.34	23.93	2	0.78
75.38	22.38	4.7	3.62
75.42	20.33	0.99	5.4
75.46	24.85	-2.36	5.02
75.5	23.43	0.7	4.56
75.54	21.61	3.78	3.46
75.58	21.77	4.59	2.79
75.62	19.94	6	3.11
75.66	21.05	4.04	3.77
75.7	20.35	2.14	4.7
75.74	23.2	5.2	3.81
75.78	25.3	7	0.75
75.82	26.66	9.94	0.82
75.86	23.52	4.21	5.66
75.9	26.05	4.71	3.05
75.94	28.72	8	0.18
75.98	29.36	8.42	-1.65
76.02	24.75	8.97	0.07
76.06	27.16	7.18	4.07
76.1	30.43	8.23	2.34
76.14	32.42	6.89	1.98
76.18	28.87	8.55	1.66
76.22	30.37	11.19	4.05
76.26	28.28	9.72	4.13
76.3	29.39	7.72	0.61
76.34	28.87	8.57	-2.08
76.38	27.05	7.99	2.26
76.42	29.59	4.67	1.46
76.46	30.82	3.64	-1.13
76.5	28.67	3.05	-2.05
76.54	28.77	0.68	-0.67
76.58	30.49	-0.15	-1.68
76.62	31.48	-1.38	-4.31
76.66	29.27	-1.49	-3.73
76.7	31.08	0.27	-2.92
76.74	31.68	-3.51	-4.01
76.78	33.61	-4.54	-0.97
76.82	31.57	-2.93	-1.59
76.86	31.19	-1.75	-1.31
76.9	29.24	-1.08	0.66
76.94	25.03	-1.81	0.78
76.98	22.99	-2.27	1.19
77.02	26.37	-1.26	3.98
77.06	25.04	0.72	1.97
77.1	27.3	-1.39	1.56
77.14	25.35	0.39	4.03
77.18	22.4	2.38	1.83
77.22	24.32	2.21	-0.35
77.26	25.87	4.72	-2.91
77.3	26.89	3.89	-5.09
77.34	24.38	0.41	-5.31
77.38	25.72	-2.23	-3.85
77.42	24.15	3.82	-2.21
77.46	25.24	2.6	-1.37
77.5	23.37	3.16	-0.69
77.54	22.45	3.46	0.5
77.58	21.91	3.4	-0.27
77.62	21.59	4.59	2.76
77.66	20.26	2.64	1.4
77.7	20.81	1.63	0.67
77.74	18.5	1.25	0.54
77.78	18.34	2.07	-0.5
77.82	17.39	2.76	2.03
77.86	17.41	3.4	3.93
77.9	15.62	4.56	3.51
77.94	20.22	3.95	3.05
77.98	20.04	3.92	1.6
78.02	21.07	2.05	3.73
78.06	22.53	2.84	2.21
78.1	20.83	1.38	3.34
78.14	20.67	-0.06	1.62
78.18	22.14	0.51	2.39
78.22	23.55	0.28	0.4
78.26	24.07	-0.65	-2.59
78.3	24.93	0.28	-0.91
78.34	25.59	1.4	-2.45
78.38	26.69	0.91	-4.23
78.42	27.83	-1.2	-5.19
78.46	30.06	-1.31	-4.09
78.5	32.21	0.87	-2.48
78.54	29.33	2.28	0.63
78.58	25.25	0.31	2.38
78.62	28.09	2.38	-1.72
78.66	29.15	4.53	-0.75
78.7	27.1	3.99	-1.31
78.74	25.44	-0.91	1.36
78.78	25.42	-0.08	2.17
78.82	24.65	6.04	3.17
78.86	24.06	5.65	3.95
78.9	22.26	7.64	3.82
78.94	23.55	7.04	3.14
78.98	23.14	6.13	2.12
79.02	21.31	4.01	2.89
79.06	21.41	3.67	4.01
79.1	21.72	4.13	3.97
79.14	20.94	2.17	2.45
79.18	22.64	2.28	1.65
79.22	24.33	2.98	-0.06
79.26	22.62	0.55	1.34
79.3	25.35	-1.12	-0.19
79.34	28.14	0.33	-2.68
79.38	28.04	1.66	-4.31
79.42	27.12	1.74	-4.89
79.46	26.02	2.44	-2.78
79.5	29.33	2.84	-1.75
79.54	29.48	-0.06	-2.8
79.58	27.28	-1.14	-0.01
79.62	26.49	1.25	-1.11
79.66	27.42	0.49	-2.9
79.7	28.46	1.51	-2.27
79.74	26.37	0.05	-3.1
79.78	25.53	1.45	-2.47
79.82	25.64	2.44	-0.18
79.86	23.28	1.64	1.83
79.9	22.56	3.49	1.88
79.94	22	2.8	3.39
79.98	21.23	2.77	2.47
[truncated: 1,109 more rows]
