# Supplementary material for: Mean flow and turbulence structure over exposed roots on a forested floodplain: Insights from a controlled laboratory experiment
Source: PLoS One. 2020 Feb 26;15(2):e0229306. doi: 10.1371/journal.pone.0229306 (PMC7043746; doi:10.1371/journal.pone.0229306)
Supplement: S1 File — (ZIP) [file pone.0229306.s001.zip › data_and_scripts/velocity_data/t21_034_replaced.csv]

0.06	22.47	1.78	1.07
0.1	22.83	2.57	0.37
0.14	24.28	1.99	0.2
0.18	27.405	8.591	1.7492
0.22	28.46	11.42	4.21
0.26	29.84	12.95	2.86
0.3	30.52	11.76	1.59
0.34	31.37	12.8	2.4
0.38	29.459	7.4407	2.8682
0.42	29.094	5.8935	2.9344
0.46	27.47	-2.37	1.07
0.5	28.9	1.72	3.34
0.54	25.3	-2.56	3.43
0.58	25.7	-2.94	3.34
0.62	24.92	-1.66	4.03
0.66	26.39	-1.87	1.82
0.7	26.43	-3.33	0.79
0.74	25.76	-3.44	0.17
0.78	26.75	-2.4	1.87
0.82	26.43	0.57	-0.14
0.86	25.94	1.6	-0.02
0.9	27.56	-0.65	-0.81
0.94	26.32	0.11	-1.85
0.98	26.57	3.42	-0.6
1.02	24.62	0.64	-1.31
1.06	24.18	-0.27	-0.82
1.1	24.13	2.08	-0.71
1.14	22.5	-1.81	1.9
1.18	25.61	-0.54	1.23
1.22	25.1	1.01	-2.34
1.26	25.44	0.48	-0.64
1.3	24.65	0.84	0.05
1.34	25.78	1.18	-2.21
1.38	24.95	-1.87	2.57
1.42	22.93	-1.72	2.57
1.46	21.99	3.41	0.01
1.5	22.55	1.27	-0.84
1.54	24.56	1.74	0.63
1.58	25.12	3.9	-0.32
1.62	25.35	4.47	-1.02
1.66	24.42	2.64	0.95
1.7	24.77	1.54	1.01
1.74	25.38	2.91	-0.44
1.78	23.31	2.65	-1.99
1.82	23.78	1.97	-0.38
1.86	26.37	7.53	-1.65
1.9	23.13	8.66	-2.24
1.94	23.68	9.19	-0.21
1.98	25.54	5.66	0.31
2.02	27.01	8	-1.4
2.06	27.23	7.2	1.22
2.1	27.06	8.89	2.15
2.14	24.11	8.73	1.66
2.18	23.55	9.2	1.81
2.22	20.87	3.4	2.42
2.26	18.94	2.08	4.01
2.3	21.35	4.41	0.71
2.34	18.52	5.76	0.98
2.38	22.556	8.2143	4.28
2.42	22.602	7.8499	4.5052
2.46	21.56	11.34	4.3
2.5	21.69	9.21	5.03
2.54	22.91	10.25	7.03
2.58	28.85	10.57	5.32
2.62	27.7	9.09	3.89
2.66	24.34	10.91	5.86
2.7	24.29	10.29	7.81
2.74	23.969	3.4731	4.5444
2.78	24.212	2.8499	4.3295
2.82	24.46	2.2334	4.0658
2.86	22.7	-4.25	5.43
2.9	20.26	-4.19	5.86
2.94	22.56	-7.1	4.18
2.98	25.422	-0.022216	2.5247
3.02	26.63	-0.19	-1.92
3.06	24.9	0.07	2.45
3.1	23.96	-1.8	-0.35
3.14	26.97	-0.73	0.02
3.18	28.94	-1.54	-3.22
3.22	28.58	-2.69	-2.49
3.26	28.27	-3.36	-1.17
3.3	28.62	-2.99	-5.04
3.34	26.37	0.41	-4.12
3.38	25.38	-0.63	-3.61
3.42	24.97	-0.85	-4.51
3.46	25.06	-0.68	-5.5
3.5	23.7	1.22	-5.47
3.54	23.66	0.21	-6.03
3.58	22.13	-0.88	-4.95
3.62	19.11	0.02	-3.03
3.66	20.09	1.74	-3.44
3.7	18.02	2.35	-4.54
3.74	16.56	3.52	-4.62
3.78	16.85	2.55	-5.05
3.82	14.03	0.63	-5.24
3.86	16.23	1.06	-3.2
3.9	18.71	4.62	-2.34
3.94	18.43	5.01	0.17
3.98	18.68	4.17	2.88
4.02	17.02	3.49	1.99
4.06	19.15	1.93	2.15
4.1	19.68	2.66	3.31
4.14	20.96	2.54	4.3
4.18	18.65	4.5	5.05
4.22	18.98	6.54	1.64
4.26	20.61	5.73	0.63
4.3	18.44	6.02	0.46
4.34	16.92	3.89	1.65
4.38	14.78	-0.02	3.84
4.42	17.53	-0.23	4.72
4.46	17.79	6.55	1.91
4.5	15.48	4.09	3.95
4.54	14.68	0.25	6.99
4.58	14.39	3.63	5.32
4.62	11.94	-1.98	4.85
4.66	13.32	-0.21	3.21
4.7	15.54	2.47	4.4
4.74	17.39	3.37	4.97
4.78	16.42	3.08	4.43
4.82	15.58	-2.11	4.04
4.86	15.06	0.66	4.5
4.9	16.73	2.3	3.37
4.94	18.17	-0.3	1.42
4.98	18.17	-0.75	1.43
5.02	17.12	0.98	2
5.06	18	1.05	2.21
5.1	20.87	1.97	2.57
5.14	22.48	4.53	3.83
5.18	20.03	4.24	5.23
5.22	23.29	3.54	3.94
5.26	25.92	6.61	1.9
5.3	26.86	7.66	2.12
5.34	29.32	7.18	3.58
5.38	30.38	6.71	4.04
5.42	30.23	5.07	0.74
5.46	28.36	6.1	1.78
5.5	27.88	5.27	3.16
5.54	26.61	8.03	-0.34
5.58	24.32	4.39	2.03
5.62	25.68	6.5	6.07
5.66	26.86	4.56	3.37
5.7	24.83	3.2	3.54
5.74	28.05	0.58	0.21
5.78	26.27	2.98	-2.13
5.82	23.99	1.06	-0.72
5.86	23.98	4.64	-0.74
5.9	20.83	2.02	1.11
5.94	23.92	0.15	1.22
5.98	25.83	-3.93	2.29
6.02	24.91	-2.83	3.19
6.06	24.27	-3.29	1.81
6.1	25.29	-2.69	2.41
6.14	25.23	-1.88	0.17
6.18	23.18	-3.82	0.78
6.22	20.17	-4.3	0.11
6.26	22.75	-3.12	0.96
6.3	21.42	-1.56	0.25
6.34	20.52	-2.94	2.03
6.38	19.16	-0.64	1.95
6.42	19.27	-2.24	1.39
6.46	18.86	-2.06	-1.31
6.5	17.81	-0.68	-1.9
6.54	17.97	-0.62	-1.05
6.58	18.03	-2.49	1.53
6.62	22.48	-0.89	1.75
6.66	22.05	-2.2	0.72
6.7	21.46	-2.63	1.07
6.74	22.01	-2.77	-0.67
6.78	23.23	-1.23	1.27
6.82	25.49	1.52	2.29
6.86	25.88	1.2	2.99
6.9	26.8	2.2	2.65
6.94	25.1	0.35	1.12
6.98	20.9	-0.94	3.18
7.02	22.64	0.92	3.66
7.06	24.05	4.79	5.09
7.1	23.94	6.11	4.68
7.14	21.02	3.49	4.56
7.18	20.87	4.93	3.19
7.22	18.94	3.06	2.2
7.26	19.68	5.38	1.62
7.3	19.61	5.48	3.08
7.34	18.9	8.08	1.62
7.38	18.41	6.39	2.41
7.42	18.56	5.24	4.06
7.46	22.728	6.718	3.4756
7.5	27.48	8.29	4.17
7.54	24.87	8.04	3.75
7.58	26.95	8.48	4.59
7.62	26.28	6.41	3.8
7.66	26.75	4.36	3.3
7.7	25.6	1.09	3.36
7.74	28.49	2.67	2.01
7.78	29.53	0.09	-1.17
7.82	29.41	0.44	-1.75
7.86	29.68	-0.5	-1.14
7.9	28.84	-1	-2.19
7.94	27.34	-0.35	-2.17
7.98	25.78	-0.88	-0.54
8.02	25.85	3.11	1.55
8.06	25.65	1.48	0.97
8.1	27.91	2.97	-2.27
8.14	27.97	-2.07	-1.6
8.18	28.99	-0.47	-0.41
8.22	30.52	2.03	-2.3
8.26	25.4	-0.71	-3.19
8.3	24.89	0.52	-1.73
8.34	23.05	-3.18	-1.29
8.38	26.519	-0.93487	0.5833
8.42	26.421	-1.1947	1.0416
8.46	30.26	-3.6	2.78
8.5	28.37	-0.53	2.18
8.54	25.68	-4.04	2.2
8.58	26.31	-1.4	4.2
8.62	25.41	-2.56	2.97
8.66	25.52	-2.75	3.05
8.7	24.68	-2.96	3.11
8.74	27.56	-0.83	2.95
8.78	28.06	-1.23	2.8
8.82	28.11	-1.94	1.51
8.86	26.91	-1.66	1.96
8.9	29.67	-6	0.99
8.94	29.08	-4.15	-2.21
8.98	27.367	-3.515	2.0022
9.02	21.74	-3.66	1.42
9.06	26.42	-4.45	0.91
9.1	27.57	-1.12	1.07
9.14	28.15	-2.27	2.76
9.18	29.48	-4.76	3.81
9.22	26.03	-5.67	4.11
9.26	25.96	-4.4	5.12
9.3	24.6	-7.59	4.21
9.34	22.88	-7.63	5.23
9.38	21.63	-4.58	6.17
9.42	24.39	-2.59	2.7
9.46	21.59	-3.9	0.43
9.5	25.54	-6.02	2
9.54	25.14	-6.56	-0.47
9.58	24.38	-5.41	-2
9.62	26.16	-4.87	-2.13
9.66	28.59	-4.74	-3.35
9.7	26.77	-4.05	-4.26
9.74	23.876	-1.5081	-3.8482
9.78	23.423	-0.75258	-4.2725
9.82	23.55	4.09	-4.72
9.86	22	2.18	-4.38
9.9	23.78	3.86	-4.85
9.94	21.95	2.91	-5.43
9.98	22.67	0.67	-4.03
10.02	21.71	2.89	-4.16
10.06	17.83	3.26	-3.52
10.1	17.64	1.92	-2.38
10.14	19.19	1.09	-0.45
10.18	21.81	4.21	1.33
10.22	22.79	4.95	1.51
10.26	25.77	4.14	0.95
10.3	24.77	3.11	4.24
10.34	24.88	0.61	3.43
10.38	24.35	1.35	1.3
10.42	24.56	1.57	0.57
10.46	26.87	-0.81	-3.56
10.5	27.96	0.52	-2.33
10.54	28.08	-0.38	-2.44
10.58	26.3	2.67	-1.98
10.62	24.17	2.04	-0.37
10.66	22.66	0.26	-0.1
10.7	22.62	1.14	2.87
10.74	19.21	2.72	3.48
10.78	20.82	3.34	1.06
10.82	20.9	3.64	-0.96
10.86	21.83	2.44	-0.45
10.9	24.83	-0.32	0.63
10.94	26.4	1.48	0.85
10.98	24.4	-3.6	-0.06
11.02	23.02	-2.97	2.23
11.06	22.02	-3.09	3.1
11.1	23.04	-4.17	2.29
11.14	18.98	-1.93	2.87
11.18	18.94	1.94	2.91
11.22	18.57	-1.02	4.54
11.26	19.07	-0.44	3.2
11.3	18.12	3.05	0.64
11.34	19.21	2.96	3.07
11.38	17.71	5.2	3.08
11.42	14.23	7.08	-0.95
11.46	14.93	5.03	-0.96
11.5	13.54	1.49	-0.53
11.54	13.59	0.93	5.26
11.58	16.39	2.29	3.56
11.62	16.01	2.86	5.34
11.66	17.39	2.43	5.57
11.7	21.35	3.77	5.51
11.74	20.22	4.86	6.7
11.78	17.97	7.54	7.15
11.82	17.73	7.9	7.31
11.86	19.73	9.08	4.71
11.9	18.41	1.8192	6.5688
11.94	18.277	1.0917	6.2538
11.98	18.143	0.37892	5.8348
12.02	19.22	-2.28	6.11
12.06	17.09	-2.91	5.25
12.1	20.06	-1.28	4.94
12.14	18.77	-2.54	4.59
12.18	15.63	-4.04	3.19
12.22	15.85	-6.22	0.08
12.26	18.09	-2.45	-0.85
12.3	17.96	-1.17	-0.96
12.34	22.84	0.81	0.98
12.38	22.66	4.21	-1.39
12.42	24.32	-0.82	-3.09
12.46	22.14	1.66	-2.47
12.5	22.38	-1.52	-3.12
12.54	22.66	0.79	-1.8
12.58	19.85	3.29	0.13
12.62	20.7	1.89	1.04
12.66	24.1	0.46	0.52
12.7	26.47	3.15	2.12
12.74	28.28	2.76	0.58
12.78	28.61	0.87	-0.88
12.82	27.5	3.71	-0.57
12.86	25.86	1.88	-1.02
12.9	29.04	1.06	-0.86
12.94	29.38	-0.15	-1.43
12.98	28.08	4.01	1.89
13.02	27.41	2.48	1.66
13.06	28.86	3.08	3.06
13.1	25.23	4.76	1.86
13.14	25.91	4.93	3.72
13.18	24.99	3.66	2.58
13.22	29.63	3.54	-0.24
13.26	30.56	2.91	-1.77
13.3	32.37	2.43	-0.89
13.34	32.88	1.04	-3.51
13.38	35.51	0.7	-1.4
13.42	32.6	6.7	-0.15
13.46	30.54	-2.72	3.76
13.5	31.04	0.54	4.65
13.54	29.25	-2.71	3.44
13.58	24.43	1.21	4.65
13.62	23.84	-1.15	5.11
13.66	23.04	-0.5	6.01
13.7	23.34	-2.62	4.74
13.74	20.27	-0.13	6.19
13.78	19.81	2.47	5.72
13.82	21.22	3.08	4.48
13.86	21.06	3.16	2.32
13.9	21.04	4.25	3.33
13.94	19.97	5.59	2.87
13.98	19.245	3.8143	4.1792
14.02	19.183	4.2134	4.1334
14.06	19.193	4.575	4.0839
14.1	19.265	4.8918	4.0292
14.14	19.386	5.1565	3.9681
14.18	19.59	3.14	4
14.22	18.78	1.51	2.08
14.26	19.14	5.72	4.2
14.3	20.47	7.56	4.98
14.34	21.88	7.6	4.81
14.38	21.63	6.82	3.12
14.42	20.84	4.04	2.8
14.46	19.64	4.56	3.64
14.5	18.12	3.55	3.42
14.54	20.87	1.86	2.24
14.58	21.08	2.14	2.06
14.62	21.99	2.87	2.02
14.66	23.26	3.39	0.5
14.7	23.61	2.99	0.49
14.74	22.3	1.87	3.79
14.78	21.19	2.1	4.07
14.82	20.84	4.75	2.02
14.86	20.17	5.9	2.38
14.9	18.95	3.85	2.58
14.94	19.24	5.72	3.95
14.98	21.43	7.64	3.33
15.02	22.41	5.69	4.65
15.06	22.27	2.21	5.29
15.1	21.71	-0.15	1.97
15.14	21.48	-0.26	2.65
15.18	22.19	2.32	2.19
15.22	20.53	4.07	4.92
15.26	23.02	0.3	3.49
15.3	22.76	1.48	4.98
15.34	23.63	3.27	5.77
15.38	23.63	1.25	4.48
15.42	23.85	2.76	5.1
15.46	23.46	3.93	4.65
15.5	25.65	6.02	3.36
15.54	25.89	5.56	3.47
15.58	25.98	4.38	3.77
15.62	27.23	1.87	4.33
15.66	27.72	3.77	2.83
15.7	25.44	4.34	6.57
15.74	26.34	3.63	5.9
15.78	29.16	5.21	1.48
15.82	26.95	5.55	2.63
15.86	27.64	4.8	1.2
15.9	28.17	4.2	0.32
15.94	28.18	6.33	-0.73
15.98	27.12	5.52	1.31
16.02	26.89	3.17	0.14
16.06	24.88	5.77	-0.08
16.1	24.99	6.25	-1.72
16.14	29.59	5	1.65
16.18	24.973	5.2924	-2.5977
16.22	26.71	4.12	-2.79
16.26	23.95	4.95	-5.27
16.3	23.67	4.43	-4.7
16.34	19.98	4.91	-5.83
16.38	19.99	4.47	-3.43
16.42	21.84	5.04	-4.83
16.46	20.12	4.74	-1.52
16.5	21.67	5.19	1.58
16.54	20.21	3.14	1.26
16.58	18.6	1.65	1.6
16.62	20.07	2.36	-0.12
16.66	23.25	1.01	-0.55
16.7	25.11	2.69	-0.08
16.74	21.98	2.37	1.71
16.78	24.65	1.54	5.34
16.82	26.42	2.7	3.15
16.86	24.71	3.05	1.19
16.9	25.49	3.08	1.81
16.94	24.83	2.69	2.34
16.98	24.7	2.57	2.68
17.02	26.57	1.97	0.11
17.06	25.69	2.22	0.12
17.1	22.91	1.13	0.22
17.14	26.64	-0.16	-0.02
17.18	24.38	0.22	-1.69
17.22	21.1	0.41	-0.29
17.26	22.63	-0.16	1.36
17.3	18.92	-2.75	-0.71
17.34	17.96	-5.52	0.44
17.38	22.241	-1.473	-0.45564
17.42	22.74	-1.24	0.78
17.46	24.13	-1.02	-0.06
17.5	22.34	-0.45	-1.55
17.54	22.4	-2.82	-1.52
17.58	23.65	-0.73	-1.87
17.62	22.33	0.61	-0.13
17.66	21.02	-0.18	-0.5
17.7	21.48	-0.64	0.45
17.74	20.91	1.42	-0.32
17.78	21.16	1.97	-1.15
17.82	20.86	2.56	-0.96
17.86	19.73	-0.43	-1.45
17.9	20.9	-3.33	-3.39
17.94	19.85	-4.2	-1.54
17.98	22.64	-1.69	-2.1
18.02	22.35	-0.35	0.47
18.06	19.84	-2.04	2.37
18.1	19.82	-0.81	0.66
18.14	20.2	-0.44	-2.47
18.18	22.77	1.3023	0.5445
18.22	25.21	-0.59	-1.23
18.26	23.4	4.72	-1.47
18.3	25.45	3.83	0.59
18.34	25.99	4.77	2.88
18.38	22.99	6.19	4.82
18.42	22.53	4.88	5.11
18.46	20.78	5.32	4.62
18.5	20.36	-0.61	4.7
18.54	20.55	-3.21	3.84
18.58	20.97	-1.2	1.6
18.62	18.58	-0.95	1.92
18.66	16.31	-1.34	1.76
18.7	17.23	-2.88	2.56
18.74	18.81	-0.36	2.01
18.78	20.42	-3.31	1.04
18.82	18.374	-1.6661	2.9126
18.86	18.495	-1.7078	2.6922
18.9	17.68	-2.39	2.78
18.94	18.45	1.51	3.76
18.98	18.39	-0.85	1.88
19.02	19.33	0.69	2.7
19.06	18.49	1.85	2.53
19.1	17.07	2.03	0.65
19.14	20.633	-0.74159	0.94509
19.18	21.026	-0.49516	0.70592
19.22	27.31	-3.67	7.44
19.26	28.01	-1.58	6.07
19.3	22.156	0.27573	0.076656
19.34	22.49	0.52339	-0.092681
19.38	22.788	0.75647	-0.23631
19.42	22.86	1.01	-4.14
19.46	21.75	-1.95	-3.95
19.5	21.58	0.36	-3.19
19.54	21.84	2.61	-3.85
19.58	23.16	2.96	-3.36
19.62	24.53	0.14	0.58
19.66	22.13	0.86	0.1
19.7	20.58	2.97	1.18
19.74	21.71	1.32	2.06
19.78	21.22	1.48	1.75
19.82	22.97	-0.23	1.01
19.86	22.84	0.92	1.27
19.9	23.28	1.26	2.04
19.94	22.54	1.62	2.18
19.98	22.56	0.98	3.43
20.02	22.29	-0.09	3.59
20.06	22.2	0.82	3.46
20.1	20.33	2.18	3.86
20.14	19.08	2.09	3.14
20.18	20.11	3.83	2.91
20.22	21.11	3.47	2.52
20.26	21.96	5.17	2.2
20.3	22.41	5.49	1.48
20.34	21.36	6.71	2.79
20.38	22.24	6.35	-0.99
20.42	23.97	7.18	-2.19
20.46	23.67	4.03	-2.64
20.5	20.82	3.2	1.01
20.54	20.28	1.01	3.98
20.58	21.51	1.11	-0.31
20.62	18.49	4.41	0.64
20.66	18.54	2.79	5.84
20.7	18.47	3.7	4.51
20.74	18.05	5.29	3.9
20.78	16.2	6.81	2.58
20.82	21.41	3.62	1.16
20.86	20.77	3.57	4.48
20.9	21.41	6.28	5.08
20.94	26.32	8.02	3.33
20.98	23.34	6.65	1.99
21.02	26.75	4.32	2.78
21.06	26.41	2.09	4.6
21.1	26.48	5.75	5.04
21.14	26.28	2.91	1.66
21.18	23.5	1.87	2.2
21.22	24.37	3.24	2.57
21.26	26.34	5.02	4.33
21.3	27.69	3.54	2.99
21.34	30.73	5.01	2.97
21.38	29.5	7.44	3.55
21.42	25.17	3.88	3.18
21.46	28.46	4.06	3.91
21.5	30.08	4.93	2.46
21.54	27.38	4.78	0.05
21.58	25.39	5.93	-0.79
21.62	29.27	6.74	-2.02
21.66	27.64	7.08	-0.66
21.7	24.36	7.09	1.44
21.74	26.51	6.54	-1.73
21.78	25.73	6.52	0.34
21.82	25.32	6.01	1.24
21.86	26.89	5.64	0.25
21.9	24.64	8.71	0.4
21.94	24.79	5.34	1.61
21.98	24.23	5.14	3.43
22.02	24.38	9.91	3.8
22.06	27.53	7.55	3.85
22.1	27.21	7.66	4.85
22.14	29.43	9.42	1.52
22.18	27.85	10.76	0.82
22.22	27.69	8.51	1.81
22.26	25.19	9.88	2.49
22.3	22.38	7.72	2.73
22.34	24.24	6.05	1.68
22.38	26.96	6.6	3.42
22.42	25.41	9.2	4.97
22.46	23.49	3.8	5.87
22.5	23.84	2.31	3.86
22.54	26.46	0.93	1.28
22.58	27.13	0.4	1.93
22.62	25.35	0.86	4.56
22.66	29.71	-1	0.05
22.7	29.23	0.58	-0.05
22.74	28.99	1.16	-1.26
22.78	26.48	2.26	-1.49
22.82	28.63	0.61	-2.44
22.86	28.53	1.05	-1.89
22.9	28.89	2.52	-3.05
22.94	27.17	5.11	-5.41
22.98	25.76	3.33	-7.46
23.02	24.795	3.5316	-1.5307
23.06	23.995	3.6637	-0.97506
23.1	23.208	3.7302	-0.36342
23.14	22.459	3.7229	0.28191
23.18	19.94	6.52	3.69
23.22	17.97	6.19	2.34
23.26	18.17	3.2	4.43
23.3	19.4	1.62	3.91
23.34	21.06	1.06	4.8
23.38	21.6	3.3	3.11
23.42	24.48	-1.15	2.18
23.46	24.21	-3.46	1.26
23.5	20.17	-1.79	3.19
23.54	21.8	-1.62	4.4
23.58	24	-3.03	3.75
23.62	24.33	-3.2	2.84
23.66	18.21	-3.07	5.1
23.7	18.56	-1.03	7.82
23.74	22.82	3.09	4.3
23.78	18.03	-2.35	4.36
23.82	20.97	-2.36	6.71
23.86	20.21	-1.83	6.74
23.9	19.91	0.05	6.67
23.94	16.29	2.56	5.47
23.98	16.57	-2.97	5.73
24.02	20.8	2.72	4.15
24.06	20.49	4.4	2.89
24.1	19.1	2.11	4.15
24.14	21.18	-0.02	4.34
24.18	19.26	3.59	2.61
24.22	21.63	3.51	3.21
24.26	23.37	6.3	0.85
24.3	24.42	5.94	0.93
24.34	20.78	2.79	1.74
24.38	22.88	2.28	3.97
24.42	24.24	5.2	1.8
24.46	22.35	5.32	3.11
24.5	22.06	2.28	3.1
24.54	22.29	0.84	1.42
24.58	20.36	4.5	3.26
24.62	20.33	5.01	4.39
24.66	19.67	3.37	4.01
24.7	18.8	-1.4	0.14
24.74	19.41	0.77	2.73
24.78	21.4	0.72	3.24
24.82	23.14	3.19	2.01
24.86	23.2	6	3.72
24.9	23.84	4.7	1.72
24.94	22.24	6.23	4.21
24.98	22.91	6.89	5.82
25.02	21.81	10.12	0.54
25.06	16.56	3.34	-0.39
25.1	16.65	4.27	1.77
25.14	19.63	7.55	3.55
25.18	20.24	6.79	2.72
25.22	20.8	6.06	1.27
25.26	23.66	4.98	0.9
25.3	20.45	6.08	1.59
25.34	20.73	1.67	1.42
25.38	23.96	0.79	0.25
25.42	29.65	4.62	1.86
25.46	27.94	7.68	-0.21
25.5	28.55	5.03	-2.28
25.54	29.1	3.96	-0.57
25.58	29.64	2.87	-1.24
25.62	29.24	3.28	-1.14
25.66	28.26	3.07	-2.33
25.7	25.52	-0.3	-3.64
25.74	24.14	0.9	-1.55
25.78	25.12	1.1	1.6
25.82	25	3.39	-1.05
25.86	23.98	1.49	0.81
25.9	24.72	2.36	2.05
25.94	26.57	6.02	3.49
25.98	26.54	5.84	0.52
26.02	22.09	6.1	2.09
26.06	27.12	3.34	1.25
26.1	27.35	0.86	-0.25
26.14	26.696	5.9204	2.1033
26.18	27.074	6.4537	1.9789
26.22	28.72	7.76	2.29
26.26	27.73	6.95	3.24
26.3	28.45	6.61	3.03
26.34	29.88	7.56	1.65
26.38	30.65	8.59	1.94
26.42	27.66	8.78	0.17
26.46	27.22	9.9	-0.83
26.5	26.6	8.83	-1.42
26.54	27.69	7.06	-2.83
26.58	29.96	8.86	-1.15
26.62	29.69	6.93	-0.63
26.66	28.85	4.5	-0.01
26.7	27.65	6.33	-0.29
26.74	25.29	5.08	1.39
26.78	23.77	2.69	2.4
26.82	24.07	7.59	3.8
26.86	25.67	5.75	0.49
26.9	21.34	6.31	0.26
26.94	22.03	2.79	4.04
26.98	21.39	3	2.16
27.02	20.24	1.65	4.42
27.06	23.09	-0.55	3.51
27.1	21.609	4.1866	3.7791
27.14	25.6	4.49	2.7
27.18	21.22	5	2.98
27.22	19.21	4.6	6.83
27.26	22.67	7.65	5.16
27.3	22.97	5.61	2.35
27.34	23.92	5.93	3.56
27.38	24.88	5.96	3.1
27.42	27.14	7.6	4.01
27.46	29.91	6.71	4.69
27.5	29.5	6.05	4.17
27.54	28.69	5.71	2.38
27.58	29.82	5.69	1.38
27.62	28.75	4.8	2.27
27.66	27.34	3.58	-1.42
27.7	27.65	5.12	2.91
27.74	30.12	4.36	1.04
27.78	27.78	4.66	-0.88
27.82	27.18	2.93	-1.82
27.86	25.54	4.63	-2.26
27.9	27	7.4	-0.36
27.94	26.01	6.97	-1.21
27.98	24.97	6.04	0.87
28.02	24.77	6.53	0.89
28.06	24.18	5.86	1.55
28.1	25.61	3.48	1.21
28.14	25.67	1.36	-1.5
28.18	24.74	4.01	-0.69
28.22	24.48	5.19	0.61
28.26	24.77	3.83	2.56
28.3	28.01	3.88	3.81
28.34	28.17	8.09	4.46
28.38	27.96	10.38	5.15
28.42	25.94	7.87	5.62
28.46	25.69	8.4	4.28
28.5	26.63	7.15	4.27
28.54	25.44	2.12	4.66
28.58	23.56	3.32	4.34
28.62	25.07	-0.7	3.09
28.66	25.03	-2.59	2.71
28.7	25.75	-1.49	3.25
28.74	27.82	-1.13	2.32
28.78	25.41	-1.23	1.57
28.82	22.35	-0.22	2.62
28.86	22.19	-1.18	3.39
28.9	22.62	-0.18	2.26
28.94	22.88	0.08	0.54
28.98	25.03	1.95	0.44
29.02	23.99	1.49	0.42
29.06	27.52	-0.27	1.64
29.1	25.38	-0.84	-0.53
29.14	25.64	0.08	-0.37
29.18	23.87	-0.52	-0.04
29.22	22.89	-0.56	1.51
29.26	21.28	-0.44	1.12
29.3	21.45	-0.42	0.84
29.34	23.23	-0.56	1.77
29.38	23.28	-1.82	0.44
29.42	22.97	-2.76	0.28
29.46	22.14	-1.17	0.16
29.5	21.91	1.1	2.5
29.54	20.79	0.03	2.8
29.58	23.17	2.96	4.48
29.62	24.36	6.54	4.39
29.66	21.56	1.57	5.53
29.7	22.03	1.2	5.75
29.74	23.754	0.55194	3.914
29.78	23.999	0.4881	3.8669
29.82	24.13	-3.73	5.83
29.86	23.78	-1.46	4.71
29.9	25.12	0.96	4.64
29.94	23.24	-2.68	2.67
29.98	24.99	-1.37	0.34
30.02	25.9	1.05	0.65
30.06	26.92	3.14	4.6
30.1	22.81	4.04	3.3
30.14	21.13	4.12	2.32
30.18	18.97	0.93	1.68
30.22	21.31	2.15	3.07
30.26	20.85	1.76	5.08
30.3	21.63	0.66	3.66
30.34	22.35	2.26	1.3
30.38	25.05	3.95	-0.15
30.42	22.85	4.4	0.05
30.46	23.39	1.36	-0.66
30.5	22.03	1.3	-0.67
30.54	21.36	2.15	-1.57
30.58	21.07	3.11	-0.54
30.62	23.78	3.31	0.5
30.66	19.04	2.37	3.01
30.7	18.49	2.06	4.65
30.74	18.98	1.39	4.91
30.78	20.78	4.25	5.69
30.82	19.59	3.95	3.66
30.86	19.47	3.11	2.35
30.9	18.84	3.46	3.18
30.94	20.25	3.71	3.75
30.98	19.9	3.42	3.02
31.02	20.19	4.81	0.17
31.06	17.75	6.83	1.12
31.1	17.8	2.12	1.83
31.14	17.32	2.51	-0.59
31.18	17.38	0.98	-0.44
31.22	17.15	3.27	-0.4
31.26	18.17	2.52	-0.04
31.3	15.5	2.14	1.9
31.34	17.64	-1.01	0.89
31.38	16.57	1.77	-0.23
31.42	17.99	0.08	1.04
31.46	18.24	1.42	2.06
31.5	15.88	-1.09	-1.01
31.54	17.03	0.4	1.69
31.58	19.8	0.01	1.75
31.62	18.08	2.15	3.18
31.66	19.34	3.93	4.24
31.7	16.65	1.25	3.75
31.74	16.54	0.81	2.85
31.78	16.3	-1.6	0.13
31.82	17.57	-2.95	1.24
31.86	16.65	-1.44	2.5
31.9	18.78	-3.55	3.09
31.94	19.9	-3.36	0.05
31.98	21.24	-4.4	-0.89
32.02	21.77	-3.26	-1.54
32.06	24.32	-3.14	-0.38
32.1	23.66	-7.42	0.74
32.14	22.7	-0.04	0.73
32.18	21.45	0.35	0.46
32.22	23.12	3.16	0.18
32.26	21.16	2.84	1.29
32.3	20.82	0.37	1.77
32.34	20.4	-1.98	4.78
32.38	19.16	2.12	3.83
32.42	18.52	2.7	4.65
32.46	21.833	3.0475	1.9615
32.5	22.113	3.4586	1.8085
32.54	22.451	3.8458	1.6144
32.58	25.49	5.93	-2.27
32.62	25.49	4.83	-1.4
32.66	22.77	4.08	-0.24
32.7	24.51	3.54	1.39
32.74	26.42	5.46	0.77
32.78	25.23	3.02	0.43
32.82	26	7.28	-1.31
32.86	26.34	9.5	2.05
32.9	27.81	8.01	2.18
32.94	28.84	6.22	-2.85
32.98	29.89	7.82	-2.98
33.02	31.16	6.51	-1.55
33.06	28.84	5.91	-2.51
33.1	29.95	6.61	-3.18
33.14	30.53	5.96	-5.2
33.18	29.44	4.48	-5.9
33.22	29.81	4.5	-5.84
33.26	30.48	4.33	-5.66
33.3	28.72	1.88	-5.83
33.34	28.36	4.15	-6.9
33.38	26.84	4.32	-6.26
33.42	25.84	4.25	-5.21
33.46	23.92	4.46	-2.83
33.5	24.38	4.46	-0.5
33.54	20.86	5.42	-0.87
33.58	25.21	2.04	-0.68
33.62	27.06	2.99	-2.19
33.66	22.15	3.86	0.37
33.7	21.71	5.75	2.43
33.74	22.21	4.82	2.17
33.78	22.44	4.3	3.49
33.82	25.15	6.67	4.27
33.86	24.03	4.79	2.03
33.9	23.06	2.56	-0.57
33.94	25.16	2.23	0.08
33.98	24.7	2.63	-0.08
34.02	21.91	2.52	-1.97
34.06	22.01	2.99	-1.43
34.1	21.52	3.05	1.3
34.14	22.24	3.79	0.69
34.18	23.27	2.76	-0.39
34.22	23.06	6.03	-0.09
34.26	21.78	7.76	3.11
34.3	22.32	6.45	1.86
34.34	23.44	5.36	2.26
34.38	23.08	2.31	1.2
34.42	21.7	1.9	-0.09
34.46	20.53	1.34	-0.94
34.5	20.41	2.34	-0.26
34.54	22.45	0.87	0.26
34.58	22.64	0.76	1.99
34.62	23.41	3.1	4.59
34.66	24.4	-0.51	3.08
34.7	23.44	1.41	1.42
34.74	22.8	1.17	0.81
34.78	21.6	0.2	2.17
34.82	19.93	2.55	2.29
34.86	20.04	-0.22	0.87
34.9	21.79	-1.77	-1.16
34.94	22.56	0.19	-1.5
34.98	22.31	-0.15	1.67
35.02	22.15	-0.21	1.32
35.06	23.48	0.21	1.35
35.1	23.97	-0.55	0.81
35.14	23.28	0.23	1.91
35.18	22.39	0.78	2.96
35.22	22.7	1.98	3.55
35.26	23.55	2.38	3.54
35.3	25.83	3.68	0.33
35.34	26.95	5.47	-0.24
35.38	27.2	3.75	-0.88
35.42	27.05	5.94	-0.96
35.46	27.95	7.96	-2.48
35.5	28.99	8.87	-2.49
35.54	27.89	10.05	-0.56
35.58	28.95	10.35	-0.99
35.62	28.58	11.22	-1.8
35.66	28.84	11.04	1.96
35.7	26.76	13.36	1.94
35.74	26.04	13.21	2.99
35.78	27.05	10.51	1.54
35.82	28.54	7.33	2.64
35.86	30.69	8.05	2.05
35.9	31.04	9.47	1.13
35.94	32.22	6.71	0.55
35.98	31.1	8.31	-0.44
36.02	31.2	6.88	-1.77
36.06	29.07	5.49	-3.86
36.1	31.95	3.19	-4.32
36.14	30.94	5.52	-4.54
36.18	29.1	3.51	-2.42
36.22	28.34	5.33	-2.48
36.26	27.67	6.65	-2.42
36.3	25.23	3.11	-0.12
36.34	31.54	-0.27	-0.74
36.38	31.16	2.8	-4.02
36.42	29.24	3.6	-1.89
36.46	31.36	1.43	-1.66
36.5	29.99	0.91	-0.12
36.54	27.73	-2.71	-0.76
36.58	27.91	-1.34	-2.28
36.62	27.54	-1.56	-3.35
36.66	24.8	-2.66	-0.79
36.7	25.3	-2.11	1.36
36.74	28.52	-0.94	2.47
36.78	27.15	-0.78	0.98
36.82	26.13	-1.13	3.16
36.86	26.32	-2.71	0.37
36.9	28.54	-0.27	-1.56
36.94	31.79	1.47	-1.04
36.98	27.77	1.33	-5.36
37.02	25.12	-0.67	-6.86
37.06	23.12	-1.33	-6.19
37.1	25.09	-1.21	-6.6
37.14	21.72	-3.03	-6.49
37.18	21.53	-5.48	-5.03
37.22	20.75	-3.66	-5.82
37.26	15.58	-0.35	-5.99
37.3	17.64	-1.92	-3.07
37.34	16.95	-1.48	-1.69
37.38	17.35	-0.81	-1.36
37.42	18.27	-1.96	0.91
37.46	20.42	0.05	1.48
37.5	18.51	-0.96	2.35
37.54	23.45	-4.66	1.86
37.58	26.04	1.28	0
37.62	26.29	-0.05	1.17
37.66	24.56	2.05	0.46
37.7	25.91	3.99	0.96
37.74	24.69	2.55	1.01
37.78	25.04	6.71	3.38
37.82	25.76	2.03	1.65
37.86	24.94	1.77	0.34
37.9	21.73	2.18	1.48
37.94	20.14	4.59	3.3
37.98	23.75	4.17	3.15
38.02	27.18	0.62	2.35
38.06	26.69	1.57	3.6
38.1	27.43	0.84	3.4
38.14	25.38	1.65	3.07
38.18	26.91	0.35	1.27
38.22	27.39	1.49	2
38.26	27.79	1.2	0.58
38.3	27.19	1.62	-0.82
38.34	28.05	3.03	-0.58
38.38	27.56	3.92	0.3
38.42	27.09	4.79	-0.04
38.46	25.64	5.52	-0.44
38.5	25.33	6.18	-0.83
38.54	27.66	6.77	0.14
38.58	29.36	6.44	2.14
38.62	25.23	3.77	3.83
38.66	24.37	0.7	2.31
38.7	23.17	3.28	-1.89
38.74	23.46	5.26	3.48
38.78	23.51	6.13	4.21
38.82	26.65	-0.62	3.25
38.86	31.22	0.24	0.72
38.9	30.65	-0.79	1.02
38.94	30.09	-0.52	-1.38
38.98	29.56	0.87	-2.97
39.02	29	0.86	-0.18
39.06	28.26	0.45	-2.21
39.1	28.6	-1.78	-2.42
39.14	30.99	-0.13	-0.72
39.18	31.83	-1.05	1.31
39.22	32.47	-1.81	0.98
39.26	28.89	2.52	5.54
39.3	29.36	2.77	-2.7
39.34	26.04	1.19	-0.43
39.38	33.37	2.63	0.69
39.42	30.86	0.1	-3.43
39.46	28.08	0.48	-3.76
39.5	28.42	-1.23	-2.44
39.54	30.39	-0.18	-0.01
39.58	29.27	0.3	-1.05
39.62	28.76	-0.73	-0.85
39.66	29.49	-0.3	-0.11
39.7	27.96	1.25	-0.76
39.74	30.84	-1.14	0.78
39.78	32.38	-1.66	0.23
39.82	31.47	0.31	-0.88
39.86	30.09	2.55	-1.13
39.9	26.99	2.62	0.43
39.94	28.61	-1.41	0.12
39.98	28.25	-1.43	1.08
40.02	27.17	-2.53	1.63
40.06	26.15	-3.18	1.42
40.1	26.38	-3.75	-1.01
40.14	22.73	-3.84	0.68
40.18	24	-3.87	3.97
40.22	25.86	-2.38	5.69
40.26	28.7	-4.16	5.57
40.3	29.66	-2.01	6.68
40.34	30.16	-0.89	4.58
40.38	28.11	-4.92	2.41
40.42	26.39	-2.11	1.13
40.46	23.4	-1.94	0.61
40.5	23.63	-0.99	0.24
40.54	23.75	-1.2	0.95
40.58	24.88	1.42	1.57
40.62	23.3	1.77	3.49
40.66	22.34	2.64	4.17
40.7	24.76	3.93	4.58
40.74	21.95	1.75	6.2
40.78	20.9	3.6	3.85
40.82	23.4	3.19	2.43
40.86	24.09	4.64	4.23
40.9	23.3	5.84	3.6
40.94	24.91	5.5	4.67
40.98	25.18	4.66	4.62
41.02	24.07	0.29	3.97
41.06	22.21	-0.8	3.06
41.1	20.16	1.3	3.57
41.14	20.55	0.95	3.66
41.18	20.41	0.85	5.61
41.22	20.67	2.15	6.88
41.26	21.609	2.545	3.1948
41.3	23.55	3.65	1.04
41.34	21.62	3.08	0.37
41.38	21.57	5.32	0.83
41.42	20.26	4.74	2.62
41.46	21.52	2.33	3.02
41.5	20.15	2.99	4.49
41.54	20.55	0.02	2.85
41.58	22.63	1.88	3.26
41.62	24.97	-1.51	1.94
41.66	24.38	-1.25	2.52
41.7	24.13	-0.3	3.38
41.74	20.68	-0.5	4.97
41.78	19.71	-3.43	5.76
41.82	15.93	3.92	6.32
41.86	20.77	1.07	5.48
41.9	20.55	2.2	5.83
41.94	23.44	1.76	3.6
41.98	21.07	-0.22	2.3
42.02	22.56	-0.55	1.54
42.06	22.35	-0.09	2.81
42.1	20.85	0.51	3.66
42.14	21.19	4.28	3.19
42.18	21.04	3.83	3.8
42.22	21.13	1.77	3.36
42.26	21.11	3.28	2.95
42.3	18.84	2.61	4.36
42.34	20	5.59	4.68
42.38	22.64	7.9	5.11
42.42	26.44	7.41	3.2
42.46	25.78	5.61	2.17
42.5	26.71	8.9	1.31
42.54	27.41	10.49	1.28
42.58	27.98	8.83	1.25
42.62	29.57	8.46	-0.17
42.66	28.65	6.75	-0.52
42.7	26.63	5.4	1.01
42.74	27.4	4.04	3.38
42.78	26.59	3.28	2.1
42.82	27.88	4.07	-0.15
42.86	23.24	1.22	-0.64
42.9	25.58	5.74	-0.21
42.94	25.58	6.13	1.34
42.98	24.43	7.58	1.57
43.02	23.03	4.49	2.12
43.06	21.88	5.2	2.9
43.1	22.84	6.01	3.59
43.14	24.33	7.41	2.12
43.18	23.73	8.21	0.14
43.22	26.16	9.84	1.95
43.26	26.21	7.44	3.45
43.3	25.25	8.63	2.92
43.34	26.19	8.65	3.51
43.38	26.63	6.41	2.81
43.42	26.19	5.18	1.71
43.46	27.3	4.21	0.79
43.5	27.31	5.19	1.09
43.54	28.78	5.14	1.07
43.58	28.28	5.55	1.86
43.62	28.12	3.66	2.13
43.66	28.56	2.7	0.05
43.7	29.19	1.63	1.06
43.74	28.62	-0.67	0.66
43.78	27.48	0.84	2.5
43.82	27.94	-0.22	1.75
43.86	26.74	0.21	1.07
43.9	25.45	0.55	1.69
43.94	26.78	-3.9	-1.26
43.98	22.47	-2.04	0.75
44.02	19.05	-1.55	2.09
44.06	19.68	-0.89	2.87
44.1	18.86	-3.93	2.18
44.14	20.15	-5.88	3.22
44.18	17.32	0.17	5.17
44.22	17.71	1.57	2.89
44.26	17.03	1.88	2.29
44.3	20.66	0.82	1.79
44.34	23.483	-2.4247	0.2366
44.38	23.639	-2.5266	0.24604
44.42	24.47	-3.55	-1.23
44.46	28.69	-4.07	-3.38
44.5	25.32	-6.31	-4.49
44.54	26.36	-4.98	-3.93
44.58	24.05	-5.71	-3.61
44.62	24.57	-4.11	-0.11
44.66	25.17	-2.88	1.39
44.7	25.66	-4.72	2.77
44.74	25.21	-3.09	2.76
44.78	24.83	-3.1722	1.4609
44.82	31.47	-4.22	3.82
44.86	27.56	-1.12	4.7
44.9	28.3	-2	0.24
44.94	26.41	-3.75	1.38
44.98	25.98	-3.51	2.09
45.02	23.03	-1.12	1.35
45.06	21.83	-1.96	2.73
45.1	24.8	-1.58	5
45.14	23.49	-1.01	5.35
45.18	20.12	4.74	5.76
45.22	25.075	-2.7015	3.7225
45.26	25.027	-2.5767	3.902
45.3	24.19	-0.32	7.23
45.34	26.4	-1.72	5.14
45.38	30.64	-5.83	2.96
45.42	27.69	-5.29	3.63
45.46	27.91	-3.22	4.41
45.5	27.27	-4.88	1.98
45.54	24.59	-2.52	4.02
45.58	25.2	-2.92	5.44
45.62	21.94	-3.15	4.98
45.66	23.78	-0.38758	4.7776
45.7	23.571	-0.064234	4.7362
45.74	17.88	4.9	4.59
45.78	19.99	0.37	4.53
45.82	21.62	1.05	3.66
45.86	17.12	3.05	4.39
45.9	16.95	3.54	3.17
45.94	21.05	1.63	4.01
45.98	19.59	3.05	3.4
46.02	20.09	1.52	3.86
46.06	22.96	3.76	3.76
46.1	24.46	5.76	2.06
46.14	24.02	3.78	0.29
46.18	22.41	6.19	2.72
46.22	24.8	4.65	5.55
46.26	23.69	4.69	5.79
46.3	22.06	3.05	5.26
46.34	22.94	4.08	3.83
46.38	23.76	5.48	1.47
46.42	22.92	5.9	1.35
46.46	24.26	4.06	3.34
46.5	23.49	4.75	1.86
46.54	23.95	2.72	2.01
46.58	25.09	1.68	1.48
46.62	22.81	-0.32	1.04
46.66	21.42	-1.69	2.46
46.7	21.61	0.9	3.26
46.74	18.79	-2.15	4.09
46.78	24.25	-3.1	1.97
46.82	22.82	0.63	3.19
46.86	24.82	1.36	1.91
46.9	23.79	5	1.29
46.94	25.6	0.06	0.5
46.98	22.06	3.06	1.05
47.02	19.52	0.69	2.35
47.06	22.7	2.41	2.82
47.1	22.04	1.54	2.17
47.14	20.37	2.88	1.75
47.18	21.03	3.75	-1.89
47.22	20.87	1.97	-2.82
47.26	20.29	2.1	-0.54
47.3	19.14	1.04	-0.96
47.34	19.39	2.39	-0.05
47.38	18.86	2.85	2.12
47.42	17.76	2.87	2.83
47.46	18.44	1.07	3.48
47.5	19	4.92	1.77
47.54	21.87	3.85	1.51
47.58	25.23	4.46	3.37
47.62	27.74	4.04	2.57
47.66	26.54	6.13	1.39
47.7	25.36	10.91	4.93
47.74	27.93	8.11	5.28
47.78	28.93	8.08	3.31
47.82	31.19	7.91	3.77
47.86	29.15	7.06	3.49
47.9	30.11	7.34	1.74
47.94	29.28	4.46	0.52
47.98	30.77	9.32	-0.21
48.02	26.95	6.59	3.16
48.06	27.03	2.24	3.36
48.1	25.26	-0.47	1.11
48.14	31.26	-0.76	0.65
48.18	30.2	0	0.67
48.22	27.27	0.16	1.9
48.26	24.05	1.43	1.87
48.3	23.73	0.03	-0.3
48.34	22.7	-2.91	-1.52
48.38	23.6	0.72	-1.36
48.42	20.73	0.51	-0.7
48.46	20.42	0.34	0.38
48.5	20.4	0.74	-0.79
48.54	22.138	2.593	-0.10389
48.58	22.075	3.2308	0.007916
48.62	22.07	3.8593	0.13628
48.66	24.18	8.54	2.64
48.7	22.51	6.65	-0.42
48.74	22.03	6.32	1.24
48.78	23.47	5.05	0.55
48.82	23.12	5.52	0.26
48.86	22.18	4.56	1.59
48.9	25.52	3.84	2.46
48.94	23.73	7.19	-1.43
48.98	21.31	5.84	-1.18
49.02	24.99	4.91	0.15
49.06	22.73	5.89	2.03
49.1	25.38	3.56	0.57
49.14	24.52	4.65	1.74
49.18	22.11	0.64	0.48
49.22	20.16	2.32	0.63
49.26	18.49	2.14	1.06
49.3	21.79	2.73	2.17
49.34	24.35	5.26	0.94
49.38	23.84	6.13	1.41
49.42	22.84	5.56	4.22
49.46	23.43	4.5	4.71
49.5	21.55	2.6	4.14
49.54	23.12	0.5	5.21
49.58	25.65	2.07	4.65
49.62	24.2	3.16	2.18
49.66	22.01	0.29	2.72
49.7	20.84	-0.53	3.22
49.74	20.81	-0.78	2.07
49.78	22.21	-2.65	-1.47
49.82	23.4	-0.54	-1.53
49.86	23.87	-0.66	1.66
49.9	23.75	1.14	1.19
49.94	22.36	-1.16	2.1
49.98	22.91	-0.74	0.9
50.02	23.76	2.06	-0.73
50.06	26.09	2.69	-1.92
50.1	26.19	2.38	1.57
50.14	26.02	3.22	2.66
50.18	30.28	0.5	1.39
50.22	27.047	1.3003	0.35646
50.26	27.315	1.0541	0.22442
50.3	27.525	0.75211	0.073732
50.34	29.47	-0.6	-2.59
50.38	27.43	0.59	0.2
50.42	25.52	1.59	-0.32
50.46	26.23	0.62	0.08
50.5	26.63	-2.65	0.65
50.54	26.34	-2.27	-3.24
50.58	27.68	-3.11	-2.18
50.62	26.27	-2.64	-1.52
50.66	28.29	-5.38	0.12
50.7	26.27	-5.15	-2.85
50.74	24.24	-3.46	-4.1
50.78	22.21	-3.41	-2
50.82	23.63	-4.8	-2.56
50.86	23.91	-2.33	0.11
50.9	24.29	-2.68	-0.91
50.94	24.84	-2.11	0.74
50.98	21.67	2.76	1.47
51.02	18.74	1.97	1.63
51.06	18.07	1.94	1.64
51.1	19.03	-1.92	2.42
51.14	18.39	-2.36	2.2
51.18	21.1	-1.43	2.06
51.22	23.57	1.13	3.75
51.26	23.56	0.33	3.69
51.3	20.86	3.33	3.68
51.34	20.73	0.86	3.3
51.38	20.33	0.79	3.4
51.42	19.2	-0.33	4.6
51.46	20.49	1.1	5.4
51.5	20.65	7.26	3.31
51.54	20.97	6.25	1.03
51.58	25.1	4.06	1.33
51.62	29.39	4.52	1.54
51.66	30.26	4.72	0.36
51.7	28.7	7.42	0
51.74	28.6	3.76	0.06
51.78	29.1	4.26	-0.06
51.82	27.95	6.16	0.28
51.86	28.1	5.14	1.85
51.9	29.74	3.47	2.82
51.94	29.96	6.45	1.83
51.98	27.3	7.38	2.76
52.02	28.68	6.67	2.13
52.06	29.92	3.48	-0.93
52.1	27.59	3.19	0.55
52.14	28.63	2.32	-0.3
52.18	26.31	0.28	-1.95
52.22	25.89	-0.92	-1.98
52.26	25.46	0.05	-1.69
52.3	26.04	-0.56	-1.76
52.34	24.16	-1.05	-1.82
52.38	23.55	-0.84	-0.34
52.42	22.82	-1.34	-0.21
52.46	21.62	0.95	0.2
52.5	22.56	0.85	0.97
52.54	21.57	2.38	1.25
52.58	22.14	4.98	0.93
52.62	22.25	3.98	0.17
52.66	20.87	4.41	-0.09
52.7	22.99	4.7	-0.23
52.74	23.31	2.93	1.99
52.78	22.5	5.76	3.89
52.82	23.91	4.76	2.12
52.86	25.25	6.48	3.79
52.9	25.21	5.48	1.45
52.94	26.5	4.6	0.31
52.98	25	7.2	1.59
53.02	25.84	3.85	0.08
53.06	25.94	3.28	1.19
53.1	27.71	0.14	1.18
53.14	26.38	2.96	1.54
53.18	24.1	1.72	2.73
53.22	23.67	3.25	3.37
53.26	28.59	2	0.34
53.3	29.01	2.79	-0.01
53.34	28.31	3.05	-3.82
53.38	27.81	5.55	0.34
53.42	26.84	4.59	1.36
53.46	23.81	5.3	-1.18
53.5	26.75	6.26	-0.93
53.54	26.71	5.92	0.63
53.58	24.01	3.84	0.85
53.62	24.88	5.93	1.97
53.66	28.11	8.22	2.99
53.7	29.02	5.58	3.26
53.74	28.56	5.05	1.56
53.78	27.18	6.59	2.5
53.82	25.63	6.19	4.05
53.86	24.69	4.63	5.46
53.9	28.4	4.96	2.91
53.94	25.46	7.47	2.02
53.98	27.79	5.86	3.71
54.02	26.25	5.53	4.47
54.06	26.35	3.6	2.6
54.1	23.23	6.62	1.32
54.14	26.16	7.21	3.22
54.18	25.41	7.19	2.93
54.22	24.15	6.25	3.14
54.26	24.5	6.59	2.33
54.3	26.81	8.58	2.92
54.34	26.57	6.19	3.24
54.38	28.08	5.02	1.86
54.42	26.68	7.61	2.74
54.46	27.31	6.73	3.31
54.5	26.5	6.64	2.77
54.54	25.16	9.5	1.34
54.58	26.14	8.97	0.4
54.62	24.36	7.03	0.86
54.66	24.7	6.67	0.32
54.7	26.81	6.41	0.1
54.74	26.53	5.04	0.75
54.78	25.99	4.21	3.16
54.82	29.03	4.08	1.3
54.86	28.45	5.26	2.03
54.9	28.44	0.72	0.43
54.94	26.53	2.9	2.03
54.98	30.49	3.21	2.76
55.02	26.95	0.78	3.14
55.06	23.47	-1.44	2.97
55.1	25.03	-0.03	2.61
55.14	25.23	-0.36	0.71
55.18	25.47	1.26	3.87
55.22	25.57	0.71	5.28
55.26	27.66	4.08	5.66
55.3	28.91	1.25	4.09
55.34	26.86	0.67	6.35
55.38	23.966	1.9767	2.1379
55.42	23.491	2.2581	1.7114
55.46	23.62	4.33	-2.53
55.5	20.87	3.53	-0.5
55.54	19.57	1.49	-1.89
55.58	20.29	3.17	-1.83
55.62	20.04	1.94	-2.85
55.66	18.81	3.54	1.36
55.7	21.98	6.76	2.1
55.74	23.18	3.32	2.77
55.78	22.27	3.64	4.41
55.82	20.09	2.23	0.7
55.86	18.97	3.08	-1.47
55.9	19.73	4.66	1
55.94	23.4	1.25	2.03
55.98	24.53	3.68	0.95
56.02	24.19	6.31	2.66
56.06	24.71	4.94	3.16
56.1	24.75	3.63	3.25
56.14	24.62	3.31	1.69
56.18	23.75	3.9	1.49
56.22	22.34	3.53	3.11
56.26	22.98	1.33	1.33
56.3	23.44	-1.07	-1.11
56.34	24.1	-0.35	-1.99
56.38	23.98	0.16	-2.67
56.42	22.04	-0.98	-1.43
56.46	23.09	-2.54	1.1
56.5	24.82	-0.19	0.22
56.54	24.36	0.75	-1.64
56.58	23.68	2.84	-0.35
56.62	23.22	-0.28	0.43
56.66	25.16	0.18	-0.15
56.7	23.56	-1.06	-1.11
56.74	24.97	1.67	-1.55
56.78	22.39	-0.3	-1.28
56.82	23.37	-0.47	0.05
56.86	23.08	-0.09	0.45
56.9	25.5	-0.19	0.53
56.94	24.4	-1.19	0.67
56.98	25.15	0.24	0.64
57.02	25.26	-0.27	-1.79
57.06	24.62	-0.41	-1.58
57.1	23.75	-2.05	0.02
57.14	21.95	-2.31	-0.32
57.18	21.54	-0.88	1.8
57.22	21.42	0.42	0.37
57.26	21.52	0.14	0.27
57.3	21.57	-1.17	-0.56
57.34	20.7	-0.35	-0.97
57.38	21.42	-0.47	2.4
57.42	20.09	-3	1.31
57.46	19.3	-3.9	0.89
57.5	17.61	-0.69	3.03
57.54	17.59	1.59	4.92
57.58	15.53	2.18	5.3
57.62	17.76	1.95	4.57
57.66	21.32	2.4	2.12
57.7	24.83	1.94	1.81
57.74	24.8	6.42	3.11
57.78	25.12	6.11	3.72
57.82	20.34	2.86	3.02
57.86	22.63	5.02	5.18
57.9	19.48	6.1	2.78
57.94	19.89	4.69	2.62
57.98	21.28	6	4.01
58.02	20.87	5.71	1.95
58.06	19.77	4.22	2.55
58.1	19.73	4.94	2
58.14	22	5.42	1.74
58.18	22.5	4.79	2.67
58.22	23.71	2.53	1.83
58.26	25.84	1.95	0.68
58.3	21.89	5.58	4.04
58.34	25.91	5.95	4.28
58.38	26.74	6.06	4.54
58.42	28.09	4.93	2.98
58.46	26.16	3.83	1.02
58.5	26.63	0.52	2.47
58.54	22.9	-3.51	-1.46
58.58	22.91	-0.8	-1.2
58.62	21.94	-2.13	-1.14
58.66	22.62	-2.9	-0.82
58.7	21.59	-3.74	0.82
58.74	22.03	-2.1	0.21
58.78	20.51	-2.77	3.25
58.82	25.62	-3.97	2.85
58.86	25.61	0.71	0.97
58.9	23.31	2.53	0.21
58.94	23.87	3.1	3.37
58.98	23.26	4.92	2.32
59.02	25.13	3.25	0.32
59.06	27.47	2.08	-2.1
59.1	28.6	4.17	-2.65
59.14	27.1	4.85	-3.17
59.18	24.48	3.72	-4.21
59.22	26.17	0.86	-1.87
59.26	27.46	1.91	-0.82
59.3	28.9	3.32	0.06
59.34	29.26	3.69	-4.79
59.38	27.02	6.25	-0.15
59.42	24.43	6.88	1.59
59.46	26.15	1.77	-0.54
59.5	25.77	2.74	-0.04
59.54	27.92	4.04	-1.02
59.58	27.39	2.2	-2.06
59.62	27.34	0.86	1.13
59.66	27.87	1.98	0.52
59.7	27.15	4.41	0.7
59.74	27.21	2.96	0.9
59.78	25.7	0.08	-1.58
59.82	25.84	2.03	0.83
59.86	24.71	0.75	1.83
59.9	26.3	5.27	1.02
59.94	25.76	1.62	1.66
59.98	26.79	1.33	1.94
60.02	28.11	1.49	1.48
60.06	27.36	1.58	1.39
60.1	27.65	1.19	0.37
60.14	26.25	1.91	0.01
60.18	24.87	4.68	2
60.22	25.57	3.48	-1.24
60.26	24.52	4.93	-0.34
60.3	23.76	2.76	1.16
60.34	24.66	2.43	0.52
60.38	26.92	2.36	-0.96
60.42	26.89	2.47	0.17
60.46	27.41	4.59	3.09
60.5	27.03	4.73	3.48
60.54	26.4	6.71	1.93
60.58	27.65	5.75	3.07
60.62	28.9	6.65	1.94
60.66	30.31	6.01	-0.83
60.7	30.65	7.7	1.77
60.74	28.41	6.79	2.09
60.78	28.95	7.3	2.09
60.82	30.29	6.31	0.47
60.86	29.22	5.99	-0.58
60.9	28.11	5.2	-1.36
60.94	26.71	6.21	2.35
60.98	29.21	7.21	2.34
61.02	28.65	4.74	-1.85
61.06	28.28	5.54	-3.52
61.1	25.15	3.86	-1.2
61.14	23.66	4.33	2.05
61.18	22.64	4.57	2.88
61.22	22.38	4.97	7.42
61.26	21.1	4.56	6.7
61.3	28.23	4.85	2.34
61.34	29.1	6.74	1.07
61.38	28.08	7.03	1.44
61.42	29.27	4.56	3.51
61.46	28.4	3.68	-0.53
61.5	29.04	1.86	0.54
61.54	29.28	1.91	0.53
61.58	25.97	3.19	-0.33
61.62	24.76	6.25	-1.84
61.66	28.16	5.64	-0.92
61.7	28.47	5.03	-3.64
61.74	32.48	4.79	-5.89
61.78	30.29	5.28	-4.48
61.82	28.23	6.38	-3.44
61.86	28.05	2.88	-3.98
61.9	31.86	2.89	-1.6
61.94	29.43	1.45	-1.8
61.98	29.77	1.99	-2.23
62.02	30	3.77	-1.89
62.06	30.64	3.25	-3.29
62.1	29.56	5.16	-2.38
62.14	28.19	2.36	-1.82
62.18	27.76	3.48	0.08
62.22	27.24	3.6	0
62.26	27.04	2.87	0.16
62.3	26.85	7.53	-0.99
62.34	26.02	9.4	-0.06
62.38	24.66	8.1	1.48
62.42	23.39	6.37	1.38
62.46	23.66	3.44	2.25
62.5	25.88	4.04	0.95
62.54	26.96	4.49	1.34
62.58	26.71	2.49	1.94
62.62	30.84	4.39	-1.72
62.66	30.76	4.69	-2.53
62.7	30.2	1.34	-6.38
62.74	27.16	-0.44	-5.12
62.78	28.84	3.22	-1.91
62.82	27.8	2.19	-4.34
62.86	28.76	6.59	-3.08
62.9	29.65	6.11	-6.66
62.94	31.11	5.26	-5.14
62.98	26.95	6.77	-1.59
63.02	24.4	3.62	0.81
63.06	21.08	2.8	2.56
63.1	24.69	0.8	0.84
63.14	25.97	3.6	0.43
63.18	28.11	1.83	1.87
63.22	24.56	0.52	-0.32
63.26	23.95	2.33	-0.38
63.3	26.34	2.58	1.85
63.34	27.2	1.32	2.95
63.38	29.94	-0.04	1.08
63.42	26.21	2.48	0.58
63.46	25.84	1.93	-0.67
63.5	25.45	0.4	-0.19
63.54	25.01	0.75	0.56
63.58	24.53	0.3	0.35
63.62	23.81	-0.75	-1.86
63.66	23.28	-2.59	-0.94
63.7	22.85	-1.08	0.53
63.74	22.03	-0.28	2.36
63.78	21.8	1.03	3.98
63.82	20.32	1.77	4.19
63.86	24.56	0.04	2.19
63.9	20.91	0.92	0.23
63.94	19.54	1.25	1.24
63.98	19.52	0.62	2.44
64.02	20.46	3.42	0.81
64.06	17.39	1.86	1.53
64.1	16.57	1.54	0.95
64.14	20.77	-0.58	-0.79
64.18	22.34	-2.42	1.03
64.22	24.94	0.22	0.58
64.26	19.47	1.86	0.02
64.3	22.06	2.68	0.03
64.34	23.68	4.94	-2.83
64.38	24.68	6.66	-3.72
64.42	23.89	6.16	-0.89
64.46	27.75	2.9	0.46
64.5	30.32	3.31	4.5
64.54	33.83	2.24	5.32
64.58	33.66	0.91	2.77
64.62	34.32	-0.24	1.16
64.66	33.06	0.36	-0.63
64.7	30.51	1.87	-2.92
64.74	27.75	4.24	-3.16
64.78	26.98	5.3	0.11
64.82	23.81	5.5	-0.19
64.86	26.87	4.84	2.23
64.9	27.23	6.3	-1.58
64.94	27.47	5.94	-1.08
64.98	27.63	7.41	0.11
65.02	29.52	7.04	-0.79
65.06	29.15	6.1	2.91
65.1	28.17	6.02	1.03
65.14	26.7	3.7	0.95
65.18	28.26	3.39	-0.73
65.22	30.43	2.81	-0.82
65.26	31.1	3.58	-2.83
65.3	29.17	2.32	-3.64
65.34	29.19	2.56	-3.7
65.38	29.22	5.23	-2.04
65.42	27.62	2.75	0.58
65.46	26.7	1.96	1.75
65.5	27.46	1.8	1.83
65.54	28.51	-0.81	1.09
65.58	27.7	-1.5	2.39
65.62	26.33	-1.87	1.7
65.66	24.97	-1.15	2.54
65.7	25.29	-0.38	4.27
65.74	26.45	-4.91	-0.19
65.78	26.6	-4.84	-0.83
65.82	25.85	-1.45	-4.47
65.86	24.62	-2.8	-2.68
65.9	23.9	-3.15	-3.58
65.94	22.91	-4.97	-3.01
65.98	24.07	-3.41	1.08
66.02	25.17	-2.15	-0.94
66.06	23.75	-0.76	-0.64
66.1	21.23	-0.83	0.06
66.14	16.82	0.61	4.56
66.18	19.21	2.84	5.89
66.22	19.01	3.9	4.02
66.26	19.96	5.02	3
66.3	19.58	2.45	2.44
66.34	18.1	1.97	2.72
66.38	19.21	1.33	3.12
66.42	18.4	2.23	3.14
66.46	18.23	0.37	4.6
66.5	18.63	2.75	2.85
66.54	19.19	3.87	3.18
66.58	18.37	5.71	3.56
66.62	19.05	3.34	3.09
66.66	18.72	2.93	2.51
66.7	20.64	1.35	2.32
66.74	20.84	-0.12	2.96
66.78	19.75	3.69	3.56
66.82	21.44	3.42	3.62
66.86	23.74	0.56	3.76
66.9	25.28	5.14	2.73
66.94	22.98	2.7	3.91
66.98	21.23	0.19	4.41
67.02	21.99	-0.2	4.82
67.06	22.03	2.38	5.61
67.1	23.03	5	5.06
67.14	23.02	3.12	4.94
67.18	22.49	3.54	3.34
67.22	23.08	2.06	2.5
67.26	27.07	5.28	3.19
67.3	23.32	3.3186	4.228
67.34	23.397	3.3667	4.2242
67.38	23.486	3.4118	4.193
67.42	23.589	3.4555	4.1295
67.46	20.1	2.42	3.55
67.5	25.74	5.24	3.78
67.54	23.83	5.79	3.07
67.58	25.09	4.21	2.93
67.62	23.79	3.36	3.24
67.66	26.5	2.82	1.69
67.7	23.06	2.03	3.33
67.74	23.49	2.58	3.87
67.78	24.55	2.19	3.71
67.82	28.93	5.34	0.43
67.86	26.47	4.77	-1.6
67.9	25.64	5.37	-1.98
67.94	23.84	4.79	-1.27
67.98	22.86	4.04	2.05
68.02	24.59	3.63	1.19
68.06	24.6	4.88	1.51
68.1	24.76	7.34	1.48
68.14	24.75	7.73	2.62
68.18	22.24	5.43	5.02
68.22	24	5.7	6.45
68.26	27.39	6.39	5
68.3	28.98	5.05	1.97
68.34	27.004	4.3322	1.0309
68.38	27.081	3.8849	0.94447
68.42	30.5	2.22	-4.76
68.46	30.68	2.15	-4.8
68.5	29.77	3.34	-3.58
68.54	28.55	-0.71	-1.17
68.58	28.4	3.01	-4.64
68.62	26.13	0.17	-3.55
68.66	26.644	0.89193	0.1583
68.7	25.46	1.33	2.8
68.74	26.93	1.37	1.77
68.78	24.8	1.21	2.27
68.82	23.37	5.02	4.74
68.86	23.63	-0.3	2.12
68.9	22.54	-2.93	-0.44
68.94	21.99	-0.38	2.73
68.98	21.95	0.35	0.96
69.02	24.91	1.77	0.86
69.06	25.76	4.71	-0.09
69.1	24.07	5.53	-2.2
69.14	21.55	4.97	-1.75
69.18	20.35	2.12	-0.25
69.22	20.75	2.18	1.62
69.26	23.6	4.92	1.83
69.3	23.46	4.69	0.16
69.34	23.6	6.51	0.84
69.38	23.97	8.28	2.52
69.42	26.93	8.87	2.57
69.46	28.11	9.27	1.34
69.5	31.81	9.59	0.29
69.54	29.19	10.01	2.63
69.58	29.49	9.34	3.02
69.62	29.25	10.99	0.08
69.66	28.73	10.97	-2
69.7	28.18	12.03	-1.82
69.74	26.05	11.5	-0.06
69.78	24.47	8.7	5.3
69.82	25.77	8.26	3.14
69.86	25.55	8.51	2.87
69.9	25.9	10.17	5.01
69.94	21.98	10.78	5.16
69.98	26.58	8.58	7.95
70.02	28.49	3.7	4.58
70.06	28.86	8.43	1.87
70.1	26.69	7.6	-0.2
70.14	28.14	8.44	-0.27
70.18	25.76	8.14	0.1
70.22	25.08	7.41	0.93
70.26	24.23	6.09	3.17
70.3	24.83	6.89	4.85
70.34	26.55	5.64	3.6
70.38	27.35	3.02	1.82
70.42	26.86	1.67	0.72
70.46	27.27	2.82	0.45
70.5	25.82	2.03	0.65
70.54	27.17	3.43	1.27
70.58	29.92	0.29	0.61
70.62	29.63	3.07	-0.12
70.66	29.3	3.38	-0.67
70.7	27.66	3.84	0.08
70.74	29.62	3.23	-0.55
70.78	27.72	2.08	0.08
70.82	27.01	-0.64	-0.75
70.86	25.62	-0.5	2.75
70.9	26.85	1.98	2.99
70.94	25.61	0.28	0.91
70.98	26.69	0.75	0.39
71.02	25.39	-0.42	0.31
71.06	25.46	0.19	0.66
71.1	23.17	1.15	2.45
71.14	26.45	-0.04	1.16
71.18	26.98	-1.17	0.43
71.22	27.81	-1.55	0.83
71.26	27.01	-2.06	-0.24
71.3	24.28	-1	-0.97
71.34	24.88	-1.4	2.26
71.38	23.6	-2.02	3.75
71.42	21.95	-0.09	2.88
71.46	21.73	-0.44	3.05
71.5	22.13	-3.73	2.18
71.54	21.39	0.52	1.33
71.58	19.98	0.28	1.84
71.62	21.3	0.63	2.93
71.66	22.12	2.76	1.35
71.7	22.32	2.71	2.79
71.74	20.29	3.45	3.72
71.78	21.48	5.56	4.73
71.82	22.27	6.09	2.27
71.86	24.07	6.84	0.2
71.9	23.87	4.59	1.79
71.94	22.96	3.61	0.79
71.98	25	4.94	2.41
72.02	25.52	6.97	2.79
72.06	26.31	6.32	-0.96
72.1	27.37	7.15	1.77
72.14	26.87	6.69	2.24
72.18	25.86	8.79	4.5
72.22	26.28	4.24	5.75
72.26	24.88	1.87	6.46
72.3	25.78	0.63	4.04
72.34	26.75	-0.93	2.53
72.38	22.73	-0.21	-0.84
72.42	19.77	0.4	-0.73
72.46	21.23	-1.54	1.8
72.5	23.78	-1.85	0.71
72.54	23.06	-1.11	-2.66
72.58	22.96	-0.15	1.18
72.62	24.33	-0.12	1.11
72.66	25.74	2.19	-0.69
72.7	22.69	4.53	1.94
72.74	21.74	2	1.62
72.78	22.24	3.4	1.55
72.82	24.87	3.05	0.27
72.86	27.65	2.68	-0.36
72.9	28.08	-0.7	0.46
72.94	28.14	0.46	-1.17
72.98	26.17	-1.63	-2.91
73.02	26.78	-1.87	-2.97
73.06	26.41	-0.59	0.45
73.1	28.97	1.09	2.08
73.14	24.59	0.95	2.39
73.18	22.92	2.03	2.84
73.22	25.65	-0.27	0.4
73.26	25.1	1.71	0.62
73.3	23.65	1.74	0.71
73.34	23.15	1.58	-0.32
73.38	23.26	2	-1.58
73.42	21.92	2.59	-1.31
73.46	19.37	3.92	0.17
73.5	20.59	4.24	1.19
73.54	20.39	6.56	1.68
73.58	20.38	5.14	3.54
73.62	19.28	2.87	4.56
73.66	19.02	0.97	4.82
73.7	22.44	0.77	1.41
73.74	21.33	-0.76	-0.06
73.78	22.95	2.79	1.45
73.82	21.07	3.79	0.95
73.86	20.32	1.35	2.12
73.9	22.7	2.73	1.56
73.94	22.48	2.96	4.08
73.98	21.64	5.64	4.88
74.02	22.44	3.45	3.44
74.06	21.37	4.21	2.35
74.1	23.36	2.07	0.92
74.14	23.21	1.23	1.1
74.18	21.93	-0.41	-0.72
74.22	22.15	2.06	-3
74.26	22.89	0.76	-4.18
74.3	22.73	-0.92	-2.77
74.34	21.64	-1.13	-0.88
74.38	19.16	3.18	-1.1
74.42	18.49	4.42	-0.53
74.46	19.23	5.35	-2.07
74.5	17.5	3.72	-3.41
74.54	17.15	0.18	-2.33
74.58	17.46	0.61	0.11
74.62	16.67	4.21	2.24
74.66	17.44	3.75	2.9
74.7	17.95	3.26	3.25
74.74	17.27	4.2	4.81
74.78	17.1	2	4.52
74.82	18.72	2.91	3.79
74.86	17.5	3.83	4.34
74.9	18.51	2.61	5.68
74.94	18.71	2.83	4.85
74.98	18.75	2.92	4.18
75.02	21.37	2.53	1.64
75.06	23.14	5.16	1.48
75.1	23.69	4.88	4.42
75.14	23.96	6.33	4.48
75.18	25.76	4.56	2.21
75.22	22.79	5.05	2.32
75.26	23.85	5.87	2.68
75.3	21.94	3.93	3.02
75.34	23.52	3.8	4.32
75.38	25.81	5.65	4.42
75.42	26.28	4.98	3.8
75.46	25.33	1.92	2.34
75.5	27.61	5.2	2.21
75.54	25.45	3.77	1.32
75.58	29.77	4.35	2.87
75.62	30.5	5.98	2.1
75.66	27.82	6.02	2.06
75.7	27.37	8.46	0.71
75.74	26.09	3.57	1.48
75.78	27.98	6.53	2.05
75.82	27.43	6.52	3.21
75.86	25.51	4.44	1.78
75.9	24.02	2.1	2.61
75.94	21.58	1.83	4.71
75.98	23.18	-2.42	1.23
76.02	24.29	0.34	1.79
76.06	22.32	0.52	1.18
76.1	21.92	-3	3.48
76.14	25.764	-0.32934	0.88227
76.18	31.32	-3.2	1.67
76.22	30.44	1.38	-1.7
76.26	28.86	1.44	-4.63
76.3	26.85	2.44	-4.16
76.34	28.293	-1.0628	-0.46963
76.38	26.11	-0.03	3.92
76.42	28.5	-0.3	-0.53
76.46	30.02	0.66	-0.64
76.5	29.62	-1.69	-0.78
76.54	29.31	-1.21	-1.81
76.58	29.25	-0.03	-2.22
76.62	27.34	-0.47	0.55
76.66	26.58	-1.69	0.14
76.7	29.14	2.35	-0.18
76.74	27.42	1.08	0.34
76.78	24.08	4.21	-2.27
76.82	23.52	5.46	0.14
76.86	24.35	6.38	-0.59
76.9	20.1	7.67	-0.79
76.94	20.33	6.94	-0.44
76.98	21.81	5.34	2.24
77.02	23.73	6.17	1.1
77.06	24.46	4.53	2.81
77.1	26.83	4.8	1.18
77.14	26.28	7.07	-0.77
77.18	23.97	8.28	0.69
77.22	21.57	7.61	4.07
77.26	24.09	2.54	1.94
77.3	24.04	7.42	-2.19
77.34	25.99	9.09	-0.27
77.38	27.6	6.14	-3.42
77.42	23.87	5.25	-0.12
77.46	22	5.01	4.27
77.5	22.8	6.8	2.95
77.54	23.92	4.71	2.06
77.58	25.15	8.49	1.24
77.62	25.6	8.87	1.4
77.66	25.03	8.1	1.67
77.7	22.98	8.8	2.5
77.74	22.26	7.45	3.28
77.78	24.91	7.38	4.8
77.82	25.11	6.91	2.26
77.86	23.55	5.37	2.45
77.9	25.2	6.51	2.41
77.94	21.65	6.21	1.09
77.98	22.78	5.55	3.21
78.02	25.73	6.33	5.03
78.06	26.83	6.51	4.57
78.1	26.17	8.02	3.36
78.14	26.8	8.17	3.86
78.18	24.67	9.12	5.25
78.22	23.72	8.8	2.84
78.26	24.14	10.74	5.23
78.3	25.87	9.59	6.05
78.34	27.01	9.49	6.25
78.38	28.5	11.08	5.21
78.42	28.99	6.91	4.26
78.46	28.33	8.78	0.95
78.5	27.7	7.61	0.57
78.54	29	7.55	-2.43
78.58	25.19	8.98	-2.65
78.62	26.05	8.44	1.91
78.66	26.48	8.5	0.99
78.7	27.02	7.05	3.68
78.74	29.74	4.34	2.96
78.78	25.66	5.26	2.85
78.82	25.46	6.45	4.47
78.86	26.28	6.89	3.38
78.9	25.08	5.51	3.02
78.94	26.99	3.69	0.07
78.98	26.18	3.47	0.89
79.02	26.3	1.83	-0.54
79.06	24.67	2.41	-4.28
79.1	22.23	2.07	-4.31
79.14	20.76	3.76	-3.9
79.18	23.1	2.67	-3.64
79.22	24.59	2.9	-4.67
79.26	24.15	6.67	-3.73
79.3	21.83	7.03	-3.94
79.34	21.16	4.59	-0.82
79.38	21.32	2.08	-0.84
79.42	20.2	2.06	-2.82
79.46	20.95	-0.07	-1.71
79.5	22.54	-5.06	-3.99
79.54	18.8	-7.54	-6.17
79.58	19.39	-7.33	-1.43
79.62	22.21	-9.3	-1.09
79.66	21.102	-3.8126	-2.0134
79.7	18.71	-6.37	-3.58
79.74	19.23	-7.27	0.77
79.78	21.744	-2.1248	-2.3706
79.82	21.999	-1.3418	-2.4947
79.86	29.85	3.88	1.17
79.9	22.524	0.43126	-2.7011
79.94	22.778	1.3804	-2.7669
79.98	23.017	2.3438	-2.7968
80.02	23.231	3.3009	-2.7826
[truncated: 1,018 more rows]
