# Supplementary material for: Mean flow and turbulence structure over exposed roots on a forested floodplain: Insights from a controlled laboratory experiment
Source: PLoS One. 2020 Feb 26;15(2):e0229306. doi: 10.1371/journal.pone.0229306 (PMC7043746; doi:10.1371/journal.pone.0229306)
Supplement: S1 File — (ZIP) [file pone.0229306.s001.zip › data_and_scripts/velocity_data/t21_035_replaced.csv]

0.1	27.14	3.79	0.37
0.14	25.61	4.44	2.5
0.18	26.83	7.58	3.47
0.22	27.64	7.56	1.03
0.26	24.87	6.98	2.64
0.3	24.5	4.29	-0.89
0.34	21.97	5.16	1.01
0.38	22.09	5.17	1.33
0.42	22.61	6.23	0.16
0.46	20.46	6.07	0.15
0.5	21.76	2.81	0.91
0.54	23.13	-0.08	1.88
0.58	21.69	-1.23	2.35
0.62	19.97	0.37	3.66
0.66	22.93	1.83	5.49
0.7	22.79	3.49	4.07
0.74	22.64	1.97	2.16
0.78	21.25	-2.46	2.33
0.82	18.17	-6.26	4.32
0.86	19.38	-4.14	0.63
0.9	17.3	-2.26	3.24
0.94	19.42	-5.12	-1.23
0.98	21.36	0.67	-0.9
1.02	22.14	0.2	0.68
1.06	22.5	0.76	1.23
1.1	22.64	-0.09	1.07
1.14	17.59	0.13	3.59
1.18	19.08	-1.8	2.74
1.22	18.46	4.12	2.76
1.26	19.94	-0.03	2.46
1.3	19.93	4.94	1.89
1.34	21.57	5.2	2.37
1.38	18.55	0.3	1.07
1.42	15.7	2.71	2.9
1.46	15.4	2	4.45
1.5	17.63	4.24	1.96
1.54	18.57	0.71	1.37
1.58	20.49	-0.32	1
1.62	19.85	0.61	1.01
1.66	18.02	2.8	0.29
1.7	18.17	2.51	0.86
1.74	15.67	3.19	1.23
1.78	15.93	0.31	2.48
1.82	17.02	1.19	0.72
1.86	15.89	1.76	0.86
1.9	15.84	1.61	1.92
1.94	17.59	0.98	2.27
1.98	19.51	1.13	2.35
2.02	18.38	5.19	3.31
2.06	17.76	3.92	1.17
2.1	18.32	2.99	0.43
2.14	18.43	4.62	1.26
2.18	19.78	6.23	1.11
2.22	22.32	5.44	1.23
2.26	22.18	4.01	0.62
2.3	22.04	2.83	0.29
2.34	21.36	4.56	2
2.38	21.77	4.47	3.8
2.42	23.18	1.01	0.95
2.46	25.35	3.68	0.84
2.5	25.54	3.69	1.22
2.54	25.91	3.29	3.43
2.58	23.55	-0.31	4.62
2.62	25.75	-1.56	-0.27
2.66	21.63	-0.12	1.51
2.7	20.98	-1.18	2.8
2.74	19.87	0.41	2.29
2.78	20.2	1.65	4.77
2.82	21.16	0.46	3.7
2.86	22.27	5.55	0.42
2.9	21.16	3.68	6.08
2.94	20.82	-1.11	4.09
2.98	18.77	-0.85	2.41
3.02	23.8	-3.85	0.43
3.06	24.75	-2.66	0.64
3.1	25.03	-2.33	1.05
3.14	24.16	-3.38	1.85
3.18	24.71	-1.21	-2.51
3.22	23.29	-1.29	-0.96
3.26	22.97	-1.59	-1.3
3.3	23.43	-1.99	-1.21
3.34	21.6	-2.01	-1.2
3.38	22.69	-3.17	-1.9
3.42	21.65	-2.51	-1.6
3.46	18.92	-2.46	-3.76
3.5	22.57	-0.23	-1.39
3.54	19.93	-3.61	1.63
3.58	20.35	-1.38	-1.81
3.62	18.96	-1.13	0
3.66	16.65	1.82	2.64
3.7	19.47	-2.75	1.15
3.74	18.14	-0.87	1.28
3.78	15.79	0.12	4.01
3.82	22.2	-1.97	1.86
3.86	21.92	-0.32	0.43
3.9	19.86	-1.2	-1.71
3.94	19.33	1.23	-1.77
3.98	16.45	1.8	0.82
4.02	15.92	2.15	2.87
4.06	18.12	0.73	2.32
4.1	23.25	-1.2	1.27
4.14	25.54	1.85	1.2
4.18	24.57	1.13	2.84
4.22	26.33	1.44	2.33
4.26	23.72	1.13	3.55
4.3	23.11	4.82	1.37
4.34	21.61	4.18	1.12
4.38	22.86	6.85	0.83
4.42	22.69	6.38	1.73
4.46	21.07	7.86	3.05
4.5	25.03	7.67	2.47
4.54	24.85	6.33	1.19
4.58	23.35	5.08	0.9
4.62	22.86	6.12	1.68
4.66	21.22	5.81	-0.41
4.7	20.99	7.2	0.39
4.74	20.16	7.16	2.15
4.78	19.96	5.22	1.58
4.82	25.74	5.9	1.33
4.86	24.09	5.02	1.71
4.9	24.01	8.19	-0.53
4.94	25.9	11.11	0.38
4.98	26.34	10.16	1.39
5.02	28.76	10.04	2.7
5.06	31.5	7.03	1.86
5.1	29.86	9.01	1.94
5.14	26.77	9.94	2.84
5.18	32.24	5.2	2.69
5.22	30.67	6.86	2.62
5.26	29.9	9.16	1.7
5.3	28.87	9.86	1.48
5.34	28.78	8.83	3.11
5.38	32.31	8.33	1.25
5.42	33.15	6.52	-1.39
5.46	32.21	5.58	-1.5
5.5	32.82	2.65	-1.23
5.54	33.39	1.01	-3.87
5.58	28.91	0.85	-2.88
5.62	27.07	0.61	-1.52
5.66	27.79	-1.66	1.39
5.7	26.48	-3.51	1.25
5.74	24.85	-5.21	-2.04
5.78	24.67	-2.85	-2.35
5.82	24.14	-3	-2.13
5.86	23.37	-2.24	-1.31
5.9	21.59	-2.64	0.03
5.94	21.81	-0.81	0.52
5.98	24.33	-3.93	0.2
6.02	20.43	-4.91	-0.96
6.06	20.089	-6.5813	0.33686
6.1	16.87	-10.38	0.65
6.14	16.05	-9.54	0.81
6.18	16.76	-8.4	1.51
6.22	18.86	-8.09	2.2
6.26	21.31	-7.31	1.86
6.3	20.06	-8.13	1.64
6.34	21.04	-6.22	1.59
6.38	20.95	-4.16	-0.88
6.42	21.04	-2.21	-0.04
6.46	20.95	-0.37	1.15
6.5	22.41	-0.61	1.22
6.54	18.49	-1.95	2.58
6.58	17.75	3.06	0.66
6.62	15.87	4.53	-1.3
6.66	16.8	4.82	-0.57
6.7	17.89	6.04	1.72
6.74	18.54	3.12	2.71
6.78	18.98	5.53	2.66
6.82	20.36	2.82	0.52
6.86	17.61	5.45	2.52
6.9	18.9	3.28	3.25
6.94	22.49	-0.73	1.61
6.98	24.07	1.49	-0.44
7.02	25.04	1.25	1.2
7.06	25.16	2.26	-1.04
7.1	25.15	2.44	-3.03
7.14	26.87	2.7	-1.02
7.18	23.035	2.0556	-0.76129
7.22	22.563	2.3016	-0.81941
7.26	22.041	2.6128	-0.81555
7.3	22.17	5	-0.96
7.34	23.7	1.09	-0.63
7.38	20.85	3.02	-1.07
7.42	18.69	3.45	1.02
7.46	16.74	5.33	-0.6
7.5	17.94	4.96	-0.09
7.54	16.54	8.27	1.55
7.58	18.57	7.26	4.62
7.62	20.03	7.46	4.76
7.66	20.89	8.35	3.26
7.7	21.85	9.71	3.02
7.74	21.33	9.01	5.5
7.78	23.98	9.36	1.43
7.82	23.98	8.57	0.29
7.86	24.49	9.49	-1.47
7.9	24.19	6.01	-1.46
7.94	25.17	5.14	-1.63
7.98	22.49	3.8	0.71
8.02	22.91	3.26	2.73
8.06	20.64	6.13	5.14
8.1	20.89	3.75	4.08
8.14	20.87	3.14	3.08
8.18	20.78	2.04	1.97
8.22	25.83	4.72	2.21
8.26	25.92	6.53	0.3
8.3	22.5	5.8	-0.82
8.34	22.93	2.7	-0.17
8.38	24.58	2.82	1.03
8.42	23.58	-0.04	-0.24
8.46	24.16	-5.1	-0.24
8.5	23.78	-4.1	0.44
8.54	24.62	-2.63	-1.94
8.58	21.96	-2.19	-2.91
8.62	22.41	-1.42	-1.11
8.66	22.09	-2.82	-1.76
8.7	22.6	-2.53	-2.15
8.74	19.3	1.27	0.8
8.78	19.45	-3.62	2.02
8.82	19.54	-6.18	-1.95
8.86	19.33	-4.17	-1.17
8.9	15.99	-4.52	0.25
8.94	15.56	-3.26	0.9
8.98	17.14	-2.74	0.93
9.02	16.06	-3.31	2.14
9.06	15.84	0.31	2.96
9.1	16.13	1.7	2.78
9.14	14.87	4.72	3.02
9.18	16.16	4.7	2.76
9.22	18.11	8.53	5.46
9.26	18.551	4.3509	2.8904
9.3	21.51	6.07	3.56
9.34	21.4	4.43	1.27
9.38	20.21	6.03	2.28
9.42	19.26	5.45	2.64
9.46	20.33	2.39	3.02
9.5	23.89	6.52	0.19
9.54	25.35	4.67	0.32
9.58	27.9	6.48	0.43
9.62	25.58	7.9	2.32
9.66	27.56	6.77	0.41
9.7	26.53	4.73	-0.89
9.74	22.38	6.45	-0.21
9.78	23.2	4.39	0.57
9.82	23.27	4.39	-1.02
9.86	23.87	2.67	-0.22
9.9	25.74	3.85	0.95
9.94	25.52	2.84	1.05
9.98	24.15	2.51	0.72
10.02	25.7	1.62	0.93
10.06	26.59	1.72	1.55
10.1	26.63	3.58	0.44
10.14	24.88	4.53	2.72
10.18	27.91	8.78	2.01
10.22	30.64	9.1	3.22
10.26	26.115	7.0671	1.3733
10.3	26.262	7.3595	1.3454
10.34	26.39	7.6122	1.3138
10.38	20.79	4.76	3.54
10.42	22.55	3.93	2.8
10.46	24.77	4.88	2.25
10.5	24.71	3.48	2.53
10.54	21.12	5.05	3.4
10.58	20.46	7.27	3.29
10.62	21.17	8.14	3.48
10.66	26.45	10.72	2.09
10.7	26.18	11.38	1.84
10.74	29.55	12.72	4.07
10.78	26.644	8.1582	0.81048
10.82	29.77	5.48	-2.87
10.86	26.16	6.36	-0.6
10.9	26.63	4.86	-1.52
10.94	26.288	7.5561	0.60646
10.98	26.168	7.3567	0.55786
11.02	26.036	7.1405	0.51084
11.06	19.76	8.95	1.39
11.1	23.64	7.64	-1.24
11.14	26.84	7.99	0.34
11.18	28.98	6.01	1.66
11.22	28.68	6.94	1.48
11.26	27.74	8.34	1.01
11.3	24.828	5.2683	0.25227
11.34	24.621	4.9656	0.22915
11.38	24.98	11.94	-0.73
11.42	25.53	8.82	-0.21
11.46	28.36	6.94	-1.65
11.5	28.34	6.78	-2.58
11.54	28.8	6.01	-3.35
11.58	29.88	2.05	-1.02
11.62	22.986	2.7891	0.20757
11.66	26.25	3.19	-4.66
11.7	23.43	1.05	-4.63
11.74	21.87	0.8	-3.84
11.78	22.2	-0.18	-2.81
11.82	22	-0.11	-2.04
11.86	20.6	-1.39	-0.42
11.9	20.37	2.12	2.76
11.94	20.47	3.66	3
11.98	21.26	-2.56	1
12.02	19.43	-2.01	1.94
12.06	19.55	-0.32	3.63
12.1	19.798	-0.15896	0.97853
12.14	19.531	-0.3018	1.1023
12.18	19.265	-0.42256	1.2368
12.22	19.001	-0.5199	1.3821
12.26	12.17	-6.9	4.74
12.3	13.55	-4.28	4.44
12.34	15.29	-2.11	3.48
12.38	15.35	-0.21	6.68
12.42	17.736	-0.60819	2.2837
12.46	17.496	-0.53678	2.5012
12.5	15.99	0.72	4.74
12.54	16.22	-0.68	5.12
12.58	13.29	-0.39	7.78
12.62	14.66	-2.54	6.14
12.66	12.73	-1.08	5.58
12.7	13.92	0.02	3.75
12.74	13.13	0.19	4.41
12.78	18.6	2.49	3.23
12.82	21.34	5.27	3.45
12.86	19.18	5.29	2.73
12.9	17.69	5	2.98
12.94	18.69	2.53	2.26
12.98	18.47	0.66	0.71
13.02	18.82	0.2	-0.01
13.06	15.67	1.16	2.33
13.1	16.66	-0.89	2.19
13.14	19.53	3.79	2.18
13.18	17.97	2.39	2.32
13.22	18.24	3.29	2.47
13.26	19	0.74	3.23
13.3	19	-2.83	4.28
13.34	19.69	-4.42	-0.88
13.38	19.18	-3.52	0.67
13.42	20.32	-3.2	1.11
13.46	20.93	-0.56	1.53
13.5	22.94	3.29	1.88
13.54	22.08	1.16	4.09
13.58	24.82	-0.53	4.63
13.62	27.97	1.27	3.95
13.66	27.15	0.82	2.26
13.7	23.465	2.2478	1.4465
13.74	20.4	8.6	-1.87
13.78	18.29	6.13	2.67
13.82	21.86	4.27	-1.16
13.86	23.05	4.14	-0.06
13.9	26.05	1.8	1.88
13.94	24.21	2.37	0.2
13.98	22.17	1.79	-0.99
14.02	20.2	4.01	-0.34
14.06	18.85	3.05	-0.12
14.1	20.56	4.33	-0.75
14.14	19.68	5.92	-0.59
14.18	21.34	3.32	0.17
14.22	21.51	3.63	1.24
14.26	21	-0.18	1.4
14.3	20.4	-1.25	3.32
14.34	20.99	-0.03	3.4
14.38	23.16	0.95	1.22
14.42	23.92	-0.17	1.07
14.46	25.52	-1.44	1.27
14.5	24.44	0.27	-0.2
14.54	22.1	2.64	0.06
14.58	21.53	3.83	0.18
14.62	22.62	4.56	-0.76
14.66	21.03	4.24	-0.32
14.7	25.69	3.75	0.17
14.74	25.74	0.56	1.86
14.78	28.28	-3.58	2.66
14.82	31.42	-1.31	1.42
14.86	28.34	0.05	-0.7
14.9	26.31	-1.36	-1.17
14.94	25.46	-1.93	-0.66
14.98	25.23	-1.78	-0.08
15.02	24.01	-3.62	-0.94
15.06	21.75	-2.71	0.34
15.1	21.92	-1.1	2.94
15.14	23.81	-4.48	1.33
15.18	25.45	-4.16	2.43
15.22	27.46	-5.85	0.44
15.26	22.942	-2.9772	1.2708
15.3	22.837	-2.7936	1.4089
15.34	22.763	-2.5519	1.542
15.38	22.71	-2.2508	1.666
15.42	23.81	-0.35	2.15
15.46	19.25	-0.8	2.4
15.5	21.44	-3.84	2.32
15.54	20.23	1.1	2.91
15.58	22.93	0.59	3.02
15.62	22.97	-0.15	3.03
15.66	24.3	0.69	-1.26
15.7	22.33	3.4	0.98
15.74	22	5.42	-0.35
15.78	21.61	5.26	0.73
15.82	20.05	5.26	1.8
15.86	20.2	4.44	3.22
15.9	18.81	7.24	2.7
15.94	18.34	7.44	1.93
15.98	19.11	7.68	2.64
16.02	19.21	5.08	3.54
16.06	21.55	5.59	2.61
16.1	24.17	7.32	-0.49
16.14	22.52	6.86	-0.51
16.18	25.25	8.2	1.36
16.22	28.08	9.59	0
16.26	26.87	8.93	0.48
16.3	24.88	6.85	2.55
16.34	26.08	8.34	-0.67
16.38	25.32	5.9	-1.44
16.42	23.64	6.23	0.29
16.46	23.56	5.19	0.83
16.5	26.56	9.54	1.57
16.54	25.47	10.32	1.94
16.58	24.8	9.58	3.47
16.62	26.34	10.07	1.71
16.66	25.81	10.35	-1.49
16.7	25.27	10.21	-1.02
16.74	25.55	9.69	0.75
16.78	25.65	10.69	1.19
16.82	24.73	9.42	1.58
16.86	23.89	9.15	0.2
16.9	22.63	9.4	4.29
16.94	24.84	11.39	5.09
16.98	23.52	11.63	2.48
17.02	24.65	9.07	2.18
17.06	25.9	4.06	3.12
17.1	26.71	7.82	2.02
17.14	24.94	7.91	3.07
17.18	26.39	5.91	2
17.22	24.62	7.72	0.41
17.26	24.15	6.89	2.09
17.3	24.05	7.77	1.69
17.34	25.99	5.74	-0.01
17.38	25.7	4.85	1.51
17.42	25.98	1.87	1.61
17.46	22.3	1.15	1.01
17.5	23.57	1.44	-0.18
17.54	22.58	4.51	0.49
17.58	23.66	5.41	2.51
17.62	22.47	1.78	1.27
17.66	21.29	3.83	0.49
17.7	25.26	4.39	2.7
17.74	25.01	7.44	4.02
17.78	21.97	4.68	-0.09
17.82	23.12	5.48	-0.1
17.86	22.18	5.13	-1.33
17.9	20.2	4.24	-2.14
17.94	19.82	5.03	-1.37
17.98	20.81	2.82	1.44
18.02	20.48	5.14	2.54
18.06	18.95	2.83	4.05
18.1	20.19	0.46	3.46
18.14	23.59	-0.82	3.16
18.18	23.83	-0.81	1.36
18.22	24.64	-0.29	0.28
18.26	26.1	0.63	-1.43
18.3	23.43	1.74	-0.64
18.34	22.44	-2.31	0.52
18.38	24.48	-0.74	2.1
18.42	24.39	-3.59	1.62
18.46	24.79	-3.43	2.68
18.5	24.12	-1.95	0.43
18.54	23.92	-1.89	-1.58
18.58	23.55	-3.17	0.05
18.62	22.27	0.87	0.48
18.66	21.51	0.97	1.07
18.7	21.09	2.26	-0.63
18.74	21.83	3.31	-1.78
18.78	21.35	4.61	-2.35
18.82	18.03	6.42	-1.18
18.86	17.67	5.6	0.58
18.9	19.65	6.64	3.48
18.94	20.79	5.32	1.23
18.98	19.56	4.82	0.15
19.02	17.31	3.66	3.26
19.06	18.59	3.09	0.87
19.1	17.49	0.88	-1.23
19.14	18.08	-1.72	-1.19
19.18	19.54	1.34	-2.27
19.22	18.996	-0.027019	0.46961
19.26	19.152	-0.64861	0.49495
19.3	19.329	-1.2307	0.52175
19.34	21.22	-2.24	0.26
19.38	19.722	-2.2205	0.5915
19.42	19.926	-2.6003	0.64038
19.46	23.06	-5.26	1.47
19.5	20.96	-3.73	0.4
19.54	19.81	-3.75	-0.72
19.58	18.94	-1.8	-0.31
19.62	18.23	-1.54	0.5
19.66	20.63	-4.04	1.4
19.7	21.42	-0.11	3.57
19.74	21.16	2.59	5.46
19.78	21.28	0.45	3.69
19.82	19.78	0.52	2.95
19.86	22.63	1.74	0.05
19.9	20.2	2.76	1.7
19.94	18.23	6.18	2.87
19.98	19.58	2.79	1.83
20.02	18.45	4.63	2.53
20.06	20.35	6.46	2.25
20.1	19.04	3.8	2.68
20.14	22.05	2.18	2.32
20.18	20.61	3.77	0.5
20.22	19.67	2.43	0.81
20.26	19.13	3.66	3.07
20.3	20.39	2.95	1.1
20.34	21.23	1.68	0.15
20.38	23.84	-0.13	4.36
20.42	25.44	0.58	4.91
20.46	28.15	-0.4	4.59
20.5	27.79	3.83	0.03
20.54	25.28	0.02	-0.31
20.58	25.24	0.17	-1.97
20.62	26.84	-0.94	1.7
20.66	29.17	-2.81	-2.21
20.7	25.01	0.11	-3.3
20.74	26.583	2.0367	0.80836
20.78	26.336	2.8612	0.90329
20.82	24.67	-0.18	4.15
20.86	24.55	1.51	1.74
20.9	22.96	3.89	3.45
20.94	21.87	7.44	2.88
20.98	23.64	9.96	3.01
21.02	24.68	10.19	1.99
21.06	27.06	9.14	-0.34
21.1	26.57	5.34	0.05
21.14	24.12	2.91	0.52
21.18	20.26	2.35	1.39
21.22	20.29	4.43	2.96
21.26	19.27	0.78	2.44
21.3	22.04	2.2	2.34
21.34	20.32	3.66	2.12
21.38	22.49	-0.71	3.45
21.42	22.56	1.47	3.69
21.46	22.49	0.77	3.43
21.5	18.37	2.87	4.81
21.54	22.03	1.7	4.79
21.58	17.89	1.04	2.61
21.62	18.52	1.73	5.37
21.66	20.09	2.44	5.82
21.7	16.57	-1.77	4.62
21.74	17.67	-0.56	3.18
21.78	19.71	0.26	1.07
21.82	20.77	0.84	-0.21
21.86	19.71	-2.22	-0.3
21.9	19.21	-0.41	1.3
21.94	17.89	2.11	0.39
21.98	17.15	-0.88	1.63
22.02	18.54	-0.99	-0.14
22.06	19.69	-0.82	-1.77
22.1	18.76	1.12	-2.57
22.14	17.24	-2.04	-0.93
22.18	17.67	0.76	-1.33
22.22	17.38	2.21	3.25
22.26	20.49	-3.63	2.21
22.3	20.4	-2.06	2.03
22.34	19.64	-3.55	-4.02
22.38	23.46	-2.03	-1.64
22.42	21.42	-2.56	-0.88
22.46	21.05	-0.93	-1.26
22.5	20.28	0.45	-1.92
22.54	15.47	0.29	-0.56
22.58	16.15	-1.46	-1.12
22.62	14.23	-1.28	0.84
22.66	13.08	2.84	4.48
22.7	14.76	3.07	3.48
22.74	17.72	6.45	3.2
22.78	20.9	5.29	2.61
22.82	23.62	9.91	2.42
22.86	24.11	9.62	1.25
22.9	21.51	7.64	3.29
22.94	22.81	6.06	4.3
22.98	23.07	10.89	-0.47
23.02	25.21	10.59	0.56
23.06	24.76	11.9	0.64
23.1	24.72	9.43	1.79
23.14	22.12	9.63	1.13
23.18	24.65	12.35	3.26
23.22	26.261	9.0164	1.5071
23.26	30.15	10.5	0.99
23.3	26.06	8.24	3.66
23.34	23.5	7.43	2.51
23.38	28.586	5.9927	1.0718
23.42	29.04	5.0949	0.94182
23.46	26.08	1.37	0.93
23.5	28.06	1.45	1.08
23.54	31.46	0.26	-0.47
23.58	31.23	1.97	-1.42
23.62	30.28	0.07	-0.62
23.66	32.7	0.16	-0.43
23.7	32.15	-0.87	-0.85
23.74	29.85	-0.89	0.02
23.78	28.49	1.42	0.14
23.82	26.25	-4.65	-0.78
23.86	24.89	-7	-2.06
23.9	23.57	-3.05	-1.55
23.94	23.55	-1.18	-1.31
23.98	23.2	1.05	-0.24
24.02	22.88	-1.06	1.84
24.06	25.44	-5.67	1.73
24.1	26.69	-1.55	1.02
24.14	28.08	-2.06	-0.44
24.18	25.89	2.57	-2.24
24.22	24.8	3.4	-3.19
24.26	21.4	3.2	-3.12
24.3	21.69	3.72	-4.08
24.34	19.22	0.56	-3.66
24.38	18.89	1.24	-1.78
24.42	20.78	0.48	1.55
24.46	21.17	-1.18	0.55
24.5	21.54	-0.32	0.29
24.54	22.07	-1.05	-0.06
24.58	20.53	-2.14	0.72
24.62	21.11	0.89	0.68
24.66	18.97	1.86	-0.99
24.7	18.41	0.66	2.73
24.74	19.19	0.4	1.14
24.78	19.1	3.95	2.41
24.82	23.08	0.58	3.18
24.86	25.86	3.57	1.63
24.9	25.65	4.88	0.08
24.94	24.53	3.89	0.96
24.98	25.84	6.99	0.95
25.02	25.47	4.33	0.16
25.06	26.83	4.18	0.52
25.1	25	4.41	0.05
25.14	23.86	3.01	0.46
25.18	22.85	2.17	-1.69
25.22	22.34	1.67	0.11
25.26	21.69	2.48	1.87
25.3	21.03	2.57	2.79
25.34	20.61	2.73	2.82
25.38	22.26	1.67	3.73
25.42	21.25	2.12	2.95
25.46	21.25	2	2.09
25.5	20.1	2.82	2.56
25.54	20.95	2.28	2.32
25.58	21.06	3.34	2.61
25.62	22.96	2.49	2.52
25.66	21.03	3.6	-0.96
25.7	18.84	6.77	1.3
25.74	20.75	4.91	3.75
25.78	22.74	4.04	3.92
25.82	23.553	5.021	1.6261
25.86	24.12	5.97	-1.41
25.9	27.12	5	1.89
25.94	24.45	4.47	1.45
25.98	26.54	6.4	2.02
26.02	27.26	3.54	0.72
26.06	25.56	2.2	1.09
26.1	24.85	1.62	0.78
26.14	24.32	4.21	0.57
26.18	22.96	4.71	2.67
26.22	22.15	3.87	0.84
26.26	22.38	-1.46	0.88
26.3	23.81	-3.64	-1.05
26.34	23.55	-1.07	1.47
26.38	25.43	-3.8	2.52
26.42	26.33	-5.14	0.05
26.46	26.11	-8.29	1.23
26.5	21.81	-3.25	2.73
26.54	20.74	-6.34	1.46
26.58	18.47	-4.97	4.09
26.62	18.96	-5.47	4.25
26.66	16.1	-6.49	3.02
26.7	16.86	-8	3.15
26.74	19.94	-6.5	1.07
26.78	15.96	-0.66	5.12
26.82	13.46	-2.04	6.02
26.86	15.16	-3.49	4.17
26.9	11.33	-0.21	3.99
26.94	14.88	-1.61	3.17
26.98	15.869	0.35076	3.4153
27.02	14.68	-0.82	1.62
27.06	12.85	2.56	4.53
27.1	16.17	4.18	5.52
27.14	20.54	4.01	2.76
27.18	19.78	4.07	0.84
27.22	24.23	9.39	1.45
27.26	23.1	7.51	2.23
27.3	20.85	5.4	1.44
27.34	20.2	7.83	1.8
27.38	24.41	7.85	1.31
27.42	22.3	5.66	2.03
27.46	19.33	8	4.21
27.5	21.4	5.34	0.91
27.54	22.48	4.87	3.86
27.58	19.76	5.78	3.05
27.62	21.27	7.2	1.53
27.66	22.67	5.89	1.45
27.7	20.73	0.6	1.8
27.74	21.16	0.49	2.3
27.78	18.8	-2.11	3.21
27.82	17.59	-2.46	2.76
27.86	20	-3.24	1.12
27.9	17.77	-1.26	0.61
27.94	15.93	0.16	1.23
27.98	16.82	1.19	3.68
28.02	15.78	1.94	5.7
28.06	15.02	-0.52	4.04
28.1	16.58	-1.81	0.95
28.14	17.29	-0.06	2.65
28.18	15.55	-0.63	3.32
28.22	16.62	0.26	2.92
28.26	17.63	1.6	-0.63
28.3	15.52	1.18	2.07
28.34	16.61	-4.02	-0.94
28.38	15.67	1.81	2.18
28.42	16.14	2.73	2.38
28.46	22.38	0.52	0.36
28.5	21.76	1.51	0.84
28.54	20.48	-0.52	1.79
28.58	20.06	1.51	2.45
28.62	21.27	0.11	1.65
28.66	22.48	2.94	1.26
28.7	23.33	0.08	0.75
28.74	21.71	1.81	0.55
28.78	21.47	1.86	2.74
28.82	20.75	1.13	2.79
28.86	22.6	1.91	2.27
28.9	26.74	6.06	-0.87
28.94	27.87	1.15	-0.31
28.98	26.63	5.46	1.39
29.02	24.71	6.51	1.1
29.06	21.66	6.25	0.97
29.1	19.8	3.83	2.33
29.14	21.16	4.29	1.62
29.18	21.62	6.38	1.31
29.22	19.88	7.12	3.48
29.26	21.07	5.37	2.67
29.3	21.19	2.05	1.87
29.34	19.85	3.77	2.29
29.38	22.41	2	0.89
29.42	22.07	1.6	0.34
29.46	23.24	2.28	-0.16
29.5	24.07	4.18	-1.6
29.54	21.68	5.93	-0.99
29.58	20.78	3.76	2.26
29.62	21.97	4.88	1.01
29.66	21.72	5.17	1.01
29.7	21.14	5.34	1.54
29.74	21.07	4.34	2.56
29.78	21.11	2.76	1.46
29.82	21.33	3.97	2.76
29.86	22.08	-0.82	2.32
29.9	22.54	0.86	2.44
29.94	21.05	1.1	2.44
29.98	21.42	2.18	2.62
30.02	19.32	-1.67	1.82
30.06	18.3	-4.19	0.94
30.1	13.98	-1.9	3.66
30.14	16.86	-0.97	3.51
30.18	18.27	1.3	2.12
30.22	19.94	-0.32	2.71
30.26	22.64	0.06	2.01
30.3	26.51	0.14	1.68
30.34	24.33	0.03	-1.06
30.38	22.44	-1.17	-0.26
30.42	22.54	-1.93	0.57
30.46	21.28	-0.61	0.72
30.5	20.84	-1.01	2.08
30.54	20.77	0.79	3.22
30.58	21.13	-0.72	0.77
30.62	24.13	0.17	0.98
30.66	24.33	0.95	1.7
30.7	23.58	0.48	2.35
30.74	22.84	1.04	2.74
30.78	20.12	0.98	4.68
30.82	23	1.3	3.95
30.86	22.77	2.06	3.98
30.9	20.86	5.61	4.92
30.94	19.33	4.3	3.98
30.98	24.84	7.55	2.55
31.02	25.97	7.55	0.96
31.06	27.06	3.11	1.96
31.1	30.92	3.54	1.06
31.14	29.84	2.74	-1.43
31.18	29.13	5.64	0.03
31.22	28.15	5.75	0.31
31.26	28.14	2.69	0.45
31.3	28.26	2.79	-0.28
31.34	26.21	3.36	-1.21
31.38	24.52	3.81	0.34
31.42	24.69	4.16	-0.27
31.46	24.61	5.05	0.03
31.5	23.26	2.32	1.05
31.54	24.65	1.37	1.09
31.58	24.94	3.31	0.19
31.62	24.97	4.45	0.5
31.66	22.21	7.69	-2.82
31.7	24.33	6.22	-3.06
31.74	20.6	5.81	-0.87
31.78	18.89	3.57	1.01
31.82	17.82	4.18	0.34
31.86	18.72	7.16	0.75
31.9	19.08	6.2	-1.08
31.94	16.41	7.19	1.3
31.98	15.46	2.74	2.2
32.02	17.6	5.69	2.64
32.06	18.81	10.87	4.93
32.1	22.53	7	3.68
32.14	20.7	4.36	2.06
32.18	20.93	4.93	0.75
32.22	23.44	7.66	1.83
32.26	24.01	5.9	3.77
32.3	24.86	3.86	0.1
32.34	26.5	4.89	1.1
32.38	24.87	4.1	0.64
32.42	26.86	2.47	0.69
32.46	27.08	0.4	0.3
32.5	26.69	2.74	-1.54
32.54	24.35	4.47	-1.63
32.58	25.24	4.18	-1.11
32.62	25.06	5.04	-0.76
32.66	24.2	4.91	1.12
32.7	21.96	3.32	2.36
32.74	24.27	3.22	1.77
32.78	24.48	2.61	1.05
32.82	24.97	3.17	0.72
32.86	21.38	2.82	1.33
32.9	21.19	2.74	2.09
32.94	20.87	2.51	3.7
32.98	22.68	5.42	2.67
33.02	23.96	5.46	0.65
33.06	23.87	5.21	1.93
33.1	24.91	5.35	0.89
33.14	27.08	5.77	3.22
33.18	28.79	1.25	2.96
33.22	31.58	1.94	0.78
33.26	30.99	3.44	-1.37
33.3	31.32	3.32	-1.38
33.34	29.42	3.86	-0.04
33.38	27.8	3.06	0.11
33.42	25.41	4.51	2.23
33.46	26.01	3.54	0.78
33.5	25.72	1.82	0.63
33.54	24.42	0.38	1.54
33.58	24.68	0.34	3.65
33.62	25.71	1.13	4.3
33.66	26.72	3.83	2.75
33.7	23.75	2.91	1.67
33.74	23.19	2.93	2.69
33.78	20.09	-1.02	3.6
33.82	21.36	-0.33	0.53
33.86	24.31	0.07	0.79
33.9	25.27	2.45	-0.67
33.94	25.5	4.3	1.3
33.98	27.88	4.46	1.3
34.02	26.13	5.67	1.98
34.06	25.12	6.47	1.01
34.1	25.09	6.18	1.76
34.14	24.1	4.36	0.97
34.18	24.82	5.36	0.8
34.22	24.54	8.15	0.55
34.26	20.96	3.3	2.7
34.3	22.76	3.85	2.81
34.34	23.2	6.02	0.9
34.38	20.43	7.67	1.89
34.42	24.16	3.17	3.57
34.46	24.37	7.59	3.14
34.5	22.27	7.69	1.1
34.54	22.77	9.05	1.48
34.58	23.37	8.02	3.52
34.62	21.31	8.94	4.54
34.66	22.33	4.41	3.54
34.7	22.11	7.62	3.28
34.74	18.84	6.34	3.11
34.78	23.84	5.73	2.24
34.82	22.56	5.61	0.77
34.86	22.24	6.59	1.57
34.9	20.87	8.08	4
34.94	23	7.3	2.3
34.98	20.6	5.08	2.39
35.02	23.29	2.87	2.06
35.06	19.48	1.39	2.22
35.1	20.78	1.83	2.92
35.14	18.73	0.54	1.91
35.18	19.1	-0.38	0.54
35.22	15.86	-1.45	0.34
35.26	15.29	-1.11	1.18
35.3	15.89	-0.51	2.39
35.34	17.44	-1.98	1.44
35.38	14.71	-2.59	2.57
35.42	17.28	-3.12	1.04
35.46	19.38	-0.86	0.11
35.5	20.03	1.04	-0.8
35.54	19.52	-0.24	3.01
35.58	20.64	0.61	1.16
35.62	22.09	1.99	1.42
35.66	20.35	2.83	1.71
35.7	20.03	2.84	2.39
35.74	19.96	0.2	2.39
35.78	17.05	0.28	1.93
35.82	18.12	2	4.22
35.86	16.59	2.83	4.23
35.9	18.94	2.68	3.74
35.94	17.52	4.99	4.19
35.98	18.916	3.2017	1.8862
36.02	19.057	3.1912	1.7467
36.06	23.14	6.84	-4.63
36.1	19.48	3.61	-2.42
36.14	16.31	2.96	-1.78
36.18	19.77	4.63	1.42
36.22	18.76	5.45	3.28
36.26	18.63	2.9	4.47
36.3	20.82	0.37	3.45
36.34	22.58	-2.2	3.61
36.38	21.27	-0.19	4.68
36.42	21.24	3.23	2.89
36.46	18.44	4.44	1.77
36.5	18.5	5.04	2.12
36.54	20.73	3.47	2.2
36.58	19.53	-0.85	1.49
36.62	19.84	-0.21	2.99
36.66	17.92	0.95	1.86
36.7	15.96	-2.54	1.14
36.74	16.86	-2.25	1.78
36.78	18.18	-0.48	1.68
36.82	15.95	1.39	0.35
36.86	14.18	-0.15	0.66
36.9	17.47	-1.28	2.58
36.94	18.11	1.16	1.82
36.98	19.47	2.78	-0.32
37.02	21.33	2.15	-1.13
37.06	22.2	0.62	-1.09
37.1	20.89	1.52	1.54
37.14	23.54	-2.04	-0.15
37.18	23.51	-3.21	1.07
37.22	26.57	-3.08	2.11
37.26	25.69	-0.66	-0.82
37.3	20.35	0.28	-1.1
37.34	25.12	2.26	0.11
37.38	25.43	2.3	-4.23
37.42	23.19	2.02	-3.58
37.46	23.81	0.94	-3.93
37.5	22.85	0.84	-3.35
37.54	21.984	-0.43672	-0.96753
37.58	18.86	-3.15	2.85
37.62	20.22	-3.46	-0.94
37.66	20.07	2.22	0.37
37.7	21.25	-0.05	-0.84
37.74	18.75	-1.45	2.09
37.78	19.02	-2.1	0.63
37.82	19.53	-0.78	1.69
37.86	21.15	-1.6	2.93
37.9	17.03	0.25	3.6
37.94	17.46	1.02	2.82
37.98	19.24	0.69	0.91
38.02	20.29	2.6	2.06
38.06	20.86	2.06	1.57
38.1	21.18	3.57	1.81
38.14	21.22	1.61	1.84
38.18	19.78	3.6	2.41
38.22	17.88	4.77	1.96
38.26	18.34	4.82	3.66
38.3	19.35	2.4	3.22
38.34	21.16	5.58	2.4
38.38	22.08	5.78	0.9
38.42	24.3	7.03	2.22
38.46	27.1	7.76	0.87
38.5	26.84	8.65	-0.73
38.54	24.13	11.75	2.46
38.58	25.84	12.2	1.55
38.62	27.07	10.76	0.12
38.66	25.87	8.31	1.33
38.7	26	7.29	2.32
38.74	26.47	7.66	2.09
38.78	23.98	7.34	2.51
38.82	22.39	5.11	3.28
38.86	23.37	4.82	1.98
38.9	23.57	3.83	3.63
38.94	22.32	4.57	3.81
38.98	24.33	4.18	3.32
39.02	23.36	3.48	2.41
39.06	22.37	-1.22	2.78
39.1	20.38	-1.92	2
39.14	19.56	-2.58	3.25
39.18	20.71	-0.93	0.64
39.22	18.11	1.05	-0.25
39.26	18.34	-1.17	1.62
39.3	18.75	-1.93	-0.09
39.34	19.11	-0.59	0.33
39.38	20.13	-1.36	1.13
39.42	19.36	-2.18	2.64
39.46	18.78	-2.06	3.37
39.5	18.67	0.17	4.04
39.54	21.31	2.5	3.37
39.58	22.38	5.56	3.07
39.62	24.58	3.37	1.15
39.66	25.79	4.92	0.52
39.7	23.49	4.54	0.15
39.74	22.91	6.28	-0.32
39.78	22.86	4.69	0.78
39.82	21.26	2.87	0.72
39.86	19.87	2.32	1.23
39.9	19.95	2.29	-0.32
39.94	20.23	3.98	0.88
39.98	20.58	1.98	2.91
40.02	20.7	3.11	2.47
40.06	22.12	6.06	3.47
40.1	21.658	6.1639	1.6687
40.14	19.87	12.72	2.12
40.18	21.04	7.94	3.73
40.22	23.57	6.54	-0.27
40.26	22.23	9.78	-0.37
40.3	22.35	7.55	2.87
40.34	27.71	7.13	2.91
40.38	27.84	9.08	1.32
40.42	27.3	8.78	0.85
40.46	26.53	7.63	0.61
40.5	24.67	9.62	1.83
40.54	24.12	8.61	3.71
40.58	23.4	7.52	2.53
40.62	25.99	8.19	-0.53
40.66	23.57	8.57	1.47
40.7	25	7.54	0.93
40.74	27.99	7.51	3.34
40.78	25.99	6.6	3.66
40.82	24.46	6.6	3.62
40.86	24.6	6.28	3.87
40.9	25.27	5.97	1.79
40.94	25.74	7.5	1.16
40.98	26	7.22	0.61
41.02	25.43	7.74	2.32
41.06	25.39	6.33	2.71
41.1	25.34	5.73	2.82
41.14	25.9	6.03	0.61
41.18	23.17	2.79	1.38
41.22	23.73	4.85	2.37
41.26	24.23	7.11	3.14
41.3	23.38	6.21	3.37
41.34	21.77	7.57	2.65
41.38	23.21	7.74	2.87
41.42	25.76	6.45	2.97
41.46	24.77	5.76	1.22
41.5	24.24	6.37	0.81
41.54	23.45	4.25	0.34
41.58	25.92	4.21	2.6
41.62	24.16	3.1	0.97
41.66	24.41	0.23	-0.03
41.7	23.16	1	1.51
41.74	19.34	0.63	3.37
41.78	18.72	-2.58	-0.48
41.82	19.72	2.46	1.22
41.86	18.56	1.65	2.73
41.9	20.52	4.21	3.6
41.94	22.04	1.3	-0.49
41.98	20.39	0.03	0.23
42.02	19.1	1.97	1.39
42.06	20.32	3.19	2.15
42.1	23.67	3.31	1.6
42.14	23.54	3.24	0.42
42.18	22.45	5.05	0.67
42.22	23.11	3.43	1.76
42.26	22.29	3.81	2.49
42.3	22.5	2.06	1.99
42.34	22.82	4.23	1.58
42.38	20.49	4.3	3.51
42.42	19.34	2.87	3.14
42.46	17.82	-0.96	1.36
42.5	19.24	-1.26	0.37
42.54	17.02	-1.32	1.71
42.58	17.53	-0.07	0.56
42.62	15.89	0.43	2.23
42.66	15.63	1.22	2.59
42.7	18.31	2.47	1.91
42.74	19.98	3.25	0.99
42.78	19.11	2.47	-0.49
42.82	18.35	2.66	1.63
42.86	18.84	2.73	2.22
42.9	19.22	2.73	2.61
42.94	20.12	1.61	0.86
42.98	19.16	0.71	0.77
43.02	16.92	0.46	0.73
43.06	18.87	0.03	1.33
43.1	18.02	-0.32	0.32
43.14	19.16	2.51	2.68
43.18	22.25	-5.96	-1.22
43.22	22.4	-1.15	0.49
43.26	24.07	-1.61	0.71
43.3	24.88	-2.39	-0.85
43.34	26.85	-2.16	-0.76
43.38	24.68	-1.97	-1.87
43.42	24.16	0.95	0.05
43.46	19.94	0.37	-1.45
43.5	23.38	1.26	-1.25
43.54	24.1	1.34	-2.67
43.58	26.19	5.49	0.1
43.62	24.36	-0.79	-0.98
43.66	25.19	-4.08	-3.08
43.7	25.66	-2.48	-1.37
43.74	23.71	-0.88	-0.38
43.78	20.31	-2.7	-0.11
43.82	22.19	-3.13	1.04
43.86	21.59	-3.35	2.96
43.9	21.76	-5.72	1.11
43.94	21.02	-5.74	-0.17
43.98	18.2	-1.92	0.25
44.02	20.28	-0.83	3.56
44.06	24.3	-2.84	1.11
44.1	23.76	-1.17	-0.12
44.14	20.856	-1.0254	2.4017
44.18	22.69	-1.8	4.59
44.22	25.78	-0.63	-0.38
44.26	19.88	0.84	0.17
44.3	20.17	1.17	2.53
44.34	17.48	1.31	4.33
44.38	17.48	1.13	3.14
44.42	23.4	-1.75	1.97
44.46	22.91	-0.53	1.99
44.5	27.67	-4.72	-0.66
44.54	26.68	-6.84	-1.7
44.58	25.56	-4.8	-3.4
44.62	25.17	-4.16	-2.47
44.66	24.13	-4.17	-3.61
44.7	22.72	-1.17	-3.79
44.74	21.34	-1.34	-3.1
44.78	21.26	-2.9	-4.05
44.82	19.48	-2.44	-2.18
44.86	20.41	-2.42	0.19
44.9	21.81	-2.28	2.69
44.94	21.39	-1.04	2.2
44.98	21.21	-1.47	1.47
45.02	20.64	-1.63	0.68
45.06	21.8	-1.05	1.08
45.1	20.21	-0.88	0.88
45.14	21.54	1.87	0.97
45.18	22.59	0.87	1.61
45.22	23.74	0.56	0.46
45.26	22.59	0.82	1.1
45.3	21.08	2.7	1.11
45.34	21.56	2.97	0.49
45.38	22.59	2.16	1.17
45.42	21.33	2.09	1.19
45.46	20.18	1.9	1.59
45.5	21.28	1.62	1.74
45.54	21.92	3.27	1.88
45.58	21.79	1.51	2.06
45.62	24.63	2.52	0.06
45.66	21.63	4.91	-0.42
45.7	20.54	6.23	0.76
45.74	21.02	3.07	2.04
45.78	21.87	-1.11	0.23
45.82	21.34	1.25	0.45
45.86	24.01	-0.38	0.8
45.9	22.38	0.17	1.76
45.94	22.93	-0.2	3.48
45.98	24.13	1.51	4.18
46.02	25.08	2.9	2.57
46.06	24.4	2.82	2.12
46.1	23.78	2.79	1.54
46.14	21.45	2.38	1.65
46.18	20	3.57	2.19
46.22	22.09	2.56	2.17
46.26	18.48	4.66	3.02
46.3	18.4	2.26	1.46
46.34	19.23	0.09	4.01
46.38	22.49	0.21	2.79
46.42	20.73	3.46	1.51
46.46	19.39	4.85	1.07
46.5	19.06	2.49	2.38
46.54	18.1	2.78	2.55
46.58	21.81	3.34	2.33
46.62	21.32	5.2	3.28
46.66	21.68	6.25	1.48
46.7	22.39	7.38	2.26
46.74	19.91	4.35	2.23
46.78	21.67	2.61	1.97
46.82	21.98	2.6	2.34
46.86	20.5	2.84	2.06
46.9	20.36	2.23	1.77
46.94	19.97	0.95	1.85
46.98	21.79	-2.04	0.23
47.02	20.84	-1.2	1.2
47.06	16.88	2.03	2.65
47.1	18.01	-1.58	5.35
47.14	20.95	0.43	5.54
47.18	20.05	-4.14	5
47.22	19.543	-3.2619	1.727
47.26	19.403	-3.732	1.4518
47.3	18.06	-3.67	0.24
47.34	19.099	-4.485	0.88689
47.38	20.02	-5.65	-4.02
47.42	20.56	-6.85	-1.02
47.46	19.55	-6.73	0.69
47.5	20.67	-6.63	0.78
47.54	17.67	-3.03	-2.13
47.58	18.13	-3.73	0.2
47.62	15.67	-3.32	1.47
47.66	14.62	-2.82	0.88
47.7	15.64	-2.18	-0.29
47.74	17.6	-1.8	-0.13
47.78	17.68	-2.04	1.91
47.82	16.94	-1.29	-1.26
47.86	17.32	-1.88	1.16
47.9	19.22	0.03	1.26
47.94	19.18	-0.48	3.05
47.98	20.73	-3.45	0.73
48.02	19.12	0.63	0.66
48.06	18.39	1.25	3.2
48.1	17.191	1.7308	3.0014
48.14	18.04	7.82	3.63
48.18	14.56	3.52	4.63
48.22	12.47	3.86	4.85
48.26	13.46	1.91	4.5
48.3	12.62	3.51	4.66
48.34	15.43	1.19	4.33
48.38	16.99	0	3.23
48.42	18.99	-1.07	3.59
48.46	17.11	-2.25	2.74
48.5	15.35	-0.28	3.2
48.54	15.62	0.31	2.8
48.58	15	-0.36	2.76
48.62	15.85	2.82	2.93
48.66	15.94	-0.31	2.77
48.7	16.69	1.41	2.08
48.74	18.15	2.24	2.8
48.78	19	1.39	1.89
48.82	19.29	0.21	1.84
48.86	20.41	5.24	3.08
48.9	22.26	3.2129	1.25
48.94	26.86	4.58	2.03
48.98	25.26	4.62	0.25
49.02	25.44	5.57	-0.71
49.06	26.25	4.94	0.15
49.1	25.93	4.34	1.3
49.14	27.99	4.38	0.4
49.18	25.18	4.12	-1.62
49.22	25.28	7.17	0
49.26	23.37	7.14	0.26
49.3	23.75	10.33	1.45
49.34	23.74	9.42	0.24
49.38	22.88	9.38	2.09
49.42	23.83	7.96	2.52
49.46	24.82	9.59	1.03
49.5	26.26	11.05	0.57
49.54	29.91	11.74	1.88
49.58	27.85	10.27	3.36
49.62	30.89	8.56	2.05
49.66	31.02	8.89	3.8
49.7	33.69	8.92	1.57
49.74	32.4	8.96	0.81
49.78	30.217	5.7308	0.32334
49.82	29.794	4.6488	-0.12913
49.86	29.252	3.5923	-0.55799
49.9	30.33	5.32	-0.81
49.94	31.31	0.7	-2.1
49.98	27	1.88	-0.21
50.02	26.34	-0.73	-2.39
50.06	23.98	-2.07	-3.24
50.1	22.37	-2.85	-2.74
50.14	21.69	0.08	-1.14
50.18	20.21	1.46	-0.99
50.22	20.03	0.7	1.62
50.26	20.25	3.18	2.41
50.3	21.6	3.68	2.58
50.34	21.38	5.98	1.86
50.38	20.45	6.79	4.24
50.42	23.81	5.22	3.08
50.46	24.98	3.19	2.75
50.5	26.1	5.05	1.59
50.54	25.44	7.11	-0.27
50.58	23.73	7.79	1.36
50.62	24.83	7.31	2.94
50.66	26.02	9.01	2.88
50.7	24.3	8.7	3.79
50.74	25.14	7.3	1.91
50.78	24.5	4.91	0.03
50.82	23.08	5.2	1.19
50.86	23.5	4.12	2.49
50.9	26.16	2.39	1.65
50.94	23.77	1.44	1.44
50.98	23.93	-0.21	-1.17
51.02	23.72	0.81	-0.32
51.06	20.56	3.45	0.27
51.1	20.99	2.19	0.1
51.14	19.33	3.33	0.26
51.18	17.03	4.38	1.3
51.22	17.93	5.45	2.06
51.26	20.11	8.74	2.76
51.3	20.81	5.2	-0.68
51.34	17.62	4.68	-2.54
51.38	16.25	2.48	1.57
51.42	19.52	1.97	1.36
51.46	19.93	5.56	2.7
51.5	21.44	6.93	4.15
51.54	21.7	6.76	2.89
51.58	20.67	7.92	2.69
51.62	20.61	6.82	2.32
51.66	21.8	8.22	2.05
51.7	23.79	7.45	2.07
51.74	22.88	6.45	1.41
51.78	21.21	5.72	3.65
51.82	24.74	7.51	1.94
51.86	23.08	4.87	0.98
51.9	20.5	4.5	1.39
51.94	22.32	4.04	2.68
51.98	21.6	5.42	1.7
52.02	20.82	5.98	2.21
52.06	19.97	5.69	2.37
52.1	19.04	3.39	2.69
52.14	20	3.38	3.33
52.18	18.73	5.35	2.84
52.22	19.71	6.48	2.38
52.26	19.6	5.93	2.23
52.3	18.64	2.16	1.85
52.34	17.79	3.57	1.63
52.38	19.13	3.66	2.34
52.42	20.61	4.62	2.26
52.46	19.49	5.05	2.79
52.5	20	2.43	2.96
52.54	16.19	-0.21	1.71
52.58	17.46	1.42	3.63
52.62	18.39	-2.77	0.95
52.66	20.03	-2.51	-0.79
52.7	19.56	-2.96	-0.06
52.74	18.81	-3.27	-0.89
52.78	18.19	0.05	-0.64
52.82	15.56	-1.2	1.18
52.86	16.99	-0.94	2.47
52.9	17.09	-1.46	2.52
52.94	16.96	-3.04	1.42
52.98	16.31	0.99	1.59
53.02	17.18	2.52	4.48
53.06	20.9	7.49	2.83
53.1	18.39	5.88	6.08
53.14	19.69	1.46	3.69
53.18	20.95	4.68	1.33
53.22	21.02	6.39	1.59
53.26	20.42	6.3	1.78
53.3	21.52	6.76	0.93
53.34	20.27	6.13	2.25
53.38	19.41	0.57	3.51
53.42	20.46	-1.6	3.13
53.46	25.6	-6.17	0.79
53.5	26.39	-3.58	-0.67
53.54	28.34	-3.01	1.22
53.58	28.92	-4.41	0.53
53.62	27.49	-4.02	1.27
53.66	27.03	-4.69	0.41
53.7	27.45	-3.99	-0.68
53.74	26.81	-4.12	-1.05
53.78	21.01	-2.81	1.14
53.82	22.12	-1.89	5.46
53.86	19.82	-1.69	1.29
53.9	24.79	-1.92	-0.23
53.94	21.31	-2.29	0.96658
53.98	18.85	-1.67	-1.81
54.02	20.455	-2.0042	1.0263
54.06	20.142	-1.8321	1.0272
54.1	13.92	-4.46	2.55
54.14	19.19	0.34	1.68
54.18	18.22	-0.48	-1.47
54.22	19.91	0.26	-1.59
54.26	20.7	3.37	1.23
54.3	22.75	-3.01	1.98
54.34	24.98	-0.94	2.01
54.38	24.39	0.67	0.15
54.42	24.74	0.11	-0.5
54.46	24.48	2.12	-1.5
54.5	23.26	6.22	-1.5
54.54	23.49	4.3	-2.3
54.58	22.72	4.01	-1.63
54.62	23.76	4.41	-1.45
54.66	22.47	3.75	-1.57
54.7	20.99	3.39	-1.56
54.74	21.07	1.32	-0.76
54.78	24.63	3.99	0.57
54.82	21.06	6.91	-1.61
54.86	21.33	4.4	-1.87
54.9	21.09	5.08	0.74
54.94	19.67	0.63	1.94
54.98	17.75	1.66	0.94
55.02	19.72	1.43	2.36
55.06	21.42	3.34	0.34
55.1	20.341	3.1865	1.2905
55.14	20.241	3.0247	1.3404
55.18	21.32	6.74	2.18
55.22	23.25	7.67	3.44
55.26	22.17	6.54	1.88
55.3	20.69	0.95	0.58
55.34	18.38	-1.69	1.39
55.38	16.1	1.71	0.78
55.42	17.2	0.52	2.11
55.46	19.16	0.78	0.84
55.5	18.33	3.51	-0.77
55.54	19.12	2.73	0.17
55.58	18.43	5.65	2.3
55.62	18.07	4.58	3.37
55.66	18.51	5.14	2.97
55.7	22.92	6.98	0.72
55.74	23.51	7.61	-1.71
55.78	25.73	11.39	2.58
55.82	25.45	6.82	2.02
55.86	23.59	3.54	1.66
55.9	22.1	3.4	2.46
55.94	24.05	2.23	1.86
55.98	23.72	5.76	1.95
56.02	26.25	6.46	1.31
56.06	22.97	4.35	0.93
56.1	25.03	6.71	2.34
56.14	27.35	8.13	1.69
56.18	30.26	3.45	0.6
56.22	30.18	2.2	-1.34
56.26	28.73	5.36	-1.93
56.3	27.25	6.06	-0.56
56.34	27.56	6.59	-0.06
56.38	25.67	7.75	3.02
56.42	26.82	2.96	4.4
56.46	28.26	1.68	1.6
56.5	28.59	0.35	1.14
56.54	31.42	-0.24	0.04
56.58	30.49	-0.21	-1.88
56.62	27.89	-0.28	-1.04
56.66	28.14	2.44	0.21
56.7	28.98	4.16	0.13
56.74	26.88	3.97	1.88
56.78	27.22	2.59	2.32
56.82	25.56	4.26	3.91
56.86	26.95	1.68	2.06
56.9	25.92	-0.31	-0.26
56.94	27.67	0.03	-3.35
56.98	26.08	-0.52	-0.67
57.02	25.85	0.18	-2.54
57.06	26.72	0.43	-2.83
57.1	25.44	-1.27	-0.55
57.14	23.35	-1.81	-0.17
57.18	25.28	-1.98	-1.08
57.22	24.65	-2.48	-1.86
57.26	23.87	-2.77	-0.3
57.3	21.86	-3.85	-1.17
57.34	21.498	-4.5742	-1.4341
57.38	19.65	-8.43	-4.02
57.42	17.27	-9.44	-2.65
57.46	19.618	-4.6545	-0.50919
57.5	19.047	-4.549	-0.16808
57.54	18.518	-4.3808	0.17416
57.58	18.042	-4.1519	0.50839
57.62	17.628	-3.8643	0.82545
57.66	17.284	-3.5203	1.1162
57.7	18.85	-5.2	1.8
57.74	18.72	-4.62	1.19
57.78	16.67	-0.72	2.2
57.82	14	-2.77	3.37
57.86	15.84	0.91	1.6
57.9	18.84	-0.15	1.36
57.94	20.02	3.24	0.38
57.98	18.05	3.94	0.98
58.02	17.79	3.99	1.61
58.06	18.02	2.4	3.38
58.1	21.8	1.77	-0.73
58.14	22.21	1.16	-2.1
58.18	20.01	2.57	0.95
58.22	20.67	4.41	1.53
58.26	20.34	2.6	2.12
58.3	19.76	0.57	2.98
58.34	23.19	0.1	0.81
58.38	23.88	3.08	-1.09
58.42	22.95	-0.03	2.09
58.46	25	-2.13	-0.06
58.5	25.05	-1.09	-1.1
58.54	24.38	-1.73	-2.93
58.58	25.03	-0.86	-2.94
58.62	23.9	-1.34	-0.05
58.66	19.012	-1.2631	0.74273
58.7	13.71	-3.53	-0.21
58.74	16.48	-0.87	1.97
58.78	14.24	-0.53	1.76
58.82	15	-0.94	3.05
58.86	13.35	-2.11	1.8
58.9	13	3.94	3.58
58.94	11.92	-1.15	6.27
58.98	12.76	2.53	3.63
59.02	11.05	1.07	3.16
59.06	10.75	2.05	2.06
59.1	12.737	1.8263	2.6387
59.14	12.42	2.1402	2.7702
59.18	12.183	2.4279	2.8802
59.22	12.035	2.6821	2.9653
59.26	11.986	2.8955	3.0221
59.3	11.07	2.23	2.11
59.34	14.54	0.51	1.39
59.38	14.83	3.02	0.04
59.42	16.89	5.62	-0.05
59.46	16.6	6.17	3.4
59.5	14.56	1.9	2.82
59.54	17.18	2.67	2.2
59.58	17.13	1.09	2.23
59.62	18.09	2.17	4.26
59.66	18.15	-1.47	2.28
59.7	17.98	0.39	1.25
59.74	18.9	1.38	-0.65
59.78	17.72	2.47	0.91
59.82	19.11	1.38	2.21
59.86	22.32	-3.65	-0.56
59.9	20.31	-4.83	-0.24
59.94	21.63	-2.91	-1.33
59.98	18.74	-0.59	-0.4
60.02	20.93	-0.67	2.99
60.06	17.84	-1.58	0.98
60.1	16.7	-3.76	1.19
60.14	14.32	-2.9	1.02
60.18	12.57	1.15	0.9
60.22	13.31	-1.15	1.34
60.26	17.35	1.16	4.13
60.3	15.2	-1.77	4.81
60.34	15.08	-1.53	5.93
60.38	15.55	-3.38	3.68
60.42	17.96	-0.88	4.16
60.46	17.59	-0.17	2.96
60.5	15.4	3.19	1.39
60.54	16.97	3.3	0.61
60.58	16.24	5.16	-0.76
60.62	14.58	5.93	3.29
60.66	14.53	-0.1	3.83
60.7	16.89	1.89	3.45
60.74	18.02	1.87	2.04
60.78	18.66	2.56	2.76
60.82	18.31	3.34	2.9
60.86	20.61	3.98	2.12
60.9	21.95	-0.06	0.53
60.94	22.88	4.73	1.23
60.98	22.76	2.17	0.02
61.02	21.92	2.89	-0.15
61.06	24.57	0.22	0.25
61.1	22.31	0.09	0.63
61.14	19.6	-1.08	-0.67
61.18	18.95	-1.74	1.9
61.22	15.35	-1.17	-1.15
61.26	18.49	0.97	-1.22
61.3	15.35	1.12	0.4
61.34	14.04	6.54	3.09
61.38	17.05	9.25	4.59
61.42	17.6	5.84	1.66
61.46	19.43	3.48	1.42
61.5	17.85	3.96	3.47
61.54	18.15	4.3	3.57
61.58	19.46	1.41	0.89
61.62	23.24	3.69	1.32
61.66	25.76	6.51	1.22
61.7	25.36	4.43	1.22
61.74	23.14	5.43	1.37
61.78	24.37	3.52	1.24
61.82	23.22	4.72	1.17
61.86	24.46	6.99	3.59
61.9	28.44	10.15	2.61
61.94	29.77	8.72	1.19
61.98	27.8	13.53	5.32
62.02	28.02	13.79	5.41
62.06	26.13	10.03	2.61
62.1	23.74	9.17	1.21
62.14	23.76	9.69	2.31
62.18	21.69	9.44	3.38
62.22	22.01	9.81	-0.13
62.26	22.45	7.31	2.09
62.3	23.4	8.55	3.22
62.34	23.43	10.49	1.27
62.38	27.44	5.38	-1.57
62.42	26.47	10.84	1.82
62.46	27.15	8.35	-0.07
62.5	30.38	10.09	1.63
62.54	30.75	7.64	2.99
62.58	28.25	7.32	2.73
62.62	26.9	5.81	2.8
62.66	24.71	8.08	1.19
62.7	23.47	6.97	2.03
62.74	23.63	6.19	0.97
62.78	23.82	8.34	2.28
62.82	20.96	8.76	3.87
62.86	20.67	5.9	2.61
62.9	23.66	5.14	1.92
62.94	20.91	2.9	1.68
62.98	20.35	3.17	1.59
63.02	19.59	0.57	0.71
63.06	19.9	-0.53	0.11
63.1	17.73	1.46	0.81
63.14	19	0.18	1.45
63.18	18.52	1.32	1.41
63.22	18.25	-0.25	0.73
63.26	17.18	0.31	1.32
63.3	20.25	-1.74	0.93
63.34	17.74	-3.33	-0.14
63.38	18.57	-6.49	-0.1
63.42	18.63	-4.19	-0.21
63.46	19.08	-2.19	0.77
63.5	20.73	-1.58	-0.26
63.54	17.712	-1.3171	1.0863
63.58	17.95	-1.4051	1.1448
63.62	17.07	3.38	3.99
63.66	18.4	-1.19	1.51
63.7	17.27	5.65	2.32
63.74	15.84	2.64	1.13
63.78	17.24	-0.31	2.69
63.82	18.13	-3.74	0.92
63.86	15.79	-3.29	0.17
63.9	20.97	-1.5382	1.6887
63.94	21.4	-1.4503	1.7629
63.98	21.822	-1.3318	1.8378
64.02	22.63	-0.25	1.45
64.06	24.79	-4.23	2.9
64.1	27.96	-6.77	1.48
64.14	25.55	-3.98	5.14
64.18	25.21	-0.94	1.3
64.22	26.03	0.58	0.31
64.26	23.82	3.94	2.52
64.3	22.9	5.51	-0.06
64.34	21.6	1.39	2.87
64.38	23.66	1.73	4.33
64.42	24.71	2.88	3.33
64.46	23.42	2.26	2.28
64.5	24.59	0.66	2.97
64.54	25.5	2.54	1.57
64.58	24.94	4.2	1.77
64.62	24.75	2.47	1.83
64.66	24.85	3.76	2.8
64.7	23.31	1.1	1.94
64.74	24.24	-1.65	2.43
64.78	22.82	-2.3	3.76
64.82	17.64	-3.26	3.6
64.86	17.59	-2.65	3.92
64.9	15.51	-1.47	3.62
64.94	13.98	-3.05	5.7
64.98	15.45	-0.44	6.24
65.02	19.2	1.04	0.71
65.06	18.42	1.48	1.38
65.1	17.68	1.38	1.04
65.14	19.3	1.77	0.85
65.18	21.18	0.69	1.91
65.22	22.3	1.97	0.11
65.26	21.58	2.68	-1.19
65.3	20.7	0.9	-1.23
65.34	20.04	1.96	1.08
65.38	22.82	2.2	0.4
65.42	20.46	4.3	0.78
65.46	19.56	3.45	2.18
65.5	21.04	4.68	3.96
65.54	20.73	2.76	2.29
65.58	19.16	3.44	2.55
65.62	16.92	3.84	2.64
65.66	16.63	5.17	2.84
65.7	16.39	6.02	0.87
65.74	16.52	5.64	1.38
65.78	17.47	8.45	2.06
65.82	19.16	11.03	2.61
65.86	16.53	8.51	-0.06
65.9	17.41	7.64	2.37
65.94	20.03	2.98	3.48
65.98	22.12	4.3	1.09
66.02	21.74	6.87	-2.48
66.06	19.74	3.1	0.93
66.1	19.48	1.93	2.76
66.14	17.62	3.03	3.58
66.18	21.32	6.72	3.67
66.22	21.94	8.52	2.35
66.26	21.66	8.32	0.34
66.3	21.83	7.85	0.63
66.34	19.52	7.22	1.94
66.38	22.26	6.22	1.19
66.42	21.99	8.75	2.08
66.46	23.23	8.02	5.08
66.5	23.84	10.24	3.75
66.54	22.85	8.76	2.02
66.58	20.4	10.18	3.62
66.62	20.35	3.67	2.89
66.66	21.21	5.97	2.53
66.7	21.97	4.76	3.22
66.74	22.1	4.69	1.83
66.78	21.01	5.46	3.15
66.82	23.8	6.27	4.17
66.86	22.72	8.48	2.23
66.9	21.004	2.7619	2.5062
66.94	20.788	1.9358	2.3155
66.98	22.99	-0.21	5.39
67.02	20.354	0.37316	1.9345
67.06	20.143	-0.32934	1.7539
67.1	19.939	-0.95652	1.5865
67.14	15.81	-0.83	-1.64
67.18	17.95	-2.95	1.97
67.22	20.2	-2.88	1.96
67.26	18	-0.29	0.21
67.3	18.52	-3.65	1.04
67.34	18.44	-3.6	2.32
67.38	21.33	-2.11	0.75
67.42	20.29	-1.3	-0.19
67.46	19.14	0.33	2.44
67.5	20.72	1.03	2.07
67.54	19.39	2.04	1.9
67.58	16.84	3.68	2.49
67.62	19.38	1.52	2.55
67.66	21.03	3.6	1.61
67.7	21.25	2.24	0.3
67.74	22.66	3.26	0.11
67.78	21.81	6.1	1.36
67.82	21.42	8.33	0.61
67.86	20.87	8.79	1.3
67.9	24.32	6.13	2.65
67.94	26.19	6.36	1.86
67.98	27.63	10.03	1.42
68.02	25.09	8.5	3.26
68.06	28.49	6.32	2.92
68.1	26.58	8.43	0.23
68.14	29.41	9.15	-2.01
68.18	28.21	7.79	-1.59
68.22	25.67	9.1	-0.33
68.26	25.06	8.96	0.83
68.3	24.8	6.43	2.61
68.34	24.17	4.04	-0.38
68.38	23.08	5.56	0.37
68.42	23.75	7.5	-0.15
68.46	24.34	8.23	-1.7
68.5	21.09	5.63	-1.99
68.54	21.99	4.42	0.46
68.58	22.93	4.61	0.73
68.62	24.16	3.4	-2.13
68.66	22.85	4.33	0.22
68.7	21.64	3.63	-3.7
68.74	22.51	6.97	-2.97
68.78	22.14	5.94	1.46
68.82	25.44	7.84	1.3
68.86	24.64	5.2	0.12
68.9	22.19	5.51	1.97
68.94	23.78	5.76	2.7
68.98	22.52	3.67	4.21
69.02	24.02	1.07	3.59
69.06	19.97	-3.3	1.72
69.1	19.33	-2.35	2.16
69.14	22.15	-3.93	1.62
69.18	20.96	-4.07	0.85
69.22	21.71	-2.89	1.15
69.26	21.31	-0.46	1.76
69.3	17.79	1.22	4.3
69.34	16.92	-1.04	4.61
69.38	18.85	-0.01	3.34
69.42	20.16	3.92	4.29
69.46	17.94	1.91	3.45
69.5	17.24	2.56	3.68
69.54	18.13	1.22	2.49
69.58	17.18	-0.82	2.37
69.62	16.55	-0.61	3.81
69.66	15.86	-0.18	3.58
69.7	18.63	1.02	4.63
69.74	17.18	0.4	4.25
69.78	16.55	1.65	2.9
69.82	16.75	4.14	4
69.86	17.82	3.47	5.05
69.9	18.49	1.8	4.02
69.94	17.64	-1.15	4.75
69.98	19.31	-2.8	2.32
70.02	17.1	-0.06	0.32
70.06	14.91	-1.31	2.01
70.1	17.13	3.14	2.74
70.14	16.03	1.96	2.67
70.18	15.72	1.43	2.42
70.22	17.8	7.57	3.03
70.26	18.76	4.09	3.05
70.3	20.89	3.62	5.75
70.34	17.59	2.55	6.57
70.38	15.72	1.71	5.74
70.42	16.77	1.65	3.72
70.46	17.86	2.79	2.34
70.5	18.51	4.52	2.33
70.54	18.79	4.21	0.12
70.58	18.68	6.86	-0.11
70.62	18.39	6.86	1.11
70.66	16.76	4.79	0.65
70.7	16.77	2.98	0.72
70.74	15.76	3.3	2.55
70.78	17.21	3.54	2.97
70.82	19.1	4.94	2.57
70.86	21.1	6.69	2.81
70.9	22.89	6.29	3.19
70.94	25.93	7.54	1.94
70.98	24.56	5.23	3.02
71.02	23.55	8.17	2.99
71.06	24.15	5.42	3.54
71.1	22.62	4.7	4.2
71.14	24.63	7.76	4.94
71.18	23.08	7	3.48
71.22	23.57	5.52	4.73
71.26	26.05	4.72	3.14
71.3	25.39	4.12	4.12
71.34	25.49	4.34	4.17
71.38	24.3	0.43	2.61
71.42	23.95	-0.65	2.13
71.46	21.61	0.21	2.47
71.5	26.37	0.84	2.48
71.54	21.5	-0.59	2
71.58	22.34	-2.55	2.2
71.62	21.67	-1.05	1.72
71.66	19.62	0.28	1.67
71.7	17.9	-1.17	3.08
71.74	19.55	-0.34	2.42
71.78	20.62	-1.1	0.87
71.82	20.47	-1.59	-0.22
71.86	18.23	1.27	1.25
71.9	16.1	1.44	1.2
71.94	16.29	2.14	4.31
71.98	17.61	1.95	4.89
72.02	18.45	1.04	1.74
72.06	18.02	1.94	0.89
72.1	18.02	3.99	2.18
72.14	17.23	4.3	0.62
72.18	17.38	3.55	-0.12
72.22	19.36	3.45	0.32
72.26	19.24	1.91	-0.21
72.3	20.23	0.75	0.67
72.34	20.49	-0.42	-0.22
72.38	20.36	-1.28	0.8
72.42	23.76	-1.66	-0.67
72.46	25.6	-4.02	-0.62
72.5	22.223	-2.1356	0.89683
72.54	22.247	-2.6095	1.2257
72.58	22.229	-3.0259	1.5686
72.62	22.176	-3.3717	1.9138
72.66	24.07	-0.67	4.41
72.7	21.996	-3.7996	2.5648
72.74	21.884	-3.8557	2.8472
72.78	23.48	-4.83	3.3
72.82	25.96	-4.8	2.14
72.86	23.66	-5.15	0.95
72.9	17.2	-3.87	1.84
72.94	18.66	-4.71	3.73
72.98	18.76	-2.3	5.4
73.02	18.83	2.5	4.11
73.06	21.77	6.04	3.46
73.1	21.49	6.94	1.88
73.14	21.77	5.89	1.47
73.18	22.67	3.48	-0.3
73.22	24.53	5.84	-0.98
73.26	24.58	5.07	-2.04
73.3	24.71	4.82	-2.98
73.34	21.1	5.49	-3.06
73.38	22.96	9.02	-1.82
73.42	24.65	9.34	0.02
73.46	27.91	9.82	1.74
73.5	22.44	8.34	1.16
73.54	23.63	5.69	2.96
73.58	21.95	7.11	1.78
73.62	21.94	7.76	1.04
73.66	20.59	7.25	0.11
73.7	18.86	5.49	0.78
73.74	17.67	3	2.56
73.78	18.08	-2.88	1.71
73.82	16.8	-0.53	1.57
73.86	19.08	3.05	1.68
73.9	17.79	0.63	2.12
73.94	16.77	4.24	3.93
73.98	19.63	5.44	3.53
74.02	21.99	5.12	1.44
74.06	21.02	1.51	2.93
74.1	20.32	-0.7	1.88
74.14	19.87	-1.37	2.18
74.18	21.25	1.17	1.78
74.22	23.67	-0.25	1.54
74.26	22.87	0.52	0.86
74.3	24.74	0.97	0.45
74.34	25.79	0.99	1.68
74.38	23.63	2.06	0.54
74.42	23.89	2.08	-1.08
74.46	23.55	2.73	-1.64
74.5	22.26	3.83	-1.23
74.54	21.28	2.77	0.08
74.58	21.11	2.52	0.4
74.62	20.38	2.2	1.59
74.66	21.62	2.42	0.86
74.7	22.6	-0.52	0.14
74.74	21.9	2.66	-1.14
74.78	23.18	1.24	0.06
74.82	22.38	2.73	1.42
74.86	23.18	2.03	0.43
74.9	22.47	2.6	-1.2
74.94	20.81	2.39	1.74
74.98	22.03	4.43	2.49
75.02	22.63	6.13	2.61
75.06	24.42	8.79	-0.71
75.1	21.22	10.03	-1.06
75.14	21.02	7.98	4.12
75.18	22.18	9.97	1.3
75.22	17.87	9.68	0.54
75.26	20.3	10.03	0.19
75.3	20.23	5.19	2.8
75.34	20.81	5.89	2.29
75.38	20.09	3.55	1.79
75.42	17.16	2.79	2.07
75.46	18.85	4.08	3.62
75.5	20.26	4.76	2.5
75.54	19.06	4.98	2.15
75.58	17.65	1.32	2.67
75.62	18.87	1.43	3.36
75.66	20.18	1.45	2.9
75.7	22.63	5.19	0.7
75.74	19.86	3.57	3.39
75.78	21.76	4.48	3.53
75.82	23.25	4.65	1.39
75.86	24.19	3.29	-1.63
75.9	24.8	2.87	-1.44
75.94	23.16	3.38	-1.65
75.98	18.18	1.33	-1.48
76.02	18.39	1.43	1.08
76.06	20.53	1.78	1.88
76.1	21.22	3.65	0.58
76.14	21.38	4.82	1.85
76.18	22.02	4.97	2.73
76.22	20.77	2.56	3.07
76.26	20.93	-0.1	2.99
76.3	21.28	1.64	2.03
76.34	19.27	-1.88	1.67
76.38	18.05	-1.81	0.43
76.42	18.56	0.78	1.48
76.46	21.5	0.93	3.04
76.5	21.78	1.45	2.4
76.54	20.21	2.03	1.61
76.58	20.91	2.32	1.19
76.62	19.73	3.39	-0.64
76.66	18.8	1.24	-1.62
76.7	20.14	3.53	-3.54
76.74	16.88	1.96	-2.18
76.78	16.86	2.58	1.06
76.82	16.6	2.08	0.52
76.86	18.3	2.28	1.48
76.9	19.3	2.41	0.72
76.94	19.11	2.67	0.55
76.98	19.53	3.01	2.22
77.02	22.81	4.07	2.73
77.06	23.17	2.53	2.55
77.1	21.89	0	2.36
77.14	19.81	-0.16	1.98
77.18	22.5	1.03	2.6
77.22	20.58	0.36	1.07
77.26	20.29	0.87	3.27
77.3	21.25	1.59	2.05
77.34	22.03	0.2	1.07
77.38	21.58	2.23	0.35
77.42	22.41	2.63	0.11
77.46	22.62	3.21	0.78
77.5	22.84	3.15	0.81
77.54	23.16	2.42	1.54
77.58	21.63	2.48	1.2
77.62	21.6	3.43	2.22
77.66	20.88	2.45	1.73
77.7	21.13	4.07	2.35
77.74	21.1	6	2.87
77.78	21.1	6.31	2.04
77.82	21.39	5.41	2.12
77.86	22.59	5.55	2.36
77.9	22.96	4.82	3.52
77.94	23.2	7.16	3.2
77.98	21.75	7.97	2.06
78.02	20.85	6.15	1.81
78.06	19.19	6.39	2.71
78.1	20	-0.53	1.48
78.14	18.02	2.08	2.52
78.18	20.68	1.87	3.45
78.22	23.4	0.48	1.21
78.26	22.01	0.08	1.53
78.3	23.84	0.48	2.35
78.34	23.27	0.33	0.58
78.38	22.78	0.32	2.64
78.42	19.24	3.5	2.83
78.46	17.32	3.35	5.1
78.5	20.47	0.15	3.8
78.54	19.54	-2.64	1.78
78.58	20.42	-0.02	2.55
78.62	19.82	-0.14	3.57
78.66	21.2	0.83	4.24
78.7	21.39	0.34	3.18
78.74	17.54	0.4	-0.38
78.78	18.594	2.4171	3.2938
78.82	17.5	3.73	5.17
78.86	19.47	3.01	5.4
78.9	16.96	5.52	4.35
78.94	19.5	6.65	2.93
78.98	17.94	4.97	0.78
79.02	17.35	4.42	0.61
79.06	18.7	3.05	1.3
79.1	20.03	4.2	1.48
79.14	19.91	5.49	2.41
79.18	20.41	5.2	3.28
79.22	20.61	2.86	0.77
79.26	19.92	4.2	-0.18
79.3	19.3	3.26	0.65
79.34	16.76	-0.1	1.91
79.38	13.14	-3.49	2.15
79.42	10.81	-3.35	2.09
79.46	12.16	-3.26	2
79.5	13.95	-1.14	3.43
79.54	12.39	-1.22	2.5
79.58	16.22	0.93	3.62
79.62	16.87	1.09	3.16
79.66	16.84	1.98	1.75
79.7	16.37	0.72	2.82
79.74	18.52	1.8	4.01
79.78	17.75	-0.32	-0.15
79.82	19.07	-0.63	-1.14
79.86	21.09	-0.53	-2.07
79.9	19.53	1.33	-0.94
79.94	17.56	1.98	-0.27
79.98	17.41	5.7	0.55
80.02	17.21	7.68	1.61
80.06	17.52	5.95	2.84
[truncated: 1,071 more rows]
