# Supplementary material for: Mean flow and turbulence structure over exposed roots on a forested floodplain: Insights from a controlled laboratory experiment
Source: PLoS One. 2020 Feb 26;15(2):e0229306. doi: 10.1371/journal.pone.0229306 (PMC7043746; doi:10.1371/journal.pone.0229306)
Supplement: S1 File — (ZIP) [file pone.0229306.s001.zip › data_and_scripts/velocity_data/t21_036_replaced.csv]

0.02	32.12	0.46	-1.82
0.06	33.04	2.22	-2.58
0.1	33.22	2.9	-2
0.14	33.58	2.78	-3.06
0.18	34.2	2.88	-2.22
0.22	32.76	0.98	-1.58
0.26	33.88	0.4	-3.14
0.3	35.08	3.32	-4.36
0.34	31.288	1.1611	-0.40533
0.38	31.153	1.1379	-0.073008
0.42	31.071	1.1366	0.24523
0.46	30.24	1	3.28
0.5	31.048	1.1833	0.83502
0.54	31.1	1.2229	1.1044
0.58	31.187	1.2679	1.3552
0.62	31.306	1.3139	1.5863
0.66	31.453	1.3569	1.7968
0.7	24.12	-1.34	6.22
0.74	31.812	1.4169	2.151
0.78	30.88	1.74	2.14
0.82	29.64	0.34	2.56
0.86	31.16	-2.16	2.82
0.9	32.672	1.3162	2.5616
0.94	32.892	1.2206	2.5957
0.98	37.54	3.4	1.14
1.02	35.9	3.26	0.74
1.06	36.4	3.04	2.32
1.1	35.2	2.54	3.72
1.14	32.62	0.22	3.02
1.18	35.94	-0.78	0.04
1.22	35.14	-2.84	0.58
1.26	33.68	-1.58	1.22
1.3	30.82	-2.76	1.1
1.34	32.12	-3.12	2.2
1.38	32.64	-3.04	3.54
1.42	35.56	-3.22	-0.76
1.46	35.26	-0.6	-1.66
1.5	34.64	-4.06	-3.98
1.54	30.88	-4.04	-3.82
1.58	29.48	-5.72	-3.74
1.62	32.24	-5.84	-2.14
1.66	33.02	-4.16	-2.46
1.7	32.48	-5.76	-2.18
1.74	31.22	-3.18	-3.16
1.78	31.04	-2.36	-3.14
1.82	30.38	-0.58	-1.92
1.86	30.3	0.88	-2.5
1.9	29.88	2.04	-2.1
1.94	30.56	1.1	-1.9
1.98	31.36	1.14	-1.46
2.02	30.44	1.92	-1.74
2.06	31	1.44	-0.6
2.1	30.44	1.46	1.06
2.14	32	1.92	0.94
2.18	30.24	0.24	-0.06
2.22	32.22	2.34	-2
2.26	32.64	2.96	-1.04
2.3	31.5	0.56	-3.06
2.34	32.3	1.34	-1.56
2.38	32.08	0.32	-3.1
2.42	33.04	-4.14	-4.02
2.46	36.02	-1.66	-2.64
2.5	36.42	-2.98	-2.06
2.54	33.92	-2.36	-3.3
2.58	34.84	-0.52	-3.5
2.62	32.8	-0.72	-3.1
2.66	32	1.98	-2.12
2.7	33.24	2.84	-2.46
2.74	33.54	3.22	-2.9
2.78	34.62	1.14	-3.28
2.82	31.84	2.74	-3.6
2.86	33.34	1.86	-3.98
2.9	33.34	0.48	-3.88
2.94	33.9	0.36	-3.74
2.98	34.38	0.4	-3.7
3.02	33.86	2.86	-3.72
3.06	35.22	2.98	-2.9
3.1	35.38	-0.32	-0.46
3.14	35.68	-1.18	-0.56
3.18	35.58	0.22	-1.74
3.22	36.36	-0.6	-1.24
3.26	33.54	-0.8	0.12
3.3	34.94	-2.64	-1.08
3.34	34.78	-2.92	-0.44
3.38	34.22	-0.78	-0.78
3.42	35.32	0.98	-0.46
3.46	34.68	2.6	0.58
3.5	34.36	0.92	1.44
3.54	32.62	0.28	0.98
3.58	32.58	0.82	1.1
3.62	31.24	0.48	1.02
3.66	32	1.1	0.72
3.7	32.44	1.18	1.22
3.74	32.44	-0.18	0.6
3.78	31.7	0.76	1.16
3.82	31.12	0.64	-0.24
3.86	32.78	0.66	0.1
3.9	32.52	0.44	-0.2
3.94	32.4	1.5	-0.18
3.98	32.18	1.26	0.56
4.02	32.26	2.08	0.84
4.06	32.32	3.18	0.72
4.1	35.16	4.7	-0.26
4.14	34.1	3.42	-0.94
4.18	35.121	2.6222	1.618
4.22	35.119	2.5481	1.7934
4.26	35.061	2.4384	1.9616
4.3	34.948	2.2963	2.1192
4.34	34.786	2.1251	2.263
4.38	34.575	1.9282	2.3897
4.42	30.06	6.12	4.48
4.46	34.024	1.4699	2.5788
4.5	36.86	0.34	6.06
4.54	36.8	0.02	5.9
4.58	35.74	0.32	2.9
4.62	32.487	0.38777	2.6074
4.66	32.029	0.10185	2.5227
4.7	36.42	3.26	2.68
4.74	34.58	-0.24	2.86
4.78	34.22	-4.84	-0.18
4.82	33.76	-4.34	0.12
4.86	29.46	-1.2565	1.3836
4.9	25.74	-4.94	0.28
4.94	26.38	-4.64	-1.02
4.98	25.7	-2.7	-0.48
5.02	23.64	-0.92	-2.72
5.06	21.78	-1.46	-0.76
5.1	21.44	2.48	-3.72
5.14	22.84	2.54	-0.96
5.18	23.78	-0.94	-1.76
5.22	23.88	-1.48	-3.58
5.26	25.82	-2.1	-5.96
5.3	27.94	-5.7	-8.2
5.34	26.9	-3.76	-7.46
5.38	29.82	-6.28	-5.9
5.42	30.18	-1.58	-3.56
5.46	30.58	-1.28	-3.4
5.5	29.72	-0.88	-3.04
5.54	28.74	-1.04	-3.04
5.58	29.72	0.46	-2.6
5.62	28.52	-0.54	-3.12
5.66	29.38	1.2	-2.74
5.7	28.6	0.98	-3.42
5.74	29.82	1.18	-2.7
5.78	30.24	3.42	-2.34
5.82	31.88	3.34	-2.7
5.86	32.22	0.58	-3.1
5.9	32.6	2.02	-3.24
5.94	33.28	0.68	-3.26
5.98	32.6	1.92	-3.22
6.02	35.26	1.68	-2.48
6.06	34.5	2.42	-2.54
6.1	34.52	1.3	-1.5
6.14	35.58	1.32	-1.2
6.18	34.86	-1.38	-1.34
6.22	34.8	-0.24	-0.98
6.26	34.64	0.18	-1.36
6.3	35.8	0.92	-0.82
6.34	35.44	1.16	-0.84
6.38	35.2	0.84	-0.28
6.42	35.14	0.58	-0.72
6.46	36.34	1.4	-1
6.5	34.38	1.16	-0.4
6.54	37.12	0.56	-1.32
6.58	37.88	0.64	-1.12
6.62	36.96	0.32	-1.74
6.66	37.3	0.04	-2.28
6.7	37.32	-1.06	-3.2
6.74	35.3	-0.52	-3.24
6.78	35.26	-0.98	-3.88
6.82	36.52	0.28	-3.46
6.86	35.64	0.72	-3.68
6.9	35.24	0.54	-3.9
6.94	35.84	-1.18	-3.98
6.98	35.1	-1.82	-3.44
7.02	36.02	0.24	-3.04
7.06	33.1	-2.64	-3.38
7.1	35.42	-3.4	-3.14
7.14	33.52	-2.1	-3.32
7.18	34.38	-2.28	-3.5
7.22	32.14	-4.04	-2.86
7.26	33.18	-1.12	-3.22
7.3	34.04	-0.88	-3.9
7.34	31.54	-0.14	-3.78
7.38	32.42	-0.18	-3.64
7.42	32.24	-0.32	-4.14
7.46	34.56	1.78	-3.44
7.5	33.46	1.06	-4.78
7.54	32.08	3.2389	-2.5083
7.58	32.019	3.4461	-2.3757
7.62	31.969	3.5878	-2.2402
7.66	31.931	3.6675	-2.1023
7.7	30.82	5.9	-2.06
7.74	29.42	3.56	1.84
7.78	31.88	3.5727	-1.6794
7.82	30.22	6.48	-2.52
7.86	31.89	3.2685	-1.3947
7.9	26.5	5.38	1.66
7.94	29.32	7.14	1.1
7.98	30.32	5.18	2.22
8.02	31.6	4.22	3.04
8.06	29.04	1.82	2.62
8.1	32.073	1.5274	-0.57255
8.14	31.44	3.02	-3.18
8.18	31.24	2.24	-3.46
8.22	33.7	-0.7	-5.48
8.26	35.62	0.66	-4.46
8.3	36.02	-2	-2.22
8.34	36.48	-3.54	-1.3
8.38	32.409	-1.2248	0.21095
8.42	32.455	-1.6117	0.29795
8.46	32.497	-1.9858	0.37719
8.5	35.42	-6.64	1.74
8.54	39.34	-5.4	1.54
8.58	35.74	-5.5	-0.78
8.62	35.92	-5.46	0.62
8.66	34.44	-3.08	0.46
8.7	32.7	-6.66	1.34
8.74	30.78	-5.16	4.48
8.78	28.64	-5.38	1.62
8.82	32.639	-4.1612	0.65767
8.86	32.615	-4.2021	0.63145
8.9	32.58	-4.1891	0.59188
8.94	32.534	-4.1185	0.53847
8.98	32.475	-3.9867	0.4707
9.02	32.404	-3.7897	0.38807
9.06	25.82	-0.62	0.34
9.1	28.74	0.16	0.52
9.14	26.9	0.7	-1
9.18	30.3	0.04	-0.34
9.22	30.5	0.08	0.22
9.26	32.98	1.98	0.64
9.3	29.78	-0.82	-0.84
9.34	31.92	0.4	-1.36
9.38	33.46	0.06	-1.28
9.42	31.4	1.92	-2.06
9.46	34.2	1.84	-1.76
9.5	32.02	2.52	-1.74
9.54	35.96	2.72	-1.4
9.58	32.64	2.84	-0.82
9.62	33.24	3.38	-1.4
9.66	32.76	4.46	-2.1
9.7	33.7	4.32	-2.52
9.74	34.04	3.9	-2.34
9.78	32.48	4.78	-4
9.82	33.44	4.02	-1.32
9.86	32.1	4.9	-2.06
9.9	35.38	4.2	-1.18
9.94	35.06	4.64	-1.48
9.98	34.54	4.72	-0.7
10.02	33.28	6.28	-1.72
10.06	35.02	1.84	-2.92
10.1	35.477	2.7186	-2.3573
10.14	38.66	0.56	-4.32
10.18	36.94	2.2	-2.94
10.22	35.2	0.7	-3
10.26	35.64	-0.06	-2.98
10.3	35.94	0.74	-2.98
10.34	34.18	1.58	-1.98
10.38	33.58	1.62	-1.74
10.42	33.38	1.2	-2.52
10.46	32.76	-2.4	-2.12
10.5	29.48	0.68	-3.2
10.54	33.22	0.58	-2.06
10.58	30.48	0.86	-3.94
10.62	34.68	-1.64	-1.22
10.66	32.276	0.38679	-1.113
10.7	32.242	0.56905	-0.83456
10.74	32.219	0.76676	-0.573
10.78	32.92	-1.86	-0.6
10.82	34.64	1.04	0.06
10.86	32.52	4.48	2.92
10.9	32.36	1.06	1.14
10.94	29.84	1.28	-0.26
10.98	32.02	1.56	-0.82
11.02	30.14	2.68	-1.28
11.06	31.02	2.3	-0.76
11.1	31.1	2.74	0.04
11.14	29.54	2.58	-0.74
11.18	31.94	1.16	-1.18
11.22	29.4	1.22	-1.7
11.26	32.76	3.02	-1.42
11.3	32.04	0.52	-2.4
11.34	34.68	0.34	-1.02
11.38	32.8	1.42	-0.66
11.42	33.48	3.72	-0.66
11.46	34.76	2.86	-0.82
11.5	33.86	3.88	-0.64
11.54	36.62	5.62	-0.1
11.58	35.02	2.5	0.1
11.62	35.5	4.12	-0.12
11.66	36.42	4.16	-0.86
11.7	36.56	-1.48	-5.64
11.74	38.7	1.86	-3.24
11.78	35.141	1.2582	-3.6939
11.82	34.82	0.81699	-4.1475
11.86	31.88	-2.68	-8
11.9	34.082	-0.033491	-4.9466
11.94	33.54	1.02	-5
11.98	32.92	-1.88	-7
12.02	32.2	-2.66	-6.78
12.06	34.14	-1.68	-5.44
12.1	31.52	-1.36	-5.62
12.14	30.24	0.38	-4.06
12.18	32	1.32	-3.34
12.22	31.9	1.36	-2.7
12.26	33.2	1.16	-2.78
12.3	31.52	-0.38	-2.78
12.34	31.16	1.52	-2.06
12.38	31.28	1.38	-2.56
12.42	32.18	3.56	-1.24
12.46	32.98	4.34	-1.12
12.5	31.52	4.02	-0.76
12.54	32.38	4.24	-0.56
12.58	32.12	2.94	-0.7
12.62	31.58	2.12	-1.98
12.66	30.76	2.3	-1.72
12.7	30.6	1.7	-1.04
12.74	30.7	1.52	-0.56
12.78	30.28	2.08	-0.24
12.82	30.1	3.84	-0.34
12.86	30.36	2.32	0.12
12.9	30.36	2.9	-1
12.94	31.3	4.26	-0.42
12.98	33.42	4.12	-0.14
13.02	33.2	3.14	-0.56
13.06	31.94	0.18	-1.8
13.1	32.46	0.22	-3.98
13.14	36.56	0.72	-3.96
13.18	34.32	1.34	-1.36
13.22	33.86	0.52	-1.46
13.26	35.92	0.38	-2.8
13.3	36.44	0.64	-2
13.34	36.52	-3.76	-0.28
13.38	34.24	-1.46	-2.18
13.42	34.54	-2.46	-2.54
13.46	33.08	-2.42	-1.74
13.5	32.9	-1.94	-1.02
13.54	33.52	-3.98	-1.46
13.58	35.02	-3.18	-2.22
13.62	33.46	-5.02	0.68
13.66	32.12	-4.94	0.46
13.7	32.42	-3.84	2.2
13.74	32.22	1.1	1.14
13.78	30.62	-1.04	1.74
13.82	31.74	-2.82	1.34
13.86	34.2	-0.66	-0.4
13.9	34.1	-0.44	-0.54
13.94	31.52	-1.64	-1.1
13.98	31.36	-0.88	-1.36
14.02	30.6	-4.92	0.48
14.06	32.72	-3.4	0.12
14.1	31.58	-2.94	-1.64
14.14	29.68	-2.22	-2.18
14.18	31.44	-2.46	-2.52
14.22	32.02	-0.82	-2.88
14.26	32.64	-1.66	-2.36
14.3	34.6	1.18	-1.92
14.34	32.74	1.26	-1.06
14.38	32.78	0.64	-0.42
14.42	34.1	-0.7	-1.28
14.46	32.76	1.92	-1.24
14.5	31.12	1.04	0.12
14.54	30.3	3.46	-1.18
14.58	26.18	1.1	-1.48
14.62	30.759	-0.54186	-1.5523
14.66	29.3	-1.36	-2.92
14.7	33.58	-0.8	-3.66
14.74	31	0.68	-2.42
14.78	29.32	1.66	-1.56
14.82	29.22	0.56	1.18
14.86	26.94	-4.42	1.06
14.9	26.74	-1.94	1.28
14.94	28.36	-4.2	-0.96
14.98	28	-0.88	-1.68
15.02	31.3	-3.94	-0.42
15.06	31.014	-0.38722	-1.1152
15.1	31.18	-3.04	-3.36
15.14	34.26	-0.04	-1.78
15.18	34.04	-0.54	-1.92
15.22	34.16	0.88	-2.06
15.26	31.32	0.68	-2.34
15.3	30.42	2.04	-1.6
15.34	30.64	1.92	-2.06
15.38	30.08	0.8	-2.02
15.42	28.76	0.72	-1.28
15.46	31.998	0.087393	-0.78078
15.5	32.113	0.14586	-0.75796
15.54	36.84	-0.36	-0.76
15.58	35.94	-2.1	-1.54
15.62	37.22	-0.34	1.18
15.66	34.98	-0.14	0.74
15.7	32.684	0.45532	-0.68736
15.74	32.794	0.51951	-0.68321
15.78	32.901	0.5841	-0.68281
15.82	33.004	0.64891	-0.68633
15.86	33.104	0.71379	-0.69396
15.9	33.199	0.77858	-0.70589
15.94	33.289	0.84312	-0.72228
15.98	33.373	0.90724	-0.74333
16.02	33.451	0.97079	-0.76922
16.06	33.522	1.0336	-0.80012
16.1	31.6	-0.96	-0.92
16.14	33.48	-0.32	-0.42
16.18	33.6	1.48	0.58
16.22	32.66	4.12	0.42
16.26	32.68	4.14	2.04
16.3	33.86	2.26	0.74
16.34	32.36	3.32	-0.6
16.38	33.775	1.4903	-1.2497
16.42	33.758	1.5393	-1.334
16.46	33.729	1.5859	-1.425
16.5	31.98	1.74	-4.72
16.54	33.1	2.36	-4.2
16.58	33.44	0.64	-3.52
16.62	33.26	1.12	-2.86
16.66	33.02	0.68	-2.46
16.7	32.5	0.76	-2.2
16.74	31.76	1.62	-2.84
16.78	32.9	1.8	-2.4
16.82	32.98	1.16	-2.16
16.86	34.34	1.04	-2.4
16.9	33.92	3.44	-2.16
16.94	33.22	2.08	-1.94
16.98	34.26	2.02	-2
17.02	32.22	2.74	-1.98
17.06	34.14	0.84	-1.48
17.1	34.84	1.16	-1.5
17.14	35.24	2.68	-1.46
17.18	34.38	2.14	-1.58
17.22	35.02	3.14	-1.64
17.26	35.14	1.68	-2
17.3	34.82	1.86	-1.8
17.34	35.08	0.8	-2.28
17.38	33.26	1.66	-2.72
17.42	34.42	0.78	-2.74
17.46	32.82	2.84	-3.04
17.5	32.4	3.1	-0.74
17.54	33.62	2.26	0.46
17.58	32.94	4.08	-1.18
17.62	33.7	2.9	-0.42
17.66	33.06	3.18	2.68
17.7	32.7	5.28	0.76
17.74	31.7	3.24	0.16
17.78	31.88	5.28	2.86
17.82	29.84	5.42	1.84
17.86	29.18	4.44	1.9
17.9	33.54	5.28	1.86
17.94	32.52	6.3	1.64
17.98	34.86	5.04	1.56
18.02	33.98	4.78	0.8
18.06	34.34	3.92	2.58
18.1	33.92	3.02	2.82
18.14	35.32	1.22	3.2
18.18	35.58	1.1	2.16
18.22	37.94	0.44	1.48
18.26	36.86	0.98	0.64
18.3	35.66	2.04	0.98
18.34	34.3	0.66	2.24
18.38	35.546	0.96673	-0.33975
18.42	35.526	0.89529	-0.88149
18.46	32.94	0.56	-4.84
18.5	34.5	2	-1.92
18.54	33.9	0.46	-3.1
18.58	37.06	1.54	-2.74
18.62	35.1	1.78	-2.7
18.66	34.84	0.52	-4.02
18.7	35.76	-0.12	-3.66
18.74	35.16	1.28	-2.38
18.78	37.06	-0.88	-3.62
18.82	35	-2.98	-4.82
18.86	35.18	-2.9	-4.66
18.9	32.98	1.98	-3.74
18.94	30.34	2.38	-3.18
18.98	29.66	2.82	-2.74
19.02	31.957	2.4218	-0.48593
19.06	31.691	2.4007	-0.30832
19.1	31.444	2.3439	-0.16175
19.14	31.214	2.2545	-0.044517
19.18	27.52	10.02	3.2
19.22	30.808	1.991	0.10879
19.26	30.632	1.8231	0.14829
19.3	30.473	1.6355	0.16529
19.34	29.28	3.08	-2.96
19.38	30.208	1.2135	0.13867
19.42	31.18	2.84	2.78
19.46	31.22	2.14	2.42
19.5	29.96	4.72	1.04
19.54	30.88	2.04	2.6
19.58	30.28	0.02	2.38
19.62	32.06	-3.92	3.48
19.66	32.42	-5.96	2.58
19.7	29.816	-0.63054	-0.52546
19.74	29.84	-0.82609	-0.64299
19.78	27.16	-2.62	-1.34
19.82	26.22	-7	-2.86
19.86	30.006	-1.2898	-1.0005
19.9	30.36	1.5	-3.78
19.94	29.48	-0.66	-1.88
19.98	30.309	-1.5023	-1.3296
20.02	30.44	-1.5024	-1.425
20.06	30.586	-1.4619	-1.5104
20.1	29.06	-2.02	-3.16
20.14	33.9	-0.92	-3.52
20.18	31.18	0.58	-3.62
20.22	32.1	-1.76	-4.22
20.26	30.72	-0.54	-4.46
20.3	33.34	-0.54	-2.56
20.34	31.66	0.86	-1.38
20.38	31.94	1.54	1.4
20.42	32.7	2.76	-0.08
20.46	33.98	3.38	-1.12
20.5	32.12	1.44	-0.42
20.54	32.68	1.74	0.02
20.58	32.82	1.62	0.22
20.62	30.72	0.9	0.74
20.66	31.02	0.62	0.54
20.7	28.96	2.54	0
20.74	30.24	1.08	1.08
20.78	32.88	3.24	0.08
20.82	32.06	4.46	-0.34
20.86	33.86	4.82	-0.88
20.9	32.86	3.54	0.64
20.94	34.017	1.934	0.89477
20.98	32.26	7.56	1.72
21.02	35.361	1.3723	0.8427
21.06	35.991	1.1072	0.79051
21.1	39.88	-4.56	2.32
21.14	38.52	0.98	2.16
21.18	37.54	-1.66	3.74
21.22	39.06	0.34	0.98
21.26	35.12	-0.44	-1.36
21.3	36.48	-1.66	-1.24
21.34	37.68	1.24	-1.98
21.38	37.14	3.38	-1.52
21.42	34.74	3.52	-0.08
21.46	33.04	2.64	-0.54
21.5	34.2	1.86	0.28
21.54	33.08	3.02	0.42
21.58	34.04	1.34	1.26
21.62	33.46	1.5	-0.24
21.66	33.1	0.02	-0.54
21.7	33.58	-0.06	-0.76
21.74	34.18	0.28	-0.94
21.78	32.92	1.72	-0.64
21.82	31.8	1.14	-0.48
21.86	32.64	0.28	-0.36
21.9	31.12	0.08	-0.16
21.94	31.76	0.08	-0.94
21.98	32.68	1.86	-0.54
22.02	31.12	0.78	-0.12
22.06	31.98	0.8	-1.1
22.1	33.74	-0.48	-1
22.14	31.28	0.52	-1.02
22.18	31.58	1.06	-1.76
22.22	31.36	1.34	-1.82
22.26	33.94	1.74	-1.52
22.3	32.7	0.02	-1.7
22.34	34.06	1.16	-1.24
22.38	32.54	1.3	-1
22.42	33.54	1.36	-1.08
22.46	34.4	-0.34	-1.42
22.5	33.46	1.62	-1.42
22.54	36.32	1.32	-1.7
22.58	34.02	2.38	-2.36
22.62	35.62	2.06	-1.8
22.66	35.02	2.7	-2.7
22.7	37.8	-1.46	-2.62
22.74	37.76	-3.1	-2.02
22.78	36.16	-2.5	-0.36
22.82	34.4	0.62	-0.94
22.86	35.08	-0.92	-1.12
22.9	35.36	-0.42	-1.68
22.94	34.46	-0.54	-1.9
22.98	35.56	-0.4	-1.98
23.02	34.96	2	-2.1
23.06	36.84	1.12	-2.26
23.1	33.94	0.46	-2.58
23.14	35.38	2.1	-2.76
23.18	34.46	1.86	-3.76
23.22	37.1	-1.12	-2
23.26	35.62	-2.96	0.74
23.3	32.34	-4.62	2.3
23.34	31.52	-5	2.56
23.38	28.74	-1.46	5.48
23.42	32.5	1.32	3.5
23.46	29.803	-1.3301	3.6743
23.5	26.7	-0.18	5.4
23.54	25.54	3.08	5.66
23.58	28.65	-2.1488	4.222
23.62	28.33	-2.4338	4.2951
23.66	28.042	-2.7214	4.3185
23.7	27.783	-3.0097	4.2953
23.74	27.554	-3.2966	4.2285
23.78	27.353	-3.5799	4.1212
23.82	27.18	-3.8577	3.9765
23.86	27.033	-4.128	3.7973
23.9	26.912	-4.3886	3.5867
23.94	26.816	-4.6376	3.3479
23.98	26.743	-4.8728	3.0838
24.02	26.694	-5.0923	2.7974
24.06	34.22	-4.68	6.96
24.1	26.662	-5.4758	2.1702
24.14	26.676	-5.6357	1.8355
24.18	26.711	-5.7717	1.4908
24.22	24.54	-5.84	-2.1
24.26	24.82	-7.44	-1.88
24.3	23.32	-6.42	-0.82
24.34	23.22	-4.96	1.18
24.38	25.98	-6.72	2.08
24.42	28.28	-5.2	-0.74
24.46	27.32	-4.58	-3.58
24.5	26.36	-6.42	-2.78
24.54	26.72	-7.64	-0.92
24.58	29.26	-7.06	-1.06
24.62	30.5	-7	-2.4
24.66	28.324	-4.7904	-2.3182
24.7	30.94	-1.06	-0.42
24.74	28.02	-3.16	-2.22
24.78	30.14	-4.38	-2.34
24.82	31.74	-4.16	-3.84
24.86	31.16	-2.58	-4.54
24.9	30.84	-0.12	-2.22
24.94	30.4	0.54	-2.76
24.98	28.52	-0.16	-2.14
25.02	28.96	0.84	-2.18
25.06	30.1	0.58	-2.02
25.1	30.48	1.98	-2.3
25.14	30	3.04	-2.76
25.18	31.76	4.9	-1.66
25.22	29.92	3.86	-1.74
25.26	30.18	4.86	-2.3
25.3	31.22	4.48	-2.46
25.34	31.36	5	-2.52
25.38	32.98	3.74	-3.34
25.42	33.62	4.94	-3.96
25.46	32.12	6.8	-3.2
25.5	34.16	6.16	-2.78
25.54	33.76	4.92	-2.74
25.58	34.7	6.08	-2.68
25.62	35.26	5.86	-1.46
25.66	37	6.7	-1.66
25.7	37.12	3.9	-3.34
25.74	37.12	4.94	-1.38
25.78	38.46	3.78	-0.54
25.82	36.16	3.64	0.36
25.86	34.7	2.36	-1.32
25.9	37.84	-0.94	-3
25.94	35.818	1.7652	-0.89029
25.98	35.54	1.4572	-0.79171
26.02	35.251	1.1764	-0.69978
26.06	30.48	-2.48	0.22
26.1	33.52	-0.22	-1.12
26.14	32.76	0.74	0.52
26.18	35.52	1.92	-0.16
26.22	36.1	1.02	-1.02
26.26	34.54	0.1	-0.7
26.3	34.82	2.1	1.04
26.34	36.1	0.6	-0.8
26.38	36.24	1.06	-0.12
26.42	34.7	-0.82	0.3
26.46	34.74	-0.44	0.86
26.5	35.7	-0.42	0.28
26.54	34.72	0.8	0.24
26.58	34.68	0.92	0.54
26.62	34.64	2.02	0.46
26.66	33.9	1.76	-0.06
26.7	33.82	0.5	0.14
26.74	33.46	1.76	-0.22
26.78	31.92	1.38	0.22
26.82	32.52	0.06	-0.26
26.86	33.16	-0.94	-1.3
26.9	31.64	0.54	-1.3
26.94	31.54	2.1	-1.28
26.98	32.22	2.82	-1.18
27.02	32.82	2.84	-0.76
27.06	32.12	2.7	-0.88
27.1	32.9	3.2	-0.8
27.14	33.84	2.32	-1.08
27.18	31.12	2.96	-1.24
27.22	32.9	4.42	-1.2
27.26	34.1	3.6	-1.76
27.3	32.68	1.2	-1.58
27.34	34.38	1.86	-0.94
27.38	33.92	1.94	-1.3
27.42	35.18	1.5	-0.88
27.46	32.9	1.56	-0.72
27.5	32.4	2.08	-0.86
27.54	31.3	0.66	-1.72
27.58	32.94	1.86	-0.58
27.62	33.42	1.94	-1.88
27.66	35	2.36	-1.4
27.7	35.96	0.84	-2.28
27.74	33.98	0.9	-2
27.78	33.22	1.18	-2.22
27.82	32.5	1.22	-4.38
27.86	32.82	-0.14	-3.28
27.9	31.22	-1.28	-3.34
27.94	32.34	1.62	-2.92
27.98	31.36	0.04	-1.58
28.02	31.08	-0.04	-2.1
28.06	31.92	0.16	-1.24
28.1	33.78	0.46	-0.68
28.14	34.54	-0.7	-0.94
28.18	33.48	-1.08	0.64
28.22	34.62	-0.78	-0.22
28.26	35.02	1.68	0.34
28.3	33.26	-2.6	-0.24
28.34	31	-3	0.18
28.38	30.78	-6.24	-1.56
28.42	32.16	-3.74	-2.7
28.46	35.8	-1.02	0.28
28.5	35.2	-2.28	1.78
28.54	31.48	-1.6	4.12
28.58	33.28	-3.56	3.28
28.62	31.053	-3.1951	2.0508
28.66	30.807	-2.9831	2.1652
28.7	25.48	-6.84	4.42
28.74	27.62	-4.78	3.22
28.78	30.26	-2.1718	2.3193
28.82	30.155	-1.876	2.3029
28.86	32.54	-0.28	3.6
28.9	30.84	-1.74	3.14
28.94	28.26	-0.92	3.34
28.98	29.02	-1.18	0.46
29.02	31.9	1.28	-1.32
29.06	32.76	0.86	-2.16
29.1	31.34	1.06	1.2
29.14	30.54	-1.22	2.94
29.18	31.7	-1.54	-0.98
29.22	33.92	-1.24	0.02
29.26	33.34	-1.06	0.04
29.3	32.22	-1.76	-0.1
29.34	31.06	-0.3	-0.46
29.38	31.92	-2.42	-0.78
29.42	30.24	-1.3	-0.86
29.46	29.26	-3.02	-1.24
29.5	30.72	-0.62	-1.28
29.54	30.94	0.4	-0.12
29.58	31.68	1.04	-0.48
29.62	32.1	-1.24	-0.5
29.66	32.32	-1.68	-0.76
29.7	33.82	-1.62	-1.56
29.74	32	-3.56	-1.78
29.78	32.3	0.34	-1.34
29.82	33.22	1.34	-1.44
29.86	31.64	2.24	-2.88
29.9	30.66	0.3	-3.02
29.94	30.36	1.74	-2.44
29.98	30.88	2.74	-2.48
30.02	28.88	3.08	-1.68
30.06	31.7	2.18	-1.64
30.1	31.24	2.12	-1.98
30.14	31.18	1.66	-3.12
30.18	27.736	0.088079	0.14609
30.22	27.372	0.062737	0.30101
30.26	26.16	0.6	5.32
30.3	26.64	0.94	0.98
30.34	25.04	-1.94	2.84
30.38	26.8	1.84	3.62
30.42	25.52	0.82	3.48
30.46	24.94	-0.5	1.1
30.5	24.12	-1.12	1.22
30.54	26	-0.94	-0.54
30.58	23.46	-3.46	2.58
30.62	22.34	-5.02	0.52
30.66	23.26	-0.64	1.26
30.7	24.825	0.21708	1.2428
30.74	21.52	1.5	3.02
30.78	24.689	0.30902	1.2605
30.82	21.8	0.04	2.62
30.86	24.626	0.41498	1.2462
30.9	24.619	0.47265	1.228
30.94	24.63	0.53313	1.2028
30.98	24.656	0.5962	1.1711
31.02	24.698	0.66162	1.1332
31.06	24.754	0.72917	1.0894
31.1	24.825	0.79862	1.0402
31.14	24.91	0.86974	0.98589
31.18	25.008	0.9423	0.92683
31.22	26.28	-0.7	1.64
31.26	25.52	-1.36	1.04
31.3	27.34	0.58	-1.32
31.34	30.42	0.24	-1.52
31.38	32.64	2.08	-1.56
31.42	29.66	2.8	-0.54
31.46	28.78	3.46	-0.48
31.5	25.54	3.54	-1.04
31.54	22.78	2.14	-0.94
31.58	21.7	3.42	0.46
31.62	26.829	1.7698	0.068064
31.66	27.048	1.8417	-0.019576
31.7	27.274	1.9121	-0.10724
31.74	27.507	1.9807	-0.19456
31.78	27.745	2.0473	-0.28117
31.82	27.989	2.1116	-0.36672
31.86	28.237	2.1735	-0.45084
31.9	28.49	2.2327	-0.53316
31.94	28.747	2.289	-0.61333
31.98	26.5	5.02	-0.38
32.02	28.56	2.46	-0.7
32.06	29.3	4.16	-2.18
32.1	29.36	5.66	-1.88
32.14	30.08	4.68	-0.3
32.18	30.96	0.22	-0.14
32.22	30.8	-0.28	-3.2
32.26	30.873	2.6065	-1.1335
32.3	31.141	2.6262	-1.1779
32.34	31.407	2.6406	-1.2166
32.38	31.672	2.6496	-1.2491
32.42	33.3	-2.52	3.02
32.46	31.12	1.54	0.14
32.5	32.16	1.78	0.58
32.54	31.62	-0.3	0.58
32.58	31.88	2.04	0.34
32.62	31.88	1.92	-0.26
32.66	32.38	3.72	0
32.7	34.04	5.58	-0.46
32.74	33.18	5.4	-1.66
32.78	34.62	3.08	-2.72
32.82	36.44	1.9	-3.84
32.86	36	1.32	-4.2
32.9	33.86	-1.02	-5.14
32.94	36.12	-1.78	-5.96
32.98	35.88	2.84	-5.46
33.02	34.74	0.42	-5.72
33.06	34.58	5.22	-3.28
33.1	32.32	7.34	0.04
33.14	31.46	9.1	1.24
33.18	28.12	3.7	0.38
33.22	29.48	2.5699	-1.4002
33.26	29.086	2.303	-1.1871
33.3	25.78	3.38	2.88
33.34	24.8	0.96	1.5
33.38	23.66	-0.2	0.12
33.42	21.58	0.04	0.1
33.46	27.546	0.56285	-0.24143
33.5	27.31	0.16224	-0.081387
33.54	29.98	0.58	-2.28
33.58	27.74	-1.36	-4.22
33.62	26.709	-1.0713	0.32726
33.66	26.538	-1.4795	0.43719
33.7	26.379	-1.8794	0.53275
33.74	26.228	-2.2669	0.6132
33.78	30.94	-4.56	0.7
33.82	28.54	-5.88	-0.54
33.86	25.81	-3.3144	0.75652
33.9	25.675	-3.6116	0.76915
33.94	23.88	-5.32	2.16
33.98	24.1	-3.42	-0.6
34.02	25.2	-3.68	0.6
34.06	28.42	-2.1	1.32
34.1	25.56	-3.64	0.1
34.14	23.4	-3.44	2.54
34.18	24.6	-4.58	2
34.22	22.48	-3.3	0.2
34.26	23.2	-5.72	-1.62
34.3	25.7	-3.1	-0.08
34.34	21.44	-3.92	-1.46
34.38	24.62	-5.08	-0.52
34.42	24.67	-4.0184	-0.90047
34.46	26.4	-7.24	-1.8
34.5	23.3	-4.2	-1.88
34.54	24.24	-3	-0.64
34.58	25.388	-2.732	-1.4358
34.62	25.588	-2.3791	-1.5334
34.66	25.789	-2.0286	-1.6142
34.7	25.987	-1.6879	-1.6771
34.74	26.18	-1.3644	-1.7209
34.78	29.02	-3.5	-2.1
34.82	29.48	-1.24	-1.16
34.86	29.76	0.16	-2.86
34.9	27.4	0.62	-3.54
34.94	25.58	1.92	-1.46
34.98	23.02	-0.84	0.86
35.02	24.64	0.34	1.62
35.06	26.58	0.68	-1.56
35.1	26.44	-1.06	-1.74
35.14	27.64	1.24	-1.52
35.18	25.88	0.22	-3.22
35.22	29.2	-5.16	1.26
35.26	30.08	-2.46	1.26
35.3	31.32	0.68	-1.24
35.34	31.46	1.32	-1.04
35.38	30.68	2.12	-0.84
35.42	29.54	2.68	-0.56
35.46	31.8	3.02	-0.18
35.5	30.76	3.44	-0.26
35.54	30.96	3.32	-0.54
35.58	30.44	2.4	-1.64
35.62	31	3.6	-2.22
35.66	31.9	5.18	-1.92
35.7	30.92	6.42	-1.76
35.74	33.08	7.1	-1.6
35.78	32.16	6.76	-0.12
35.82	32.18	5.5	0.52
35.86	31.18	6.58	0.88
35.9	30.08	3.22	-0.12
35.94	33.74	-0.6	-3.04
35.98	30.4	0.64	-0.34
36.02	27.96	1.16	2.04
36.06	28.88	2.5	-0.3
36.1	29.94	-1.14	-1.6
36.14	30.16	-1.16	-3.34
36.18	28.56	-2.76	-3.28
36.22	30.88	-2.52	-3.44
36.26	29.34	-1.02	-3.1
36.3	32.5	-2.36	-4.96
36.34	35.82	-1.56	-3.72
36.38	34.08	0.76	-3.38
36.42	32.28	1.86	-3.4
36.46	33.22	-0.1	-4.06
36.5	30.66	4.5	-4.52
36.54	27.8	5.06	-4.96
36.58	25.4	5.52	-3.1
36.62	24.62	8.84	-0.7
36.66	28.647	5.1606	-0.68026
36.7	28.568	5.388	-0.47998
36.74	28.517	5.5429	-0.30709
36.78	26.06	1.98	2.64
36.82	25.3	-0.16	0.84
36.86	28.508	5.6085	0.059141
36.9	26.7	6.82	1.98
36.94	28	6.06	4.88
36.98	28.668	5.1495	0.22176
37.02	28.747	4.8964	0.23628
37.06	28.836	4.5992	0.23294
37.1	30.68	6.86	-1.58
37.14	31.82	7.62	-1.8
37.18	28.68	3.44	0.02
37.22	33.62	5.9	2
37.26	30.66	5.42	2.08
37.3	28.66	0.04	-1.38
37.34	28.78	1.96	-0.6
37.38	29.591	1.057	-0.29363
37.42	30.84	-1.5	1.54
37.46	30.34	-2.22	1
37.5	28.82	-5.32	0.94
37.54	29.754	-1.1227	-0.76623
37.58	29.747	-1.6718	-0.89327
37.62	29.08	-0.44	-5.8
37.66	26.46	-0.12	-3.48
37.7	27.32	-3.6	-2.06
37.74	27.72	-4.56	-1.1
37.78	31.96	-6.18	-0.28
37.82	30.42	-6.42	-2.28
37.86	30.52	-4.74	-3.94
37.9	28.82	-4.6	-3.14
37.94	27.32	-4.9	-2.12
37.98	29.24	-5.26	-1.4
38.02	26.82	-5.72	0.1
38.06	26.76	-8	-0.84
38.1	28.72	-4.6924	-0.30238
38.14	28.784	-4.1396	0.036882
38.18	28.862	-3.5218	0.37866
38.22	28.16	1.32	-0.78
38.26	29.063	-2.1578	1.0628
38.3	29.189	-1.4449	1.4017
38.34	29.332	-0.73363	1.7361
38.38	29.496	-0.040726	2.0642
38.42	29.68	0.61716	2.3844
38.46	28.46	-0.56	4.12
38.5	31.16	-0.14	2.94
38.54	31.92	0.86	3.5
38.58	32.9	1.22	4.04
38.62	31.16	1.3	3.22
38.66	31.2	4.72	3.08
38.7	30.92	4.66	2.98
38.74	30.78	3.6	4.68
38.78	31.84	5.1	6.92
38.82	32.74	3.4	5.02
38.86	33.34	-1.8	5.32
38.9	34.5	-1.76	3.54
38.94	35.72	0.1	2.44
38.98	33.755	0.63209	-0.11483
39.02	33.78	0.37435	-0.54018
39.06	37.5	1.58	-4.56
39.1	35.76	2.98	-4.14
39.14	34.78	1.04	-5.34
39.18	33.62	1.92	-3.62
39.22	34.4	-2.16	-3.18
39.26	32.96	-0.44	-2.8
39.3	32	0.44	-3.68
39.34	32.08	-3.84	-3.8
39.38	33.06	-6.66	-4.22
39.42	32.06	-4.4	-6.26
39.46	31.24	-5.08	-2.78
39.5	32.62	-1.9592	-3.9315
39.54	31.46	-3.18	-1.46
39.58	29.94	-3.96	-5.98
39.62	31.48	-2.08	-4.18
39.66	31.32	-1.24	-6.62
39.7	31.92	-1.6326	-4.0098
39.74	31.806	-1.4131	-3.9029
39.78	31.706	-1.1341	-3.7515
39.82	32.82	-0.24	-2.18
39.86	34.5	1.08	-3.3
39.9	32.36	2.54	-1.58
39.94	33.22	3.1	-0.52
39.98	31.94	2.74	0.74
40.02	30.48	4.08	-0.66
40.06	31.04	2.08	-0.34
40.1	31.26	4.96	-0.04
40.14	31.84	5.1	0.1
40.18	31.22	5.6	-0.2
40.22	33.3	5.58	0.02
40.26	31.28	4.68	-0.94
40.3	32.26	7.46	-1.36
40.34	31.7	7.16	1.4
40.38	32.48	7.86	2.1
40.42	32.32	7.02	2.68
40.46	32.44	6.1	2.9
40.5	33.54	6.16	0.66
40.54	33.003	2.0167	-1.6924
40.58	34.86	7.18	-4.5
40.62	31.72	5.34	-1.24
40.66	31.94	3.78	-1.24
40.7	34.44	0.54	-3.86
40.74	34.62	-2.12	-5.18
40.78	32.48	-2.64	-2.98
40.82	31.99	-1.1085	-2.5237
40.86	31.42	-8.1	-2.32
40.9	29.48	-7.78	-3.5
40.94	32.52	-9.4	-2.8
40.98	33.2	-7.66	-1.98
41.02	30.74	-7.62	-5.28
41.06	31.48	-7.12	-5.4
41.1	28.96	-6.58	-4.92
41.14	31.58	-4.82	-2.9
41.18	29.48	-1.64	-3.42
41.22	28.32	0.58	-3.8
41.26	26.04	1.02	-4.48
41.3	29.649	-3.4534	-2.5251
41.34	29.553	-3.3659	-2.4559
41.38	29.486	-3.2229	-2.3775
41.42	29.453	-3.0218	-2.2899
41.46	29.455	-2.7602	-2.1936
41.5	30.08	0.34	3.96
41.54	29.54	1.28	0.66
41.58	29.32	1.22	0.86
41.62	30.2	1.1	-1.06
41.66	31.06	2.82	-1.12
41.7	32.22	2.48	-1.04
41.74	31.82	3.9	-1.18
41.78	31.84	2.88	-1.28
41.82	31.18	2.18	-1.96
41.86	31.2	1.68	-1.82
41.9	31.36	1.28	-2
41.94	33.52	1.44	-1.64
41.98	32.88	3.14	-1.88
42.02	33.38	1.62	-2.02
42.06	33.62	2.52	-1.78
42.1	32.1	2.42	-2.18
42.14	34.1	1.68	-2.4
42.18	33.54	1.94	-3.04
42.22	35.36	1.9	-3.38
42.26	35.56	0.34	-3.28
42.3	36.14	0.98	-3.08
42.34	34.86	0.86	-2.34
42.38	34.84	2.02	-2.76
42.42	36.08	1.28	-2.7
42.46	35.26	-1.56	-2.44
42.5	36.44	-1.76	-2.54
42.54	34.96	-3.22	-2.5
42.58	36	-1.52	-1.82
42.62	35.08	0.14	-2.96
42.66	36.62	-0.42	-1.32
42.7	34.08	-2.46	-2.2
42.74	35.58	-2.16	-2.24
42.78	34.74	-4.28	-1.64
42.82	34.92	-1.72	-2.16
42.86	34.26	-0.36	-2.54
42.9	32.9	-0.86	-2.78
42.94	33.5	0.26	-2.9
42.98	34.16	0.24	-2.92
43.02	34.58	-0.26	-3.24
43.06	34	1.48	-3.34
43.1	34.44	1.06	-2.98
43.14	34.82	2.5	-2.98
43.18	37.56	4.44	-2.02
43.22	36.98	5.7	0.66
43.26	35.04	5.28	-0.98
43.3	34.34	4.82	0.18
43.34	32.34	4.7	3.9
43.38	33.74	5.12	2.02
43.42	31.4	4.32	1.52
43.46	33.74	3.42	-0.3
43.5	33.08	3.76	-1.44
43.54	32.58	0.74	-2
43.58	30.88	0.1	-2.08
43.62	29.8	-0.66	-1.12
43.66	28.52	-3.2	-3.28
43.7	30.9	-2.24	-2.86
43.74	31.84	-0.6	-3.2
43.78	32.6	0.86	-2.52
43.82	31.12	0	-2.66
43.86	30.22	0.66	-2.44
43.9	31.76	-0.66	-2.66
43.94	30.44	0.62	-2.52
43.98	31.68	0.58	-1.82
44.02	31.62	1.04	-2.1
44.06	29.98	1.22	-1.46
44.1	32.52	0.96	-1.58
44.14	31.16	2.26	-2.22
44.18	32.56	3.1	-2.5
44.22	31.98	1.44	-3.16
44.26	31.44	1.86	-2.38
44.3	28.82	-0.66	-2.98
44.34	29.4	1.28	-3.08
44.38	29.04	-1	-1.66
44.42	28.36	0.78	-1.04
44.46	26.32	-2	0.34
44.5	26.5	-1	-1.3
44.54	28.36	2.38	0.64
44.58	29	-1.82	2.26
44.62	27.1	-3	0.86
44.66	31.42	0.3	-1.12
44.7	34.5	2.3	-0.92
44.74	32.76	3.4	1.62
44.78	31.6	1.38	1.4
44.82	30.58	0.82	0.92
44.86	31.26	1.88	1.5
44.9	32.84	2.6	1.16
44.94	32.8	2.52	1.98
44.98	31.42	1.16	1.16
45.02	32.46	1.46	1.5
45.06	33.56	0.04	1.12
45.1	32.9	0.66	0.48
45.14	34.28	-1.44	1.2
45.18	34.38	-0.36	-0.12
45.22	35.12	-2.32	0.84
45.26	34.88	-0.86	0
45.3	35.14	-0.26	-0.3
45.34	36.32	-0.74	0
45.38	35.6	0.28	-0.56
45.42	35.34	1.38	-0.66
45.46	33.32	1.38	-0.54
45.5	34.04	1.56	-0.18
45.54	33.58	-0.48	-0.82
45.58	32.68	-1.88	-0.52
45.62	32.08	-5.02	0.2
45.66	30.94	0.02	0.38
45.7	31.26	1.36	0.72
45.74	29.02	1.8	0.94
45.78	29.06	-1.72	3.08
45.82	32.84	-0.58	-0.72
45.86	33.46	-0.72	-0.92
45.9	32.34	0.48	-1.86
45.94	30.74	-0.06	-1.54
45.98	31	1.16	-0.88
46.02	32.64	1.66	-0.78
46.06	31.66	-0.02	-1
46.1	31.72	1.22	-0.48
46.14	31.52	3.08	-0.36
46.18	32.24	2.78	-0.64
46.22	32.36	3.42	-0.32
46.26	32.46	2.2	0.16
46.3	32.24	3.32	-0.26
46.34	32.18	3.82	0.56
46.38	32.98	2.1	0.98
46.42	34.44	2.06	0.1
46.46	34.1	3.66	1.34
46.5	34.62	3.02	1.74
46.54	33.92	3.32	2.18
46.58	32.092	2.2881	0.31404
46.62	31.518	1.9572	-0.028837
46.66	30.897	1.5898	-0.41753
46.7	30.243	1.1902	-0.84543
46.74	28.82	1.1	1.32
46.78	30.02	-0.24	-0.98
46.82	27.98	0.48	-3.18
46.86	28.44	-0.9	-4.56
46.9	26.28	-0.48	-4.32
46.94	25.44	-1.46	-3.92
46.98	27.54	-4.68	-6.7
47.02	23.84	-0.6	-4.06
47.06	22.88	-4.1	-4.24
47.1	24.5	-2.78	-5.3
47.14	25.62	-5.18	-6.94
47.18	25.9	-3.74	-6.08
47.22	31.04	-1.68	-4.92
47.26	30.86	-3.98	-3.22
47.3	31.88	-2.48	-3.22
47.34	31.88	-4.56	-4.18
47.38	31.18	-2.72	-3.8
47.42	30.78	-2.38	-4.32
47.46	30.34	-0.56	-1.84
47.5	34.96	4.08	-1.24
47.54	34.92	2.76	1.28
47.58	32.66	0.78	-0.12
47.62	31.9	0.6	-1.4
47.66	32.68	1.74	-0.7
47.7	32.52	2.14	-2.64
47.74	33.16	-1.88	-4.56
47.78	32.84	-0.44	-3.08
47.82	32.2	-3.56	-0.42
47.86	32.34	-1.16	-2.72
47.9	33.92	-0.3	-3.84
47.94	33.22	1.12	-3.92
47.98	33.42	-1.04	-3.9
48.02	34.34	2.8	-1.58
48.06	34.84	2.38	-3.86
48.1	32.96	3.14	-2.64
48.14	33.1	0.86	-2.56
48.18	32.233	2.8486	-1.3167
48.22	32.04	2.7376	-1.2828
48.26	28.84	9.44	3.76
48.3	31.14	11.2	4.54
48.34	31.361	2.0982	-1.29
48.38	31.104	1.8082	-1.3205
48.42	30.833	1.4924	-1.3608
48.46	30.548	1.1584	-1.4086
48.5	30.25	0.81386	-1.4613
48.54	27.04	-2.4	-0.64
48.58	28.02	-0.58	-2.26
48.62	27.58	-3.22	-3.78
48.66	29.02	-4.08	-4.5
48.7	27.06	-2.88	-3.76
48.74	33.56	-0.92	-2.52
48.78	31.24	-1.88	-0.84
48.82	28.62	-0.3	-1.86
48.86	27.6	1.36	0.34
48.9	27.22	0.34	-1.56
48.94	25.18	-2.1	-1.32
48.98	23.22	-1.68	-1.52
49.02	21.42	-1.4	-1.66
49.06	25.22	-2.4727	-1.7327
49.1	23.34	0	1.92
49.14	25.041	-2.5374	-1.724
49.18	25.012	-2.5502	-1.7319
49.22	25.02	-2.5501	-1.747
49.26	25.063	-2.5374	-1.7683
49.3	25.14	-2.5124	-1.7949
49.34	25.248	-2.4752	-1.826
49.38	25.22	-4.04	-0.88
49.42	24.66	-7.12	-2.1
49.46	24.54	-7.2	-3.62
49.5	27.38	-4.12	-4.72
49.54	26.179	-2.1141	-2.0184
49.58	26.429	-2.0083	-2.0581
49.62	26.696	-1.8918	-2.0962
49.66	29.28	2.4	-6.7
49.7	27.271	-1.6275	-2.1643
49.74	27.575	-1.4802	-2.1924
49.78	27.887	-1.323	-2.2155
49.82	28.205	-1.1562	-2.2326
49.86	28.527	-0.97989	-2.2429
49.9	28.852	-0.79438	-2.2456
49.94	29.175	-0.59985	-2.2397
49.98	29.497	-0.39652	-2.2244
50.02	29.814	-0.18458	-2.1988
50.06	30.125	0.035746	-2.162
50.1	30.428	0.26425	-2.1133
50.14	31.24	0.24	-0.7
50.18	32.04	2.42	-0.18
50.22	31.52	3.56	-0.48
50.26	30.54	2.32	-1.14
50.3	32.6	2.6	-0.54
50.34	30.28	1.8	-1.06
50.38	32.34	1.94	-0.86
50.42	31.68	0.8	-1.4
50.46	31.96	2.14	-1.44
50.5	31.28	1.6	-1.16
50.54	32.68	2.62	-1.64
50.58	34.36	3.96	-1.46
50.62	32.44	3.28	-2.1
50.66	34.56	3.5	-1.96
50.7	32.98	4.56	-2.04
50.74	33.8	3.52	-1.32
50.78	35.2	5.62	-1.6
50.82	34.58	4.14	-1.2
50.86	32.58	5.38	-0.06
50.9	32.06	1.52	2.08
50.94	33.739	4.7481	0.63777
50.98	33.737	4.458	0.84867
51.02	33.16	9.66	2.62
51.06	33.702	3.7611	1.1829
51.1	33.674	3.3785	1.2959
51.14	33.643	2.9893	1.3661
51.18	33.609	2.6054	1.3884
51.22	30.84	7.42	3.18
51.26	32.34	4.4	4.28
51.3	35.44	2.28	0.92
51.34	37.14	-1	2.38
51.38	34	-0.56	0.26
51.42	32.74	-3.8	-1.12
51.46	33.3	-0.24	-3.62
51.5	33.98	1.84	-3.76
51.54	33.58	-0.64	-3.1
51.58	32.52	1.02	-2.12
51.62	32.7	4.22	-1.18
51.66	34.76	4.98	-1.68
51.7	37.7	7.02	-1.64
51.74	33.648	-0.0031117	-4.1852
51.78	33.579	-0.29594	-4.3262
51.82	33.7	-5.5	-5.9
51.86	30.76	-2.52	-7.36
51.9	32.4	-4.14	-6.92
51.94	35.38	-1.26	-3.58
51.98	35.1	0.8	-2.94
52.02	33.06	-1.32	-2.76
52.06	31.32	-1.6	-5.6
52.1	32.98	-4.76	-3
52.14	33.86	-3.14	-3.44
52.18	35.32	-0.68	-3.86
52.22	34.06	-1.76	-3.88
52.26	33.74	-1.02	-3.3
52.3	34.28	0.22	-3.1
52.34	31.92	-1.82	-3.24
52.38	32.28	-0.62	-3.28
52.42	31.18	1.86	-3.16
52.46	33.8	0.1	-2.64
52.5	33.22	0.88	-2.98
52.54	33.92	0.52	-3.4
52.58	33.82	-1.46	-3.38
52.62	35.24	0.92	-1.76
52.66	34.5	0.16	-2
52.7	34.98	0.78	-2.3
52.74	34.92	2.28	-2.12
52.78	35.02	1.86	-1.48
52.82	34.92	2.26	-1.28
52.86	35.32	2.04	-2.5
52.9	37.36	1.46	-1.6
52.94	35.2	2.04	-1.52
52.98	35.96	2.78	-1.06
53.02	34.32	2.14	-0.2
53.06	33.5	2.56	-0.18
53.1	33.52	3.6	-0.26
53.14	33.46	3.2	-0.88
53.18	33.64	3.9	-0.68
53.22	34.76	3.8	-0.98
53.26	33.94	3.72	-0.82
53.3	34.34	4.5	-1.04
53.34	33.62	3.46	-0.36
53.38	33.52	2.64	-0.08
53.42	32.88	2.02	-0.86
53.46	34.06	0.8	-0.6
53.5	33.08	2.3	-0.72
53.54	34.8	2.04	-0.66
53.58	35.3	2.76	-0.14
53.62	35.06	3.12	1.26
53.66	35.94	3.18	0.46
53.7	36.04	1.88	1.44
53.74	35.4	2.58	1.18
53.78	35.06	2.58	1.62
53.82	36.94	1.64	0.9
53.86	35.9	-0.04	-0.06
53.9	36.36	-0.38	-0.48
53.94	34.9	1.58	-1.06
53.98	35.84	1.54	-0.82
54.02	34.7	0.4	-2.08
54.06	33.4	-0.24	-2.54
54.1	34.32	0.46	-2.64
54.14	35.26	2.04	-2.16
54.18	36.88	1.4	0.1
54.22	35.36	3.92	0.28
54.26	37.62	2.92	1.02
54.3	35.76	4.4	0.8
54.34	35.4	4.08	2.48
54.38	34.32	3.42	1.04
54.42	33.86	5.34	0.28
54.46	33.92	3.76	-0.46
54.5	33.98	2.54	-0.22
54.54	35.76	2.78	0.84
54.58	36.96	4.02	1.48
54.62	35.22	4.04	1.28
54.66	35.8	3.32	-0.28
54.7	36.52	1.32	0.22
54.74	40.5	-2.22	-0.2
54.78	39.94	-4.22	-0.58
54.82	40.92	-4.02	-0.82
54.86	35.843	-0.78243	-0.86263
54.9	35.697	-0.58284	-0.90487
54.94	33.16	-1.22	0.92
54.98	30.62	-1.22	-0.64
55.02	29.88	0.64	-1.26
55.06	31.16	-2.62	-4.42
55.1	31.5	0.58	-2.52
55.14	32.62	-1.58	-4.94
55.18	34.075	1.9033	-0.82239
55.22	33.798	2.2469	-0.77061
55.26	36.62	3.78	-0.48
55.3	35.44	6.02	-1.44
55.34	38.4	7.9	1.56
55.38	35.2	4.4	2.2
55.42	32.82	2.2	0.74
55.46	33.68	2.56	1.32
55.5	31	1.48	0.22
55.54	30.6	0.98	0.08
55.58	29.68	2.86	-0.7
55.62	29.8	1.12	-1.3
55.66	31.7	-0.32	-0.88
55.7	31.66	-2.28	-0.26
55.74	32.9	-1.12	-2.46
55.78	32.38	-1.32	-2.62
55.82	34	-1.12	-1.92
55.86	33.1	0.34	-1.82
55.9	33.36	-0.18	-2.6
55.94	33.36	0.36	-3.6
55.98	33	0.7	-3.74
56.02	34.48	1.14	-3.96
56.06	35.92	3.84	-2.7
56.1	34.7	3.52	-0.7
56.14	36.72	2.94	0.52
56.18	33.66	0.78	0.56
56.22	32.24	2.5	2.06
56.26	33.62	3.6	0.56
56.3	32.72	3.38	-0.88
56.34	34.52	3.24	-1.56
56.38	35.36	2.5	-1.7
56.42	37.6	4.3	-1.6
56.46	36.36	3.38	-1.82
56.5	36.26	2.74	-1.8
56.54	36.58	2.8	-2.1
56.58	35.42	0.98	-1.38
56.62	33.26	0.38	-1.98
56.66	35.2	0.94	-3
56.7	34.4	-6.08	-3.16
56.74	35.38	-0.34	-3.16
56.78	35.56	-0.64	-1.9
56.82	34.16	-0.48	-1.68
56.86	34.66	-2.72	-1.5
56.9	33.34	-0.42	-1.78
56.94	34.04	1.8	-1.84
56.98	32.5	1.68	-2.16
57.02	32.6	-0.22	-2.36
57.06	31.76	-0.4	-2.42
57.1	31.62	-1.14	-3.4
57.14	33.34	-0.82	-3.56
57.18	35.36	0.48	-2.88
57.22	33.18	-0.7	-3.22
57.26	30.84	0.12	-3.54
57.3	31.14	-0.079629	-2.237
57.34	30.768	-0.013149	-1.9937
57.38	30.39	0.062682	-1.7261
57.42	30.01	0.1483	-1.44
57.46	29.631	0.24414	-1.1412
57.5	29.256	0.35064	-0.83554
57.54	28.889	0.46824	-0.52877
57.58	28.533	0.59737	-0.22672
57.62	28.191	0.73846	0.064816
57.66	27.866	0.89196	0.34003
57.7	27.563	1.0583	0.59311
57.74	27.283	1.2379	0.81827
57.78	26.22	1.28	4.42
57.82	25.94	0.98	3.12
57.86	24.94	-0.92	1.36
57.9	23.36	0.46	1.66
57.94	25.72	2.1	0.44
57.98	28.2	3.82	-0.06
58.02	27.78	5.52	-1.92
58.06	29.72	5.58	-0.5
58.1	29.6	6.4	1.1
58.14	26.66	3.2	-0.56
58.18	24.3	2.7	0
58.22	25.2	2.66	1.52
58.26	27.58	2.08	1.74
58.3	28.618	1.5424	0.34481
58.34	28.67	1.2552	0.33745
58.38	30.34	-3.04	2.52
58.42	32.88	-2.5	3.02
58.46	32.36	-2.98	0.14
58.5	28.42	-1.02	-0.82
58.54	28.42	-0.1	-2.62
58.58	28.576	-0.62851	0.39497
58.62	28.529	-0.91771	0.40961
58.66	28.485	-1.1851	0.42231
58.7	28.447	-1.4253	0.43177
58.74	28.419	-1.6326	0.43674
58.78	27.4	-2.88	2.9
58.82	23.64	-2.02	-0.56
58.86	28.435	-2.0028	0.41192
58.9	25.72	0.22	1.5
58.94	27.86	3.56	-0.32
58.98	31.12	0.24	0.4
59.02	30.48	-1.76	-1.62
59.06	28.86	-4.78	0.04
59.1	29.96	-1.8	-0.38
59.14	30.72	-0.8	0.1
59.18	30.94	0.82	-0.3
59.22	30.14	0.22	-0.32
59.26	31.86	0.58	0.32
59.3	30.74	0.92	-0.3
59.34	30.46	3.18	-1.06
59.38	32.04	2.78	-2.02
59.42	31.12	3.96	-3.58
59.46	30.56	4.04	-3.86
59.5	31.54	2.4	-3.98
59.54	29.98	4.4	-3.42
59.58	31.515	4.1734	-2.8692
59.62	31.619	4.2376	-2.9905
59.66	31.725	4.2544	-3.0926
59.7	31.832	4.2288	-3.1762
59.74	31.939	4.1653	-3.2421
59.78	32.047	4.0689	-3.2912
59.82	32.156	3.9443	-3.3244
59.86	32.264	3.7962	-3.3422
59.9	32.372	3.6294	-3.3457
59.94	32.48	3.4487	-3.3356
59.98	34.56	3.9	-2.34
60.02	32.12	4.82	-2
60.06	31.12	3.02	-1.82
60.1	32.56	2.44	-2.64
60.14	34.42	1.78	-2.02
60.18	34.78	2.9	-2.56
60.22	33.203	2.1956	-2.9523
60.26	32.46	1.96	-4.12
60.3	35.3	0.52	-3.22
60.34	32.14	0.94	-3.64
60.38	32.76	1.96	-3.18
60.42	32.42	1.7	-2.96
60.46	33.16	3.08	-2.76
60.5	33.22	2.44	-3.2
60.54	33.92	1.28	-2.64
60.58	34.58	3.36	-1.88
60.62	35.38	2.88	-1.18
60.66	34.88	3.2	-1.58
60.7	33.1	3.88	-0.66
60.74	34.78	4.62	-0.3
60.78	33.1	5.5	-0.74
60.82	33.22	5.22	0.68
60.86	31.62	6.72	1.3
60.9	32.594	3.3732	-1.0983
60.94	32.279	3.0088	-1.4262
60.98	31.964	2.6127	-1.7881
61.02	31.66	2.1967	-2.1717
61.06	31.376	1.7727	-2.5647
61.1	31.121	1.3525	-2.9547
61.14	30.904	0.94789	-3.3294
61.18	30.736	0.57067	-3.6763
61.22	28.86	-4.4	-4.5
61.26	28.36	-3.16	-3.56
61.3	32.22	-2.1	-5.28
61.34	30.06	2.08	-5.6
61.38	32.38	2.44	-4.82
61.42	32.4	1.96	-4.36
61.46	34.04	-0.24	-4.06
61.5	31.98	0.16	-3.54
61.54	32	0.68	-3.12
61.58	33.74	0.94	-2.72
61.62	34.44	0.34	-2.68
61.66	35.42	2.2	-0.94
61.7	33.62	3.6	-0.94
61.74	35.9	1.16	-1.36
61.78	33.4	3.58	-0.12
61.82	36.38	1.22	1.64
61.86	36.6	-0.9	1.34
61.9	37.46	-1.58	1.06
61.94	38.16	-2.24	0.32
61.98	35.4	-1.78	-1.62
62.02	36.78	-4.22	-2.92
62.06	32	-2.06	-3.02
62.1	30.34	-0.34	-1.54
62.14	33.34	-1.04	-5.4
62.18	30.98	-1.76	-6.06
62.22	33.405	-1.6405	-3.3719
62.26	33.081	-1.7606	-3.4928
62.3	35.9	-0.54	-3.22
62.34	32.8	0.4	-5.18
62.38	33.84	2.38	-5.52
62.42	32.06	1.1	-1.92
62.46	31.497	-2.1105	-3.6452
62.5	31.209	-2.1261	-3.599
62.54	30.939	-2.1223	-3.5318
62.58	30.689	-2.0984	-3.4456
62.62	31.96	-6.9	-0.1
62.66	28.2	-5.38	-2.16
62.7	30.094	-1.8998	-3.0926
62.74	29.958	-1.7894	-2.9499
62.78	29.858	-1.6559	-2.7981
62.82	29.798	-1.4986	-2.639
62.86	29.781	-1.3171	-2.4746
62.9	28.34	-1.58	-3.88
62.94	28.3	-1.26	-2.9
62.98	30.28	1.38	-0.4
63.02	32.24	0.68	-1.72
63.06	28.94	-1.36	-1.7
63.1	31.24	1.28	-1.86
63.14	31.42	0.68	-1.5
63.18	32.98	1.02	-2
63.22	32.84	0.92	-2.46
63.26	33.42	2.74	-0.92
63.3	31.64	2.56	0.36
63.34	33.72	2.56	-0.42
63.38	33	3.22	0.22
63.42	33.94	2.18	-0.98
63.46	35.88	2.96	-1.36
63.5	33.4	2.98	-1.84
63.54	32.54	4.1	-2.62
63.58	34.32	5.4	-1.94
63.62	35.82	4.62	-1.58
63.66	34.56	4.38	-1.76
63.7	34.18	3.02	-1.48
63.74	35.9	4.22	-2.52
63.78	37.36	4.18	-3.04
63.82	34.9	4.44	-3.34
63.86	35.24	2.62	-4.26
63.9	36.42	1.32	-2.8
63.94	34.86	0.48	-1.64
63.98	34.68	1.62	-1.26
64.02	34.9	1.1	-2.52
64.06	35.26	1.16	-3.12
64.1	34.62	0.28	-2.62
64.14	33.68	2.92	-1.9
64.18	30.54	1.92	0.34
64.22	33.34	-0.88	0.66
64.26	32.1	-2.18	-2.12
64.3	33.78	-2.76	-1.82
64.34	32.88	-0.78	-1.24
64.38	32.52	-2.14	-0.14
64.42	31.74	-3.36	-1.1
64.46	32.62	-1.14	-2.46
64.5	34.56	0.46	-2.84
64.54	36.4	1.8	-0.88
64.58	34.68	-0.68	-1.78
64.62	33.84	-1.74	-1.7
64.66	35.9	-2.08	-2.14
64.7	32.28	-3.62	-1.38
64.74	33.04	-5.2	0.54
64.78	31.48	-1.94	-0.84
64.82	30.42	-1.32	-1.24
64.86	30	-1.6	-1.44
64.9	32.1	-3.5	-2.26
64.94	30.8	-4.72	-3.6
64.98	28.84	-4.8	-4.74
65.02	29.84	-3.82	-5.4
65.06	29.72	-5.04	-6.14
65.1	28.2	-1.64	-7.3
65.14	27.967	0.9199	-3.1534
65.18	27.834	1.4026	-2.991
65.22	27.754	1.8705	-2.7914
65.26	27.723	2.3208	-2.5594
65.3	27.737	2.7511	-2.2999
65.34	27.794	3.1587	-2.0175
65.38	27.24	7.98	0.26
65.42	25.94	10.18	1.8
65.46	25.8	6.24	2.24
65.5	27.02	6.38	0.86
65.54	29.34	6.8	-0.64
65.58	30.88	7.22	-2.72
65.62	29.062	5.1569	0.19687
65.66	29.325	5.2888	0.48978
65.7	29.597	5.3746	0.76249
65.74	29.875	5.4115	1.0102
65.78	30.156	5.397	1.2282
65.82	30.434	5.3285	1.4116
65.86	30.709	5.2033	1.5557
65.9	32.24	3.94	1.98
65.94	30.98	3.36	1.86
65.98	32.24	1.02	1.32
66.02	30.84	0.28	0.76
66.06	33.18	2.12	0.5
66.1	32.22	1.9	-0.5
66.14	32.14	1.62	0.88
66.18	32.2	1.44	1.02
66.22	31.58	0.86	0.1
66.26	32.4	1.2	-0.1
66.3	31.58	2.08	-0.12
66.34	32.72	0.6	-0.44
66.38	32.68	-0.16	-1.84
66.42	31.48	1	-1.38
66.46	31.64	2.18	-1.64
66.5	32.82	0.1	-1.94
66.54	33.62	2.38	-2.1
66.58	36.32	0.06	-3.12
66.62	35.68	-2.28	-3.62
66.66	34.12	-2.8	-3.4
66.7	35.28	-3.38	-2.66
66.74	34.44	-2.14	-4.64
66.78	34.76	-1.18	-4.5
66.82	34.3	-0.7	-4.38
66.86	33.14	1.38	-4.28
66.9	33.82	0.34	-4.32
66.94	30.98	1.34	-4.6
66.98	33.44	4.38	-2.4
67.02	31.68	4.92	-3.86
67.06	28.68	6.58	-1.82
67.1	30.14	5	-0.84
67.14	32	5.82	-2.1
67.18	32.82	4.3	-3.04
67.22	32.82	3.3	-3.28
67.26	33.24	3.12	-1.44
67.3	31.3	0.92	0.5
67.34	32.88	1.28	0.8
67.38	32.3	2.2	2.96
67.42	31.18	0.52	4.12
67.46	30.32	-0.26	3.34
67.5	28.04	-1.06	2.84
67.54	30.94	0.88	1.04
67.58	31	0.28	-0.24
67.62	33.04	1.68	1.4
67.66	31.42	-0.54	0.76
67.7	32.12	0.92	-0.08
67.74	31.64	3.44	0.34
67.78	32.94	2.38	-0.28
67.82	32.98	2.56	-0.38
67.86	33.46	1.64	0
67.9	32.34	0.96	0.42
67.94	31.82	3.18	0.24
67.98	27.96	1.56	2.68
68.02	28.04	-2.66	1
68.06	30.18	-1.04	-1.84
68.1	32.12	0.62	-1.38
68.14	33.3	4.14	-1.18
68.18	32.72	4.12	-3.5
68.22	31.34	4.26	-6.3
68.26	31.5	3.94	-4.56
68.3	31.18	4.12	-4.5
68.34	33.92	5.54	-5.2
68.38	31.249	0.95636	-2.3863
68.42	31.255	0.36275	-2.2279
68.46	31.269	-0.20244	-2.0707
68.5	30.24	-0.7	2.24
68.54	29.32	-2.98	1.7
68.58	28.74	-2.46	2.14
68.62	30.84	0.2	1.9
68.66	30.48	-4	-1.96
68.7	31.32	-3.58	-3.96
68.74	32.26	-2.28	-4.94
68.78	35.38	0.58	-6.56
68.82	34.5	3.92	-7.72
68.86	33.74	5.18	-6.3
68.9	34.44	2.48	-5.38
68.94	29.5	6.86	-1.52
68.98	31.28	4.5	-0.54
69.02	34.26	6	-0.54
69.06	35.26	6.26	-3.08
69.1	35.32	1.08	2
69.14	35.58	1.22	1.78
69.18	34.02	3.54	-0.06
69.22	34.38	3.98	-0.74
69.26	35.14	3.16	0.08
69.3	34.92	2.16	0.9
69.34	30.78	2.24	3.32
69.38	32.62	2.38	2.2
69.42	32.6	2.04	1.76
69.46	33.02	2.6	0.28
69.5	32.7	2.36	0.3
69.54	32.92	3.42	0.16
69.58	33.24	3.54	0
69.62	34.1	2.36	0.4
69.66	33.28	0.46	-0.5
69.7	31.7	0.3	-1.06
69.74	34.06	1.88	-1.36
69.78	32.4	0.74	-1.4
69.82	32.7	1.84	-1.64
69.86	33.42	3.4	-2.1
69.9	33.74	1.46	-1.54
69.94	32.04	1.32	-1.74
69.98	32.98	1.62	-2.22
70.02	32.6	2.6	-2.22
70.06	34.14	2.6	-2.08
70.1	32.32	2.54	-2.64
70.14	34.18	1.86	-2.9
70.18	33.14	3.42	-2.6
70.22	34.8	2.52	-2.98
70.26	32.4	2.58	-2.7
70.3	34.48	2.34	-3.22
70.34	34.86	3.04	-3.32
70.38	33.45	2.7004	0.17289
70.42	33.534	2.6389	0.33209
70.46	33.623	2.5611	0.46596
70.5	33.718	2.4694	0.57506
70.54	33.815	2.366	0.65993
70.58	34.08	2.38	6.68
70.62	34.014	2.1341	0.7592
70.66	30.84	0.98	4.56
70.7	33.6	2.08	4.04
70.74	34.08	2.9	3.08
70.78	34.387	1.635	0.69125
70.82	32.1	3.02	4.36
70.86	34.537	1.4055	0.53282
70.9	34.599	1.304	0.42442
70.94	34.649	1.2144	0.29729
70.98	34.686	1.1392	0.152
71.02	36.3	0.16	-1.94
71.06	37.18	0.64	-1.46
71.1	34.96	-1.06	-2.42
71.14	34.74	-0.04	-2.52
71.18	34.46	0.68	-4.16
71.22	34.78	1.22	-2.8
71.26	34.86	2.1	-3.28
71.3	35.38	1.3	-3.8
71.34	34.04	4.86	-1.54
71.38	32.7	3.28	-0.52
71.42	33.06	1.92	0.48
71.46	33.8	-0.6	-0.66
71.5	32.82	-0.74	-1.12
71.54	33.48	-1.7	-1.1
71.58	32.8	-1.58	-2.76
71.62	32.96	-1.82	-2.9
71.66	33.62	0.02	-2.64
71.7	32.74	-1.2	-2.76
71.74	34.02	-0.58	-2.1
71.78	33.58	-0.7	-2.34
71.82	33.4	0.28	-2.4
71.86	32.28	0.6	-2.54
71.9	32.12	0	-2.16
71.94	33.02	-2.34	-2.46
71.98	32.4	-0.5	-2.28
72.02	32.54	-0.16	-1.78
72.06	32.52	-0.3	-2.3
72.1	31.98	-0.12	-2.32
72.14	33.64	0.4	-1.52
72.18	32.34	0.82	-2.24
72.22	31.94	0.22	-1.46
72.26	34.36	1.04	-2.06
72.3	32.98	2.54	-1.36
72.34	32.86	1.08	-2.08
72.38	33.32	1.56	-1.86
72.42	34.66	0.82	-1.92
72.46	34.5	0.92	-1.64
72.5	34.8	1.24	-2.06
72.54	34.24	1.02	-1.88
72.58	35.78	-0.8	-2.04
72.62	34.42	-0.26	-2.44
72.66	37	0.18	-2.6
72.7	37.12	0.12	-3.22
72.74	38.68	0.76	-2.58
72.78	41.2	6.5	-0.04
72.82	38.58	3.72	-1.44
72.86	37.9	3.8	-0.28
72.9	36.1	4.52	-0.94
72.94	35.36	5.02	-0.18
72.98	33.22	4.54	0.74
73.02	32.48	2.78	-0.84
73.06	32.82	2.84	-2.1
73.1	34.26	2.32	-2.34
73.14	34.82	-0.34	-3.04
73.18	35.1	-0.08	-2.46
73.22	36.14	-0.06	-0.06
73.26	32.24	-0.08	-0.12
73.3	32.92	-1.28	1.4
73.34	32.1	1.12	0.64
73.38	32.22	2.38	1.26
73.42	29.94	4.18	3.36
73.46	32.405	1.6725	-0.55518
73.5	31.56	1.62	-1.2
73.54	31.54	1.68	-1.3
73.58	32.6	2.08	-1.4
73.62	31.92	3.5	-1.84
73.66	32.1	3.24	-1.58
73.7	32.78	2.84	-1.88
73.74	33.42	3.34	-1.84
73.78	33.44	3.62	-2.84
73.82	34.94	1.96	-2.7
73.86	32.5	1.14	-2.94
73.9	30.92	0	-1.18
73.94	34.62	2.04	0.36
73.98	34.8	4.54	-0.08
74.02	35.3	3.8	-0.38
74.06	32.64	1.04	1.38
74.1	29.14	0.32	3.82
74.14	27.44	2.2	3.6
74.18	30.62	5.04	3.6
74.22	29.68	6.64	1.86
74.26	28.92	6.78	1.8
74.3	27.78	5.18	3.86
74.34	33.52	1.68	5.66
74.38	34.02	-1.82	4.3
74.42	30.014	0.42664	2.1924
74.46	30.096	-0.20454	1.6913
74.5	30.214	-0.82939	1.1417
74.54	30.36	-1.4314	0.55817
74.58	31.52	-3.16	-0.54
74.62	31.98	-6.82	-0.84
74.66	30.89	-2.9346	-1.2488
74.7	28.72	-6.34	-5.24
74.74	29.92	-4.2	-1.84
74.78	30.96	-4.88	-3.34
74.82	31.16	-3.98	-3.78
74.86	33.62	-0.24	-3.6
74.9	32.52	2	-2
74.94	31.1	0.4	-3.62
74.98	29.38	-2.58	-3.86
75.02	30.68	-0.62	-1.92
75.06	32.08	0.16	-3.24
75.1	31.24	-0.58	-3.06
75.14	31.42	2.88	-3.74
75.18	32.08	1.8	-3.64
75.22	29.68	1.34	-3.54
75.26	28.34	3.66	-3.32
75.3	29.2	1.58	-4.9
75.34	26.52	0.36	-3.68
75.38	29.48	-0.48	-0.38
75.42	27.44	-0.12	0.34
75.46	33.56	-1.36	0.04
75.5	32.58	0.04	0.1
75.54	34.32	1.96	-0.74
75.58	34.92	1.8	-0.02
75.62	35.24	2.56	0.34
75.66	33.02	2.26	-0.2
75.7	33.34	2.46	-0.94
75.74	33.28	3.72	-1.62
75.78	33.8	5	-1.28
75.82	35.32	4.06	-1.12
75.86	35.46	4.12	-1.12
75.9	36.16	2.22	-1.7
75.94	34.32	4.22	-1.22
75.98	32.92	3.04	-0.94
76.02	34.04	0.94	2.2
76.06	31.8	-0.58	3.02
76.1	32.28	1.92	3.96
76.14	34.42	2.06	3.06
76.18	33.4	2.64	3.4
76.22	33.68	1.24	3.7
76.26	33.78	-0.36	4.38
76.3	31.74	0.9	4.72
76.34	29.2	-1.46	5.5
76.38	27.7	-0.3	4.6
76.42	29.98	-3.74	1.56
76.46	33.38	-3.34	0.38
76.5	31.28	-1.68	-3.24
76.54	35.5	0.58	-2.62
76.58	32.5	0.4	-2.92
76.62	35.12	-0.38	-2.42
76.66	33.02	-1.32	-2.76
76.7	31.04	1.18	-3.5
76.74	32.62	3	-2.42
76.78	34.86	0.74	-2.04
76.82	32.52	3.4	-3.42
76.86	31.82	2.38	-5.14
76.9	31.12	0.16	-5.18
76.94	31.44	-2.34	-4.28
76.98	32.28	-5.8	-4.44
77.02	31.42	-1.98	-4.76
77.06	30.82	-0.88	-4
77.1	31.86	-0.04	-3.34
77.14	32.16	-0.02	-2.8
77.18	34.1	-0.56	-3.02
77.22	33.62	-1.58	-1.74
77.26	33.02	0.34	-1.86
77.3	33.2	2.5	-0.16
77.34	34.42	3.18	0.68
77.38	35.08	1.1	-0.88
77.42	35.66	2.18	-1
77.46	33.82	2.26	0.02
77.5	31.86	2.7	1.6
77.54	32.98	3.28	2.16
77.58	31.5	4.88	0.7
77.62	32.76	2.34	2.2
77.66	31.16	4.56	1.34
77.7	32.66	3.42	0.44
77.74	32.52	1.58	-1.82
77.78	30.86	1.38	-0.94
77.82	31.22	-0.2	-0.7
77.86	32.92	0.6	0.42
77.9	33.34	-2.62	-1.34
77.94	30.82	0.06	-0.44
77.98	31.18	0.08	-0.72
78.02	32.18	-1.06	-1.02
78.06	32.58	0.52	-1.4
78.1	32.96	0.4	-2.06
78.14	32.56	-0.6	-1
78.18	32.38	2.26	-0.32
78.22	31.88	2.5	-0.4
78.26	33.36	2.62	-0.08
78.3	33.54	1.98	-0.54
78.34	33.06	3.28	-0.32
78.38	31.52	3.98	-0.84
78.42	33.92	2.2	-0.9
78.46	33.54	5.06	-1.62
78.5	35.04	4.16	-2.78
78.54	32.24	4.34	-2.84
78.58	34.18	3.86	-2.82
78.62	33.18	1.68	-3.74
78.66	28.08	-0.04	-2.28
78.7	31.24	0.86	-1.52
78.74	28.48	2.4	-0.02
78.78	32.3	3	-0.52
78.82	30.497	1.4185	-0.17215
78.86	30.296	0.95607	0.1223
78.9	30.78	0.4	3.3
78.94	27.68	-2.94	2.22
78.98	28.42	3.42	2.78
79.02	30.64	1.28	1.5
79.06	32.14	4.28	0.28
79.1	29.619	-1.6325	1.5597
79.14	29.615	-1.9433	1.6773
79.18	29.647	-2.1941	1.7408
79.22	26.64	-4.68	1.18
79.26	31.54	-4.06	1.36
79.3	29.72	-3.98	3.54
79.34	31	-4.5	0.94
79.38	29.86	-3.66	0.7
79.42	31.96	-3.1	-0.16
79.46	30.32	-0.86	-1.3
79.5	30.96	1.56	-2
79.54	33	2.22	-2.8
79.58	33.8	0.08	-2.5
79.62	32.66	1.38	-2.16
79.66	32.46	2.78	-2.24
79.7	33.62	3.18	-2.24
79.74	33.88	2.38	-1.76
79.78	33.74	2.86	0.16
79.82	31.82	2.2	-1.46
79.86	33.4	0.52	-1.18
79.9	34	1.98	-0.78
79.94	33.28	1.82	0
79.98	33.06	1.52	-0.92
[truncated: 1,108 more rows]
