# Supplementary material for: Mean flow and turbulence structure over exposed roots on a forested floodplain: Insights from a controlled laboratory experiment
Source: PLoS One. 2020 Feb 26;15(2):e0229306. doi: 10.1371/journal.pone.0229306 (PMC7043746; doi:10.1371/journal.pone.0229306)
Supplement: S1 File — (ZIP) [file pone.0229306.s001.zip › data_and_scripts/velocity_data/t21_037_replaced.csv]

0.02	21.18	5.91	6
0.06	24.36	2.44	4.54
0.1	28.82	-0.14	3.17
0.14	32.26	1.5	0.96
0.18	35.18	-1.64	-0.69
0.22	34.58	-0.3	0.26
0.26	33.84	3.23	2.33
0.3	32.79	0.46	1.24
0.34	32.06	0.46	0.2
0.38	33.25	-0.37	-0.09
0.42	33.66	0.26	-1.26
0.46	36.55	-2.66	-3.42
0.5	35.68	-3.04	-3.41
0.54	34.79	2.7	-3.36
0.58	33.98	2.74	-0.83
0.62	30.46	0.24	0.51
0.66	25.97	-1.13	2.52
0.7	25.7	-2.57	4.37
0.74	23.93	-3.97	4.7
0.78	24.77	-3.2	4.23
0.82	23.38	-4.09	3.06
0.86	21.1	-0.69	4.69
0.9	22.4	-1.7	4.83
0.94	26.58	-0.95	3.96
0.98	25.85	-1.51	3.02
1.02	28.21	1.77	6.51
1.06	24.874	-2.046	3.6537
1.1	25.359	-1.8612	3.252
1.14	25.925	-1.6405	2.8044
1.18	27.24	-1.87	0.65
1.22	28.77	-3.44	-0.17
1.26	27.964	-0.81957	1.3202
1.3	28.706	-0.51185	0.82335
1.34	29.454	-0.1965	0.34782
1.38	29.64	-0.23	1.31
1.42	29.47	0.49	0.05
1.46	31.49	-0.07	-0.46
1.5	31.1	0.07	-0.53
1.54	32.27	0.9	-0.74
1.58	32.09	1.69	-1.39
1.62	33.58	3.17	-1.73
1.66	33.84	2.21	-1.38
1.7	34.42	2.85	-1.05
1.74	34.57	2.78	-0.82
1.78	34.66	1.83	1.16
1.82	32.88	1.28	0.98
1.86	32.4	1.59	1.13
1.9	33.17	2.1	1.44
1.94	31.43	2.71	1.66
1.98	32.54	1.74	1.26
2.02	31.51	2.04	0.58
2.06	29.79	2.08	1.38
2.1	29.86	0.96	0.43
2.14	29.89	-0.24	1.54
2.18	29.53	-1.29	0.34
2.22	28.82	-4.22	-2.16
2.26	31.1	-3.06	-1.55
2.3	30.89	-0.89	-2.98
2.34	30.97	-1.32	0.23
2.38	28.09	-3.02	-1.28
2.42	28.16	-2.27	-2.39
2.46	26.61	-5.06	-1.27
2.5	25.09	-5.78	-0.28
2.54	27.89	-6.08	0.83
2.58	27.71	-6.3	-0.59
2.62	28.41	-2.77	1.31
2.66	24.6	-3.24	0.87
2.7	30.94	1.84	-0.11
2.74	29.98	4.01	0.29
2.78	28.91	4.53	0.49
2.82	27.03	-0.85	2.08
2.86	26.06	-0.2	2.44
2.9	23.54	1.45	-2.07
2.94	28.276	2.5338	1.0337
2.98	28.435	2.916	1.1976
3.02	29.54	2.04	-0.77
3.06	29.03	3.58	0
3.1	29.04	3.83	2.88
3.14	31.56	4.82	1.13
3.18	27.28	1.04	0.13
3.22	29.81	2.38	2.97
3.26	29.9	6.99	6.4
3.3	31.13	7.2	4.38
3.34	30.53	7.41	2.5
3.38	31.79	7.7	2.43
3.42	31.4	8.23	2.65
3.46	29.93	2.84	2.22
3.5	29.07	5.14	-0.73
3.54	26.09	4.31	-1.78
3.58	28.07	3.2	1.42
3.62	25.57	1.74	0.09
3.66	26.3	1.67	-2.41
3.7	26.842	2.1696	3.5267
3.74	26.44	1.839	3.7004
3.78	26.04	1.5247	3.8748
3.82	25.642	1.2268	4.049
3.86	25.249	0.94498	4.222
3.9	24.86	0.67924	4.3928
3.94	24.478	0.42941	4.5605
3.98	24.104	0.19539	4.7241
4.02	23.739	-0.022957	4.8827
4.06	26.78	0.37	8.06
4.1	26.08	-0.76	8.24
4.14	25.63	0.37	8.54
4.18	22.46	-1.18	7.67
4.22	21.32	-2.65	6.36
4.26	21.45	0.42	7.52
4.3	20.44	-0.73	6.38
4.34	20.02	-2.52	6.39
4.38	20.91	-1.05	5.92
4.42	20.924	-1.3706	5.9841
4.46	17.26	-2.13	7.43
4.5	20.615	-1.4641	6.0492
4.54	20.501	-1.4896	6.0561
4.58	20.417	-1.5011	6.0448
4.62	20.363	-1.4988	6.0141
4.66	20.341	-1.4827	5.9632
4.7	20.352	-1.453	5.8912
4.74	20.399	-1.4098	5.797
4.78	20.481	-1.3532	5.6798
4.82	17.46	-3.79	-0.46
4.86	20.761	-1.2003	5.3722
4.9	20.96	-1.1043	5.18
4.94	21.201	-0.99535	4.961
4.98	21.486	-0.87365	4.7141
5.02	21.815	-0.73929	4.4384
5.06	17.33	-2.86	4.83
5.1	22.613	-0.43309	3.7969
5.14	23.41	0.59	3.33
5.18	24.81	0.75	1.48
5.22	27.79	1.28	0.31
5.26	28.5	0.59	0.57
5.3	27.21	2.69	1.92
5.34	28.18	2.45	1.82
5.38	27.45	1.81	0.58
5.42	27.26	1.98	0.71
5.46	29.3	2.47	-1.06
5.5	30.63	2.89	-1.81
5.54	28.05	-0.82	-0.25
5.58	29.1	-0.24	-1.94
5.62	29.92	1.18	-2.1
5.66	29.55	1.25	-2.23
5.7	31.48	3.46	-2.52
5.74	32.75	3.21	-2.6
5.78	32.54	-0.61	-1.96
5.82	30.77	-1.75	-3.42
5.86	31.04	1.08	-3.41
5.9	31.38	1.07	-3.04
5.94	31	0.24	-3.15
5.98	30.78	1.22	-4.87
6.02	33.87	-0.39	-6.1
6.06	30.849	0.055879	-3.5237
6.1	31.56	-2.52	-4.63
6.14	31.59	-2.13	-5.61
6.18	28.01	1.77	-4.16
6.22	27.68	2.38	-0.73
6.26	27.45	0.81	0.6
6.3	27.86	0.65	-1.9
6.34	29.66	1.47	0.81
6.38	30.34	3.11	2.34
6.42	29.12	0.87	2.11
6.46	26.58	2.88	0.95
6.5	27.3	5.52	1.78
6.54	28.42	3.51	0.69
6.58	28.29	2.88	0.43
6.62	28.15	5.4	-0.41
6.66	26.49	4.34	-1.26
6.7	26.99	2.97	-0.66
6.74	24.85	4.27	-1.46
6.78	24.8	7.11	-1.2
6.82	25.92	5.44	0.99
6.86	29.26	2.71	1.1
6.9	31.12	0.24	0.91
6.94	31.34	-0.67	0.76
6.98	32.26	-1.67	0.75
7.02	32.8	-5.28	2.5
7.06	26.635	2.7112	2.1121
7.1	22.92	-1.1	5.27
7.14	21.18	0.75	5.32
7.18	27.464	3.7675	2.151
7.22	21.17	10.41	3.08
7.26	19.62	11.15	0.63
7.3	22.79	11.48	2.15
7.34	29.113	5.1398	1.7012
7.38	29.597	5.3903	1.5047
7.42	31.62	5.76	1.28
7.46	32.64	5.62	1.48
7.5	34.28	4.87	0.08
7.54	35.48	4.86	-0.64
7.58	35.27	4.5	-0.78
7.62	35.32	3.06	-0.76
7.66	35.19	3.2	-1.06
7.7	34.73	1.86	-1.65
7.74	33.9	2.15	-2.16
7.78	34.03	1.74	-1.69
7.82	34.36	2.14	-2.1
7.86	32.98	2.68	-2.16
7.9	33.66	3.06	-2.07
7.94	34.19	2.69	-1.6
7.98	32.8	3.26	-2.11
8.02	33.48	3.08	-2.03
8.06	33.03	2.81	-2.02
8.1	31.54	1.87	-2.37
8.14	32.48	2.84	-2.19
8.18	32.34	4.79	-2.05
8.22	33.22	5.29	-1.75
8.26	33.04	6.31	-0.97
8.3	32.59	4.2	-1.42
8.34	33.23	5.13	-1.5
8.38	34.87	5	-2.01
8.42	35.35	4.34	-2.81
8.46	31.85	3.58	-3.89
8.5	29.81	0.75	-4.72
8.54	28.94	1.84	-2.71
8.58	29.98	2.73	-4.84
8.62	32.44	2.9	-4.59
8.66	29.29	0.15	-7.35
8.7	29.32	-0.11	-4.03
8.74	30.59	4.17	-1.9
8.78	29.99	2.27	-0.7
8.82	29.18	-0.32	-0.86
8.86	28.04	1.1	0.64
8.9	29.92	-1.11	0.39
8.94	29.15	-3.81	-0.45
8.98	30.66	-5.62	-1.16
9.02	26.44	-6.82	0.34
9.06	26.55	-7.92	2.09
9.1	25.6	-7.91	2.17
9.14	28.57	-6.57	2.12
9.18	27.71	-9.01	-0.93
9.22	26.25	-8.59	-4.59
9.26	26.56	-4.97	-6.03
9.3	28.54	-1.61	-1.78
9.34	32.88	1.07	-0.43
9.38	30.11	2.33	-1.11
9.42	30.65	1.25	-1.99
9.46	29.55	0.39	-1.92
9.5	27.89	1.28	-0.33
9.54	27.75	0.62	-0.57
9.58	27.24	0.64	-0.91
9.62	28.99	-1.38	-1.39
9.66	31.4	2.47	-2.52
9.7	31.53	3.25	-3.69
9.74	29.03	2.07	-3.4
9.78	29.44	4.45	-2
9.82	28.14	1.99	-3.09
9.86	26.21	5.54	0.32
9.9	21.5	1.63	4.72
9.94	21.64	2.57	5.18
9.98	20.92	-1.87	5.45
10.02	24.05	-3.19	2.36
10.06	26.02	-2.07	1.42
10.1	24.86	-1.75	2.53
10.14	24.83	0.02	2.87
10.18	25.73	-1.08	4.47
10.22	28.8	0.51	0.07
10.26	27.06	2.8	-0.53
10.3	29.39	4.15	-0.93
10.34	31.41	2.02	-3.05
10.38	35.5	0.72	-2.08
10.42	34.3	2.71	2.44
10.46	35.54	1.12	5.31
10.5	33.56	1.64	5.48
10.54	33.55	1.39	2.77
10.58	35.18	1.83	1.17
10.62	34.89	1.88	-0.26
10.66	34.4	3.37	-0.33
10.7	32.06	2.18	-0.61
10.74	33.41	4.08	0.33
10.78	31.86	3.68	-0.09
10.82	31.41	2.57	-0.89
10.86	30.77	1.04	-2.2
10.9	30.75	0.33	-3.08
10.94	33.36	-0.28	-4.33
10.98	33.2	-1.75	-5.43
11.02	33.62	0.06	-3.73
11.06	31.33	2.14	-3.2
11.1	32.1	1.05	-0.49
11.14	31.86	1.53	-1.06
11.18	28.77	-2.62	-6.17
11.22	34.3	-3.31	-7.37
11.26	34.1	-2.3	-6.44
11.3	31.157	-0.29221	-4.0671
11.34	30.796	-0.22182	-3.8014
11.38	30.06	-1.01	-3.35
11.42	32.38	1.77	-2.65
11.46	33.29	4.53	-2.55
11.5	28.99	3.28	-1.35
11.54	25.81	2.72	-3.49
11.58	27.51	0.65	0.52
11.62	27.89	-2.11	2.97
11.66	32.36	-3.04	-2.07
11.7	32.06	-3.27	0.72
11.74	35.15	0.35	1.95
11.78	32.82	3.76	5.23
11.82	33.33	3.64	2.71
11.86	31.72	4.64	3.68
11.9	29.38	4.94	4.18
11.94	28.48	3.03	1.55
11.98	30.36	0.11	3.7
12.02	28.54	1.27	3.73
12.06	31.36	4.16	1.01
12.1	31.73	4.77	1.01
12.14	31.98	7.09	2.16
12.18	31.1	5.91	1.37
12.22	29.81	5.97	-1.46
12.26	30.41	5.41	-0.24
12.3	29.52	1.34	3.41
12.34	35.8	0.36	-1.61
12.38	32.87	0.78	-2.24
12.42	31.54	-1.72	0.15
12.46	29.81	0.52	-0.52
12.5	30.889	0.080275	0.25325
12.54	30.565	-0.52501	0.41973
12.58	30.231	-1.0854	0.59367
12.62	29.59	-1.61	4.79
12.66	31.01	-0.06	1.71
12.7	29.77	-1.46	-0.5
12.74	28.54	-1.14	0.22
12.78	29.73	-2.73	0.6
12.82	29.35	-3.51	-0.6
12.86	26.49	-1.35	1.18
12.9	28.21	-1.66	2.4
12.94	29.36	-2.03	0.26
12.98	28.27	-0.41	0.77
13.02	29	1.84	-0.56
13.06	31.32	2.41	-0.86
13.1	33.08	2.73	-1.9
13.14	34.9	2.19	-2.53
13.18	38.68	3.38	-3.05
13.22	38.95	4.05	-0.99
13.26	38.22	3.79	-2.66
13.3	34.15	1.71	-2.86
13.34	32.47	0.75	-4.75
13.38	30.42	-0.19	-4.45
13.42	31.957	4.8182	-2.1236
13.46	30.826	5.1635	-1.5611
13.5	29.45	5.45	-3.73
13.54	27.33	4.96	-1.76
13.58	28.44	9.91	-2.69
13.62	25.88	4.96	-1.21
13.66	26.81	7.19	1.54
13.7	24.3	9.64	5.04
13.74	22.82	4.85	5.94
13.78	24.82	3.54	6.07
13.82	26.93	0.53	3.5
13.86	28.63	3.1	-1.44
13.9	26.88	0.79	-1.47
13.94	26.23	2.32	0.6
13.98	26.85	2.91	-1.14
14.02	30.24	1.92	-5.08
14.06	29.13	-1.05	-7.4
14.1	29.38	-5.02	-8.63
14.14	27.79	-6.33	-10.14
14.18	29.76	1.6708	-3.3784
14.22	29.965	1.7156	-3.2273
14.26	27.72	3.55	-1.38
14.3	30.15	4.8	0.62
14.34	30.86	6.82	-0.53
14.38	32.9	6.18	-2.07
14.42	33.26	6.74	-0.3
14.46	32.14	6.26	1.18
14.5	32.43	5.48	3.99
14.54	30.92	3.89	6.46
14.58	27	4.61	5.88
14.62	30.748	2.4848	1.0208
14.66	30.77	2.4706	1.4326
14.7	27.33	-2.15	-0.73
14.74	31.3	0.99	-2.58
14.78	29.93	-4.23	-2.49
14.82	28.19	-3.23	-0.18
14.86	31.59	0.94	0.05
14.9	31.39	0.84	2.5
14.94	32.62	1.14	2.96
14.98	32.94	1.01	0.15
15.02	34.77	0.47	0.14
15.06	32.12	-0.84	0.27
15.1	31.45	-0.43	1.12
15.14	29.49	0.5	1.45
15.18	29.76	1.71	0.81
15.22	28.82	3.23	0.43
15.26	29.94	3.78	0.16
15.3	29.64	3.27	-0.59
15.34	32.91	5.24	-1.59
15.38	31.28	3.23	0.83
15.42	30.676	0.84255	-1.2578
15.46	30.887	0.3328	-1.5616
15.5	31.132	-0.18042	-1.8606
15.54	31.402	-0.6755	-2.1511
15.58	31.689	-1.1308	-2.4293
15.62	33.58	-2.8	-3.09
15.66	30.58	-3.36	-4.19
15.7	32.44	-4.11	-4.75
15.74	32.85	-2.02	-4.76
15.78	32.15	-2.55	-0.9
15.82	31.83	-2.77	-1.23
15.86	33.49	-1.96	-3.74
15.9	35.81	1.39	-4.45
15.94	33.99	2.04	-3.8
15.98	34.19	2.95	-3.9
16.02	33.08	2.02	-4.36
16.06	33.01	2.85	-3
16.1	32.05	4.07	-2.81
16.14	33.35	3.58	-2.48
16.18	31.74	4.44	-2.62
16.22	29.13	4.95	-2.29
16.26	29.64	-1.32	-5.89
16.3	28.88	-2.49	-8.24
16.34	30.32	-3.74	-5.75
16.38	25.17	-3.73	-4.03
16.42	30.34	-1.44	-0.42
16.46	29.06	-0.29	-1.26
16.5	31.55	1.41	-1.36
16.54	29.12	1.8	-2.01
16.58	31.1	2.57	-2.66
16.62	30.31	3.23	-2.58
16.66	31.39	0.84	-2.8
16.7	28.97	3.19	-3.18
16.74	27.88	4.92	-0.94
16.78	30.56	3.96	-0.59
16.82	28.14	3.57	-0.75
16.86	29.19	1.83	-1.05
16.9	28.7	2.13	-0.38
16.94	29.35	2.64	0.12
16.98	24.95	3.87	-1.49
17.02	25.31	2.33	-0.5
17.06	22.07	1.86	3.73
17.1	27.8	3.1	1.93
17.14	29.62	1.48	0.35
17.18	30.36	1.31	3.47
17.22	28.53	1	2.07
17.26	27.61	2.03	2.01
17.3	27.74	3.46	1.89
17.34	28.27	5.24	3.25
17.38	30.11	4.07	1.6
17.42	30.73	3.68	-2.19
17.46	33.05	0.36	1.67
17.5	28.42	2.09	4.6
17.54	30.35	7.48	3.94
17.58	25.97	6.83	5.65
17.62	26.96	7.25	5.42
17.66	25.76	5.23	3.37
17.7	33.969	5.4169	2.1646
17.74	34.51	4.66	2.16
17.78	36.73	5.72	2.4
17.82	40.13	6.32	1.03
17.86	38.47	4.05	-0.4
17.9	37.9	1.89	-2.72
17.94	38.57	3.36	-3.55
17.98	39.21	7.64	-1.27
18.02	32.48	7.09	3.53
18.06	33.38	10.84	5.38
18.1	32.279	6.1646	0.26155
18.14	31.782	6.179	0.063358
18.18	31.237	6.1868	-0.12649
18.22	30.648	6.1892	-0.30556
18.26	30.019	6.1874	-0.47141
18.3	29.352	6.1825	-0.62158
18.34	29.84	6.3	-0.65
18.38	27.02	6.65	0.37
18.42	25.78	6.11	-1.52
18.46	22.76	4.4	-2.58
18.5	20.6	3.98	-2.86
18.54	20.4	7.84	-3.69
18.58	20.17	3.91	-1.47
18.62	22.24	7.56	3.56
18.66	25.56	8.61	2.25
18.7	24.48	6.62	2.32
18.74	22.06	5.56	-1.98
18.78	21.74	5.59	-4.02
18.82	20.86	5.48	-5.28
18.86	26.556	4.7088	-0.8813
18.9	27.441	4.2411	-0.79486
18.94	32.79	3.84	-0.38
18.98	36.3	4.07	-1.62
19.02	33.34	5.89	-3.58
19.06	30.876	2.2884	-0.64716
19.1	31.6	1.832	-0.68993
19.14	35.18	-2.61	1.51
19.18	33.32	-1.2	2.4
19.22	33.58	-2.25	1.56
19.26	29.86	1.77	-2.66
19.3	29.81	1.2	-2.37
19.34	29.15	0.17	-2.8
19.38	31.08	0.78	-4.12
19.42	30.83	2.22	-3.8
19.46	30.93	2.35	-3.36
19.5	31.45	1.26	-3.71
19.54	30.03	0.69	-5.59
19.58	28.15	0.32	-6.36
19.62	24.52	0.58	-5.78
19.66	25.18	-1.19	-4.61
19.7	25.26	-1.07	-2.66
19.74	26.07	-0.5	-2.25
19.78	26.08	1.93	-2
19.82	22.74	0.66	-0.53
19.86	22.08	-0.52	-0.16
19.9	21.57	1.93	-1.57
19.94	21.19	6.67	-1.68
19.98	19.54	6.91	-0.41
20.02	21.2	2.09	1.67
20.06	20.56	0.98	1.02
20.1	20.7	3.48	1.6
20.14	19.66	2.46	0.25
20.18	20.004	1.8398	3.033
20.22	20.104	1.4451	3.462
20.26	20.26	-1.49	6.72
20.3	21.86	-0.79	2.94
20.34	22.63	1.68	4.25
20.38	21.82	0.02	4.25
20.42	21.27	0.73	5.64
20.46	22.74	-0.13	5.16
20.5	23.17	1.48	2.33
20.54	23.49	1.76	2.1
20.58	24.48	1.8	-2.17
20.62	29.12	2.83	-3.97
20.66	30.43	3.13	-3.42
20.7	29.41	4.52	-1.1
20.74	24.51	1.82	-0.38
20.78	22	4.1	4.55
20.82	23.18	2.06	5.36
20.86	23.19	0.49	3.95
20.9	21.34	-1.62	7.48
20.94	25.767	2.5974	-0.019956
20.98	26.091	2.4055	-0.24973
21.02	25.15	2.97	-3.99
21.06	26	5.07	-4.96
21.1	25.6	4.65	-5.83
21.14	24.48	4.42	-3.64
21.18	28.062	1.2435	-1.4721
21.22	28.506	1.0224	-1.7131
21.26	28.96	0.82234	-1.9469
21.3	29.42	0.65076	-2.1709
21.34	39.44	-2	2.04
21.38	34.14	-3.43	5.48
21.42	30.813	0.38091	-2.7578
21.46	32.7	0.14	-2.6
21.5	32.57	1.32	-3.68
21.54	31.4	-0.18	-4.78
21.58	30.81	0.26	-4.5
21.62	29.12	1.37	-4.32
21.66	30.59	2.4	-4.41
21.7	31.76	4.07	-5.23
21.74	34.01	3.71	-5.57
21.78	35.63	4.71	-4.13
21.82	36.29	3.16	-1.71
21.86	34.61	4.25	-1.16
21.9	36	6.54	-1.28
21.94	37.13	6.82	-0.35
21.98	36	7.93	1.1
22.02	36.78	6.85	2.21
22.06	34.98	7.39	1.71
22.1	33.33	4.56	0.81
22.14	32.01	5.15	-0.79
22.18	32.94	3.91	2.38
22.22	33.57	2.91	2.82
22.26	35.05	-0.01	2.98
22.3	34.17	0.74	-0.21
22.34	33.11	2.27	-0.38
22.38	36.09	1.5	-0.26
22.42	33.36	6.38	1.56
22.46	31.611	0.012398	2.51
22.5	31.444	-0.31177	2.6528
22.54	31.303	-0.58361	2.7813
22.58	31.184	-0.80378	2.892
22.62	31.086	-0.97291	2.9811
22.66	24.39	-5.76	10.08
22.7	24.36	-4.85	8.78
22.74	30.889	-1.1805	3.0828
22.78	30.847	-1.1519	3.0493
22.82	30.813	-1.0755	2.9762
22.86	29.07	1.05	-2.51
22.9	32.76	1.51	-0.17
22.94	34.31	-1.15	0.05
22.98	35.38	0.44	2.12
23.02	30.84	-0.3	4.22
23.06	32.52	0.32	1.39
23.1	30.33	1.54	0.48
23.14	29.49	1.23	0.4
23.18	29.91	1.07	0.05
23.22	29.12	3.11	-0.24
23.26	29.9	2.3	-0.92
23.3	29.72	2.6	-2.2
23.34	33.66	4.82	-2.24
23.38	32.88	7.04	-1.35
23.42	34.04	3.5	-2.61
23.46	32.31	1.66	-5.34
23.5	34.04	0.33	-5.34
23.54	33	6.52	-2.29
23.58	35.07	8.22	0.4
23.62	33.27	8.83	-0.76
23.66	32.74	6.41	1.29
23.7	29.87	4.3	-0.69
23.74	32.7	7.76	-0.12
23.78	32.013	3.651	-1.6923
23.82	31.4	3.1306	-1.8181
23.86	30.731	2.587	-1.9648
23.9	32.15	-3.57	-4.86
23.94	32.78	0.38	-3.57
23.98	30.89	2.49	-1.2
24.02	28.09	-2.54	-1.8
24.06	23.84	-2.91	-3.59
24.1	26.17	-2.6	-2.54
24.14	22.47	0.53	-2.91
24.18	24.87	4.26	-2.54
24.22	23.44	3.02	-4.98
24.26	21.95	1.43	-5.51
24.3	24.22	-1.34	-3.56
24.34	23.55	-5	-2.36
24.38	27.75	-1.49	-2.86
24.42	24.68	-1.82	-3.27
24.46	25.09	-0.94	-4.44
24.5	22.31	-0.91	-5.31
24.54	28.07	-4.62	0.26
24.58	25.18	-5.87	-1.29
24.62	24.57	-6.36	-3.11
24.66	27.82	-2.89	1.41
24.7	26.5	0.64	0.45
24.74	26.61	-0.15	1.42
24.78	26.41	-0.5	4.2
24.82	27.91	-2.6	5.63
24.86	30.6	1.27	2.27
24.9	34.22	0.54	-1.1
24.94	30.21	0.97	-0.58
24.98	30.74	-0.97	2.36
25.02	26.99	0.35	1.09
25.06	28.38	-2.21	4.74
25.1	31.27	-4.73	4.73
25.14	31.55	-5.26	3.33
25.18	34.73	-1.38	-1.15
25.22	32.36	-1.83	-2.56
25.26	32.77	-0.91	-1.49
25.3	31.2	-1.11	-2.22
25.34	33.05	1.67	-1.7
25.38	31.01	1.47	-1.81
25.42	31.56	1.83	-3.15
25.46	31.09	-0.33	-2.97
25.5	32.51	-1.41	-2.5
25.54	31	-1.14	-1.13
25.58	29.32	-2.19	3.38
25.62	27.83	2.71	4.73
25.66	29.61	4.76	1.16
25.7	30.411	1.7851	0.6
25.74	30.533	1.9397	0.64246
25.78	30.687	2.0774	0.6494
25.82	30.867	2.1976	0.62273
25.86	29.9	3.27	0.51
25.9	31.43	3.59	1
25.94	31.86	2.65	0.64
25.98	32.19	2.3	0.14
26.02	32.15	2.06	-0.98
26.06	33.49	2.26	-1.03
26.1	32.66	1.39	-1.42
26.14	33.15	2.23	-0.76
26.18	32.39	1.9	-1.14
26.22	33.58	2.14	-0.62
26.26	31.42	2.66	-1.17
26.3	33.81	2.62	-0.79
26.34	32.58	1.52	-0.65
26.38	33.2	3.35	0.11
26.42	34.94	3.35	0.27
26.46	36.53	2.4	1.86
26.5	31.51	0.46	1.16
26.54	28.41	-4.81	-2.19
26.58	31.39	-3.85	0.03
26.62	32.91	0.54	-0.48
26.66	34.62	0.39	-0.27
26.7	33.11	0.27	-0.63
26.74	34.51	0.05	-1.38
26.78	32.9	-0.84	-2.13
26.82	32.1	-0.03	-1.98
26.86	30.65	-0.18	-1.89
26.9	31.7	-0.16	-1.3
26.94	31.81	0.32	-1.76
26.98	31.8	1.16	-1.86
27.02	32.49	1.28	-2.13
27.06	32.9	0.47	-2.52
27.1	34.29	0.46	-3.43
27.14	33.22	0.64	-2.51
27.18	33.62	0.28	-0.25
27.22	30.36	-2.77	1.96
27.26	31.76	-4.05	0.2
27.3	31.35	-5.77	-1.23
27.34	30.11	-6.48	0.52
27.38	31.49	-3.91	2.99
27.42	31.74	-1.46	6.5
27.46	35.18	2.36	6.64
27.5	29.76	4.13	3.16
27.54	27.54	5.95	3.57
27.58	27.69	5.62	0.72
27.62	26.67	7.84	2.15
27.66	29.98	5.95	1.45
27.7	33.85	5.58	-1.05
27.74	31.15	7.24	0.64
27.78	29.89	7.11	-0.24
27.82	30.51	5.48	-1.24
27.86	30.6	5.92	-2.34
27.9	31.68	5.36	-3.19
27.94	28.95	5.87	-3.36
27.98	27.23	4.42	-1.99
28.02	29.52	2.94	-0.82
28.06	29.32	4.14	-2.51
28.1	31.38	0.35	-0.15
28.14	34.07	0.4	-0.77
28.18	30.66	2.41	-0.27
28.22	30.03	1.94	-0.37
28.26	32.35	-2.05	-3.77
28.3	31.25	5.24	-0.36
28.34	27.42	0.29	-0.81
28.38	23.6	0.55	3.52
28.42	26.18	3.79	4.02
28.46	29.07	-0.21	1.79
28.5	30.63	-0.07	1.48
28.54	32.47	0.46	-0.21
28.58	33.62	3.84	0.75
28.62	32.51	3.96	0.08
28.66	32.32	4.33	1.37
28.7	31.59	2.79	0.48
28.74	29.49	2.4	0.18
28.78	27.88	2.97	2.18
28.82	28.34	3.06	0.8
28.86	27.01	2.4	-1.56
28.9	26.51	4.01	-0.04
28.94	27.88	-0.72	-0.31
28.98	28.59	-0.69	-3.09
29.02	31.07	-5.04	-5.98
29.06	32.61	-3.87	-4.41
29.1	32.34	-3.8	-3.33
29.14	30.58	-2.77	-2.96
29.18	30.59	-3.45	-4.2
29.22	29.12	-4.87	-5.6
29.26	30.88	-4.62	-6.49
29.3	30.11	-3.62	-6.48
29.34	27.92	-4.5	-4.93
29.38	25.91	-3.59	-2.56
29.42	27.28	-2.92	-2.41
29.46	28.07	-1.32	-0.78
29.5	30.322	0.067087	-2.6251
29.54	34.73	7.77	0.93
29.58	34.83	6.44	0.32
29.62	31.04	4.24	-1.26
29.66	28.99	2.75	-1.37
29.7	31.212	1.8859	-2.6954
29.74	31.261	2.1322	-2.6811
29.78	34.56	1.74	-5.84
29.82	32.56	-1.77	-2.42
29.86	32.96	-2.54	-3.39
29.9	29.61	0.49	-1.64
29.94	28.3	3.9	-0.56
29.98	28.3	3.14	-2.66
30.02	28.36	3.29	-3.11
30.06	24.94	2.3	-4.89
30.1	23.27	-0.14	0.15
30.14	27.83	3.89	1.3
30.18	22.92	-0.66	1.95
30.22	24.92	0.1	3.06
30.26	24.72	3.29	-2.55
30.3	22.24	0.11	-3.57
30.34	23.05	-1.48	-3.01
30.38	21.27	-0.44	-1.87
30.42	22.53	-3.28	-0.75
30.46	21.88	-4.53	0.86
30.5	22.98	-3.12	3.2
30.54	20.81	0.45	4.05
30.58	22.18	4.4	4.46
30.62	26.53	6.12	2.45
30.66	27.274	2.203	-2.78
30.7	27.572	2.2387	-2.9176
30.74	30.42	2.53	-8.31
30.78	31.14	2.85	-6.11
30.82	31.57	4.72	-6.89
30.86	31.81	2.42	-6.75
30.9	33.23	0.32	-6.96
30.94	31.53	-0.29	-9.29
30.98	28.847	1.647	-3.1464
31.02	31.88	3.66	-0.98
31.06	29.33	1.66	-2.07
31.1	30.09	3.77	-2.11
31.14	28.51	2.11	-2.06
31.18	27.6	3.63	-3.42
31.22	25.55	1.85	-3.56
31.26	25.39	0.37	-1.12
31.3	29.147	0.28668	-2.561
31.34	29.14	0.14926	-2.4789
31.38	29.129	0.030743	-2.4024
31.42	29.116	-0.065365	-2.3338
31.46	29.103	-0.13557	-2.2753
31.5	27.97	2.68	0.73
31.54	31.54	-2.3	2.88
31.58	29.19	-4.57	1.63
31.62	29.87	-4.69	-1.05
31.66	24.87	-2.86	-5.67
31.7	27.63	-3.32	-5.28
31.74	27.83	0.6	-4.09
31.78	28.73	3.88	-3.39
31.82	31.32	3.55	-3.21
31.86	29.43	3.25	-3.2
31.9	30.73	1.63	-2.07
31.94	30.7	3.14	-2.83
31.98	33.85	4.15	-3.51
32.02	32.61	3.39	-3.29
32.06	30.92	0.57	-1.17
32.1	28.24	5.46	0.93
32.14	26.56	4.54	0.99
32.18	24.09	3.96	-0.17
32.22	30.294	2.5867	0.062204
32.26	30.479	2.2347	0.40501
32.3	30.682	1.8617	0.70675
32.34	30.901	1.4777	0.95726
32.38	31.134	1.0925	1.1464
32.42	31.38	0.71614	1.2639
32.46	31.97	1.08	-0.71
32.5	33.66	-0.82	-1.9
32.54	35.36	-2.58	-2.33
32.58	33.63	-0.65	2.28
32.62	30.06	-0.08	2.58
32.66	29.23	-0.24	1.9
32.7	32.75	-0.28	0.11
32.74	34.18	-0.5	0.3
32.78	38.54	-0.76	-1.88
32.82	35.96	-0.23	-4.5
32.86	32.83	-0.02	-5.92
32.9	32.53	0.25	-7.58
32.94	32.14	-2.07	-8.37
32.98	32.56	1.345	-3.7028
33.02	32.236	1.7591	-3.7526
33.06	31.873	2.1582	-3.7535
33.1	31.471	2.5311	-3.7073
33.14	31.033	2.8663	-3.6158
33.18	31.61	5.64	-0.73
33.22	29.84	5.08	0.1
33.26	27.54	4.87	-1.22
33.3	27	-0.35	-4.43
33.34	26.29	3.71	-1.14
33.38	30.23	3.33	-2.99
33.42	28.32	1.66	-4.26
33.46	26.28	3.24	-2.33
33.5	26.5	4.23	0.81
33.54	26.11	2.84	-0.73
33.58	23.22	-1.08	-0.82
33.62	22.52	0.04	0.51
33.66	21.92	0.99	1.46
33.7	22.62	-0.45	0.63
33.74	24.15	-0.06	-0.78
33.78	23.95	-2.23	-1.43
33.82	27.4	-3.56	-1.55
33.86	25.79	-0.12	-2.5
33.9	30.7	1.76	-0.12
33.94	30.88	2.95	-1.46
33.98	32.69	2.32	-3.9
34.02	33.52	3.3	-4.35
34.06	35.87	2.78	-0.18
34.1	35.65	3.07	1.42
34.14	38.51	4.89	-1.07
34.18	35.66	6.37	-1.59
34.22	33	5.42	2.18
34.26	33.5	4.31	1.63
34.3	32.77	3.99	-0.42
34.34	34.59	3.15	-0.07
34.38	32.82	2.65	-0.71
34.42	32.98	2.77	0.74
34.46	31.83	3.76	2.3
34.5	32.53	3.71	2.33
34.54	30.02	2.84	0.84
34.58	27.98	2	-0.44
34.62	26.05	1.31	-0.83
34.66	25.96	-0.51	-2.26
34.7	26.19	-1.84	-2.05
34.74	27.35	-1.61	-3.47
34.78	33.02	0	-6.56
34.82	32.72	-1.02	-5.68
34.86	33.81	-2.86	-1.26
34.9	31.86	0.17	-0.98
34.94	31.19	0.21	-0.48
34.98	29.94	1.36	-1.49
35.02	32.25	2.26	-1.73
35.06	31.65	3.85	-2.07
35.1	32.25	3.01	-2.22
35.14	31.52	2.94	-1.43
35.18	32.54	0.67	-3.54
35.22	30.57	1.86	-0.18
35.26	32.99	1.62	0.85
35.3	34.51	5.56	3.13
35.34	33.17	1.68	-1.17
35.38	34.13	0.02	-3.44
35.42	32.65	4.16	-4.71
35.46	35.49	5.15	-4.84
35.5	35.94	6.96	-3.16
35.54	33.31	4.65	3.2
35.58	34.06	4.42	-0.42
35.62	35.38	4.3	-1.02
35.66	36.08	4.12	-1.97
35.7	34.085	2.2917	-0.23957
35.74	33.826	1.7979	0.11989
35.78	33.591	1.3137	0.45569
35.82	33.16	-0.41	4.64
35.86	34.37	-1.63	2.45
35.9	34.06	-3.06	1.53
35.94	32.26	-3.9	-0.13
35.98	33.46	0.29	-0.79
36.02	33.17	1.38	-0.18
36.06	33.63	2.14	-0.57
36.1	34.33	2.17	-0.97
36.14	37.6	3.76	-0.9
36.18	37.75	2.4	-1.28
36.22	39.12	2.5	-1.88
36.26	40.64	0.81	-4.67
36.3	35.2	3	-3.96
36.34	36.48	2.68	-3.42
36.38	33.43	2.5	-2.56
36.42	35.41	1.2	-2.93
36.46	34.03	1.73	-3.9
36.5	34.97	2.93	-2.99
36.54	34.19	0.78	-1.47
36.58	33.43	1.69	-2.53
36.62	33.55	2.24	-2.79
36.66	32.51	0.98	-3.33
36.7	33.37	0.64	-3.3
36.74	32.23	2.5	-3.68
36.78	33.42	3	-4.08
36.82	32.95	2.76	-3.62
36.86	35.21	3.08	-3.82
36.9	34.84	3.26	-4.31
36.94	35.73	2.87	-4.79
36.98	34	3.64	-3.18
37.02	29.03	4.18	-1.18
37.06	28.4	6.24	4.63
37.1	28.6	3.22	3.58
37.14	31.69	0.85	3.37
37.18	30.79	0.76	2.01
37.22	28.54	-0.32	4.64
37.26	28.11	-0.35	4.55
37.3	30.43	1.95	2.62
37.34	29.86	1.69	1.14
37.38	30.79	1.09	0.21
37.42	30.61	1.19	0.2
37.46	30.46	2.49	-0.89
37.5	30.28	2.69	-1.02
37.54	30.74	2.88	-1.84
37.58	30.16	-0.68	-3.77
37.62	30.68	0.19	-3.11
37.66	29.98	2.3	-3.79
37.7	29	2.53	-1.9
37.74	28.186	2.1571	-1.6387
37.78	27.576	2.2367	-1.2269
37.82	26.976	2.2696	-0.76144
37.86	26.02	0.15	0.02
37.9	23.69	-0.62	0.84
37.94	23.17	2.81	2.46
37.98	28.17	2.7	2.6
38.02	26.34	2.88	1.49
38.06	26.03	1.34	2.33
38.1	26.14	2.24	0.63
38.14	24.16	-0.89	1.18
38.18	23.47	-1.26	2.96
38.22	23.98	-2.51	2.18
38.26	28.65	-4.17	2.21
38.3	29.04	-5.14	3.06
38.34	31.8	-3.69	2.18
38.38	27.9	-3.95	-0.09
38.42	28.29	-3.71	-3.04
38.46	27.54	-2.65	-3.28
38.5	28.01	-1.4	-4.16
38.54	28.32	-1.87	-5.39
38.58	27.51	-1.67	-5.76
38.62	29.64	-0.86	-4.65
38.66	28.88	-0.92	-3.4
38.7	27.8	-2.72	-4.81
38.74	25.09	-3.94	-5.1
38.78	24.44	-2.16	-3.85
38.82	21.05	-5.46	-1.29
38.86	21.33	-2.48	2.93
38.9	23.24	-1.18	4.69
38.94	24.15	-0.36	4.79
38.98	26.46	2.12	4.16
39.02	26.04	3.53	0.83
39.06	30.78	1.6	2.2
39.1	33.28	0.17	1.97
39.14	32.02	1.01	0.81
39.18	33.98	2.15	1.1
39.22	33.63	0.29	2.59
39.26	34.83	-2.89	2.74
39.3	32.73	-2.05	3.99
39.34	31.82	-0.15	3.31
39.38	31.64	2.43	4.35
39.42	31.29	0.7	5.98
39.46	30.93	0.7	3.85
39.5	32.24	0.81	0.95
39.54	32.83	0.85	0.23
39.58	32.13	1.88	1.15
39.62	32.47	2.15	1.66
39.66	33.17	1.48	1.56
39.7	32.34	1.24	1.31
39.74	32.35	1.55	0.74
39.78	32.65	1.44	0.51
39.82	32.31	2.22	0.11
39.86	32.22	2.99	-0.08
39.9	32.47	3.27	-0.67
39.94	32.47	2.37	-1.74
39.98	33.61	3.73	-1.9
40.02	32.9	3.37	-2.1
40.06	35.07	2.89	-2.76
40.1	34.45	0.87	-2.71
40.14	34.8	2.15	-2.54
40.18	34.13	2.43	-1.99
40.22	34.27	2.54	-1.74
40.26	32.63	1.55	-2.82
40.3	32.9	3.08	-2.06
40.34	32.8	3.55	-2.12
40.38	32.3	2.18	-2.37
40.42	33.65	1.58	-2.4
40.46	31.83	3.24	-3.37
40.5	32.67	3.01	-4.19
40.54	30.14	2.79	-4.47
40.58	31.74	1.33	-2.63
40.62	30.79	1.56	-3.08
40.66	33.14	-1.35	-3.91
40.7	34.25	-1.7	-1.95
40.74	33.06	-2.9	-3.4
40.78	31.21	-1.75	-4.66
40.82	24.41	-1.03	-1.7
40.86	24.97	-2.44	1.42
40.9	23.23	-1.46	3.81
40.94	26.08	3.61	3.34
40.98	25.91	6.55	5.31
41.02	30.6	5.15	5.95
41.06	30.15	1.88	3.49
41.1	31.12	0.45	-0.38
41.14	31.67	2.54	3.13
41.18	30.43	1.37	0.54
41.22	30.29	0.94	2.3
41.26	30.75	3.64	1.27
41.3	30.72	3.03	1.98
41.34	29.35	2.24	1.25
41.38	32.21	1.45	2.04
41.42	30.97	2.1	0.7
41.46	32.9	2.33	0.02
41.5	33.83	1.71	-0.53
41.54	33.54	2.37	-0.24
41.58	34.06	2.04	-1.01
41.62	34.22	2.79	-1.43
41.66	34.51	3.35	-1.92
41.7	33.58	2.7	-0.47
41.74	32.93	2.97	0.01
41.78	34.14	4.28	-1.03
41.82	34.12	3.09	-1.84
41.86	33.59	2.99	-1.27
41.9	34.19	1.87	-1.58
41.94	33.34	2.44	-1.89
41.98	34.85	2.88	-1.78
42.02	34.71	3.35	-1.84
42.06	34.5	3.23	-2.09
42.1	34.65	4.62	-1.93
42.14	34.59	4.66	-1.35
42.18	34.91	3.26	-1.55
42.22	35.67	3.62	-2.16
42.26	35.86	4.02	-2.05
42.3	36.29	7.77	0.91
42.34	34.93	2.11	-0.22
42.38	35.99	3.42	-1.61
42.42	35.34	2.95	-1.49
42.46	34.79	3.09	-1.3
42.5	34.88	3.84	-2.3
42.54	36.51	3.96	-2.66
42.58	35.18	3.96	-3.96
42.62	34.3	2.33	-3.69
42.66	33.72	1.01	-5.84
42.7	33.63	1.34	-6.3
42.74	33.9	1.83	-5.79
42.78	35.27	-0.36	-3.36
42.82	32.96	-1.01	-1.63
42.86	33.23	-5.5	-3.13
42.9	33.63	-3	-3.04
42.94	31.18	-2.77	-2.07
42.98	30.91	-1.47	-2.16
43.02	31.01	1.12	-1.73
43.06	29.93	-0.65	-2.34
43.1	28.5	2.26	-1.65
43.14	29.17	5.23	-1.09
43.18	26.45	2.68	-1.15
43.22	24.18	3.05	0.5
43.26	26.09	3.2	4.57
43.3	27.66	2.96	4.8
43.34	25.7	2.21	2.25
43.38	23.29	-0.42	3.83
43.42	21.61	-0.73	5.12
43.46	21.39	-1.7	4.93
43.5	25.46	3.57	5.22
43.54	24.3	1.06	3.03
43.58	23.31	0.91	1.8
43.62	28.02	-0.95	-0.41
43.66	27.27	-0.68	-2.62
43.7	28.36	-0.77	-3.74
43.74	23.86	-0.97	-2.14
43.78	24.69	-4.46	-1.17
43.82	27.83	-2.59	-1.22
43.86	29.57	1.6	-2.05
43.9	32.09	3.11	-1.7
43.94	30.37	1.66	-3.77
43.98	28.88	1.01	-3.77
44.02	29.26	3.03	-3.49
44.06	27.84	1.09	-2.42
44.1	28.38	-2.71	0
44.14	24.56	-2.53	-1.51
44.18	25.9	-2.9	-2.86
44.22	26.12	-3.4	-5.54
44.26	26.32	1.52	-3.44
44.3	29.15	-0.18	-3.48
44.34	30.19	1.16	-1.03
44.38	30.91	0.26	1.54
44.42	29.49	-0.24	2.15
44.46	30.19	-0.69	3.61
44.5	29.24	-0.61	4.99
44.54	27.33	2.27	6.48
44.58	27.82	-1.13	6.62
44.62	25.94	-0.35	6.41
44.66	24.83	-0.18	6.57
44.7	23.39	-3.39	6.69
44.74	21.98	-1.78	3.95
44.78	24.86	-2.02	4.86
44.82	22.79	-2.34	5.17
44.86	22.51	-3.88	3.98
44.9	22.71	-4.52	0.38
44.94	23.55	-6.48	0.29
44.98	24.57	-7.14	0.38
45.02	29.71	-1.59	-2.69
45.06	30.74	-1.36	-2.34
45.1	30.38	-0.81	-1.76
45.14	30.47	0.2	-1.6
45.18	31.93	-0.2	-1.09
45.22	30.86	-1	-1.09
45.26	31.37	-0.08	-0.36
45.3	30.51	2.59	-0.12
45.34	30.75	1.8	0.03
45.38	30.84	2.14	-0.73
45.42	30.37	2.06	-0.93
45.46	31.1	3.3	-1.37
45.5	32.51	4.73	-1.6
45.54	33.05	4.28	-1.78
45.58	32.84	3.97	-1.77
45.62	33.49	3.15	-1.6
45.66	34.39	1.87	-2.11
45.7	34.36	2.53	-2.73
45.74	34.75	3.36	-1.02
45.78	32.65	3.8	-0.3
45.82	33.05	4.26	-0.49
45.86	33.43	3.86	-0.91
45.9	34.4	4.78	-2.13
45.94	35.82	4.75	-2.48
45.98	35.72	4.45	-1.49
46.02	36.06	3.91	-0.74
46.06	34.25	2.64	-2.45
46.1	32.99	2.24	-2.56
46.14	32.64	1.63	-1.64
46.18	35.42	-3.17	-0.21
46.22	33.4	-1.21	-2.31
46.26	32.67	-0.62	-2.51
46.3	34.86	0.84	2.12
46.34	33.61	-3.62	-1.81
46.38	33.1	-2.59	-2.59
46.42	30.4	-3.31	-3.41
46.46	32.99	-4.46	-4.85
46.5	32.08	-2.39	-6.07
46.54	33.83	1.57	-5.6
46.58	32.85	2.91	-5.07
46.62	31.84	3.67	-3.99
46.66	33.76	1.86	-3.47
46.7	30.7	2.24	-3.82
46.74	30.4	7.99	-0.61
46.78	24.89	5.68	0.41
46.82	27.9	2.68	-0.21
46.86	26.67	1.44	-1.09
46.9	29.34	2.24	-1.46
46.94	26.44	2.01	-4.16
46.98	26.81	-5.2	-3.59
47.02	27.52	-4.81	-3.27
47.06	25.8	-5.81	-4.31
47.1	30.56	-4.2	-2.18
47.14	29.68	-7.76	-0.68
47.18	30.46	-4.06	-3.38
47.22	27.507	-3.5051	-2.0311
47.26	27.419	-2.9836	-1.7636
47.3	27.362	-2.3875	-1.4793
47.34	28.92	3.94	1.47
47.38	24.88	0.11	-1.58
47.42	25.54	-2.19	1.57
47.46	27.58	-1.08	-1.03
47.5	26.42	-0.76	-1.18
47.54	29.32	-1.42	0.71
47.58	28.53	1.7	-1.08
47.62	30.07	2.11	-0.96
47.66	29.32	1.89	-1.19
47.7	31.84	-1.24	-0.73
47.74	30.79	-1.08	-0.5
47.78	33.02	-2.69	0.46
47.82	32.69	0.12	-1.23
47.86	32.16	0.52	-1.35
47.9	31.46	0.29	-0.79
47.94	30.37	0.98	-0.68
47.98	30.15	1.4	0.29
48.02	30.68	2.3	-1.08
48.06	32.36	2.79	-0.79
48.1	30.92	3.46	-0.96
48.14	33.87	3.84	-0.15
48.18	31.06	4.79	-0.34
48.22	32.42	2.57	1.15
48.26	30.66	3.61	0.75
48.3	32.26	2.2	1.28
48.34	33.76	1.88	1.71
48.38	33.07	1.52	1.41
48.42	32.71	1.15	0.19
48.46	32.9	0.5	-0.24
48.5	33.77	0.91	-0.61
48.54	32.84	0.97	-1.11
48.58	33.67	0.75	-0.97
48.62	31.93	0.52	-1.46
48.66	34.96	1.51	-1.31
48.7	32.36	1.89	-1.94
48.74	34.07	2.42	-1.56
48.78	33.29	2.31	-2.37
48.82	34.13	2.44	-2.08
48.86	32.34	3.26	-1.17
48.9	31.94	3.17	-1.21
48.94	31.49	1.2	-1.53
48.98	31.16	-0.31	-2.92
49.02	32.38	-0.68	-3.78
49.06	29.92	-0.53	-4.17
49.1	31.7	-1.26	-3.47
49.14	30.89	-2.09	-4.57
49.18	29.73	0	0.18
49.22	27.94	3.27	-2.34
49.26	26.23	4.46	-3.83
49.3	22.56	7.4	-1.72
49.34	22.07	8	0.46
49.38	21.45	7.23	3.7
49.42	25.7	0.78	4.4
49.46	24.36	1.57	3
49.5	21.4	2.14	3.75
49.54	22.97	3.64	3.42
49.58	23.14	-0.47	2.59
49.62	23.75	0.08	1.94
49.66	19.99	5.82	1.27
49.7	19.99	5.63	4.01
49.74	20.61	4.52	3.74
49.78	18.81	7.01	6.92
49.82	19.2	5.58	3.73
49.86	19.51	4.37	4.79
49.9	20.06	2.95	4.65
49.94	20.82	1.81	6.07
49.98	21.12	2.2	6.44
50.02	22.21	3	3.7
50.06	24.24	2.41	3.56
50.1	23.69	0.84	3.52
50.14	26.61	2.85	3.58
50.18	24.66	4.25	4.67
50.22	25.92	3.1	-1.61
50.26	26.71	-0.64	-1.05
50.3	28.42	-5.45	-2.28
50.34	25.97	-2.94	-2.48
50.38	23.96	-0.44	-0.66
50.42	25.5	0.8	-0.13
50.46	25.28	0.83	-0.56
50.5	27.45	3.49	-5.25
50.54	24.71	5.21	-3.82
50.58	23.29	5.11	-0.15
50.62	24.33	3.98	-0.06
50.66	24.66	3.17	0.22
50.7	24.03	3.43	-0.2
50.74	22.61	4.34	-1.72
50.78	22.15	2.52	0.73
50.82	19.5	2.44	1.98
50.86	23.76	4.41	2.19
50.9	24.78	4.19	1.98
50.94	26.61	1.48	1.02
50.98	25.12	0.66	1.45
51.02	26.79	-4.16	1.75
51.06	27.43	-5.13	3
51.1	27.56	-4.14	0.8
51.14	24.92	-5.33	-1.04
51.18	27.86	-5.69	-2.61
51.22	28.3	-4.13	-5.08
51.26	28.07	-3.84	-6.89
51.3	28.6	-3.31	-7.02
51.34	26	-3.15	-7.33
51.38	23.24	0.86	-6.13
51.42	20.49	4.31	-3.49
51.46	20.2	-0.25	-4.72
51.5	18.27	3	-2.05
51.54	21.54	0.61	1.01
51.58	24.65	2.42	0.57
51.62	26.87	5.82	1.43
51.66	27.1	5.45	3.75
51.7	25.73	5.18	2.07
51.74	26.83	8.59	-0.79
51.78	27.58	5.97	-0.83
51.82	30.01	3.44	-1.61
51.86	29.99	6.27	0.23
51.9	31.43	3.35	-0.82
51.94	34.23	0.96	-2.16
51.98	31.685	3.5696	-1.0103
52.02	31.749	3.0489	-1.3369
52.06	31.718	2.5124	-1.6406
52.1	34.89	4.4	1.69
52.14	30.75	1.99	-0.97
52.18	31.04	-0.64	-1.69
52.22	31.42	-2.17	-3.26
52.26	29.67	0.77	-4.53
52.3	26.62	0.96	-4.11
52.34	31.88	-0.68	-0.49
52.38	28.66	1.26	-0.85
52.42	29.95	2.41	-1.44
52.46	28.71	1.66	-0.52
52.5	27.77	-2.75	1.23
52.54	29.61	1.88	0.84
52.58	29.293	-0.22638	1.2613
52.62	29.124	-0.41492	1.5166
52.66	29.41	1.21	5.03
52.7	31.33	-2	3.23
52.74	30.17	-1.79	3.96
52.78	31.85	-2.49	3.32
52.82	30.63	-2.34	0.76
52.86	31.29	-0.15	1.77
52.9	26.33	-0.21	5.88
52.94	26.84	4.15	3.28
52.98	28.175	-1.5417	2.3501
53.02	28.159	-1.5478	2.2188
53.06	28.165	-1.5188	2.0306
53.1	25.79	-3.44	2.19
53.14	26.51	-3.43	2.42
53.18	26.08	-2.62	-0.24
53.22	26.5	-2.36	0.48
53.26	29	-1.08	-4.14
53.3	30.23	-1.1	-2.83
53.34	29.02	-0.27	-2.2
53.38	30.19	2.05	-2.35
53.42	29.52	2.33	-3.03
53.46	30.8	1.92	-2.24
53.5	30.6	2.37	-3.09
53.54	30.01	1.65	-4.76
53.58	30.13	2.14	-5.29
53.62	31	-0.15	-4.05
53.66	28.15	-1.86	-2.23
53.7	27.71	-0.29	0.65
53.74	24.76	3.31	1.63
53.78	26.02	1.31	5.01
53.82	26.68	1.62	5.66
53.86	26.73	-0.31	3.33
53.9	24.85	-1.24	2.97
53.94	24.6	-1.9	2.27
53.98	25.85	-4.6	3.73
54.02	24.071	1.3004	5.1054
54.06	23.967	1.6795	5.2755
54.1	26.08	6.12	2.79
54.14	23.56	3.11	2.12
54.18	21.97	4.75	4.01
54.22	21.31	2.52	8.75
54.26	24.78	2.63	6.05
54.3	24.89	3.97	4.79
54.34	28.27	3.15	6.96
54.38	29.64	2.62	3.73
54.42	30.17	1.07	0.89
54.46	32.46	-1.25	-0.73
54.5	32.51	0.58	0.08
54.54	31.07	2.09	0.23
54.58	30.72	2.33	0.34
54.62	30.7	0.34	-1.47
54.66	28.82	-0.31	-1.93
54.7	29.39	-0.68	-2.77
54.74	32.16	-0.4	-2.85
54.78	32.74	-0.32	-2.33
54.82	31.72	1.29	-2.36
54.86	29.46	1.43	-2.66
54.9	29.06	1.72	-1.84
54.94	29.29	2.88	-2.02
54.98	28.15	2.12	-2.98
55.02	30.45	2.32	-3.92
55.06	30.88	2.18	-3.81
55.1	29.93	2.44	-3.71
55.14	30.91	1.9	-3.71
55.18	29.56	1.73	-3.68
55.22	29.94	1.01	-4.52
55.26	31.42	2.5	-3.3
55.3	33.08	2.09	-1.94
55.34	33.43	0.94	-3.15
55.38	33.2	1.12	-3.5
55.42	34.65	0.78	-4.64
55.46	36.29	-0.16	-4.29
55.5	37.6	0.67	-1.65
55.54	36.46	2.09	2.13
55.58	32.07	4.14	3.17
55.62	32.49	1.45	2.68
55.66	31.49	2.21	1.22
55.7	33.4	1.69	1.15
55.74	32.88	2.48	1.65
55.78	33.58	2.24	0.96
55.82	32.11	0.07	0.32
55.86	34.17	1.33	0.89
55.9	34.6	3.64	0.26
55.94	34.13	3.87	-0.09
55.98	31.72	3.43	-0.88
56.02	31.55	4.1	-2.25
56.06	30.75	2.87	-2.98
56.1	30.34	2.91	-4.77
56.14	30.91	2.88	-5.45
56.18	27.72	2.82	-5.25
56.22	26.81	1.86	-4.83
56.26	25.269	3.1834	-0.6523
56.3	24.75	3.1926	-0.057933
56.34	16.76	5.61	2.18
56.38	18.14	4.66	6.38
56.42	16.91	4.4	7.66
56.46	23.732	3.1951	2.3555
56.5	23.782	3.1978	2.8593
56.54	24.63	-3.47	4.28
56.58	24.02	-1.58	4.92
56.62	26.36	1.96	4.48
56.66	28.26	3.77	1.9
56.7	28.21	6.79	0.81
56.74	32.32	5.99	0.52
56.78	30.95	5.54	0.55
56.82	31.23	6.55	2.45
56.86	30.3	3.78	1.02
56.9	32.65	3.26	0.2
56.94	33.63	2.75	-1.09
56.98	35.2	2.66	-2.42
57.02	36.3	2.18	-3.24
57.06	35.83	2.05	-3.47
57.1	37.05	1.15	-3.6
57.14	34.41	-0.35	1.96
57.18	35.92	0.79	0.87
57.22	36.55	3.15	-0.5
57.26	39.49	3.67	-2.03
57.3	36.52	4.84	-0.88
57.34	37.04	6.06	0.25
57.38	34.48	5.3	-1.22
57.42	35.31	4.45	-2.11
57.46	35.36	3.61	-2.66
57.5	35.43	5.57	-1.42
57.54	36.63	6.2	-1.96
57.58	36.84	3.71	-2.75
57.62	38.18	2.53	-3.24
57.66	35.82	2.66	-2.11
57.7	36.17	0.99	-2.11
57.74	34.98	1.47	-3.49
57.78	34.68	2.12	-4.19
57.82	33.04	1.06	-4.05
57.86	35.43	0.43	-3.31
57.9	34.78	-0.03	-2.66
57.94	34.43	-2.29	-2.67
57.98	30.59	-1.11	-4.58
58.02	26.24	3.41	-0.44
58.06	30.908	1.3898	-1.6827
58.1	30.25	4.96	3.43
58.14	28.27	-0.85	1.8
58.18	27.14	-0.08	-0.13
58.22	31.07	0.71	-0.27
58.26	29.81	1.97	-1.23
58.3	28.79	4.13	-1.05
58.34	28.63	3.92	-2.15
58.38	27.89	4.76	-3.94
58.42	24.86	5.01	-2.88
58.46	22.51	0.65	1.06
58.5	23.17	-0.08	2.91
58.54	22.88	-2.91	2.75
58.58	27.13	-5.91	2.32
58.62	27.03	-8.95	-0.83
58.66	28.39	-3.38	-1.03
58.7	29.52	-4.61	-0.71
58.74	29.04	-3.78	-0.38
58.78	30.7	-3.6	-2.25
58.82	31.66	-1.85	-3.75
58.86	31.19	-3.42	-4.32
58.9	30.68	-2.8	-2.42
58.94	34.3	-1.39	-2.66
58.98	33.4	-1.97	-3.87
59.02	34.25	-1.54	-4.71
59.06	29.62	-2.31	-3.86
59.1	31.77	-2.95	-1.31
59.14	30.31	-1.78	-3.48
59.18	32.02	1.7	-2.42
59.22	30.95	3.06	-0.36
59.26	31.24	3.73	-0.81
59.3	33.08	3.08	-2.03
59.34	31.27	3.93	-1.76
59.38	32.32	3.1	-3.93
59.42	33.7	2.22	-4.75
59.46	34.97	5.8	-3.45
59.5	33.74	5.64	-0.79
59.54	34.54	0.94	-1.87
59.58	34.45	-0.31	0.19
59.62	33.6	1.6	-0.58
59.66	34.45	2.81	-3.88
59.7	33.66	2.24	-4.08
59.74	33.23	2.67	-2.67
59.78	34.32	5.01	-1.59
59.82	34.36	5.21	-2.28
59.86	32.99	4.69	-0.24
59.9	32.49	0.49	-1.1
59.94	31.61	1.75	-3.85
59.98	36.08	2.01	-5.24
60.02	36.05	2.07	-4.44
60.06	37.12	0.63	-3.47
60.1	36.32	0.17	-4.55
60.14	36.52	-0.53	-3.77
60.18	36.11	-2.59	-5.89
60.22	34.55	-2.62	-4.87
60.26	34.53	-2.83	-3.46
60.3	34.81	-5.76	0.16
60.34	34.07	-7.64	-0.39
60.38	34.6	-7.38	-1.04
60.42	36.68	-2.28	-0.72
60.46	32.32	-3.75	-2.15
60.5	31.68	-1.17	-4.41
60.54	32.78	-2.07	-4.26
60.58	33.2	0.29	-3.47
60.62	33.55	-0.67	-3.88
60.66	33.22	-0.38	-4.16
60.7	33.57	0.19	-4.27
60.74	32.25	-1.29	-6.71
60.78	32.66	-1.23	-7.2
60.82	33.312	2.2249	-3.7169
60.86	33.497	2.6568	-3.159
60.9	33.691	3.0235	-2.5637
60.94	33.886	3.3204	-1.9552
60.98	34.072	3.5431	-1.3575
61.02	31.94	6.88	-1.16
61.06	35.66	4.83	0.49
61.1	35.18	2.75	-1.43
61.14	35.12	3.26	-0.94
61.18	34.64	3.73	1.28
61.22	36.87	4.89	3.14
61.26	33.41	2.09	1.74
61.3	33.56	1.06	1.91
61.34	31.95	0.04	-0.88
61.38	34.06	0.7	-2.6
61.42	33.34	-0.46	-3.41
61.46	32.98	-0.3	-3.62
61.5	33.97	-1.76	-3.66
61.54	33.05	-1.44	-3.66
61.58	33.6	-1.23	-2.83
61.62	29.97	1.31	-2.98
61.66	30.48	0.98	-1.89
61.7	30.683	0.40077	-3.1132
61.74	30.712	0.33657	-3.1869
61.78	30.793	0.26966	-3.2284
61.82	30.92	0.19989	-3.2402
61.86	31.086	0.12712	-3.2253
61.9	31.285	0.051196	-3.1862
61.94	30.39	-4.81	-2.51
61.98	28.34	-6.97	-3.01
62.02	32.018	-0.19701	-2.9518
62.06	32.286	-0.28705	-2.8437
62.1	32.556	-0.381	-2.7252
62.14	32.9	9.25	-0.62
62.18	31.91	8.54	0.54
62.22	31.39	9.05	-2.37
62.26	33.525	-0.79882	-2.2017
62.3	33.708	-0.91453	-2.0721
62.34	33.855	-1.0351	-1.9485
62.38	33.43	-2.29	-1.8
62.42	33.8	-3.3	-2.43
62.46	36.42	-3.09	-2.07
62.5	34.8	0.05	0.08
62.54	33.825	-1.7149	-1.5162
62.58	33.59	-8.01	-2.63
62.62	33.94	-5.68	-1.26
62.66	32.93	-5.11	-1.33
62.7	34.63	-3.51	-1.62
62.74	32.65	-3.29	-3.01
62.78	31.6	-4.58	-3.33
62.82	30.54	-4.65	-3.21
62.86	29.41	-2.91	-4.44
62.9	27.98	-1.29	-3.44
62.94	25.79	-0.85	-2.05
62.98	26.66	-2.14	-1.49
63.02	24.07	-2.84	-0.71
63.06	24.23	-2.2	1.28
63.1	22.6	-4.43	1.22
63.14	25.47	-3.06	1.44
63.18	24.49	-1.03	1.04
63.22	22.99	-2.37	1.66
63.26	25.97	1.08	2.85
63.3	27.26	0.13	2.85
63.34	29.31	0.31	1.47
63.38	27.81	0.95	0.76
63.42	30.66	3.12	-0.21
63.46	27.88	2.93	-0.36
63.5	26.72	2.3	-0.06
63.54	31.306	3.7489	0.51544
63.58	32.073	4.2862	0.33578
63.62	35.18	1.91	0.66
63.66	36.25	4.34	2.47
63.7	34.06	7.23	-0.31
63.74	34.24	6.76	-0.55
63.78	34.36	6.24	-1.01
63.82	34.25	6.38	-0.81
63.86	35.64	7.12	-0.72
63.9	36.19	6.43	-1.43
63.94	36.09	5.82	-0.03
63.98	34.46	3.15	1.12
64.02	35.67	2.41	-0.42
64.06	35.59	6.1	-0.6
64.1	35.09	4.45	-1.42
64.14	31.46	4.51	-4.09
64.18	28.2	-0.05	-6.07
64.22	30.54	1.07	-4.88
64.26	31.43	0.96	-0.96
64.3	32.44	3.62	-3.74
64.34	32.03	0.72	-3.68
64.38	32.01	0.92	-3.86
64.42	31.33	0.37	-3.84
64.46	32.61	1.45	-5.04
64.5	33.15	3.1	-5.42
64.54	30.993	-0.25452	-4.9187
64.58	31.079	-0.25899	-4.9197
64.62	28.12	-4.9	-6.27
64.66	32.61	-1.7	-5.9
64.7	30.16	-2.96	-4.34
64.74	30.31	-0.75	-4.6
64.78	30.31	4.14	-4.41
64.82	33.52	1.97	-4.38
64.86	30.9	1.54	-3.26
64.9	33.98	3.79	-4.03
64.94	34.14	2.09	-4
64.98	32.91	2.06	-3.73
65.02	32.67	2.27	-3.47
65.06	32.39	3.23	-3.74
65.1	30.52	4.03	-3.79
65.14	33.37	5.92	-2.44
65.18	33.66	5.63	-4.46
65.22	33.34	7.17	0.78
65.26	31	7.64	1.42
65.3	30.82	7.21	1.42
65.34	29.35	3.56	0.9
65.38	29.04	2.47	4.35
65.42	33.17	1.57	1.6
65.46	32.45	4.03	0.47
65.5	33.25	3.46	-1.12
65.54	34.93	1.29	-1.84
65.58	33.02	1.4	3.23
65.62	32.09	1.59	1.36
65.66	32.3	3.32	0.53
65.7	32.56	2.72	0.48
65.74	32.63	3.47	1.04
65.78	31.71	2.09	0.39
65.82	31.01	2.57	-0.4
65.86	31.24	2.59	-1.23
65.9	30.57	1.76	-2.58
65.94	33.85	1.89	-2.75
65.98	31.98	3.79	-2.51
66.02	33.01	3.47	-3.27
66.06	31.6	4.38	-3.59
66.1	31.48	3.03	-2.75
66.14	30.02	4.76	-2.36
66.18	29.14	5.32	-1.86
66.22	29.41	7.07	-2.92
66.26	25.35	7.78	-6.48
66.3	27.503	4.6356	-0.49479
66.34	25.44	10.37	1.71
66.38	26.51	3.6395	0.92167
66.42	26.05	3.0733	1.6364
66.46	25.624	2.4829	2.3301
66.5	20.85	1.51	3.61
66.54	24.902	1.2936	3.5772
66.58	24.622	0.7266	4.0925
66.62	24.54	-3.63	8.02
66.66	25.91	-0.99	7.88
66.7	26.44	-1.62	7.02
66.74	24.16	-5.23	5.85
66.78	22.56	0.6	5.18
66.82	24.1	-0.3	3.32
66.86	25.37	0.23	0.69
66.9	26.11	1.8	-2.02
66.94	28.63	-1.14	-0.05
66.98	28.67	0.09	-1.21
67.02	25.49	-1.02	0.84
67.06	25.76	1.98	1.46
67.1	26.16	1.72	1.43
67.14	22.88	3.11	1.87
67.18	26.08	3.98	0.98
67.22	26.21	2.58	0.28
67.26	25.18	1.76	2.62
67.3	29.4	3.74	2.85
67.34	26.38	0.81	3.46
67.38	28.18	2.13	4.63
67.42	28.71	-0.52	2.41
67.46	27.38	0.43	2.69
67.5	27.41	-2.72	4.04
67.54	28.21	-3.62	0.55
67.58	27.98	-1.53	-0.69
67.62	29.43	-4.14	-2.58
67.66	30.47	-2.31	-2.94
67.7	29.54	-2.79	-3.33
67.74	29.92	-2.81	-2.25
67.78	27.72	-2.02	-1.85
67.82	29.11	-1.8	-1.84
67.86	28.36	-0.79	-4.12
67.9	30.54	2.55	-1.62
67.94	27.17	3.48	-2.46
67.98	25.51	5.33	-1.9
68.02	24.39	3.19	0.82
68.06	27.51	2.65	2.88
68.1	28.6	4.68	3.11
68.14	28.4	7.73	1.23
68.18	28.59	6.65	0.8
68.22	28.77	5.01	-0.85
68.26	29.45	2.68	-0.09
68.3	27.19	2.23	-1.04
68.34	28.97	1.62	-0.35
68.38	27.87	1.37	-1.19
68.42	30.39	3.43	-1.56
68.46	29.75	3.39	-1.55
68.5	30.57	2.22	-1.99
68.54	29.01	2.76	-3.03
68.58	30.97	2.76	-2.72
68.62	30.57	3.92	-2.54
68.66	31.56	5.1	-2.99
68.7	32.85	5.05	-3.05
68.74	32.12	5.92	-3.42
68.78	34.13	4.38	-2.55
68.82	31.91	4.75	-2.66
68.86	33.44	5.04	-2.38
68.9	29.76	5.2	-2.17
68.94	32.02	3.14	-1.61
68.98	32.41	2.33	0.72
69.02	30.68	2.63	4.18
69.06	30.8	4.42	6.43
69.1	27.17	4.11	6.39
69.14	28.07	4.47	3.72
69.18	28.08	3.18	1.16
69.22	29.93	6.79	2.41
69.26	29.45	6.4	2.44
69.3	31.94	6.6	0.57
69.34	31.39	5.62	-2.22
69.38	34.73	2.94	-3.71
69.42	29.45	0.29	-4.28
69.46	26.68	-0.12	-2.33
69.5	26.52	3.08	-4.06
69.54	27.72	5.13	-5.61
69.58	28.33	5.52	-2.73
69.62	26.75	3.29	-4.12
69.66	27.11	1.86	-4.78
69.7	31.8	3.03	-4.51
69.74	32.98	1.02	-3.9
69.78	28.277	0.98215	-1.2469
69.82	33.76	5.46	6.11
69.86	27.617	-0.26335	0.067634
69.9	27.279	-0.87953	0.73015
69.94	26.94	-1.4738	1.372
69.98	26.603	-2.0332	1.975
70.02	26.271	-2.5445	2.5211
70.06	26.36	-2.82	6.41
70.1	25.84	-6.01	5.36
70.14	25.51	-3.62	4.11
70.18	25.83	-3.46	2.44
70.22	21.5	-5.43	1.19
70.26	23.69	-4.23	2.94
70.3	20.81	-2.51	0.7
70.34	23.94	-2.19	0.14
70.38	24.22	-3.82	1.92
70.42	24.22	-3.24	2.06
70.46	25.27	-2.97	0.23
70.5	24.95	2.63	-0.36
70.54	26.29	3.69	-1.31
70.58	26.14	3.46	-3.59
70.62	26.09	1.34	-5.37
70.66	25.85	0.34	-5.45
70.7	28.22	-1.15	-3.74
70.74	26.75	-0.85	-1.47
70.78	29.49	0.38	0.02
70.82	27.86	-0.58	-1.12
70.86	32.64	0.09	0.72
70.9	33.9	1.32	-4.79
70.94	34.16	-0.35	-4.03
70.98	36.9	1.87	0.29
71.02	37.04	2.52	1.66
71.06	38.01	1.66	0.13
71.1	37.39	1.57	-0.46
71.14	37.87	0.78	-0.4
71.18	35.57	0.8	-0.66
71.22	38.34	3.43	0.02
71.26	35.35	3.31	-0.48
71.3	36.26	2.42	-0.47
71.34	33.49	1.32	0.14
71.38	35.83	2.58	1.22
71.42	33.64	3.7	0.94
71.46	33.83	4.04	0.51
71.5	32.5	3.71	0.14
71.54	31.53	4.18	0.05
71.58	32.78	4.05	-0.19
71.62	30.95	3.08	-0.69
71.66	32.32	3	-0.26
71.7	32.21	3	-0.7
71.74	35.39	4.01	-0.94
71.78	31.99	4.63	-0.88
71.82	33.89	4.61	-0.43
71.86	32.32	4.59	0.04
71.9	33.66	5.77	-0.38
71.94	34.42	4.86	-0.27
71.98	36.14	5.87	0.62
72.02	34.36	5.46	2.95
72.06	32.58	5.66	0.82
72.1	33.97	4.81	-1.54
72.14	30.05	5.42	-2.28
72.18	32.385	3.873	-0.94151
72.22	25.99	0.53	-3.68
72.26	32.44	1.15	-3.12
72.3	30.56	2.47	-2.54
72.34	32.72	2.97	-1.56
72.38	31.97	3.02	-0.96
72.42	34.01	4.22	-0.65
72.46	33.87	4.07	-1.61
72.5	35.35	3.4	-2.28
72.54	36.59	2.44	-3.15
72.58	33.37	2.53	-3.77
72.62	34.07	4.29	-4.03
72.66	31.86	4.64	-3.75
72.7	34.07	2.47	-3.24
72.74	31.23	1.42	-3.85
72.78	35.62	-1.97	-3.55
72.82	30.539	1.2562	-1.4852
72.86	29.752	1.2201	-0.8574
72.9	28.973	1.2134	-0.20603
72.94	27.17	-1.62	1.22
72.98	26.63	-2.08	-0.82
73.02	26.906	1.352	1.6876
73.06	26.379	1.4451	2.2314
73.1	25.97	1.5587	2.6979
73.14	21.54	2.09	4.9
73.18	21.68	0.17	6.13
73.22	25.98	4.41	5.27
73.26	25.06	4.28	4.19
73.3	27.16	3.29	4.16
73.34	29.06	2.29	1.21
73.38	31.69	4.43	-0.03
73.42	31.92	3.77	-0.97
73.46	33.65	3.64	-0.81
73.5	34.68	2.18	-3.31
73.54	33.79	1.94	-2.78
73.58	34.42	3.84	-2.03
73.62	32.12	4.22	-1.51
73.66	30.59	3.14	-0.3
73.7	29.02	4.1	2.04
73.74	32.7	6.15	1.16
73.78	33.43	5.33	0.99
73.82	32.38	5.01	-0.03
73.86	31.01	5.74	-0.24
73.9	30.79	3.84	-2.02
73.94	31.65	2.35	-2.73
73.98	30.78	3	-3.9
74.02	32.44	2.75	-4.49
74.06	33.17	3.64	-4.06
74.1	33.1	3.55	-3.43
74.14	32.71	4.27	-4.24
74.18	31.77	1.66	-4.37
74.22	29.8	-0.32	-5.51
74.26	29.38	2.21	-3.55
74.3	29.27	1.73	-4.22
74.34	28.94	1.29	-3.88
74.38	29.04	0.95	-3.95
74.42	29.12	0.76	-6.2
74.46	31.44	0.73	-8.66
74.5	30.9	0.58	-8.34
74.54	29.088	2.3065	-4.5393
74.58	28.664	2.48	-3.8491
74.62	28.242	2.66	-3.0996
74.66	27.828	2.8399	-2.3094
74.7	30.6	6.32	1.54
74.74	29.49	5.63	-1.22
74.78	29.64	4.88	-2.99
74.82	27.96	6.13	-4.23
74.86	26.164	3.5013	1.597
74.9	25.965	3.5388	2.2384
74.94	25.828	3.5291	2.7895
74.98	25.32	1.04	5.3
75.02	22.99	-0.37	1.83
75.06	23.22	2.98	2.92
75.1	22.73	4.95	6.07
75.14	25.85	3.93	6.94
75.18	25.44	0.95	5.36
75.22	27.65	-1.63	4.23
75.26	30.58	0.76	0.81
75.3	28.88	-0.19	0.81
75.34	30.59	-0.94	-2.71
75.38	31.02	0.03	-3.89
75.42	31.65	-1.69	-4.63
75.46	32.6	0.91	-3.95
75.5	34.69	0.67	-5.06
75.54	31.58	0.23	-5.05
75.58	30.63	4.61	-3.88
75.62	30.25	0.72	-5.89
75.66	30.45	-1.96	-6.54
75.7	31.01	-2.3	-5.86
75.74	33.21	0.11	-5.34
75.78	32.39	0.13	-4.49
75.82	32.26	0.96	-4.28
75.86	30.61	2.9	-3.21
75.9	27.7	-1.21	-3.04
75.94	26.58	1.63	-3.21
75.98	30.296	3.2198	-0.15248
76.02	29.75	5.83	5.59
76.06	31.59	4.66	3.23
76.1	34.77	2.57	2.76
76.14	31.32	4.52	3.36
76.18	30.05	6.81	4.11
76.22	28.88	7.28	5.44
76.26	26.42	6.62	4.37
76.3	29.63	7.31	4.4
76.34	26.49	10.4	1.87
76.38	25.33	7.87	5.3
76.42	28.12	3.91	4.72
76.46	29.65	0.14	6.48
76.5	28.2	-0.33	-0.59
76.54	26.13	0.69	-0.58
76.58	25.76	3.45	-2.05
76.62	27.4	3.63	-2.31
76.66	27.96	4.99	-1.32
76.7	30.61	-0.73	3.23
76.74	29.57	-0.51	4.88
76.78	28.82	-0.99	5.88
76.82	30.45	-1.72	4.54
76.86	32.43	1.36	-0.04
76.9	32.76	2.27	0.82
76.94	32.57	1.29	-1.03
76.98	33.58	0.98	-1.24
77.02	30.61	1.09	-0.54
77.06	32.38	0.85	-0.59
77.1	31.54	1.66	-1.19
77.14	32.14	3.37	-1.29
77.18	30.77	2.56	-1.14
77.22	30.62	4.13	-0.03
77.26	31.53	4.66	0.03
77.3	31.92	4.83	-0.7
77.34	33.05	2.04	-0.76
77.38	32.22	3.31	-1.32
77.42	33.58	4.22	-0.65
77.46	32.29	4.83	-0.77
77.5	32.28	4.12	-1.06
77.54	34.24	3.53	-0.77
77.58	33.11	-0.1	-3.34
77.62	30.84	0.18	-4.41
77.66	30.65	-1.08	-3.02
77.7	29.83	1.41	2.46
77.74	30.53	0.94	-2.77
77.78	29.48	-1.56	-3.33
77.82	31.07	-0.14	-4.64
77.86	33.12	0.74	-2.89
77.9	30.36	0.49	-4.03
77.94	27.64	-2.64	-6.39
77.98	26.58	-1.9	-5.89
78.02	27.44	-3.76	-6.35
78.06	30.582	-0.79619	-4.4677
78.1	30.907	-0.70322	-4.3402
78.14	31.216	-0.61226	-4.1808
78.18	30.92	-1.36	-6.11
78.22	32.8	-1.81	-4.56
78.26	33.75	-3.07	-6.12
78.3	37.76	3.06	-1.77
78.34	32.5	1.48	-0.81
78.38	29.43	2.81	-0.93
78.42	25.78	1.04	-1.43
78.46	29.56	-2.81	-2.47
78.5	32.55	-3.12	-0.61
78.54	29.22	-3.51	-2.94
78.58	28.22	-2.48	-2.69
78.62	26.43	-1.33	-2.92
78.66	27.6	-1.99	-2.55
78.7	27.5	1.29	-1.54
78.74	29.58	1.74	-0.78
78.78	30.72	2.67	-0.64
78.82	29.77	2.63	-0.63
78.86	31.33	2.71	-1.05
78.9	30.23	2.15	-1.46
78.94	31.95	2.86	-0.93
78.98	29.67	2.94	-1.38
79.02	30.97	1.8	-1.91
79.06	30.22	3.52	-2.18
79.1	30.63	3.29	-2.05
79.14	30.43	4.69	-2.44
79.18	33.11	4.18	-4.12
79.22	32.66	6.55	-1.39
79.26	30.22	4.26	4.19
79.3	28.61	8.38	2.93
79.34	24.01	8.43	1.39
79.38	25.48	7.62	2.72
79.42	24.23	4.22	4.02
79.46	25.68	4.38	4.68
79.5	25.89	3.88	3.43
79.54	25.07	1.8	2.04
79.58	26.07	0.24	3.17
79.62	25.84	1.2	3.56
79.66	25.61	1.7	3.99
79.7	27.64	2.03	3.41
79.74	31.37	0.23	-0.57
79.78	30.64	-3.3	-3.24
79.82	31.67	-1.75	-3.53
79.86	32.16	-0.99	-3.07
79.9	33.43	-1.39	-3.12
79.94	30.68	-0.76	-3.01
79.98	30.63	0.06	-3.33
[truncated: 1,034 more rows]
