# Supplementary material for: Mean flow and turbulence structure over exposed roots on a forested floodplain: Insights from a controlled laboratory experiment
Source: PLoS One. 2020 Feb 26;15(2):e0229306. doi: 10.1371/journal.pone.0229306 (PMC7043746; doi:10.1371/journal.pone.0229306)
Supplement: S1 File — (ZIP) [file pone.0229306.s001.zip › data_and_scripts/velocity_data/t21_038_replaced.csv]

0.02	29.56	4.39	0.14
0.06	29.19	2.32	-0.94
0.1	27.89	1.26	-1.61
0.14	28.94	1.51	-2.51
0.18	29.38	0.8	-1.86
0.22	27.77	2.41	-1.62
0.26	29.62	2.82	-1.74
0.3	29.17	2.88	-2.42
0.34	27.04	3.27	-2.92
0.38	27.91	3.99	-0.82
0.42	27.76	4.98	-1.61
0.46	27.63	6.17	-0.58
0.5	27.13	5.97	-0.28
0.54	28.18	6.92	1.46
0.58	27.68	6.17	0.37
0.62	26.84	6.2	0.76
0.66	27.43	8.39	3.77
0.7	25.68	5.79	3.3
0.74	26.08	3.83	3.6
0.78	25.88	2.62	2.6
0.82	23.88	1.45	1.99
0.86	24.63	2.12	2.01
0.9	25.26	1.93	-0.53
0.94	25.68	-0.48	-1.94
0.98	25.53	-0.66	-4.73
1.02	24.1	-4.08	-6.07
1.06	22.95	-1.29	-4.44
1.1	23.39	-0.5	-4.76
1.14	20.92	0.21	-5.46
1.18	24.97	3.35	-1.44
1.22	24.89	3.86	0.54
1.26	25.94	3.78	1.26
1.3	24.6	4.72	-1.15
1.34	22.96	4.85	-1.01
1.38	21.55	5.97	0.32
1.42	20.12	5.7	4.74
1.46	22.58	3.42	4.8
1.5	23.34	-0.76	1.02
1.54	20.08	1.96	1.28
1.58	19.14	3.35	2.97
1.62	19.83	1.84	3.48
1.66	18.98	1.63	2.13
1.7	20.74	2.33	3.71
1.74	23.62	1.48	3.6
1.78	24.57	2.7	4.45
1.82	28.58	3.35	4.44
1.86	29.87	4.28	2.15
1.9	27.63	3.02	1.29
1.94	27.99	2.71	4
1.98	28.16	3.62	1.65
2.02	27.72	3.23	-3.71
2.06	30.22	1.48	-5.37
2.1	28.83	3.58	-3.27
2.14	27.98	3.72	-3.46
2.18	28.79	1.31	-5.62
2.22	30.46	2.56	-5.49
2.26	32.23	0.95	-5.98
2.3	31.59	-0.07	-7.32
2.34	32.84	1.54	-6.01
2.38	33.81	3.15	-4.99
2.42	33.25	2.47	-4.76
2.46	34.76	0.21	-1.02
2.5	33.34	1.68	-1.1
2.54	35.91	2.29	-1.52
2.58	38.11	4.38	-0.55
2.62	40.69	5.38	-3.71
2.66	38.62	7.08	0.4
2.7	33.45	6.7	1.03
2.74	32.95	6.94	-0.87
2.78	33.66	5.62	1.1
2.82	31.06	5.13	1.95
2.86	30.67	1.37	-2.86
2.9	30.07	2.29	-5.16
2.94	31.72	-0.69	-7.49
2.98	31.61	-2.4	-9.51
3.02	30.124	-1.184	-3.8261
3.06	28.26	-4.97	-12.6
3.1	29.648	-1.7761	-3.5084
3.14	29.99	-4.87	-12.54
3.18	29.399	-2.1279	-3.0275
3.22	29.353	-2.2177	-2.7428
3.26	30.63	-0.74	-2.48
3.3	32	-4.76	-0.6
3.34	28.82	-4.03	-0.63
3.38	31.18	-5.11	1.93
3.42	31.71	-5.6	2.44
3.46	27.69	-3.5	7.37
3.5	25.47	-2.09	8.77
3.54	28.2	-1.26	6
3.58	30.708	-0.73096	-0.070051
3.62	30.999	-0.34005	0.115
3.66	32.26	3.51	-4.07
3.7	31.86	4.96	-3.98
3.74	32.62	5.8	-2.86
3.78	33.09	4.6	-3.34
3.82	34.74	4.25	-2.93
3.86	33.5	1.79	-1.5
3.9	34.86	0.23	-3.39
3.94	31.36	4.37	-1.68
3.98	32.88	5.04	-1.15
4.02	34.5	4.52	-1.26
4.06	34.92	4.75	-0.81
4.1	34.71	5.87	0.84
4.14	34.1	7.27	1.79
4.18	33.2	4.6	-1.54
4.22	35.02	3.89	-0.74
4.26	36.02	7.49	-0.41
4.3	35.69	5.67	-1.05
4.34	35.67	4.22	-1.35
4.38	35.32	2.04	-2.55
4.42	35.07	0.71	-1.66
4.46	33.83	3.25	0.62
4.5	33.2	4.09	0.43
4.54	32.23	4.02	0.32
4.58	33.79	4.74	0.22
4.62	33.05	5.45	-0.3
4.66	33.14	5.56	-1.04
4.7	33.09	5.62	-1.75
4.74	33.55	5.68	-2.05
4.78	33.83	3.66	-1.7
4.82	34.39	4.1	-1.64
4.86	35.73	3.2	-1.1
4.9	37.66	2.5	-1.43
4.94	36.73	1.39	-4.19
4.98	34.57	1.35	-7.05
5.02	34.16	3.43	-4.18
5.06	33.48	3.84	-2.63
5.1	33.58	3.35	-3.68
5.14	32.29	1.95	-3.76
5.18	32.28	-0.2	-3.44
5.22	30.06	0.16	-2.92
5.26	29.27	0.64	-3.86
5.3	29.72	-1.26	-3.88
5.34	29.96	-5.99	-5.31
5.38	28.03	-5	-4.84
5.42	26.54	-7.26	-2.41
5.46	25.16	-7.21	-4.28
5.5	22.73	-5.1	-3.79
5.54	27.3	-1.82	-3.19
5.58	24.68	1.02	-3.88
5.62	21.54	2.71	-3.44
5.66	20.7	2.09	1.19
5.7	23.7	1.8	3.32
5.74	23.02	2.15	2.84
5.78	23.58	-0.09	3.65
5.82	22.85	-0.27	1.23
5.86	24.72	0.52	-0.61
5.9	25.43	0.77	-2.63
5.94	28.28	1.08	-2.15
5.98	27.13	2.35	-3.05
6.02	27.67	1.79	0.14
6.06	29.95	-3.52	-4.23
6.1	34.7	-2.11	-5.59
6.14	34.92	1.68	-1.55
6.18	33.9	-0.79	0.97
6.22	27	0.59	2.18
6.26	28.39	-0.51	3.64
6.3	25.88	-1.24	2.5
6.34	25.91	-2.73	4.26
6.38	27.704	-0.35077	1.7366
6.42	26.966	-0.27414	1.7956
6.46	26.207	-0.18004	1.8015
6.5	25.45	-0.071074	1.7574
6.54	24.72	0.050155	1.6663
6.58	24.038	0.18105	1.5313
6.62	23.429	0.319	1.3554
6.66	22.916	0.46142	1.1418
6.7	22.521	0.60569	0.89349
6.74	23.94	4.03	-0.1
6.78	23.82	4.05	-2.29
6.82	22.14	5.39	-0.37
6.86	22.3	2.42	-0.06
6.9	21.68	0.29	0.11
6.94	22.6	-4.68	-0.63
6.98	22.28	-2.37	-2.08
7.02	28.56	-1.95	-2.27
7.06	31.35	1.98	-1.05
7.1	31.33	1.75	-2.97
7.14	33.3	3.02	-3.35
7.18	32.79	4.08	-3.8
7.22	33.16	4.19	-3.47
7.26	33.15	4.8	-4.72
7.3	36.62	3.71	-3.12
7.34	33.98	0.15	-2.18
7.38	34.17	-3.02	-0.7
7.42	33.35	0.78	1.8
7.46	31.87	-1.08	0.58
7.5	26.78	0.11	-0.12
7.54	27.3	-0.69	2.49
7.58	25.54	-4.09	1.72
7.62	24.23	-4.73	0.28
7.66	23.46	-3.82	0.54
7.7	23.9	-4.52	1.44
7.74	28.38	-8.37	0.18
7.78	27.541	-2.6343	-0.64272
7.82	28.246	-2.2462	-1.1952
7.86	28.976	-1.7968	-1.7422
7.9	28.97	3.69	-0.82
7.94	27.72	4.19	-5.78
7.98	32.91	2.32	-5
8.02	32.96	0.56	-3.99
8.06	34.52	-0.86	-2.46
8.1	32.65	-4.02	-1.83
8.14	32.99	-3.02	-1.51
8.18	28	2.18	-3.71
8.22	25.36	4.19	-2.41
8.26	23.08	6.79	-0.41
8.3	24.29	5.07	0.36
8.34	25.06	0.73	0.46
8.38	24.67	0.48	0.11
8.42	26.46	0.1	-2.06
8.46	30.32	-0.99	-3.59
8.5	30.45	-1.93	-4.47
8.54	27.86	-0.34	-5.21
8.58	28.56	1.05	-1.99
8.62	29.82	4.41	-1.52
8.66	27.34	6.22	-0.06
8.7	25.6	6.99	2.48
8.74	29.26	8.04	3.9
8.78	33.78	8.04	-0.21
8.82	34.54	9.43	0.36
8.86	30.89	7.11	2.09
8.9	34.43	3.75	2.11
8.94	34.07	3.82	2.44
8.98	34.04	5.02	1.68
9.02	32.93	5.25	1.6
9.06	31.01	1.69	0.45
9.1	29.7	2.5	0.69
9.14	29.58	3.62	0.61
9.18	30.78	2.3	-0.59
9.22	32.71	0.49	-2.34
9.26	35.59	0.54	-3.12
9.3	34.54	-0.38	-8.52
9.34	33.71	-0.41	-4.37
9.38	34.47	-0.17	-1.88
9.42	31.85	0.91	1.95
9.46	32.4	0.91	1.26
9.5	32.98	1.22	3.82
9.54	29.52	1.95	1.51
9.58	31.42	3.34	2
9.62	28.57	2.13	2.27
9.66	28.39	-0.27	3.46
9.7	28.62	1.08	1.19
9.74	27.4	1.98	1.92
9.78	28.88	0.74	0.72
9.82	29.38	1.89	2.14
9.86	29.37	1.1	0.47
9.9	29.44	2.33	0.1
9.94	33.3	3.33	-1.23
9.98	34.08	2.46	-2.89
10.02	34.66	2.02	-2.52
10.06	31.62	-0.99	-3.78
10.1	31.48	-0.34	-2.28
10.14	33.43	0.94	-1.87
10.18	36.96	-1.49	-0.24
10.22	37.48	-0.09	-3.29
10.26	35.91	-1.9	-4.29
10.3	36.31	-2.72	-3.06
10.34	33.2	-1.23	-0.34
10.38	30.55	0.55	0.72
10.42	32.85	-1.65	2.99
10.46	31.88	-0.49	0.75
10.5	30.08	-2.1	-2.29
10.54	27.64	1.51	-0.88
10.58	25.93	0.21	-1.34
10.62	25.4	2.36	-1.74
10.66	27.79	2.9	-3.48
10.7	32.73	1.19	-4.32
10.74	31.45	3.03	-3.05
10.78	31.01	0.96	-3.76
10.82	30.44	1.76	-3.44
10.86	29.37	0.85	-3.12
10.9	30.54	-1.02	-3.65
10.94	30.29	-1.96	-3.27
10.98	30.29	-3.26	-0.2
11.02	27.03	-5.08	-1.2
11.06	27.37	-3.57	2.33
11.1	21.86	-0.73	4.8
11.14	25.6	0.16744	0.86353
11.18	24.969	0.86187	1.18
11.22	22.66	5.52	1.99
11.26	24.22	1.08	1.84
11.3	23.13	4.11	1.1
11.34	22.99	3.95	1.7
11.38	26.22	6.2	0.24
11.42	27.8	4	0.38
11.46	23.41	5.5	2.7
11.5	25.14	4.77	0.6
11.54	23.18	6.88	0.97
11.58	27.15	5.41	0.49
11.62	26.9	5.65	-0.17
11.66	31.74	5.45	0.1
11.7	30.69	4.8	-1.17
11.74	32.15	3.52	-2.02
11.78	32.12	3.44	-2.16
11.82	33.01	2.65	-1.92
11.86	32.27	1.76	-2.55
11.9	34.25	0.71	-2.66
11.94	33.21	1.87	-2.78
11.98	33.95	0.87	-3.1
12.02	34.68	1.34	-2.66
12.06	33.74	2.12	-2.19
12.1	34.16	2.76	-1.43
12.14	33.37	3.43	-1.52
12.18	33.52	3.23	-0.76
12.22	31.45	1.8	-0.56
12.26	33.11	1.88	-0.98
12.3	32.96	2.44	-2.56
12.34	31.9	2.02	-1.11
12.38	32.19	8.66	-0.72
12.42	34.23	4.77	-0.27
12.46	32.31	4.31	-2.19
12.5	30.57	6.84	-1.32
12.54	28.36	7.69	-2.07
12.58	31.07	9.16	-2.99
12.62	30.19	9.21	-1.84
12.66	28.11	9.71	1.45
12.7	26.07	8.91	4.52
12.74	23.87	8.84	5.5
12.78	24.16	7.35	3.73
12.82	27.98	3.23	-0.44
12.86	29.9	3.51	-1.97
12.9	29.58	5.64	-1.74
12.94	30.64	6.67	-0.37
12.98	29.35	3.78	1.6
13.02	30.37	5.8	5.79
13.06	30.4	7.63	2.99
13.1	30.22	7.25	2.06
13.14	30.63	7.83	3.53
13.18	29.14	7.2	2.84
13.22	27.72	2.38	0.98
13.26	27.65	4.33	3.95
13.3	26.06	3.67	5.76
13.34	27.28	5.27	4.75
13.38	27.2	2.57	3.27
13.42	24.57	5.47	3.64
13.46	24.09	2.5	6.48
13.5	24.98	-0.31	6.87
13.54	24.15	-1.11	5
13.58	26.84	-1.71	3.82
13.62	26.29	3.07	1.91
13.66	25.45	3.18	2.2
13.7	26.01	-1.14	3.57
13.74	26.95	-0.92	3.93
13.78	26.89	-1.62	3.81
13.82	26.38	0.08	1.26
13.86	27.32	2.94	1.43
13.9	27.177	-1.5815	1.2585
13.94	27.441	-1.6974	0.77818
13.98	26.18	-0.21	1.31
14.02	24.42	-4.97	1.27
14.06	28.44	-4.29	1.5
14.1	29.42	-2.8	-3.05
14.14	28.41	-1.24	-2.78
14.18	29	1.07	-1.4
14.22	30.09	1.92	-2.76
14.26	31.15	0.62	-3.19
14.3	30.6	2.8	-3.36
14.34	31.01	4.76	-4.07
14.38	28.28	4.41	-3.69
14.42	29.03	5.52	-2.56
14.46	28.48	5.94	-2.28
14.5	24.57	4.2	0.49
14.54	22.51	1.85	2.56
14.58	24.86	4.06	2.12
14.62	28.34	4.68	1.35
14.66	28.28	6.78	-0.66
14.7	29.96	5.41	-1.04
14.74	27.63	5.17	-4.2
14.78	27.33	5.3	-3.94
14.82	25.76	6.12	-2.98
14.86	27.19	3.11	-0.98
14.9	25.15	2.87	-0.51
14.94	26.02	3.65	-0.24
14.98	23.54	2.83	0.4
15.02	28.39	4.86	-0.5
15.06	29.79	8.6	2.97
15.1	33.31	7.32	2.86
15.14	32.85	5.04	2.68
15.18	31.68	4.54	-0.3
15.22	30.9	3.86	-1
15.26	29.9	3.08	-1.11
15.3	30.17	4.77	-1.63
15.34	29.26	4.8	-4.17
15.38	30.94	5.13	-5.94
15.42	31.5	2.87	-7.47
15.46	33.91	2.01	-7.4
15.5	29.77	0.4	-7.96
15.54	29.74	1.6	-7.23
15.58	30.46	0.53	-6.86
15.62	31.74	-0.34	-5.29
15.66	30.02	4.22	-2.1
15.7	26.17	2.79	-1.86
15.74	26.38	-0.21	-3.31
15.78	24.39	-1.9	-1.76
15.82	29.79	0.03	-4.19
15.86	30.67	1.8	-5.55
15.9	28.99	2.44	-3.12
15.94	27.63	4.27	-3.16
15.98	28.83	5.25	-5.66
16.02	26.83	3.12	-6.92
16.06	23.75	-0.5	-7.15
16.1	22.4	-0.75	-6.92
16.14	27.32	0.26	-5.75
16.18	27.19	0.08	-3.29
16.22	24.61	-3.33	-4.22
16.26	22.67	-4.9	-3.04
16.3	22.78	-4.17	-1.41
16.34	23.8	-5.66	-3.24
16.38	21.89	-7.07	-3.01
16.42	20.77	-6.36	-2.3
16.46	21.01	-3.29	-3.47
16.5	21.96	-1.4	-2.96
16.54	26.47	-0.17	-4.2
16.58	25.68	0.28	-4.29
16.62	24.22	-0.28	-4.46
16.66	22.73	2.67	-4
16.7	22.2	3.87	-0.69
16.74	23.73	2.75	1.02
16.78	24.83	0.38	1.86
16.82	24.89	0.13	2.39
16.86	21.67	1.64	0
16.9	25.47	5.06	1.06
16.94	21.95	4.03	-1.05
16.98	23.2	4.13	1.19
17.02	22.59	0.14	0.03
17.06	22.32	1.98	-1.57
17.1	19.8	-1.42	-3.14
17.14	18.45	0.02	2.17
17.18	21.91	-4.61	1.02
17.22	21.523	1.0897	2.5317
17.26	21.702	1.1192	3.0581
17.3	21.83	2.1	3.58
17.34	20.37	1.31	5.92
17.38	21.14	3.57	5.49
17.42	22.51	2.53	6.07
17.46	25.03	1.46	4.4
17.5	24.91	2.77	1.65
17.54	23.01	2.8	2.44
17.58	25.55	1.74	0.22
17.62	23.78	0.5	-1.46
17.66	27.89	0.72	-3.59
17.7	25.75	0.67	-5.54
17.74	22.66	4.05	-4.97
17.78	27.94	6.3	0.34
17.82	28.82	8.62	2.43
17.86	27.45	7.37	4.77
17.9	32.16	7.18	2.59
17.94	28.5	2.59	3.64
17.98	30.483	3.9757	0.16815
18.02	29.32	-1.43	-0.36
18.06	34.53	2.18	1.98
18.1	31.8	5.46	1.83
18.14	30.79	5.38	1.31
18.18	30.97	4.31	-2.89
18.22	31.68	2.04	-3.09
18.26	30.63	0.16	-2.54
18.3	28.29	-2.08	-3.69
18.34	27.6	-3.12	-1.93
18.38	23.96	-0.16	0.19
18.42	25.21	3.65	0.64
18.46	24.49	1.54	-0.46
18.5	26.32	1.21	1.49
18.54	26.08	-0.6	1.41
18.58	26.33	0.16	0.13
18.62	28.6	-2.28	2.78
18.66	28.56	-0.57	5.16
18.7	26.55	-1	4.73
18.74	24.89	4.34	1.59
18.78	24.03	4.65	-0.05
18.82	22.42	4.57	0.92
18.86	22.64	3.29	1.77
18.9	26.03	3.73	3.29
18.94	25.35	3.32	6.23
18.98	24.22	1.45	5.76
19.02	23.98	-0.24	4.67
19.06	22.42	-0.84	3.99
19.1	23.8	-1.56	2.64
19.14	29.34	1.93	2.11
19.18	30.34	3.06	-0.79
19.22	30.92	4.43	-0.86
19.26	31.54	4.64	-1.43
19.3	31.81	4.17	-1.39
19.34	31	4.37	-2.03
19.38	31.33	4.57	-2.22
19.42	30.53	3.4	-3.19
19.46	30.06	3.21	-3.62
19.5	29.61	2.96	-4.95
19.54	32.46	3.66	-5.86
19.58	31.31	2.82	-6.77
19.62	30.044	5.5163	-3.0014
19.66	29.928	5.9766	-2.4462
19.7	29.801	6.4185	-1.8328
19.74	29.663	6.8267	-1.1825
19.78	25.29	6.73	-2.58
19.82	25.81	7.36	-0.08
19.86	26.35	8.54	2.55
19.9	28.66	6.35	3.11
19.94	28.39	7.71	2.67
19.98	33.56	10.2	3.53
20.02	29.32	11.65	4.35
20.06	29.67	5.77	3.29
20.1	31.55	5.78	0.92
20.14	29.49	4.64	0.69
20.18	25.46	1.77	-0.3
20.22	23.26	5.42	4.68
20.26	27.06	2.57	1.15
20.3	28.93	5.49	2.29
20.34	29.47	3.08	-0.94
20.38	26.258	1.0282	1.6445
20.42	25.77	-0.58	-2.37
20.46	23.58	-1.28	2.83
20.5	23.15	-5.11	2.99
20.54	22.66	-2.27	0.66
20.58	26.49	0.13	5.86
20.62	25.037	-2.1287	2.8567
20.66	25.97	-3.02	4.43
20.7	22.9	-5.75	3.09
20.74	24.15	-2.81	5.39
20.78	25.17	0.06	6.28
20.82	26.97	-3.41	4
20.86	23.67	-4.37	1.75
20.9	23.09	-2.27	2.94
20.94	22.76	-1.96	3.35
20.98	23.66	0.13	3.99
21.02	22.27	-4.03	3.38
21.06	20.85	-3.04	4.1
21.1	19.82	-4.19	6.73
21.14	21.81	-4.52	5.13
21.18	22.03	-6.15	4.61
21.22	20.09	-7.44	3.56
21.26	20.47	-6.21	3.61
21.3	19.45	-6.86	3.69
21.34	20.68	-4.31	4.7
21.38	17.76	-4.42	4.93
21.42	18.36	-5.4	4.81
21.46	18.58	-3.3	4.98
21.5	19.772	-2.201	1.7591
21.54	20.75	4.56	0.48
21.58	23.52	0.87	-3.15
21.62	21.57	3.96	-2.02
21.66	19.34	0.68	-1.12
21.7	17.28	-3.89	-1.34
21.74	18.647	-0.40989	2.6303
21.78	18.429	-0.17539	2.9008
21.82	18.203	0.032118	3.1957
21.86	17.968	0.20938	3.5108
21.9	17.725	0.35314	3.8418
21.94	17.472	0.46013	4.1844
21.98	17.211	0.52709	4.5344
22.02	17.68	-0.21	6.87
22.06	13.93	1.25	5.58
22.1	15.43	-0.01	7.9
22.14	16.67	-3.02	6.19
22.18	16.9	0.84	7.84
22.22	17.69	-0.38	9.09
22.26	14.37	0.32	7.02
22.3	13.82	-2.54	6.77
22.34	13.7	-2.49	6
22.38	12.21	-2.43	7.88
22.42	13.98	0.2	7.12
22.46	15.26	-1.84	5.94
22.5	15.04	-3.04	3.97
22.54	18.43	-4.57	4.15
22.58	17.93	-4.8	4
22.62	19.99	1.61	2.27
22.66	17.55	1.25	4.87
22.7	22.349	-1.1764	0.49929
22.74	23.977	-0.93249	-0.35365
22.78	25.601	-0.66439	-1.1572
22.82	26.67	-0.55	-5
22.86	29.68	1.45	-5.51
22.9	32.6	3.26	-4.64
22.94	33.77	-1.19	-2.8
22.98	32.52	0.63	-3.88
23.02	31.73	-0.52	-3.19
23.06	32.78	-0.05	-1.44
23.1	31.13	1.3	-1.93
23.14	32.96	1.49	-2.74
23.18	32.71	3.25	-2.92
23.22	34.1	4.05	-1.67
23.26	31.82	2.98	-1.46
23.3	33.24	4.31	-3.06
23.34	31.86	4.57	-3.03
23.38	32.04	5.42	-2.8
23.42	30.16	2.76	-3.19
23.46	30.6	0.99	-4.41
23.5	30.97	2.03	-4.15
23.54	30.67	2.31	-3.33
23.58	29.38	3.38	-2.77
23.62	29.93	3.18	-5.28
23.66	29.25	5.34	-5.43
23.7	27.39	6.1	-5.51
23.74	23.98	6.35	-3.88
23.78	21.97	5.26	-1.55
23.82	24.13	4.67	3.74
23.86	24.5	4.9	5.27
23.9	27.5	3.42	5.26
23.94	28.8	-1.28	-0.33
23.98	32.41	-1.12	-1.78
24.02	31.88	0.78	1.34
24.06	31.97	-0.99	-0.66
24.1	32.99	0.44	-1.76
24.14	34.1	1.76	-1.78
24.18	34.33	2.32	-1.67
24.22	34.49	3.92	-1.5
24.26	33.25	4.17	-1.61
24.3	32.88	3.43	-1.99
24.34	32.55	3.1	-2.56
24.38	32.18	3.38	-2.97
24.42	32.9	3.26	-3.01
24.46	31.29	2.24	-3.29
24.5	31.24	2.88	-3.37
24.54	30.21	1.52	-3.01
24.58	28.54	1.37	-1.58
24.62	28.65	-0.67	1.07
24.66	28.59	2.88	2.92
24.7	26.23	3.71	2.19
24.74	23.9	3.03	1.92
24.78	24.23	0.11	4.08
24.82	29.46	-0.75	1.58
24.86	29.17	2.27	-2.17
24.9	31.27	-1.78	-0.28
24.94	33	-4.33	1.77
24.98	30.95	-0.28	4.02
25.02	28.61	2.01	2.85
25.06	31.15	3	-0.03
25.1	33.44	4.34	-2.98
25.14	29.98	4.43	-3.27
25.18	31.23	6.34	-0.03
25.22	30.73	3	-1.05
25.26	31.3	2.33	-2.95
25.3	30.47	2.36	-3.53
25.34	31.03	0.82	-3.59
25.38	29.83	-0.85	-2.92
25.42	27.65	-3.44	-3.09
25.46	24.21	-1.2	-3.48
25.5	27.616	1.6739	0.90337
25.54	27.227	2.0206	1.6487
25.58	27.16	0.74	8.07
25.62	28.09	1.3	8.75
25.66	27.26	3.03	6.54
25.7	24.26	5.56	5.64
25.74	23.66	6.73	5.08
25.78	27.47	4.67	2.99
25.82	29.09	7.49	-2.46
25.86	31.56	6.58	-2.4
25.9	31.53	4.19	-2.19
25.94	32.08	5.14	-2.07
25.98	32.01	5.07	-0.41
26.02	32.28	4.14	-0.52
26.06	32.76	4.63	-0.19
26.1	33.66	4.54	-0.35
26.14	32.66	3.64	-0.24
26.18	32.35	3.82	-0.61
26.22	32.66	4.57	-0.85
26.26	32.78	3.74	-0.59
26.3	32.93	4.98	-0.49
26.34	32.7	4.68	-2.72
26.38	34.74	3.77	-3.09
26.42	33.55	5.83	-3.79
26.46	33.73	9.3	-2.04
26.5	31.93	9.32	-0.8
26.54	33.78	10.46	-0.76
26.58	32.78	8.47	-0.81
26.62	31.45	9.86	-0.33
26.66	26.92	9.46	1.71
26.7	28.18	8.13	0.77
26.74	27.91	7.97	-2.2
26.78	28.09	8.36	1.17
26.82	29.68	8.78	2.41
26.86	32.7	7.22	2.61
26.9	33.6	9.23	2.52
26.94	33.98	7.72	0.86
26.98	32.19	6.83	2.57
27.02	28.27	3.76	-0.34
27.06	30.84	1.83	-3.18
27.1	28.15	2.05	-4.94
27.14	29.49	4.53	-5.52
27.18	29.679	4.728	-0.68212
27.22	29.122	4.6939	-0.45441
27.26	28.521	4.6834	-0.16278
27.3	27.891	4.6892	0.19136
27.34	27.245	4.7035	0.60661
27.38	27.66	3.54	2.56
27.42	26.97	5.78	1.14
27.46	25.17	6.64	1.42
27.5	24.47	5.94	0.84
27.54	23.32	7.56	5.63
27.58	24.51	4.79	5.36
27.62	23.94	0.15	6.8
27.66	22.25	2.88	7.66
27.7	24.15	4.51	7.59
27.74	23.2	4.58	7.04
27.78	22.64	3.26	7.92
27.82	23.2	2.69	8.54
27.86	21.65	2.83	7.63
27.9	23.28	1.77	5.21
27.94	20.95	5.23	2.84
27.98	24.14	4.2278	4.3438
28.02	24.586	4.7095	3.4768
28.06	21.89	2.62	-1.41
28.1	23.41	1.53	1.28
28.14	29.51	2.5	0.59
28.18	28.38	5.24	-0.41
28.22	28.59	7.34	1.51
28.26	27.9	7.56	0.44
28.3	27.89	6.61	-1.35
28.34	25.35	5.57	-4.07
28.38	22.09	3.07	-3.69
28.42	23.76	-0.43	-2.26
28.46	25.53	-5.19	-2.83
28.5	25.65	-5.6	-4.87
28.54	24.7	-3.12	-3.64
28.58	28.59	-1.42	-3.39
28.62	28.55	0.24	-3.95
28.66	29.14	2.36	-3.28
28.7	28.82	-1.3	-5.61
28.74	29.25	-2.22	-6.52
28.78	27.34	-1.96	-5.89
28.82	28.28	0.79	-2.86
28.86	24.67	-0.47	-3.42
28.9	24.66	1.38	-1.38
28.94	23.76	0.14	0.27
28.98	23.21	-0.83	1.89
29.02	21.48	1.98	2.71
29.06	20.08	3.01	4.05
29.1	22.22	6.24	5.37
29.14	20.24	1.47	2.83
29.18	19.59	0.84	1.04
29.22	20.46	0.2	2.02
29.26	21.68	0.86	1.78
29.3	20.93	5.27	3.31
29.34	23.19	3.32	3.73
29.38	23.24	0.44	3.02
29.42	23.72	1.31	2
29.46	21.59	4.29	0.88
29.5	23.2	4.91	2.43
29.54	25.91	0.05	6.12
29.58	26.75	0.72	3.81
29.62	27.86	0.08	5.03
29.66	27.19	0.24	5.13
29.7	27.21	0.01	0.4
29.74	26.21	-0.26	-2.37
29.78	27.47	-1.14	-4.76
29.82	23.02	0.69	-3.92
29.86	25.28	-1.9	2.12
29.9	25.67	-0.66	0.48
29.94	27.14	-1.69	1.92
29.98	28.53	-1.7	2.76
30.02	27.6	0.95	0.06
30.06	25.76	2.24	-1.55
30.1	24.94	-0.46	-2.05
30.14	27.38	-1.31	-1.93
30.18	31.25	0.46	0.14
30.22	31.36	-0.35	-0.45
30.26	27.356	1.0956	2.7759
30.3	27.437	1.3402	3.1919
30.34	27.535	1.5722	3.538
30.38	26.55	3.13	6.58
30.42	25.97	3.26	5.18
30.46	22.05	4.52	6.2
30.5	23.15	4.61	6.06
30.54	26.05	-0.81	3.78
30.58	30.52	-1.03	1.82
30.62	33.71	0.84	1.92
30.66	34.66	1.86	2.12
30.7	35.33	3.8	-0.53
30.74	32.14	2.86	-2.57
30.78	28.86	3.94	-1.45
30.82	29.16	-0.25	-2.47
30.86	29.96	-3.3	-3.02
30.9	28.74	-2.95	-2.26
30.94	29.63	-2.83	-3.41
30.98	31.66	-3.07	-3.96
31.02	33.22	0.24	-1.1
31.06	33.45	-2.03	-1.42
31.1	32.7	0.99	-2.35
31.14	32.79	1.39	-2.23
31.18	31.8	-0.24	-2.81
31.22	34.16	-2.19	-1.87
31.26	32.57	-0.96	-3.54
31.3	33.04	-1.81	-2.83
31.34	32.36	0.59	-3.39
31.38	34.89	-0.16	-2.33
31.42	33.84	0.36	-0.69
31.46	32.82	0.15	1.55
31.5	29.79	-0.32	0.22
31.54	29.83	1.25	3.02
31.58	29.73	3.23	1.45
31.62	30.73	1.56	-0.43
31.66	30.86	0.37	0.62
31.7	30.19	0.35	0.39
31.74	30.4	1.4	1.91
31.78	27.58	2.61	-1.7
31.82	29.84	1	-2.98
31.86	31.43	4	-4.68
31.9	31.53	5.09	-4.52
31.94	30.34	4.7	-5.77
31.98	29.2	4.48	-6.36
32.02	27.28	4.98	-7
32.06	28.14	4.99	-4.09
32.1	28.66	8.1	-3.66
32.14	28.938	4.8598	-3.1721
32.18	29.55	4.08	-0.21
32.22	29.3	2.36	2.62
32.26	27.13	0.34	0.88
32.3	29.73	1.13	-3.24
32.34	30.18	4.74	-3.42
32.38	30.27	6.94	-0.75
32.42	29.5	6.49	-0.01
32.46	26	6.14	-2.03
32.5	23.29	5.14	-2.11
32.54	20.94	4.76	0.93
32.58	26.333	3.4462	-0.85791
32.62	26.266	3.305	-0.73433
32.66	25.37	-0.76	-0.72
32.7	24.63	-1.09	-0.24
32.74	28.78	5.68	1.08
32.78	29.82	6.31	-2.33
32.82	28.83	3.96	-5.75
32.86	26.21	2.51	-3.68
32.9	25.19	1.98	-1.62
32.94	28.82	1.48	-2.1
32.98	27.83	4.99	-2.33
33.02	29.29	5.18	-2.19
33.06	29.33	3.16	-4.23
33.1	32.23	5.43	-2.22
33.14	27.721	3.0331	-1.6529
33.18	27.27	3.26	-2.75
33.22	26.16	0.14	-1.88
33.26	24.46	-0.28	-0.79
33.3	24.34	-0.01	-0.77
33.34	26.81	2.42	1.05
33.38	25.51	2.32	0.95
33.42	27.53	0.08	0.52
33.46	29.52	1.82	2.14
33.5	29.653	-0.076457	-3.091
33.54	29.627	-0.3275	-3.1365
33.58	32.27	-0.55	-4.23
33.62	33.98	-0.76	-2.78
33.66	29.22	-2.54	-6.74
33.7	29.36	-1.97	-5.9
33.74	28.34	-0.79	-5.01
33.78	28.88	0.22	-3.7
33.82	27.28	1.42	-2.98
33.86	27.23	2.79	-3.62
33.9	25.49	1.07	-3.53
33.94	20.64	1.44	1.08
33.98	21.01	2.27	4.62
34.02	17.95	2.12	4.17
34.06	20.4	3.21	4.07
34.1	20.09	3.35	4.19
34.14	22.24	4.92	3.32
34.18	19.91	3.23	4.74
34.22	24.7	5.01	0
34.26	26.08	7.48	-0.52
34.3	26.61	6.36	-1.23
34.34	27.38	6.62	-1.88
34.38	32.26	6.82	1.54
34.42	29.97	4.34	0.86
34.46	30.41	3.55	3.22
34.5	28.11	3.79	5.09
34.54	29.9	0.69	4.98
34.58	30.05	0.2	2.21
34.62	30.72	0.25	3.54
34.66	30.73	-0.35	0.14
34.7	30.92	-1.74	-1.75
34.74	31.82	-0.79	0.14
34.78	31.56	1.99	-1.91
34.82	33.59	2.74	-2.04
34.86	32.21	1.11	-1.76
34.9	31.93	2.58	-0.68
34.94	31.77	2.06	-1.19
34.98	31.6	2.47	-1.67
35.02	32.06	-0.01	-2.97
35.06	33.13	2.62	-3.82
35.1	32.32	2.21	-3.79
35.14	31.2	1.72	-4.09
35.18	31.14	1.15	-4.81
35.22	30.66	0.84	-4.96
35.26	29.33	-0.5	-5.16
35.3	26.55	1.51	-6.97
35.34	24.42	4.47	-7.64
35.38	20.82	2.91	-5.34
35.42	24.834	2.4804	-3.0737
35.46	24.272	2.7516	-2.2998
35.5	23.775	3.0185	-1.5129
35.54	23.351	3.2716	-0.74466
35.58	18.71	2.87	0.43
35.62	22.42	1.97	2.03
35.66	21.24	3.69	2.24
35.7	22.53	1.83	4.45
35.74	22.54	2.41	4.02
35.78	25.33	8.31	-0.33
35.82	26.6	6.27	-1.26
35.86	24.68	4.55	0.28
35.9	25.51	1.7	0.25
35.94	27.15	2.44	-2.72
35.98	23.41	1.21	-2.5
36.02	23.64	2.33	-2.83
36.06	20.78	5.15	-2.36
36.1	23.47	5.55	-2.31
36.14	26.18	4.71	-3.12
36.18	30.02	6.35	-0.15
36.22	25.79	5.12	4.94
36.26	28.21	1.11	3.73
36.3	26.2	1.25	2.04
36.34	24.92	2.96	0.01
36.38	30.17	3.11	-1.97
36.42	32.66	1.16	-1.86
36.46	34.39	2.89	-2.73
36.5	31.587	6.2024	0.25514
36.54	32.086	6.0778	0.064057
36.58	32.54	5.9	-0.16461
36.62	34.54	9.64	1.25
36.66	32.93	9.6	-1.49
36.7	32.32	8.47	-1.19
36.74	31.71	9.35	-0.75
36.78	31.92	9.47	0.5
36.82	34.39	9.77	3.23
36.86	34.381	3.6709	-2.3078
36.9	34.443	3.2836	-2.6187
36.94	34.454	2.8969	-2.9125
36.98	35.11	-0.29	-8.2
37.02	36.15	2.76	-7.02
37.06	33.19	-0.81	-7.4
37.1	38.15	-0.18	-1.74
37.14	33.689	1.1838	-3.9137
37.18	34.33	-2.81	-1.71
37.22	31.83	-2	-4.71
37.26	29.61	-0.76	-2.96
37.3	31.61	-0.37	-3.26
37.34	29.91	-1.81	-3.9
37.38	31.76	1.1	-2.18
37.42	30.05	-1.14	-2.02
37.46	29.4	2.22	-1.7
37.5	29.12	3.2	0.12
37.54	30.06	3.87	-1.22
37.58	25.97	1.39	-2.75
37.62	25.2	2.32	-0.06
37.66	25.29	1.62	-1.79
37.7	23.27	1.88	-3.26
37.74	22.2	-0.02	-1.67
37.78	21.43	-1.09	-0.25
37.82	22.21	-3.23	-0.78
37.86	21.13	0.26	-0.96
37.9	24.62	-1.6	-1.72
37.94	25.59	0.42	-2.45
37.98	23.8	-1.36	-3.59
38.02	23.17	-1.63	-2.81
38.06	22.5	-2.14	-2.4
38.1	23.9	0.79	0.51
38.14	28.2	2.11	2.01
38.18	27.51	2.91	-1.26
38.22	25.51	4.46	-0.35
38.26	26.35	4.49	1.01
38.3	23.84	4.16	1.25
38.34	22.67	1.55	2.71
38.38	26.21	3.34	0.45
38.42	30.95	1.24	1.25
38.46	29.26	1.06	-1.32
38.5	32.06	3.2	3.62
38.54	31.44	4.69	1.42
38.58	27.76	4.09	-3.33
38.62	23.15	1.04	0.63
38.66	29.93	0.26	-0.82
38.7	27.83	1.46	-1.75
38.74	29.82	-1.64	-2.57
38.78	28.32	-4.12	-4.29
38.82	28.8	-3.66	-1.14
38.86	25.82	-1.32	-2.12
38.9	29.46	1.82	-3.59
38.94	32.46	-1.17	-2.82
38.98	31.86	0.76	-3.65
39.02	29.76	0.37	-3.42
39.06	26.75	0.78	-3.41
39.1	25.67	-0.97	-3.59
39.14	24.08	-1.58	-6.56
39.18	24.46	-0.38	-3.47
39.22	23.4	-2.45	-1.88
39.26	22.32	0.33	0.31
39.3	21.36	0.58	1.69
39.34	24.8	1.25	4.51
39.38	22.44	-0.37	4.99
39.42	24.8	0.37	5.94
39.46	28.622	0.67657	-0.39682
39.5	30.087	0.84422	-0.95562
39.54	36.25	2.12	-2.07
39.58	38.81	2.36	-2.65
39.62	37.56	0.84	-5.19
39.66	34.59	2.36	-4.77
39.7	34.28	2.39	-5.16
39.74	34.16	0.25	-5.69
39.78	34.42	-2.03	-3.8
39.82	33.14	-0.16	-4.49
39.86	35.19	0.34	-5.31
39.9	33.02	-1.75	-5.06
39.94	33.43	0.54	-2.82
39.98	30.43	-0.73	-2.11
40.02	32.8	-1.87	-0.36
40.06	31.06	-3.9	-3.61
40.1	30.39	-2.32	-3.65
40.14	23.98	-1.34	-2.67
40.18	27.31	-3.88	-3.6
40.22	26.7	-3.01	-4.91
40.26	27.29	-3.77	-6.36
40.3	29.59	-1.7	-6.05
40.34	30.31	-4.31	-5.66
40.38	26.43	-4.33	-4
40.42	24.61	-6.25	-1.8
40.46	23.45	-7.25	0.23
40.5	22.96	-5.45	0.91
40.54	25.18	-4.23	1.19
40.58	21.48	-6.18	3.75
40.62	23.43	-5.51	3.76
40.66	22.79	-6.9	3.7
40.7	27.18	-4.17	3.2
40.74	25.99	-3.79	2.7
40.78	26.26	-5.32	3.16
40.82	22.91	-5.57	0.36
40.86	22.51	-1.33	-2.9
40.9	21.67	-1.28	-0.31
40.94	20.28	-1.82	0.71
40.98	17.25	-1.72	0.93
41.02	15.46	-3.39	2.19
41.06	16.59	-1.29	0.78
41.1	17.13	1.16	0.06
41.14	19.71	2.82	3.78
41.18	16.96	0.19	3.29
41.22	17.63	-2.17	1.37
41.26	21.996	0.35628	0.98479
41.3	23.386	0.46426	0.83011
41.34	24.95	-0.79	0.55
41.38	27.88	-1.17	0.78
41.42	28.85	0.23	-0.22
41.46	30.8	1.64	0.07
41.5	30.31	1.87	-0.05
41.54	28.26	1.62	-0.68
41.58	28.96	1.32	-1.69
41.62	27.12	0.85	-1.67
41.66	26.81	1.53	-0.79
41.7	25.31	0.46	-0.47
41.74	24.95	1.19	0.39
41.78	22.78	0.81	-1.35
41.82	23.59	1.44	-1.38
41.86	22.14	1.47	-2.14
41.9	22.99	1.79	-1.9
41.94	21.38	1.6	-1.46
41.98	21.22	1.09	-0.54
42.02	20.98	0.26	-1.19
42.06	23.29	-2.55	-1.22
42.1	24.04	-1.83	1.68
42.14	28.21	-0.82	-0.85
42.18	24.62	1.16	-2.98
42.22	28.16	2.34	-4.53
42.26	29.9	0.65	-4.02
42.3	29.09	-0.25	-3.05
42.34	30.45	-4	-3.72
42.38	31.28	-4.23	-3.18
42.42	33.08	-0.28	1.74
42.46	31.86	3.78	2.94
42.5	30.98	4.45	4.29
42.54	28.1	3.32	5.09
42.58	28.94	0.64	5.66
42.62	25.01	1.83	5.45
42.66	26.96	5.15	6.66
42.7	29.465	2.9293	1.9729
42.74	29.529	3.2338	1.2161
42.78	28.58	3.32	-3.98
42.82	29.73	3.21	-2.46
42.86	29.91	3.28	-2.14
42.9	30.71	3.36	-2.71
42.94	30.48	4.43	-2.88
42.98	31.23	4.08	-3.68
43.02	32.91	3.84	-3.81
43.06	30.8	4.31	-4.52
43.1	32.51	4.35	-4.83
43.14	31.42	3.52	-4.9
43.18	32.41	3.54	-4.46
43.22	30.37	3.58	-4.7
43.26	31.37	4.14	-4.71
43.3	30.14	5.16	-4.76
43.34	31.45	5.42	-4.92
43.38	30	6.62	-4.32
43.42	28.79	5.72	-3.27
43.46	24.41	5.59	2.59
43.5	26.63	10.19	0.52
43.54	27.63	6.7	2.77
43.58	26.33	4.42	1.09
43.62	26.14	7.34	0.75
43.66	30.46	4.98	-1
43.7	32.29	6.2	-1.48
43.74	30.77	6.08	-1.96
43.78	33.1	6.08	-2.51
43.82	33.23	6.79	-4.4
43.86	32.46	5.86	0.57
43.9	35.37	8.42	2.64
43.94	37.95	8.07	2.47
43.98	37.2	8.23	4.2
44.02	36.2	8.08	5.11
44.06	32.24	8.1	4.84
44.1	32.06	7.37	3.84
44.14	31.41	9.39	4.8
44.18	30.11	8.22	4.25
44.22	27.89	5.48	7.3
44.26	27.16	5.43	9.46
44.3	31.15	5.4924	4.3498
44.34	31.172	5.0121	3.7148
44.38	31.242	4.528	3.0244
44.42	31.358	4.0507	2.3075
44.46	33.93	1.83	0.49
44.5	30.28	0.3	-1.9
44.54	31.71	-1.06	-1.53
44.58	30.19	2.15	-1.05
44.62	34.36	4.77	0.13
44.66	31.71	3.7	-0.65
44.7	33.25	2.54	0.4
44.74	36.72	3.72	-0.85
44.78	37.34	3.14	1.74
44.82	34.69	4.81	1.37
44.86	31.18	0.37	0.24
44.9	32.99	0.1	0.27
44.94	33.96	1.5	-0.4
44.98	35.13	-0.89	-1.28
45.02	30.81	-3.03	-2.85
45.06	32.06	-1.81	-1.81
45.1	30.58	0.21	-1.7
45.14	32.61	-3.87	3.5
45.18	29.71	-4.93	1.04
45.22	30.22	-5.81	0.21
45.26	28.28	-6.6	0.56
45.3	28.42	-7.57	0.2
45.34	26.74	-7.53	-0.44
45.38	24.5	-7.04	-3.07
45.42	25.5	-7.87	-3.42
45.46	26.824	-0.64132	-0.50446
45.5	26.683	0.95832	-0.50196
45.54	28.13	3.95	-1.42
45.58	29.67	4.55	-2.48
45.62	26.44	9.36	-1.56
45.66	29.2	9.67	1.07
45.7	28.62	8.19	1.09
45.74	28.28	8.86	2.28
45.78	25.61	9.52	-0.35
45.82	24.87	7.72	1.33
45.86	27.09	4.29	0.78
45.9	29.24	3.84	-0.53
45.94	34.38	4.21	0.39
45.98	31.56	3.81	-0.03
46.02	29.16	4.13	-1.06
46.06	29.44	0.48	-3.08
46.1	28.59	-1.93	-3.62
46.14	26.15	2.53	-2.42
46.18	25.89	3.91	1.48
46.22	24.13	2.3	2.89
46.26	24.71	8.57	1.19
46.3	25.7	8.74	0.01
46.34	25.74	8.81	0.64
46.38	30	6.47	3.31
46.42	32.19	5.83	3.6
46.46	30.98	5.59	0.23
46.5	30.08	2.41	0.61
46.54	31.62	0.89	-0.4
46.58	33.19	0.69	-1.9
46.62	32.61	0.88	-2.1
46.66	33	1.32	-1.6
46.7	32.43	0.29	-1.61
46.74	31.59	1.29	-1.95
46.78	32.34	2.1	-1.84
46.82	31.18	2.25	-1.51
46.86	31.93	1.31	-1.64
46.9	31.87	2.16	-1.71
46.94	32.42	1.89	-2.19
46.98	31.08	0.81	-2.75
47.02	32.74	2.02	-2.92
47.06	31.91	2.16	-3.65
47.1	32.38	4.83	-2.31
47.14	32.8	5.33	-1.96
47.18	32.48	4.56	-0.88
47.22	33.44	4.76	-2.66
47.26	33.26	4.42	-2.25
47.3	33.24	4.31	-3.62
47.34	32.44	4	-4.92
47.38	31.63	2.91	-4.57
47.42	31.11	5.36	-3.27
47.46	30.14	6.03	-2.99
47.5	31.04	4.45	-0.72
47.54	29.59	2.06	-0.4
47.58	29.27	3.02	-1.61
47.62	30.02	3.42	-1.32
47.66	27.86	4.65	-2.37
47.7	28.74	4.41	-0.68
47.74	31.17	7.89	0.65
47.78	32.38	7.64	-2.02
47.82	28.88	5.01	-4.11
47.86	26.94	4.69	-3.68
47.9	27.19	3.31	0.2
47.94	27.27	1.25	-1.69
47.98	28.21	0.97	1.34
48.02	30.07	1.58	-0.08
48.06	28.71	1.28	2.25
48.1	29.67	0.58	1.82
48.14	32.41	-3.41	1.29
48.18	30.54	-1.49	-3.04
48.22	29.23	-1.71	-3.85
48.26	29.31	1.44	-3.49
48.3	27.47	-0.59	-4.23
48.34	29.62	1.6	-3.55
48.38	29.67	3.87	1.04
48.42	29.71	0.99	0.07
48.46	31.83	2.71	-1.07
48.5	31.16	2.57	-2.56
48.54	29.59	2.07	-3.44
48.58	27.87	5.85	0.35
48.62	25.53	2.7	3.92
48.66	26.99	1.66	2.34
48.7	27.54	2.65	1.87
48.74	27.08	2.78	0.37
48.78	27.57	2.52	-0.07
48.82	30.63	0.47	-0.71
48.86	32.31	3.55	-2.86
48.9	35.38	4.59	-2.47
48.94	35.79	3.58	-2.67
48.98	35.42	5.94	-1.23
49.02	35.27	5.21	-2.19
49.06	34.74	4.62	-2.3
49.1	34.8	7.28	-1.35
49.14	35.63	2.76	-3.71
49.18	34.3	1.39	-5.44
49.22	33.12	2.13	-4.43
49.26	33.87	0.39	-3.24
49.3	33.44	0.06	-3.78
49.34	33.81	1.42	-3.41
49.38	32.66	0.18	-2.57
49.42	32.61	0.4	-3.46
49.46	32.15	0.06	-4.8
49.5	32.44	-0.73	-5.25
49.54	34.24	0.63	-1.94
49.58	32.95	2.04	-1.97
49.62	31.93	3.41	-1.54
49.66	31.79	2.57	-1.17
49.7	32.18	2.09	-2.35
49.74	31.45	2.89	-2.09
49.78	31.59	3.44	-2.05
49.82	31.32	3	-2.25
49.86	31.56	2.85	-2.64
49.9	31.91	2.84	-3.04
49.94	32.4	2.62	-3.02
49.98	32.42	2.27	-3.75
50.02	33.56	1.6	-5.38
50.06	33.48	2.08	-3.78
50.1	33.4	2.39	-3.35
50.14	31.51	6.99	-2.43
50.18	32.2	8.35	-2.77
50.22	30.734	1.9949	-1.3002
50.26	30.223	1.6769	-0.72807
50.3	29.699	1.3574	-0.17302
50.34	29.24	-3.24	3.52
50.38	28.24	-2.19	1.46
50.42	26.65	-1.17	0.26
50.46	23.87	0.43	0.57
50.5	23.93	0.25	0.93
50.54	28.45	0.5	1.74
50.58	28.91	0.6	0.37
50.62	33.38	3.24	0.26
50.66	27.87	-0.37	2.3
50.7	24.77	-0.56	0.5
50.74	24.42	-0.18	-4.75
50.78	27.64	0.32	-2.08
50.82	26.67	1.06	-3.24
50.86	26.03	1.13	-4.95
50.9	27.04	2.2501	0.35201
50.94	24.93	2.83	4.89
50.98	26.78	4	3.39
51.02	26.96	3.24	3.7
51.06	27.37	2.39	3.11
51.1	25.15	5.04	4.09
51.14	26.25	1.38	2.38
51.18	29.03	3.15	-0.26
51.22	26.46	1.81	-0.75
51.26	26.27	4.4	-0.85
51.3	26.68	4.42	-0.07
51.34	23.94	0.96	1.46
51.38	24.49	-1.17	3.83
51.42	20.23	-1.42	2.08
51.46	23	-2.4	0.63
51.5	24.164	1.1283	1.3335
51.54	24.108	1.2777	1.4307
51.58	24.101	1.4535	1.5229
51.62	28.42	0.65	0.9
51.66	26.1	0.52	4.19
51.7	24.33	2.44	5.25
51.74	21.34	5.03	2.21
51.78	22.32	3.86	0.78
51.82	22.53	3.88	-1.34
51.86	26.93	1.52	0.01
51.9	29.24	2.35	-1.4
51.94	29.29	2.66	-0.62
51.98	28.62	3.6	0.6
52.02	26.3	3.02	0.65
52.06	27.55	0.87	-0.26
52.1	26.56	-0.61	-3.71
52.14	32.68	-1.89	-2.7
52.18	32.64	-0.35	-4.84
52.22	32.09	0.34	-4.03
52.26	28.1	-1.52	-2.22
52.3	29.57	-2.01	-2.95
52.34	29.44	-2.4	-1.11
52.38	29.86	-0.85	-1.36
52.42	26.2	-0.54	-1.52
52.46	25.53	-0.41	0.2
52.5	25.01	-3.79	-1.62
52.54	27.37	-1.05	-2.79
52.58	25.47	-4.71	-2.93
52.62	23.78	-4.6	-3.3
52.66	25.41	-4.61	-2.29
52.7	21.92	-3.69	1.16
52.74	22.67	-0.69	3.37
52.78	20.74	0.9	3.26
52.82	24.09	2.73	5.5
52.86	23.86	1.86	6.77
52.9	26.75	2.21	4.83
52.94	25.87	1.35	3.87
52.98	27.86	2.12	0.61
53.02	30.46	1.85	-2.05
53.06	30.08	3	-2.04
53.1	31.22	3.37	-2.1
53.14	30.08	3.63	-2.2
53.18	31.6	3.55	-1.67
53.22	31.45	3.3	-2.81
53.26	32.26	2.82	-2.67
53.3	32.33	3.61	-2.22
53.34	30.19	3.67	-1.64
53.38	30.31	4.11	-2.55
53.42	30.47	4.18	-2.49
53.46	31.01	3.61	-2.76
53.5	30.34	3.3	-2.98
53.54	29.43	3.71	-2.83
53.58	27.21	3.23	-3.51
53.62	26.23	0.72	-3.77
53.66	23.84	0.2	-1.7
53.7	24.86	-1.6	0.36
53.74	24.48	-3.75	1.07
53.78	25.15	-1.74	6
53.82	27	1.89	5.66
53.86	25.274	-0.75047	1.7539
53.9	25.494	-0.63563	1.8086
53.94	25.762	-0.48683	1.8199
53.98	21.33	-2	3.66
54.02	24.31	-1.63	4.76
54.06	26.87	-2.04	2.43
54.1	27.23	-2.22	3.45
54.14	28.45	-1.17	0.49
54.18	26.11	0.63	-0.39
54.22	29.38	5.81	-0.85
54.26	31.04	3.62	-2.99
54.3	30.17	0.72	-2.34
54.34	25.88	0.19	0.65
54.38	25.56	-2.92	2.73
54.42	24.54	-4.32	5.8
54.46	23.93	-5.45	3.47
54.5	23.76	-4.33	-0.47
54.54	22.7	0.12	0.45
54.58	21.24	-1.49	3.84
54.62	22.51	3.52	4.54
54.66	26.32	3.97	6
54.7	24.73	-0.092599	1.5759
54.74	25.212	0.65247	1.1108
54.78	25.741	1.4357	0.63585
54.82	29.07	1.25	-1.97
54.86	27.89	1.13	-0.97
54.9	28.88	0.89	-1.85
54.94	26.43	1.63	-5.1
54.98	28.01	7.09	-1.57
55.02	28.79	5.3	-0.27
55.06	30.28	5.56	-0.92
55.1	27.59	5.48	0.26
55.14	25.32	5.98	5.12
55.18	26.49	6.55	4.93
55.22	29.08	4.49	0.02
55.26	29.22	2.08	0.12
55.3	27.3	3.45	1.64
55.34	30.58	3.3	2.5
55.38	31.07	3.53	-1.26
55.42	30.37	3.51	-2.62
55.46	30.16	3.35	-2.16
55.5	30.91	2.18	-3.48
55.54	27.08	3.58	-1.05
55.58	26.9	1.78	2.18
55.62	28.28	1.35	-0.39
55.66	27.51	1.17	0.43
55.7	25.38	3.11	3.14
55.74	20.9	3.7	3.42
55.78	26.79	4.86	2.92
55.82	24.18	6.79	2.06
55.86	20.29	5.75	3.7
55.9	21.13	2.53	4.92
55.94	24.48	2.42	4.03
55.98	26.96	2.35	1.13
56.02	24.864	3.9472	2.1052
56.06	24.751	3.6011	2.0496
56.1	28.82	2.53	-0.34
56.14	28.01	5.57	2.36
56.18	23.88	5.86	3.15
56.22	25.75	2.93	0.46
56.26	26.05	3.33	-3.33
56.3	27.02	3.89	-2.19
56.34	24.143	0.63715	1.3715
56.38	24.096	0.27135	1.2584
56.42	24.062	-0.046337	1.1474
56.46	23.42	-6.28	5.08
56.5	24.039	-0.49243	0.94006
56.54	24.44	-1.85	-1.11
56.58	23.97	-4.42	-1.13
56.62	22.12	-1.11	0.87
56.66	19.32	0.12	1.83
56.7	19.36	0.05	2.33
56.74	23.72	1.22	5.75
56.78	25.7	2.79	3.23
56.82	28.56	4.13	0.48
56.86	26.52	4.84	-1.18
56.9	26.03	4.37	-1.77
56.94	25.74	3.52	-1
56.98	24.83	5.9	1.6
57.02	26.34	3.82	4.57
57.06	23.66	2.16	-0.85
57.1	21.42	2.86	-1.05
57.14	20.68	0.78	0.55
57.18	21.16	0.69	-0.26
57.22	20.75	0.98	1.13
57.26	20.49	1.48	3.43
57.3	20.53	0.21	1.86
57.34	22.91	0.03	3.61
57.38	22.49	-1.47	2.58
57.42	26.1	0.54	4.02
57.46	25.99	1.91	0.43
57.5	29.95	3.9	-1.34
57.54	33.69	5.76	-3.68
57.58	33.51	4.54	-3.09
57.62	30.69	4.23	-3.3
57.66	31.18	3.64	-1.03
57.7	32.63	4.28	-2.51
57.74	31.05	5.21	-2.23
57.78	32.15	4.39	-1.99
57.82	32.77	5.04	-4.07
57.86	27.87	3.29	-2.8
57.9	29.82	2.73	0.7
57.94	31.102	6.4763	0.21901
57.98	30.345	6.651	0.93399
58.02	35.78	10.77	3.47
58.06	32.82	9.01	1.26
58.1	31.71	7.85	2.49
58.14	26.93	11.05	6.14
58.18	26.09	6.8445	4.325
58.22	25.301	6.7162	4.8369
58.26	24.585	6.5218	5.2501
58.3	22.11	6.45	6.14
58.34	22.13	4.69	3.78
58.38	20.22	3.73	5.23
58.42	20.66	3.24	6.67
58.46	21.45	3.41	5.59
58.5	21.54	3.54	6.56
58.54	27.88	3.2	4.55
58.58	24.63	2.65	1.28
58.62	24.78	0.96	-0.91
58.66	25.88	-0.85	-2.66
58.7	30.25	-1.05	-1.8
58.74	28.61	-1.26	-1.31
58.78	30.75	0.48	-0.09
58.82	29.49	0.63	-0.26
58.86	31.27	2.36	-0.83
58.9	29.28	3.17	-1.7
58.94	30.82	2.94	-0.27
58.98	31.6	3.7	-1.3
59.02	32.97	2.19	-0.88
59.06	31.94	2.24	-0.61
59.1	33.17	3.39	-1.07
59.14	32.32	6.58	-0.37
59.18	31.25	6.28	-1.49
59.22	31.46	5.41	-1.19
59.26	32.72	5.26	-1.75
59.3	33.92	2.67	-3.66
59.34	33.69	2.6	-5.65
59.38	30.922	4.4975	-2.0469
59.42	30.234	4.5004	-1.8831
59.46	29.525	4.489	-1.6859
59.5	28.818	4.4645	-1.4595
59.54	32.29	4.78	-2.99
59.58	27.69	3.43	-1.52
59.62	24.37	5.08	-1.78
59.66	24.61	3.38	0.22
59.7	25.9	3.89	0.51
59.74	25.25	3.42	2.79
59.78	24.47	3.38	-0.44
59.82	26.75	6.2	3.41
59.86	28.03	5.56	3.25
59.9	27.02	4.62	0.78
59.94	27.86	2.47	0.2
59.98	29.18	2.78	1.12
60.02	28.48	2.94	0.64
60.06	28.34	4.2	0.73
60.1	28.78	2.93	-0.16
60.14	30.68	1.64	-2.75
60.18	27.45	1.37	-4.51
60.22	27.04	-1.7	-3.57
60.26	26.81	-1.79	-1.35
60.3	30.48	-1.78	-1.09
60.34	25.61	-1.55	0.29
60.38	26.8	0.7	-1.04
60.42	26.26	-0.18	2.85
60.46	24.87	-0.03	5.68
60.5	22.85	-2.57	6.28
60.54	23.49	0.34	5.36
60.58	24.75	0.34	3.78
60.62	24.61	-1.98	3.7
60.66	25.23	-1.05	4.15
60.7	24.37	-1.29	2.57
60.74	23.01	0.61	3.39
60.78	22.8	0.86	3.4
60.82	23.39	-2.39	5.46
60.86	21.893	-1.106	2.2617
60.9	21.498	-1.09	1.5104
60.94	21.166	-1.0356	0.76022
60.98	20.57	-0.94	3.26
61.02	22.12	-2.51	0.31
61.06	21.92	-0.78	-1.71
61.1	22.24	0.18	-1
61.14	20.04	1.56	-2.72
61.18	20.32	1.27	-4.96
61.22	20.63	1.02	-3.1
61.26	20.48	0.29	-3.69
61.3	22.88	0.54	0.37
61.34	25.91	1.39	2.37
61.38	29.52	5.71	0.93
61.42	27.59	4.2	1.57
61.46	26.76	0.94	4.12
61.5	22.77	-0.31	3.58
61.54	27.421	1.4392	0.16123
61.58	27.994	1.3438	-0.27377
61.62	27.2	3.69	3.74
61.66	27.25	-2.7	0.53
61.7	27.25	-1.93	-2.19
61.74	29.3	0.1	-2.44
61.78	28.22	2.55	-3.5
61.82	31.86	2.97	-5.13
61.86	30.22	0.38	-7.34
61.9	28.79	3.85	-4.12
61.94	24.67	3.15	-2.68
61.98	23.15	4.64	-0.43
62.02	22.8	4.15	0.72
62.06	21.72	0.96	0.43
62.1	24.57	-0.75	2.09
62.14	23.55	-2.14	5.84
62.18	24.04	-1.81	8.2
62.22	21.93	2.56	5.53
62.26	21.2	3.61	4.56
62.3	22.28	6.32	5.23
62.34	19.23	3.59	6.2
62.38	18.45	-0.03	7.08
62.42	19.46	-0.03	5.81
62.46	18.23	1.85	4.61
62.5	21.29	5.44	2.11
62.54	20.77	4.34	1.53
62.58	21.83	0.52	1.46
62.62	20.08	-1.9	-1.48
62.66	20.36	-2.83	-1.03
62.7	17.83	0.01	1.75
62.74	17.66	1.66	1.37
62.78	19.09	1.51	-0.02
62.82	22.61	3.32	-0.21
62.86	22.18	3.7	-0.91
62.9	20.79	4.89	1.19
62.94	22.56	4.82	0.67
62.98	22.57	3.47	-1.67
63.02	25.6	5.34	-0.34
63.06	25.77	3.49	0.34
63.1	27.26	0.16	-0.7
63.14	26.01	2.07	-2.83
63.18	28.55	3.15	-2.25
63.22	27.59	2.61	-3.84
63.26	31.38	3.32	-5.7
63.3	31.52	2.76	-4.77
63.34	30.08	2.79	-2.85
63.38	27.43	5.1	-0.5
63.42	28.74	4.51	1.82
63.46	27.01	5.74	1.69
63.5	24.71	6.74	1.69
63.54	25.09	6.54	0.96
63.58	24.42	3.24	1.75
63.62	25.86	3.73	1.85
63.66	23.34	2.53	0.57
63.7	25.54	2.3	0.58
63.74	26.5	3.2	0.61
63.78	27.93	5.09	0.89
63.82	29.46	0.89	-2.21
63.86	31.92	1.07	-2.18
63.9	31.24	1.04	-1.78
63.94	32.18	2.52	-1.89
63.98	31.65	1.77	-2.63
64.02	32.85	1.31	-2.26
64.06	30.16	3.26	-2.35
64.1	32.19	-1.71	-1.76
64.14	32.38	-3.19	-2.61
64.18	32.9	-1.67	-1.87
64.22	34.43	-0.7	-2.4
64.26	32.9	-1.15	-4.48
64.3	33.92	-2.17	-5.5
64.34	33.69	-2.75	-5.98
64.38	30.377	-2.051	0.020193
64.42	29.708	-1.816	0.79003
64.46	30.02	-4.93	4.73
64.5	27.21	-4.66	4.4
64.54	26.7	-4.58	2.97
64.58	26.69	-0.97	4.83
64.62	27.99	-0.11	3.77
64.66	26.34	3.01	3.9
64.7	28.04	2.75	4.93
64.74	27.86	5.22	0.43
64.78	32	2.09	-1.44
64.82	31.3	1.89	-1.64
64.86	31.98	-1.28	0.74
64.9	34.71	-2.15	-2.34
64.94	34.15	-1.35	-3.62
64.98	35.64	-2.11	-3.5
65.02	34.43	-2.75	-3.21
65.06	35.64	-1.89	-2.69
65.1	34.27	-1.89	-3.23
65.14	34.62	-1.54	-3.71
65.18	32.42	-1.42	-2.72
65.22	34.91	0.11	-3.91
65.26	35.65	-0.91	-2.84
65.3	31.9	-3.98	-1.46
65.34	29.41	-0.73	0.96
65.38	30.16	-1.29	-2.86
65.42	31.55	2.44	-3.08
65.46	30.4	1.38	-0.07
65.5	30.7	1.92	3.76
65.54	28.46	2.67	3.9
65.58	32.29	4.82	-1.44
65.62	31.55	2.52	-2.39
65.66	29.98	1.97	-1.18
65.7	29.71	1.58	-2.11
65.74	31.25	0.84	-1.24
65.78	30.24	0.87	-3.23
65.82	31.42	0.37	-3.71
65.86	28.02	0.72	-2.83
65.9	30.56	1.6	2.93
65.94	30.05	2.91	-2.04
65.98	29.29	5.28	-2.05
66.02	27.13	6.58	-1.73
66.06	27.92	4.48	-2.81
66.1	26.82	6.53	3.71
66.14	25.23	6.55	3.95
66.18	24.61	4.35	4
66.22	26.61	1.92	3.18
66.26	28.77	-1.76	1.06
66.3	27.8	-3.33	1.7
66.34	29.65	0.37	-0.84
66.38	26.38	0.37	-1.68
66.42	26.31	-3.28	-1.12
66.46	22.4	-1.71	0.57
66.5	20.69	-4.9	2.16
66.54	19.56	-1.74	5.62
66.58	19.53	0.67	6.21
66.62	20.47	2.97	5.38
66.66	22.26	2.77	4.48
66.7	22.14	2.59	5
66.74	21.54	-0.76	5.13
66.78	22.39	-1.72	1.8
66.82	25.24	0.69	1.45
66.86	30.61	4.43	-0.76
66.9	32.91	5.42	-1.14
66.94	33.69	4.08	-1.2
66.98	34.62	5.66	-1.48
67.02	35.79	4.14	-3.43
67.06	33.88	1.28	-5.12
67.1	34.5	2.9	-6.56
67.14	30.67	5.63	-7.03
67.18	29.43	8.44	-4.46
67.22	28.72	9.89	-4.34
67.26	28.44	10.33	-2.07
67.3	29.63	6.85	-0.57
67.34	29.43	3.8	0.17
67.38	29.253	5.0837	-1.301
67.42	29.178	4.6692	-0.82845
67.46	29.158	4.2073	-0.36214
67.5	28.44	-2.38	3.64
67.54	29.274	3.1738	0.49374
67.58	30.14	1.33	1.49
67.62	27.95	3.46	6.94
67.66	26.81	1.98	2.93
67.7	31.05	3.52	-0.56
67.74	31.06	1.89	0
67.78	31.23	-0.18	-0.87
67.82	32.03	-1.26	-2.6
67.86	32.53	-2.27	-3.18
67.9	34	-1.03	-0.88
67.94	32.44	-4.73	0.75
67.98	31.65	-2.59	-0.03
68.02	30.86	-1.14	0.05
68.06	27.98	-2.72	-1.16
68.1	28.21	-3.17	-2.26
68.14	27.42	-3.59	-3.01
68.18	27.46	-1.26	-1.5
68.22	27.09	0.34	-1.26
68.26	28.56	1.48	-0.85
68.3	30.39	2.51	-0.82
68.34	30.51	2.21	-1.49
68.38	31.29	2.65	-1.67
68.42	31.18	1.01	0.21
68.46	31.92	0.4	-0.07
68.5	31.13	2.62	-1.31
68.54	30.18	1.67	-1.93
68.58	31.5	0.91	-2.37
68.62	30.14	3.64	-1.87
68.66	32.64	4.32	-1.65
68.7	32.5	2.66	-2.78
68.74	33.72	3.97	-2.17
68.78	33.06	3.11	-2
68.82	33.5	2.47	-1.66
68.86	32.3	3.76	-1.62
68.9	31.9	3.28	-2.1
68.94	30.22	4.78	-1.31
68.98	27.51	7.02	-1.83
69.02	27.96	7.01	0.03
69.06	27.69	3.31	-0.68
69.1	26.84	3.29	-2.49
69.14	25.26	0.05	1.28
69.18	28.71	5.39	4.43
69.22	31.34	2.21	1.63
69.26	33.37	6.17	1.77
69.3	32.17	5.14	0.02
69.34	32.55	3.02	0.33
69.38	33.11	3.14	0.4
69.42	31.7	3.38	2.22
69.46	33.4	6.49	2.35
69.5	36.4	5.19	0.09
69.54	31.93	2.9	0.32
69.58	33.791	3.4581	-3.5175
69.62	29.84	2.77	-9.1
69.66	29.1	4.7	-9.36
69.7	28.85	3.58	-11.5
69.74	33.74	1.413	-6.3018
69.78	33.564	0.90238	-6.7519
69.82	38.35	1.1	-6.84
69.86	38.16	0.29	-5.26
69.9	35.22	-2.06	-6.62
69.94	34.52	-1.87	-5.88
69.98	32.07	-1.96	-7.01
70.02	30.41	-2.68	-5.95
70.06	29.34	-0.64	-3.66
70.1	29.73	0.67	-1.41
70.14	25.61	0.84	2.85
70.18	26.47	-0.06	2.51
70.22	25.62	-1.1	4.41
70.26	31.13	2.27	1.37
70.3	30.64	2.65	0.65
70.34	31.65	-0.36	0.14
70.38	32.43	-0.74	-2.48
70.42	31.21	-0.66	-3.03
70.46	32.53	1.12	-3.43
70.5	32.73	0.61	-3.61
70.54	34.56	0.95	-4.76
70.58	33.61	3.01	-5.09
70.62	33.46	2.74	-4.67
70.66	31.66	4.92	-4.99
70.7	34.83	5.13	-5.7
70.74	33.694	3.7429	-4.4852
70.78	33.682	3.9396	-4.2987
70.82	33.645	4.1024	-4.0659
70.86	33.585	4.2274	-3.7997
70.9	33.506	4.3107	-3.5132
70.94	33.28	9.28	1.12
70.98	34.53	6.36	-1.31
71.02	35.12	6.67	-2.08
71.06	33.22	2.9	-4.14
71.1	30.72	0.2	-3.82
71.14	32.11	0.2	-3.59
71.18	31.74	2.09	-2.8
71.22	33.3	1.52	-2.42
71.26	31.66	2.21	-2.06
71.3	34.22	2.27	-2.08
71.34	31.87	2.42	-2.75
71.38	32.66	2.52	-2.4
71.42	31.4	3.7	-3.3
71.46	33.08	3.6	-3.96
71.5	30.75	3.61	-4.24
71.54	31.24	3.19	-2.93
71.58	32.01	1.07	-3.78
71.62	33.37	-1.35	-3.16
71.66	29.93	-0.62	-1.85
71.7	31.74	1.34	-1.71
71.74	31.19	2.37	0.02
71.78	25.73	3.96	0.17
71.82	26.75	8.91	2.42
71.86	28.843	2.4729	1.7299
71.9	28.497	2.4519	2.3051
71.94	28.165	2.4283	2.8188
71.98	27.852	2.4015	3.254
72.02	27.563	2.3712	3.594
72.06	30.33	4.08	4.08
72.1	28.11	1.73	5.42
72.14	28.18	2.33	6.32
72.18	25.18	2.72	5.9
72.22	26.82	0.56	5.44
72.26	24.08	-0.3	2.97
72.3	28.07	-0.17	-1.61
72.34	26.58	2.74	-4
72.38	26.49	1.75	-3.77
72.42	25.46	3.05	-4.29
72.46	27.29	3.65	-0.76
72.5	28.73	0.7	-2.52
72.54	27.2	1.31	-2.25
72.58	28.59	4.14	-4.19
72.62	26.74	4.3	-2.99
72.66	26.26	4.37	-2.87
72.7	23.92	3.99	-1.11
72.74	26	3.03	-0.76
72.78	24.33	5.72	1.75
72.82	29.48	2.93	2.15
72.86	26.28	2.71	3.01
72.9	26.32	0.58	2.46
72.94	24.16	-0.09	0.26
72.98	24.2	0.95	1.11
73.02	24.8	1.42	0.76
73.06	26.07	0.72	1.6
73.1	22.84	-1.26	-0.12
73.14	22.78	1.83	1.51
73.18	24.03	5.91	3.52
73.22	25.41	8.04	3.93
73.26	27.72	7.6	1.14
73.3	25.82	3.03	0.85
73.34	30.11	1.5	2.3
73.38	31.91	2.91	2.09
73.42	32.67	1.64	3.17
73.46	30.74	1.07	1.04
73.5	31.37	0.4	2.97
73.54	30.9	1.54	-0.23
73.58	34.1	3.7	-0.68
73.62	35.79	1.98	-1.78
73.66	33.79	1.17	-3.24
73.7	32.34	1.43	-3.33
73.74	32.42	3.02	-2.86
73.78	30.02	4.6	-4.52
73.82	28.401	-0.34887	-0.78819
73.86	27.263	-1.0768	-0.49574
73.9	26.162	-1.7907	-0.17991
73.94	24.1	-3.78	4.63
73.98	23.18	-4.96	1.78
74.02	21.38	-3.56	4.13
74.06	20.98	-1.35	2.28
74.1	24.09	-2.83	1.89
74.14	23.46	-4.03	0
74.18	24.89	-6.09	-1.16
74.22	25.24	-5.86	-1.62
74.26	27.04	-4.22	-1.4
74.3	22.79	-4.35	-0.37
74.34	30.11	-0.45	1.93
74.38	32.06	2.07	0.21
74.42	32.83	1.01	0.18
74.46	31.37	-0.92	-1.2
74.5	34	-1.59	-1.73
74.54	31.89	-0.21	1.39
74.58	31.73	0.12	-0.73
74.62	29.99	-0.92	-1
74.66	28.99	0.9	-1.92
74.7	29.58	-0.25	-2.16
74.74	29.66	-0.62	-4.93
74.78	31.74	-4.58	-5.49
74.82	28.14	-2.28	-4.99
74.86	27.85	-3.78	-1.37
74.9	29.12	-5.05	-3.93
74.94	28.16	-3	-3.69
74.98	27.38	-3.29	-4.4
75.02	29.06	-2.57	-1.48
75.06	32.82	-1.41	-4.15
75.1	29.63	-2.98	-4.6
75.14	28.96	0.12	-4.7
75.18	29.36	4.14	0.18
75.22	28.07	2.23	-2.75
75.26	30.1	0.07	-3.84
75.3	30.63	1.79	-2.38
75.34	28.59	0.69	-0.52
75.38	28.63	3.03	0.18
75.42	23.63	1.19	-0.56
75.46	29.38	3.83	-2.66
75.5	30	2.84	-2.37
75.54	29.07	2.58	-2.57
75.58	28.39	5.74	-2.75
75.62	28.97	5.63	-2.26
75.66	28.79	3.73	-3.11
75.7	29.14	4.61	-2.99
75.74	29.67	4.41	-3.38
75.78	30.17	4.08	-3.34
75.82	29.81	4.98	-3.33
75.86	28.66	5.12	-3.67
75.9	28.31	8.16	-1.81
75.94	26.19	11.3	1.75
75.98	28.59	11.19	1.98
76.02	28.84	11.23	3.32
76.06	30.2	7.79	6.87
76.1	27.24	5.81	7.84
76.14	26.25	5.89	6.98
76.18	23.89	6.44	7.14
76.22	28.42	5.21	5.05
76.26	26.28	5.77	6.08
76.3	27.39	5.3	5.96
76.34	24.98	2.93	7.14
76.38	24.44	1.93	5.59
76.42	26.221	1.7077	0.47271
76.46	26.292	1.1861	-1.1054
76.5	26.23	-1.52	-6.71
76.54	25.67	-2.26	-7.33
76.58	25.47	0.81	-8.17
76.62	25.83	0.84	-6.68
76.66	31.16	-0.29	-7.51
76.7	28.42	-1.57	-9.09
76.74	29.54	-2.13	-6.53
76.78	27.97	2.18	-5.69
76.82	27.41	0.07	-4.9
76.86	26.23	-4.49	-4.14
76.9	28.62	-2.38	-3.53
76.94	30.72	-0.88	-5.35
76.98	33.18	-2.56	-4.72
77.02	33.07	-1.52	-4.97
77.06	33.23	-0.55	-4.62
77.1	34.07	-1.61	-4.17
77.14	33.9	-1.43	-2.95
77.18	32.3	-1.58	-3.24
77.22	31.87	0.33	-4.08
77.26	31.89	0.61	-3.87
77.3	32.73	0.03	-3.36
77.34	32.81	0.36	-3.09
77.38	31.76	0.55	-2.37
77.42	32.6	0.62	-3.12
77.46	31.58	1.81	-2.84
77.5	32.69	1.37	-2.32
77.54	31.49	1.09	-2.84
77.58	30.92	1.27	-2.75
77.62	30.06	2.28	-3.36
77.66	31.28	1.83	-4.12
77.7	30.66	3.22	-4.47
77.74	31.69	3.44	-4.97
77.78	30.66	4.02	-4.9
77.82	32.1	5.49	-5.33
77.86	31.18	5.42	-5.19
77.9	29.51	8.24	-5.27
77.94	26.86	10.81	-3.79
77.98	26.75	12.44	-1.11
78.02	30.42	11.11	2.59
78.06	31.93	10.91	2.3
78.1	34.82	5.42	0.94
78.14	31.77	4.95	0.56
78.18	32.48	6.16	1.59
78.22	34	5.45	-1.31
78.26	34.17	4.38	-1.66
78.3	35.32	3.46	-2.54
78.34	36.38	3.38	-3.79
78.38	34.62	3.23	-3.28
78.42	35.1	2.44	-3.47
78.46	33.34	1.54	1.2
78.5	30.99	1.39	0.49
78.54	32.99	0.95	-0.92
78.58	30.86	0.88	-1.46
78.62	33.4	0.93	-2.85
78.66	30.57	1.96	-1.34
78.7	31.65	0.78	-0.98
78.74	31.16	1.07	-3.4
78.78	31.986	1.9052	-1.3087
78.82	32.02	2.2309	-1.4329
78.86	32.048	2.5787	-1.5776
78.9	32.055	2.9363	-1.7377
78.94	32.029	3.2915	-1.9078
78.98	33.12	-0.97	0.05
79.02	31.819	3.9458	-2.2577
79.06	31.44	7.02	0.83
79.1	34.13	8.55	-3.98
79.14	31.88	4.88	-4.82
79.18	31.41	4.59	-3.5
79.22	30.46	6.17	-2.12
79.26	27.95	2.79	-2.66
79.3	26.01	4.76	-3.14
79.34	24.08	1.61	-3.36
79.38	24.28	0.5	-3.63
79.42	21.89	4.46	-2.62
79.46	24.38	2.82	-3.71
79.5	22.29	1.98	-1.19
79.54	22.38	-0.68	1.31
79.58	21.83	1.14	1.98
79.62	25.08	0.4	4.02
79.66	26.882	0.94402	-0.95269
79.7	27.564	0.90801	-1.0415
79.74	37.45	-1.78	-3.36
79.78	35.23	0.61	-2.76
79.82	34.52	0.73	-2.86
79.86	33.61	3.31	-2.86
79.9	30.903	0.70128	-1.8118
79.94	27.4	0.69	0.3
79.98	30.46	2.3	-3.67
[truncated: 1,064 more rows]
