# Supplementary material for: Mean flow and turbulence structure over exposed roots on a forested floodplain: Insights from a controlled laboratory experiment
Source: PLoS One. 2020 Feb 26;15(2):e0229306. doi: 10.1371/journal.pone.0229306 (PMC7043746; doi:10.1371/journal.pone.0229306)
Supplement: S1 File — (ZIP) [file pone.0229306.s001.zip › data_and_scripts/velocity_data/t21_039_replaced.csv]

0.06	21.17	0.06	5.74
0.1	24.89	-0.78	2.55
0.14	27.35	-1.72	0.69
0.18	28.39	-0.4	0.82
0.22	26.91	-0.56	-1.21
0.26	26.51	0.2	-0.31
0.3	26.16	0.08	-0.23
0.34	25.9	3.51	0.2
0.38	27.33	4.71	-1.07
0.42	27.16	3.77	-3.21
0.46	28.13	5.27	-2.37
0.5	25.93	7.15	-2.69
0.54	23.43	6.7	-3.64
0.58	23.6	8.57	-0.9
0.62	24.07	10.09	-1.91
0.66	23.14	12.32	1.19
0.7	25.26	13.81	1.84
0.74	23.61	11.03	2.74
0.78	21.24	10.27	3.17
0.82	21.54	11.11	-0.7
0.86	21.12	5.94	-1.41
0.9	23.49	5.82	-4.92
0.94	21.8	10.83	0.32
0.98	24.4	5.62	3.41
1.02	26	3.7	5.07
1.06	25.26	0.73	2.61
1.1	23.46	-3.6	-0.61
1.14	25.68	1.53	-2.05
1.18	23.81	0.58	-1.84
1.22	22.54	1.39	-0.8
1.26	21.39	1.33	1.25
1.3	23.44	-0.14	2.53
1.34	23.11	-0.69	1.69
1.38	22.78	-1.55	0.84
1.42	23.94	-0.96	2.64
1.46	27.23	0.23	3.23
1.5	25.01	3.16	4.69
1.54	24.3	1.57	3.33
1.58	21.36	1.51	3.41
1.62	18.48	2.14	5.63
1.66	19.82	6.23	6.76
1.7	24.66	4.2	7.46
1.74	24.66	6.11	3.74
1.78	23.368	4.9898	5.1081
1.82	23.71	6.33	2.97
1.86	23.962	5.7164	4.9282
1.9	21.83	3.08	5.88
1.94	25.28	4.4	2.29
1.98	25.3	5.15	1.86
2.02	24.25	6.31	2.09
2.06	23.8	5.62	4.31
2.1	29.1	7.68	4.42
2.14	29.63	7.38	3.26
2.18	27.9	5.69	0.84
2.22	27.1	5.51	-3.09
2.26	25.76	2.87	-2.51
2.3	28.9	2.37	-2.82
2.34	27.49	1.75	-5.92
2.38	24.28	3.76	-3.29
2.42	25.5	4.69	-3.86
2.46	24.86	4.86	-4.27
2.5	27.28	2.78	-5.11
2.54	28.45	1.98	-7.89
2.58	25.81	2.73	-7.31
2.62	26.49	0.97	-6.33
2.66	25.03	-0.47	-4.8
2.7	24.54	-1.04	-3.95
2.74	24.13	-0.32	-3.56
2.78	22.53	-0.05	-0.6
2.82	20.81	-0.17	-1.45
2.86	21.1	-0.09	-0.96
2.9	19.71	-0.45	0.89
2.94	20.74	3.12	1.28
2.98	19.29	3.64	1.09
3.02	21.25	1.26	1.09
3.06	21.77	-0.05	-1.6
3.1	21.62	-1.71	-0.76
3.14	24.63	-1.15	-1.55
3.18	22.94	-0.67	-1.98
3.22	23.69	1.31	-1.93
3.26	24.13	3.57	0.51
3.3	22.65	1.15	-3.07
3.34	25.69	-0.32	0.22
3.38	27.28	1.33	-3.39
3.42	29.67	1.63	-4.35
3.46	27.11	2.44	-3.91
3.5	25.82	2.64	-1.75
3.54	25.82	5.91	0.45
3.58	27.29	5.12	0.38
3.62	25.19	3.78	-0.33
3.66	25.88	5.95	2.09
3.7	24.41	3.95	1.77
3.74	23.01	3.35	3.98
3.78	22.85	4.75	3.73
3.82	20.72	4.8	3.08
3.86	22.11	2.24	3.91
3.9	20.78	4.83	3.14
3.94	20.99	7.86	2.99
3.98	20.78	7.16	4.57
4.02	23.58	5.46	4.95
4.06	26.58	4.31	3
4.1	26.51	5.49	0.49
4.14	27.07	5.67	0.47
4.18	28.71	4.59	2.88
4.22	28.288	3.4774	0.87088
4.26	29.27	3.0399	0.31815
4.3	29.42	-1.61	-2.06
4.34	30.73	0.55	1.16
4.38	31.57	-0.27	0.29
4.42	31.74	1.22	-2.9
4.46	32.22	1.19	-3.72
4.5	33.72	2.13	-3.62
4.54	34.05	2.88	-3.24
4.58	33.88	2.97	-3.56
4.62	32.99	1.77	-5.05
4.66	32.49	2.5	-5.31
4.7	31.22	0.97	-5.14
4.74	31.01	-0.17	-5.63
4.78	29.49	-2.14	-4.54
4.82	29.31	-3.73	-4.13
4.86	26.44	-5	-1.14
4.9	22.32	-2.96	4.13
4.94	21.51	-3.39	3.87
4.98	22.18	-1.16	4.63
5.02	27.72	2.85	2.57
5.06	28.68	3.76	0.24
5.1	32.74	3.67	-0.88
5.14	33.83	2.61	0.93
5.18	32.93	3.23	0.73
5.22	32.9	2.36	-1.51
5.26	33.6	4.76	-2.28
5.3	32.33	3.64	-2.57
5.34	31.3	3.29	1.19
5.38	28.26	4.79	-0.36
5.42	27.97	4.67	-1.1
5.46	29.17	8.51	2.24
5.5	30.65	10.63	-0.13
5.54	32.41	11.34	-2.34
5.58	31.77	11.76	-1.99
5.62	35.06	9.51	-5.77
5.66	31.7	5.59	-7.99
5.7	28.65	3.03	-7.14
5.74	29.84	-0.79	-4.86
5.78	32.55	-0.39	-3.07
5.82	35.41	-1	1.14
5.86	33.38	-1.04	1.32
5.9	32.23	2.06	2.3
5.94	29.17	-1.72	-0.06
5.98	27.73	-4.87	-0.33
6.02	25.38	1.1	0.03
6.06	26.47	0.61	-3.02
6.1	27.98	7.42	-1.7
6.14	27.59	4.6	-1.7
6.18	29.1	5.06	-1.26
6.22	28.74	0.53	-1.8
6.26	30.75	4.69	-0.91
6.3	28.57	5.53	0.55
6.34	26.84	5.73	2.36
6.38	25.83	0.4	2.94
6.42	28.22	-3.43	-1.77
6.46	26.35	-4	-1.22
6.5	30.08	-1.38	-2.72
6.54	30.79	0.12	-3.54
6.58	30.62	-0.62	-4.33
6.62	28.88	0.64	-4.57
6.66	30.81	2.08	-6
6.7	27.86	5.38	-7.18
6.74	27.75	5.53	-6.06
6.78	27.284	1.7844	-3.924
6.82	26.934	1.9845	-3.8709
6.86	22.65	3.21	-0.96
6.9	26.189	2.4118	-3.5978
6.94	24.77	2.65	4.84
6.98	23.02	3.38	-1.07
7.02	23.14	4.51	-2.22
7.06	23.63	2.01	-1.22
7.1	25.83	5.33	-3.67
7.14	26.05	1.95	-3.07
7.18	26.28	2.16	-2.74
7.22	23.685	3.8513	-1.0228
7.26	23.549	3.9299	-0.61757
7.3	23.95	5.24	-3.65
7.34	24.45	3.12	-0.82
7.38	23.52	3.81	1.39
7.42	25.7	3.96	2.2
7.46	22.14	0.82	0.12
7.5	20.57	2.12	0.32
7.54	24.6	2.67	1.1
7.58	26.52	4.08	4.48
7.62	27.8	4.73	3.2
7.66	27.44	1.48	2.33
7.7	29.4	1.53	2.71
7.74	26.67	1.07	3.47
7.78	27.55	-1.08	4.45
7.82	30.81	2.34	2.31
7.86	32.21	3.29	0.64
7.9	32.15	4.02	-1.04
7.94	32.78	3.34	-3.19
7.98	31.59	0.95	-5.21
8.02	34.62	3.11	-3.77
8.06	33.94	3.43	-3.3
8.1	34.77	1.95	-2.48
8.14	33.96	2.26	-3.19
8.18	34.23	1.79	-0.06
8.22	31.59	0.46	0.52
8.26	33.14	0.74	0.18
8.3	33.27	3.34	-1.08
8.34	31.01	4.4	0.94
8.38	29.26	4.55	0.93
8.42	28.5	3.81	1.9
8.46	26.89	4.95	1.47
8.5	28.94	5.17	-0.32
8.54	28.28	7.87	-0.41
8.58	29.52	7.72	-4.93
8.62	26.81	7.85	-2.92
8.66	26.86	5.93	-0.96
8.7	24.31	6.9	1.17
8.74	25.8	4.01	4.39
8.78	26.005	9.023	-0.28059
8.82	26.08	9.4099	-0.26743
8.86	24.81	13.52	2.25
8.9	23.11	11.36	0.2
8.94	26.64	12.3	-0.97
8.98	27.66	10.43	0.23
9.02	31.42	7.88	0.23
9.06	31.63	8.62	0.26
9.1	29.95	10.31	2.35
9.14	27.6	7.49	-1.23
9.18	26.9	7.71	1.13
9.22	28.26	7.3	2.57
9.26	31.84	6.96	5.64
9.3	34.27	4.98	5.02
9.34	33.6	3.58	5.6
9.38	32.9	3.06	5.6
9.42	30.34	2.33	4.74
9.46	29.38	1.57	0.78
9.5	30.38	-0.35	-3.77
9.54	25.62	-0.34	-5.14
9.58	25.11	-2.45	-3.01
9.62	23.77	-3.01	0.72
9.66	26.446	-0.076797	-0.7374
9.7	25.774	0.25886	-0.97543
9.74	26.97	-2.66	-3.01
9.78	23.87	-2.93	-3.45
9.82	24.63	1.26	-1.86
9.86	26.05	6.01	-1.96
9.9	26.06	4.81	-1.18
9.94	26.93	4.13	3.33
9.98	22.73	5.56	0.11
10.02	25.53	2.97	-4.83
10.06	27.2	2.08	-5.35
10.1	29.82	3.59	-4.06
10.14	31.21	1.52	-5.39
10.18	32.29	1.4	-6.62
10.22	32.47	3.38	-6.97
10.26	28.25	4.26	-8.42
10.3	26.32	5.44	-7.57
10.34	24.63	5.81	-5.51
10.38	25.97	6.87	-3.68
10.42	27.13	4.48	-5.15
10.46	29.17	7.87	-2.8
10.5	32.82	7.45	-1.13
10.54	31	6.42	-3.8
10.58	28.35	1.94	-3.47
10.62	28.35	0.87	-3.57
10.66	26.83	1.62	-4.9
10.7	24.66	6.99	-1.65
10.74	26.2	8.13	-0.36
10.78	26.56	7	-0.56
10.82	27.29	9.09	-0.2
10.86	25.38	6.82	0.46
10.9	26.17	3.53	-0.23
10.94	31.42	3.39	-1.59
10.98	29.25	4.08	-1.9
11.02	29.25	1.01	0.99
11.06	30.03	1.05	1.77
11.1	30.98	-0.28	-0.09
11.14	27.58	-2.3	2.97
11.18	26.61	-1.88	3.38
11.22	28.57	-0.41	-1.38
11.26	28.77	-3.06	-2.95
11.3	28.56	-0.87	-2.3
11.34	30.21	-0.06	-1.23
11.38	30.6	0.6	-1.5
11.42	31.97	1.49	-2.31
11.46	30.72	-0.77	-1.78
11.5	31.42	-1	-1.17
11.54	30.16	2.03	-1.61
11.58	29.32	2.69	-1.67
11.62	29.46	2.71	-2.26
11.66	29.73	3.35	-3.3
11.7	28.13	3.95	-4
11.74	29.32	3.11	-3.96
11.78	27.75	4.12	-3.63
11.82	28.21	7.22	-0.73
11.86	29.4	9.23	-2.02
11.9	28.13	10.08	-2.08
11.94	25.73	10.28	1.71
11.98	26.47	8.94	2.92
12.02	26.5	9.86	0.31
12.06	29.39	9.77	0.08
12.1	28.67	8.02	0.64
12.14	29.72	5.67	3.11
12.18	24.36	7.27	3.47
12.22	23.6	6.12	4.43
12.26	22.21	5.56	4.39
12.3	23.61	5.49	3.77
12.34	20.49	7.42	2.24
12.38	23.81	5.24	2.66
12.42	21.51	2.21	2.43
12.46	23.81	5.92	4.91
12.5	26.9	4.95	4.18
12.54	24.25	-0.36	6.93
12.58	24.11	-0.77	4.12
12.62	28.21	-0.92	5.5
12.66	29.45	2.48	1.83
12.7	29.02	2.9	0
12.74	28.12	2.77	-2.22
12.78	28.04	-0.61	-4.63
12.82	29	-2.26	-6.47
12.86	31.27	-0.09	-4.11
12.9	28.91	-2.66	0.5
12.94	26.98	1.35	1.77
12.98	27.11	0.61	2.52
13.02	26.34	0.6	2.73
13.06	26.72	2.12	3.42
13.1	25.21	1.86	2.19
13.14	24.35	-0.56	2.45
13.18	21.71	0.54	2.79
13.22	21.19	3.3	2.04
13.26	18.52	2.67	2.54
13.3	18.13	3.49	3.02
13.34	18.03	0.11	4.13
13.38	18.86	0.99	4.22
13.42	17.71	3.96	0.96
13.46	18.64	2.61	1.14
13.5	20.08	-2.07	-0.77
13.54	23.11	0.63	-0.3
13.58	23.42	-0.3	0.96
13.62	23.55	-0.22	1.25
13.66	23.53	3.06	1.87
13.7	22.82	5.71	1.95
13.74	25.33	4.38	1.48
13.78	29	2.63	-1.06
13.82	27.34	3.23	1.25
13.86	27.42	3.42	0.75
13.9	27.2	3.84	-0.05
13.94	28.74	0.91	-3.44
13.98	24.54	1.02	-2.28
14.02	23.82	6.47	-1.41
14.06	23.86	7.46	-1.58
14.1	23.94	5.77	-3.04
14.14	25.53	2.27	-0.56
14.18	25.98	3.08	2.09
14.22	29.81	3.49	0.08
14.26	27.63	6.28	-4.58
14.3	27.11	7.36	-3.43
14.34	25.38	7.78	-3.17
14.38	26.14	6.89	-5.08
14.42	26.23	2.76	-3.34
14.46	28.56	1.99	-5.7
14.5	27.67	3.28	-1.77
14.54	29.49	3.29	-3.45
14.58	28.13	2.06	-6.6
14.62	28.36	4.37	-4.99
14.66	29.06	7.91	0.05
14.7	24.66	9.19	1.84
14.74	25.12	6.81	-1.61
14.78	21.46	6.78	-4.41
14.82	19.56	6.26	-1.15
14.86	18.45	7.13	-0.86
14.9	18.62	8.77	-0.89
14.94	20.76	6.64	0.73
14.98	22.82	5.36	2.5
15.02	24.25	5.48	0.19
15.06	24.93	3.14	0.55
15.1	23.97	3.06	-0.07
15.14	26.75	3.91	-1.16
15.18	28	1.92	-2.53
15.22	24.19	0.81	-3.21
15.26	23.61	-0.52	-1.81
15.3	19.87	0.62	0.08
15.34	22.4	2.33	1.17
15.38	21.92	4.51	2.04
15.42	23.15	3.78	2.97
15.46	21.87	2.76	3.21
15.5	20.51	3.13	1.38
15.54	19.41	1.77	1.23
15.58	19.86	2.54	1.57
15.62	19.3	4.18	0.35
15.66	23.6	7.47	1.16
15.7	25.8	7.31	1.13
15.74	28.85	4.75	-2.92
15.78	28.33	4.31	-5.43
15.82	27.54	0.47	-4.52
15.86	26.72	0.23	-3.69
15.9	24.45	0.69	-1.09
15.94	27.98	1.65	-1.21
15.98	28.81	3.08	-3.68
16.02	24.42	2.18	-3.14
16.06	24.11	2.22	-2.42
16.1	28.04	2.8	0.37
16.14	28.2	1.19	-1.6
16.18	29.82	1.93	-0.43
16.22	29.16	0	-2.77
16.26	28.82	0.06	-1.06
16.3	26.74	-0.5	-5.57
16.34	29.08	-2.86	-3.91
16.38	26.08	0.36	-1.79
16.42	27.77	2.79	1.21
16.46	25.08	3.38	-0.62
16.5	28.3	2.74	3.02
16.54	27.28	-0.05	3.65
16.58	26.11	-0.21	2.66
16.62	23.88	3.39	1.82
16.66	27.75	3.58	3.57
16.7	29	2.48	1.73
16.74	29.9	1.97	0.76
16.78	26.73	1.68	2.62
16.82	29.03	-2.04	1.12
16.86	27.77	-1.45	0.3
16.9	28.21	0.81	0.72
16.94	27.22	0.99	-0.61
16.98	28.89	2.17	-0.72
17.02	27.77	1.89	-1.21
17.06	27.48	2.22	-1.79
17.1	27.28	2.12	-2.42
17.14	27.37	1.89	-2.69
17.18	27.19	1.92	-3.41
17.22	28.79	2.22	-3.66
17.26	29.12	1.7	-3.13
17.3	28.01	0.93	-3.52
17.34	29.03	1.25	-3.97
17.38	27.33	1.01	-4.48
17.42	28.11	0.72	-4.3
17.46	27.06	1.61	-4.4
17.5	30.51	4.89	-7
17.54	27.53	5.44	-5.48
17.58	29.25	11.61	-2.06
17.62	27.57	6.87	-8.27
17.66	30.95	10.31	-4.43
17.7	26.48	8.89	-6.57
17.74	23.88	7.1251	-1.4403
17.78	23.576	7.1497	-0.88379
17.82	22.18	11.25	4.28
17.86	19.04	12.56	0.18
17.9	22.863	6.8402	0.88004
17.94	13.29	4.49	9.4
17.98	17.33	4.63	6.85
18.02	16.62	4.32	6.79
18.06	22.08	1.07	4.92
18.1	23.16	1.19	3.84
18.14	23.5	1.21	3.26
18.18	22.13	2.36	3.63
18.22	24.63	4.05	4.16
18.26	24.19	5.38	3.13
18.3	25.11	3.96	1.83
18.34	22.85	4.26	1.04
18.38	21.657	2.2708	6.7437
18.42	21.577	1.824	6.958
18.46	21.488	1.3904	7.1048
18.5	21.386	0.97524	7.1787
18.54	21.268	0.58344	7.1742
18.58	21.132	0.22007	7.0858
18.62	20.975	-0.10984	6.9082
18.66	20.61	0.66	9.37
18.7	19.61	1.83	7.81
18.74	19.49	4.04	7.72
18.78	22.5	1	5.86
18.82	23.19	-2.19	2.9
18.86	19.05	-3.81	3.84
18.9	20.6	-3.41	1.14
18.94	14.16	0.45	2.07
18.98	16.52	-2.92	0.63
19.02	17.08	-1.31	-1.36
19.06	18.42	1.19	-3.53
19.1	16.37	0.11	-3.12
19.14	16.99	4.77	-3.34
19.18	19.77	5.81	-3.67
19.22	22.69	7.22	-1
19.26	24.05	5.65	-0.65
19.3	19.63	2.92	1.58
19.34	20.37	2.45	4.24
19.38	24.33	0.55	1.66
19.42	26.23	1.23	1.16
19.46	24.8	-0.12	3.18
19.5	23.78	1.65	1.1
19.54	22.25	2.62	-2.07
19.58	28.989	2.4989	-0.78078
19.62	29.298	2.5	-0.71792
19.66	32.12	-0.33	-2.21
19.7	30.8	2.24	-1.77
19.74	33.23	2.88	-2.22
19.78	34.27	4.83	-3.77
19.82	34.3	5.36	-3.82
19.86	32.67	7.4	-3.23
19.9	31.87	5.3	-2.6
19.94	28.8	-0.27	-1.29
19.98	29.45	1.54	-1.55
20.02	27.77	1.82	-0.63
20.06	28.15	0.46	1.35
20.1	28.291	2.523	0.073121
20.14	28.113	2.4441	0.10861
20.18	27.965	2.3403	0.13427
20.22	27.05	0.53	3.71
20.26	23.71	2.05	2.15
20.3	26.22	1.24	1.97
20.34	27.16	2.09	2.36
20.38	25.62	2.08	1.71
20.42	25.21	1.48	1.78
20.46	26.13	0.75	3.11
20.5	30.65	-1.2	-1.03
20.54	32.11	0.96	-2.23
20.58	33.11	2.08	-4.52
20.62	32.08	-2.42	-2.35
20.66	32.51	-2.79	0.17
20.7	32.03	0.9	3.61
20.74	29.91	2.44	4.13
20.78	28.31	-0.85	1.79
20.82	28.97	1.73	0.69
20.86	29.99	2.39	-2.89
20.9	28.72	1.18	-0.35
20.94	28.98	-2.55	-2.46
20.98	29.33	0.01	-3.78
21.02	27.34	1.28	-2.63
21.06	28.3	3.08	-1.61
21.1	27.51	2.18	-0.65
21.14	29.26	0.41	-2.51
21.18	31.56	0.17	-5.14
21.22	32.38	0.55	-4.57
21.26	33.09	3.17	-5.88
21.3	29.95	2.47	-6.49
21.34	27.05	2.94	-2.25
21.38	29.34	5.52	2.5
21.42	30.03	4.8	0.38
21.46	28.94	6.36	-1.32
21.5	29.05	5.95	-1.17
21.54	29.35	5.82	1.46
21.58	26.15	4.44	2.12
21.62	26.7	1.76	-0.3
21.66	29.32	2.68	0.27
21.7	27.82	3.26	-2.13
21.74	26.07	2.33	0.21
21.78	26.41	3.35	-0.38
21.82	24.54	1.01	-1.94
21.86	26.14	0.43	-2.2
21.9	28.23	-4.94	0.43
21.94	24.49	-3.59	1.1
21.98	24.7	-6.1	-1.49
22.02	27.38	-5.16	-1.96
22.06	28.04	-5.83	-2.11
22.1	28.77	-6.59	-2.39
22.14	31.04	-6.96	-2.07
22.18	26.41	-3.55	-4.6
22.22	27.32	-0.03	-4.1
22.26	23.9	4.37	-4.15
22.3	23.93	2.87	0.75
22.34	21.25	1.77	1.34
22.38	22.18	3.7	0.52
22.42	24.98	1.27	-0.79
22.46	25.18	3.59	1.54
22.5	23.66	3.62	0.64
22.54	22.72	5.64	0.34
22.58	21.18	4.7	1.92
22.62	20.78	3.06	0.32
22.66	21.07	3.12	2.46
22.7	23.31	3.75	1.92
22.74	24.2	4	0.95
22.78	25.2	5.28	0.09
22.82	22.94	3.38	0.52
22.86	23.87	6.58	1.02
22.9	24.59	7.67	1.45
22.94	28.21	4.42	3.01
22.98	26.6	1.25	1.98
23.02	27.84	4.26	0.39
23.06	26.63	5.29	-1.27
23.1	27.43	4.83	1.44
23.14	29.33	7.31	-1.37
23.18	26	8.42	0.65
23.22	26.04	8.6	4.11
23.26	29.78	7.92	2.06
23.3	30.45	4.97	1.52
23.34	31.93	4.06	2.5
23.38	34.9	3.93	1.24
23.42	31.81	2.36	-1.7
23.46	31.94	-0.76	-2.05
23.5	33.28	-0.33	-2.73
23.54	28.94	1.98	-3.92
23.58	29.2	3.81	-4.9
23.62	31.16	4.28	-3.75
23.66	33.05	3.09	-3.6
23.7	31.24	1.95	-4.27
23.74	32.4	2.53	-3.29
23.78	29.97	2.82	-2.92
23.82	29.09	4.28	-2.92
23.86	29.19	2.64	-2.09
23.9	28.78	2.74	-2.76
23.94	30.31	2.7	-3.53
23.98	29.91	2.38	-4.36
24.02	29.97	2.27	-5.54
24.06	27.82	3.6	-4.47
24.1	31.85	4.07	-4.04
24.14	33.4	6.69	-4.27
24.18	32.53	3.93	-5.75
24.22	30.49	3.29	-3.82
24.26	30.73	8.38	0.27
24.3	28.97	5.57	1.74
24.34	27.67	7.44	0.73
24.38	30.26	8.78	1.13
24.42	25.51	9.43	-3.45
24.46	26.09	5.82	-1.17
24.5	25.12	5.26	-2.38
24.54	25.81	7.57	-0.76
24.58	28.83	4.6	-1.75
24.62	26.44	5.27	1.25
24.66	27.95	3.67	-1.17
24.7	27.42	3.42	-1.93
24.74	28.24	6.25	-0.59
24.78	28.43	8.22	-0.09
24.82	27.4	8.62	2
24.86	25.95	8.99	4.6
24.9	24.23	9.18	5.75
24.94	22.68	5.73	6.32
24.98	22.16	1.62	6.38
25.02	22.81	2.15	4.16
25.06	23.14	2.94	3.58
25.1	23.66	2.47	2.36
25.14	24.24	2.68	3.01
25.18	23.25	-0.31	1.34
25.22	24.74	-2.22	1.67
25.26	24.16	-2.95	3.08
25.3	21.44	-2.6	1.92
25.34	22.36	-1.19	2.65
25.38	25.98	-1.93	-0.78
25.42	24.33	-0.58	0.9
25.46	25.64	-0.34	-0.63
25.5	26.73	-0.43	-4.29
25.54	27.32	-0.7	-1.45
25.58	27.93	-4.58	-2.88
25.62	27.93	-3.21	-3.16
25.66	27.23	0.31	-0.55
25.7	23.49	-1.03	0.7
25.74	19.38	0.08	0.75
25.78	16.11	-0.56	2.34
25.82	20.01	1.39	7.52
25.86	21.62	-0.03	6.85
25.9	22.35	0.03	3.64
25.94	22.878	0.74485	0.93403
25.98	23.178	1.0734	0.5147
26.02	24.74	5.19	-0.82
26.06	23.925	1.7113	-0.41936
26.1	28.08	0.42	-3.32
26.14	28.35	-1.31	-5.28
26.18	26.11	1.06	-4.91
26.22	25.09	4.13	-4.96
26.26	23.22	2.61	-2.54
26.3	25.66	3.02	-2.83
26.34	28.38	2.75	-0.21
26.38	25.23	5.37	1.14
26.42	25.37	5	0.93
26.46	25.62	1.5	0.55
26.5	25.56	0.46	-1.46
26.54	29.22	3.13	-4
26.58	32.76	3.52	-1.01
26.62	28.18	1.54	0.51
26.66	29.02	2.82	-0.76
26.7	23.69	0.67	3.31
26.74	22.3	4.13	1.49
26.78	25.68	5.24	1.95
26.82	24.46	3.62	1.96
26.86	21.9	4.48	2.68
26.9	22.5	6.87	1.28
26.94	23	4.74	-1
26.98	26.49	3.03	-1.96
27.02	20.81	2.36	-4.55
27.06	23.49	3.42	-3.47
27.1	19.95	2.99	-3.39
27.14	20.13	2.94	-3.41
27.18	22.64	4.46	-0.65
27.22	24.71	2.74	1.49
27.26	24.7	5.19	2.9
27.3	27.91	1.95	1.51
27.34	25.33	-1.41	0.32
27.38	30.85	-4.17	-0.91
27.42	28.67	-2.22	0.99
27.46	30.74	-3.31	0.95
27.5	29.44	-2.02	0.2
27.54	28.44	-1.73	0.71
27.58	28.6	0.71	-0.62
27.62	27.77	2.48	0.41
27.66	27.84	3.4	-3.78
27.7	28.43	3.21	-5.11
27.74	31.3	3.99	-0.21
27.78	31.69	4.32	1.62
27.82	32.76	3.52	-1.84
27.86	33.28	1.84	-2.31
27.9	35.59	1.29	0.46
27.94	34.26	1.36	-0.85
27.98	34	-0.64	-0.95
28.02	33	-0.21	-0.97
28.06	32.11	1.58	-1.78
28.1	32.46	2.62	-2.49
28.14	33.92	1.24	-2.11
28.18	32.52	-1.01	-1.48
28.22	31.29	-1.23	-2.34
28.26	30.75	-0.47	-3.48
28.3	31.09	-1.61	-2.28
28.34	29.56	-1.3	-3.38
28.38	30.36	-0.86	-1.4
28.42	31.07	-1.17	-3.09
28.46	31.89	-0.48	-2.93
28.5	32	-0.31	-4.27
28.54	32.03	1.1	-4.96
28.58	31.01	-0.88	-4.2
28.62	30.63	-1.47	-4.44
28.66	29.77	-1.86	-5.17
28.7	29.81	-1.57	-6.26
28.74	29.93	-1.99	-6.59
28.78	29.23	-2.27	-7.2
28.82	27.33	-2.4	-7.39
28.86	27.05	-2.9	-6.91
28.9	25.76	-3.07	-4.81
28.94	24.88	-3.71	-3.08
28.98	24.92	-2.91	-1.19
29.02	22.88	1.31	-2.79
29.06	21.59	2.01	-2.27
29.1	19.81	-3.19	3.98
29.14	22.956	0.89298	-2.2398
29.18	19.05	0.63	1.86
29.22	20.97	5.82	-2.6
29.26	20.78	5.58	-5.04
29.3	24.56	0.45	-4.82
29.34	22.31	1.72	-6.24
29.38	22.37	3.68	-1.08
29.42	23.69	5.07	-2.53
29.46	26.4	5.74	-1.5
29.5	27.8	6.72	1.4
29.54	26.85	7.88	1.6
29.58	25.41	5.59	1.84
29.62	24.373	5.7449	-2.7359
29.66	24.603	5.9815	-2.7301
29.7	24.59	3.76	-8.52
29.74	27.99	0.38	-8.08
29.78	27.45	2.38	-7.72
29.82	25.91	6.1	-6.95
29.86	25.485	6.4142	-2.0582
29.9	22.73	13	1.58
29.94	24.04	7.25	-2.48
29.98	21.46	7.26	-3.47
30.02	21.69	8.83	-0.41
30.06	25.03	8.16	3.53
30.1	25.25	2.78	4.22
30.14	26.27	1.04	4.98
30.18	25.55	0.66	7.31
30.22	22.2	-1.19	6.44
30.26	23.46	-0.92	5.77
30.3	25	4.16	3.77
30.34	23.31	3.37	1.77
30.38	24.04	2.65	3.87
30.42	22.66	3.36	0.96
30.46	22.99	1.58	-0.78
30.5	23.58	2.76	0.75
30.54	21.88	2.92	1.57
30.58	19.15	3.2	5.35
30.62	20.22	3.06	4.43
30.66	24.63	-1.35	5.71
30.7	27.97	2.76	5.92
30.74	30.32	3.19	3.9
30.78	26.76	1.07	-0.79
30.82	24.63	0.97	-0.03
30.86	27.21	2.15	-1.19
30.9	27.53	2.38	-3.74
30.94	27.67	1.22	-3.8
30.98	25.47	0.9	-1.89
31.02	24.77	1.33	-0.4
31.06	23.8	0.29	-1.77
31.1	27.28	-1.76	-0.97
31.14	27.62	-3.12	-3.65
31.18	26.87	-2.08	-2.66
31.22	23.98	-2.63	-2.34
31.26	27.48	-2.09	-4.5
31.3	26.26	-0.02	-2.75
31.34	24.54	-2.14	-2.54
31.38	24.54	-0.43	-3.97
31.42	24.78	1.17	-3.87
31.46	22.23	-0.62	-4.94
31.5	27.8	1.3	-3.27
31.54	28.09	-0.24	-1.55
31.58	20.95	-1.02	-5.25
31.62	24.58	-2.57	1.2
31.66	25.39	-3.03	0.22
31.7	26.23	-3.89	2.61
31.74	23.42	-3.53	2.93
31.78	22.38	-4.51	3.7
31.82	24.66	-4.96	1.35
31.86	23.93	-2.4	3.72
31.9	19.85	-3.04	3.67
31.94	19.25	-3.14	1.89
31.98	21.89	-3.87	0.14
32.02	21.42	0.81	3.73
32.06	18.14	3.81	0.87
32.1	17.34	5.76	1.9
32.14	17.53	2.6	2.19
32.18	20.62	1.48	6.42
32.22	20.33	2.05	6.79
32.26	19.09	4.48	6.36
32.3	20.86	7.49	7.81
32.34	22.82	7.4	6.69
32.38	22.13	4.66	2.08
32.42	22.93	3.15	-1.04
32.46	20.75	7.04	-0.66
32.5	21.32	4.28	-1.87
32.54	19.637	4.9153	2.5878
32.58	14.85	3.95	-0.91
32.62	14.89	2.64	0.94
32.66	16.04	4.54	2.3
32.7	17.2	3.58	5.24
32.74	20.41	3.03	5.78
32.78	18.24	5.89	1.86
32.82	19.67	5.91	1.26
32.86	21.11	4.96	4.45
32.9	22.36	4.48	4.5
32.94	20	2.79	5.13
32.98	18.85	-0.15	1.21
33.02	17.4	2.45	0.76
33.06	19.41	1.57	1.55
33.1	19.14	1.69	2.04
33.14	17.97	2.46	1.1
33.18	19.03	3.41	2.62
33.22	17.28	5.38	6.5
33.26	18.71	3.32	4.54
33.3	17.05	2.97	1.75
33.34	17.36	3.26	-0.69
33.38	16.38	3.44	1.93
33.42	17.81	5.74	5.18
33.46	18.12	3.88	5.8
33.5	22.56	3.84	5.29
33.54	20.99	7.81	4.69
33.58	22.92	6.68	6.49
33.62	21	6.08	4.74
33.66	23.67	3.8	3.76
33.7	20.76	3.49	2.33
33.74	23.72	3.93	2.07
33.78	22.35	2.47	3.83
33.82	21.68	1.44	4.05
33.86	22.14	-0.31	4.52
33.9	20.78	-0.71	0.63
33.94	21.73	-1.19	-1.35
33.98	20.52	-2.79	-1.95
34.02	24.26	-0.86	-1.89
34.06	25.09	-0.7	-3.42
34.1	26.44	0.49	-0.26
34.14	26.27	-0.88	-0.1
34.18	24.6	0.14	-1.31
34.22	25.47	-1.21	-0.25
34.26	23.59	-2.48	0.86
34.3	23.8	-3.04	1.66
34.34	22.39	1.74	0.49
34.38	20.06	3.4	1
34.42	20.74	2.38	0.4
34.46	22.21	4.54	3.06
34.5	26.95	2.12	-1.65
34.54	28.3	2.42	-2.8
34.58	26.52	0.51	-2.87
34.62	26.84	3.08	-1.84
34.66	25.58	1.88	-1.83
34.7	26.75	3.9	0.07
34.74	25.82	6.29	2.47
34.78	25.97	6.2	3.74
34.82	22.16	3.06	4.61
34.86	23.58	1.1	4.66
34.9	22.99	1.37	3.3
34.94	24.28	4.31	1.1
34.98	29.34	6.44	-1.6
35.02	28.5	3.74	0.25
35.06	27.77	4.72	-4.26
35.1	26.67	6.96	-2.86
35.14	29.44	3.65	-0.14
35.18	30.7	1.56	-0.79
35.22	29.46	3.54	-0.04
35.26	30.63	2.47	1.64
35.3	29.55	4.95	0.46
35.34	28.97	4.47	0.45
35.38	32.7	7.37	-1.61
35.42	32.47	7.67	-2.94
35.46	28.13	9.6	0.78
35.5	27.95	7.6	-2.4
35.54	25.09	6.91	-1.77
35.58	23.57	6.84	-1.22
35.62	22.35	0.62	-4.63
35.66	22.06	-3.17	-6.53
35.7	21.31	-2.41	-5.85
35.74	21.13	1.67	-4.05
35.78	19.41	5.34	-0.03
35.82	22.13	7.77	-0.65
35.86	20.11	8.94	1.67
35.9	18.46	2.83	5.73
35.94	18.82	3.69	4
35.98	19.91	1.44	3.56
36.02	22	6.38	4.95
36.06	21.31	3.84	4
36.1	22.59	4.14	2.61
36.14	22.27	2.99	0.96
36.18	24.13	0.72	3.08
36.22	25.01	-1.54	0.98
36.26	24.58	-2.67	1.15
36.3	25.82	-1.2	0.62
36.34	26.54	-1.99	-2.15
36.38	26.24	-1.78	-2.71
36.42	25.65	-1.23	-2.95
36.46	27.17	-2.77	-4.39
36.5	26.46	-4.15	-2.6
36.54	25.9	-5.22	-0.5
36.58	24.71	-4.94	-1.1
36.62	21.26	-2.25	-3.03
36.66	20.31	-1.52	-3.62
36.7	19.99	-1.26	-3.08
36.74	22.91	-0.31	-0.68
36.78	24.39	-0.31	-2.06
36.82	22.71	0.9	-3.15
36.86	26.48	-0.68	0.96
36.9	24.829	3.5622	-2.4913
36.94	30.69	10.48	-3.27
36.98	26.02	9.79	-1.47
37.02	24.96	9.2	-3.55
37.06	26	8.01	-5.37
37.1	25	6.05	-0.24
37.14	27.74	3.64	-0.35
37.18	28.75	6.38	-1.35
37.22	25.01	6.86	-0.1
37.26	22.91	6.52	-0.29
37.3	23.46	10.06	2.53
37.34	23.87	8.8	3.53
37.38	25.65	8.21	5.07
37.42	24.25	6.46	6
37.46	28.73	3.08	3.1
37.5	26.03	4.24	-0.94
37.54	25.22	6	0.67
37.58	24.19	7.32	-0.79
37.62	23.58	6.23	2.01
37.66	25.38	6.03	2.87
37.7	22.15	6.85	-0.74
37.74	21.39	6	-2.57
37.78	18.54	5.16	-0.75
37.82	18.73	4.1	1.27
37.86	18.48	2.27	-1.28
37.9	19.21	3.96	-0.4
37.94	20.31	4.17	-1.05
37.98	21.58	6.85	1.09
38.02	20.6	4.87	3.73
38.06	24.12	2.94	1.8
38.1	24.98	2.78	-2.16
38.14	23.319	3.9295	-0.14568
38.18	21.18	6.35	0.38
38.22	24.05	4.07	0.58
38.26	25.09	2.83	-0.45
38.3	27.34	3.05	-2.04
38.34	29.29	2.59	-2.46
38.38	28.75	2.83	-1.64
38.42	30.63	3.93	0.37
38.46	27.77	5.88	-1.2
38.5	27.38	4.03	2.17
38.54	28.17	2.65	1.51
38.58	30.46	1.72	-1.62
38.62	28.78	2.42	-1.23
38.66	33.64	4.68	-2.26
38.7	32.73	2.63	-4.96
38.74	32.99	2.12	-5.09
38.78	31.47	0.93	-6.72
38.82	29.93	0	-7.67
38.86	28.09	2.41	-3.48
38.9	28.57	0.49	-3.94
38.94	29.46	-1.38	-3.59
38.98	32.26	0.18	-3.79
39.02	31.13	-2.95	-6.64
39.06	25.67	-2.07	-7.05
39.1	24.04	-0.86	-5.27
39.14	25.23	-0.68	-6.12
39.18	22.76	-2.89	-6.71
39.22	19.75	1.04	-3.61
39.26	23.62	5.42	-3.24
39.3	23.75	6.17	-3.51
39.34	24.64	5.06	-3.66
39.38	24.99	3.76	-5
39.42	27.1	5.89	-1.02
39.46	23.13	9.61	1.82
39.5	23.55	9.72	1.8
39.54	22.35	6.64	2.49
39.58	24.48	6.48	4.35
39.62	23.79	7.46	3.74
39.66	22.02	4.78	3.57
39.7	23.83	1.02	2.16
39.74	24.32	-0.42	1.41
39.78	23.01	1.62	3.73
39.82	23.88	-1.73	1.45
39.86	26.86	-2	0.31
39.9	28.05	-1.05	0.46
39.94	26.25	-0.91	-0.67
39.98	24.96	1.75	-0.02
40.02	27.47	1.02	0.64
40.06	26.27	0.43	0.64
40.1	24.01	1.36	1.22
40.14	24.19	0.67	0.21
40.18	21.74	-0.83	-0.64
40.22	24.53	0.55	0.56
40.26	25.45	1.63	3.14
40.3	27.8	0.98	0.46
40.34	27.34	0.11	1.35
40.38	26.82	1.19	-0.07
40.42	25.33	-1.28	-3.75
40.46	26.49	0.36	-4.46
40.5	26.43	1.86	-4.61
40.54	24.8	1.87	-4.77
40.58	24.25	0.26	-4.85
40.62	21.77	-0.03	-3.82
40.66	20.99	-2.65	-2.21
40.7	22.04	-1.87	-3.1
40.74	21.97	-0.45	-2.59
40.78	24.98	1.71	-3.26
40.82	26.03	0	-1.03
40.86	26.36	-2.2	-4.26
40.9	25.82	0.84	-2.25
40.94	29.61	0.67	2.45
40.98	33.59	-2.31	2.28
41.02	35.74	0.43	-1.83
41.06	37.48	0.26	-3.05
41.1	37.35	-1.26	-3.31
41.14	37.1	2.33	-1.84
41.18	32.44	3.97	-1.68
41.22	33.51	-0.36	-1.67
41.26	30.9	-1.09	0.02
41.3	34.61	-1.75	0.69
41.34	36.86	-1.76	1.25
41.38	33.11	1.33	1.8
41.42	31.33	0.61	1.05
41.46	31.93	0.26	0.81
41.5	28.77	0.32	-0.51
41.54	30.75	2.52	-1.61
41.58	30.78	4.03	-3.66
41.62	27.83	6.4	-6.59
41.66	23.61	6.69	-3.39
41.7	23.29	10.96	-0.32
41.74	21.87	11.3	-1.96
41.78	23.17	11.1	-3.44
41.82	26.82	11.6	-1.41
41.86	27.73	9.5	-2.42
41.9	23.36	7.65	0.23
41.94	27.95	5.14	0.11
41.98	28.65	4.8	-3.05
42.02	24.794	8.9961	0.52753
42.06	24.863	8.7017	1.062
42.1	24.96	8.3327	1.5894
42.14	25.079	7.8958	2.1012
42.18	25.211	7.398	2.5888
42.22	25.349	6.8458	3.0434
42.26	25.486	6.246	3.4565
42.3	22.88	7.69	5.98
42.34	25.33	6	4.54
42.38	24.94	4.42	5.05
42.42	26.17	3.81	6.08
42.46	25.78	3.14	3.31
42.5	26.9	2.37	4.64
42.54	26.23	1.3	3.94
42.58	24.98	0.28	2.53
42.62	24.36	-2.05	3.08
42.66	25.97	-0.85	1.98
42.7	24.66	-0.25	2.53
42.74	24.53	-2.91	4.52
42.78	25.09	-3.21	3.73
42.82	26.56	1.14	1.66
42.86	24.61	0.34	1.19
42.9	26.42	1.81	-0.3
42.94	27.49	1.77	-2.6
42.98	30.18	0.54	-3.17
43.02	30.02	0.37	-3.34
43.06	30.05	-0.24	-1.87
43.1	30.5	-0.63	-1.72
43.14	30	-0.01	-2.18
43.18	28.5	0.2	-2.8
43.22	29	0.12	-1.14
43.26	29.12	-2.86	-3.97
43.3	32.9	-4.7	-2.91
43.34	31.4	-3.23	-2.34
43.38	32.7	-0.47	-2.64
43.42	30.57	0.07	-3.82
43.46	28.37	4.41	-4.84
43.5	26.91	3.05	-3.53
43.54	28.71	-0.53	-2.52
43.58	29.41	-1.9	-0.94
43.62	31.35	-2.8	0.43
43.66	27.07	-1.41	0.61
43.7	25.26	-0.44	5.14
43.74	28.74	-0.5	2.42
43.78	28.57	3.16	-1.92
43.82	28.61	2.57	-2.02
43.86	30.65	5.22	0.64
43.9	32.17	5.42	-1.72
43.94	31.58	4.64	-3.21
43.98	31.24	3.94	-3.33
44.02	30.44	3.36	-3.6
44.06	30.56	4.08	-4.54
44.1	29.85	3.84	-6.36
44.14	23.41	5.79	-3.27
44.18	25.62	5.29	2.18
44.22	26.52	4.24	2.36
44.26	27.76	3.26	3.53
44.3	28.71	3.55	0.42
44.34	29.04	1.42	1.71
44.38	31.59	4.4	-0.18
44.42	32.85	2.82	-1.64
44.46	29.67	3.68	-1.68
44.5	29.35	3.05	-2.04
44.54	28.53	5.15	-2.83
44.58	29.9	4.73	-1.84
44.62	30.57	5.01	-1.99
44.66	24.59	3.01	-1.54
44.7	28.03	3.58	0.4
44.74	28.68	3.55	-1.25
44.78	30.54	6.6	-2.45
44.82	29.53	8.39	-1.76
44.86	29.021	5.0542	-0.52619
44.9	29.017	5.0348	-0.31487
44.94	29.036	4.9907	-0.10519
44.98	29.076	4.9229	0.098518
45.02	32.68	3.08	0.66
45.06	34.87	3	-1.57
45.1	34.66	3.93	-1.36
45.14	30.98	3.11	-0.33
45.18	27.78	1.34	-0.93
45.22	26.73	3.17	2.24
45.26	28.58	4.69	3.17
45.3	26.18	5.3	3.99
45.34	26.82	6.35	5.4
45.38	28.79	6.17	5.88
45.42	26.61	2.65	1.98
45.46	31.068	2.5503	0.50372
45.5	31.345	2.2475	0.23638
45.54	32.03	9.26	-1.9
45.58	35.71	4.21	-5.07
45.62	32.15	1.12	-3.17
45.66	31.78	0.1	-1.83
45.7	32.77	-4.35	-4.55
45.74	34.95	-4.83	-2.8
45.78	37.72	-4.04	-3.47
45.82	36.5	-2.57	-6.04
45.86	34.27	-0.55	-6.29
45.9	33.78	-0.77	-6.96
45.94	33.92	0.05	-6.33
45.98	34	1.06	-7.47
46.02	35	2.12	-4.24
46.06	32.04	-1.44	-2.73
46.1	29.28	-2.14	-0.87
46.14	31.74	-2.23	1.18
46.18	31.08	-1.22	2.09
46.22	28.53	-5.27	0.08
46.26	30.65	-3.27	-1.15
46.3	30.22	-1.15	-4.03
46.34	30.54	-0.42	-5.18
46.38	29.85	-2.34	-3
46.42	26.49	4.28	-1.87
46.46	29.12	3.24	0.43
46.5	28.7	4.26	-0.13
46.54	25.76	2.37	-0.25
46.58	28.32	-0.97	3.46
46.62	28.37	1.45	1.06
46.66	31.33	4.54	-1.8
46.7	31.09	7.77	2.22
46.74	31.24	5.47	0.09
46.78	31.11	4.69	-0.51
46.82	32.73	3.67	-0.91
46.86	32.92	3.95	-1.01
46.9	34.16	3.95	-1.84
46.94	32.73	4.04	-2.52
46.98	33.84	1.98	-2.95
47.02	31.57	0.67	-1.46
47.06	32.37	3.43	2.3
47.1	30.2	4.26	-3.12
47.14	29.31	7.52	-1.09
47.18	32.05	12.25	-3.47
47.22	33.35	10.81	-3.5
47.26	32.12	10.49	0.29
47.3	29.81	8.53	0.23
47.34	29.944	9.1858	-0.048516
47.38	29.534	9.2187	0.13835
47.42	29.107	9.1737	0.29932
47.46	28.664	9.056	0.42786
47.5	28.205	8.871	0.51743
47.54	29.77	9.25	2.39
47.58	25.33	10.54	3.38
47.62	25.01	11.54	5.28
47.66	23.98	7.19	2.12
47.7	26.33	7.8	-1.17
47.74	30.19	6	-3.29
47.78	25.81	2.24	-4.94
47.82	24.32	3.11	-5.57
47.86	20.08	-0.22	-2.65
47.9	20.27	4.86	1.01
47.94	22.89	5.64	-0.37
47.98	23.64	6.99	-3.62
48.02	20.32	7.49	-1.25
48.06	22.32	3.24	-3.54
48.1	25.46	4.48	-3.16
48.14	29.08	1.3	-1.64
48.18	27.37	-1.78	1.25
48.22	29.44	-0.08	2.58
48.26	28.51	0.03	1.7
48.3	27.97	-1	0.37
48.34	28.32	-1.23	-1.52
48.38	28.56	-1.07	-1.7
48.42	28.68	2.29	-2.31
48.46	29.48	3.9	-2.84
48.5	28.62	3.15	-3.71
48.54	28.53	3.96	-3.62
48.58	29.17	3.27	-4.59
48.62	28.63	2.88	-3.81
48.66	29.52	2.44	-2.64
48.7	28.97	3.47	-3.18
48.74	29.89	1.87	-1.67
48.78	27.75	4.21	-2.04
48.82	25.11	3.28	-1.05
48.86	24.59	2.93	0.7
48.9	25.35	4.8	-0.62
48.94	27.28	6.56	0.15
48.98	23.29	4.7	2.42
49.02	24.93	5.17	4.54
49.06	24.29	3.33	4.54
49.1	24.58	0.66	2.43
49.14	23.2	1.91	2.21
49.18	23.02	-0.1	3.44
49.22	22.7	0.12	3.77
49.26	24.05	-0.52	3.93
49.3	23.15	0.36	4.85
49.34	23.95	-1.46	2.5
49.38	23.55	0.09	2.08
49.42	25.03	-1.38	0.99
49.46	27.38	0.18	2.67
49.5	22.55	1.55	2.91
49.54	25.84	1.21	4.21
49.58	25.87	5.43	2.34
49.62	24.49	-0.11	-1.61
49.66	23.69	-1.7	-1.4
49.7	20.57	2.43	3.9
49.74	22.82	4.63	2.83
49.78	26.2	3.96	0.89
49.82	28.12	5.27	-0.32
49.86	28.16	4.84	-1
49.9	27.71	4.57	-1.5
49.94	28.48	3.84	-2.04
49.98	28.06	4.4	-2.66
50.02	27.51	4.86	-3.14
50.06	27.19	4.75	-3.24
50.1	26.78	4.23	-2.75
50.14	27.41	5.4	-2.36
50.18	26.51	6.34	-2.98
50.22	25.74	6.17	-3.4
50.26	26.84	6.52	-1.78
50.3	27.63	8.97	-1.55
50.34	27.18	12.33	-0.03
50.38	24.86	10.96	3.99
50.42	22.98	11.21	4.76
50.46	23.5	12.52	2.94
50.5	23.96	14.1	0.4
50.54	26.2	13.55	-0.94
50.58	24.66	12.5	2.19
50.62	23.64	7.88	5.6
50.66	22.56	3.7	6.7
50.7	22.79	1.59	6.19
50.74	22.62	-1.38	4.75
50.78	24.74	0.87	4.3
50.82	22.48	4.63	5.96
50.86	22.59	1.34	2.96
50.9	22.499	-0.075055	4.8202
50.94	22.479	-0.64607	4.5083
50.98	22.505	-1.1209	4.1212
51.02	22.582	-1.5021	3.6633
51.06	22.715	-1.7923	3.1393
51.1	20.16	-3.42	6.88
51.14	19.75	-5.12	4.86
51.18	22.87	-2.51	4.08
51.22	23.96	1.48	2.65
51.26	24.65	0.04	-2.53
51.3	27.26	-2.39	-6.18
51.34	27.95	-1.08	-5.53
51.38	28.21	-0.95	-4.19
51.42	29.03	-0.44	-4.81
51.46	28.12	-1.38	-5.16
51.5	28.09	0.96	-5.05
51.54	28.91	-0.07	-3.33
51.58	27.19	2.41	-1.61
51.62	29.08	0.78	-3.38
51.66	27.75	0.46	-0.73
51.7	27.85	-0.03	-0.68
51.74	28.99	1.26	3.7
51.78	29.12	-2.41	0.72
51.82	32.26	0.03	-1.99
51.86	30.38	0.87	-3.52
51.9	29.63	1.18	-3.29
51.94	29.81	1.9	-3.22
51.98	29.24	2.33	-4.09
52.02	28.91	3.36	-4.45
52.06	28.8	3.47	-5.25
52.1	28.56	4.34	-5.55
52.14	26.6	4.47	-5.92
52.18	25.82	4.3	-6.88
52.22	22.91	7.63	-6.98
52.26	22.49	7.16	-9.14
52.3	23.23	7.11	-6.1
52.34	22.36	6.89	-4.29
52.38	21.83	5.8	-0.64
52.42	28.1	2.88	4.32
52.46	24.78	2.15	4.18
52.5	24.44	0.14	1.05
52.54	24.82	0.41	-0.38
52.58	22.82	-1.99	1.65
52.62	23.35	0.96	3.6
52.66	21.99	4.91	4.37
52.7	18.91	4.4	4.25
52.74	22.35	0.94	3.05
52.78	23.49	0.79	3.11
52.82	26.486	4.1753	3.403
52.86	27.102	4.5549	3.3266
52.9	27.74	4.9458	3.1992
52.94	28.07	7.18	0.42
52.98	31.94	7.57	2.1
53.02	34.3	8.74	2.33
53.06	31.68	11.54	3.83
53.1	35.01	11.87	2.27
53.14	33.96	7.02	-1.51
53.18	35.11	6.11	2.36
53.22	32.8	6.8	-0.17
53.26	33.205	7.5469	0.41139
53.3	31.84	9.4	2.47
53.34	32.76	8.41	2.11
53.38	31.29	6.11	-0.03
53.42	33.35	3.25	0.2
53.46	33.93	1.54	-4.23
53.5	31.61	2.12	-4.23
53.54	33.27	4.97	-2.33
53.58	34.39	5.48	-2.44
53.62	33.48	5.18	-3.75
53.66	35.97	4.22	-4.27
53.7	33.21	2.15	-3.39
53.74	35.2	3.3	-4.06
53.78	34.44	3.91	-4.96
53.82	33.94	2.75	-4.82
53.86	33.66	6.15	-3.47
53.9	35.53	6.05	-3.14
53.94	34.39	5.44	-3.73
53.98	35.02	5.15	-3.82
54.02	33.37	2.34	-3.41
54.06	32.78	1.85	-1.78
54.1	31.14	-0.26	0.81
54.14	29.15	-1.55	0.93
54.18	27.7	0.81	0.09
54.22	26.35	-0.18	-1.43
54.26	24.93	-0.97	-3.46
54.3	23.81	0.1	-6.23
54.34	21.62	-0.03	-1.52
54.38	20.89	4.7	2.07
54.42	23.06	7.56	0.75
54.46	22.12	6.89	2.76
54.5	26.75	5.28	1.31
54.54	23.13	5.45	2.76
54.58	27.75	8.24	1.52
54.62	24.91	8.49	1.1
54.66	24.2	9.82	1.5
54.7	23.59	5.47	2.62
54.74	28.21	3.36	2.28
54.78	23.75	4.75	2.69
54.82	23.02	2.91	2.57
54.86	23.05	2	2.32
54.9	23.56	0.64	0.79
54.94	20.28	0.49	1.21
54.98	21.07	0.63	0.87
55.02	20.27	1.39	0.82
55.06	20.33	0.72	2.53
55.1	20.42	0.35	1.89
55.14	19.93	0.93	1.15
55.18	19.06	1.51	1.82
55.22	19.77	1.56	2.5
55.26	19.39	0.5	2.76
55.3	20.17	-2.18	0.64
55.34	23.75	-4.67	0.39
55.38	24.32	-5.31	-0.2
55.42	21.77	-5.07	-0.53
55.46	21.47	-4.69	1.63
55.5	21	-3.71	2.59
55.54	18.07	1.34	1.76
55.58	20.24	1.54	3.24
55.62	22.54	0.3	3.42
55.66	21.27	3.37	-0.17
55.7	17.13	0.93	-0.18
55.74	17.43	-2.57	1.22
55.78	20.72	-2.73	1.73
55.82	23.14	-4.74	0.81
55.86	21.24	-0.75	-0.91
55.9	18.32	-3.3	-0.79
55.94	17.51	-2.28	1.52
55.98	20.93	0.4	4.34
56.02	25.415	0.40366	1.2276
56.06	31.04	-1.29	0.2
56.1	28.44	2.09	2.18
56.14	32.34	3.14	2.64
56.18	31.61	5.11	2.52
56.22	32.7	6.94	0.94
56.26	31.59	4.2	0.75
56.3	30.74	4.25	1.07
56.34	32.37	2.11	0.33
56.38	33.24	4.44	0.55
56.42	34.28	3.73	0.81
56.46	33.24	2.53	2.13
56.5	33.04	2.64	-0.34
56.54	31.68	0.41	-1.5
56.58	29.58	4.12	-1
56.62	28.4	4.16	-0.1
56.66	27.4	6.66	-2.19
56.7	28.66	2.33	-0.24
56.74	29.99	3.31	0.01
56.78	29.32	3.93	1.77
56.82	30.6	2.8	2.85
56.86	30.49	3.81	1.66
56.9	32.88	4.47	-1.75
56.94	30.89	2.93	0.52
56.98	30.45	4.15	-0.47
57.02	31.01	2.91	-1.84
57.06	34.1	0.83	-0.49
57.1	33.15	3.83	-1.43
57.14	34.01	3.12	-1.56
57.18	34.16	2.15	-1.2
57.22	30.64	1.32	-1.96
57.26	30.67	2.41	-2.39
57.3	32.35	1.84	-1.83
57.34	32.38	3.23	-3.5
57.38	31.18	-0.22	-3.2
57.42	32.67	0.26	-1.4
57.46	34.15	3.06	-2.91
57.5	32.21	4.11	-5.43
57.54	29.91	8	-5.13
57.58	24.54	6.56	-2.65
57.62	26.48	8.53	-2.01
57.66	28.52	5.57	-2.14
57.7	27.85	5.44	-3.74
57.74	25.04	5.53	-3.74
57.78	23.98	7.35	-3.56
57.82	22.88	6.42	0.53
57.86	21.94	7.11	0.9
57.9	22.52	7.42	-1.11
57.94	24.92	6.67	-2.1
57.98	22.64	5.3	2.02
58.02	23.24	4.42	4.84
58.06	23.14	5.48	5.9
58.1	22.93	4.99	6.03
58.14	24.54	6.68	5.56
58.18	26.49	7.75	0.19
58.22	29.09	11.22	0.83
58.26	30.99	10.3	3.86
58.3	30.38	10.83	4.04
58.34	28.97	10.41	5.53
58.38	28.31	7.04	4.28
58.42	26.75	7.46	3.2
58.46	26.82	7.65	3.38
58.5	24.86	5.39	3.26
58.54	24.13	5.15	5.66
58.58	26.885	4.3464	3.0967
58.62	26.28	-4.51	3.42
58.66	26.05	-1.64	2.9
58.7	27.02	-1.64	2.61
58.74	26.75	-0.2	-3.8
58.78	25.94	3.0766	4.4489
58.82	23.19	1.54	0.63
58.86	25.19	3.46	4.76
58.9	26.87	6	6.95
58.94	25.48	5.06	7.36
58.98	25.164	1.8833	5.2788
59.02	25.084	1.6231	5.2677
59.06	22.02	4.15	7.56
59.1	24.76	6.33	6.64
59.14	24.42	4.1	6.91
59.18	27.49	1.54	4.4
59.22	28.59	-2.24	4.24
59.26	28.18	-2.37	3.26
59.3	25.1	-0.68	1.7
59.34	25.73	-4.6	-0.79
59.38	25.95	-3.83	0.6
59.42	27.69	-2.6	-3.09
59.46	26.86	-1.28	-3.69
59.5	27.47	-2.61	-2.4
59.54	25.78	-0.97	-1.92
59.58	27.58	-1.14	-1.81
59.62	23.44	1.1	3.03
59.66	22.74	4.43	3.65
59.7	20.37	5.07	2.47
59.74	17.92	0.92	-0.93
59.78	20.13	3.42	-1.21
59.82	20.96	3.43	1.86
59.86	22.54	0.22	6.03
59.9	24.84	0.02	2.35
59.94	24.26	3.59	-1.2
59.98	26.96	3.56	-5.96
60.02	27.66	5.01	-1.75
60.06	25.78	1.21	-1.15
60.1	23.43	-0.08	2.31
60.14	28.13	0.61	-0.92
60.18	28.4	-1.33	-1.85
60.22	28.65	0.91	-3.96
60.26	31.31	2.13	-5.16
60.3	30.34	5.29	-2.14
60.34	29.82	3.63	-1.56
60.38	29.6	0.19	0.12
60.42	27.13	3.09	1.39
60.46	27.38	2.64	1.77
60.5	28.57	2.36	0.19
60.54	27.9	5.35	-0.75
60.58	28.8	6.51	-3.71
60.62	29.22	4.9	-5.66
60.66	27.09	7.34	-5.16
60.7	26.14	6.86	-4.72
60.74	26.14	5.29	-2.13
60.78	26.11	4.93	-5.37
60.82	25.63	3.02	-5.34
60.86	24.71	3.18	-4.52
60.9	23.88	4.12	-2.41
60.94	23.22	3.47	-2.69
60.98	20.91	3.65	-3.47
61.02	20.13	2.46	-3.58
61.06	17.26	1	-3.2
61.1	18.45	0.11	-1.52
61.14	20.351	-1.7279	-2.5247
61.18	20.391	-2.4383	-2.2524
61.22	19.72	-10.11	-3.23
61.26	20.586	-3.6129	-1.6597
61.3	16.87	-5.27	-1.7
61.34	19.57	-8.05	-2.44
61.38	20.85	-1.2	-0.76
61.42	22.73	-2.93	-2.03
61.46	21.86	-2.01	1.4
61.5	23.49	-1.78	2.04
61.54	22.03	-4.1	1.04
61.58	24.19	-4.4	2.96
61.62	20.54	-0.27	3.23
61.66	18.73	-1.38	0.62
61.7	14.26	1.26	1.31
61.74	19.28	2.62	3.64
61.78	19.92	2.57	5.29
61.82	19.89	1.53	2.56
61.86	17.82	-5.78	3.74
61.9	22.27	-0.16	8.17
61.94	20.64	-0.03	8.22
61.98	24.78	1.63	3.32
62.02	25.06	1.69	1.13
62.06	26.3	1.54	4.11
62.1	24.96	4.92	5.71
62.14	26.55	3.52	0.58
62.18	29.68	2.74	-0.25
62.22	27.57	2.04	-0.67
62.26	27.64	3.7	-0.01
62.3	27.06	4.05	0
62.34	28.52	3.22	-1.84
62.38	28.51	3.92	-3.33
62.42	27.19	1.98	-3.65
62.46	27.54	3.43	-1.5
62.5	30.3	5.36	-2.57
62.54	29.32	1.92	-3.07
62.58	31.28	4.43	-2.47
62.62	31.48	3.8	-3.42
62.66	31.86	6.09	-3.8
62.7	32.23	4.3	-3.85
62.74	30.25	3.94	-4.7
62.78	29.66	2.65	-2.51
62.82	30.98	1.78	1.91
62.86	28.48	2.12	2.28
62.9	27.78	3.62	1.28
62.94	28.42	2.97	0.43
62.98	31.36	3.87	-0.35
63.02	30.82	2.49	-2.1
63.06	31.88	2.48	-2.23
63.1	31.29	2.6	-2.51
63.14	30.9	2.88	-3.21
63.18	30.57	2.79	-3.39
63.22	31.59	3.64	-4.44
63.26	30.05	5.26	-4.41
63.3	30.26	7.43	-5.54
63.34	31.79	2.64	-7.5
63.38	29.29	5.45	-4.25
63.42	27.96	7.75	-4.33
63.46	27.69	5.63	-2.98
63.5	27.98	8.48	-2.37
63.54	27.66	8.85	-0.5
63.58	24.34	5.74	1.04
63.62	22.59	8.33	1.29
63.66	23.87	10.26	1.57
63.7	23.8	10.17	2.97
63.74	23.04	10.37	2.75
63.78	21.22	12.87	-1.68
63.82	21.52	9.23	7.37
63.86	22.01	8.59	5.88
63.9	20.54	9.48	4.95
63.94	18.48	4.49	6.58
63.98	20.17	3.11	2.56
64.02	20.74	1.92	4.14
64.06	19.54	4.26	4.47
64.1	20.31	8.64	5.93
64.14	21.92	2.01	5.22
64.18	21.27	-0.29	5.57
64.22	21.8	-0.33	3.33
64.26	23.62	-1.37	4.89
64.3	21.71	-3.15	5.17
64.34	20.35	-3.82	6.25
64.38	23.3	-1.51	6.87
64.42	28.03	-2.91	4.63
64.46	27.01	-4.52	0.04
64.5	26.49	-3.37	0.34
64.54	24.58	-0.27	-0.14
64.58	23.91	-0.27	3.93
64.62	23.14	0.2	2.81
64.66	20.5	1.51	2.11
64.7	23.66	1.28	4.98
64.74	21.96	1.69	6.71
64.78	23.24	-0.03	4.16
64.82	25.64	2.27	3.07
64.86	23.66	0.65	2.62
64.9	24.25	0.53	1.15
64.94	26.06	-0.04	0.54
64.98	27.92	-1.27	-1.63
65.02	29.03	-1.11	-2.87
65.06	28.04	-0.15	-3.55
65.1	27.46	-1.76	-1.05
65.14	29.17	-2.81	-2.1
65.18	27.88	-1.83	-1.2
65.22	26.17	-1.18	-0.18
65.26	25.5	-2.31	0.62
65.3	23.58	0.87	1.84
65.34	23.11	2.32	0.09
65.38	20.91	3.11	-0.19
65.42	20.57	2.34	0.29
65.46	19.22	1.75	0.08
65.5	18.18	3.14	-0.72
65.54	18.24	2.06	0.93
65.58	18.56	0.8	2.07
65.62	18.33	1.34	1.13
65.66	19.85	3.03	0.72
65.7	20.9	1.42	1.98
65.74	18.26	3.44	2.1
65.78	18.2	2.53	3.49
65.82	20.19	1.82	2.76
65.86	20.6	1.88	3.38
65.9	21.97	0.75	3.04
65.94	27.8	-0.75	2.81
65.98	29.54	-2.4	4.21
66.02	27.75	-4.23	3.91
66.06	23.9	1.78	-0.69
66.1	25.11	-0.76	-2.15
66.14	23.69	1.63	-1.9
66.18	23.6	2.24	-0.44
66.22	28.25	0.64	-1.11
66.26	28.33	2.04	-1.35
66.3	27.79	2.59	-1.89
66.34	27.92	1.83	-2.34
66.38	29.23	2.82	-4.41
66.42	27.29	4.25	-5.25
66.46	28.88	3.87	-1.28
66.5	26.9	1.71	0.14
66.54	22.41	0.49	0.26
66.58	19.53	1.49	-0.82
66.62	19.17	3.93	-0.95
66.66	17.81	4.45	-1.03
66.7	18.02	2.44	-3.33
66.74	18.64	1.38	-5.99
66.78	19.132	3.0168	-0.18008
66.82	18.33	-1.53	-3.11
66.86	20.28	-3.55	-2.46
66.9	20.23	3.1229	0.27267
66.94	20.824	3.1321	0.37487
66.98	21.507	3.1255	0.45087
67.02	20.49	7.68	3.62
67.06	21.24	6.96	3.45
67.1	24.04	7.95	5.75
67.14	23.68	6.05	4.92
67.18	22.92	2.87	1.9
67.22	22.48	4.22	2.67
67.26	27.448	2.5	0.15711
67.3	28.275	2.3082	-0.016041
67.34	34.25	4.69	-3.28
67.38	35.76	-1.32	0.22
67.42	35.44	-0.64	-2.22
67.46	31.86	-1.08	-2.96
67.5	32.19	-1.92	-4.28
67.54	29.76	-0.88	-4.12
67.58	30.16	-1.55	-3.92
67.62	28.97	-1.27	-3.9
67.66	29.55	-2.31	-4.85
67.7	28.42	0.15	-5.39
67.74	29.85	-0.21	-0.45
67.78	33.14	-1.05	-2.38
67.82	30.22	-0.58	-3.57
67.86	28.59	-0.36	-4
67.9	26.17	-1.51	-2.48
67.94	27.26	-2.37	-2.54
67.98	25.27	-2.7	-1.72
68.02	28.51	-5.31	-1.66
68.06	30.69	-3.44	-3.46
68.1	29.9	-0.7	-4.17
68.14	29.96	0.08	-4.47
68.18	28.15	2.01	-4.01
68.22	26.04	-0.3	-3.64
68.26	20.45	-1.94	-1.53
68.3	19.68	-3.44	0.2
68.34	21.3	-2.54	0.36
68.38	20.79	-2.41	0.96
68.42	19.61	-3.02	1.16
68.46	18.67	-1.7	0.83
68.5	19.57	-1.83	0.84
68.54	20.98	-0.66	1.65
68.58	21.76	0.33	1.25
68.62	21.38	-1.67	-0.99
68.66	19.18	-1.61	0.67
68.7	21.04	-1.27	3.2
68.74	21.92	0.71	3.11
68.78	23.09	-0.1	2.79
68.82	22.61	-2.74	1.04
68.86	22.88	-2.4	0.65
68.9	22.31	-0.31	3.27
68.94	24.26	-0.42	3.85
68.98	22.03	-0.47	3.77
69.02	21.23	0.81	3.11
69.06	17.53	0.22	3.55
69.1	19.86	-2	1.57
69.14	17.99	-5.43	1.37
69.18	18.24	-2.69	4.07
69.22	18.3	-1.09	4.15
69.26	18.38	-2.05	3.83
69.3	16.96	-0.41	6.45
69.34	17.76	2.56	4.51
69.38	17.28	2.51	2.68
69.42	18.39	0.96	1.82
69.46	19.03	-0.57	2.58
69.5	22.96	-0.89	0.22
69.54	23.31	1.31	-2.84
69.58	24.67	1.17	-3.99
69.62	20.05	0.43	0.26
69.66	24.28	-1.27	2.19
69.7	22.61	-0.18	2.4
69.74	23.21	0.46	2.03
69.78	25.76	1.28	1.57
69.82	24.22	-1.01	-1.6
69.86	27.71	-0.91	-3.5
69.9	24.87	-1.95	-3.81
69.94	23.87	-3.27	-2.54
69.98	23.55	2.06	-2.52
70.02	26.67	3.23	-2.55
70.06	26.61	4.89	-0.9
70.1	25.35	6.18	-1.11
70.14	24.39	6.42	0.36
70.18	25.12	4.7	-2.28
70.22	24.93	4.26	-2.68
70.26	23.8	5.15	-3.59
70.3	23.48	4.65	-5.28
70.34	20.3	-0.15	-3.89
70.38	22.38	4.02	2.55
70.42	23.22	2.55	2.59
70.46	25.32	2.9	0.4
70.5	27.28	3.8	-2.75
70.54	23.14	5.73	-2.91
70.58	25.15	3.77	1.26
70.62	25.19	3.62	2.63
70.66	24.81	7.23	1.04
70.7	24.7	6.64	0.08
70.74	24.68	7.05	-0.21
70.78	25.46	6.44	-1.07
70.82	25.67	6.1	-0.5
70.86	25.65	5.56	-0.56
70.9	24.87	5.92	-0.39
70.94	24.01	6.16	-1.52
70.98	22.38	5.74	-2.28
71.02	20.81	4.26	-1.97
71.06	21.28	5.71	-0.3
71.1	23.85	3.93	-0.25
71.14	24.78	5.34	1.37
71.18	28.12	8.61	2.99
71.22	27.66	8.25	3.68
71.26	29.09	4.89	2.82
71.3	27.31	6	3.63
71.34	24.09	5.47	2.33
71.38	26.39	4.89	0.17
71.42	27.42	5.53	-1.35
71.46	27.79	6.81	-1.79
71.5	26.78	3.73	-0.28
71.54	25.87	4.23	0.39
71.58	23.75	4.06	-1.62
71.62	21.33	4.16	-3.91
71.66	19.74	3.94	1.85
71.7	19.1	5.6	5.01
71.74	21.66	3.38	5.79
71.78	23.36	0.93	5.1
71.82	22.09	1.57	5.15
71.86	22.91	3.43	3.08
71.9	20.78	0.89	0.79
71.94	22.93	1.09	3.88
71.98	24.41	0.93	0.97
72.02	23.54	0.61	2.06
72.06	23.06	-1.01	1.93
72.1	24.86	-3.21	1.11
72.14	25.33	-6.8	0.9
72.18	25.85	-6.31	0.82
72.22	23.76	-4.13	4.45
72.26	22.41	-5.05	0.9
72.3	22.06	-1.76	-3.01
72.34	19.65	-1	-2.37
72.38	22.27	-2.66	-0.06
72.42	24.42	0.65	-0.58
72.46	26.55	1.13	-1.58
72.5	28.68	-0.5	0.47
72.54	30.83	2.68	2.47
72.58	30.95	1.01	0.58
72.62	30.61	1.51	0.88
72.66	30.97	0.81	-0.82
72.7	31.54	1.45	-2.93
72.74	32.03	2.27	-4.39
72.78	31.09	3.08	-5.17
72.82	30.37	2.03	-4.17
72.86	30.4	4.45	-5.72
72.9	30.78	3.81	-5.85
72.94	31.25	5.2	-5.62
72.98	27.03	5.19	-2.36
73.02	28.75	7.87	-2.78
73.06	30.04	4.74	-7
73.1	28.65	3.28	-5.6
73.14	27.58	4.92	-4.79
73.18	28.59	6.38	-2.28
73.22	30.28	7.99	-0.84
73.26	28.29	2.14	2.18
73.3	24.68	3.73	3.68
73.34	22.24	3.51	-2.07
73.38	24.12	1.22	-3.42
73.42	23.29	-2.57	-1.96
73.46	19.2	-4.29	-0.5
73.5	25.65	-2.66	1.04
73.54	22.86	-2.89	1.41
73.58	24.51	1.26	1.44
73.62	26.29	2.88	-0.41
73.66	23.84	3.42	-4.69
73.7	25.74	3.43	-7.41
73.74	22.47	2.1	-7.62
73.78	22.55	4.75	-5.79
73.82	22.86	0.81	-5.9
73.86	21.32	2.21	-4.96
73.9	20.62	7.61	-2.86
73.94	21.3	8.65	-1.87
73.98	22.1	7.52	-0.17
74.02	23.53	6.25	-0.76
74.06	22.73	6.64	-0.96
74.1	24.77	6.23	-0.35
74.14	23.25	5.04	-0.94
74.18	25.99	3.39	-1.53
74.22	25.52	2.33	-4.32
74.26	25.23	3.45	-3.25
74.3	24.11	2.74	-3.59
74.34	24.29	1.34	-2.65
74.38	23.24	2.18	0.84
74.42	23.9	3.03	1.33
74.46	22.29	6.29	-0.85
74.5	24.23	7.98	0.4
74.54	21.76	7.43	3.16
74.58	23.78	7.47	5.7
74.62	22.64	4.75	5.1
74.66	22.98	4.31	5.24
74.7	23.31	3.31	5.24
74.74	24.18	2.33	3.71
74.78	24.16	-0.06	4.23
74.82	24.48	-1.72	3.65
74.86	24.39	2.13	4.8
74.9	23.9	4.08	4.35
74.94	25.36	5.8	-0.37
74.98	25.88	3.46	2.55
75.02	25.27	1.23	-1.49
75.06	26.93	1.38	-2.51
75.1	30.28	-1.16	-3.41
75.14	29.06	0.67	-1.85
75.18	27.05	5.42	-3.44
75.22	26.924	2.3607	-1.0133
75.26	27.15	2.3313	-1.1418
75.3	22.73	5.02	4.69
75.34	24.61	1.18	3.87
75.38	28.28	0.98	-2.31
75.42	27.62	1.94	-1.84
75.46	28.19	0.76	-3.07
75.5	28.77	1.83	-3.41
75.54	32.18	3.11	-4.09
75.58	32.94	4.89	-3.68
75.62	33.5	2.94	-4.18
75.66	33.95	2.09	-4.61
75.7	33.53	2.62	-4.18
75.74	31.56	2.74	-4.52
75.78	32.12	2.68	-5.19
75.82	33.19	1.48	-5.48
75.86	29.93	1.12	-4
75.9	25.73	1.55	-2.04
75.94	23.75	5.33	-1.46
75.98	26.19	0.84	-4.29
76.02	29.68	-1	-5.69
76.06	28.17	2.06	-5.97
76.1	27.31	3.43	-7.03
76.14	24.86	6.44	-4.27
76.18	24.33	3.59	-2.03
76.22	24.06	2.59	-0.03
76.26	27.27	4.4	-1.11
76.3	22.04	1	1.31
76.34	23.09	4.22	-1.2
76.38	21.736	4.4607	1.7648
76.42	20.938	4.5475	2.6232
76.46	20.92	6.72	8.89
76.5	19.47	8.53	7.74
76.54	16.87	4.63	7.63
76.58	16.62	1.53	3.83
76.62	18.15	1.75	1.27
76.66	17.25	3.54	3.38
76.7	20.66	4.05	4.53
76.74	22.5	1.52	2.72
76.78	22	-0.27	2.58
76.82	21.74	0.43	3.61
76.86	22.48	0.64	2.33
76.9	23.41	-2.21	2.35
76.94	24.33	-1.87	-0.56
76.98	20.48	1.95	-0.62
77.02	19.37	3.75	2.04
77.06	16.63	0.71	3.77
77.1	18.97	0.68	2.74
77.14	22.96	3.54	-0.38
77.18	25.08	3.53	2.23
77.22	26.17	2.2	1.01
77.26	28.5	1.8	-1.31
77.3	30.25	1.75	-3.04
77.34	30.86	1.24	-3.67
77.38	30.25	0.15	-1.98
77.42	30.08	1.48	-3.21
77.46	28.68	-0.95	-1.2
77.5	30.66	2.01	-0.97
77.54	32.25	3.76	0.04
77.58	30.36	3.91	-3.39
77.62	29.2	4.65	0.72
77.66	25.1	1.93	3.2
77.7	25.7	5	0.04
77.74	26.65	2.06	1.25
77.78	26.87	3.35	-1.01
77.82	25.89	0.52	-2.25
77.86	23.58	2.32	-2.58
77.9	27.74	3.78	-3.73
77.94	28.6	2.49	-2.94
77.98	25.42	1.42	-2.39
78.02	23.78	2.55	-1.84
78.06	24.25	0.95	0.58
78.1	21.11	4.1	1.24
78.14	22.24	6.09	3.23
78.18	21.4	4.92	0.24
78.22	18.91	5.62	1.54
78.26	22.96	4.07	0.99
78.3	23.48	4.13	2.48
78.34	22.39	0.13	5.27
78.38	19.96	-0.76	4.03
78.42	18.31	1.17	2.79
78.46	18.55	2.24	2.86
78.5	18.82	0.73	3.41
78.54	19.95	2.04	3.41
78.58	19.2	-1.26	2.01
78.62	21.21	2.71	1.8
78.66	21.87	2.18	2.85
78.7	22.99	0.29	1.02
78.74	23.23	1.64	2.68
78.78	22.3	3.41	2.18
78.82	21.52	2.71	1.22
78.86	22.7	3.02	1.07
78.9	22.21	3.75	1.4
78.94	23.93	4.7	-1.55
78.98	23.27	3.85	-0.78
79.02	25.23	3.85	-0.08
79.06	24.769	1.9062	0.45537
79.1	24.867	1.4888	0.47798
79.14	24.933	1.0433	0.52203
79.18	26.64	0.63	4.05
79.22	24.33	0.1	4.6
79.26	24.31	-1.17	1.14
79.3	23.85	-0.47	3.34
79.34	25.8	-4.44	-1.47
79.38	28.15	-2.83	-3.44
79.42	28.13	-0.77	-6.51
79.46	24.846	-1.9791	1.2982
79.5	24.822	-2.0956	1.4046
79.54	25.82	-5.88	2.5
79.58	23.81	-3.34	0.75
79.62	23.72	-0.57	2.5
79.66	23.69	-1.67	3.7
79.7	24.71	2.59	4.76
79.74	26.03	1.25	4.48
79.78	24.5	0.04	3.09
79.82	23.84	3.3	2.06
79.86	21.33	5.36	-0.12
79.9	24.32	5.24	-0.66
79.94	30.23	5.18	1.04
79.98	28.57	4.9	1.41
80.02	30.59	3.56	-0.18
[truncated: 1,072 more rows]
