# Supplementary material for: Mean flow and turbulence structure over exposed roots on a forested floodplain: Insights from a controlled laboratory experiment
Source: PLoS One. 2020 Feb 26;15(2):e0229306. doi: 10.1371/journal.pone.0229306 (PMC7043746; doi:10.1371/journal.pone.0229306)
Supplement: S1 File — (ZIP) [file pone.0229306.s001.zip › data_and_scripts/velocity_data/t21_040_replaced.csv]

0.02	17.88	6.5	0.86
0.06	19.68	5.34	-0.2
0.1	19.26	5.42	5.28
0.14	17.4	8.88	6.42
0.18	20.64	7.28	4.24
0.22	24.88	7.56	1.44
0.26	27.62	7.98	3.1
0.3	28	8.86	3.74
0.34	26.46	9.9	3.32
0.38	24.92	10.2	3.72
0.42	23.2	7.66	0.32
0.46	25.7	8.24	-2.46
0.5	24.74	7.42	-2.88
0.54	25.4	9.16	-0.92
0.58	22.24	10.24	-1.06
0.62	25.52	7.6	-0.5
0.66	22.14	8.06	1.16
0.7	23.08	9.6	1.94
0.74	25.46	10.54	2.44
0.78	23.46	10.52	0.04
0.82	23.52	7.8	-0.26
0.86	22.84	10.96	2.86
0.9	24.14	9.72	3.7
0.94	24.78	2.5	2.44
0.98	23.12	6.68	3.96
1.02	22.38	3.46	4.24
1.06	25.02	6.86	3.78
1.1	28.72	5.42	6.64
1.14	22.14	-0.6	4.18
1.18	18.72	-0.86	1.5
1.22	23.48	2.86	4.02
1.26	21.78	1.08	3.6
1.3	23.84	2.68	5.08
1.34	19.9	2.42	4.3
1.38	22.6	6.92	3.02
1.42	21.34	9.66	-0.06
1.46	19.46	6.06	1.72
1.5	19.76	10.16	-0.28
1.54	15.6	4.9	-0.62
1.58	13.04	3.36	0.3
1.62	14.407	1.8236	3.0631
1.66	13.661	1.2427	3.0411
1.7	7.82	-6.44	9.02
1.74	12.341	0.03414	2.9789
1.78	11.788	-0.55827	2.9382
1.82	9.44	-6.74	9.72
1.86	6.98	-4.5	8.9
1.9	7.04	-7.64	8.18
1.94	10.547	-2.4374	2.7049
1.98	10.534	-2.6964	2.6277
2.02	13.76	-5.72	-4.5
2.06	12.88	-5.18	-5.56
2.1	12.96	-6.42	-4.56
2.14	12.82	-0.86	0.52
2.18	12.4	3.32	4.78
2.22	14.66	7	3.82
2.26	17.78	6.7	5.78
2.3	19.56	4.98	6.52
2.34	15.22	3.78	-2.14
2.38	20.8	3.42	0.16
2.42	21.66	4.82	1.34
2.46	21.56	0.58	1.72
2.5	20.28	0.96	-1.46
2.54	23.36	3.08	0.28
2.58	22.86	4.54	-1.24
2.62	26.18	1.38	-2.46
2.66	23.72	0.92	-3.28
2.7	26.46	-0.56	-3.38
2.74	26.64	-0.92	-6.06
2.78	23.48	-0.74	-3.14
2.82	23.58	-1.58	-1.98
2.86	27.56	-10.28	3.46
2.9	29.2	-6.38	-4.46
2.94	30.08	-3.56	-6.24
2.98	28.1	-3.04	-4.14
3.02	25.64	-3.08	-0.52
3.06	30.12	-5.74	-0.74
3.1	26.96	-3.8067	-0.78012
3.14	26.997	-3.4997	-0.63051
3.18	27.031	-3.123	-0.50488
3.22	27.063	-2.6863	-0.40388
3.26	23.4	-4.58	4.3
3.3	22.4	-3.24	4.5
3.34	26.48	1.42	0
3.38	28.24	3.78	-1.44
3.42	30.48	2.72	-4.62
3.46	27.364	0.6666	-0.34999
3.5	27.455	1.2589	-0.43887
3.54	27.564	1.8355	-0.55739
3.58	27.693	2.3869	-0.70616
3.62	27.845	2.9036	-0.88581
3.66	28.022	3.3762	-1.097
3.7	27.24	2.5	2.98
3.74	26.98	4.48	-0.92
3.78	26.7	3.54	-3.58
3.82	27.86	3.66	-5.7
3.86	30.84	6.22	-4.04
3.9	33.34	2.82	-4.6
3.94	31.98	3.86	-3.98
3.98	32.46	2.34	-2.72
4.02	31.06	3.56	-3.56
4.06	33.04	5	-3.82
4.1	29.7	3.54	-6.02
4.14	31.5	3.54	-6.12
4.18	29.2	3.32	-5.76
4.22	30.94	2.44	-6.84
4.26	26.22	1.04	-7.52
4.3	29.14	0.72	-6.42
4.34	25.94	2.68	-6.96
4.38	24.56	2	-5.42
4.42	22.52	3	-2.1
4.46	25.64	2.04	-1.84
4.5	23.54	-0.76	-2.16
4.54	24.44	-1.78	-1.06
4.58	22.6	-0.1	-0.2
4.62	23.32	3.46	1.16
4.66	26.1	5.26	2.74
4.7	25.28	6.06	1.46
4.74	24.5	0.26	-3.02
4.78	25.04	5.58	-2.14
4.82	21.26	2.96	-0.76
4.86	23.96	7.04	-0.78
4.9	21.12	5.1	-2.16
4.94	18.06	4.94	-1.62
4.98	19.52	9.42	-1.72
5.02	21.68	7.8	0.08
5.06	20.1	9.04	-3.74
5.1	19.12	8.96	1.46
5.14	22.442	8.5582	1.1331
5.18	23.235	8.5899	1.7991
5.22	25.72	7.86	4.66
5.26	25.34	12.06	4.18
5.3	24.44	10.72	3.42
5.34	27.34	9.64	1.98
5.38	27.36	6.16	3.78
5.42	30.1	2.12	3.3
5.46	31.48	1.92	2.5
5.5	30.78	6.14	2.26
5.54	28.92	-1.36	0.32
5.58	29.64	-0.74	0.12
5.62	29.04	0.58	-2.42
5.66	32.48	-0.02	-3.86
5.7	35.32	-2.1	-3.04
5.74	31.96	-4.02	-1.66
5.78	28	-5	-1.48
5.82	27.5	-6.2	-2.18
5.86	27.38	-2.58	-3.52
5.9	27.58	-3.52	-3.28
5.94	28.5	-1.84	-3.56
5.98	28.2	-0.68	-5.2
6.02	29.04	-0.82	-5.28
6.06	30.16	0.98	-4.68
6.1	31.8	2.56	-2.86
6.14	28.06	-0.42	-1.82
6.18	27.74	-0.6	-1.32
6.22	26.62	-1.14	-3.28
6.26	26.04	1.06	-3.96
6.3	25.92	2.26	-4.8
6.34	23.98	-0.18	-5.96
6.38	24.24	0.26	-7.1
6.42	23.2	0.32	-7.34
6.46	21.1	1.14	-6.98
6.5	19.4	4.42	-5.66
6.54	18.3	5.3	-5.04
6.58	16.6	2.36	-5.7
6.62	16.46	1.16	-5.44
6.66	19.02	1.4	-4.2
6.7	19.86	3.32	-6.02
6.74	15	3.08	-5.3
6.78	18.98	7.62	-6.32
6.82	22.04	4.54	-4.8
6.86	23.84	3.66	-5.22
6.9	22.68	7.14	-3.14
6.94	19.7	10.42	-1.7
6.98	18.94	9.96	-1.1
7.02	23.36	5.64	-3.52
7.06	23.48	4.48	-2.74
7.1	22.96	4.22	-2.3
7.14	26.04	3.02	-2.58
7.18	28.1	1.7	-1.76
7.22	25.94	0.74	-2.4
7.26	25.68	2.12	-1.9
7.3	21.44	-1.88	0.7
7.34	25.24	3.26	-0.06
7.38	25.36	5.14	2.22
7.42	23.8	7.28	2.42
7.46	21.66	7.5	3.72
7.5	18.98	8.36	2.6
7.54	18.5	5.06	-1.52
7.58	14.06	-0.12	-2.34
7.62	12.68	0.64	0.04
7.66	10.76	4.56	0.04
7.7	8.32	1.68	0.58
7.74	5.06	0.68	0.62
7.78	3.78	-3.68	1.1
7.82	8.3912	1.3805	1.7512
7.86	4.2	-3.26	2.78
7.9	9.4112	2.0118	2.3923
7.94	5.76	-0.32	2.68
7.98	11.157	2.8481	3.0621
8.02	10.34	1.48	7.14
8.06	12.16	3.18	5.82
8.1	18.86	6.64	1.96
8.14	20.56	8.16	3.02
8.18	19.22	7.02	5.78
8.22	20.2	5	6.58
8.26	22.66	8.7	2.16
8.3	20.662	5.9316	4.83
8.34	18.86	6.46	2.2
8.38	22.9	3.88	6
8.42	21.34	7	5.48
8.46	19.58	3.66	3.86
8.5	24.6	6.16	4.7
8.54	23.16	4.78	0.34
8.58	25.16	5.76	2.98
8.62	24.66	4.66	4.24
8.66	22.02	-2.54	0.38
8.7	20.12	-1.08	3.08
8.74	18.64	-1.54	-2.06
8.78	15.66	-0.5	-1.7
8.82	17.56	-1.52	-2.94
8.86	14.74	-1.82	-1.88
8.9	14	-3.76	-2.76
8.94	9.28	-4.4	-2.6
8.98	8.96	-4.2	-2.46
9.02	12.82	1.72	1.44
9.06	16.32	1.82	1.86
9.1	20.74	5.26	0.14
9.14	20.8	4.12	0.16
9.18	17.66	5.1	-0.18
9.22	18.28	4.82	1.82
9.26	20.56	3.08	4.18
9.3	19.76	4.36	5.72
9.34	17.96	-2.26	4.66
9.38	19.74	1.62	2.66
9.42	20.06	-0.38	0.1
9.46	20.12	0.44	-0.48
9.5	21.1	3.12	-1.2
9.54	22.5	2	-1.3
9.58	24.6	5.28	-0.16
9.62	20.86	4.7	2.56
9.66	20.1	10.06	4.12
9.7	21.94	9.1	3.62
9.74	23.28	8.86	5.36
9.78	21.92	4.28	3.42
9.82	20.92	4.98	3.46
9.86	22.16	5.06	2.38
9.9	20.04	5.12	1.42
9.94	19.32	4.48	1.16
9.98	18.76	6	2.04
10.02	17.22	7.74	3.42
10.06	18	7.96	3.58
10.1	17.58	7.18	1.3
10.14	16.72	8.14	1.56
10.18	19.64	6.52	2.78
10.22	24.6	7.22	3.06
10.26	24.24	8.8	3.02
10.3	23.44	9.56	4.44
10.34	22.26	7.42	3.94
10.38	23.52	9.56	6.34
10.42	24.78	5.68	3.96
10.46	18.9	-0.36	-0.48
10.5	16.84	5.92	3.86
10.54	21.104	-0.010989	2.1133
10.58	20.649	-1.0353	1.5064
10.62	18.82	-4.2	0.98
10.66	19.626	-2.8245	0.2117
10.7	18.06	-10.1	6.78
10.74	23.88	-12.68	-0.4
10.78	18.047	-4.4728	-1.6918
10.82	17.572	-4.6429	-2.2518
10.86	13.52	-8.52	-9.74
10.9	14.46	-9.42	-6.88
10.94	17.54	-2.78	-2.58
10.98	19.28	0.46	-1.62
11.02	17.58	6.7	-4.84
11.06	13.26	4.14	-5.08
11.1	16.36	4.46	0.18
11.14	17.8	5.7	-0.58
11.18	20.48	8.62	-4.28
11.22	19.72	14.92	-3.2
11.26	17.88	11.16	1.6
11.3	18.76	12.76	-0.68
11.34	16.32	11.7	4.54
11.38	23.3	10.18	1.22
11.42	24.36	7.74	5.42
11.46	22.5	3.28	6.86
11.5	25.3	3.76	1.18
11.54	26.8	2.98	0.76
11.58	28.72	-6.62	-1.4
11.62	27.54	-2.5	1.62
11.66	23.68	0.62	0.06
11.7	25.68	0.04	0.1
11.74	25	1.36	2.4
11.78	25.44	1.08	0.78
11.82	23.62	0.22	-1.24
11.86	21.16	0.14	-1.22
11.9	21.98	2.04	-4.18
11.94	21.16	-0.36	-3.98
11.98	22.82	0.86	-2.58
12.02	25.4	4.52	-2.16
12.06	23.82	5.52	-3.8
12.1	21.66	6.38	-4.54
12.14	23.2	2.32	-2.64
12.18	22.02	1.22	-2.82
12.22	21.14	3.26	-3.82
12.26	21.32	5.94	-4.44
12.3	20.14	3.02	-4.34
12.34	19.82	3.48	-3.9
12.38	20.92	-0.3	-2.7
12.42	24.24	-0.32	-3.14
12.46	22.96	-5.48	0.4
12.5	20.44	-4.12	-0.44
12.54	20.4	-3.4	-0.7
12.58	22.34	-4.96	-1.58
12.62	23.18	-5.9	0.12
12.66	23.16	-0.52	0.16
12.7	24.6	0.38	-0.48
12.74	21.9	-0.8	-0.2
12.78	20.92	0.14	1.88
12.82	19.8	-1.22	1.64
12.86	18.64	-0.18	-0.84
12.9	18.54	0.74	-0.54
12.94	18.36	1.02	-0.38
12.98	17.52	2.96	-0.66
13.02	17.66	3.16	0.3
13.06	19.4	4.44	-0.26
13.1	21.04	2.92	-1.6
13.14	22.04	1.7	-2.92
13.18	23.54	3.34	-3.06
13.22	24.72	7.8	-1.66
13.26	22.74	7.8	-1.76
13.3	20.58	2.94	-1.18
13.34	21.86	0.28	-3.6
13.38	21.88	0.32	-1.24
13.42	23.58	1.5	-3.98
13.46	23.84	0.04	-3.72
13.5	24.06	1	-0.48
13.54	21.04	2.52	2.28
13.58	19.84	0.78	6.4
13.62	16.48	3.06	3.54
13.66	17.54	-1.7	1.38
13.7	14.24	-3.56	0.62
13.74	12.44	-3.3	1.32
13.78	13.34	-0.24	2.2
13.82	21.14	4.24	0.72
13.86	18.76	5.6	2.08
13.9	17.66	-1	2.56
13.94	18.9	-0.44	-3.08
13.98	16.949	-1.2992	3.6499
14.02	15.4	-0.9	6.58
14.06	18.92	-4.3	7.06
14.1	17.18	-1.68	4.46
14.14	20.8	3.28	1.52
14.18	17.88	-4.86	4.24
14.22	26.86	-2.7	5.6
14.26	19.64	-4.16	5.72
14.3	21.06	-5.54	6.52
14.34	25.96	0.58	3.34
14.38	26.8	3.8	-0.04
14.42	28.5	2.76	-1.64
14.46	28.14	2.14	-2.5
14.5	27.7	2.76	-3.04
14.54	29.14	3.14	-3.26
14.58	26.94	2.78	-3.42
14.62	26.2	4	-3.22
14.66	25.34	3.9	-3.68
14.7	26.7	4.6	-4.1
14.74	25.46	4	-1.66
14.78	26	2.3	-0.22
14.82	28.76	-0.02	-0.24
14.86	28.32	-2.02	-4.78
14.9	26.8	-1.2	-5.84
14.94	24.5	0.44	-7.28
14.98	26.34	0.08	-5.68
15.02	29.02	1.1	-7.62
15.06	33.24	2.98	-6.4
15.1	27.68	0.94	-3.88
15.14	22.56	-0.46	-5.04
15.18	21.62	-1.18	-4.8
15.22	19.58	-7.32	-2.98
15.26	23.26	-5.7	0.52
15.3	21.46	-1	1.1
15.34	22.6	-2.16	3.52
15.38	22.02	0.86	1.44
15.42	21.86	4.4	-1.7
15.46	24.24	3.1	-5.26
15.5	26.84	5	-4.38
15.54	26.4	5.76	-5.7
15.58	28.48	3.68	-6.18
15.62	29.76	-2.74	-7.44
15.66	31.62	0.38	-6.44
15.7	27.9	-0.3	-5.6
15.74	29.72	1.16	-1.64
15.78	32.54	-1.18	-4.66
15.82	32.66	-3.16	-5.48
15.86	29.44	-3.22	-3.4
15.9	28.68	-0.6	2.62
15.94	27.34	-5.14	-1.74
15.98	22.72	-2.78	3.02
16.02	22.38	3.82	1.76
16.06	22.02	5.84	0.94
16.1	22.64	1.3	1.34
16.14	23.92	-0.54	-0.76
16.18	20.84	-3.42	6.16
16.22	22.524	2.4743	2.8011
16.26	21.64	10.92	0.98
16.3	19.46	8.1	1.62
16.34	21.8	6.56	3.96
16.38	22.2	1.44	1.72
16.42	24.46	-0.3	5.88
16.46	26.38	3.6	3.38
16.5	28.14	5.12	1.46
16.54	24.82	4.6	2.46
16.58	27.06	2.88	4.16
16.62	25.68	8.04	3.88
16.66	22.38	9.12	2.92
16.7	22.18	7.04	-1.38
16.74	21.14	6.56	4.02
16.78	24.88	5.76	5.96
16.82	23.68	4.76	1.18
16.86	21.7	4.98	1.92
16.9	24.86	6.82	4.3
16.94	18.58	5.88	4.78
16.98	18.54	6.86	5.38
17.02	19.94	4.02	5.44
17.06	19.12	5.88	4.54
17.1	19.66	4.98	5.04
17.14	24.08	4.26	4.54
17.18	25.34	0.72	5.24
17.22	25.2	2.22	1.3
17.26	28.16	4.64	0
17.3	30.9	-2.4	-3.46
17.34	28.32	-7.12	-4.92
17.38	26.5	0.92	-1.24
17.42	22.02	-5.24	0.3
17.46	24.5	-0.54	1.92
17.5	21.32	-0.66	1.56
17.54	25	-1.3	-3.88
17.58	24.08	-1.64	-4.7
17.62	22.84	-2.36	-3.2
17.66	23.08	-3.2	-3.2
17.7	21.44	-1.06	-4.64
17.74	22.78	0.84	-4.92
17.78	25.56	-3.52	-4.1
17.82	25.34	-3.36	-4.02
17.86	22.68	-4.42	-6.06
17.9	24.18	-3.86	-7.06
17.94	21.86	-2.34	-5.78
17.98	17.677	-0.42765	-0.56117
18.02	17.388	-0.27318	-0.36768
18.06	10.54	1.98	6.64
18.1	11.34	-0.88	3.96
18.14	15.82	-3.7	4.38
18.18	16.807	0.22852	0.16702
18.22	10.42	-1.36	-0.24
18.26	16.824	0.41526	0.30349
18.3	11.22	3.72	4.88
18.34	13.92	-2.02	2.12
18.38	13.52	2.94	0.72
18.42	12.02	4.12	2.04
18.46	18.96	0.54	4.36
18.5	17.839	0.75731	0.27646
18.54	18.121	0.78668	0.21782
18.58	18.428	0.80922	0.14613
18.62	18.757	0.82533	0.062303
18.66	22.36	-2.48	0
18.7	22.02	-2.92	-0.28
18.74	22.44	3.5	0.74
18.78	23.38	2.32	-2
18.82	21.68	1.62	-1.46
18.86	21.38	3.16	-0.14
18.9	27.86	4.88	-2.2
18.94	23.74	7.42	-5.6
18.98	22.6	6.2	-5.08
19.02	23.18	5.24	-2.52
19.06	20.34	-0.12	-4.36
19.1	23.466	0.66169	-1.5607
19.14	28.74	1.4	-3.28
19.18	27.28	-2	-4.38
19.22	27.92	-1.88	-2.8
19.26	24.18	-3.18	-1.06
19.3	24.6	0.12	-0.74
19.34	21.56	-1.02	-1.62
19.38	25.662	0.43859	-2.6316
19.42	27.04	-7.48	5
19.46	24.62	-4.8	0.76
19.5	21.62	-5.6	-2.22
19.54	22.56	-0.3	-3.7
19.58	23.26	2.62	-4.8
19.62	24.38	1.66	-4.36
19.66	21.1	0.34	-4.46
19.7	22.4	2.68	-1.92
19.74	28.08	2.94	-3.62
19.78	29.6	1.22	-3.6
19.82	30.08	1.82	-4.56
19.86	28.32	1.32	-4.56
19.9	27.94	0.62	-5.98
19.94	25.78	3.34	-4.8
19.98	27.44	-1.16	-5.48
20.02	26.98	-0.7	-7.78
20.06	31.7	1.44	-4.02
20.1	30.88	0.6	-1.16
20.14	30.56	-1.86	-1.06
20.18	28.08	-0.96	-2.66
20.22	23.16	-3.04	-0.16
20.26	25.76	-3.84	-3.08
20.3	20.247	-0.46097	0.6271
20.34	19.931	-0.45584	0.81914
20.38	9.14	-1.44	2.46
20.42	19.598	-0.40059	1.0219
20.46	19.568	-0.35274	1.0417
20.5	7.88	0	7.4
20.54	12.24	-4.22	8.26
20.58	19.94	-0.14188	0.83019
20.62	20.197	-0.05292	0.6846
20.66	20.509	0.043483	0.5091
20.7	20.04	3.5	3.48
20.74	21.56	-0.04	2.24
20.78	21.1	3.86	-1.02
20.82	19.46	6.1	-3.28
20.86	25.06	-1.08	-2.82
20.9	22.02	0.16	-2.86
20.94	22.46	2.56	-2.44
20.98	25.32	3.86	-2.58
21.02	26.2	5.12	-1.38
21.06	30.24	0.28	-6.22
21.1	29.98	0.32	-6.2
21.14	26.142	1.3694	-2.2617
21.18	26.567	1.4597	-2.409
21.22	26.954	1.5416	-2.5221
21.26	25.08	-2.32	1.4
21.3	29.7	0.14	-0.9
21.34	26.74	-0.6	-1.84
21.38	28.66	-0.66	-2.56
21.42	28.66	0.28	-2.88
21.46	29.48	0.84	-2.16
21.5	29.84	2.14	-0.66
21.54	29.08	2.6	0.56
21.58	27.28	-0.18	-0.46
21.62	24.36	1.32	-2.72
21.66	24.66	2.68	-2.84
21.7	26	5.58	1.64
21.74	24.46	1	1.74
21.78	26.5	5.18	0.88
21.82	23.36	5.04	0.1
21.86	23.7	3.3	-0.44
21.9	24.22	9.52	1.06
21.94	26.72	5.26	-5.02
21.98	26.86	8.86	-1.54
22.02	28.6	3.5	-1.3
22.06	26.22	3.48	-0.7
22.1	29.62	1.38	-0.3
22.14	26.52	1.98	2.04
22.18	25	3.08	1.42
22.22	23.62	4.22	-0.1
22.26	26.64	2.4	0.28
22.3	28.14	6.88	-3.84
22.34	28.64	7.24	-0.04
22.38	27.78	6.12	-3.9
22.42	30.24	8.92	-3.82
22.46	27.22	9.38	-1.32
22.5	26.56	8.44	0.9
22.54	28.36	8.1	2.26
22.58	28.54	10.98	1.74
22.62	23.8	7.62	3.54
22.66	22.38	8.78	7.08
22.7	25.94	6.98	3.96
22.74	29.36	4.48	-1.26
22.78	26.92	8.18	-5.38
22.82	22.74	10.04	-4.2
22.86	16.84	4.72	-4.76
22.9	18.18	6.9	-4.8
22.94	16.04	7.38	-5.42
22.98	15.66	7.02	-4.1
23.02	23.08	3.26	-0.42
23.06	20.42	3.38	-0.42
23.1	21.34	6.74	1.5
23.14	22.52	7.18	0
23.18	21.16	5.76	-2.02
23.22	22.6	7.22	-1.88
23.26	24.56	9.9	1.22
23.3	23.32	6.66	-0.26
23.34	24.86	6.92	0.1
23.38	24.5	6.14	1.28
23.42	22.598	5.1309	1.2657
23.46	22.532	4.7107	1.2502
23.5	22.45	4.2689	1.1791
23.54	22.363	3.8139	1.0559
23.58	22.284	3.3545	0.88398
23.62	22.224	2.899	0.66681
23.66	14.56	1.44	1.38
23.7	14.3	-7.42	5.54
23.74	22.282	1.6416	-0.22214
23.78	21.74	5.46	-1.92
23.82	22.16	2.34	-2.94
23.86	25.12	4.08	-1.8
23.9	26.98	2.68	-3.92
23.94	24.24	-1.54	-2.1
23.98	27.2	-1.12	-1.76
24.02	29.28	-0.92	-2.12
24.06	29.48	1.38	-4.16
24.1	29.28	3.36	-4.48
24.14	26.16	0.98	-5.72
24.18	28.62	0.1	-6.6
24.22	28.64	2.44	-3.62
24.26	29.86	0.14	-2.86
24.3	28.64	-2.68	-1.66
24.34	29.26	-6.18	-1.32
24.38	33.8	-7.2	-3.98
24.42	31.12	-5.9	-3.72
24.46	28.54	-3.6	-2.22
24.5	26.16	-5.64	-3.06
24.54	28.38	-4.04	-4.12
24.58	31.64	-5.3	-5.72
24.62	32.5	-3.32	-2.82
24.66	36.12	-5.5	-1.64
24.7	33.42	-4.8	-0.84
24.74	34.22	-3.58	-1.02
24.78	33.94	-1.94	-1.3
24.82	33.04	-1.78	-1.2
24.86	31.36	0.86	-3.48
24.9	29.52	0.3	-3.98
24.94	28.62	0.24	-3.94
24.98	28.96	3.32	-5.18
25.02	27.44	2.44	-5.46
25.06	26.74	4.12	-6.8
25.1	26.7	8.04	-5.72
25.14	25.18	7.32	-6.66
25.18	26.44	7.1	-8.28
25.22	24.96	7.76	-7.56
25.26	25.96	10.14	-2.28
25.3	23.62	13.44	2.02
25.34	22.8	10.02	3.88
25.38	20.86	8.86	2.74
25.42	22.78	5.04	3.5
25.46	20.84	5.5	1.04
25.5	20.34	7.4	0.22
25.54	22.6	7.78	-1.7
25.58	21.38	7.34	-2.54
25.62	19.52	4.14	0.48
25.66	21.14	0.58	1.28
25.7	20.86	0.78	2.38
25.74	20.96	-1.26	0.78
25.78	19.14	0.48	-1
25.82	18.12	0.48	-2.46
25.86	17.18	2.56	-2.5
25.9	15.02	3.82	-2.22
25.94	15.26	5.7	-0.74
25.98	17.82	5.32	-0.42
26.02	19.98	6.9	-1.02
26.06	21.22	2.74	-2.86
26.1	14.28	0.22	-2.52
26.14	19.04	3.14	-1.46
26.18	16.686	1.9032	-2.7273
26.22	16.8	2.1045	-2.8086
26.26	16.962	2.3307	-2.8599
26.3	17.168	2.5777	-2.882
26.34	20.04	-1.1	0.72
26.38	20.32	0.8	-4.3
26.42	18.76	1.98	-2.28
26.46	18.16	3.14	-1.38
26.5	17.42	2.62	-2.54
26.54	19.008	4.2675	-2.4463
26.58	14.2	7.46	-2.78
26.62	18.3	3.14	-6.4
26.66	16.9	3.56	-6.1
26.7	17.48	2.84	-0.48
26.74	18.68	2.06	-2.08
26.78	17.72	2.2	-0.68
26.82	16.72	1.34	0.84
26.86	21.55	5.9284	-0.57195
26.9	29.34	9.1	-0.7
26.94	25.58	7.22	0.1
26.98	25.54	9.5	0.34
27.02	25.68	7.28	1.3
27.06	25.06	8.04	3.38
27.1	24.34	9.38	2.98
27.14	19.54	11.62	2.84
27.18	21.6	8.16	1.88
27.22	19.14	3.74	0.94
27.26	17.88	4.1	3.96
27.3	18.6	0.86	5.12
27.34	21.36	-3.66	2.04
27.38	21.74	-6.16	1.98
27.42	16.54	-6.96	3.02
27.46	17.7	-1.78	0
27.5	24.1	1.26	-3.32
27.54	25.52	2.3	-4.22
27.58	22.72	3.58	-5.2
27.62	24.3	-0.66	-3.74
27.66	27.6	3.86	-0.7
27.7	25.72	1.72	-0.36
27.74	29.2	-0.2	-1.12
27.78	29.52	4.68	-1.66
27.82	31.52	1.92	-3.4
27.86	29.78	0.64	-2.4
27.9	27.8	6.86	-1.92
27.94	25.24	6.06	-1.82
27.98	22.64	3.74	-1.04
28.02	24.74	5.36	-1.74
28.06	26.86	4.2	-4.5
28.1	29.1	4.68	-4.28
28.14	25.78	9.1	-4.5
28.18	25.54	2.46	-1.82
28.22	27.96	5.1	-1.48
28.26	24.78	5.04	0.9
28.3	25.46	7	1.74
28.34	26.26	5.88	0.4
28.38	26.28	4.76	-0.48
28.42	25.94	7.04	-0.34
28.46	23.58	5.8	-0.3
28.5	20.6	4.08	-0.44
28.54	20.44	3.38	-1.9
28.58	22.44	6.58	-1.8
28.62	20.82	5.64	-2
28.66	20.1	3.72	-1.3
28.7	21.38	7.8	-2.5
28.74	22.66	7.56	-3.14
28.78	24.7	6.32	-0.24
28.82	21.56	3.96	3.2
28.86	25.52	2.82	4.26
28.9	22.18	1.64	3.8
28.94	20.7	-0.54	2.78
28.98	17.94	1.62	0.82
29.02	20.74	-1.86	-1.82
29.06	21.52	3.48	-2.34
29.1	22.68	3.72	-2.48
29.14	20.62	5.04	-1.44
29.18	24.32	-2.5	0.92
29.22	23.46	-0.54	-0.54
29.26	21.62	1.74	-2.22
29.3	19.845	-0.23437	-1.0934
29.34	19.545	-0.57526	-0.95267
29.38	12.5	-0.52	0.08
29.42	14.82	-3.5	2.88
29.46	18	-0.24	-2.52
29.5	22.44	1.68	-0.68
29.54	19.7	-6.02	-0.7
29.58	18.82	-5.9	-1.26
29.62	20.22	-0.66	1.56
29.66	19	-3.42	-1
29.7	15.96	-1.82	-1.46
29.74	14.66	-4.18	0.12
29.78	16.66	-5.6	-0.62
29.82	19.74	-3.22	-1.42
29.86	19.38	-2.12	-1.4
29.9	15.32	-2.06	2.66
29.94	17.28	-2.52	2.9
29.98	14.48	-5.44	-0.52
30.02	12.06	0.98	0.64
30.06	14.46	0.86	1.72
30.1	13.58	2.16	3.06
30.14	13.72	0.92	3.96
30.18	10.72	3	5.18
30.22	12.52	4.46	3.84
30.26	12.96	4.04	3.08
30.3	15.96	3.14	-1.46
30.34	18.06	2.24	-2.56
30.38	15.36	7.14	-1.68
30.42	12.76	4.02	-0.24
30.46	17	0	-2.66
30.5	18.72	3.14	-3.12
30.54	18.22	1.22	-1.7
30.58	22.78	-1	-3.8
30.62	27.24	2.8	-3.1
30.66	25.76	-0.5	-0.06
30.7	28.84	-1.64	-0.94
30.74	29.9	-0.48	2.2
30.78	29.04	-4.74	3.12
30.82	25.18	-4.96	0.94
30.86	26.14	-1.2	-1.48
30.9	25.44	-2.78	-2.24
30.94	23.2	-0.64	-1.58
30.98	20.34	-0.66	1.44
31.02	26.8	0.92	-0.42
31.06	27.08	0.16	-3
31.1	27.9	-2.22	-1.82
31.14	28.1	3.58	-1.64
31.18	26.74	2.08	-1.4
31.22	26.64	2.58	-3.98
31.26	26.06	2.72	-4.18
31.3	22.64	-1.32	-2.76
31.34	26.02	-4.6	-2.04
31.38	23.82	-2.04	-3.62
31.42	26.58	-2.24	-6.66
31.46	25.76	-0.28	-3.7
31.5	24.62	-1.14	-3.4
31.54	24.98	-4.94	-5.16
31.58	20.92	-0.4	-3.86
31.62	18.3	-2.26	-3.28
31.66	18.38	6.58	0.42
31.7	15.02	4.26	0.12
31.74	11.2	-2.72	5.66
31.78	9.14	-1.46	5.04
31.82	14.3	6.12	0.74
31.86	13.48	5.76	0.08
31.9	13.78	6.12	2.86
31.94	18.44	9.86	5.06
31.98	18.38	8.78	4.84
32.02	18.74	7.76	4.34
32.06	20.16	9.7	3.54
32.1	20.86	7.62	1.74
32.14	23.9	5.92	2.4
32.18	23.32	6.64	3.2
32.22	22.1	6.08	1.7
32.26	23.46	9.26	0.74
32.3	22.94	11.3	0.22
32.34	20.98	5.7	-0.3
32.38	20.4	2.5	0.22
32.42	21.74	5.34	0.12
32.46	23.74	1.76	-1.64
32.5	25.18	4.66	-2.22
32.54	26.52	4.08	-4.26
32.58	26.34	3.36	-5.18
32.62	27.14	1.2	-5.58
32.66	22.121	0.037396	-2.4717
32.7	15.48	-4.8	-1.3
32.74	13.62	-10.38	1.08
32.78	21.785	-0.99005	-1.947
32.82	19.4	0.28	-2.54
32.86	21.32	-1.46	-0.7
32.9	21.14	-0.94	-3.22
32.94	23.26	0.1	-1.44
32.98	25.22	1.92	0.28
33.02	22.04	0.94	1.02
33.06	22.38	3.72	0.86
33.1	24.38	2.14	-2.92
33.14	22.32	4.6	-2
33.18	22.14	-1.14	-4.3
33.22	21.32	3.14	-2.06
33.26	22.02	5.92	-0.84
33.3	23.48	1.98	-4.1
33.34	25.52	0.86	-3.56
33.38	26.58	0.86	-0.2
33.42	28.94	2.26	1.74
33.46	28.74	-0.3	0.68
33.5	27.8	2.38	1.14
33.54	25.06	5.24	5.58
33.58	18.72	4.24	0.64
33.62	16.92	3.2	-1.96
33.66	17.12	0.64	-1.7
33.7	16.48	-2.7	-2.28
33.74	19.646	0.07028	-0.10405
33.78	19.272	0.26066	-0.50779
33.82	11.14	-12.66	7.92
33.86	18.645	0.87112	-1.3296
33.9	18.396	1.2863	-1.7086
33.94	18.191	1.7716	-2.0402
33.98	20.78	3.2	-3.28
34.02	18.62	2.52	-0.68
34.06	21.6	4.36	-7.56
34.1	18	7.12	-7.48
34.14	20.62	6.98	-6.08
34.18	19.22	7.98	-1.84
34.22	17.54	9.56	2.08
34.26	15.96	7.28	3.68
34.3	20.98	5.78	4.3
34.34	18.22	10.48	2.12
34.38	17.6	11.2	1.92
34.42	19.34	10.92	1.86
34.46	16.32	8.78	-1.34
34.5	13.86	10.84	-0.56
34.54	17.7	8.1	0.72
34.58	18.12	7.22	1.44
34.62	19	7.8	0.86
34.66	22.04	3.92	0.4
34.7	28.62	4.16	-1.2
34.74	29.32	5.64	-2.42
34.78	27.34	2.68	-3.16
34.82	27.28	2.14	-2.92
34.86	26.48	2.44	-1.28
34.9	26.46	2.78	-2.26
34.94	28.5	5.06	-3.54
34.98	27.04	2.84	-4.4
35.02	27.92	1.34	-4.74
35.06	25.9	-1.18	-4.2
35.1	25.66	1.36	-5.58
35.14	24.66	-2.68	-3.3
35.18	23.64	-4.18	-3.54
35.22	21.18	-2.18	-3.4
35.26	21.74	-0.08	0.22
35.3	21.72	-0.16	0.38
35.34	21.44	-0.46	0.74
35.38	23.18	-2.32	1.22
35.42	22.34	-1.18	1.96
35.46	23.64	-0.8	0.66
35.5	21.42	-1.92	-1.1
35.54	22.72	1.48	1.3
35.58	21.66	2.9	1
35.62	21.34	2.62	-0.8
35.66	22.7	0.74	-2.54
35.7	19.98	0.5	-3.82
35.74	20.18	0.56	-2.64
35.78	18.18	1.38	-1.08
35.82	18.38	0.28	1.08
35.86	20.26	0.8	2.14
35.9	23.38	-1.52	0.16
35.94	21.1	1.06	-1.12
35.98	18.94	3.44	-2.42
36.02	23.62	4.94	-1.28
36.06	24.26	7.74	-0.18
36.1	28.64	8.54	-0.9
36.14	28.3	4.32	1.64
36.18	30.72	3.26	0.1
36.22	27.3	5.12	-0.84
36.26	26.18	4.68	1.54
36.3	23.96	4.54	1.1
36.34	24.92	2.08	-1.72
36.38	25.54	2.26	-2.66
36.42	22.86	0	-1.58
36.46	21.54	3.66	-0.68
36.5	22.1	1.88	-3.3
36.54	22.36	-1.8	-4.18
36.58	20.88	1.08	-4.66
36.62	22.343	-1.2651	-2.2604
36.66	22.713	-1.4656	-2.0466
36.7	21.6	-5.44	-4.92
36.74	19.82	-6.46	-1.28
36.78	20.12	-8.68	-1.3
36.82	23.86	-2.62	-0.6
36.86	27.54	2.9	0.5
36.9	28.16	3.3	5.24
36.94	27.8	4.94	1.5
36.98	28.76	8.14	-3.34
37.02	30.3	3.66	-2.28
37.06	27.1	5.62	-0.88
37.1	23.76	4.46	0.9
37.14	25	5.82	-0.16
37.18	24.76	6.38	-3.1
37.22	23.5	2.2	-3.28
37.26	22.24	1.56	-3.7
37.3	18.64	2.82	-1.52
37.34	19.9	4.38	-1.32
37.38	19.52	5.98	-6.08
37.42	19.66	3.08	-5.66
37.46	18.64	4.94	-2.86
37.5	19.38	3.22	0.4
37.54	22.1	-0.36	4.88
37.58	21.48	1.86	3.34
37.62	19.4	5.7	2.88
37.66	19.88	6.48	2.38
37.7	19.7	6.6	6.58
37.74	21.92	7.16	4.72
37.78	20.56	10.66	4.02
37.82	18.94	7.9	2.7
37.86	19.94	7.18	0.64
37.9	21.62	6.96	1.46
37.94	20.26	5.56	0.94
37.98	23.56	8	-2.64
38.02	23.06	7.04	-2.24
38.06	24.18	6.92	0.6
38.1	25.44	4.2	1.8
38.14	27.38	4.6	-0.22
38.18	26.64	5.52	-0.74
38.22	28.12	6.7	-1.7
38.26	29.48	7.26	-1.66
38.3	24.14	10	1.86
38.34	28.86	7.98	-2.48
38.38	25.52	5.12	-3.92
38.42	30.44	6.04	-3.38
38.46	29.98	2.56	-5.54
38.5	28.34	3.84	-0.4
38.54	26.28	3.54	-1.58
38.58	26.22	4.6	-5.38
38.62	26.46	7.98	-4.42
38.66	30.86	8.16	-4.4
38.7	26.7	7.98	0.44
38.74	22.8	4.72	0.6
38.78	23.84	6.06	-1.18
38.82	25.4	3.54	-1.14
38.86	21.84	7.2	1.1
38.9	21.703	-0.13574	-0.55199
38.94	21.104	-1.5673	-0.45317
38.98	20.84	-6.7	-5.46
39.02	17.66	-2.46	-1.18
39.06	17.66	-7.08	4.06
39.1	17.82	-10.46	3.1
39.14	20.56	-10.38	1.9
39.18	22.28	-6.72	-0.8
39.22	23.12	-2.26	-4.4
39.26	20.34	-2.64	-5.54
39.3	22.56	0.8	-2.1
39.34	22.4	2.54	-1.34
39.38	25.12	2.5	-1.74
39.42	24.58	2.74	-1.4
39.46	23.72	2.72	-2.32
39.5	19.22	7.16	-2
39.54	17.92	7.86	-0.48
39.58	20.68	7.34	0.98
39.62	17.2	5.7	0.98
39.66	17.32	5.7	3.04
39.7	16.56	6.12	3.26
39.74	15.44	6.88	1.92
39.78	17.12	8.06	1.78
39.82	18.18	10.2	0.34
39.86	12.88	6.64	0.56
39.9	12.76	5.36	3.14
39.94	13.76	11.12	3.48
39.98	12.2	10.12	5.6
40.02	18.46	8.44	7.76
40.06	17.4	4.08	1.54
40.1	14.58	6.58	1.22
40.14	17.54	8.3	-2.62
40.18	18.28	4.64	-3.14
40.22	18.2	4	2.2
40.26	13.84	1.12	-2.12
40.3	13.34	2.92	-0.98
40.34	14.48	-0.24	-5.46
40.38	13.64	-2.2	-3.04
40.42	19.58	-7	-2.32
40.46	22.72	-3.7	-2.52
40.5	20.98	-2.22	-4.48
40.54	18.38	-2.48	-2.7
40.58	18.36	-6.88	-2.56
40.62	18.26	-5.32	-0.28
40.66	16.94	-2.06	3.38
40.7	17.08	2.14	3.5
40.74	16.3	4.46	2.44
40.78	20.1	2.08	3.12
40.82	23.4	-0.42	0.64
40.86	21.94	2.88	-1.08
40.9	18.2	5.32	-1.12
40.94	17	4.96	0.38
40.98	18.82	6.82	1.84
41.02	20.16	4.6	-0.22
41.06	16.34	5.7	-1.12
41.1	20.14	7.42	-1.34
41.14	14.725	-0.45931	3.3087
41.18	10.52	0.44	8.82
41.22	6.7	-3.98	8.96
41.26	8.64	-6.72	8.5
41.3	9.1	-7.94	7.88
41.34	15.2	-7.06	7.3
41.38	17.18	-6.24	1.84
41.42	18.04	-3.28	-0.2
41.46	21.12	1.68	-0.3
41.5	22.38	3.78	-2.02
41.54	21.04	7.8	-0.2
41.58	24.18	12.28	-0.88
41.62	24.14	11.22	0.06
41.66	24.36	11.34	-0.24
41.7	24.06	11.8	0.28
41.74	23.26	9.26	-0.66
41.78	20.4	5.74	-1.36
41.82	24.3	9.7	-1.94
41.86	25.46	7.72	-1.76
41.9	26.4	5.94	-3.4
41.94	23.94	3.02	-4
41.98	22.56	7.78	-1.96
42.02	23.74	7.38	-2.52
42.06	21.24	9.34	0.12
42.1	20.24	1.72	-1.58
42.14	24.38	8.56	0.04
42.18	28.6	5.06	0.12
42.22	21.32	5.74	-0.3
42.26	21.08	-3.48	2.2
42.3	23.88	-3.68	0.66
42.34	14.92	-0.76	1.92
42.38	21.22	-0.54	2.5
42.42	20.3	2.84	0.22
42.46	20.68	2.68	-0.98
42.5	25.82	6.12	1.28
42.54	26.26	5.98	5.1
42.58	26.52	2	3.04
42.62	24.18	2.94	-1.7
42.66	24.88	2.5	-1.2
42.7	22.66	-3.86	4.06
42.74	26.717	2.1148	0.35932
42.78	27.27	1.6928	0.17428
42.82	28.82	-1.22	0.8
42.86	29.96	-1.4	-2.16
42.9	30.3	1.24	-4.66
42.94	29.32	3.94	-2.08
42.98	28.22	1.98	0.54
43.02	30	0.84	0.32
43.06	29.94	-1.7	-1.08
43.1	29	-2.88	0.12
43.14	29.14	-2.8	0.24
43.18	29.4	-1.54	-2.44
43.22	31	-0.84	-2.94
43.26	31.12	-0.98	-3.42
43.3	31.18	1.62	-5.08
43.34	31.58	1.28	-6.16
43.38	31.42	1.28	-6.24
43.42	30.54	0.64	-5.22
43.46	29.04	-0.02	-5.6
43.5	29.44	-3.5	-4.9
43.54	27.34	0.98	-3.38
43.58	26.92	-0.72	-5.6
43.62	22.74	1.6	-10.8
43.66	22.56	4.5	-6.02
43.7	21.28	5.42	-4.82
43.74	20.48	1.48	-4.32
43.78	19.76	-1.34	-5.16
43.82	17.54	-0.86	-3.98
43.86	19.22	1.46	-5.2
43.9	17.6	3.92	-4.32
43.94	17.44	1.6	-3.86
43.98	15.9	3.26	-4.62
44.02	13.34	2.58	-4.8
44.06	18.86	-0.54	-4.6
44.1	22.56	-2.42	-3.28
44.14	25.18	-0.94	-1.18
44.18	22.48	1.46	-1.84
44.22	24.58	-2.44	0.34
44.26	19.4	6	-1.1
44.3	18.18	5.94	1.92
44.34	22.94	4.88	1.78
44.38	22.72	6.1	0
44.42	25.34	6.68	-2
44.46	22.96	5.62	-3.86
44.5	21.58	7.74	0.06
44.54	24.6	7.84	1.62
44.58	27.22	6.68	1.58
44.62	22.42	10.6	0.86
44.66	19.5	12.6	3.62
44.7	20.3	4.36	-0.1
44.74	17.04	3.4659	4.1976
44.78	15.772	2.2698	4.8034
44.82	10.06	0.56	7.6
44.86	9.5	-3.32	8.84
44.9	7.14	-2.86	8.32
44.94	12.62	-6.1	5.82
44.98	12.4	-2.92	6.2
45.02	12.34	-2.18	6.42
45.06	17.32	-0.36	1.38
45.1	17.98	-2.76	-0.44
45.14	21.98	-7.24	-2.24
45.18	22.46	-4.12	-2.14
45.22	22.38	-4.16	-3.22
45.26	21.7	-0.88	-3.26
45.3	20.48	-4.64	-1.4
45.34	23.18	-0.8	-4.26
45.38	20.8	-0.9	-3.34
45.42	19.06	-2.66	-1.94
45.46	16.72	-1.62	2.7
45.5	14.48	-1.3	4.22
45.54	12.92	-5.08	2.44
45.58	18.007	-2.4389	-0.44346
45.62	18.363	-2.2932	-0.45359
45.66	22.24	-4.32	-0.6
45.7	20.42	-4.32	-1.46
45.74	19.66	-4.38	-1.2
45.78	17.52	-1.84	-1.82
45.82	16.98	-1.38	-1.04
45.86	18.76	-0.58	-0.42
45.9	21.12	3.28	-0.3
45.94	23.208	-1.0218	-1.1653
45.98	23.896	-0.85258	-1.299
46.02	24.565	-0.68171	-1.4352
46.06	25.204	-0.50937	-1.5715
46.1	27.8	-1.08	-4.08
46.14	29.6	-0.16	-4.04
46.18	27.32	-1.74	-1.82
46.22	28.48	-2.96	-0.94
46.26	25.64	0.26	-0.48
46.3	27.72	3.78	-2.84
46.34	28.46	1.52	-0.46
46.38	29.54	2.78	-2.24
46.42	30.7	3.26	-3.36
46.46	31.24	0.18	-2.06
46.5	23.28	0.08	-3.1
46.54	22.7	0.52	-2.32
46.58	21.5	2.94	-2.68
46.62	23.66	-0.74	-7.72
46.66	26.34	-4.08	-4.54
46.7	26.3	-9.02	-2.7
46.74	27.6	-4.68	-1.4
46.78	23.3	-5.22	-4.84
46.82	22.66	-1.16	-5.44
46.86	22.56	1.88	-6.88
46.9	27.28	0.02	-5.4
46.94	26.7	3.84	-4.92
46.98	27.38	1	-4.22
47.02	28.96	2.66	-2.02
47.06	23.198	3.9057	-4.4401
47.1	22.748	4.8709	-4.4375
47.14	19.52	7.62	-3.86
47.18	18.76	7.38	-4.3
47.22	16.5	8.5	-2.8
47.26	20.14	7.86	-2
47.3	17.6	10.2	-4.22
47.34	24.4	8.94	-4.72
47.38	25.68	3.54	-6.54
47.42	31.04	1.94	-3.44
47.46	27.28	1.36	-3.16
47.5	29.14	0.68	-2.1
47.54	28.78	2.84	-0.84
47.58	26.28	3.34	-0.24
47.62	21.86	1.56	-0.76
47.66	24.42	0.2	-1
47.7	24.76	1.78	-1.7
47.74	24.28	1.54	-2.8
47.78	26.84	1.42	-2.14
47.82	24.52	-0.02	-3.44
47.86	24.46	-2.72	-4.1
47.9	23.14	-2.4	-6.88
47.94	23.86	-2.1	-8.1
47.98	23.96	-7.6	-6.94
48.02	24.22	-0.48	-7.18
48.06	21.5	1	-7.22
48.1	18.24	-3.34	-6.54
48.14	19.8	1.72	-6.4
48.18	16.26	1.74	-4.96
48.22	20.86	-0.38	-5.6
48.26	21.5	-1.36	-6.42
48.3	20.1	-4.56	-6.92
48.34	16.86	-2.1	-7.84
48.38	15.7	-1.16	-6.72
48.42	17.12	0.46	-7.82
48.46	17.78	-0.72	-5.08
48.5	18.96	-2.94	-4.7
48.54	21.74	-3.98	-4.56
48.58	19.84	-4.7	-6.94
48.62	21.26	-3.3	-5.9
48.66	25.58	-1.3	-4.84
48.7	22.44	1.5	-6.04
48.74	23.52	2.9	-3.6
48.78	23.06	2.32	-3.44
48.82	25.3	-1.5	-5.46
48.86	24.82	3.5	-2.7
48.9	29.62	3.76	-1.02
48.94	23.66	6.1	-1.8
48.98	24.24	8.96	-1.82
49.02	23.42	-4.68	-2.28
49.06	28.78	3.9	-3.46
49.1	32.12	2.4	-5.74
49.14	27.44	2.86	-6.72
49.18	24.24	2.8	-5.78
49.22	21.26	5.6	-4.84
49.26	21.26	5.18	-3.26
49.3	21.24	7.06	0.4
49.34	18.46	2.32	2.78
49.38	15.62	3.38	4.86
49.42	12.88	-0.76	4.64
49.46	8.62	-2.92	3.94
49.5	6.76	-6.36	5.54
49.54	4.88	-7.1	4.46
49.58	5.84	-6.54	3.78
49.62	8.34	-6.22	1.88
49.66	11.06	-1.54	2.96
49.7	10.84	-6.6	5.82
49.74	14.76	-2.68	-1.18
49.78	18.24	0.26	-2.12
49.82	18.6	-0.28	-3.32
49.86	22.5	1.72	-1.36
49.9	24.54	1.44	-1.94
49.94	25.4	1.48	-2.46
49.98	26.8	-0.56	-3.76
50.02	29.82	1.18	-4.74
50.06	27.7	-1.46	-5.64
50.1	26.84	0.46	-4.52
50.14	23.26	-1.26	-0.44
50.18	27.24	-1.44	1.24
50.22	25.54	0.78	-0.18
50.26	26.16	3.32	-1.24
50.3	26.1	6.74	-1.94
50.34	24.66	4.78	-3.22
50.38	21.86	3.98	-4.16
50.42	21.16	5	-4.5
50.46	23.92	4.36	-2.32
50.5	22.38	7.46	-4.9
50.54	22.56	4.26	-4.14
50.58	22.54	1.76	-4.22
50.62	23.12	1.7	-5.28
50.66	22.88	1.18	-4.2
50.7	20.34	4.34	-5.7
50.74	22.18	6.1	-6.24
50.78	20.56	5.94	-4.56
50.82	22.44	7.18	-4.18
50.86	19.64	10.86	-3.16
50.9	21.54	5.6	-3.96
50.94	26.44	-0.34	-6.98
50.98	27.44	-3.86	-2.3
51.02	26.3	-3.46	-1.88
51.06	24	-3.62	0.5
51.1	23.8	-4.66	-0.02
51.14	22.381	1.8803	-0.70247
51.18	21.812	2.1576	-0.33923
51.22	20.36	5.22	3.48
51.26	21.4	4.36	-0.82
51.3	24.88	6.32	0.92
51.34	22.06	7.58	0.14
51.38	16.94	2.32	0.94
51.42	15.78	4.38	2.38
51.46	18.06	2.14	1.42
51.5	18.7	6.04	-2.26
51.54	24.12	4.96	-1.16
51.58	21.42	5.22	-2.16
51.62	23.12	0.3	4.08
51.66	27.72	4.26	1.14
51.7	28.52	6.1	-2.4
51.74	28.8	4.44	-4.68
51.78	33.12	6.26	-4.1
51.82	31.36	7.92	0.62
51.86	28.74	4.64	-1.7
51.9	28.04	7.34	2.3
51.94	26.1	4.14	2.34
51.98	26.1	5.46	-2.22
52.02	23.14	3.38	-1.88
52.06	20.38	2.88	0.14
52.1	23.34	1.74	1.58
52.14	22.06	5	1.24
52.18	21.54	2.16	0.9
52.22	21.78	3.3	0.32
52.26	21.3	3.9	-0.8
52.3	23.12	0.56	-1.36
52.34	21.86	1.98	-0.5
52.38	20.64	1.2	-0.98
52.42	18.86	-0.44	-0.66
52.46	20.82	2.08	-1.18
52.5	21.82	2	-2.28
52.54	23.68	8.34	-2.22
52.58	24.04	1.38	0.54
52.62	24.48	5.1	1.86
52.66	23.26	2.9	-1.72
52.7	23.4	5.08	0.1
52.74	24.26	4.76	-1.14
52.78	25.6	2.1	-1.42
52.82	27.28	-4.24	-3.16
52.86	26.88	-5.8	-3.22
52.9	25.2	-3.8	-1.98
52.94	26.48	-2.06	-3.98
52.98	21.1	-2.72	-3.5
53.02	23.78	-2.42	0.54
53.06	21.22	-0.7	0.88
53.1	21.48	-2.86	-1.94
53.14	23.36	-0.48	-2.1
53.18	25.18	3.9	-1.74
53.22	23.92	5.94	-1.7
53.26	23.9	0.36	-1.4
53.3	21.08	1.8	-2.38
53.34	24.06	2.96	-3.74
53.38	25.12	7.3	-6.84
53.42	23.52	2.46	-1.46
53.46	26.14	3.7	-0.58
53.5	26.22	2.74	-0.66
53.54	25.26	1.8	-1.7
53.58	25.88	4.86	-0.82
53.62	23.76	0.8	0.04
53.66	27.22	-4.14	0.8
53.7	22.72	-4.9	2.1
53.74	29.48	-0.42	1.62
53.78	31.2	2.14	-2.9
53.82	30.5	5.96	-3.6
53.86	30.02	5.66	-4.56
53.9	28.14	7.6	-4.9
53.94	25.36	4.16	-4.9
53.98	29.52	5.76	-1.88
54.02	25.56	1.9	-0.8
54.06	26.4	-1.64	-2.1
54.1	23.84	-2.96	1.64
54.14	23.94	-3.56	4.82
54.18	18.94	-1.78	2.2
54.22	17.82	-9.4	7.74
54.26	21.36	-6.04	3.18
54.3	22.516	-2.8066	-0.013173
54.34	21.76	-2.64	-4.5
54.38	21.34	-5.58	1.04
54.42	24.9	-3.18	-4.5
54.46	27.54	-0.82	-4.96
54.5	27.32	4.54	-5.8
54.54	28.18	5.8	-6.6
54.58	24.98	7.16	-6.32
54.62	21.64	9.16	-3.86
54.66	22.6	12.44	-3.62
54.7	24.46	8.96	-6.12
54.74	26.52	9.26	-8.18
54.78	29.5	6.22	-5.88
54.82	27.64	7.22	-4.68
54.86	26.34	4.18	-1.08
54.9	27.46	6.72	-1
54.94	25.88	6.76	-0.7
54.98	20.28	7.82	-1.66
55.02	18.6	6.76	0.58
55.06	16.5	4.2	1.12
55.1	20.96	5	1.28
55.14	21.9	0.88	0.86
55.18	22.2	4.82	1.18
55.22	17.94	4	-0.1
55.26	24.64	0.78	-1.9
55.3	21.5	9.46	-3.64
55.34	21.8	6.06	-2.76
55.38	22.32	5.3	-2.4
55.42	19.38	0.74	-1.08
55.46	20.078	0.25569	-0.33187
55.5	19.611	-0.34359	-0.34615
55.54	19.159	-0.85895	-0.3796
55.58	19.94	-2.3	6.22
55.62	17.8	-8.32	3.64
55.66	19.94	-6.6	1.28
55.7	18.24	-1.56	-1.5
55.74	17.42	-2	-2.72
55.78	17	2.18	-4.52
55.82	18.4	1.78	-2.76
55.86	19.22	3.16	-3.56
55.9	18.94	3.86	-2.66
55.94	19.72	4.98	-3.48
55.98	24.06	4.6	-3.58
56.02	25.06	4.8	-1.82
56.06	25.7	5.36	2.98
56.1	23.02	5.5	0.98
56.14	24.82	7.08	1.8
56.18	25.404	5.4186	-1.8261
56.22	25.832	5.2338	-2.0203
56.26	28.48	4.82	-4.52
56.3	27.68	5.26	-3.34
56.34	27.08	3.18	-4.84
56.38	25.7	2.94	-3.34
56.42	25.58	2.56	-3.86
56.46	25.2	3.84	-1.82
56.5	27.72	1.78	-4.64
56.54	26.54	1.68	-6.92
56.58	27.24	5.96	-4.24
56.62	25.54	3.48	-4.5
56.66	26.82	1.14	-5.06
56.7	26.36	0.02	-6.56
56.74	23.64	2.64	-4.84
56.78	21.68	1.74	-5.2
56.82	25.02	-2.96	-3.4
56.86	25.58	-5.38	-1.5
56.9	24.6	0.22	-4.4
56.94	21.6	-0.3	-6.68
56.98	17.32	4.3	-3.22
57.02	18.42	2.12	-1.38
57.06	19.52	5.76	1.54
57.1	16.82	5.14	1.8
57.14	16.02	8.32	1.62
57.18	16.92	5.52	3.16
57.22	17.42	0.58	3.24
57.26	11.64	-0.74	1.18
57.3	10.2	-4.54	2.24
57.34	14.34	-9.08	2.54
57.38	12.34	-7.1	2.7
57.42	14.84	-4.9	-0.54
57.46	17.72	-2.98	-2.3
57.5	19.3	-1.12	-1.32
57.54	22.06	-4.62	0.46
57.58	24.28	-5.62	-2.2
57.62	21.779	-1.7878	-1.1115
57.66	22.471	-1.5035	-1.0625
57.7	23.36	4.9	2.74
57.74	24.94	2.94	-1.24
57.78	24.98	7.26	-4.8
57.82	25.4	9.24	-5.52
57.86	29.52	1.36	1.96
57.9	27.14	-1.54	-0.54
57.94	27.04	-1.02	0.46
57.98	27.42	-1.54	-0.06
58.02	26.4	2.36	-1.16
58.06	27.048	2.7796	0.35983
58.1	27.183	3.1482	0.4174
58.14	27.243	3.4689	0.42723
58.18	27.225	3.7324	0.38123
58.22	28.12	4.66	1.18
58.26	24.94	6.36	1.98
58.3	24.12	5	-0.8
58.34	25.7	2.46	-2.14
58.38	28.7	-2.96	0.46
58.42	23.58	1.9	2.38
58.46	22.58	-1.46	0.88
58.5	22.3	2.86	-4.26
58.54	18.36	1.96	-7.42
58.58	19.1	3.14	-6.46
58.62	26.28	2.02	-6.84
58.66	22.76	2.04	-6.3
58.7	19.56	2.26	-7.9
58.74	21.44	1.28	-9.92
58.78	22.28	-0.9	-11.56
58.82	18.652	0.41205	-6.309
58.86	18.024	0.26433	-5.715
58.9	17.444	0.13973	-5.0465
58.94	16.927	0.047723	-4.3326
58.98	20.56	-4.76	-2.02
59.02	17.58	-2.52	-2.66
59.06	12.6	-1.52	0.64
59.1	13.16	0.56	-0.74
59.14	13.22	1.28	-0.7
59.18	16.9	5.14	-1.18
59.22	16.58	2.02	-0.94
59.26	16.78	0.28	-1.76
59.3	16.66	4.82	-2.18
59.34	17.82	5.14	0.46
59.38	19.76	3.5	-0.4
59.42	21.64	1.6	-4.12
59.46	22.66	4.22	-7.58
59.5	22.72	6	-3.9
59.54	25	2.7	-2.92
59.58	27.64	4.32	-2.62
59.62	24.48	3.66	-3.7
59.66	24.5	1.5	-2.18
59.7	26.28	3.9	-2.44
59.74	25.4	-0.06	-4.22
59.78	23.84	-2.3	-5.56
59.82	24.82	-2.84	-4.72
59.86	26.22	2.74	-2.26
59.9	24.5	3.46	0.54
59.94	26.98	5.32	-1.12
59.98	27.56	5	-2
60.02	28.68	4.14	-1.72
60.06	31.64	3.86	-1.18
60.1	32.26	6.28	-5.2
60.14	33.02	0.6	-6.32
60.18	35.26	-1.3	-2.06
60.22	31.64	-6.14	-2.36
60.26	34.52	-9.32	-5.34
60.3	35.52	-8.36	-4.26
60.34	32.42	-6.14	-3.1
60.38	30.54	-2.56	-0.78
60.42	27.8	-3.9	-0.7
60.46	27.72	-0.42	-1.46
60.5	27.9	2.12	-1.7
60.54	29.18	3.26	-2.04
60.58	26.82	4.6	-2.8
60.62	26	4.6	-2.46
60.66	25.42	6.08	-3.34
60.7	25.66	7.18	-4.5
60.74	26.08	8.26	-3.68
60.78	27.34	6.74	-4.96
60.82	26.26	4.28	-3.24
60.86	29.22	4.76	0.22
60.9	26.92	6.58	-1.52
60.94	28.32	8.02	-4.54
60.98	25.86	7.5	-3.12
61.02	26.98	5.12	0.7
61.06	22.38	1.96	3.3
61.1	23.2	-3.9	-3.7
61.14	21.04	-1.72	-4.54
61.18	21.38	3.56	0.04
61.22	23.7	2.52	0.28
61.26	21.26	0.98	-0.54
61.3	18.26	4.42	1.7
61.34	17.12	1.2	0.66
61.38	18.98	-0.94	-2.82
61.42	20.08	1.86	-1.68
61.46	16.62	2.84	1.86
61.5	19.74	4.54	1.86
61.54	23.14	3.28	-1.6
61.58	24.32	0.28	-0.62
61.62	22.72	2.14	-3.5
61.66	22.18	3.56	-1.7
61.7	23.6	8.16	-1.3
61.74	27.58	6.64	-2.38
61.78	28.58	5.94	-2.36
61.82	25.54	9.44	-0.88
61.86	26.88	10.38	-0.26
61.9	29.2	9.14	-0.36
61.94	30.04	6.7	3.24
61.98	28.14	5	3.94
62.02	27.751	7.0402	-0.43213
62.06	26.96	4.22	-4.88
62.1	28	5.7	2.1
62.14	25.74	8.9	-0.66
62.18	26.86	8.44	-1.88
62.22	26.28	3.2	-4.12
62.26	25	3.34	-1.02
62.3	27.88	-0.76	2.02
62.34	24.14	0.32	-2.54
62.38	26.476	3.3114	0.036624
62.42	26.1	6.74	2.68
62.46	31.12	4	1.6
62.5	26.7	2.54	0.22
62.54	25.72	2.3	-0.52
62.58	24.44	1.56	-2.04
62.62	23.36	1.52	0.8
62.66	23.24	2.94	1.5
62.7	22.26	0.24	-1.8
62.74	20.92	0.52	2.04
62.78	22.44	2.76	3.74
62.82	21.02	-0.22	-0.34
62.86	21.44	0.66	-2.54
62.9	20.5	-0.06	-3.44
62.94	19.72	4.08	-2.06
62.98	20.1	3.98	1.58
63.02	17.54	4.36	3.48
63.06	25.3	5.76	0.02
63.1	20.68	3.54	-0.46
63.14	23.96	4.44	1.14
63.18	24.28	4.76	0.06
63.22	25.62	2.6	-5.26
63.26	27.22	5.84	-0.76
63.3	29.02	1.38	-1.08
63.34	30.68	0.68	-5.5
63.38	28.12	-3.22	-3.74
63.42	24.58	2.44	-4.7
63.46	26.171	-0.56854	-2.7026
63.5	26.439	-0.551	-2.6769
63.54	16.38	-8.9	-0.6
63.58	26.945	-0.31169	-2.5115
63.62	27.189	-0.10528	-2.3846
63.66	13.6	-9.58	4.18
63.7	27.672	0.44271	-2.0749
63.74	27.916	0.76895	-1.9051
63.78	28.166	1.1198	-1.7338
63.82	34.08	1.9	-2.92
63.86	32.02	6	-3.36
63.9	32.6	5.7	-2.3
63.94	31.3	4.24	-2.14
63.98	29.32	4.02	-1.08
64.02	31.16	5.88	-0.5
64.06	30.14	4.36	-0.48
64.1	31.36	3.22	-0.76
64.14	30.88	3.02	-1.56
64.18	31	3.46	-2.44
64.22	30.82	4.32	-1.86
64.26	31.14	2.76	-0.54
64.3	27.1	2.32	-0.54
64.34	26.98	3.34	0
64.38	25.4	4.34	-1.44
64.42	22.66	5.28	-3.24
64.46	21.62	4.88	-3.74
64.5	19.06	4.6	-3.28
64.54	17.9	7.7	-1.5
64.58	18.12	5.88	1.22
64.62	16.96	6.58	0.8
64.66	20.5	7.58	-1.08
64.7	23.4	5.78	-2.88
64.74	18.76	6.94	-4.84
64.78	22.256	3.5876	-2.8947
64.82	23.27	2.8922	-2.8563
64.86	24.353	2.2051	-2.7871
64.9	33.72	2.1	-8.7
64.94	26.585	0.97095	-2.564
64.98	27.661	0.48176	-2.4139
65.02	29.08	-7.88	-1.14
65.06	27.52	-5.66	-1.24
65.1	28.7	-0.88	-1.72
65.14	28.14	0.8	-4.9
65.18	29.92	6.16	-2.76
65.22	27.92	2.46	-1.14
65.26	32.5	1.44	1.1
65.3	31.7	6.74	3.2
65.34	34.1	5.82	3.12
65.38	30.14	11.52	1.4
65.42	25.52	7.4	-1.72
65.46	23.36	8.76	-2.34
65.5	25.58	7.12	-2.1
65.54	22.78	9.6	-8.58
65.58	23.56	2.9	0
65.62	20.88	5.24	-0.88
65.66	22.8	6.28	1.38
65.7	27.08	7.04	-0.9
65.74	31.04	5.04	0.84
65.78	27.52	6.82	2.44
65.82	28.34	7.92	3.2
65.86	28.62	7.8	2.48
65.9	29.08	3.7	2.14
65.94	31.24	0.5	-0.6
65.98	31	0	-5.02
66.02	30.42	2.56	-4.46
66.06	24.7	0.92	-3.44
66.1	25.08	-2.24	-5.9
66.14	22.56	0.64	-4.18
66.18	21.84	7.32	-1.78
66.22	21.04	5.12	0.3
66.26	21.52	4.34	1.78
66.3	22.06	7.26	3.08
66.34	22.78	10.7	-0.04
66.38	22.9	9.82	0.68
66.42	22.3	3.42	0.76
66.46	19.58	3.74	-3.28
66.5	20.12	5.32	-3.02
66.54	24.08	5.2	-3.46
66.58	18.06	0.8	-0.16
66.62	20.1	2.26	4.82
66.66	17.26	-0.04	2.9
66.7	19	-0.06	3.48
66.74	17.26	2.84	6.8
66.78	16.94	2.8	7.52
66.82	19.14	3.88	5.1
66.86	19.2	3.52	1.92
66.9	15.44	2.98	3.84
66.94	16.5	0.64	5.94
66.98	16.72	2.82	5.1
67.02	15.86	6.02	3.2
67.06	14.44	5.76	4.44
67.1	19.58	8.08	1.8
67.14	17.26	6.16	0.34
67.18	20.28	4.64	0.1
67.22	21.74	6.16	0.8
67.26	23.32	7.1	0.28
67.3	21.26	5.94	1.92
67.34	25.46	6.72	-1.68
67.38	23.22	6.18	-1.58
67.42	21.08	7.86	-1.46
67.46	22.52	5.36	-2.18
67.5	24.12	3.48	-2.14
67.54	21.26	1.28	-1.12
67.58	21.98	3.96	-2.42
67.62	18.12	2.96	-2.26
67.66	19.56	3.08	-0.98
67.7	17.88	3.58	-0.72
67.74	19.26	3.42	-0.36
67.78	19.24	2.44	0.68
67.82	16.84	5.48	0.82
67.86	12.8	3.32	3.58
67.9	14.52	3.66	3.14
67.94	14.78	1.34	5.64
67.98	8.64	-1.44	6.46
68.02	13.38	-2.96	1.18
68.06	13.58	-0.2	-0.48
68.1	14.917	1.3981	0.74244
68.14	15.111	1.2211	0.23326
68.18	20.78	4.02	-0.74
68.22	19.04	3.4	-4.2
68.26	21.44	2.16	-3.12
68.3	17.58	3.02	-4.24
68.34	13.6	4.08	-3.02
68.38	15.56	1.3	-2.16
68.42	15.66	-3.12	-0.2
68.46	16.54	-5.76	3.52
68.5	15.44	-1.52	3.94
68.54	19.12	-0.76	3.26
68.58	21.6	-0.88	-1.56
68.62	21.68	3.02	-0.14
68.66	20.42	4.72	3.94
68.7	22.54	1.26	1.7
68.74	24.34	2.46	2.02
68.78	23.08	7.2	-0.26
68.82	23.02	6.46	-2.86
68.86	19.32	6.16	-3.8
68.9	15.38	3.2	-8
68.94	14.1	1.9	-4.12
68.98	15.48	-1.1	-2.46
69.02	16.14	-1.76	-0.04
69.06	18.98	2.64	1.2
69.1	20.06	-0.56	-0.92
69.14	17.28	1.42	-0.04
69.18	15.84	2.34	0.16
69.22	14.04	1.22	2.84
69.26	18.64	-1.64	3.66
69.3	18.4	3.5	8.16
69.34	26.62	0.98	5.38
69.38	28.44	-1.82	3.54
69.42	28.04	2.64	1.54
69.46	25.46	5.02	-0.94
69.5	25.28	2.92	-0.58
69.54	26.98	4.72	0.12
69.58	25.3	7.1	0.82
69.62	25.8	7.46	1.44
69.66	27.88	8.18	0.06
69.7	25.76	5.94	-0.64
69.74	26.24	6.86	1.78
69.78	29.12	7.52	0.4
69.82	31.7	8.36	-2.84
69.86	31.76	7.94	-2.4
69.9	33.34	6.86	-0.6
69.94	32	6.16	-1.52
69.98	31.3	7.3	-2.42
70.02	32.28	5.24	-0.12
70.06	32.64	3.76	-4.64
70.1	31.989	2.2658	-3.1434
70.14	31.737	1.1265	-3.2947
70.18	31.395	0.020432	-3.3965
70.22	30.971	-1.0178	-3.4456
70.26	30.474	-1.9535	-3.4384
70.3	29.912	-2.7521	-3.3718
70.34	28.62	-4.2	-3.08
70.38	28.32	-2.68	-3.12
70.42	27.14	-4.14	-4.66
70.46	28.08	-4.5	-5.08
70.5	24.74	-2.64	-2.46
70.54	27.3	-3.8	-1.24
70.58	24.62	-4.4	-1.78
70.62	25.96	3.42	3.32
70.66	22.02	1.66	2.74
70.7	21.96	2.22	2.68
70.74	23.2	9.94	3.46
70.78	20.36	10.3	-0.8
70.82	24.04	6.06	0.46
70.86	27.44	3.6	-1.46
70.9	25.3	4.62	-2.22
70.94	27.6	11.14	-4.1
70.98	27.5	8.62	-3.86
71.02	28.24	9.32	-2.98
71.06	27.42	12.06	-4
71.1	28.5	7.92	-7.64
71.14	24.8	6.64	-7.44
71.18	25.82	3.78	-4.74
71.22	26.6	6.4	-0.36
71.26	27.9	3.84	0.98
71.3	26.32	5.82	1.22
71.34	28.38	11.24	1.86
71.38	27.4	13.32	1.92
71.42	28.48	8.5	2.54
71.46	26.88	12.44	4.18
71.5	25.94	9.84	1.86
71.54	19.98	6.58	-0.48
71.58	17.02	2.3	-4.52
71.62	15.04	4.06	1.74
71.66	15.44	-2.74	3.94
71.7	15.14	-8.08	5.3
71.74	18.34	-8.48	7.26
71.78	18.371	0.00068663	0.3179
71.82	18.632	0.17545	-0.20721
71.86	18.995	0.47345	-0.76231
71.9	19.436	0.87442	-1.3386
71.94	19.934	1.3581	-1.9271
71.98	20.467	1.9041	-2.5192
72.02	23.2	1.26	-7.56
72.06	25.3	1.14	-6.94
72.1	24.08	3.92	-8
72.14	22.94	3.72	-6.64
72.18	17.3	12.12	-3.22
72.22	21.12	7.74	-2.36
72.26	23.58	5.44	-4.32
72.3	25.54	8.9	-3.82
72.34	22.9	5.68	-5.2
72.38	23.62	6.74	-5.94
72.42	22.2	5.18	-7.26
72.46	20.4	2.76	-9.38
72.5	23	3.24	-8.3
72.54	22.8	2.64	-9.14
72.58	23.12	4.54	-7.84
72.62	16.14	6.06	-4.32
72.66	19.42	8.12	-0.88
72.7	18.76	8.48	0.94
72.74	18.16	7.76	1
72.78	19.58	6	-0.02
72.82	21.18	7.48	1.1
72.86	22.16	5.38	-0.28
72.9	23.92	3.26	-1.32
72.94	25.14	3.1	-0.84
72.98	24.66	2.42	-1.96
73.02	23.2	1.66	1.1
73.06	24.28	-0.26	0.16
73.1	24.88	0.34	-0.96
73.14	25.96	-1.58	-2.56
73.18	26	-2.7	-4.82
73.22	28.62	-1.62	-0.42
73.26	26.616	-3.0633	-3.6375
73.3	26.875	-3.2185	-3.9322
73.34	26.16	-7.72	-5.74
73.38	25.86	-7.48	-5.76
73.42	25.4	-6.72	-9.44
73.46	27.44	-0.54	-11.02
73.5	27.738	-2.3544	-4.901
73.54	26.16	0.64	-2
73.58	29.38	1.56	-1.34
73.62	29.06	1.3	-1.74
73.66	28.48	0.3	-2.04
73.7	28.3	-2.48	-2.36
73.74	28.26	4.98	-4.58
73.78	29.48	3.84	-6.04
73.82	28.72	4.58	-8.62
73.86	25.58	5.3	-4.5
73.9	28.2	6.18	-1.32
73.94	27.1	5.12	0.08
73.98	27.2	11.14	-2.96
74.02	26.1	11.72	-2.52
74.06	26.64	8.34	-3.1
74.1	25.98	9.2	-3.74
74.14	24.14	7.86	-3.34
74.18	26.2	6.76	-1.88
74.22	27.12	6.88	-1.52
74.26	26.92	4	-3.34
74.3	30.28	4.98	-1.7
74.34	30.94	2.46	-2.54
74.38	32.78	1.5	-2.46
74.42	30.4	-0.56	-3.44
74.46	29.62	-3.64	-5.84
74.5	28.78	-2.76	-5.28
74.54	26.64	-1.6942	-2.4964
74.58	25.708	-2.0191	-2.345
74.62	24.721	-2.2417	-2.1955
74.66	23.706	-2.3637	-2.0531
74.7	19.78	-6.3	-1.12
74.74	17.72	-5.26	1.1
74.78	17.3	-2.92	1.68
74.82	19.76	2.42	-2.46
74.86	22.26	2.12	-4.4
74.9	20.4	-0.92	-4.74
74.94	19.42	0.64	-0.54
74.98	19.22	-0.3	0.58
75.02	19.04	0.08	-2.58
75.06	16.7	2.98	-3.14
75.1	17.42	1.56	-2.08
75.14	18.88	1.84	-2.7
75.18	21.96	1.22	-1.8
75.22	22.9	2.44	-2.84
75.26	22.24	2.24	-1.72
75.3	22.48	5.94	-2.86
75.34	24.54	10.38	-1.84
75.38	23.14	6.38	0.16
75.42	22.04	2.68	0.44
75.46	19.9	4.1	-2.06
75.5	19.28	5.54	-2.58
75.54	18.7	7.42	-0.2
75.58	19.06	8.9	-0.46
75.62	19.86	7.5	0.22
75.66	19.96	8.52	0.58
75.7	19.92	9.08	0.48
75.74	20.8	5.1	0.52
75.78	20.86	4.72	1.4
75.82	20.2	6.4	0.86
75.86	20.34	0.86	-0.22
75.9	22.38	4.78	-1.58
75.94	22.9	3.04	-4
75.98	21.72	-1.2	-2.6
76.02	21.34	-8.28	1.76
76.06	18.36	-6.8	-1.4
76.1	17.18	-5.26	3.26
76.14	17.3	-6.98	-1.74
76.18	14.32	-6.48	-1.52
76.22	14.76	-2.84	-1.24
76.26	17.22	0.28	-0.2
76.3	18.04	1.58	2.08
76.34	14.86	1	2.04
76.38	14.56	1.94	-0.8
76.42	10.78	1.46	-1.7
76.46	12.42	3.1	0.8
76.5	13.54	8.26	1.04
76.54	13.906	3.3753	2.5091
76.58	8.32	4.1	8.52
76.62	11.3	7.94	5.76
76.66	14.574	2.8694	3.2465
76.7	14.936	2.5925	3.331
76.74	21.62	2.62	3.72
76.78	22.22	-1.12	1.98
76.82	20.84	0.22	-0.6
76.86	19.24	-3.5	0.18
76.9	17.94	-1.4	2.92
76.94	13.76	3.3	1.28
76.98	14.5	6.06	-0.26
77.02	14.5	3.32	0.74
77.06	19.18	-1	-1.96
77.1	24.8	1.92	-3.88
77.14	25.12	4.14	-7.48
77.18	24.98	3.36	-8.12
77.22	26.64	4.58	-4.98
77.26	26.1	3.52	-5.54
77.3	28.56	4.28	-4.52
77.34	30.94	2.96	-3.16
77.38	27.8	5.7	-2.68
77.42	28.62	3.86	1.04
77.46	30.98	2.04	-1.24
77.5	25.16	4.24	-0.6
77.54	25.64	5.92	-1.12
77.58	25.18	8.38	-0.42
77.62	24.3	4.06	1.52
77.66	24.48	4.84	-0.96
77.7	21.92	8.84	-0.86
77.74	20.26	8.64	-1.64
77.78	19.662	1.1102	1.0632
77.82	18.886	0.016416	1.1685
77.86	12.86	-3.5	6.52
77.9	9.24	-8.44	1.98
77.94	17.98	-5.76	0.4
77.98	19.78	-6.02	-1.38
78.02	21.34	-1.82	1.5
78.06	20.04	-0.08	2.44
78.1	17.7	-8.2	3.08
78.14	19.14	-0.6	-0.4
78.18	19.68	0.84	-1.2
78.22	21.38	0.52	-0.94
78.26	19.98	1.56	0.88
78.3	22.74	1	0.72
78.34	25.58	0.5	-0.82
78.38	23.9	0.28	-4.26
78.42	22	2.68	-3.56
78.46	23.54	3.02	-1.02
78.5	21.22	2.66	1.28
78.54	21.68	0.6	3.04
78.58	18.52	-0.42	2.36
78.62	19.88	-3.04	6.3
78.66	22.24	0.4	4.3
78.7	19.76	0.28	3.66
78.74	19.46	2.54	1.86
78.78	18.32	4.3	1.14
78.82	18.96	4.8	0.5
78.86	20.86	7.1	2.06
78.9	18.64	7.34	1.52
78.94	20.28	5.22	4.6
78.98	19.32	6.52	3.48
79.02	17.58	6.06	2.18
79.06	17.36	5.34	2.14
79.1	17.06	6.06	1.06
79.14	20.22	6.06	0.22
79.18	18.94	4.22	-0.88
79.22	21.64	4.1	-2.16
79.26	18.74	7.36	-0.48
79.3	18.82	2.38	0.04
79.34	21.08	-2.18	-0.44
79.38	29.2	-1.68	-1.32
79.42	30.4	-2.76	-1.42
79.46	32.2	2.1	-2.28
79.5	29.88	5.82	-4.62
79.54	28.04	4.66	-2.38
79.58	26.34	7.12	1.42
79.62	27.78	2.56	2.5
79.66	30.165	3.0224	-1.8321
79.7	29.867	3.0751	-1.5823
79.74	29.421	3.1298	-1.2921
79.78	28.846	3.1858	-0.96818
79.82	28.157	3.2419	-0.61706
79.86	27.22	3.1	0.64
79.9	27.28	5.64	-0.7
79.94	27.04	4.44	2.06
79.98	30.22	2.48	-0.72
[truncated: 1,023 more rows]
