# Supplementary material for: Mean flow and turbulence structure over exposed roots on a forested floodplain: Insights from a controlled laboratory experiment
Source: PLoS One. 2020 Feb 26;15(2):e0229306. doi: 10.1371/journal.pone.0229306 (PMC7043746; doi:10.1371/journal.pone.0229306)
Supplement: S1 File — (ZIP) [file pone.0229306.s001.zip › data_and_scripts/velocity_data/t21_041_replaced.csv]

0.02	24.98	0	-3.76
0.06	25.3	0.96	-2.18
0.1	21.62	3.1	1.06
0.14	17.3	1.1	-0.68
0.18	19.1	0.58	-2
0.22	20.88	-1.64	-2.14
0.26	22.92	1.08	-0.18
0.3	19.82	7.1	1.84
0.34	15.76	10.22	0.78
0.38	18.1	7.18	0.16
0.42	21.04	2.32	-0.54
0.46	16.02	0.68	0.8
0.5	18.7	3.38	0
0.54	17.82	3.62	-1.18
0.58	15.32	8.38	1.62
0.62	17.48	5	-2.1
0.66	15.44	5.88	0.56
0.7	22.82	2.16	-5.36
0.74	22.7	3.02	-3.62
0.78	21.28	-1.26	-2.06
0.82	21	4.42	-3.38
0.86	19.7	4.52	-5.12
0.9	16.6	-3.7	-3.72
0.94	18.28	-1.52	-6.04
0.98	17.52	5.94	-3.24
1.02	17.24	5.98	-0.46
1.06	17.78	4.18	-0.3
1.1	16.84	4.88	1.96
1.14	17	7.9	0.86
1.18	16.36	7.74	1.1
1.22	14.34	11.02	3.94
1.26	17.18	9.3	6.98
1.3	18.12	3.48	5.3
1.34	20.38	4.04	6.16
1.38	20.38	4.06	1.56
1.42	20.28	8.62	2.32
1.46	19.04	6.44	6.02
1.5	18.1	9.4	0.14
1.54	18.16	3.44	2.96
1.58	21.92	-2	-0.6
1.62	17.8	-9.68	-4.54
1.66	17.8	-12.02	-5.84
1.7	21.237	-2.3101	-1.3395
1.74	21.658	-2.5359	-1.5532
1.78	22.04	-2.6253	-1.7083
1.82	23.62	-0.88	-5.24
1.86	23.06	-5.5	0.58
1.9	21.08	-0.36	-0.66
1.94	18.4	0.12	1.1
1.98	23.26	-0.94	-0.56
2.02	23.38	0.74	-2
2.06	24.7	1.68	-2.7
2.1	26.74	1.8	-2.92
2.14	24.94	3.72	-0.14
2.18	19.78	7.26	2.2
2.22	19.14	3.36	-1.24
2.26	16.76	3.66	-2.08
2.3	16.86	5.66	-3.32
2.34	11.56	1.12	-0.54
2.38	15.44	4.72	-0.76
2.42	22.2	2.68	-5.24
2.46	19.48	8.04	-3
2.5	23.94	5.7	-2.5
2.54	22.38	7.4	-2.92
2.58	19.24	10.28	-2.28
2.62	20.5	9.8	-5.62
2.66	22.2	7.56	-1.94
2.7	22.48	3.54	-2.22
2.74	22.26	5.2	-0.66
2.78	17.66	5.18	-2.46
2.82	14.2	-4.86	-1.94
2.86	11.66	-0.4	-1.9
2.9	18.48	3.2	-5.7
2.94	18.86	-3.86	-7.24
2.98	12.68	-2.78	-8.12
3.02	11	-7.48	-4.34
3.06	13.52	-8.4	0.56
3.1	15.32	-7.08	-1.08
3.14	13.82	-4.04	0.68
3.18	13.22	3.08	2.14
3.22	15.84	5.6	-0.54
3.26	16.3	4.28	0.26
3.3	15.8	3.76	-1.2
3.34	14.8	1.34	0.18
3.38	11.84	3.14	0.14
3.42	17.88	2.78	-2.64
3.46	17.6	3.72	-4.34
3.5	18.88	5.24	-3.64
3.54	17.02	5.3	-3.46
3.58	12.9	6.5	-3.56
3.62	14.5	5.98	3.38
3.66	14.18	5.18	2.22
3.7	14.08	1.46	3.9
3.74	10.76	0.86	1.7
3.78	10.66	-2.46	4.1
3.82	8.74	-0.28	2.42
3.86	8.36	-6.04	1.44
3.9	8.88	-6.7	0.78
3.94	4.74	-7.9	6.7
3.98	9.34	-10.74	4.1
4.02	9.14	-9.32	4.68
4.06	11.64	-6.1	2.74
4.1	11	-3.5	1.62
4.14	11.12	-2.26	2.96
4.18	12.76	1.66	0.04
4.22	14.22	-0.38	-3.12
4.26	19.14	6.9	-2.02
4.3	19.94	3.5	-2.5
4.34	21.1	5.08	-2.14
4.38	18.7	-0.84	-2.56
4.42	18.58	4.44	-3.76
4.46	13.98	5.94	3.88
4.5	15.96	5.14	7.1
4.54	17.6	-3.06	5.82
4.58	17.94	-1.66	5.64
4.62	22.38	0.72	1.86
4.66	23.26	0.32	0.16
4.7	24.76	1.4	-2.18
4.74	23.84	3.28	-1.52
4.78	23.86	4.78	-2.58
4.82	24.08	4.8	-4.06
4.86	21.72	4.82	-2.94
4.9	23.6	4.6	-3
4.94	23.12	6.46	-4.04
4.98	22.52	9.38	-3.98
5.02	21.72	6.34	-4.8
5.06	21	6.24	-3.74
5.1	21.56	4.76	-3.78
5.14	19.66	10.3	-3.9
5.18	21.04	10.1	-0.14
5.22	22.4	6.82	-0.54
5.26	23.04	7.7	-1.68
5.3	24.16	5.5	-1.4
5.34	23.74	5.64	-3.28
5.38	23.78	5.44	-4.6
5.42	25.28	6.16	-2.76
5.46	26.22	4.7	-3.28
5.5	25.28	6.66	-2.86
5.54	20.62	1.82	-2.92
5.58	18.24	2.34	-0.12
5.62	19	0.8	-2.62
5.66	16.26	-3.3	-5.78
5.7	16.44	-3.16	-4.02
5.74	16.72	1.12	-6.14
5.78	16.84	-1.36	-7.06
5.82	12.66	-1.34	-1.5
5.86	10.86	-3.38	-5.6
5.9	6.22	3.44	-0.82
5.94	12.46	-0.62	3.26
5.98	12.14	3.28	3.46
6.02	12.46	2.08	5.78
6.06	12.06	-0.48	4.86
6.1	9.9	-6.08	6.7
6.14	9.46	-7.36	1.84
6.18	9.5	-10.1	-0.6
6.22	14.16	-3.18	-3.72
6.26	17.54	2.06	-3.98
6.3	16.3	-1.44	-1.02
6.34	19.32	-2.46	0.26
6.38	16.04	-0.7	-3.78
6.42	16.62	1.82	-4.96
6.46	20.1	0.44	-3.58
6.5	17.58	4.46	1.74
6.54	16.56	4.94	5.82
6.58	19.28	4.08	6.28
6.62	22.44	9.9	5
6.66	19.84	10.7	4.88
6.7	17.74	6.7	2.74
6.74	14.08	6.66	4.24
6.78	14.6	7.68	5.06
6.82	11.84	7.6	4.78
6.86	11.42	8.62	5
6.9	12.18	6.68	-0.68
6.94	11.4	4.82	0
6.98	12.88	9.8	4.1
7.02	14.9	8.64	2.8
7.06	13.44	6.38	0.98
7.1	11.46	4.42	-0.78
7.14	9.48	4.18	-0.48
7.18	6.16	-2.92	0.48
7.22	6.72	-4.12	1.86
7.26	7.54	-5.24	2.96
7.3	5.9	-5.38	2.6
7.34	2.54	-7.76	2.58
7.38	8.62	2.74	-0.74
7.42	6.94	0.86	0.16
7.46	11.58	3.28	-0.24
7.5	15.7	3.06	1.12
7.54	19.8	6.2	0.52
7.58	24.3	7.46	-2.92
7.62	23.78	8.76	-2.1
7.66	22.32	10.08	-4.06
7.7	22.32	10.5	-2.74
7.74	19.52	7.94	-1.64
7.78	17.88	7.16	1.22
7.82	17.8	8.28	0.96
7.86	20.42	11.88	0.46
7.9	21.62	10.54	-0.12
7.94	21.82	9.5	0.82
7.98	21.16	11.16	0.92
8.02	21.68	11.44	1.48
8.06	21.04	7.5	2.1
8.1	21.08	6.86	2.94
8.14	23.36	9.68	0.58
8.18	21.02	9.02	-1.32
8.22	21.56	8.34	-0.08
8.26	21.56	7.1	2.56
8.3	22.22	10.98	0.38
8.34	17.7	3.62	-4.84
8.38	14.62	0.04	-5.72
8.42	8.56	-0.36	-5.48
8.46	10.04	-1.36	-6.32
8.5	10.52	-4.04	-4.82
8.54	15.42	-3.8	-4.92
8.58	18.32	-1.5	-8.18
8.62	17.18	-5.6	-8.34
8.66	15.84	0.58	-5.68
8.7	9.42	-4.58	-5.44
8.74	13.08	-3.6	-5.9
8.78	11.72	1.96	-3.5
8.82	10.8	-1.26	-3.64
8.86	9.36	1.48	-4
8.9	6.12	-3.8	-3.1
8.94	10.14	-7.28	-4.72
8.98	11.18	-2.28	-4.34
9.02	13.34	0.82	-5.4
9.06	8.3881	-3.2415	0.82167
9.1	8.5686	-3.5948	1.6315
9.14	9.84	1.6	5.96
9.18	8.44	-0.34	6.64
9.22	7.04	-4.34	5.74
9.26	9.78	-7.6	3.56
9.3	12.84	-6.52	2.7
9.34	13.68	-4.56	0.86
9.38	12.64	-5.94	1.82
9.42	19.98	0.74	-0.24
9.46	23.58	4.84	-3.12
9.5	24.18	5.82	-4.66
9.54	25.3	6.36	-6.3
9.58	27.68	6.96	-7.14
9.62	29.08	7.58	-4.5
9.66	28.82	7.62	-2.58
9.7	26.26	8.84	-0.2
9.74	24.32	7.3	-2.34
9.78	23.08	4.32	-1.52
9.82	24.86	4.14	-3.76
9.86	22.4	3.66	-4.46
9.9	24.54	2.04	-5.08
9.94	23.28	2.22	-3.38
9.98	22.08	5.38	-1.36
10.02	21.28	7.94	0
10.06	19.3	8.32	1.42
10.1	20.68	8.9	1.04
10.14	21.78	9.56	1
10.18	21.44	10.84	1.38
10.22	23.1	11.76	1.42
10.26	21.9	6.86	-0.7
10.3	22.3	8.9	1.34
10.34	20.06	8.7	0.06
10.38	22.82	6.92	-2.8
10.42	21.16	5.24	-4.32
10.46	18.82	3.84	-2.06
10.5	19.18	2.5	-3.06
10.54	20.86	-3.5	-3.48
10.58	20.52	-1.94	-3.76
10.62	14.5	-2.22	-2.64
10.66	14.84	-4.38	-5.48
10.7	14.22	2.4	-3.92
10.74	19.26	-3.18	-4.14
10.78	15.56	-1.26	-4.2
10.82	17.98	5.68	-2.76
10.86	17.08	2.38	-3.96
10.9	11.66	0.04	-3.36
10.94	12.74	3.28	-2.8
10.98	8.1	-0.18	-4.88
11.02	8.5	-0.78	-4.2
11.06	5.12	7.74	3.6
11.1	5.44	7.36	4.18
11.14	7.92	7.66	4.94
11.18	9.96	9.56	5.52
11.22	13.02	10.84	4.22
11.26	14.6	9.14	2.6
11.3	11.6	5.94	5.04
11.34	14.04	4.06	2.56
11.38	17.86	3.98	6.38
11.42	20.84	4.74	2.88
11.46	18.8	6.62	1.88
11.5	19.12	8.24	0.34
11.54	19.88	5	0.56
11.58	17.82	5	2.34
11.62	17.44	4.12	1.56
11.66	16.66	2.4	-1
11.7	17.48	-0.74	-2
11.74	22.36	1.98	-2.24
11.78	20.9	1.52	-3.16
11.82	20.98	0	-5.76
11.86	17.48	-1.02	-6.68
11.9	18.58	-2.76	-6.2
11.94	17.72	4.22	-2.86
11.98	15.14	2.28	-0.44
12.02	12.48	-4.68	0.92
12.06	17.8	1.12	-0.74
12.1	18.5	6.1	-1.12
12.14	20.68	9.34	-2.72
12.18	20.78	8.26	-4.2
12.22	22.44	9.78	-1.36
12.26	18.84	0.94	4.04
12.3	15.68	6.5	0.28
12.34	14.8	-0.94	2.36
12.38	12.28	-1.82	-0.22
12.42	14.92	-2.06	-3.72
12.46	14.58	2.8	-3.68
12.5	11.58	-4.18	-2.58
12.54	11.38	-5.84	-4.62
12.58	13.88	-1.2	-3.54
12.62	10.88	-0.6	-1.78
12.66	15.68	2.86	-0.86
12.7	17.5	0.26	-0.38
12.74	17.9	5.48	-1
12.78	20.06	3.42	0.76
12.82	20.92	2.98	0.86
12.86	22.88	6.36	-0.12
12.9	24.34	0.92	-1.94
12.94	23.36	-0.12	-3.8
12.98	21.4	-0.24	-3.5
13.02	19.58	2.18	-3.28
13.06	19.26	4.64	-1.66
13.1	20.36	2.22	-1.3
13.14	18.9	3.36	0.62
13.18	18.7	2.16	0.12
13.22	16.38	3.72	0.86
13.26	14.08	1.78	2
13.3	14.62	8.12	2.74
13.34	14.06	7.52	3.76
13.38	19.3	6.76	-3.08
13.42	19.12	5.06	-5.8
13.46	21.86	3.02	-4.2
13.5	22.26	-0.76	-3.14
13.54	19.34	0.84	-6.26
13.58	20.78	-2.32	-8.7
13.62	17.42	0.02	-5.6
13.66	21.84	3.2	-1.34
13.7	18.76	2.88	0
13.74	14.78	5.18	-0.3
13.78	14.18	-2.64	-4.1
13.82	14.4	-1.82	-2.68
13.86	13.926	-0.15307	-0.95336
13.9	10.82	0.74	1.64
13.94	9.32	-6.3	2.82
13.98	11.06	-1.48	1.44
14.02	11.06	1.22	-0.88
14.06	10.08	4.44	-0.56
14.1	9.28	8.04	0.46
14.14	12.34	2.62	4.7
14.18	11.36	3.38	4.24
14.22	14.68	3.64	4.26
14.26	16.02	0.02	3.08
14.3	13.659	1.8453	2.0429
14.34	18.72	-7	-6.34
14.38	16.16	0.34	-1.98
14.42	16.76	-2.66	0.28
14.46	14.52	3.02	2
14.5	10.6	-3.22	5.94
14.54	15.213	3.2144	2.3645
14.58	22.64	8.12	2.12
14.62	15.833	3.4698	2.1805
14.66	24.64	6.8	-0.18
14.7	16.24	7.24	1.98
14.74	15.32	6.02	3.76
14.78	12.54	5.92	1.46
14.82	10.14	7.42	3.08
14.86	18.24	0.84	3.02
14.9	17.02	-2.92	0.12
14.94	14.32	-0.36	-0.42
14.98	17.74	3.08	-1.8
15.02	21.14	3.24	-2.46
15.06	19.3	-0.88	-3.04
15.1	21.16	1.14	-2.82
15.14	20.84	2.56	-2.7
15.18	19.28	3.12	-1.52
15.22	19.18	4.52	-2.7
15.26	22.16	10.42	0.2
15.3	20.86	6.7	1
15.34	18.94	9.32	-0.12
15.38	21.72	12.18	0.56
15.42	20.98	14.64	0.28
15.46	19.4	11.16	1.1
15.5	18.14	8.74	2.62
15.54	20.24	10.3	0.64
15.58	20.04	10.6	0.5
15.62	19.14	9.26	-0.7
15.66	20.16	8.52	-2.72
15.7	22.44	7.62	-3.6
15.74	19.08	3.32	-5.72
15.78	21.1	4.36	-3.98
15.82	23.64	3.22	-3.48
15.86	21.64	0.86	-1.82
15.9	17.66	2.18	-0.88
15.94	19.28	0.66	-0.88
15.98	18.3	1.74	-1.7
16.02	18.32	9.78	3.94
16.06	23.42	5.3	-0.92
16.1	22.9	5.88	0.72
16.14	28.5	6.96	-1.82
16.18	25.86	5.82	-3.28
16.22	23.72	6.22	-1.3
16.26	24.3	6.46	-4.98
16.3	25.68	5.82	-5.6
16.34	23.3	5	-3.36
16.38	22.28	7.32	-7.14
16.42	21.224	3.6181	0.16014
16.46	20.986	3.2725	0.36972
16.5	20.737	2.9132	0.55743
16.54	13.6	2.9	5.82
16.58	16.3	3.56	9.82
16.62	15.68	-5.62	7.52
16.66	16.8	-6.94	4.66
16.7	15.5	-3.2	1.8
16.74	19.274	0.75368	0.7517
16.78	19.077	0.44105	0.54998
16.82	18.906	0.15561	0.25887
16.86	18.7	-2.22	-4.34
16.9	15.78	1.6	-0.88
16.94	17.22	-0.18	-1.32
16.98	21.38	1.02	-4.22
17.02	22.94	5.44	-3.28
17.06	27.08	5	-4.46
17.1	23.3	3.4	-6.18
17.14	23.56	0.88	-9.22
17.18	20.24	-1.24	-11.72
17.22	14.78	-3.76	-12.72
17.26	16.72	-4.44	-8.34
17.3	16.74	0.72	-6.9
17.34	16.8	5.24	-5.58
17.38	14.48	1.52	-5.02
17.42	9.1	-2.18	-5.7
17.46	5.94	-1.66	-2.24
17.5	8.12	0	-0.06
17.54	10.58	1.22	-1.54
17.58	12.4	-2.16	-2.68
17.62	13.58	-3.68	-0.6
17.66	16.2	5.12	0.36
17.7	15.32	6.4	0.54
17.74	11.94	8.38	2.56
17.78	12.34	6.76	2.36
17.82	13.84	10.92	5.18
17.86	15.72	7.56	9.44
17.9	16.48	9.78	6.66
17.94	13.981	2.6812	2.8244
17.98	14.186	2.8031	2.8291
18.02	9.84	-6.38	2.5
18.06	12.74	-0.78	-0.2
18.1	13.44	0	-0.58
18.14	17.54	5.52	-2.36
18.18	15.149	3.4498	2.197
18.22	15.347	3.5779	1.9631
18.26	15.553	3.7026	1.7013
18.3	17.68	-3.3	7.1
18.34	16.9	-5.66	3.82
18.38	19.16	-0.82	-1.38
18.42	19.66	-1.08	-2.98
18.46	14.98	-2.28	-3.18
18.5	15.14	3.8	-2.08
18.54	10.42	7.36	-2.04
18.58	13.32	14.74	-1.96
18.62	9.34	15.22	1.38
18.66	18.605	4.4956	-1.7104
18.7	19.066	4.5022	-2.0565
18.74	19.566	4.4907	-2.39
18.78	20.107	4.4599	-2.7075
18.82	21.04	3.16	-0.12
18.86	21.68	6.74	0.68
18.9	28.58	6.4	-1.58
18.94	27.38	3.68	-3.16
18.98	27.04	6.68	-4.74
19.02	28.4	4.86	-7.06
19.06	27.56	5.1	-4.14
19.1	26.06	3.24	-3.86
19.14	26.94	-0.16	-6.62
19.18	27.22	3.3	-3.1
19.22	28.28	-1.58	-4.68
19.26	25.14	2.08	-4.06
19.3	29.517	2.2416	-5.5035
19.34	29.583	2.1741	-5.7112
19.38	31.3	6.54	-1.76
19.42	25.4	4.54	-3.04
19.46	27.46	1.06	-0.42
19.5	27.56	1.86	-4.9
19.54	28.5	0.86	-4.56
19.58	30.1	-2.18	-6.94
19.62	28.8	2.78	-11.14
19.66	32.16	-0.08	-7.7
19.7	33.86	0.98	-6.48
19.74	30.98	6.12	-11.5
19.78	30.52	2.58	-4.74
19.82	26.137	2.9567	-5.9492
19.86	24.2	-1.56	-7.82
19.9	22.2	4.86	-8.34
19.94	18.7	6.36	-5.2
19.98	18.72	6.06	-2.88
20.02	20.9	4.42	-3.72
20.06	25.44	4.56	-4.42
20.1	24.66	5.7	-4.12
20.14	24.7	5.28	-5.54
20.18	23.98	3.78	-8.78
20.22	25.14	1.5	-6.62
20.26	19.861	3.9707	-2.7211
20.3	19.321	3.9685	-2.2741
20.34	17.84	9.12	3.42
20.38	22.58	5.62	-1.92
20.42	15.4	2	2.76
20.46	14.14	-1.12	1.48
20.5	10	-0.08	0.86
20.54	13.38	4.82	0.8
20.58	12.74	1.62	1.1
20.62	16.14	-0.3	4.48
20.66	17.06	1.24	6.82
20.7	18.3	3.42	4.7
20.74	18.68	5	2.72
20.78	16.84	2.62	-0.98
20.82	18.44	4.32	0.04
20.86	18	5.44	1.88
20.9	16.7	6.58	3.3
20.94	16.3	8.16	2.38
20.98	15.44	4.34	-1.14
21.02	16.76	4.54	-5.54
21.06	18.06	3.84	-5.14
21.1	16.9	-0.34	-0.14
21.14	11.56	-0.06	1.56
21.18	8.92	-2.76	1.1
21.22	5.8	-3.74	2.32
21.26	6.08	-4.86	3.48
21.3	11.22	-4.58	4.98
21.34	8.34	-6.56	5.12
21.38	5.56	-6.66	5.26
21.42	8.14	-1.7	4.12
21.46	4.78	-4.32	3.28
21.5	3.7	-9.1	1.72
21.54	3.16	-4.8	1.6
21.58	6.1	-5.7	1
21.62	5.26	-4.9	1.66
21.66	4.62	-3.86	1.16
21.7	5.6	-4.76	0
21.74	5.3	-2.04	-1.46
21.78	4.82	-1.36	-0.86
21.82	7.02	0.22	3.66
21.86	10.58	-0.3	5.9
21.9	12.18	1.14	5.58
21.94	20.04	2.26	-0.82
21.98	19.84	6.02	-3.44
22.02	20.56	6.22	-3.9
22.06	22.38	8.66	-4.16
22.1	21.58	7.7	-4.48
22.14	24.06	5.24	-4.22
22.18	20.38	7.68	-4.66
22.22	20.16	8.78	-2.76
22.26	22.86	3.98	-3.34
22.3	23.1	3.44	-2.42
22.34	22.52	5.1	-4.32
22.38	23.88	3.5	-1.52
22.42	21.44	3.96	0.82
22.46	23.16	1.66	0.58
22.5	20.98	1.5	1.48
22.54	20.82	2.42	0.28
22.58	20.9	4.76	1.16
22.62	18.6	5.88	2.06
22.66	18.98	6.54	1.3
22.7	19.18	5.44	1.1
22.74	22.02	7.04	0.76
22.78	24.18	5.36	1.56
22.82	22.94	1.9	-2.12
22.86	25.16	2.2	-2.72
22.9	24.54	1.48	-2.42
22.94	24.3	3.54	-4.34
22.98	21.76	-0.06	-3.8
23.02	24.96	-2.14	-4.92
23.06	26.02	0.68	-6.54
23.1	22.38	5.14	-5.76
23.14	21.1	3.66	-4.98
23.18	20.22	3.78	-5.58
23.22	17.78	4.62	-3.86
23.26	15.74	1.58	3.26
23.3	19.74	2.94	0.32
23.34	20.54	1.44	-0.44
23.38	19	-2.6	-0.32
23.42	17.22	-4.5	-0.82
23.46	19.76	-2.88	-0.48
23.5	19.9	1.98	0.32
23.54	19.36	3.18	0.86
23.58	17.96	5.2	-0.12
23.62	18.02	7.94	1.74
23.66	15.78	6.06	1
23.7	15.62	3.26	0.18
23.74	18.88	5.94	-0.84
23.78	20.62	3.08	-2.76
23.82	19.8	3.78	-8.66
23.86	17.08	1.56	-6.78
23.9	17.54	-1.52	-3.52
23.94	21.14	-0.36	-4.66
23.98	19.94	0.36	-4.5
24.02	21.72	1.9	-5.96
24.06	24.24	3.98	-6.48
24.1	24.66	4.18	-3.4
24.14	20.689	-0.27361	-4.2002
24.18	20.829	-0.24548	-3.7211
24.22	13.2	-4.2	-1.7
24.26	15.42	-3.04	0.22
24.3	19.22	-1.36	-1.52
24.34	24.66	1.88	-4.8
24.38	24.12	2.18	-2.34
24.42	21.32	5.02	-2.52
24.46	25.86	3.86	-2.2
24.5	26.46	6.7	-1.22
24.54	27.62	7.56	-2.12
24.58	27.78	10.08	-3.6
24.62	25.52	10.4	-1.4
24.66	25.9	12.14	-4.72
24.7	26.58	10.42	-4.74
24.74	31.56	7.92	-5.34
24.78	30.4	6.64	-5.9
24.82	26.82	5.84	-3.3
24.86	25.34	-1.24	-5.4
24.9	24.94	-0.42	-4.9
24.94	23.48	2.32	-4.98
24.98	18.44	9.72	-2.8
25.02	21.14	4.9	-1.74
25.06	19.58	4.66	-2.58
25.1	20.02	2.2	-3.4
25.14	20.1	1.02	-3.5
25.18	19.28	2.98	-1.5
25.22	18.48	1.5	0.22
25.26	17.88	2.96	2.88
25.3	19.82	2.98	1.42
25.34	14.58	-0.08	-0.12
25.38	16.2	-0.54	0.92
25.42	12.4	-4.1	0.22
25.46	11.64	-2.86	-1.58
25.5	9.32	-4.32	-2.12
25.54	7.28	-7.56	-2.52
25.58	7.3	-4.2	1.94
25.62	5.28	-2.16	3.64
25.66	7.06	-1.5	3.22
25.7	7.3	-2.22	1.44
25.74	6.76	-2.16	-1.96
25.78	8.8	3.92	1.08
25.82	8.48	-0.5	2.24
25.86	12.36	-3.86	-0.06
25.9	15.9	3.14	-1.08
25.94	17.12	6	1.34
25.98	23.78	3.94	2.76
26.02	19.52	1.84	2.74
26.06	20.24	4.78	2.96
26.1	22.26	4.24	-1.06
26.14	23.98	2.48	-1.98
26.18	23.84	5.82	-2.64
26.22	24.64	2.78	-5.2
26.26	27.78	-3.1	-7.7
26.3	27.26	-2.4	-7.6
26.34	26.66	-1.14	-3.96
26.38	23.42	1.38	-1.7
26.42	21.2	3.92	-1.8
26.46	21.16	3.92	-0.38
26.5	20.18	3.74	1.06
26.54	17.62	7.82	2.08
26.58	17.3	7.4	3.52
26.62	16.26	3.72	2.9
26.66	17.48	4.3	0.88
26.7	15.84	7.62	0.66
26.74	15.62	6.66	-0.54
26.78	16	7.12	1.24
26.82	15.74	1.22	-2.92
26.86	19	2.04	-2.44
26.9	16.52	3.86	-2.22
26.94	18.12	3.12	-2.7
26.98	21.16	4.94	-2.7
27.02	23.44	4.34	0
27.06	20.46	2.28	4.04
27.1	19	4.42	4.12
27.14	18.36	2.46	3.14
27.18	19.2	0.28	1.14
27.22	15.3	4.18	-0.22
27.26	15.06	3.2	0.72
27.3	13.08	-0.72	-0.24
27.34	15.78	-1.78	-4.08
27.38	18.26	0.50788	-2.053
27.42	18.085	0.4258	-2.6855
27.46	24.14	0.72	-6.8
27.5	23.52	0.9	-6.88
27.54	21.72	-2.46	-4.82
27.58	16.84	-1.64	-5.84
27.62	13.46	1.74	-2.8
27.66	13.16	1.86	0.8
27.7	12.52	3.12	1.68
27.74	10.12	4.34	-1.3
27.78	12.44	7.6	-1.4
27.82	11.82	6.86	-0.12
27.86	9.94	6.36	2.58
27.9	9.42	3.28	5
27.94	12.54	3.54	6.42
27.98	14.54	3.7	8.5
28.02	12.4	3.14	5.64
28.06	17.6	1.66	-0.56
28.1	18.26	-1.46	-3.16
28.14	21.42	2.5204	-1.1354
28.18	23.197	1.8108	-2.1385
28.22	29.7	3.66	-6.88
28.26	30.02	6.72	-7.1
28.3	33.32	5.08	-6.04
28.34	25.7	-0.52	-7.9
28.38	28.5	-4.04	-7.24
28.42	29.54	-1.72	-2.24
28.46	27.36	-7.88	-2.84
28.5	25.66	-6.18	-4.44
28.54	24.26	-8	-5.48
28.58	24.4	-5.96	-4.48
28.62	21.96	-4.8	-2.32
28.66	23.34	-2.28	-3.84
28.7	19.08	3.6	1.02
28.74	17.34	1.8	-2.6
28.78	21.44	-1.3	-2.68
28.82	17.5	2.14	-4.28
28.86	20.42	-1.4	1.34
28.9	25.3	5.44	0.36
28.94	26.74	3	0.04
28.98	29.6	2.38	-4.96
29.02	31.62	0.42	-3.24
29.06	28.62	-3.92	-4.02
29.1	24.38	1.76	-4.26
29.14	24.98	7.04	-3.8
29.18	25.14	10.46	-0.36
29.22	24.78	8.12	2.26
29.26	22.02	8.56	0.46
29.3	19.62	8.02	2.16
29.34	21.72	11.4	3.68
29.38	24.74	12.06	4.24
29.42	23.6	10.58	5.52
29.46	19.578	9.2763	2.7492
29.5	18.799	8.5099	2.8451
29.54	23.56	7.24	-2.78
29.58	20.78	10.22	-2.66
29.62	14.98	9.44	-0.58
29.66	17.72	5.78	5.84
29.7	12	0.5	6.22
29.74	10.66	2.2	5.56
29.78	13.66	-2.02	1.42
29.82	16.08	-5.9	0.52
29.86	18.14	-4.7	-2.84
29.9	18.24	-6.48	-1.1
29.94	19.26	-6	-1.52
29.98	18.06	0.24	-1.56
30.02	18.72	5.5	-1.7
30.06	17.9	4.94	-1.94
30.1	18.42	6.2	-0.34
30.14	19.98	4.62	0.2
30.18	20.96	5.32	0.04
30.22	22.2	7.4	0.26
30.26	23.58	11.86	1.92
30.3	22.66	8.34	2.14
30.34	20.94	8.18	1.82
30.38	19.66	8.08	0.38
30.42	17.36	9.18	1.86
30.46	18.62	3.48	1.1
30.5	17.92	3.96	1.14
30.54	18.46	3.96	-0.38
30.58	18.7	2.88	-1.98
30.62	15.94	3.14	-1.02
30.66	15.1	2.5	1
30.7	18.46	4.76	-1.4
30.74	16.66	5.24	-1.92
30.78	15.46	6.28	0.74
30.82	16.1	5.44	1.22
30.86	13.98	3.44	-1.46
30.9	15.52	0.92	-3.44
30.94	9.56	0.8	-3.42
30.98	9.24	-4.38	-3.24
31.02	7.28	1.08	-1.18
31.06	7.18	4.92	1.9
31.1	7.74	3.5	3.72
31.14	9.6	3.12	3.24
31.18	14.92	2.6	0.56
31.22	15.62	6.76	-0.18
31.26	17.2	2.64	4.76
31.3	19.46	2.68	6.6
31.34	17.22	7.54	5.34
31.38	9.8236	0.32889	1.8129
31.42	9.14	-7.54	2.14
31.46	6.92	-3.94	-3.14
31.5	5.82	-6.36	-4.58
31.54	4.78	-6.02	-2.18
31.58	4.8	0.6	-1.46
31.62	2.74	0.7	-1.44
31.66	2.5	-2.72	-2.3
31.7	5.02	-3.12	-3.34
31.74	6.14	-5.44	-3.34
31.78	10.2	-2.62	-5.08
31.82	9.88	-5.76	-7.62
31.86	12.9	-1.4	-6.6
31.9	15.94	3.26	-3.32
31.94	17.48	3.48	-1.18
31.98	21.1	4.3	-4.04
32.02	18.96	5.04	-6.5
32.06	19.3	3.08	-2.16
32.1	20.68	7.32	-1.3
32.14	19.18	7.58	-2.1
32.18	17.48	8.44	-4.28
32.22	21.1	9.02	-3.7
32.26	14.98	4.76	1.28
32.3	19.62	5.26	2.02
32.34	20.6	1.42	-1.4
32.38	20.2	0.46	-4.34
32.42	10.96	4.26	-5.28
32.46	16.147	4.834	-2.2314
32.5	15.72	3.88	1.88
32.54	16.26	7.86	-3.32
32.58	16.74	11.18	-2.86
32.62	17.82	10.22	2.12
32.66	17.48	1.54	-2.28
32.7	10.64	-1.3	-4.66
32.74	10.66	-2.1	-8
32.78	10.52	2.78	-7
32.82	14.68	5.58	-4.2
32.86	18.64	4.6	0.62
32.9	18.3	4.02	-2.44
32.94	16.34	6.08	1.88
32.98	17.06	5.94	-0.66
33.02	15.42	4.9	1.92
33.06	13.62	2.96	1.6
33.1	15	2.9	2.9
33.14	15.3	2.56	1.38
33.18	18.24	0.62	2.04
33.22	22.34	-0.18	-3.68
33.26	20.46	-0.14	-1.88
33.3	21.7	4.9	-1.88
33.34	21.36	7.22	-3.82
33.38	16.36	6.2	0.42
33.42	14.98	1.72	-1.98
33.46	16.22	3.32	-1.58
33.5	12.04	2.54	-0.2
33.54	13.9	1.16	0.16
33.58	14.4	9.04	-1.14
33.62	16.32	-0.24	-3.06
33.66	11.12	3.62	-5.96
33.7	8.24	2.5	-2.36
33.74	11.3	-3.94	-1.3
33.78	10.54	-6.12	-0.14
33.82	10.36	-9.58	-2.78
33.86	11.88	-7.3	-1.18
33.9	9.6	-1.54	4.6
33.94	12.48	-3.12	5
33.98	14.12	-2	0.58
34.02	14.2	3.54	-0.88
34.06	19.34	3.14	1.68
34.1	18.48	2.44	-0.4
34.14	19.22	4.36	0.62
34.18	22.32	6.82	1.06
34.22	26.3	4.32	0.42
34.26	22.02	9.96	0.58
34.3	22.84	9.56	0.2
34.34	23.2	7.86	0.54
34.38	24	6.58	-1.3
34.42	20.92	5.58	-3.08
34.46	21.72	7.76	-0.58
34.5	19.92	1.52	-1.28
34.54	20.84	7.58	3.66
34.58	20.52	8.2	2.76
34.62	16.96	-0.24	1.4
34.66	16.84	2.24	0.96
34.7	14.8	3.62	1.74
34.74	14.66	7.62	4.1
34.78	14.22	4.6	4.58
34.82	15.9	2.68	5.42
34.86	14.86	4.48	4.54
34.9	16.96	-0.42	2.58
34.94	13.96	-2.34	2.76
34.98	12.94	3.46	3.5
35.02	12.82	0.64	3.54
35.06	9.78	-3.68	3.54
35.1	14.12	-3.22	-1.36
35.14	10.5	4.56	-0.92
35.18	11.08	-3.54	2.3
35.22	15.2	-1.3	2
35.26	18.82	4.78	1.9
35.3	18.04	5.56	1.84
35.34	18.34	5.48	-0.48
35.38	16.3	5.58	-2.86
35.42	14.98	3.3	-3.28
35.46	14.3	0.94	0.88
35.5	19.24	5.6	1.36
35.54	18.72	7.94	0.2
35.58	21.2	4.94	1.06
35.62	18.88	3.24	0
35.66	20.74	5.14	0.14
35.7	25.02	6.76	-0.4
35.74	24.54	8.28	-0.12
35.78	23.18	7.62	-0.06
35.82	23.02	7.76	-1.46
35.86	21.76	7.92	-2.9
35.9	21.96	3.9	-6.16
35.94	21.64	5.26	-7.62
35.98	16.2	-0.42	-8.44
36.02	19.52	-3.76	-5.4
36.06	18.06	-2.5	-1.08
36.1	23.58	2.1	-0.78
36.14	23.48	6.92	-0.3
36.18	23.54	6.08	-2.46
36.22	19.64	6.7	-3.76
36.26	22.84	2.32	-5.6
36.3	20.04	7.58	-0.62
36.34	19.06	7.38	-1.38
36.38	18.6	4.6	-0.36
36.42	20.24	5.96	0.28
36.46	19.6	6.5	1.68
36.5	21.72	3.82	0.4
36.54	16.56	-0.7	-2.06
36.58	16.78	5.06	-1.36
36.62	16.78	-0.38	-6.1
36.66	16.82	-0.98	-6.2
36.7	16	5.74	-3.26
36.74	15.04	4.62	3.42
36.78	15.28	4.44	4.78
36.82	15.5	2.54	1.18
36.86	14.18	4.92	-0.06
36.9	14.56	4.9	-2.22
36.94	10.72	3.38	-1.58
36.98	10.38	4.4	1.54
37.02	9.98	3.66	4.66
37.06	13.32	5.94	2.02
37.1	12.92	2.34	-1.82
37.14	16.42	6.62	-3.04
37.18	21.76	8.32	-2.14
37.22	22.94	4.04	-6.76
37.26	21.8	5.32	-2.7
37.3	17.66	4.6	1.44
37.34	19.74	3.42	6.34
37.38	13.02	-0.18	3.36
37.42	12.24	-2.94	-1.3
37.46	8.12	-4.88	-2.3
37.5	9.66	-7.2	-1.36
37.54	8.52	-3.28	-0.12
37.58	9.44	-5.44	1.72
37.62	7.28	-5.52	1.24
37.66	10.02	-0.64	3.08
37.7	5.24	-0.24	2.14
37.74	3.1	-0.7	3.72
37.78	3.26	-1.74	5.66
37.82	5	-0.7	6.42
37.86	4.6	-0.58	6.62
37.9	2.32	0.4	6.02
37.94	2.72	0.42	5.5
37.98	3.12	0.28	4.88
38.02	6.82	0.38	3.9
38.06	7.3	-1.3	3.14
38.1	11.82	4.04	4.6
38.14	11.7	10.7	7.52
38.18	15.5	6.22	3.92
38.22	12.82	5.3	2.1
38.26	14.44	2.24	-0.12
38.3	11.36	1.66	2.42
38.34	13.02	2.36	1.24
38.38	13.28	3.6	-0.12
38.42	10.82	2.72	-0.24
38.46	9.9	5.96	1.22
38.5	10.84	0.4	2.14
38.54	13.88	-0.56	0.16
38.58	10.7	-2.2	0.56
38.62	9.64	-3.62	1.1
38.66	8.86	-1.84	4.6
38.7	10.84	-3.16	2.02
38.74	10.48	-5.44	-2.52
38.78	14.64	-3.82	-3.96
38.82	12.8	-3.38	-2.92
38.86	10.42	-2.5	-2.38
38.9	13.04	3.06	-3.54
38.94	14.78	4.24	-5.78
38.98	15.14	10.9	-0.6
39.02	13.84	5.94	0.98
39.06	15	1.12	-4.44
39.1	8.1	2.38	-3.26
39.14	8.86	6.64	2.72
39.18	11.06	3.42	5.18
39.22	12.9	4.5	8.48
39.26	13.08	2.96	3.82
39.3	13.94	3.26	-1.66
39.34	13.52	0.06	-4.48
39.38	13.16	6.56	-3.24
39.42	12.38	7.1	-5.84
39.46	9.9	4.86	-5.2
39.5	8.56	-1.66	-2
39.54	9.14	0	1.22
39.58	7.56	1.52	3.76
39.62	10	0.7	1.54
39.66	9.14	-2.24	-1.4
39.7	7.6	-0.16	0.38
39.74	12.3	-3.42	0.9
39.78	17.3	-0.08	-2.64
39.82	18.68	-3.6	-2.58
39.86	19.88	-1.78	-3.12
39.9	18.94	-0.7	-3.08
39.94	21.74	0.22	-4.48
39.98	19.72	1.22	-4.74
40.02	22.18	1.6	-4.56
40.06	21.28	2.6	-7.3
40.1	25.7	6.4	-2.16
40.14	22.8	3.92	1.28
40.18	21.08	3.3	-1.34
40.22	20.32	0.8	-1.84
40.26	18.92	2.5	-4.82
40.3	14.02	8.44	-5.38
40.34	13.3	5.38	-0.04
40.38	16.66	2.64	-0.38
40.42	14.82	1.4	0.48
40.46	13.16	1.54	0.44
40.5	13.4	-4.16	0.1
40.54	13.48	-6.42	1.34
40.58	14.33	0.15292	-1.5774
40.62	14.758	0.1618	-1.8083
40.66	15.29	0.24338	-2.0544
40.7	15.904	0.39648	-2.3096
40.74	17.12	1.7	-1.62
40.78	18	2.84	-3.84
40.82	19.06	2.32	-4.96
40.86	19.06	1.36	-4.32
40.9	19.26	3.14	-5.08
40.94	18.08	2.86	-3.94
40.98	20.4	-0.06	-5.12
41.02	21.28	5.3	-3.8
41.06	21.7	4.58	-1.88
41.1	20.98	7.56	-1.24
41.14	20.22	9.02	-2.34
41.18	22.44	3.98	-6.9
41.22	19.28	6.68	-6.36
41.26	19.54	10.02	-5.08
41.3	11.8	11.38	-2.32
41.34	11.66	8.66	1.72
41.38	14.16	4.8	0.7
41.42	15.06	-1.82	6.94
41.46	14.3	-3.44	7.46
41.5	14.92	-4.38	8.26
41.54	9.66	-6.6	7.58
41.58	14.472	2.9542	4.1002
41.62	14.995	3.2751	4.2387
41.66	14.28	3.28	-2.36
41.7	20	6.3	3.78
41.74	17.38	6.2	0.38
41.78	11.84	7.74	0
41.82	16.14	6.96	4.46
41.86	18	5.6	6
41.9	21.9	1.38	1.62
41.94	17.78	2.7	6
41.98	19.86	-1.14	0.82
42.02	18.96	-4.62	-3.56
42.06	17.42	-6.74	-2.28
42.1	12.02	-4.3	-0.98
42.14	18.056	0.12614	-0.74981
42.18	16.26	-4.88	-1.74
42.22	20.84	-0.6	-1.78
42.26	18.98	3.62	-5.08
42.3	17.14	2.16	-5.64
42.34	19.86	7.96	-6.66
42.38	14.219	3.9179	-0.65967
42.42	17.5	4.42	2.92
42.46	16.08	6.06	-1.16
42.5	14.16	6.26	-2.04
42.54	9.92	7.96	-0.18
42.58	9.44	8.5	4.64
42.62	7.5	5.12	1.5
42.66	8.06	4.68	2.78
42.7	7.34	7.54	2.96
42.74	8.9	-4.2	-0.24
42.78	12.78	-4.86	-8.04
42.82	15.66	-1.7	-3.62
42.86	18.5	1.68	-5.26
42.9	20.34	7.52	-6.22
42.94	18.54	8.7	-4.26
42.98	17.72	8.5	-2.02
43.02	13.301	1.0626	-0.78866
43.06	12.742	0.6469	0.034491
43.1	12.195	0.26717	0.84155
43.14	11.82	0.82	3.16
43.18	8.2	3.48	3.26
43.22	8.44	-0.44	3.48
43.26	5.06	-3.48	2.64
43.3	9.74	-1.64	3.6
43.34	9.72	-0.18	4.12
43.38	16.72	-3.82	4.3
43.42	16.28	-2.06	-0.78
43.46	16.46	-5.4	-2.38
43.5	17.66	-0.42	-3.18
43.54	20.44	1.5	-5.78
43.58	20.7	7.16	-6.82
43.62	23.3	11.54	-5.98
43.66	23.8	11.9	-5.54
43.7	26.74	11.84	0.02
43.74	19.18	12.9	1.86
43.78	24.12	8.78	1.38
43.82	29	8.64	-0.44
43.86	26.74	2.82	-1.06
43.9	25.82	3.54	2.98
43.94	23.2	7.76	2.1
43.98	21.78	8.74	1.38
44.02	23.32	9.16	-1.52
44.06	23.46	10.7	-2.52
44.1	19	10.66	-0.78
44.14	20.98	12.94	0.6
44.18	20.06	11.22	0.52
44.22	20.6	11.22	1.98
44.26	19.96	13.32	2.38
44.3	20.78	10.38	-1.12
44.34	22.86	7.14	0.04
44.38	24.08	5.42	-0.18
44.42	22.96	8.24	0.92
44.46	23.8	8.96	0.12
44.5	26.78	10.42	-0.12
44.54	26.54	12.76	1.18
44.58	25.24	10.06	0.58
44.62	25.38	7.92	1.34
44.66	23.26	8.52	3.12
44.7	21	5.72	0.4
44.74	16.92	5.8	-0.18
44.78	15.56	4.76	-0.02
44.82	17.64	3.06	0.34
44.86	15.26	1.38	-0.54
44.9	13.663	0.40654	-0.57848
44.94	9.92	-10.44	-3.28
44.98	9.82	-6.36	-0.6
45.02	9.26	-4.26	-0.7
45.06	11.22	-0.2	-0.28
45.1	8.82	4	0.44
45.14	5.42	2.78	-0.88
45.18	6.34	-1.58	-1.44
45.22	5.24	-0.42	2.06
45.26	3.26	-4.68	4.48
45.3	3.94	-1.76	3.58
45.34	4.42	2.1	3.7
45.38	8.02	3.16	4.48
45.42	11.52	3.6	5.94
45.46	11.06	2.02	4.18
45.5	12.493	1.926	0.94952
45.54	14.339	2.1982	-0.070056
45.58	16.246	2.4732	-1.1397
45.62	18.168	2.7506	-2.2236
45.66	20.062	3.0301	-3.2859
45.7	22.34	-0.76	-2.68
45.74	25.64	2.94	-4.34
45.78	26.38	7.48	-6.72
45.82	25.58	3.84	-8
45.86	25.46	3.26	-9.24
45.9	29.16	5.76	-8.42
45.94	28.18	6.38	-9.64
45.98	26.06	4.68	-5.7
46.02	29.96	5.48	-4.48
46.06	28.28	4.62	-3.86
46.1	24.84	8.14	-2.26
46.14	25.66	5.26	-1.96
46.18	25.38	6.96	-0.36
46.22	26.04	9.4	0.02
46.26	26.04	7.1	-1.62
46.3	24.96	7.26	-0.08
46.34	23.44	4.5	-2.4
46.38	25	2.08	-0.46
46.42	20.56	-0.28	0.1
46.46	17.96	-1.32	-0.98
46.5	18.92	-6.1	-6.42
46.54	18.88	-5.68	-3.62
46.58	20.58	-1.4	-1.72
46.62	18.82	0.22	-0.38
46.66	17.22	1.64	0.92
46.7	20.36	3.98	-2.02
46.74	22.4	4.36	-4.4
46.78	21.22	2.78	-5.78
46.82	21.92	2.68	-6.12
46.86	20.06	2.58	-3.3
46.9	22.08	1.12	-3.66
46.94	19.82	2.48	-1.82
46.98	20.66	5.58	0.44
47.02	20.18	4.32	0.1
47.06	18.26	4.48	-2.68
47.1	19.18	0.9	-3.22
47.14	18.18	-0.36	-6.3
47.18	16.12	-1.82	-4.96
47.22	12.92	-1.18	-2.52
47.26	13.8	-0.82	0.62
47.3	13.74	0.5	-0.24
47.34	15.88	0.94	-1.56
47.38	16.74	0.04	0.52
47.42	14.88	3.56	0.4
47.46	19.06	5.8	-0.72
47.5	18.56	7.44	-0.52
47.54	17.8	9.68	-1.68
47.58	17.58	10.4	-1.24
47.62	20.76	8.7	-1.46
47.66	17.5	11.36	-3.24
47.7	16.38	9.18	-2.4
47.74	17.02	7.78	-1.94
47.78	19.02	0.22	-3.94
47.82	20	2.2	0.14
47.86	20.86	4.36	0.38
47.9	22.92	7.16	-0.48
47.94	24.82	4.86	-2.5
47.98	26.38	2.62	-5.48
48.02	21.86	4.38	-2.98
48.06	27	7.04	0.86
48.1	29.2	1.74	-3.16
48.14	29.76	3.1	-5.2
48.18	28.04	4.66	-3.48
48.22	28.22	4.9	-4.3
48.26	28.2	2.88	-4.2
48.3	29.78	2.16	-0.7
48.34	28.62	4.8	-3.24
48.38	28.82	4	-7.76
48.42	28.98	4.94	-8.04
48.46	27.27	3.5889	-5.0225
48.5	27.182	3.352	-5.1755
48.54	27.085	3.0971	-5.3201
48.58	21.14	0.02	-2.64
48.62	22.06	3.98	-4.56
48.66	24.82	5.54	-5.54
48.7	25.44	5.4	-3.38
48.74	27.42	-1.52	-6.24
48.78	26.92	2.62	-8.28
48.82	25.46	2.8	-8.24
48.86	26.277	1.0136	-6.1276
48.9	26.21	0.82267	-6.1789
48.94	26.16	0.66392	-6.2179
48.98	26.129	0.54231	-6.2441
49.02	29.58	1.3	-9.3
49.06	27.6	-3.92	-8.14
49.1	29.6	-3.96	-6.06
49.14	28.76	-1.96	-5.78
49.18	26.96	-0.3	-5.86
49.22	26.54	2.08	-4.08
49.26	24.82	1.56	-3.88
49.3	25.46	6.38	-3.42
49.34	24.14	5.4	-2.78
49.38	25.08	4.36	-7.08
49.42	28.22	4.72	-8.58
49.46	30.3	-2.06	-6.6
49.5	20.66	-5.26	1.92
49.54	21.94	1.04	0.14
49.58	22.88	4.84	-0.54
49.62	23.66	6.04	-2.68
49.66	21.12	5.24	-2.46
49.7	23.42	6.08	-5.3
49.74	21.22	4.72	-4.66
49.78	23.82	5.46	-5.54
49.82	20.74	0.14	-7.54
49.86	18.26	12	-4.96
49.9	13.36	7.94	-6.4
49.94	15.68	5.86	-1.72
49.98	20.04	5.18	-2.5
50.02	19.28	-1.02	1.38
50.06	19.524	3.8395	-2.7501
50.1	19.812	3.8743	-2.264
50.14	19.32	-3.06	0.66
50.18	23.14	2.02	-0.8
50.22	25.84	4.1	-1.18
50.26	25.66	4.46	-3.04
50.3	21.4	1.86	-1.32
50.34	14.62	5.64	1.68
50.38	24.32	13.48	-1.56
50.42	21.84	15.18	-1.02
50.46	22.78	9.32	4.62
50.5	24.34	8.14	0.72
50.54	24.24	7.02	1.78
50.58	25.7	10.36	1.5
50.62	26.58	14.32	-0.18
50.66	24.6	13.82	1.46
50.7	27.14	14.16	2.54
50.74	24.94	9.66	2.52
50.78	20.9	10.78	3.08
50.82	18.06	11	3.9
50.86	14.56	13.84	4.02
50.9	13.74	7.3	4
50.94	16.14	7.1	0.82
50.98	18.52	4.08	4.78
51.02	15.48	-2.06	8.8
51.06	11.2	-6.92	7.52
51.1	14.5	-11.14	3.22
51.14	12.4	-7.18	2.72
51.18	9.3	-7.18	2.14
51.22	8.72	-5.6	0.96
51.26	7.62	-3.98	0.62
51.3	6.56	3.26	4.84
51.34	9.7	2.74	5.14
51.38	15.16	6.44	3.02
51.42	17.46	5.36	5.72
51.46	14.96	6.54	5.66
51.5	15.68	8.16	3.54
51.54	17.16	5.12	-1.6
51.58	15.92	7.48	-1.4
51.62	12.58	1.14	-2.92
51.66	13.42	0.46	0.34
51.7	18.08	2.92	-0.98
51.74	18.48	-4.1	-5.82
51.78	19.02	2.14	-5.14
51.82	19.64	1.92	-1.26
51.86	19.32	4.22	-1.68
51.9	19.2	3.38	-0.4
51.94	22.542	2.1314	-3.9669
51.98	23.365	2.4627	-3.9735
52.02	24.42	1.16	-4.56
52.06	26	0	-4.92
52.1	24.9	6.28	-5.02
52.14	26.8	2.9	-4.36
52.18	26.9	1.64	-4.3
52.22	24.58	5.34	-4.84
52.26	21.68	1.8	-2.92
52.3	18.86	0.46	-3.4
52.34	14.48	-1.96	-1.38
52.38	12.42	1.56	-3.68
52.42	11.76	1.48	-3.2
52.46	12.82	-7.86	-4.9
52.5	17.08	-2.98	-6.98
52.54	18.86	-2.92	-6.94
52.58	24.72	-5.96	-4.32
52.62	26.16	-2.06	-6.12
52.66	24.72	0.8	-7.84
52.7	24.08	4.86	-3.92
52.74	23.9	7.88	-4.5
52.78	22.78	7.62	-4.8
52.82	29.72	9.72	2.08
52.86	23.44	8.22	5.64
52.9	21.38	3.26	6.58
52.94	20.4	4.62	3.6
52.98	23.66	3.84	-1.4
53.02	24.96	6.52	-1.72
53.06	23.54	3.2	-0.66
53.1	23.14	7.9	-2.86
53.14	22.44	7.2	-1.82
53.18	20.54	10.2	-3.4
53.22	21.82	7.8	-4.12
53.26	20.9	6.58	-4.38
53.3	22.56	9.26	-4.2
53.34	20.62	5.88	-6.16
53.38	19.22	5.44	-5.44
53.42	21.98	6.82	-5.92
53.46	22.98	-4.8	-4.62
53.5	23.62	-3.16	-7.94
53.54	21.64	1.16	-4.24
53.58	19.12	3.94	-3.5
53.62	17.36	4.24	-1.42
53.66	19.04	3.76	-2.74
53.7	18.18	2.74	-0.34
53.74	19.78	4.86	0.66
53.78	19.42	4.56	1.94
53.82	17.78	1.2	1.76
53.86	19.4	-1.12	3.48
53.9	16.64	5.46	2.5
53.94	15.88	2.84	2.14
53.98	19.12	3.2	0.32
54.02	20.92	7.84	1.28
54.06	23	5.5	-0.12
54.1	22.96	10.9	0.4
54.14	25.56	5.64	3.28
54.18	22.04	7.98	-2.4
54.22	21.42	8.26	0.26
54.26	19.86	8.22	-0.24
54.3	21.52	9.14	-2.18
54.34	19.12	9.44	-0.88
54.38	22.84	8.82	-1.68
54.42	17.98	6.64	-2.12
54.46	15.42	2.04	-1.7
54.5	13.44	1.56	-1.1
54.54	14.78	-5.5	-5.54
54.58	8.86	-9.16	-6.48
54.62	11.42	-8.74	-4.54
54.66	10.22	-5.64	-4.9
54.7	12.44	-5.72	-3.04
54.74	10.52	-6.58	-2.98
54.78	12.58	-10.92	-1.18
54.82	9.98	-10.52	-3.98
54.86	12.2	-4.9	-3.54
54.9	12.58	-2.7	-4.26
54.94	5.9	-1.46	-4.06
54.98	4.88	-1.68	0.82
55.02	4.82	1.24	3.46
55.06	12.3	5.08	3.84
55.1	13.68	7.4	-2.42
55.14	9.72	6.62	1.52
55.18	14.1	8	3.66
55.22	11.94	-0.94	-0.72
55.26	12.86	4.0347	-0.16895
55.3	13.141	4.3888	-0.080182
55.34	13.411	4.6724	0.0020987
55.38	15.34	-2	0.08
55.42	16.7	-4.44	0.86
55.46	14.149	5.1797	0.22336
55.5	14.367	5.2609	0.29303
55.54	14.57	5.3114	0.3629
55.58	14.756	5.3392	0.43429
55.62	22.34	4.62	-8.92
55.66	21.86	1.34	-10.88
55.7	15.203	5.3661	0.67096
55.74	15.312	5.3827	0.7618
55.78	13.84	4.24	-0.24
55.82	8.82	11.42	2.96
55.86	11.82	11.68	3.98
55.9	12.36	12.46	9.02
55.94	14.66	5.12	2.98
55.98	11.24	1.58	3.2
56.02	15.56	5.64	5.26
56.06	16.98	7.9	6.46
56.1	17.14	8.48	2.72
56.14	17.38	8.02	-1.24
56.18	14.8	5.9	-2.14
56.22	15.38	7.84	1.5
56.26	13.2	4.88	1.22
56.3	17.28	5.52	-0.44
56.34	19.7	0.66	-2.1
56.38	16.26	1.06	-0.24
56.42	16	-0.34	-5.22
56.46	11.18	8.2	1
56.5	16.42	6.48	4.6
56.54	12.7	6.28	4.32
56.58	11.54	3.54	0.56
56.62	12.82	6.8	-0.64
56.66	13.34	9.32	0.52
56.7	13.28	5.7	-2.54
56.74	15.08	5.64	-2.8
56.78	12.58	8.22	-1.86
56.82	14.64	5.14	-1.46
56.86	10.14	1.08	0.44
56.9	11.18	0.1	0.74
56.94	6.84	-6.94	2.66
56.98	9.56	-4.62	2.9
57.02	9.9	-3.06	1.22
57.06	10.46	-1.86	-0.28
57.1	10.46	-0.4	-1.3
57.14	11.12	3.54	-0.88
57.18	14.32	2.62	-1.92
57.22	10.36	1.38	-0.58
57.26	13.92	0.42	0.42
57.3	15.68	2.14	-1.22
57.34	10.96	2.86	-4.7
57.38	11.7	0.96	-4.04
57.42	11.36	-1.64	-5.58
57.46	9.94	3.6	-4.04
57.5	8.48	5.5	-0.18
57.54	5.48	2.26	-0.48
57.58	2.26	2.32	-0.62
57.62	3.6	1.32	0.3
57.66	4.9	2.86	-0.12
57.7	9.66	1.54	0.06
57.74	13.96	2.02	0.34
57.78	16.48	3.3	1.54
57.82	15.9	5.02	0.76
57.86	18.9	6.64	1.38
57.9	18.7	8.94	3.34
57.94	19.9	7.28	6.12
57.98	16.38	8.24	4.3
58.02	17.24	6.24	2.26
58.06	14.74	4.22	2.54
58.1	14.22	5.1	2.2
58.14	13.28	5.42	-1.24
58.18	13.52	1.6	-3.34
58.22	12.64	1.52	-4.86
58.26	10.2	-0.18	-2.6
58.3	9.76	-0.06	-1.14
58.34	11.88	-1.08	-2.32
58.38	17.48	0	-3.58
58.42	19.14	-1.52	-8.24
58.46	18.02	-5.48	-6.48
58.5	20.58	-2.06	-3.84
58.54	22.32	-4.56	-2.98
58.58	22.28	-1.68	-5.14
58.62	23.88	3.48	-4.44
58.66	22.6	5.78	-4.28
58.7	23.98	6.76	-4.98
58.74	26.56	2.14	-1.44
58.78	23.02	1.9	-0.66
58.82	22.88	0.74	-3.84
58.86	21.06	3.54	-4.22
58.9	18.16	2.08	-6.42
58.94	15.9	4.58	-3.26
58.98	13.9	9.44	0.92
59.02	15.68	6.56	-1.58
59.06	12.98	1.86	-3.8
59.1	11.64	2.96	-4.58
59.14	13.62	1.98	-5.02
59.18	13.2	4.46	-3.56
59.22	14.94	-0.7	0.7
59.26	14.16	-1.6	2.62
59.3	17.98	1.18	5.14
59.34	19.6	0.08	6.64
59.38	15.28	-3.48	9.84
59.42	16.723	1.3147	0.75752
59.46	17.176	1.5689	0.2727
59.5	17.585	1.8463	-0.249
59.54	17.933	2.126	-0.78189
59.58	16.48	7.26	-0.42
59.62	17.38	8.74	-2.62
59.66	11.74	7.04	-2.3
59.7	20.82	-0.6	-5.78
59.74	21.34	-0.26	-5.98
59.78	18.22	1	-5.18
59.82	17.78	1.24	-5.3
59.86	18.42	0.92	-1.52
59.9	15.42	1.16	0.86
59.94	11.74	-1.88	0.74
59.98	8.6	-0.66	2.58
60.02	12.46	1.3	-0.68
60.06	10.96	2.8	1.7
60.1	14.18	3.9	1.94
60.14	12.64	0.88	1.06
60.18	11.48	-1.82	-3.62
60.22	11.42	-1.76	-3.92
60.26	6.6	-3.18	0.58
60.3	10.86	-0.48	3.98
60.34	10.22	-5.58	0.52
60.38	10.34	-5.02	-2.96
60.42	7.5	-5.5	-1.94
60.46	9.26	-3.56	0.66
60.5	9.8	-9.54	1.56
60.54	11.84	-13.12	0.5
60.58	11.74	-11.14	-0.48
60.62	12.06	-4.14	-1.2
60.66	12.34	-2.1	1.74
60.7	13.78	1.48	-0.6
60.74	18.52	4.08	-1.8
60.78	20.42	8.46	-1.5
60.82	20.76	8.8	-1.66
60.86	19.6	7.4	-2.24
60.9	20.64	7.34	-0.88
60.94	18.36	7.04	2.08
60.98	19.68	10.68	0.54
61.02	17.28	10.52	3.6
61.06	22.1	11.72	2.4
61.1	18.52	9.66	0.6
61.14	18.04	8.1	0.7
61.18	19.7	7.3	-2.1
61.22	18.24	7	-0.04
61.26	18	6.48	-1.88
61.3	16.62	5.12	-3.82
61.34	23.84	2.24	-5.78
61.38	25.54	5.3	-4.72
61.42	19.94	3.96	-3.48
61.46	20.72	7.16	1.44
61.5	23.96	7.98	1.5
61.54	25.64	5.58	0.16
61.58	20.06	3.2	0.74
61.62	18.92	2.5	-0.58
61.66	18.38	4.94	-2.92
61.7	19.7	5.54	2.28
61.74	20.9	2.5	2.5
61.78	19.36	3.32	4.08
61.82	23.22	-2.38	0.12
61.86	19.7	-2.64	-2.78
61.9	20.78	-1.94	-4.62
61.94	17.88	-2.46	-2.9
61.98	12.56	1.38	-1.62
62.02	15.22	3.24	0.28
62.06	18.04	6.66	0.38
62.1	22.32	0.4	2.32
62.14	27.54	3.64	-1.88
62.18	29.94	2.12	-6.1
62.22	29.44	2.06	-6.48
62.26	28.46	0.42	-6.84
62.3	29.32	-0.94	-8
62.34	28.74	2.52	-8.2
62.38	29.62	2.14	-7.12
62.42	27.82	-0.54	-5.98
62.46	26.68	-4.78	-6.7
62.5	23.04	-1.46	-4.22
62.54	20.48	-0.36	-4.88
62.58	20.56	3	-4.32
62.62	20.82	4.94	-4.2
62.66	22.52	4.48	-5.58
62.7	19.093	2.7028	-1.5688
62.74	18.451	3.1953	-1.0115
62.78	12.76	2.68	5.42
62.82	15.38	1.42	5.8
62.86	15.2	4.42	3.2
62.9	15.88	5.18	0.44
62.94	17.2	7.08	-2.22
62.98	17.54	6.12	0.44
63.02	21.44	5.96	-0.06
63.06	22.98	4.7	-2.62
63.1	22.36	1.22	-5.2
63.14	21.14	0.92	-4.98
63.18	18.74	1	-3.4
63.22	20.4	5.7	3.42
63.26	18.32	7	0
63.3	21.26	7.1	-2.14
63.34	18.94	7.4	-0.84
63.38	19.26	6.02	-0.6
63.42	17.48	4.86	-0.9
63.46	15.04	6.34	-0.94
63.5	16.8	6.2	-0.94
63.54	17.04	5.62	-0.36
63.58	19.92	9.82	-2.78
63.62	21.66	6.36	-2.14
63.66	21.48	4.1	-3.4
63.7	17.46	4.56	-2.76
63.74	19.42	2.1	-4.12
63.78	20.32	2.62	-2.52
63.82	22.64	7.42	-3.82
63.86	19.304	4.7192	-1.2501
63.9	16.96	3.94	-2.86
63.94	14.62	-0.48	2.32
63.98	16.92	3.58	5.68
64.02	18.12	3.36	2.74
64.06	19.68	4.66	2.2
64.1	15.26	4.92	3.2
64.14	15.38	4.78	1.32
64.18	9.62	-0.38	3.2
64.22	8.86	-2	3.2
64.26	5.52	-2.58	4.48
64.3	6.32	-5.8	9.12
64.34	5.22	-6.18	9.44
64.38	4.5	-5.2	8.26
64.42	3.32	-3.44	8.12
64.46	6.38	-1.04	5
64.5	5.76	-1.18	2.02
64.54	11.04	-1.36	0.4
64.58	12.34	1.7	1.62
64.62	14.02	3.04	2.22
64.66	14.96	6.64	0.44
64.7	18.44	7.6	-2.22
64.74	20.32	11.42	-0.92
64.78	19.52	8.42	0.28
64.82	19.28	5.24	-1.5
64.86	20.28	7.08	-1.58
64.9	17.817	7.0501	-0.26282
64.94	17.727	6.7928	-0.14123
64.98	8.96	7	4.3
65.02	14.46	6.52	2.08
65.06	12.78	6.12	3.98
65.1	14.86	3.3	2.86
65.14	17.22	5.42	0.16
65.18	20.94	2.26	-2.06
65.22	23.16	6	-2.08
65.26	23.82	4.08	-2.82
65.3	22.24	7.14	-4.22
65.34	18.2	8.22	0
65.38	17.48	6.06	3.08
65.42	22.2	6.46	0.52
65.46	19.22	9.72	-0.76
65.5	18.7	7.16	0.22
65.54	20.92	9.08	2.02
65.58	18.62	1.56	4.6
65.62	21.32	-2.42	2.56
65.66	24.22	-1.98	-1.76
65.7	20.28	0.48	-1.18
65.74	20.8	1.34	-1.24
65.78	22.08	0.96	-2.24
65.82	20.54	1.22	-2.38
65.86	21.44	2.56	-3.64
65.9	22.08	2.32	-4.96
65.94	20.28	2.74	-4.44
65.98	19.92	6.82	-3.8
66.02	20.22	7.68	-4.28
66.06	16	6.16	-2.58
66.1	15.14	3.32	-3.08
66.14	15.4	2.42	-4.92
66.18	18.94	3.98	-4.34
66.22	21.5	5.74	-4.42
66.26	19.76	8.36	-3.56
66.3	17.78	4.04	-5.62
66.34	15.38	0.98	-6.54
66.38	17.78	3.12	-5.62
66.42	14.74	3.22	-7.3
66.46	12.58	-3.16	-9.1
66.5	14.64	-3.84	-3.86
66.54	12.98	-3.88	-8.44
66.58	13.58	-4.36	-9.3
66.62	13.42	-1.98	-7.92
66.66	13.7	-5.74	-6.42
66.7	17.14	2.26	-6
66.74	17.66	4.9	-4.44
66.78	18.92	6.46	-2.76
66.82	21.48	8.08	-3.76
66.86	19.58	5.42	-1.88
66.9	19.66	4.92	1.48
66.94	22.6	5.34	-2.96
66.98	24.32	5.82	-1.8
67.02	23.84	6.28	-3.18
67.06	24.32	8.6	-2
67.1	22.2	10.1	0.14
67.14	24	10.88	-1.3
67.18	21.928	3.1825	-1.1966
67.22	21.559	2.1326	-1.3387
67.26	21.155	1.0872	-1.5355
67.3	16.56	-4.48	-2.88
67.34	16.34	-7.78	-2.3
67.38	20.96	-4.58	-1
67.42	20.94	-3.04	-3.04
67.46	20.44	-2.84	-2.92
67.5	19.42	-2	-2.84
67.54	20.42	-0.76	-4.32
67.58	18.9	0.98	-5.08
67.62	19.28	0.16	-5.4
67.66	19.72	1.98	-6.22
67.7	21.38	-0.7	-4.86
67.74	18.86	-1.08	-7.58
67.78	19.98	0.72	-6.08
67.82	20.4	0.32	-4.28
67.86	22.46	1.7	-3.28
67.9	21.22	0.16	-4.32
67.94	16.28	-0.06	-5.46
67.98	15.96	-2.4	-7.32
68.02	18.16	-0.7	-5.28
68.06	19.16	4.56	-6.74
68.1	23	4.7	-8.32
68.14	18.06	3.5	-9.02
68.18	16.58	-0.48	-8.7
68.22	13.84	-4.82	-7
68.26	10.5	-7.98	-7.3
68.3	8.68	-1.2	-5.08
68.34	14.96	2.96	-1.68
68.38	19.34	0.94	-2.98
68.42	18.02	1.74	-2.78
68.46	15.22	-1.84	-5.6
68.5	14.02	0.68	-6.36
68.54	18.52	0.58	-3.38
68.58	12.48	0.2	-3.8
68.62	18.48	2.3	-2.18
68.66	19.52	4.34	-1.86
68.7	20.04	2.26	-2.94
68.74	16.84	2.96	0.06
68.78	15.9	0.68	0.74
68.82	13.04	-1.3	2.24
68.86	12.7	-3.28	0.74
68.9	14.68	4.28	2.36
68.94	16.14	4.22	-0.22
68.98	15.6	2.56	0.5
69.02	13.86	1.98	1
69.06	15.24	4.1	3.72
69.1	14.5	4	4.42
69.14	13.92	3.72	3.66
69.18	11.62	3.66	4.54
69.22	12.7	6.2	0.8
69.26	13.36	4.78	1.5
69.3	13.94	9.18	1.56
69.34	18.02	3	-2.02
69.38	14.76	7.02	-0.08
69.42	17.66	-0.66	2.8
69.46	19.64	-2.82	-4.3
69.5	16.86	-1.82	-0.88
69.54	16.08	2.78	0.86
69.58	16.44	5.12	3.7
69.62	15.56	5.2	3.1
69.66	9.74	5.14	0.04
69.7	8.92	0.24	-1.08
69.74	16.32	-0.2	-2.3
69.78	15.9	4.64	-2.5
69.82	15.709	1.1437	-1.1262
69.86	16.166	1.2061	-1.39
69.9	19.5	-5.38	-4.64
69.94	16.74	-2.06	-4.1
69.98	17.6	-0.12	-1
70.02	17.02	4.62	0.02
70.06	17.72	6.06	0.74
70.1	20.76	5.7	-2.46
70.14	21.86	4.44	-2.34
70.18	18.84	4.22	-2.82
70.22	21.82	6	-0.96
70.26	17.2	9.02	-1
70.3	18.18	9.12	-0.28
70.34	21.38	9.14	-1.04
70.38	23.2	9.48	-6.48
70.42	27.28	7.62	-8.66
70.46	25.76	8	-5.5
70.5	21.5	6.44	-7.24
70.54	24.12	8.32	-6.48
70.58	20	7.28	-6.04
70.62	22.5	3.66	-6.74
70.66	23.96	7.76	-6.84
70.7	23.3	5.46	-6.56
70.74	25.22	6.66	-4.5
70.78	21.16	7.94	-3.42
70.82	22.56	6.8	-2.32
70.86	21.42	6.68	-2.7
70.9	19.76	5.22	-1
70.94	19.64	5.6	-1.5
70.98	20.04	2.08	-3.5
71.02	17.18	3.36	-2.02
71.06	20.6	5.18	-0.78
71.1	22.22	11.64	-0.1
71.14	23.8	9.02	-1.26
71.18	20.6	8.46	2.46
71.22	21.46	-0.24	1.6
71.26	18.64	5.36	0.5
71.3	16.98	5.3	-0.86
71.34	16.42	7.1	0.1
71.38	20.04	8.9	-0.7
71.42	18.56	5.22	-3.5
71.46	15.82	2.88	-5
71.5	13.74	-0.44	-5.16
71.54	12.52	-0.4	-6.54
71.58	11.14	-3.5	-7.82
71.62	9.4	-3.96	-5.2
71.66	9.68	-2.92	0.28
71.7	9.46	-0.78	-1.78
71.74	4.5	-3.54	-1.26
71.78	2.02	-5.84	-1.88
71.82	1.16	-1.76	-3.08
71.86	4.0766	-3.2316	-0.63989
71.9	3.9791	-2.604	-0.0047007
71.94	6.58	-2.86	3.16
71.98	4.46	-4.72	2.9
72.02	1.62	-2.66	2.74
72.06	4.44	1.16	3.22
72.1	6.94	5.42	2.86
72.14	7.84	2.52	1.86
72.18	10.18	2.76	1.84
72.22	15	4.46	1.4
72.26	10.14	3.64	1.3
72.3	14.1	3.36	1.56
72.34	15.88	5.64	3.38
72.38	16.94	3.14	5.52
72.42	13.76	-1	1.44
72.46	13.22	1.66	0.6
72.5	15.14	2.8	1.38
72.54	19.7	7.48	2.04
72.58	21.38	7.98	0.78
72.62	22.6	6.6	-0.48
72.66	21.06	9.28	-3.56
72.7	11.74	4.76	-5.9
72.74	12.34	1.92	-3.94
72.78	10.34	-1.36	-3.9
72.82	11.14	-1.5	-4.32
72.86	13.68	-0.76	-2.28
72.9	14.3	-6.06	-2.92
72.94	14.76	-6.54	-5.7
72.98	13.64	-4.94	-3.68
73.02	13.3	-3.38	-2.88
73.06	17.5	-3.52	-4.38
73.1	15.4	-2.58	-3.52
73.14	14.02	-0.12	-4.32
73.18	14.28	1.18	-3.5
73.22	15.22	1.06	-3.98
73.26	15.44	-1.52	-3.46
73.3	10.3	0.66	1.24
73.34	7	0.14	4.42
73.38	13.24	1.4	5.56
73.42	13.16	4.66	0.5
73.46	18.36	9.96	1.1
73.5	18.52	12.58	3.02
73.54	19.44	3.86	-0.28
73.58	21.74	5.48	-0.78
73.62	19.98	5.6	0.1
73.66	19.22	3.38	-0.14
73.7	15.96	2.68	-0.74
73.74	13.92	2.86	-0.06
73.78	13.62	0.1	-0.7
73.82	13.16	-0.7	-1.88
73.86	15.44	-0.44	-1.6
73.9	15.84	-0.66	-1.42
73.94	18.24	-1.26	-3.46
73.98	20.88	-1.48	-5.36
74.02	22.82	-0.26	-4.2
74.06	21.6	-2.34	-4.9
74.1	22.92	-0.22	-4.86
74.14	22.64	0.92	-5.56
74.18	24.88	-0.34	-6.2
74.22	25.44	-5.72	-6.06
74.26	26.54	-6.74	-4.44
74.3	22.06	-4.44	-4.46
74.34	20.16	-3.98	-5.1
74.38	18.64	-1.08	-1.62
74.42	19.34	1.8	-3.12
74.46	20.58	3.6	-5.1
74.5	17.48	4.88	-2.44
74.54	19.56	2.96	0.24
74.58	22.18	1.34	0.06
74.62	19.5	4.34	-0.7
74.66	19.76	5.14	-0.24
74.7	23.46	7.16	-2.72
74.74	24.04	9.66	-3.86
74.78	24.02	6.62	-6.72
74.82	22.14	7	-8.92
74.86	22.04	2.38	-10.16
74.9	23.3	3.48	-10.38
74.94	25.42	2.62	-11.04
74.98	22.78	5.82	-9.34
75.02	19.22	1.5	-7.84
75.06	13.88	1.44	-6.64
75.1	21.483	3.8219	-5.9084
75.14	21.214	3.9838	-4.7346
75.18	20.4	-1.34	-2.24
75.22	19.92	2.52	-1.36
75.26	19.32	4.56	-0.42
75.3	22.34	7.7	-0.94
75.34	21.34	8.5	-0.06
75.38	20.3	7.06	0.58
75.42	18.76	6.2	1.16
75.46	16.84	4.96	1.92
75.5	15.8	5.52	2.2
75.54	14.28	5.52	1.78
75.58	13.52	6.76	-2.04
75.62	13.62	2.84	-2.48
75.66	13.22	-0.24	-6.18
75.7	8.32	0.8	-5.66
75.74	9.56	1.54	-5.12
75.78	8.74	1.34	-4
75.82	9.84	3.82	-2.38
75.86	11.54	2.46	-1.82
75.9	14.62	3.42	-2.84
75.94	12.26	3.08	-3.98
75.98	13.28	0.28	-4.96
76.02	11.6	0.84	-4.08
76.06	13.26	2.92	-2.64
76.1	12.82	-1	-1
76.14	13.82	0.22	-0.16
76.18	14.9	2.32	1.56
76.22	16.44	0.84	1.62
76.26	19.16	-1.98	0.84
76.3	26.46	0.5	-5.52
76.34	20.9	-2.08	-2.52
76.38	18.78	-1.06	-2.42
76.42	22.52	1.68	-2.34
76.46	23.86	4.88	-3.28
76.5	21.28	4.8	-2.24
76.54	23.86	5.74	-0.88
76.58	22.32	6.64	-1.64
76.62	23.08	6.12	-1.46
76.66	22.06	4.92	-1.98
76.7	21.5	5.58	-1.96
76.74	21.4	5.58	-1.18
76.78	17.6	5.88	-1.52
76.82	17.34	5.18	-2.24
76.86	16.32	6	-2.1
76.9	16.58	2.8	-1.66
76.94	11.92	3.96	-3.46
76.98	18.022	7.1459	-2.5736
77.02	17.991	6.8618	-2.5274
77.06	18.002	6.5317	-2.4636
77.1	21.62	10.74	-2.1
77.14	20.88	13.86	-2.94
77.18	20.98	10.6	-5.98
77.22	16.96	9.82	-3.1
77.26	18.498	4.5798	-1.9754
77.3	18.645	4.2072	-1.8626
77.34	18.795	3.8666	-1.7509
77.38	18.941	3.569	-1.643
77.42	19.34	3.66	-0.46
77.46	20.16	3.5	-1.94
77.5	21.16	-3.82	0.58
77.54	17.3	-0.3	0.74
77.58	21.12	-0.48	-1.84
77.62	18.5	1.76	-1.42
77.66	18.42	1.94	-0.5
77.7	18.24	4.34	-1.28
77.74	15.52	4.82	-2.8
77.78	17.46	8.86	-0.42
77.82	20.76	8.8	-1.8
77.86	20.96	7.42	-2.18
77.9	21.94	3.96	-2.38
77.94	21.08	9.14	-2.76
77.98	25.8	8.82	-0.6
78.02	27.08	6.32	-0.12
78.06	21.86	6.98	0.46
78.1	17.3	10.76	4.54
78.14	19.66	13.18	2.72
78.18	21.28	8.24	3.3
78.22	22.38	4.88	-2.92
78.26	19.34	7.6	-2.8
78.3	24.12	9.84	-1.42
78.34	21.44	10.42	-1.48
78.38	23.98	10.48	-2.24
78.42	20.86	9.7	-1.74
78.46	20.26	9.58	-2.9
78.5	18.52	8.84	-1.76
78.54	20.04	10.2	2
78.58	21.7	4.12	0.1
78.62	20.64	6.56	-1.44
78.66	19.22	2.68	-2.14
78.7	18.42	1.4	-4.86
78.74	19.64	-1.6	-6.26
78.78	16.38	-0.08	-5.76
78.82	14.02	0.8	-1.74
78.86	12.9	-0.08	-0.16
78.9	12.52	2.14	-0.42
78.94	11.28	6.64	1.86
78.98	13.26	4.96	1.88
79.02	12.36	5.12	-0.16
79.06	10.26	1.18	0.92
79.1	17.32	5.18	0.54
79.14	14.74	3.24	-0.42
79.18	12.02	1.76	-4.66
79.22	14.42	-2.8	-5.72
79.26	17.78	-2.4	-7.2
79.3	18.14	-0.02	-6.78
79.34	13.86	-5.2	-0.98
79.38	18.86	1.6	-3.92
79.42	18.68	-2.52	-4.9
79.46	16.58	-4.94	-1.36
79.5	17.72	-1.18	-2.74
79.54	19.06	-2.46	-3.16
79.58	18.52	1.06	-3.5
79.62	21.72	4.86	-5.72
79.66	22.2	6.62	-1.02
79.7	19.42	5.7	2.64
79.74	22.32	1.82	3.3
79.78	18.66	7.48	1.48
79.82	20.22	9.34	-1.58
79.86	20.82	6.34	-1.06
79.9	22.5	8.32	0.64
79.94	24.62	0.22	3.4
79.98	25.44	4.3	-0.52
[truncated: 1,004 more rows]
