# Supplementary material for: Mean flow and turbulence structure over exposed roots on a forested floodplain: Insights from a controlled laboratory experiment
Source: PLoS One. 2020 Feb 26;15(2):e0229306. doi: 10.1371/journal.pone.0229306 (PMC7043746; doi:10.1371/journal.pone.0229306)
Supplement: S1 File — (ZIP) [file pone.0229306.s001.zip › data_and_scripts/velocity_data/t21_042_replaced.csv]

0.06	19.92	8.22	-2.4
0.1	20.3	9.96	-1.52
0.14	20.42	11.62	-2.46
0.18	19.64	7.86	-1.4
0.22	23.9	3.48	-5.06
0.26	21.72	5.24	-3.8
0.3	19.12	5.52	-0.88
0.34	19.7	8.3	2.32
0.38	18.1	11.76	0.38
0.42	15.04	5.3	-0.62
0.46	18.84	6.1	1.94
0.5	17.78	0.58	2.28
0.54	15.78	3.86	6.7
0.58	14.86	0.18	8.86
0.62	15.7	1.12	8.3
0.66	10.22	-3.66	8.68
0.7	8.34	-0.26	8.96
0.74	7.84	-0.14	9.22
0.78	6	-0.7	10.88
0.82	13.743	3.1349	6.1753
0.86	14.573	4.0854	5.3789
0.9	16.76	9.04	1.06
0.94	16.56	10.4	4.2
0.98	18.32	8.5	1.48
1.02	18.3	7.26	2.28
1.06	20.92	7.14	0.1
1.1	19.28	8.18	0.32
1.14	21.6	8.56	-0.18
1.18	20.76	6.06	-0.76
1.22	21.22	4.5	-2.38
1.26	19	2.78	-1.4
1.3	16.6	4.14	0.72
1.34	17.06	4.66	0.16
1.38	18.46	5.94	-2.28
1.42	16.84	6.34	1.66
1.46	16.76	5.78	0.72
1.5	17.06	2.74	1.06
1.54	19.34	3.16	2.04
1.58	17.6	2.72	1.8
1.62	18.52	6.52	-3.44
1.66	15	4.44	-3.26
1.7	11.64	4.98	0.34
1.74	14.2	6.06	2.48
1.78	17.74	6.7	-0.64
1.82	15.2	12.28	0.16
1.86	17.72	7.56	-7.82
1.9	11.42	3.42	-3.7
1.94	13.36	1.26	-6.88
1.98	12.6	-0.5	-3.62
2.02	9.34	-1.36	-0.62
2.06	9.92	5.12	4.36
2.1	13.38	4.92	3.82
2.14	13.86	4.66	4.18
2.18	12.62	1.8	3.76
2.22	15.92	5.86	4.42
2.26	16.76	2.52	0.84
2.3	18.58	1.22	-0.58
2.34	20.86	-2.9	-4.6
2.38	16.68	-1.86	-6.06
2.42	16.66	-2.44	-2.34
2.46	17.8	-2.22	-0.1
2.5	16.66	-0.32	-0.76
2.54	18.26	1.22	-0.84
2.58	20.48	6.7	-1.84
2.62	18.353	-0.56633	-4.5557
2.66	18.179	-0.4941	-4.9196
2.7	17.957	-0.34908	-5.1849
2.74	17.697	-0.13	-5.3406
2.78	17.406	0.1644	-5.3754
2.82	17.3	3.14	-4.94
2.86	16.4	2.2	-4.92
2.9	13.8	3.72	-3.34
2.94	16.02	-1.64	-4.4
2.98	19.52	-3.56	-5.54
3.02	14.28	0.58	-4.84
3.06	15.48	0.8	-2.16
3.1	14.86	7.74	-1.52
3.14	15.12	12.58	2.78
3.18	16.02	9.92	6.46
3.22	12.68	10.36	5.84
3.26	14.92	6.34	6.86
3.3	12.76	2.78	5.22
3.34	15.36	6.48	-2
3.38	21.08	3.16	-5.48
3.42	21.38	-1.66	-9.24
3.46	19.88	0.68	-3.58
3.5	20.98	4.08	-4.34
3.54	24.02	5.8	-2.34
3.58	25.96	9.38	-0.76
3.62	24.92	12.94	-0.06
3.66	19.6	9.84	-0.72
3.7	23.26	13.98	-0.52
3.74	22.84	14.86	2.8
3.78	22.44	13.44	0.68
3.82	19.18	8.1	-3.78
3.86	20.46	6.86	-5.8
3.9	24.24	4.44	-8.64
3.94	23.2	3.22	-9.6
3.98	21.86	0.32	-9.62
4.02	19.06	-0.54	-6.22
4.06	18.3	5.68	-1.16
4.1	17.14	6.02	-1.36
4.14	19.84	2.28	-4.62
4.18	20.24	5.68	-3.04
4.22	19.3	8.06	0.02
4.26	18.88	10.2	0.74
4.3	21.32	12.78	-0.3
4.34	18.48	11.46	-1.46
4.38	18.04	13.52	0.46
4.42	19.82	4.56	5.4
4.46	20.58	0.2	6.26
4.5	15.22	-0.82	5.14
4.54	14.26	-4.62	6.48
4.58	17.16	-3.7	3.08
4.62	16.26	1.2	1.76
4.66	14.64	-1.46	-1.06
4.7	14.72	-2.56	-2.8
4.74	13.2	-0.56	-2.2
4.78	14.28	4.6	0.54
4.82	14.2	6.54	1.44
4.86	16.2	4.62	3.22
4.9	18.02	4.1	7.04
4.94	17.38	12.62	0.52
4.98	17.64	6.58	-4.68
5.02	18.36	6.3	0.68
5.06	17.54	5.06	-2.62
5.1	19	5.64	-2.38
5.14	19.46	3.58	-2.8
5.18	17.72	1.12	-1.4
5.22	15.76	-0.08	1.76
5.26	17.78	5.86	1.6
5.3	18.32	7.3	-0.66
5.34	11.2	-0.8	0.32
5.38	10.36	-0.62	2.38
5.42	9.14	1.16	3.42
5.46	10.04	5.22	2.04
5.5	9.88	0.86	-1.94
5.54	9.44	-2.86	-5.4
5.58	14.1	-3.66	-4.96
5.62	12.248	1.4444	-0.74609
5.66	12.698	1.7576	-0.88457
5.7	13.198	2.1288	-1.0003
5.74	17	5.1	-3.24
5.78	15.52	1.98	1.3
5.82	13.68	5.84	2.6
5.86	17.66	2.84	-1.52
5.9	17.42	4.02	-1.46
5.94	15.96	6.36	-0.56
5.98	14.04	7.82	0.16
6.02	13	7.2	0.96
6.06	13.2	6.96	-0.02
6.1	12.64	6.34	1.04
6.14	15.88	8.04	1.74
6.18	16.1	9.94	2.04
6.22	16.74	10.26	1.74
6.26	16.64	11.48	2.38
6.3	18.12	12.24	-3.04
6.34	17.72	14.6	-0.24
6.38	18.94	8.44	-1.1
6.42	16.4	3.6	-5.02
6.46	17.76	4.9	-4.16
6.5	12.82	4.66	-1.74
6.54	13.32	3.4	1.86
6.58	8.52	2.6	0.7
6.62	12.24	0.58	-4.44
6.66	9.64	-1.84	-5.08
6.7	7.88	-1.04	-2.66
6.74	8.18	-1.94	-6.08
6.78	3.34	-5.72	-4.88
6.82	6.18	-1.48	-5.24
6.86	2.62	-1.12	-4.74
6.9	-1.32	-4.02	-4.5
6.94	3.26	1.94	-1.78
6.98	1.14	4.86	0.9
7.02	4.72	-1.04	2.22
7.06	6.06	-2.64	3.44
7.1	10.94	-1.26	4.2
7.14	10.16	-2.82	2.44
7.18	5.34	-5.48	2.04
7.22	8.06	-1.6	2.5
7.26	8.1	3.24	-0.66
7.3	6.98	5.12	-5.14
7.34	6.64	-0.12	-4.8
7.38	5.5	2.48	-2.1
7.42	2.38	3.12	3.34
7.46	3.84	0.98	5.74
7.5	9.98	-2.52	-1.98
7.54	15.6	2.84	-2.76
7.58	20	3.32	-3.96
7.62	17.08	4.92	-5.84
7.66	15.12	2.82	-3.4
7.7	14.9	2.04	-2.58
7.74	19.84	8.18	-2.62
7.78	17	2.22	-7.36
7.82	18.32	10.52	-4.9
7.86	13.94	2.54	1.38
7.9	8.32	-0.06	2.46
7.94	5.06	2.68	2.02
7.98	11.34	0.94	-2.06
8.02	10.02	1.04	-0.66
8.06	10.2	1.02	0.18
8.1	14.34	1.74	3.32
8.14	16.54	-1.76	1.62
8.18	14.18	-1.2	-3.5
8.22	14.96	-3.86	-1.78
8.26	13.36	-7.42	-2.28
8.3	13.98	1.86	0
8.34	15.04	2.42	0.06
8.38	13.28	0.54	-4.32
8.42	7.62	-0.36	-5.78
8.46	8.08	1.54	-4.12
8.5	4.56	5.58	0.8
8.54	2.62	7.46	4.02
8.58	8.68	6.14	6.86
8.62	8.5	1.48	4.78
8.66	9.04	0.98	4.2
8.7	7.6	0.34	4.88
8.74	7.58	-1.42	3.9
8.78	6.3	1.4	4.68
8.82	8.62	0.4	3.34
8.86	8.02	0.64	2.5
8.9	9.26	3.5	1.86
8.94	9.38	4.54	1.8
8.98	9.32	4.74	2.86
9.02	10.02	5	5
9.06	10.1	7.82	3.66
9.1	10.42	5.1	5.68
9.14	10.82	3.26	8.26
9.18	10.68	3.88	6.3
9.22	7.04	3.54	2.16
9.26	7.78	2.04	-1.9
9.3	9.32	2.06	-2.72
9.34	8.62	1.64	-3.42
9.38	9.08	2.94	-2.86
9.42	7.42	3.96	1.14
9.46	9.26	4	0.94
9.5	5.68	6.92	2.48
9.54	8.32	9.06	3.54
9.58	8.5	8.52	-0.76
9.62	10.74	10.04	0.72
9.66	6.08	8.28	3.32
9.7	13.248	7.8158	-0.87169
9.74	17.18	3.98	-0.24
9.78	16.32	7.74	-5.96
9.82	16.94	9.12	-5.48
9.86	17	9	-5
9.9	19.92	10.4	-1.08
9.94	21.02	7.8	-0.32
9.98	13.08	5.14	2.32
10.02	22.5	8.5	-2.52
10.06	20.06	4.7	-3.78
10.1	17.36	13.2	1.62
10.14	15.64	7.9	-1.6
10.18	13.94	7.44	0.58
10.22	9.96	2.32	3.42
10.26	15.72	3.84	2.38
10.3	14.92	8.44	0.02
10.34	15.74	7.78	0.96
10.38	11.48	3.48	2.18
10.42	11.7	-1.16	5
10.46	9.72	-3.82	4.84
10.5	7.5	-4.58	3.42
10.54	6.62	-4.48	3.02
10.58	5.76	-5.02	2.32
10.62	5.52	-2.62	2.38
10.66	5.28	2.98	4.66
10.7	10.8	2.76	2.92
10.74	12.24	1.58	-0.7
10.78	11.02	4.76	-4.22
10.82	11.3	10.42	-3.02
10.86	12.88	11	-1.68
10.9	12.06	8.44	1.98
10.94	15.04	9.24	4.92
10.98	17.18	8.56	2.2
11.02	13.64	5.76	2.2
11.06	13.1	4.3	-1.78
11.1	16.02	3.02	-2.64
11.14	12.44	0.22	0.06
11.18	10.84	-1.78	-0.48
11.22	15.32	5.7	-3.16
11.26	18.42	1.54	-2.72
11.3	18.62	4.68	-1.88
11.34	21.28	7.84	0.16
11.38	20.68	6.16	-0.44
11.42	15.94	5.84	0.7
11.46	20.4	5.24	0.84
11.5	18.66	0.44	-2.1
11.54	18.94	6.06	0.1
11.58	19.98	2.4	1.28
11.62	18.52	3.96	0.08
11.66	18.74	5.5	0.9
11.7	17.1	5.12	2.28
11.74	18.6	0.16	2.18
11.78	15.16	0.36	-1.3
11.82	13.42	-2.34	-1.4
11.86	12.16	-6.58	-3.34
11.9	10.48	-4.62	-5.06
11.94	14.9	2.14	-3.8
11.98	16.1	2.86	-1.56
12.02	19.2	3.14	-2.64
12.06	20.78	1.28	-6.62
12.1	19.96	2.26	-2.9
12.14	14.54	-2.22	-3.68
12.18	13.84	-0.06	-3.02
12.22	11.62	-3.06	-0.86
12.26	11.58	0.58	2.4
12.3	13.64	4.12	2.84
12.34	12.74	5.6	-0.98
12.38	16.4	6.9	0.3
12.42	12.82	4.08	-1.28
12.46	10.54	4.6	-1.64
12.5	12.1	4.34	1.1
12.54	12.7	4.06	1.36
12.58	14.1	5.04	1.46
12.62	15.38	4.92	2.62
12.66	17.12	7.7	1.52
12.7	20.1	8.54	0.52
12.74	19.82	6	0.1
12.78	22.94	8.1	1.16
12.82	21.94	10.54	-1.76
12.86	20.22	9.44	-2.96
12.9	20.16	4.16	-5.06
12.94	19.18	3.2	-4.16
12.98	13.92	3.72	-3.08
13.02	16.8	5.46	-1.58
13.06	13.66	5.94	0.78
13.1	16.26	9.32	1.76
13.14	16.26	7.46	0.72
13.18	16.2	7.6	1.14
13.22	17.72	7.36	2.06
13.26	17.02	7.12	0.78
13.3	14.92	5.74	-1.12
13.34	13.58	6.8	1.6
13.38	14.06	7.52	3.3
13.42	12.98	6.72	3.66
13.46	14.14	3.96	2.78
13.5	10.3	-1.3	2.52
13.54	10.76	1.08	1.7
13.58	9.58	-2.12	1.34
13.62	10.44	-5.84	1.56
13.66	9.84	-5.78	0.44
13.7	8.8	-7.86	0.34
13.74	7.06	-8.64	0.2
13.78	5.78	-6.6	1.62
13.82	3.56	-7.36	3.34
13.86	2.62	-6.92	5.92
13.9	5.46	-6.86	5.98
13.94	6.44	-5.08	3.02
13.98	10.14	-0.12	1.28
14.02	14.44	1.5	-2.62
14.06	9.5042	3.9252	6.7068
14.1	9.8938	4.4044	6.6115
14.14	10.306	4.7702	6.4093
14.18	10.737	5.0294	6.1088
14.22	11.185	5.1888	5.7188
14.26	11.645	5.2551	5.2479
14.3	9.74	13.32	4.92
14.34	10.58	7.3	7.78
14.38	10.48	6.12	5.2
14.42	15.62	16.44	10.5
14.46	18.78	11.56	11.42
14.5	14.42	14.1	6.64
14.54	14.943	3.6815	0.41494
14.58	15.386	3.2468	-0.39099
14.62	15.811	2.78	-1.1998
14.66	17.76	-3.5	2.06
14.7	22.16	-1.66	-2.92
14.74	19.98	1.76	-6.08
14.78	18.12	2.86	-4.18
14.82	21.64	-0.28	-8.48
14.86	18.24	2.7	-10.2
14.9	12.14	-6.52	-10.22
14.94	13.08	-3.8	-7.1
14.98	15.76	-5.78	-9.42
15.02	19.42	-5.98	-12.04
15.06	19.5	-4.86	-8.88
15.1	18.377	-2.865	-7.9741
15.14	20.88	-1.7	-11.2
15.18	20.56	-2.98	-10.34
15.22	18.38	0	-7.32
15.26	13.4	-6.54	-6.14
15.3	14.36	-8.12	-4.84
15.34	12.26	-6.14	-3.6
15.38	15.28	-2.04	-3.46
15.42	16.66	-7.04	-4.1
15.46	14.86	0.56	-1
15.5	11.66	2.62	1.48
15.54	14.66	3.98	1.18
15.58	17.84	-2.16	-5.54
15.62	15.14	1.28	-3.58
15.66	14.6	3.78	-1.3
15.7	11.06	5.4	-0.66
15.74	12.76	0.08	0.36
15.78	9.76	-1.64	2.16
15.82	10	-4.66	0.84
15.86	8.26	-4.96	-4.14
15.9	9.8	-6.14	-3.46
15.94	10.36	-4.86	1.18
15.98	10.02	-6.02	5.12
16.02	12.16	-5.02	5
16.06	15.02	-0.28	1.8
16.1	14.56	3.28	3.32
16.14	12.96	4.84	-0.12
16.18	14.58	3.46	-2.44
16.22	14.24	1.54	-1.84
16.26	14.84	6	2.16
16.3	15.08	4.64	2.2
16.34	14.92	5.92	2.82
16.38	14.14	4.48	0.8
16.42	13.06	7.48	4.18
16.46	12.4	9.84	5.24
16.5	13.44	8.32	4.12
16.54	13.24	6.84	3.9
16.58	14.42	7.16	2.06
16.62	16.54	8.92	1.96
16.66	16.38	8.86	1.86
16.7	17.96	0.4	-4.62
16.74	13.5	0.92	-4.5
16.78	13.86	5.4	-1.72
16.82	14.9	4.12	-1.88
16.86	13.12	2.94	-4.92
16.9	11.86	9.84	-4.1
16.94	12.78	3.54	-3.68
16.98	13.48	5.24	-2.54
17.02	13.24	-0.88	1.76
17.06	10.62	-3.44	3.46
17.1	6.9	3.62	4.12
17.14	11.4	-0.98	2.4
17.18	7.92	-1.24	1.84
17.22	10.22	0.82	4.02
17.26	12.5	1.22	-0.88
17.3	13.2	2.26	-1.36
17.34	15.82	2.82	-3.92
17.38	17.02	1.66	-1.46
17.42	12.88	10.2	0.58
17.46	10.2	9.3	1.28
17.5	10.54	7.74	6.02
17.54	16.86	3.84	8.8
17.58	19.06	3.72	2.62
17.62	19.2	5.3	2.32
17.66	18.7	6.36	0.52
17.7	17.08	3.06	0.66
17.74	18.64	3.78	2.44
17.78	15.84	2.38	0.84
17.82	20.74	7.98	1.18
17.86	21.3	8.02	-2.38
17.9	20.42	9.2	-0.94
17.94	19.52	7.82	-0.4
17.98	18.7	6.64	0.4
18.02	18	7.56	0.14
18.06	15.88	10.1	1.68
18.1	17.62	7.8	1.28
18.14	19.92	9.26	1.26
18.18	20.5	7.82	0.9
18.22	19.62	9.2	-1.4
18.26	17.82	9.46	2.14
18.3	21.1	12.54	-0.6
18.34	18.3	7.16	-1.14
18.38	17.66	7.46	-3.86
18.42	14.04	1.86	-3.28
18.46	12.64	2.62	-4.84
18.5	14.1	-5.56	-8.46
18.54	16.554	4.3596	-1.9505
18.58	12.52	-0.28	-1.24
18.62	18	6	2.34
18.66	16.72	4.18	1.44
18.7	17.08	8.62	3.42
18.74	19.12	8.42	0.86
18.78	20.28	4.08	-2.54
18.82	20.98	9.06	-2.08
18.86	21.84	7.1	-0.86
18.9	16.54	12.02	-0.12
18.94	17.3	8.34	-0.02
18.98	16.44	9.64	2.3
19.02	24.56	6.7	1.62
19.06	21.5	4.4	0
19.1	20.32	0.98	-0.46
19.14	23.52	-2.32	-6.06
19.18	18.68	-3.66	-4.28
19.22	18.7	0.26	-2.72
19.26	18.44	1.1	-4.38
19.3	17.76	3.54	-4.68
19.34	14.04	3.76	-2.36
19.38	15.36	2.9	0.3
19.42	13.1	5.24	0.08
19.46	11.88	4.3	2.34
19.5	9.1	-3.56	-0.48
19.54	9.92	-1.48	-3.28
19.58	6.46	5.62	-2.1
19.62	7.44	4.16	-0.46
19.66	4.26	1.62	0.16
19.7	3.9	0.98	0.18
19.74	1.62	1.48	1
19.78	1.8	4.9	1.9
19.82	2.38	5.86	-0.12
19.86	1.78	4.16	-2.48
19.9	2.84	1.2	-0.62
19.94	5.58	1.34	1.92
19.98	12.56	1.36	6.02
20.02	15.58	-0.5	5.48
20.06	14.56	2.12	5.34
20.1	15.6	-0.94	3.78
20.14	12.82	-1.36	6.58
20.18	15.22	-2.46	4.14
20.22	14.3	-6.62	-3.16
20.26	15.5	-2.14	-5.94
20.3	14.3	-1.94	-4.42
20.34	17.26	0.22	-1.58
20.38	18.2	1.2	-3.46
20.42	16.96	7.66	-2.48
20.46	17.42	5.76	3.02
20.5	21.594	1.2982	-3.718
20.54	25.7	-1.52	-2.56
20.58	26.54	1.82	-5.02
20.62	25	1.28	-3.96
20.66	26.64	-1.44	-4.18
20.7	27.04	1.68	-3.28
20.74	27.28	5.48	-4.84
20.78	24.9	9.74	-4.52
20.82	25.86	9.42	-2.3
20.86	25.26	6.98	-0.48
20.9	24.96	9.94	-0.48
20.94	23.36	6.4	0.28
20.98	23.42	8.88	-0.2
21.02	23.96	9.44	-1.56
21.06	21.74	9.72	-1.24
21.1	19.64	9.26	-1.28
21.14	17.64	6.46	-0.92
21.18	16.86	4.78	0.18
21.22	16.42	5.32	0.84
21.26	15.78	8.16	0.96
21.3	17.62	11.22	1.04
21.34	16.6	6.76	4.62
21.38	18.52	4.88	3.84
21.42	14.98	2.32	3.52
21.46	16.02	5.66	2.72
21.5	11.86	5.36	4.12
21.54	12.24	3.14	5.06
21.58	12.12	-0.1	4.66
21.62	12	1.38	2.58
21.66	14.74	3.54	3.48
21.7	9.12	1.74	5.52
21.74	10.06	7.74	6.18
21.78	6.98	3.96	3.7
21.82	3	-0.7	5.34
21.86	7.4	4.16	5
21.9	13.22	8.74	8.92
21.94	13.74	4.52	6.3
21.98	14.42	3.88	3.08
22.02	18.1	5.12	2.62
22.06	16.36	2.58	0.5
22.1	14.58	2.04	-1.06
22.14	12.98	2.38	1.34
22.18	13.58	5.42	1.28
22.22	12.12	-0.96	1.2
22.26	7.46	3.26	3.82
22.3	13.1	9.42	5.58
22.34	14.22	10.98	4.56
22.38	18	6.68	5
22.42	11.46	7.74	6.36
22.46	15.6	5.1	7
22.5	11.36	2.6	5.32
22.54	15.44	-0.98	3.58
22.58	18.4	2.96	-1.8
22.62	15.97	4.6064	1.5122
22.66	18.68	-3.34	-8.06
22.7	18.3	5.32	-2.7
22.74	16.02	8.9	1.08
22.78	16.9	4.74	0.28
22.82	15.26	6.86	2.38
22.86	15.96	8.48	-0.18
22.9	13.48	8.36	1.52
22.94	13.28	3.8	5.7
22.98	16.08	5.64	1.02
23.02	19.68	5.6	-0.48
23.06	14.48	7.54	1.22
23.1	13.14	9.2	4.78
23.14	17.24	8.84	1.62
23.18	18.94	6.76	2.64
23.22	16.96	6.3	3.4
23.26	15.52	9.22	2.9
23.3	13.66	9.14	4.12
23.34	10.82	5.64	1.22
23.38	12.5	6.4	1.46
23.42	11.1	6.86	3.66
23.46	10.92	3.76	1.86
23.5	10.56	2.98	4.48
23.54	15.68	2.28	3.76
23.58	10.68	0.8	3.36
23.62	16.7	-4.3	4.68
23.66	14.84	-4.18	3.04
23.7	12.94	-1.44	1.76
23.74	9.78	-3.58	1.58
23.78	7.22	-3.46	3.02
23.82	7.86	0.04	3.6
23.86	10.32	5.64	3.28
23.9	12.96	3.46	-0.28
23.94	15.96	4.42	-1.82
23.98	20.52	2.82	-1.36
24.02	19.8	5.12	-1.5
24.06	20.76	5.14	-0.94
24.1	22.46	8.5	1.24
24.14	22.32	6.1	2.46
24.18	23.14	5.5	-0.02
24.22	24.38	4.78	-0.9
24.26	25.08	6.48	-2.66
24.3	28.28	6.58	-2.82
24.34	25.3	6.34	-1.8
24.38	25.3	8.6	-2.86
24.42	23.32	9.5	-0.42
24.46	27.92	10.02	-3.56
24.5	29.02	7.92	-5.46
24.54	24.06	4.24	-6.18
24.58	21.94	0.6	-6.12
24.62	23.44	2.94	-2.76
24.66	20.04	2.7	-4.06
24.7	19.4	4.24	-3.04
24.74	12.64	4.9	-0.64
24.78	12.96	-3.32	2.44
24.82	9.34	-6.78	4.82
24.86	11.98	-5.16	-0.32
24.9	13.544	-1.0383	1.9878
24.94	11.58	7.4	4.42
24.98	12.86	2.32	6.9
25.02	9.48	0.46	7.74
25.06	13.54	-2.42	4.38
25.1	19.44	-0.8	-0.24
25.14	14.6	-2.78	0.8
25.18	16.68	0.98	-0.68
25.22	9.72	2.9	-2.66
25.26	13.58	4.66	-1.32
25.3	13.86	10.82	-1.4
25.34	13.92	6.12	-2.18
25.38	10.58	6.02	0.26
25.42	10.66	6.26	1.18
25.46	7.88	7.68	5
25.5	13.28	6.34	2.9
25.54	13.68	9.08	1.1
25.58	15.46	6.88	-2.52
25.62	11.36	7.7	-0.98
25.66	10.6	-1.96	3.16
25.7	14.18	4.1	1.72
25.74	14.8	8.44	4.64
25.78	13.74	5.88	4.66
25.82	11.82	5.18	3.86
25.86	13.6	2.38	3.42
25.9	10.94	4.82	4.12
25.94	12.92	-0.08	0.84
25.98	15.38	-3	-6.66
26.02	14.62	1.68	-4.26
26.06	12.1	-5.34	-1.12
26.1	6.14	-4.84	1.66
26.14	13.895	-0.9432	0.69448
26.18	10.82	-2.86	4.78
26.22	15.76	4.78	5.52
26.26	18.34	-0.66	7.14
26.3	18.38	-3.24	-2.08
26.34	15.6	1.96	-2.04
26.38	17.08	2.26	-1.52
26.42	18.64	3.6	-1.3
26.46	19.2	4.48	0.34
26.5	18.26	6.84	-0.82
26.54	18.68	9.56	-0.74
26.58	17.66	9.32	-0.72
26.62	20.4	11.5	0.4
26.66	17.36	14.1	6.7
26.7	18.04	12.64	5.12
26.74	16.44	9.66	-1.7
26.78	13.04	7.38	0.66
26.82	14.62	4.24	0.64
26.86	18.54	3.02	-3.8
26.9	19.2	2.9	-1.3
26.94	15.764	4.7719	-1.9289
26.98	15.29	4.1854	-2.578
27.02	19.62	-2.82	-3.1
27.06	15.26	-0.64	-3.92
27.1	13.22	2.22	-4.72
27.14	12.24	3.48	-3.74
27.18	10.3	4.64	-3.1
27.22	10.26	4.8	-2.86
27.26	11.36	8.2	-1.42
27.3	11.76	10.58	-3.8
27.34	9.88	6.5	-4.66
27.38	6.28	6.98	-1.92
27.42	6.68	8.58	2.74
27.46	10.76	6.22	3.96
27.5	11.5	11.42	4.7
27.54	11.98	8.76	3.96
27.58	12.74	8.32	2.98
27.62	11.14	10.2	2.7
27.66	11.82	8.1	1.54
27.7	14.96	4.32	2.98
27.74	17.88	4.24	2
27.78	16.8	5.58	1.56
27.82	16.44	5.5	1.6
27.86	21.56	6.92	3.66
27.9	22.46	9.96	2.38
27.94	23.18	10.08	0.9
27.98	20.94	8.08	0.74
28.02	17.36	7.04	0.06
28.06	19.72	8.92	0.32
28.1	19.16	10.06	-0.54
28.14	19.92	12.28	0.1
28.18	23.48	10.44	1.1
28.22	21.62	9.14	1.34
28.26	21.7	11.52	0.88
28.3	20.1	10.42	1.66
28.34	21.34	10.66	2
28.38	19.92	12.52	1.44
28.42	23.34	5.56	0.16
28.46	23.88	6.74	-3.92
28.5	25.68	2.5	-8.12
28.54	24.88	2.54	-10.14
28.58	21.06	4.06	-5.56
28.62	21.134	3.8605	-5.7248
28.66	20.855	3.5998	-5.8679
28.7	20.562	3.4043	-5.9334
28.74	20.261	3.269	-5.9277
28.78	19.958	3.1888	-5.8574
28.82	19.66	3.1587	-5.729
28.86	19.37	3.1738	-5.549
28.9	19.096	3.2291	-5.3239
28.94	14.88	6.02	-0.6
28.98	19.08	1.56	-6.02
29.02	18.8	2.9	-9.36
29.06	16.6	1.02	-10.14
29.1	14.68	-1.06	-10.3
29.14	18.095	4.1233	-3.3919
29.18	18.088	4.3195	-3.0338
29.22	15.44	6.76	2.12
29.26	15.2	3.72	3.24
29.3	16.8	7.1	0.38
29.34	22.78	5.34	0.08
29.38	22.38	6.1	0.68
29.42	25.76	8.18	0.38
29.46	21.1	6.64	0
29.5	22.2	4.66	-2.28
29.54	22.28	7.86	-3.6
29.58	23.02	5.82	-2.28
29.62	21.28	4.3	-3.06
29.66	20.38	2.1	-0.24
29.7	22.38	-1.52	-1.42
29.74	19.7	1.54	0
29.78	20.8	0.58	-2.12
29.82	23.02	2.18	-5.46
29.86	16.14	6.76	0
29.9	16.84	7.68	1.22
29.94	12.7	9.8	0.8
29.98	17.129	4.2251	0.64069
30.02	16.955	4.3732	0.71468
30.06	14.84	4.62	7.38
30.1	17.12	3.08	4.94
30.14	12.3	4.26	-0.36
30.18	17.02	2.84	-3.64
30.22	16.78	5.24	-1.08
30.26	17.34	4.02	-1.64
30.3	19.52	3.08	-2.8
30.34	22.18	3.02	-1.94
30.38	19.5	-0.08	-3.66
30.42	18.3	2.38	-3.56
30.46	15.34	1.22	-4.86
30.5	16.24	1.28	-4.38
30.54	16.36	-1.8	-3.6
30.58	17.44	-1.54	-3.8
30.62	17.08	-1.52	-4.44
30.66	15.74	-3.4	-3.7
30.7	9.92	-9.54	-3.04
30.74	11.54	-4.04	2.3
30.78	13.28	2.1	4.24
30.82	12.56	3.08	3.3
30.86	16.08	2.72	2.12
30.9	12.94	10.54	4.62
30.94	15.14	10.56	3.22
30.98	13.1	8.52	2.04
31.02	14.62	9.84	3.54
31.06	17.22	7.28	2.14
31.1	18.06	10.2	1.44
31.14	22.6	11.52	3.2
31.18	20.24	11.24	1.62
31.22	19.06	9.9	0.34
31.26	16.9	7.94	-1.4
31.3	17.16	7.82	1.42
31.34	19.22	7.58	3.92
31.38	16.82	1.44	3.96
31.42	19	0.02	-1.64
31.46	13.159	3.7406	0.9402
31.5	12.007	3.2019	0.8777
31.54	10.955	2.7237	0.79975
31.58	2.76	-1.18	-1.46
31.62	3.78	-1.04	1.3
31.66	4.86	1.5	0
31.7	3.84	-2.06	0.7
31.74	10.78	3.38	-0.1
31.78	13.6	4.42	-1.92
31.82	19.16	10.88	1.58
31.86	16.32	1.16	-1.88
31.9	18.1	3.42	-1.16
31.94	20.52	5.5	-1.14
31.98	20.74	6.4	-3.48
32.02	21.4	0.68	-4.6
32.06	20.28	4.72	-2.38
32.1	18.32	3.2	-5.32
32.14	17.28	0.74	-4.4
32.18	13.98	4.14	-4.9
32.22	17.42	-1.16	-4.02
32.26	18.9	1.14	-5.22
32.3	18.36	-2.32	-5.54
32.34	15.22	-1.46	-1.58
32.38	17.34	3.18	1.24
32.42	19.12	6.06	-2.9
32.46	20.22	5.12	-2.2
32.5	19.74	3.38	-1.88
32.54	20.68	4.76	-4.9
32.58	18.7	6.18	-1.7
32.62	19	7.76	-2.8
32.66	13.52	7.6	0.18
32.7	13.98	7.32	-0.08
32.74	14.86	5.92	1.22
32.78	13.82	8.06	2.92
32.82	14.64	7.84	1.92
32.86	12.96	6.58	0.72
32.9	13.8	7.08	3.92
32.94	16.76	9.76	3.78
32.98	13.58	9.38	1.92
33.02	15	4.56	6.84
33.06	12.62	2.44	5.42
33.1	15.94	4.06	5.76
33.14	13.94	2.02	7.88
33.18	14.54	-2.92	6.42
33.22	13.246	3.9057	4.1254
33.26	12.996	3.9169	4.0215
33.3	12.737	3.9488	3.9114
33.34	12.472	3.9913	3.8049
33.38	12.205	4.0339	3.7117
33.42	6.08	1.34	-4.82
33.46	12.18	2.38	-0.2
33.5	14.18	6.34	-2.58
33.54	10.42	9.12	2.74
33.58	9.22	7.38	6.44
33.62	11.22	8.74	7.14
33.66	11.7	1.5	8.34
33.7	14.1	-2.98	9.44
33.74	8.68	1.48	10.18
33.78	12.5	1.68	5.46
33.82	7.92	2.16	4.16
33.86	9.5	1.44	2.44
33.9	6.22	1.62	-0.98
33.94	7.66	3.5	-0.32
33.98	7.3	-2.18	2.18
34.02	9.02	-3.44	1.16
34.06	6.66	-4.9	0.64
34.1	10.84	-4.22	0.6
34.14	6.6	-5.62	-0.88
34.18	6.1	-3.44	-2.5
34.22	6.2	-3.02	-1.7
34.26	7.42	1.86	-1.84
34.3	4.82	-1.36	0.4
34.34	15.34	-2.16	-0.24
34.38	11.44	-2.5091	-1.1015
34.42	13.74	-10.36	0.64
34.46	14.78	-8.64	1.22
34.5	14.04	-4	-1.58
34.54	15.2	-0.88	-7.7
34.58	15.887	3.8809	-0.18164
34.62	16.796	5.2535	0.067134
34.66	19.18	15.04	-2.72
34.7	17.44	15.54	-2.22
34.74	22.66	10.72	3.1
34.78	19.52	10.48	2.52
34.82	21.16	12.74	3.24
34.86	16.44	12.86	5.36
34.9	20.74	8.12	3.82
34.94	23.5	9.34	2.72
34.98	24.44	11.2	1.36
35.02	22.5	9.12	2.36
35.06	24.88	12.24	1.52
35.1	23.54	12.4	1.76
35.14	22.98	10.62	1.18
35.18	21.92	11.72	0.4
35.22	21.96	10.24	1.44
35.26	22.32	10.48	-0.22
35.3	21.72	5.22	0.16
35.34	23.22	1.5	-0.42
35.38	16.38	-0.76	-1.48
35.42	16.72	3.34	-0.54
35.46	17.92	5.38	1.06
35.5	17.8	2.5	1.5
35.54	15.66	3.88	2.96
35.58	12.7	3.58	4.14
35.62	10.4	2.24	2.92
35.66	13.8	4.78	-0.04
35.7	11.28	4.7	0.14
35.74	6.18	-3.5	2.74
35.78	7.46	-2.86	3.32
35.82	8.4	-0.44	4.08
35.86	9.66	0.64	2.84
35.9	11.36	7.06	4.88
35.94	7.72	3.2	3.2
35.98	4.54	1.28	1.96
36.02	7.86	0.8	3.08
36.06	3.2	0.14	3.26
36.1	4.08	-2.34	4.76
36.14	5.9	-2.66	4.44
36.18	4.42	0.34	2.84
36.22	0.86	1.08	2.44
36.26	1.8	2.2	2.16
36.3	2.62	-0.04	2.26
36.34	2.5	-1.24	2.16
36.38	2.96	-0.34	2.92
36.42	4.94	-1.04	2.46
36.46	2.76	-4.64	1.92
36.5	4.62	-4.18	1.84
36.54	7.74	-6.36	0.86
36.58	6.3	-7.18	2.2
36.62	10.08	-9.18	1.68
36.66	6.66	-6.22	-1.34
36.7	9.56	-6.72	0
36.74	10.12	-6.3	1.76
36.78	9.72	-6.16	2.28
36.82	8.44	-7	3.84
36.86	8.54	-8.76	-1.3
36.9	14.68	-6.38	-7.42
36.94	19.76	-5.08	-7
36.98	16.64	-0.24	-5.32
37.02	15.54	4.18	-8.24
37.06	16.64	1.84	-10.48
37.1	11.42	4.52	-7.06
37.14	6.5	3.36	-2.12
37.18	8.8	1.42	0.6
37.22	8.28	0.3	-1.82
37.26	7.56	-0.24	-1.88
37.3	8.56	-0.42	-0.7
37.34	9.76	2.06	2.02
37.38	7.96	-5.22	5
37.42	6.74	-8.02	3.38
37.46	8.3	-6.18	2.04
37.5	7.92	-8.06	0.62
37.54	10.58	-5.8	-4.56
37.58	14.16	-2.78	-8.52
37.62	16.6	-5.22	-9.32
37.66	17.5	3.66	-10.5
37.7	14.7	1.48	-8.88
37.74	9.82	1.12	-9.46
37.78	10.22	-2.54	-6.7
37.82	9.52	-1.04	-4.26
37.86	8.1845	1.4384	-4.6275
37.9	-1.48	4.78	-1.84
37.94	0.26	7.12	-0.06
37.98	2.92	1.42	2.42
38.02	5.06	-1	0.7
38.06	6.88	3.8	2.48
38.1	7.34	3.08	2.34
38.14	8.74	1.34	1.62
38.18	5.82	4.26	1.88
38.22	5.76	2.68	4.66
38.26	7.8	3.46	5.18
38.3	9.54	3.62	4.42
38.34	6.52	5.28	3.5
38.38	5.42	2.9	3.6
38.42	6.6	2.7	2.96
38.46	6.48	2.14	1.98
38.5	2.96	0.38	5.08
38.54	3.92	1.58	4.72
38.58	3.7	-0.54	3.5
38.62	6.74	-2.16	3.32
38.66	8.36	0.04	3.34
38.7	8.26	0.92	4.2
38.74	8.92	1.86	3.24
38.78	9.68	2.5	4.48
38.82	12.76	6.82	4.66
38.86	13.58	8.24	2.04
38.9	11.38	6	-0.06
38.94	11.08	4.46	2.84
38.98	13.58	2.7	2.2
39.02	13.68	2.98	5
39.06	15.32	2.8	-0.18
39.1	13.5	1.16	-2.42
39.14	12.08	2.4	0.24
39.18	13.62	5.44	1.92
39.22	16.6	7.64	1.74
39.26	18.78	7.52	0.84
39.3	21.66	7.68	1.76
39.34	19.58	3.02	-0.96
39.38	18.68	-1.76	0.34
39.42	19.62	-0.18	-0.4
39.46	17	2.06	1.34
39.5	25.72	5.44	-2.04
39.54	24.8	3.36	-2.62
39.58	21.56	8.04	-3.28
39.62	20.6	3.02	-4.82
39.66	21.46	4	-4.16
39.7	20.18	5.24	-7.06
39.74	16.44	0.28	-8.08
39.78	17.9	3.04	-4.28
39.82	13.44	1.28	-4.9
39.86	16.04	0.84	-3.12
39.9	17.08	1.5	0.02
39.94	18.4	-1.84	-3.94
39.98	19.76	1.02	-3.28
40.02	21.2	1.38	-2.76
40.06	20.08	3.6	-0.94
40.1	20.04	4.94	-0.98
40.14	20.98	4.56	-1.06
40.18	20.12	3.96	-0.8
40.22	18.64	2.6	-2.02
40.26	20.24	1.04	-1.3
40.3	18.96	7.42	-0.72
40.34	20.74	6.7	-3.32
40.38	18.48	9.18	-0.12
40.42	16.9	8.44	1.88
40.46	20.2	6.4	1.34
40.5	19.14	4.12	0.32
40.54	20.88	4.24	0.54
40.58	16.66	6.46	0.42
40.62	14.74	7.56	2.5
40.66	17.58	6.62	1.38
40.7	18.06	5.06	-1.4
40.74	21.92	5.48	-1.96
40.78	22.26	5.12	-2.28
40.82	21.26	5.82	-0.18
40.86	20.58	8.56	-3.4
40.9	20.5	9.52	-3.62
40.94	18.68	6.58	-4.2
40.98	20.28	5.08	-0.7
41.02	17.224	4.053	-2.081
41.06	16.831	3.4459	-1.741
41.1	9.3	-4.68	-7.3
41.14	8.5	3.42	-6.66
41.18	15.679	1.7219	-0.52597
41.22	15.334	1.2418	-0.10666
41.26	15.023	0.83982	0.29447
41.3	10.56	3.56	9.32
41.34	14.44	-1.18	7.24
41.38	19.04	2.5	5.6
41.42	18.48	1.42	1.86
41.46	17.12	-0.92	-3.5
41.5	14.16	-2.52	-2.62
41.54	15.04	1.94	0.04
41.58	15.24	5.06	-0.02
41.62	15.3	6.46	0.34
41.66	15.32	3.92	-0.8
41.7	15.82	5.24	-2.06
41.74	16.06	9.38	1.38
41.78	15.98	9.18	0.52
41.82	14.94	7.44	0.4
41.86	18	7.62	-0.82
41.9	17.58	10.2	1.18
41.94	21.02	9.32	1.38
41.98	17.22	11.44	-0.74
42.02	13.2	10.66	-2.14
42.06	10.84	7.62	1.8
42.1	11.94	7.86	3.38
42.14	14.38	5.72	0.28
42.18	10.74	8.02	2.74
42.22	16.36	2.26	0.66
42.26	19.48	-0.54	3.12
42.3	14.8	-6.28	-0.66
42.34	13.56	-9.22	-0.68
42.38	12.92	-8.6	-4.84
42.42	11.64	-7.42	-6.44
42.46	7.86	-7.94	-3.28
42.5	5.78	-9.88	-3.74
42.54	0.82	-6.7	-3.56
42.58	11.877	-4.5244	-2.133
42.62	11.54	-0.16	6.04
42.66	12.76	-0.26	3.44
42.7	14.68	-0.68	-0.3
42.74	11.42	5.18	-1.44
42.78	16.3	6.16	-1.54
42.82	20.68	-0.36	-4.62
42.86	19.5	-4.96	-5.66
42.9	17.54	-1.64	0.44
42.94	9.94	-0.68	4.24
42.98	10.06	-1.94	5.2
43.02	12.3	-3.4	3.42
43.06	14.36	1.12	2.32
43.1	13.098	4.6424	0.21987
43.14	15.58	16.08	-1.5
43.18	13.76	6.44	2.56
43.22	11.1	11.36	-1.98
43.26	7.9	11.6	-3.48
43.3	9.38	5.96	1.68
43.34	12.22	6.76	1.12
43.38	11.62	5.36	2.6
43.42	12.08	5.64	2.58
43.46	10.58	4.78	1.04
43.5	10.48	3.8	0.66
43.54	11.18	3.46	1.12
43.58	14.28	2.38	2.38
43.62	10.78	4.16	1.24
43.66	10.62	7.78	2.2
43.7	11.68	8.44	3.58
43.74	15.66	6.76	3.3
43.78	15.42	9.94	2.74
43.82	14.82	6.16	4.24
43.86	16.76	9.58	7.2
43.9	21.1	10.3	4.6
43.94	15.34	4.12	3.98
43.98	14.94	8.66	2.24
44.02	14.74	7.64	2.84
44.06	16.24	7.2	1.86
44.1	17.32	8.48	-1.28
44.14	18.28	9.28	0
44.18	17.52	9.2	3.38
44.22	16.3	10.38	1.8
44.26	17.12	6.86	1.68
44.3	14.8	7.34	-0.1
44.34	14.92	9.9	2.14
44.38	16.26	9.12	4.9
44.42	15.38	5.24	4.44
44.46	13.94	3.1	-1.56
44.5	11.22	-1.46	-5.08
44.54	11.22	-0.7	-5.12
44.58	12.3	2.52	-5.18
44.62	11.4	4.18	-3.62
44.66	11.08	2.26	-4.94
44.7	10.66	0.1	-2.48
44.74	8.5	0.4	-2.14
44.78	10.6	-0.92	-1.36
44.82	10.74	-2	-0.78
44.86	11.28	-5.82	-2.12
44.9	12.46	1.9	-4.4
44.94	14.74	2.08	-3.22
44.98	17.32	10.42	1.68
45.02	16.06	8.62	1.04
45.06	16.06	9.66	2.8
45.1	17.8	5.84	4.3
45.14	20.42	5.82	2.74
45.18	11.02	3.58	2.68
45.22	13.22	5.18	4.06
45.26	9.9	5.64	5.68
45.3	8.24	0.92	4.38
45.34	6.1	-1.4	5.6
45.38	7.54	2.74	3.84
45.42	10.52	2.96	4.62
45.46	8.82	1.62	2.06
45.5	8.64	1.86	3.68
45.54	7.52	5.12	3.7
45.58	9.56	3.22	2.78
45.62	11.18	2.62	2.46
45.66	14.84	3.08	2.68
45.7	10.8	6.4	3
45.74	15.44	5.76	-0.12
45.78	15.68	5.02	-6.56
45.82	12.52	-3	-2.12
45.86	14.98	1.62	-2.66
45.9	13.36	4.02	-3.04
45.94	14.76	8.48	-0.76
45.98	15.2	8.62	1.22
46.02	17.38	0.7	0.48
46.06	20.52	2.36	-0.06
46.1	18.5	6.7	2.56
46.14	18.74	8.16	0.74
46.18	12.24	6.54	-0.48
46.22	14.34	7.8	-1
46.26	15.26	7.7	2.94
46.3	14.92	4.3	3.72
46.34	15.9	3.02	0.48
46.38	14.68	0.28	-3.94
46.42	14.82	2.36	-5.56
46.46	9.96	-2.26	-4.1
46.5	11.36	2.04	-2.38
46.54	15.74	2.82	1.66
46.58	11.22	-1.5	0.66
46.62	12.46	1.22	3.3
46.66	10.84	0.52	-1.52
46.7	7.52	0.64	-0.78
46.74	11.58	-1.82	2.5
46.78	8.62	-2.3	4.66
46.82	5.94	0.22	4.5
46.86	5.42	-8.46	3.74
46.9	1.08	-6.98	2.84
46.94	3.36	-2	1.98
46.98	3.26	-1.94	1.84
47.02	6.2	1.48	1.88
47.06	5	0.32	2.06
47.1	4.02	1.78	2.52
47.14	2.7	-2.92	2.78
47.18	4.94	-3.34	2.32
47.22	5.88	1.38	4.36
47.26	8.54	3.44	4.56
47.3	11.42	4.68	1.38
47.34	13.4	1.76	-1.94
47.38	16.14	2.1	-3.5
47.42	19.94	4.38	-3.48
47.46	20.04	4.66	-2.38
47.5	17.28	9.32	-0.12
47.54	18.18	9.56	-0.78
47.58	21.78	6.78	-3.74
47.62	22.12	9.84	-7.5
47.66	15.7	-0.74	-7
47.7	21.574	3.5677	-5.9766
47.74	20.4	1.22	-6.24
47.78	21.16	-4.96	-3.68
47.82	27.28	-5.6	-10.1
47.86	23.08	-3.3	-9.02
47.9	25.12	3.9	-7.82
47.94	14.64	8.5	-7.12
47.98	21.94	7.68	-5.32
48.02	16.2	4.6	-1.52
48.06	23.219	4.104	-5.3088
48.1	22.996	4.1271	-5.004
48.14	24.6	7.1	0
48.18	27.62	6.32	-3.44
48.22	26.96	5.56	-4.74
48.26	23.74	3.98	-6.08
48.3	21.48	2.24	-2.8
48.34	21.46	7.28	-3.22
48.38	18.04	6.06	-4.98
48.42	18.7	3.38	-2.54
48.46	15.08	0.6	0.64
48.5	13.48	0.52	-4.1
48.54	15.34	1.28	-1.36
48.58	15.14	3.92	0.44
48.62	12.4	-1.36	-0.32
48.66	12.94	4.6	-0.42
48.7	17.96	5.7	-5.84
48.74	15.9	3.64	-4.2
48.78	17.36	2.36	-2.2
48.82	16.2	4.28	-2.44
48.86	14.68	7.4	-1.76
48.9	11.34	2.68	-4.12
48.94	12.24	1.94	-3.96
48.98	9.62	-0.78	-7.92
49.02	5.7	2.42	-5.66
49.06	10.96	5.56	-0.22
49.1	11.12	4.94	-0.2
49.14	10.88	0.34	-0.06
49.18	15	4.18	-1.12
49.22	19.64	2.34	0.04
49.26	16.08	1.98	-1.64
49.3	18.82	1.28	-1.82
49.34	17.14	4.38	-3.62
49.38	12.34	2.9	0.04
49.42	14.86	12.46	2.4
49.46	15.88	11.48	2.44
49.5	14.04	9.2	0.98
49.54	18.36	4.46	-0.7
49.58	22.96	7.68	-0.6
49.62	23.36	11.2	0.66
49.66	23.92	13.38	2.24
49.7	28.42	9.48	0.9
49.74	24.58	10.58	0.56
49.78	24.16	10.66	-0.9
49.82	22.72	9.92	-1.36
49.86	25.82	9.14	-1.44
49.9	24.78	9.44	0.16
49.94	23.66	7.22	0.46
49.98	21.86	5.84	-0.92
50.02	20.34	7.8	-0.54
50.06	21.68	9.4	0.44
50.1	19.54	8.22	-1.8
50.14	21.98	10.78	-1.66
50.18	20.28	12	-0.08
50.22	21.72	9.46	1.28
50.26	24.04	7.82	-0.54
50.3	26.54	9.76	-1.18
50.34	25.64	6.36	-0.96
50.38	23.2	7.06	1.48
50.42	22.7	2.18	-3.32
50.46	20.58	6.64	-2.76
50.5	21.22	5.82	0.58
50.54	22.08	3.92	1.16
50.58	19.82	7.16	-2.66
50.62	20.6	6.38	-2.6
50.66	16.58	6.82	-0.3
50.7	15.26	6.6	0.86
50.74	16.58	5.22	1.16
50.78	18.52	5.64	-0.42
50.82	18.3	7.2	-0.6
50.86	19.52	7.96	-0.48
50.9	20.1	5.64	-3.66
50.94	19.68	5.12	-5.2
50.98	20.46	6.84	-4.28
51.02	13.8	6.76	-4.9
51.06	9.84	4.4	-0.4
51.1	10.18	3.04	1.32
51.14	11.38	4.36	2.16
51.18	11.94	0.1	1.92
51.22	13.04	-5.26	0.6
51.26	15.04	-1.82	-3.22
51.3	16.6	-2.06	-6.16
51.34	21.9	-0.04	-3.62
51.38	23.62	2.72	-3.1
51.42	20.94	1.86	-2.94
51.46	19.94	2.72	-0.16
51.5	18.8	10.22	5.52
51.54	16.9	6.56	1.62
51.58	16.5	8.22	2.32
51.62	16.46	7.24	1.8
51.66	19.46	6.46	0.32
51.7	17.66	4.42	1.28
51.74	19.14	3.72	1.38
51.78	20.1	4.96	-1.3
51.82	20.02	3.74	-2.16
51.86	19.28	2.98	-1.3
51.9	18.06	3.28	0.68
51.94	20.92	0.08	-2.32
51.98	19.74	3.24	-5.2
52.02	17.02	4.24	-3.76
52.06	17	6.1	-2.22
52.1	19.68	4.9	-2.56
52.14	22.26	6.46	-4.52
52.18	22.56	3.18	-7.78
52.22	19.24	2.84	-7.16
52.26	16.56	-1.66	-5.12
52.3	11.44	-1.2	0.04
52.34	17.08	-0.12	-2.26
52.38	20.98	1.74	-4.62
52.42	22.52	1.68	-5.72
52.46	25.64	2.18	-3.68
52.5	22.56	0.38	0.66
52.54	21.08	2.74	-1.72
52.58	17.42	-0.16	-4.68
52.62	16	0.46	-4.3
52.66	13.76	-3.4	-5.02
52.7	11.14	-2.06	-5.32
52.74	8.16	-1.66	-2.72
52.78	8.02	-1.44	0.58
52.82	6.54	-1.72	2.32
52.86	3.94	-1.32	4.88
52.9	5.42	-3.48	6.58
52.94	9.9	-0.26	9.56
52.98	10.34	7.16	7.86
53.02	8.68	8.1	5.4
53.06	9.24	4.22	3.06
53.1	10.4	4.22	3.76
53.14	11.82	4.96	2.4
53.18	14.22	3.26	4.74
53.22	15.74	3.7	1.68
53.26	19.48	7.68	-2.18
53.3	18.64	8.1	0.92
53.34	18.32	9.6	-0.7
53.38	15.88	9.8	0.94
53.42	13.92	8.4	3.38
53.46	12.24	4.56	-0.16
53.5	9.34	7.86	4.12
53.54	10.02	5.3	4.5
53.58	12.76	6.22	2.68
53.62	18.82	7.42	5.52
53.66	17.04	5.52	4.02
53.7	16.18	5.44	6.24
53.74	13.3	4.36	8.04
53.78	15.56	13.64	7.26
53.82	17.24	10.78	7.52
53.86	21.1	10.9	6.02
53.9	15.82	8.56	10.58
53.94	16.48	2.96	9.9
53.98	13.4	-0.54	8.04
54.02	16.94	-5	8.7
54.06	13	-6.18	9.66
54.1	11.28	-10.04	5.24
54.14	6.84	-8.48	1.04
54.18	5.26	-7.42	1.28
54.22	0.52	-4.96	2.22
54.26	-1.54	-2.26	2.02
54.3	0.96	-4.62	1.38
54.34	1.96	-1.84	2.5
54.38	0.98	-4.62	5.92
54.42	2.32	-7.68	6.64
54.46	4.16	-10.36	4.42
54.5	4.7	-4.96	4.04
54.54	1.92	-2.98	4.24
54.58	0.64	-4.24	4.9
54.62	2.02	-0.24	7.04
54.66	4.96	1.12	7.36
54.7	6.5	3.94	6.4
54.74	10.68	3.82	5.24
54.78	7.84	5.82	3.6
54.82	7.68	7.04	0.68
54.86	5.44	5.52	0.54
54.9	8.06	7.28	3.36
54.94	13.6	0.86	1.68
54.98	17.14	4.94	-1.7
55.02	11	1.38	-1.86
55.06	19.52	5.86	0.54
55.1	18.7	5.14	0.28
55.14	19	6.34	1.52
55.18	18	7.54	1.96
55.22	21.26	5.58	-2.52
55.26	18.3	5.94	2.32
55.3	22.42	9.64	2.92
55.34	24.42	12.9	4.14
55.38	26.06	13.72	3.72
55.42	26.74	10.78	2.2
55.46	29.24	11.42	-0.1
55.5	29.14	10.46	-1.06
55.54	28.36	10.2	1.48
55.58	29.72	12.36	0.82
55.62	26.58	9.3	-2.14
55.66	25.36	6.14	-2.64
55.7	25.64	7.56	-1.3
55.74	25.66	7.78	-2.18
55.78	23.02	7.96	-2.58
55.82	22.2	7.62	-3.26
55.86	21.1	6.82	-2.58
55.9	22.26	6.34	-3.38
55.94	19.64	8.16	-3.86
55.98	20.02	6.08	-3.76
56.02	15.7	4.52	-2.9
56.06	14.52	3.1	-0.94
56.1	16.26	1.7	0.58
56.14	12.7	-1.06	-2.22
56.18	12.2	1.96	-0.44
56.22	13.06	2.86	0.22
56.26	14.32	2.44	-2.04
56.3	12.02	3.3	-1.64
56.34	13.58	2.3	-2.92
56.38	13.78	6.02	0.34
56.42	13.1	2.88	1.68
56.46	9.08	1.08	-1
56.5	5.12	0.58	-1
56.54	11.32	2.1	-2.16
56.58	6.34	3.48	0
56.62	7.32	2.58	3.42
56.66	11.76	4.4	2.32
56.7	12.08	3.96	-1.46
56.74	13	9.96	-0.72
56.78	13.88	10.96	5.42
56.82	13.58	9.04	3.8
56.86	10.66	2.44	7.34
56.9	13.48	7.46	4.88
56.94	16	5.66	2.94
56.98	16.88	1.6	1.92
57.02	16.84	-0.76	3.58
57.06	13.86	-6.74	3.26
57.1	12.8	-5.9	2.84
57.14	12.4	-8.6	2.88
57.18	10.26	-4.62	3.96
57.22	7.56	0.32	4.6
57.26	7.14	-0.14	4.1
57.3	5	-3.78	3.24
57.34	6.1	-4.68	2.38
57.38	3.68	-0.18	2.6
57.42	4.46	-1.28	2.04
57.46	7.56	1.92	0
57.5	11.64	8.32	3.9
57.54	6.72	4.72	4.32
57.58	6.38	7.64	7.84
57.62	10.48	5.86	5.58
57.66	11.68	8.92	2.9
57.7	13.44	5.62	4.08
57.74	20.24	8.04	2.32
57.78	17.92	6.42	-3.16
57.82	15.5	10.04	1.04
57.86	17.72	7.68	0.5
57.9	20.46	9.16	1.98
57.94	16.72	8.62	2.66
57.98	19.12	11.12	2.42
58.02	13.22	9.76	4.48
58.06	17.12	8.62	3.08
58.1	18.18	7.86	2.68
58.14	17.5	7.92	1.5
58.18	18.72	6.92	3.6
58.22	21.22	8	4.04
58.26	25.04	7.56	-3.86
58.3	23.36	10.42	2.68
58.34	25	9.54	1.92
58.38	20.7	8.88	2.62
58.42	21	5.64	2.04
58.46	17.8	7.68	3.26
58.5	20.68	5.5	2.2
58.54	17.96	2.26	1.92
58.58	17.7	3.4	5.18
58.62	18.52	-3.9	5.64
58.66	18.26	-4.68	4.04
58.7	17.36	-7.28	2.1
58.74	14.62	-5.2	-0.5
58.78	11.3	-3.16	-1.5
58.82	7.72	-4.74	-1.56
58.86	4.42	1.74	0.08
58.9	7.62	3.74	4.32
58.94	10.4	-0.68	1.42
58.98	10.46	3.6	0
59.02	12.64	7.4	3.56
59.06	7.28	4.32	5.72
59.1	9.14	3.56	6.02
59.14	11.26	2.16	5.78
59.18	10.44	3.9	1.56
59.22	13.835	4.8788	1.8785
59.26	15.034	4.6506	1.0946
59.3	14.34	6.42	2.28
59.34	18.3	7.28	3.06
59.38	21.72	6.02	-2.2
59.42	21.12	7.8	-2.7
59.46	19.86	4.86	-1.26
59.5	21.32	2.4	-3.18
59.54	18.44	0.32	-5.32
59.58	18.7	-2.92	-8.04
59.62	12.7	3.14	-2.28
59.66	16.8	8.2	2.24
59.7	19.34	7	-4.14
59.74	14.42	10.22	4.18
59.78	19.62	7.98	0.48
59.82	20.46	7.08	-0.36
59.86	19.22	7.26	0.3
59.9	21.56	9.72	1.72
59.94	21.46	9.28	0.78
59.98	18.64	10.48	3
60.02	20.16	5.3	-1.52
60.06	19.94	6.78	-2.48
60.1	21.56	5.78	-2.1
60.14	16.54	11.18	2.92
60.18	16.9	9.78	4.72
60.22	16.72	5.84	4.36
60.26	19.06	6.52	5.66
60.3	24.64	3.64	6.08
60.34	19.8	2.28	8.16
60.38	12.431	4.4267	0.4971
60.42	12.028	4.2414	0.38678
60.46	9.9	-12.1	1.62
60.5	8	-7.94	0
60.54	5.68	-5.94	-6.02
60.58	8.9	0.12	-7.58
60.62	8.28	0.68	-3.86
60.66	4.22	6.26	-1.02
60.7	3.36	11.42	0.16
60.74	7.92	7.52	-0.46
60.78	11.79	3.2757	-0.48153
60.82	12.073	3.239	-0.56364
60.86	12.404	3.215	-0.64278
60.9	21.62	8.68	-6.18
60.94	21.88	9.2	-5.12
60.98	13.648	3.2148	-0.86204
61.02	14.135	3.2374	-0.92898
61.06	14.651	3.2706	-0.9928
61.1	18.88	3.26	-4.12
61.14	16.62	6.96	-4.84
61.18	16.32	8.28	-1.74
61.22	20.28	4.54	-3.16
61.26	16.26	11.62	0.26
61.3	12.06	7.04	2.6
61.34	13.32	-1.02	5.02
61.38	15.08	1.78	5.82
61.42	16.66	0.52	0.88
61.46	14.48	2.56	2.08
61.5	17.54	5.16	-3.5
61.54	21.796	4.356	-1.505
61.58	22.359	4.4916	-1.5257
61.62	24.76	8.36	6.02
61.66	28.64	6.64	3.7
61.7	23.895	4.9271	-1.5665
61.74	34.52	3.56	-5.26
61.78	29.6	6.46	0.48
61.82	30.06	8.62	-1.58
61.86	26.78	6.96	-2.92
61.9	28.68	7	-2.14
61.94	26.94	2.46	-5.8
61.98	28.54	2.28	-7.48
62.02	26.239	6.23	-1.5148
62.06	26.285	6.4001	-1.4914
62.1	26.265	6.5705	-1.4641
62.14	21.02	2.96	0.92
62.18	22.56	5.8	-4.16
62.22	21.84	1.8	-1.92
62.26	23.66	1.4	-5.72
62.3	24.22	2.38	-6.6
62.34	22.12	2.58	-1
62.38	21.96	7.78	-0.24
62.42	21.1	10.26	-0.92
62.46	20.68	11.62	0.5
62.5	23.02	12.24	0.76
62.54	21.54	12.76	2.26
62.58	25.3	11.54	0.16
62.62	27.14	7.74	-0.5
62.66	20.182	4.6917	-2.7843
62.7	19.385	3.1854	-3.4562
62.74	15.74	3.2	-6.84
62.78	14.64	-0.36	-4.84
62.82	16.22	-3.4	-7.34
62.86	17.42	-3.54	-3.8
62.9	16.6	-7.36	0.04
62.94	14.88	0.68	-8.12
62.98	13.94	-3.5	-5.84
63.02	12.2	-4.8	-5.26
63.06	9.9	-1.14	1.14
63.1	10.58	2.52	3.08
63.14	11.18	5.68	5.02
63.18	12.88	6.8	5.4
63.22	14.2	5.78	6.52
63.26	9.02	5.42	7.48
63.3	9.4	4.2	7.06
63.34	9.08	2.34	5.72
63.38	12.52	8.26	4.96
63.42	10.46	6.92	3.64
63.46	11.3	5.3	2.56
63.5	8.38	1.1	-0.82
63.54	7.24	0.58	-2.86
63.58	7.92	2.86	-0.76
63.62	8.06	1.1	-1.24
63.66	9.9	1.54	0.68
63.7	9.38	3.78	2.66
63.74	11.88	1.14	0.76
63.78	11.84	-1.7	-1.4
63.82	12.34	-1.16	0.58
63.86	10.78	-0.72	3.98
63.9	12.4	1.7	4.98
63.94	10.88	0.5	2.74
63.98	10.9	3.92	0.56
64.02	15.98	4.48	0.92
64.06	16.78	5.08	-0.36
64.1	16.14	6.46	-0.12
64.14	15.34	8.06	0.44
64.18	14.36	6	2.98
64.22	11.98	6.98	5.58
64.26	12.24	4	6.7
64.3	12.12	2.64	6.84
64.34	13.36	0.16	6.12
64.38	11.42	-4.36	4.36
64.42	9.4195	4.995	1.3
64.46	8.9713	4.8196	1.179
64.5	8.5516	4.6087	1.056
64.54	2.74	2.16	-9.46
64.58	2.32	8.68	-8.8
64.62	4.72	9.26	-1.86
64.66	3	11.64	-0.4
64.7	7.0518	3.1898	0.46248
64.74	6.9061	2.8663	0.35859
64.78	6.8232	2.5407	0.26314
64.82	6.8081	2.2177	0.17763
64.86	6.8656	1.902	0.10354
64.9	10.06	2.2	5.64
64.94	9.6	-0.52	3.76
64.98	8.52	-0.96	2.34
65.02	9.86	-1.04	-0.7
65.06	7.04	0.9	-0.9
65.1	9.32	-1.14	-0.48
65.14	11.42	0.92	2.78
65.18	14.6	-2.3	0.64
65.22	12.56	0.44	-1.08
65.26	11.66	-0.46	-1.28
65.3	10.78	-0.1	0.26
65.34	12.74	3.8	-0.3
65.38	14.06	6.46	0.2
65.42	12.88	8.82	0.82
65.46	12.22	5.66	1.86
65.5	16.6	5.66	-2.4
65.54	21.32	1.24	-8.7
65.58	19.06	5.88	-5.32
65.62	17.9	5.78	-3.38
65.66	22.86	7.1	-3.84
65.7	22.14	4.48	-4.6
65.74	17.9	-2.48	-2.8
65.78	17.02	2.6	-2.68
65.82	15.24	4.3	-0.82
65.86	16.48	5.72	1.86
65.9	15.92	7.24	3.84
65.94	14.56	1.92	2.02
65.98	16.04	1.1	0.98
66.02	15.78	5.6	-1.46
66.06	22.38	8.62	-1.24
66.1	20.08	10.7	-0.1
66.14	20.52	12	-0.8
66.18	25.94	10.16	-1
66.22	25.24	10.74	-2.78
66.26	23.56	13.02	-3.7
66.3	23.04	10.36	-0.18
66.34	22.64	12.06	-1.06
66.38	21.22	12.9	-0.5
66.42	22.68	14.12	1.86
66.46	22.94	15.58	4.78
66.5	21.4	13.42	5.2
66.54	21.88	12.4	6.84
66.58	23.02	12.1	8.32
66.62	20.74	6.86	9.24
66.66	17.74	4.3	11.1
66.7	15.1	1.3125	2.846
66.74	13.798	-0.66674	2.551
66.78	6.12	-11.96	-4.48
66.82	10.02	-9.28	-5.84
66.86	7.52	-12.68	-4.9
66.9	7.64	-10.04	-8.26
66.94	8.0823	-8.9903	0.96155
66.98	7.34	-9.96	-2.26
67.02	5.9	-12.88	0.54
67.06	8.04	-11.2	0.6
67.1	7.56	-8.1	2.4
67.14	7.22	-5.24	3.44
67.18	6.28	-6.2	5.76
67.22	5.6	-4.2	8.96
67.26	6.68	-3.66	6.32
67.3	10.02	-2.06	7.1
67.34	13.98	-0.54	5.88
67.38	10.76	3.16	3.9
67.42	11.34	4.88	-0.36
67.46	8.14	5.68	-2.52
67.5	8.22	0.7	-0.5
67.54	10.88	0.04	-0.76
67.58	11.36	5.08	-2.06
67.62	10.14	5.82	-2.34
67.66	9.58	3.9	0.18
67.7	9.08	0.54	1.52
67.74	7.94	3.08	2.46
67.78	13.46	6.06	1.44
67.82	12.82	4.64	1.76
67.86	12.6	3.72	0.46
67.9	11.78	4.02	-2.12
67.94	11.76	4.88	0.14
67.98	11.16	4.96	1.56
68.02	10.36	6.7	5.16
68.06	16.08	9.14	5.3
68.1	17.42	5.96	1.82
68.14	19.54	4.04	1.86
68.18	17.64	0.8	3.7
68.22	13.06	1.1	5.96
68.26	14.08	-0.18	4.92
68.3	13.62	-4.84	4.52
68.34	9.56	-1.6	2.14
68.38	13.54	1.38	3.54
68.42	14.96	0.26	1.24
68.46	13.9	0.2	0.04
68.5	14.44	-4.08	-1.02
68.54	14.14	-4.04	1.38
68.58	14.1	-2.16	0.1
68.62	12.82	-2.06	-3.44
68.66	11.36	-2.98	-5.26
68.7	17.24	3.3	-5.26
68.74	14.38	-2	-4.1
68.78	17.88	2.44	-3.22
68.82	19.58	3.02	-6.48
68.86	16.9	5.88	-4.62
68.9	14.78	6.18	0.56
68.94	12.12	5.18	1.18
68.98	14.04	4.96	2.44
69.02	14.1	5.3	-0.58
69.06	19.04	3.26	-3.68
69.1	19.9	6.22	-3.46
69.14	20.7	2.62	-4.1
69.18	17.82	2.08	-4.38
69.22	15.9	0.58	-2.6
69.26	15.5	6.72	-2.7
69.3	17.26	6.08	-2.46
69.34	15.94	1.24	-1.18
69.38	14.1	3.5	-1.62
69.42	12.7	4.12	-1.52
69.46	15.96	4.26	-0.36
69.5	11.56	1.84	-0.06
69.54	11.1	2.9	2.38
69.58	13.04	5.12	2.44
69.62	13.82	5.2	2.84
69.66	14.96	6.16	3
69.7	11.92	6.98	1.48
69.74	12.64	6.62	1.34
69.78	10.02	3.1	2.68
69.82	9.96	2.9	4.52
69.86	10.56	0.82	3.84
69.9	10.64	1.28	4.66
69.94	10.18	0.7	4.92
69.98	13.78	2.96	5.9
70.02	12.7	2.72	2.72
70.06	11.3	0.16	-1.24
70.1	12.88	-0.62	-1.06
70.14	9.7	1.58	2.48
70.18	9.84	2.54	3.64
70.22	10.46	3.72	2.92
70.26	12.46	1.58	0.26
70.3	11.78	1.9	0.9
70.34	12.04	1.04	-1
70.38	12.84	2.72	-1.62
70.42	15.96	3.78	-2.8
70.46	12.1	5.52	-1.88
70.5	9.9	4.08	-2.06
70.54	11.82	7	0.04
70.58	6.04	5.06	2.78
70.62	10.2	6.38	3.42
70.66	11.42	3.48	4.6
70.7	14.12	-1.8	1.68
70.74	13.12	-0.12	-0.52
70.78	11.98	3	-0.56
70.82	11.3	-2.3	-2.88
70.86	12.94	0.32	-1.74
70.9	11.98	1.56	0.62
70.94	9.32	-0.34	1.9
70.98	8.48	0.14	-0.18
71.02	6.42	-3.18	-1.58
71.06	7.56	-0.34	-1.24
71.1	7.68	2.98	0.56
71.14	5.22	4.74	2.02
71.18	5.94	8.48	2.78
71.22	9.2	11.72	3.66
71.26	9.28	6.36	6.64
71.3	13.96	9.72	3.86
71.34	15.84	8.4	1.1
71.38	16.32	5.12	-0.28
71.42	15.02	5.88	0.02
71.46	16.24	5.68	0.4
71.5	18.18	6.18	-1.4
71.54	16.24	2.42	-3.1
71.58	15.24	4.6	-1.32
71.62	19.562	2.5336	-3.2203
71.66	20.137	1.8043	-3.9362
71.7	20.633	1.0917	-4.6252
71.74	21.052	0.40703	-5.2776
71.78	21.395	-0.23799	-5.884
71.82	21.667	-0.83188	-6.4346
71.86	21.867	-1.3631	-6.92
71.9	22	-1.8202	-7.3306
71.94	22.066	-2.1915	-7.6568
71.98	22.068	-2.4656	-7.8892
72.02	22.009	-2.6308	-8.018
72.06	21.89	-2.6758	-8.0338
72.1	21.713	-2.589	-7.927
72.14	21.82	-7.78	-9.84
72.18	23.12	-5.2	-4.9
72.22	22.96	-3.02	-7.58
72.26	21.62	-0.38	-7.76
72.3	19.78	-0.6	-6.6
72.34	19.36	4.94	-5.3
72.38	16.02	5.02	-2.8
72.42	18.06	7.04	0.54
72.46	18	15.08	1.34
72.5	13.92	8.62	8.04
72.54	16.94	6.7	5.52
72.58	18.7	7.28	-0.18
72.62	19.02	8.5	1.04
72.66	16.84	9.26	-0.58
72.7	17.06	10.4	0.36
72.74	16.08	9.46	3.44
72.78	16.72	7.16	2.14
72.82	15.9	8.06	-0.72
72.86	20.02	8.68	1.16
72.9	21.22	7.16	-0.38
72.94	19.76	9.2	-3.46
72.98	21.66	8.56	0.52
73.02	22.94	8.66	0.14
73.06	22.58	6.28	-2.92
73.1	20.82	7.04	-1.12
73.14	19.88	3.36	-0.82
73.18	17.42	0.74	-3.48
73.22	16.86	0.72	-3.86
73.26	14.98	3.94	0.84
73.3	16.44	1.9	0.74
73.34	14.5	4.38	0.74
73.38	13.56	5.92	1.58
73.42	14.28	7.26	1.48
73.46	14.32	8.74	3.72
73.5	17.12	4.46	2.26
73.54	16.8	2.88	0.72
73.58	19.08	8.9	-1.58
73.62	15.84	-0.22	-0.22
73.66	18	2.32	1.1
73.7	19.92	-4.86	0.92
73.74	20.62	-2.58	-2.24
73.78	18.3	-1.9	-5.9
73.82	16.08	0.56	-3.72
73.86	18.48	9.38	-1
73.9	17.12	2.18	-3.44
73.94	15.5	7.18	-0.86
73.98	16.06	6.98	3.06
74.02	12.94	4.72	4.02
74.06	19.817	6.0761	-0.94516
74.1	20.621	6.8984	-0.81662
74.14	21.431	7.6827	-0.69046
74.18	22.218	8.403	-0.57257
74.22	26.48	4.6	-3.18
74.26	23.48	8.3	-4.2
74.3	22.9	13.9	-1.66
74.34	25.64	13.8	-0.58
74.38	29.96	10.32	3.48
74.42	28.46	7.04	-1.52
74.46	24.84	7.5	-0.84
74.5	23	8.74	-2.14
74.54	19	9.36	0.54
74.58	18.78	2.88	4.42
74.62	22.54	2.22	-3.38
74.66	24.06	7.34	-4
74.7	23.22	9.36	-3
74.74	24.56	6.36	-4.94
74.78	23.42	10.02	-1.82
74.82	25.28	5.7	-3.74
74.86	20.92	3.52	-7.42
74.9	20.1	1.62	-7.4
74.94	17.6	-2.24	-6.46
74.98	20.68	-5.86	-3.04
75.02	18.3	-5.14	-1.3
75.06	12.24	-8	-0.9
75.1	13.94	-4.48	-1.36
75.14	14.2	3.36	-2.52
75.18	10.02	1.48	-0.96
75.22	11.3	2.32	-2.28
75.26	10.2	1.82	-3.94
75.3	6.02	1.86	-0.76
75.34	9.84	1.74	0.86
75.38	9.68	0.22	4.02
75.42	7.98	-5.34	6.06
75.46	6.5	-3.6	7.3
75.5	12.64	-3.5	5.02
75.54	13.22	0.72	7.22
75.58	6.54	0.44	7.62
75.62	11.66	2.5	8.14
75.66	13.44	-2.2	7.64
75.7	9.46	-4.44	6.2
75.74	7.1	-1.56	5.76
75.78	7.98	1.44	3.2
75.82	8.88	2.02	1.58
75.86	5.72	0.74	0
75.9	5.7	0.74	1.16
75.94	11.24	1.12	4.2
75.98	16.26	1.86	0.94
76.02	14.06	-0.5	2.94
76.06	13.78	-3.98	1.1
76.1	15.24	-0.48	-3.44
76.14	17.48	2.72	-3.76
76.18	14.36	4.52	-0.28
76.22	17.84	6.52	-0.02
76.26	19.84	5.52	-0.26
76.3	18.58	4.66	-2.28
76.34	17.16	2.58	-3.52
76.38	17.94	0.18	-3.72
76.42	16.9	6.88	-1.94
76.46	19.92	7.34	-1.06
76.5	22.22	10.04	-0.9
76.54	20.16	5.76	0.18
76.58	20.9	9.72	0.1
76.62	21.18	11.82	0.98
76.66	20.66	5.42	2.24
76.7	17.44	7.76	0.42
76.74	19.7	8.1	-1.54
76.78	18.32	8.7	-1.12
76.82	20.3	6.24	-1.42
76.86	18.78	9.4	-0.28
76.9	20.56	6.12	-2
76.94	19.52	4.96	-3.08
76.98	18.72	6.38	-2.62
77.02	23.56	7.58	-2.58
77.06	22.8	9.7	-1.4
77.1	21.28	6.38	-1.88
77.14	21.56	2.92	-4.18
77.18	20.74	0.6	-8.88
77.22	17.66	-4.62	-9.1
77.26	15.76	-5.54	-7.72
77.3	15.84	-1.06	-5.3
77.34	15.74	-1.94	-4.8
77.38	14.68	2.48	-3.36
77.42	14.68	2.08	-1.96
77.46	13.24	1.92	-2.42
77.5	13.66	3.02	-1.4
77.54	15.42	3.52	-3.38
77.58	15.86	0.58	-5.6
77.62	14.68	2.86	-3.84
77.66	12.18	6.64	-1.74
77.7	11.76	5.7	0.1
77.74	13.36	4.94	-0.22
77.78	12.28	3.44	-2.1
77.82	13.68	2.12	2.2
77.86	11.16	0.26	0.66
77.9	12.3	6.92	-1.64
77.94	12.64	10.14	-1.52
77.98	11.2	3.48	-3.04
78.02	13.98	2.84	-3.16
78.06	15.06	9	-1.04
78.1	15.711	5.8556	-2.7536
78.14	16.136	5.9614	-2.7889
78.18	21.32	4.72	-8.74
78.22	16.66	2.86	-5.02
78.26	20.1	5.04	-6.3
78.3	21.3	6.9	-4.84
78.34	15.5	8.02	-1.56
78.38	14.52	9.62	1.98
78.42	20.4	8.86	2.04
78.46	18.14	7	-1.84
78.5	18.18	5.5379	-2.2076
78.54	18.94	2.58	-4.56
78.58	18.94	4.84	-3.98
78.62	17.94	5.92	-3.54
78.66	19.3	4.36	-3.62
78.7	18.44	-2.34	-2.18
78.74	14.04	2.74	1.22
78.78	10.78	4.78	2.7
78.82	10.06	4.1	3.3
78.86	9.08	-1.84	1.88
78.9	9.14	-1.82	-0.46
78.94	12.42	-0.16	-2.32
78.98	13.34	0.84	-2.34
79.02	15.86	-0.98	-0.88
79.06	14.98	-4.38	-1.9
79.1	15.24	-0.64	-6.56
79.14	12.88	4.72	-5.5
79.18	11.06	6.92	0.32
79.22	12.48	8.04	-1.32
79.26	12.9	6.24	-3.56
79.3	10.5	6.46	-3.5
79.34	11.78	7.04	0.9
79.38	8.56	7.62	2.88
79.42	8.46	11.2	4.24
79.46	13.98	5.02	2.26
79.5	16.68	4.8	1.56
79.54	14.92	5.1	0.16
79.58	18.04	6.64	1.78
79.62	15.68	8.86	0.04
79.66	19.94	7.68	-1.1
79.7	21.16	8.92	0
79.74	23.64	9.84	-0.12
79.78	20.84	4.24	-2.46
79.82	19.66	0.78	-1.36
79.86	19.04	-5.54	-4.02
79.9	18.3	-2.78	-4
79.94	22.26	1.4	2.28
79.98	20.74	2.54	-2.58
80.02	21.88	-0.08	-6.68
[truncated: 1,052 more rows]
