# Supplementary material for: Mean flow and turbulence structure over exposed roots on a forested floodplain: Insights from a controlled laboratory experiment
Source: PLoS One. 2020 Feb 26;15(2):e0229306. doi: 10.1371/journal.pone.0229306 (PMC7043746; doi:10.1371/journal.pone.0229306)
Supplement: S1 File — (ZIP) [file pone.0229306.s001.zip › data_and_scripts/velocity_data/t21_043_replaced.csv]

0.1	29.46	2.24	-2.9
0.14	30.4	2.41	-3.2
0.18	29.02	3.57	-4.21
0.22	30.91	4.12	-4.11
0.26	30.6	3.86	-2.69
0.3	28.33	1.75	2.48
0.34	27.45	5.45	2.54
0.38	27.4	5.09	4.18
0.42	28.03	4.84	2.74
0.46	28.59	3.55	0.21
0.5	29.51	3.64	1.45
0.54	30.23	4.76	4.21
0.58	29.14	6.34	6.3
0.62	28.47	3.15	6.35
0.66	26.48	3.5	7.07
0.7	24.79	3.4	5.43
0.74	22.92	1.76	3.96
0.78	22.8	-1.43	4.73
0.82	25.231	-1.3831	0.98729
0.86	24.2	-4.98	-5.12
0.9	24.48	-4.36	-5.35
0.94	23.66	-4.18	-4.35
0.98	25.41	-5.38	-1.96
1.02	24.57	-5.84	-1.82
1.06	24.26	-5.7	-2.27
1.1	24.43	-3.48	-1.58
1.14	26.68	-4.31	-2.22
1.18	28.27	-3.17	-2.49
1.22	27.18	-4.73	-1.5
1.26	24.81	-4.35	-4.45
1.3	23.93	-2.69	-2.48
1.34	24.97	-1.91	-2.66
1.38	26.6	-1.05	-1.58
1.42	26.63	-0.02	-3.25
1.46	26.62	1.66	-3.14
1.5	23.6	0.65	-3.98
1.54	27.49	-1.38	-4.02
1.58	30.35	-0.11	-3.74
1.62	33.3	-0.72	-2.98
1.66	32.97	-0.18	-2.82
1.7	33.38	-0.74	-2.4
1.74	32.39	-2.14	-2.46
1.78	31.39	-3.04	-2.6
1.82	30.08	-0.8	-2.58
1.86	29.42	-0.29	-2.44
1.9	29.59	0.93	-2.27
1.94	30.11	0.96	-0.86
1.98	31.77	3.29	-1.77
2.02	31.48	4.62	-1.39
2.06	31.67	4.61	-1.3
2.1	31.9	5.46	-0.86
2.14	31.78	3.64	0.73
2.18	31.7	4.08	1.16
2.22	32.21	4.08	1.02
2.26	32.74	4.56	1.13
2.3	35.54	3.41	-2.02
2.34	36.24	3.08	-1.43
2.38	35.83	1.28	-1.96
2.42	33.3	0.8	-5.85
2.46	30.66	-2.22	-5.99
2.5	30.27	-1.76	-5.23
2.54	29.52	3.36	-0.94
2.58	33.38	5.91	-0.09
2.62	31.64	1.98	-2.08
2.66	30.91	4.14	-0.06
2.7	31.13	1.81	2.68
2.74	31.36	1.48	2.53
2.78	28.99	0.31	1.93
2.82	33.73	2.01	5.43
2.86	32.07	-3.71	2.17
2.9	30.19	-5.79	1.28
2.94	27.24	-2.39	0.55
2.98	27.14	-3.05	1.66
3.02	22.51	-7.29	2.37
3.06	21.59	-4.99	4.04
3.1	19.19	-6.01	2.31
3.14	19.72	-7.01	1.43
3.18	21.97	-5.7	1.81
3.22	21.52	-5.03	1.9
3.26	20.42	-3.42	0.4
3.3	23.52	-3.15	1.02
3.34	21.52	-2.62	1.46
3.38	21.88	-6.25	0.48
3.42	22.01	-6.54	1.3
3.46	24.26	-6.17	1.9
3.5	23.86	-2.69	0.9
3.54	23.94	-2.64	0.6
3.58	25.14	-3.99	0.01
3.62	24.52	-1.81	-0.03
3.66	26.12	-2.07	-3.36
3.7	28.26	-1.06	-2.25
3.74	29.45	-0.42	-2.22
3.78	30.52	0.37	-2.81
3.82	29.2	-0.2	-2.98
3.86	29.35	0.37	-1.67
3.9	30.74	-1.73	-0.57
3.94	31.98	0.01	-2.8
3.98	31.9	0.2	-2.21
4.02	31.73	-0.05	-2.02
4.06	32.73	2.3	-3.06
4.1	33.63	0.84	-1.96
4.14	32.77	0.4	0.35
4.18	32.81	1.49	0.04
4.22	32.01	2.08	-1.02
4.26	32.42	1.83	-0.54
4.3	33.18	1.69	-1
4.34	32.91	2.18	-1.67
4.38	32.58	2.34	-1.21
4.42	33.19	2.88	-0.84
4.46	36.24	4.45	-0.81
4.5	33.84	2.13	-0.53
4.54	35.56	3.7	-0.58
4.58	33.97	3.41	-0.62
4.62	35	3.9	-0.68
4.66	34.67	3.94	-0.63
4.7	32.74	4.42	-1.02
4.74	32.01	3.53	-0.69
4.78	31.71	1.38	-1.35
4.82	34.34	1.68	-1.52
4.86	33.52	4.06	-0.59
4.9	32.73	4.41	-0.38
4.94	31.51	4.17	-0.78
4.98	32.19	3.89	-0.94
5.02	31.54	3.4	-2.21
5.06	34.69	3.58	0.55
5.1	33.57	3.02	-0.53
5.14	33.35	3.08	0.64
5.18	34.49	2.4	-0.95
5.22	31.85	1.07	-2.4
5.26	32.82	-1.82	-1.67
5.3	33.61	0.37	-0.77
5.34	32.16	-0.86	-2.04
5.38	31.67	-0.31	-1.84
5.42	31.77	-0.54	1.75
5.46	31.33	-0.4	0.4
5.5	30.13	-3.28	-2.81
5.54	28.96	-1.93	-3.19
5.58	28.64	-2.9	-4.68
5.62	28.29	-2.2	-2.31
5.66	29.51	-0.23	-1.17
5.7	29.05	-1.81	-0.8
5.74	28.66	-0.38	-1.34
5.78	28.55	0.55	-3.31
5.82	29.38	0.93	-3.1
5.86	26.97	0.15	-3.69
5.9	28.26	-1.76	-3.31
5.94	28.2	0.96	-0.93
5.98	28.11	1.86	-2.22
6.02	28.59	0.48	-1.58
6.06	30.84	-3.77	0.55
6.1	24.52	-5.48	-5.55
6.14	24.09	-6.69	-5.93
6.18	22.78	-6.08	-4.27
6.22	24.03	-2.02	-0.99
6.26	26.19	-2.24	-1.32
6.3	25.35	-3.26	-1.61
6.34	24.53	-3.19	-1.82
6.38	23.3	2.24	-1.55
6.42	28.32	2.68	-1.73
6.46	28.5	4.23	-0.85
6.5	29.49	5.14	-1.2
6.54	28.91	6.45	-2.76
6.58	32.08	5.49	-2.74
6.62	30.13	2.5	-3.97
6.66	28.96	0.78	-2.05
6.7	31.01	-0.56	-2.96
6.74	27.3	-3.11	-4.24
6.78	28.67	-1.77	-3.89
6.82	29.93	-6.99	-2.22
6.86	31.01	-5.33	-2.3
6.9	28.81	-5.67	-4.26
6.94	30.4	-5.58	-4.76
6.98	28.97	-5.18	-5.68
7.02	29.926	-4.3458	-0.42898
7.06	28.63	-0.65	-1.64
7.1	31.48	-3.9	-2.4
7.14	29.08	-4.84	-1.31
7.18	30.28	-5.41	-0.88
7.22	28.731	-5.0638	0.94797
7.26	28.445	-5.0682	1.1577
7.3	28.151	-5.0329	1.3426
7.34	32.36	0.59	8.03
7.38	27.558	-4.8546	1.6327
7.42	27.266	-4.7174	1.7355
7.46	29.72	0.78	6.73
7.5	27.01	-1.35	6.77
7.54	23.47	-3.26	8.48
7.58	26.11	-4.58	5.04
7.62	24.67	-6.57	3.21
7.66	23.89	-6.82	2.64
7.7	24.15	-2.77	1.68
7.74	23.33	-1.52	1
7.78	26.02	-0.91	2.36
7.82	26.96	-3.78	3.47
7.86	25.418	-1.9766	0.61026
7.9	28.65	-6.46	-5.26
7.94	26.62	-3.67	-5.54
7.98	27.51	-0.65	-6.09
8.02	25.32	-1.03	-4.38
8.06	24.38	-1.57	-5.96
8.1	25.33	0.01	-3.54
8.14	25.81	1.92	-3.68
8.18	27.92	-1.17	-4.88
8.22	25.06	-1.74	-3.69
8.26	30.43	0.98	-1.97
8.3	31.47	1.39	-2.91
8.34	30.69	2.26	-2.68
8.38	30.84	2.54	-2.67
8.42	31.52	2.68	-3.52
8.46	32.42	3.69	-3.11
8.5	32.68	4.41	-2.2
8.54	33.98	4.2	-1.35
8.58	34.05	4.49	-1.2
8.62	35.08	5.04	-0.1
8.66	34.28	4.22	-0.04
8.7	35.57	5.07	0.26
8.74	36.62	4.47	-0.28
8.78	35.48	2.86	-0.65
8.82	36.69	1.89	-0.17
8.86	32.15	2.89	-0.25
8.9	32.46	0.2	-1.75
8.94	31.75	1.43	-3.95
8.98	31.16	-0.81	-5.94
9.02	33.44	2.02	-4.08
9.06	33.04	4.65	0.59
9.1	35.13	3.01	-0.52
9.14	34	3.98	-1.38
9.18	36.12	1.73	-2.52
9.22	35.35	1.16	-4.65
9.26	35.77	-0.46	-3.75
9.3	33.64	-0.46	-4.89
9.34	34.37	-0.09	-4.4
9.38	33.62	0.78	-4.85
9.42	35.68	2.57	-3.01
9.46	34.08	0.87	-3.41
9.5	32.89	0.67	-3.33
9.54	33.52	-2.84	-5.27
9.58	31.01	-4.27	-5.84
9.62	30.91	-5.26	-4.12
9.66	31.64	-7.57	-4.4
9.7	32.79	-5.7	-1.76
9.74	30.89	-8.51	-5.89
9.78	29.57	-8.8	-4.14
9.82	30.62	-5.06	-3.61
9.86	31.36	-4.4	-3.98
9.9	31.1	-3.73	-2.84
9.94	30.83	-4.61	-5.23
9.98	27.7	-5.9	-6.18
10.02	23.92	-4.72	-4.79
10.06	23.8	-7.3	-3.13
10.1	21.73	-6.79	-2.39
10.14	23.91	-8.5	2.78
10.18	25.47	-7.44	4.69
10.22	25.16	-5.58	6.1
10.26	25.07	-2.51	5.08
10.3	26.33	-2.08	4.62
10.34	25.32	-4.33	2.81
10.38	27.01	-0.45	-3.1
10.42	26.38	0.34	-2.55
10.46	26.41	0.71	-2.93
10.5	29.29	0.88	-2.21
10.54	29.72	2.54	-2.65
10.58	34.06	2.52	-3.94
10.62	32.56	1.7	-6.08
10.66	36.95	0.15	-5.67
10.7	31.51	2.78	-1.83
10.74	28.51	0.62	1.1
10.78	26.95	7.25	5.91
10.82	27.12	7.34	4.8
10.86	30.165	5.5914	1.2873
10.9	29.712	5.91	1.4615
10.94	29.213	6.1393	1.5993
10.98	29.18	8.3	8.44
11.02	28.13	7.99	5.92
11.06	29.41	7.69	3.27
11.1	27.78	5.51	2.24
11.14	27.19	4.87	0.69
11.18	26.2	4.12	-2.58
11.22	24.01	3.39	-2.72
11.26	24.71	1.35	-1.83
11.3	26.31	-0.39	-0.09
11.34	26.08	0.15	0.23
11.38	28.57	1.19	3.85
11.42	22.26	-1.8	7.03
11.46	21.41	-3.65	5.99
11.5	21.19	-1.23	6.42
11.54	19.67	-3.06	7.37
11.58	20.38	-4.11	5.27
11.62	20.23	-2.96	4.05
11.66	18.22	-5.1	4.43
11.7	18.3	-3.49	5.43
11.74	21.96	0.35	5.8
11.78	20.61	-1	5.58
11.82	20.23	1.54	4.51
11.86	19.16	1.29	4.45
11.9	22.23	4.44	1.35
11.94	20.95	1.89	3.86
11.98	19.53	1.69	5.01
12.02	18.98	4.88	5.52
12.06	20.72	6.82	4.37
12.1	22.02	4.57	1.48
12.14	19.97	2.33	0.07
12.18	19.83	4.76	2.37
12.22	21.67	5.12	0.64
12.26	24.75	4.97	1.1
12.3	24.31	2.26	-2.75
12.34	23.17	6.13	-5.18
12.38	22.4	2.73	-4.03
12.42	21.29	2.04	-2.13
12.46	22.95	1.42	-3.23
12.5	25.16	0.3	-0.59
12.54	21.99	-0.5	1.5
12.58	25.6	2.3	4.52
12.62	27.68	0.91	3.76
12.66	28.13	2.4	2.14
12.7	28.36	3.21	0.48
12.74	29.53	3.03	0.67
12.78	31.16	1.43	0.81
12.82	31.86	2.77	1.29
12.86	33.19	3.72	1.22
12.9	33.22	4.7	1.68
12.94	32.51	5.37	1.83
12.98	34.76	6.04	-0.42
13.02	34.27	3.56	-2.36
13.06	33.27	2.88	-2.1
13.1	31.48	3.65	-2.75
13.14	35.72	1.16	-2.18
13.18	32.71	3.58	0.96
13.22	32.06	3.34	0.68
13.26	30.98	3.2	0.15
13.3	32.46	2.89	0.16
13.34	33.86	2.79	0.36
13.38	32.41	3.69	0.63
13.42	32.03	2.72	1.43
13.46	31.14	0.29	-0.06
13.5	29.75	3.03	2.62
13.54	28.83	-2.71	1
13.58	27.85	-4.79	-3.56
13.62	27.36	-1.93	-4.21
13.66	27.01	-2.79	-3.83
13.7	28.72	-2.97	-3.42
13.74	27.2	0.72	-1.06
13.78	30.064	-2.3418	-3.0823
13.82	30.576	-2.3133	-3.4745
13.86	34.01	-3.84	-1.82
13.9	32.39	-2.95	-0.76
13.94	33.99	-0.73	-2.35
13.98	35.65	-0.12	-6.47
14.02	31.83	-1.56	-5.82
14.06	30.63	1.02	-5.74
14.1	33	-1.03	-4.99
14.14	32.79	-1.5	-4.78
14.18	32.55	-1.41	-4.19
14.22	32.44	0.3	-2.91
14.26	31.95	1.46	-2.98
14.3	32.23	1.72	-0.98
14.34	32.26	0.94	-1.8
14.38	33.91	-0.18	-2.2
14.42	34.69	-0.1	-1.9
14.46	33.82	-1.23	-2.23
14.5	32.24	1.18	-1.11
14.54	34.95	3.24	-1.86
14.58	33.93	-1.33	0.57
14.62	32.84	-2.33	-1.96
14.66	31.89	-0.61	-1.83
14.7	32.28	-1.41	-2.8
14.74	30.01	-0.15	-3.19
14.78	31.74	0.05	-0.82
14.82	31.71	0.52	0.29
14.86	31.19	-2.64	-1.18
14.9	28.5	-3.01	-5.03
14.94	24.59	-2.95	-3.8
14.98	24.81	-0.56	-2.42
15.02	28.34	0.16	0.2
15.06	28.43	3.37	2.8
15.1	26.89	4.32	2.1
15.14	25.26	2.29	0.32
15.18	25.33	2.1	-0.56
15.22	25.56	0.95	-0.96
15.26	24.01	0.85	-1.11
15.3	25.66	4.35	-0.27
15.34	23.75	4.84	2.17
15.38	27.1	2.91	0.1
15.42	29.29	2.4	-0.46
15.46	31.07	2.53	-1.29
15.5	30.23	4.61	-0.63
15.54	32.59	3.27	-0.77
15.58	33.4	3.68	-1.26
15.62	32.32	4.32	-2
15.66	30.92	3.11	-2.34
15.7	32.3	2.9	-2.22
15.74	31.43	3.52	-2.02
15.78	31.71	3.32	-2.18
15.82	32.38	3.66	-1.73
15.86	31.84	3.81	-1.89
15.9	32	4.18	-1.44
15.94	33.24	3.65	-1.3
15.98	32.3	3.99	-1.95
16.02	32.75	4.4	-0.26
16.06	30.87	4.19	-0.35
16.1	32.35	5.13	1.1
16.14	32.73	4.84	-1.64
16.18	31.36	-0.15	3.74
16.22	28.65	-4.03	1.44
16.26	29.37	-2.58	1.24
16.3	26.37	-0.82	4.11
16.34	30.609	0.92679	2.3472
16.38	35.49	0.08	0.29
16.42	35.77	2.67	-2.84
16.46	30.266	0.9191	2.6611
16.5	30.148	0.95091	2.7215
16.54	30.025	0.98993	2.767
16.58	29.894	1.0302	2.802
16.62	25.92	4.43	9.55
16.66	29.602	1.0905	2.8579
16.7	23.16	2.93	9.92
16.74	29.257	1.0839	2.9242
16.78	26.48	0.65	3.82
16.82	32.12	-0.35	2.2
16.86	32.16	1.75	1.99
16.9	31	2.48	2.61
16.94	27.68	-0.65	1.98
16.98	26.83	0.37	0.36
17.02	26.83	-1.69	1.2
17.06	27.66	-2.08	1.51
17.1	28.7	-2.2	3.39
17.14	25.23	-1.96	5.32
17.18	24.3	-2.11	6.82
17.22	24.85	-1.07	8.1
17.26	31.16	-1.37	2.62
17.3	31.54	-2.53	2.51
17.34	31.97	-1.97	1.89
17.38	32.79	-2.47	2.56
17.42	30.79	-1.81	-0.1
17.46	32.13	-2.7	0
17.5	28.34	-3.07	-0.89
17.54	23.76	-3.89	-0.12
17.58	28.817	-0.78232	-0.077103
17.62	26.05	-0.26	4.18
17.66	26.54	0.76	0.15
17.7	26.75	0.75	-1.37
17.74	27.21	0.58	-2.13
17.78	28.59	2.5	-2.87
17.82	30.16	2.16	-2.41
17.86	29.83	3.76	-2.98
17.9	30.16	4.33	-3.47
17.94	29.14	3.35	-3.66
17.98	29.1	2.92	-3.7
18.02	29.47	2.68	-4.09
18.06	29.27	3.08	-3.45
18.1	28.73	2.74	-4.04
18.14	28.42	0.83	-3.92
18.18	31.82	0.5	-1.38
18.22	29.7	2.64	3.46
18.26	27.98	3.45	3.38
18.3	25.95	3.62	3.75
18.34	29.78	7.38	3.81
18.38	29.27	8.76	3.24
18.42	28.56	9.55	3.2
18.46	28.55	8.11	2.6
18.5	29.18	6.04	4.03
18.54	32.82	5.27	5.36
18.58	32.38	5.08	6.85
18.62	29.312	4.0949	-0.26716
18.66	29.076	3.7019	-0.50568
18.7	25.95	5.72	3.33
18.74	28.515	2.7785	-0.94789
18.78	28.198	2.2614	-1.1516
18.82	27.863	1.7163	-1.3437
18.86	28.38	-7.16	-5.09
18.9	27.47	-6.04	-3.39
18.94	26.79	-0.020316	-1.8506
18.98	26.424	-0.61067	-1.9965
19.02	26.59	-5.15	-9.7
19.06	25.53	-4.39	-10.66
19.1	24.85	-5.15	-9.96
19.14	23.57	-2.17	-9.06
19.18	26.09	3.12	-5.64
19.22	27.34	0.6	-5.17
19.26	24.179	-4.2182	-2.6942
19.3	23.955	-4.5784	-2.7479
19.34	23.767	-4.8798	-2.79
19.38	23.621	-5.1157	-2.8206
19.42	23.52	-5.2793	-2.8397
19.46	23.469	-5.3642	-2.8474
19.5	22.74	-4.26	7.58
19.54	25.17	0.44	6.81
19.58	21.97	-2.64	7.02
19.62	22.67	-6.7	2.35
19.66	19.23	-5.24	1.48
19.7	22.61	-4.65	-4.13
19.74	26.13	-4.02	-4.13
19.78	28.53	-1.96	-5.11
19.82	28.61	-4.09	-7.03
19.86	26.85	-1.99	-5.12
19.9	27.86	-0.43	-4.21
19.94	26.72	4.64	-3.86
19.98	27.9	4.23	-3.25
20.02	29.25	4.29	-2.93
20.06	29.25	6.16	-2.98
20.1	30.14	3.21	-2.01
20.14	32.09	1.34	-4.3
20.18	30.78	-0.32	-3.49
20.22	32.67	-4.03	-3.52
20.26	34.14	-2.32	-2.96
20.3	34.94	-2.37	-3.65
20.34	36.17	1.39	-3.77
20.38	34.33	2.86	-2.02
20.42	32.12	3.13	-0.71
20.46	30.05	3.74	0.15
20.5	30.46	2.39	0.19
20.54	30.63	2.09	-0.43
20.58	32.69	2.71	-1.14
20.62	32.24	3.15	-0.12
20.66	33.44	2.91	-1.96
20.7	32.86	5.47	-3.02
20.74	32.2	5.05	-2.46
20.78	29.23	2.01	-0.53
20.82	28.49	-1.81	-2.08
20.86	30.11	-4.05	-1.03
20.9	27.19	0.14	2.57
20.94	28.18	1.6	5.45
20.98	28.63	3.3	6.26
21.02	28.67	1.95	4.32
21.06	26.14	0.4	3.18
21.1	25.65	2.7	1.93
21.14	24.01	2.11	4.02
21.18	28.12	1.19	5.23
21.22	30.52	1.77	3.8
21.26	32.41	2.6	3.32
21.3	31.22	3.85	3.66
21.34	28.1	4.41	3.66
21.38	32.55	2.93	4.25
21.42	28.624	1.5218	-1.6994
21.46	28.647	1.2117	-2.8102
21.5	25.37	-1.96	-6.99
21.54	27.86	2.92	-7.83
21.58	27.04	1.29	-9.61
21.62	27.31	-0.96	-6.8
21.66	30.02	-1.74	-4.11
21.7	30.03	-1.9	-5.84
21.74	31.23	-0.41	-5.65
21.78	30.89	-0.03	-5.44
21.82	32.09	-2.9	-2.96
21.86	34.04	1.13	-2.47
21.9	34.31	0.81	-1.17
21.94	32.42	-1.76	-0.02
21.98	32.53	-1.32	1.06
22.02	33.44	0.29	-0.41
22.06	33.83	3.26	0.33
22.1	34.37	5.27	1.83
22.14	33.92	6.16	2.61
22.18	35.34	6.22	2.05
22.22	32.61	5.68	2.62
22.26	32.14	5.45	1.69
22.3	29.84	1.19	0.86
22.34	27.29	-2.9	-1.98
22.38	26.75	-3.01	-0.64
22.42	28.33	-3.23	-4.55
22.46	26.51	-4.36	-1.26
22.5	26.64	-4.59	-2.11
22.54	26.46	-3.75	-1.32
22.58	27.36	-0.75	-3.77
22.62	26.223	-4.2504	-0.51838
22.66	26.234	-4.2807	0.054359
22.7	26.291	-4.2232	0.67755
22.74	26.379	-4.0915	1.3302
22.78	26.481	-3.8994	1.9913
22.82	26.581	-3.6606	2.6397
22.86	26.663	-3.3888	3.2546
22.9	26.71	-3.0976	3.815
22.94	26.67	-1.88	5.99
22.98	24.76	-3.25	6.1
23.02	26.37	-1.84	5.22
23.06	25.27	-1.87	6.56
23.1	26.81	-2.44	7.82
23.14	27.19	-0.78	3.93
23.18	26.72	-2.43	2.21
23.22	23.34	-1.09	0.84
23.26	22.27	-2.92	1.13
23.3	20.32	-3.6	1.48
23.34	20.16	-2.58	0.14
23.38	19.36	-1.53	1.46
23.42	20.1	-0.98	1.98
23.46	21.41	-0.11	2.65
23.5	21.65	1.85	1.51
23.54	21.05	1.22	0.79
23.58	18.7	0.94	0.91
23.62	18.39	0.54	2.4
23.66	20.62	3.39	1.61
23.7	24.33	3.21	0.39
23.74	25.11	2.77	-1.55
23.78	22.86	2.83	2.12
23.82	22.92	0.48	5.07
23.86	25.92	1.36	4.81
23.9	28.692	0.81101	1.1307
23.94	27.51	-4.31	2.62
23.98	31.36	-1.84	1.92
24.02	32.82	-1.91	1.54
24.06	36.27	-2.08	0.4
24.1	33.72	-0.68	-0.18
24.14	34.27	2.49	0.29
24.18	34.33	5.59	2.14
24.22	33.61	5.04	2.24
24.26	30.83	1.11	2.13
24.3	30.75	6.01	0.43
24.34	31.437	2.7383	2.0662
24.38	31.43	2.9186	2.1339
24.42	33.38	2.76	-4.27
24.46	31.329	3.2483	2.223
24.5	31.241	3.393	2.239
24.54	29.73	0.21	0.99
24.58	31.008	3.6301	2.2005
24.62	29.99	4.96	2.47
24.66	30.9	6.01	2.63
24.7	30.558	3.8191	1.9262
24.74	27.59	5	0.77
24.78	25.85	4.88	4.72
24.82	26.22	2.6	3.62
24.86	26.75	2.38	2.3
24.9	29	6.68	0.58
24.94	29.78	3.47	3.54
24.98	34.59	1.81	1.08
25.02	32.71	1.17	-0.65
25.06	30.95	1.28	-0.59
25.1	29.08	-0.23	-6.4
25.14	26.74	2.57	-3.93
25.18	30.39	3.86	-2.38
25.22	31	3.93	-2.52
25.26	30.82	3.7	-3.27
25.3	30.22	4.14	-2.95
25.34	29.27	4.46	-1.53
25.38	29.49	7.11	-1.09
25.42	31.04	7.7	-2.6
25.46	30.62	3.5	-4.17
25.5	31.74	2.8	-4.52
25.54	31.09	0.03	-3.87
25.58	26.84	-1.26	-4.52
25.62	28.36	-5.96	-5.26
25.66	32.33	-1.59	-4.66
25.7	27.93	-7.41	-3.5
25.74	30.258	-4.6054	-3.3814
25.78	28.33	-8.1	-1.35
25.82	32.58	-8.93	-1.52
25.86	30.38	-7.26	-3.03
25.9	31.86	-6.62	-2.72
25.94	30.38	-6.04	-2.9
25.98	28.87	-0.18	-0.8
26.02	30.4	-1.06	1.81
26.06	30.16	-0.15	2.57
26.1	27.4	-2.08	2.71
26.14	28.71	-0.03	2.92
26.18	26.72	-0.88	3
26.22	27.58	1.24	4.43
26.26	27.83	0.65	4.35
26.3	24.12	1.38	5.92
26.34	21.82	-0.91	7.18
26.38	21.76	-0.53	8.18
26.42	24.37	0.38	4.39
26.46	25.02	-0.07	5.86
26.5	24.21	-1.7	7.44
26.54	23.65	-0.51	6.15
26.58	24.32	-1.24	5.16
26.62	22.18	-2.03	6.26
26.66	24.59	-2.44	5.16
26.7	23.53	-0.21	4.58
26.74	24.96	-2.16	5.36
26.78	25.82	-1.39	7.54
26.82	26.73	-1.1538	1.9012
26.86	27.321	-0.97744	0.96971
26.9	27.92	-0.77386	0.049407
26.94	28.52	-0.54658	-0.83765
26.98	31.1	-1.56	-5.5
27.02	31.05	-0.33	-3.83
27.06	30.12	0.65	-3.86
27.1	31.12	0.89	-3.66
27.14	30.06	1.09	-3.81
27.18	31.24	0.83	-3.51
27.22	30.67	2.16	-3.71
27.26	32.73	2.59	-3.74
27.3	33.2	1.55	-2.98
27.34	34.03	2.06	-1.94
27.38	32.56	2.64	-2.4
27.42	32.86	2.33	-1.9
27.46	33.3	3.14	-1.2
27.5	31.54	3.83	-1.08
27.54	33.52	4.81	-0.76
27.58	32.15	5.02	-0.88
27.62	33.6	5.25	-0.44
27.66	32.76	5.49	-0.65
27.7	32.35	3.99	0.79
27.74	33.22	2.73	-0.39
27.78	30.87	6.3	0.14
27.82	33.18	5.4	-1.26
27.86	34.22	6.83	-0.97
27.9	36.47	5.02	-0.88
27.94	34.2	5.05	-1.56
27.98	35.27	5	-0.88
28.02	34	4.75	0.03
28.06	34.28	4.61	-0.52
28.1	33.53	5.14	-0.85
28.14	33.5	6.48	-1.06
28.18	32.76	5.04	-0.54
28.22	29.65	5.89	0.08
28.26	30.2	3.41	2.29
28.3	31.73	7.2	-0.85
28.34	33.77	4.71	-0.1
28.38	31.74	5.16	-0.15
28.42	34.43	4.64	1.86
28.46	33.55	6.55	3.22
28.5	29.38	2.53	2.58
28.54	33.977	3.005	1.3337
28.58	34.44	-1.56	4.76
28.62	35.84	0.44	2.83
28.66	34.59	0.11	1.23
28.7	35.95	2.06	-1.9
28.74	33.95	3.71	0.16
28.78	34.77	2.28	-4.01
28.82	31.76	0.68327	1.0633
28.86	33.58	1.36	-0.04
28.9	31.66	0.96	0.46
28.94	32.21	-0.68	1.21
28.98	30.85	-0.65	2.55
29.02	28.89	-2.05	3.87
29.06	29.243	-0.78004	0.34293
29.1	28.86	-0.92885	0.20411
29.14	28.501	-1.0427	0.064023
29.18	28.173	-1.1187	-0.075794
29.22	27.882	-1.1538	-0.21381
29.26	24.09	-2.24	1.77
29.3	25.23	-3.36	0.37
29.34	25.52	-0.63	-2.48
29.38	24.77	-2.1	-4.45
29.42	24.6	1.25	-1.9
29.46	30.78	2.2	-0.15
29.5	29.11	3.05	-1.78
29.54	27.57	0.58	0.58
29.58	27.6	0.07	0.17
29.62	25.79	-0.12	0.17
29.66	30.81	1.9	-0.59
29.7	30.79	1.86	-3.22
29.74	36.75	-0.69	-4.56
29.78	34.18	2.51	-4.61
29.82	32.5	2.74	-2.2
29.86	31.86	2.55	-2.05
29.9	32.09	2.88	-0.85
29.94	31.43	2.54	-2.29
29.98	30.97	2.36	-1.57
30.02	30	1.26	-2.47
30.06	30.78	1.95	-2.69
30.1	31.96	2.32	-2.78
30.14	33.41	2.36	-2.49
30.18	29.93	2.47	-5.76
30.22	30.17	1.46	-3.07
30.26	33.85	2.24	-2.25
30.3	34	1.83	-2.06
30.34	38.43	3.18	-2.9
30.38	36.98	1.63	-3.33
30.42	36.6	1.66	-1.09
30.46	33.73	2.79	-0.18
30.5	31.79	0.93	1.72
30.54	35.1	-1.78	0.55
30.58	33.98	-1.55	-0.6
30.62	33.03	-4.55	-5.41
30.66	32.874	0.47956	-1.709
30.7	31.91	1.48	-2.94
30.74	28.16	2.65	-0.14
30.78	31.47	-0.26	-4.01
30.82	31.55	1.08	-4.25
30.86	30.2	1.48	-2.95
30.9	31.16	-0.17	-2.86
30.94	30.61	1.2	-2.2
30.98	31.82	2.33	-1.44
31.02	30.93	1.92	-0.53
31.06	33.7	0.9	-2.2
31.1	30.81	0.78	-1.87
31.14	31.88	-2.95	-2.08
31.18	31.91	-5.25	-3.6
31.22	32.43	-0.53	-2.77
31.26	30.91	-0.5	-1.8
31.3	30.18	0.74	-2.2
31.34	30.44	0.44	-1.88
31.38	31.95	0.1	-1.96
31.42	34.51	0.87	-1.16
31.46	31.85	0.26	-1.71
31.5	32.52	0.65	-2.37
31.54	31.54	1.13	-1.47
31.58	34.19	2.49	-0.59
31.62	31.42	0.75	-4.36
31.66	33.82	0.72	-2.77
31.7	33.16	3.57	0.08
31.74	35.62	0.89	-2.3
31.78	35.19	1.92	-2.8
31.82	33.39	-1.62	-3.62
31.86	30.87	-4.93	-2.49
31.9	28.97	1.71	-3.1
31.94	29.49	-1.04	-5.66
31.98	28.44	2.08	-4.54
32.02	27.44	-1.29	-1.49
32.06	28.42	-1.71	-2.96
32.1	26.06	-0.87	-2.7
32.14	22.8	-0.49	-3.3
32.18	22.15	-0.46	-2.02
32.22	20.61	-4.2	-1.94
32.26	18.7	-1.91	0.01
32.3	18.48	-1.15	1.62
32.34	16.45	-3.83	0.82
32.38	16.61	-4.57	0.77
32.42	17.64	-2.35	0.94
32.46	18.345	-4.6765	-0.076988
32.5	19.31	-8.75	1.34
32.54	17.55	-9.06	0.22
32.58	17.65	-7.98	-0.18
32.62	21.72	-4.97	2.26
32.66	22.228	-3.0542	-1.3665
32.7	23.274	-2.5478	-1.6589
32.74	24.67	-2.95	-7.31
32.78	25.58	0.96	-6.52
32.82	28.21	-0.68	-5.78
32.86	28.32	2.02	-1.67
32.9	28.18	1.98	-0.94
32.94	31.82	4.03	-1.23
32.98	30.63	2.8	-1.21
33.02	30.76	2.71	-0.85
33.06	31.67	2.26	-0.94
33.1	31.89	2.34	-1.82
33.14	31.5	2.82	-2.22
33.18	32.68	4.05	-2.73
33.22	33.58	3.47	-2.96
33.26	34.37	3.25	-1.08
33.3	35.64	5.98	0.08
33.34	34.66	7.43	0.69
33.38	33.01	8.38	2.86
33.42	32.83	10.21	3.58
33.46	32.28	8.72	3.56
33.5	32.2	7.12	4.95
33.54	33.75	5.2	4.11
33.58	33.46	2.31	4.38
33.62	32.66	2.05	-0.5
33.66	32.3	3.24	0.63
33.7	32.41	4.35	0.05
33.74	33.39	3.37	1.09
33.78	34.84	3.41	0.79
33.82	34.35	3	-0.5
33.86	33.08	3.54	-1.41
33.9	31.17	1	-2.55
33.94	34.01	-1.85	-1.2
33.98	31.83	0.49	-0.97
34.02	32.24	0.97	-0.57
34.06	34.08	3.03	-0.14
34.1	33.73	2.83	0.81
34.14	34.63	0.49	0.29
34.18	33.68	-1.41	-0.5
34.22	31.47	-2.2	-1.47
34.26	31.77	-2.51	-2.91
34.3	32.84	-1.49	-2.75
34.34	31.73	0.87	-1.9
34.38	33.03	-1.12	-2.63
34.42	33.79	0.65	-2.37
34.46	33.28	-0.41	-0.53
34.5	34.34	0.6	-0.52
34.54	35.52	1.81	-0.12
34.58	35.16	1.51	-0.93
34.62	33.81	1.47	-1.46
34.66	35.36	1.51	-5.66
34.7	30.89	-0.1	-4.34
34.74	33.57	-0.36	-2.71
34.78	36.76	0.21	-2.85
34.82	33.96	-0.71	-4.1
34.86	33.87	-0.38	-2.63
34.9	33.55	-0.4	-2.61
34.94	32.6	-1.06	-4.85
34.98	29.015	0.25988	-1.6866
35.02	27.816	0.50566	-1.0382
35.06	26.674	0.79986	-0.37962
35.1	23.42	1.34	-0.76
35.14	24.49	1.78	3.22
35.18	24.25	1.29	1.84
35.22	24.47	2.94	0.17
35.26	24.15	4.14	2.67
35.3	20.61	4.06	2.16
35.34	20.43	3.58	3.45
35.38	24.96	2.85	2.58
35.42	27.42	5.88	1.22
35.46	28.86	6.07	0.28
35.5	29.45	7.18	0.22
35.54	31.49	6.53	-0.87
35.58	31.87	6.57	-1.89
35.62	29.98	6.3	-4.26
35.66	27.204	3.7556	-0.31626
35.7	27.183	3.6634	-0.23469
35.74	22.94	-3.07	-1.72
35.78	25.7	0.4	-0.59
35.82	25.76	2.21	2.25
35.86	26.83	1.78	-4.56
35.9	27.72	0.57	-1.66
35.94	28.49	-0.74	2.16
35.98	27.92	-0.76	0.87
36.02	24.2	1.42	-2.19
36.06	26.082	2.0159	1.2196
36.1	19.17	5.61	4.63
36.14	21	5.33	7.1
36.18	18.63	6.53	8.79
36.22	25.676	0.76654	1.6347
36.26	25.641	0.4002	1.654
36.3	25.644	0.011512	1.6288
36.34	32.14	-0.59	3.32
36.38	30.93	-0.47	1.86
36.42	30.46	-2.66	0.89
36.46	29.29	-0.78	-0.21
36.5	25.79	-2.55	-3.87
36.54	25.17	-2.89	-2.66
36.58	26.75	-2.31	-2.58
36.62	26.52	-5.14	-1.99
36.66	29.64	-5.67	-3.42
36.7	27.8	-5.7	-2.43
36.74	28.91	-7.54	-0.97
36.78	28.62	-4.55	-0.36
36.82	30.8	-3.81	-1.77
36.86	30.09	-3.28	-0.31
36.9	29.34	-1.6	0.32
36.94	29.86	-0.6	-1.23
36.98	29.55	3.02	-2.82
37.02	30.02	3.03	-3.57
37.06	26.92	2.63	-5.67
37.1	25.93	-0.12	-6.55
37.14	22.79	1.66	-6.56
37.18	26.59	0.94	-0.97
37.22	24.38	3.4	-0.25
37.26	24.21	2.69	-2.38
37.3	23.44	3.47	-1.46
37.34	25.39	4.74	-3.12
37.38	25.37	4.34	-3.98
37.42	23.65	3.63	-0.19
37.46	24.82	2.96	-2.83
37.5	22.76	-2.4	1.44
37.54	27.06	-0.47	-1.96
37.58	25.47	-0.64	-3.44
37.62	28.38	0.81	-0.71
37.66	29.18	-1.73	-0.46
37.7	25.18	-1.41	-3.32
37.74	24.62	0.36	-0.86
37.78	26.36	0.02	-1.07
37.82	28.5	-1.63	-1.49
37.86	27.72	-0.79	-1.44
37.9	32.21	1.76	-0.83
37.94	32.03	2.65	-1.55
37.98	32.53	3.03	-1.65
38.02	32.25	3.85	-1.47
38.06	31.86	1.92	0.22
38.1	27.59	1.78	0.57
38.14	32.33	0.4	2.27
38.18	31.46	3.1	0.93
38.22	32.04	3.81	-0.03
38.26	32.93	3.49	-0.58
38.3	32.41	1.11	-2.39
38.34	32.21	2.77	-2.78
38.38	30.24	3.32	-1.59
38.42	31.65	3.28	-2.31
38.46	30.77	3.96	-1.52
38.5	32.08	4.64	-0.89
38.54	31.26	5.22	-1.79
38.58	29.81	6.38	-1.65
38.62	26.43	5.71	-0.23
38.66	24.94	3.73	-0.25
38.7	25.45	3.75	0.99
38.74	21.96	1.6	-2.32
38.78	22.72	0.64	-1.9
38.82	21.63	-2.57	-0.1
38.86	23.46	-6.59	-0.33
38.9	23.74	-6.45	-3.31
38.94	25.83	-6.68	-3.1
38.98	27.89	-2.52	-2.75
39.02	27.65	0.05	-4.82
39.06	23.42	-0.47	-3.2
39.1	24.71	-2.0951	-1.8818
39.14	25.05	3.62	3.38
39.18	26.36	3.5	-0.44
39.22	24.56	5.18	1.62
39.26	25.002	-0.69689	-1.6882
39.3	25.015	-0.23438	-1.5688
39.34	21.99	-4.95	-3.24
39.38	20.33	-2.05	-1.44
39.42	24.97	-0.29	0.21
39.46	25.88	1.22	-1.72
39.5	25.13	1.84	-1.84
39.54	25.81	0.12	-2.05
39.58	25.52	2.45	-0.27
39.62	22.4	4.92	0.55
39.66	22.57	2.42	1.77
39.7	22.78	3.02	1.56
39.74	21.43	6.23	2.14
39.78	19.68	3.46	3.2
39.82	20.38	1.37	3.76
39.86	20.26	-2.59	3.76
39.9	18.98	-2.18	3.51
39.94	19.5	-0.9	3.99
39.98	20.26	4.26	1.34
40.02	19.2	-0.03	3.24
40.06	21.09	6.21	1.91
40.1	21.79	5.63	4.42
40.14	20.91	2.67	2.45
40.18	18.66	3.99	3.89
40.22	20.43	2.27	5.32
40.26	22.21	-0.53	5.27
40.3	22.06	-2.36	4.18
40.34	22.19	-1.64	3.87
40.38	24	-0.16	2.91
40.42	23.83	1.09	2.17
40.46	23.91	-1.31	1.66
40.5	27.11	0.96	1.24
40.54	28.88	0.99	0.11
40.58	28.65	3.3	0.47
40.62	29.43	4.61	1.68
40.66	29.49	4.45	3.28
40.7	29.32	3.28	3.53
40.74	28	3.62	1.81
40.78	28.54	4.95	1.54
40.82	27.48	5.38	0.77
40.86	29.61	6.29	0.15
40.9	31.33	6.51	0.37
40.94	32.77	7.44	0.12
40.98	33.88	7.94	-0.37
41.02	35.16	7.22	-1.18
41.06	35.12	9.42	-1.52
41.1	34.48	8.11	-2.08
41.14	37.14	7.02	-2.76
41.18	34.82	4.29	-4.05
41.22	35.95	7.51	-5.37
41.26	38	3.92	-6.22
41.3	34.93	2.16	-7.71
41.34	34.16	-1.58	-9.01
41.38	32.45	3.56	-5.36
41.42	34.4	3.93	-2.95
41.46	31.24	0.58	-2.93
41.5	28.99	2.34	-1.24
41.54	30.81	2.24	-1.52
41.58	31.59	-0.06	0.97
41.62	33.79	0.69	-0.08
41.66	30.498	-1.8166	-2.6748
41.7	30.355	-2.3069	-2.7048
41.74	30.257	-2.7112	-2.7508
41.78	26.32	-8.21	-4.97
41.82	30.08	-5.38	-3.84
41.86	27.29	-4.47	-2.62
41.9	31.27	-1.48	-3.19
41.94	30.88	-1.31	-3.75
41.98	31.62	-2.63	-4.42
42.02	31.73	-1.55	-3.76
42.06	31.86	0.05	-1.33
42.1	31.41	1.27	-1.06
42.14	31.16	2.86	-1.23
42.18	31.45	2.86	-1.09
42.22	29.21	3.38	-1.26
42.26	29.62	3.74	-1.18
42.3	29.93	3.43	-0.68
42.34	29.02	4.03	-0.15
42.38	30.08	3.39	-0.45
42.42	29.82	4.47	-1.35
42.46	30.43	5.3	-1.17
42.5	31.14	4.75	-1.2
42.54	29.48	6.11	-1.67
42.58	31	5.98	-1.95
42.62	29.35	5.74	-1.38
42.66	29.36	6.77	-0.7
42.7	28.18	9.19	-0.02
42.74	30.709	4.6019	-1.1929
42.78	30.598	4.5403	-0.97073
42.82	30.457	4.4709	-0.71172
42.86	30.288	4.3935	-0.42016
42.9	30.094	4.3082	-0.10035
42.94	29.878	4.2149	0.24341
42.98	31	3.67	4.81
43.02	33.73	3.94	6.73
43.06	29.13	3.8866	1.3754
43.1	28.857	3.761	1.772
43.14	28.578	3.6272	2.1711
43.18	26.34	0.6	1.03
43.22	26.91	3.22	1.47
43.26	27.51	4.23	3.38
43.3	27.458	3.01	3.706
43.34	27.193	2.8351	4.053
43.38	31.45	-1.92	-3.09
43.42	28.59	-1.26	-1.24
43.46	27.7	-1.17	-1.36
43.5	26.28	2.0517	5.1645
43.54	26.105	1.8348	5.3519
43.58	25.957	1.6095	5.4945
43.62	21.2	0.32	7.3
43.66	25.754	1.1332	5.628
43.7	25.706	0.88223	5.6104
43.74	25.698	0.62266	5.5308
43.78	25.732	0.35447	5.3849
43.82	23.83	3.34	9.79
43.86	25.93	5.25	10.41
43.9	23.35	5.78	7.99
43.94	23.52	0.92	7.11
43.98	29.57	-0.73	6.53
44.02	29.63	-3.35	2.92
44.06	27.62	-0.96	1.57
44.1	27.7	-3.47	-3.17
44.14	29.44	-3.31	-1.98
44.18	29.03	-5.34	-0.02
44.22	30.78	-4.91	-3.57
44.26	29.52	-3.55	-3.8
44.3	29.97	-0.62	-3.51
44.34	31.79	0.71	-3.16
44.38	31.66	0.07	-3.01
44.42	33.15	-0.02	-1.28
44.46	32.24	1.69	0.41
44.5	30.37	1.07	-1.91
44.54	28.08	2.9	-3.19
44.58	29.48	2.12	-1.29
44.62	32.42	0.79	0.87
44.66	33.24	1.51	-1.07
44.7	32.47	2.62	-0.83
44.74	32.4	-0.22	-0.27
44.78	31.83	1.69	-1.02
44.82	32.18	0.97	-1.34
44.86	32.36	0.81	-1.97
44.9	31.6	0.37	-2.27
44.94	31.52	0.62	-2.23
44.98	31.84	1.02	-2.85
45.02	31.55	0.75	-3.35
45.06	30.97	1.36	-3.85
45.1	27.21	0.75	-0.88
45.14	28.69	4.81	1.12
45.18	29.39	5.76	-1.16
45.22	29.88	4.64	-1.08
45.26	27.45	3.69	0.41
45.3	33.67	4.55	0.33
45.34	34.57	3.7	2.04
45.38	34.66	3.83	0.4
45.42	35.17	4.94	0.81
45.46	34.97	5.35	0.89
45.5	34.4	5.37	1.05
45.54	32.8	5.45	2.46
45.58	32.95	4.81	0.84
45.62	31.85	5.52	0.78
45.66	31.38	5.49	1.14
45.7	31.35	4.93	0.73
45.74	32.06	6.23	0.84
45.78	32.67	6.82	0.93
45.82	31.65	6.68	0.98
45.86	32.68	6.71	2.14
45.9	31.62	7.62	2.59
45.94	30.34	8.7	3.59
45.98	28.16	8.03	3.85
46.02	27.53	5.24	4.46
46.06	30.416	0.2622	1.0352
46.1	30.213	-0.1417	1.0039
46.14	31.09	-5.93	-3.13
46.18	29.811	-0.79654	0.94197
46.22	36.53	-5.28	-0.65
46.26	34.35	-3.98	0.46
46.3	33.81	-4.12	1.83
46.34	28.52	-4.82	-0.91
46.38	27.86	-4.57	-0.59
46.42	25.49	-3.87	1.72
46.46	24.11	-1.73	1
46.5	25.56	-5.15	-0.73
46.54	28.319	-1.6761	0.59497
46.58	28.211	-1.6112	0.54141
46.62	25.37	-0.42	-0.39
46.66	25.66	-2.08	-0.47
46.7	29.96	-2.44	-0.19
46.74	29.64	-1.11	1.22
46.78	27.935	-0.97138	0.1983
46.82	27.941	-0.79657	0.11177
46.86	27.972	-0.61152	0.018333
46.9	28.027	-0.41854	-0.082422
46.94	28.108	-0.21994	-0.1909
46.98	26.75	3.44	0.41
47.02	27.92	2.77	0.26
47.06	28.521	0.38654	-0.56671
47.1	28.719	0.58457	-0.71012
47.14	28.95	0.77669	-0.86328
47.18	29.214	0.96059	-1.0266
47.22	31.8	3.68	0.7
47.26	30.87	1.29	-0.8
47.3	30.23	0.66	-1.38
47.34	29.22	2.13	-1.67
47.38	32.94	3.8	-1.6
47.42	30.57	2.65	-2.41
47.46	34.63	1.56	-3.03
47.5	33.95	3.12	-3.36
47.54	34.04	1.02	-3.8
47.58	33.17	1.13	-3.92
47.62	32.33	0.62	-4.27
47.66	34.66	-0.55	-2.87
47.7	34.05	-1.38	-6.2
47.74	32.52	-0.56	-5.88
47.78	32	-0.5	-5.15
47.82	32.79	-1.92	-5.15
47.86	34.69	-0.38	-4.03
47.9	33.17	2.41	-1.68
47.94	32.04	2.8	-0.8
47.98	32.68	1.81	-0.16
48.02	32.11	2.44	-1.72
48.06	29.96	-0.2	-0.85
48.1	32.25	3.39	-0.82
48.14	31.215	0.36218	0.86168
48.18	30.908	0.045924	1.2794
48.22	30.617	-0.25991	1.646
48.26	33.81	1.25	4.34
48.3	29.46	-2.2	3.88
48.34	31.69	-0.98	6.19
48.38	29.12	-4.18	4.87
48.42	27.97	-3.4	2.85
48.46	29.64	0.41	-0.03
48.5	30.69	-1.01	-2.38
48.54	29.87	0.61	-1.69
48.58	25.37	2.7	-0.12
48.62	30.83	4.53	2.34
48.66	31.41	2.11	2.68
48.7	32.44	2.43	1.37
48.74	31.01	2.36	0.7
48.78	30.88	3.85	1.08
48.82	32.29	2.94	-0.38
48.86	31.9	5.34	-0.74
48.9	33.1	3.2	-1.58
48.94	29.7	3.16	-4.21
48.98	33.58	5.22	-2.28
49.02	32.7	7.49	-1.96
49.06	33.41	7.8	-1.49
49.1	31.33	5.99	-2.36
49.14	33.67	5.4	-0.03
49.18	34.13	6.31	-1.35
49.22	31.49	6.22	-1.73
49.26	30.3	5.94	-2.91
49.3	29.02	5.31	-3.26
49.34	30.37	5.17	-3.76
49.38	27.21	3.93	-4.21
49.42	28.07	2.65	-1.74
49.46	24.64	0.55	-1.32
49.5	28.85	-1.72	-4.06
49.54	30.07	-3.8	-1.77
49.58	30.87	-2.11	-0.87
49.62	30.3	-0.18	0
49.66	28.67	1.02	-0.88
49.7	28.32	-1.14	-0.74
49.74	29.5	-1.07	-0.33
49.78	32.01	-3.25	0.46
49.82	31.26	0.79	0.77
49.86	31.95	-2.1	1.23
49.9	32.15	-2.67	-0.03
49.94	34.51	-1.44	0.51
49.98	34.8	-3.93	0.09
50.02	32.628	-0.3577	-0.66404
50.06	32.743	-0.072464	-1.0402
50.1	32.808	0.20426	-1.448
50.14	32.818	0.46373	-1.8787
50.18	32.768	0.69724	-2.3232
50.22	32.651	0.89605	-2.7728
50.26	28.26	0.83	-4.36
50.3	33.05	2.01	-2.33
50.34	30.25	3.47	-5.16
50.38	31.62	1.86	-4.71
50.42	31.66	3.17	-4.02
50.46	30.71	-0.36	-7.69
50.5	31.24	0.33	-6
50.54	28.2	0.35	-3.54
50.58	29.61	-2.74	-4.48
50.62	24.7	-3.45	-3.33
50.66	25.52	-0.05	-6.63
50.7	24	-1.55	-6.52
50.74	25.67	-2.79	-4.97
50.78	23.74	-3.11	-7.45
50.82	25.032	-3.1536	-0.98572
50.86	24.62	-0.23	0.93
50.9	25.55	-3.55	1.2
50.94	25.58	-4.65	2.07
50.98	24.71	-5.17	5.22
51.02	24.12	-7.27	5.02
51.06	22.63	-1.14	4.44
51.1	27.76	0.58	2.83
51.14	26.41	-0.29	-0.93
51.18	28.12	-0.82	-1.62
51.22	26.01	-1.84	-3.54
51.26	25.95	-0.41	-3.74
51.3	25.63	0.28	-3.74
51.34	24.09	-3.53	-0.29
51.38	25.44	-1.99	2.06
51.42	23.41	-0.44	0.54
51.46	24.45	-0.33	2.01
51.5	29.012	0.42564	-4.6349
51.54	34.1	1.2	-4.65
51.58	32.71	2.07	-4.75
51.62	35.22	1.95	-5.43
51.66	29.41	-3.13	-7.95
51.7	29.88	2.03	-5.91
51.74	31.59	2.92	-6.32
51.78	32.21	0.55	-8.67
51.82	32.68	-2.45	-8.87
51.86	30.41	-2.96	-7.23
51.9	31.3	-2.67	-5.9
51.94	27.69	-3.24	-4.04
51.98	31.013	-2.5022	-4.5325
52.02	31.06	-2.8071	-4.3601
52.06	31.092	-3.0976	-4.1867
52.1	31.11	-3.3687	-4.0174
52.14	31.114	-3.6153	-3.8575
52.18	31.105	-3.8324	-3.7122
52.22	31.083	-4.0147	-3.5866
52.26	31.46	-3.65	-1.15
52.3	30.27	-4.83	-3.1
52.34	29.67	-3.82	-5.22
52.38	29.35	-4.71	-3.51
52.42	28.06	-3.09	-1.52
52.46	30.9	-2.69	0.22
52.5	31.68	-4.52	-0.89
52.54	34.43	-6.41	-3.02
52.58	30.89	-4.76	-5.78
52.62	28.33	-2.6	-5.16
52.66	29.64	-0.55	-6.68
52.7	31.41	-1.18	-7.24
52.74	30.4	-2.93	-5.5
52.78	28.97	-3.56	-3.66
52.82	26.75	-5.82	-0.1
52.86	26.8	-5.26	-2.43
52.9	30.15	-3.64	-1.79
52.94	29.82	-0.74	-4.12
52.98	28.5	-3.74	-4.11
53.02	25.88	-2.83	-3.19
53.06	24.97	-4.05	-2.63
53.1	26.3	-1.01	-0.62
53.14	31.39	2.48	1.05
53.18	29.91	3.94	0.93
53.22	31.18	2.77	-1.04
53.26	29.14	1.34	-1.46
53.3	31.8	1.67	1.74
53.34	34.03	3.14	2.25
53.38	30.75	1.15	1.22
53.42	28.21	2.09	0.73
53.46	25.89	2.2	-3.78
53.5	29.85	-1.74	-3.07
53.54	30.34	-0.29	-2.84
53.58	30.15	-2.98	-0.73
53.62	28.34	-1.51	0.67
53.66	26.88	1.02	3.62
53.7	28.28	0.04	-0.49
53.74	30.94	1.6	-2.37
53.78	31.87	1.22	-1.68
53.82	32.16	-0.55	-0.53
53.86	32.73	2.19	-0.72
53.9	32.08	0.87	-0.11
53.94	32.36	-0.41	0.97
53.98	31.89	-0.03	-0.34
54.02	32.62	1.12	-0.67
54.06	30.95	1.19	-0.85
54.1	33.06	3.37	-0.76
54.14	31.76	4.52	-0.34
54.18	33.06	5.3	1.36
54.22	28.92	5.34	1.53
54.26	29.08	-1.34	5.87
54.3	27.45	-0.11	3.28
54.34	31.39	-1.47	2.49
54.38	33.05	2.06	0.75
54.42	33.76	1.31	1.17
54.46	36.92	1.51	1.99
54.5	36.21	1.27	1.55
54.54	36.05	0.54	1.55
54.58	34.19	-1.41	1.51
54.62	33.81	-1.25	0.77
54.66	33.42	-0.68	-0.08
54.7	33.87	-2.02	-0.29
54.74	32.12	-1.27	0
54.78	32.18	0.4	-1.29
54.82	35.03	2.94	-1.67
54.86	35.21	3.18	-1.91
54.9	37.18	4.74	-1.95
54.94	34.31	-0.23	-3.57
54.98	35.38	2.64	-1.68
55.02	33.31	2.87	-1.13
55.06	34.13	-0.47	-0.57
55.1	31.7	1.36	-1.99
55.14	31.14	3.32	0.01
55.18	32.71	2.74	0.55
55.22	32.27	3.52	-0.21
55.26	34.33	1.86	-1.49
55.3	32.88	1.13	-1.37
55.34	33.09	1.46	-0.65
55.38	32.4	-0.59	-1.82
55.42	33.74	2.53	-2.21
55.46	34.02	2.19	-1.64
55.5	33.44	1.9	-1.17
55.54	32.84	1.58	-2.05
55.58	31.88	-1.42	-4.25
55.62	31.56	-1.04	-2.33
55.66	31.96	1.25	-2.56
55.7	31.62	0.93	-3.25
55.74	31.12	1.84	-4.43
55.78	33.41	0.86	-4.04
55.82	32.5	1.93	-3.31
55.86	34.17	1.59	-2.58
55.9	33.7	1.91	-2.45
55.94	34.47	2.35	-1.85
55.98	35.65	1.22	-1.71
56.02	35.16	1.98	-1.67
56.06	35.91	2	-0.85
56.1	33.72	2.12	-0.62
56.14	34.79	2.4	-0.79
56.18	34.17	1.12	0.73
56.22	35.44	1.53	0.62
56.26	35.63	2.46	0.14
56.3	36.44	2.64	0.96
56.34	35.12	2.41	0.81
56.38	34.78	1.46	0.93
56.42	34.78	1.6	1.34
56.46	34.33	1.92	0.7
56.5	35.74	2.33	0.05
56.54	34.03	2.89	0.09
56.58	34.85	2.86	0.32
56.62	34.4	1.91	0.39
56.66	34.8	1.7	0.29
56.7	35.17	1.01	0.1
56.74	34.17	2	-0.01
56.78	34.85	3.93	0.42
56.82	34.41	3.38	1.25
56.86	34.73	2.78	2.04
56.9	33.51	2.76	3.05
56.94	35.01	4.91	3.47
56.98	35	5.99	3.25
57.02	35.03	7.41	4.29
57.06	33.63	9.26	3.84
57.1	33.25	6.3504	1.6518
57.14	32.924	6.6157	1.3517
57.18	31.15	4.43	-5.09
57.22	32.24	6.13	-3.22
57.26	31.57	6.42	-0.9
57.3	31.76	7.63	1.05
57.34	31.21	3.85	0.9
57.38	33.25	8.22	2.01
57.42	31.85	6.61	0.11
57.46	30.85	7.7	-1.9
57.5	29.09	6.99	-5.15
57.54	31.44	4.6	-7.62
57.58	30.27	2.32	-4.42
57.62	32.53	3.82	-4.46
57.66	34.06	1.77	-5.31
57.7	34.12	0.49	-5.73
57.74	34.92	1.77	-4.98
57.78	34.27	0.62	-4.05
57.82	34.22	1.1	-3.37
57.86	32.33	0.67	-3.64
57.9	31.48	1.08	-3.54
57.94	31.65	2.42	-2.98
57.98	32.35	1.64	-3.19
58.02	32.51	1.51	-2.75
58.06	32.73	3.8	-1.67
58.1	32.2	3.26	-1.96
58.14	31.17	2.85	-2.84
58.18	29.2	2.82	-1.56
58.22	30.63	1.28	-2.67
58.26	26.24	0.09	-1.42
58.3	30.103	2.4661	-0.6636
58.34	30.095	2.29	-0.59152
58.38	30.105	2.0761	-0.5528
58.42	30.129	1.8276	-0.54608
58.46	30.159	1.5481	-0.57002
58.5	31.33	1.14	2.79
58.54	27.36	4.03	4.29
58.58	30.231	0.55679	-0.81244
58.62	30.227	0.18674	-0.94564
58.66	30.199	-0.19746	-1.1028
58.7	30.142	-0.59243	-1.2826
58.74	30.048	-0.99479	-1.4836
58.78	29.911	-1.4011	-1.7046
58.82	29.726	-1.8081	-1.9442
58.86	30.84	-0.65	-4.28
58.9	33.87	-1.47	-6.58
58.94	30.11	-3.13	-5.79
58.98	28.54	-5.49	-2.28
59.02	26.81	-2.93	-1.93
59.06	27.56	-5.36	-0.9
59.1	23.05	-5.32	-5.9
59.14	25.48	-5.53	-3.04
59.18	22.58	-5.4	-4.59
59.22	20.81	-5.8	-4.65
59.26	24.6	-5.07	-5.53
59.3	24.21	-3.51	-5.86
59.34	22.78	-5.16	-4.17
59.38	21.65	-2.02	-4.44
59.42	25.44	-0.83	-2.69
59.46	26.34	-1.96	-3.62
59.5	27.94	-6.49	-2.03
59.54	25.67	-5.9	-4.24
59.58	23.91	-4.56	-4.19
59.62	27.81	-3.14	-5.18
59.66	25.18	-2.88	-5.79
59.7	23.06	-5.37	-6.14
59.74	19.53	-5.73	-6.72
59.78	19.91	0.14	-2.21
59.82	20.26	-0.36	-1.18
59.86	23.48	1.29	-1.12
59.9	25.99	2.37	0.76
59.94	27.67	1.71	1.92
59.98	28.79	4.43	1.87
60.02	29.85	5.7	-0.11
60.06	27.68	6.24	-0.06
60.1	26.28	7.56	3.6
60.14	26.05	7.98	3.76
60.18	23.71	6.1	7.12
60.22	23.04	3.26	8.61
60.26	22.66	2.5	5.66
60.3	24.29	2.16	7.06
60.34	25.07	-1.65	6.36
60.38	26.54	-4.17	4.23
60.42	26.37	-5.63	1.57
60.46	24.63	-5.68	1.72
60.5	22.19	-0.72	2.77
60.54	21.17	2.92	3.06
60.58	23.5	1.49	3.98
60.62	24.58	1.66	1.92
60.66	30.45	2.64	-0.89
60.7	30.95	4.46	-1.14
60.74	32.27	5.03	-1.41
60.78	27.97	4.18	0.03
60.82	28.85	4.83	-0.24
60.86	29.68	6.66	-0.68
60.9	32.35	5.25	-0.03
60.94	33.81	5.22	-1.29
60.98	30.88	1.99	-1.82
61.02	31.91	2.66	-1.37
61.06	30.98	1.65	0.32
61.1	30.16	1.37	-1.5
61.14	26.65	-0.22	-0.06
61.18	25.58	-2.14	-3.13
61.22	25.23	-1.85	-0.96
61.26	28.7	-2.43	1.43
61.3	26.86	-1.68	0.78
61.34	28.144	-1.7249	-0.055932
61.38	27.897	-1.7959	0.14605
61.42	30.27	-5.04	1.44
61.46	27.48	-2.69	1.63
61.5	28.68	-0.01	-1.02
61.54	31.37	1.36	-3.31
61.58	30.28	0.08	2.72
61.62	27.62	-0.82	2.42
61.66	25.61	3.34	4.96
61.7	26.393	-0.61374	1.5074
61.74	26.28	-0.35202	1.5783
61.78	26.187	-0.088255	1.6121
61.82	22.79	-1.86	-3.68
61.86	23.33	-1.49	1.79
61.9	23.97	0.87	0.79
61.94	26.52	-0.53	2.07
61.98	27.33	0.43	-1.96
62.02	26.66	-0.71	1.31
62.06	25.45	0.28	2
62.1	25.87	2.84	3.02
62.14	27.77	3.29	2.1
62.18	27.71	2.77	-0.15
62.22	24.22	-0.55	-3.83
62.26	28.78	0.69	-4.28
62.3	27.584	3.5634	1.2182
62.34	28.043	3.6705	1.3059
62.38	28.502	3.723	1.3827
62.42	27.52	7.56	3.35
62.46	24.67	10.23	3.82
62.5	23.26	6.14	5.05
62.54	30.154	3.4188	1.5692
62.58	30.481	3.222	1.5828
62.62	33.13	-0.22	0.9
62.66	31.98	1.71	0.93
62.7	33.41	1.55	2.07
62.74	31.61	1.43	1.37
62.78	33.07	1.25	1.6
62.82	32.51	0.78	0.42
62.86	32.66	-0.4	0.22
62.9	31.28	-0.29	0.51
62.94	28.91	-1.22	0.64
62.98	29.44	-1.67	1.54
63.02	26.78	-0.58	0.96
63.06	27.79	-0.5	0.77
63.1	26.98	-1.76	-0.34
63.14	30.84	0.4	-1.25
63.18	28.91	1.31	-2.18
63.22	29.68	1.28	-2.16
63.26	29.77	2.17	-2.86
63.3	27.79	1.28	-4.03
63.34	26.69	3.36	-2.23
63.38	26.83	4.87	-2.9
63.42	28.48	3.96	0.07
63.46	31.65	-0.38	3.7
63.5	29.8	-0.28	4.13
63.54	28.35	1.02	2.58
63.58	30.91	2.73	0.04
63.62	29.6	-1.36	1.82
63.66	32.01	-1.98	0.17
63.7	31.99	0.37	-0.35
63.74	30.45	2.71	-0.27
63.78	31.56	3.97	3.22
63.82	31.07	2.27	1.36
63.86	36.98	1.89	1.75
63.9	34.83	2.06	0.14
63.94	37.63	2.27	1.98
63.98	36.73	0.4	-0.72
64.02	37.69	0.05	-1.37
64.06	36.49	1.08	-2.63
64.1	34.26	0.18	-1.94
64.14	33.11	0.32	-1.59
64.18	33.09	0.7	-2.49
64.22	33.41	-0.05	-2.81
64.26	33.53	1.86	-0.79
64.3	33.43	1.32	-0.69
64.34	29.88	0.73	-0.99
64.38	32.44	2.01	-1.08
64.42	30.02	4.29	-1.29
64.46	31.09	6.88	-0.24
64.5	33.71	7.63	1.13
64.54	28.701	1.9184	-3.5799
64.58	28.335	1.6293	-4.1555
64.62	28.037	1.356	-4.6844
64.66	22.79	0.4	-5.74
64.7	20.12	0.21	-8.71
64.74	23.89	-3.63	-9.7
64.78	26.46	-3.41	-8.87
64.82	31.6	2.65	-5.62
64.86	31.12	3.03	-3.63
64.9	32.74	2.45	-2.42
64.94	31.83	2.87	-1.93
64.98	30.35	3.49	-0.8
65.02	30.26	4.55	0.35
65.06	29.27	6.1	0.81
65.1	30.35	6.27	0.07
65.14	27.16	6.68	0.7
65.18	29.12	3.38	0.19
65.22	28.18	1.77	0.2
65.26	29.93	0.33	1.52
65.3	27.6	2.57	-0.24
65.34	32.33	0.68	1.07
65.38	33.88	-3.42	0.52
65.42	31.52	-4.19	-1.52
65.46	32.5	-3.48	-1.52
65.5	28.617	-2.5113	-1.1693
65.54	28.002	-2.8985	-1.4637
65.58	27.38	-3.2112	-1.7648
65.62	26.771	-3.4469	-2.069
65.66	27.72	-1.24	-2.66
65.7	24.99	-2.83	-4.76
65.74	22.5	-3.66	-3.7
65.78	25.82	-2.12	-1.55
65.82	23.39	-3.01	-4.09
65.86	20.49	-4.3	-3.88
65.9	24.34	-5.11	-2.2
65.94	27.33	-2.38	-3.71
65.98	27.1	-1.43	-3.71
66.02	25.53	-0.02	-5.12
66.06	28.3	0.92	-4.58
66.1	27.61	-0.56	-5.37
66.14	31.14	-4.02	-3.35
66.18	28.38	0.08	-4.57
66.22	25.85	1.65	-4
66.26	25.37	-1.29	-2.88
66.3	27.61	0.76	-2.51
66.34	30.09	1.75	-0.27
66.38	29.07	2.8	1.78
66.42	28.61	3.08	0.41
66.46	26.94	-0.04	1.73
66.5	29.316	1.6234	1.4728
66.54	29.633	1.6717	1.8659
66.58	32	2.49	1.29
66.62	30.29	2.05	3.03
66.66	30.16	2.08	3.98
66.7	29.11	1.86	3.13
66.74	29.55	3.58	2.47
66.78	31.83	1.42	0.15
66.82	33.09	0.44	-0.79
66.86	33.82	2.31	1.73
66.9	33.5	-3.16	-1.09
66.94	31.72	-0.46	-2.58
66.98	31.2	-0.44	-2.72
67.02	32.43	4.68	-3.22
67.06	31.73	3.17	-4.09
67.1	31.42	1.46	-4.4
67.14	31.07	0.09	-2.97
67.18	31.09	0.45	-5.17
67.22	32.94	0.86	-3.6
67.26	32.18	-0.23	-0.58
67.3	29	-3.19	-1.12
67.34	27.08	-4.44	-1.42
67.38	25.31	-3.01	-1.9
67.42	27.27	-1.54	-0.12
67.46	26.94	1.63	-0.78
67.5	25.68	1.69	0.74
67.54	27.01	-2.22	0.41
67.58	27.75	0.08	-1.62
67.62	27.56	2.57	0.42
67.66	28.57	0.83	1.18
67.7	30.66	1.95	2.71
67.74	31.36	0.78	1.73
67.78	30.72	-0.51	-0.06
67.82	33.74	-0.25	1.59
67.86	31.74	-1.58	0.4
67.9	30.08	0.08	-1.9
67.94	31.338	1.4005	-1.2063
67.98	28.23	3.27	-5.21
68.02	32.68	4.61	-2.02
68.06	32.87	4.09	-2.01
68.1	32.48	2.42	-3.31
68.14	30.51	1.26	-2.46
68.18	30.36	1.72	-1.85
68.22	29.95	2.06	-1.51
68.26	30.22	2.18	-0.33
68.3	29.91	3.27	0.35
68.34	30.65	3.41	0.46
68.38	31.48	2.78	1.19
68.42	31.19	3.55	-0.2
68.46	30.52	4.24	-1.1
68.5	30.32	4.19	0.25
68.54	32.79	4.31	0.94
68.58	31.8	3	-4.18
68.62	26.83	2.47	-6.25
68.66	27.16	0.32	-5.83
68.7	28.14	-5.46	-1.39
68.74	33.23	-3.31	-0.94
68.78	31.293	1.9508	-0.45755
68.82	38.42	-0.5	-1.82
68.86	31.79	3.62	0.27
68.9	34.05	1.13	-4.15
68.94	30.458	2.386	0.28732
68.98	30.194	2.5195	0.48461
69.02	29.915	2.655	0.67991
69.06	31.38	0.84	6.8
69.1	28.8	3.05	2.49
69.14	28.88	6.19	2.08
69.18	28.41	7.08	4.6
69.22	31.39	8.74	2.9
69.26	28.168	3.2894	1.6309
69.3	22.48	6.86	7.11
69.34	26.56	5.62	7.31
69.38	23.86	6.33	6.19
69.42	27.217	3.2538	1.8198
69.46	27.042	3.1515	1.782
69.5	26.901	3.004	1.7039
69.54	24.22	-0.97	-6.62
69.58	24.75	1.09	-2.97
69.62	29.17	-2.05	-3.24
69.66	29.34	-1.89	-2.12
69.7	29.81	-0.3	-0.58
69.74	28.3	-0.26	-1.07
69.78	29.06	0.59	-1.39
69.82	26.05	-0.3	-1.49
69.86	27.14	-1.66	-0.07
69.9	28.18	-1.49	-0.04
69.94	28	-1.14	-0.66
69.98	28.32	-0.6	-1.17
70.02	28.55	0.77	-1.42
70.06	31.33	1.31	-1.55
70.1	30.72	1.19	-1.29
70.14	32.26	1.67	-1.13
70.18	32.61	2.65	-1.37
70.22	33.54	4.17	-1.1
70.26	33.8	6.77	-0.06
70.3	32.54	5.97	1.86
70.34	30.91	8.49	4.56
70.38	28.97	8	5.42
70.42	28.69	9.53	7.44
70.46	27.77	9.58	9.46
70.5	30.008	5.2558	3.2871
70.54	29.524	4.5935	2.8539
70.58	29.022	3.8701	2.3228
70.62	30.01	3.38	1.48
70.66	27.54	-0.69	2.63
70.7	28.88	-1.61	0.16
70.74	28.35	-1.11	-1.7
70.78	29.38	-1.47	-3.72
70.82	25.62	-2.47	-3.28
70.86	27.1	-0.19	-4.94
70.9	24.03	2.77	-4.05
70.94	23.48	4.32	-3.82
70.98	24.03	0.15	-5.01
71.02	25.01	0.65	-4.9
71.06	27.86	-3.48	-5.17
71.1	28.79	-1.97	-5.88
71.14	27.3	-0.18	-6.69
71.18	25.67	0	-6.99
71.22	26.29	-1.55	-5.25
71.26	27.57	-4.01	-4.26
71.3	26.407	-2.7554	-3.2125
71.34	26.36	-1.38	-1.36
71.38	27.22	-3.22	-1.09
71.42	25.11	-4.3	-1.03
71.46	26.25	-6.43	1.16
71.5	22.62	-7.49	0.69
71.54	23.91	-6.93	-0.12
71.58	23.79	-1.24	-5.16
71.62	24.59	-2.08	-5.99
71.66	24.26	-0.53	-3.5
71.7	22.86	-1.74	-4.68
71.74	23.48	-5.11	-3.75
71.78	19.9	-4.36	-4.39
71.82	23.999	-2.081	-2.0803
71.86	24.49	-1.6415	-1.7803
71.9	25.055	-1.1998	-1.4797
71.94	26.24	3.47	2.69
71.98	24.38	0.07	0.63
72.02	27.24	-1.73	-0.1
72.06	26.68	-1.36	-0.36
72.1	29.06	-1.51	1.36
72.14	32.2	1.31	-1.38
72.18	31.94	1.6	-1.48
72.22	30.78	2.33	-1.98
72.26	30.82	-0.04	-3.8
72.3	32.3	1.33	-4
72.34	33.05	1.63	-3.15
72.38	33.25	0.06	-1.44
72.42	33	1.19	0.26
72.46	29.52	0.13	0.95
72.5	31.63	2.68	1.78
72.54	32.24	1.53	2.91
72.58	31.63	2.35	2.7
72.62	32.68	2.41	-0.03
72.66	33.91	0.87	-0.57
72.7	33.33	0.97	-0.03
72.74	33.16	0.52	-1.01
72.78	33.21	-0.89	-1.29
72.82	31.88	-1.1	-0.33
72.86	31.85	-1.97	0.79
72.9	29.96	1.59	0.34
72.94	29.16	2.42	-1.83
72.98	29.2	3.28	0.78
73.02	29.67	5.81	2.21
73.06	33.55	2.52	2.14
73.1	30.14	2.53	5.56
73.14	33.52	1.3239	-1.5332
73.18	31.53	0.33	-2.58
73.22	33.97	0.36	-4.01
73.26	34.45	1.58	-3.63
73.3	35.22	1.85	-4.94
73.34	35.24	2	-4.29
73.38	32.93	1.98	-5
73.42	31.58	5.13	-6.15
73.46	29.687	0.5633	-1.5182
73.5	32.5	-1.83	1.31
73.54	31.03	-2.19	-0.71
73.58	30.83	-0.83	-0.57
73.62	28.26	0.16	-2.27
73.66	28.2	-3.13	-1.85
73.7	25.96	-4.04	-1.04
73.74	26.09	-2.67	-0.67
73.78	23.01	-3	0.14
73.82	24.16	-3.92	1.66
73.86	24.077	-0.078144	-0.32208
73.9	23.717	-0.048092	-0.1575
73.94	24.18	3.63	3
73.98	20.91	4.08	-0.17
74.02	21.87	4.93	-0.47
74.06	20.01	3.47	-2.24
74.1	19.99	0.02	2.62
74.14	20.41	-1.44	2.36
74.18	21.25	1.54	1.94
74.22	20.64	5.52	2.51
74.26	22.95	3.9	1.38
74.3	26.41	1.84	1.32
74.34	29.35	-1.1	1.31
74.38	31.42	-0.23	0.04
74.42	29.49	2.86	0.32
74.46	28.82	2.72	-3.97
74.5	26.95	-1.38	-7.08
74.54	28.76	-0.05	-6.09
74.58	26.64	-5.34	-4.61
74.62	26.22	-5.81	-6.35
74.66	25.02	-8.02	-3.22
74.7	25.14	-5.44	-1.29
74.74	26.994	-3.3901	-2.2802
74.78	26.71	-2.9616	-1.4537
74.82	26.46	-5.34	0.07
74.86	28.06	-7.9	-1.21
74.9	25.784	-1.3567	1.394
74.94	25.474	-0.7944	2.3786
74.98	25.176	-0.25808	3.3372
75.02	23.18	7.1	7.8
75.06	24.47	4.17	6.11
75.1	26.69	0.94	7.97
75.14	27.52	2.33	4.46
75.18	23.5	2.71	6.02
75.22	24.82	0.42	6.3
75.26	25.4	-1.55	4.91
75.3	21.85	0.15	4.43
75.34	21.84	-1.54	7.84
75.38	23.73	-3.63	5.88
75.42	21.71	-3.11	7.81
75.46	28.85	-2.76	1.92
75.5	28.01	-2.72	2.1
75.54	28.35	-1.17	0.07
75.58	28.91	0.62	-0.62
75.62	29.97	0.56	-1.55
75.66	28.18	0.83	-2.16
75.7	29.46	2.62	-2.24
75.74	28.02	2.88	-2.37
75.78	28.5	3.08	-1.9
75.82	27.59	3.09	-1.76
75.86	27.93	4.87	-1.25
75.9	29.83	3.76	-1
75.94	29.57	4.44	-0.33
75.98	30.31	4.85	0.92
76.02	30.19	4.94	2.19
76.06	31.1	4.04	4.54
76.1	30.4	3.55	5.6
76.14	30.43	3.22	3.84
76.18	30.43	2.3	2.79
76.22	28.4	1.69	2.09
76.26	29.65	4.07	3.46
76.3	31.37	3.8	4.6
76.34	32.27	1.86	6.1
76.38	34.55	-0.25	4.87
76.42	32.14	-1	3.97
76.46	30.22	-1.29	1.9
76.5	29.08	-0.38	0.17
76.54	26.16	-0.96	-2.72
76.58	26.46	-1.64	-0.16
76.62	26.61	-0.76	-2.23
76.66	26.08	-1.58	-2.18
76.7	28.09	-4.21	-4.53
76.74	27.01	-2.66	-5.2
76.78	29.38	-0.97	-4.05
76.82	31.33	-4.02	-5.43
76.86	28.99	-4.95	-4.79
76.9	25.96	-6.2	-7.11
76.94	24.07	-2.73	-7.94
76.98	24.93	-5.41	-6.55
77.02	28.099	-3.9485	-5.671
77.06	28.296	-3.707	-5.4087
77.1	25.48	-5.01	-5.39
77.14	30.4	-3.57	-4.27
77.18	31.04	-3.72	-4.73
77.22	29.92	-2.75	-3.8
77.26	29.55	-1.19	-2.42
77.3	29.66	0.02	-2.51
77.34	30.31	0.5	-3.68
77.38	31.77	0.6	-0.99
77.42	31.42	0.09	-0.57
77.46	31.24	-0.83	0.8
77.5	30.34	1.17	-0.36
77.54	31.79	0.11	-1.54
77.58	32.57	-0.23	-1.51
77.62	32.2	0.89	-1.61
77.66	32.13	0.08	-1.36
77.7	31.57	-0.1	-1
77.74	32.15	-0.71	-1.16
77.78	31.45	1.28	-1.75
77.82	30.83	-0.15	-2.03
77.86	31.74	1.01	-1.97
77.9	30.08	1.72	-1.92
77.94	33.67	1.08	-2.01
77.98	35.28	1.88	-1.93
78.02	33.6	2.83	-2.04
78.06	33.09	2.85	-2.28
78.1	34.6	2.14	-2.28
78.14	36.15	4.87	-1.75
78.18	34.59	3.41	-2.75
78.22	35.83	3.96	-1.53
78.26	32.96	3.42	-0.09
78.3	32.88	3.5	0.75
78.34	29.32	5.41	2.68
78.38	31.15	4.73	4.68
78.42	31.93	4.73	2.66
78.46	34.28	3.65	2.77
78.5	33.03	5.54	2.3
78.54	33.67	6.24	2.77
78.58	31.689	3.1382	3.9579
78.62	31.44	2.6408	4.0746
78.66	33.59	-0.97	5.42
78.7	31.01	1.35	4.2
78.74	33.62	1.89	3.15
78.78	30.45	2.88	2.96
78.82	30.91	2.38	4.52
78.86	28.12	-0.12	2.87
78.9	28.67	-2.72	4.48
78.94	28.57	-2.48	1.06
78.98	29.3	-1.04	0.17
79.02	28.71	1.89	-0.3
79.06	30.75	0.75	-0.97
79.1	32.78	1.1	-0.2
79.14	31.63	1.09	-1.44
79.18	34.87	1.5	-0.65
79.22	32.5	4.39	-1.12
79.26	32.68	2.95	0.09
79.3	30.78	4	-0.06
79.34	31.42	1.86	-1.26
79.38	29.54	1.28	-2.53
79.42	33.58	4	-3.59
79.46	34.22	3.79	-3.01
79.5	33.74	3.14	-4.97
79.54	31.85	3.05	-5.56
79.58	29.48	3.23	-4.74
79.62	32.34	3.48	-3.97
79.66	30.05	3.43	-4.17
79.7	31.25	3.38	-3.26
79.74	28.85	3.97	-3.37
79.78	30.17	4.17	-2.79
79.82	29.96	4.02	-2.92
79.86	30.54	3.23	-2.46
79.9	31.33	4.58	-1.96
79.94	29.57	5.62	-1.4
79.98	30.77	6.96	-0.56
80.02	30.16	6.33	-1.05
80.06	31.06	7.97	0.89
[truncated: 999 more rows]
