# Supplementary material for: Mean flow and turbulence structure over exposed roots on a forested floodplain: Insights from a controlled laboratory experiment
Source: PLoS One. 2020 Feb 26;15(2):e0229306. doi: 10.1371/journal.pone.0229306 (PMC7043746; doi:10.1371/journal.pone.0229306)
Supplement: S1 File — (ZIP) [file pone.0229306.s001.zip › data_and_scripts/velocity_data/t21_044_replaced.csv]

0.02	27.54	-0.15	-1.18
0.06	26.72	-2.31	-3.19
0.1	28.75	-2.43	-3.31
0.14	27.06	-1.09	-3.38
0.18	29.08	0.29	-3.04
0.22	29	-0.1	-4.55
0.26	31.48	2.19	-4.21
0.3	30.03	2.78	-4.23
0.34	32.38	5.04	-3.18
0.38	33.7	6.22	0.05
0.42	33.94	4.49	0.36
0.46	33.32	5.6	1.13
0.5	34.11	4.79	0.46
0.54	32.27	3.97	-0.93
0.58	31.57	3.41	-1.05
0.62	30.51	4.91	-2.29
0.66	30.11	2.71	-3.92
0.7	29.52	1.83	-3.17
0.74	29.58	0.15	-0.72
0.78	27.45	2.07	-1.89
0.82	29.64	4.23	-0.08
0.86	30.78	7.18	-1.09
0.9	32.73	6.88	-1.22
0.94	34.82	7.41	0.11
0.98	33.74	6.68	-0.75
1.02	34.82	8.85	-1.38
1.06	36.53	1.05	-0.31
1.1	34.52	0.75	-1.09
1.14	35.12	2.7	0.35
1.18	34.08	1.93	-0.62
1.22	34.75	3.47	-0.48
1.26	33.85	2.19	1.31
1.3	31.07	1.32	0.39
1.34	30.09	1.61	-1.47
1.38	30.94	0.07	-2.21
1.42	28.46	0.52	-3.74
1.46	28.3	0.78	-7.81
1.5	28.51	3.66	-2.81
1.54	26.48	0.97	-5.12
1.58	29.91	-3.09	-6.88
1.62	27.61	-3.07	-6.76
1.66	31.69	0.83	-2.9
1.7	30.97	0.88	-1.76
1.74	31.25	4.46	-0.6
1.78	29.83	2.33	-2.11
1.82	29.67	3.56	-2.93
1.86	27.36	4.15	-2.22
1.9	24.38	2.54	-1.24
1.94	24.89	3.92	1.1
1.98	28.63	3.55	0.72
2.02	27.36	3.43	0.08
2.06	28.22	7.69	-1.11
2.1	29.27	8.6	-1.17
2.14	32.25	7.44	-0.06
2.18	33.71	8.38	0.84
2.22	32.65	4.53	-1.14
2.26	30.05	2.07	-1.19
2.3	29.53	2.26	-3.09
2.34	28.79	4.49	-4.33
2.38	28.953	1.4643	-0.59675
2.42	27.27	-0.85	-0.31
2.46	25.22	-3.66	2.1
2.5	28.43	-3.62	2.14
2.54	27.27	-5	-0.31
2.58	26.73	-3.43	0.33
2.62	25.2	0.9	4.12
2.66	24.28	1.67	4.55
2.7	24.5	0.64	4.05
2.74	22.49	0.52	7.21
2.78	21.75	-1.12	9.39
2.82	26.76	2.36	9.75
2.86	27.11	-1.69	6.9
2.9	27.5	-3.59	4.92
2.94	28.03	-3.77	1.94
2.98	24.21	-3.22	2.28
3.02	24.16	-3.01	2.89
3.06	23.97	-4.39	2.37
3.1	25.33	-3.82	0.56
3.14	27.13	-2.43	0.44
3.18	23.78	-1.95	-0.76
3.22	23.45	0.58	-3.41
3.26	24.55	-0.84	-3.77
3.3	27.2	-0.33	-4.5
3.34	26.02	-0.39	-4.07
3.38	25.72	-0.59	-4.07
3.42	25.36	0.51	-4.8
3.46	26.6	-0.36	-4.88
3.5	26.02	1.72	-4.59
3.54	25.01	2.2	-4.86
3.58	24.43	3.71	-4.39
3.62	22.48	2.07	-1.78
3.66	24.92	2.65	-2.6
3.7	23.34	0.51	-3.13
3.74	24.7	-0.06	-2.28
3.78	25.93	2.24	-2.41
3.82	26.69	5.9	-0.59
3.86	26.37	2.21	-5.27
3.9	25.43	3.16	-1.7
3.94	28.67	1.01	-1.89
3.98	30.67	-0.49	-0.74
4.02	29.98	2.59	-1
4.06	25.02	1.08	-2.69
4.1	25.9	4.48	-1.2
4.14	22.87	6.4	-1.84
4.18	28.56	6.77	-2.78
4.22	28.76	1.97	-2.9
4.26	33.35	4.99	-3.21
4.3	31.43	3.38	-5.14
4.34	33.36	-3.52	-1.59
4.38	32.53	-2.87	-1.73
4.42	26.91	-4.84	-1.24
4.46	26.57	-0.91	-5.36
4.5	27.865	-0.95537	-1.1322
4.54	27.424	-1.0585	-0.75811
4.58	26.935	-1.1156	-0.36079
4.62	24.91	-2.98	1.99
4.66	20.5	-2.48	4.39
4.7	22.45	-3.8	1.14
4.74	20.53	-2.79	1.65
4.78	23.94	-1.54	-0.12
4.82	23.9	0.11	0.55
4.86	23.95	3.81	4.81
4.9	27.68	4.41	4.82
4.94	27.31	3.35	4.27
4.98	21.046	-0.17188	3.6477
5.02	20.528	-0.027926	3.9276
5.06	18.36	0.31	1.01
5.1	19.62	0.64	4.58
5.14	19.38	-4.88	4.03
5.18	17.69	-2.34	4
5.22	19.06	-0.24	3.88
5.26	17.86	1.64	4.38
5.3	15.18	1.67	3.3
5.34	17.26	0.52	3.52
5.38	22.37	0.04	4.95
5.42	20.94	0.7	4.87
5.46	19.77	0.25	2.97
5.5	18.23	-0.76	1.85
5.54	18.89	-0.2	3.59
5.58	19.26	0.9	4.03
5.62	18.19	3.3	7.63
5.66	20.078	-1.8805	1.0156
5.7	20.409	-1.7895	0.81093
5.74	20.757	-1.6466	0.63268
5.78	25.78	-4.55	-5.05
5.82	24.63	-0.65	-8.47
5.86	21.872	-0.95133	0.24564
5.9	22.259	-0.64525	0.16232
5.94	19.48	-2.9	0.8
5.98	19.59	-1.68	3.47
6.02	16.28	-2.34	2.27
6.06	18.8	-2.7	3.23
6.1	20.65	-3.92	2.03
6.14	24.563	1.6637	0.067375
6.18	24.92	2.0862	0.10909
6.22	25.262	2.5078	0.16439
6.26	27.7	7.51	-6.17
6.3	30.35	3.65	-4.06
6.34	32.44	4.7	-1.09
6.38	34.37	3.85	1
6.42	33.26	2.05	0.15
6.46	29.87	0.73	2.39
6.5	27.026	5.0629	0.8424
6.54	27.157	5.3186	0.96801
6.58	25.01	7.75	-2.25
6.62	22.02	9.86	-2.54
6.66	19.68	9.03	-1.29
6.7	20.85	7.38	3.6
6.74	27.43	5.05	6.03
6.78	24.05	8.04	6.71
6.82	28.47	5.84	7.79
6.86	28.66	5.93	6.7
6.9	28.8	5.25	4.7
6.94	27.77	7.18	2.1
6.98	27.16	3.32	-1.79
7.02	23.8	-1.18	-4.35
7.06	25.46	2.71	-2.64
7.1	28.76	3.61	-3.94
7.14	28.87	3.97	-4.61
7.18	27.84	3.51	-4.14
7.22	27.99	1.53	-3.19
7.26	29.57	0.64	-4.03
7.3	30.69	1.93	-3.98
7.34	27.93	0.73	-5.4
7.38	28.21	2.04	-3.53
7.42	29.84	2.68	-4.72
7.46	28.15	3.08	-4.06
7.5	29.4	5	-3.2
7.54	27.95	4.63	-1.29
7.58	27.68	3.79	-1.62
7.62	28.7	3.33	-3.51
7.66	29.43	3.32	-3.28
7.7	29.92	3.32	-3.57
7.74	29.62	4.67	-4.94
7.78	31.77	4.34	-5.55
7.82	29.05	5.68	-5.88
7.86	26.51	7.97	-3.03
7.9	24.75	10.86	2.2
7.94	25.51	10.71	1.08
7.98	21.68	10.81	4.64
8.02	22.93	9.5	5.44
8.06	21.64	9.63	4.48
8.1	23.27	3.89	5.32
8.14	21.89	2.93	4.08
8.18	21.85	3.33	4.63
8.22	21.22	6.84	7.47
8.26	19.84	7.58	7.28
8.3	24.37	5.71	4.99
8.34	22.92	4.29	5.98
8.38	23.59	-0.13	5.74
8.42	22.83	-0.94	4.13
8.46	25.24	-0.3	4.14
8.5	23.19	0.24	2.8
8.54	24.45	2.05	0.17
8.58	23.4	3.18	-1.84
8.62	25.68	4.74	-4.49
8.66	25.9	0.43	-5.23
8.7	24.93	1.43	-5.85
8.74	24.59	4.32	-1.85
8.78	25.14	2.58	0.39
8.82	30.13	-3.43	-1.27
8.86	27.42	-5.4	-5.27
8.9	26.92	-4.72	-5.94
8.94	24.37	-4.27	-6.22
8.98	27.83	-1.47	-4.32
9.02	28.17	-2.49	-4.77
9.06	33.55	-3.38	-2.39
9.1	33.96	0.92	-1.14
9.14	32.56	1.24	-3.93
9.18	26.35	-3.13	-2.84
9.22	25.38	-6.8	-0.23
9.26	24.07	-5	0.22
9.3	24.88	-6.33	-0.48
9.34	25.94	-6.93	-2.22
9.38	24.58	-7.38	-0.78
9.42	26.08	-5.52	-2.49
9.46	24.87	-5.64	-2.17
9.5	23.1	-7.65	-2.64
9.54	20.64	-7.36	-1.94
9.58	23.39	-8.65	-1.64
9.62	20	-8.09	2.26
9.66	18.8	-8.65	2.52
9.7	18.56	-6.4	1.15
9.74	18.13	-4.65	4.5
9.78	22.95	-3.1	5.55
9.82	23.37	-3.62	4.53
9.86	20.53	-1.47	3.32
9.9	17.81	-2.97	2.16
9.94	18.71	-1.35	1.72
9.98	24.151	-1.4073	2.3973
10.02	25.381	-0.94546	1.7216
10.06	27.33	-1.86	2.52
10.1	28.58	-2.1	0.73
10.14	28.22	0.36	-0.88
10.18	32.1	0.08	-1.49
10.22	30.48	0.56	-2.37
10.26	30.93	-0.01	-3.49
10.3	31.28	-0.11	-4.98
10.34	32.32	-1.56	-5.96
10.38	33.05	-4.9	-4.58
10.42	29.27	-3.73	-5.99
10.46	29.42	-4.67	-6.56
10.5	27.71	-5.97	-6.74
10.54	32.388	-2.4669	-3.49
10.58	32.581	-2.3769	-2.8839
10.62	34.17	-1.46	0.68
10.66	31.79	-0.58	0.31
10.7	35.77	0.14	1.77
10.74	34.28	-1.17	2.3
10.78	32.88	-1.15	-0.92
10.82	33.44	-0.3	-1.03
10.86	32.56	-0.04	-1.17
10.9	31.34	0.2	-0.84
10.94	30.05	0.99	-0.59
10.98	30.67	1.77	-0.65
11.02	29.58	2.99	-0.48
11.06	30.61	3.08	0.54
11.1	29.49	2.02	-0.25
11.14	30.31	2.65	-0.23
11.18	28.81	2.89	-0.62
11.22	29.93	2.36	-0.7
11.26	28.76	2.49	-1.04
11.3	29.23	2.75	-1.84
11.34	30.58	3	-2.68
11.38	31.08	4.45	-2.69
11.42	29.99	4.04	-3.59
11.46	30.51	4.02	-3.45
11.5	31.5	3.87	-3.42
11.54	32.69	4.83	-3.98
11.58	34.34	5.17	-4.42
11.62	34.61	5.7	-5.54
11.66	31.852	8.1334	-2.8852
11.7	31.843	8.2861	-2.8222
11.74	31.807	8.3583	-2.7381
11.78	31.747	8.3508	-2.6355
11.82	30.16	10.37	1.13
11.86	32.85	9.94	-1.76
11.9	31.57	11.05	-1.25
11.94	30.9	12.04	-0.35
11.98	30.14	11.51	-0.59
12.02	29.24	11.85	-0.6
12.06	28.18	8.28	-2
12.1	30.811	5.5088	-1.4291
12.14	30.686	4.8169	-1.2658
12.18	30.43	-2.67	-1.07
12.22	30.01	1.14	0.32
12.26	32.18	1.66	-0.93
12.3	29.49	0.67	-5.1
12.34	28.73	-0.58	-3.1
12.38	29.5	-2.92	-0.06
12.42	31.42	-4.53	0.94
12.46	33.08	-6.37	-0.76
12.5	35.55	-6.81	-2.46
12.54	32.24	-6.76	-1.26
12.58	29.22	-4.47	0.99
12.62	26.1	-3.63	2.01
12.66	26.6	1.83	3.64
12.7	23.19	2.66	6.26
12.74	22.17	-2.21	2.37
12.78	22.39	1.83	3.65
12.82	19.9	0.93	3.13
12.86	20.86	0.64	2.21
12.9	22.2	-1.53	0.78
12.94	24.54	-4.19	-2.72
12.98	24.03	-1.44	0.87
13.02	25.95	-2.13	1.84
13.06	28.91	-0.97	-0.18
13.1	28.96	1.14	-1.06
13.14	28.79	2.01	-1.6
13.18	28.14	0.02	-1.16
13.22	26.02	0.65	-1.03
13.26	26.28	1.19	-3.39
13.3	27.24	5.3	-2.98
13.34	26.83	4.88	-3.04
13.38	26.02	5.25	-3.75
13.42	26.534	2.2184	1.0452
13.46	26.44	2.1328	1.6458
13.5	23.69	0.38	6.65
13.54	26.13	-1.55	5.97
13.58	25.35	-0.97	6.88
13.62	24.21	2.8	5.63
13.66	26.76	3.64	2.92
13.7	29.21	3.89	2.71
13.74	30.64	6.43	1.66
13.78	30.53	3.47	-0.43
13.82	31.26	7	1.75
13.86	30.74	7.53	1.22
13.9	30.66	8.73	1.31
13.94	31.28	9.95	0.88
13.98	30.78	11.32	2.65
14.02	28.66	11.15	2.86
14.06	26.29	9.11	3.73
14.1	25.11	4.32	2.34
14.14	25.25	2.2	1.19
14.18	27.79	-2.28	2.89
14.22	28.77	-3.25	1.54
14.26	30.14	-3.71	1.86
14.3	30.28	-4.5	2.24
14.34	28.37	-4.33	-0.6
14.38	29.05	0.9	0.16
14.42	28.82	3.77	3.62
14.46	26.96	8.38	3.08
14.5	25.91	4.11	2.78
14.54	27.21	7.15	3.81
14.58	27.12	4.63	4.74
14.62	29.48	4.81	4.79
14.66	32.5	7.28	4.84
14.7	31.77	4	5.67
14.74	34.28	3.76	3.36
14.78	35.48	4.49	2.47
14.82	31.65	5.36	2.27
14.86	29.26	1.94	1.46
14.9	28.28	1.63	0.84
14.94	28.55	-2.18	-2.55
14.98	28.24	-2.05	2.52
15.02	34.72	-2.27	2.92
15.06	32	2.16	2.32
15.1	30.16	-0.24	-1.32
15.14	30.27	-0.75	-4.38
15.18	30.66	-0.68	-4.12
15.22	29.7	1.35	-3.74
15.26	31.1	2.63	-3.2
15.3	32.04	4.16	-4.33
15.34	32.59	4.69	-3.92
15.38	33.37	5.95	-2.4
15.42	32.78	4.41	0.29
15.46	29.88	1.53	-1.25
15.5	31.51	2.73	1.53
15.54	33.95	1.16	3.48
15.58	32.76	2.02	2.09
15.62	33.12	2.79	0.81
15.66	34.95	1.49	0.46
15.7	34.67	2.03	-0.54
15.74	33.44	2.27	-0.76
15.78	35.34	2.19	-1.79
15.82	36.81	0.66	-2.68
15.86	34.27	0.93	-2.11
15.9	33.84	1.1	-2.42
15.94	33.5	2.48	0.55
15.98	31.89	0.81	-2.46
16.02	32.08	2.06	-1.52
16.06	31.19	2.16	-1.83
16.1	30.53	2.8	-1.55
16.14	31.05	3.35	-1.57
16.18	30.69	3.69	-1.95
16.22	31.39	4.87	-1.75
16.26	31.41	3.63	0.41
16.3	30.62	3.51	-0.65
16.34	26.24	3.1	-0.57
16.38	24.91	4.16	-0.38
16.42	24.62	-1.14	-3.36
16.46	26.26	-2.26	0.72
16.5	25.2	-4.94	0.29
16.54	25.49	-3.02	1.59
16.58	26.46	-2.14	3.53
16.62	27.87	-3.14	3.76
16.66	28.12	-0.65	4.35
16.7	26.97	0.35	5.81
16.74	26.94	1.16	5.89
16.78	26.71	-0.98	3.6
16.82	23.31	-1.17	-0.21
16.86	20.95	-1.61	0.12
16.9	23.91	0.89	0.6
16.94	26.17	6.76	1.51
16.98	23.53	6.06	0.99
17.02	25.05	3.69	2.67
17.06	25	1.99	2.75
17.1	26.27	-0.68	1.85
17.14	27	-2.92	-1.09
17.18	30.44	1.31	-2.79
17.22	28.99	2.91	-2.87
17.26	30.44	0.47	-1.52
17.3	31.19	1.43	-3.37
17.34	34.58	2.18	-2.46
17.38	32.62	-0.98	1.17
17.42	35.89	2.95	-1.06
17.46	34.23	1.52	-0.27
17.5	33.6	2.57	-1.79
17.54	33.28	3.5	0.18
17.58	32.82	6.89	0.73
17.62	31.96	7.3	2.81
17.66	30.53	5.87	4.49
17.7	29.32	3.36	4.78
17.74	28.13	4.8	4.67
17.78	29.74	4.89	3.58
17.82	30.95	4.76	3.12
17.86	31.71	3.41	-0.79
17.9	30.98	-1.26	-0.44
17.94	30.31	-2.48	-5.26
17.98	28.46	1.13	-3.92
18.02	28.61	-0.46	-5.71
18.06	27.28	-2.18	-6.92
18.1	25.88	-1.41	-5.61
18.14	24.84	-2.14	-5.06
18.18	23.36	-0.83	-5.44
18.22	22.69	1.32	-3.24
18.26	21.53	-4.01	-3.88
18.3	25.09	2.25	-2.66
18.34	28.97	-0.38	-3.61
18.38	31.14	-1.6	-4.66
18.42	28.72	2.71	-6.73
18.46	30.51	-1.48	-5.16
18.5	25.83	1.98	-5.48
18.54	27.29	2.4	-6.95
18.58	30.82	0.05	-3.27
18.62	27.01	2.24	-1.38
18.66	24.27	4.2	-1.23
18.7	21.38	3.3	-1.7
18.74	23.4	0.6	-1.18
18.78	21.2	-1.61	-0.85
18.82	22.88	-2.69	1.25
18.86	24.43	1.2	3.86
18.9	25.51	2.52	5.23
18.94	20.47	0.84	5.44
18.98	20.45	2.28	3.02
19.02	18.13	4.31	2.71
19.06	21.06	-1.14	1.64
19.1	19.79	-4.76	-0.96
19.14	17.83	-4.36	-1.48
19.18	15.98	-2.96	-0.21
19.22	15.19	-3.01	2.97
19.26	17.78	-4.63	2.94
19.3	20.89	-2.02	5.14
19.34	23.75	2.97	5.93
19.38	28.06	5.37	5.72
19.42	31.23	4.06	5.64
19.46	28.02	3.82	6.19
19.5	25.54	2.83	4.09
19.54	29.23	5.42	3.13
19.58	30.52	6.62	1.71
19.62	29.21	6.71	4.24
19.66	28.74	7.53	3.46
19.7	27.77	5.43	-0.68
19.74	26.75	5	2.34
19.78	22.16	3.34	1.34
19.82	22.66	1.95	-3.26
19.86	28	2.88	-2.65
19.9	26.61	3.79	-3.45
19.94	27.72	-0.91	-3.14
19.98	32.82	-2.2	-4.29
20.02	31.62	2.37	-3.52
20.06	29.49	2.69	-4.39
20.1	31.43	5.42	-2.58
20.14	33.25	1.54	-1.48
20.18	36.94	1.12	-1.93
20.22	34.05	-0.58	-3.12
20.26	34.17	-2.83	0.47
20.3	28.92	1.4	2.8
20.34	31.33	4.39	5.05
20.38	31.91	3.7	3.65
20.42	28.75	3.7	4.31
20.46	32.87	5.4	1.38
20.5	28.75	3.55	0.06
20.54	32.41	-0.06	-1.69
20.58	31.01	1.69	-4.13
20.62	32.55	0	-1.64
20.66	30.49	1.13	-1.79
20.7	29.9	2.19	0.1
20.74	26.87	-0.06	-1.75
20.78	27.63	2.71	-1.68
20.82	29.06	5.84	-1.86
20.86	30.89	3.87	1.34
20.9	28.65	3.73	4.08
20.94	26.72	5.6	4.27
20.98	26.34	6.83	3.91
21.02	25.92	6.1	4.34
21.06	25.46	3.14	1.65
21.1	22.18	5.34	1.11
21.14	24.51	5.46	2.15
21.18	19.58	2.61	0.96
21.22	23.24	2.94	0.13
21.26	22.01	4.14	-0.79
21.3	20.79	4.84	-3.66
21.34	19.15	3.68	-0.94
21.38	21.39	3	1.57
21.42	21.76	3.24	0.22
21.46	22.93	2.65	-0.4
21.5	22.05	1.17	-0.53
21.54	21.93	0.47	1.02
21.58	23.742	0.1241	-4.4615
21.62	24.304	-0.49935	-5.2238
21.66	25.46	-3.04	-8.36
21.7	24.9	-1.87	-7.76
21.74	27.63	-0.27	-9.43
21.78	30.95	-0.11	-9.47
21.82	28.32	-2.82	-5.38
21.86	23.36	-2.81	-7.04
21.9	25.99	-5.47	-5.96
21.94	27.08	-4.88	-4.92
21.98	26.1	-2.86	-2.22
22.02	23.81	-4.29	-1.06
22.06	28.3	-1.47	1.27
22.1	27.79	-1.11	0.37
22.14	25.71	-3.3	0.73
22.18	28.59	-2.37	-1.58
22.22	26.47	-2.87	-3.56
22.26	28.27	2.06	-1.08
22.3	26.17	1.81	-1.41
22.34	25.81	1.59	-0.01
22.38	24.46	2.13	-0.81
22.42	24.47	3.7	-0.73
22.46	23.9	3.35	1.81
22.5	24.72	3.82	0.26
22.54	23.44	0.48	3.22
22.58	23.01	-0.35	3.44
22.62	22.5	0.67	3.77
22.66	23.74	-0.7	2.08
22.7	24.23	0.88	1.57
22.74	23.64	0.34	0.64
22.78	25.72	-1.76	0.2
22.82	27.89	-2.72	-0.94
22.86	27.71	-3.19	-2.47
22.9	29.6	-1.41	-2.26
22.94	29.83	-1.82	-3.37
22.98	30.19	-1.23	-3.87
23.02	29.77	0.15	-3.77
23.06	28.96	0.01	-0.44
23.1	30.5	2.2	-2.31
23.14	30.57	2.42	-0.36
23.18	31.4	2.69	-1.15
23.22	34.67	2.24	-0.32
23.26	34.31	1.57	-0.76
23.3	35.41	2.47	0.73
23.34	35.57	2.16	1.33
23.38	35.45	0.54	-0.9
23.42	36.41	0.78	-0.22
23.46	36.14	2.8	-0.82
23.5	35.99	3.27	-1.58
23.54	35.26	5.6	1.25
23.58	38.6	3.94	-0.73
23.62	37.06	2.13	-0.71
23.66	37.28	3.07	-0.41
23.7	36.82	3.53	-1
23.74	37.9	2.92	-2.33
23.78	35.72	0.97	-5.23
23.82	32.24	6.46	-5.11
23.86	33.24	5.75	-3.36
23.9	35.06	2.52	-3.6
23.94	32.82	3.06	-3.71
23.98	32.73	2.73	-3.88
24.02	34.2	1.73	-3.89
24.06	34.76	0.53	-4.28
24.1	34.39	0.58	-4.09
24.14	33.01	0.12	-4.04
24.18	32.87	0.37	-4.06
24.22	31.93	-2.19	-2.98
24.26	32.95	-1.67	-2.77
24.3	32.19	-1.91	-1.68
24.34	30.81	-3.16	-0.33
24.38	28.44	-3.14	-0.12
24.42	32.02	-3.75	-0.78
24.46	34.21	-0.77	-2.04
24.5	33.25	0.03	-1.08
24.54	33.75	2.14	-0.3
24.58	32.45	2.36	-0.58
24.62	33.37	1.29	-1.05
24.66	28.94	3.83	1.51
24.7	30.95	8.26	4.01
24.74	30.24	5.54	5.29
24.78	34.39	5.95	2.87
24.82	33.75	6.51	4.55
24.86	31.87	6.54	4.6
24.9	33.49	4.33	2.32
24.94	35.26	2.24	2.09
24.98	35.36	2.33	4.09
25.02	33.53	4.52	2.8
25.06	34.37	3.07	2.83
25.1	35.54	1.94	1.04
25.14	35.47	-0.43	0.94
25.18	33.1	-2.42	-4.04
25.22	33.77	-1.73	-4.88
25.26	29.57	-2.28	-3.74
25.3	29.02	-0.68	-4.63
25.34	25.31	3.08	-7.01
25.38	25.46	1.41	-5.2
25.42	21.17	-2.6	-5.96
25.46	23.67	1.92	-3.27
25.5	27.31	-3.21	-6.23
25.54	25.49	-2.25	-7.57
25.58	26.72	-0.91	-8.09
25.62	23.71	-2.95	-7.36
25.66	27.59	-0.95	-8.01
25.7	23.37	-1.9	-7.67
25.74	23.003	1.1255	-5.2755
25.78	22.946	1.482	-4.7707
25.82	20.21	6.75	-0.84
25.86	19.56	5.95	-3.19
25.9	19.53	5.41	-2.52
25.94	20.17	3.9	-1.6
25.98	23.42	-1.2	-1.43
26.02	27.69	4.74	-2.89
26.06	28.3	1.86	-0.15
26.1	28.18	-2.47	-0.83
26.14	24.2	-1.35	-2.25
26.18	25.85	-1.37	0.24
26.22	25.11	1.52	-0.74
26.26	26.72	1.95	2.09
26.3	25.32	2.69	1.33
26.34	27.41	2.79	-0.74
26.38	27.16	4.01	-0.82
26.42	31.36	5.75	-0.55
26.46	28.56	6.01	-1.67
26.5	25.509	3.0341	2.5485
26.54	26.74	4.9	5.84
26.58	22.46	5.22	4.5
26.62	25.02	2.15	5.1
26.66	23.7	1.75	3.23
26.7	23.4	4.23	3.9
26.74	22.33	0.68	4.54
26.78	23.02	-4.6	4.43
26.82	22.88	-3.09	2.19
26.86	23.98	-0.46	1.54
26.9	24.63	-0.48	0.5
26.94	25.47	0.85	1.06
26.98	26.55	0.83	-0.38
27.02	26.15	3.56	-1.21
27.06	25.36	5.89	-0.86
27.1	30.09	5.5	2.33
27.14	25.5	5.08	3.59
27.18	23.35	0.78	6.23
27.22	20.34	2.83	7.76
27.26	20.85	2.31	6.6
27.3	20.52	-0.39	5.57
27.34	18.13	2.97	6.62
27.38	19	-0.74	6.53
27.42	17.36	0.39	7.48
27.46	20.09	-1.96	4.9
27.5	14.95	-1.74	4.99
27.54	19.36	-1	4.89
27.58	19.52	-3.28	-0.1
27.62	20.71	-1.96	1.58
27.66	19.36	-0.97	1.68
27.7	22.07	-2.83	0.61
27.74	19.15	-1.67	-1.99
27.78	19.33	-2.51	1.26
27.82	20.78	0.69	0.58
27.86	24.22	1.96	-4.33
27.9	23.4	0.47524	-0.2504
27.94	21.46	0.73	-2.1
27.98	26.71	1.98	2.09
28.02	24.58	3.47	1.51
28.06	26.47	2.89	2.11
28.1	26.24	2.99	4.57
28.14	27.27	2.88	2.63
28.18	26.42	3.91	-0.03
28.22	29.17	2.88	0.45
28.26	28.65	2.01	-1.96
28.3	28.16	2.62	-2.6
28.34	27.99	-0.52	-1.38
28.38	27.796	4.0533	0.76732
28.42	28.116	4.2895	0.96258
28.46	26.69	7.41	1.58
28.5	28.24	6.24	-2.04
28.54	22.28	5.61	-0.97
28.58	27.36	5.37	-0.08
28.62	29.704	5.1264	1.8274
28.66	29.61	1.39	9.56
28.7	32.1	1.86	3.53
28.74	32.3	6.71	5.27
28.78	29.92	5.03	0.96
28.82	31.15	5.49	-1.64
28.86	33.46	6.27	-0.27
28.9	32.33	8.11	2.3
28.94	33.61	3.02	2.22
28.98	34.4	4.38	1.55
29.02	33.88	3.93	2.1
29.06	32.35	4.84	1.91
29.1	32.93	2.57	0.19
29.14	32.59	2.41	1.76
29.18	35.33	3.53	1.23
29.22	33.96	2.59	3.31
29.26	33.64	8.29	3.65
29.3	31.82	2.53	-0.24
29.34	27.89	0.87	1.49
29.38	28.04	-1.78	0.22
29.42	28.58	3.79	0.93
29.46	24.68	6.72	6.71
29.5	27.28	3.69	3.67
29.54	27.62	3.3	4.11
29.58	26.95	0.28	3.67
29.62	29.55	1.91	-0.09
29.66	24.62	0.05	0.73
29.7	24.21	-1.91	3.51
29.74	25.1	-3.97	4.42
29.78	23.25	-4.4	5.92
29.82	21.72	-5.32	3.47
29.86	20.99	-7.15	4.93
29.9	20.08	-6.94	0.53
29.94	22.25	-3.35	4.66
29.98	23.74	0.61	3.68
30.02	27.57	0.11	0.11
30.06	28.89	2.62	-2.57
30.1	28.59	2.19	-1.08
30.14	27.62	2.12	-1.07
30.18	27.8	-0.62	0.21
30.22	32	0.54	-2.72
30.26	31.17	1.37	-2.41
30.3	31.69	2.77	-2.05
30.34	33.26	2.97	-1.62
30.38	33.78	0.8	-1.79
30.42	34.81	0.32	-1.76
30.46	33.49	0.64	-0.61
30.5	35.58	-0.5	-3.1
30.54	34.19	-0.31	-2
30.58	35.22	0.3	-0.13
30.62	34.19	2.63	-0.86
30.66	35.57	3.88	-0.67
30.7	34.72	3.55	-0.65
30.74	34.27	4.32	0.52
30.78	33.21	3.16	0.9
30.82	33.14	3.49	0.88
30.86	32.71	4.55	0.5
30.9	32.12	5.05	0.25
30.94	31.71	5.95	-0.12
30.98	32.01	7.09	-1.11
31.02	29.78	6.62	-2.02
31.06	28.05	1.69	-2.17
31.1	31.98	5.93	1.98
31.14	31.99	6.01	-0.27
31.18	32.82	7.32	2.47
31.22	34.73	6.27	1.34
31.26	33.43	3.78	3.1
31.3	30.34	5.78	4.47
31.34	31.95	4.24	5.6
31.38	32.35	1.9	3.12
31.42	30.15	3.79	1.2
31.46	30.37	-0.97	-2.86
31.5	32.58	-1.55	-3.22
31.54	32.03	2.97	-1.34
31.58	28.86	-2.19	-1.52
31.62	29.49	-3.45	-4.87
31.66	26.2	-1.14	-6.32
31.7	30.437	-0.80339	-3.4441
31.74	30.508	-0.76945	-3.7741
31.78	33.87	0.53	-3.53
31.82	32.28	0	-3.86
31.86	32.8	1.94	-2.33
31.9	32.33	-1.72	-1.87
31.94	29.72	-1.66	-4.37
31.98	30.5	0.96	-4.96
32.02	30.01	3.27	-5.5
32.06	30.56	-0.61	-4.24
32.1	28.38	0	-6.43
32.14	30.15	-1.23	-6.81
32.18	30.44	1.18	-4.21
32.22	32.62	1.56	-3.04
32.26	32.12	1.85	-3.13
32.3	33.22	1.32	-2.98
32.34	31.91	1.46	-2.94
32.38	32.64	2.19	-3.12
32.42	32.91	1.31	-3.58
32.46	32.82	2.68	-3.14
32.5	33.14	5.59	-3.21
32.54	33.69	3.05	-5.45
32.58	34.6	3.37	-5.76
32.62	32.75	4.23	-6.13
32.66	33.96	2.75	-5.24
32.7	32.28	2.42	-5.48
32.74	32.06	4.9	-4.5
32.78	31.39	6.27	-2.4
32.82	34.41	2.16	-6.42
32.86	33.62	2.27	-6.21
32.9	31	1.96	-7.06
32.94	31.33	0.24	-6.86
32.98	30.52	0.12	-7.82
33.02	31.54	-0.26	-7.08
33.06	30.28	-1.23	-5.56
33.1	30.28	-0.82	-3.19
33.14	29.46	3.7	0.78
33.18	29.6	4.03	-0.47
33.22	29.9	4.73	-1.2
33.26	31.76	6.06	-0.62
33.3	30.02	2.73	0.41
33.34	31.51	-0.16	-1.58
33.38	26.89	-2.71	-3.03
33.42	32.57	3.62	0.37
33.46	32.59	5.58	2.13
33.5	30.97	5.59	2.57
33.54	26.56	4.55	2.39
33.58	24.78	-0.16	3.08
33.62	22.83	1.68	3.91
33.66	21.65	-4.82	2.65
33.7	22.05	-4.39	3.32
33.74	19.67	-3.5	0.37
33.78	20.17	-4.3	1.61
33.82	20.33	-2.5	4.49
33.86	25.37	-5.04	2.53
33.9	22.63	-4.21	0.45
33.94	23.36	-0.55	1.69
33.98	22.48	2.54	0.15
34.02	18.76	-1.14	-1.61
34.06	17.15	1.34	-4.74
34.1	20.07	2	-6.89
34.14	22.88	2.06	-3.21
34.18	25.09	3.03	-3.02
34.22	26.94	3.84	-1.32
34.26	30.14	6.58	-0.39
34.3	32.42	8.41	-0.03
34.34	32.65	10.62	-0.47
34.38	31.73	9.57	-0.84
34.42	26.87	7.88	0.86
34.46	27.17	7.78	-2.57
34.5	25.52	3.56	-4.55
34.54	29.87	0.81	-1.47
34.58	32.28	3.79	-3.28
34.62	33.41	4.08	-2.13
34.66	31.27	7.68	-1.62
34.7	30.82	2.34	-2.43
34.74	33.38	1.87	-2.62
34.78	33.38	-3.39	-4.47
34.82	33.5	-3.84	-3.42
34.86	27.93	-5.76	-2.1
34.9	27.57	-4.34	-3.8
34.94	24.49	-1.93	-7.33
34.98	28.743	-1.4329	-1.9651
35.02	28.179	-1.2608	-1.4948
35.06	27.619	-1.0472	-1.0098
35.1	27.082	-0.80889	-0.52302
35.14	27.32	-1.23	3
35.18	25.8	-2.46	-0.74
35.22	24.57	2.68	-1.92
35.26	24.73	3.16	3.09
35.3	25.66	-0.04	2.08
35.34	25.55	2.92	0.56
35.38	27.58	1.42	2.95
35.42	27.8	0.68	2.13
35.46	28	-2.41	2.37
35.5	29.3	-5.18	2.95
35.54	24.73	-2.63	1.9
35.58	27.8	0.58	-1.73
35.62	27.07	2.27	-1.46
35.66	27.73	4.72	0.37
35.7	27.21	6.6	1.77
35.74	26.86	5.46	3.35
35.78	25.1	1.93	6.25
35.82	24.47	3.63	-0.65
35.86	25.73	2.48	2.01
35.9	26.25	0.36	-0.3
35.94	26.72	0	0.29
35.98	27.83	-1.21	0.99
36.02	30.19	0.91	-1.84
36.06	28.54	1.69	0.37
36.1	29.29	3.85	0.17
36.14	27.52	1.52	-0.15
36.18	24.57	2.97	0.08
36.22	22.29	0.61	-1.54
36.26	22.31	-2.34	-0.54
36.3	21.41	-5.12	1.33
36.34	20.03	-5.26	3.65
36.38	22.62	-2.84	3.43
36.42	21.37	-1.47	3
36.46	21.77	-0.33	2.76
36.5	20.59	2.03	2.83
36.54	24.34	0.48	3.53
36.58	18.69	-0.03	1.36
36.62	22.26	5.47	4.29
36.66	21.65	7.61	3.22
36.7	20.33	4.85	6.97
36.74	20.06	3.17	5.49
36.78	18.94	5.87	3.7
36.82	21.05	4.82	1.28
36.86	20.32	4.8	3.57
36.9	23.47	1.59	5.69
36.94	21.9	-0.93	4.26
36.98	23.86	-1.63	5.22
37.02	20.42	-2.2	1.19
37.06	19.64	-5.57	-0.38
37.1	18.92	0.85	-0.57
37.14	20.79	-1.23	2.97
37.18	21.15	-0.82	4.36
37.22	20.49	0.33	5.96
37.26	21.71	-0.94	3.19
37.3	21.63	-0.12	3.41
37.34	23.38	-2.48	1.44
37.38	25.11	-2.95	2.54
37.42	24.666	0.0012107	0.24998
37.46	25.96	1.39	-6.81
37.5	26.27	2.74	-5.15
37.54	25	-0.37	-2.78
37.58	28.01	1.92	-0.29
37.62	29.58	5.13	3.18
37.66	31.63	2.21	0.9
37.7	31.54	0.43	0.44
37.74	33.74	0.9	1.8
37.78	31.58	0.78	0.43
37.82	33.27	1.86	1.28
37.86	32.8	5.32	1.09
37.9	32.63	5.33	0.5
37.94	34.15	3.97	0.87
37.98	34.42	3.53	0.73
38.02	34.85	3.91	1.86
38.06	35.99	6.23	0.55
38.1	36.44	4.76	-1.09
38.14	34.11	2.99	-2.34
38.18	32.02	3.82	-1.83
38.22	31.81	4.91	-4.33
38.26	30.05	1.57	-6.62
38.3	30.69	-0.08	-7.29
38.34	32.95	-0.53	-9.48
38.38	32.5	-2.14	-8.31
38.42	35.24	-1.13	-5.45
38.46	33.41	0.55	-5.47
38.5	35.57	0.97	-5.64
38.54	32.97	0	-6.19
38.58	31.63	1.02	-5.34
38.62	30.34	3.73	-5.36
38.66	26.99	-0.37	-4.36
38.7	28.33	-4.39	-6.01
38.74	28.488	-1.6471	-2.1511
38.78	28.391	-1.4805	-1.9584
38.82	27.77	-1.41	4.52
38.86	25.16	-4.56	5.22
38.9	21.33	-3.81	2.4
38.94	25.65	-4.09	-0.66
38.98	22.45	-2.48	-3.58
39.02	28.85	0.27355	-1.7039
39.06	29.078	0.63626	-1.7729
39.1	29.345	1.0033	-1.8626
39.14	29.646	1.3686	-1.9688
39.18	34.4	2.49	-3.57
39.22	32.97	2.48	-3.98
39.26	34.13	2.54	-3.7
39.3	32.75	3.59	-3.68
39.34	32.72	4.77	-3.5
39.38	33.44	5.62	-3.66
39.42	32.14	4.67	-3.1
39.46	33	5.22	-2.93
39.5	33.82	3.91	-2.68
39.54	35.57	3.84	-3.22
39.58	33.49	1.66	-2.38
39.62	31.8	1.09	-1.42
39.66	26.78	0.06	0.68
39.7	27.27	-1.07	2.27
39.74	26.45	-2.36	0.02
39.78	31.6	-4.77	-0.24
39.82	33.31	2.36	-2.2
39.86	34.34	0.91	3.42
39.9	36.95	-0.21	1.19
39.94	36.41	1.51	0.74
39.98	37.44	2.86	0.55
40.02	36.07	3.89	0.51
40.06	35.54	3.98	-0.11
40.1	34.97	2.8	-0.18
40.14	34.01	1.22	2.65
40.18	34.17	0.56	1.44
40.22	32.38	1.63	1.19
40.26	29.46	-0.68	1.08
40.3	29.34	-0.14	2.26
40.34	29.62	-2.3	-0.27
40.38	27.69	-5.31	-3.8
40.42	27.22	-1.9809	3.1546
40.46	27.03	-3.06	3.85
40.5	24.3	0.72	5.34
40.54	22.59	-0.32	5.22
40.58	23.65	-5.9	4.36
40.62	26.34	-4.72	3.89
40.66	25.32	-1.73	5.66
40.7	25.63	-3.53	7.41
40.74	20.94	-5.36	5.41
40.78	22.31	-6.31	3.66
40.82	24.66	-4.87	0.22
40.86	23	-3.92	-0.76
40.9	25.08	-2.44	-1.92
40.94	25.58	0.14	-3.53
40.98	29.06	0.17	0.02
41.02	29.14	-0.11	3.15
41.06	27.71	0.2	0.79
41.1	28.81	2.11	0.14
41.14	28.02	2.57	-0.2
41.18	28.69	3.53	-0.56
41.22	30.02	3.79	-1.43
41.26	32.38	5.05	-1.79
41.3	31.33	4.28	-0.71
41.34	31.45	7.42	1.04
41.38	33.09	5.45	-0.21
41.42	35.3	5.71	-0.71
41.46	36.69	5.92	0.81
41.5	36.73	3.78	1.31
41.54	34.52	-1.48	2.86
41.58	31.17	-3.57	-0.29
41.62	32.28	-1.06	0.72
41.66	32.62	3.7	3.13
41.7	33.15	4.11	3.12
41.74	29.72	1.29	1.76
41.78	29.5	2.1	3.23
41.82	32.17	1.66	5.24
41.86	31.16	1.08	6.51
41.9	29.28	0.55	6.62
41.94	27.69	-2.42	3.44
41.98	26.36	-2.66	0.52
42.02	28.12	-3.86	-1.32
42.06	27.114	-0.1639	3.7972
42.1	26.348	-0.37191	3.5113
42.14	25.582	-0.5835	3.1542
42.18	31.71	4.05	7.46
42.22	24.101	-0.9951	2.2403
42.26	23.412	-1.1839	1.6908
42.3	21.2	-2.89	1.98
42.34	23.27	-1.33	1.16
42.38	21.43	0	-2.03
42.42	20.64	-0.74	-0.52
42.46	20.19	-2.56	-1.67
42.5	18.82	-2.99	-2.75
42.54	19.65	-1.62	-3.13
42.58	19.79	-1.17	-5.76
42.62	22.5	-0.61	-6.17
42.66	23.87	-0.88	-5.92
42.7	21.65	-1.78	-8.13
42.74	23.1	-0.38	-7.15
42.78	23.83	0.39	-5.07
42.82	23.68	1.13	-5.22
42.86	21.98	1.51	-4.19
42.9	23.29	1.1	-5.44
42.94	21.87	1.57	-6.14
42.98	24.73	1.91	-6.03
43.02	22.55	2.72	-5.02
43.06	22.58	1.13	-4.79
43.1	20.81	0.64	-6.87
43.14	24.19	0.58	-7.08
43.18	26.75	-1.37	-6.17
43.22	27.53	1.92	-5.44
43.26	27.47	4.19	-3.2
43.3	26.18	3.49	-1.53
43.34	28.68	5.13	0.01
43.38	29.89	5.66	-0.55
43.42	33.36	4.29	-1.1
43.46	31.15	5.38	-0.24
43.5	32.56	5.05	1.21
43.54	31.38	4.89	0.91
43.58	32.6	4.03	0.72
43.62	31.58	5	-0.02
43.66	33.49	5.35	2.16
43.7	33.26	5.77	0.6
43.74	35.03	5.01	0.52
43.78	35.19	1.56	-0.2
43.82	35.8	-1.28	-2.34
43.86	32.59	-3.04	-0.4
43.9	29.51	-4.18	2.5
43.94	32.68	-0.85	0.56
43.98	31.93	-1.05	-1.16
44.02	33.49	-1.35	-1.57
44.06	29.78	-1.64	-3.86
44.1	30.25	-3.34	-1.8
44.14	27.58	-2.54	-0.55
44.18	29.38	-1.12	3.25
44.22	25.4	5.13	1.13
44.26	28.82	5.53	0.05
44.3	26.67	3.94	0.7
44.34	27.89	0.03	-0.62
44.38	25.58	-1.07	-1.78
44.42	24.41	-1.85	1.17
44.46	26.07	-1.92	0.51
44.5	25.14	-0.3	2.57
44.54	26.13	0.26	4.39
44.58	23.69	3.99	-0.45
44.62	22.4	4.96	-2.1
44.66	22.06	3.94	-0.97
44.7	25.68	6.39	1.49
44.74	26.15	5.15	0.49
44.78	29.46	1.78	-0.98
44.82	25.88	2.59	1.14
44.86	24.95	0.83	0.7
44.9	20.41	0.17	0.49
44.94	21.85	0.59	-0.79
44.98	26.44	0.13	0.16
45.02	25.48	-1.88	3.18
45.06	29	-3.33	-1.98
45.1	27.67	-4.58	-0.44
45.14	27.43	-1.17	3.28
45.18	25.34	-0.71	4.59
45.22	26.92	0.07	2.3
45.26	25.08	1.98	0.3
45.3	26.57	1.37	-1.17
45.34	21.75	-0.56	0.19
45.38	24.64	-3.47	4.55
45.42	25.26	-5.55	5.46
45.46	28.72	-3.78	4.81
45.5	26.85	-1.71	3.41
45.54	25.35	-4.39	5.31
45.58	24.07	-6.08	4.95
45.62	23.62	-6.04	4.34
45.66	24.84	-3.44	2.62
45.7	22.78	-5.12	1.73
45.74	26.27	-0.77	-1.15
45.78	29.08	2.61	-1.11
45.82	29.75	3.53	-0.78
45.86	30.15	4.05	-0.99
45.9	31.36	4.52	-0.82
45.94	31.92	4.32	-1.17
45.98	34.01	3.89	-1.79
46.02	34.22	2.53	-1.84
46.06	31.99	-0.56	-4.5
46.1	32.35	3.35	-4.55
46.14	29.84	0.6	-6.06
46.18	30.26	2.62	-3.84
46.22	29.35	3.81	-4.62
46.26	30.38	4.03	-0.91
46.3	29.74	4.95	0.02
46.34	31.48	1.45	2.16
46.38	29.98	-2.68	2.42
46.42	34.08	-3.17	-1.69
46.46	33.74	-1.17	-4.44
46.5	32.47	-2.04	-2.96
46.54	32.27	-1.09	-1.02
46.58	31.32	0.49	-0.79
46.62	30.31	-1.85	-0.59
46.66	28.7	-1.27	0.58
46.7	30.91	4.04	0.28
46.74	31.23	2.21	-0.27
46.78	31.6	0.87	-1.61
46.82	32.3	2.13	-2.53
46.86	32.96	2.71	-2.13
46.9	31.8	2.65	-2.21
46.94	32.33	2.45	-2.37
46.98	31.05	2.58	-2.27
47.02	31.56	3.51	-2.24
47.06	30.81	3.05	-1.9
47.1	31.38	3.08	-1.43
47.14	31.44	3.67	-1.56
47.18	31.16	4.41	-1.26
47.22	30.66	3.54	-1
47.26	31.25	4.49	1.98
47.3	31.01	4.3	4.92
47.34	30.19	3.65	4.76
47.38	31.13	0.73	4.01
47.42	30.93	0.5	4.29
47.46	31.9	2.26	3.02
47.5	30.88	0.37	1.5
47.54	31.15	-3.81	-1.33
47.58	28.36	-4.4	-1.42
47.62	29	-0.93	0.46
47.66	28.39	-1.49	1.25
47.7	31.27	-4.46	2.39
47.74	30.98	-7.81	-1.35
47.78	30.11	-6.96	-0.41
47.82	29.67	-7.75	-0.25
47.86	28.65	-5.23	0.87
47.9	31.61	-3.27	3.21
47.94	28.13	0.54	2.8
47.98	30.51	4.38	1.01
48.02	28.9	4.8	-3.04
48.06	30.69	2.93	-2.17
48.1	25	1.45	-3.07
48.14	27.03	-0.66	-3.26
48.18	25.17	0.17	-3.19
48.22	25.05	2.4	-2.87
48.26	23.68	2.9	-2.84
48.3	24.38	3.4	-1.04
48.34	23.8	0.2	-1.2
48.38	20.79	3.4	0.73
48.42	23.62	5.16	0.69
48.46	23.13	2.84	-0.18
48.5	23.56	4.08	-0.77
48.54	21.94	3.29	0.58
48.58	21.24	3.45	0.38
48.62	22.44	6.07	0.43
48.66	22.31	7.94	-2.22
48.7	19.79	1.43	-2.05
48.74	21.23	1.34	1.63
48.78	21.43	-1.16	1.16
48.82	21.33	-1.15	-0.79
48.86	22.34	-1.79	1.45
48.9	22.5	-2.75	1.63
48.94	26.64	-0.18	-2.69
48.98	27.21	-0.15	-2.08
49.02	29.67	1.71	0.49
49.06	30.65	2.72	-1.84
49.1	30.37	3.64	0.69
49.14	32.58	2	0.48
49.18	34.83	1.71	-2
49.22	33.47	1.66	-1.48
49.26	32.12	2.54	-4.29
49.3	31.42	1.2	-2.72
49.34	31.26	-1.06	-3.12
49.38	31.48	-3.5	-5.6
49.42	31.67	-0.2	-7.63
49.46	31.89	-1.84	-6.72
49.5	32.7	-0.18	-6.15
49.54	31.56	1.26	-6.25
49.58	28.3	-0.56	-5.15
49.62	27.62	-4.76	-5.23
49.66	27.24	-5.54	-5.73
49.7	27.29	-3.26	-2.02
49.74	26.51	-1.85	0.65
49.78	21.19	-3.45	1.83
49.82	22.94	-5.64	0.37
49.86	21.09	-3.1	-0.15
49.9	23.27	-4.06	-2.27
49.94	26.63	0.61	-5.54
49.98	22.99	3.46	-5.86
50.02	22.75	3.8	-0.56
50.06	24.24	-0.88	1.48
50.1	23.49	2.77	2.68
50.14	26.13	2.42	1.63
50.18	27.39	0.07	0.32
50.22	26.78	1.3	2.72
50.26	27.35	0.47	3.7
50.3	27.41	0.17	1.03
50.34	26.3	1.17	-0.55
50.38	26.08	1.53	0.99
50.42	28.64	0.94	3.35
50.46	26.43	1.68	3.03
50.5	26.96	-0.07	2.21
50.54	26.99	-0.48	3.45
50.58	30.67	2.63	1.98
50.62	26.87	1.43	0.51
50.66	26.05	1.19	3.59
50.7	24.99	-1.73	0.91
50.74	24.9	-1.73	-1.44
50.78	26.39	-3.93	-1.35
50.82	27.35	-5.9	-2.99
50.86	25.84	-0.82	-0.59
50.9	24.37	0.02	-0.44
50.94	23.49	1.28	-2.93
50.98	24.82	-1.88	-1.67
51.02	23.45	1.26	-0.98
51.06	25.72	-0.7	-0.12
51.1	25.81	-0.27	-1.64
51.14	24.67	2.81	-1.61
51.18	25.66	2.24	-1.32
51.22	25.96	0.58	-1.49
51.26	27.5	0.9	-5.03
51.3	26.62	-1.79	-1.17
51.34	27.21	-3.36	-2.72
51.38	26.87	-2.37	-5.16
51.42	26.55	-5.44	-2.95
51.46	24.14	-3.56	-3.66
51.5	28.45	-1.15	1.17
51.54	29.48	-0.91	0.59
51.58	32.54	1.51	-0.55
51.62	33.11	1.38	0.1
51.66	32.59	2.57	-0.38
51.7	30.84	1.86	0.91
51.74	32.77	2.94	-0.18
51.78	31.61	1.16	-0.59
51.82	30.4	3.15	-0.33
51.86	31.34	4.14	-1.03
51.9	33.24	6.95	-1.31
51.94	33.35	6.82	-2.3
51.98	29.88	7.65	-3.88
52.02	29.77	8.25	-2.53
52.06	28.55	6.1	-5.91
52.1	26.95	5.12	-4.72
52.14	28.04	8	-4.39
52.18	32.68	5.57	-6.19
52.22	31.62	5.15	-9.48
52.26	30.19	5.05	-4.88
52.3	28.24	11.44	-1.21
52.34	23.8	11.15	0.08
52.38	22.8	7.34	2.7
52.42	23.73	7.24	4.7
52.46	24.29	6.62	3.73
52.5	27.94	6.41	3.05
52.54	30.85	4.7	3.37
52.58	30.84	3.12	4.88
52.62	33.7	0.82	4.25
52.66	29.58	4.19	0.81
52.7	28.32	4.2	2.51
52.74	26.01	6.22	5.2
52.78	24.38	5.05	6.51
52.82	24.51	3.66	8.5
52.86	24.82	2.08	6.57
52.9	22.31	5.89	4.35
52.94	24.71	4.16	8
52.98	26.378	1.9198	2.6297
53.02	26.578	1.4187	1.9756
53.06	26.54	0.27	-2.72
53.1	28.49	-0.53	-0.91
53.14	30.84	-3.01	-4.34
53.18	28.07	-1.63	-3.44
53.22	31.51	-0.48	2.49
53.26	28.8	-2.58	-1.14
53.3	25.25	2.29	2.12
53.34	23.4	-0.53	0.8
53.38	25.79	-1.75	1.25
53.42	27.54	-4.74	1.01
53.46	25.36	-2.48	2.39
53.5	26.92	-1.2	0.43
53.54	24.85	2.63	2.58
53.58	24.15	-0.91	3.89
53.62	22.9	-1.47	2
53.66	26.28	-1.54	1.38
53.7	24.132	-0.7819	2.5106
53.74	24.208	-0.65741	2.6128
53.78	24.301	-0.52292	2.7017
53.82	20	-1.68	6.35
53.86	22.31	2.69	4.37
53.9	26	1.06	-0.27
53.94	24.15	-1.48	1.25
53.98	23.51	1.46	0.05
54.02	24.94	-1.55	4.09
54.06	27.08	-1.99	3.11
54.1	26.1	0.84	3.77
54.14	24.33	2.57	4.02
54.18	21.67	2.61	2.66
54.22	20.76	-1.18	0.92
54.26	21.5	1.81	2.32
54.3	21.43	0.41	2.76
54.34	22.7	-1.57	1.53
54.38	23.6	-1.81	2.45
54.42	22.72	-1.5	1.42
54.46	22.6	-2.84	0.98
54.5	23.84	-1.82	1.37
54.54	25.37	-1.72	-0.32
54.58	29.84	-2.06	-2.09
54.62	32.45	-0.71	-3.14
54.66	33.5	-1.31	-2.72
54.7	35.4	-2.73	-2.49
54.74	33.64	-2.18	-4.43
54.78	31.74	-2.7	-4.6
54.82	31.76	-3.33	-4.71
54.86	31.34	-3.45	-4.57
54.9	29.9	-3.39	-3.16
54.94	28.66	-2.05	-2.05
54.98	27.58	-1.28	-1.82
55.02	26.43	-1.47	-3.1
55.06	28.08	1.11	-0.38
55.1	30.21	2.73	-0.26
55.14	30.87	5.88	2.39
55.18	30.37	6.42	1.88
55.22	31.8	5.54	3.58
55.26	29.23	0.22	3.62
55.3	29.89	-0.41	4.24
55.34	31.15	0.92	2.46
55.38	30.84	0.35	1.61
55.42	30.72	0.65	0.15
55.46	30.81	-0.99	0.72
55.5	30.98	1.73	-2.24
55.54	31.01	0.53	-1
55.58	32.97	1.04	3.81
55.62	31.83	-0.23	1.35
55.66	31.24	0.23	1.78
55.7	32.59	-0.05	2.74
55.74	31.72	-0.42	0.95
55.78	31.16	1.61	-0.33
55.82	33.35	1.13	-1.26
55.86	33.38	1.1	-2.16
55.9	33.76	5.92	1.31
55.94	30.54	6.17	0.7
55.98	33.56	1.78	-1.59
56.02	32.04	1.66	-1.68
56.06	31.27	1.18	-1.32
56.1	31.88	1.22	-2.51
56.14	29.64	-1.42	-4.61
56.18	30.21	0.16	1.83
56.22	28.25	-0.74	1.54
56.26	30.47	1.69	0.14
56.3	30.89	1.05	1.29
56.34	32.11	-0.43	1.76
56.38	32.77	1.25	-0.51
56.42	34.6	-0.15	-0.92
56.46	31.35	0.5	-1.51
56.5	33.49	2.9	-1.11
56.54	33.96	1.31	-1.64
56.58	36.1	1.69	-2.19
56.62	36.41	1.41	-2.15
56.66	35.25	0.52	0.08
56.7	36.31	1.19	-0.88
56.74	35.59	-1.12	-2
56.78	32.88	0.02	-1.56
56.82	29.3	2.82	-0.69
56.86	32.21	4.1	0.26
56.9	31.84	4.25	-0.18
56.94	32.8	5.6	-0.06
56.98	32.62	5.95	-0.28
57.02	33.82	4.99	-1.63
57.06	32.45	5.63	-2.03
57.1	35.54	4.96	-3.8
57.14	38.43	2.14	-2.61
57.18	37.29	1.6	-2.33
57.22	37.98	1.26	-3.71
57.26	36.97	-1.01	-2.24
57.3	38.62	2.45	-3.45
57.34	39.13	0.64	0.09
57.38	39.16	-0.19	0.03
57.42	35.75	-1.47	0.79
57.46	36.91	-1.61	-1.12
57.5	33.79	0.84	-1.82
57.54	34.63	-1.54	-0.58
57.58	33.9	0.65	-0.95
57.62	33.97	-0.4	-2.25
57.66	33.93	1.25	-1.59
57.7	33.31	2.48	-1.96
57.74	32.55	2.56	-1.74
57.78	32.76	3.22	-1.68
57.82	32.39	1.77	-1.47
57.86	32.17	2.65	-2.01
57.9	32.95	5.06	-1.51
57.94	32.56	5.85	-1.61
57.98	34.17	4.06	-1.24
58.02	32.06	5.87	-0.92
58.06	34.17	6.54	-1.9
58.1	31.11	7.04	-3.15
58.14	32.47	4.67	-3.53
58.18	30.72	2.6	-3.83
58.22	34.74	3.79	-5.31
58.26	31.84	6	-4.53
58.3	30.68	5.79	-2.96
58.34	32.1	4.38	-2.5
58.38	28.86	4.08	-2.11
58.42	29.07	-0.71	-4.18
58.46	28.47	-2.01	-3.35
58.5	26.79	-2.72	-1.99
58.54	25.76	-3.95	-0.83
58.58	27.39	-7.59	-1.76
58.62	24.6	-3.57	-6.09
58.66	28.239	0.10502	-1.2779
58.7	33.41	-1.21	-1.46
58.74	28.482	-0.13849	-1.7596
58.78	36.26	2.52	1.28
58.82	30.4	4.54	3.73
58.86	29.137	-0.34695	-2.7685
58.9	28.59	3.27	-4.34
58.94	29.92	6.79	-0.52
58.98	28.71	4.74	-2.2
59.02	28.89	0.58	-2.79
59.06	29.08	-0.33	-4.73
59.1	30.15	0.22	-5.84
59.14	26.81	1.02	-7.6
59.18	27.24	1.06	-8.57
59.22	31.464	-0.019314	-5.2612
59.26	31.607	0.090198	-5.2655
59.3	31.7	0.21177	-5.1776
59.34	34.42	-4.65	-1.27
59.38	33.96	-4.23	-5.24
59.42	31.37	-3.83	-4.5
59.46	32.64	-2.94	-2.99
59.5	32.6	-1.12	-3.8
59.54	33.8	-0.79	-5.29
59.58	29.63	1.44	-5.19
59.62	28.31	5.17	0.75
59.66	30.36	6.49	3.94
59.7	28.59	5.19	4.21
59.74	24.32	3.73	5.17
59.78	27.26	-0.75	7.32
59.82	27.51	-1.31	2.72
59.86	30.457	2.7195	1.3669
59.9	31.131	2.314	0.96155
59.94	32.26	0.75	-3.76
59.98	30.17	2.82	-2.7
60.02	32.82	3.21	-2.31
60.06	35.39	1.73	-1.93
60.1	37.69	3.47	-2.43
60.14	36.88	-1.32	1.59
60.18	33.36	-6.14	-1.64
60.22	32.29	-4.14	-4.56
60.26	31.45	-1.14	-4.54
60.3	31.22	-1.03	-2.58
60.34	29.57	-2.78	-3.28
60.38	29.71	-1.61	-3.85
60.42	28.61	-1.48	-3.64
60.46	28.3	-1.01	-4.06
60.5	28.31	-2.41	-4.79
60.54	26.78	-0.55	-5.37
60.58	26.92	-1.23	-4.74
60.62	29.4	0.58	-3.74
60.66	30.81	-0.15	-5.32
60.7	28.01	1.29	-3.88
60.74	31.89	1.46	-2.99
60.78	34.2	2.47	-4.83
60.82	28.9	5.88	-1.02
60.86	26.73	4.35	1.4
60.9	30.08	7.03	2.65
60.94	32.46	6.91	-1.7
60.98	34.91	5.06	0.67
61.02	33.4	3.57	2.59
61.06	32.47	4.16	2.3
61.1	32.61	2.06	3.1
61.14	30.16	2.81	1
61.18	31.57	3.5	-0.49
61.22	30.7	7.25	0.54
61.26	32.47	1.97	0.77
61.3	33.01	2.4	-2.37
61.34	34.62	1.66	-1.88
61.38	32.15	3.96	-2.14
61.42	32.43	4.2	-2.46
61.46	31.22	5.65	-2.87
61.5	30.56	7.18	-1.91
61.54	30.9	6.86	-0.74
61.58	29.17	6.38	-0.54
61.62	32.13	6.28	0.54
61.66	32.7	4.52	0.93
61.7	33.81	3.83	-0.28
61.74	32.37	2.76	-2.2
61.78	34.37	1.59	-0.79
61.82	27.71	1.19	-1.36
61.86	27.98	3.21	1.31
61.9	25.71	2.31	-1.76
61.94	26.08	2.33	1.43
61.98	26.1	2.43	-1.43
62.02	23.27	2.55	-1.33
62.06	26.1	2.07	-1.2
62.1	24.06	0.91	0.51
62.14	23.46	-1.06	1.95
62.18	25.88	2.88	2.44
62.22	25.73	4.81	3.07
62.26	23.98	4.99	3.03
62.3	25.77	5.87	3.9
62.34	25.57	3.59	1.81
62.38	27.15	4.64	0.7
62.42	24.06	4.9	2.19
62.46	22.34	3.55	2.14
62.5	19.98	3.72	1.61
62.54	20.95	3.56	2.2
62.58	20.95	2.13	6.46
62.62	20.14	0.15	9.63
62.66	19.1	0.37	7.49
62.7	21.94	0.4	4.98
62.74	23.33	-1.06	5.33
62.78	22.11	-1.85	3.23
62.82	21.84	0.11	5.35
62.86	18.03	-1.74	4.71
62.9	18.54	-2.93	3.79
62.94	17.88	-1.08	-0.59
62.98	20.74	0.83	-3.33
63.02	21.13	-3.97	-1.03
63.06	22.22	-1.09	-2.08
63.1	22.23	-1.57	-2.69
63.14	25.2	-2.49	-4.64
63.18	25.01	-0.75	-4.88
63.22	23.56	-0.55	-5.21
63.26	23.83	-1.03	-5.03
63.3	21.59	-0.75	-6.34
63.34	22.62	-1.23	-5.08
63.38	21.75	-5.17	-7.94
63.42	23.39	-3.55	-3.61
63.46	20.77	0.72	-1.79
63.5	22.8	4.7	-0.3
63.54	22.92	5.33	-1.52
63.58	23.64	6.04	-2.08
63.62	20.82	5.97	-1.62
63.66	20.03	5.2	-0.01
63.7	22.07	1.95	2.66
63.74	19.77	5.49	1.66
63.78	18.83	2.27	1
63.82	16.63	0.49	-0.42
63.86	19.24	0.94	2.13
63.9	20.26	-1.98	4.52
63.94	24.05	-2.64	3.12
63.98	20.42	-0.79	4.52
64.02	20.94	-3.11	6.18
64.06	18.69	-4.27	1.83
64.1	20.53	-3.86	5.78
64.14	18.89	-0.15	6.62
64.18	18.39	1.75	5.7
64.22	15.62	-0.03	4
64.26	16.28	-4.04	5.61
64.3	18.33	-4.3	6.31
64.34	17.87	-7.44	5.33
64.38	15.95	-4.81	1.63
64.42	15.5	-3.87	4.47
64.46	19.9	-2.63	4.08
64.5	16.43	-0.15	2.77
64.54	19.72	0.75	5.37
64.58	18.95	-3.34	7.83
64.62	20.38	-6.56	9.58
64.66	16.64	-4.11	7.76
64.7	20.8	-1.61	6.12
64.74	21.71	-0.53	3.59
64.78	26.04	-3.07	3.7
64.82	28.05	-1.82	3.58
64.86	24.4	1.57	-0.13
64.9	24.84	1.84	-1.84
64.94	27.02	-0.03	-3.74
64.98	27.67	0.54	-4.95
65.02	27	1.81	-6.02
65.06	29.95	5.67	-3.56
65.1	29.19	5.37	-3.23
65.14	28.89	4.94	-3.02
65.18	29.69	6.23	-2.86
65.22	31.63	3.82	-1.11
65.26	32.63	3.06	-0.29
65.3	37.28	4.93	-2.51
65.34	34.93	6.02	1.34
65.38	30.271	2.4783	1.0642
65.42	29.599	1.6844	1.6753
65.46	28.866	0.86203	2.2214
65.5	28.097	0.039792	2.6816
65.54	24.24	-2.02	4.49
65.58	27.12	-2.06	3.3
65.62	23.29	-3.54	5.22
65.66	23.15	-1.72	6.47
65.7	23.65	-4.01	2.92
65.74	23.89	-3.84	2.86
65.78	23.95	-2.72	0.73
65.82	25.64	-2.67	-2.82
65.86	26.77	-2.15	-4.49
65.9	25.37	-0.59	-3.16
65.94	26.51	-0.12	-3.43
65.98	22.95	-1.06	-2.03
66.02	20.76	4.29	1.1
66.06	19.73	3.91	3.32
66.1	19.29	4.61	3.91
66.14	18.5	3.58	1.37
66.18	20.16	2.83	-0.32
66.22	20.28	3.78	-0.72
66.26	24.34	3.99	1.02
66.3	22.56	4.46	2.22
66.34	27.71	4.14	-1.36
66.38	24.802	5.7865	1.7634
66.42	26.037	5.8199	1.6928
66.46	24.77	8.06	5.02
66.5	27.91	8.52	2.83
66.54	31.29	7.35	1.74
66.58	31.39	6.65	-0.75
66.62	33.11	5.43	1.26
66.66	30.72	2.49	1.79
66.7	34.8	0.21	1.95
66.74	35.98	2.39	1.74
66.78	35.19	1.75	2.64
66.82	36.26	1.48	2.21
66.86	35.77	2.13	3.38
66.9	36.59	0.99	3.17
66.94	35.33	-1.17	2.74
66.98	32.1	-2.25	3.76
67.02	31.13	-2.2	1.78
67.06	32.62	-2.74	-0.79
67.1	26.95	-4.51	-3.54
67.14	28.92	-3.07	-4.82
67.18	29.5	1.84	-4.95
67.22	30.72	-0.7	-6.09
67.26	29.64	-3.52	-6.17
67.3	32	-2.84	-4.09
67.34	31.01	-1.25	-3.14
67.38	32.23	-1.14	-1.49
67.42	30.72	-1.99	-1.89
67.46	33.28	-1.08	-1.71
67.5	35.48	1.09	-2.3
67.54	34.31	1.4	-3.66
67.58	36.71	3.86	-4.49
67.62	35.56	5.79	-4.94
67.66	37.99	6.82	-5.26
67.7	36.01	7.17	-3.22
67.74	39.09	4.97	-5.03
67.78	35.09	4.42	-5.61
67.82	32.71	8.22	-4.12
67.86	29.5	7.59	-5.8
67.9	31.51	5.07	-6.52
67.94	30.05	7.02	-4.31
67.98	30.76	4.8	-3.42
68.02	30.31	6.71	-2.78
68.06	27.81	5.89	-2.78
68.1	27.69	4.35	-1.82
68.14	28.3	3.12	-1.55
68.18	31.47	3.85	-0.68
68.22	30.88	2.81	0.73
68.26	33.73	2.55	0.72
68.3	29.26	1.82	-0.47
68.34	32.18	1.89	-1.75
68.38	29.76	2.42	-2.52
68.42	30.05	2.17	-1.09
68.46	28.11	2.72	-0.06
68.5	28.21	2.62	0.87
68.54	26.4	4.14	2.06
68.58	25.81	4.25	1.1
68.62	26.59	2.45	-0.92
68.66	25.19	1.81	-2.97
68.7	26.57	0.7	-3.5
68.74	23.62	-0.12	-5.86
68.78	26.1	0.48	-3.05
68.82	24.15	-3.61	-4.15
68.86	23.67	-1.33	-0.97
68.9	24.03	2.01	3.27
68.94	23.51	2.24	2.13
68.98	20.36	1.54	1.12
69.02	21.8	0.85	1.2
69.06	22.75	-0.38	2.46
69.1	25.77	-0.53	2.39
69.14	25.4	-3.26	-1.33
69.18	22.3	0.03	1.85
69.22	21.93	3	3.42
69.26	22.46	1.18	4.49
69.3	23.66	1.91	3.49
69.34	22.99	1.36	2.24
69.38	27.46	-0.76	0.43
69.42	24.64	-1.58	-0.86
69.46	25.58	-1.33	0.57
69.5	20.93	-4.16	1.53
69.54	26.107	-1.3361	-0.15457
69.58	26.592	-1.7203	-0.50387
69.62	29.43	1.08	-3.24
69.66	28.02	-0.72	-3.48
69.7	32.21	-4.51	-1.79
69.74	31.17	-2.1	-0.98
69.78	28.873	-3.4352	-2.2363
69.82	29.17	-2.63	-3.45
69.86	25.71	-6.02	-0.87
69.9	26.43	-4.63	-3.12
69.94	28.37	-5.06	-5.85
69.98	28.17	-5.84	-2.83
70.02	30.49	-5.23	-1.74
70.06	32.4	-1.75	-0.88
70.1	30.78	-0.07	-4.48
70.14	30.37	1.04	-4.62
70.18	30.14	0.04	-5.3
70.22	29.05	-1.71	-4.59
70.26	25.5	-1.49	-3.65
70.3	27.54	0.34	-2.29
70.34	24.77	-0.91	-2.02
70.38	24.53	-0.8	-2.28
70.42	24.35	-1.26	-1.38
70.46	23.5	-0.97	-1.5
70.5	24.22	-0.44	-1.78
70.54	25.33	0.31	-0.52
70.58	29.49	0.67	1.4
70.62	32.06	1.24	1.59
70.66	31.25	1.83	1.81
70.7	29.3	4.35	3.18
70.74	27.83	1.15	0.4
70.78	25.32	4.2	0.77
70.82	28.81	2.81	0.37
70.86	23.36	-3.59	-0.57
70.9	21.69	-4.43	0.24
70.94	20.85	-5.2	-1.34
70.98	20.73	-5.25	-1.58
71.02	18.14	-4.3	1.22
71.06	23.95	-3.35	1.32
71.1	26.79	2.07	2.06
71.14	26.97	1.31	1.3
71.18	23.56	-2.84	3.12
71.22	25.87	-1.14	5.64
71.26	26.57	-0.44	5.2
71.3	24.3	-0.32	5.02
71.34	20.51	-6.31	1.92
71.38	20.14	-8.15	-0.71
71.42	18.3	-8.39	-1.36
71.46	19.32	-6.01	2.77
71.5	20.76	-3.95	2.01
71.54	22.15	-1.53	1.13
71.58	25.93	0.09	0.8
71.62	23.76	1.6	0.53
71.66	20.96	0.69	1.8
71.7	17.67	-0.06	1.57
71.74	17.73	1.59	0.9
71.78	20.94	1.32	4.32
71.82	23.39	-1.86	1.44
71.86	22.71	-1.47	0.42
71.9	26.73	0.67	-2.06
71.94	30.23	1.43	-1.25
71.98	31.51	3.03	-0.89
72.02	32.04	3.42	-1.52
72.06	32.88	4.75	-1.65
72.1	34.72	4.23	-4.03
72.14	34.44	5.78	0.96
72.18	35.1	2.33	2.1
72.22	32.54	3.68	-2.71
72.26	34.25	3.35	-2.49
72.3	33.17	2.86	-3.41
72.34	33.78	2.51	-2.98
72.38	32.43	3.14	-3.19
72.42	32.55	3.99	-3.35
72.46	31.74	5.89	-2
72.5	29.32	6.54	-2.05
72.54	27.57	4.34	1.57
72.58	24.29	2.52	1.76
72.62	21.78	-0.45	0.31
72.66	18.98	3.87	-6.84
72.7	23.81	0.55	-4.49
72.74	21.86	2.2	-3.6
72.78	26.31	0.81	-2.95
72.82	27.38	0.65	-1.79
72.86	30.84	4.14	-0.25
72.9	33.23	4.51	0.86
72.94	30.23	-1.5	-1.13
72.98	26.4	0.29	0.33
73.02	24.98	-3.98	2.09
73.06	23.6	-6.36	0.73
73.1	24.06	-2.9	-2.06
73.14	21.15	-1.73	-3.43
73.18	19.8	-4.25	-3.72
73.22	26.34	0.27	-1.76
73.26	26.93	1.94	1.54
73.3	25.1	-1.82	4.07
73.34	24.29	-0.59	3.75
73.38	24.05	-2.83	0.99
73.42	26.34	0.72	-0.46
73.46	24.46	-1.98	0.61
73.5	26.5	0.2	2.63
73.54	26.66	-1.02	3.14
73.58	25.83	-1.99	3.42
73.62	23.78	-4.42	3.06
73.66	27.69	1.83	4.28
73.7	29.52	4.27	1.31
73.74	27.66	7.3	3.73
73.78	31.9	6.65	3.93
73.82	30.25	8.23	3.4
73.86	27.53	8.52	1.6
73.9	30.87	5.48	-0.62
73.94	29.874	3.8819	-1.6223
73.98	30.036	4.0222	-1.8472
74.02	26.55	1.22	-7.98
74.06	30.247	4.1944	-2.1841
74.1	30.85	-1.46	-7.07
74.14	28.42	-0.65	-8.57
74.18	29.2	0.35	-5.2
74.22	29.25	1.83	-3.1
74.26	29.47	2.97	-3.12
74.3	29.57	4.67	-1.14
74.34	30.46	3.27	-2.31
74.38	30.78	2.45	-4.17
74.42	30.78	2.07	-3.67
74.46	29.56	0.36	-3.74
74.5	30.52	1.31	-2.9
74.54	29.047	2.9546	-2.5438
74.58	28.807	2.7348	-2.5607
74.62	31.34	12.51	5.02
74.66	29.14	10.1	2.6
74.7	29.96	7.73	-0.12
74.74	31.92	7	-1.12
74.78	27.419	1.532	-2.9349
74.82	27.115	1.2834	-3.0925
74.86	27.36	-2.69	-5.22
74.9	25.75	-2.51	-4.54
74.94	24.04	-1.64	-5.51
74.98	23.61	-0.91	-6.74
75.02	23.52	-2.05	-5.67
75.06	23.42	-2.17	-5.31
75.1	21.2	-2.57	-4.14
75.14	23.17	-0.8	-4.24
75.18	23.26	-2.69	-7.92
75.22	25.31	0.25	-7.48
75.26	27.16	1.42	-8.37
75.3	25.69	0.92	-8.04
75.34	26.85	0.87	-7.54
75.38	26.81	-1.2	-3.89
75.42	26.99	-1.15	-2.72
75.46	27.26	-1.44	-5.48
75.5	27.91	-2.31	-5.54
75.54	27.93	-3.31	-5.03
75.58	30.84	-3.77	-6.69
75.62	27.82	-3.8	-6.81
75.66	27.61	0.62	-1.14
75.7	26.46	3.47	0.83
75.74	26.75	2.5	0.18
75.78	23.6	0.63	2.39
75.82	24.09	-1.55	1.14
75.86	23.636	-0.78649	-2.5964
75.9	23.42	-0.76492	-2.4577
75.94	26.19	0	-7.33
75.98	26.21	1.75	-6.66
76.02	22.54	-4.78	-5.65
76.06	24.53	-1.08	-6.14
76.1	25.14	-5.06	-5.72
76.14	27.49	-2.62	-6.63
76.18	27.91	-0.92	-6.33
76.22	22.88	-1.28	-4.76
76.26	23.94	-3.51	-3.47
76.3	23.685	-0.96096	-1.6299
76.34	23.886	-1.008	-1.5887
76.38	24.107	-1.0575	-1.5524
76.42	27.13	3.99	0.56
76.46	24.596	-1.1614	-1.4921
76.5	23.62	-0.14	0.08
76.54	20.4	-2.37	1.78
76.58	20.75	-2.78	2.42
76.62	19.65	-2.6	2.83
76.66	20.08	-1.33	3.78
76.7	19.01	0.12	2.77
76.74	16.64	-1.66	1.99
76.78	22.17	-1.55	2.51
76.82	23.78	-0.94	2.71
76.86	23.04	-0.3	3.64
76.9	27.349	-1.6419	-1.2334
76.94	27.518	-1.6604	-1.1978
76.98	35.71	3.69	1.05
77.02	31.94	-1.49	0.43
77.06	32.68	-4.15	-4.63
77.1	27.93	-2.99	-5.76
77.14	29.99	-0.38	-3.44
77.18	29.08	0.04	-4.32
77.22	30.6	-0.74	-3.75
77.26	32.06	-1.38	-4.46
77.3	32.25	3.33	-2.69
77.34	27.225	-1.3626	-0.46692
77.38	33.36	-5.51	-3.17
77.42	29.53	-4.96	-3.13
77.46	28.96	-4.23	-2.43
77.5	26.53	0.64	-0.78
77.54	21.88	-4.42	-0.63
77.58	22.58	-4.41	-0.35
77.62	21.41	-1.52	3.04
77.66	22.55	2.33	2.48
77.7	18.85	1.3	2.17
77.74	20.23	2.7	3.05
77.78	20.43	3.87	2.99
77.82	15.97	-0.65	4.44
77.86	16.12	-2.15	4.08
77.9	17.95	-0.85	2.01
77.94	19.64	-4.2	3.35
77.98	17.89	-4.24	3.9
78.02	21.34	-7.25	3.29
78.06	21.89	-5.7	3.66
78.1	22.74	-3.19	3.92
78.14	20.21	-1.67	3.07
78.18	20.44	-6.23	3.7
78.22	18.12	-4.51	5.17
78.26	16.77	1.22	2.78
78.3	16.22	0.15	2.57
78.34	19.54	-2.72	2.81
78.38	16.32	-4.32	1.31
78.42	18.77	0.75	4.27
78.46	19.68	0.58	3.97
78.5	20.74	2.55	5.28
78.54	19.27	-0.42	4.29
78.58	17.59	-2.37	1.86
78.62	17.52	-5.2	1.53
78.66	22.61	-4.74	4.6
78.7	24.54	-7.79	6.76
78.74	21.401	-0.33891	3.4303
78.78	21.79	2.18	3.09
78.82	22.33	2.24	2.37
78.86	23.47	4.7	2.59
78.9	23.78	7.12	1.87
78.94	20.3	2.88	3.75
78.98	19.78	1.2	3.63
79.02	24.121	2.6201	3.3441
79.06	24.471	3	3.2812
79.1	24.807	3.342	3.202
79.14	25.125	3.6368	3.1053
79.18	25.424	3.8754	2.9901
79.22	27.38	-0.4	1.92
79.26	28.23	1.38	-0.19
79.3	25.61	4.72	1.25
79.34	26.46	2.68	2.81
79.38	27.33	4.08	2.6
79.42	26.64	6.27	2.87
79.46	26.78	5.46	4.52
79.5	25.94	3.3	3.9
79.54	27.88	1.56	2
79.58	25.64	0.01	0.14
79.62	27.02	-0.74	-0.94
79.66	26.98	-0.12	-2.53
79.7	32.53	-4.6	-2.72
79.74	34.11	0.54	-3.95
79.78	33.6	2.45	-5.29
79.82	31.34	-1.28	-7.42
79.86	32.03	2.42	-6.58
79.9	36.71	1.57	-5.19
79.94	32.97	-1.36	-6.64
79.98	30.56	-2.05	-6.69
[truncated: 1,053 more rows]
