# Supplementary material for: Mean flow and turbulence structure over exposed roots on a forested floodplain: Insights from a controlled laboratory experiment
Source: PLoS One. 2020 Feb 26;15(2):e0229306. doi: 10.1371/journal.pone.0229306 (PMC7043746; doi:10.1371/journal.pone.0229306)
Supplement: S1 File — (ZIP) [file pone.0229306.s001.zip › data_and_scripts/velocity_data/t21_045_replaced.csv]

0.1	20.67	9.93	5.34
0.14	20.99	11.45	6.14
0.18	18.8	8.93	7.31
0.22	18.31	5.51	8.49
0.26	17.88	1.9	7.64
0.3	21.35	4.08	6.14
0.34	21.68	1.25	3.96
0.38	21.77	-2.12	4.29
0.42	24.18	-0.94	4.28
0.46	23.84	-1.14	5.47
0.5	22.35	-0.06	6.49
0.54	22.98	0.76	3.03
0.58	24.929	0.83855	1.2322
0.62	24.64	0.84	-2.49
0.66	23.68	2.24	0.29
0.7	27.57	3.94	-2.14
0.74	27.83	4.52	-2.17
0.78	29.2	3.65	-1.52
0.82	30.4	5.16	-1.33
0.86	34.66	3.49	-2.05
0.9	32.38	3.03	0.64
0.94	32.58	6.12	0.35
0.98	32.27	5.34	3
1.02	31.82	4.63	3.24
1.06	32.36	2.45	4.31
1.1	34.04	6.25	-0.3
1.14	32.95	5.08	-0.19
1.18	31.93	4.19	-1.49
1.22	30.49	4.56	-1.61
1.26	27.12	6.2	-1.71
1.3	28.54	6.95	-1.87
1.34	23.2	10.19	-2.05
1.38	23.65	10.71	-0.73
1.42	22.02	11.3	-3.09
1.46	27.61	10.07	-1.42
1.5	25.45	9.44	-2.43
1.54	28.38	4.07	0.56
1.58	19.87	3.79	-1.2
1.62	21.28	1.17	1.51
1.66	21.78	1.02	3.21
1.7	22.1	-0.28	5.12
1.74	18.5	3.47	5.36
1.78	18.51	4.72	6.82
1.82	19.68	7.85	7.27
1.86	23.346	1.485	3.1759
1.9	24.105	1.1629	2.7974
1.94	24.924	0.89189	2.3376
1.98	25.25	5.41	-1.58
2.02	26.664	0.4866	1.2372
2.06	29.33	1	1.59
2.1	31.54	-1.13	-2.32
2.14	31.46	-1.16	-1.03
2.18	30.25	-1.93	-2.59
2.22	30.24	-0.64	-1.62
2.26	29.7	-0.9	-1.57
2.3	30.97	0.58	-1.97
2.34	30.96	0.05	-1.82
2.38	31.37	-0.82	-4.45
2.42	31.82	-1.43	-5
2.46	32.3	1.36	-3.34
2.5	30.61	1.78	-3.56
2.54	28.7	2.1	-3.39
2.58	28.26	1.69	-3.89
2.62	30.69	2.22	-5.49
2.66	30	2.68	-5.83
2.7	30.49	4.6	-4.68
2.74	30	4.64	-4.69
2.78	30.15	5.16	-4.47
2.82	29.61	5.47	-2.11
2.86	31.82	5.41	-1.9
2.9	31.33	4.52	0.55
2.94	31.35	2.61	-2.32
2.98	29.73	3.12	-0.95
3.02	26.92	3.08	-0.27
3.06	27.46	2.86	-0.5
3.1	24.81	0.47	0.2
3.14	27.24	2.31	0.51
3.18	27.01	3.41	0.23
3.22	27.09	2.84	-0.85
3.26	25.65	2.76	-0.98
3.3	27.79	-0.8	1.78
3.34	26.21	2.09	-0.4
3.38	26.8	2.81	0.8
3.42	25.47	0.75	1.09
3.46	24.51	-0.27	0.43
3.5	21.72	0.75	1.54
3.54	24.41	-2.47	1.06
3.58	23.1	-2.41	-2.16
3.62	21.93	-1.11	-0.12
3.66	22.31	0.75	1.54
3.7	25.14	-0.36	2.05
3.74	23.5	0.61	1.2
3.78	22.45	1.54	2.42
3.82	25.56	1.78	-0.25
3.86	25.86	0.75	-0.19
3.9	26.21	0.94	-0.15
3.94	25.75	-0.11	-2.67
3.98	25.65	0.51	-3.62
4.02	27.01	2.01	-1.99
4.06	27.33	1.63	-0.74
4.1	25.76	2.27	-2.15
4.14	25.63	2.33	-2.2
4.18	27.09	0.4	-0.35
4.22	25.74	-0.64	-1.59
4.26	23.93	-1.48	-0.71
4.3	24.73	0.22	1.02
4.34	27.25	0.81	-4.04
4.38	26.25	1.1	-5.87
4.42	25.32	3.58	-1.6
4.46	25.31	6.39	-0.46
4.5	23.31	9.09	-0.06
4.54	24.56	8.24	-0.39
4.58	27.42	5.16	-5.01
4.62	26.547	5.302	-2.9238
4.66	25.99	8.08	-2.31
4.7	24.18	9.17	-4.35
4.74	25.25	8.42	-3.97
4.78	25.97	5.69	-3.47
4.82	27.26	2.06	-1.85
4.86	29.81	2.22	-0.15
4.9	31.78	3.04	-4.06
4.94	30.96	1.18	-4.42
4.98	22.553	6.5504	0.24719
5.02	21.21	5.13	2.1
5.06	22.53	7.88	-1.07
5.1	21.463	6.6418	1.2675
5.14	12.94	8.27	5.14
5.18	14.07	5.65	5.82
5.22	14.51	6.89	4.43
5.26	18.51	8.02	2.68
5.3	21.98	8.93	0.05
5.34	21.58	11.01	2.16
5.38	20.64	6.95	4.52
5.42	25.53	6.67	3.04
5.46	26.41	5.28	-1.65
5.5	27.04	8.92	-1.49
5.54	23.77	3.54	-3.2
5.58	23.94	5.59	2.52
5.62	20.88	5.14	2.98
5.66	23.01	2.86	3.52
5.7	22.38	4.36	3.02
5.74	23.86	4.27	1.02
5.78	23.85	3.49	1.16
5.82	23.6	5.8	-0.52
5.86	24.49	5.28	0.55
5.9	24.73	4.35	1.67
5.94	24.76	5.8	2.01
5.98	23.91	4.87	0.98
6.02	25.2	1.31	1.06
6.06	24.74	2.49	0.17
6.1	26.13	2.89	-0.55
6.14	25.05	8.29	0.78
6.18	26.83	6.07	3.01
6.22	25.27	1.36	1.83
6.26	25.08	-1.42	-0.69
6.3	22.08	-2.53	-0.53
6.34	22.9	-1.56	1.01
6.38	21.84	-2.34	3.65
6.42	23.78	0.67	2.02
6.46	21.45	2.93	1.85
6.5	21.58	2.21	2.61
6.54	21.26	-0.22	1.28
6.58	28.55	0.8	-1.14
6.62	29.21	0.33	-1.07
6.66	30.05	-0.56	-1.44
6.7	29.49	0.51	-1.47
6.74	28.56	1.6	-1.99
6.78	31.02	2.16	-1.82
6.82	30.47	2.54	-1.9
6.86	32.45	2.53	-1.64
6.9	32.3	1.17	-2.45
6.94	33.86	2.93	-1.55
6.98	32.11	4.12	-2.7
7.02	32.69	2.68	-3.27
7.06	29.89	2.25	-3.16
7.1	31.09	1.24	-3.44
7.14	30.23	0.13	-4.72
7.18	30.72	0.38	-1.62
7.22	27.03	-0.78	-1.18
7.26	23.93	2.8	1.27
7.3	25.78	4.04	3.18
7.34	24.05	7.41	2.35
7.38	24.55	2.7	3.98
7.42	24.51	4.55	3.35
7.46	25.8	4.26	1.4
7.5	24.53	5.73	-0.99
7.54	20.16	7.37	-1.48
7.58	18.93	6.07	0.78
7.62	22.72	3.41	0.2
7.66	22.72	2.46	0.67
7.7	23.84	1.16	1.34
7.74	24.86	1.28	0.35
7.78	25.54	3.3	1.19
7.82	27.53	6.87	0.87
7.86	27.97	6.09	3.49
7.9	28.103	3.9385	1.7003
7.94	35.54	4.57	-0.14
7.98	30.41	3.92	2.49
8.02	30.43	3.94	2.21
8.06	30.56	3.45	2.45
8.1	28	2.8	4.11
8.14	26.41	4.64	1.53
8.18	27.54	7.62	0.75
8.22	27.23	6.65	-0.53
8.26	26.92	3.94	-1.83
8.3	25.69	6.48	-3
8.34	27.03	6.22	-2.43
8.38	21.91	5.94	-1.87
8.42	20.48	1.37	2.99
8.46	20.81	-2.86	2.04
8.5	21.68	-4.94	-1.11
8.54	19.52	-4.26	0.34
8.58	27.189	0.24877	-2.3505
8.62	28.239	-0.010197	-2.6424
8.66	31.6	-2.29	-0.43
8.7	35.25	0.12	-1.27
8.74	35.64	3.41	-4.03
8.78	32.35	3.88	-5.7
8.82	33.28	1.63	-6.09
8.86	31.28	-2.74	-5.79
8.9	31.18	-1.84	-4.26
8.94	30.31	0.37	-1.29
8.98	26.83	0.26	1.37
9.02	26.99	4.01	2.08
9.06	25.65	-0.79	-0.75
9.1	26.78	0.49	0.93
9.14	25.26	2.44	0.73
9.18	26.48	2.5	0.4
9.22	26.14	2.28	0.76
9.26	27.38	2.49	4.56
9.3	26.42	3.95	2.3
9.34	25.89	-1.65	1.78
9.38	27.55	1.1494	0.47239
9.42	28.17	-5.61	-1.86
9.46	28.91	2.37	-1.98
9.5	29.93	-1.5	-1.58
9.54	29.95	1.19	-0.46
9.58	30.58	3.66	-0.31
9.62	31.08	4.29	-0.68
9.66	30.49	5.03	-0.37
9.7	30.01	5.26	-0.65
9.74	30.51	6.4	-0.9
9.78	30.54	5.78	-1
9.82	31.65	5.65	0.31
9.86	30.47	7.2	1.95
9.9	28.38	5.27	3.34
9.94	29.36	6.72	3.88
9.98	29.29	2.24	1.08
10.02	29.92	1.66	1.23
10.06	30.95	0.16	0.93
10.1	33.62	1.63	1.9
10.14	29.93	0.08	1.78
10.18	30.05	-0.83	0.52
10.22	31.36	2.97	-1.08
10.26	30.02	0.29	-2.66
10.3	31.1	1.69	0.81
10.34	32.46	4.1	-0.87
10.38	30.87	3.54	-5.44
10.42	29.99	0.8	-4.15
10.46	27.61	0.64	-5.65
10.5	29.38	-1.22	-3.29
10.54	27.84	0.18	-1.82
10.58	27.08	0.23	-2.93
10.62	25.37	0.67	-1.31
10.66	24	-2	-1.06
10.7	30.77	-3.45	-0.04
10.74	31.25	-2.95	-1.87
10.78	31.55	-1.01	-1.83
10.82	30.33	-0.8	-1.13
10.86	31.07	0.17	-0.65
10.9	30.28	1.13	-0.62
10.94	30.76	0.64	-0.33
10.98	31.68	0.12	-0.1
11.02	31.67	1.12	-0.17
11.06	32.05	1.53	-0.11
11.1	31.45	0.79	0.2
11.14	31.89	1.43	0.47
11.18	33.12	2.48	-1.13
11.22	34.62	3.91	-1.35
11.26	34.9	0.37	-1.72
11.3	36.93	1.04	-2.88
11.34	36.44	2.88	-3.51
11.38	35.29	2.32	-1.93
11.42	32.36	3.06	-2.07
11.46	33.13	1.31	-2.53
11.5	32.26	1.33	-4.33
11.54	33.21	1.18	-3.95
11.58	33.03	2.01	-5.12
11.62	34.22	2.79	-4.05
11.66	31.41	3.89	-2.64
11.7	31.28	2.89	-3.6
11.74	31.07	2.37	-3.74
11.78	31.5	2.54	-1.74
11.82	31.89	3.94	-2.31
11.86	34.47	3.77	-5.19
11.9	32.63	3	-3.25
11.94	30.32	2.94	-3.57
11.98	29.47	3.41	-3.68
12.02	30.31	0.52	-3.38
12.06	28.9	0.29	-5.2
12.1	29.01	1.56	-1.16
12.14	26.95	3.06	3.09
12.18	25.23	6.96	5.73
12.22	30.776	3.1367	-3.3156
12.26	30.851	3.0669	-3.923
12.3	37.6	3.69	-3.58
12.34	34.62	5.51	-5.66
12.38	35.8	4.44	-5.32
12.42	33.14	3.74	-5.82
12.46	29.03	2.73	-8.8
12.5	26.79	0.98	-9.35
12.54	26.54	0.41	-8.04
12.58	25.68	0.36	-7.47
12.62	25.62	-0.68	-7.39
12.66	25.82	-0.72	-7.22
12.7	28.15	1.6	-4.76
12.74	25.47	3.83	-1.99
12.78	23.06	4.85	-1.1
12.82	18.54	2.36	-1.26
12.86	23.06	-1.39	-4
12.9	25.54	4.49	-1.32
12.94	25.85	5.24	-1.54
12.98	23.75	2.1695	-3.0022
13.02	23.77	2.2221	-3.4324
13.06	24.15	-3.16	-2.87
13.1	21.98	-0.38	-2.66
13.14	22.93	-0.27	-5.64
13.18	23.27	2.37	-5.32
13.22	22.93	2.1	-5.21
13.26	23.66	1.69	-5.35
13.3	24.06	2.45	-5.06
13.34	26.1	4.11	-7.33
13.38	25.18	3.51	-8.68
13.42	21.62	4.79	-7.03
13.46	18.72	-3.79	-2.56
13.5	22.19	-2.88	-0.72
13.54	21.32	-5.37	1.57
13.58	21.11	-3.77	0.33
13.62	23.057	0.8255	-0.40001
13.66	25.92	6.5	-0.72
13.7	27.24	2.26	1.31
13.74	25	5.44	2.42
13.78	23.44	4.59	3.23
13.82	21.16	0.67	1.96
13.86	22.21	-0.58	-0.68
13.9	23.77	-2.17	-1.73
13.94	24.8	-4.45	-2.33
13.98	24.18	-1.19	-0.82
14.02	22.55	-1.87	-2.02
14.06	23.9	-1.82	-4.44
14.1	26.69	0.93	-3.64
14.14	26.6	-2.25	-5.16
14.18	24.51	-1.74	-5.35
14.22	21.77	-2.3	-1.03
14.26	22.1	-5.7	-0.46
14.3	22.7	-3.33	0.97
14.34	21.67	-2.41	0.54
14.38	27.58	2.2	-2.29
14.42	24.94	3.47	-0.12
14.46	23.89	4.44	2.09
14.5	23.8	3.78	0.14
14.54	26.11	2.94	0.73
14.58	25.03	3.96	0.04
14.62	22.37	2.36	1.73
14.66	24.75	-1.58	-0.38
14.7	24.47	-4.08	-0.6
14.74	22.07	-4.12	-2.61
14.78	22.39	-0.56	-0.25
14.82	25.04	-1.29	-2.17
14.86	24.79	-1.49	-4.04
14.9	22.7	-0.66	-1.39
14.94	19.53	-0.68	1.1
14.98	20.74	-2.43	0.39
15.02	16.95	0.2	1.42
15.06	17.38	1.08	4.8
15.1	16.76	-1.08	3.97
15.14	18.33	-0.27	4.42
15.18	21.44	-0.44	2.54
15.22	25.32	3.15	1.57
15.26	23.04	4.02	0.08
15.3	25.49	3.63	-1.07
15.34	25.14	3.87	-2.02
15.38	23.63	3.97	-3.07
15.42	21.43	5.25	-4.57
15.46	22.75	1.06	-6.34
15.5	24.58	3.05	-6.48
15.54	23.59	-1.73	-5.73
15.58	23.06	2.09	-5.46
15.62	21.25	0.41	-3.47
15.66	21.72	2.73	-3.49
15.7	20.59	3.39	-0.66
15.74	20.47	3.96	0.25
15.78	18.66	5.32	-1.38
15.82	18.9	5.72	-1.11
15.86	16.79	4.05	-1.52
15.9	17.66	4.43	-2.08
15.94	20.08	3.38	-4.77
15.98	21.99	2.11	-4.12
16.02	26.7	-0.12	-0.47
16.06	29.35	2.83	-0.6
16.1	28.79	4.14	-2.26
16.14	31.33	1.81	-5.52
16.18	29.92	4.08	-4.24
16.22	29.46	3.85	-5.07
16.26	27.46	5.14	-3.89
16.3	27.98	3.09	-5.37
16.34	28.9	4.54	-4.39
16.38	28.22	5.85	-3.43
16.42	27.1	7.27	-2.52
16.46	24.94	3.82	-1.99
16.5	25.57	3.23	-2.05
16.54	28.78	2.89	-3.38
16.58	25.63	6.04	-3.4
16.62	28.24	5.86	-1.22
16.66	31.19	6.6	-1.35
16.7	27.05	7.41	-0.72
16.74	28.59	7.18	-1.07
16.78	27.13	5.3	-0.85
16.82	26.11	6.1	0.47
16.86	26.02	5.77	1.81
16.9	26.02	5.11	-1.35
16.94	23.8	5.78	-1.87
16.98	26.402	6.5093	1.9308
17.02	26.284	6.4943	2.4423
17.06	26.178	6.4575	2.9237
17.1	24.49	4.76	5.8
17.14	28.31	4.31	4.41
17.18	27.01	8.73	5.92
17.22	27.42	6.49	5.22
17.26	24.51	7.99	2.96
17.3	24.84	7.18	2.43
17.34	25.43	5.34	3.75
17.38	26.66	4.97	3.9
17.42	26.7	5.95	3.63
17.46	29.5	4.42	6.24
17.5	25.66	5.38	3.66
17.54	25.41	5.25	1.05
17.58	24.58	2.41	0.86
17.62	27.13	0.01	1.31
17.66	27.36	0.36	-0.82
17.7	28.72	1.31	-0.58
17.74	27.36	1.66	-0.46
17.78	25.99	2.84	-0.79
17.82	24.32	1.43	0.28
17.86	25.33	1.63	-0.08
17.9	23.43	2.16	0.33
17.94	22.9	0.32	0.13
17.98	24.96	-2.81	-2.08
18.02	22.93	-1.98	-4.17
18.06	23.6	-0.12	-4.97
18.1	23.99	-3.63	-6.43
18.14	22.86	-2.83	-6.96
18.18	20.5	-1.79	-5.58
18.22	20.93	-1.4	-2.8
18.26	19.12	0.51	-2.01
18.3	20.28	1.72	-0.36
18.34	20.82	-0.15	-0.79
18.38	22.87	-0.63	-0.28
18.42	22.16	-2.21	-0.21
18.46	22.6	-2.77	2.27
18.5	23.55	-2.98	-0.49
18.54	23.38	-2.21	-0.66
18.58	22.82	-2.25	0.73
18.62	22.48	-0.63	-2.29
18.66	27.49	0.23	-3.68
18.7	28.68	1.34	-1.91
18.74	25.72	0.93	-0.89
18.78	25.96	3.11	1.52
18.82	28.78	2.05	1.85
18.86	31.29	0.85	1.08
18.9	31.51	3.23	-0.3
18.94	32.16	5.25	-2.13
18.98	32.92	3.73	-3.2
19.02	35.83	2.57	-4.24
19.06	35.4	-1.23	-5.59
19.1	33.54	1.69	-5.02
19.14	31.79	3	-4.75
19.18	31.51	3.48	-4.44
19.22	31.62	1.92	-4.36
19.26	31.04	3.39	-3.74
19.3	32.68	3.76	-3.16
19.34	31.58	3.08	-2.15
19.38	31.59	2.33	-3.03
19.42	31.11	3.28	-2.84
19.46	31.52	5.63	-2.2
19.5	30.05	4.64	-2.17
19.54	30.4	4.32	-2
19.58	29.64	2.61	-2.73
19.62	32.49	4.84	-4.43
19.66	31.62	4.99	-3.66
19.7	34.97	2.9	-4.44
19.74	34.57	2.77	-1.99
19.78	33.47	1.65	-2.93
19.82	30.49	1.73	-3.57
19.86	29.95	2.8	-2.88
19.9	28.25	6.33	-1.44
19.94	26.3	8.73	-0.91
19.98	25.13	7.19	1.86
20.02	24.64	5.84	0.74
20.06	23.45	4.9	1.16
20.1	21.19	1.94	2.89
20.14	22.84	3.25	4.64
20.18	23.72	3.19	3.13
20.22	26.43	3.07	0.88
20.26	27.84	6.62	2.01
20.3	30.34	7.3	3.49
20.34	30.43	7.82	1.94
20.38	31.87	8.32	0.02
20.42	30.47	7.71	-5.23
20.46	29.32	5.06	-5.73
20.5	29.12	5.19	-6.25
20.54	28.709	6.8908	0.76625
20.58	25.84	6.73	3.03
20.62	26.15	9.24	3.18
20.66	26.11	8.64	4.25
20.7	26.97	6.16	3.63
20.74	26.99	7.72	4.99
20.78	24.73	0.38	6.04
20.82	24.16	-1.26	4.76
20.86	24.59	-1.7	6.56
20.9	25.52	-2.6	6.07
20.94	23.71	-1.06	5.75
20.98	23.21	-2.56	4.49
21.02	22.2	-1.26	5.46
21.06	22.59	-0.12	5.99
21.1	22.21	1.58	4.27
21.14	17.31	4.1	4.07
21.18	17.93	3.46	7.81
21.22	23.09	5.39	1.75
21.26	22.57	7.57	0.87
21.3	21.93	9.76	0.52
21.34	20.52	7.55	1.22
21.38	20.69	6.62	2.24
21.42	22.72	4.71	2.74
21.46	20.25	1.95	2.38
21.5	16.99	6.16	3.94
21.54	19.48	6.34	5.05
21.58	23.464	3.0947	-2.3303
21.62	24.172	2.1362	-3.0979
21.66	24.48	2.27	-9.16
21.7	27.89	-0.91	-10.16
21.74	26.31	-2.25	-9.23
21.78	27.01	-3.47	-5.91
21.82	29.76	-1.47	-3.11
21.86	32.09	0.03	-1.49
21.9	28.6	-1.39	-1.07
21.94	26	-3.62	-1.37
21.98	24.39	-1.76	-2.22
22.02	25.64	0.95	0.58
22.06	28.24	-0.89	1.66
22.1	29.03	0.2	2.78
22.14	28.85	1.11	1.83
22.18	28.92	2.73	3.27
22.22	29.8	6.98	3.15
22.26	28.95	4.67	3.29
22.3	28.81	7.3	2.11
22.34	30.27	6.28	1.93
22.38	31.49	5.87	2.55
22.42	31.12	3.02	1.85
22.46	30.31	2.96	1.13
22.5	31.64	3.62	0.86
22.54	30.72	2.44	0.62
22.58	32.09	2.3	-1.67
22.62	30.66	1.36	-2.94
22.66	33.79	1.87	-4.22
22.7	32.96	1.92	-3.99
22.74	33.04	1.19	-1.96
22.78	32.64	0.72	-2.13
22.82	33.26	-0.28	-4.59
22.86	34.14	0.59	-1.14
22.9	32.28	-2	-0.1
22.94	30.53	-0.06	0.4
22.98	29.58	0.83	-0.12
23.02	30.62	-0.6	-2.69
23.06	30.29	-0.23	-4.46
23.1	30.62	1.12	-4.04
23.14	29.6	-1.11	-2.22
23.18	30.09	-2.14	-2.98
23.22	29.69	-1.9	-4.92
23.26	30.38	-2.08	-5.09
23.3	30.84	-2.05	-3.35
23.34	27.87	-3.58	1.59
23.38	29.39	-0.64	0.71
23.42	30.47	-0.11	1.43
23.46	29.02	-1.17	-0.91
23.5	27	0.58	-2.8
23.54	30.82	1.51	-6.96
23.58	26.09	4.49	-6.94
23.62	26.57	4.99	-4.92
23.66	26.06	8.55	-3.07
23.7	25.03	8.5	-2.33
23.74	29.67	4.61	-0.3
23.78	28.26	5.25	-2.95
23.82	23.97	8.48	-1.32
23.86	24.92	8.46	-0.03
23.9	27.11	6.48	1.9
23.94	24.73	5.64	2.1
23.98	27.1	7.33	2.53
24.02	29.55	5.47	1.81
24.06	31.24	4.89	2.5
24.1	30.87	5.63	2.36
24.14	32.62	6.55	2.74
24.18	34.49	8.89	1.81
24.22	34.7	8.92	1.95
24.26	29.04	4.59	-4.36
24.3	32.51	7.44	-6.69
24.34	31.71	8.23	-5.34
24.38	31.69	8.87	-4.33
24.42	30.77	8.24	-3.68
24.46	31.57	10.32	-0.27
24.5	30.75	13.44	-1.65
24.54	31.93	10.47	-4.77
24.58	29.35	12.72	-3.22
24.62	29.428	7.538	-3.895
24.66	29.369	6.8241	-3.567
24.7	29.357	6.0531	-3.1787
24.74	22.98	-1.17	-4.52
24.78	26.25	3.47	-1.96
24.82	25.92	2.98	-2.18
24.86	29.91	0.92	-2.99
24.9	34.47	4.04	-1.93
24.94	33.3	1.1	-0.73
24.98	32.76	2.83	0.01
25.02	30.98	-0.75	2.85
25.06	33.35	0.64	1.57
25.1	32.15	-1.66	0.84
25.14	29.93	-2.6	-0.05
25.18	30.99	-1.49	0.69
25.22	30.46	1.44	1.06
25.26	30.27	-2.15	0.61
25.3	27.1	-4.98	-0.62
25.34	27.42	-4.22	1.11
25.38	28.35	0.36	0.13
25.42	29.36	2.33	-0.58
25.46	29.75	3.49	-2.78
25.5	31.52	3.94	0.18
25.54	30.74	3.32	-0.55
25.58	28.7	3.01	-1.33
25.62	28.21	5.42	1.35
25.66	27.36	5.16	2.75
25.7	27.47	5.39	1.27
25.74	28.3	5.47	-0.3
25.78	29.51	6.3	-0.76
25.82	30.85	5.73	-0.63
25.86	32.44	6.01	-0.53
25.9	35.03	4.73	-1.21
25.94	33.79	3.88	-2.06
25.98	32.97	1.87	-1.41
26.02	30.7	3.12	0.02
26.06	28.45	3.12	-4.69
26.1	27.98	1.86	-4.57
26.14	26.47	3.56	-0.48
26.18	28.01	-0.36	-2.47
26.22	28.17	-2.83	-4.31
26.26	28.38	-3.03	-5.98
26.3	27.74	-4.03	-8.86
26.34	26.42	-0.18	-4.04
26.38	25.47	-2.45	-4.95
26.42	27.62	-0.82	-6.12
26.46	27.36	0	-6.79
26.5	28.2	-3.28	-7.24
26.54	28.7	-3.04	-6.17
26.58	25.26	-1.06	-8.15
26.62	24.94	1.98	-8.33
26.66	28.07	4.51	-7.69
26.7	26.43	5.19	-10.27
26.74	32.21	-2.52	-11.52
26.78	25.181	-1.3661	-8.5173
26.82	25.53	-7.12	-9.76
26.86	24.88	-3.35	-8.69
26.9	23.29	-1.89	-7.58
26.94	21.5	-4.04	-5.32
26.98	20.36	-5.21	-4.17
27.02	19.3	-2.28	-6.08
27.06	18.42	-4.27	-4.76
27.1	18.42	-2.87	-4.45
27.14	18.54	-4.49	-2.17
27.18	20.12	-7.8	-1.54
27.22	18.9	-6.84	0.38
27.26	20.74	-2.62	1.85
27.3	18.69	-3.04	2.97
27.34	19.81	-2.56	0.28
27.38	18.53	-3.77	-4.1
27.42	18.5	-2.96	-4.05
27.46	20.71	-4.79	-1.35
27.5	19.71	-5.15	-2.72
27.54	23.73	0.2	-0.94
27.58	24.51	1.85	-0.67
27.62	26.05	0.13	-0.61
27.66	22.37	-2.94	-6.03
27.7	21.74	0.62	-6.42
27.74	24.3	1.63	-1.84
27.78	27.39	1.44	0.45
27.82	27.52	2.29	-2.05
27.86	27.2	2.65	-3.96
27.9	29.7	0.7	-4.22
27.94	29	0.98	-5.55
27.98	31.57	-1.09	-3.98
28.02	28.79	0.58	-3.81
28.06	28.98	1.71	-1.95
28.1	32.18	1.47	-2.76
28.14	27.132	0.05992	-0.5116
28.18	26.614	-0.19229	0.03081
28.22	26.113	-0.42163	0.53622
28.26	18.57	-4.79	0.85
28.3	20.09	-0.98	1.39
28.34	20	-1.12	4.66
28.38	23.83	-1.04	3.73
28.42	25.94	-0.56	4.01
28.46	28.86	0.96	3.83
28.5	30.73	2.02	-0.41
28.54	30.72	0.61	-1.29
28.58	31.32	1.61	-1.61
28.62	31.16	1.86	-1.92
28.66	30.95	3.23	-0.06
28.7	29.76	2.25	-0.59
28.74	30.22	3.47	-0.71
28.78	28.92	3.78	0.3
28.82	30.65	3.47	-1.35
28.86	30.22	4.88	-2.98
28.9	31.7	4.44	-2.05
28.94	31.62	6.42	-0.24
28.98	32.56	7.15	-0.79
29.02	35.01	4.05	-0.32
29.06	33.9	3.69	-3.08
29.1	34.45	5.59	-2.33
29.14	33.94	4.96	-2.23
29.18	33.86	4.98	0.15
29.22	31.96	3.24	0.81
29.26	31.18	1.73	-0.55
29.3	30.98	4.23	-2.02
29.34	34.19	1.62	-2.74
29.38	35.33	3.4	-1.18
29.42	36.05	3.37	-0.88
29.46	35.07	1.19	-2.93
29.5	36.12	4	-4.59
29.54	34.83	4.78	-4.26
29.58	35.77	4.66	-4.18
29.62	34.28	4.39	-4.62
29.66	34.07	4.93	-3.36
29.7	34.55	3.54	-3.75
29.74	33.47	6.65	-2.18
29.78	32.42	2.13	-1.54
29.82	28.22	6.77	3.47
29.86	26.65	3.63	5.66
29.9	25.78	4.03	4.96
29.94	31.67	5.89	2.24
29.98	33.82	3.8	-0.62
30.02	31.91	4.77	2.66
30.06	27.6	5.54	4.59
30.1	30.37	3.79	0.06
30.14	29.47	0.29	-1.23
30.18	28.37	-0.45	-3.11
30.22	27.02	1.43	-4.46
30.26	25.59	1.54	-5.64
30.3	26.83	1.46	-6.55
30.34	24.88	-1.26	-6.43
30.38	23.1	3.67	-3.74
30.42	21.64	1.89	-0.93
30.46	21.13	1.1	-0.8
30.5	21.23	2.89	-2.12
30.54	21.62	6.53	0.22
30.58	22.8	5.24	-0.63
30.62	25.17	5.78	-0.82
30.66	24.76	6.48	-1.81
30.7	24.01	2.57	-4.22
30.74	24.92	2.17	-4.97
30.78	27.09	1.99	-4.82
30.82	24.12	2.23	-4.91
30.86	25.08	1.02	-4.47
30.9	25.11	1.42	-5.04
30.94	23.51	0.2	-2.8
30.98	22.07	-1.44	-1.42
31.02	23.03	1.32	-2.27
31.06	22.7	5.27	1.78
31.1	21.97	4.52	1.31
31.14	17.6	6.96	3.44
31.18	18.66	6.29	4.92
31.22	18.08	6.92	2.42
31.26	20.61	4.96	2.45
31.3	18.28	2.33	1.1
31.34	18.63	2.46	-0.03
31.38	19.3	1.33	1.1
31.42	19.59	-0.62	1.98
31.46	19.25	1.78	0.18
31.5	17.01	-0.38	0.43
31.54	20.99	-0.61	-1.49
31.58	25.88	0.66	-0.55
31.62	22.37	0.23	-4.66
31.66	23.19	2.67	-0.49
31.7	20.09	2.67	0.91
31.74	19.13	2.92	2.65
31.78	18.03	3.15	2.94
31.82	17.99	3.54	1.81
31.86	18.09	3.25	1.98
31.9	18.46	2.48	2.32
31.94	16.8	1.43	0.82
31.98	17.67	3.89	1.81
32.02	18.27	3.18	3.61
32.06	21.49	2.94	1.51
32.1	20.99	1.63	-0.07
32.14	23.29	0.93	2.52
32.18	24.12	0.37	1.69
32.22	25.58	3.9	3.35
32.26	26.7	4.9	3.97
32.3	24.68	2.54	2.82
32.34	24.98	3.87	3.79
32.38	25.99	4.02	4.32
32.42	25.23	2.51	1.1
32.46	21.72	-2.32	-0.62
32.5	27.2	-0.16	-0.56
32.54	28.78	-0.54	-1.14
32.58	29.21	-0.9	-1.54
32.62	28.5	-0.54	-1.93
32.66	29.32	0.81	-2.66
32.7	28.43	1.25	-2.84
32.74	30.25	2.88	-3.46
32.78	29.4	1.25	-3.72
32.82	29.44	2.91	-3.31
32.86	30.05	3.24	-3.27
32.9	30.06	4.52	-3.2
32.94	30.08	3.97	-3.04
32.98	30.42	3.32	-2.8
33.02	30.4	3.12	-2.4
33.06	30.45	2.57	-1.93
33.1	31.14	3.15	-1.61
33.14	30.2	3.52	-2.19
33.18	31.1	1.52	-1.67
33.22	32.08	0.81	-0.61
33.26	32.05	-1.87	-0.77
33.3	34.88	-0.04	1.54
33.34	32.61	1.34	0.08
33.38	30.67	2.41	-0.23
33.42	31.48	-1.3	0.98
33.46	28.54	0.71	0.99
33.5	29.64	0.4	1.83
33.54	27.8	1.22	2.1
33.58	24.95	0.81	2.03
33.62	23.36	0.23	2.13
33.66	25.79	-0.27	2.12
33.7	23.82	3.22	1.27
33.74	23.75	1.08	0.49
33.78	21.76	0.02	-0.21
33.82	21.82	-0.49	-2.22
33.86	22.19	-0.21	-5.76
33.9	25.24	-1.31	-8.2
33.94	25.84	3.59	-4.71
33.98	23.83	4.16	-5.27
34.02	21.14	9.57	-1.81
34.06	24.55	8.97	1.47
34.1	28.18	6.93	1.05
34.14	26.09	8.79	-0.52
34.18	28.33	7.2	0.15
34.22	26.8	6.6	-2.42
34.26	24.35	7.02	-3.06
34.3	24.06	7.94	-3.5
34.34	26.85	4.76	-3.66
34.38	30.01	2.74	-3.7
34.42	30.76	2.41	-4.94
34.46	28.97	1.46	-2.9
34.5	29.66	2.04	-4.15
34.54	27.85	2.87	-4.62
34.58	27.19	-0.97	-4.41
34.62	29.14	-0.78	-2.78
34.66	25.18	3.79	-2.11
34.7	23.25	-0.29	0.69
34.74	22	-2.93	-1.52
34.78	25.48	-0.5	0.08
34.82	27.5	4.96	1.28
34.86	26.48	2.82	0.48
34.9	28.44	6.42	0.47
34.94	28.64	3.59	-3.61
34.98	29.73	1.12	-4.86
35.02	29.68	3.79	-3.74
35.06	29.8	3.97	-2.6
35.1	29.87	-2.99	-2.28
35.14	27.53	0.97	-0.19
35.18	28.55	1.92	0.69
35.22	28.14	5.02	-1.68
35.26	28.69	7	-1.68
35.3	30.24	5.8	-2.12
35.34	32.19	4.32	-3.25
35.38	31.31	-0.38	-5.71
35.42	35.06	0.43	-4.04
35.46	30.85	3.7	-2.53
35.5	29.97	2.54	-3.07
35.54	27.26	4.2	-2.56
35.58	26.31	3.91	-0.87
35.62	25.2	1.46	0.09
35.66	25.4	0.41	0.65
35.7	23.1	-1.54	1.48
35.74	25.52	-2.1	3.98
35.78	21.75	-3.38	3.11
35.82	23.33	-4.09	2.39
35.86	21.28	-0.63	2.57
35.9	23.55	-0.58	2.49
35.94	22.48	0.17	1.7
35.98	25.46	1.92	0.95
36.02	23.25	1.48	0.43
36.06	26.1	1.65	1.72
36.1	28.82	1.19	0.06
36.14	30.13	1.95	-1.49
36.18	29.2	1.43	-0.07
36.22	32.16	3.37	2.3
36.26	32.03	3.3	0.05
36.3	32.96	2.8	1.59
36.34	33.69	0.85	5.53
36.38	32.91	3.47	3.28
36.42	33.28	2.89	2.64
36.46	29.79	3.75	2.46
36.5	32.53	5.39	2.11
36.54	31.92	4.72	1.61
36.58	33.29	5.19	0.64
36.62	33.14	5.18	-0.79
36.66	34.2	4.92	-2
36.7	33.74	4.74	-3.73
36.74	34.78	3.5	-4.85
36.78	32.2	4.17	-5.85
36.82	33.05	4.61	-4.68
36.86	32.59	5.88	-4.74
36.9	33.67	6.55	-4.61
36.94	34.9	6.66	-5.69
36.98	34.85	5.08	-8.21
37.02	32.32	3.27	-8.22
37.06	32.86	4.86	-8.18
37.1	30.94	5.09	-9.1
37.14	29.1	2.77	-8.67
37.18	28.89	0.74	-8.18
37.22	28.09	1.61	-8.34
37.26	28.94	-0.95	-9.35
37.3	25.81	0.08	-8.62
37.34	29.13	-0.27	-8.31
37.38	30.48	-3.71	-11.04
37.42	31.17	-3.57	-8.13
37.46	28.15	-2.59	-9.29
37.5	30.51	-1.64	-8.22
37.54	28.99	-0.97	-8.5
37.58	30.76	-0.31	-8.18
37.62	29.49	0.08	-7.71
37.66	29.06	0.81	-8.2
37.7	28.49	-0.44	-9.32
37.74	26.75	-0.22	-8.24
37.78	26.03	3.47	-4.17
37.82	25.59	7.22	-2.95
37.86	24.85	6.62	-4.24
37.9	25.17	5.17	-3.6
37.94	26.36	7.68	-0.04
37.98	26.06	6.66	0.88
38.02	30.71	6.2	1.06
38.06	29.93	1.65	4.14
38.1	25.77	-0.72	4.84
38.14	27.05	-4.57	4.57
38.18	24.6	1.14	2.33
38.22	22.11	3.34	1.69
38.26	22.92	0.84	1.83
38.3	22.46	3.06	-2.14
38.34	26.82	2.67	-0.85
38.38	28.23	3.21	-2.72
38.42	29.67	4.6	-2.44
38.46	29.87	6.23	-1.99
38.5	29.44	6.86	-3.04
38.54	30.46	8.03	-2.87
38.58	31.36	6.84	-4.68
38.62	30.78	6.46	-7.1
38.66	30.95	3.67	-7.78
38.7	30.69	3.15	-8.49
38.74	28.72	3.41	-6.98
38.78	30.91	1.26	-3.35
38.82	29.56	1.63	-6.62
38.86	27.75	-0.3	-3.58
38.9	26.37	-0.34	-3.51
38.94	27.38	0.49	-2.82
38.98	24.9	-3.1	-3.04
39.02	26.66	1.45	-2.84
39.06	26.07	3.23	-0.42
39.1	25.07	-0.69	-0.82
39.14	19.8	2.27	-4.65
39.18	21.71	6.51	-0.84
39.22	23.49	2.64	2.32
39.26	22.77	1.87	2.48
39.3	20.03	3.27	1.98
39.34	20.04	5.32	4.01
39.38	20.73	7	4.75
39.42	21.46	5.96	4.53
39.46	18.07	3.25	3.3
39.5	18.85	3.1	3.17
39.54	17.71	1.35	4.94
39.58	17.91	2.52	5.08
39.62	20.25	1.87	4.99
39.66	19.42	0.37	5.24
39.7	19.98	-2.4	6.01
39.74	21.56	-4.29	5.96
39.78	21.87	-1	6.05
39.82	25.11	-1.45	0.91
39.86	22.32	-2.24	-2.52
39.9	22.54	0.35	-2.18
39.94	23.25	4.14	-1.3
39.98	25.64	3.24	-4.21
40.02	23.78	3.28	-6.23
40.06	21.05	-2.82	-2.93
40.1	24.5	-2.07	1.39
40.14	22.71	-1.03	0.67
40.18	24.31	2.45	2.34
40.22	26.6	5.77	0.68
40.26	29.58	3.75	0.33
40.3	29.5	5.24	-1.07
40.34	29.55	4.56	-1.86
40.38	28.65	4.76	-2.37
40.42	29.74	7.5	-3.95
40.46	26.44	7.73	-5.09
40.5	25.923	3.7984	1.6744
40.54	25.152	3.3026	2.2555
40.58	24.368	2.77	2.7986
40.62	23.61	2.2262	3.2839
40.66	23.17	-0.99	5.16
40.7	21.7	-0.52	5.21
40.74	18.86	2.19	7.26
40.78	20.58	1.4	7.38
40.82	20.7	-1.66	4.84
40.86	23.52	0.09	2.71
40.9	21.67	-0.31	3.03
40.94	24.07	0.57	2.25
40.98	25.26	2.01	0.74
41.02	27.65	2.05	-0.21
41.06	27.47	2.99	-1.59
41.1	29.49	4.14	-1.53
41.14	28.48	2.4	-1.06
41.18	29.58	0.4	-1.82
41.22	29.48	2.31	-4.66
41.26	27.92	2.73	-4.04
41.3	26.22	1.97	-0.32
41.34	31.89	3.77	2.01
41.38	29.02	1.6	0.26
41.42	26.78	6.83	-0.3
41.46	24.78	6.17	-3.1
41.5	19.65	4.97	1.43
41.54	21.81	4.89	1.6
41.58	25.18	2.13	2.13
41.62	28.18	3.69	2.63
41.66	26.77	1.23	0.19
41.7	25.47	5.05	-2.31
41.74	22.28	4.71	1.58
41.78	22.4	3.97	2.07
41.82	21.55	0.89	4.06
41.86	23.88	-2.14	1.52
41.9	24.19	-2.94	-2.5
41.94	24.95	-2.22	-2.65
41.98	24.67	-1.52	1.26
42.02	26.63	0.36	3.39
42.06	25.78	6.22	0.35
42.1	25.58	5.19	2.66
42.14	27.13	5.74	2.83
42.18	25.05	6.65	0.84
42.22	23.74	5.98	-0.36
42.26	24.5	6.01	-0.69
42.3	24.04	5.23	-0.55
42.34	27.77	3.81	0.48
42.38	25.01	4.76	-0.48
42.42	24.7	4.72	1.02
42.46	26.62	2.89	5.64
42.5	23.71	2.78	6.13
42.54	20.93	3.85	6.61
42.58	21.47	3.59	7.33
42.62	27.27	5.05	6.08
42.66	25.032	1.5392	2.1803
42.7	25.406	1.4665	2.1035
42.74	25.818	1.4406	2.0002
42.78	26.262	1.4568	1.8723
42.82	27.07	-4.12	-0.7
42.86	27.87	-3.79	1.16
42.9	27.2	0.52	-5.13
42.94	28.38	0.2	-3.14
42.98	27.02	-0.27	-4.48
43.02	25.84	0.32	-4.44
43.06	29.713	2.3331	0.4339
43.1	30.177	2.5086	0.1721
43.14	28.88	6.99	2.81
43.18	32.53	4.76	3.16
43.22	32.64	5.81	1.37
43.26	33.96	7.3	0.02
43.3	34.21	7.63	-2.24
43.34	32.175	3.3453	-1.5209
43.38	32.316	3.4031	-1.807
43.42	32.385	3.4244	-2.0894
43.46	33	1.44	3.5
43.5	30.54	1.71	-0.22
43.54	32.43	1.07	-2.88
43.58	31.92	1.92	-3.49
43.62	32.53	2.3	-3.54
43.66	29.15	1.52	-4.3
43.7	30.33	1.47	-4.74
43.74	28.21	1.46	-6.09
43.78	28.9	2.13	-4.68
43.82	27.44	0.73	-3.76
43.86	26.3	0.36	-5.23
43.9	26.29	-0.34	-4.2
43.94	28.93	-0.9	-2.92
43.98	29.17	1.28	-3.25
44.02	28.65	-2.08	-4.14
44.06	31.67	2.83	-3.48
44.1	32.03	4.57	-1.49
44.14	33.06	7.29	-1.9
44.18	35.05	6.44	-2.37
44.22	35.29	6.26	-2.52
44.26	34.74	5.92	-2.58
44.3	32.71	5.27	-2.95
44.34	30.54	5.28	-1.88
44.38	28.39	-1.76	-4.97
44.42	33.318	4.0804	-0.47793
44.46	33.25	3.7832	0.12442
44.5	33.133	3.481	0.71703
44.54	34.42	3.51	4.14
44.58	31.65	0.9	0.03
44.62	32.38	1.81	1.57
44.66	33.66	2.71	1.17
44.7	31.62	2.45	2.56
44.74	30.94	-1	4.76
44.78	33.14	5.02	6.03
44.82	30.19	7.61	4.03
44.86	31.33	7.08	2.68
44.9	30.46	7.18	0.78
44.94	30.49	6.98	0.79
44.98	27.02	2.12	0.93
45.02	27.07	3.9	2.47
45.06	25.95	-0.44	3.65
45.1	23.62	-1	5.74
45.14	23.89	-1.99	5.66
45.18	25.64	-0.56	6.68
45.22	23.6	-0.55	4.65
45.26	23.52	-0.71	5.41
45.3	23.81	1.05	6.51
45.34	23.101	-1.9869	0.49109
45.38	23.161	-1.9711	-0.58277
45.42	23.324	-1.8671	-1.6364
45.46	22.78	-4.65	-7.52
45.5	23.86	-2.34	-7.83
45.54	25.99	-2.73	-7.25
45.58	24.29	0.3	-8.78
45.62	24.03	-0.38	-4.44
45.66	22.24	1.95	-4.06
45.7	28.04	0.81	-1.07
45.74	29.35	0	-0.76
45.78	31.85	2.71	-0.36
45.82	29.7	1.51	-1.18
45.86	31.19	2.56	0.36
45.9	29.63	1.95	-0.5
45.94	30.54	1.93	-2.11
45.98	28.01	2.24	-3.09
46.02	27.76	1.08	-2.72
46.06	27.22	2.43	-2.66
46.1	27.77	2.14	-2.9
46.14	27.71	2.94	-3.31
46.18	28.12	2.85	-3.07
46.22	26.97	3.4	-3.33
46.26	26.77	2.87	-3.57
46.3	26.08	4.7	-4.15
46.34	24.59	2.95	-3.79
46.38	23.43	3.48	-2.98
46.42	22.83	5.57	-1.07
46.46	24.8	6.71	1.13
46.5	22.83	5.34	2.3
46.54	21.17	5.51	3.26
46.58	21.02	7.63	3.97
46.62	22.24	8.81	4
46.66	19.24	6.85	6.19
46.7	21.29	3.88	4.87
46.74	21.99	0.96	3.32
46.78	21.32	0.03	5.4
46.82	21.43	5.69	6.29
46.86	23.42	6.77	5.05
46.9	25.46	1.85	5.66
46.94	25.72	1.3	4.11
46.98	23.5	0.95	-0.39
47.02	23.98	5.11	-0.88
47.06	24.02	5.57	0.14
47.1	27.8	4.96	-1.97
47.14	24.98	3.84	-2.14
47.18	26.36	3.3	-1.5
47.22	31.83	2.8	-4.08
47.26	29.26	1.75	-9.18
47.3	31.8	3.18	-6.85
47.34	30.45	3.02	-4.41
47.38	28.49	2.17	-5.73
47.42	29.79	-0.09	-7.53
47.46	30.1	4.77	-10.12
47.5	34.61	0.86	-10.2
47.54	32.84	1.1	-9.49
47.58	30.94	-0.94	-8.5
47.62	29.7	1.55	-6.26
47.66	29.74	4.61	-5.64
47.7	30.8	3.69	-5.76
47.74	31.46	4.46	-4.29
47.78	29.55	7.92	-1.64
47.82	28.91	6.83	-2.67
47.86	30.35	6.97	-3.28
47.9	30.51	5.48	-4
47.94	31.77	5.4	-5.37
47.98	32.95	2.89	-3.57
48.02	32.11	4.17	-2.37
48.06	30.84	3.62	-5.08
48.1	31.04	0.87	-5.29
48.14	33.41	3.1	-4.43
48.18	32.3	3.02	-3.22
48.22	31.29	-0.23	-1.55
48.26	29.73	3.85	1.92
48.3	27.23	2.51	3.42
48.34	26.13	4.32	4.46
48.38	27.96	6.63	5.72
48.42	29.64	3.92	3.21
48.46	28.79	6.43	-0.08
48.5	30.43	7.34	1.27
48.54	29.26	7.12	0.66
48.58	28.69	9.96	2.71
48.62	31.62	8.14	1.02
48.66	33.17	8.6	2.74
48.7	33.92	7.01	2.22
48.74	34.08	8.32	1.81
48.78	34.57	7.71	0.98
48.82	34.02	8.84	0.12
48.86	34.02	6.68	-0.01
48.9	32.82	5.9	-1.98
48.94	32.98	6.45	-1.03
48.98	31.19	4.57	-2.76
49.02	32.3	2	-4.62
49.06	33.47	1.5	-6.38
49.1	31.59	3.73	-5.66
49.14	28.04	6.51	-1.53
49.18	29.14	5.16	3.04
49.22	30.56	6.89	3.91
49.26	30.53	5.37	1.66
49.3	30.95	4.15	1.28
49.34	28.18	4.94	0.09
49.38	26.69	4.61	-2.39
49.42	25.85	5.11	-0.79
49.46	25.19	1.66	-1.79
49.5	23.25	0.81	-0.74
49.54	22.57	0.28	0.55
49.58	24.19	-3.77	1.53
49.62	26.943	4.2277	-0.6801
49.66	27.288	4.954	-0.71749
49.7	27.677	5.7116	-0.74697
49.74	31.39	8.03	-6.02
49.78	31.89	6.61	-2.91
49.82	30.11	11.03	0.53
49.86	29.66	9.16	4.96
49.9	29.06	7.16	-0.03
49.94	30.57	11.17	-0.94
49.98	30.49	11.19	-1.6
50.02	31.16	8.97	-2.05
50.06	28.32	8.85	-1.93
50.1	28.73	8.46	-2.31
50.14	31.02	4.99	-2.14
50.18	32.79	7.14	-1.12
50.22	27.72	6.86	-2.17
50.26	28.401	4.3135	1.5447
50.3	27.26	5.4	6.97
50.34	28.66	4.18	7.35
50.38	25.49	1.68	5.06
50.42	24.4	0.75	3.99
50.46	25.85	-2.9	2.93
50.5	27.48	-2.84	1.25
50.54	26.9	-1.99	2.8
50.58	25.05	-0.23	1.85
50.62	23.65	0.3	2.21
50.66	24.28	1.04	2.01
50.7	22.81	1.54	2.42
50.74	23.54	3.79	1.42
50.78	23.5	4.07	-0.15
50.82	23.54	5.25	1
50.86	25.81	7.31	1.5
50.9	27.085	3.2999	-1.0998
50.94	27.893	3.2726	-1.5711
50.98	28.71	3.1947	-2.0247
51.02	33.44	1.51	-7.24
51.06	31.08	2.22	-4.91
51.1	31.3	1.88	-3.6
51.14	28.53	2.02	-3.89
51.18	32.73	1.61	-2.91
51.22	32.3	1.66	-2.22
51.26	33.78	2.78	-2.01
51.3	32.14	2.09	-3.26
51.34	33.11	1.73	-3.71
51.38	29.9	0.08	-4.14
51.42	31.97	1.48	-4.39
51.46	30.31	2	-4.15
51.5	32.35	2.42	-4.58
51.54	31	3.52	-4.53
51.58	29.72	2.85	-3.35
51.62	29.11	0.35	-5.35
51.66	29.58	0.13	-4.87
51.7	27.22	4.19	0.4
51.74	22.53	5.84	-0.82
51.78	27.51	8.55	1.75
51.82	27.67	9.43	1.69
51.86	30.13	7.98	0.49
51.9	29.3	1.01	-4.06
51.94	31.34	4.44	-5.98
51.98	30.52	0.92	-4.62
52.02	32.45	1.46	-1.48
52.06	30.42	2.27	-2.49
52.1	31.58	5.36	-0.98
52.14	29.2	7.95	-0.25
52.18	29.05	9.34	1.08
52.22	28.21	7.12	1.2
52.26	23.39	1.78	3.72
52.3	21	-0.82	2.45
52.34	21.93	2.08	2.65
52.38	21.9	0.52	2.22
52.42	21.33	0.99	1.72
52.46	21.26	-0.17	3.73
52.5	24.92	-2.67	3.33
52.54	22.04	-1.32	3.76
52.58	20.91	-3.23	5.13
52.62	18.01	2.91	4.82
52.66	15.82	1.72	2.26
52.7	18.48	5.69	1.88
52.74	18.69	4.58	-1
52.78	22.13	0.36	-1.23
52.82	23.11	1.86	-3.66
52.86	24.42	2.76	-3.48
52.9	21.91	4.96	-5.04
52.94	27.59	6.5	-5.61
52.98	26.88	8.55	-2.77
53.02	27.45	7.45	-2.9
53.06	28.48	5.84	-4.94
53.1	31.48	5.57	-4.84
53.14	29.42	5.68	-4.94
53.18	30.22	3.29	-5.82
53.22	31.74	3.88	-3.13
53.26	32.85	3.52	-2.62
53.3	31.88	3.19	-1.82
53.34	32.6	2.83	-1.26
53.38	30.91	-1.25	-1.33
53.42	30.78	-1.12	-1.64
53.46	30.36	-1.48	-2.75
53.5	30.77	0.89	-3.99
53.54	32.92	2.8	-4
53.58	32.2	2.04	-3.33
53.62	31.31	2.49	-3.93
53.66	29.89	1.24	-4.59
53.7	31.16	1.57	-5.2
53.74	27.9	-1.58	-6.91
53.78	29.42	-1.45	-5.75
53.82	27.68	-0.41	-0.92
53.86	27.97	-1.78	0.08
53.9	26.1	0.35	-0.2
53.94	30.46	1.57	-2.69
53.98	30.63	1.9	-5.08
54.02	32.78	1.9	-6.52
54.06	27.31	0.53	-6.38
54.1	28.84	-1.43	-1.02
54.14	32.45	2.43	-2.99
54.18	30.995	1.3563	-0.014684
54.22	32.27	-0.42	1.64
54.26	35.65	-2.31	0.73
54.3	33.24	0.08	5.01
54.34	32.48	5.5	3.39
54.38	30.75	6.7	3.46
54.42	28.57	5.09	3.09
54.46	27.6	5.46	2.82
54.5	26.96	6.2	-0.14
54.54	29.83	5.81	-1.45
54.58	31.72	4.83	-2.21
54.62	30.4	7.28	-1.27
54.66	28.3	7.21	0.87
54.7	29.41	4.58	1.01
54.74	29.03	3.17	-1.41
54.78	30.63	4.77	-3.32
54.82	31.45	1.78	-4.17
54.86	33.47	2.64	-3.96
54.9	34.32	3.74	-2.85
54.94	31.77	2.26	-1.67
54.98	28.6	2.97	-3.61
55.02	29.031	3.3446	-1.3378
55.06	28.669	3.2644	-1.2296
55.1	28.33	3.1721	-1.1359
55.14	23.53	5.44	1.16
55.18	23.03	4.05	3.9
55.22	29.23	8.17	2.56
55.26	27.09	1.37	-2.57
55.3	26.42	0.66	-0.51
55.34	26.38	-0.29	0.46
55.38	29.27	-1.69	-3.87
55.42	30.51	0.23	-5.25
55.46	32.41	1.03	-5.15
55.5	31.93	0.93	-5.16
55.54	30.65	-0.62	-3.95
55.58	27.16	-1.9	1.09
55.62	28.32	-4.18	0.7
55.66	28.35	-2.5	-0.85
55.7	30.66	-5.64	-2.94
55.74	28.54	-4.42	-3.18
55.78	26.54	-4.15	-1.61
55.82	27.44	-3.74	-0.99
55.86	28.27	-3.25	-1.44
55.9	26.42	0.94	-0.21
55.94	26.54	6.47	-0.87
55.98	24.53	7.59	-0.49
56.02	19.02	7.95	4.13
56.06	18.85	7.54	5.82
56.1	19.59	7.19	5.66
56.14	21.78	6.39	5.64
56.18	18.87	5.72	7.68
56.22	20.82	5.58	6.67
56.26	20.37	2.41	5.63
56.3	20.73	1.45	5.14
56.34	18.41	1.53	5.05
56.38	20.12	2	5.41
56.42	20.13	3.35	4.61
56.46	20.17	1.16	1.92
56.5	24.82	-0.16	1.86
56.54	26.54	1.61	4.44
56.58	25.38	1.63	4.32
56.62	22.16	1.36	4.63
56.66	21.28	-0.41	2.93
56.7	21.63	-0.47	1.99
56.74	23.65	-3.82	4.32
56.78	21.26	0.45	7.75
56.82	20.22	3.81	3.76
56.86	15.82	-0.38	5.01
56.9	21.926	-0.33556	6.5194
56.94	16.53	-2.74	3.35
56.98	23.032	-0.27235	6.2326
57.02	22.44	-0.78	9.77
57.06	22.63	-2.18	9.18
57.1	25.23	-0.97	9.3
57.14	28.82	-1.38	8.23
57.18	28.31	2.94	8.17
57.22	26.05	5.57	8.17
57.26	27.776	0.92881	3.3608
57.3	28.403	1.2216	2.7689
57.34	29.46	2.82	-2.42
57.38	30.13	3.96	-2.21
57.42	31.12	2.84	0.57
57.46	32.41	2.14	-0.91
57.5	32.24	3.24	-0.84
57.54	30.84	3.17	-3.85
57.58	27.98	1.71	-4.06
57.62	29.39	1.81	-3.68
57.66	29.85	2.57	-4.82
57.7	30.72	4.05	-4.97
57.74	30.6	7.77	-3.89
57.78	27.42	10.77	-1.38
57.82	27.88	11.95	-1.2
57.86	25.25	11.21	1.57
57.9	22.72	8.41	0.75
57.94	22.5	5.74	0.61
57.98	21.59	5.77	2.74
58.02	20.68	6.79	2.92
58.06	22.03	6.69	0.95
58.1	27.802	6.3458	1.8937
58.14	28.953	5.6212	1.8274
58.18	33.8	4.67	3.07
58.22	35.78	4.37	1.33
58.26	35.35	2.45	1.06
58.3	35.97	2.43	0.16
58.34	35.57	1.71	-0.23
58.38	35.49	3.15	-0.47
58.42	35.54	3.06	-2.84
58.46	33.79	4.22	-1.18
58.5	32.33	4.05	-1.91
58.54	33.91	5.49	-2.68
58.58	36.31	3.15	-3.71
58.62	36.72	4.17	-5.11
58.66	35.54	2.81	-5.32
58.7	33.52	4.7	-4.06
58.74	33.07	5.62	-3.58
58.78	31.62	4.96	-3.16
58.82	29.78	4.63	-3.95
58.86	29.26	2.97	-3.72
58.9	30.19	3.87	-2.69
58.94	32.29	5	-2.77
58.98	31.95	5.25	-2.54
59.02	30.65	2.77	-2.9
59.06	26.94	1.9	1.34
59.1	28.59	5.15	1.8
59.14	30.54	2.23	-3.36
59.18	34.13	2.71	-0.49
59.22	33.36	5.37	-1.28
59.26	35.82	2.1	-0.96
59.3	34.53	0.14	1.27
59.34	34	3.15	1.68
59.38	33	4.94	-0.72
59.42	31.22	4.38	-4.73
59.46	31.83	7.14	-5.52
59.5	30.25	4.78	-5.79
59.54	28.5	4.56	-7.23
59.58	28.12	3.8	-6.39
59.62	31.26	1.54	-6.41
59.66	28.91	6.17	-2.98
59.7	29.53	3.38	-3.73
59.74	26.06	-0.06	-2.05
59.78	25.52	-1.42	-3.77
59.82	23.38	-1.52	-1.8
59.86	23.07	1.43	-2.99
59.9	26.365	1.8846	-3.4547
59.94	26.489	2.083	-3.4758
59.98	26.672	2.2995	-3.516
60.02	26.909	2.5175	-3.5697
60.06	29.64	0.54	-2.07
60.1	28.39	5.12	-3.43
60.14	24.52	5.43	-3.24
60.18	30.22	4.51	-5.67
60.22	30.84	5.74	-5.48
60.26	28.02	2.83	-5.68
60.3	26.91	0.4	-4.92
60.34	30.96	0.14	-2.69
60.38	30.04	2.42	-1.85
60.42	32.06	-0.97	-2.61
60.46	30.16	0.73	-4.1
60.5	29.75	0.46	-3.54
60.54	32.02	4.77	-2.99
60.58	31.45	6.92	-1.17
60.62	31.84	6.71	-0.82
60.66	29.54	5.76	-0.21
60.7	32.18	5.84	-1.5
60.74	31.25	8.44	-5.9
60.78	29.21	6.28	-7.38
60.82	30.66	7.86	-4.17
60.86	30.05	5.23	-1.64
60.9	26.48	4.38	-2.17
60.94	22.61	1.84	-5.15
60.98	22.03	1.69	-4.36
61.02	20.79	1.59	-5.58
61.06	22.76	2.2	-2.98
61.1	23.26	1.47	-3.71
61.14	21.72	1.57	-3.62
61.18	22.35	2.31	-2.95
61.22	23.11	3.97	-2.18
61.26	24.85	6.4	0.52
61.3	23.73	3.35	-0.25
61.34	23.85	4.13	-0.78
61.38	22.03	4.41	-0.92
61.42	21.72	2.68	-2.72
61.46	22.51	-1.71	-3.29
61.5	24.03	-4.46	-4.68
61.54	23.91	-5.23	-2.75
61.58	23.62	-1.32	-0.21
61.62	26.14	-0.47	-2.01
61.66	25.47	-2.81	-2.47
61.7	26.1	-0.44	-5.9
61.74	25.32	-0.91	-5.35
61.78	24.05	2.52	-5.59
61.82	20.2	6.83	-1.73
61.86	24.21	5.54	0.73
61.9	22.31	3.38	0
61.94	20.82	3.09	0.47
61.98	18.16	3.27	2.42
62.02	17.33	2.7	3.91
62.06	18.69	3.29	3.78
62.1	21.26	6.03	2.56
62.14	20.6	1.07	3.6
62.18	23.88	1.83	4.13
62.22	23.94	6.27	3.87
62.26	20.4	3.76	3.94
62.3	26.66	3.21	-0.75
62.34	25.87	0.46	0.64
62.38	24.62	-1.38	0.11
62.42	24.03	1.75	4.06
62.46	20.06	4.2	3.5
62.5	20.64	3.24	2.64
62.54	19.09	3.15	2.61
62.58	18.69	2.78	2.65
62.62	22.16	4.68	2.54
62.66	20.12	3.86	1.02
62.7	21.94	0.11	1.5
62.74	20.96	-0.44	2.79
62.78	23.902	2.5683	3.6481
62.82	29.22	4.62	4.32
62.86	26.35	3.85	4.17
62.9	27.21	3.92	4.75
62.94	32.23	3.45	4.84
62.98	29.12	1.2	5.63
63.02	26.08	-0.57	1.94
63.06	22.93	-0.06	-2.31
63.1	25.21	-1.73	-5.58
63.14	26.37	-3.28	-4.94
63.18	25.41	0.41	-5.74
63.22	25.99	0.15	-5.33
63.26	25.59	0.99	-4.71
63.3	23.39	0.82	-4.26
63.34	25.637	-1.1692	-5.1069
63.38	25.762	-1.3424	-5.1586
63.42	25.894	-1.4996	-5.119
63.46	26.022	-1.6438	-4.999
63.5	26.134	-1.7783	-4.8098
63.54	27.15	1.23	-0.56
63.58	27.26	-1.18	-1.04
63.62	26.5	-2.47	-3.78
63.66	25.14	-2.94	-4.97
63.7	24.94	-1.47	-4.49
63.74	26.74	-3.73	-3.14
63.78	24.18	-3.66	-0.74
63.82	24.37	-4.81	-4.13
63.86	27.26	-4.25	-5.73
63.9	23.77	-5.64	-2.98
63.94	23.24	-2.38	-0.21
63.98	20.59	-0.79	1.57
64.02	21.25	-4.43	1.22
64.06	19.96	-1.33	-0.07
64.1	21.23	4.49	3.67
64.14	21.63	5.35	4.11
64.18	21.52	5.11	7.18
64.22	24.23	7.43	3.71
64.26	24.47	9.2	-1.53
64.3	27.76	7.63	-1.39
64.34	28.25	7.22	-4.44
64.38	28.18	7.14	-4.02
64.42	31.38	11.34	-3.39
64.46	35.39	9.19	-6.29
64.5	31.194	11.072	-0.8128
64.54	31.605	10.934	-1.0656
64.58	31.929	10.663	-1.322
64.62	37.2	11.66	-0.18
64.66	32.16	13.35	-0.94
64.7	33.33	12.83	4.35
64.74	31.62	9.89	3.71
64.78	29.22	7.53	5.46
64.82	32.294	7.1142	-2.988
64.86	32.13	6.3497	-3.2961
64.9	32.07	2.85	-5.63
64.94	28.45	2.8	-7.04
64.98	29.64	5.4	-5.48
65.02	29.19	4.93	-6.82
65.06	31.02	-0.06	-7.69
65.1	33.22	4.23	-6.8
65.14	31.74	-1.74	-7.95
65.18	28.28	0.34	-8.14
65.22	30.44	1.84	-6.99
65.26	27.71	0.55	-6.44
65.3	26.72	2.83	-5.02
65.34	27.38	1.25	-6.45
65.38	28.38	0.24	-6.82
65.42	26.12	0.06	-6.35
65.46	27.09	1.15	-4.99
65.5	27.35	1.46	-5.85
65.54	23.86	0.52	-5.69
65.58	21.85	0.01	-4.71
65.62	20.53	-1.79	-3.49
65.66	19.03	-2.35	-3.01
65.7	20.02	-2.87	-1.9
65.74	20.5	-2.79	-2.66
65.78	20.55	-8.24	-6.57
65.82	16.53	-7.44	-6.89
65.86	15.09	-8.3	-7.1
65.9	13.18	-4.83	-6.42
65.94	14.33	-1.8	-0.59
65.98	16.04	2.39	1.42
66.02	14	5.58	0.32
66.06	13.81	3.93	-0.92
66.1	14.01	2.9	-1.48
66.14	17.166	-0.014645	-1.3795
66.18	17.99	-3.3	-2.64
66.22	19.03	0.65	-1.81
66.26	18.9	-0.72	0.35
66.3	21.99	0.61	-1.61
66.34	22.72	-1.94	-2.95
66.38	23.47	-3.08	1.95
66.42	20.94	-1.13	0.53
66.46	20	-2.45	2.34
66.5	19.39	-2.71	-0.02
66.54	20.2	-2.2	-0.3
66.58	18.6	-3.57	-0.58
66.62	18.95	-3.89	-0.98
66.66	17.41	-3.83	-1.4
66.7	17.98	-5.01	-1.9
66.74	19.86	-4.68	-1.96
66.78	21.43	-1.84	0.19
66.82	19.41	-3	-0.42
66.86	20.33	-1.82	-0.76
66.9	22.07	-2.06	0.07
66.94	19.12	0.19	0
66.98	18.77	2.59	0.93
67.02	18.57	3.87	2.43
67.06	16.64	4.04	1.07
67.1	15.32	0.6	-0.03
67.14	18.23	-0.86	-0.19
67.18	18.97	-1.58	0.35
67.22	19.82	-3.01	0.81
67.26	17.99	0.53	1.02
67.3	18.112	-0.78546	2.2146
67.34	18.024	-0.69287	2.344
67.38	17.95	-0.58422	2.4509
67.42	21.93	-7.57	2.21
67.46	17.844	-0.33191	2.597
67.5	17.813	-0.19485	2.6364
67.54	17.799	-0.054933	2.6534
67.58	17.802	0.08455	2.6482
67.62	17.823	0.2203	2.6207
67.66	17.864	0.349	2.571
67.7	17.924	0.46738	2.4991
67.74	18.006	0.57211	2.4053
67.78	19.98	-1.07	2.74
67.82	16.79	0.92	5.11
67.86	17.42	-1.35	6.85
67.9	19.86	0.12	5.51
67.94	18.76	0.77565	1.6069
67.98	19.65	-1.14	0.45
68.02	13.18	5.22	2.04
68.06	16.23	2.33	-1.15
68.1	16.17	2.97	-1.2
68.14	23.45	0.75	-1.9
68.18	23.97	-0.88	-1.94
68.22	24.66	-0.17	-2.3
68.26	23.48	-0.18	-4
68.3	24.16	0.96	-3.83
68.34	19.36	-2.66	-2.69
68.38	21.8	-3.67	2.28
68.42	22.63	-5.06	1.07
68.46	26.62	-1.09	-0.25
68.5	27.23	1.22	-2.4
68.54	28.66	-0.53	-2.69
68.58	28.14	-1.75	-4.32
68.62	29.76	-2.27	-5.33
68.66	32.41	2.39	-2.28
68.7	33	2.84	-0.17
68.74	30.4	7.19	0.02
68.78	31.87	7.68	-0.73
68.82	32.03	6.39	-0.26
68.86	33.11	5.74	-3.68
68.9	33.37	3.05	-4.25
68.94	31.83	3.26	-0.47
68.98	33.53	6.33	0.2
69.02	32.27	5	-1.04
69.06	34.38	5.47	-0.31
69.1	34.16	4.03	-1.34
69.14	35.01	4.58	-1.57
69.18	33.83	5.57	-3.03
69.22	36.79	4.49	-2.44
69.26	35.03	4.49	-4.71
69.3	35.97	6.19	-5.18
69.34	34.7	5.72	-3.62
69.38	35.7	5.48	-4.19
69.42	33.86	6.03	-4.16
69.46	34.37	5.72	-5.03
69.5	33.79	4.29	-5.38
69.54	36.57	-0.56	-5.64
69.58	31.67	-2.17	-7.72
69.62	31.28	-1.54	-6.16
69.66	32.39	-2.57	-5.88
69.7	31.16	-1.8	-6.08
69.74	32.84	-0.53	-4.36
69.78	30.75	-0.1	-6.27
69.82	32.29	-0.99	-6.05
69.86	33.44	0.61	-2.65
69.9	31.13	-1.11	-0.55
69.94	26.83	0.64	1.55
69.98	28.14	3.36	2.7
70.02	26.41	5.54	1.69
70.06	27.7	6.35	0.45
70.1	26.78	4.39	-2.27
70.14	28.3	5.63	-2.75
70.18	25.81	5.26	-3.91
70.22	27.51	3.16	-5.58
70.26	28.55	0	-2.65
70.3	29.59	-1.79	-1.1
70.34	26.35	-2.13	1.48
70.38	24.35	-1.38	0.25
70.42	20.9	3.24	3.46
70.46	20.62	1.1	3.53
70.5	19.83	2.74	3.71
70.54	22.39	4.77	3.5
70.58	23.45	7.78	3.75
70.62	23.92	6.78	4.05
70.66	25.84	4.81	4.76
70.7	22.31	7.88	4.35
70.74	23.88	9.26	0.54
70.78	22.44	8.6	-0.1
70.82	22.66	7.17	4.42
70.86	25.067	4.61	3.1849
70.9	25.346	4.5546	3.2517
70.94	29.97	0.23	3.08
70.98	30.18	1.61	1.78
71.02	29.53	-1.31	1.93
71.06	26.4	4.2201	3.4836
71.1	26.647	4.1258	3.523
71.14	26.885	4.0341	3.5511
71.18	21.38	2.25	3.44
71.22	27.81	4.61	1.95
71.26	27.55	3.8106	3.5479
71.3	27.753	3.7648	3.5111
71.34	27.946	3.7393	3.4533
71.38	28.9	-0.65	5.81
71.42	26.19	0.32	4.28
71.46	25.1	-1.58	5.43
71.5	28.608	3.9095	2.9722
71.54	28.744	4.0376	2.7797
71.58	22.79	9.95	5.95
71.62	27.65	5.39	3.5
71.66	32.24	5.93	1.37
71.7	32.77	7.25	0.23
71.74	34.27	10.85	-1.93
71.78	30.64	8.5	-1.55
71.82	31.54	8.64	-0.53
71.86	28.62	7.76	-0.13
71.9	28.53	7.39	-0.2
71.94	26.37	5.98	-1.29
71.98	29.47	6	-1.46
72.02	28.56	6.91	-1.29
72.06	28.91	3.3	-4.21
72.1	29.18	1.97	-4.39
72.14	31.06	2.25	-3.87
72.18	29.03	2.79	-4.58
72.22	29.87	5.31	-4.21
72.26	30.33	3.73	-3.35
72.3	31.57	3.55	-4.43
72.34	30.23	4.64	-4.44
72.38	27.67	8.86	-2.28
72.42	29.37	11.03	1.66
72.46	30.21	9.94	3.23
72.5	31.04	11.55	2.35
72.54	30.63	7.81	3.02
72.58	31	6.83	0.71
72.62	29.917	5.1706	-0.019366
72.66	29.736	4.2297	-0.16791
72.7	30.22	-1.24	-2.98
72.74	30.87	2.07	-2.49
72.78	26.24	1.4	-5.05
72.82	26.67	-1.96	-1.32
72.86	28.79	-1.25	0.51
72.9	30.24	1.84	2.06
72.94	25.4	-2.26	-0.89
72.98	23.83	0.65	-4.99
73.02	22.78	4.67	-0.14
73.06	25.26	1.28	-1.3
73.1	24.15	-0.91	-3.79
73.14	20.43	2.67	-1.05
73.18	25.57	4.64	-0.44
73.22	25.29	6.62	-0.41
73.26	27.45	3.21	2.16
73.3	28.13	3.47	4
73.34	25.86	6.18	5.75
73.38	26.28	4.73	6.27
73.42	27.93	6.28	4.4
73.46	27.25	-0.18	1.89
73.5	25.6	-0.59	2.07
73.54	26.42	1.05	2.62
73.58	23.85	3.02	2.62
73.62	22.77	4.01	6.22
73.66	26.34	-1.75	3.75
73.7	24.57	-1.44	4.67
73.74	23.28	-1.16	5.82
73.78	20.94	0.92	6.48
73.82	21.11	-0.21	6.73
73.86	21.34	-1.09	6.24
73.9	20.24	1.51	4.55
73.94	24.53	-1.41	5.53
73.98	22.2	4.02	3.79
74.02	22.99	1.96	4.94
74.06	21.13	0.98	2.29
74.1	23.61	2.57	2.25
74.14	24	1.05	2.76
74.18	23.05	-1.58	3.08
74.22	23.95	-1.48	3.16
74.26	25.89	0.31	-0.74
74.3	24.94	1.13	-2.34
74.34	25.73	4.05	-0.71
74.38	24	5.27	-6.34
74.42	23.59	7.03	-4.82
74.46	24.18	6.16	-4.39
74.5	22.06	5.89	-1.32
74.54	20.21	9.92	0.56
74.58	21.2	5.69	2.68
74.62	19.8	5.22	7.41
74.66	22.4	1.17	4.88
74.7	22.02	1.59	6.74
74.74	23.87	0.37	4
74.78	21.14	-2.71	3.42
74.82	20.917	-0.16799	3.1554
74.86	23.71	-5.44	2.33
74.9	20.2	-1.17	2.07
74.94	20.64	0.18	1.15
74.98	18.16	-1.35	-0.32
75.02	19.91	-0.09	1.02
75.06	20.52	-0.55	0.41
75.1	20.22	-0.59	-0.59
75.14	19.28	-2.31	-2.05
75.18	21.72	-0.36	-1.94
75.22	22.28	2.21	-2.31
75.26	21.01	4.64	-1.2
75.3	19.2	3.3	-0.24
75.34	20.64	4.81	-0.95
75.38	21.25	8.13	-4.53
75.42	21.527	2.7217	0.80565
75.46	21.942	2.7732	1.2963
75.5	22.414	2.8157	1.7604
75.54	20.35	-0.83	7.45
75.58	22.72	2.07	5.49
75.62	24.53	0.48	5.05
75.66	24.61	2.04	3.53
75.7	25.39	4.37	2.88
75.74	25.61	2.78	1.05
75.78	28.76	4.12	1.12
75.82	29.87	5.11	-1.67
75.86	32.38	4.78	-1.38
75.9	31.16	5.52	-1.18
75.94	31.84	6.36	-1.41
75.98	31.08	4.48	-0.03
76.02	32.03	5.09	-0.37
76.06	32.81	4.06	0.12
76.1	34.74	2.26	1.03
76.14	33.46	-0.77	-1.82
76.18	30.66	1.23	-6.01
76.22	29.03	0.6	-8.68
76.26	31.31	3.18	-6.96
76.3	34.09	4.61	-5.86
76.34	34.56	3.33	-7.01
76.38	34.61	6.27	-2.89
76.42	35.07	8.24	-2.25
76.46	30.943	3.1276	-2.1441
76.5	30.286	3.0719	-1.9149
76.54	30.13	3.59	8.14
76.58	29.71	2.34	6.25
76.62	28.073	2.817	-1.5133
76.66	25.31	-1.87	2.73
76.7	22.08	2.49	-0.24
76.74	21.32	2.99	-0.54
76.78	24.66	1.34	-4.84
76.82	24.85	1.78	-7.69
76.86	27.27	3.54	-5.99
76.9	25.26	2.52	-8.33
76.94	23.74	0.08	-10.43
76.98	22	-1.32	-10.72
77.02	21.24	1.22	-10.14
77.06	19.88	2.56	-8.8
77.1	20.23	-1.14	-8.01
77.14	23.38	-0.06	-6.93
77.18	20.07	3.41	-7.06
77.22	19.94	-0.47	-5.18
77.26	18.86	-1.4	-6.35
77.3	20.76	2.16	-6.53
77.34	22.1	4.63	-3.29
77.38	23.6	3.79	-0.97
77.42	24.4	-2.84	-2.2
77.46	26.26	-2.18	-2.48
77.5	29.83	0.83	-0.31
77.54	34.4	2.3	1.09
77.58	33.56	3.62	0.7
77.62	32.56	3.04	-1.17
77.66	31.42	3.56	-1.84
77.7	31.32	5.45	-2.17
77.74	31.52	7.82	-2.62
77.78	31.27	7.6	-3.51
77.82	30.76	7.94	-2.28
77.86	30.22	8.11	-2.21
77.9	32.53	8.91	-2.81
77.94	33.87	9.74	-2.07
77.98	35.13	6.05	-0.12
78.02	34.46	7.68	-3.41
78.06	34.58	8.18	-3.31
78.1	31.91	8.67	-4.92
78.14	33.26	7.64	-0.91
78.18	32.85	6.68	-2.37
78.22	35.57	7.27	-3.01
78.26	34.78	8.61	-1.73
78.3	35.72	7.3	-2.72
78.34	35.32	8.19	-1
78.38	32.89	7.0888	-3.9858
78.42	32.312	6.5346	-4.3141
78.46	29.32	6.51	-9.18
78.5	30.4	6.33	-4.03
78.54	30.63	7.19	-4.68
78.58	30.92	6.67	-4.43
78.62	32.03	3.45	-7.2
78.66	32.36	5.96	-6.18
78.7	27.941	2.3464	-6.3823
78.74	27.422	1.8479	-6.5742
78.78	23.98	0.29	-8.74
78.82	22.06	0.39	-7.42
78.86	24.44	2.27	-6.07
78.9	25.32	-0.44	-6.42
78.94	25.46	-2.29	-5.2
78.98	28.73	-1.47	-5.88
79.02	27.13	-2.1	-6.63
79.06	28.03	-1.3	-7.75
79.1	27.98	3.41	-4.83
79.14	29.36	4.93	-3.92
79.18	26.21	3.57	-3.98
79.22	29.9	4.81	-5.32
79.26	27.45	2.45	-4.65
79.3	30.14	0.92	-3.49
79.34	29.52	-1.45	-4.56
79.38	28.49	-2.48	-4.01
79.42	29.2	-1.5	-4.12
79.46	27.5	-2.11	-2.8
79.5	23.87	-3.14	2.4
79.54	23.57	0.78	1.84
79.58	26.37	3.04	3.58
79.62	25.44	5.66	4.81
79.66	27.2	3.02	4.42
79.7	25.03	6.2	3.33
79.74	28.96	8.46	2.47
79.78	25.43	8.38	1.45
79.82	29.67	5.15	1.74
79.86	31.63	4.26	1.88
79.9	35.58	3.09	-1.98
79.94	33.56	4.33	-0.94
79.98	34.66	4.16	-1.28
80.02	33.9	3.24	-0.68
80.06	32.4	2.81	0.85
[truncated: 1,061 more rows]
