# Supplementary material for: Mean flow and turbulence structure over exposed roots on a forested floodplain: Insights from a controlled laboratory experiment
Source: PLoS One. 2020 Feb 26;15(2):e0229306. doi: 10.1371/journal.pone.0229306 (PMC7043746; doi:10.1371/journal.pone.0229306)
Supplement: S1 File — (ZIP) [file pone.0229306.s001.zip › data_and_scripts/velocity_data/t21_046_replaced.csv]

0.02	29	-0.44	0.93
0.06	27.05	-1.76	-0.37
0.1	24.9	-0.22	-1.58
0.14	24.11	1.01	-2.34
0.18	22.06	3.15	-0.73
0.22	25.23	7.25	2.47
0.26	26.61	6.25	0.52
0.3	27.75	8.06	-1.26
0.34	31.06	8.48	-0.98
0.38	33.06	8.73	-2.17
0.42	31.03	5.49	-2.47
0.46	29.56	6.64	-2.78
0.5	31.34	6.77	-3.6
0.54	31.19	9.11	-1.58
0.58	27.78	10.83	1.19
0.62	25.07	8.8	3.6
0.66	26.01	10.22	5.56
0.7	24.97	9.35	4.48
0.74	24.97	6.97	1.75
0.78	22.79	6.66	0.11
0.82	22.16	8.64	-0.15
0.86	21.13	8.69	-0.68
0.9	23.13	5.64	-1.67
0.94	20.83	4.41	-7.96
0.98	19.79	3.74	-6.4
1.02	19.46	3.86	-5.65
1.06	18.42	4.15	-6.52
1.1	19.97	-1.16	-10.58
1.14	22.27	2.21	-7.88
1.18	23.76	3	-5.32
1.22	25.18	2.28	-6.67
1.26	26.69	2.45	-5.12
1.3	25.22	5.79	-2.98
1.34	25.93	7.56	-2.4
1.38	27.34	8.73	-3.46
1.42	31.26	7.41	-4.5
1.46	34.13	5.97	-4.75
1.5	30.18	3.18	-3.89
1.54	29.21	0.73	-5.76
1.58	30.91	-1.18	-8.94
1.62	31.1	1.8	-7.03
1.66	33.15	3.94	-3.6
1.7	32.96	7.15	-3.98
1.74	33.73	5.98	-5.62
1.78	32.3	7.56	-8.06
1.82	30.75	6.23	-5.59
1.86	27.44	4.93	-4.09
1.9	28.44	0.75	-4.47
1.94	26.44	-0.59	-4.31
1.98	26.01	2.8	-6.08
2.02	23.17	5.3	-5.61
2.06	25.6	1.31	-2.89
2.1	29.55	0.29	-0.35
2.14	26.86	2.92	1.27
2.18	24.59	9.6	1.04
2.22	24.04	6.96	-1.11
2.26	23	5.18	1.22
2.3	25.05	6.2	0.87
2.34	23.3	5.04	1.77
2.38	23.61	2.21	-1.34
2.42	23.07	2.95	-2.95
2.46	25.78	5.03	-4.62
2.5	26.2	3.67	-4.61
2.54	24.49	3.69	-2.11
2.58	26.47	5.28	1.38
2.62	25.61	6.11	0.58
2.66	20.969	3.5935	1.2822
2.7	19.92	3.5167	1.9451
2.74	18.868	3.4325	2.5939
2.78	17.43	5.44	2.62
2.82	16.878	3.1995	3.7471
2.86	11.3	-1.17	9.11
2.9	14.4	4.67	8.66
2.94	13.73	1.94	7.74
2.98	13.77	2	4.81
3.02	13.23	2.6	3.21
3.06	15.02	1.13	1.06
3.1	15.5	0.69	-0.04
3.14	16.94	-1.3	0.43
3.18	16.88	-2.28	0.15
3.22	17.16	-1.09	-0.47
3.26	18.36	-3.6	-0.24
3.3	20.03	-3.44	-1.75
3.34	20.93	-3.03	-1.35
3.38	20.99	-4.47	-1.96
3.42	18.38	-6.99	-3.04
3.46	20.21	-2.84	-0.85
3.5	18.22	-5.9	-0.51
3.54	19.1	-6.71	0.58
3.58	19.81	-7.05	-2.52
3.62	18.93	-3.94	-3.04
3.66	17.99	-4.35	-1.86
3.7	17.05	-3.42	1.16
3.74	16.82	-1.31	2.08
3.78	17.45	-0.73	1.8
3.82	17.82	-1.48	1.09
3.86	19.23	-1.17	2.36
3.9	18.72	1.82	1.25
3.94	17.61	4.38	2.13
3.98	14.69	4.84	2.06
4.02	13.5	5.45	1.51
4.06	13.19	5.36	0.87
4.1	15.18	4.41	-1.5
4.14	17.35	1.37	-3.86
4.18	16.88	0.85	-3.93
4.22	15.14	4.6	-3.66
4.26	12.26	0.52	-0.28
4.3	15.02	-1.59	2.51
4.34	18.54	-2.45	3
4.38	18.92	-1.84	2.36
4.42	16.64	-6.12	3.32
4.46	17.22	-5.79	2.62
4.5	16.3	-5.55	2.75
4.54	16.87	-3.04	3.73
4.58	17.08	-0.68	3.87
4.62	15.93	-2.9	4.1
4.66	16.7	-1.57	3.54
4.7	18.23	2.74	2.22
4.74	23.01	6.38	1.28
4.78	20.28	5.43	1.39
4.82	19.45	2.41	2.31
4.86	18.31	3.2	2.94
4.9	22.16	5.78	1.31
4.94	24.19	4.07	-0.47
4.98	26.74	3.48	-1.77
5.02	27.59	3.12	-5.91
5.06	25.61	4.13	-4.62
5.1	29.84	6.83	-1.58
5.14	28	7.07	-2.25
5.18	24.93	4.05	-1.44
5.22	26.42	4.51	-2.2
5.26	24.18	3.82	0.38
5.3	25.29	3.05	-0.06
5.34	24.72	-0.82	-0.44
5.38	25.93	-2.4	0.35
5.42	29.23	-0.03	-1.27
5.46	31.3	0.07	-3.62
5.5	32.37	2.89	-4.31
5.54	29.87	3.41	-4.23
5.58	30.02	6.95	-3.48
5.62	25.35	4.08	-5.05
5.66	24.94	0.84	-3.54
5.7	25.01	-0.36	-3.62
5.74	23.98	2.04	-3.8
5.78	21.24	1.22	-1.17
5.82	21.11	1.71	0.87
5.86	21.59	6.38	1.44
5.9	22.98	3.93	1.35
5.94	22.81	2.86	0.55
5.98	28.75	4.76	3.05
6.02	30.57	2.3	3.63
6.06	30.57	3.63	2.38
6.1	29.97	2.09	-1.08
6.14	26.02	1.5	-2.75
6.18	21.98	-1.6	1.48
6.22	27.72	3.0025	0.83158
6.26	27.848	2.9324	0.31111
6.3	27.957	2.8494	-0.27565
6.34	28.059	2.755	-0.91622
6.38	28.163	2.6506	-1.5981
6.42	28.28	2.5374	-2.3088
6.46	28.85	7.58	2.5
6.5	27.21	6.11	1.21
6.54	29.85	2.84	-5.73
6.58	26.96	1.45	-7.24
6.62	29.13	-0.62	-6.4
6.66	32.08	2.64	-6.52
6.7	30.81	1.37	-8.85
6.74	31.45	0.08	-10.68
6.78	30.81	-3.26	-9.96
6.82	33.46	0.1	-7.22
6.86	33.22	2.37	-6.94
6.9	33.63	3.82	-7.3
6.94	32	5.01	-6.57
6.98	31	4.03	-6.46
7.02	29.72	3.33	-6.69
7.06	29.42	3.21	-7.54
7.1	29.22	4.74	-3.07
7.14	27.57	6.3	-4.05
7.18	26.43	6.77	-4.59
7.22	28.39	3.61	-5.12
7.26	29.32	4.73	-4.07
7.3	28.73	3.3	-1.63
7.34	29.7	5.62	-1.99
7.38	30.16	5.87	-2.65
7.42	29.43	7.39	-0.27
7.46	27.24	11.77	-2.63
7.5	28.58	12.36	-0.25
7.54	30.2	13.22	2.6
7.58	29.79	13.89	3.34
7.62	23.89	9.59	7.47
7.66	22.42	9.39	8.38
7.7	25.547	9.6771	3.7245
7.74	25.102	9.001	3.5815
7.78	24.657	8.2304	3.3449
7.82	24.213	7.3907	3.029
7.86	23.774	6.5074	2.6479
7.9	23.342	5.6057	2.2157
7.94	17.88	5.76	7.16
7.98	22.51	3.8489	1.255
8.02	22.116	3.0445	0.75488
8.06	22.22	0.4	-3.57
8.1	23.48	-0.79	0.06
8.14	22.29	1.18	-2.83
8.18	22.33	-0.4	-3.27
8.22	21.82	2.96	-2.79
8.26	19.48	2.4	-2.42
8.3	18.74	2.36	-0.15
8.34	19.81	1.04	-0.68
8.38	19.94	2.82	-1.61
8.42	20.41	2.86	-0.66
8.46	19.44	6.84	-0.07
8.5	18.42	5.86	-1.85
8.54	15.78	5.51	-2.08
8.58	15.42	3.47	-2.72
8.62	16.46	2.61	-2.05
8.66	18.26	4.47	-1.41
8.7	19.42	3.11	-1.79
8.74	20.34	2.15	-1.12
8.78	25.29	2.21	-3.98
8.82	28.31	4.23	-1.94
8.86	26.96	2.35	-3.9
8.9	25.56	1.92	-4.27
8.94	24.39	1.59	-1.93
8.98	22.73	4.74	3.66
9.02	22.6	-0.63	0.99
9.06	23.56	0.2	1.64
9.1	28.736	1.8269	-1.1364
9.14	29.362	1.9272	-1.2932
9.18	35	-2.58	-2.17
9.22	32.94	1.59	-1.47
9.26	32.34	3.07	-1.21
9.3	31.05	3.86	-1.96
9.34	31.48	2.89	-4.32
9.38	32.77	3.47	-4.39
9.42	32.16	2.27	-4.98
9.46	33.58	3.59	-5.29
9.5	33.75	3.09	-5.27
9.54	34.59	1.34	-5.38
9.58	34.11	1.44	-6.1
9.62	35.07	0.21	-6.52
9.66	32.76	0.12	-6.78
9.7	33.58	2.37	-6.23
9.74	34.25	-0.67	-6.31
9.78	34.36	-1.11	-5.45
9.82	33.4	-1.79	-4.18
9.86	33.85	-1.87	-2.17
9.9	32.1	-1.17	-0.62
9.94	30.71	-0.8	-1.56
9.98	28.82	-0.85	-1.87
10.02	27.83	0.06	-2.08
10.06	26.47	0.67	-1.26
10.1	27.31	3.15	0.17
10.14	25.33	5.3	0.73
10.18	25.05	1.4	0.21
10.22	26.1	2.01	1.62
10.26	23.54	3.44	2.03
10.3	24.2	7.04	3.15
10.34	25.46	6.16	3.94
10.38	27.03	7.58	0.96
10.42	25.06	5.63	-0.41
10.46	22.97	3.04	-0.15
10.5	23.49	4.74	0.36
10.54	25.06	5.64	1.95
10.58	21.62	6.6	1.92
10.62	22.15	1.73	-0.77
10.66	22.13	-1.24	-0.1
10.7	23.79	1.87	-0.74
10.74	24.12	3.09	-0.13
10.78	26.61	2.1	-1.01
10.82	25.29	-0.6	-2.1
10.86	25.81	-1.2	-3.2
10.9	25.74	-1.09	-6.54
10.94	26.08	1.1	-6.9
10.98	23.48	0.05	-5.48
11.02	23.753	1.0543	-0.31508
11.06	23.225	1.5003	0.46157
11.1	24.66	6.29	5.54
11.14	25.86	-0.62	3.61
11.18	19.83	2.39	6.63
11.22	21.16	2.81	7.51
11.26	21.77	-0.66	4.79
11.3	18.12	2.57	1.51
11.34	19.97	6.03	1.25
11.38	17.86	4.04	0.3
11.42	19.48	7	-0.66
11.46	22.42	2.46	2.53
11.5	24.06	-0.19	1.42
11.54	22.86	-0.59	0.05
11.58	26.57	1.98	0.18
11.62	23.86	0.35	0.29
11.66	22.51	-0.83	-0.64
11.7	22.15	-1.83	0.81
11.74	23.89	2.04	0.5
11.78	23.92	2.48	-0.67
11.82	23.87	1.42	-1.96
11.86	20.97	-1.03	-2.03
11.9	21.9	2.57	-1.75
11.94	24.18	3.58	-0.46
11.98	21.971	1.0215	-0.74087
12.02	25.24	-4.02	-1.72
12.06	22.51	-1.02	-0.12
12.1	19.62	0.73	-2.43
12.14	21.64	1.44	0.58
12.18	23.05	3.59	0.45
12.22	20.12	1.99	0.01
12.26	20.19	0.2	2.1
12.3	23.53	2.83	3.43
12.34	22.78	-0.37	3.17
12.38	26.86	-0.74	3.52
12.42	28.56	0.98	1.66
12.46	26.84	-0.88	-0.58
12.5	29.17	-2.6	-1.68
12.54	27.8	0.01	1.7
12.58	25.4	1.13	1.92
12.62	22.25	1.19	0.84
12.66	22.3	1.19	-0.06
12.7	20.18	2.52	-0.02
12.74	21.81	4	-3.67
12.78	21.31	3.06	-2.08
12.82	21.39	1.65	-1.35
12.86	20.58	0.01	-2.63
12.9	21.46	2.77	-1.87
12.94	23.03	3.53	-1.44
12.98	22.7	3.11	-1.11
13.02	24.68	1.53	-0.5
13.06	25.7	2.41	-1.16
13.1	23.78	0.8	-1.09
13.14	23.36	3.18	-3.04
13.18	26.17	3.58	-0.74
13.22	27.65	3.3	-1.61
13.26	27.74	4.15	-2.43
13.3	26.86	3.4	-5.52
13.34	25.55	3.18	-3.35
13.38	26.76	4.52	-3.3
13.42	27.16	6.27	-2.8
13.46	25.38	6.77	-2.19
13.5	25.11	6.93	-4.09
13.54	25.18	7.29	-1.41
13.58	21.56	6.24	-3.54
13.62	24.45	0	-7.04
13.66	25.43	-2.65	-5.02
13.7	32	-0.21	0.52
13.74	27.92	-1.76	1.32
13.78	25.58	-4.16	0.63
13.82	24.18	-1.04	3.05
13.86	22.59	2.23	4.17
13.9	23.87	2.19	3.79
13.94	19.79	5.68	5.2
13.98	21.08	-0.08	2.94
14.02	20.09	1.77	2.03
14.06	21.28	3.49	0.9
14.1	27.72	6.59	-1.09
14.14	27.36	8.54	-0.69
14.18	26.63	5.78	-2.58
14.22	25.13	2.2	-2.98
14.26	23.68	3.23	-1.6
14.3	24.29	3.83	-0.36
14.34	25.26	4.37	-1.18
14.38	24.02	2.24	-2.67
14.42	25.58	1.8	-3.85
14.46	26.07	3.35	-5.21
14.5	27.04	2.42	-8.06
14.54	29.89	7.41	-2.8
14.58	27.89	6.14	0.62
14.62	25.47	4.81	0.03
14.66	24.77	4.83	-1.52
14.7	25.39	0.07	0.46
14.74	29.29	4.45	0.36
14.78	28.85	4.61	-1.2
14.82	28.99	2.91	-2.35
14.86	29.65	-0.86	-2.93
14.9	30.74	-0.74	-0.62
14.94	27.5	-0.65	-0.91
14.98	28.94	0.46	-2.29
15.02	29.18	1.3	-4.65
15.06	30.13	3.14	-5.03
15.1	29.81	3.32	-3.76
15.14	28.85	3.81	-2.31
15.18	29.61	3.96	-2.09
15.22	27.61	4.05	-2.08
15.26	26.05	2.11	-0.92
15.3	24.39	2.48	-0.47
15.34	22.69	1.69	1.22
15.38	22.96	0.93	0.83
15.42	24.59	0.89	1.09
15.46	21.73	-0.85	1.06
15.5	20.11	-0.82	0.7
15.54	20.27	0.51	-1.46
15.58	19.24	0.17	-0.65
15.62	17.69	-0.06	1.97
15.66	18.01	2.46	2.68
15.7	17.92	4.55	3.29
15.74	19.79	1.14	3.12
15.78	20.17	4.89	1.81
15.82	20.26	8.44	1.4
15.86	21.54	7.44	-0.08
15.9	18.15	9.35	0.08
15.94	16.09	9.89	0.93
15.98	18.57	7.68	0.72
16.02	23.54	9.99	2.83
16.06	21.84	11.1	2.05
16.1	18.54	8.23	-1.21
16.14	20.12	8.4774	0.67988
16.18	20.254	7.8983	0.66335
16.22	20.403	7.2285	0.64671
16.26	20.568	6.4887	0.6238
16.3	20.752	5.6999	0.58847
16.34	20.958	4.8826	0.53456
16.38	21.186	4.0579	0.45591
16.42	21.441	3.2464	0.34635
16.46	21.723	2.4689	0.19974
16.5	19.06	4.29	-2.43
16.54	20.96	4.24	2.34
16.58	20.96	0.46	0.93
16.62	24.88	-3.42	-0.53
16.66	25.16	-3.74	-1.9
16.7	23.91	-0.38	-0.44
16.74	25.26	-1.92	-3.54
16.78	28.52	1.81	-4.09
16.82	26.16	1.22	-4.98
16.86	27.16	2.45	-5.21
16.9	26.68	2.19	-5.93
16.94	25.97	2.89	-4.96
16.98	24.22	2.42	-4.82
17.02	24.3	3.73	-3.5
17.06	23.31	2.81	-1.84
17.1	25.63	0.25	-1
17.14	27.54	0.42	-2.6
17.18	26.52	1.61	-3.1
17.22	26.16	1.38	-3.45
17.26	27.13	-0.66	-3.04
17.3	23.48	1.99	1.07
17.34	25.12	1.05	2.71
17.38	25.96	3.7	-0.91
17.42	25.64	0.22	-1.11
17.46	26.6	2.77	-0.35
17.5	27.27	0.14	0.99
17.54	27.77	0.58	-4.72
17.58	28.92	-0.36	-5.07
17.62	29.97	1.25	-5.42
17.66	29.66	0.82	-3.97
17.7	30.46	2.97	-1.7
17.74	31.84	1.86	-3.1
17.78	31.01	1.7	-2.48
17.82	32.17	-0.61	-2.7
17.86	31.1	-2.02	-1.35
17.9	27.49	-1.19	0.23
17.94	29.84	-1.79	-0.82
17.98	29.23	-0.52	-0.87
18.02	27.6	-1.88	-2.38
18.06	27.01	0.41	-3.37
18.1	26.34	1.18	-5.95
18.14	27.59	-0.67	-6.92
18.18	24.99	-1.64	-6.66
18.22	23.27	-1.57	-1.04
18.26	23.07	-2.85	-2.99
18.3	24.78	0.02	-0.18
18.34	20.45	-3.42	0.83
18.38	21.56	-2.27	-1.35
18.42	23.3	4.01	1.61
18.46	23.26	5.9	2.24
18.5	22.1	2.01	-1.38
18.54	27.07	-2.05	-2.2
18.58	24.67	-4.53	-0.51
18.62	21.58	-3.26	4.29
18.66	21.51	-2.2	2.6
18.7	19.7	-3.23	-0.14
18.74	22.83	2.42	1.51
18.78	24	5.29	0.82
18.82	20.67	0.36	1.72
18.86	18.27	4.2	0.92
18.9	16.67	1.2	3.18
18.94	17.52	-3.57	3.32
18.98	17.31	-1.24	0.75
19.02	18.48	1.73	-0.28
19.06	15.01	4.34	1.1
19.1	15.07	1.1	5.12
19.14	15.15	1.52	5.21
19.18	18.01	2.57	0.29
19.22	17.13	1.98	-1.62
19.26	19.22	0.64	-1.99
19.3	18.77	4.76	-4.87
19.34	15.7	3.76	-2.75
19.38	18.26	1.89	-1.01
19.42	18.32	1.19	-1.04
19.46	18.71	3.03	0.96
19.5	20.21	6.32	2.29
19.54	21.94	5.74	4.65
19.58	21.67	4.28	2.01
19.62	19.7	1.47	-2.82
19.66	18.92	2.27	-4.44
19.7	17.21	3.36	-4.37
19.74	17.43	2.59	-2.75
19.78	21.96	5.01	3.29
19.82	22.98	7.76	1.99
19.86	21.29	7.87	1.57
19.9	25.9	7.34	3.12
19.94	26.86	11.77	4.85
19.98	29.29	10.7	1.85
20.02	31.97	8.32	-0.57
20.06	30.68	8.25	0.2
20.1	32	10.23	3.15
20.14	29.7	7.71	2.34
20.18	29.26	8.17	-0.21
20.22	30.31	11.44	-0.53
20.26	33.17	9.89	-1.67
20.3	31.15	7.41	-1.34
20.34	29.32	8.11	-1.1
20.38	29.94	14.55	1.93
20.42	33.65	9.86	0.96
20.46	31.41	8.73	-0.29
20.5	34.85	6.37	-0.86
20.54	32.31	6.57	-1.17
20.58	34.84	8.64	2.79
20.62	30.66	6.69	-0.64
20.66	32.76	4.87	0.8
20.7	32.77	7.94	-3.36
20.74	34.58	5.62	-5.68
20.78	31.74	4.3	-7.24
20.82	31.01	4.41	-1.21
20.86	26.61	8.75	-1.73
20.9	26.1	9.06	-1.87
20.94	20.26	7.97	3.06
20.98	19.36	9.57	2.01
21.02	18.51	9.12	-1.04
21.06	18.13	5.63	-1.32
21.1	16.73	4.58	0.15
21.14	17.21	5.54	3.82
21.18	17.35	4.43	0.18
21.22	21.21	2.85	-5.42
21.26	18.71	1.88	-3.63
21.3	20.1	2.02	-1.95
21.34	21.97	2.43	-0.96
21.38	23.29	4.11	0.87
21.42	25.73	3.71	-0.85
21.46	27.89	1.64	-3.12
21.5	25.26	0.96	-4.06
21.54	24.52	2.54	-3.61
21.58	23.51	1.83	-5.37
21.62	28.54	2.13	-6.33
21.66	27.02	1.02	-6.29
21.7	28.31	1.63	-3.96
21.74	26.86	1.4	-4
21.78	29.58	0.76	-4.41
21.82	26.15	1.43	-5.26
21.86	28.77	0.02	-3.8
21.9	27.33	0.63	-5.26
21.94	30.02	-2.05	-6.9
21.98	26.56	-0.56	-5.99
22.02	26.33	1.35	-5.44
22.06	23.46	2.57	-5.64
22.1	24.96	6.27	-4.8
22.14	22.83	3.11	1.52
22.18	23.68	-1.11	3.74
22.22	22.87	1.1	2.11
22.26	21.45	-0.72	1.35
22.3	23.33	-0.85	-0.38
22.34	26.79	2.39	-2.92
22.38	25.63	-1	-0.76
22.42	28.69	-1.5	-1.7
22.46	28.27	-2.72	-2.09
22.5	28.17	-3.78	-0.25
22.54	23.33	-5.95	-1.96
22.58	24.67	-3.58	-2.9
22.62	24.76	0.08	0.13
22.66	24.76	0.23	1.74
22.7	23.13	-2.54	3.47
22.74	26.94	-0.47	-1.58
22.78	29.2	-3.39	-0.48
22.82	31.3	-1.43	-2.37
22.86	30.16	0.58	-4.23
22.9	34.78	0.65	-6.61
22.94	34.78	1.12	-6.49
22.98	34.69	2.72	-6.23
23.02	32.48	2.33	-5.61
23.06	31.39	3.13	-4.42
23.1	30.43	3.13	-6.83
23.14	30.47	2.83	-4.01
23.18	30.2	7.39	-2.13
23.22	29.79	7.56	-3.25
23.26	27.38	8.58	-1.7
23.3	27.8	9.14	-6.2
23.34	27.65	7.84	-7.49
23.38	27.61	7.53	-4.21
23.42	22.03	6.89	-2.08
23.46	28.24	3.93	-0.54
23.5	30.6	4.97	-0.8
23.54	30.75	7.94	2.27
23.58	30.19	3.77	-2.02
23.62	26.71	6.5	-5.51
23.66	29.84	5.59	-3.91
23.7	30.78	6.49	-4.52
23.74	28.59	4.8	-5.29
23.78	29.93	5.95	-4.28
23.82	27.17	4	-5.26
23.86	26.76	2.65	-4.79
23.9	26.62	3.55	-4.13
23.94	27.21	4.67	-3.84
23.98	27.13	4.45	-4.43
24.02	25.1	5.66	-5.71
24.06	24.9	4.06	-5.93
24.1	24.44	2.49	-6.59
24.14	22.31	2.01	-4.08
24.18	22.98	-1.55	-5.06
24.22	23.17	1.5	-5.23
24.26	22.3	3.88	-5.76
24.3	22.62	-1.87	-4.64
24.34	20.51	-3.39	-1.84
24.38	19.91	-3.33	-5.23
24.42	23.13	-0.4	-3.57
24.46	23.16	2.97	-1.48
24.5	21.84	2	0.21
24.54	22.34	-0.49	-0.16
24.58	21.26	-1.83	-1.68
24.62	21.49	0.58	-0.83
24.66	21.96	2.23	2.04
24.7	23.42	-0.49	2.88
24.74	25.59	0.25	2.18
24.78	25.17	2.91	1.48
24.82	23.37	3.63	0.7
24.86	21.52	3.01	-0.09
24.9	20.7	4.19	0.81
24.94	21.23	1.71	-0.12
24.98	17.26	2.19	-0.88
25.02	20.61	3.37	-1.2
25.06	20.35	3.63	-1.2
25.1	20.64	3.91	-0.24
25.14	21.07	5.18	-0.37
25.18	21.75	3.49	-1.15
25.22	20.91	3.79	-0.91
25.26	22.57	3.6	0.72
25.3	23.15	5.89	0.75
25.34	27.36	3.89	0.55
25.38	24.19	4.18	-1.65
25.42	24.18	3.5	-3.57
25.46	22.31	1.54	-2.22
25.5	29.55	2.24	-2.07
25.54	32.5	5.01	0.09
25.58	30.57	3.45	-1.71
25.62	32.82	3.32	-4.18
25.66	33.93	3.94	-4.27
25.7	33.02	3.73	-4.47
25.74	32.67	3.67	-5.78
25.78	31.57	3.52	-5.7
25.82	31.19	2.97	-4.25
25.86	29.96	4.34	-2.56
25.9	31.51	3.98	-4.92
25.94	33.08	3.01	-4.62
25.98	33.49	3.21	-3.89
26.02	31.13	2.96	-4.2
26.06	31.27	3.85	-3.74
26.1	29.17	3.3	-3.71
26.14	28.03	3.64	-3.68
26.18	27.8	4.49	-4.23
26.22	28.52	4.79	-3.49
26.26	27.45	3.35	-2.94
26.3	28.39	1.37	-1.79
26.34	26.21	1.63	-3.6
26.38	27.73	0.45	-3.03
26.42	27.56	1.69	-5.87
26.46	28.98	6.04	-4.88
26.5	28.65	7.19	-5.42
26.54	27.59	5.51	-6.14
26.58	25.14	3.25	-5.81
26.62	25.16	2.83	-5.81
26.66	25.35	4.38	-5.91
26.7	25.68	7.13	-4.88
26.74	24.13	7.38	-3.6
26.78	25.75	5.66	-4.76
26.82	27.26	1.81	-5.6
26.86	27.89	-0.61	-4.02
26.9	26.88	-0.71	-3.36
26.94	25.08	1.77	-2.13
26.98	25.05	-2.11	0.27
27.02	26.32	3.27	-1.56
27.06	28.03	4.55	2.21
27.1	26.95	5.55	0.9
27.14	21.49	3.73	0.78
27.18	22.3	1.83	1.86
27.22	24.57	0.9	-1.32
27.26	25.25	1.35	-3.64
27.3	26.85	4.2	-1.33
27.34	27.17	6.11	-2.22
27.38	29.64	4.7	-2.83
27.42	30.63	4.38	-2.46
27.46	28.65	2.67	-0.06
27.5	26.28	5.14	-4.54
27.54	25.027	-1.2664	-1.7924
27.58	24.388	-2.385	-1.6636
27.62	23.684	-3.4375	-1.5091
27.66	19.39	-6.28	4.46
27.7	19.3	-7.94	-0.75
27.74	21.69	-7.54	-0.37
27.78	22.48	-6.91	-1.83
27.82	18.15	-8.62	-0.19
27.86	16.49	-8.47	-1.14
27.9	18.57	-3.27	-2.37
27.94	18.82	-0.71	-1.94
27.98	17.26	-0.25	-1.89
28.02	14.71	-2.57	-0.86
28.06	13.66	1.16	-0.27
28.1	14.02	3.17	0.82
28.14	17.61	1.73	0.74
28.18	22.92	2.59	0.04
28.22	27.34	0.83	-0.81
28.26	26.35	2.47	-3.85
28.3	23.58	1.4	0.58
28.34	22.82	3.88	3.27
28.38	23.95	7.28	4.86
28.42	26.59	8.04	4.27
28.46	26.91	3.94	3.41
28.5	25.18	1.88	2.14
28.54	22.93	2.55	1.28
28.58	21.14	1.23	-0.22
28.62	21.69	0.23	-0.94
28.66	22.08	2.39	0.16
28.7	24.28	3.7	-2.66
28.74	24.8	2.57	-3.93
28.78	24.99	1.64	-5.94
28.82	25.67	4.29	-2.82
28.86	26.65	5.29	-2.17
28.9	24.41	4.76	-4.07
28.94	25.11	5.11	-7
28.98	23.75	3.67	-5.78
29.02	26.61	3.21	-5.97
29.06	27.89	6.13	-2.89
29.1	27.42	6.62	-0.09
29.14	25.42	2.97	0.2
29.18	24.79	2.44	-2.54
29.22	27.11	5.28	-2.41
29.26	25.95	4.31	-2.33
29.3	25.42	9.08	-0.47
29.34	24.35	9.06	0.1
29.38	23.89	4.4	2.01
29.42	23.45	1.47	2.74
29.46	23.3	2.7	2.77
29.5	21.7	2.88	1.86
29.54	20.6	1.35	2.34
29.58	23.09	-0.11	1.72
29.62	24.98	1.98	-0.26
29.66	22.6	-0.7	0.5
29.7	21.89	-2.05	-0.45
29.74	24.35	-2.51	-0.98
29.78	23.95	-0.3	-2.54
29.82	26.75	-0.76	-2.93
29.86	28.27	0.98	-5.8
29.9	27.71	2.33	-7.13
29.94	27.506	1.4311	-1.6275
29.98	28.076	1.9142	-1.331
30.02	28.63	2.4113	-1.0335
30.06	29.53	6.31	2.21
30.1	31.06	5.34	1.56
30.14	29.79	4.46	0.82
30.18	29.74	4.03	-0.58
30.22	29.37	4.36	-1.96
30.26	32.21	2.75	0.53
30.3	31.39	3.5	1.05
30.34	31.06	2.63	-3.66
30.38	32.09	3.5	-2.86
30.42	31.09	4.43	-5.8
30.46	31.76	6.54	-6.09
30.5	32.81	3.73	-5.52
30.54	33.55	5.22	-3.86
30.58	34.58	6.16	-5.21
30.62	35.39	2.27	-3.57
30.66	34.44	2.15	-3.95
30.7	34.57	2.75	-3.13
30.74	30.46	6.3	-1.08
30.78	34.187	1.5067	-1.5631
30.82	34.98	2.47	1.51
30.86	37.12	1.85	-0.19
30.9	34.28	1.85	-0.31
30.94	35.32	-2.52	0.17
30.98	33.26	-3.49	2.01
31.02	29.64	-2.56	3
31.06	27.13	-0.98	3.18
31.1	27.27	-4.04	-0.6
31.14	26.43	-1.23	-3.74
31.18	27.06	2.3	-2.79
31.22	25.57	5.48	-1.79
31.26	27.15	4.99	0.78
31.3	27.39	5.1	-0.47
31.34	26.43	6.18	2.27
31.38	28.09	7.41	2.45
31.42	29.31	5.01	-0.52
31.46	27.69	2.56	2.08
31.5	29.32	4.96	1.75
31.54	29.58	1.83	0.93
31.58	31.81	2.94	-1.58
31.62	31.38	2.53	-1.27
31.66	31.14	3.99	-0.85
31.7	30.37	4.14	-0.46
31.74	30.14	4.75	-0.68
31.78	32.21	5.32	-1.94
31.82	32.88	5.44	-2.8
31.86	33.35	6.3	-3.28
31.9	33.61	7.05	-3.12
31.94	33.28	8.14	-3.28
31.98	32.34	7.92	-3.01
32.02	32.66	7.57	-3.71
32.06	31.42	7.06	-4.02
32.1	32.27	7.54	-4.61
32.14	33.07	7.08	-6.02
32.18	32.83	6.73	-5.86
32.22	31.92	6.63	-2.13
32.26	30.44	5.92	-5.39
32.3	28.17	7.0329	-2.6581
32.34	27.22	6.9535	-2.3991
32.38	26.324	6.8448	-2.1511
32.42	23.78	6.83	4.95
32.46	23.75	5.98	1.83
32.5	23.36	6.3	-1.03
32.54	22.02	6.42	-1.25
32.58	24.75	4.79	-0.79
32.62	26.4	4.43	-3.93
32.66	26.29	4.99	-3.74
32.7	24.8	5.35	-5.96
32.74	24.59	4.58	-3.08
32.78	24.85	8.19	-3.01
32.82	30.59	2.5	-2.52
32.86	32.28	-0.81	-0.8
32.9	32.67	-3.61	-1.7
32.94	29.56	-2.31	-2.58
32.98	24.71	-4.94	-1.61
33.02	22.78	-3.49	1.55
33.06	19.73	-4.53	1.1
33.1	19.04	-0.08	2.89
33.14	20.44	2.4	0.92
33.18	21.9	0.64	0.92
33.22	21.64	1.54	0.23
33.26	23.63	4.52	0.43
33.3	23.39	4.46	1.08
33.34	22.16	1.91	-0.87
33.38	21.14	-3.36	-2.2
33.42	22.45	-2.55	-1.75
33.46	21.48	-0.03	-1.21
33.5	19.07	1.79	1.27
33.54	17.11	6.48	1.89
33.58	19.65	9.77	4.1
33.62	21.87	5.55	2.39
33.66	22.32	4.73	0.73
33.7	20.34	0.48	1.82
33.74	19.49	-1.45	1.95
33.78	18.17	-0.8	1.62
33.82	19.81	-1.79	1.73
33.86	19.74	-2.08	1.46
33.9	22.34	0.61	1.84
33.94	23.39	2.19	2.88
33.98	22.99	0.52	0.61
34.02	21.49	1.4	-0.98
34.06	24.94	5.19	-0.24
34.1	23.57	6.81	-1.5
34.14	24.54	8.73	-2.44
34.18	25.23	11.41	-0.77
34.22	23.45	7.73	2.71
34.26	20.96	9.08	1.85
34.3	20.93	8.32	-1.38
34.34	23.74	4.31	-1.25
34.38	24.31	7.68	-1.2
34.42	26.83	7.87	2.71
34.46	25.88	5.19	1.22
34.5	26.48	5.4	2.66
34.54	26.67	3.15	0.5
34.58	28.11	3.5	-0.25
34.62	28.87	1.2443	-0.99376
34.66	29.156	1.023	-1.2112
34.7	36.25	4.43	4.26
34.74	35.59	1.39	5.14
34.78	36.65	0.04	3.26
34.82	33.17	0.41	5.04
34.86	29.977	1.1535	-2.1924
34.9	30.029	1.3825	-2.3609
34.94	28.1	-1.6	-3.19
34.98	27.57	-0.74	-4.64
35.02	28.76	-0.3	-5.64
35.06	28.5	-1.64	-6.8
35.1	29.17	-0.71	-6.94
35.14	30.17	-1.14	-7.56
35.18	29.26	2.21	-7.86
35.22	29.74	0.22	-9.24
35.26	27.4	-1.99	-9.73
35.3	28.834	5.5276	-3.2658
35.34	28.57	5.9877	-3.2578
35.38	24.77	11.74	-6.37
35.42	24.14	13.66	-4.56
35.46	23.31	10.74	-3.19
35.5	22.46	9.72	1.3
35.54	27.14	8.9	-1.84
35.58	27.17	12.75	3
35.62	28.72	12.06	0.95
35.66	28.38	10.63	-2.98
35.7	27.22	12.96	-1.91
35.74	26.19	11.59	-4.43
35.78	24.512	8.5163	-1.5393
35.82	24.07	8.3506	-1.2107
35.86	23.621	8.0914	-0.8493
35.9	23.165	7.7324	-0.45424
35.94	22.706	7.2672	-0.02457
35.98	24.64	4.35	-2.95
36.02	23.95	5.43	1.69
36.06	22.53	3.79	0.55
36.1	20.26	-0.63	6.58
36.14	20.32	-1.94	7.36
36.18	21.28	2.71	8.27
36.22	21.09	-2.7	9.48
36.26	17.61	-5.88	7.29
36.3	18.58	-3.93	6.47
36.34	17.52	-2.69	2.29
36.38	15.88	-4.09	3.01
36.42	16.17	-3.33	2.05
36.46	19.1	1.42	0.57
36.5	18.14	-0.24	0.18
36.54	20.44	-3.24	-1.06
36.58	24.96	-2.68	-3.62
36.62	25.74	-1.7	-4.16
36.66	26.6	-3.98	0.34
36.7	23.78	-3.61	0.73
36.74	22.3	-5.4	0.35
36.78	25.29	-0.37951	-1.3349
36.82	25.727	0.029121	-1.1146
36.86	24.88	8.31	4.93
36.9	26.464	0.87484	-0.55723
36.94	26.77	1.3038	-0.25384
36.98	27.037	1.7313	0.043532
37.02	27.7	6.75	-4.51
37.06	29.8	-0.68	-7.42
37.1	27.63	2.9645	0.7311
37.14	27.766	3.3455	0.83594
37.18	27.55	1.43	2.21
37.22	30.46	1.27	2.01
37.26	28.91	4.05	1.19
37.3	25.53	5.12	-0.47
37.34	25.87	6.5	1.67
37.38	27.07	4.09	0.79
37.42	27.1	5.21	-0.63
37.46	28.17	4.84	-1.76
37.5	29.18	8.85	-3.37
37.54	30.36	5.28	-8.42
37.58	25.37	4.49	-10.05
37.62	29.51	4.05	-8.8
37.66	24.32	6.18	-7.15
37.7	23.89	2.45	-6.83
37.74	24.94	0.27	-7.83
37.78	24.91	2.17	-5.16
37.82	23.91	2.51	-4.65
37.86	25.14	5.35	-5.05
37.9	27.38	5.89	-4.79
37.94	27.28	1.25	-2.55
37.98	28.17	1.52	-5.23
38.02	29.24	-0.3	-5.76
38.06	28.38	1.58	-8.09
38.1	28.56	2.01	-8.01
38.14	28.82	3.37	-7.14
38.18	26.93	2.48	-7.86
38.22	26.69	-0.07	-7.25
38.26	25.28	-2.9	-8.38
38.3	24.76	-1.27	-7.84
38.34	24.06	-3.63	-3.39
38.38	22.9	-1.95	-1
38.42	25.09	4.29	2.72
38.46	28.2	6.58	3.22
38.5	25.17	3.91	2.77
38.54	23.42	4.14	2.4
38.58	24.83	2.27	2.3
38.62	26.01	3.13	3.82
38.66	24.14	2.48	1.17
38.7	20.95	-0.41	0.56
38.74	20.5	-0.64	1.33
38.78	20.83	-0.85	1.89
38.82	18.74	-0.32	2.54
38.86	20.02	3.24	3.56
38.9	20.78	5.22	1.48
38.94	20.81	5.29	0.99
38.98	18.47	10.51	-3.83
39.02	19.935	0.87381	0.47388
39.06	22.57	2.77	0.31
39.1	21.39	-1.52	0.92
39.14	21.09	-0.05	0.42
39.18	19.5	-2.37	1.16
39.22	21.83	-1.77	0.96
39.26	21.73	-3.32	-0.64
39.3	19.6	-4.1	-0.74
39.34	20.18	-4.25	-2.15
39.38	21.51	1.36	1.15
39.42	24.53	2.3	1.91
39.46	25.8	3.57	1.26
39.5	24.59	3.09	-0.26
39.54	22.01	5.28	0.04
39.58	26.87	1.72	-2.19
39.62	26.16	0.99	-2.46
39.66	30.8	7	-1.63
39.7	26.24	3.66	-1.2
39.74	27.42	10.78	6.33
39.78	26.754	8.1614	1.205
39.82	26.544	8.4459	1.0318
39.86	26.252	8.6163	0.81219
39.9	22.69	13.98	6.17
39.94	23.8	11.21	5.77
39.98	25.86	7.48	5.28
40.02	26.77	9.92	1.74
40.06	25.24	9.67	-1
40.1	21.86	4.8	-6.43
40.14	22.81	2.97	-6.62
40.18	23.04	4.54	-7.94
40.22	22.73	1.78	-6.98
40.26	19.33	3.31	-2.8
40.3	20.31	4.92	-1.56
40.34	20.64	3.33	1.13
40.38	18.88	3.32	0.77
40.42	19.39	3.33	0.48
40.46	26.1	2.12	-0.99
40.5	22.31	5.96	-7.69
40.54	21.65	2.74	-4.67
40.58	26.09	4.97	-3.04
40.62	25.66	6.1	-1.99
40.66	29.21	12.93	1.32
40.7	30.02	7.89	5.78
40.74	26.31	6.62	5.01
40.78	27.07	0.5	3.52
40.82	25.96	-0.11	1.22
40.86	24.79	-1.17	-0.14
40.9	25.77	-1.06	0.31
40.94	26.18	-1.5	0.42
40.98	24.94	-0.24	2.16
41.02	24.41	-0.17	1.32
41.06	23.96	0.67	2.25
41.1	23.51	1.42	3.1
41.14	23.02	-0.6	-1.08
41.18	22.78	-1.06	-2.9
41.22	22.34	-2.3	-3.47
41.26	22.09	-2.98	-3.32
41.3	21.81	0.13	-3.79
41.34	21.88	0.33	-4.97
41.38	22.69	0.27	-3.2
41.42	23.74	0.74	-5.38
41.46	24	-1.05	-7.98
41.5	25.67	1.28	-7.26
41.54	25	5.24	-7.1
41.58	23.03	9.52	-3.48
41.62	21.57	9.33	-0.55
41.66	20.83	10.66	-1.3
41.7	22.12	8.23	2.92
41.74	20.52	3.91	5.59
41.78	20.67	1.39	5.11
41.82	22.089	1.6314	0.38998
41.86	22.073	0.94644	0.69879
41.9	22.073	0.22299	0.97354
41.94	23.3	0.42	0.48
41.98	22.19	-7.45	1.8
42.02	21.38	-3.92	-0.13
42.06	18.19	-4.12	-1.26
42.1	22.57	-7.89	0.75
42.14	26.28	-8.6	-0.21
42.18	24.21	-10.49	-0.04
42.22	22.517	-5.0735	2.1977
42.26	22.614	-5.4396	2.2605
42.3	22.718	-5.6879	2.3102
42.34	22.828	-5.8027	2.349
42.38	22.943	-5.7684	2.379
42.42	23.42	-5.93	3.3
42.46	23.42	-1.44	3.63
42.5	20.81	-0.24	2.8
42.54	22.78	-2.54	2.31
42.58	24.06	-0.44	2.88
42.62	23.52	0.08	2.54
42.66	23.28	3.26	2.93
42.7	26.22	3.27	3.38
42.74	23.97	6.15	4.99
42.78	24.19	5	2.94
42.82	23.18	5.37	2.46
42.86	24.68	7.76	0
42.9	24.61	8.61	-2.38
42.94	20.82	6.48	-4.04
42.98	25.59	2.79	0.64
43.02	29.4	0.87	0.86
43.06	25.86	1.76	0.23
43.1	28.51	5.11	-5.76
43.14	30.11	5.6	-6.55
43.18	29.59	6.62	-6.05
43.22	27.17	4.95	-5.65
43.26	26.53	4.81	-2.71
43.3	25.09	6.14	-3.38
43.34	27.07	3.74	-2.86
43.38	27.09	4.14	-5.14
43.42	24.23	7.38	-2.63
43.46	22.17	6.82	-0.55
43.5	19.68	6.81	-0.3
43.54	20.79	5.87	-1.03
43.58	21.99	4.98	-0.77
43.62	24.67	5.54	-3.33
43.66	22.98	-0.41	-5.32
43.7	23.56	-2.89	-4.39
43.74	22.667	2.7865	-0.31664
43.78	22.65	2.4972	0.19772
43.82	22.619	2.2224	0.71282
43.86	23.65	3.85	3.35
43.9	25.16	2.59	3.3
43.94	23.81	1.16	2.98
43.98	21.12	-1.11	3.02
44.02	21.58	-0.41	2.71
44.06	20.96	2.28	2.04
44.1	21.43	3.2	3.45
44.14	18.35	3.92	2.91
44.18	14.19	1.54	4.79
44.22	18.77	1.05	3.16
44.26	20.53	1.01	2.9
44.3	17.02	-0.21	3.16
44.34	16.27	1.65	5.78
44.38	13.82	-1.9	3.96
44.42	18.21	1.12	3.14
44.46	16.59	-0.38	1.11
44.5	18.68	0.9	4.43
44.54	19.53	-1.19	-0.3
44.58	19.81	0.43	-0.42
44.62	16.67	-1.89	-0.27
44.66	19.9	-1.52	-0.59
44.7	21.39	-0.06	0.3
44.74	23.42	3.3	2.48
44.78	21.71	-0.65	1.86
44.82	18.77	-2.11	-0.68
44.86	20.13	-2.4	1.86
44.9	18.13	-1.9	0.26
44.94	17.57	-1.38	0.32
44.98	17.27	-0.18	0.99
45.02	22.48	-1.57	2.33
45.06	22.42	0.03	0.58
45.1	20.41	-2.38	-1.28
45.14	22.75	-3.83	-1.82
45.18	21.08	-1.67	-0.87
45.22	21.61	-0.92	-0.61
45.26	20.21	-2.31	2.1
45.3	21.43	2.26	1.56
45.34	23.43	1.44	2.19
45.38	21.46	0.34	-1.05
45.42	19.1	0.48	-0.86
45.46	18.68	0.68	0.55
45.5	18.11	1.57	3.42
45.54	20.06	6.32	3.11
45.58	19.75	4.9	2.84
45.62	18.81	3.9	3.8
45.66	20.08	4.98	0.75
45.7	19.36	2.33	0.76
45.74	22.82	2.93	-0.59
45.78	19.13	4	-0.27
45.82	16.85	3.07	-1.82
45.86	18.28	2.53	-1.29
45.9	20.67	4.03	0
45.94	23.8	5.75	-0.27
45.98	25.12	6.36	1.14
46.02	24.12	8.01	1.47
46.06	22.48	5.82	-1.28
46.1	20.98	5.1	-1.02
46.14	17.85	2.21	-1.03
46.18	15.85	1.28	-1.99
46.22	15.23	1.32	-1.53
46.26	14.71	2.9	-1.77
46.3	13.42	2.76	-0.28
46.34	18.62	3.12	-2.53
46.38	18.21	5.57	-5.17
46.42	18.51	8.33	-5
46.46	17.05	5.55	-6.05
46.5	16.444	3.1707	-1.1895
46.54	16.56	4.48	3.82
46.58	18.25	4	2.89
46.62	15.91	2.75	1.83
46.66	17.01	0.84	-0.27
46.7	17.68	0.02	0.09
46.74	18.92	0.69	0.17
46.78	18.44	-1.1	-0.16
46.82	18.57	-3.51	0
46.86	18.1	-2.93	-0.45
46.9	18.89	-2.98	-1.05
46.94	18.59	-2.89	-0.78
46.98	18.55	-2.3	-0.67
47.02	18.49	-1.24	-0.21
47.06	18.72	0.21	0.73
47.1	20.03	-1.71	-1.18
47.14	19.92	-2.92	-2.92
47.18	20.93	-4.33	-3.18
47.22	19.39	-2.05	-2.27
47.26	22.8	1.63	0.99
47.3	21.42	-0.09	0.57
47.34	20.69	-0.47	0.96
47.38	21.79	4.3	1.36
47.42	22.54	7.37	1.83
47.46	20.57	0.91	1.29
47.5	20.44	-1.15	-0.06
47.54	19.94	-2.56	-0.02
47.58	18.34	-1.6	-0.36
47.62	20.81	4.32	-0.29
47.66	17.82	3.94	-3.28
47.7	15.53	6.51	-0.71
47.74	18.07	5.77	0.6
47.78	20.89	9.07	-2.08
47.82	25.2	8.65	-4.33
47.86	28.5	5.35	-3.25
47.9	34.41	3.06	-5.04
47.94	33.15	4.07	-3.95
47.98	35.66	6.58	-2.6
48.02	32.79	2.46	-4.89
48.06	32.35	4.64	-5.76
48.1	32.7	4.75	-2.89
48.14	30.31	3.46	-1.34
48.18	30.52	2.74	-2.74
48.22	34.67	4.03	-4.35
48.26	32.94	2.76	-3.84
48.3	30.58	1.5	-3.7
48.34	30.44	1.48	-4.15
48.38	28.62	2.3	-4.97
48.42	25.97	3.72	-4.82
48.46	28.32	1.75	-4.34
48.5	30.17	0.32	-3.81
48.54	24.99	1.6779	0.48962
48.58	25.07	-0.38	1.64
48.62	25.17	2.41	3.24
48.66	22.31	2.94	5.02
48.7	23.04	-0.37	4.46
48.74	18.95	1.7	5.25
48.78	16.14	-0.65	3.32
48.82	14.16	3.72	5.56
48.86	17.02	9.6	5.72
48.9	22.34	6.97	5.08
48.94	23.64	3.07	-0.39
48.98	25.92	2.59	-3.68
49.02	22.61	1.83	-1.96
49.06	25.74	2.67	-2.06
49.1	27.15	2.26	-2.56
49.14	27.15	4.24	-3.22
49.18	27.52	3.24	-5.56
49.22	27.26	2.81	-4.88
49.26	25.35	2.79	-5.59
49.3	27.17	3.35	-5.38
49.34	24.32	1.05	-3.42
49.38	22.89	1.79	-4.64
49.42	20.94	2.33	-4.34
49.46	20.04	3.94	-2.55
49.5	20.22	2.65	-2.15
49.54	22.19	5.33	-0.46
49.58	20.46	6.19	-1.7
49.62	18.69	8.63	-2.61
49.66	20.82	6.23	1.34
49.7	21.44	1.48	1.92
49.74	18.8	1.47	1.09
49.78	19.96	1.35	1.38
49.82	18.45	3.09	2.57
49.86	22.01	1.48	2.53
49.9	22.09	3.7	2.34
49.94	22.16	5.49	2.98
49.98	16.99	7.42	1.74
50.02	17.99	6.19	3.91
50.06	21.67	8.61	2.16
50.1	22.06	9.99	-2.49
50.14	22.415	6.9498	2.9596
50.18	23.057	7.1548	3.0688
50.22	23.721	7.3038	3.1339
50.26	24.393	7.3916	3.1451
50.3	23.68	8.51	4.9
50.34	25.54	6.95	4.76
50.38	27.98	3.65	1.72
50.42	28.77	7.24	4.46
50.46	28.14	7.66	3.58
50.5	27.85	5.46	1.58
50.54	27.01	5.89	-0.61
50.58	27.22	3.92	-1.36
50.62	29.17	3.04	-2.14
50.66	28.56	5.72	-2.63
50.7	27.48	4.97	-2.41
50.74	29.37	0.83	-3.34
50.78	26.58	2.83	1.7
50.82	24.35	1.16	2.26
50.86	21.61	1.22	1.4
50.9	20.99	2.13	0.41
50.94	22.68	2.35	0.55
50.98	23.45	0.84	0.85
51.02	25.46	-0.14	0.83
51.06	22.57	-1.28	0.84
51.1	20.65	-5.27	1.43
51.14	18.89	-2.4	2.07
51.18	20.18	-0.49	1.34
51.22	17.84	0.27	0.23
51.26	18.04	4.2	1.55
51.3	17.31	0.52	2.13
51.34	15.88	5.09	0.01
51.38	16.85	3.56	2.39
51.42	18.35	3.95	2.16
51.46	19.12	3.04	1.05
51.5	16.9	3.67	-0.15
51.54	18.1	6.99	-1.18
51.58	17.17	3.85	-0.82
51.62	18.22	4.82	0.84
51.66	19.42	-1.9	2.5
51.7	16.669	3.9357	1.0912
51.74	16.646	3.9702	0.93142
51.78	16.648	4.004	0.7636
51.82	16.676	4.041	0.5937
51.86	16.733	4.0851	0.42769
51.9	15.04	-0.82	5.59
51.94	10.88	6.51	6.62
51.98	17.095	4.2977	0.012578
52.02	15.65	6.24	-1.79
52.06	15.88	7.76	-1.57
52.1	16.95	7.53	-1.96
52.14	18.78	7.15	-0.01
52.18	17.13	2.77	-2.39
52.22	20.45	1.12	-3.44
52.26	23.07	4.27	-0.15
52.3	24.2	5.37	1.86
52.34	24.91	8.77	0.82
52.38	20.44	7.59	0.92
52.42	20.3	7.33	3.53
52.46	17.52	8.2	3.12
52.5	17.21	6.53	3.41
52.54	15.11	4.88	3.73
52.58	13.65	3.85	4.17
52.62	15.22	5.06	3.88
52.66	15.85	1.4	3.56
52.7	17.5	0.32	0.63
52.74	20.12	-0.1	-0.49
52.78	19.71	-2	-0.21
52.82	21.35	1.81	-0.16
52.86	22.22	2.49	-2.84
52.9	22.16	4.94	-3.83
52.94	19.96	6.73	-3.54
52.98	22.34	4.83	-5.11
53.02	20.61	0.4	-2.79
53.06	20.64	-1.67	0.47
53.1	16.45	-6.01	3.34
53.14	17.92	-7.54	3.95
53.18	17.75	-6.26	1.58
53.22	16.74	-4.97	3.02
53.26	19.74	-6.54	1.9
53.3	22.11	-4.3	1.63
53.34	22.33	-6.9	-1.25
53.38	23.32	-6.68	-2.2
53.42	22.86	-5.5	-2.06
53.46	22.44	-3.45	-1.87
53.5	22.14	-3.96	-0.78
53.54	22.28	-1.92	-0.03
53.58	19.74	-1	-0.3
53.62	23.74	-4.33	-0.09
53.66	23.36	-3.89	0.04
53.7	18.77	-5.15	-0.53
53.74	18.85	-6.89	0.77
53.78	21.82	-1.51	-2.03
53.82	17.8	-3.69	0.12
53.86	16.27	-2.64	0.53
53.9	16.45	-0.07	0.44
53.94	15.09	2.4	-2.5
53.98	16.68	3.48	-4.16
54.02	17.67	-0.91	-6.34
54.06	15.6	1.33	-6.66
54.1	17.37	3.26	-3.71
54.14	16.8	4.74	-2.75
54.18	17.23	6.83	1.27
54.22	16.57	6.61	0.78
54.26	16.27	7.74	0.84
54.3	16.76	4.35	0.1
54.34	19.8	0.32	0.07
54.38	18.89	1.86	1.69
54.42	20.23	3.64	3.8
54.46	17.46	7.33	5.51
54.5	17.87	1.76	1.39
54.54	14.22	-1.41	0.7
54.58	13.7	3.55	1.42
54.62	13.14	0.05	0.55
54.66	13.59	-0.5	-0.08
54.7	13.89	1.3886	2.8274
54.74	13.703	1.5443	2.9251
54.78	6.6	4.35	4.26
54.82	13.441	1.9806	3.0394
54.86	13.366	2.239	3.0511
54.9	13.329	2.5095	3.0291
54.94	13.329	2.7809	2.9709
54.98	13.367	3.0423	2.8739
55.02	13.78	-0.68	6.07
55.06	13.75	1.63	4.14
55.1	14.84	5.14	4.37
55.14	14.39	4.16	2.43
55.18	14.13	5.21	1.16
55.22	13.71	1.28	1.04
55.26	15.02	4.56	-0.93
55.3	17.41	7.58	-2.95
55.34	18.94	5.81	-2.43
55.38	15.43	-0.49	-1.96
55.42	14.89	1.24	0.25
55.46	14.13	0.89	0.4
55.5	17.62	2.39	1.13
55.54	21.054	5.4104	-2.2708
55.58	21.933	5.709	-2.1632
55.62	29.88	5.61	-4.54
55.66	29.68	9.96	-5.35
55.7	24.16	9.72	-3.24
55.74	24.26	9.17	-2.2
55.78	23.07	11.17	-1.15
55.82	21.56	5.92	1.46
55.86	20.1	2.17	3.24
55.9	21.16	-0.08	3.5
55.94	22.83	-1.84	2.47
55.98	19.92	-0.3	2.36
56.02	15.79	2.19	4.38
56.06	18.45	2.63	2.3
56.1	18.32	2.25	0.98
56.14	19.79	6.62	1.05
56.18	19.13	4.85	-0.16
56.22	24.38	1.8	-4.5
56.26	21.03	3.76	-1.1
56.3	21.4	0.41	-6.26
56.34	20.09	1.06	-7.01
56.38	17.06	3.31	-4.49
56.42	15.3	7.42	-1.73
56.46	18.41	3.65	3.22
56.5	17.28	2.23	0
56.54	22.41	0.24	-0.94
56.58	24.11	-0.37	-3.4
56.62	22.74	-1.27	-3.59
56.66	23.23	-3.62	-4.9
56.7	22.62	-2.72	-1.41
56.74	22.69	1.09	4.31
56.78	19.21	0.62	1.53
56.82	16.32	-0.44	0.85
56.86	19.632	1.3089	0.26146
56.9	19.602	1.6468	0.26124
56.94	14.92	5.79	6.27
56.98	19.59	2.423	0.18601
57.02	19.62	2.84	0.11546
57.06	18.61	5.13	0.61
57.1	19.18	4.7	-2.43
57.14	17.99	8.48	-1.55
57.18	16.35	8.9	-2.53
57.22	13.69	8.09	0.13
57.26	20.704	5.0705	-0.62795
57.3	24.62	-0.79	-1.9
57.34	20.12	2.99	-3.61
57.38	24.71	4.31	-3.87
57.42	23.23	5.13	-0.01
57.46	24.18	5.96	2.58
57.5	27.86	4.46	1.85
57.54	31.29	4.7	-1.05
57.58	30	2.21	-2.69
57.62	28.95	-0.27	-3.64
57.66	27.57	0.88	-2.87
57.7	25.84	4.7	-0.51
57.74	28.52	5.06	-3.39
57.78	27.8	5.84	-0.6
57.82	26.64	8.44	-1.64
57.86	26.8	5.57	-1.87
57.9	27.09	6.42	-1.22
57.94	27.37	3.79	-2.69
57.98	28.14	5.2	-4.32
58.02	29.45	3.12	-5.73
58.06	29.61	0.74	-5.3
58.1	28.27	1.85	-2.95
58.14	27.85	0.55	-4.32
58.18	25.03	3.3	-5.53
58.22	22.85	6.73	-5.92
58.26	19.35	6.1	-5.26
58.3	19.94	8.76	-2.37
58.34	19.59	8.35	-2.11
58.38	20.58	8.64	-0.94
58.42	26.43	3.96	-0.78
58.46	23.59	2.92	0.09
58.5	21.2	4.23	0.96
58.54	19.25	8.87	-0.04
58.58	19.83	9.77	4.43
58.62	22.77	9.13	3.25
58.66	22.43	9.28	3.45
58.7	22.18	8.93	3.08
58.74	20.34	8.8	1.87
58.78	23.3	7.24	5.19
58.82	24.01	9.9	3.93
58.86	19.04	12.98	5.02
58.9	21.69	14.54	4.73
58.94	25.02	13.99	0.11
58.98	23.108	12.667	2.9869
59.02	24.75	12.7	-1.86
59.06	26.07	16.07	1.71
59.1	24.21	13.55	2.01
59.14	21.85	12.09	2.07
59.18	21.04	10.98	4.27
59.22	21.96	10.72	4.63
59.26	23.8	9.69	6.75
59.3	24.81	7.2	5.54
59.34	25.81	6.51	5.41
59.38	24.2	3.74	4.54
59.42	25.58	3.97	3.61
59.46	23.77	8.52	5.56
59.5	25.02	6.98	5.41
59.54	26.11	6.68	5.97
59.58	30.31	8.64	6
59.62	26.54	7.81	5.81
59.66	27.66	2.67	5.7
59.7	23.25	3.33	6.23
59.74	22.562	5.8241	5.5881
59.78	15.04	10.56	9.14
59.82	20.94	8.64	4
59.86	15.36	4.57	7.6
59.9	18.64	3.44	4.11
59.94	20.33	4.02	4.11
59.98	23.89	1.53	0.99
60.02	19.8	3.9	1.95
60.06	20.41	2.04	1.85
60.1	17.92	2.48	1.95
60.14	19.7	0.7	1.51
60.18	17.52	1.34	0.54
60.22	21.41	0.84	0.32
60.26	22.86	5.54	-0.3
60.3	21.63	7.29	-3.09
60.34	18.42	7.68	-2.08
60.38	19.27	4.24	-0.88
60.42	19.8	1.2	2.18
60.46	19.82	2.38	1.59
60.5	21.5	2.73	1.44
60.54	21.15	4.76	3.02
60.58	19.12	5.37	4.12
60.62	20.47	6.29	-0.42
60.66	18.75	7.09	-4.25
60.7	21.06	7.35	-2.33
60.74	19.11	1.78	-1.77
60.78	24.56	-1.52	-2.28
60.82	24.27	1	-4.93
60.86	23.77	2.38	-2.93
60.9	25.16	1.37	-5.03
60.94	24.05	4.43	-6.62
60.98	23.27	2.39	-5.96
61.02	22.11	3.25	-4.59
61.06	20.61	1.05	-1.96
61.1	19.1	2.36	-1
61.14	19.01	1.56	-2.2
61.18	18.88	0.99	0.81
61.22	20.24	0.14	4.02
61.26	19.11	2.57	4.44
61.3	18.57	-0.25	1.67
61.34	17.51	0.02	2.61
61.38	14.58	0.9	2.12
61.42	20.87	2.14	2.13
61.46	22.15	0.4	2.22
61.5	21.56	2.57	-0.77
61.54	20.95	3	-0.03
61.58	25.08	6.74	4.96
61.62	23.7	6.66	4.67
61.66	21.96	8.49	4.69
61.7	17.89	6.78	5.9
61.74	17.93	7.17	7.26
61.78	15.45	2.93	8.42
61.82	15.28	0.1	7.13
61.86	18.789	0.35443	4.1865
61.9	18.728	0.039481	4.0413
61.94	18.69	-0.25484	3.8545
61.98	18.679	-0.52711	3.6296
62.02	18.692	-0.77593	3.3698
62.06	24.85	-3.27	2.57
62.1	23.5	-2.04	1.6
62.14	21.25	-7.33	-1.18
62.18	21.43	-3.53	-0.48
62.22	19.154	-1.6186	1.6663
62.26	15.17	-3.6	3.14
62.3	12.72	-10.05	0.37
62.34	13.06	-5.03	-2.67
62.38	10.57	-5.85	-2.34
62.42	20.305	-1.6624	-0.40276
62.46	20.622	-1.5597	-0.8234
62.5	20.969	-1.4166	-1.2385
62.54	21.346	-1.2317	-1.6446
62.58	21.753	-1.0035	-2.0384
62.62	25.91	1.79	-2.16
62.66	24.64	2.23	-2.92
62.7	27.25	3.25	-4.31
62.74	28.95	4.08	-1.99
62.78	26.28	5.13	-1.08
62.82	26.51	5.54	-1.44
62.86	26.24	5.46	-1.64
62.9	26.51	4.7	-1.79
62.94	24.67	3.66	-2.94
62.98	27.32	3.82	-5.73
63.02	26.79	1.25	-7.89
63.06	26.22	-2.24	-7.19
63.1	24.36	-4.89	-1
63.14	26.02	-3.21	2.03
63.18	23.74	0.04	2.45
63.22	21.73	4.55	4.11
63.26	21.45	3.65	3.04
63.3	22.36	5.33	2.88
63.34	23.04	7.61	2.87
63.38	23.91	11.95	2.24
63.42	23.39	10.98	0.2
63.46	22.6	10.37	1.95
63.5	24.01	12.05	2.98
63.54	20.166	9.4482	4.7868
63.58	19.677	9.4975	5.1457
63.62	19.209	9.4247	5.4612
63.66	13.33	4.33	4.56
63.7	18.358	8.9599	5.9498
63.74	17.988	8.5913	6.117
63.78	17.665	8.1476	6.2288
63.82	17.393	7.6405	6.2822
63.86	16.91	0.17	8.63
63.9	18.6	4.23	5.89
63.94	20	5.72	3.76
63.98	16.961	5.2125	5.852
64.02	17.048	4.5643	5.5686
64.06	17.227	3.923	5.2089
64.1	17.504	3.3004	4.7698
64.14	11.63	5.66	8.73
64.18	14.74	6.31	5.84
64.22	18.19	5.69	1.78
64.26	22.36	4.08	3.87
64.3	21.3	2.13	1.72
64.34	24.01	-2.25	-2.63
64.38	25.66	-2.6	-1.92
64.42	25.21	-0.66	-3.16
64.46	25.64	-1.16	-5.45
64.5	27.14	-0.68	-4.65
64.54	28.43	1.02	-5.63
64.58	28.49	3.44	-5.88
64.62	30.08	4.61	-4.09
64.66	31.65	5.46	-4.93
64.7	31.83	4.38	-7.08
64.74	32.35	4.62	-4.59
64.78	33.29	8.19	-5.19
64.82	34.95	8.55	-6.84
64.86	32.22	7.33	-7.28
64.9	31.71	6.41	-6.11
64.94	30.39	7.71	-4.61
64.98	31.8	8.24	-3.8
65.02	30.28	9.2	-2.4
65.06	29.42	7.57	-4.33
65.1	26.13	7.12	-2.39
65.14	23.8	5.42	-4.33
65.18	24.15	3.53	-5.15
65.22	21.73	4.26	-5.59
65.26	22.31	1.06	-3.68
65.3	22.015	4.2492	-1.2716
65.34	21.368	3.5553	-0.88528
65.38	23.04	8.06	-3.28
65.42	17.91	4.46	-1.74
65.46	21.43	2.39	0.84
65.5	20.38	2.54	3.17
65.54	21.79	0.52	4.01
65.58	14.06	-1.48	6.46
65.62	18.855	-1.291	1.0352
65.66	18.791	-1.8559	1.1765
65.7	18.803	-2.3575	1.2793
65.74	18.891	-2.7853	1.3418
65.78	19.056	-3.1288	1.3622
65.82	19.298	-3.3775	1.3389
65.86	19.617	-3.5209	1.2701
65.9	21.13	-8.35	3.48
65.94	19.95	-6.5	-0.47
65.98	20.23	-6.43	-0.67
66.02	20.97	-1.35	-1.19
66.06	21.64	-0.11	-0.24
66.1	25.15	0.9	-2.17
66.14	25.19	2.32	-2.67
66.18	25.94	2.01	-0.56
66.22	26.2	1.7	-2.45
66.26	27.94	1.31	-1.7
66.3	26.45	3.5	-2.09
66.34	29.5	6.95	-1.93
66.38	28.5	4.61	-5.24
66.42	31.78	3.21	-5.2
66.46	29.33	5.33	-5.13
66.5	28.81	5.6	-7.16
66.54	28.99	4.44	-6.43
66.58	27.62	8.93	-3.92
66.62	31.19	2.48	-0.03
66.66	30.95	6.77	0.29
66.7	27.37	7.17	0.48
66.74	26.08	5.84	1.04
66.78	27.62	1.96	0.76
66.82	28.85	-3.92	0.06
66.86	28.15	-3.98	0.78
66.9	26.79	-0.81	1.17
66.94	24.79	2.8	0.93
66.98	28.54	1.38	2.07
67.02	21.33	1	1.28
67.06	18.19	1.23	0.02
67.1	17.36	9.92	4.52
67.14	21.81	3.14	1.76
67.18	27.02	4.14	-0.03
67.22	25.77	5.4	-0.92
67.26	27.92	5.66	-3.76
67.3	25.55	7.99	-2.93
67.34	25.1	10.39	-0.14
67.38	25.08	9.75	0.73
67.42	29.81	7.35	-1.65
67.46	28.79	5.41	-2.84
67.5	26.81	4.76	-3.2
67.54	23.65	4.17	-3.92
67.58	25.4	3.94	-4.58
67.62	23.47	6.86	-0.68
67.66	25.27	5.67	-4.42
67.7	23.58	6.1	-4.63
67.74	26.74	5.03	-5.64
67.78	26.04	6.8	-6.85
67.82	24.71	8.08	-4.08
67.86	23.14	8.29	-2.48
67.9	22.36	8.03	-0.54
67.94	21.58	8.58	1.81
67.98	20.9	8.99	4.24
68.02	20.02	7.46	4.32
68.06	20.41	6.26	5.14
68.1	21.8	-0.74	2.87
68.14	18.95	-0.19	2.23
68.18	16.64	3.55	2.88
68.22	19.21	-0.89	0.98
68.26	22.1	-4.61	-1.7
68.3	22.31	-1.67	-0.62
68.34	19.13	1.46	-0.06
68.38	19.12	-0.58	-2.51
68.42	19.78	1.98	0.3
68.46	18.13	0.45	-0.2
68.5	16.41	-1.84	0.1
68.54	16.49	-2.29	-0.3
68.58	17.41	-0.62	0.54
68.62	17.23	0	1.57
68.66	19.55	0.29	-1.21
68.7	17.78	0.43	-1.2
68.74	19.56	-2.72	-0.56
68.78	16.99	-3.07	0.82
68.82	16.01	-3.48	1.51
68.86	17.84	-3.32	1.87
68.9	18.81	-3.85	0.99
68.94	17.58	-2.63	0.48
68.98	17.15	-0.37	1.72
69.02	15.19	-1.12	2.9
69.06	15.73	1.22	4.84
69.1	17.84	-0.27	5.12
69.14	17.55	2.21	6.27
69.18	21.72	0.97824	1.7987
69.22	28	3.28	3.74
69.26	26.16	3.45	-0.2
69.3	26.93	3.82	0.52
69.34	26.03	1.47	-2.22
69.38	26.92	1.83	-2.4
69.42	25.86	-0.85	-3.66
69.46	29.32	1.92	-5.38
69.5	28.96	1.97	-6.01
69.54	29.76	1.63	-5.09
69.58	28.01	0.66	-5.32
69.62	30.49	-0.45	-3.04
69.66	29.49	3.09	-4.43
69.7	29.58	2.79	-3.43
69.74	30.23	0.33	-6.4
69.78	30.73	2.1	-2.76
69.82	28.98	4.6	-2.31
69.86	30.55	3	-2.02
69.9	28.59	-1.09	-4.94
69.94	30.872	2.0392	-2.7863
69.98	31.055	2.0239	-2.5943
70.02	31.211	2.0062	-2.4179
70.06	28.3	5.98	-3.22
70.1	33.54	1.11	-4.37
70.14	36.08	0.62	-0.01
70.18	32.86	1.95	0.51
70.22	31.85	1.91	-2.09
70.26	30.48	2.51	-2.77
70.3	30.05	1.87	-1.87
70.34	28.76	1.4	-1.91
70.38	28.8	1.26	-1.89
70.42	27.75	1.1	-2.05
70.46	29.75	3.41	-1.41
70.5	30.31	2.98	-2.84
70.54	29.84	3.15	-4.71
70.58	29.48	4.45	-4.95
70.62	27.92	6.33	-2.41
70.66	25.83	6.53	0
70.7	23.65	5.7	1.69
70.74	21.31	2.07	2.39
70.78	23.91	-0.88	-1.65
70.82	23.24	-0.69	-1.93
70.86	21.23	-0.54	-2.43
70.9	20.46	1.48	-2.66
70.94	25.78	7.25	-5.5
70.98	27	3.97	-7.1
71.02	31.63	2.81	-7.11
71.06	30.28	2.27	-8.67
71.1	28.69	4.18	-5.98
71.14	31.64	5.52	-2.6
71.18	30.63	7.94	-0.62
71.22	32.78	6.52	3.03
71.26	36.68	2.85	1.63
71.3	36.9	4.84	-0.3
71.34	33.17	9.5	-3.67
71.38	31.58	8.22	-5.91
71.42	34.58	9.25	-4.51
71.46	30.809	7.895	-2.0371
71.5	29.798	7.8267	-2.4412
71.54	30.11	10.39	-2.22
71.58	27.29	7.61	-3.28
71.62	27.51	8.52	-2.37
71.66	25.14	7.57	-4.99
71.7	21.59	6.33	-2.77
71.74	21.63	4.63	-3.01
71.78	24.03	3.08	-6.58
71.82	24.5	3.85	-7.68
71.86	25.43	0.64	-5.54
71.9	25.82	1.6	-4.98
71.94	25.34	2.6	-4.2
71.98	24.79	2.86	-5.5
72.02	25.48	3.18	-2.89
72.06	30.77	2.99	-3.59
72.1	30.77	2.13	-4.5
72.14	28.99	2.85	-7.76
72.18	27.85	1.94	-9
72.22	27.59	3.47	-7.39
72.26	25.62	-0.25	-8.5
72.3	26.029	4.6498	-2.5107
72.34	22.89	6.27	1.91
72.38	22.34	8.21	1.41
72.42	23.54	7.18	1.06
72.46	24.18	5.52	1.31
72.5	24.41	5.81	0.64
72.54	23.51	7.74	1.48
72.58	22.89	6.52	1.25
72.62	21.61	7.27	1.78
72.66	22.84	6.57	3.52
72.7	21.98	5.8	1.11
72.74	21.25	4.79	1.1
72.78	20.66	4.89	0.24
72.82	21.45	6.19	-0.03
72.86	23.49	5.42	-1.93
72.9	26.03	6.42	-0.27
72.94	26.25	2.53	-1.99
72.98	24.94	2.92	-1.86
73.02	22.6	4.96	0.15
73.06	21.19	6.68	-1.34
73.1	19.26	2.03	0.37
73.14	23.48	3.73	1.75
73.18	22.02	2.04	1.43
73.22	20.59	2.96	4.28
73.26	20.57	2.05	5.09
73.3	20.73	3.3	3.9
73.34	19.31	9.49	3.62
73.38	18.89	5.21	-1.37
73.42	16.66	3.4	-3.16
73.46	16.35	2.79	0.02
73.5	16.41	1.78	1.86
73.54	19.5	7.44	4.83
73.58	24.85	4.47	3.52
73.62	23	6.94	3.85
73.66	20.63	6.15	5.84
73.7	26.15	2.88	7.95
73.74	26.92	2.94	4.62
73.78	21.856	4.7023	3.1628
73.82	21.649	4.8591	2.8852
73.86	21.41	5.0206	2.56
73.9	21.152	5.1795	2.1946
73.94	20.889	5.3281	1.796
73.98	20.636	5.4592	1.3717
74.02	20.407	5.565	0.92889
74.06	20.217	5.6383	0.47475
74.1	19.35	2.53	-3.26
74.14	18.13	5.59	-0.92
74.18	18.28	5.63	-1.11
74.22	20.78	4.77	-3.41
74.26	23.65	6.1	-4.95
74.3	21.02	7.36	-1.37
74.34	19.87	6.93	0
74.38	18.09	1.43	0.7
74.42	23.3	3.41	-0.95
74.46	22.93	5.37	-2.28
74.5	26.01	2.65	-4.5
74.54	27.21	-1.12	-4.97
74.58	26.54	-1.36	-3.16
74.62	24.41	-0.9	-0.87
74.66	24.12	3.55	2.36
74.7	26.84	8.52	2.21
74.74	23.88	11.5	-2.17
74.78	24.58	10.95	-1.87
74.82	22.63	9.78	-0.88
74.86	22.27	9.44	-0.54
74.9	22.61	4.25	-2.64
74.94	19.15	1.55	-3.74
74.98	19.74	3.51	0.53
75.02	21.72	7	-0.54
75.06	21.77	6.11	-3.36
75.1	26.1	7.21	-5.25
75.14	19.002	7.6766	0.091064
75.18	18.831	7.6577	0.132
75.22	20.65	7.28	6.55
75.26	17.24	8.79	5.49
75.3	12.93	12.76	7.52
75.34	13.97	8.13	2
75.38	14.36	11.26	-0.42
75.42	18.82	7.278	0.13611
75.46	18.949	7.1646	0.083168
75.5	19.104	7.0352	0.011076
75.54	19.282	6.8891	-0.081596
75.58	16.75	7.71	-0.52
75.62	20.03	5.76	-2.16
75.66	21.29	5.57	-5.35
75.7	21.43	6.24	-5.11
75.74	25.65	6.65	-2.58
75.78	25.13	4.15	-2.4
75.82	22.05	3.16	0.35
75.86	20.88	2.8	0.75
75.9	17.82	1.55	-1.64
75.94	22.02	4.14	-1.15
75.98	20.37	5.76	-1.97
76.02	20.15	7.09	-3.68
76.06	20.27	8.75	-1.49
76.1	19.46	5.5	-5.58
76.14	17.87	6.24	-2.33
76.18	20.73	7.46	-0.03
76.22	24.53	5.91	0.42
76.26	23.75	6.26	1.49
76.3	24.29	3.24	0.23
76.34	22.98	3.91	-0.39
76.38	23.62	6.25	1.13
76.42	24.94	2.98	0.72
76.46	21.85	0.88	-0.53
76.5	23.39	-0.43	-1.92
76.54	22.99	-3.35	-2.11
76.58	23.19	0.64	-1.21
76.62	23.83	-4.29	-0.68
76.66	25.43	-5.7	4.7
76.7	20.01	-3.85	3
76.74	19.23	-3.18	2.68
76.78	20.98	-3.33	1.22
76.82	22.87	-3.73	2.09
76.86	20.42	-2.9	3.38
76.9	19.27	-3.86	0.49
76.94	21.96	-1.25	-2.95
76.98	25.51	-0.03	-5.93
77.02	25.98	2.6	-6.2
77.06	25.84	3.41	-5.05
77.1	27.65	1.13	-5.28
77.14	31.15	3.24	-6.75
77.18	31.21	3.38	-7.07
77.22	31.2	1.46	-5.08
77.26	33.58	2.91	-7.53
77.3	35.67	4.28	-7.23
77.34	37.96	4	-5.17
77.38	35.23	6.42	-4.66
77.42	33.58	5.33	-5.54
77.46	31.19	3.67	-4.04
77.5	33.29	2.26	-4.25
77.54	34	4.27	-5.81
77.58	35.88	6.96	-7.77
77.62	35.28	7.46	-1.89
77.66	34.87	8.7	-2.72
77.7	32.68	9.6	-1.52
77.74	31.51	8.2	2.22
77.78	28.91	7.88	-3.41
77.82	29.007	6.5794	0.12725
77.86	27.21	6.05	-0.78
77.9	27.381	6.0386	1.1218
77.94	21.96	4.47	8.06
77.98	26.1	4.43	3.76
78.02	27.75	4.57	4.58
78.06	28.41	6.73	2.07
78.1	25.72	2.75	-1.09
78.14	23.23	5.55	0.81
78.18	24.85	2.81	0.17
78.22	24.1	4.31	-1.33
78.26	27.1	4.29	-0.27
78.3	29.31	3.39	0.29
78.34	29.84	3.01	-1.77
78.38	30.11	5.63	0.48
78.42	28.87	6.67	2.07
78.46	30.91	5.25	1.95
78.5	29.15	6.83	2.49
78.54	29.21	5.39	3.24
78.58	30.13	4	2.94
78.62	30.88	6.37	3.15
78.66	31.7	3.3	0.96
78.7	31.45	3.76	0.35
78.74	32.76	4.76	-0.34
78.78	35.56	4.76	-2.44
78.82	33.35	4.84	-3.51
78.86	33.61	5.07	-4.27
78.9	33.01	5.48	-5.5
78.94	32.1	3.44	-3.89
78.98	29.47	0.81	-3.01
79.02	28.58	0.5	-5.88
79.06	25.98	0.26	-5.55
79.1	25.05	0.32	-4.85
79.14	21.52	0.46	-4.71
79.18	25.46	0.94	-2.19
79.22	25.03	0.73	-0.16
79.26	26.34	1.22	0.62
79.3	23.14	3.07	0.24
79.34	21.9	3.34	-0.23
79.38	24.58	0.75	0.25
79.42	24.08	-0.36	-0.46
79.46	22.4	-2.96	-2.3
79.5	22.34	-1.98	-0.34
79.54	22.69	0.83	-1.38
79.58	20.85	2.25	-1.64
79.62	22.55	3.7	-1.61
79.66	25.2	3.18	-0.18
79.7	27.4	3.79	-1.76
79.74	25.14	5.51	-1.43
79.78	28.12	3.1	-0.22
79.82	29.09	3.68	-1.9
79.86	27.3	3.8	-3.78
79.9	24.67	4.9	-5.76
79.94	25.24	2.07	0.14
79.98	26.37	2.46	-0.79
[truncated: 1,050 more rows]
