# Supplementary material for: Mean flow and turbulence structure over exposed roots on a forested floodplain: Insights from a controlled laboratory experiment
Source: PLoS One. 2020 Feb 26;15(2):e0229306. doi: 10.1371/journal.pone.0229306 (PMC7043746; doi:10.1371/journal.pone.0229306)
Supplement: S1 File — (ZIP) [file pone.0229306.s001.zip › data_and_scripts/velocity_data/t21_047_replaced.csv]

0.02	20.71	11.32	-0.67
0.06	21.8	14.74	-2.27
0.1	20.37	14.31	-2.22
0.14	16.314	7.2547	-0.72815
0.18	14.908	5.655	-0.53036
0.22	13.767	4.4975	-0.35897
0.26	6.87	-0.64	5.63
0.3	12.179	3.3124	-0.07933
0.34	10.66	1.12	-1.6
0.38	15.41	-0.73	-6.49
0.42	11.176	3.6246	0.24254
0.46	11.113	4.0897	0.33987
0.5	11.16	7.97	6.51
0.54	9.33	11.59	3.3
0.58	12.42	7.38	-0.44
0.62	12.82	6.04	-1.26
0.66	15.11	7.68	-1.32
0.7	15.5	6.21	-1.85
0.74	11.2	5.75	0.26
0.78	8.16	5.79	1.78
0.82	5.87	5.11	5.02
0.86	11.68	5.24	5.88
0.9	13.25	2.59	2.8
0.94	12.96	7.5	-0.47
0.98	16.6	5.1	0.64
1.02	18.6	4.78	-2.25
1.06	20.21	4.63	-3.24
1.1	22.13	2.1	-6.54
1.14	21.4	-0.62	-4.27
1.18	19.53	-0.12	-1.63
1.22	17.07	-1.23	-2.8
1.26	15.27	0.25	1.87
1.3	9.67	-8.89	5.66
1.34	11.37	-5.71	3.49
1.38	12.5	-3.25	1.9
1.42	15.53	-0.21	2.36
1.46	12.35	-0.79	7.49
1.5	15.09	-3.63	3.15
1.54	12.86	1.48	-1.82
1.58	12.41	2.17	-2.51
1.62	14.98	-4.56	-3.84
1.66	16.11	-4.61	-3.92
1.7	15.9	-3.01	-5.31
1.74	14.82	-3.62	-4.45
1.78	14.82	-1.37	-6
1.82	12.7	-1.51	-3.94
1.86	9.89	-1.69	-0.59
1.9	13.69	-1.48	-0.21
1.94	16.87	1.38	-2.25
1.98	13.328	-0.17534	-4.5451
2.02	12.923	0.25441	-4.3752
2.06	13.25	4.04	-5.45
2.1	14.9	5.44	-6.49
2.14	15.14	1.65	-5.82
2.18	14.26	0.61	-5.78
2.22	12.18	-1.97	-4.96
2.26	9.54	-0.26	-2.89
2.3	8.4	5.25	-0.86
2.34	9.4	3.23	1.75
2.38	7.16	6.02	1.51
2.42	10.79	6.2	1.72
2.46	16.6	6.67	-0.19
2.5	16.06	5.1	-2.19
2.54	16.23	1.87	-1.41
2.58	16.29	2.39	-5.09
2.62	18.32	-0.12	-5.71
2.66	19.15	-3.7	-4.79
2.7	18.88	-2.21	-1.96
2.74	19.29	0.52	-0.32
2.78	20.03	3.62	0.18
2.82	21.88	3.77	-1.54
2.86	19.57	2.94	-1.67
2.9	18.68	2.82	-0.67
2.94	18.91	0.02	-0.87
2.98	19.06	-0.99	-2.83
3.02	18.51	1.48	-2.78
3.06	20.49	1.49	-3.94
3.1	17.72	5.17	-3.09
3.14	14.82	8.3	-1.8
3.18	14.63	3.82	-1.52
3.22	12.97	4.05	-2.37
3.26	10.32	5.35	-2.78
3.3	6.54	0.83	-2.65
3.34	4.38	0.9	-3.14
3.38	0.62	3.65	1.57
3.42	-2.83	5.21	4.03
3.46	3.67	5.25	5.46
3.5	2.41	7.85	4.01
3.54	-1.46	10.32	2.51
3.58	2.1	8.26	5.98
3.62	-0.21	1.75	9.53
3.66	2.03	-0.5	11.32
3.7	4.29	-2.89	9.03
3.74	2.81	-3.13	9.26
3.78	6.5	-3.59	8.24
3.82	7.94	-1.13	6.63
3.86	11.43	1.48	3.89
3.9	10.72	5.28	-0.94
3.94	15.28	6.39	-4
3.98	16.09	6.44	-7.45
4.02	19.3	6.79	-6.17
4.06	20.58	6.93	-2.85
4.1	23.2	4.57	-3.67
4.14	25.49	3.39	-1.82
4.18	30.72	8.38	-1.02
4.22	29.49	8.4	-3.31
4.26	29.81	8.71	-6.31
4.3	26.91	7.65	-3.74
4.34	27.68	4.98	-4.01
4.38	25.02	5.77	-7.64
4.42	24.81	2.08	-7.28
4.46	28	-3.17	-7.41
4.5	24.32	2.26	-6.23
4.54	26.33	0.49	-6.09
4.58	25.22	-3.19	-7.43
4.62	25.64	0.42	-8.34
4.66	23.54	-2.14	-10.84
4.7	26.71	-2.63	-7.53
4.74	17.64	-0.27	-4.75
4.78	14.1	-3.42	2.39
4.82	16.34	0.81	-4.2
4.86	14.364	0.68477	-0.39843
4.9	11.79	1.54	4.9
4.94	11.05	1.76	6.82
4.98	8.72	4.19	5.69
5.02	6.85	-1.37	4.66
5.06	5.72	7.18	1.74
5.1	7.34	6.24	-2.12
5.14	6.71	6.14	-1.44
5.18	14.17	12.35	-2.67
5.22	16.03	14.71	-1.37
5.26	15.09	8.26	-5.67
5.3	10.63	7.65	-3.03
5.34	12.25	5.87	-1.79
5.38	10.42	2.26	-1.93
5.42	10.61	4.16	-1.03
5.46	10.74	4.87	-0.94
5.5	10.55	0.3	-0.56
5.54	7.67	1.83	0.54
5.58	10.94	1.86	2.14
5.62	8.28	-1.2	1.34
5.66	8.14	-0.19	-1.64
5.7	7.89	1.92	-5.06
5.74	8.21	4.05	-3.81
5.78	10.68	-0.89	-3.24
5.82	12.77	-1.87	-3.68
5.86	11.55	0.75	-5.47
5.9	11.84	1.6	-3.32
5.94	18.07	-0.12	-0.5
5.98	22.78	1.28	-0.97
6.02	24.12	2.04	-4.56
6.06	22.86	4.2	-6.46
6.1	19.95	8.83	-5.78
6.14	23	11.45	-2.72
6.18	23.93	6.93	-3.73
6.22	23.91	5.34	-5.35
6.26	25.17	3.71	-5.27
6.3	25.86	4.35	-5.83
6.34	28.08	3.49	-3.42
6.38	27.3	5.69	-6.37
6.42	26.52	6.1	-8.94
6.46	31.04	4.73	-11.23
6.5	34.36	2.48	-3.77
6.54	32.47	3.47	-3.1
6.58	28.6	9.36	-1.05
6.62	29	10.55	-2.52
6.66	25.17	10.29	-1.27
6.7	24.946	2.9001	-2.4283
6.74	23.697	1.9291	-2.2075
6.78	22.443	0.91102	-2.0344
6.82	15.09	-6.83	4.59
6.86	16.32	-3.41	2.1
6.9	17.61	-2.77	-1.03
6.94	18.48	-4.06	-3.04
6.98	19.47	-4.35	-4.59
7.02	18.89	-2.27	-5.64
7.06	18.04	-5.2	-6.34
7.1	18.76	-6.49	-6.01
7.14	21.56	-6.54	-4.21
7.18	21.47	-5.38	-2.75
7.22	21.48	-7.32	-2.2
7.26	19.07	-7.25	-4.74
7.3	17.84	-4.48	-5.67
7.34	19.58	-2.33	-4.39
7.38	16.52	1.17	-0.53
7.42	15.31	-0.62	-1.51
7.46	15.94	-0.55	-2.27
7.5	15.62	-1.3	-0.65
7.54	15.08	-2.72	-0.53
7.58	11.55	-3.31	-0.95
7.62	8.73	1.68	0.47
7.66	9.92	-1.58	0.74
7.7	9.79	-4.56	-0.83
7.74	6.26	-0.95	-1.38
7.78	7.17	2.67	-1.5
7.82	11.75	5.92	-2.51
7.86	13.09	4.97	-8.49
7.9	16.14	3.85	-9.7
7.94	17.53	0.7	-5.87
7.98	20.09	-0.27	-4.24
8.02	17.2	-1.7	-5.9
8.06	21.55	-2.93	-4.88
8.1	24.06	0.35	-4.42
8.14	21.61	1.75	-6.09
8.18	26.48	2.88	-6.76
8.22	25.26	1.83	-8.15
8.26	22.95	6.21	-0.98
8.3	20.47	13.86	-3.34
8.34	18.31	10.71	0.45
8.38	16.79	9.25	1.97
8.42	20.82	0.78	0.95
8.46	26.35	2.94	-1.64
8.5	23.48	1.8	-2.49
8.54	24.34	6.92	-1.68
8.58	23.06	6.89	-3.06
8.62	22.48	5.35	-4.35
8.66	22.2	5.45	-4.01
8.7	24.88	3.06	-3.22
8.74	22.72	3.15	-2.38
8.78	20.31	9.6	-3.83
8.82	20.03	9.96	-3.85
8.86	19.97	5.6	-3.01
8.9	18.61	2.45	-1.75
8.94	16.73	5.02	-0.97
8.98	14.62	1.02	-1.77
9.02	16.16	1.03	-5.66
9.06	16.795	1.0997	-3.9297
9.1	16.123	0.16308	-4.1295
9.14	17.49	-1.2	-0.65
9.18	15.47	-0.97	-4.08
9.22	16.23	-1.52	-5.27
9.26	13.06	-2.4	-5.21
9.3	12.2	-2.94	-4.97
9.34	8.87	-5.8	-3.47
9.38	8.76	-4.41	-0.76
9.42	3.35	-5.61	-0.75
9.46	4.68	-6.31	0.95
9.5	3.41	-4.77	4.42
9.54	0.23	-4.89	6.39
9.58	-1.24	-2.66	6.94
9.62	0.65	1.81	8.36
9.66	-1	5.07	10.57
9.7	-2.01	3.26	8.85
9.74	2.56	-0.83	9.28
9.78	8.3	-0.91	9.22
9.82	16.29	3.88	6.64
9.86	16.69	1.26	1.73
9.9	18.29	9.88	-1.22
9.94	13.18	10.33	1.67
9.98	13.6	2.58	1.47
10.02	15.21	1.66	-2.14
10.06	17.99	3.64	-2.78
10.1	18.74	5.46	-2.72
10.14	18.92	4.85	-2.62
10.18	19.71	4.76	-3.66
10.22	19.29	5.98	-1.99
10.26	18.24	1.05	-6.44
10.3	16.3	4.78	-3.74
10.34	20.77	3.47	-0.34
10.38	26.13	0.36	-5.32
10.42	24.92	1.05	-8.52
10.46	24.4	1.7	-9.65
10.5	27.82	0.74	-8.38
10.54	26.45	2.36	-6.34
10.58	27.07	1.68	-7.57
10.62	29.26	2.68	-5.84
10.66	24.5	-0.69	-4.27
10.7	18.13	-6.66	-3.45
10.74	21.76	-0.036646	-3.8987
10.78	20.228	-0.00027709	-3.1534
10.82	18.597	0.075001	-2.3694
10.86	16.913	0.18677	-1.5628
10.9	12.4	-0.35	2.24
10.94	12.25	-0.79	3.31
10.98	15.13	0.86	0.2
11.02	12.63	4.17	-1.69
11.06	8.35	2.25	2.19
11.1	8.59	3.79	2.68
11.14	8.55	0.35	1.26
11.18	6.26	1.95	3.18
11.22	6.16	2.08	4.35
11.26	5.24	1.03	5.04
11.3	9.1	3.27	3.5
11.34	8.22	4	5.14
11.38	11.745	4.027	1.0578
11.42	9.66	3.5	3.61
11.46	15.09	-1.02	0.57
11.5	17.64	3.07	-1.27
11.54	17.5	6.09	-1.22
11.58	19.13	5.35	-2.45
11.62	19.39	8.57	-5.35
11.66	15.78	13.17	-3.58
11.7	20.21	9.52	-4.18
11.74	20.88	14.67	-5.8
11.78	17.4	10.95	-0.21
11.82	17.29	4.04	0.81
11.86	10.63	5.43	2.64
11.9	8.31	2.65	4.2
11.94	9.14	2.47	4.75
11.98	11.62	4.04	6.95
12.02	8.87	7.06	8.11
12.06	11.97	2.07	8.35
12.1	15.47	-0.15	5.73
12.14	20.91	0.81	1.15
12.18	22.25	3.04	-2.57
12.22	22.02	1.89	-2.55
12.26	24.06	0.33	-5.06
12.3	23.41	1.13	-5.16
12.34	25.07	0.35	-5.79
12.38	25.08	-0.87	-5.06
12.42	21.39	1.25	-7.01
12.46	21.57	5.12	-4.53
12.5	22.22	4.77	-3.91
12.54	19.8	2.19	-3.63
12.58	18.78	3.38	-4.44
12.62	19.75	-1.73	-4.44
12.66	20.89	-4.79	-5.57
12.7	17.13	-0.19	-1.22
12.74	15.99	-4.42	2.06
12.78	13.51	-6.46	-0.18
12.82	13.89	-8.48	0.61
12.86	15.21	-7.63	1.16
12.9	14.28	-5.03	3.57
12.94	11.16	-6.17	4.87
12.98	8.26	-9.21	3.06
13.02	8.55	-4.05	2.8
13.06	9.67	-1.87	3.27
13.1	11.38	-0.3	1.32
13.14	12.67	5.38	-2.79
13.18	17.08	6.04	-5.99
13.22	13.03	2.3118	0.81959
13.26	12.31	5.6	0.62
13.3	19.3	4.94	-5.21
13.34	14.77	3.7101	0.47098
13.38	15.415	4.0402	0.31463
13.42	16.068	4.303	0.13259
13.46	14.87	5.69	7.5
13.5	18.41	10.37	4.12
13.54	17.44	8.39	4
13.58	19.48	5.14	-0.09
13.62	14.95	1.41	-3.28
13.66	15.31	-1.64	-4.71
13.7	20.45	-1.14	-5.53
13.74	20.31	0.37	-4.71
13.78	23.45	2.36	-3.55
13.82	22.53	4.44	-3.71
13.86	20.06	3.04	-5.06
13.9	17.32	8.13	-2.86
13.94	17.05	3.52	-3.53
13.98	19.3	5.33	-7.59
14.02	18.98	1.81	-9.82
14.06	15.74	2.05	-7.65
14.1	18.26	1.54	-1.99
14.14	12.43	0.58	-5.15
14.18	15.12	-3.92	-6.07
14.22	13.14	2.23	-6.24
14.26	12.54	5.45	-6.32
14.3	8.96	4.61	-5.62
14.34	11.18	6.3	-3.83
14.38	12.4	4.76	-0.82
14.42	13.36	9.37	-0.07
14.46	17.02	6.1	-2.6
14.5	13.44	-1.11	-1.73
14.54	13.83	-3.01	-2.82
14.58	15.43	-5.76	-2.23
14.62	11.51	6.39	-5.35
14.66	16.2	-4.61	-3.25
14.7	16.82	-1	-1.77
14.74	16.61	0.9	-1.51
14.78	15.01	-3.63	-2.34
14.82	17.43	-5.67	-3.75
14.86	17.55	-1.09	-2.97
14.9	10.68	7.01	-6.28
14.94	9.55	7.06	-4.61
14.98	11.87	2.79	-7.55
15.02	15.47	1.63	-7.19
15.06	11.99	5.11	-3.8
15.1	8.91	9.28	-0.27
15.14	13.94	10.42	0.97
15.18	21	3.63	-4.09
15.22	23.27	6.74	-4.77
15.26	23.63	2.74	-6.37
15.3	23.65	4.55	-6.23
15.34	21	2.89	-6.25
15.38	19.77	2.06	-7.37
15.42	20.77	1.04	-5.41
15.46	24.38	3.85	-3.54
15.5	24.56	3.18	-4.35
15.54	25.39	3.69	-4.3
15.58	23.45	4.57	-4.36
15.62	25.84	1.66	-4.69
15.66	23.32	1.27	-2.84
15.7	21.82	2.44	-4.86
15.74	21.67	1.11	-5.76
15.78	22.33	-0.82	-5.62
15.82	21.8	-1.93	-7.04
15.86	15.51	-3.92	-6.64
15.9	12.01	-2.4	1.36
15.94	14.95	7.19	4.29
15.98	14.18	0.76	3.92
16.02	10.74	2.26	6.16
16.06	11.45	2.09	4.39
16.1	16.71	0.86	-3.52
16.14	17.01	-1.64	-1.44
16.18	15.18	-0.87	2.18
16.22	14.93	4.68	-1.13
16.26	16.36	4.42	0.52
16.3	18.91	2.4	0.98
16.34	24.62	4.87	-1.86
16.38	24.02	4.34	-2.04
16.42	23.59	2.66	-3.79
16.46	24.85	1.25	-5.49
16.5	23.53	5.63	-4.13
16.54	22.53	4.88	-2.59
16.58	20.04	3.57	-4.52
16.62	24.16	2.61	-4.94
16.66	21.2	1.1	-5.2
16.7	24.71	2.13	-3.67
16.74	24.04	5.78	-4.04
16.78	22.4	4.12	-5.41
16.82	19.5	5.83	-6.72
16.86	20	5.87	-7.3
16.9	17.9	4.78	-6.2
16.94	18.7	4.29	-6.84
16.98	15.85	3.85	-7.21
17.02	17.01	2.32	-7.62
17.06	16.01	4.38	1.65
17.1	17.38	5.12	3.48
17.14	16.74	5.57	6.6
17.18	17.9	0.47	4.55
17.22	17.56	2.34	2.45
17.26	23.49	5.76	-2.08
17.3	24.53	5.46	-3.47
17.34	25.86	4.26	-5.8
17.38	24.87	4.42	-6.81
17.42	29.35	4.14	-6.25
17.46	30.14	3.47	-6.88
17.5	32.58	3.08	-4.9
17.54	33.05	3.95	-4.87
17.58	32.5	-2.34	-6.46
17.62	29.44	-2.58	-4.58
17.66	26.92	-1.9	-1.38
17.7	29.38	3.02	-0.21
17.74	27.45	2.87	-0.53
17.78	24.62	6.28	-3.2
17.82	24.97	8.47	-5.35
17.86	25.71	7	-7.6
17.9	27.6	7.61	-7.74
17.94	26.33	6.36	-5.56
17.98	25.38	7.92	-8.11
18.02	23.24	5.04	-6.61
18.06	17.57	-2.1	-6.41
18.1	13.43	0.4	0.96
18.14	11.11	-3.86	-1.46
18.18	14.99	-1.26	4.22
18.22	13.08	4.47	4.75
18.26	8.91	-1.06	9.29
18.3	10.3	-2.17	6.84
18.34	17.15	-1.1	5.48
18.38	17.17	0.01	1.42
18.42	15.86	3.09	-2.33
18.46	12.88	5.99	-0.42
18.5	11.6	-1.64	-2.31
18.54	10.16	-0.17	-1.64
18.58	14.07	1.97	-2.49
18.62	11.79	0.29	0.69
18.66	11.36	1.21	-0.02
18.7	10.95	4.49	1.19
18.74	9.38	3.3	3.6
18.78	7.12	4.81	7.79
18.82	4.32	8.31	8.03
18.86	5.18	7.63	8.01
18.9	8.41	15.13	3.91
18.94	3.12	9.72	5.02
18.98	3.07	3.38	8.29
19.02	1.51	-1.17	9.42
19.06	-0.54	-3.46	7.27
19.1	0.58	0.99	7.94
19.14	1.93	4.95	8.91
19.18	1.8	4.1	9.8
19.22	6.25	-3.57	11.09
19.26	2.3082	0.40184	7.2284
19.3	2.715	0.078819	6.8318
19.34	4.87	-0.82	0
19.38	4.54	-2.08	3.11
19.42	0.05	3.41	4.67
19.46	1.14	-1.11	8.59
19.5	6.65	-1.11	8
19.54	8.62	-3.14	0.9
19.58	9.68	5.03	0.61
19.62	11.28	-2.52	-0.92
19.66	12.41	-6.51	-3.62
19.7	12.11	-1.52	-4.58
19.74	12.54	-1.52	-4.44
19.78	13.99	-3.05	-5.24
19.82	9.4	1.58	-4.93
19.86	10.46	-1.04	-3.73
19.9	9.87	-1.96	-3.73
19.94	9.21	0.73	-2.67
19.98	13.67	-0.35	-3.36
20.02	15.4	-1.52	-3.36
20.06	11.85	5.11	-0.79
20.1	14.6	2.6	-0.73
20.14	17.74	2.05	-2.98
20.18	18.83	3.69	-3.39
20.22	21.61	4.53	-3.05
20.26	19.89	7.3	-1.94
20.3	20.21	6.99	-2.04
20.34	15.24	4.66	-1.73
20.38	15.81	4.2	-1.48
20.42	18.39	0.88	-0.69
20.46	18.44	3.27	0.66
20.5	15.54	7.1	0.01
20.54	15.5	3.56	0.44
20.58	21.33	-0.82	-1.27
20.62	18.09	1.76	-2.27
20.66	18.91	0.46	-4.01
20.7	17.9	5.01	-1.49
20.74	17.21	1.51	2.32
20.78	12.96	-2.6	-3.27
20.82	15.09	-1.81	-3.7
20.86	18.17	-2.54	-2.77
20.9	11.82	-4.98	-0.84
20.94	8.22	-9.05	1.98
20.98	8.75	-6.79	2.63
21.02	12.25	-2.14	-2.02
21.06	11.36	-1.09	-4.42
21.1	8.99	1.68	-3.45
21.14	9.15	-1.17	-1.58
21.18	9.31	-0.5	-1.99
21.22	13.73	-4.46	1.25
21.26	11.63	-7.15	3.39
21.3	8.44	-8.09	5.65
21.34	13.65	-9.78	3.56
21.38	14.29	-5.47	-2.17
21.42	13.58	-2.98	-4.19
21.46	8.84	-4.15	-5.44
21.5	7.53	-8.31	-2.32
21.54	7.38	-10.46	0.96
21.58	7.47	-8.72	3.15
21.62	11.86	-3.19	2.39
21.66	13.13	-3.74	-1.37
21.7	14.95	-6.69	-0.96
21.74	18.08	-4.69	-2.2
21.78	19.03	-2.42	-3.21
21.82	21.66	1.45	-2.29
21.86	21.31	-1.58	-3.33
21.9	25.73	-2.71	-0.91
21.94	23.91	-1.22	-3.71
21.98	24.73	-1.75	-3.58
22.02	23.56	0.56	-0.64
22.06	25.72	3.93	-6.4
22.1	23.27	2.01	-10.07
22.14	22.46	4.44	-11.07
22.18	22.4	9.42	-5.47
22.22	23.265	5.7586	-4.7072
22.26	17.36	6.64	0.08
22.3	19.44	12.49	-0.65
22.34	22.43	10.62	-1.73
22.38	22.87	9.63	-3.47
22.42	23.34	6.89	-4.05
22.46	24.24	2.51	-7.1
22.5	21.8	3.03	-7.6
22.54	24	6.51	-5.63
22.58	25.62	2.53	-8.17
22.62	22.7	6.17	-11.23
22.66	21.11	8.68	-6.12
22.7	17.94	9.13	-3.68
22.74	16.14	6.76	-2.48
22.78	13.49	5.12	0.49
22.82	14.6	-1.52	-2.27
22.86	17.96	-3.71	0.69
22.9	13.56	-7.24	0.66
22.94	14.28	-2.79	7.33
22.98	19.196	2.4543	-1.346
23.02	20.538	2.6891	-1.7007
23.06	21.977	2.9556	-2.1255
23.1	19.49	7.86	-4.11
23.14	27.74	7.94	-3.01
23.18	28.81	6.61	-5.47
23.22	27.89	4.43	-7.42
23.26	26.52	2.59	-9.26
23.3	29.84	5.63	-7.8
23.34	33.99	5.25	-4.53
23.38	34.04	4.64	0.29
23.42	33.18	2.22	-2.69
23.46	30.34	2.09	-3.92
23.5	29.04	3.69	-4.85
23.54	28.43	4.87	-7.39
23.58	29.69	6.95	-11.19
23.62	35.75	9.73	-8.01
23.66	30.71	11.36	-1.96
23.7	29.502	5.8953	-5.093
23.74	27.02	10.34	-0.15
23.78	29.35	7	-3.82
23.82	27.43	5.42	-5.83
23.86	27.78	6.1	-10.56
23.9	26.66	0.87	-9.07
23.94	22.25	-1.25	-9.35
23.98	21.476	0.23405	-1.1668
24.02	20.385	-0.54889	-0.68735
24.06	19.38	-1.2631	-0.26654
24.1	19.14	-3.77	7.18
24.14	15.06	-4.34	3.91
24.18	13.97	-4.42	5.97
24.22	12.55	-5.68	6.71
24.26	15.68	-3.22	1.34
24.3	16.09	-3.48	-1.62
24.34	17.15	-1.9	-1.87
24.38	19.09	-0.94	-0.52
24.42	22.1	-0.08	-4.25
24.46	22.06	0.73	-4.57
24.5	22.42	2.01	-3.92
24.54	17.68	2.53	-2.79
24.58	12.82	0.13	-3.31
24.62	16.38	2.99	-0.88
24.66	19.97	3.6	-2.15
24.7	19.69	3.93	-2.41
24.74	20.35	3.24	-1.93
24.78	18.41	1.92	-0.81
24.82	18.85	-2.17	-3.48
24.86	19.11	-5.25	-6.43
24.9	19.33	-3.33	-7.19
24.94	18.42	-1.55	-7.1
24.98	19.98	2.84	-4.84
25.02	24.75	1.57	-4.67
25.06	19	2.65	-3.6
25.1	18.34	0.39	-4.56
25.14	17.8	1.83	-5.62
25.18	20.15	5.57	-5.31
25.22	20.75	3.56	-6.46
25.26	21.47	3.15	-8.39
25.3	16.67	8.77	-8.94
25.34	10.89	11.17	-5.79
25.38	12.38	10.07	-2.32
25.42	15.43	9.7	-4.36
25.46	19.47	5.36	-3.46
25.5	21.36	8.57	-2.05
25.54	20.13	7.76	-2.87
25.58	20.84	6.97	-5.29
25.62	21.43	8.84	-4.27
25.66	18.184	6.6419	-1.6957
25.7	18.09	6.1483	-1.2633
25.74	16.61	13.81	2.71
25.78	16.91	7.41	3.66
25.82	18.69	3.54	3.21
25.86	18.62	-2.27	0.48
25.9	16.53	-5.57	-1.83
25.94	15.6	-5.06	0.14
25.98	17.8	-4.35	-0.25
26.02	19.89	2.78	-1.44
26.06	19.7	7.94	-3.6
26.1	18.83	9.39	0.05
26.14	17.807	-0.15702	1.3385
26.18	17.951	-0.54673	1.2809
26.22	17.42	-2.17	0.05
26.26	21.03	-1.73	1.72
26.3	19.71	2.3	3.81
26.34	17.13	-2.51	2.22
26.38	13.69	-2.24	1.57
26.42	15.42	0.46	-0.43
26.46	21.25	0.45	-0.87
26.5	22.54	-0.54	-1.76
26.54	22.84	-1.26	-2.89
26.58	23.16	1.78	-2.83
26.62	25.87	1.49	-6.04
26.66	23.58	3.41	-6.24
26.7	22.4	4.22	-8.39
26.74	18.62	2.45	-10.6
26.78	22.85	3.76	-8.7
26.82	23.34	-0.92	-3.91
26.86	21.51	-5.82	-1.6
26.9	18.98	-1.94	-0.65
26.94	16.68	-2.06	-1.8
26.98	15.15	-5.13	-2.08
27.02	13.65	5.28	-5.59
27.06	19.36	-0.19591	-3.0493
27.1	26.83	2.02	2.21
27.14	18.99	3.59	-1.69
27.18	20.96	-0.5	-4.03
27.22	18.05	1.46	-3.51
27.26	19.62	-0.9	-2.55
27.3	17.69	-3.74	-2.93
27.34	15.28	-2.2	-2.44
27.38	14.24	-6.9	-3.46
27.42	13.16	-7.04	-2.13
27.46	14.06	-8.35	-2.4
27.5	11.85	-5.73	-1.35
27.54	8.17	-5.85	1.92
27.58	12.14	-11.48	2.91
27.62	13.72	-11.43	1.04
27.66	15.21	-7.66	-0.33
27.7	13.75	-7.17	0.34
27.74	11.73	-7.69	-0.91
27.78	13.29	-5.57	-0.3
27.82	12.31	-4.21	-0.27
27.86	15.44	-7.05	-1.17
27.9	17.94	-1.17	-2.9
27.94	18.98	-2.76	-3.07
27.98	18.07	-5.02	-4.53
28.02	16.64	-6.8	-3.87
28.06	14.52	-5.72	-2.71
28.1	16.52	-3.99	-2.99
28.14	20.03	-3.23	-3.72
28.18	23.58	-3.51	-3.92
28.22	22.34	-6.15	-5.33
28.26	20.87	0.84	-4.36
28.3	23.08	-2.98	-3.29
28.34	21.32	-2.25	-3.31
28.38	19.63	2.73	-2.18
28.42	21.21	-1.7	-2.46
28.46	20.2	-4.12	-1.88
28.5	22.8	-6.29	-3.27
28.54	27.67	-0.71	-2.71
28.58	26.92	1.44	-2.72
28.62	28.3	3.45	-4.5
28.66	26.19	3.89	-4.04
28.7	23.07	1.5	-6.21
28.74	23.4	3.77	-4.49
28.78	22.57	5.11	-5.64
28.82	23.73	3.92	-2.67
28.86	23.94	3.55	-1.83
28.9	26.72	2.32	-2.87
28.94	25.97	-0.24	-3.47
28.98	26.83	-0.14	-6.75
29.02	26.07	1.11	-7.53
29.06	23.74	0.07	-6
29.1	23.45	-1.47	-7.11
29.14	23.03	0.96	-8.85
29.18	21.84	3.92	-7.46
29.22	23.87	2.24	-6.78
29.26	22.02	4.55	-4.58
29.3	19.83	2.46	-5.61
29.34	16.57	1.89	-3.89
29.38	13.55	-2.96	-5.78
29.42	13.31	0.18	-1.93
29.46	14.78	1.28	0.86
29.5	12.54	2.03	1.16
29.54	9.19	6.9	4.75
29.58	10.85	5.37	3.33
29.62	9.74	7.54	-1.06
29.66	14.69	6.01	-3.21
29.7	14.37	4.74	-0.87
29.74	14.77	3.13	-4.55
29.78	14.48	4.44	-6.25
29.82	16.3	2.16	-5.09
29.86	17.48	4.68	-7.01
29.9	14.31	8.72	-9.02
29.94	10.39	15.68	-5.83
29.98	9.69	11.21	-5.17
30.02	11.61	13.62	-2.95
30.06	13.84	14.25	-1.18
30.1	9.19	13.54	2.01
30.14	9.2	15.39	3.69
30.18	10.55	9.44	3.14
30.22	12.49	15.3	4.78
30.26	13.66	8.89	1.97
30.3	12.07	5.89	0.39
30.34	8.12	1.36	-2.31
30.38	7.76	-3.49	-1.83
30.42	9.33	-2.84	-0.18
30.46	9.11	-0.52	0.58
30.5	8.59	4.81	-4.68
30.54	8.45	3.5	-2.99
30.58	16.32	3.06	-2.5
30.62	16.79	6.69	-3.39
30.66	15.27	4.62	-4.07
30.7	18.34	4.12	-2.73
30.74	18.47	4.07	-3.63
30.78	18.36	1.97	-5.93
30.82	15.33	2.37	-2.31
30.86	16.7	6.51	-1
30.9	9.25	5.66	-1.09
30.94	3.75	3.41	4.3
30.98	3.32	7.24	4.85
31.02	2.16	8.2	1.93
31.06	2.24	7.56	0.33
31.1	4.18	9.87	1.86
31.14	2.39	8	3.51
31.18	5.4	7.34	6.22
31.22	-0.3	9.07	4.63
31.26	-2.58	5.22	1.08
31.3	-2.15	1.69	0.8
31.34	-3.23	5.54	1.89
31.38	-3.68	6.18	1.02
31.42	-1.15	4.39	0.52
31.46	0.75	4.22	-0.25
31.5	3.28	4.57	-1.5
31.54	7.75	3.87	-4.33
31.58	13.76	0.08	-5.48
31.62	13.43	6.01	-1.44
31.66	18.8	7.35	-0.13
31.7	22.3	4.45	-3.88
31.74	20.17	2.57	-4.12
31.78	22.31	-0.65	-4.26
31.82	20.79	0.33	-6.08
31.86	19.09	1.04	-8.61
31.9	19.74	0.36	-9.29
31.94	23.4	-0.22	-5.28
31.98	23.35	4.5	0.01
32.02	20.34	2.16	-0.51
32.06	20.67	3.34	-4.74
32.1	21.31	5.36	-4.34
32.14	22.12	6.92	-4.13
32.18	21.9	5.37	-5.01
32.22	16.77	0	-3.98
32.26	19.5	-2.42	-2.69
32.3	19.8	-4.03	-1.89
32.34	18.75	-5.24	-2.02
32.38	17.77	-8.24	-2.07
32.42	18.25	-6.85	-3.11
32.46	18.15	-6.79	-3.22
32.5	14.45	-3.05	-3.52
32.54	17.94	-0.33	-2.36
32.58	13.66	-1.39	0.35
32.62	11.04	-3.26	5.22
32.66	12.52	-4.82	4.26
32.7	13.19	0.19	0.5
32.74	12.47	-0.27	1.45
32.78	10.55	-3.93	2.71
32.82	14.95	-10.11	-1.62
32.86	14.59	-6.43	0.41
32.9	12.36	-4.56	2.62
32.94	11.23	-4.59	2.9
32.98	11.83	-2.51	1.03
33.02	12.07	-0.82	-1.85
33.06	11.78	-0.51	-2.57
33.1	11.41	-2.3	-1.03
33.14	14.35	-1.8	0.31
33.18	19.07	-1.31	-2.2
33.22	18.95	0.16	-2.86
33.26	22.31	0.79	-3.95
33.3	23.62	5.69	-3.74
33.34	20.53	2.49	-3.74
33.38	18.8	1.81	-3.07
33.42	16.72	0.67	-4.15
33.46	14.59	0.93	-4.79
33.5	17.67	1.86	-6.05
33.54	17.73	2.37	-5.09
33.58	18.39	-0.06	-2.01
33.62	18.57	1.56	0.17
33.66	18.84	2.82	0.08
33.7	16.06	4.29	-0.02
33.74	12.12	0.85	0.1
33.78	12.72	-5.02	2.38
33.82	14.55	-8.25	1.69
33.86	16.2	-10.37	-0.9
33.9	15.33	-7.47	-1.84
33.94	12.93	-6.01	-0.88
33.98	12.87	-1.57	-0.45
34.02	11.97	-1.99	-1.65
34.06	11.79	-0.22	-1.2
34.1	10.05	-0.29	0.9
34.14	10.37	-1.84	2.33
34.18	13.34	0.79	1.18
34.22	16.59	4.55	-2.63
34.26	18.5	1.85	-0.86
34.3	22.78	3.27	-2.49
34.34	23.88	1.83	-3.51
34.38	20.19	3.64	-1.37
34.42	21.74	0.11	-3.72
34.46	24.99	0.05	-0.99
34.5	14.6	4.98	1.25
34.54	22.08	5.25	1.71
34.58	12.82	8.07	2.54
34.62	24.839	3.4258	-2.0435
34.66	29.82	1.34	-4.71
34.7	29.39	1.71	-2.78
34.74	27.74	5.71	-1.83
34.78	25.17	3.66	-0.54
34.82	24.71	-0.95	-3.4
34.86	24.23	1.54	-5.15
34.9	23.49	1.43	-2.14
34.94	22.4	3.1	-4.48
34.98	22.02	3.9	-2.8
35.02	17.72	8.64	-1.03
35.06	15.68	4.87	1.86
35.1	14.19	-1.02	-1.57
35.14	9.33	7.2	4.76
35.18	14.45	7.68	3.62
35.22	18.24	0.82	2.13
35.26	20.77	0.27	1.2
35.3	24.15	3.91	-0.36
35.34	24.76	3.93	-1.38
35.38	25.88	1.9	-2.22
35.42	25.94	2.94	-5
35.46	26.55	2.72	-6.37
35.5	24.53	2.67	-7.1
35.54	23.76	0.47	-9.41
35.58	24.32	0.15	-9.94
35.62	25.08	1.66	-9.67
35.66	23.24	-0.15	-2.37
35.7	19.56	-0.39	-2.39
35.74	23.15	0.26	-0.47
35.78	21.195	-0.17936	-3.2253
35.82	20.557	-0.57993	-2.4364
35.86	19.916	-0.93936	-1.6594
35.9	17.94	1.7	4.78
35.94	14.31	4.36	-0.45
35.98	20.62	2.84	0.66
36.02	17.95	-1.79	1.33
36.06	18.19	-1.68	-1.71
36.1	16.89	-2.42	-1.79
36.14	17.03	-4.04	-1.08
36.18	15.29	-8.69	-1.61
36.22	16.02	-2.97	-1.79
36.26	16.21	2.13	-1.58
36.3	15.32	3.09	-5.35
36.34	14.22	7.14	-2.95
36.38	20.33	4.43	-0.79
36.42	22.19	1.02	-5.29
36.46	23.2	-2.4	-3.12
36.5	22.66	-3.99	-2.58
36.54	19.367	3.2345	0.78192
36.58	23.97	1.06	3.77
36.62	22.53	3.83	5.98
36.66	18.73	6.54	5.22
36.7	17.29	6.57	3.66
36.74	12.03	4.36	5.97
36.78	14.21	9.31	1.51
36.82	12.94	9.92	1.32
36.86	15.76	4.36	1.08
36.9	14.41	3.4	0.99
36.94	13.49	4.49	1.49
36.98	13.23	5.63	-0.65
37.02	13.05	5.99	-1.13
37.06	13.74	6.3	-2.23
37.1	11.76	5.44	-3.36
37.14	7.8	3.1	-0.45
37.18	6.76	0.41	1.68
37.22	4.3	-2.48	0.82
37.26	1.67	-3.15	2.26
37.3	13.318	2.042	-3.3555
37.34	14.836	2.0326	-4.0999
37.38	16.436	2.04	-4.8094
37.42	19.21	3.34	-3.22
37.46	21.71	5.73	-6.38
37.5	23.7	5.03	-7.95
37.54	25.71	2.98	-7.74
37.58	24.68	0.87	-9.85
37.62	26.04	0.7	-10.51
37.66	23.81	2.13	-8.22
37.7	24.15	-1.18	-4.87
37.74	28.6	0.2	-5.96
37.78	29.4	-0.2	-0.5
37.82	27.07	-1.1	-0.57
37.86	20.68	0.61	-5.89
37.9	14.85	-9.38	-4.39
37.94	20.25	1.78	-0.03
37.98	22.06	3.27	1.88
38.02	17.23	2.64	0.02
38.06	17.28	1.76	-2.88
38.1	14.57	1.66	-1.82
38.14	12.81	3.94	-2.31
38.18	12.56	0.17	-4.21
38.22	13.08	-4.29	-4.92
38.26	16.12	2.69	-7.03
38.3	14.31	-0.41	-6.18
38.34	11.01	-5.38	-2.36
38.38	11.36	-7.45	-0.62
38.42	14.41	-9.69	-1.68
38.46	17.36	-6.42	-2.52
38.5	15.01	-5.14	-2.27
38.54	12.17	-3.23	-1.93
38.58	12.35	-3.86	-0.84
38.62	11.15	-3.12	-1.76
38.66	11.38	0.96	-3.65
38.7	8.55	2.32	2.86
38.74	10.57	2.19	5.81
38.78	13.49	11.01	5.92
38.82	21.34	9.34	-0.03
38.86	21.74	8.01	-4.93
38.9	21.58	9.05	-6.96
38.94	22.44	10.26	-6.37
38.98	20.22	9.54	-4.91
39.02	14.32	12.28	1.05
39.06	13.11	6.28	1.13
39.1	8.38	7.38	5.41
39.14	5.21	6.7	8.55
39.18	7.09	4	9.05
39.22	7.38	5.99	4.75
39.26	5.95	8.1	1.76
39.3	5.72	7.66	-0.44
39.34	8.8	5.72	-5.84
39.38	7.02	7.23	-2.2
39.42	12.262	5.5746	-0.27437
39.46	14.27	5.4088	-1.3486
39.5	16.418	5.2612	-2.451
39.54	24.24	4.94	-5.63
39.58	26.35	6.12	-4.15
39.62	25.83	7.57	-3.21
39.66	24.21	3.67	-5.22
39.7	27.39	3.12	-6.67
39.74	27.42	4.39	-7.92
39.78	27.97	2.07	-5.88
39.82	25.15	4.07	-5.98
39.86	27.36	4.45	-6.57
39.9	31.67	5.19	-4.65
39.94	31.96	3.6	-5.26
39.98	32.94	4.39	-6.14
40.02	32.12	4.05	-5.97
40.06	30.05	2.95	-6.32
40.1	27.892	1.6104	-5.1668
40.14	25.64	-7.6	-5.65
40.18	23.73	-0.23	-6.28
40.22	24.3	0.87	3.09
40.26	21.2	-1.11	-2.08
40.3	17.31	-1.06	-3.6
40.34	20.94	-3.16	-2.62
40.38	23.19	-8.27	-3.57
40.42	23.876	2.1658	-2.4615
40.46	23.196	2.3382	-2.0529
40.5	20.54	4.92	0.82
40.54	23.32	3.3	-1.35
40.58	21.32	3.56	-1.03
40.62	23.29	3.24	-1.55
40.66	22.92	6.62	-3.41
40.7	23.84	5.56	-7.48
40.74	28.04	8.66	-6.8
40.78	29.14	9.19	-7.3
40.82	16.49	4.3232	1.6162
40.86	15.76	4.5515	1.9745
40.9	18.01	7.32	7.71
40.94	17.42	16.45	6.49
40.98	6.77	5.72	2.04
41.02	7.3	3.51	11.93
41.06	7.97	9.81	4.16
41.1	11.74	4.93	5.16
41.14	9.43	6.27	4.15
41.18	10.969	5.9573	3.9148
41.22	10.567	6.0473	4.002
41.26	10.224	6.1109	4.0458
41.3	2.97	2.74	11.23
41.34	4.05	0.68	7.59
41.38	9.5893	6.1214	3.8909
41.42	6.95	3.18	5.66
41.46	4.12	0.84	11.44
41.5	9.6387	5.8149	3.2508
41.54	9.8276	5.632	2.9174
41.58	10.11	5.4051	2.5195
41.62	11.61	3.76	-4.92
41.66	13.43	4.47	-2.34
41.7	15.33	1.98	-3.42
41.74	16.55	3.08	-3.66
41.78	16.99	4.58	-4.81
41.82	17.55	3.94	-4.77
41.86	17.69	4.23	-4.24
41.9	20.16	2.83	-5.03
41.94	19.1	-1.15	-5.76
41.98	17.58	-0.34	-2.52
42.02	17.7	0.33	-2.93
42.06	15.25	1.94	-2.64
42.1	17.13	1.02	-3.31
42.14	15.33	5.4	-3
42.18	15.01	4.93	-4.87
42.22	10.82	3.38	-5.43
42.26	13.49	2.17	-5.76
42.3	14.57	3.02	-5.71
42.34	13.82	1.67	-3.5
42.38	12.44	5.14	-3.78
42.42	8.99	6.68	-2.08
42.46	8.99	4.93	-0.41
42.5	8.99	1.49	0.5
42.54	4.06	3.87	0.98
42.58	8.44	6.3	1.69
42.62	6.98	7.32	1.59
42.66	3.15	7.17	-0.7
42.7	5.81	3.62	-1.96
42.74	10.15	0.55	-4.61
42.78	6.04	6.36	-4.15
42.82	12.65	6.21	-3.51
42.86	12.03	6.88	-5.32
42.9	11.85	8.38	-6.57
42.94	9.83	2.68	-4.32
42.98	10.71	5.28	-3.42
43.02	10.59	3.07	-0.79
43.06	13.66	4.38	-0.38
43.1	12.22	5.31	0.75
43.14	10.69	8.53	1.88
43.18	10.18	12.69	-0.81
43.22	15.62	6.23	-4.19
43.26	20.98	9.87	-4.06
43.3	19.62	8.65	-1.49
43.34	19.73	9.49	-3.24
43.38	22.12	7.61	-3.24
43.42	18.42	11.42	-0.53
43.46	19	5.44	-3.18
43.5	19.74	3.06	-5.79
43.54	15.8	7.44	-3.56
43.58	18.3	0.74	3.06
43.62	19.58	3.37	1.03
43.66	19.26	6.15	2.48
43.7	16.8	3.53	1.49
43.74	18.56	-1.32	-0.24
43.78	15.24	-0.25	0.5
43.82	14.87	3.29	-2.9
43.86	7.91	0.75	-3.21
43.9	7.91	0.42	4.73
43.94	10.33	0.67	4.84
43.98	11.05	-1.64	2.25
44.02	10.33	2.03	1.62
44.06	8.13	7.54	2.7
44.1	7.43	10.63	4.85
44.14	17.64	7.85	-0.81
44.18	16.15	7.9	-5.37
44.22	19.96	5.45	-10.48
44.26	17.51	4.09	-6.61
44.3	19.07	-5.15	-0.83
44.34	24.37	-5.2	2.66
44.38	23.27	-2.55	-2.08
44.42	17.85	1.37	-2.95
44.46	21.86	0.78	0
44.5	23.11	-2.79	0.78
44.54	18.64	-5.31	0.11
44.58	17.37	-6.42	1.75
44.62	17.84	-0.59	-0.1
44.66	12.86	1.63	1.77
44.7	12.66	2.94	2.38
44.74	10.66	4.02	2.52
44.78	9.9	2	3.07
44.82	9.78	2.59	2.72
44.86	11.88	0.93	0.4
44.9	8.63	2.78	0.14
44.94	7.09	3.37	0.8
44.98	8.11	2.27	-0.88
45.02	8.98	0.46	-3.45
45.06	9.09	-4.68	-4.53
45.1	9.95	1.25	-0.3
45.14	9.91	1.49	-1.11
45.18	11.11	-1.34	-1.13
45.22	10.15	-1.93	-3.07
45.26	8.64	-0.38	-0.3
45.3	14.28	3.32	1.18
45.34	17.74	5.87	-1.55
45.38	15.91	5.69	-4.24
45.42	14.57	6.58	-6.38
45.46	15.04	5.28	-6.11
45.5	18.63	5.63	-5.17
45.54	19.64	0.75	-1.9
45.58	19.8	2.23	0.42
45.62	21.95	4.17	-1.11
45.66	23.57	8.58	1.22
45.7	23.74	8.14	-1.7
45.74	19.84	5.83	-2
45.78	19.94	6.6	-2.34
45.82	16.79	7.44	-2.66
45.86	14.69	-0.49	6.28
45.9	10.79	-4.62	5.7
45.94	13.55	-3.99	1.48
45.98	18.36	-3.33	-2.72
46.02	19.7	-2.91	-1.79
46.06	14.12	-3.13	-1.25
46.1	16.46	-0.72	-0.94
46.14	18.48	0.56	-0.84
46.18	17.83	0.88	-4.56
46.22	16.06	-0.82	-4.96
46.26	18.6	-0.76	-5.85
46.3	14.012	3.2452	-3.9604
46.34	13.346	4.5194	-4.1221
46.38	11.44	9.8	-5.6
46.42	7.63	10.54	-4.28
46.46	8.17	10.73	-3.66
46.5	10.3	9.43	-1.37
46.54	11.45	8.43	-3.7
46.58	13.5	7.47	-5.68
46.62	12.39	6.53	-4.65
46.66	14.4	6.19	-2.11
46.7	11.87	8.96	-1.56
46.74	14.38	8.99	-1.45
46.78	13.93	5.99	-3.16
46.82	15.93	7.05	-3.05
46.86	15.12	-2.69	-1.45
46.9	16.06	-6.21	-2.38
46.94	16.61	-5.41	-4.48
46.98	11.95	-6.27	-3.13
47.02	11.15	-1.87	-3.24
47.06	13.56	1.92	-2.08
47.1	16.39	0.57	-2.54
47.14	18.25	-1.11	-1.55
47.18	15.82	-2.6	-0.53
47.22	15.66	-1.44	0.08
47.26	12.88	-0.9	0.55
47.3	14.83	-2.38	-1.78
47.34	15.93	-1.49	-4.71
47.38	20.9	-1.95	-5.83
47.42	17.4	-4.62	-6.87
47.46	19.94	-6.33	-5.1
47.5	19.33	-8.84	-5.25
47.54	21.32	-4.7	-5.9
47.58	20.27	-1.38	-6.09
47.62	17.2	-2.06	-4.58
47.66	16.73	-0.5	-1.26
47.7	17.78	-1.94	-0.97
47.74	24.55	-4.07	-5.44
47.78	25.05	-1.2	-3.85
47.82	24.73	5.44	-3.27
47.86	20.06	4.31	-4.31
47.9	18.57	3.24	-3.98
47.94	19.4	4.64	-1.54
47.98	16.67	3.05	-0.56
48.02	17.31	2.56	-0.35
48.06	14.44	1.87	1.19
48.1	14.83	0.39	2.03
48.14	12.01	2.04	4.53
48.18	11.75	-0.25	4.5
48.22	9.87	6.22	3.15
48.26	8.67	5.13	1.51
48.3	8.18	7.29	2.87
48.34	8.44	9.5	1.13
48.38	12.14	6.46	0.88
48.42	12.38	3.64	-0.67
48.46	20.97	1.66	-7.71
48.5	24.24	8.5	-9.79
48.54	24.49	14.87	-9.18
48.58	27.51	16.46	-10.54
48.62	27.45	14.8	-7.86
48.66	22.747	9.3621	-7.1592
48.7	23.045	8.7736	-7.1881
48.74	23.243	8.0835	-7.127
48.78	23.36	7.314	-6.9934
48.82	23.411	6.4869	-6.8048
48.86	23.415	5.6244	-6.5786
48.9	17.26	1.99	-3.15
48.94	22.64	3.25	-1.97
48.98	24.16	4.26	-5.73
49.02	21.29	2.05	-0.72
49.06	25.51	2.86	-2.5
49.1	22.52	0.45	-9.04
49.14	21.21	-2.01	-11.36
49.18	23.79	-0.66	-8.65
49.22	26.67	0.18	-6.83
49.26	25.35	0.64	-7.16
49.3	25.15	-0.85	-5.21
49.34	25.75	2.17	-4.49
49.38	30.38	0.8	-1.11
49.42	27.39	2.74	0.75
49.46	26.85	-0.12	-5.9
49.5	24.65	0.2	-4.98
49.54	24.59	2.75	-4.39
49.58	24.28	0.05	-4.93
49.62	26.31	0.91	-8.5
49.66	19.71	1.83	-7.2
49.7	14.94	-5.88	-4.41
49.74	15.51	-7.12	-5.48
49.78	13.796	-0.80207	0.17459
49.82	13.109	-0.65864	0.52222
49.86	13.49	-5.5	9.76
49.9	9.25	-3.16	7.31
49.94	9.92	1.05	1.86
49.98	8.47	4.25	3.46
50.02	9.88	3.35	-1.7
50.06	16.71	9.72	-3.26
50.1	11.555	1.2396	1.9896
50.14	11.729	1.589	2.0675
50.18	15.49	-1.84	1.79
50.22	9.75	-0.3	5.84
50.26	4.89	-1.64	8.54
50.3	13.186	3.0166	2.0699
50.34	13.713	3.3604	1.9958
50.38	14.293	3.6907	1.893
50.42	12.06	10.22	6.04
50.46	13.05	6.71	8.26
50.5	14.13	1.39	-0.53
50.54	13.57	5.35	0.73
50.58	5.87	3.14	3.21
50.62	18.573	5.1577	0.69942
50.66	19.366	5.2778	0.40925
50.7	20.168	5.3514	0.09438
50.74	20.971	5.3743	-0.24467
50.78	21.771	5.3424	-0.60738
50.82	26.55	4.63	-8.39
50.86	24.94	6.38	-8.46
50.9	29.6	5.11	-4.57
50.94	32.4	4.23	-4.1
50.98	32.6	3.63	-4.71
51.02	35.09	0.82	-4.55
51.06	31.89	5.23	-3.1
51.1	27.18	3.21	-2.88
51.14	24.24	2.86	-2.15
51.18	26.89	0.53	-2.46
51.22	23.5	-0.38	-3.88
51.26	20.53	-0.4	-6.57
51.3	18.13	0.97	-5.87
51.34	20.23	1.57	-4.08
51.38	20.02	1.57	-5.1
51.42	21.23	2.61	-6.1
51.46	23.01	3.84	-3.33
51.5	28.01	-0.2	-2.49
51.54	25.11	4.12	-3.01
51.58	22.69	-0.03	-5.22
51.62	22.16	2.67	-7.46
51.66	23.23	-0.4	-7.73
51.7	20.18	-0.03	-5.9
51.74	16.19	-3.6	-3.33
51.78	19.69	-4.46	-0.79
51.82	16.01	-3.38	1.26
51.86	11.73	-4.24	2.94
51.9	10.02	-0.65	-1.42
51.94	19.413	3.0875	-2.3397
51.98	8.63	4.91	6.31
52.02	18.983	3.6449	-2.0277
52.06	18.775	3.9006	-1.8769
52.1	23.44	2.79	-7.68
52.14	18.373	4.3673	-1.5872
52.18	18.181	4.5787	-1.4488
52.22	17.996	4.7759	-1.315
52.26	17.819	4.959	-1.1862
52.3	16.92	8.55	2.26
52.34	21.52	10.01	-4.95
52.38	20.72	8.86	-6.78
52.42	23.42	8.75	-8.84
52.46	23.62	5.7	-11.74
52.5	16.941	5.7773	-0.5324
52.54	24.91	14.2	1.34
52.58	24.06	13.1	-0.83
52.62	16.651	6.017	-0.29443
52.66	16.58	6.0734	-0.23011
52.7	16.524	6.1185	-0.17376
52.74	16.481	6.1525	-0.12563
52.78	16.454	6.1757	-0.086019
52.82	16.443	6.1882	-0.055188
52.86	16.449	6.1904	-0.033415
52.9	14.07	5.51	7.06
52.94	14.16	5.97	8.16
52.98	13.27	2.8	10.25
53.02	11.77	-4.5	7
53.06	13.37	-2.77	2.61
53.1	16.09	5.77	0.48
53.14	18.03	7.51	0.92
53.18	16.54	3.79	-5.49
53.22	15.83	5.49	-4.53
53.26	21.98	3.35	-5.05
53.3	21.98	4.68	-6.83
53.34	18.012	5.4988	-0.57856
53.38	14.92	7.28	1.1
53.42	11.15	10.16	5.23
53.46	19.71	6.61	1.6
53.5	15.51	4.63	-0.15
53.54	18.99	11.55	-3.01
53.58	16.55	14.22	-5.56
53.62	20.471	4.5915	-1.7058
53.66	20.931	4.438	-1.9228
53.7	21.42	4.2794	-2.1547
53.74	20.64	2.01	-0.62
53.78	23.76	-1.23	-3.25
53.82	26.43	1.69	-5.53
53.86	27.45	2.16	-6.16
53.9	26.93	1.13	-7.43
53.94	28.05	2.24	-7.25
53.98	27.73	1.88	-6.72
54.02	28.79	3.32	-4.89
54.06	27.07	1.42	-5.58
54.1	27.42	0.28	-3.57
54.14	25.87	3.29	-3.28
54.18	27.04	7.78	-0.21
54.22	24.85	5.43	-2.26
54.26	23.2	3.57	-1.56
54.3	21.23	8.1	-4.96
54.34	23.02	7.74	-7.77
54.38	25.32	8.99	-6.79
54.42	19.85	8.05	-3.46
54.46	14.4	3.42	3.74
54.5	17.26	4.49	4.47
54.54	22.106	5.844	-2.3634
54.58	22.654	5.3933	-2.5602
54.62	23.248	4.8966	-2.7815
54.66	23.856	4.3725	-3.0188
54.7	20.53	4.49	-1.89
54.74	27.57	1.78	-4.84
54.78	27.36	2.02	-4.56
54.82	29.75	4.2	-4.97
54.86	30.28	3.04	-3.57
54.9	26.21	0.58	-5.71
54.94	25.49	2.01	-4.58
54.98	23.38	1.39	-4.63
55.02	22.51	1.52	-4.74
55.06	22.4	2.66	-4.82
55.1	23.59	2.41	-3.45
55.14	22.7	1.54	-3.53
55.18	24.85	-1.73	-3.3
55.22	23.59	0.62	-3.15
55.26	24.61	2.39	-5.93
55.3	21.09	-0.33	-3.24
55.34	18.43	2.9	2.03
55.38	16.51	0.15	7.14
55.42	19.09	1.31	7.15
55.46	13.84	6.33	9.94
55.5	13.6	7.4	8.85
55.54	11.49	7.55	9.07
55.58	18.28	10.62	4.84
55.62	13.79	10.28	-0.79
55.66	14.38	10.1	-2
55.7	13.3	7.94	-1.7
55.74	9.23	11.11	0.56
55.78	9.51	5.42	5.04
55.82	6.29	6.32	4.46
55.86	6.42	5.98	8.19
55.9	10.22	10.34	1.62
55.94	3.69	10.94	1.16
55.98	8.88	8.26	2.42
56.02	6.54	8.26	1.45
56.06	5.19	9.25	2.12
56.1	5.16	8.71	-0.54
56.14	4.62	8.65	1.1
56.18	3.54	5.6	4.2
56.22	3.93	3.47	5.95
56.26	7.95	4.03	8.31
56.3	8.76	4.49	7.72
56.34	7.67	-0.62	7.06
56.38	6.56	-4.11	8.9
56.42	4.45	-9.41	10.26
56.46	6.94	-4.42	8.55
56.5	8.99	-1.67	7.91
56.54	14.96	-5.42	4.59
56.58	20.57	-8.18	1.54
56.62	20.41	0.17	-6.77
56.66	22.92	2.96	-6.95
56.7	23.69	-0.4	-5.67
56.74	24.03	-2.66	-6.56
56.78	22.82	-2.97	-6.75
56.82	22.42	-4.12	-6.84
56.86	20.64	-4.96	-7.15
56.9	19.83	-5.61	-6.22
56.94	18.18	-5.9	-5.96
56.98	18.09	-4.18	-6.16
57.02	16.07	-3.4	-5.79
57.06	17.74	-5.09	-6.18
57.1	16.44	-3.05	-3.98
57.14	16.25	-3.86	-1.77
57.18	16.57	-1.89	-2.83
57.22	22.37	-2.63	-6.49
57.26	20.19	-3.94	-5.96
57.3	20.11	-5.58	-4.77
57.34	17.32	-6.69	-3.07
57.38	13.96	-7.37	1.6
57.42	14.84	-0.05	3.58
57.46	8.55	5.5	4.93
57.5	7.82	4.5	8.58
57.54	1.46	-3.23	8.67
57.58	5.78	-2.9	5.64
57.62	12.19	-3.22	3.42
57.66	10.38	-2.14	6.89
57.7	11.05	-4.81	5.83
57.74	7.74	-5.21	5.4
57.78	7.57	-5.67	6.88
57.82	6.69	-5.51	6.59
57.86	8.9	-5.08	8.33
57.9	5.57	-0.18	6.59
57.94	4.98	1.12	4.21
57.98	8.45	3.39	5.34
58.02	12.99	6.42	8.08
58.06	8.65	5.66	7.82
58.1	9.87	6.85	6.29
58.14	8.45	4.38	5.15
58.18	10.15	0.02	0.96
58.22	12.72	-3.27	1.52
58.26	11.65	2.1	-1.55
58.3	13.11	2.76	0.52
58.34	13.53	5.03	-0.59
58.38	11.06	6.97	-0.68
58.42	8.97	8.4	0.7
58.46	8.94	6	-0.06
58.5	7.85	3.05	0.41
58.54	9.78	2.92	1.25
58.58	11.92	0.65	-0.16
58.62	15.24	2.52	-2.87
58.66	13.54	1.12	-3.05
58.7	13.5	0.73	-4.87
58.74	8.96	0.64	3.24
58.78	10.26	-2.88	4.34
58.82	9.92	1.92	3.41
58.86	10.46	1.46	-1.52
58.9	11.82	1.08	-3.65
58.94	14.18	0.68	-3.94
58.98	13.02	-0.62	-2.3
59.02	10.22	-2.35	-1.14
59.06	9.13	-3.38	0.02
59.1	14.49	-4.91	-1.78
59.14	14.01	-5.98	-1.7
59.18	14.5	-7.99	-1.56
59.22	17.87	-8.05	-1.34
59.26	15.74	-7.61	1.17
59.3	17.26	-2.23	-2.04
59.34	16.61	-1.04	-3.53
59.38	16.63	-1.2	-2.78
59.42	17.62	-1.13	-3.47
59.46	18.93	-4.31	-3.46
59.5	19.29	-4.99	-2.4
59.54	14.98	-7.18	-1.98
59.58	16.05	-4.71	-0.38
59.62	16.78	-3.04	-0.28
59.66	17.76	0.48	1.14
59.7	17.8	1.46	2.07
59.74	17.46	4.77	-1.36
59.78	12.82	4.46	-1.06
59.82	13.64	4.43	-0.52
59.86	16.47	3.29	-3.36
59.9	15.3	-1.31	-1.65
59.94	16.41	-0.39	-2.49
59.98	17.82	-2.87	-1.23
60.02	19.24	-3.36	-0.69
60.06	21.58	-4.21	-1.99
60.1	18.8	-6.96	-3.01
60.14	14.64	-2.57	-1.73
60.18	15.62	0.55	-1.63
60.22	13.02	0.37	-1.7
60.26	13.17	1.06	-1.75
60.3	8.35	1.66	-1.21
60.34	9.32	4.92	0.04
60.38	7.91	7.03	0.71
60.42	7.15	3.67	3.21
60.46	8.48	4.92	2.59
60.5	6.78	5.65	1.77
60.54	7.14	6.5	-1.42
60.58	8.38	4.44	-2.16
60.62	7.23	2.21	-0.69
60.66	8.82	-3.31	-2.47
60.7	5.87	-0.6	-0.41
60.74	4.57	3.09	2.46
60.78	7.05	5	2.57
60.82	5.48	7.35	3.82
60.86	7.84	7.82	0.14
60.9	12.96	5.68	1.14
60.94	21.31	2.44	1.91
60.98	24.52	4.6	-2.91
61.02	27.74	5.4	-6.72
61.06	29.81	7.3	-5.21
61.1	28.85	7.62	-5.07
61.14	28.5	6.85	-5.17
61.18	22.76	7.48	-3.68
61.22	20.87	8.49	-4.25
61.26	19.18	8.95	-3.65
61.3	20.24	12.12	-3.6
61.34	20.43	14.03	-3.73
61.38	24.15	8.28	-4.45
61.42	25.12	7.43	-5.32
61.46	21.29	10.02	-2.12
61.5	18.34	9.64	0.27
61.54	19.05	11.89	0.4
61.58	17.64	12.94	0.91
61.62	15.81	11.34	1.1
61.66	17.66	12.2	1.81
61.7	16.5	8.82	1.07
61.74	15.27	8.3	2.42
61.78	12.77	8.97	1.73
61.82	12.99	9.26	3.11
61.86	10.55	10.25	5.54
61.9	9.96	4.41	7.66
61.94	5.97	3.59	10.1
61.98	6.85	-0.95	10.52
62.02	7.21	-1.17	9.69
62.06	7.02	-0.97	7.35
62.1	7.03	-0.01	4.51
62.14	12.08	-1.61	-0.13
62.18	16.94	4.58	-0.92
62.22	20.11	3.25	-0.59
62.26	20.25	2.3	-2.4
62.3	22.66	2.74	-4.1
62.34	24.17	2.74	-5.24
62.38	26.75	3.88	-6.63
62.42	26.81	4.81	-7.54
62.46	24.72	4.32	-5.65
62.5	26.76	5.09	-1.37
62.54	23.94	-3.68	1.22
62.58	23.98	-1.46	-2.62
62.62	28.17	-0.06	-3.33
62.66	24.91	0.8	-3.39
62.7	20.78	-0.54	-5.06
62.74	20.67	3.44	-4.06
62.78	22.6	5.34	-7.11
62.82	23.75	0.67	-9.9
62.86	17.202	4.4385	-3.6218
62.9	16.197	4.993	-3.4965
62.94	15.225	5.5609	-3.3709
62.98	12.64	8.93	-0.86
63.02	17.18	7.3	-5.2
63.06	15.04	8.06	-5.57
63.1	10.29	10.83	-4.39
63.14	5.63	16.2	-3.03
63.18	4.82	15.39	-3.09
63.22	3.5	7.38	2.17
63.26	4.72	6.71	3.61
63.3	4.64	2.82	1.47
63.34	6.12	3.81	-2.53
63.38	11.83	7.22	-7.92
63.42	9.4744	9.4396	-2.1021
63.46	14.67	12.85	-4.08
63.5	14.92	10.98	0.02
63.54	13.84	11.36	1.81
63.58	11.79	8.44	0.61
63.62	16.18	2.8	-2.2
63.66	17.48	4.7	-4.49
63.7	19.6	2.41	-6.22
63.74	20.23	-2.89	-5.13
63.78	16.87	1.64	-2.72
63.82	15.68	3.96	-3.17
63.86	18.51	-1.83	2.46
63.9	25.4	-4.62	-1.23
63.94	26.35	3.44	-7.69
63.98	22.54	0.38	-6.03
64.02	24.6	5.17	-5.87
64.06	24.3	8.34	-7.26
64.1	24.18	5.17	-5.37
64.14	20.7	4.2	-0.02
64.18	10.62	-0.98	4.58
64.22	15.14	0.47	7.38
64.26	12.26	1.51	8.34
64.3	11.33	0.66	7.16
64.34	14.28	3.44	2.8
64.38	10.6	11.33	2.19
64.42	14.64	3.14	4.01
64.46	15.18	7.55	-0.48
64.5	18.07	7.94	-2.31
64.54	13.23	10.01	-1.87
64.58	11.78	8.49	-4.81
64.62	9.92	8.98	-3.68
64.66	13.2	9.98	-0.58
64.7	11.86	5.11	3.03
64.74	14.43	12.44	7.21
64.78	9.43	9.87	1.48
64.82	11.38	5.54	3.85
64.86	14.78	4.51	2.43
64.9	13.28	0.2	0.78
64.94	8.62	-5.88	0.51
64.98	8.7	-0.79	0.18
65.02	8.22	2.7	2.55
65.06	4.58	10.17	4.8
65.1	8.14	3	3.49
65.14	11.91	-0.15	-1.12
65.18	11.95	4.5	-4.33
65.22	13.79	5.34	-8.1
65.26	14.69	3	-4.7
65.3	12.9	-1.55	-1.7
65.34	11.31	0.37	-1.52
65.38	15.82	5.25	-5.97
65.42	13.47	-0.33	-9.84
65.46	11.21	4.94	-4.01
65.5	11.37	7.44	-1.08
65.54	12.25	9.69	-2.6
65.58	7.7	6.45	-2.38
65.62	10.39	7.91	1.82
65.66	9.88	7.37	2.14
65.7	13.81	4.6746	-0.79612
65.74	20.09	2.1	-4.78
65.78	18.16	-3.57	-4.72
65.82	19.08	6.35	0.28
65.86	20.5	5.36	-1.6
65.9	11.78	4.76	0.93
65.94	14.42	2.76	2.42
65.98	19.47	2.18	2.36
66.02	20.38	1.29	-1.55
66.06	23.09	0.14	-3.83
66.1	23.64	2.63	-3.8
66.14	23.77	2.02	-4.76
66.18	22.15	4.9	-5.33
66.22	21.46	6.03	-7.16
66.26	17.75	7.05	-4.34
66.3	12.61	9.15	-1.34
66.34	19.07	9.39	0.59
66.38	19.29	1.02	2.85
66.42	17	7.41	3.18
66.46	19.24	2.26	5.87
66.5	23.07	0.36	-0.82
66.54	22.79	0.84	-3.85
66.58	22.4	4.43	-4.5
66.62	22.07	5.5	-3.3
66.66	23.83	4.73	-4.02
66.7	27.3	-1.03	-5.33
66.74	27.34	-0.53	-6.84
66.78	24.124	0.66032	-4.2434
66.82	24.027	0.91798	-4.5658
66.86	20.56	-7.39	0.2
66.9	23.13	-1.84	-2.94
66.94	21.93	0.9	-4.89
66.98	22.62	1.78	-8.68
67.02	23.73	4.81	-8.01
67.06	27.15	4.87	-5.86
67.1	22.67	6.83	-2.02
67.14	23.65	7.01	-4.9
67.18	24.94	6.6	-6.12
67.22	24.57	3.35	-4.36
67.26	24.56	3.97	-3.19
67.3	26.63	0.96	-6.69
67.34	24.7	0.47	-6.15
67.38	24.43	0.85	-6.81
67.42	24.29	0.26	-7.69
67.46	27.02	4.19	-7.43
67.5	25.4	1.38	-6.02
67.54	19.41	-1.51	-3.66
67.58	18.41	5.19	-3.09
67.62	15.01	8.63	-0.41
67.66	19.1	5.3	0.15
67.7	15.56	5.27	2.97
67.74	13.4	0.61	5.22
67.78	13.11	-1.11	3.62
67.82	20.38	1.43	1.26
67.86	16.967	3.6182	1.561
67.9	17.614	3.7484	1.2942
67.94	18.389	3.8779	0.9135
67.98	19.268	4.0077	0.4352
68.02	20.225	4.1388	-0.1245
68.06	21.235	4.2721	-0.7494
68.1	19.41	4.19	-2.05
68.14	21.66	4.75	-3.85
68.18	23	5.3	-4.86
68.22	24.36	5.62	-4.31
68.26	27.95	3.46	-2.63
68.3	28.97	3.59	-5.08
68.34	30.43	5.6	-5.23
68.38	29.03	8.29	-5.49
68.42	29.82	7.71	-6.38
68.46	29.29	6.67	-6.46
68.5	26.62	5.69	-5.97
68.54	26.74	4.14	-9.15
68.58	23.957	4.015	-0.52517
68.62	22.639	3.7048	0.79966
68.66	21.309	3.4138	2.0519
68.7	13.29	-3.57	5.66
68.74	15.44	0.27	4.14
68.78	15.77	1.78	9.11
68.82	15.68	2.12	8.37
68.86	16.39	3.98	7.76
68.9	16.35	5.37	8.32
68.94	19.39	6.04	-0.3
68.98	21.27	5.66	-0.56
69.02	21.93	5.47	-1.33
69.06	22.79	3.26	-7.95
69.1	18.64	3.48	-6.85
69.14	20.06	5.65	-5.12
69.18	15.62	4	-6.87
69.22	16.06	-3.36	-5.58
69.26	24	0.06	0.01
69.3	25.19	0.99	-2.4
69.34	25.58	-1	2.62
69.38	17.87	-0.91	0.78
69.42	13.2	-3.04	3.24
69.46	12.64	-0.39	1.3
69.5	9.87	-1.94	1.92
69.54	18.236	-2.0589	-1.6691
69.58	16.61	2.97	-1.59
69.62	18.01	0.81	-3.23
69.66	21.97	-1.4	-6.22
69.7	22.81	-1.95	-8.5
69.74	23.99	-1.53	-6.38
69.78	24.03	-3.39	-8.82
69.82	22.34	-4.59	-7.78
69.86	23.74	-5.82	-7.11
69.9	20.97	-2.47	-7.09
69.94	24.1	5.37	-5.67
69.98	28.71	6.24	-3.99
70.02	25.27	4.08	-8.68
70.06	24.26	5.1	-4.68
70.1	23.47	2.11	-7.22
70.14	22.4	5.01	-8.13
70.18	20.47	1.75	-5.73
70.22	17.97	0.43	-3.21
70.26	12.9	3.42	4.09
70.3	17.64	2.61	4.99
70.34	12.03	-0.33	0.75
70.38	10.66	6.14	-2.84
70.42	12.01	7.38	-3.5
70.46	20.15	4.62	-2.14
70.5	26.63	3.38	-4.55
70.54	30.22	4.04	-4.87
70.58	30.49	-2.08	-5.23
70.62	27.8	3.16	-5.5
70.66	30.48	2.65	-5.35
70.7	24.6	1.87	-4.36
70.74	26.19	4.2	-2.57
70.78	23.36	3.35	0.06
70.82	22.05	4.26	0.53
70.86	25.58	4.05	-0.16
70.9	24.13	1.54	-1.81
70.94	23.93	0.33	-4.94
70.98	23.97	-2.82	-5.23
71.02	24.48	-3.34	-5.23
71.06	24.21	-1.37	-5.82
71.1	22.92	-6.92	-3.42
71.14	20.527	-0.20076	-2.1239
71.18	19.89	6.71	-0.93
71.22	17.93	-0.56	0.96
71.26	23.72	0.82	0.05
71.3	18.45	2.45	-1.79
71.34	14.67	1.8	-0.16
71.38	14.98	4.55	-4.39
71.42	13.72	2.8	-4.01
71.46	8.7	3.91	0.81
71.5	14.64	9.81	2.77
71.54	13.43	7.55	1.85
71.58	14.35	6.51	-1.5
71.62	17.24	10.19	-3.86
71.66	14.71	7.85	-3.69
71.7	15.02	9.03	-2.28
71.74	16.41	6.62	-1.34
71.78	13	10.34	-0.76
71.82	9.75	15.37	-2.14
71.86	12.51	9.95	-5.22
71.9	10.86	8.17	-3.22
71.94	6.24	6.83	0.05
71.98	3.84	6.48	-0.94
72.02	4.11	10.38	-1.12
72.06	5.25	8.09	-5.29
72.1	8.77	7.31	-0.06
72.14	8.9	12.98	2.46
72.18	4.99	16.78	-1.31
72.22	-1.32	13.91	2.33
72.26	7.74	10.95	-0.41
72.3	4.3	13.17	-1.86
72.34	6.33	8.38	-1.87
72.38	2.95	12.63	0.48
72.42	0.32	11.21	2.04
72.46	1.94	7.8	3.51
72.5	0.76	4.88	1.83
72.54	-1.67	6.92	2.38
72.58	3.24	3.57	2.16
72.62	5.8	-1.97	0.99
72.66	5.27	0.07	2.1
72.7	9.38	-7.37	1.3
72.74	8.5	-4.78	0.26
72.78	10.04	-6.34	-0.79
72.82	10.37	-2.2	-3.91
72.86	5.77	2.59	-3.88
72.9	5.11	7.19	-4.03
72.94	5.75	6.38	-4.65
72.98	9	8.87	-2.05
73.02	11.48	7.49	2.08
73.06	19	4.73	2.19
73.1	19.42	3.88	-3.38
73.14	18.66	0.04	-5.59
73.18	17.78	-2.17	-5.76
73.22	18.64	-0.85	-3.29
73.26	18.07	-0.65	-3.09
73.3	17.61	-2.56	-4.39
73.34	16.34	-3.45	-4.55
73.38	15.75	-3.36	-4.68
73.42	16.92	-4.06	-5.1
73.46	18.86	-3.46	-4.08
73.5	17.5	-2.72	-1.81
73.54	16.44	-2.95	-0.8
73.58	18.74	0.14	-1.5
73.62	17.81	0.47	-3.82
73.66	15.47	2.39	-4.19
73.7	16.29	0.9	-3.23
73.74	17.64	0.7	-2.67
73.78	14.93	-1.09	-1.85
73.82	15.83	-0.05	-0.56
73.86	15.21	-1.29	-2.87
73.9	14.03	-3.78	-2.38
73.94	10.49	-6.51	-3.12
73.98	10.71	-3.54	0.06
74.02	11.71	-0.87	-0.81
74.06	12.13	-1.78	-2.07
74.1	13.51	-1.94	-3.57
74.14	13.05	-4.5	-1.32
74.18	11.03	-5.42	-1.87
74.22	9.9	-4.55	-0.47
74.26	9.64	-5.17	-0.71
74.3	9.31	-6.18	-0.12
74.34	12.99	-3.6	3.6
74.38	12.37	-9.46	4.23
74.42	11.59	-11.42	1.99
74.46	12.13	-2.91	-0.27
74.5	13.17	-3.99	1.02
74.54	11.64	-2.11	-0.91
74.58	10.48	3.67	-3.16
74.62	9.37	4.55	-2.53
74.66	11.311	3.2457	-0.75879
74.7	12.18	3.66	4.77
74.74	11.21	0.81	-2.13
74.78	8	10.49	-3.2
74.82	6.13	12.73	-2.1
74.86	10.98	9.83	-3.66
74.9	12.54	8.44	-4.75
74.94	12.28	0.52	-3.82
74.98	12.74	-2.73	-3.68
75.02	14.98	-3.05	-2.01
75.06	7.03	-10.63	-6.9
75.1	7.06	-5.23	-7.07
75.14	8.17	-5.14	-1.32
75.18	13.34	-6.29	-0.46
75.22	14.445	0.10139	-2.4065
75.26	19.5	8.8	3.9
75.3	16.54	6.14	0.49
75.34	18.47	5.08	-1.87
75.38	19.11	4.17	-2.69
75.42	18.45	3.65	-4.6
75.46	17.81	0.4	-2.82
75.5	23.85	4.01	-3.6
75.54	23.48	3.63	-3.76
75.58	23	1.75	-2.44
75.62	26.76	4.29	-1.54
75.66	24.95	-2.78	-1.47
75.7	24.73	-0.91	-4.09
75.74	26.04	2.27	-1.35
75.78	24.67	0.43	-3.1
75.82	24.37	-0.99	-3.6
75.86	24.94	-1.87	-3.31
75.9	24.81	-5.64	-5.04
75.94	23.76	-5.16	-7.23
75.98	21.46	-1.53	-7.07
76.02	22.99	2.07	-5.7
76.06	21.96	1.05	-5.29
76.1	22.88	2.12	-4.11
76.14	22.24	3.38	-3.8
76.18	20.69	0.13	-3.66
76.22	20.28	-3.69	-5.64
76.26	15.02	-5.06	-6.21
76.3	11.71	-2.3	-4.55
76.34	9.12	-2.17	-0.65
76.38	10.1	-1.75	-2.61
76.42	8.48	-2.67	-5.79
76.46	6.04	-0.5	-6.2
76.5	7.56	-11.66	-1.13
76.54	3.03	-6.34	2.3
76.58	5.02	-2.84	10.29
76.62	3.82	-8.49	9.25
76.66	0.77	-1.7	10.25
76.7	-2.32	0.33	10.39
76.74	-2.4	-1.59	9.49
76.78	-0.53	-6.9	7.16
76.82	0.61	-6.31	9.18
76.86	3.09	-5.26	7.92
76.9	9.2	0.89	3.88
76.94	7.45	-1.67	5.74
76.98	5.69	-1.71	3.3
77.02	4.8	-0.56	-1.11
77.06	1.69	1.48	-2.53
77.1	3.09	1.57	-1.96
77.14	6.55	3.3	-1.47
77.18	13.52	3.97	0.31
77.22	20.03	5.66	0.31
77.26	25.48	7.38	-2.62
77.3	28.67	7.61	-5.2
77.34	29.03	5.75	-4.55
77.38	30.61	4.89	-4.08
77.42	28.21	4.66	-3.32
77.46	28.59	3.84	-3.12
77.5	27.66	4.38	-4.4
77.54	27.97	4.34	-5.72
77.58	27.27	2.94	-6.29
77.62	26.08	3	-5.76
77.66	24.07	2.52	-4.88
77.7	22.67	4.02	-4.45
77.74	24.24	0.43	-6.05
77.78	24.06	1.44	-7.04
77.82	23.68	0.53	-6.21
77.86	24.08	0.52	-7.2
77.9	18.28	2.31	-4.54
77.94	19.15	-0.36	-2.02
77.98	17.2	-5.83	3.21
78.02	7.05	-9.92	1.33
78.06	8.72	-10.68	4.06
78.1	6.33	-10.05	11.27
78.14	8.92	-10.64	6.8
78.18	7.62	-5.85	5.87
78.22	9.72	-3.04	-0.82
78.26	11.69	2.07	-1.9
78.3	12.68	-2.33	-3.63
78.34	13.58	-3.76	-4.15
78.38	22.89	-1	-1.55
78.42	27.02	-1.9	-2.38
78.46	25.05	-1.24	-2.49
78.5	23.44	1.31	-4.12
78.54	27.87	5.66	-2.95
78.58	28.88	5.05	-4.4
78.62	29.59	6.8	-5.28
78.66	27.24	6.16	-9.18
78.7	28.17	7.45	-9.93
78.74	24.07	2.49	-11.83
78.78	29.05	5.7	-10.17
78.82	28.04	7.64	-11.27
78.86	31.88	3.91	-7.19
78.9	27.42	4.28	-0.77
78.94	25.54	5.62	1.28
78.98	23.36	4.41	3.6
79.02	21.49	1.71	0.65
79.06	18.4	0.62	-1.66
79.1	19.21	2.31	0.02
79.14	17.2	-0.65	-3.31
79.18	19.53	-4.77	-1.02
79.22	19.27	-3.04	-0.38
79.26	19.07	-4.94	-0.72
79.3	18.1	-2.91	-0.74
79.34	19.53	0.93	-3.17
79.38	18.41	5.19	-1.39
79.42	19.3	5.11	-1.93
79.46	18.19	5.28	-1.84
79.5	19.1	8.06	-0.16
79.54	15.5	11.04	3.15
79.58	21.05	5.03	-3.31
79.62	19.71	8.15	-9.09
79.66	20.01	6.8	-7.5
79.7	12.44	2.58	-5.11
79.74	14.98	4.55	0.05
79.78	13.18	-1.64	-1.47
79.82	11.35	-5.51	-0.19
79.86	12.97	-8.18	-4.26
79.9	14.99	-4.53	-1.14
79.94	12.78	-5.04	0.97
79.98	12.93	-7.2	4.76
[truncated: 1,139 more rows]
