# Supplementary material for: Mean flow and turbulence structure over exposed roots on a forested floodplain: Insights from a controlled laboratory experiment
Source: PLoS One. 2020 Feb 26;15(2):e0229306. doi: 10.1371/journal.pone.0229306 (PMC7043746; doi:10.1371/journal.pone.0229306)
Supplement: S1 File — (ZIP) [file pone.0229306.s001.zip › data_and_scripts/velocity_data/t21_048_replaced.csv]

0.02	19.08	-5.97	-2.33
0.06	21.08	-0.89	-0.86
0.1	20.88	4.12	0.89
0.14	20.44	6.73	1.73
0.18	19.18	2.95	-2.14
0.22	16.56	2.62	-1.46
0.26	14.83	6.77	-3.74
0.3	14.04	6.26	-3.1
0.34	12.58	7.34	-0.37
0.38	14.54	6.01	3.38
0.42	12.7	1.38	1.07
0.46	12.59	2.19	0.77
0.5	13.74	-1.03	2.29
0.54	13.6	1.18	4.87
0.58	11.75	4.43	4.44
0.62	13.48	3.98	1.76
0.66	12.18	3.82	-3.36
0.7	6.5	3.61	-8.57
0.74	2.45	-1.59	-10.11
0.78	-0.57	-3.2	-8.47
0.82	1.79	-7.8	-6.15
0.86	1.98	-4.29	-3.45
0.9	6.52	-2.08	-0.33
0.94	8.77	-3.83	1.75
0.98	7.53	-4.94	5.59
1.02	9.38	-3.62	7.03
1.06	6.67	-1.56	7.37
1.1	2.6	-2.55	6.3
1.14	5.42	0.72	5.87
1.18	7.19	1.78	4.43
1.22	7.78	2.88	4.41
1.26	7.01	2.25	4.38
1.3	8.65	2.18	2.12
1.34	9.72	6.6	3.09
1.38	8.45	5.28	1.85
1.42	7.6109	0.78941	0.18663
1.46	9.86	0.3	-5.88
1.5	13.58	-4.35	-6.46
1.54	11.27	-5.42	-4.54
1.58	8.85	-4.19	-4.3
1.62	7.49	-1.1	-4
1.66	7.33	3.87	-1.03
1.7	9.09	1.54	-0.07
1.74	14.44	0.46	-1.45
1.78	19.36	6.04	-4.38
1.82	23.18	8.03	-6.55
1.86	24.53	6.48	-7.94
1.9	26.08	4.2	-8.18
1.94	26.63	2.25	-8.21
1.98	25.23	-0.49	-9.94
2.02	20.96	-6.61	-10.48
2.06	18.03	-7.72	-5.66
2.1	19.37	-6.87	-6.34
2.14	19.24	-7.66	-7.14
2.18	20.12	-5.99	-7.66
2.22	19.83	-3.19	-3.01
2.26	19.5	-2.11	-3.29
2.3	16.96	-1.19	-5.56
2.34	16.49	-0.68	-4.24
2.38	13	-5.05	-1.36
2.42	13.84	-1.87	-3.92
2.46	12	-1.29	-2.95
2.5	11.256	-2.7715	-2.1568
2.54	14.74	-9.92	-0.11
2.58	8.66	-9	-1.22
2.62	8.93	-3.41	-5.14
2.66	6.71	-1.23	-6.25
2.7	3.99	-1.64	-2.93
2.74	2.25	-4.04	0.19
2.78	2.66	-1.11	2.27
2.82	4.69	-1.63	6.23
2.86	0.69	-6.17	6.12
2.9	4.4	-7.16	-1.09
2.94	5.99	-8.04	-2.27
2.98	6.05	-10.49	-2.37
3.02	8.56	-9.48	0.43
3.06	7.91	-7.6	-0.38
3.1	11.41	-7.8	-1.24
3.14	15.94	-8	-5.78
3.18	14.71	-2.9	-8.49
3.22	20.12	3.06	-9.03
3.26	20.26	-1.56	-7.22
3.3	18.02	-4.62	-5.5
3.34	12.19	-11.6	1.04
3.38	10.35	-7.98	1.75
3.42	11.59	-6.28	-0.39
3.46	13.82	-2.93	-1.9
3.5	12.49	-4.72	0.87
3.54	11.88	-8.61	1.99
3.58	12.35	-11.91	1.38
3.62	14.02	-10.75	0.56
3.66	14.53	-12.8	2.95
3.7	16.32	-13.93	2.97
3.74	17.84	-12.66	2.68
3.78	16.68	-12.04	2.31
3.82	15.04	-12.63	0.23
3.86	14.46	-12.45	0.86
3.9	16.49	-12.32	0.2
3.94	18.6	-5.11	-8.85
3.98	17.59	-7.39	-8.88
4.02	13.39	-6.77	-9.85
4.06	17.42	-1	-5.06
4.1	20.11	3.03	-5.94
4.14	18	2.97	-5.29
4.18	14.78	2.4	-3.11
4.22	12.4	-2.76	0.32
4.26	11.25	-7.35	0.19
4.3	9.86	-3.95	0.82
4.34	12.12	-7.57	1.53
4.38	10.1	-3.71	1.29
4.42	11.19	-1.52	4.25
4.46	10.83	-4.24	2.58
4.5	10.24	-4.14	3.44
4.54	10.16	-3.42	3.76
4.58	5.73	-1.76	0.47
4.62	7	4.97	0.9
4.66	4.84	6.68	0.28
4.7	4.27	6.86	1.7
4.74	4.85	4.33	2.62
4.78	6.59	6.65	2.8
4.82	9.73	9.44	3.6
4.86	13.34	6.51	0.5
4.9	12.65	9.91	-3.33
4.94	17.98	1.86	-6.82
4.98	14.72	4.42	-7.92
5.02	11.41	2.92	-4.04
5.06	11.92	1.84	-1.52
5.1	12.2	-5.97	-4.24
5.14	18.22	-1	0.46
5.18	15.27	3.11	-1.39
5.22	15.19	6.6	-4.98
5.26	19.07	1.86	-6.72
5.3	16.85	-5.07	-0.91
5.34	18.05	-2.78	0.88
5.38	23.05	-3.59	-2.1
5.42	18.85	-5.76	1.36
5.46	22.2	-3.08	-0.44
5.5	20.75	-3.84	-3.22
5.54	19.14	0.2	-1.86
5.58	16.54	2.67	-3.7
5.62	17.08	4.08	-4.94
5.66	17.49	3.08	-4.93
5.7	16.75	2.51	-3
5.74	16.74	2.24	-2.43
5.78	15.56	-4.91	-3.52
5.82	14.1	-3.17	-8.05
5.86	11.09	-2.46	-8.59
5.9	11.08	6.7	-4.28
5.94	15.1	10.51	-0.93
5.98	11.6	9.28	-2.22
6.02	8.52	7.25	-1.29
6.06	10.48	5.12	-0.78
6.1	10.48	4.17	-0.76
6.14	12.7	0.01	2.32
6.18	10.1	-0.71	1.97
6.22	9.61	-7.25	4.43
6.26	12.3	-6.76	2.11
6.3	10.77	-8.82	1.13
6.34	7.44	-8.81	-1.21
6.38	7.32	-6.25	5.14
6.42	7.58	-4.79	3.47
6.46	10.19	-7.63	-3.83
6.5	11.3	-12.4	0.27
6.54	15.31	-9.94	-3.49
6.58	15.94	-10.3	-2.01
6.62	14.15	-9.87	-2.9
6.66	14.73	-13.82	-2.75
6.7	18.53	-11.08	-2.52
6.74	20.09	-8.68	-8.58
6.78	15.06	-5.42	-4.37
6.82	14.16	-2.38	-2.17
6.86	13.26	1.35	-4.65
6.9	16.6	3.94	-7.51
6.94	15.48	5.73	-8.24
6.98	12.41	2.77	-8.21
7.02	14.18	-1.69	-1.05
7.06	17.49	1.41	-0.56
7.1	19.94	8.2	-6.88
7.14	20.64	6.36	-6.41
7.18	19.94	3.78	-5.92
7.22	18.51	2.89	-5.26
7.26	15.02	4.2	-4.39
7.3	12.6	4.13	-2.9
7.34	13.63	-5.58	-2.36
7.38	13.15	-5.29	-2.46
7.42	9.19	-6.72	-2.67
7.46	11.81	-5.54	-5.41
7.5	9.74	-7.92	2.74
7.54	5.75	-8.97	3.65
7.58	4.67	-6.35	5.11
7.62	2.72	-2.52	6.44
7.66	2.97	-1.86	7.04
7.7	5.45	0.2	7.07
7.74	6.89	0.96	6.05
7.78	4.59	-2.5	4.8
7.82	2.55	-0.78	5.97
7.86	3.32	-4.58	5.77
7.9	7.37	-3.62	4.05
7.94	5.01	-2.47	6.29
7.98	5.17	-1.88	6.76
8.02	11.71	1.24	3.09
8.06	10.94	8.46	-1.87
8.1	11.75	5.13	-6.16
8.14	13.369	1.6918	-1.3355
8.18	18.5	-0.95	-5.03
8.22	14.16	-4.15	-2.98
8.26	17.26	5.06	-1.79
8.3	19.12	1.91	-1.17
8.34	19.85	7.65	-4.96
8.38	21.94	3.79	-6.72
8.42	21.07	1.59	-5.96
8.46	21.92	2.64	-7.38
8.5	26.89	1.68	-8.05
8.54	27.56	0.26	-6.11
8.58	26.6	-2.78	-6.37
8.62	21.52	2.88	-3.86
8.66	18.89	3.62	-2.59
8.7	19.1	4.17	-6.84
8.74	15.34	-1.94	-5.13
8.78	16.28	0.37	-1.73
8.82	18.08	4.5	-3.11
8.86	16.99	2.07	-4.08
8.9	17.52	4.12	-4.85
8.94	15.14	5.66	-4.06
8.98	15.65	5.87	-4.12
9.02	15.88	5.65	-4.64
9.06	15.32	3.92	-4.39
9.1	12.33	3.03	-3.49
9.14	10.01	5.11	-1.45
9.18	7.12	2.66	-1.35
9.22	4.57	2.01	-0.12
9.26	3.64	2.37	0.47
9.3	2.46	1.83	2.74
9.34	2.26	0.48	5.86
9.38	3.13	-6.46	9.67
9.42	5.81	-4.79	8.38
9.46	8.76	-2.14	8.57
9.5	9.19	0.14	9.66
9.54	10.05	-3.64	10.01
9.58	13.4	3.55	8.05
9.62	13.43	4.64	8.41
9.66	10.9	5.55	8.18
9.7	9.37	3.69	7.36
9.74	11.26	0.52	6.73
9.78	12.755	4.4804	4.3222
9.82	12.75	3.65	2.2
9.86	13.25	6.27	0.79
9.9	12.49	7.92	1.01
9.94	13.02	7.55	-3.6
9.98	13.51	12.64	-3.31
10.02	13.49	6.78	-2.94
10.06	12.57	4.27	0.32
10.1	7.76	0.9	2
10.14	8.41	1.33	2.86
10.18	9.19	2.5	2.89
10.22	9.7	4.61	0.4
10.26	10.6	6.61	-2.75
10.3	10.69	4.64	-0.74
10.34	12.64	6.77	-1.96
10.38	14.74	8.11	-2.87
10.42	10.59	3.27	0.4
10.46	8.6	-4.16	5.07
10.5	12.35	2.41	0.5
10.54	18.2	2.38	-2.55
10.58	18.84	4.84	-3.03
10.62	23.35	5.66	-4.61
10.66	20.15	3.94	-6.41
10.7	19.16	1.57	-5.36
10.74	17.88	-0.77	-6.28
10.78	17.87	-0.72	-7.66
10.82	18.66	0.31	-8.62
10.86	15.93	-4.04	-8.94
10.9	11.61	-0.62	-3.96
10.94	12.93	2.07	0.45
10.98	13.76	6.5	4.37
11.02	11.29	11.2	0.82
11.06	13.71	7.54	-1.78
11.1	10.548	9.2062	-2.8904
11.14	9.6594	10.676	-2.5989
11.18	16.44	13.91	-4.44
11.22	11.04	11.68	-9.48
11.26	10.57	12.6	-5.8
11.3	3.8	18.76	-3.86
11.34	4.61	13.09	-4.41
11.38	1.42	12.4	2.08
11.42	3.35	8.14	6.23
11.46	5.31	8.93	4.49
11.5	6.62	6.71	2.89
11.54	6.08	-2.66	2.19
11.58	11.62	-1.84	-0.34
11.62	8.32	-4.42	1.28
11.66	10.6	-4.44	0.25
11.7	7.62	-3.66	1.29
11.74	8.88	-5.32	1.22
11.78	7.21	-1.85	-3.98
11.82	8.26	-4.02	-7.4
11.86	8.13	0.12	-7.26
11.9	12.93	7.41	-1.9
11.94	19.2	8.21	2.92
11.98	18.92	13.76	1.31
12.02	18.49	8.17	2.65
12.06	20.61	14.96	1.02
12.1	21.19	14.43	2.08
12.14	22.42	14.81	0.2
12.18	17.426	6.3687	2.9172
12.22	16.579	4.6912	3.6279
12.26	15.61	2.8665	4.3094
12.3	14.559	0.96452	4.9446
12.34	13.471	-0.94459	5.5162
12.38	15.71	-8.75	10.75
12.42	13.11	-10.48	8.23
12.46	8.15	-12.81	4.61
12.5	5.51	-9.76	4.56
12.54	7.67	-5.33	2.74
12.58	7.85	-2.14	5.94
12.62	9.56	-5.81	7.04
12.66	6.5	-7.01	6.38
12.7	7.06	-5.21	7.26
12.74	9.85	-5	3.42
12.78	15.82	-2.3	0.83
12.82	12.64	-1.61	2.68
12.86	18.43	-3.34	-5.95
12.9	15.3	1.07	-5.87
12.94	17.37	-0.46	-5.78
12.98	17.32	0.1	-3.68
13.02	16.39	-1.56	-4.36
13.06	14.84	-2.23	-4.55
13.1	14.67	-2.55	-4.65
13.14	13.08	-4.36	-4.33
13.18	11.13	-3.27	-4.44
13.22	10.38	-2.2	-4.19
13.26	12.14	0.26	-4.66
13.3	10	-2.33	-3.9
13.34	10.84	-7.47	-2.06
13.38	16.31	-5.76	-2.65
13.42	17.04	-5.66	-3.08
13.46	16.7	-5.2	-0.79
13.5	16.38	-7.59	1.02
13.54	14.05	-9.84	-0.08
13.58	15.68	-6.58	0
13.62	16.32	1.63	-1.82
13.66	15.99	5.81	-6.65
13.7	16.12	6.32	-8.89
13.74	17.6	8.32	-12.41
13.78	17.49	11.82	-7.75
13.82	18.78	12.76	-5.59
13.86	16.19	7.3	-11.72
13.9	13.19	15.8	-4.09
13.94	11.6	12.23	-4.85
13.98	8.01	12.59	-5.3
14.02	11.36	12.08	-0.97
14.06	4.45	8.45	1.97
14.1	5.76	8.61	1.42
14.14	1.78	5.88	5
14.18	1.19	-1.7	7.63
14.22	4.47	-6.08	7.07
14.26	7.44	-11.06	-1.48
14.3	9.67	-9.2	-3.64
14.34	12.31	-6.66	-4.93
14.38	14.48	-3.09	-2.52
14.42	18.09	-4.87	-8.65
14.46	15.252	-3.6327	-3.6005
14.5	16.894	-2.8693	-4.453
14.54	18.479	-2.0109	-5.2664
14.58	19.961	-1.1162	-6.0121
14.62	18.07	5.54	-10.14
14.66	21.52	9.37	-4.36
14.7	25.74	3.19	-6.31
14.74	26.73	1.19	-9.97
14.78	22.63	1.54	-3.48
14.82	25.55	-0.15	-5.99
14.86	24.14	-0.98	-8.59
14.9	20.04	-1.46	-7.98
14.94	18.47	-10.4	-0.71
14.98	14.46	-7.26	-0.32
15.02	18.28	-0.85	-2.9
15.06	16.89	-3.6	-2.98
15.1	19.001	-1.7469	-4.9747
15.14	12.49	1.28	-0.89
15.18	16.38	-1.28	-3.54
15.22	18.81	1.28	-4.44
15.26	20.94	1.25	-7.98
15.3	20.11	3.41	-9.94
15.34	20.12	1.1	-9.26
15.38	19.58	0.61	-9.12
15.42	17.12	5.74	-7.91
15.46	17.67	1.57	-8.54
15.5	16.33	0.46	-6.78
15.54	14.77	-1.59	-4.94
15.58	11.79	-1.64	0.93
15.62	11.2	-4.54	4.05
15.66	10.74	-3.29	2.01
15.7	7.31	-5.37	-2.23
15.74	7.62	-7.31	-1.09
15.78	8.55	-6.05	-3.48
15.82	10.82	-4.04	-5.26
15.86	11.89	-3.22	3.24
15.9	10.35	-4.5	5.81
15.94	7.06	-5.27	7.99
15.98	11.29	-4.63	6.56
16.02	15.98	-7.37	2.62
16.06	16.43	-6.38	4.69
16.1	13.96	1.19	2.12
16.14	11.48	7.44	-1.74
16.18	13.59	8.3	-4.42
16.22	12.62	11.15	-6.39
16.26	14.92	8.16	-7.14
16.3	13.96	12.08	-5.38
16.34	10.64	11.82	-0.18
16.38	12.65	12.55	-1.59
16.42	11.09	10.66	-0.94
16.46	5.75	7.83	-2.32
16.5	9.38	4.14	-1.78
16.54	6.54	6.13	-5.74
16.58	6.56	4.67	-2.52
16.62	5.37	2.58	-1.82
16.66	5.42	3.26	-2.14
16.7	5.52	1.46	-0.88
16.74	5.73	-1.22	0.43
16.78	8.06	0.25	-0.32
16.82	10.9	1.99	-1.59
16.86	10.1	1.57	-1.87
16.9	16.73	-0.68	-4.38
16.94	16.29	3.88	-5.64
16.98	13.48	6.78	-4.72
17.02	14.71	9.94	-4.21
17.06	16.62	12.47	-7.31
17.1	17.41	10.45	-7.98
17.14	14.599	0.65745	-2.7745
17.18	14.668	0.62219	-2.7076
17.22	14.663	0.61605	-2.6247
17.26	14.589	0.63464	-2.5273
17.3	14.453	0.67362	-2.4169
17.34	14.261	0.7286	-2.2951
17.38	14.02	0.79523	-2.1632
17.42	13.14	-1.73	0.75
17.46	16.43	-5.26	0.64
17.5	7.24	-7.19	5.36
17.54	7.53	-9.08	3.97
17.58	8.31	-8.3	2.8
17.62	8.9	-4.24	3.15
17.66	9.95	-4.35	1.03
17.7	9.26	-3.69	-3.71
17.74	11.91	-1.56	-8.57
17.78	11.83	-1.84	-4.41
17.82	13.24	6.06	-4.13
17.86	9.5612	0.91391	-0.34467
17.9	8.84	11.74	-1.08
17.94	9.71	9.69	-1.52
17.98	11.04	8.4	0.81
18.02	10.5	12.13	1.4
18.06	12.06	4.69	-3.48
18.1	10.25	4.61	-2.21
18.14	9.3	-2.5	0.58
18.18	10.84	-6.58	1.81
18.22	6.71	-7.54	3.27
18.26	7	-8.81	-1.19
18.3	8.44	-9.07	0.95
18.34	7.17	-6.72	1.5
18.38	6.73	-3.36	4.54
18.42	5.37	-3.63	5.52
18.46	4.24	-0.74	6.95
18.5	4.68	-3.75	6.56
18.54	7.42	-1.79	6.89
18.58	6.95	-0.91	9.85
18.62	8.17	1.85	10.7
18.66	8.06	3.62	10.14
18.7	9.15	2.4	7.18
18.74	10.85	4.58	4.46
18.78	10.06	5.52	3.45
18.82	6.89	4.33	3.76
18.86	3.98	4.78	3.23
18.9	6.64	2.04	1.81
18.94	3.94	0.7	-2.83
18.98	7.53	1.63	-2.87
19.02	12.25	1.22	-2.27
19.06	11.6	-4.39	-0.38
19.1	12.87	-4.98	-4.32
19.14	15.29	-0.22	-6.87
19.18	15.26	-0.21	-7.1
19.22	16.51	-0.22	-7.38
19.26	20.22	3.45	-6.63
19.3	14.51	7.85	-5.18
19.34	10.15	7.33	-4.15
19.38	9.18	2.48	-3.61
19.42	8.24	-1.38	-0.06
19.46	12.78	-5.44	-2.68
19.5	12.55	-4.33	-2.97
19.54	8.84	-0.9	-0.09
19.58	15.792	2.6651	-3.6171
19.62	16.447	3.0324	-3.7248
19.66	24.44	8.48	-6.22
19.7	24.71	3.66	-4.23
19.74	23.01	2.19	-4.2
19.78	16.23	4.1	-1.49
19.82	16.82	9.1	-3.28
19.86	14.49	7.11	-7.15
19.9	15.06	6.59	-5.11
19.94	15.28	9.98	-1.73
19.98	13.68	10.71	-0.74
20.02	11.92	10.95	-0.77
20.06	12.52	8.01	0.02
20.1	10.47	11.36	1.4
20.14	14.42	14.45	1.46
20.18	9.2726	5.0203	2.5201
20.22	8.26	2.4	4.45
20.26	5.92	-1.92	3.74
20.3	5.37	-4.99	5.54
20.34	7.91	-6.06	8.58
20.38	8.02	-3.3	11.09
20.42	9.8043	0.057337	1.966
20.46	10.174	-0.74001	1.6242
20.5	10.596	-1.4841	1.2237
20.54	9.68	-7.15	-4.9
20.58	11.74	-6.26	-2.48
20.62	14.67	0.32	-0.15
20.66	12.15	-1.25	1.63
20.7	13.25	2.3	-3.76
20.74	14.55	5.37	-7.5
20.78	15.05	0.48	-5
20.82	16.31	-3.27	-4.12
20.86	15.52	-2.84	-4.04
20.9	15.87	-6.52	-4.48
20.94	14.63	-3.74	-4.55
20.98	13.86	-2.68	-3.52
21.02	11.94	-6.72	-3.33
21.06	12.23	-3.07	-4.68
21.1	11.3	-5.11	-5.43
21.14	11.25	-6.98	-5.64
21.18	17.45	0.37	-9.02
21.22	13.7	3.94	-9.66
21.26	11.27	3.9	-8.12
21.3	14.45	-0.77	-3.35
21.34	15.22	-2.75	-0.29
21.38	12.87	-8.69	-1.96
21.42	15.31	-8.07	-6.92
21.46	18.09	-12.2	-4.25
21.5	15.83	-10.48	-5.75
21.54	12.03	-8.39	-6.15
21.58	10.37	-7.72	-3.39
21.62	10.6	-7.48	-2.37
21.66	12.06	-3.95	-6.01
21.7	10.57	-1.29	-7.45
21.74	9.72	-2.17	-9.44
21.78	13.66	-5.68	-7.09
21.82	15.72	-4.13	-7.09
21.86	14.69	-3.04	-3.36
21.9	16.82	-4.76	-1.32
21.94	15.79	-5.67	-1.41
21.98	19.09	-8.9	-3.82
22.02	18.3	-7.7	-3.1
22.06	18.55	-4.14	-4.47
22.1	16.48	1.95	-8.24
22.14	14.38	-2.54	-4.78
22.18	8.23	2.06	-4.08
22.22	11.36	5.19	-3.5
22.26	13.66	5.14	-5.89
22.3	10.57	4.32	-7.1
22.34	9.56	1.01	-5.27
22.38	12.15	-2.27	-4.36
22.42	12.99	-0.57	-4.5
22.46	11.79	-2.82	-2.85
22.5	12.33	-3.68	-2.8
22.54	12.69	-1.63	-1.55
22.58	12.63	-4.1	-2.86
22.62	13.29	-0.18	0.73
22.66	16.75	3.36	1.13
22.7	16.6	-1.32	-1.36
22.74	16.12	-2.35	-1.84
22.78	17.61	-1.98	-2.02
22.82	21.09	1.46	-2.9
22.86	20.64	4.76	-0.15
22.9	13.32	8.96	0.43
22.94	10.58	14.22	2.24
22.98	6.74	14.77	0.77
23.02	9.82	11.89	0.13
23.06	11.16	13.11	-2.66
23.1	4.53	11.47	-0.19
23.14	6.38	9.6	-0.76
23.18	4.67	12.29	3.52
23.22	11.26	5.34	3.98
23.26	9.11	1.47	0.82
23.3	13.67	4.61	-1.82
23.34	7.62	3.3	1.92
23.38	7.5	-1.55	3.66
23.42	4.93	-1.56	6.45
23.46	4.75	-3.94	6.45
23.5	6.01	-5.75	6.51
23.54	5.63	-6.46	3.73
23.58	7.35	-3.06	2.51
23.62	3.22	-1.68	-2.02
23.66	0.66	-3.18	-4.83
23.7	-4.6	-0.36	-2.66
23.74	-0.79	-1.58	1.13
23.78	3.91	-0.37	2.01
23.82	6.1	2.04	1.82
23.86	7.47	2.71	5.02
23.9	7.34	-1.82	7.57
23.94	10.25	-2.4	6.15
23.98	11.24	-1.53	6.04
24.02	11.85	-2.45	3.32
24.06	12.5	-3.74	-0.53
24.1	9.47	1.81	-2.29
24.14	11.28	-3.78	-2.12
24.18	10.36	-2.81	-4.51
24.22	12.75	-2.34	-5.51
24.26	13.82	-1.65	-2.59
24.3	10.92	4.05	-3.47
24.34	14.17	2.5	-1.99
24.38	18.1	-4.7	-1.39
24.42	18.42	-5.3	-3.18
24.46	16.48	-11.24	-5.14
24.5	13.09	-7.45	-4.27
24.54	10.92	-7.66	-0.15
24.58	8.94	-8.42	-1.26
24.62	10.21	-10.07	-0.09
24.66	5.29	-7.24	-0.6
24.7	10.63	-8.2	5.98
24.74	13.72	-11.44	5.11
24.78	11.28	-10.16	6.16
24.82	13.08	-6.92	8.54
24.86	12.95	-2.75	8.98
24.9	11.45	-5.83	6.54
24.94	10.86	-4.15	6.89
24.98	8.7	-5.35	5.66
25.02	6.56	-3.13	4.76
25.06	9.41	-6.81	3.78
25.1	11.78	-12.34	1.34
25.14	11.51	-10.49	3.76
25.18	8.88	-10.5	5.37
25.22	10.84	-11.83	5.14
25.26	10.98	-11.41	3.93
25.3	11.96	-10.58	1.36
25.34	14.73	-10.77	4.96
25.38	12.44	-11	3.44
25.42	10.86	-7.33	-0.13
25.46	14.98	-4.98	-5.83
25.5	15.09	-7.12	-6.55
25.54	16.73	-7.94	-5.49
25.58	15.24	-10.81	-1.48
25.62	14.89	-12.17	-2.7
25.66	16.05	-11.69	-3.72
25.7	14.92	-0.24	-10.08
25.74	16.03	0.81	-5.64
25.78	15.29	-2.66	-3.04
25.82	20.88	-6.75	-2.92
25.86	20.69	-4.86	-2.75
25.9	23.68	-2.23	-0.06
25.94	24.73	3.77	-3.28
25.98	24.55	0.01	-4.55
26.02	23.89	0.68	-5.95
26.06	24.06	1.78	-5.98
26.1	23.46	3.78	-3.88
26.14	23.33	5.14	-3.62
26.18	18.49	6.83	-3.98
26.22	19.02	3.88	-4.88
26.26	17.58	4.73	-3.52
26.3	17.95	4.03	-1.01
26.34	14.67	4.78	0.55
26.38	13.15	4.2	1.11
26.42	9.97	4.61	0.49
26.46	11.09	2.5	1.78
26.5	11.96	4.03	1.92
26.54	10.77	1.59	1.54
26.58	10.46	5.48	1.69
26.62	9.25	4.41	0.23
26.66	10.04	5.46	-0.17
26.7	14.39	2.16	-3.23
26.74	6.7658	-0.90767	2.1515
26.78	6.6111	-1.3302	2.4314
26.82	4.2	-5.09	6.01
26.86	0.13	-12.48	6.18
26.9	1.28	-9.29	4.52
26.94	3.6	-8.31	3.62
26.98	8.82	-2.2	1.68
27.02	10.35	0.2	2.59
27.06	11.27	1.43	0.77
27.1	4.55	1.15	-5.61
27.14	8.703	-2.5262	3.5168
27.18	9.1791	-2.2981	3.3829
27.22	9.6753	-1.9836	3.1791
27.26	4.68	-5.51	8.83
27.3	9.89	-3.12	5.02
27.34	11.51	4.96	5.85
27.38	10.82	1.19	6.42
27.42	16.93	5.62	1.98
27.46	15.42	2.35	-0.23
27.5	16.96	2.77	-3.32
27.54	16.49	5.12	-4.74
27.58	14.35	3.94	-5.99
27.62	13.16	3.45	-7.42
27.66	11.35	7.22	-4.36
27.7	11.57	10.86	-2.68
27.74	8.17	9.89	-4.23
27.78	8.38	8.38	-2.61
27.82	4.78	7.47	-3.48
27.86	10.14	9.9	0.16
27.9	6.19	5.48	-0.15
27.94	10.42	2.36	1.13
27.98	11.56	-2.14	0.58
28.02	10.21	-6.69	-1.41
28.06	6.6	-0.78	2.14
28.1	2.51	5.49	7.22
28.14	0.78	-2.41	11.37
28.18	2.88	-3.86	8.94
28.22	4.81	-6.04	9.35
28.26	2.92	-3.45	10.1
28.3	8.2	-1.03	10.07
28.34	9.46	2.24	7.8
28.38	8.49	1.73	2.65
28.42	12.23	2.06	2.64
28.46	13.48	4.14	-0.15
28.5	15.99	2.02	-1.68
28.54	16.34	3.45	-2.75
28.58	16.23	4.12	-2.65
28.62	15.23	3.89	-2.15
28.66	15.5	3.3	-2.28
28.7	15.54	1.1	-5.57
28.74	20.77	3.72	-7.9
28.78	19.21	2.48	-9.28
28.82	18.53	5.06	-5.38
28.86	15.07	2.02	-3.82
28.9	11.24	-0.17	-4.59
28.94	10.36	-5.07	-0.36
28.98	8.05	-1.09	3.26
29.02	6.77	-0.33	5.98
29.06	5.46	-4.74	8.02
29.1	4.53	-4.35	6.95
29.14	4.02	-4.08	5.51
29.18	-1.41	-1.26	5.73
29.22	5.2536	-2.084	5.1174
29.26	12.26	1.1	5.32
29.3	7.6	0.49	5.55
29.34	9.76	0.77	5.09
29.38	6.11	2.66	4.14
29.42	3.15	2.86	2.07
29.46	6.04	-4.05	0.82
29.5	7.73	-6.96	-0.68
29.54	8.55	-8.44	1.46
29.58	9.56	-8.3	0.49
29.62	8.41	-5.65	2.34
29.66	8.66	-0.26	5.6
29.7	7.43	-1.37	5.44
29.74	10.05	-2.82	3.77
29.78	13.76	-1.81	0.11
29.82	12.96	3.48	-6.2
29.86	14.18	5.14	-8.6
29.9	6.8	5.84	-8.09
29.94	7.58	3.88	-3.01
29.98	10.57	2.15	-1.2
30.02	11.78	-4.31	0.71
30.06	9.08	-6.55	1.24
30.1	15.26	0.35	-4.68
30.14	17.37	3.89	-6.53
30.18	12.07	8.73	-5.93
30.22	14.23	7.62	-7.42
30.26	15.1	11.27	-7.87
30.3	15.05	12.76	-2.96
30.34	20.29	10.56	-6.83
30.38	21.63	7.56	-7.6
30.42	17.27	2.46	-6.61
30.46	12.29	4.96	-4.88
30.5	13.39	5.65	-5.06
30.54	12.58	2.39	-0.35
30.58	15.87	2.65	1.26
30.62	11.66	6.94	3.1
30.66	8	4.86	5.86
30.7	3.1	3.85	7.15
30.74	4.44	3.65	5.34
30.78	4.72	3.53	2.72
30.82	4.26	4.05	0.91
30.86	-1.97	3.44	0.65
30.9	7.1404	1.1368	6.1817
30.94	8.2521	0.74832	5.8613
30.98	9.5338	0.44977	5.3657
31.02	10.97	-4.06	12.16
31.06	11.38	-8.18	9.34
31.1	12.45	-6.27	8.44
31.14	18.12	2.42	4.99
31.18	18.19	6.39	0.21
31.22	19.68	7.55	-3.76
31.26	22.4	6.22	-6.75
31.3	23.67	7.39	-8
31.34	23.94	6.08	-8.64
31.38	24.49	4.39	-8.83
31.42	23.33	8.58	-7.51
31.46	22.97	12.55	-4.35
31.5	22.04	7.19	-2.55
31.54	23.91	5.84	-4.16
31.58	23.56	6.89	-8.39
31.62	19.174	3.9253	-4.965
31.66	18.209	3.2327	-3.8599
31.7	8.76	-5.46	-6.97
31.74	16.49	-1.58	-4.03
31.78	10.42	-4.24	1.74
31.82	14.325	0.30335	0.91269
31.86	13.485	-0.40248	1.9868
31.9	12.06	0.3	5.03
31.94	7.29	1.72	4.14
31.98	12.03	-4	0.59
32.02	16.39	-1.34	3.07
32.06	12.27	-1.94	8.64
32.1	15.13	-1.02	5.66
32.14	13.63	-2.29	6.06
32.18	14.95	-2.2	-0.21
32.22	14.39	-4.94	-1.27
32.26	15.07	-0.25	-1.49
32.3	17.02	-5.72	-4.4
32.34	16.15	-3.9	-5.86
32.38	16.7	-7.37	-4.3
32.42	19.4	-2.29	0.17
32.46	20.58	1.77	-0.33
32.5	18.31	0.89	-3.39
32.54	16.89	0.29	-6.64
32.58	18.76	-0.56	-6.74
32.62	17.01	-1.61	-6.77
32.66	18.82	-3.16	-7.13
32.7	14.3	-2.37	-7.92
32.74	9.6	1.17	-3.17
32.78	9.1	2.83	0.43
32.82	13.42	-11.46	-1.53
32.86	9.63	-1.54	-6.46
32.9	6.83	-1.51	-5.72
32.94	7.6	1.36	-3.19
32.98	9.4	2.94	-4.44
33.02	12.25	4.38	-4.09
33.06	12.04	2.31	-5.26
33.1	10.89	7.12	-5.96
33.14	9.2	3.8	-2.46
33.18	9.47	10.97	-3.98
33.22	8.17	15.7	-6.32
33.26	5.56	13.96	-5.68
33.3	6.69	11.65	-6.81
33.34	10.78	7.5542	-3.6671
33.38	11.127	6.9375	-3.6648
33.42	4.34	8.76	6.35
33.46	11.77	-0.03	4.84
33.5	16.83	-2.86	-0.6
33.54	15.6	-2.49	-3.63
33.58	16.19	5.5	-7.93
33.62	13.22	10.05	-3.38
33.66	12.74	5.12	-2.89
33.7	6.91	4.49	-4.73
33.74	4.23	3.75	-0.03
33.78	4.99	9.12	4.17
33.82	6.1	8.29	7.39
33.86	7.15	5.06	9.55
33.9	5.6119	5.2746	6.593
33.94	2.41	10.73	9.61
33.98	3.79	14.43	7.33
34.02	5.4064	4.0293	6.7525
34.06	5.4856	3.5128	6.6323
34.1	5.6309	2.9588	6.4366
34.14	5.8377	2.3752	6.1721
34.18	6.1015	1.7701	5.8454
34.22	6.68	-5.91	14.19
34.26	8.3	3.57	10.89
34.3	4.35	3.91	7.59
34.34	4.19	1.2	7.19
34.38	9.1	-2.15	10.25
34.42	8.6224	-1.8702	2.9567
34.46	8.39	-14.9	6.59
34.5	7.64	-14.19	2.94
34.54	10.69	-10.36	-1.79
34.58	11.41	-6.36	-3.74
34.62	9.59	-6.69	-4.67
34.66	9.34	-5.61	-0.16
34.7	13.37	-2.52	-2.28
34.74	13.197	-4.5261	-1.4956
34.78	19.16	7.06	-8.21
34.82	18.27	1.51	-3.93
34.86	14.12	-2.87	-7.69
34.9	17.81	-1.21	-7.75
34.94	15	1.96	-5.44
34.98	17.99	1.48	-5.58
35.02	16.22	2.65	-2.34
35.06	18.22	0.77	1.67
35.1	15.18	-6.37	0.78
35.14	19.02	-2.13	-1.96
35.18	13.49	-0.16	-1.66
35.22	17.91	2.51	-2.09
35.26	18.86	8.58	-0.92
35.3	19.7	1.63	-4.24
35.34	22.86	1.71	-7.02
35.38	22.82	0.9	-7.34
35.42	22.31	1.51	-7.18
35.46	20.66	2.16	-7.75
35.5	20.01	3	-8.09
35.54	17	2.52	-9.01
35.58	14.39	-0.97	-7.8
35.62	11.2	-7.8	-7.22
35.66	6.39	-2.96	-5.12
35.7	4.19	-0.18	-3.95
35.74	4.39	2.39	-3.83
35.78	7.53	7.03	-4.54
35.82	8.5	6.98	-7.25
35.86	6.8788	-2.4018	0.34734
35.9	6.7188	-2.9435	2.0245
35.94	9.95	-10.23	0.45
35.98	8.2	-9.68	6.77
36.02	10.35	-7.36	9.98
36.06	8.18	-6.71	11.56
36.1	4.16	-6.57	9.41
36.14	4.9	-3.74	8.62
36.18	1.63	-5.11	11.04
36.22	7.44	-2.49	10.02
36.26	7.06	-1.63	9.81
36.3	2.72	-5.36	11.24
36.34	0.92	-8.04	10.4
36.38	5.35	-7.64	7.42
36.42	7.5	-4.76	6.34
36.46	10.69	2.65	6.74
36.5	10.86	-4.62	4.25
36.54	9.05	-7.67	1.4
36.58	7.4	-5.72	-2.8
36.62	10.59	-3.04	-3.95
36.66	5.77	0.55	-8.96
36.7	10.01	-0.83	-8.7
36.74	5.28	-2	-1.85
36.78	8.99	-7.25	-1.52
36.82	14.12	-4.16	-3.67
36.86	15.28	-5.33	-3.4
36.9	17.27	-4.86	-2.04
36.94	14.42	-6.08	1.29
36.98	16.82	5.04	-4.73
37.02	16.84	3.47	-5.38
37.06	13.05	2.3	-5.38
37.1	15.04	4.23	-5.09
37.14	11.14	8.17	2.91
37.18	9.55	0.89	5.55
37.22	10.66	2.15	4.79
37.26	7.66	-0.61	2.33
37.3	6.33	-1.01	0.74
37.34	4.09	2.42	0.02
37.38	2.63	10.28	-0.71
37.42	2.02	6.87	-0.52
37.46	6.44	5.11	-3.22
37.5	4.54	5.84	-0.48
37.54	6.42	0.32	-2.07
37.58	6.22	-1.83	-2.06
37.62	5.11	-0.34	1.9
37.66	3.94	-5.5	7.31
37.7	5.39	-1.1	8.25
37.74	0.53	-3.35	5.81
37.78	1.68	-5.21	0.76
37.82	-0.06	-10.72	-0.81
37.86	4.56	-7.42	-3.88
37.9	6.44	-8.63	-4.06
37.94	6.28	-9.78	-3.19
37.98	6.37	-8.25	-2.99
38.02	7.08	-6.25	-3.89
38.06	5.32	-6.09	-3.5
38.1	5.66	-4.62	-1.19
38.14	6.97	-2.7	-1.65
38.18	7.54	-1.21	-4.68
38.22	8.7	1.36	-6.19
38.26	4.7	1.02	3.52
38.3	11.5	12.92	3.43
38.34	10.18	14.21	-0.18
38.38	7.5	14.86	4.26
38.42	10.493	6.2317	-1.0589
38.46	9.32	11.27	2.01
38.5	11.794	4.9324	-2.2104
38.54	12.343	4.0328	-2.7923
38.58	12.47	-2.16	-0.49
38.62	14.09	1.6	-3.83
38.66	11.96	0.45	-5.23
38.7	12.49	-3.94	-5.26
38.74	12.87	-4.56	-6.6
38.78	15.26	-3.17	-6.02
38.82	13.89	-3.92	-6.04
38.86	11.27	-3.89	-5.55
38.9	9.62	-3.58	-3.42
38.94	7.94	-5.63	-1.91
38.98	5.56	-8.39	-0.99
39.02	4.84	-3.17	3.93
39.06	3.58	-9.43	5.65
39.1	5.97	-4.78	3.08
39.14	9.84	-9.89	2.48
39.18	9.47	-6.27	-4.24
39.22	6.02	-4.79	-6.37
39.26	10.23	-3.66	-7.43
39.3	11.22	-4.12	-11.54
39.34	5.85	-6.66	-3
39.38	14.236	-0.10893	-4.1495
39.42	13.27	10.25	-2.74
39.46	16.47	8.49	-4.12
39.5	20.44	10.48	-3.98
39.54	24.54	3.23	-3.68
39.58	25.7	-0.21	-6.34
39.62	27.99	1.7	-6.66
39.66	23.48	-0.66	-5.09
39.7	21.17	-1.73	-6.08
39.74	21.23	2.42	-5.85
39.78	23.72	2.95	-6.25
39.82	23.39	1.69	-7.24
39.86	23.37	2.24	-7.51
39.9	26.48	3.28	-7.6
39.94	25.87	-0.39	-7.21
39.98	19.202	-2.1861	-5.6047
40.02	17.666	-2.8194	-5.1772
40.06	16.068	-3.4272	-4.6985
40.1	8.95	-1.46	-1.41
40.14	12.818	-4.5334	-3.6189
40.18	10.07	-9.38	-7.37
40.22	11.71	-12	0.48
40.26	13.87	-8.15	1.9
40.3	7.94	-2.03	0.34
40.34	4.73	-3.75	0.35
40.38	1.48	-4.8	-1.26
40.42	3.76	-5.97	-1.69
40.46	4.17	-6.78	-1.85
40.5	1.78	-7.98	0.35
40.54	1.75	-6.6	1.66
40.58	5.66	-3.4	5.49
40.62	7.44	-4.88	3.32
40.66	6.98	-1.32	4
40.7	9.25	-4.13	5.9
40.74	9.96	-5.79	5.31
40.78	7.86	-9.27	4.76
40.82	7.22	-8.29	4.17
40.86	9.95	-11.75	3.18
40.9	10.8	-7.48	3.46
40.94	11.79	-8.19	0.91
40.98	9.84	-5.55	0.02
41.02	7.84	-7.92	-7.04
41.06	11.745	-6.8797	1.7995
41.1	13.27	-8.75	-5.88
41.14	12.28	-8.27	1.85
41.18	11.51	-6.69	4.56
41.22	10.99	-2.95	5.09
41.26	12.83	-0.15	5.08
41.3	15.42	2.69	6.24
41.34	18.95	5.36	2
41.38	20.38	6.9	-2.69
41.42	22.99	8.47	-7.27
41.46	17.05	10.1	-5.6
41.5	16.02	7.6	-4.44
41.54	15.21	9	-6.15
41.58	15.12	9.44	-7.16
41.62	11.88	6.78	-0.93
41.66	12.84	5.7	2.03
41.7	14.65	2.32	6.16
41.74	14.82	6.16	6.52
41.78	10.72	7.82	7.8
41.82	14.8	3.8867	-0.41711
41.86	14.527	3.5489	-0.27141
41.9	14.31	-4.47	-3.37
41.94	12.33	-0.55	-2
41.98	13.81	-1.44	-1.03
42.02	13.17	2.29	-3.55
42.06	11.02	-8.57	-3.46
42.1	12.972	1.6817	0.31053
42.14	10.8	-3.62	1.98
42.18	18.98	1.43	6.04
42.22	16.25	5.65	5.73
42.26	15.99	10.05	-1.97
42.3	13.75	2.9	-4.13
42.34	11.18	-0.63	-1.92
42.38	11.514	-0.17415	0.3902
42.42	18.05	8.32	-7.42
42.46	17.75	7.2	-3.98
42.5	10.35	-2.41	-0.49
42.54	11.15	7.79	-0.26
42.58	7.66	-3.67	3.3
42.62	10.93	-7.01	2.19
42.66	10.98	0.29	-2.7
42.7	9.63	-3.91	0.69
42.74	9.34	-8.31	4.64
42.78	6.24	-9.71	3.08
42.82	10.678	-2.4771	-0.66209
42.86	3.25	-3.63	1.12
42.9	9.37	-6.05	-0.43
42.94	8.25	-2.91	0.75
42.98	10.66	0.02	-0.27
43.02	9.97	-1.77	-1.28
43.06	9.57	-3.63	-2.53
43.1	16.06	-4.41	-4.97
43.14	15.26	-3.1	-5.73
43.18	13.95	-4.59	-4.11
43.22	10.12	-2.51	-2.36
43.26	11.88	-3.19	-1.17
43.3	15.75	-4.26	-3.04
43.34	15.22	-5.18	-4.26
43.38	16.18	-7.36	-3.2
43.42	15.32	-5.29	-1.51
43.46	17.44	-5.79	-2.75
43.5	16.68	0.87	-1.64
43.54	17.54	-0.85	-1.52
43.58	18.01	1.34	-4.18
43.62	20.05	1.37	-4.76
43.66	21.6	3.21	-6.14
43.7	20.7	2.33	-5.35
43.74	19.87	4.35	-2.75
43.78	15.94	4.26	2.48
43.82	13.92	4.07	5.38
43.86	14.94	3.24	4.87
43.9	16.13	3.28	2.77
43.94	15.52	2.66	2.23
43.98	14.8	4.93	-1.93
44.02	15.05	3.7	-2.77
44.06	15.09	3.82	-2.87
44.1	13.78	5.18	-2.98
44.14	14.63	3.91	-4.67
44.18	13.49	10.19	-2.6
44.22	17.34	11.76	-6.12
44.26	17.32	15.28	-2.13
44.3	13.777	9.6952	-2.3689
44.34	13.343	9.7769	-1.9114
44.38	12.892	9.7296	-1.365
44.42	12.435	9.5469	-0.74782
44.46	11.979	9.2219	-0.077919
44.5	11.537	8.748	0.62656
44.54	6.51	12.32	4.74
44.58	8.23	14.1	6.33
44.62	9.43	7.18	6.99
44.66	12.44	-0.12	8.15
44.7	14.8	-0.35	2.47
44.74	12.2	0.05	1.92
44.78	9.3	-1.23	-0.75
44.82	10.23	-3.66	-0.36
44.86	6.18	-3.41	-0.6
44.9	7.81	-3.06	7.06
44.94	8.3	-8.82	9.77
44.98	14.04	-8.15	8.41
45.02	14.29	-1.9	10.98
45.06	14.52	-3.89	9.85
45.1	13.6	-1.79	9.26
45.14	12.6	-6.07	7.62
45.18	15.23	3	1.26
45.22	19.93	7.56	-5.82
45.26	21.138	3.66	0.6112
45.3	21.518	4.0083	0.11406
45.34	21.759	4.2737	-0.38058
45.38	25.38	-1.15	-5.29
45.42	20.66	6.6	-2.26
45.46	23.16	7.13	-3.99
45.5	23.3	6.19	-4.77
45.54	23.13	6.86	-3.13
45.58	20.48	8.9	-4.05
45.62	21.76	8.38	-7.48
45.66	23.57	8.08	-8.3
45.7	25.05	4.2	-4.43
45.74	22.92	6.22	-5.14
45.78	17.896	3.3551	-4.9923
45.82	17.201	3.0718	-5.2758
45.86	16.492	2.78	-5.5267
45.9	15.775	2.4856	-5.7425
45.94	15.063	2.1941	-5.921
45.98	14.363	1.9113	-6.0599
46.02	15.76	3.25	-4.71
46.06	12.78	3.09	-7.3
46.1	16.25	3.39	-9
46.14	11.885	0.9824	-6.1725
46.18	9.28	-2.67	-9.26
46.22	8.28	-2.42	-6.09
46.26	7.3	-5.36	-0.46
46.3	5.78	1.86	3.48
46.34	3.39	-3.83	3.96
46.38	7.79	-4.18	-1.63
46.42	6.65	-3.25	-6.33
46.46	9.16	-4.07	-7.05
46.5	10.41	7.02	-3.35
46.54	15.26	9.55	-5.59
46.58	18.34	4.8	-4.42
46.62	15.33	5.22	-3.36
46.66	12.3	0.81	-1.34
46.7	8.99	2.64	1.38
46.74	8.47	4.43	1.76
46.78	7.23	2.62	4.17
46.82	9.14	-0.33	5.2
46.86	8.48	-0.3	5.47
46.9	7.88	-1.06	5.03
46.94	7.66	-1.35	4.61
46.98	7.65	-2.18	2.61
47.02	7.12	-5.23	0.22
47.06	9.41	-8.14	-2.75
47.1	14.36	-7.1	-8.16
47.14	10.508	-4.1276	-2.7544
47.18	14.22	-4.94	-10.87
47.22	11.77	-4.6	-6.63
47.26	8	1.32	-2.01
47.3	10.84	1.93	-2.75
47.34	15.77	-2.03	-4.79
47.38	12.87	-7.45	-3.44
47.42	13.38	-12.11	-4.01
47.46	15.71	-7.69	-3.85
47.5	17.68	-4.87	-3.49
47.54	22.25	0.07	-3.57
47.58	15.58	-4.18	-0.68
47.62	12.8	-5.47	1.72
47.66	11.72	-5.65	1.71
47.7	15.42	-9.13	1.28
47.74	19.13	-5.2	-1.48
47.78	16.91	-3.72	-3.89
47.82	14.17	-4.12	-1.8
47.86	15.06	-6.18	-3.21
47.9	15.33	-4.3	-2.48
47.94	15.81	-5.3	-2.71
47.98	16.43	-2.42	-3.68
48.02	14.41	-0.77	-4.35
48.06	10.89	-4.91	-2.32
48.1	12.92	-7.44	-1.74
48.14	9.46	-5.87	0.43
48.18	12.4	-6.53	-0.3
48.22	10.59	-9.69	1.34
48.26	9.23	-11.09	-0.8
48.3	8.35	-8.28	-2.63
48.34	8.22	-3.67	-2.99
48.38	8.38	-2.58	-4.04
48.42	9.63	-3.88	-6.2
48.46	15.59	-4.68	-6.36
48.5	17.08	-4.57	-4.5
48.54	22.98	-1.29	-5.92
48.58	20.68	-3.31	-3.93
48.62	18.19	-2.34	-4
48.66	19.81	-0.82	-3.41
48.7	21.4	-0.35	-3.73
48.74	20.76	-1.7	-4.4
48.78	19.71	-0.24	-5.5
48.82	19.55	0.68	-4.13
48.86	19.23	2.19	-3.37
48.9	18.66	2.88	-3.48
48.94	18.66	1.8	-3.82
48.98	20.45	0.38	-3.31
49.02	19.77	-1.39	-4.16
49.06	17.63	-1.52	-2.69
49.1	15.22	-0.97	0.3
49.14	11.66	-3.78	3.32
49.18	13.86	2.34	4.03
49.22	12.31	3.55	3.8
49.26	10.16	-0.62	-0.22
49.3	8.17	-0.07	-1.28
49.34	3.15	-0.44	0.2
49.38	4.61	-3.49	1.21
49.42	5.32	-3.47	4.7
49.46	5.49	-4.77	6.7
49.5	2.99	-9.58	6.12
49.54	0.78	-7.28	4.96
49.58	3.41	-6.61	3
49.62	2.81	-3.35	4.97
49.66	5.07	-3.89	6.74
49.7	7.49	-3.16	7.56
49.74	9.14	-0.21	6.89
49.78	10.45	-4.46	6.1
49.82	12.94	-0.83	4.46
49.86	12.21	2.45	0.26
49.9	8.26	5.2	-1.7
49.94	11.55	6.86	-2.54
49.98	18.68	11.46	-3.58
50.02	15.95	9.89	-6.23
50.06	14.1	13.32	-5.58
50.1	10.92	17.64	-3.97
50.14	12.976	9.7215	0.96896
50.18	12.706	9.2996	1.1955
50.22	10.3	13.87	14.9
50.26	14.31	11.21	10.42
50.3	9.72	8.28	11.74
50.34	11.364	6.2058	2.1901
50.38	11.058	5.217	2.3682
50.42	10.801	4.1967	2.481
50.46	10.81	-9.67	4.61
50.5	8.82	-6.17	1.73
50.54	9.34	-6.25	-2.14
50.58	7.01	-0.43	0.02
50.62	10.9	1.12	0.29
50.66	10.93	5.89	-0.26
50.7	19.05	4.11	-6.38
50.74	15.74	3.83	-6.69
50.78	14.82	2.9	-3.83
50.82	14.72	-1.51	-2.75
50.86	12.93	-5.9	-3.12
50.9	17.97	-4.02	-3.1
50.94	16.88	-3.03	-4.62
50.98	24.67	2.17	-7.24
51.02	26.4	5.08	-10.91
51.06	20.92	3.15	-7.25
51.1	19.9	-1	-6.79
51.14	17.29	-6.9	-2.53
51.18	14.32	-5.42	0
51.22	13.72	-6.45	0.01
51.26	15.27	-8.04	-3.92
51.3	15.71	-8.09	-4.16
51.34	16.11	-2.64	-2.81
51.38	14.75	-2.52	-1.94
51.42	18.65	-4.49	-4.82
51.46	16.59	-3.77	-3.54
51.5	12.81	-4.62	-2.99
51.54	14.88	-6.72	-3.19
51.58	16.12	-5.61	-3.62
51.62	15.89	-3.32	-4.87
51.66	17.19	-3.36	-4.09
51.7	15.67	-7.97	-3.53
51.74	17.38	-6.68	-4.18
51.78	17.33	-11.28	-2.11
51.82	19.41	-8.14	-3.48
51.86	21.29	-3.16	-8.41
51.9	19.4	-3.32	-6.02
51.94	13.6	4.89	-3.06
51.98	16.1	2.83	-1.92
52.02	15.94	0.06	-4.17
52.06	15.36	-3.43	-2.59
52.1	20.06	0.17	-5.88
52.14	18.85	2.53	-5.53
52.18	18.26	7.12	-1.95
52.22	16.73	3.88	-2.58
52.26	20.37	2.03	-2.98
52.3	17.52	7.54	-0.82
52.34	20.12	7.04	-4.54
52.38	22.25	1.77	-8.35
52.42	19.65	2.37	-9.01
52.46	15.9	1.66	-9.58
52.5	18.98	-3.42	-4.62
52.54	16.7	-4.38	-4.64
52.58	10.54	-6.56	-5.18
52.62	8.3	-9.45	-2.97
52.66	6.51	-5.79	2.19
52.7	9.63	-7.28	8.35
52.74	1.28	-5.21	11.66
52.78	7.5496	-3.9362	1.355
52.82	9.31	1.15	6.83
52.86	9.32	2.39	7.23
52.9	7.72	7.65	1.81
52.94	3.07	-2.37	-1.19
52.98	7.9247	-0.8042	-1.4421
53.02	1.44	-4.14	-3.03
53.06	7.19	1.73	-1.65
53.1	9.55	-4.35	-5.11
53.14	8.86	0.26	-9.38
53.18	14.27	4.11	-8.71
53.22	14.71	3.56	-9.55
53.26	17.31	0.79	-9.98
53.3	16.91	3.63	-8.57
53.34	15.64	0.85	-5.93
53.38	14.9	-0.4	-6.29
53.42	15.08	-0.27	-6.78
53.46	11.41	4.51	-3.56
53.5	10.14	3.04	0.36
53.54	10.35	5.48	0.13
53.58	7.73	2.45	4.91
53.62	10.58	-5.06	2.78
53.66	9.86	-3.51	3.58
53.7	8.83	-3.14	3.71
53.74	5.95	-2.65	4.38
53.78	5.03	-7.59	2.35
53.82	5.72	-4.77	-2.02
53.86	6.65	-0.5	-3.9
53.9	3.21	-0.03	-3.04
53.94	6.24	-2.01	-1.44
53.98	9.88	-5.44	-0.33
54.02	11.27	-2.75	0.57
54.06	10.76	-2.37	2.92
54.1	10.3	4.08	0.6
54.14	7.4	6.31	-1.96
54.18	8.55	6.92	-2.81
54.22	8.44	8.26	-5.14
54.26	11.51	6.05	-6.78
54.3	16.69	1.76	-6.52
54.34	18.84	2.44	-4.41
54.38	20.88	3.05	-6.89
54.42	25.51	7.58	-7.12
54.46	21.5	8.96	-7.13
54.5	23.37	11.68	-6.37
54.54	21.99	9.27	-9.75
54.58	20.45	7.07	-8.65
54.62	18.41	3.33	-6.31
54.66	14.72	-2.75	-4.01
54.7	13.2	-4.01	-1.04
54.74	16.34	-3.65	4.13
54.78	10.49	-6.23	0.71
54.82	5.3	-5.2	2.01
54.86	6.8	-8.77	2.79
54.9	7.28	-9.76	1.92
54.94	10.1	-9.23	2.89
54.98	10.79	-8.95	0.75
55.02	9.45	-4.91	3.18
55.06	6.6	-5.87	4.87
55.1	4.97	-6.56	6.65
55.14	7.57	-5.02	5.67
55.18	7.9	-4.05	2.86
55.22	6.81	-2.55	2.81
55.26	6.19	-2.8	3.53
55.3	1.05	-2.55	4.84
55.34	-1.2	-8.27	3.45
55.38	0.49	-4.78	2.36
55.42	1.16	-3.11	2.55
55.46	1.43	0.06	0.5
55.5	5.54	-0.85	1.99
55.54	5.49	-2.1	4.35
55.58	9.08	1.19	3.08
55.62	9.42	-0.35	5.07
55.66	8.01	-0.06	5.14
55.7	8.32	0.43	3.76
55.74	7.19	-4.09	3.23
55.78	8.96	-11.34	3.94
55.82	11.56	-15.04	7.03
55.86	12.13	-13.88	6.07
55.9	10.14	-14.34	4.49
55.94	8.07	-12.04	8.61
55.98	8.583	-9.6298	1.0556
56.02	6.07	-8.97	-0.69
56.06	3.5	-10.67	-2.73
56.1	7.24	-9.27	-5.56
56.14	7.79	-9.73	-7.05
56.18	11.53	-1.99	-4.75
56.22	12.16	0.61	-4.29
56.26	14.69	0.92	-3.27
56.3	16.51	6.53	-7.75
56.34	13.7	5.49	-5.4
56.38	18.27	6.19	-3.59
56.42	20.09	5.85	-4.9
56.46	18.8	2.22	-6.34
56.5	19.37	3.16	-5.76
56.54	20.13	-0.15	-4.46
56.58	23.8	1.87	-4.67
56.62	23.31	4.43	-6.42
56.66	21.11	-0.09	-6.29
56.7	17.28	0	-5.94
56.74	15.86	0.9	-4.17
56.78	10.62	1.04	-2.43
56.82	5.73	1.94	0.93
56.86	10.03	1.31	2.25
56.9	8.58	-2.25	3.37
56.94	8.15	-2.66	0.67
56.98	10.52	-2.18	-2.37
57.02	11.68	-2.43	-0.41
57.06	13.45	0.58	0.37
57.1	14.35	-0.05	-1.55
57.14	17.25	3.22	-0.85
57.18	17.41	2.49	-3.51
57.22	14.33	4.07	-0.11
57.26	10.75	2.35	0.05
57.3	11.3	2.93	-2.91
57.34	10.25	1.65	-3.04
57.38	7.84	-0.94	2.71
57.42	8.56	-3.9	0.78
57.46	11.03	1.28	-3.09
57.5	12.1	-2.2	-2.36
57.54	12.69	-0.27	-2.4
57.58	14.08	1.2	-2.34
57.62	11.43	8.78	-2.02
57.66	11.56	7.03	-3.93
57.7	10.97	6.86	-2.03
57.74	11.06	5.01	-5
57.78	13.35	5.24	-5.93
57.82	12.18	-1.25	-4.57
57.86	14.41	-0.62	-4.33
57.9	22.38	0.41	-7.9
57.94	20.56	0.88	-8.01
57.98	21.09	2.03	-7.77
58.02	18.42	-1.4	-6.76
58.06	16.07	-4.47	-3.94
58.1	13.53	-10.96	-5.89
58.14	11.63	-8.53	3.24
58.18	9.28	-8.14	6.22
58.22	8.17	-3.8	5.31
58.26	10.08	1.1	7.73
58.3	17.971	-1.1377	-1.7364
58.34	18.974	-0.059306	-2.2926
58.38	21.46	6.74	-6
58.42	23.99	3.54	-6.49
58.46	25.01	-0.85	-5.67
58.5	24.58	2.71	-5.98
58.54	25.99	4.13	-6.53
58.58	23.45	4.33	-8.6
58.62	22.69	9.4	-7.22
58.66	20.45	7.39	-6.78
58.7	21.93	8.67	-5.67
58.74	20.37	6.3	-6.21
58.78	17.98	3.45	-5.44
58.82	16.04	4.09	-5.56
58.86	15.32	3.89	-5.82
58.9	14.16	4.71	-4.91
58.94	12.75	3.67	-5.79
58.98	11.72	1.04	-6.49
59.02	10.03	1.08	-4.18
59.06	11.74	-1.6	-1.65
59.1	8.99	-1.52	-1.78
59.14	6.8	-0.57	1.19
59.18	4.91	-4.19	2.41
59.22	11.71	-0.75	3.94
59.26	5.4	-0.03	3.75
59.3	6.27	0.55	3.89
59.34	6.71	0.29	1.83
59.38	6.04	0.26	0.05
59.42	4.11	1.3	-0.29
59.46	5.51	-1.14	-0.82
59.5	4.39	0.13	-0.82
59.54	6.6	-1.96	-0.11
59.58	6.4	-0.7	-0.64
59.62	6.94	-1.86	-1.35
59.66	8.4	-1.38	-2.27
59.7	9.4	-1.73	-1.52
59.74	8.98	-4.58	-0.47
59.78	10.38	-2.34	-3.31
59.82	11.5	-1.65	-3.72
59.86	15.58	-1.16	-0.52
59.9	16.93	-4.33	-4.87
59.94	21.06	-0.77	-7.21
59.98	17.1	-0.07	-4.77
60.02	16.49	-3.35	-3.57
60.06	18.63	-1.37	-5.38
60.1	17.2	-3.99	-3.07
60.14	15.24	-3.71	-3.13
60.18	18.43	-1.7	-4.59
60.22	13.98	0.63	-3.66
60.26	16.12	2.74	-1.88
60.3	16.92	7.35	-3.53
60.34	20.57	-1.98	-8.61
60.38	20.72	1.62	-8.77
60.42	20.04	3.5	-10.08
60.46	20.41	7.08	-10.26
60.5	18.4	8.56	-9.12
60.54	18.076	2.2835	-5.4017
60.58	18.77	5.61	2.68
60.62	19.32	-0.32	-0.7
60.66	17.08	-0.17	-2.55
60.7	19.4	1.86	-2.22
60.74	18.1	1.56	-4.12
60.78	15.01	-2.06	-7.22
60.82	11.19	-4.44	-7.11
60.86	11.43	-6.28	-4.2
60.9	13.5	-4.23	-3.28
60.94	13.91	-0.35	-3.59
60.98	15.7	3.86	-2.49
61.02	19.65	7.38	-2.98
61.06	17.85	5.56	-6.61
61.1	20.64	4.64	-6.63
61.14	17.11	5.97	-5.59
61.18	20	6.28	-7.2
61.22	17.29	5.08	-1.89
61.26	10.13	8.35	3.27
61.3	10.7	7.6	1.46
61.34	10.93	7.18	0.57
61.38	12.59	6.98	1.59
61.42	13.43	9.36	3.85
61.46	9.67	11.21	4.8
61.5	13.75	7.05	5.37
61.54	9.29	3.63	4.87
61.58	4.1	-0.69	-0.12
61.62	4.33	-1.75	-1.42
61.66	4.07	-1.75	-2.49
61.7	5.34	-3.48	-2.95
61.74	7.53	-1.56	-2.82
61.78	7.26	-0.85	-1.38
61.82	4.8	-0.52	0.6
61.86	4.65	-1.82	0.64
61.9	4.5	-3.83	-1.53
61.94	8.36	-4.01	-1.5
61.98	5.31	-5.32	-2.67
62.02	3.84	-1.04	-3.01
62.06	4.5	-0.61	-3.84
62.1	4.11	-1.85	-6.3
62.14	4.03	-0.02	-7.14
62.18	7.56	-3.6	-7.37
62.22	7.09	0.8	-7.32
62.26	9.78	1.46	-6.72
62.3	6.65	-0.68	-3.62
62.34	6.16	1.05	-0.07
62.38	3.3	1.39	2.83
62.42	7.09	-2.1	3.79
62.46	7.27	0.5	5.44
62.5	3.7	2.83	5.34
62.54	4.18	3.33	7.38
62.58	7.7389	1.8117	2.3525
62.62	8	0.12	3.31
62.66	8.26	4.7	2.48
62.7	7.52	1.22	2.1
62.74	8.32	3.77	-1.81
62.78	10.53	1.56	-3.57
62.82	13.66	0.52	-2.22
62.86	13.37	2.1	-1.93
62.9	13.98	3.65	-4.46
62.94	16.35	0.63	-5.18
62.98	16.44	0.02	-4.62
63.02	14.96	0.58	-1.27
63.06	8.3	3.66	-0.41
63.1	8.67	-0.25	-1.18
63.14	6.48	0.89	0
63.18	11.43	-4.59	-0.42
63.22	6.97	-7.66	-3.1
63.26	6.84	-4.67	0.41
63.3	6.16	-1.9	1.19
63.34	0.11	-4.16	-0.51
63.38	-1.23	-3.28	0.56
63.42	-0.52	1.43	2.45
63.46	-1.2	1.5	3.62
63.5	0.01	3.37	4.68
63.54	-2.31	6.74	4.55
63.58	-0.76	7.91	7.5
63.62	3.62	10.39	10.02
63.66	0.83	6.23	10.62
63.7	-2.4	4.8	10.3
63.74	-3.03	1.89	11.45
63.78	2.48	0.32	12.09
63.82	5.4	-0.38	8.73
63.86	6.44	-3.17	7.59
63.9	11.74	-5.27	2.04
63.94	17.64	-1.76	-4.45
63.98	16.93	3.65	-3.8
64.02	17.07	4.91	-6.6
64.06	12.5	2.23	-4.98
64.1	12.87	1.17	-4.11
64.14	15.12	-2.34	-3.54
64.18	12.34	-1.41	-5.01
64.22	7.79	0.02	2.8
64.26	13.66	-3.04	1.51
64.3	8.91	-4.24	-1.62
64.34	8.94	5.35	-0.55
64.38	10.614	-0.64028	-0.86145
64.42	10.727	-0.77089	-0.8872
64.46	9.17	-4.55	3.79
64.5	10.86	-0.7	-0.65
64.54	11.05	-1.61	-1.07
64.58	7.87	-4.22	2.33
64.62	8.09	0.25	1.91
64.66	9.93	-1.25	-1.13
64.7	12.39	-1.33	-1.17
64.74	15.59	-1.92	-3.36
64.78	17.07	-2.29	-3.68
64.82	15.72	-2.93	-1.69
64.86	14.523	-1.9567	-2.0391
64.9	14.64	-0.53	-4.32
64.94	17.61	1.79	-8.36
64.98	19.31	-2.34	-5.76
65.02	17.85	-2.53	-4.85
65.06	19.27	5.69	-4.12
65.1	16.141	-1.5939	-1.9809
65.14	15.46	-7.16	6.39
65.18	16.15	-4.1	5.58
65.22	16.02	-3.53	1.05
65.26	16.08	3.59	-6.94
65.3	15.02	0.39	-5.99
65.34	13.61	-1.89	-3.2
65.38	11.77	1.16	3.12
65.42	9.7	4.43	4.36
65.46	9.96	-0.04	6.19
65.5	11.95	-1.44	3.66
65.54	10.36	2.94	3.88
65.58	17.9	7.27	-1.16
65.62	14.19	8.05	-0.96
65.66	13.25	1.56	-3.9
65.7	7.9	3.73	-5.99
65.74	6.41	2	-4.29
65.78	4.59	3.71	-0.33
65.82	2.69	4.84	6.27
65.86	3.13	-0.13	10.13
65.9	3.76	0.52	10.93
65.94	5.84	-0.07	12.06
65.98	5.83	2.42	12.66
66.02	4.56	1.51	12.35
66.06	4.57	-0.25	12.47
66.1	2.7	-2.55	11.63
66.14	6.74	2.68	9.78
66.18	6.58	1.74	9.02
66.22	3.73	-2.1	8
66.26	-0.88	-7.16	6.43
66.3	1.83	-6.9	6.1
66.34	2.69	-5.55	7.4
66.38	0.58	-7.69	8.35
66.42	1.46	-8.84	4.92
66.46	3.76	-4.71	0.8
66.5	2	2.04	-0.67
66.54	5.78	6.26	0.55
66.58	4.84	7.61	-0.3
66.62	7.26	8.43	-0.24
66.66	10.83	1.95	-2.51
66.7	12.41	-1.17	-7.34
66.74	8.76	-2.7	-8.94
66.78	10.28	-0.87	-6.55
66.82	8	-3.91	-5.65
66.86	12.38	-12.03	-4.91
66.9	16.8	-8.92	-7.72
66.94	17.69	-11.25	-8.13
66.98	18.73	-16.27	-6.73
67.02	19.18	-13.06	-0.03
67.06	17.81	-12.55	3.66
67.1	9.48	-8.96	7.1
67.14	5.14	-5.2	4.64
67.18	7.16	-1.72	3.91
67.22	11.15	3.73	-0.08
67.26	9.48	8.26	-0.52
67.3	13.19	9.42	-0.33
67.34	17.01	7.74	-2.31
67.38	15.02	6.19	-6.05
67.42	15.31	4.61	-7.02
67.46	15.87	6.88	-7.12
67.5	10.13	3.54	-7.43
67.54	11.03	2.03	-1.44
67.58	12.48	4.44	-2.73
67.62	12.67	5.09	-3.3
67.66	12.88	1.31	-2.75
67.7	13.16	-1.39	-4.04
67.74	13.08	-1.71	-5.27
67.78	12.95	2.07	-2.43
67.82	11.91	1.98	-1.13
67.86	15.78	2.23	-1.94
67.9	15.91	-0.26	-4.21
67.94	17.76	0.06	-5.38
67.98	16.5	-0.96	-6.89
68.02	14.9	-2.29	-5.41
68.06	14.04	-2.98	-6.25
68.1	13.23	-6.41	-6.29
68.14	10.76	-8.17	-3.35
68.18	8.82	-8.67	0.75
68.22	11.25	-7.71	-0.09
68.26	9.13	-6.74	-0.68
68.3	8.19	-9.15	0.35
68.34	11.8	-9.38	3.15
68.38	12.14	-9.56	4.51
68.42	9.2	-6.23	7.08
68.46	8.77	-9.62	1.04
68.5	10.5	-8.11	-2.7
68.54	10.72	-1.38	-2.53
68.58	11.78	0.36	-4.03
68.62	11.12	3.7	-7.41
68.66	15.36	7.05	-8.11
68.7	12.796	-2.9016	-3.6569
68.74	16.01	-3.71	-4.31
68.78	16.26	-9.58	-1.95
68.82	13.07	-9.27	-4.12
68.86	8.17	-6.11	-2.99
68.9	8.52	-4.76	-2.05
68.94	14.86	-4.42	-4.28
68.98	15.01	-2.4	-6.93
69.02	17.72	3.99	-6.9
69.06	15.41	1.81	-3.88
69.1	12.17	-6.3	-3.77
69.14	12.09	-6.95	-2.2
69.18	10.19	-5.41	-2.63
69.22	10.81	2.71	-2.72
69.26	15.9	5.7	-3.02
69.3	16.32	8.17	-4.54
69.34	19.49	5.16	-5.56
69.38	21.16	4.78	-7.97
69.42	21.35	2.26	-6.12
69.46	21.43	-0.49	-5.56
69.5	22.45	-2.18	-7.45
69.54	20.47	-2.47	-7.28
69.58	20.67	-5.43	-7.41
69.62	18.35	-7.28	-6.81
69.66	17.48	-4.85	-3.43
69.7	15.53	-4.57	-3.96
69.74	14.26	-5.99	-6.19
69.78	15.5	-4.79	-4.44
69.82	15.43	2.5	-3.57
69.86	17.93	-5.91	-1.39
69.9	18.298	1.4328	-6.2556
69.94	18.756	2.9063	-6.6616
69.98	19.68	12.64	-9.16
70.02	19.37	8.67	-6.68
70.06	20.3	7.76	-7.01
70.1	20.44	7.81	-8.72
70.14	21.35	7.71	-9.46
70.18	17.79	10.76	-7.34
70.22	18.48	6.96	-7.36
70.26	17.2	6.39	-6.64
70.3	16.05	3.41	-6.99
70.34	12.67	3.03	-5.41
70.38	10.13	4.37	-2.9
70.42	8.73	6.95	-1.25
70.46	9.67	6.24	-0.56
70.5	9.86	2.55	0.91
70.54	11.7	-6.29	-1.87
70.58	6.01	-4	-3.34
70.62	9.91	-2.46	0.46
70.66	3.93	-2.28	2.95
70.7	1.51	-4.3	4.26
70.74	7.55	-11.16	7.35
70.78	7.27	-13.04	2.13
70.82	6.71	-9.17	-3.04
70.86	2.3	-4.77	-3.42
70.9	6.7	1.79	-1.55
70.94	9.19	4.13	-3.04
70.98	10.74	2.92	-6.17
71.02	17.38	3.15	-7.94
71.06	15.75	2.1	-9.23
71.1	15.97	-0.23	-9.64
71.14	14.22	-2.02	-9.41
71.18	13.08	-3.87	-8.3
71.22	15.04	1.43	-6.19
71.26	14.75	2.01	-4.59
71.3	13.93	1.13	-2.52
71.34	13.88	-1.68	0.19
71.38	9.92	-4.8	1.59
71.42	9.29	-3.34	1.89
71.46	10.12	-1.99	0.33
71.5	8.87	1.15	1.22
71.54	12.61	3.79	-3.98
71.58	10.46	4.78	-5
71.62	14.1	12.82	-2.87
71.66	12.31	7.86	-6.84
71.7	9.9	8.14	-5.25
71.74	8.49	5.99	-4.24
71.78	8.61	5.46	-1.03
71.82	3.6	5.77	2.61
71.86	5.56	0.49	4.57
71.9	5.43	-1.03	7.26
71.94	8.94	-5.99	3.39
71.98	8.94	-2.26	-0.33
72.02	7.59	1.6	1.43
72.06	11.15	1.88	2.43
72.1	10.22	-3.36	2.51
72.14	8.1	-2.08	2.48
72.18	6.22	-3.36	1.66
72.22	7.85	1.22	0.88
72.26	6.54	2.62	2.53
72.3	9.09	3.12	0.81
72.34	9.49	2.87	0.73
72.38	8.82	2.13	-0.12
72.42	5.8	0.23	-1.87
72.46	5.97	-2.6	-1.63
72.5	7.71	-1.67	0.46
72.54	6.72	0.06	1.15
72.58	8.11	-0.47	1.66
72.62	6.1	-2.51	2.48
72.66	6.4	-4	2.45
72.7	6.87	-4.63	1.84
72.74	5.34	-5.82	-0.63
72.78	7.32	-2.53	-2.36
72.82	7.38	-1.23	-0.37
72.86	10.81	-1.03	1.25
72.9	11.89	0.08	2.22
72.94	12.84	1.75	1.04
72.98	11.02	3.29	1.78
73.02	9.7	1.71	-1.01
73.06	12.79	0.84	-3.48
73.1	13.25	-1.59	-3.96
73.14	12.84	0.03	1.16
73.18	12.07	-8.12	2.12
73.22	14.01	-0.46	2.2
73.26	11.74	6.22	-0.28
73.3	5.48	2.83	-1.02
73.34	12.72	0.57	0.81
73.38	16.64	-4.17	-5.01
73.42	18.26	-3.63	-4.88
73.46	17.83	-2.9	-6.73
73.5	14.27	-2.31	-6.72
73.54	15.09	-1.09	-1.37
73.58	17.38	-1.69	0.19
73.62	13.98	4	0.26
73.66	11.68	2.07	1.53
73.7	9.05	12.85	4.74
73.74	14.798	2.2778	-2.1473
73.78	14.39	6.8	-0.93
73.82	17.52	1.99	-0.23
73.86	16.57	4.54	-2.18
73.9	15.21	4.18	-2.9
73.94	13.28	1.43	-2.34
73.98	11.24	4.87	-3.5
74.02	8.93	-1.22	-3.95
74.06	4.65	-1.71	-0.34
74.1	5.59	0.08	5.37
74.14	5.59	1.61	6.64
74.18	6.48	2.8	9.45
74.22	8.7	4.79	7.65
74.26	4.33	6.3	7.78
74.3	3.3	1.53	9.1
74.34	6.39	-2.61	9.36
74.38	8.61	-0.7	12.04
74.42	11.35	-0.7	12.99
74.46	12.89	-7.4	8.58
74.5	13.52	-9.2	5.02
74.54	9.34	-10.88	5.09
74.58	8.35	-7.31	3.41
74.62	8.55	-10.38	1.82
74.66	9.55	-7.16	-0.97
74.7	9.4953	-2.9672	-1.4401
74.74	11.88	-0.23	-8.09
74.78	6.22	1.08	-5.79
74.82	7.49	11.53	-4.36
74.86	8.63	7.38	-6.66
74.9	5.87	3.84	-6.96
74.94	6.56	2.68	-6.81
74.98	6.55	2.8	-6.11
75.02	4.81	6	-3.33
75.06	5.08	2.34	-1.34
75.1	3.7	5.4	1.49
75.14	2.58	6.95	0.62
75.18	3.65	6.31	-1.91
75.22	4.45	6.51	0.02
75.26	5.08	7.23	3.38
75.3	10.47	4.49	2.22
75.34	12.95	5.66	1.08
75.38	8.43	5.66	2.24
75.42	10.05	8.25	-0.03
75.46	8.33	6.42	0.67
75.5	6.4	2.16	2.71
75.54	5.9	-1.21	3.54
75.58	4.26	0.34	3.23
75.62	6.89	-3.6	9.25
75.66	8.55	-4.33	9.45
75.7	12.17	-9.46	4.29
75.74	9.67	-9.53	5.38
75.78	8.05	-10.29	4.35
75.82	12.1	-8.81	8.33
75.86	7.4	-9.53	11.54
75.9	6.24	-10.37	10.77
75.94	4.35	-13.16	3.95
75.98	8.44	-9.77	1.11
76.02	5.03	-9.16	4.72
76.06	5.31	-4.74	1.43
76.1	7.58	-2.15	-0.53
76.14	14.36	-0.1	1.64
76.18	11.78	0.77	4.38
76.22	13.06	2.51	3.79
76.26	14.91	3.05	-0.03
76.3	16.59	-0.68	0.26
76.34	16.32	-3.07	-5.58
76.38	10.19	2.1	-3.93
76.42	8.62	-1.7	-1.26
76.46	12.39	-3.99	-5.36
76.5	11.76	4.69	0.55
76.54	9.59	6.38	5.77
76.58	10.12	7.15	7.34
76.62	5.26	5.31	5.87
76.66	9.97	2.76	-0.89
76.7	7.82	0.47	-3.02
76.74	7.1521	1.7577	5.4285
76.78	6.9185	1.3573	6.2732
76.82	3.04	1.7	8.34
76.86	5.5	0.32	6.83
76.9	7.15	-0.94	7.82
76.94	8.34	-0.81	8.98
76.98	8.42	-0.06	7.34
77.02	7.31	-1.26	7.24
77.06	4.84	1.6	6.86
77.1	6.01	-0.19	5.92
77.14	5.39	-3.38	3.91
77.18	8.42	0.73	-3.63
77.22	7.63	1.08	-4.79
77.26	5.74	3.96	-3.9
77.3	4.63	3.41	-3.38
77.34	1.2	3.18	0.16
77.38	2.48	5.18	2.03
77.42	2.76	6.91	1.84
77.46	2.18	1.1	3.03
77.5	4.09	-0.81	1.66
77.54	6.14	-3.45	0.81
77.58	6.39	-4.12	1.34
77.62	8.73	-0.85	0.02
77.66	8	0.36	-0.85
77.7	9.57	-2.84	-2.37
77.74	11.11	-0.88	-5
77.78	14.68	0.86	-6.04
77.82	15.73	-1.62	-5.96
77.86	15.76	-5.19	-6.14
77.9	13.71	-5.6	-4.71
77.94	13.78	-5.57	-2.65
77.98	14.83	-3.23	-3.54
78.02	14.57	-3.49	-5.24
78.06	14.38	-7.05	-4.31
78.1	16.17	-8.34	-4.88
78.14	14.57	-7.57	-4.36
78.18	10.59	-4.12	-4.88
78.22	10.88	-1.12	-2.39
78.26	10.6	-0.5	-4.18
78.3	12.74	-0.32	-3.6
78.34	16.02	0.68	-6.97
78.38	16.09	6.38	-7.39
78.42	19.01	6.22	-8.08
78.46	19.26	5.02	-7.92
78.5	20.85	5.29	-6.81
78.54	20.2	6.56	-8.04
78.58	13.051	11.176	-4.8429
78.62	12.15	16.67	-3.6
78.66	12.369	11.61	-4.4294
78.7	12.013	11.573	-4.1903
78.74	4.64	13.84	-4.09
78.78	7.73	14.96	-1.03
78.82	6.46	14.12	-0.11
78.86	7.36	13.68	1.98
78.9	6.89	12.78	-0.65
78.94	4.91	10.11	-2.02
78.98	6.24	14.15	-1.22
79.02	9.84	12.32	-0.66
79.06	9.278	6.5287	-1.4722
79.1	11.89	-2.97	-4.54
79.14	10.89	1.51	-3.65
79.18	11.85	0.29	-2.18
79.22	12.1	0.2	-0.68
79.26	12.32	0.31	-1.39
79.3	13.79	0.58	-1.61
79.34	11.3	1.52	-1.73
79.38	9.71	4.47	2.06
79.42	9.17	-3.28	4.17
79.46	10.91	-0.85	1.42
79.5	9.89	3.6	1.31
79.54	6.82	6.85	2.89
79.58	8.4839	5.2208	1.4315
79.62	9.74	11.97	-8.43
79.66	3.57	16.55	-1.75
79.7	9.29	14.78	-1.4
79.74	8.6008	4.0925	1.6482
79.78	3.12	6.36	9.95
79.82	9.34	2.18	7.95
79.86	8.9729	2.8549	1.4477
79.9	6.74	-6.93	-1.06
79.94	8.28	-3.22	2.77
79.98	5.09	-1.67	1.83
[truncated: 1,037 more rows]
