# Supplementary material for: Mean flow and turbulence structure over exposed roots on a forested floodplain: Insights from a controlled laboratory experiment
Source: PLoS One. 2020 Feb 26;15(2):e0229306. doi: 10.1371/journal.pone.0229306 (PMC7043746; doi:10.1371/journal.pone.0229306)
Supplement: S1 File — (ZIP) [file pone.0229306.s001.zip › data_and_scripts/velocity_data/t21_049_replaced.csv]

0.02	3.04	-3.92	-5.08
0.06	2.5	-5.9	-3.88
0.1	3.3	-5.72	-4.98
0.14	5.88	-2.48	-4.66
0.18	5.3	-6.72	-3.1
0.22	4.12	-8.82	-3.2
0.26	5.62	-7.74	-5.1
0.3	8.28	-6.66	-6.88
0.34	8.64	-8.78	-4.26
0.38	7.96	-8.88	-4.5
0.42	9.74	-4	-7
0.46	9	-6.06	-4.04
0.5	10.66	-6.12	-3.18
0.54	8.46	-5.1	-4.86
0.58	9.52	-1.76	-4.08
0.62	8.44	-4.86	-1.16
0.66	10.68	-3.4	-4.16
0.7	11.08	-4.8	-2.24
0.74	11.68	-5.26	-0.36
0.78	8.82	-5.06	-0.96
0.82	8.7	-3.46	-1.5
0.86	8.18	0.84	-2.9
0.9	6.94	2.48	-6.48
0.94	10.6	-0.72	-5.78
0.98	11.42	-3.9	-2.92
1.02	13.3	-5.52	-4.22
1.06	13.78	1.74	-4.4
1.1	9.3	-2.48	-0.36
1.14	6.06	-2.72	1.92
1.18	6.28	-2.22	0.94
1.22	7.4	-3.34	-1
1.26	5.64	-2.12	0
1.3	5.18	-4.18	-1.52
1.34	3.84	-1.06	-3.46
1.38	4.54	-2.64	-1.76
1.42	2.78	-6.88	-0.24
1.46	6.94	-9.82	-1.86
1.5	13.08	-8.84	-2.98
1.54	11.2	-4.9	-7.26
1.58	11.76	-3.4	-7.14
1.62	10.08	-3.68	-6.84
1.66	9.14	-2.92	-5.42
1.7	7.7	-2.28	-3.68
1.74	5.98	-2.58	-1.1
1.78	2.62	-3.92	0.04
1.82	2.74	-2.7	-1.42
1.86	4.38	-5.18	-3.4
1.9	4.6	-5.2	-2.76
1.94	1.76	-5.18	-3.68
1.98	6.9	-2.82	-3.48
2.02	8.18	-1.02	-5.74
2.06	4.34	1.4	-4.8
2.1	5.66	0.66	-2.62
2.14	5.02	-0.4	-2.34
2.18	6.6	-2.72	-4.24
2.22	9.06	-1.7	-5.22
2.26	8.0604	-0.60866	-3.1782
2.3	7.58	-0.36	-0.66
2.34	8.74	-4.24	1.02
2.38	8.28	-1.4	-0.56
2.42	11.82	1.26	-5.9
2.46	11.96	-0.34	-4.4
2.5	11.12	-2.86	-3.16
2.54	9.44	0.52	-4.82
2.58	8.32	1.68	-2.56
2.62	9.04	-1.96	-3.76
2.66	11.46	0.26	-4.8
2.7	11.48	-0.4	-4.38
2.74	11.44	-7.32	-6
2.78	11.54	-3.64	-6.2
2.82	9.86	-4.28	-5.84
2.86	6.82	-5.22	-6.08
2.9	9.7	-3.12	-7.14
2.94	8.82	-3.42	-7.28
2.98	7.18	-2.3	-5.2
3.02	5.86	-2.38	-4.7
3.06	5.58	-2.06	-4.44
3.1	2.96	-2.86	-3.34
3.14	3.52	-6.4	-1.38
3.18	1.5	-9.26	2.02
3.22	5.48	-9.48	1.24
3.26	6.18	-8.66	0.92
3.3	4.44	-9.58	1.66
3.34	7.18	-8.22	1.86
3.38	6.64	-8.58	2.12
3.42	8.18	-6.94	3.16
3.46	6.16	-9.54	2.94
3.5	8.04	-7.46	2.36
3.54	3.08	-6.5	2.84
3.58	5.12	-12.6	1.28
3.62	6.2	-12.82	0.32
3.66	9.48	-10.2	0.44
3.7	7.3	-8.36	-2.4
3.74	9.22	-12.98	0.36
3.78	11.2	-10.64	1.34
3.82	13.02	-8.88	3
3.86	16.06	-4.02	0.78
3.9	16.22	-1.76	-1.46
3.94	17.3	2.7	-5.26
3.98	20.54	1.3	-6.62
4.02	20.38	4.88	-1.22
4.06	21.22	2.84	-3.32
4.1	19.62	3.98	-8.64
4.14	19.44	1.16	-10
4.18	18.94	-0.74	-9.7
4.22	20.3	0.74	-7.78
4.26	20.48	-1.36	-7.26
4.3	19.04	-5.68	-3.24
4.34	14.88	-1.94	3.4
4.38	15.7	2.44	-1.52
4.42	13.72	0.7	0.28
4.46	12.52	-7.02	-5.44
4.5	14.9	-6.14	-4.5
4.54	11.68	-4.82	-2.9
4.58	12.606	-5.4066	-1.0979
4.62	11.971	-5.9603	-0.9704
4.66	11.363	-6.4816	-0.90583
4.7	10.786	-6.9654	-0.8966
4.74	10.245	-7.4065	-0.93511
4.78	11.84	-4.82	-0.6
4.82	8.9	-5.04	0.34
4.86	11.26	-6.02	-3.12
4.9	9.04	-9	-2.98
4.94	10.5	-14.72	-2.04
4.98	8.78	-12.42	0.1
5.02	4.66	-9.9	-1.62
5.06	6.3	-5.32	0.74
5.1	3.44	-7.58	-2.52
5.14	10.82	-8.72	-3.26
5.18	6.56	-10.28	-2.22
5.22	10.9	-5.14	-3.16
5.26	10.94	-3.42	-2.44
5.3	10.64	-2.36	1.8
5.34	9.52	-0.14	1.94
5.38	10.42	-6.72	-0.7
5.42	8.28	-9.9	0.64
5.46	6.46	-10.44	2.68
5.5	9.2	-11.66	3.9
5.54	11.08	-9.34	1.04
5.58	10.22	-9.12	-1.52
5.62	12.22	-11.8	-3.84
5.66	15.02	-6.96	-6.68
5.7	14.02	-1.72	-5.82
5.74	14.18	-2.26	-4.42
5.78	11.84	-3.2	-3.54
5.82	12.76	-4.44	-5.1
5.86	8.52	-3.62	-6.22
5.9	5.66	1.5	-7.78
5.94	6.84	2.18	-7.48
5.98	10.14	3.06	-4.04
6.02	17.52	2.72	-3.04
6.06	20.66	0.5	-6.76
6.1	19.4	3.66	-5.1
6.14	17.54	1	-2.1
6.18	13.94	0.1	-0.04
6.22	13.26	-2.7	3.5
6.26	10.02	0.52	2.08
6.3	9.04	4.6	2.08
6.34	10.36	7.58	0.48
6.38	4.74	7.9	-1.56
6.42	3.5	-1.6	-2.52
6.46	0.6	-2.5	-2.98
6.5	2.22	-0.18	-1.18
6.54	6.2	2.3	1.88
6.58	8.46	-2.06	2.38
6.62	6.28	-0.74	0.8
6.66	0.66	-1.76	1.96
6.7	0.64	-2.28	2.46
6.74	5.6	-3.06	5.62
6.78	5.86	-0.48	7.12
6.82	7.76	1.02	6.88
6.86	7.06	4.2	8.92
6.9	4.96	3.9	9.8
6.94	7	5.36	9.04
6.98	4.18	1.04	4.96
7.02	3.3	4.12	6.74
7.06	3.56	-1.54	6.76
7.1	4.62	-4.16	6.82
7.14	4.42	-3.5	5.98
7.18	11.38	-0.92	7.16
7.22	7.98	-2.52	8.32
7.26	4.02	-10.06	4.98
7.3	8.7	-9.9	5.08
7.34	7.52	-5.24	7.52
7.38	9.56	-2.36	8.4
7.42	7.2	2.58	6.64
7.46	12.52	4.72	7.74
7.5	4.72	2.1	11.36
7.54	7.58	-8.08	8.7
7.58	9.34	-12.46	4.08
7.62	8.46	-12.86	1.98
7.66	8.98	-8.22	1.54
7.7	7.58	-9.5	3.48
7.74	9.52	-8.8	4.54
7.78	10.28	-14.68	4.14
7.82	12.64	-9.76	-3.66
7.86	10.6	-11.76	-2.14
7.9	13.48	2	-8.54
7.94	13.32	0.44	-5.16
7.98	14.52	0.26	-5
8.02	14	-3.24	-5.84
8.06	21.02	-5.3	-7.9
8.1	18.4	-4.3	-1.34
8.14	16.191	-1.7351	-6.8554
8.18	16.139	-1.2633	-7.1078
8.22	15.988	-0.83991	-7.2684
8.26	18.56	-1.42	-6.66
8.3	14.68	-2.8	-4.02
8.34	15.02	0.52	-7.9
8.38	14	-3.58	-8.54
8.42	12.38	3.12	-8.54
8.46	12.44	5.22	-8.18
8.5	9	0.98	-7
8.54	12.76	-0.3	-3.02
8.58	13.2	-1.28	-3.3
8.62	10.44	2.3	-6.32
8.66	11.56	1.22	-4.68
8.7	8.44	-1.1	-1.58
8.74	3.84	-1.68	-2
8.78	2.38	-0.34	-0.48
8.82	0.92	-6.42	-2.88
8.86	5.32	-6.8	-5.74
8.9	6.34	-6.32	-0.44
8.94	7.74	-5.3	0.72
8.98	9.88	-11.8	4.98
9.02	10.04	-9.68	2.54
9.06	13.36	-7.9	4.08
9.1	9.56	-7.88	1.28
9.14	8.8	-0.72	-3.74
9.18	7.02	1.86	-4.88
9.22	5.98	-1.62	-9.24
9.26	4.16	-0.72	-8.2
9.3	8.86	-1.42	-6.08
9.34	8.42	-3.68	-4.28
9.38	10.32	-2.16	-1.06
9.42	9.54	-8.54	3.24
9.46	10.279	-1.0893	-4.6456
9.5	12.08	1.98	-7.74
9.54	12.08	1.4	-8.72
9.58	12.2	0.92	-5.52
9.62	11.5	-2.22	-3.72
9.66	10.5	-4.16	-4.66
9.7	9.14	-0.28	-1.64
9.74	11.9	-2.32	2.28
9.78	11.54	-4.2	5.56
9.82	12.9	-4.14	4.1
9.86	10.86	-3.48	-0.82
9.9	7.48	0.7	-5
9.94	1.62	0	-4.08
9.98	9.62	-6.44	-3.78
10.02	7.36	-5.26	-7.18
10.06	14.22	-10.64	-6.78
10.1	17.34	-10.3	-7.92
10.14	13.98	-9.24	-5.56
10.18	14.6	-3.28	-4.34
10.22	8.16	-2.48	-4.38
10.26	10.88	-2.12	-3.08
10.3	9.52	4.82	-3.64
10.34	8.02	3.34	-4.92
10.38	9.94	7.38	-2.96
10.42	6.2	5.84	-1.52
10.46	5.72	0.1	-2.58
10.5	5.6	3.84	-2.22
10.54	4.2	6.48	-0.72
10.58	5.4492	-1.3748	0.027672
10.62	10.98	-6.82	5.1
10.66	4.12	-11.58	4.4
10.7	5	-14.2	5.38
10.74	7	-10	0.34
10.78	6.92	-3.52	-5.12
10.82	5.66	-6.24	-4.28
10.86	5.28	-7.54	-0.58
10.9	9.26	-12.98	-0.14
10.94	10.5	-9.06	-1.6
10.98	11.86	-11.36	-0.34
11.02	10.92	-11.56	-2.96
11.06	14.76	-7.1	-1.02
11.1	13.34	-7.04	2.38
11.14	12.6	-4.98	-0.66
11.18	15.56	-4.62	-5.44
11.22	14.04	-1.86	-3.62
11.26	8.42	-1.3	-3.12
11.3	6.54	0.16	-2.96
11.34	7	0.24	-1.12
11.38	8.2	-7.46	0.48
11.42	8.72	-5.42	-0.12
11.46	8.58	-8.48	3.42
11.5	8.7675	-4.585	-1.813
11.54	6.48	-6.62	0.04
11.58	10.5	-7	-0.24
11.62	11.34	-9.48	-1.12
11.66	8.46	-9.56	-2.66
11.7	6.54	-5.04	-3.64
11.74	9.78	-0.86	-5.62
11.78	7.06	-1.52	-6.62
11.82	3.7	-0.84	-5.62
11.86	3.68	-0.24	-4.78
11.9	5.2	1.86	-4.74
11.94	3.52	-0.12	-1.26
11.98	3.26	-7	1.5
12.02	3.5	-1.78	-0.1
12.06	6.08	-3.78	0.08
12.1	10.36	-3.42	0.12
12.14	8.46	-3.52	1.32
12.18	7.02	-0.6	-1.32
12.22	7	0.4	0.8
12.26	8.06	-6.96	-0.1
12.3	9.56	-5.56	-3.46
12.34	9.62	-2.34	-5.1
12.38	11.74	-6.56	-7.12
12.42	13.2	-4.04	-6.92
12.46	11.98	-3.72	-3.16
12.5	10.22	-7.32	-2.16
12.54	9.28	-3.64	-3.46
12.58	8.46	-2.06	-3.64
12.62	8.92	-2.36	-1.88
12.66	8.2	-4.28	3.14
12.7	7.82	-5.16	-0.54
12.74	10.98	-2.8	-2.86
12.78	10.22	-1.32	-5.12
12.82	10.62	-4.2	-5.46
12.86	8.22	-5.04	-1.88
12.9	8.6191	-6.7154	-0.36982
12.94	7.88	-9.46	-0.62
12.98	8	-10	0.52
13.02	6.94	-11.68	-2.36
13.06	10.06	-9.52	-1.94
13.1	10.54	-9	5.1
13.14	11.64	-12.56	3.14
13.18	10.44	-8.98	-0.58
13.22	11.68	-9.12	-0.14
13.26	12.68	-8.4	2.26
13.3	14.42	-9.12	2.94
13.34	15.44	-8.76	-2.4
13.38	12.74	-11.78	-7.74
13.42	11.62	-9.34	-7.3
13.46	11.56	-7.5	-4.4
13.5	12.62	-4.1	-9.18
13.54	15.401	-4.5954	-5.0541
13.58	16.058	-3.5837	-5.2653
13.62	16.684	-2.61	-5.411
13.66	12.92	-3.84	-3.22
13.7	16.88	3.62	-7.58
13.74	22.04	0.1	-7.62
13.78	21.22	-0.94	-3.18
13.82	18.58	0.7	-2.22
13.86	18.44	0.94	-4.5
13.9	18.1	0.96	-3.54
13.94	19.62	-0.36	-4.02
13.98	18.84	-1.3	-5.24
14.02	17.76	-1.5	-4.36
14.06	17.02	-3.08	-3.48
14.1	13.8	-4.18	-3.68
14.14	14.62	-1.96	-6.2
14.18	13.42	0.02	-5.62
14.22	13.54	4.12	-5.34
14.26	11.74	2.9	-6.54
14.3	13.06	-2.94	-0.76
14.34	15.48	-3.64	-1.42
14.38	10.92	-10.42	-1.72
14.42	9.34	-9.2	0.98
14.46	13.2	-7.64	3.78
14.5	9.62	-6.9	1.42
14.54	11.7	-8.96	-2.18
14.58	9.52	-9.02	-1.38
14.62	13.56	-4.04	-1.82
14.66	12.38	-7.14	3
14.7	12.14	-7.82	1.24
14.74	11.12	-9.36	1.96
14.78	13.34	-7.14	1.36
14.82	15.7	-6.08	-1
14.86	13.64	-4.54	-1
14.9	12.06	-1.42	2.92
14.94	10.74	-4.52	4.92
14.98	9.08	-6.3	4.36
15.02	7.18	-1.76	4.98
15.06	9.62	-2.04	5.66
15.1	10.6	-4.92	6.3
15.14	9.46	-3.38	6.88
15.18	8.42	-4.68	8.02
15.22	11.1	-0.94	7.08
15.26	9.82	2.86	4.44
15.3	6.74	-3.48	3.68
15.34	7.72	-5.58	1.94
15.38	7.58	-0.6	1.64
15.42	7.88	-0.5	1.74
15.46	6.82	0.04	3.02
15.5	10.22	-4.16	2.82
15.54	8.94	-5.62	1.34
15.58	9.86	-4.4	1.02
15.62	12.32	-8.48	-0.12
15.66	11.38	-7.02	1.4
15.7	9.92	-9.24	1.12
15.74	12.02	-8.26	-1.58
15.78	10.68	-7.82	1.46
15.82	12.02	-9.24	-2.06
15.86	8.18	-6.82	-7.32
15.9	10.26	-3.12	-10.48
15.94	9.88	4.18	-8.08
15.98	8.06	1.74	-4.02
16.02	5.42	1.1	-4.04
16.06	7.58	4.66	-5.6
16.1	6.24	6	-7.84
16.14	5.28	1.92	-5.66
16.18	2.56	4.78	-3.46
16.22	7.12	1.6	-1.1
16.26	0.42	0.98	0.74
16.3	4.7976	2.0284	1.9136
16.34	0.28	3.52	2.86
16.38	2.16	-0.14	5.18
16.42	5.78	-1.18	7.08
16.46	7.4	-0.52	8.5
16.5	8.74	-5.3	10.2
16.54	9.82	-4.02	8.64
16.58	11.5	-1.36	7.7
16.62	9.4	-2.18	9.18
16.66	6.6	-3.06	8.82
16.7	9.74	-2.62	8.28
16.74	8.16	-3.1	6.02
16.78	7.18	-1.94	4.64
16.82	6.3	-3.46	4.14
16.86	6.18	-4.3	2.82
16.9	7.86	2.32	1.92
16.94	10.68	3.08	0.82
16.98	4.48	8.54	0.1
17.02	3.6	3.92	0.06
17.06	4.48	-5.72	-1.78
17.1	6.22	-2.26	-3.98
17.14	6.96	-7.08	-3.92
17.18	11.02	-10	-1.82
17.22	17.74	-10.46	-2.26
17.26	16.12	-11.1	-3.54
17.3	15.08	-14.8	-2.24
17.34	10.26	-12.52	1.2
17.38	5.84	-11.14	2.28
17.42	5.24	-12.86	-4.32
17.46	10.4	-10.74	-3.16
17.5	13.18	-9.54	-1.62
17.54	7	-6.7	0.3
17.58	8.32	-12.46	2.6
17.62	8.76	-12.4	-4.66
17.66	7.34	-13.78	-2.32
17.7	8.76	-11.16	1.72
17.74	14.84	-2.82	0.32
17.78	16.7	-7.68	-7.36
17.82	12.88	-5.1	-5.94
17.86	18.16	-3.24	-4.82
17.9	18.94	-6.36	-5.94
17.94	17.64	-9.76	-1.7
17.98	18.16	-10.64	0.28
18.02	20.84	-12.72	-1.36
18.06	15.56	-4	-1.42
18.1	19.434	-2.563	-2.8919
18.14	17.44	-6.9	3.48
18.18	21.06	3.9	-1.06
18.22	18.28	6.74	-4.26
18.26	21.36	-1.44	0.3
18.3	22.48	4.94	-5.4
18.34	18.02	6.42	-7.56
18.38	15.84	9.32	-6.72
18.42	12.96	8.52	-4.28
18.46	13.46	10.38	-0.72
18.5	14.38	11.9	2.66
18.54	15.88	13.2	4.02
18.58	15.04	8.92	0.34
18.62	15.04	1.6	-0.1
18.66	12.88	-2.26	1.34
18.7	14.94	-6.18	5.6
18.74	14.54	-4.22	6.78
18.78	11.8	-0.34	9.82
18.82	9.32	2.18	8.26
18.86	8.48	-0.48	7.18
18.9	6.16	0.2	3.84
18.94	7.38	-6.1	2.38
18.98	9.82	-0.76	1.98
19.02	7.2	1.66	6.36
19.06	13.16	8.78	6.88
19.1	6.1895	-2.196	3.2245
19.14	5.9993	-1.8918	2.9355
19.18	5.8907	-1.5216	2.6418
19.22	5.8587	-1.0923	2.3451
19.26	4.66	1.62	9.22
19.3	7.1	2.26	9.64
19.34	6.1732	0.48224	1.4521
19.38	6.3984	1.0798	1.1589
19.42	4.08	7.94	-1.82
19.46	3.66	-1.58	-1.94
19.5	6.38	0.08	-6.2
19.54	10.44	4.48	-7.2
19.58	5.42	-1.62	-1.68
19.62	7.94	-6.72	2.06
19.66	4.94	-2.42	2.86
19.7	8.84	0.26	-0.24
19.74	11.12	3.14	-3.74
19.78	16.34	7.06	-1.1
19.82	11.226	7.8019	-1.4019
19.86	14.52	9.44	-6.96
19.9	13.3	11.94	-7.44
19.94	14.02	11.48	-9.7
19.98	13.262	9.2219	-1.7782
20.02	13.729	9.4005	-1.8049
20.06	14.169	9.4949	-1.8016
20.1	14.577	9.4983	-1.7666
20.14	8.46	15.42	10.94
20.18	15.279	9.2047	-1.5954
20.22	13.02	17.16	2.18
20.26	15.795	8.465	-1.2787
20.3	11.94	9.74	-5.06
20.34	14.48	11.52	-3.22
20.38	18.28	9.34	-1.88
20.42	20.48	9.16	2.58
20.46	21.36	6.6	6.24
20.5	20.9	0.52	6.48
20.54	17.3	-5.72	5.48
20.58	15.18	-5.02	4.72
20.62	11.84	-5.84	2.52
20.66	10.44	-5.38	1.28
20.7	12.66	-5.56	-0.3
20.74	12.52	-5.16	-3.14
20.78	7.22	-4.94	-2.24
20.82	8.44	-1.54	0.52
20.86	8.98	-3.16	1.34
20.9	10.64	7.04	1.86
20.94	14.32	9.32	0.98
20.98	14.8	12.7	-1.96
21.02	8.58	8.36	-4.1
21.06	10.32	1.02	-5.32
21.1	10.52	0.4	-7.22
21.14	10.6	3.84	-7.06
21.18	8.82	6.34	-3.76
21.22	8.32	8.62	-1.66
21.26	2.68	6.8	-1.52
21.3	6.36	5.68	1.34
21.34	5.16	5.56	3.96
21.38	5.78	5.52	5.4
21.42	5.38	9.7	3.32
21.46	3	10.7	3.06
21.5	5.28	10.18	3.02
21.54	3.829	2.1552	2.9752
21.58	2.96	-5.8	-0.1
21.62	2.58	-2.32	0.9
21.66	4.42	-4.3	3.2
21.7	2.12	-2.82	2.44
21.74	4.14	-6.76	3.22
21.78	7.36	-6.08	2.16
21.82	11.48	-11.72	3.22
21.86	8.4	-17.94	-0.3
21.9	11.22	-14.72	3.04
21.94	10.92	-12.44	-0.18
21.98	10.64	-12.36	2.8
22.02	12.6	-11.4	2.36
22.06	9.16	-13.16	2.24
22.1	11.86	-9.68	-0.2
22.14	8.7	-7.78	-3.16
22.18	7.96	-3.38	-4.34
22.22	6.88	-9.44	-2.88
22.26	9.22	-9.34	-3.42
22.3	10.66	-5.86	-1.1
22.34	8.76	-7.02	1.48
22.38	9.94	-10.82	1.58
22.42	11.12	-12.82	2.86
22.46	13.32	-15.02	3.08
22.5	17.6	-13.66	5.78
22.54	17.88	-10.96	2.46
22.58	14.66	-11.74	2.1
22.62	13.02	-6.56	0
22.66	9.48	-5.86	-2.52
22.7	10.8	-0.76	-0.72
22.74	14.08	0.24	-0.48
22.78	13.76	-1.62	-2.18
22.82	12.481	-4.527	-2.2581
22.86	3.66	-1	-8.24
22.9	9.26	0.04	-4.76
22.94	10.58	-1.3	-2.26
22.98	12.44	-5.48	-1.16
23.02	13.42	-8.52	0.38
23.06	13.42	-6.04	-2.58
23.1	14.18	-2.98	-3.52
23.14	16.54	-5.64	-3.82
23.18	13.12	-1.88	-3.88
23.22	13.48	1.28	-0.68
23.26	10.12	3.84	1.12
23.3	9.12	3.36	-0.12
23.34	9.16	2.92	0.1
23.38	6.12	3.96	-0.34
23.42	9.1	1.94	0.48
23.46	7.36	1.34	2.06
23.5	7.06	2.94	-1.18
23.54	4.48	1.94	0.38
23.58	6.6	-1.66	0.02
23.62	8.34	-3.54	-0.42
23.66	8.14	-4.56	0.3
23.7	10.38	-3.48	-1.56
23.74	13.6	-2.4	-6.56
23.78	12.86	-0.52	-5.74
23.82	8.52	0.76	-2.22
23.86	9.42	-4	-1.74
23.9	7.5	-0.56	-4.04
23.94	6.9	-0.82	-0.84
23.98	6.82	-2.84	0.7
24.02	6.3	-3.82	1.46
24.06	3.14	-3.16	3.38
24.1	4.1	-7.42	1.56
24.14	2.92	-7.3	0.58
24.18	10.32	-7.58	-3.58
24.22	12.44	-7	-5.2
24.26	16.42	-7.92	-7.6
24.3	18.06	-4.56	-8.08
24.34	15.44	-0.32	-7.36
24.38	12.32	0.72	-5.98
24.42	12.14	1.16	-6.08
24.46	10.56	1.9	-1.06
24.5	9.96	3.02	-0.42
24.54	9.46	1.94	1.34
24.58	8.16	-0.3	3.24
24.62	11.28	0.6	3.14
24.66	12.84	-0.08	2.84
24.7	10.42	-3.52	1.68
24.74	11.12	-6.88	-0.18
24.78	10.56	-7.76	-2.16
24.82	12.84	-8.06	-4.74
24.86	12.54	-9.92	-5.46
24.9	11.5	-7.42	-4.44
24.94	4.58	-4.42	-1.88
24.98	11.08	-7.84	-3.64
25.02	12.26	-1.4	-3.66
25.06	10.34	-7.08	-4.3
25.1	10.1	-7.28	-2.74
25.14	11.72	-6.04	-1.68
25.18	10.5	-4.56	0.54
25.22	12.96	-5	-2.5
25.26	14.48	-10.94	-3.68
25.3	12.84	-9.52	-3.12
25.34	10.84	-8.42	-2.78
25.38	10.5	-7.78	-0.06
25.42	10.28	-10.18	-0.12
25.46	11.98	-5.6	0.4
25.5	8.96	-4.5	0.88
25.54	10.84	-3.66	1.56
25.58	9.68	-1.66	0.7
25.62	11.68	-5.04	3.04
25.66	13.08	-8.52	3.22
25.7	12.54	-9.28	-3.32
25.74	12.46	-4.68	-0.94
25.78	12.72	-2.96	-1.36
25.82	9.68	-4.9	1.24
25.86	7.88	-1.24	3.2
25.9	8.14	-0.94	3.76
25.94	9	-4.68	5.24
25.98	8.82	-6.32	5.74
26.02	7.94	-3.72	5.62
26.06	10.78	-4.16	6.68
26.1	9.98	-2.34	7.4
26.14	10.94	1.74	7.46
26.18	7.88	-2.72	6.82
26.22	8.94	-6.1	4.76
26.26	11.38	-5.74	2.6
26.3	12.12	-8.04	1.3
26.34	11.82	-9	-1.02
26.38	9.8	-12.22	-2.12
26.42	10.68	-10.02	-1
26.46	11.96	-3.9	-5.48
26.5	11.02	-1.14	-10.44
26.54	10.56	3.8	-7.6
26.58	7.92	5.38	-4.38
26.62	8.14	8.92	-5.48
26.66	5.02	4.74	-6.22
26.7	3.48	0.58	-5.44
26.74	4.94	1.22	-3.92
26.78	6.12	-3.06	-0.94
26.82	5.34	-1.7	0
26.86	7.3	-3.58	0.5
26.9	8.86	-4.04	-0.6
26.94	10.9	-5.76	-1.2
26.98	9.3	-6.14	-3.58
27.02	8.66	-2.1	-1.48
27.06	9.6669	-1.677	-1.2892
27.1	10.159	-1.0151	-1.0765
27.14	11.94	2.44	-11.22
27.18	11.061	0.51895	-0.7184
27.22	11.448	1.329	-0.57653
27.26	11.776	2.1263	-0.46187
27.3	12.033	2.8797	-0.37624
27.34	12.207	3.5582	-0.32147
27.38	11.64	7.38	2.38
27.42	9	5.7	5.7
27.46	14.72	15.98	1.22
27.5	11.56	4.88	-3.36
27.54	10.96	4.9	-1.7
27.58	10.16	-0.48	0.42
27.62	9.98	-1.28	-2.22
27.66	11.68	-3.8	-1.76
27.7	7.64	-3.72	-1.42
27.74	5.46	-0.24	-1.86
27.78	4.54	-1.64	-2.18
27.82	4.48	1.04	-2.94
27.86	2.72	1.78	-3.48
27.9	5.72	0.64	-0.92
27.94	6.28	-0.3	0.14
27.98	1.88	-4.5	2.74
28.02	3.76	-3.16	4.66
28.06	6.54	-2.06	5.14
28.1	5.08	-3.46	2.68
28.14	4.52	-5.22	1.68
28.18	8.42	-9.86	4.04
28.22	10.04	-6.52	6.06
28.26	10.94	-9.36	6.34
28.3	17.46	-3.24	2.32
28.34	18.44	1.12	-2.46
28.38	18.38	2.38	0.22
28.42	17.72	2.38	-1.48
28.46	18.98	5.78	-3.02
28.5	17.84	2.92	-7.32
28.54	20.3	-0.48	-7.72
28.58	19.38	-1.96	-5.5
28.62	14.04	-0.48	-2.82
28.66	16.88	3.46	-4.36
28.7	14.18	2.46	-4.62
28.74	14.18	-2.22	-4.66
28.78	10.7	0.8	-6
28.82	6.2	-1.24	-6.38
28.86	3.48	-4.54	-3.32
28.9	11.62	0.28	0.9
28.94	9.62	-6.36	6.14
28.98	8	-7.24	5.58
29.02	5.94	-10.82	5.88
29.06	0.26	-7.5	8.46
29.1	5.78	-3.82	10.44
29.14	8.6	-2.76	10.44
29.18	6.84	-1.34	8.34
29.22	4.96	-2.48	6.46
29.26	0.54	0.2	5.38
29.3	8.1	1.98	5.86
29.34	7.78	-6.56	7.26
29.38	6	-2.7	7.06
29.42	5	-6.76	6.36
29.46	10.62	-8.68	4.72
29.5	11.08	-12.26	4.7
29.54	17.04	-8.72	5.98
29.58	9.46	-13.26	8.04
29.62	8.9	-12.24	7.86
29.66	8.4	-10.1	8.9
29.7	8.82	-8.68	8.42
29.74	10.8	-4.92	7.52
29.78	8.92	-1.96	7.58
29.82	11.06	-8.42	3.76
29.86	11.78	-9.02	2.72
29.9	12.78	-5.96	3.24
29.94	7.62	-4.86	2.16
29.98	8.98	-1.7	0.06
30.02	7.4	-1.4	-3.5
30.06	12.48	-3.76	-5.02
30.1	9.32	-3.16	-2.4
30.14	10.94	-2.12	0.56
30.18	8.78	-1.76	-1.9
30.22	6.36	-3.74	-0.28
30.26	7.52	0.8	-0.5
30.3	7.62	-2.2	-2
30.34	6.34	-0.82	-2.72
30.38	6.78	-1.56	-2.32
30.42	6.76	-4.32	-3.54
30.46	6.72	-4.14	-3.1
30.5	7.12	-4.34	-2.7
30.54	5.3	-1.44	-2.16
30.58	8.82	-4.92	-0.22
30.62	8.06	-8.34	2.38
30.66	10.56	-12.94	-4.5
30.7	9.16	-8.58	-5.06
30.74	8.46	-8.92	-2.1
30.78	8.96	-10.94	0.2
30.82	11.14	-9.66	1.62
30.86	14.76	-10.52	-4.1
30.9	16.12	-9.28	-7.38
30.94	18.96	-7.9	-7.62
30.98	15.571	-12.181	-4.6022
31.02	15.709	-11.666	-4.5184
31.06	15.743	-11.009	-4.3817
31.1	15.94	-11.44	-4.54
31.14	16.92	-10.84	-7.22
31.18	17.16	-5.04	-7.18
31.22	14.74	-10.24	-3.76
31.26	15.58	-7.68	-1.52
31.3	13.02	-10.74	0.42
31.34	12.32	-10.3	-1.62
31.38	15.28	-11.4	-3.8
31.42	13.34	-6.26	0.7
31.46	11.532	-0.7657	-1.3901
31.5	10.779	0.20832	-1.0569
31.54	9.9883	1.0972	-0.74082
31.58	12.44	7.42	-7.96
31.62	5.52	10.66	-4.54
31.66	8.22	11.26	0.18
31.7	6.78	4.78	1.64
31.74	6.54	3.58	3.2
31.78	3.96	3.02	5.84
31.82	-0.7	3.18	5.28
31.86	-0.6	5.14	2.34
31.9	0.26	1.06	0.44
31.94	-0.38	-1.94	-1.82
31.98	2.7	-0.38	-2.28
32.02	4.42	-4.22	-2.6
32.06	6.1	-4.98	-1.94
32.1	9.62	-7.8	-3.5
32.14	6.36	-4.1	-3.68
32.18	7.86	-0.84	-4.54
32.22	8.58	0.34	-5.32
32.26	6.1993	2.5959	-2.9066
32.3	8.84	12.52	-5.56
32.34	7.3	8.16	-5.04
32.38	7.12	9.44	1.7
32.42	5.94	4.72	2.44
32.46	3.5	6.4	0.86
32.5	2.34	5.72	1.44
32.54	3.72	4.46	0.4
32.58	2.46	6.28	1.28
32.62	6.96	1.86	2.9
32.66	9.74	0.38	0.8
32.7	10.68	-2	0.22
32.74	8.18	-1.64	-0.8
32.78	8.92	-0.16	-1.6
32.82	6.74	1.06	-1.48
32.86	6.54	1.22	-0.82
32.9	7.52	-3.26	-0.3
32.94	8.18	-4.56	-1.42
32.98	8.24	-0.94	-1.28
33.02	7.24	-0.76	0.04
33.06	6.38	-1.24	1.18
33.1	9.86	-3.18	2.16
33.14	10.3	0.16	3.78
33.18	8.42	-4.46	4.14
33.22	10.3	0.1	3.56
33.26	8.66	-2.48	6.04
33.3	7.3	-5.28	5.12
33.34	6.6	-2.58	3.32
33.38	6.64	-1.64	1.78
33.42	5.24	-2.46	1.82
33.46	7.46	0.08	-0.72
33.5	7.7	1.04	-1.94
33.54	8.82	-0.72	-1.4
33.58	14.64	-3.68	0.24
33.62	12.56	-10.24	-0.3
33.66	10.912	-5.9199	-1.9104
33.7	12.64	-11.54	4.14
33.74	14.94	-10.4	-4.04
33.78	13.2	-11.92	-2.76
33.82	12.34	-10.08	-3.06
33.86	12.02	-8.74	-3.28
33.9	11.32	-2	-7.26
33.94	10.36	-4.46	-5.2
33.98	9.08	-3	-2
34.02	9.28	-13.5	0.9
34.06	11.48	-11.1	3.38
34.1	9.8	-7.34	4.06
34.14	13.8	-9.18	-0.6
34.18	14.8	-5.68	-2.12
34.22	14.34	-6.36	-1.88
34.26	12.38	-4.92	-1.44
34.3	9.46	-4.28	-0.08
34.34	7.7	-3.62	2.84
34.38	9.92	-4.32	2.5
34.42	11.78	-7.14	1.04
34.46	11.6	-7.52	2.64
34.5	12.14	-6.68	2.58
34.54	9.48	-5.46	1.38
34.58	10.82	-5.04	0.88
34.62	11.24	-2.98	2.32
34.66	11.9	-5.58	4.06
34.7	13.54	-1.6	1.56
34.74	13.14	-2.18	-1.3
34.78	12.2	1.86	-3.16
34.82	12.54	0.34	-1.94
34.86	12.02	-3.18	-1.12
34.9	13.34	-0.8	0.48
34.94	12.64	1.12	1.36
34.98	7.36	-2.62	0.76
35.02	9.04	-1.16	-3.48
35.06	10.68	4.82	-6.26
35.1	10.92	2.92	-5.92
35.14	9.38	-1.7	-5
35.18	9.86	2.32	-5.48
35.22	7.38	-6.52	-2.08
35.26	13.66	-2.44	0.36
35.3	10.56	-3.22	-0.46
35.34	13.2	-0.24	-2.48
35.38	7.64	-0.3	1.1
35.42	8.82	-3.68	0.64
35.46	12.14	0.26	-0.16
35.5	12.28	-1.32	-0.78
35.54	9.42	1.58	-0.9
35.58	9.2	-1	0.44
35.62	12.7	-1.6	0.86
35.66	9.92	-1.06	1.36
35.7	8.5	-2.12	1.52
35.74	10.74	-0.34	-1.9
35.78	10.28	0.76	-6.04
35.82	9.36	-1.06	-4.04
35.86	9.74	2.24	-2.84
35.9	12.9	7.46	-4.56
35.94	10.2	8.52	-2.4
35.98	10.44	7.38	-2.6
36.02	8.44	3.62	-3.08
36.06	8.16	3.82	-3.4
36.1	9.56	3.7	-2.58
36.14	7.46	1.64	-2.12
36.18	7.94	3.96	-5.44
36.22	3.42	0.68	-6.82
36.26	4.36	1.28	-6.54
36.3	1.94	-1.56	-6.06
36.34	3.78	0.98	-5.64
36.38	2.88	0.84	-2.34
36.42	4.06	-1.2	-0.24
36.46	2.62	-1	-0.54
36.5	2.22	-3.68	0.56
36.54	1.28	-8.76	0.58
36.58	9	-5.12	1.82
36.62	3.9	-7.48	3.6
36.66	5.3	-8.64	3.38
36.7	7.64	-8.22	4
36.74	6.14	-10.12	7.9
36.78	9.5	-12.32	7.36
36.82	11.34	-10.26	2.52
36.86	11.68	-8.28	-0.64
36.9	15.46	-7.1	-1.88
36.94	12.64	-4.96	-2.78
36.98	9.5	-2.76	-2.94
37.02	8.98	-2.36	-0.94
37.06	11.38	-3.54	-2.34
37.1	9.26	-4.72	0.22
37.14	10.56	-3.46	2.26
37.18	9.46	-4.04	1.68
37.22	12.206	1.7681	-3.6832
37.26	12.466	2.9991	-4.0207
37.3	12.706	4.156	-4.292
37.34	12.918	5.2157	-4.4968
37.38	11.1	4.66	-2.96
37.42	13.16	6.22	-4.58
37.46	15.78	11.14	-8.28
37.5	14.98	10.1	-8.14
37.54	14.12	14.06	-8.28
37.58	13.66	10.14	-7.56
37.62	13.3	6.3	0.98
37.66	12.52	6.88	-0.82
37.7	12.06	1.06	-1.84
37.74	13.48	0.8	-4.7
37.78	8.84	4.36	-1.66
37.82	11.5	6.3	-2.08
37.86	10.2	10.38	1.62
37.9	15.32	5.44	0.14
37.94	10.427	3.6904	-1.0157
37.98	15.52	-1.16	-5.26
38.02	9.4	8.16	-3.74
38.06	9.34	7.02	-2.98
38.1	8.7	0.42	-3
38.14	6.68	1.86	-1.94
38.18	11.72	0.28	-2.06
38.22	7.98	1.16	-0.12
38.26	8.08	-0.72	2.5
38.3	4.7	-4.78	5.02
38.34	8.8976	-2.9451	-0.16649
38.38	7.96	-7.58	3.18
38.42	8.66	-5.82	0.46
38.46	6.62	-3.1	1.32
38.5	9.48	-5.66	-0.72
38.54	8.08	-6.9	-3.16
38.58	10.84	-3.96	-3.96
38.62	12.54	-0.06	-2
38.66	15	-3.18	-3
38.7	16.02	-4.62	-3.04
38.74	12.36	-1.12	-3.98
38.78	9.86	1.8	-4.38
38.82	8.46	0.66	-3.34
38.86	8.94	-3.2	-0.94
38.9	8.4	-4.7	-0.66
38.94	8.46	-1.14	0.58
38.98	10.38	-6.42	0.98
39.02	10.28	-8.26	0.22
39.06	9.96	-5.34	-1.32
39.1	11.76	-5.9	-0.8
39.14	12.54	-5.1	-3.54
39.18	11.3	-5.26	-3.44
39.22	12.34	-3.32	-2.48
39.26	12.76	0.1	-2.22
39.3	9.6	-5.9	-0.66
39.34	12.18	-2.18	-1.48
39.38	12.56	-3.88	-3.52
39.42	12.64	-7.04	-4.08
39.46	12.16	-2.26	-5.86
39.5	7.98	-1.8	-2
39.54	7.58	-3.72	-2.18
39.58	13.02	-1.32	-5.36
39.62	18.58	0.64	-6.4
39.66	17.7	5	-6.56
39.7	15.24	0.66	-3.52
39.74	18.28	0.08	-2.9
39.78	13.62	-1.68	-2.16
39.82	11.22	-3.74	-1.22
39.86	9.22	1.3	-1.88
39.9	7	-0.72	-0.2
39.94	7.06	-0.26	2.36
39.98	6.9	-0.54	5.02
40.02	5.38	-5.04	6.8
40.06	7.18	-9.12	5.04
40.1	8.5	-8.36	3.72
40.14	8.24	-6.26	2.16
40.18	10.22	-3.7	2.86
40.22	8.88	-0.98	0.78
40.26	6.5	3.14	-4.24
40.3	7.06	4.16	-4.26
40.34	7.32	3.38	-1.62
40.38	12.66	-1.06	-3.64
40.42	10.92	-1.7	-4.54
40.46	9.1	-2.9	-2.42
40.5	8.38	-1.88	-4.28
40.54	9.06	3.26	-2.12
40.58	10.28	0.12	-0.64
40.62	5.76	7.82	-1.48
40.66	5.24	7.48	-0.58
40.7	4.32	0.28	-2.46
40.74	4.38	-2.58	-1.7
40.78	5.46	-2.46	-0.58
40.82	1.76	-3.62	1.78
40.86	3.32	-2.56	1.56
40.9	6.82	-6.48	1.48
40.94	6.94	-7.78	5.88
40.98	4.92	-8.42	8.18
41.02	7.04	-9.42	4.9
41.06	7.3	-9.92	5.92
41.1	10.56	-11.74	5.38
41.14	11.56	-11.74	5.78
41.18	11.8	-5.3	9.38
41.22	8.34	-8.16	7.88
41.26	11.08	-9.14	4.02
41.3	6.74	-8.78	5.2
41.34	8.26	-6.28	6.1
41.38	9.8619	-7.6494	2.9381
41.42	10.064	-6.9343	1.8737
41.46	9.7	-10.62	-4.64
41.5	8.32	-6.72	-1.38
41.54	7.38	-7.2	1.2
41.58	8.32	-4.32	-0.26
41.62	9.86	-5.28	3.08
41.66	17.04	-2.7	-3.36
41.7	13	-0.8	-6.32
41.74	12	0.7	-6.98
41.78	15.92	3.02	-5.44
41.82	12.74	0.88	-4.82
41.86	12.86	-2	-3.74
41.9	9.22	-6	0.56
41.94	12.94	-6.4	-1.48
41.98	16.26	-8.82	-6.6
42.02	12.22	-3.6	-5.86
42.06	7.46	-2.38	-4.02
42.1	5.62	4	-2.7
42.14	3.62	-0.82	-1.32
42.18	3.46	-0.9	-1.24
42.22	2.1	0.8	-0.88
42.26	1.46	-1.34	1.28
42.3	5.7	-1.16	3.66
42.34	6.18	2.66	1.24
42.38	3	-0.36	2.54
42.42	3.58	-3.78	1.1
42.46	7.88	4.54	0.68
42.5	7.36	-0.14	-0.62
42.54	2.84	2.84	-0.18
42.58	2.18	1.62	0.02
42.62	0.8	-2.34	0.14
42.66	4.24	-6.02	0.66
42.7	7.7	-2.24	-1.86
42.74	5.84	1.28	-2.48
42.78	3.32	2.74	-6.02
42.82	4.72	1.86	-4.76
42.86	6.64	-0.5	-1.54
42.9	5.26	-4.6	2.44
42.94	3.84	-14.54	4.14
42.98	4.88	-12.84	9.62
43.02	6.7518	-5.3329	0.49445
43.06	7.94	-7.48	2.56
43.1	8.1236	-4.6615	0.4931
43.14	7.6	-6.86	-6.2
43.18	1.12	-6.5	-4.08
43.22	9.14	-1.32	-1.32
43.26	10.38	-1.7	2.14
43.3	12.02	-1.5	1.3
43.34	15.42	4.96	-2.68
43.38	15.24	5.76	-4.16
43.42	18	3.94	-5.68
43.46	18.5	0.1	-7.96
43.5	15.22	3.04	-8.94
43.54	12.02	4.56	-9.96
43.58	11.96	3.3	-11.34
43.62	10.7	2.22	-10.46
43.66	7.1	1.28	-9
43.7	9.76	3.54	-8.2
43.74	1.98	4.14	-6.28
43.78	2.74	4.9	-3.88
43.82	4.78	4.34	-2.84
43.86	6.38	2.48	-6.14
43.9	5.42	-3.64	-5.76
43.94	4.18	-6.28	-3.72
43.98	4.72	-1.66	-3.92
44.02	4.86	1.86	-2.34
44.06	6.58	-1.04	-2.66
44.1	3.96	-3.26	-3.74
44.14	5.14	-7.66	-3.3
44.18	6.94	-6.62	-0.68
44.22	7.76	-9.96	0.28
44.26	10.98	-12.76	-0.3
44.3	10.38	-11.1	0.22
44.34	11.44	-11.46	0.22
44.38	12.46	-8.04	0.38
44.42	13.88	-6.68	-0.18
44.46	12.88	-2.46	0.18
44.5	10.5	-0.76	0.04
44.54	8.76	-2.72	2.86
44.58	11.58	-7.16	0.94
44.62	9.94	-2.22	-1.32
44.66	10.24	-2.48	0.28
44.7	12.96	-2.06	-5.98
44.74	14.44	-4.84	-4.68
44.78	12.5	-6.66	-1.8
44.82	9.62	-3.62	-2.3
44.86	10.86	-5.74	-3.26
44.9	9.7	-5.38	-3.58
44.94	10.06	-3.34	-4.28
44.98	10.72	-6.72	-2.98
45.02	10.26	-10.88	-1.02
45.06	8.92	-9.82	-0.02
45.1	10.36	-9.06	-2.06
45.14	15.94	-4.74	-7.66
45.18	11.14	-6.98	-3.16
45.22	15.84	-5.74	-4.52
45.26	12.06	-5.82	-2.04
45.3	13.36	-6.96	-5.74
45.34	15.98	-10.22	-5.44
45.38	14.56	-7.84	-2.92
45.42	12.28	-10.12	-0.38
45.46	13.7	-2.44	-1.96
45.5	19.9	-5.62	-5.2
45.54	21.14	-3.7	-5.36
45.58	16.56	-3.64	-3.36
45.62	16.06	-0.34	-1.76
45.66	15.9	-2.1	-4.6
45.7	17.08	1.06	-4.46
45.74	15.8	-2.46	-7.02
45.78	18.1	-2.54	-8.18
45.82	17.64	-1.88	-8.8
45.86	17.4	2.2	-7.1
45.9	17.26	0.6	-3.74
45.94	19.16	2.62	-7.72
45.98	16.06	-2	-7.02
46.02	13.56	-0.78	-3.54
46.06	12.54	-1.4	-4.22
46.1	15.14	-3.34	-1.42
46.14	12.66	0	-4.3
46.18	7.3	6.22	-5.16
46.22	3.72	0.8	-1.2
46.26	7.9	-3.48	1.46
46.3	2.8	-3.7	1.86
46.34	5.66	-5.96	2.18
46.38	6.34	-7.42	1.74
46.42	7.22	-11.2	0.84
46.46	7.28	-11.14	-0.96
46.5	8.8	-9.72	-0.64
46.54	8.32	-11.28	4.44
46.58	8.96	-11.08	0.34
46.62	10.96	-8.08	2.04
46.66	9.68	-11.46	2.76
46.7	10.8	-12.16	0.96
46.74	11.44	-13.22	3.62
46.78	15.52	-13.98	-1.52
46.82	13.42	-7.66	0.62
46.86	11.8	-12.3	-3.12
46.9	11.78	-6.02	-11.1
46.94	10.38	-7.54	-8.02
46.98	11.26	-4.08	-4.92
47.02	13.98	4.78	-2.52
47.06	14.06	1.28	-4.3
47.1	12.2	-1.12	-5.54
47.14	12.16	-0.38	-2.76
47.18	11.86	-0.88	-3.08
47.22	12.3	-0.22	-5.98
47.26	12.16	-0.48	-6.72
47.3	11.02	-0.08	-6.38
47.34	14.58	3.32	-3.64
47.38	15.42	3.26	-6.26
47.42	11.46	4.72	-6.96
47.46	7.88	5.66	-4.36
47.5	10.7	2.04	-1.24
47.54	10.6	0.22	-1.32
47.58	8.58	-1.52	0.04
47.62	9.74	-3.5	-2
47.66	6.62	-0.54	-1.6
47.7	2.9	-2.68	-1.3
47.74	2.18	-5.32	2.1
47.78	4.98	-3.52	4.1
47.82	7.34	-4.8	4.26
47.86	8.98	-4.4	4.26
47.9	13.22	-5.76	2.66
47.94	11.5	-10.46	5.5
47.98	7.5	-11.24	6.78
48.02	10.8	-6.06	4.32
48.06	12.16	1.68	2.44
48.1	5.18	5.72	-1.82
48.14	3.9	5.6	-3.46
48.18	9.6617	-1.717	-0.66621
48.22	10.84	5	0.46
48.26	13.02	-1.28	-1.72
48.3	11.7	-0.38	-6.52
48.34	10.3	-4.62	-6.38
48.38	10.56	-4.84	-5.06
48.42	9.28	-6.8	-3.88
48.46	8.1	-2.26	-0.9
48.5	9.68	-9.7	4.66
48.54	12.2	-11.08	5.42
48.58	14.24	-7.54	3.98
48.62	17.42	-6.36	1.78
48.66	17.58	-4.96	2.1
48.7	16.8	-4.74	0.92
48.74	14.24	0.28	-5.98
48.78	17	0.64	-7.06
48.82	14.7	3.36	-6.06
48.86	16.34	2.96	-4.62
48.9	14.2	2.58	-3.04
48.94	12.76	3.56	-2.52
48.98	9.08	1.28	-0.06
49.02	8.48	-2.68	0.58
49.06	6.78	-1.26	0.08
49.1	3.56	-2.5	1.92
49.14	4.88	-3.82	3.78
49.18	8.6	-6.44	1.46
49.22	7.06	-8.5	-0.78
49.26	9.56	-4.16	0.8
49.3	15.72	-8.12	2.92
49.34	11.82	-13.8	-2.38
49.38	13.42	-9.76	-4.68
49.42	10.72	-9.68	-7.08
49.46	6.52	-0.62	-2.34
49.5	8.96	-0.28	-0.46
49.54	6.3	-8.18	1.24
49.58	7.76	-4.54	0.6
49.62	6.3	-6.26	0
49.66	5.98	-13.28	-7.18
49.7	12.06	-14.1	-9.04
49.74	8.18	-10.52	-7.66
49.78	6.6	-11.34	-4.46
49.82	6.72	-7.92	-5.74
49.86	6.42	-4.1	-5.06
49.9	6.78	-6.76	-1.52
49.94	11.64	-12.68	-2.76
49.98	6.78	-16.08	0.48
50.02	11.3	-14.5	0.56
50.06	13.72	-9.84	-3.84
50.1	8.04	-9.84	-5.52
50.14	11.44	-10.58	-1.52
50.18	10.84	-11.22	-0.84
50.22	16.1	-8.06	-3.4
50.26	18.16	-3.74	-5.44
50.3	17.4	2.24	-5.16
50.34	16.041	-0.78591	-5.9667
50.38	16.218	-0.20381	-5.9001
50.42	16.96	2.38	-7.08
50.46	21.34	2.98	-3.5
50.5	16.6	1.8	-6.64
50.54	16.42	3.28	-6.36
50.58	16.64	3.92	-5.82
50.62	16.9	3.44	-4.36
50.66	14.88	3.68	-4.86
50.7	15.6	5.46	-6.46
50.74	13.4	10.86	-5.98
50.78	15.78	11.22	-7.36
50.82	13.746	1.9098	-1.4399
50.86	13.253	1.8198	-0.83335
50.9	12.738	1.7006	-0.2163
50.94	6.12	1.22	-0.68
50.98	12.1	0.84	-0.18
51.02	9.56	-0.18	-0.28
51.06	8.76	-5.02	2.08
51.1	7.64	-1.64	6.64
51.14	5.6	-3.86	8.74
51.18	8.9338	0.40032	3.953
51.22	8.92	-7.98	5.6
51.26	10.22	-3.74	7.48
51.3	7	-0.36	9.68
51.34	3.46	-0.48	10.2
51.38	12.24	3.1	9.24
51.42	10.22	-1.56	4.44
51.46	13.36	0.22	3.46
51.5	10.24	-2.22	3.14
51.54	1.54	2.2	3.2
51.58	3.44	2.62	4.08
51.62	3.2	1.62	6.74
51.66	3.2	-2.22	9.06
51.7	7.46	-3.52	5.56
51.74	5.84	0.74	5.32
51.78	3.9	3.46	7.94
51.82	6.7484	5.3506	5.5461
51.86	7.4233	5.6778	4.9583
51.9	8.1758	5.9498	4.3177
51.94	11.02	13.14	2.96
51.98	10.12	14.1	3.2
52.02	9.56	16.1	9.52
52.06	11.628	6.4675	1.4441
52.1	11.66	11.76	8.82
52.14	13.385	6.3711	-0.026637
52.18	14.213	6.2307	-0.73231
52.22	14.984	6.0277	-1.4036
52.26	15.683	5.7611	-2.0298
52.3	16.5	5.76	0.8
52.34	15.7	-3.02	-7.66
52.38	18.1	-2.66	-6.62
52.42	17.42	0.78	-7.46
52.46	19.32	1.68	-6.64
52.5	18.48	0.52	-6.66
52.54	19.2	1.86	-8.02
52.58	13.36	2.44	-8.3
52.62	15.56	4.08	1.18
52.66	13.64	2.86	2.06
52.7	14.66	-0.5	-0.44
52.74	12.48	-3.7	-3.26
52.78	11.18	-0.94	-0.68
52.82	11.5	-0.14	-0.36
52.86	12.42	-1.02	-1.2
52.9	10.48	-0.3	-0.72
52.94	9.74	0.16	-0.46
52.98	10.4	-1.58	-1.98
53.02	9.46	-0.52	-3.94
53.06	8.38	2.66	-2.74
53.1	8.24	2.88	-2.16
53.14	6.38	0.5	-1.44
53.18	5.52	1.7	-2.96
53.22	3.14	3.72	-2.8
53.26	-0.52	5.54	-1.42
53.3	5.86	1.62	-1.24
53.34	5.0265	1.6016	-0.8028
53.38	5.7	2.52	-1.18
53.42	5.4119	-0.1049	-0.080404
53.46	5.7456	-1.0558	0.27538
53.5	6.4	3.3	2.56
53.54	8.52	-0.6	2.9
53.58	10.82	-3.4	2
53.62	7.8893	-4.9373	1.4088
53.66	5.04	-2.76	1.48
53.7	8.98	-7.6	3.18
53.74	9.06	-12.26	1.62
53.78	11.22	-11.28	0.38
53.82	13.24	-10.34	0.14
53.86	17.52	-11.26	-3
53.9	13.64	-3.24	-2.26
53.94	11.56	-9.12	2.16
53.98	14.46	-6.02	1.18
54.02	15.52	-7.56	-0.6
54.06	18.34	-6.96	0.46
54.1	20.84	-1.1	-6.56
54.14	22.24	-1.06	-5.08
54.18	19.42	-0.88	-0.94
54.22	21.46	2.72	-3.68
54.26	17.74	0.52	-2.4
54.3	19.12	-3.88	-2.8
54.34	18.5	-5.28	-5.04
54.38	18.28	1.22	-7.06
54.42	16.58	-0.04	-6.7
54.46	14.8	3.48	-3.92
54.5	13.6	7.18	-1.32
54.54	13.3	4.96	2.76
54.58	10.48	6.64	2.48
54.62	11.28	6.26	-2.8
54.66	11.68	6.12	-2.34
54.7	7.22	3.72	1.6
54.74	6.5	4.54	3.28
54.78	4.48	-1.7	2.88
54.82	10.74	-4.44	-0.36
54.86	12.2	-5.34	-0.12
54.9	11.12	-5.54	0.1
54.94	9.64	-3.58	1.86
54.98	7.96	-4.96	-1.8
55.02	10.56	-2.46	-3.54
55.06	15.06	-2.14	-3.58
55.1	13.42	-1.36	-3.92
55.14	10.78	-1.02	-4.56
55.18	11.76	1.58	-4.74
55.22	13.1	2.74	-5.62
55.26	13.04	-3.18	-5.44
55.3	10.3	-2.84	-5.16
55.34	9.16	-7	-3.06
55.38	7.74	-7.86	-3.42
55.42	9.74	-3.88	-5.82
55.46	10.74	-7.78	-3.26
55.5	10.94	-9.06	-0.64
55.54	14.38	-14.72	0.26
55.58	14.54	-10.9	-5.68
55.62	14.82	-8.86	-5.92
55.66	11.22	-10.42	-1.88
55.7	9.36	-11.66	2.34
55.74	10.32	-11.98	3.68
55.78	13.78	-13.98	-0.24
55.82	15.66	-13.62	-0.04
55.86	13.6	-10.82	-3.1
55.9	11.2	-10.02	-2.1
55.94	10.84	-8.88	-1.68
55.98	9.54	-7.28	-1.7
56.02	11.02	-4.3	1.34
56.06	16.22	-2.64	-3.3
56.1	19.74	2.32	-4.98
56.14	21.54	1.68	-5
56.18	19.5	3.56	-6.08
56.22	20.36	5.18	-5.52
56.26	20.22	6.12	-6.08
56.3	18.94	5.04	-4.72
56.34	22.78	6.36	-6.42
56.38	21.48	1.1	-6.6
56.42	15.64	-1.58	-6.5
56.46	19.68	3.2	-4.6
56.5	20.04	4.76	-5.56
56.54	19.68	5.36	-5.6
56.58	16.68	2.5	-7.88
56.62	18.94	-0.04	-6.14
56.66	19.12	1.68	-5.14
56.7	14.54	-0.54	-6.24
56.74	9.82	-2.7	-6.84
56.78	10.669	1.8891	-4.7291
56.82	9.448	1.734	-3.9954
56.86	3.5	8.06	-2
56.9	4.32	6.1	-2.94
56.94	3.5	0.96	-4.56
56.98	4.6	2.04	-2.94
57.02	4.9341	0.69643	-0.38704
57.06	6.36	1.3	-1.76
57.1	4.36	-3.04	-1.74
57.14	8.1	1.5	-1.92
57.18	3.32	2.16	1.46
57.22	5.66	-0.54	4.08
57.26	6.36	-7.32	2.74
57.3	5.58	-5.2	3.46
57.34	12.86	-6.58	4.66
57.38	16.76	-1.78	1.88
57.42	15.96	0.12	-4.62
57.46	17.6	-3.2	-7.22
57.5	17.34	-5.1	-7.04
57.54	12.908	-1.7083	-1.7086
57.58	15.3	-1.94	-8.06
57.62	10.76	1.42	-8
57.66	10.38	6.7	-3
57.7	8.16	0.36	1.62
57.74	8.82	-1.12	0.46
57.78	12.68	-3.72	1.24
57.82	13.64	-2.52	-0.4
57.86	14.96	-8.56	-0.2
57.9	13.26	-7.02	-1.12
57.94	12.08	-3.9	-3.86
57.98	12.52	-5.86	-6.82
58.02	16.98	-6.78	-6.2
58.06	15.22	-6.22	-5.86
58.1	12.24	-7.34	-2.46
58.14	11.06	-10.68	2.22
58.18	11.62	-13.22	2.68
58.22	13.8	-15.18	2.62
58.26	13.4	-15.18	0.46
58.3	11.2	-10.88	-7
58.34	13.4	-7.92	-5.94
58.38	13.8	-10.46	-6.5
58.42	15.7	-9.7	-6.34
58.46	13.72	-13.66	-5.64
58.5	14.52	-8.56	-5.9
58.54	11.82	-8.66	-5.36
58.58	11.46	-7.9	-4.22
58.62	13.22	-8.52	-4.28
58.66	14.2	-7.84	0.1
58.7	13.78	-9.08	3.22
58.74	14.02	-10.42	1.56
58.78	12.92	-7.26	-0.14
58.82	20.08	-7.2	-7.98
58.86	17.64	-6.26	-8.5
58.9	15.76	-3.66	-7.38
58.94	17.82	0.24	-3.1
58.98	16.54	1.48	-5.2
59.02	15.8	-2.56	-5.04
59.06	14.36	-6.32	-3.9
59.1	14.18	-5.16	-1.76
59.14	13.12	-3	-1.4
59.18	10.52	-2.12	-0.6
59.22	11.78	1.46	-1.48
59.26	8.88	-2.36	-1.38
59.3	9.6	-2	-0.42
59.34	11.2	-4.8	-0.28
59.38	9.6	-1.64	-1.56
59.42	10.86	-5	-3.74
59.46	13.08	-4.76	-4.46
59.5	16.58	-5.2	-4.62
59.54	14.3	-6.34	-3.66
59.58	13.12	-4.28	-7.28
59.62	14.88	2.08	-8
59.66	19.54	7.76	-9.88
59.7	17.58	13.46	-7.16
59.74	16.88	11.98	-6.96
59.78	17.1	8.52	-7.4
59.82	15.216	0.93441	-6.5194
59.86	14.689	-0.47434	-5.9013
59.9	14.089	-2.0015	-5.1944
59.94	13.431	-3.5929	-4.4196
59.98	12.735	-5.1948	-3.5979
60.02	7.7	-10.52	-4.7
60.06	8.2	-13.06	-4.16
60.1	11.98	-10.46	-3.28
60.14	12.14	-7.96	1.04
60.18	9.82	-5.32	5.16
60.22	7.34	-14.9	5.14
60.26	8.54	-15.82	1.64
60.3	8.08	-15.72	0.86
60.34	11.7	-11.4	0.8
60.38	7.24	-9.54	1.1
60.42	6.7	-8.62	1.52
60.46	6.88	-1.52	3.78
60.5	7.28	3.92	5.82
60.54	4.62	5.12	5.7
60.58	4.58	7.62	4.82
60.62	3.44	7.58	2.94
60.66	4.38	9.52	3.98
60.7	9.18	4.98	3.6
60.74	7.14	3.06	1.02
60.78	13.74	3.36	-2.2
60.82	13.66	-1.12	-0.14
60.86	11.82	1.74	-3.56
60.9	11.94	3.42	-3.82
60.94	9.8	4.2	-4.04
60.98	8.28	6.76	-3.52
61.02	4.76	6.54	-5.1
61.06	-1.2	4.42	-4.9
61.1	4.4	4.6	-1.42
61.14	-2.02	4.68	-0.1
61.18	-0.76	5.12	1.66
61.22	-0.36	3.34	4.36
61.26	2.8	4.22	4.64
61.3	5.2	4.04	5.16
61.34	8.84	4.42	3.4
61.38	8.46	5.84	2.74
61.42	10.34	5.6	3.6
61.46	5.3	3.9	0.52
61.5	4.84	0.7	0.96
61.54	8.14	2.62	3.38
61.58	10.04	0.78	1.92
61.62	8.08	2.02	1.32
61.66	6.06	1.66	2.2
61.7	4.88	0.66	1.8
61.74	9.48	-4.5	-2.22
61.78	3.6	-3.32	-2.36
61.82	4.54	-5.62	-1.18
61.86	6.3	-4.6	-0.24
61.9	7.62	-10.18	-3.38
61.94	5.66	-3.58	-3.78
61.98	6.94	-2.66	-5.36
62.02	9.56	-4.34	-2.4
62.06	9.24	-6.72	-4.82
62.1	10.32	-6.64	-6.6
62.14	10.24	-6.92	-2.76
62.18	13.18	-11.18	-4.2
62.22	14.36	-10.52	-2.76
62.26	14.66	-7.6	-7.08
62.3	14.84	-7.3	-5.5
62.34	12.68	-7.78	-4.98
62.38	13.66	-9.64	-4.1
62.42	13.16	-10.64	-5.9
62.46	14.16	-11.18	-2.68
62.5	8.28	-13.64	1.52
62.54	8.1	-14.4	1.58
62.58	9.68	-12.2	2.8
62.62	12.92	-15.6	3.04
62.66	13.201	-10.278	-0.18134
62.7	13.757	-9.8372	-0.47267
62.74	14.08	-6.44	-6.98
62.78	14.6	-4.68	-1.96
62.82	18.24	-7.34	0.08
62.86	14.44	-7.76	0.68
62.9	14.34	-4.1	3.4
62.94	18.56	-7.78	3.78
62.98	17.739	-5.6469	-3.9087
63.02	18.114	-4.991	-4.4242
63.06	20.84	-7.3	-6.18
63.1	24.02	-10.86	-7.02
63.14	19.16	-3.02	-12.5
63.18	21.72	-0.32	-9.28
63.22	16.4	3.5	-8.78
63.26	15.22	0	-5.94
63.3	14.34	-0.98	-6
63.34	12.36	-1.52	-5.54
63.38	13.58	-1.96	-5.04
63.42	12.92	-1.7	-3.6
63.46	12.54	0.74	-3.04
63.5	13.2	-0.82	-3.34
63.54	12.5	0.92	-3.96
63.58	11.54	1.6	-4.98
63.62	12.06	-0.12	-3.8
63.66	14.94	1.7	-1.94
63.7	14.4	3.12	-3.02
63.74	12.386	2.3715	-0.066661
63.78	13.64	4.38	-0.56
63.82	16.4	3.9	2.38
63.86	13.44	2.1	1.4
63.9	11.22	5.78	2.88
63.94	9.74	2.06	5.42
63.98	9.1	-3.22	4.8
64.02	9.68	-2.08	4.2
64.06	7.06	-3.66	4.02
64.1	6.6	-3.98	3.46
64.14	8.4	-7.5	1.78
64.18	10.22	-5.9	1.16
64.22	13.52	-7.32	1.84
64.26	11.9	-9.56	4.2
64.3	16.58	-10.3	1.04
64.34	18.22	-6.8	-3.76
64.38	14.922	0.13252	-3.1852
64.42	18.62	8.84	-5.14
64.46	19.26	8.06	-8.02
64.5	15	8.86	-6.52
64.54	17.92	4.64	-7.82
64.58	16.78	8.06	-4.68
64.62	12.76	8.08	-3.96
64.66	11.06	8.4	-5.14
64.7	7.74	12.54	-2.36
64.74	11.167	6.3637	-0.10508
64.78	10.7	6.7025	0.35443
64.82	10.278	6.9055	0.78254
64.86	9.9159	6.9548	1.1643
64.9	10.66	14.88	1.7
64.94	10.52	8.7	3.5
64.98	11.96	4.12	4.82
65.02	8.14	-0.06	5.38
65.06	7.12	-4.86	4.84
65.1	5.86	-3.98	4.18
65.14	6.5	-3.58	3.08
65.18	9.6	-5.16	1.16
65.22	9.1	-6.44	0.88
65.26	14.02	-5.86	1.24
65.3	16.66	-2.26	-4
65.34	19.56	0.06	-9.54
65.38	20.28	7.16	-6.86
65.42	17.46	4.88	-7.88
65.46	18.84	3.2	-7.98
65.5	12.66	2.4	-3.64
65.54	14.64	-1.9749	-4.4834
65.58	6.78	-8.34	-3.1
65.62	16.2	-9.88	-7.22
65.66	7.04	-10.08	-2.18
65.7	12.36	-6.32	2.2
65.74	16.14	-4.82	2.86
65.78	9.38	-3.04	-2
65.82	10.554	-4.0888	0.83187
65.86	9.8565	-4.5703	1.7413
65.9	7.84	-3.3	6.3
65.94	6.26	-2.94	9.56
65.98	7.9591	-6.2477	4.234
66.02	7.4472	-6.879	4.9165
66.06	7.0234	-7.5437	5.4899
66.1	6.7043	-8.2402	5.9333
66.14	7.9	-4.72	-0.06
66.18	4.12	-9.06	1.26
66.22	6.36	-9.8	3.7
66.26	4.9	-11.36	3.3
66.3	7.32	-10.12	5.14
66.34	9.4	-13.64	7.08
66.38	13.72	-15.02	5.54
66.42	14.44	-15.06	4.96
66.46	13.88	-17.1	6.82
66.5	13.32	-20.24	-3.46
66.54	10.96	-17.12	-5.48
66.58	13.36	-16.22	-7.7
66.62	16.16	-5.98	-10.8
66.66	14.62	-5.7	-9.7
66.7	11.66	-3.84	-10.46
66.74	12.96	4.54	-10.66
66.78	13.84	4.42	-8.62
66.82	14.28	3.02	-9
66.86	12.78	3.2	-9.04
66.9	11.14	0.24	-8.9
66.94	11.14	-0.36	-7.64
66.98	10.82	-1.8	-5.26
67.02	10.5	-1.58	-8.04
67.06	10.9	-3.96	-7.66
67.1	8.16	-6.66	-5.94
67.14	9.04	-4.3	1.9
67.18	11.1	-7.36	5.54
67.22	8.76	-9.12	3.26
67.26	9.48	-8.26	4.34
67.3	8.7	-6.24	4.72
67.34	9.06	-9.94	1.2
67.38	8.86	-8.18	-0.74
67.42	8.78	-8.14	1.28
67.46	8.14	-7.48	1.46
67.5	10.34	-11.76	-0.82
67.54	10.04	-12.72	-2.28
67.58	11.06	-11.58	0.52
67.62	10.5	-13.34	-2.42
67.66	5.54	-11.84	-2.98
67.7	8.18	-11.02	1.8
67.74	8.4	-11.86	1.54
67.78	6.5	-5.92	3.72
67.82	10.12	-8.72	2.2
67.86	12.62	-7.68	1.68
67.9	12.22	-5.9	-1.42
67.94	12.52	0.12	-2.58
67.98	8.28	-3.34	-0.86
68.02	5.88	-4.12	-0.48
68.06	4.5	-3.62	0.24
68.1	3	-5.34	0
68.14	4.64	-3.68	-3.02
68.18	8.56	-1.48	0.52
68.22	9.8	-8.54	-2.06
68.26	11.98	-4.28	-5.58
68.3	10.56	-5.8	-6.86
68.34	11	-7.24	-5.64
68.38	12.82	-9.12	-2.46
68.42	6.46	-2.08	-7.66
68.46	9.52	1.66	-11.34
68.5	8.42	0.04	-9.9
68.54	12.28	-4.06	-7.9
68.58	10.96	-5.68	-8.24
68.62	5.1	-2.08	-6.96
68.66	5.66	0.7	-6.18
68.7	6.52	-1.86	-2.46
68.74	3.32	-0.76	-2.06
68.78	6.24	-1.56	-1.94
68.82	7.82	-2.16	0.8
68.86	8.3	-5.56	1.68
68.9	4.96	-2.9	2.02
68.94	8	0.04	-1.64
68.98	10.24	-3.84	-4.28
69.02	7.98	-3.38	-2.72
69.06	7.6	-9.9	-1.36
69.1	7.94	-8.96	-1.2
69.14	4.68	-10.94	-2.46
69.18	5.72	-5.04	-2.56
69.22	10.66	-7.78	-1.64
69.26	12.98	-8.18	-6.5
69.3	15.58	-0.42	-6.8
69.34	7.94	-1.68	-4.4
69.38	6.06	0.08	-3.46
69.42	5.66	-0.66	-0.7
69.46	4.6	-0.62	2.04
69.5	8.34	0.34	-1.02
69.54	14.724	-1.6252	-5.9248
69.58	20.96	-1.48	-8.44
69.62	20.54	-3.8	-8.24
69.66	20.96	-4.2	-9.18
69.7	23.16	0.28	-10.14
69.74	17.94	-7.04	-8.98
69.78	17.02	-7.24	-5.96
69.82	16.58	-5.38	-4.68
69.86	16.4	-1.98	-5.28
69.9	13.1	1.96	-2.2
69.94	14.74	1.1	-2.3
69.98	12.42	-4.5	-2.46
70.02	10.02	-7.48	1.16
70.06	10.8	-14.54	1.86
70.1	9.54	-10.56	-3.92
70.14	8.34	-7.48	-2.46
70.18	10.92	-4.84	-4.16
70.22	13.02	-0.04	-6.62
70.26	12.2	2.26	-6.14
70.3	14.6	0.98	-6.02
70.34	9.92	-6.14	-1.32
70.38	7.86	-11.34	0.86
70.42	10.04	-7.84	4.98
70.46	9.08	-11.58	3.86
70.5	15	-14.14	0.4
70.54	15.42	-9.24	-0.42
70.58	13.46	-12.06	-0.3
70.62	13.86	-11.1	-0.18
70.66	14.2	-10.12	-0.58
70.7	14.04	-10.22	-0.64
70.74	12.28	-8.6	-2.64
70.78	13.9	-8.84	-4.84
70.82	18.22	-5.9	-5.32
70.86	14.34	-4.44	-4.56
70.9	11.78	-4.8	-3.38
70.94	11.6	-7.02	-2.82
70.98	16.92	-3.26	-6.46
71.02	14.04	-9.48	-2.26
71.06	13.96	-6.7	-2
71.1	14.16	-8.24	-2.06
71.14	14.28	-8.38	0.58
71.18	15.46	-7.66	1.8
71.22	15.48	-8.14	3.5
71.26	14.7	-3.42	0.82
71.3	14.94	-5.34	-2.2
71.34	11.3	-5.9	-4.44
71.38	12.44	-7.84	-1.76
71.42	10.96	-2.7	-4.58
71.46	15.24	-1.12	-6.1
71.5	11.02	-3.4	-5.22
71.54	11.14	-4.02	-4.66
71.58	15.48	-3.86	-5.54
71.62	14.68	-6.66	-6.04
71.66	16.62	5.54	-9.54
71.7	11.64	4.4	-8.98
71.74	13.16	6.24	-3.98
71.78	5.88	9	-1.7
71.82	6.94	6.76	0.16
71.86	9.06	-1.22	-3.06
71.9	9.2	3.12	-5.44
71.94	8.0725	-1.4119	-2.7892
71.98	4.62	-11.2	1.46
72.02	9.28	-6.86	-2.94
72.06	4.58	-9.54	-1.9
72.1	9.18	-7.36	-3.04
72.14	9.06	-6.7	-2.96
72.18	7.4	-1.96	-3.18
72.22	6.7	-0.6	-2.56
72.26	6.38	-2.52	-0.9
72.3	8.68	-4.86	-1.2
72.34	9.5	-5.2	-2.66
72.38	11.3	-3.92	-4.68
72.42	9.82	0.44	-3.14
72.46	12.56	-4.8	-2.96
72.5	10.16	-5.86	-5.1
72.54	12.6	-2.36	-4.04
72.58	10.72	-2.98	-3.64
72.62	11.5	-1.1	-3.74
72.66	9.58	-0.74	-3.28
72.7	10.56	-1.86	-3.54
72.74	10.2	-3.56	-3.6
72.78	9.56	-1.06	-2.24
72.82	8.26	-1.72	-1.18
72.86	7.08	-1.12	0.26
72.9	8.22	-3.82	2.44
72.94	9.12	-6.94	4.26
72.98	8.66	-9	4.12
73.02	9.06	-7.48	6.6
73.06	11.98	-11.7	-1.98
73.1	12.78	-8.48	-2.54
73.14	10.04	-5.74	-1.6
73.18	9.52	-10.96	1.3
73.22	7.28	-5.1	1.68
73.26	6.78	-4.74	5.58
73.3	9.38	-12.22	4.96
73.34	10.34	-10.7	4.28
73.38	14.48	-15.18	3.8
73.42	15.94	-15.14	0.74
73.46	15.76	-11.08	-0.44
73.5	16.54	-13.14	0
73.54	11.431	-9.3825	1.119
73.58	16.36	-8.12	-1.4
73.62	14.42	-13.64	-0.52
73.66	9.8	-6.32	-0.7
73.7	5.82	-2.38	-5.84
73.74	11.18	-6.3061	-1.813
73.78	4.92	-1.54	-2.66
73.82	11.62	-3.58	2.98
73.86	6.52	-2.22	-0.58
73.9	8.52	-0.44	-4.6
73.94	16.14	-0.64	-6.26
73.98	17.94	-7.1	-6.84
74.02	18.88	-6.38	-5.82
74.06	20.54	-5.78	-3.68
74.1	19.8	-2.8	-6.78
74.14	25.1	-2.26	-5.38
74.18	22.72	-3.54	-5.2
74.22	23.02	1.98	-7.26
74.26	21.76	4.42	-5.92
74.3	20.38	2.18	-4.2
74.34	17.9	3.32	-3.78
74.38	17.1	-0.52	-4.36
74.42	16.58	2.06	-5.1
74.46	14.96	0.92	-5.02
74.5	11.7	-9	-4.4
74.54	13.08	-2.02	-10.5
74.58	8.06	1.06	-5.78
74.62	7.34	-0.78	-4.58
74.66	3.14	-1.38	-0.24
74.7	4.28	1.16	4.94
74.74	2.24	0.8	6.28
74.78	6.3	0.74	6.34
74.82	5.4	-1.84	5.08
74.86	4.38	1.7	2.96
74.9	5.7	6.66	2.72
74.94	4.26	4.38	6.18
74.98	10.54	3.88	6.24
75.02	7.82	1.7	7.56
75.06	6.38	1.92	7.9
75.1	9.04	0.6	6.82
75.14	10.5	-3.94	5.24
75.18	7.46	-5.06	2.06
75.22	7.64	-4.68	1.06
75.26	11	-3.66	5.02
75.3	4.48	-7.18	4.94
75.34	0.78	-4.8	6.74
75.38	-2.56	-6.36	5.18
75.42	-0.6	-8.6	2.58
75.46	3.24	-5.44	2.62
75.5	2.68	-5.7	1.12
75.54	3.6	-3.34	4.64
75.58	3.4029	-7.1317	2.3341
75.62	4.1203	-7.3937	2.2664
75.66	4.9253	-7.6289	2.2227
75.7	0.42	-5.38	-4.48
75.74	5.92	-6.2	0.46
75.78	10.9	-7.06	4.54
75.82	11.82	-9.68	0.72
75.86	10.04	-11.28	1.46
75.9	12.14	-8.96	4.02
75.94	8.62	-8.44	5.02
75.98	10.22	-9.18	3.84
76.02	11.02	-8.78	3.1
76.06	10.38	-8.34	3.88
76.1	9.92	-10.18	4.32
76.14	11.88	-3.88	-0.86
76.18	7.4	-2.28	-1.68
76.22	7.64	-2.92	-2.18
76.26	11.9	3.5	-4.28
76.3	10.74	2.04	-4.66
76.34	10.74	2.14	-5.32
76.38	11.04	1.52	-1.84
76.42	8.72	0.08	-3.28
76.46	12.26	-1.3	-5.16
76.5	10.7	-4.44	-3.16
76.54	11.08	-4.48	-2.12
76.58	10.86	-2.7	1.88
76.62	7.72	-7.4	4.3
76.66	5.36	-6.78	0.88
76.7	10.1	-10.52	0.08
76.74	10.32	-13.16	1.74
76.78	12.94	-15.04	1.98
76.82	15.24	-9.88	-0.48
76.86	10.38	-8.88	-2.64
76.9	10.82	-7.42	-0.2
76.94	12.48	-7.38	1.22
76.98	17.16	-4.02	2.04
77.02	16.82	-4.44	4.02
77.06	18.48	-0.32	-0.08
77.1	13.74	-4.32	-5.32
77.14	9.94	-4.7	-8.08
77.18	15.34	-1.32	-4.78
77.22	16.64	3.58	-7.18
77.26	16.82	5.08	-7.72
77.3	17.16	4.88	-7
77.34	16.88	5.6	-7.16
77.38	18.16	2.5	-6.78
77.42	13.24	-5.3	-6.32
77.46	12.34	-5.3	-7.14
77.5	16.86	-1.7	-9.1
77.54	14.3	-9.2	-5.34
77.58	13.08	-9.88	-10.38
77.62	8.62	-8.66	-7.48
77.66	9.74	-14.48	-1.72
77.7	7.24	-7.52	0.8
77.74	7.68	-10.4	2.32
77.78	8.66	-11.76	1.46
77.82	9.18	-6.92	-0.84
77.86	14.54	-10.6	0.02
77.9	12.02	-9.82	1.7
77.94	10.96	-13.38	-0.78
77.98	9.62	-11.42	-0.66
78.02	15.1	-6.68	-1.08
78.06	11.42	-4.5	-4.56
78.1	13.16	-2.64	-3.22
78.14	14.2	-2.42	-2.04
78.18	14.7	-4.38	-3.24
78.22	13.62	-0.7	-3.58
78.26	13.02	-3.02	-4.16
78.3	15.66	-4.82	-4.4
78.34	11.206	0.10562	-0.77033
78.38	10.75	0.20665	-0.28105
78.42	10.279	0.18219	0.24103
78.46	9.8037	0.042425	0.78373
78.5	7.36	1.62	4.32
78.54	5.92	4.36	4.78
78.58	5.66	-0.64	5.6
78.62	5.54	0.98	6.06
78.66	7.88	1.78	3.8
78.7	8.58	5.82	2.96
78.74	7.0939	-3.3085	4.1361
78.78	5.62	-3.68	4.24
78.82	7.64	-7.72	4.9
78.86	8.14	-9.08	6.62
78.9	7.76	-11.42	4.68
78.94	9.1	-8.76	2.76
78.98	6.1	-13.22	1.02
79.02	9.82	-7.72	0.82
79.06	8.58	-9.7	-0.52
79.1	7.56	-9.7	1.5
79.14	11.44	-8.6	1.2
79.18	9.72	-8.46	1.78
79.22	10.48	-8.94	2.78
79.26	10.085	-8.47	0.61824
79.3	9.4	-7.3	4.5
79.34	9.56	-7.48	4.54
79.38	11.1	-4.16	1.12
79.42	10.626	-7.8328	-0.35401
79.46	7.56	-5.9	-6.5
79.5	8	-5.82	-2.38
79.54	11.8	-7.7	-2.76
79.58	10.66	-6.02	-2.3
79.62	10.3	-6.82	2.06
79.66	11.88	-11.38	-0.54
79.7	5.74	-10.56	-0.28
79.74	8.84	-12.1	-1.5
79.78	8.52	-10.06	0.08
79.82	7	-10.76	1.78
79.86	2.88	-5.9	0.52
79.9	1.68	-6.98	-0.14
79.94	3.8	-1.64	-2.08
79.98	5.64	-4.86	-3.74
[truncated: 1,023 more rows]
