# Supplementary material for: Mean flow and turbulence structure over exposed roots on a forested floodplain: Insights from a controlled laboratory experiment
Source: PLoS One. 2020 Feb 26;15(2):e0229306. doi: 10.1371/journal.pone.0229306 (PMC7043746; doi:10.1371/journal.pone.0229306)
Supplement: S1 File — (ZIP) [file pone.0229306.s001.zip › data_and_scripts/velocity_data/t21_050_replaced.csv]

0.02	27.07	-6.65	-1.29
0.06	28.61	-3.34	-3.81
0.1	27.9	-1.67	-3.19
0.14	26.59	-3.34	2.53
0.18	23.45	-2.96	2.04
0.22	24.73	-3.4	1.34
0.26	21.23	-3.75	0.29
0.3	22.47	-2.73	2.84
0.34	20.62	-4.29	2.63
0.38	21	-2.4	3.27
0.42	19.66	-0.88	1.19
0.46	18.86	-1.24	2.71
0.5	20.53	-1.01	2.01
0.54	20.93	-0.97	3.27
0.58	22.2	-2.46	0.89
0.62	21.67	-2.7	-4.47
0.66	24.16	2.13	-4.63
0.7	22.68	3.57	-5.14
0.74	25.57	2.4	-4.92
0.78	24.6	3.83	-4.04
0.82	26.78	2.63	-3.41
0.86	27.2	0.29	-4.42
0.9	27.15	-4.75	-4.76
0.94	23.85	-0.56	-0.53
0.98	24.845	-3.1401	-3.3367
1.02	21.55	-5.68	-1.81
1.06	22.57	-6.67	-2.78
1.1	22.2	-6.91	-0.79
1.14	23.28	-7.65	-2.11
1.18	24.44	-5.25	-3.22
1.22	26.06	-4.99	1.88
1.26	25.7	-4.48	1.11
1.3	18.75	-3.76	1.6
1.34	19.2	-3.45	3.42
1.38	20.23	-4	3.3
1.42	21.35	-0.05	2.34
1.46	20.52	2.44	2.93
1.5	20.05	2.98	3.82
1.54	20.15	1.57	4.38
1.58	19.24	0.02	2.74
1.62	20.38	-2.69	3.62
1.66	18.94	-2.1	2.65
1.7	19.96	-1.05	2.42
1.74	20.25	-1.19	1.37
1.78	22.67	0.46	0.58
1.82	24.27	-0.27	0.84
1.86	24.54	-1.03	3.29
1.9	24.01	-3.63	1.08
1.94	24.7	-0.04	-3.7
1.98	25.07	-0.3	-4.83
2.02	28.72	-0.94	-6.73
2.06	32.09	-0.56	-7.16
2.1	32.12	0.51	-5.94
2.14	31.47	0.04	-6.74
2.18	30.93	0.02	-7.38
2.22	31.76	-1.53	-6.86
2.26	28.53	2.75	-5.64
2.3	29.66	0.04	-4.56
2.34	29.92	1.46	-2.64
2.38	31.13	-1.7	-1.39
2.42	28.47	-3.75	-1.17
2.46	26.57	-1.64	-3.57
2.5	24.84	2.84	-2.72
2.54	24.54	4.2	1.17
2.58	25.47	3.66	4.03
2.62	25.24	3.91	4.59
2.66	24.96	4.26	4.66
2.7	23.31	6.19	4.34
2.74	24.19	5.41	4.45
2.78	22.54	4.59	2.82
2.82	23.87	2.79	0.34
2.86	24.68	2.8	0.3
2.9	25.93	3.45	-2.02
2.94	24.01	5.32	-1.16
2.98	22.5	5.27	0.14
3.02	20.79	1.78	0.73
3.06	22.07	2.71	0.18
3.1	21.14	0.37	3.9
3.14	21.87	1.83	5.49
3.18	25.47	3.91	3.05
3.22	21.23	0.73	0.04
3.26	23.54	0.81	0.1
3.3	23.35	-0.17	0.72
3.34	26.6	2.23	-1.43
3.38	27.49	2.91	-2.04
3.42	28.17	4.98	-0.49
3.46	27.67	4.21	-3.3
3.5	30.48	3.84	-4.11
3.54	30.08	-0.01	-1.2
3.58	29.83	1.45	-1.33
3.62	30.13	1.96	-1.35
3.66	30.86	2.24	-1.88
3.7	31.56	2.46	-1.76
3.74	29.57	2.03	-1.89
3.78	32.8	3.52	-1.44
3.82	32.98	3.92	-0.74
3.86	31.88	-0.04	-1
3.9	31.63	1.49	-1.18
3.94	34.04	3.03	-0.8
3.98	33.12	3.83	-0.86
4.02	34.74	4.86	0.3
4.06	33.94	2.5	0.75
4.1	32.79	5.01	1.73
4.14	31.12	0.37	0.14
4.18	29.63	1.49	-1.3
4.22	29.28	3.17	-2.47
4.26	26.66	2.5	-2.64
4.3	30.86	5.49	-3.41
4.34	30.52	6.23	-5.55
4.38	30.64	0.23	-5.28
4.42	27.97	1.11	-4.79
4.46	28.35	0.9	-6.2
4.5	27.71	-0.2	-7.46
4.54	29.01	-1.26	-8.49
4.58	31.72	0.42	-5.43
4.62	30.65	3.46	-2.81
4.66	31.24	0.99	-3.46
4.7	29.75	-2.39	-6.08
4.74	30.87	-1.37	-3.94
4.78	29.42	0.23	-2.69
4.82	30.12	-1.17	-2.29
4.86	28.57	0.6	-1.65
4.9	30.19	-0.21	-2.31
4.94	29.39	2.03	-2.7
4.98	29.1	3.26	-2.94
5.02	29.76	2.98	-2.43
5.06	28.6	3.18	-2.44
5.1	28.04	3.02	-1.31
5.14	28.15	3.97	-0.78
5.18	27.91	3.48	-1.79
5.22	27.29	3.73	-2.91
5.26	28.83	5.28	-1.69
5.3	27.59	5.53	-2
5.34	28.55	6.14	-1.18
5.38	28.29	7.82	0.46
5.42	27.55	8.57	0.16
5.46	26.64	6.9	-2.83
5.5	27.67	6.09	-4.33
5.54	24.19	6.92	-2.61
5.58	22.46	2.46	0.9
5.62	25.73	-1.06	3.21
5.66	27.72	1.07	6.08
5.7	30.42	3.98	5.5
5.74	28.82	2.82	5.29
5.78	28.76	2.56	5.21
5.82	27.24	3.06	5.97
5.86	27.48	1.91	4.92
5.9	26.05	2.9	5.25
5.94	27.49	5.14	5.76
5.98	29.49	5.99	5.5
6.02	29.1	6.35	5.08
6.06	29.4	6.12	4.52
6.1	27.49	6.59	2.74
6.14	27.31	7.64	0.17
6.18	30.22	4.55	-0.79
6.22	29.93	1.25	0.12
6.26	30.42	0.17	-0.79
6.3	26.36	-1.92	-3.54
6.34	27.61	-2.78	-7.07
6.38	26.07	1.29	-8.08
6.42	26.37	-0.62	-8.22
6.46	26.31	-1.13	-8.78
6.5	25.9	-0.36	-6.3
6.54	25.85	2.1	-5.26
6.58	25.6	1.38	-1.2
6.62	24.85	1.52	1.87
6.66	24.47	3.87	2.04
6.7	24.92	2.51	2.25
6.74	26.76	-0.15	1.81
6.78	24.65	-2.61	0.02
6.82	24.53	-2.4	0.38
6.86	24.42	-2.71	1.46
6.9	21.9	-3.02	-0.28
6.94	22.35	1.09	0.42
6.98	24.98	5.1	1.7
7.02	24.63	8.26	4.76
7.06	23.2	5.26	5.09
7.1	19.18	0.75	3.41
7.14	17.69	2.89	2.63
7.18	15.41	-1.03	2.76
7.22	20.16	-6.18	-1.17
7.26	21.83	-1.91	-1.78
7.3	22.03	-1.67	0.96
7.34	20.35	1.14	0.63
7.38	21.21	0.05	-0.02
7.42	23.51	-1.11	0.44
7.46	27.49	0.91	1.79
7.5	31.04	4.55	-1.01
7.54	30.76	4.35	-4.31
7.58	29.93	3.2	-3.37
7.62	29.12	3.16	-2.29
7.66	31.03	3.95	-2.85
7.7	31.38	4.32	-1.88
7.74	31.12	3.82	0.85
7.78	30.27	3.56	2.15
7.82	28.7	3.23	1.24
7.86	32.48	1.29	1.81
7.9	32.91	1.07	3.45
7.94	34.41	-2.49	3.01
7.98	35.79	-2.17	1.96
8.02	34.91	-1.15	3.01
8.06	37.33	-0.62	2.69
8.1	38.59	0.85	0.32
8.14	36.99	3.12	-1.94
8.18	36.39	5.51	-3.34
8.22	31.3	4.03	-5.04
8.26	30.41	2.55	-6.09
8.3	29.21	4.32	-2.28
8.34	30.56	3.05	-1.44
8.38	28.36	2.26	-1
8.42	31.5	2.39	0.61
8.46	29.72	0.06	-0.64
8.5	26.7	1.15	-0.87
8.54	28.287	1.8706	2.2608
8.58	30.13	-3.67	6.48
8.62	30.68	-0.3	5.28
8.66	27.9	1.55	5.47
8.7	27.11	0.74	6.22
8.74	29.22	5.43	5.16
8.78	29.79	3.7	6.22
8.82	27.99	5.38	4.57
8.86	27.1	4.94	1.57
8.9	27.64	5.63	-0.21
8.94	30.87	4.21	-1.49
8.98	31.7	3.99	-0.59
9.02	32.12	3.81	-2.32
9.06	31.71	3.91	-4.29
9.1	29.19	4.86	-4.49
9.14	26.01	-2.02	-3.1
9.18	29.71	-0.65	-3.23
9.22	30.24	-0.8	-3.81
9.26	31.81	-1.92	-2.28
9.3	31.39	-0.74	-3.9
9.34	32.5	2.27	-3.64
9.38	33.6	3.62	-3.57
9.42	33.67	4.36	-1.86
9.46	30.8	7.66	1.77
9.5	30.87	6.05	0.66
9.54	33.2	7.04	-0.39
9.58	31.7	4.94	-1.06
9.62	32.64	2.1	-0.65
9.66	30.44	2.85	-0.76
9.7	32.15	3.17	-0.51
9.74	31.63	2.79	-0.47
9.78	34.5	1.72	-0.82
9.82	33.53	0.55	-0.53
9.86	32.14	-0.05	-0.94
9.9	32.6	0.23	-1.21
9.94	32.78	1.15	-1.72
9.98	34.11	1.78	-2.76
10.02	33.58	1.92	-3.28
10.06	34.83	1.93	-3.16
10.1	34.31	1.11	-3.51
10.14	34.99	0.89	-2.44
10.18	34.71	1.35	-1.12
10.22	33.15	0.49	-0.85
10.26	32.6	0.13	-1.92
10.3	32.32	1.53	-2.09
10.34	33.26	2.8	-2.58
10.38	31.59	4.27	-2.28
10.42	29.92	2.78	-1.99
10.46	29.92	1.51	-2.58
10.5	27.38	2.61	-4.81
10.54	23.76	4.21	-1.21
10.58	22.1	2.72	2.99
10.62	24.13	0.02	3.51
10.66	22.71	-0.93	1.19
10.7	20.48	-0.65	-0.68
10.74	23.85	-0.55	-1.43
10.78	24.61	-3.2	-1.74
10.82	24.31	-2.17	-1.5
10.86	24.95	-2.86	-0.84
10.9	24.25	-3.2	-1.84
10.94	26.91	-4.1	-3.4
10.98	24.503	-2.1202	2.3628
11.02	24.829	-1.7753	2.9557
11.06	25.2	-4.05	7.5
11.1	24.19	-0.3	7.22
11.14	24.29	2.54	6.64
11.18	25.46	1.72	5.38
11.22	26.03	1.23	3.91
11.26	26.91	4.22	3.95
11.3	30.17	0.11	3.81
11.34	28.6	2.4	3.25
11.38	26.73	1.37	5.08
11.42	28.49	1.72	3.36
11.46	29.56	4.56	1.06
11.5	29.1	6.11	0.95
11.54	29.78	5.74	2.24
11.58	26.1	1.61	2.46
11.62	23.78	1.86	-0.71
11.66	25.44	2.71	-2.46
11.7	26.6	2.17	0.69
11.74	27.88	2.19	-0.66
11.78	25.67	1.47	-2.44
11.82	27.64	2.73	-3.54
11.86	24.83	1.95	-6.39
11.9	25.24	-2.9	-7.35
11.94	27.53	-0.98	-6.12
11.98	29.58	1.87	-5.72
12.02	26.18	0.41	-2.63
12.06	26.75	0.01	1.55
12.1	28.76	2.02	0.85
12.14	29.98	0.93	-0.74
12.18	29.96	1.36	-2.05
12.22	29.82	3.43	-2.78
12.26	29.42	0.29	-4.58
12.3	28.75	-0.16	-5.59
12.34	29.42	-2.32	-4.51
12.38	30.18	-1.12	-3.4
12.42	30.65	-0.09	-3.04
12.46	28.33	-1.34	-3.46
12.5	27.8	-1.96	-4.03
12.54	24.36	-0.23	-2.36
12.58	26.73	1.04	1.52
12.62	26.3	-0.42	3.37
12.66	26.1	1	5.76
12.7	27.76	0.15	7.41
12.74	30.22	2.67	3.1
12.78	29.87	2.92	0.79
12.82	29.11	2.25	0.46
12.86	32.55	0.08	2.26
12.9	33.06	2.82	0.55
12.94	33.99	4.15	2.28
12.98	35.99	4.7	2.42
13.02	33.57	4.16	-1.93
13.06	29.73	5.99	-1.05
13.1	31.62	6.27	1.18
13.14	31.77	7.34	2.22
13.18	30.76	5.96	2.45
13.22	31.72	5.97	0.5
13.26	31.71	4.82	0.04
13.3	31.75	4.69	-0.41
13.34	31.34	5.73	-1.06
13.38	30.77	5.78	-0.18
13.42	33.08	3.49	-1.13
13.46	31.96	3.68	0.43
13.5	31.41	3.4	-1.07
13.54	31.06	2.43	-3.44
13.58	32.4	3.65	-3.63
13.62	30.41	3.15	-0.61
13.66	30.17	3.65	-0.5
13.7	28.66	4.19	2.31
13.74	29.47	1.03	1.34
13.78	28.52	0.83	1.81
13.82	31.29	2.66	-0.21
13.86	32.15	0.78	-1.64
13.9	32.18	0.08	-3.73
13.94	29.56	-0.35	-4.35
13.98	29.39	-1.03	-4.43
14.02	29.18	-0.59	-5.05
14.06	27.95	1.05	-4.35
14.1	28.27	1.09	-1.76
14.14	25.71	-2.28	-1.45
14.18	28.01	-0.12	-0.41
14.22	27.05	2.7	-2.86
14.26	28.6	0.84	-2.45
14.3	26.78	2.46	-0.89
14.34	28.24	3.51	-1.91
14.38	26.82	2.7	-1.67
14.42	26.51	1.46	-1.37
14.46	25.39	0.99	-1.11
14.5	26.22	-2.7	-1.39
14.54	28.49	-4.22	-1.66
14.58	25.33	-0.82	-2.94
14.62	25.88	-0.38	-2.18
14.66	25.8	-0.22	-1.82
14.7	26.17	-1.11	-4.12
14.74	24.41	-0.44	-4.66
14.78	26.35	-1.85	-5.21
14.82	26.2	-4.69	-3.69
14.86	24.77	-2.66	-0.54
14.9	24.82	-3.84	0.01
14.94	24.85	-4.4	1.71
14.98	23.27	-4.19	3.18
15.02	23.81	-4.02	3.35
15.06	26.18	-3.31	3.2
15.1	26.41	-3.22	2.19
15.14	25	-5.63	-2.59
15.18	24.03	-2.27	-2.64
15.22	18.48	-2.46	0.71
15.26	24.06	-2.28	-1.78
15.3	23.72	-2.84	0.69
15.34	24.98	-3.09	0.71
15.38	24.93	-2.49	-0.94
15.42	27.95	-3.21	-4.16
15.46	28.09	1.31	1.44
15.5	26.65	-3.67	3.13
15.54	25.94	-1.98	5.04
15.58	21.52	-1.11	7.67
15.62	20.92	-2.21	6.4
15.66	23.92	0.86	4.31
15.7	27.99	3.24	1.11
15.74	27.73	3.48	0.68
15.78	26.33	2.5	1.12
15.82	25.37	7.01	3.52
15.86	26.09	8.56	0.29
15.9	25.45	5.27	-4.32
15.94	25.81	1.91	-6.23
15.98	23.54	0.9	-2.61
16.02	22.84	-1.26	-1.55
16.06	21.66	-2.05	-1.03
16.1	26.36	0.35	-3.91
16.14	26.35	-1.01	-5.62
16.18	25.8	-1.1	-6.44
16.22	22.09	0.69	-7.07
16.26	18.45	-2.01	-0.57
16.3	20.66	-3.86	0.76
16.34	20.95	-2.73	1.12
16.38	20.34	-1.73	3.14
16.42	19.95	-0.73	2.05
16.46	21.31	-0.15	3.36
16.5	24.12	0.75	4.07
16.54	26.83	0.84	1.41
16.58	27.05	1.19	-0.28
16.62	27.49	2.69	0.43
16.66	30.77	6.59	0.6
16.7	30.6	6.47	0.19
16.74	30.51	6.64	-0.62
16.78	30.51	5.59	-0.97
16.82	30.3	4.47	-2.02
16.86	30.78	2.44	-3.02
16.9	32.02	2.51	-2.84
16.94	31.27	0.26	-4.19
16.98	30.36	-1.9	-5.59
17.02	31.35	-2.21	-4.88
17.06	26.82	-1.79	-5.37
17.1	26.67	-2.67	-2.21
17.14	25.39	-1.82	1.22
17.18	27	-1.6	1.02
17.22	25.97	-3.72	-1.26
17.26	27.32	-1.92	-2.18
17.3	26.47	-1.59	-2.05
17.34	26.35	-2.77	-2.83
17.38	26.03	-3.43	-1.32
17.42	27.99	-5.39	0.9
17.46	29.29	-2.55	3.03
17.5	28.1	-1.59	3.11
17.54	29.5	1.12	-0.22
17.58	27.69	3.24	-0.13
17.62	28.6	4.38	2.66
17.66	26.98	0.96	2.97
17.7	28.52	3.38	4.62
17.74	26	2.07	1.85
17.78	26.41	-0.06	5.11
17.82	30.97	1.37	1.2
17.86	29.69	-0.29	1.15
17.9	32.16	1.47	1.73
17.94	30.81	2.07	2.92
17.98	29.13	2	2.06
18.02	29.84	2.37	-0.79
18.06	28.05	3.42	1.08
18.1	27.95	4.08	0.23
18.14	31.35	3.36	-1.43
18.18	31.12	4.48	-5.05
18.22	35.04	5.13	0.92
18.26	32.73	7.22	-0.25
18.3	35.67	4.24	-0.54
18.34	30.586	2.4976	-1.0914
18.38	30.207	1.7783	-1.1566
18.42	29.813	1.0341	-1.2176
18.46	29.419	0.29358	-1.2809
18.5	29.04	-0.41465	-1.353
18.54	28.69	-1.0619	-1.4404
18.58	30.33	-0.84	0.44
18.62	25.26	-1.94	-1.95
18.66	25.99	-4.23	-2.15
18.7	27.69	-4.26	-5.97
18.74	28.15	-4.86	1.62
18.78	26.67	-1.41	-2.6
18.82	28.93	-1.79	-4.04
18.86	28.28	1.1	-3.6
18.9	29.79	1.84	-4.55
18.94	31.59	3.62	-5.24
18.98	30.36	5.57	-3.7
19.02	32.52	3.59	-6.44
19.06	27.18	6.69	-3.73
19.1	27.96	9.48	-2.63
19.14	26.57	4.51	-7.08
19.18	26.871	3.4202	-1.3144
19.22	27.5	6.88	0.46
19.26	25.344	1.6442	0.46747
19.3	24.601	0.70802	1.3457
19.34	23.907	-0.19993	2.1793
19.38	22.41	-2.9	7.46
19.42	24.88	-3.52	3.88
19.46	21.04	-2.39	2.85
19.5	20.3	-5.72	2.8
19.54	18.85	-6.42	7.52
19.58	22.09	-2.52	7.51
19.62	24.27	-1.02	2.63
19.66	25.22	3.01	2.71
19.7	25.69	4.68	0.21
19.74	25.9	-0.44	1.59
19.78	26.56	3.97	1.07
19.82	26.89	7.13	0.38
19.86	20.92	9.21	-5.18
19.9	21.84	9.27	-2.74
19.94	26.216	4.2355	0.96544
19.98	29.4	1.49	1.34
20.02	27.03	5.4	2.89
20.06	26.76	-0.79	3.08
20.1	26.14	-1.54	3.08
20.14	27.09	0.5	3.33
20.18	25.42	-1.31	1.98
20.22	25.67	1.18	-0.32
20.26	20.57	3.24	-0.45
20.3	22.98	2.34	-1.72
20.34	22.32	1.75	-0.53
20.38	19.82	-0.84	-0.55
20.42	23.6	-3.66	-3.52
20.46	26.52	-2.29	-3.96
20.5	27.95	-5.26	2.55
20.54	24.99	-4.25	0.08
20.58	23.06	-3.63	0.08
20.62	20.46	0.2	-2.55
20.66	20.3	-3.2137	3.9026
20.7	19.23	-1.63	6.99
20.74	17.78	-2.37	8.93
20.78	18.31	-1.84	7.62
20.82	17.97	-5.2	8.87
20.86	18.31	-4.21	9.19
20.9	13.82	-7.04	7.81
20.94	16.67	-3.9	7.08
20.98	15.36	-4.66	5.87
21.02	15	-3.07	4.64
21.06	18.02	-4.13	3.39
21.1	22.43	-3.37	1.38
21.14	18.92	-3.9	0.26
21.18	17.57	-4.98	1.27
21.22	20.381	-4.3518	0.48061
21.26	21.146	-4.2234	-0.098497
21.3	21.927	-4.0389	-0.61471
21.34	23.72	-2.85	-1.91
21.38	23.38	-1.22	-0.85
21.42	26.4	-3.04	-4.08
21.46	28.24	-2.51	-5.13
21.5	26.94	-4.07	-1.79
21.54	23.69	-5.78	-1.73
21.58	22.96	-2.43	0.7
21.62	24.39	2.63	-0.01
21.66	26.12	3.92	0.63
21.7	27.89	1.62	1.75
21.74	28.48	2.88	-2.05
21.78	27.9	4.12	-2.75
21.82	31.45	2.46	-1.2
21.86	34.92	2.78	-0.53
21.9	33.05	3.28	-1.03
21.94	33.9	3.8	-2.51
21.98	36.13	-0.62	-1.73
22.02	33.4	-3.92	-2.41
22.06	32.57	-3.53	-2.57
22.1	30.34	-1.92	-2.6
22.14	31.55	-0.09	-2.46
22.18	29.55	-2.93	-4.57
22.22	29.8	-0.8	-2.95
22.26	29.13	-0.47	-1.86
22.3	27.73	0.32	-0.98
22.34	26.75	-1.64	-1.96
22.38	25.62	0	-1.99
22.42	26.26	1	-3.03
22.46	21.92	-2.54	0.96
22.5	25.48	-1.57	3.3
22.54	25.49	-1.15	2.69
22.58	25.71	-3.42	2.89
22.62	22.87	-6.95	-0.79
22.66	26.24	-4.99	0.73
22.7	25.06	-2.42	1.25
22.74	24.03	-0.12	1.55
22.78	25.16	2.05	3.33
22.82	23.95	3.67	0.82
22.86	22.94	-0.66	-0.02
22.9	21.93	0.46	-0.62
22.94	22.49	2.28	-2.88
22.98	22.07	2.93	-5.42
23.02	23.82	1.65	-3.22
23.06	25.07	5.2	0.47
23.1	30.25	5.19	0.61
23.14	29.75	5.03	1.88
23.18	30.01	6.69	1.6
23.22	29.77	5.48	2.03
23.26	29.07	4.75	1.5
23.3	28.48	6.15	0.67
23.34	27.2	4.16	2.39
23.38	26.18	1.41	2.57
23.42	25.47	3.24	4.65
23.46	25.29	3.56	5.58
23.5	26.25	2.34	3.18
23.54	28.4	2.51	2.94
23.58	26.91	-0.06	4.21
23.62	27.52	-0.28	3.81
23.66	24.118	0.78793	6.7721
23.7	24.86	7.94	11.92
23.74	25.07	4.05	13.3
23.78	21.863	-1.2196	6.9684
23.82	21.121	-1.8702	6.8585
23.86	20.401	-2.4954	6.6551
23.9	18.38	-5.12	8.09
23.94	15.24	-3.88	7.9
23.98	17.78	-3.98	7.37
24.02	16.98	-6.47	3.86
24.06	18.88	-6.71	2.36
24.1	18.49	-5.74	2.89
24.14	18.16	-7.49	0.22
24.18	15.65	-5.38	-4.84
24.22	14.68	-4.11	-3.03
24.26	18.03	-3.04	-0.36
24.3	16.17	-4.74	-0.09
24.34	18.07	-4.85	-1.43
24.38	19.2	-4.87	-2.85
24.42	20.2	-2.96	-4.15
24.46	20.82	-1.29	-2.7
24.5	21.09	-2.96	-0.56
24.54	19.76	-2.13	-0.18
24.58	17.99	-4.57	-0.74
24.62	19.06	-0.94	0.05
24.66	22.2	3.1	0.09
24.7	22.64	1.13	-0.7
24.74	23.28	-1.53	-0.58
24.78	25.46	0	0.61
24.82	23.65	2.62	2.79
24.86	28.14	-1.07	3.84
24.9	25.81	0.82	4
24.94	29.42	-0.09	3.16
24.98	28.46	1.67	0.18
25.02	30.36	0.9	-1.76
25.06	32.06	-0.48	0.93
25.1	30.48	0.57	0.05
25.14	27.94	-1.93	-0.9
25.18	24.78	-1.61	2.27
25.22	28.6	1.32	4.15
25.26	29.07	-5.47	5.61
25.3	26.97	-5.26	4.96
25.34	22.92	-1.33	2.03
25.38	25.02	-2.36	3.1
25.42	22.54	0.28	5.17
25.46	20.27	-5.33	2.52
25.5	21.79	-6.03	-0.71
25.54	24.26	-1.3	-5.12
25.58	21.64	-1.91	-4.18
25.62	21.7	-2.68	-4.25
25.66	20.98	-3.9	-2.73
25.7	20.33	-3.09	-3.54
25.74	20.85	-0.29	-2.94
25.78	24.54	-0.17	-2.62
25.82	23.54	-0.28	-1.62
25.86	20.47	0.71	-4.65
25.9	18.77	2.36	-4.7
25.94	19.19	-3.37	-2.89
25.98	18.92	-5.21	-0.18
26.02	19.65	-4.74	1.64
26.06	20.06	-4.34	4.9
26.1	21.1	-2.1	6.01
26.14	19.81	1.59	6.27
26.18	20.38	-0.28	4.65
26.22	19.69	-0.94	3.98
26.26	21.24	0.55	3.36
26.3	23.02	0.64	0.63
26.34	27.49	0.29	-1.03
26.38	25.33	1.34	-3.28
26.42	21.722	-0.43651	3.2115
26.46	21.484	-0.61455	3.3368
26.5	21.246	-0.8176	3.4668
26.54	21.028	-1.0317	3.604
26.58	20.849	-1.2429	3.7507
26.62	22.67	-7.46	3.31
26.66	18.37	-2.55	2.86
26.7	15.92	-3.28	4.08
26.74	18.57	-2.13	7.21
26.78	20.89	2.03	7.92
26.82	23.85	1.99	5.26
26.86	24.63	-2.4	4.76
26.9	23.36	-1.67	6.34
26.94	25.16	0.75	5.92
26.98	24.98	-0.44	7.81
27.02	27.88	1.22	6.2
27.06	27.76	-0.27	4.71
27.1	26.81	0.55	4.3
27.14	26.91	1.69	3.27
27.18	28.59	2.74	1.98
27.22	27.94	2.83	0.35
27.26	26.73	3.21	-1.66
27.3	27.8	2.62	0.46
27.34	27.5	1.44	0.14
27.38	28.91	1.78	-1.94
27.42	28.95	2.71	-2.86
27.46	29.94	3.74	-0.98
27.5	29.29	3.56	-1.2
27.54	29.24	3.44	-1.25
27.58	28.81	3.91	-1.9
27.62	29.8	2.1	-0.31
27.66	31.3	3.69	1.17
27.7	31.67	4.71	0.66
27.74	31.7	3.36	-0.18
27.78	30.17	2.74	0.75
27.82	33.52	0.53	2.58
27.86	33.03	4.53	2.48
27.9	30.69	6.43	-2.17
27.94	29.14	4.62	-3.23
27.98	27.84	1.49	-1.76
28.02	25.83	0.35	-1.61
28.06	25.06	-1.17	-0.68
28.1	26.85	-7.13	1.3
28.14	23.63	-3.54	-3.65
28.18	26	-6.21	-2.26
28.22	25.72	-4.6	-3.04
28.26	24.32	-4.13	-5.48
28.3	23.81	-2.65	-6.32
28.34	26.44	-2.46	-5.64
28.38	26.5	0.99	-4.91
28.42	29.56	0.32	-3.18
28.46	30.04	-1.55	-4.22
28.5	31.78	1.99	-2.93
28.54	32.72	1.15	-1.71
28.58	33.15	0.58	-1.51
28.62	33.5	1.27	-0.93
28.66	31.62	1.66	-0.16
28.7	32.21	1.57	-1.34
28.74	28.82	1.43	-2.01
28.78	28.72	1.41	-1.23
28.82	25.54	-1.05	-1.65
28.86	28.25	-1.54	1.79
28.9	29.06	1.46	1.69
28.94	30.94	2.13	-1.02
28.98	31.69	1.69	-1.47
29.02	31.19	2.99	-1.15
29.06	30.28	4.77	-1.16
29.1	29.57	6.21	-0.35
29.14	30.811	2.9638	-1.5204
29.18	30.983	3.0501	-1.9662
29.22	33.05	0.49	-1.97
29.26	30.5	0.84	-2.2
29.3	32.94	4.14	-1.92
29.34	32.27	5.07	-2.99
29.38	32.68	6.45	-3.09
29.42	28.05	-0.89	-7.02
29.46	28.61	0.23	-7.61
29.5	25.67	-2.57	-7.97
29.54	27.08	-2.79	-7.74
29.58	27.63	1.06	-7.18
29.62	25.35	-2.04	-6.06
29.66	26.66	-3.05	-7.65
29.7	25.05	-1.99	-9.65
29.74	23.15	-3.37	-7.85
29.78	21.46	-7.01	-6.82
29.82	23.89	-9.4	-3.34
29.86	24.03	-9.48	-3.55
29.9	23.52	-4.89	-3.93
29.94	21.39	-4.95	-3.12
29.98	22.49	-7.72	-4.33
30.02	20.33	-2.7	-8.08
30.06	21.65	-2.92	-3
30.1	23.01	-1.34	-3.65
30.14	23.82	1.49	-4.77
30.18	25	0.34	-3.05
30.22	23.48	-4.88	-3.11
30.26	26.35	-3.52	-6.62
30.3	25.36	1.11	-5.56
30.34	25.65	-3.34	0.59
30.38	25.4	-2.15	-2.44
30.42	27.21	-0.64	-1.01
30.46	27.01	-0.46	1.22
30.5	29.02	-0.85	1.86
30.54	27.79	2.2	-1.21
30.58	26.33	0.74	-1.05
30.62	23.4	-0.77	1.25
30.66	25.64	-2.24	3.74
30.7	27.26	-1.74	-2.37
30.74	26.82	-1.67	-3.35
30.78	24.6	1.81	-2.11
30.82	27.24	0	-0.63
30.86	27.32	1.17	-0.9
30.9	28.19	-1.32	-0.75
30.94	28.17	-2.18	-0.64
30.98	29.01	3.48	0.35
31.02	24.5	5.11	4.72
31.06	24.83	5.03	6.86
31.1	25	4.91	9.53
31.14	28.32	6.66	8.8
31.18	25.81	6.02	4.45
31.22	26.67	6.3	5.66
31.26	26.23	8.07	4.89
31.3	27.83	9.96	5.13
31.34	25.61	7.44	5.49
31.38	22.75	5.57	5.99
31.42	19.95	5.17	7.31
31.46	21.94	4.73	4.88
31.5	21.52	2.44	6.12
31.54	21.1	0.24	8.89
31.58	20.44	-3.14	9.41
31.62	14.8	-0.5	8.29
31.66	18.78	0.09	7.8
31.7	18.04	0.52	7.17
31.74	21.64	-3.49	6.35
31.78	19.17	-0.48	5.06
31.82	20.3	0.87	4.91
31.86	20.17	1.74	5.2
31.9	23.66	-1.29	0.5
31.94	23.25	2.83	2.6
31.98	25.88	3.51	2.16
32.02	27.42	5.41	0.23
32.06	29.19	2.2	-1.47
32.1	29.76	1.37	-1.74
32.14	27.63	1.25	-1.76
32.18	28.98	2.7	-2.4
32.22	30.07	3.69	-1.88
32.26	28.13	2.76	-0.73
32.3	27.45	3.15	-1.84
32.34	27.79	3.77	-2.79
32.38	27.21	4.29	-2.03
32.42	23	1.8	1.6
32.46	23.19	1.98	1.96
32.5	26.66	3.27	0.18
32.54	31.04	7.04	-1.78
32.58	30.7	1.28	-7.69
32.62	33.06	0.32	-7.13
32.66	31.4	2.69	-4.77
32.7	29.04	3.21	-4.48
32.74	24.84	-3.59	-4.91
32.78	23.48	-3.08	-4.55
32.82	22.93	0.95	-3.14
32.86	20.09	2.97	-1.2
32.9	21.88	0.32	-0.76
32.94	20.63	-1.8	-1.18
32.98	21.52	-3.68	-0.26
33.02	21.26	0.19	2.14
33.06	23.19	2.35	3.8
33.1	23.43	5.2	5.24
33.14	24.4	6.45	5.5
33.18	23.54	7.66	3.09
33.22	25.42	6.34	2.07
33.26	26.79	3.09	-0.24
33.3	27.69	4.54	-2.46
33.34	26.56	5.24	-0.45
33.38	26.5	6.11	0.25
33.42	23.81	3.74	-0.38
33.46	23.48	3.76	-0.38
33.5	25.09	1.94	1.11
33.54	23.71	4.65	2.84
33.58	22.39	1.54	0.15
33.62	19.52	-1.07	-1.11
33.66	22.11	-2.67	1.21
33.7	20.21	-4.78	-0.07
33.74	21.47	-1.82	0.71
33.78	21.83	-2.7	0.5
33.82	20.94	-2.93	0.53
33.86	20.98	-2.14	0.14
33.9	17.73	-0.94	0.8
33.94	20.2	-0.56	4.27
33.98	16.43	-0.41	4.36
34.02	19.03	-1.94	4.09
34.06	19.16	-0.72	4.69
34.1	20.17	-0.44	2.96
34.14	17.22	-2.87	0.38
34.18	20.47	-1.7	0.86
34.22	19.62	-0.73	1.53
34.26	20.44	0.45	1.08
34.3	24.68	3.83	-3.04
34.34	24.46	4.48	-1.58
34.38	28.46	4.13	-3.46
34.42	27.02	3.93	-2.49
34.46	32.87	1.64	-2.08
34.5	30.27	3.69	-4.95
34.54	30.89	4.38	-4.86
34.58	28.68	1.66	-8.42
34.62	28.42	3.0945	0.12617
34.66	27.91	2.652	1.1932
34.7	26.57	2.29	2.65
34.74	24.33	2.87	4.54
34.78	25.23	3.94	5.7
34.82	23.02	-0.59	8.37
34.86	24.9	0.93	9.33
34.9	22.64	-4.2	8.3
34.94	22.61	-2.43	5.11
34.98	24.47	1.02	4.3
35.02	21.33	-0.09	0.99
35.06	20.15	-1.59	1.17
35.1	19.46	-1.81	1.72
35.14	19.63	-1.31	3.64
35.18	17.84	-2.57	4.06
35.22	18.8	-1.4	2.11
35.26	19.42	-1.03	2.58
35.3	20.02	-0.77	3.53
35.34	21.35	0.16	3.24
35.38	21.23	0.02	2.17
35.42	20.68	-0.75	0.02
35.46	21.67	0.37	-0.03
35.5	23.74	-0.33	-1.43
35.54	22.41	1.93	-1.54
35.58	19.91	-2.89	-2.17
35.62	16.99	1.57	1.88
35.66	19.04	3.56	6.58
35.7	20.68	4.54	6.61
35.74	22.59	4.7	4.38
35.78	20.58	2.72	4.03
35.82	22.61	1.8	4.79
35.86	22.64	1.33	2.25
35.9	22.32	5	-0.99
35.94	26.94	8.45	0.81
35.98	27.61	9.15	1.28
36.02	27.99	9.33	1.95
36.06	27.4	8.03	1.01
36.1	27.06	9.53	3.94
36.14	28.42	7.3	3.77
36.18	27.69	6.55	3.29
36.22	29.24	6.88	3.1
36.26	26.59	5.55	1.46
36.3	27.53	7.52	5.41
36.34	24.51	5.35	3.58
36.38	26.8	2.95	1.87
36.42	28.8	0.78	5
36.46	29.203	0.30668	2.832
36.5	35.27	-0.88	0.58
36.54	33.14	-1.22	-1.51
36.58	28.14	-0.56	-0.63
36.62	30.92	-3.34	2.37
36.66	32.15	-6.07	3.98
36.7	30.07	-8.96	1.47
36.74	29.11	-1.53	4.59
36.78	29.29	-1.33	3.9
36.82	30.86	5.29	-1.35
36.86	32.4	0.87	-3.41
36.9	32.1	1.73	-2.22
36.94	32.76	3.65	-1.33
36.98	33.55	3.74	-2.9
37.02	33.61	5.55	-2.49
37.06	33.36	5.97	-2.38
37.1	32.61	5.25	-2.37
37.14	35.28	5.14	-3.32
37.18	34.16	4.97	-5.09
37.22	33.28	3.95	-5.59
37.26	34.82	3.19	-1.71
37.3	33.22	7.56	-1.96
37.34	30.52	3.01	1.24
37.38	28.43	4.69	2.89
37.42	27.91	3.27	2.22
37.46	29.91	2.61	-2.65
37.5	25.21	3.35	-6.06
37.54	25.444	-2.1241	-2.0525
37.58	26.7	-6.53	-4.49
37.62	26.62	-8.69	-2.96
37.66	21.83	-8.6	-2.77
37.7	21.51	-6.24	-1.29
37.74	16.84	-4.83	-0.6
37.78	21.42	-4.91	-1.88
37.82	19.74	-5.71	-4.91
37.86	22.12	-5.39	-5.26
37.9	22.68	-2.55	-4.6
37.94	23.68	-0.77	-3.53
37.98	25.33	0.85	-3.18
38.02	27.88	-0.06	-1.13
38.06	28.81	1.96	-1.32
38.1	27.98	0.55	-2.8
38.14	27.22	2.1	-1.38
38.18	27.65	4.59	-0.73
38.22	26.93	4.91	-1.85
38.26	26.21	5.52	-1.2
38.3	27.16	5.56	-0.01
38.34	25.82	4.3	1.38
38.38	24.51	1.96	0
38.42	25.89	1.46	-0.36
38.46	24.98	-1.24	-0.79
38.5	21.46	-2.53	-2.13
38.54	21.79	-5.04	-3.9
38.58	18.68	-4.48	-2.05
38.62	20.67	-4.92	0.5
38.66	17.61	-4.55	-0.67
38.7	14.76	-3.56	0.91
38.74	16.47	-0.57	2.91
38.78	16.87	-2.09	1.99
38.82	17.56	-2.32	3.91
38.86	20.03	-1.09	1
38.9	21.87	-0.83	2.51
38.94	22.74	-6.74	1.24
38.98	21.85	-6.16	1.49
39.02	22.19	-5.27	0.79
39.06	22.87	-6.43	0.23
39.1	21.83	-8.08	4.76
39.14	19.8	-5.44	2.64
39.18	18.73	-7.26	3.77
39.22	16.96	-4.43	6.14
39.26	15.48	-5.59	6.26
39.3	15.35	-4.32	6.4
39.34	16.46	-3.79	6.29
39.38	14.7	-1.71	6.16
39.42	18.31	-5.59	2.17
39.46	18.52	-5.55	1.23
39.5	20.63	-5.71	0.4
39.54	19.14	-6.48	0.28
39.58	20.91	-9.16	-1.31
39.62	20.68	-8.92	-1.33
39.66	19.39	-9.25	1.61
39.7	20.6	-5.308	-1.5663
39.74	19.45	-3.47	-3.42
39.78	21.18	-8.9	0.23
39.82	21.75	-4.3	-1.76
39.86	22.58	-1.2	-2.21
39.9	22.83	0.72	-2.73
39.94	27	0.45	-4.99
39.98	26.34	-0.27	-0.68
40.02	27.52	3.21	-0.81
40.06	29.12	4.33	-2.26
40.1	29.14	4.05	-2.95
40.14	29.56	-0.44	-0.57
40.18	34.46	0.95	4.12
40.22	35.16	4.35	4.97
40.26	34.8	6.75	5
40.3	33.58	7.19	4.16
40.34	31.1	6.32	4.12
40.38	33.33	5.85	2.55
40.42	32.74	7.16	0.18
40.46	37.91	11.07	7.32
40.5	33.75	7.64	7.38
40.54	31.44	6.38	8.28
40.58	29.9	4.1	6.46
40.62	31.09	1.6	1.8
40.66	29.28	1.45	-0.74
40.7	28.85	1.68	-0.46
40.74	31.44	-5.04	-3.02
40.78	27.7	-3.72	-4.82
40.82	29.3	-3.57	-2.26
40.86	28.11	-1.39	-3.66
40.9	30.1	0.49	-4.31
40.94	29.35	0.86	-4.23
40.98	31.96	1.5	-2.99
41.02	28.68	0.36	-3.08
41.06	30.71	1.75	-1.23
41.1	29.04	2.64	-1.69
41.14	28.89	1.9	-1.73
41.18	31.35	1.67	-1.97
41.22	32.9	2.25	-1.22
41.26	32.2	2.12	-0.36
41.3	30.74	-3.34	-2.14
41.34	33.7	2.92	-2.55
41.38	31.58	2.47	-2.63
41.42	33.7	1.82	-1.93
41.46	32.41	3.54	0.92
41.5	33.46	3.5	0.76
41.54	30.96	4.23	-0.34
41.58	31.84	5.01	0.36
41.62	31.09	5.26	0.24
41.66	29.47	5.61	0.58
41.7	30.31	5.16	-0.52
41.74	32.07	8.24	-0.75
41.78	28.77	6.81	3.92
41.82	30.48	7.47	5.98
41.86	32.33	5.96	2.95
41.9	30.22	7.15	3.67
41.94	32.17	6.52	5.03
41.98	31.27	4.38	1.99
42.02	32.9	6.02	2.43
42.06	31.1	5.18	1.9
42.1	31.49	4.84	2.01
42.14	29.61	3.47	1.28
42.18	27.58	3.24	-1.15
42.22	25.31	1.82	-1.64
42.26	21.8	-0.44	-3.84
42.3	23.05	-2.28	-3.48
42.34	21.98	-1.71	-5.38
42.38	24.53	5.3	-2.86
42.42	27.96	2.98	-1.3
42.46	29.31	3.83	-3.66
42.5	32.32	8.16	-5.28
42.54	27.56	9.49	0.33
42.58	27.55	3.69	1.55
42.62	27.86	5.32	4.13
42.66	28.85	3.35	7.86
42.7	27.992	5.8114	2.6315
42.74	27.725	5.6278	3.2345
42.78	27.4	5.3579	3.7823
42.82	27.027	5.0099	4.2614
42.86	26.67	5.38	1.96
42.9	23.92	7.83	4.56
42.94	25.03	5.59	5.75
42.98	26.64	1.09	4.99
43.02	25.52	0.47	4.08
43.06	24.87	2.16	4.23
43.1	24.77	0.58	4.94
43.14	23.57	0.6	4.33
43.18	22.7	-3.07	2.58
43.22	23.51	-2.25	2.41
43.26	24.77	-0.07	1.56
43.3	23.37	-0.68	0.12
43.34	24.84	1.05	2.41
43.38	21.08	-1.46	2.49
43.42	22.78	-4.28	3.33
43.46	21.44	-4.39	2.1
43.5	19.27	-5.07	1.49
43.54	19.5	-4.05	-0.92
43.58	23.8	-5.05	-4.29
43.62	23.34	-5	-4.66
43.66	23.6	-7.8	-3.79
43.7	23.48	-6.51	-5.14
43.74	22.73	-6.24	-4.93
43.78	23.73	-5.3	-2.64
43.82	23.54	-5.22	-0.67
43.86	23.31	-4.85	-2.01
43.9	19.65	-6.81	-1.33
43.94	19.44	-4.53	-2.95
43.98	18.65	-1.22	-4.89
44.02	21.58	-2.22	-4.25
44.06	19.06	-1.31	-2.14
44.1	19.03	1.3	0.76
44.14	22.01	4.59	6.88
44.18	21.03	2.28	6.52
44.22	22.71	2.17	6.2
44.26	22.17	1	6.77
44.3	22.14	1.43	7.51
44.34	21.58	1.02	8.27
44.38	27.24	-3.49	2.13
44.42	24.966	1.0821	5.883
44.46	25.339	0.94501	5.2562
44.5	27.78	2.17	5.96
44.54	27.19	-2.61	6.5
44.58	25.72	-1.59	6.52
44.62	29.23	1.07	2.03
44.66	26.81	1.41	-3.31
44.7	23.63	1.95	-2.39
44.74	25.21	3.38	-1.64
44.78	22.56	1.18	-1.85
44.82	22.68	2.13	-3.16
44.86	20.03	2.16	-4.39
44.9	22.78	2.48	-3.45
44.94	24.88	0.81	-2.41
44.98	27.08	2.33	-0.9
45.02	28.61	3.1	-1.79
45.06	31.23	1.12	-0.97
45.1	30.09	1.46	-2.67
45.14	28.29	1.78	-3.11
45.18	28.71	4.11	-3.34
45.22	26.94	5.12	-3.78
45.26	28.43	5.46	-5.27
45.3	26.71	6.01	-4.56
45.34	27.59	5.73	-1.92
45.38	26.33	4.54	0.49
45.42	24.69	6.37	2.48
45.46	26.463	5.7118	0.67122
45.5	26.56	9.58	1.81
45.54	26.09	4.96	2.53
45.58	25.44	4.87	2.95
45.62	26.98	4.67	3.56
45.66	26.03	5.87	4.8
45.7	26.26	5.7	5.38
45.74	26.35	3.79	6.7
45.78	25.57	3.5	6.27
45.82	23.52	1.76	5.68
45.86	27.73	5.69	4.72
45.9	25.98	5.48	4.76
45.94	26.5	4.12	6.36
45.98	25.73	1.06	1.69
46.02	24.05	6.01	-0.32
46.06	24.6	5.61	3.16
46.1	23.4	6.89	2.29
46.14	21.68	6.12	1.08
46.18	21.79	3.9	2.55
46.22	23.19	2.31	1.88
46.26	22.83	4.76	1.14
46.3	22.71	-1.44	1.4
46.34	21.11	-0.77	4.34
46.38	23.47	3.06	4.73
46.42	23.02	3.79	3.35
46.46	20.447	0.8583	2.4902
46.5	20.078	0.28675	2.4925
46.54	19.763	-0.25419	2.461
46.58	20.21	1.56	-0.21
46.62	17.24	1.95	-2.49
46.66	17.92	-0.83	-2.74
46.7	16.9	-5.03	3.66
46.74	22.31	-5.91	6.07
46.78	21.46	0.28	4.95
46.82	21.88	-0.1	1.87
46.86	19.97	-0.61	0.59
46.9	18.83	-2.23	0.35
46.94	21.35	-2.87	-2.08
46.98	24.75	1.6	-3.56
47.02	26.32	2.81	-1.53
47.06	25.45	0.22	-0.04
47.1	24.34	-1.44	2.37
47.14	23.48	-1.53	2.02
47.18	25.54	-3.59	0.9
47.22	22.83	-1.34	1.23
47.26	25.51	-2.4	0.98
47.3	30.95	-1.44	-1.94
47.34	30.86	-2.52	-6.27
47.38	27.49	1.19	-4.15
47.42	31.41	-1.26	-3.49
47.46	29.1	0.74	-6.82
47.5	30.72	0.25	-4.6
47.54	27.4	0.67	0.19
47.58	25.85	-2.61	0.27
47.62	27.16	-1.2	0.7
47.66	28.07	0.35	2.66
47.7	29.25	-1.77	1.53
47.74	26.162	1.1744	1.6727
47.78	26.026	1.302	1.6892
47.82	25.921	1.4113	1.6433
47.86	24.49	-1.97	5.5
47.9	20.33	-0.69	2.9
47.94	21.44	1.57	2.63
47.98	23.05	4.7	6.46
48.02	25.01	7.59	3.41
48.06	25.24	9.01	1.78
48.1	26.72	5.97	-0.21
48.14	28.65	3.6	-1.51
48.18	29.48	3.44	-0.68
48.22	25.01	-4.01	-1.17
48.26	26.848	2.058	-0.93071
48.3	31.32	-2.25	-2.62
48.34	29.72	2.09	-3.8
48.38	29.18	-0.81	-3.52
48.42	27.16	0.5	-4.14
48.46	27.96	1.31	-2.7
48.5	28.89	2.36	-1.91
48.54	28.77	2.81	-2.37
48.58	28.63	4.42	-2.24
48.62	29.11	4.42	-1.09
48.66	31.3	4.35	0.2
48.7	31.56	4.31	1.05
48.74	31.6	4.21	0.89
48.78	31.82	5.33	0.77
48.82	31.46	4.6	-1.53
48.86	28.46	3.82	-1.72
48.9	27.09	-0.68	-0.69
48.94	24.88	1.24	1.3
48.98	24.91	-0.33	3.21
49.02	28.25	1.86	-0.58
49.06	25.3	0.9	1.17
49.1	28.6	1.51	4.03
49.14	27.7	0.64	6.11
49.18	28.65	2.51	7.43
49.22	28.47	1.08	4.72
49.26	30.29	2.57	6.26
49.3	27.95	0.99	9.39
49.34	28.2	4.29	8.73
49.38	30.59	1.89	3.7
49.42	30.21	1.14	1.76
49.46	28.86	0.76	0.84
49.5	27.84	0.05	0.9
49.54	25.17	0.86	2.3
49.58	23.92	0.87	3.03
49.62	22.8	-0.79	0.58
49.66	20.55	-1.36	-0.78
49.7	22.12	-0.18	-4.01
49.74	20.74	-1.63	-5.44
49.78	23.84	-2.44	-5.98
49.82	21.83	2.72	-5.15
49.86	19.92	2.84	-2.2
49.9	20.88	7	-1.61
49.94	23.89	5.85	0.73
49.98	22.96	3.87	-1.13
50.02	21.5	-0.36	-5.33
50.06	18.8	-0.99	-4.23
50.1	15.75	-3.06	-4.22
50.14	21.96	-6.71	-4.06
50.18	20.38	-5.8	-3.54
50.22	20.27	-5.4	-4.92
50.26	19.13	-5.18	-5.16
50.3	19.84	-0.65	-3.19
50.34	19.32	-2.85	-5.62
50.38	18.11	-4.73	-5.19
50.42	19.17	-8.71	-4.11
50.46	18.67	-7.33	-5.93
50.5	14.82	-4.28	-7.7
50.54	13.04	-3.25	-4.3
50.58	13.83	-1.68	-3.19
50.62	13.16	-0.1	-0.56
50.66	15.85	-3.41	-1.37
50.7	17.18	-8.25	-2.93
50.74	20.18	-3.77	-0.15
50.78	19.35	-3.51	0
50.82	24.23	-2.11	-1.51
50.86	21.37	-1.75	-2.45
50.9	19.97	-1.03	-0.62
50.94	20.6	-0.83	-2.23
50.98	20.58	-2.48	-3.05
51.02	23.28	-3.96	-3.46
51.06	26.05	-4.18	-2.88
51.1	26.33	-4.16	0.72
51.14	24.42	-1.83	1.11
51.18	23.13	-0.65	-0.2
51.22	21.29	-1.81	0.09
51.26	21.76	-4.71	0.04
51.3	19.8	-3.69	-3.17
51.34	17.55	-3.19	-0.71
51.38	19.62	-3.86	4.18
51.42	21.37	-2.23	5.7
51.46	20.53	-4.92	5.26
51.5	25.16	-3.93	6.93
51.54	25.06	-2.63	7.15
51.58	20.97	-2.26	6.29
51.62	21.85	-0.37	4.73
51.66	21.802	-1.3914	7.0852
51.7	23.9	2.72	6.75
51.74	22.86	2.26	9.05
51.78	21.18	-0.19	7.66
51.82	21.13	-3.65	6.79
51.86	21.35	-0.84	7.66
51.9	20.64	2.63	7.53
51.94	20.45	2.98	6.2
51.98	19.92	3.08	8.02
52.02	18.92	2.95	4.27
52.06	21.37	2.72	4.19
52.1	20.45	3.45	4.89
52.14	22.38	5.55	4.94
52.18	20.21	5.6	2.95
52.22	20.68	4.07	3.16
52.26	20.7	5.17	6.97
52.3	23.13	0.32	7.08
52.34	24.08	-2.49	4.91
52.38	25.01	-0.88	3.9
52.42	25.94	-1.67	1.34
52.46	23.89	-2.83	-1.4
52.5	22.67	-1.07	-2.93
52.54	20.94	-1.96	-3.9
52.58	21.15	-2.89	-3.3
52.62	20.63	-1.95	-3.29
52.66	20.19	-2.14	-3.47
52.7	19.48	-3.28	-3.84
52.74	19.8	-3.55	-3.43
52.78	20.76	-3.28	-2.14
52.82	20.41	-5.4	-0.62
52.86	19.21	-3.54	-2.19
52.9	18.48	-5.37	-1.68
52.94	20.3	-6.11	-1.73
52.98	19.74	-5.99	-1.79
53.02	24.32	-5.92	-0.11
53.06	22.09	-3.6	1.69
53.1	23.6	-6.14	0.43
53.14	22.02	-2.36	-2.81
53.18	19.86	-1.15	-3.81
53.22	19.47	-1.19	-3.55
53.26	19.8	-1.54	-1.88
53.3	21.26	-0.71	-0.82
53.34	22.48	-0.35	-1.18
53.38	23.82	4.29	-1.64
53.42	24.87	4.75	-2.29
53.46	24.45	6.43	-3.92
53.5	24.13	6.87	-6.57
53.54	25.93	10.5	-1.32
53.58	24.74	4.5075	1.0408
53.62	27.27	1.23	0.9
53.66	23.89	2.69	5.6
53.7	23.83	3.6	5.99
53.74	24.87	4.24	6.87
53.78	26.38	3.01	4.2
53.82	27.26	-0.33	4.83
53.86	26.18	2.33	4.49
53.9	25.48	2.95	4.62
53.94	25.37	1.51	4.85
53.98	25.62	-0.71	3.78
54.02	24.99	0.97	2.71
54.06	26.26	3.47	0.97
54.1	25.18	1.79	2.66
54.14	27.29	0.46	3.07
54.18	26.73	-4.1	3.33
54.22	28.95	-3.27	1.55
54.26	28.92	-2.3	2.23
54.3	25.4	-2.16	4.1
54.34	22.84	-4.19	5.23
54.38	21.15	-1.88	3.23
54.42	22.14	-3.14	0.01
54.46	19.61	-4.83	-5.32
54.5	22.69	-1.35	-6.38
54.54	25.65	-2.03	-8.1
54.58	24.55	1.49	-9.03
54.62	25.65	2.03	-6.31
54.66	21.45	-0.73	-4.03
54.7	20.99	-2.26	-2.52
54.74	21.88	-2.07	-4.13
54.78	24.428	-0.7315	-1.0196
54.82	24.53	-2.51	-0.19
54.86	26.59	-0.47	3.79
54.9	24.89	2.35	6.71
54.94	24.69	0.29	6.46
54.98	25.04	-1.17	5.34
55.02	26.23	-4.33	7.64
55.06	22.54	-5.83	7.07
55.1	22.29	-4.5326	3.8001
55.14	24.77	-3.52	3.98
55.18	25.27	-7.14	8.49
55.22	21.124	-5.7614	5.2584
55.26	20.725	-6.047	5.5957
55.3	19.25	-5.63	4.82
55.34	19.67	-7.2	3.69
55.38	18.37	-8.05	0.36
55.42	16.23	-5.96	0.55
55.46	15.82	-4.86	2.36
55.5	16.02	-7.06	1.66
55.54	18.83	-5.86	2.22
55.58	16.82	-4.58	3.75
55.62	16.72	-5.06	4.21
55.66	15.46	0.28	4.79
55.7	21.95	-0.39	2.07
55.74	19.18	0.67	0.39
55.78	19.54	-0.06	0.64
55.82	18.19	-0.66	2.57
55.86	19.22	-0.97	0.47
55.9	18.25	-5.41	0.15
55.94	19.44	-6.48	2.01
55.98	18.99	-8.31	-0.44
56.02	17.93	-6.35	-1.95
56.06	19.89	-5.3	-0.47
56.1	19.69	-4.6	-1.27
56.14	22.58	-1.38	-1.14
56.18	19.75	-2.4008	1.0815
56.22	23.24	2.96	-0.88
56.26	18.48	1.88	1.34
56.3	21.29	0.21	5.73
56.34	19.83	-1.75	4.15
56.38	19.35	-1.23	1.36
56.42	22.78	1.48	0.64
56.46	24.92	1.85	3.49
56.5	24.43	3.03	2.28
56.54	23.76	9.21	4.17
56.58	25.36	3.82	-1.23
56.62	28.49	1.43	-3.07
56.66	29.47	2.23	-1.39
56.7	28.66	3.04	-1.29
56.74	29.52	2.83	-1.73
56.78	28.56	2.35	-2.05
56.82	29.82	0.61	-2.02
56.86	32.12	3.04	-5.68
56.9	32.96	3.04	-5.27
56.94	35.14	2	-6.29
56.98	32.69	-0.7	-5.59
57.02	30.97	1.26	-5.81
57.06	29.36	2.89	-6.49
57.1	29.48	3.29	-5.12
57.14	28.89	1.57	-5.45
57.18	31	0.71	-4.83
57.22	30.68	1.84	-3.37
57.26	32.58	-1.98	-3.46
57.3	33.11	1.22	-3.11
57.34	30.2	2.48	-2.19
57.38	28.63	2.02	-2.43
57.42	30.36	2.6	1.46
57.46	30.42	-0.12	-1.82
57.5	29.3	1.9	-0.8
57.54	31.38	-0.88	-2.1
57.58	26.944	-2.3384	1.3498
57.62	26.414	-2.6277	1.7563
57.66	25.882	-2.8827	2.127
57.7	26.15	-5.39	2.07
57.74	24.8	-3.82	3.86
57.78	22.17	-2.99	2.99
57.82	23.806	-3.5564	3.2624
57.86	23.316	-3.6377	3.4619
57.9	23.27	-8.82	4.75
57.94	21.04	-8.84	4.38
57.98	18.59	-4.39	7.03
58.02	19.58	-5.24	6.8
58.06	21.02	-4.41	6.49
58.1	19.35	-3.98	4.5
58.14	20.82	-1.72	3.1
58.18	24.06	-1.21	-0.12
58.22	21.76	1.21	2.04
58.26	20.38	-2.93	3.55
58.3	19.852	-2.1895	3.6091
58.34	14.23	1.65	1.64
58.38	17.79	-1.66	3.74
58.42	18.59	-2.44	2.68
58.46	18.34	-0.8	1.84
58.5	19.01	3.58	3.59
58.54	17.64	-4.36	3.48
58.58	20.793	1.0158	1.9521
58.62	19.79	1.37	0.97
58.66	22.96	4.12	2.91
58.7	26.75	0.11	2.83
58.74	27.58	5.29	0.64
58.78	28.64	5.45	-1.61
58.82	28.19	7.4	-2.81
58.86	27.43	7.97	-0.44
58.9	25.91	6.02	-2.4
58.94	30.69	5.74	-2.29
58.98	27.4	8.93	-2.84
59.02	26.29	7.17	-2.02
59.06	27.31	11.97	-1.99
59.1	31.39	8.06	-1.12
59.14	30.08	5.1	-1.88
59.18	27.74	2.68	-4.32
59.22	29.95	4.88	-0.26
59.26	28.13	4.13	-1.47
59.3	28.92	3.66	-0.88
59.34	25.08	3.85	-1.61
59.38	25.15	5.49	0.17
59.42	23.58	7.41	0.84
59.46	24.49	3.65	4.09
59.5	20.35	2.28	4.02
59.54	23.33	5.97	7.05
59.58	23.22	4.06	8.24
59.62	20.71	1.68	4.79
59.66	18.57	-2.71	-0.41
59.7	17.85	-1.98	0.05
59.74	18.88	-0.72	0.08
59.78	18.5	-4.13	-1.58
59.82	22.69	-5.48	-1.08
59.86	19.27	-7.78	-0.25
59.9	21.66	-7.05	0.44
59.94	17.43	-9.18	-1.03
59.98	17.46	-6.76	-0.87
60.02	19.89	-8.84	-1.44
60.06	19.68	-5.77	2.2
60.1	21	-4.55	0.55
60.14	19.86	-3.62	-2.3
60.18	22.8	-4.26	-3.35
60.22	25.77	-0.34	-1.03
60.26	27.6	-2.02	1.9
60.3	26.92	-3.56	-0.16
60.34	28.4	-2.55	-0.25
60.38	26.48	-1	-5.35
60.42	26.53	0.73	-3.16
60.46	23.84	-0.94	-3.25
60.5	27.14	-4.74	-2.93
60.54	27.71	-2.9	-1.56
60.58	27.11	-4.54	-0.48
60.62	27.32	-3.58	-3.22
60.66	25.87	-0.81	-1.79
60.7	31.19	0.19	-1.9
60.74	26.91	-0.02	-2.88
60.78	29.89	0.04	-2.3
60.82	25.97	-0.86	-2.23
60.86	27.9	-0.82	-1.18
60.9	24.95	-0.06	-1.83
60.94	26.43	-0.56	-0.64
60.98	26	-1.04	1.04
61.02	27.06	2.22	1.4
61.06	27.33	0.73	0.75
61.1	26.73	-2.86	0.72
61.14	27.4	-1.5	2.47
61.18	22.14	0.41	4.09
61.22	22.02	1.97	5.66
61.26	20.05	-1.99	7.28
61.3	21.11	-0.47	6.99
61.34	18.53	0.52	2.93
61.38	23.47	2.25	2.93
61.42	25.62	3.06	4.37
61.46	28.87	2.66	5.09
61.5	28.17	1.03	2.77
61.54	29.17	5.43	-1.88
61.58	25.39	0.16	1.24
61.62	23.72	-0.54	-1.62
61.66	27.81	0.95	0.15
61.7	26.99	1.72	0.07
61.74	27.01	-1.35	3.44
61.78	22.11	0.99	4.97
61.82	24.29	0.32	6.64
61.86	18.8	-0.4	7.13
61.9	22.13	0.86	7.03
61.94	19.77	-1.24	5.03
61.98	22.36	-0.97	4.72
62.02	22.271	-0.70845	2.6294
62.06	22.206	-0.61021	2.1237
62.1	26.91	0.61	-2.73
62.14	21.82	-1.41	-1.79
62.18	22.8	-2.31	-4.62
62.22	20.56	-6.05	-1.78
62.26	23.2	-0.15	1.07
62.3	17.55	2.04	1.88
62.34	21.3	2.19	1.37
62.38	18.8	1.19	5.21
62.42	22.11	0.79	9.01
62.46	20.19	-0.08	6.66
62.5	17.14	-1.82	4.61
62.54	16.97	-3.82	2.74
62.58	20.01	0.73	1.95
62.62	22.73	2.76	2.26
62.66	20.71	1.98	1.71
62.7	23.33	2.04	2.07
62.74	21.67	1.81	3.39
62.78	24.75	0.93	4.71
62.82	22.6	0.19	4.77
62.86	26.86	-0.27	-1.33
62.9	24.06	-2.63	-2.86
62.94	25.33	1.69	-0.33
62.98	26.52	1.43	-2.72
63.02	28.67	-0.81	-1.61
63.06	29.22	0.56	-3.16
63.1	25.68	1.65	-1.26
63.14	27.13	0.84	3.43
63.18	27.59	2.49	2.16
63.22	30.38	2.62	1.35
63.26	28.19	3.04	-0.5
63.3	30.44	3.46	-0.68
63.34	30.22	3.37	-2.46
63.38	30.97	1.78	-1.3
63.42	28.66	1.43	-0.83
63.46	32.19	2.48	-1.11
63.5	31.54	2.69	-1.45
63.54	31.37	3.37	-2.32
63.58	31.69	3.56	-2.42
63.62	30.68	3.68	-2.93
63.66	32.61	4.34	-2.69
63.7	30.89	5.11	-2.96
63.74	32.47	5.49	-2.39
63.78	31.24	5.9	-2.87
63.82	33.46	6.69	-0.9
63.86	32.59	5.21	-1
63.9	31.65	2.66	-0.5
63.94	29.19	0.34	-1.03
63.98	33.26	0.87	-0.78
64.02	28.37	-1.1	2.3
64.06	29.6	-0.35	4.06
64.1	30.07	1.67	3.06
64.14	30.89	5.49	4.53
64.18	31.28	2.14	6.68
64.22	27.035	3.553	5.0687
64.26	26.205	4.01	5.3477
64.3	22.32	7.11	8.24
64.34	27.13	4.47	4.56
64.38	23.61	4.76	5.47
64.42	20.68	5.46	6.64
64.46	20.61	7.38	7.21
64.5	20.83	6.26	4.98
64.54	23.92	4.92	2.71
64.58	21.8	0.2	0.82
64.62	22.52	-4.89	0.29
64.66	23.08	-4.08	-0.5
64.7	24.18	-1.44	0.93
64.74	20.05	-1.57	2.35
64.78	20.02	-1.84	-4.71
64.82	20.94	-5.9	-5.28
64.86	19.68	-5.16	-0.77
64.9	24.72	-2.11	0.36
64.94	26.98	-1.18	0.14
64.98	28.93	-2.58	-2.08
65.02	28.05	-0.27	-2.19
65.06	29.68	-0.75	-2.37
65.1	29.34	-0.36	-2.78
65.14	29.54	0.7	-2.37
65.18	28.96	1.95	-2.27
65.22	30.07	2.01	-1.81
65.26	29.98	1.96	-2.44
65.3	29.11	4.76	-2.89
65.34	29.55	6.44	-3.92
65.38	29.156	3.1821	-0.89338
65.42	29.098	2.9494	-0.77121
65.46	29.027	2.6567	-0.65031
65.5	28.948	2.3202	-0.5335
65.54	25.3	8.15	8.42
65.58	25.02	3.65	10.24
65.62	28.727	1.2084	-0.23574
65.66	28.677	0.85744	-0.16345
65.7	29.5	-1.13	-2.07
65.74	30.77	0.09	-1.77
65.78	29.48	-0.58	-3.06
65.82	27.67	-3.31	-4.23
65.86	28.93	-2.37	-5.68
65.9	28.29	-2.33	-1.28
65.94	31.27	1.15	1.66
65.98	30.87	1.1	0.32
66.02	32.01	2.6	0
66.06	29.95	3.3	-0.13
66.1	30.1	4.07	0.05
66.14	29.31	3.48	-1.22
66.18	30.04	3.62	-1.49
66.22	27.26	3.45	-1.44
66.26	26.74	3.26	0.38
66.3	28	2.09	1.28
66.34	28.98	1.84	2.46
66.38	31.24	3.21	0.85
66.42	29.23	1.45	-0.15
66.46	33.75	2.02	-0.5
66.5	32.82	-2.52	-1.14
66.54	32.56	0.2	3.33
66.58	28.66	0.41	4.54
66.62	27.05	-0.76	5.41
66.66	24.3	2.61	5.17
66.7	28.02	4	2.54
66.74	25.56	3.17	3.23
66.78	27.7	5.24	2.71
66.82	30.23	7.43	3.79
66.86	28.87	8.18	4.55
66.9	29.93	8.4	6.41
66.94	29.18	8.08	3.82
66.98	27.11	5.78	0.68
67.02	24.09	3.3	1.2
67.06	27.23	4.21	1.78
67.1	23.89	0.71	0.37
67.14	24.3	0.82	0.44
67.18	24.22	-4.55	-3.43
67.22	25.81	-0.25	-1.51
67.26	23.02	0.57	-1.93
67.3	22.83	0.49	-0.68
67.34	24.72	-1	-1.68
67.38	24.75	-3.24	-1.41
67.42	27.69	-3.14	-0.28
67.46	26.28	-2.02	-3.26
67.5	26.94	-4.87	-4.39
67.54	25.37	-1.8	-3.8
67.58	27.67	-7.03	-2.31
67.62	23.13	-6.48	-1.15
67.66	22.28	-8.71	-1.61
67.7	22.08	-9.35	0.1
67.74	23.51	-11.22	0.93
67.78	25.47	-7.73	-1.34
67.82	23.321	-8.9107	-1.4503
67.86	22.96	-10.79	1.14
67.9	23.66	-11.02	-1.76
67.94	24.3	-7.28	-1.73
67.98	22.75	-7.18	-3.35
68.02	24.59	-7.06	-3.46
68.06	20.29	-5.8	-2.5
68.1	21.41	-5.39	0.18
68.14	22.29	-5.33	2.48
68.18	23.19	-3.84	2.16
68.22	22.79	-4.02	2.16
68.26	24.81	-4.71	2.75
68.3	26.4	0.4	-0.69
68.34	26.37	0.01	-1.78
68.38	29.8	3.24	-0.86
68.42	28.1	3.73	-1.93
68.46	30.28	6.61	-2.27
68.5	26.55	6.75	-1.78
68.54	28.58	7	-1.37
68.58	27.63	5.38	-0.88
68.62	28.19	4.94	-1.23
68.66	24.75	3.04	-0.57
68.7	26.49	3.75	-0.43
68.74	26.01	2.47	0.07
68.78	24.33	3.56	-0.78
68.82	27.08	3.09	-2.55
68.86	27.58	-1.47	-3.65
68.9	25.18	-3.86	-3.73
68.94	23.69	-3.2	-5.8
68.98	22.89	-3.92	-5.21
69.02	20.77	-4.53	-6.12
69.06	22.76	-0.6	-2.67
69.1	23.57	2.84	-4.04
69.14	25.07	-0.32	-0.47
69.18	25.47	-2.62	0.21
69.22	25.07	-1.61	0.33
69.26	22.61	-1.15	2.5
69.3	22.6	-0.97	3.97
69.34	22.55	1.13	3.91
69.38	23.28	-2.05	7.38
69.42	25.19	-2.84	7.3
69.46	24.59	-3.17	5.78
69.5	27.54	-2.55	7.8
69.54	31.24	-0.05	6.52
69.58	25.967	-0.49018	3.3133
69.62	26.246	0.098009	2.3885
69.66	26.526	0.69851	1.4219
69.7	23.17	-0.44	-2.33
69.74	27.29	0.31	-3.71
69.78	26.41	0.82	-2.75
69.82	27.76	2.8	-2.46
69.86	28.14	3.07	-2.23
69.9	27.76	4.77	-2.47
69.94	29.81	4.49	-1.46
69.98	28.56	3.71	-0.74
70.02	28.19	4.27	-0.59
70.06	26.55	2.92	-0.76
70.1	29.16	0.64	0.1
70.14	29.54	-1.58	1.27
70.18	33.44	-2.14	4.9
70.22	30.8	-1.38	1.7
70.26	30.45	-0.71	-0.29
70.3	31.05	-0.31	-0.21
70.34	31.6	0.5	-2.21
70.38	29.96	-1.19	-0.94
70.42	26.67	-2.84	-1.88
70.46	23.42	-7.32	-5.16
70.5	20.49	-4.74	-4.22
70.54	21.3	-4.26	-1.32
70.58	16.93	-1.03	0.55
70.62	19.69	-0.13	3.22
70.66	21.9	0.17	4.82
70.7	24.42	1.43	4.34
70.74	23.87	0.2	4.26
70.78	23.02	0.84	2.05
70.82	21.58	-4.63	2.77
70.86	23.95	-1.15	1.46
70.9	26.56	-0.05	0.84
70.94	28.05	0.62	2.01
70.98	28.62	2.56	2.86
71.02	27.73	3.76	4.14
71.06	26.3	3.85	4.96
71.1	27.15	0.71	0.74
71.14	25.86	-0.34	0.91
71.18	25.37	-3.18	-0.53
71.22	26.03	-3.34	-0.68
71.26	26.21	-3.17	1.22
71.3	25.25	-2.32	0.58
71.34	27	0.14	0.96
71.38	28.77	-0.06	-1.53
71.42	30.46	1.93	-3.74
71.46	29.51	-1.48	-3.89
71.5	33.13	-2.08	-3.28
71.54	27.95	-3.95	-5.07
71.58	29.84	-3.28	-3.22
71.62	30.16	-2.28	-2.45
71.66	30.68	-5.87	-3.81
71.7	32.82	-4.34	-3.53
71.74	30.49	-2.52	-3.69
71.78	32.44	-0.3	-4.46
71.82	32.6	3.3	-3.98
71.86	33.61	5.71	-2.32
71.9	30.04	3.12	-0.86
71.94	29.52	4.8	0.02
71.98	28.73	0.17	0.63
72.02	27.98	-1.74	-2.02
72.06	20.97	0.36	-1.06
72.1	21.94	2.95	-2.02
72.14	19.59	5	-2.23
72.18	19.73	4.08	-3.05
72.22	20.56	2.12	-1.17
72.26	20.47	2.47	1.62
72.3	21.17	2.84	1.13
72.34	18.86	2.78	1.5
72.38	20.94	4.15	2.93
72.42	15.8	6.9	2.42
72.46	16.03	5.17	2.66
72.5	14.13	-0.82	2.42
72.54	15.21	-3.25	4.59
72.58	16.11	-5.87	5.17
72.62	20.46	-3.26	8.25
72.66	23.51	0.55	10.71
72.7	23.43	0.12	6.75
72.74	21.83	-1.75	5.1
72.78	17.73	-1.56	3.58
72.82	16.58	-1.37	4.44
72.86	18.48	-0.29	1.78
72.9	17.47	0.3	2.73
72.94	15.65	1.77	1.61
72.98	18.03	7.56	-0.88
73.02	20.87	5.25	-0.95
73.06	19.81	4.14	-2.31
73.1	18.9	7.36	-1.76
73.14	20.53	9.18	0.47
73.18	17.34	6.02	1.3
73.22	18.72	5.41	2.35
73.26	22.52	5.07	4.99
73.3	22.94	4.5	5.66
73.34	23.89	3.99	3.91
73.38	22.59	3.94	4.29
73.42	25.73	-0.52	1.11
73.46	26.82	-3.6	-1.86
73.5	25.96	2.28	-2.29
73.54	26	2.45	-5.77
73.58	30.39	1.2	-6.13
73.62	30.17	1.53	-4.11
73.66	32	-0.15	-1.87
73.7	30.81	-1.44	0.71
73.74	29.8	-2.09	-2.33
73.78	29.43	-0.97	-1.57
73.82	28.67	-0.5	-2.55
73.86	29.69	-0.22	-2.44
73.9	29.82	1.17	-2.75
73.94	30.93	1.18	-2.42
73.98	29.83	1.09	-2.12
74.02	32.07	2.77	-1.4
74.06	32.52	3.43	-1.35
74.1	33.61	3.31	-1.23
74.14	33.07	2.77	-0.92
74.18	34.75	3.3	0.9
74.22	36.37	4.94	1.57
74.26	34.28	4.49	1.19
74.3	35.73	5.99	0.75
74.34	35.58	7.06	-0.34
74.38	36.37	6.37	-3.39
74.42	34.42	7.59	-2.53
74.46	33.27	9	-2.85
74.5	30.28	6.24	-5.46
74.54	30.82	6.34	-5.68
74.58	29.45	5.01	-2.55
74.62	25.85	-0.13	-4.64
74.66	30.13	2.32	-5.68
74.7	31.34	5.26	-5.85
74.74	28.15	2	-4.62
74.78	31.76	3.36	0.52
74.82	32.68	1.27	-2.08
74.86	30.13	0.59	-2.08
74.9	26.29	0.9	-1.36
74.94	25.76	0.08	-1.09
74.98	28.55	-0.15	-3.2
75.02	25.23	-1.19	-5.01
75.06	26.44	1.88	0.36
75.1	26.74	3.45	4.11
75.14	25.89	0.49	2.86
75.18	24.09	0.09	1.86
75.22	22.25	1.89	1.32
75.26	24.6	2.28	2.09
75.3	21.97	2.29	2.2
75.34	23.59	-2.06	1.84
75.38	24.5	-3.08	1.75
75.42	23.28	-1.51	-0.42
75.46	25.15	-1.66	3.18
75.5	26.74	-1.41	1.61
75.54	29.71	-0.41	1.28
75.58	30.87	2.07	0.73
75.62	31.06	3.29	0.61
75.66	30.8	3.56	1.35
75.7	31.56	5.74	1.78
75.74	30.59	3.05	-0.27
75.78	33.46	1.95	1.22
75.82	31.3	-0.41	-1.05
75.86	29.95	0.32	-2.05
75.9	30.16	0.2	-0.53
75.94	28.23	0.35	3.27
75.98	29.67	1.24	3.08
76.02	30.36	-1.03	3.32
76.06	29.94	-2.34	1.45
76.1	30.22	0.7	-2.01
76.14	26.76	-2.83	3.34
76.18	30.18	-0.02	1.75
76.22	30.34	1.71	2.72
76.26	28.16	1.37	0.04
76.3	29.6	-1	0.07
76.34	31.08	-0.94	0.92
76.38	28.69	-0.47	-0.21
76.42	27.2	-2.95	-1.36
76.46	26.95	-3.28	-1.73
76.5	28.76	-2.67	-2.35
76.54	27.73	-0.54	-2.64
76.58	29.74	0.1	-0.39
76.62	28.6	0.35	-0.93
76.66	28.52	-0.22	-0.93
76.7	28	0.16	-1.2
76.74	28.82	1.68	-1.55
76.78	27.1	0.7	-2.44
76.82	26.45	0.26	-2.13
76.86	24.09	1.98	-1.44
76.9	23.44	2.21	-0.65
76.94	24.01	1.69	0.81
76.98	25.47	0.76	0.84
77.02	26.26	0.47	1.3
77.06	30.62	-1.28	1.36
77.1	31.56	-1.29	-2.6
77.14	29.22	-2.29	-3.12
77.18	31.09	-2.03	-1.58
77.22	30.51	-0.43	0.23
77.26	28.9	2.01	0.62
77.3	28.22	1.65	0.54
77.34	31.38	3.47	0.25
77.38	32.11	2.12	-0.68
77.42	30.72	2.77	-0.52
77.46	28.93	5.79	1.22
77.5	27.13	3.89	0.58
77.54	30.41	2.23	0.37
77.58	29.42	2.72	-0.24
77.62	30.66	3.07	1.07
77.66	32.79	2.21	1.19
77.7	31.85	-4.07	-2.04
77.74	29.57	-1.83	-1.29
77.78	26.66	-4.86	-0.86
77.82	27.58	-0.66	0.43
77.86	27.76	0.64	0.67
77.9	25.53	-2.68	-2.67
77.94	25.7	-3.8	-3.49
77.98	24.86	-6.13	-2.05
78.02	23.98	-6.54	-1.64
78.06	22.86	-6.24	-1.84
78.1	20.44	-5.27	-2.13
78.14	19.03	-4.91	-1.52
78.18	18.89	-4.74	-1.7
78.22	18.25	-4.94	-1.96
78.26	22.38	-2.72	-0.78
78.3	25.47	-2.15	-0.06
78.34	26.84	-5.86	-0.34
78.38	23.62	-0.49	1.54
78.42	24.01	-0.24	2.65
78.46	20.93	-3.95	1.22
78.5	23.79	0.14	2.96
78.54	24.96	1.04	1.99
78.58	23.16	1.76	4.52
78.62	23.97	2.57	4.76
78.66	24.16	-0.67	1.39
78.7	25.93	-0.26	-3.5
78.74	26.59	1.29	-0.39
78.78	29.75	4.27	-1.04
78.82	26.74	7.13	-1.79
78.86	25.13	4.1	3.76
78.9	24.6	2.29	5.69
78.94	25.9	2.05	4.56
78.98	27.68	3.59	3.76
79.02	28.65	5.43	2.74
79.06	30.17	5.08	2.06
79.1	29.33	6.59	3.04
79.14	28.92	5.08	4.46
79.18	27.14	4.96	5.27
79.22	27.51	3.34	3.8
79.26	27.29	2.32	2.72
79.3	29.09	1.43	1.17
79.34	24.43	1.6	-1.6
79.38	23.51	0.7	0.1
79.42	23.92	-0.62	0.99
79.46	24.95	0.22	0.99
79.5	26.17	0.17	-3.2
79.54	28	-0.67	-2.55
79.58	29.46	-0.32	-2.24
79.62	26.47	1.64	-0.23
79.66	27.3	-0.96	-2.01
79.7	26.53	-3.1	-1.76
79.74	25.22	-3.61	-4.56
79.78	25.7	1.7	0.08
79.82	25.99	-2.4	-4.13
79.86	27.54	-2.71	-1.97
79.9	23.52	-4.24	-0.79
79.94	23.94	-2.89	1.59
79.98	24.27	-1.6	2.72
[truncated: 1,325 more rows]
