# Supplementary material for: Mean flow and turbulence structure over exposed roots on a forested floodplain: Insights from a controlled laboratory experiment
Source: PLoS One. 2020 Feb 26;15(2):e0229306. doi: 10.1371/journal.pone.0229306 (PMC7043746; doi:10.1371/journal.pone.0229306)
Supplement: S1 File — (ZIP) [file pone.0229306.s001.zip › data_and_scripts/velocity_data/t21_051_replaced.csv]

0.02	29	5.87	2.57
0.06	28.32	4.3	0.52
0.1	28.92	1.4	0.93
0.14	30.86	3.8	0.19
0.18	28.46	3.27	-3.4
0.22	31.99	0.01	-2.51
0.26	30.41	-2.64	-0.96
0.3	31.06	-1.08	-1.21
0.34	28.28	-1.54	-3.63
0.38	29.67	-0.12	-0.89
0.42	29.7	-0.31	-0.53
0.46	29.16	-0.73	-1.75
0.5	29.83	-1.09	-3.62
0.54	30.24	-0.91	-3.84
0.58	29.43	-0.81	-3.83
0.62	29.77	1.66	-3.55
0.66	30.92	4.18	-3.3
0.7	28.7	3.21	-3.3
0.74	28.75	4.12	-1.85
0.78	28.94	4.45	-2.55
0.82	27.58	7.52	1.37
0.86	26.34	6.55	0.05
0.9	27.38	4.08	-0.09
0.94	29.47	5.09	0.4
0.98	28.58	6.49	2.16
1.02	27.8	6.2	4.57
1.06	27.15	3.35	6.54
1.1	28.31	2.25	4.29
1.14	27.74	2.51	0.8
1.18	25.89	3.01	-1.24
1.22	28.54	2.91	-2.51
1.26	26.09	-0.35	-1.34
1.3	26.71	0.11	-0.25
1.34	24.39	0.44	-0.12
1.38	26.11	-1.83	-1.51
1.42	24.95	-2.11	0.69
1.46	26.03	-1.65	5.08
1.5	24.74	0.14	4.73
1.54	25.3	1.67	6.55
1.58	24.05	2.65	6.66
1.62	22.89	2.86	7.54
1.66	24.92	1.31	4.2
1.7	27.23	1.6	4.72
1.74	23.42	1.87	0.94
1.78	20.31	1.19	3.62
1.82	22.39	0.2	1.06
1.86	22.52	0.14	1.2
1.9	24.39	1.24	0.47
1.94	24.72	3.27	-2.64
1.98	23.6	4.7	0.34
2.02	25.25	2.55	-1.11
2.06	23.32	-1.84	2.39
2.1	18.22	-4.56	5.93
2.14	19.71	-2.75	7.66
2.18	19.04	-0.72	7.37
2.22	20.18	1.66	7.23
2.26	19.34	1.38	5.76
2.3	18.1	5.76	3.13
2.34	19.13	-0.18	1.11
2.38	16.78	0.84	3.21
2.42	20.02	-0.33	3.8
2.46	23.33	0.73	5.81
2.5	22.54	4.65	2.92
2.54	22.64	2.42	2.41
2.58	19.01	-3.52	3.33
2.62	21.76	-2.23	0.71
2.66	22.78	-2.54	-3.82
2.7	23.24	-3.27	-3.22
2.74	23.27	-0.67	-1.64
2.78	22.97	-0.39	2.08
2.82	25.98	-3.39	2.22
2.86	25.157	4.3128	0.35893
2.9	25.498	5.6647	0.56665
2.94	25.06	11.26	1.1
2.98	26.64	11.57	2.12
3.02	27.05	9.49	2.34
3.06	27.67	10.89	0.17
3.1	25.66	7.89	-1.26
3.14	23.86	8.35	-0.75
3.18	25.34	6.2	3.53
3.22	25.8	8.73	4.47
3.26	25.11	6.46	1.76
3.3	26.61	3.19	0.28
3.34	22.95	-2.61	-0.65
3.38	21.86	-4.89	-0.68
3.42	22.46	-4.42	0.93
3.46	22.69	-4.51	0.64
3.5	22.15	-4.51	-0.44
3.54	21	-2.61	-1.29
3.58	19.31	-0.27	-0.91
3.62	19.19	-2.78	-3.68
3.66	20.6	-2.57	-3.53
3.7	20.13	0.03	-4.35
3.74	20.11	-0.19	-4.51
3.78	20.54	2.49	-5.94
3.82	20.69	3.97	-5.67
3.86	24.48	-0.47	-4.98
3.9	24.83	1.38	-2.27
3.94	22.14	0.84	1.77
3.98	22.71	-1.94	1.82
4.02	19.72	-0.97	-2.93
4.06	22.08	-1.06	-3.32
4.1	19.98	1.17	-2.4
4.14	20.5	3.04	2.8
4.18	22.31	5	0.64
4.22	24.18	6.93	1.71
4.26	22.25	7.02	2.4
4.3	21.61	3.05	2.3
4.34	20.68	3.24	4.19
4.38	18.94	4.76	6.16
4.42	20.88	6.49	5.04
4.46	20.25	5.2	5.07
4.5	20.28	5.52	4.81
4.54	17.9	1.45	1.1
4.58	14.75	3.23	2.05
4.62	13.6	3.52	1.43
4.66	18.29	2.23	-4.69
4.7	19.01	-1.43	-3.86
4.74	19.04	-3.01	-2.78
4.78	20.62	-2.11	-1.88
4.82	20.76	-2.02	-1.74
4.86	22.72	-3.54	-2.6
4.9	21.73	1.19	0.27
4.94	24.46	4.26	2.1
4.98	22.87	6.45	3.76
5.02	24.16	0.36	5.09
5.06	21.37	-0.47	7.13
5.1	20.41	-0.04	6.13
5.14	19.16	-0.39	3.54
5.18	19.75	1.35	4.12
5.22	18.31	4.28	2.62
5.26	19.02	4.44	4.28
5.3	17.69	3	3.53
5.34	18.08	5.03	-1.52
5.38	16.61	-1.55	2.13
5.42	20.06	-0.71	3.95
5.46	17.77	0.38	4.31
5.5	18.1	0.85	4.23
5.54	17.72	1.25	3.4
5.58	18.77	3.66	1.06
5.62	17.22	4.9	-0.28
5.66	21.12	2.97	-4.69
5.7	18.55	-1.01	-3.5
5.74	18.31	-2.46	-3.11
5.78	19.65	-1.91	-0.92
5.82	19.48	0.51	0.61
5.86	20.98	-1.18	1.46
5.9	19.93	-0.15	1.67
5.94	20.13	-1.04	0.91
5.98	17.78	-1.67	1.65
6.02	15.66	-2.04	4.03
6.06	16.9	4.51	9.19
6.1	18.15	2.83	8.01
6.14	19.81	0.03	7.16
6.18	20.12	-0.2	5.78
6.22	18.86	1.29	5.04
6.26	16.17	-0.67	4.28
6.3	18.65	0.03	6.99
6.34	22.61	0.17	5.02
6.38	21.31	0.22	1.32
6.42	21.79	3.96	-1.81
6.46	21.44	4.82	-2.58
6.5	20.14	4.76	-5.04
6.54	23.01	-0.93	-0.95
6.58	23.09	-1.11	-4.93
6.62	26.98	-0.15	-5.47
6.66	26.68	0.75	-4.38
6.7	29.13	1.14	-3.61
6.74	30.39	3.01	-3.5
6.78	32.47	1.8	-3.66
6.82	30.94	2.27	-0.38
6.86	29.48	2.17	-1.03
6.9	29.04	-1.12	0.81
6.94	29.35	3.07	4.19
6.98	32.28	2.22	5.38
7.02	30.63	3.27	6.2
7.06	31.24	2.01	6.28
7.1	31.22	1.11	3.74
7.14	29.19	3.84	5.2
7.18	27.33	5.51	3.24
7.22	29.61	7.83	2.45
7.26	30.59	7.62	1.57
7.3	27.82	8.21	-0.15
7.34	25.01	7.02	3.71
7.38	27.32	6.76	1.99
7.42	26.62	8.69	1.36
7.46	29.78	5.12	-2.94
7.5	27.56	5.67	-6.83
7.54	29.93	2.21	-5.3
7.58	26.85	3.53	-2.43
7.62	25.92	2.89	0.16
7.66	26.94	4.71	1.07
7.7	26.03	3.29	1.37
7.74	25.39	3.55	-0.08
7.78	25.52	6.3	0.9
7.82	26.01	4.32	1.08
7.86	24.39	0.73	2.63
7.9	26.032	6.1045	2.9476
7.94	26.288	6.4378	3.1153
7.98	30.74	11.52	1.35
8.02	26.12	7.42	1.74
8.06	25.54	10.91	5.18
8.1	26.59	9.24	7.81
8.14	25.97	9.25	6.22
8.18	24.3	9.21	9.79
8.22	28.55	7.8059	2.6421
8.26	28.815	7.7232	2.3676
8.3	30.45	7.9	2.01
8.34	28.59	8.19	2.86
8.38	30.35	9.25	1.45
8.42	31.53	0.12	-2.56
8.46	30.01	3.36	-3.12
8.5	31.06	2.37	-3.46
8.54	29.01	1.07	-4.07
8.58	28.18	2.2	-2.23
8.62	27.78	1.09	-3.16
8.66	27	-0.24	-1.53
8.7	24.63	-1.04	-1.38
8.74	25.56	-3.01	-0.03
8.78	23.11	-1.51	1.12
8.82	24.04	-2.92	0.99
8.86	23.62	-5.56	-0.62
8.9	24.28	-6.57	-2.43
8.94	23.03	-6.69	-3.65
8.98	25.01	-1.58	-2.35
9.02	25.82	1.21	-0.24
9.06	23.92	1.31	2.09
9.1	22.95	1.26	3.96
9.14	22.96	1.72	5.97
9.18	23.44	2.29	6.1
9.22	20.67	1.57	1.03
9.26	19.3	-0.66	-0.3
9.3	18.22	-1.35	-1.41
9.34	20.31	0.45	3.63
9.38	19.6	0.9	5.31
9.42	20.29	0.9	4.96
9.46	18.5	0.39	4.47
9.5	18.83	2.4	5.33
9.54	18.8	-0.59	4.47
9.58	21.19	0.12	1.37
9.62	20.74	1.41	2.6
9.66	21.41	2.33	-0.08
9.7	22.42	4.38	-0.39
9.74	21.09	4.98	-2.42
9.78	20.97	5.46	-3.31
9.82	19.77	6.34	-5.94
9.86	17.33	5.89	-3.86
9.9	17.43	2.32	-0.93
9.94	17.53	6.95	1.62
9.98	14.4	4.24	5.46
10.02	18.61	2.4	5.1
10.06	19.71	-0.83	3.15
10.1	21.85	2.28	1.28
10.14	21.63	5.87	1.78
10.18	21.6	5.07	2.26
10.22	23.02	4.58	2.28
10.26	25.28	2.78	2.53
10.3	21.3	1.34	3.01
10.34	22.14	-0.5	3.99
10.38	20.39	1.11	2.95
10.42	21.55	0.04	0.7
10.46	23.6	-2.16	-0.39
10.5	21.46	3.03	-0.36
10.54	25.31	3.4	-0.36
10.58	23.74	1.64	-7.02
10.62	25.02	-1.01	-8.1
10.66	24.12	-3.03	-9.86
10.7	22.59	0.93	-5.43
10.74	24.41	1.49	-1.36
10.78	23.74	1.9	-0.85
10.82	22.2	2.22	0.71
10.86	25.68	2.12	-0.21
10.9	23.49	3.26	0.73
10.94	22.78	2.05	1.08
10.98	21.91	4.62	4.21
11.02	22.67	6.46	5.55
11.06	21.52	1.78	6.45
11.1	23.43	0.56	5.49
11.14	23.45	-0.23	6.52
11.18	23.28	1.43	6.1
11.22	22.49	0.99	5.05
11.26	23.52	0.58	4.41
11.3	23.16	1.19	5.06
11.34	23.12	1.22	4.76
11.38	22.95	3.32	4.03
11.42	23.61	5.16	6.35
11.46	23.92	5.32	5.47
11.5	22.91	3.9	5.96
11.54	22.94	2.64	5.21
11.58	23.76	1.93	4.24
11.62	20.54	2.92	6.96
11.66	21.38	1.51	6.29
11.7	19.04	-0.78	5.08
11.74	21.5	-0.3	1.13
11.78	19.53	2.01	1.16
11.82	21.04	0.44	0.12
11.86	19.68	1.84	-1.66
11.9	16.96	2.97	-1.5
11.94	14.38	0.51	-1.03
11.98	15.18	-2.97	-0.35
12.02	16.05	-3.66	-2.49
12.06	19.84	-2.55	-2.55
12.1	19.01	-2.47	-2.38
12.14	20.31	-4.86	-6.43
12.18	21	-2.19	-7
12.22	19.24	-4.93	-5.99
12.26	19.92	-4.42	-4.02
12.3	19.74	-0.41	-2.8
12.34	17.64	0.61	-3.29
12.38	13.42	-2.27	0.65
12.42	15.46	-5.24	2.74
12.46	16.87	-3.87	3.04
12.5	17.85	-3	3.28
12.54	19.15	-2.33	2.08
12.58	20.35	-3.05	2.15
12.62	22.64	-4.14	-0.77
12.66	23.52	-1.27	-4.89
12.7	22.37	1.66	-4.6
12.74	20.92	4.03	-2.74
12.78	17.44	4.31	-0.94
12.82	15.54	2.89	-0.12
12.86	14.57	2.16	0.28
12.9	15.48	0.42	1.34
12.94	17.03	3.01	2.48
12.98	17.76	0.87	4.5
13.02	22.12	-2.11	5.52
13.06	20.3	0.83	3.45
13.1	23.92	1.82	2.16
13.14	26.35	3.1	0.54
13.18	27.4	3.84	0.59
13.22	30.31	5.19	1.84
13.26	31.64	5.23	2.34
13.3	30.89	4.14	2.86
13.34	31.44	4.32	2.52
13.38	31.96	5.36	1.99
13.42	28.55	3.16	2.71
13.46	27.26	-1.18	4.82
13.5	26.87	-4.04	6.46
13.54	29.02	-5.52	6.15
13.58	26.21	-2.8	5.7
13.62	29.66	-0.85	4.18
13.66	29.16	1.12	3.48
13.7	28.8	1.6	4.88
13.74	29.58	0.81	4.44
13.78	31.33	3.22	3.8
13.82	31.56	3.04	2.22
13.86	35.3	8.71	-0.77
13.9	37.5	4.09	-3.62
13.94	38.98	8.04	-0.97
13.98	35.82	6.36	0.49
14.02	31.65	10.03	-1.77
14.06	30.77	9.33	1.46
14.1	30.6	7.65	0.59
14.14	32.49	9.32	0.75
14.18	32.29	6.23	-0.22
14.22	31.3	4.68	0.23
14.26	27.46	1.81	0.17
14.3	24.98	-0.06	-0.9
14.34	23.48	4.5	-2.94
14.38	22.43	3.75	-5.95
14.42	23.47	2.8	-4.1
14.46	24.1	2.93	-4.43
14.5	24.55	0.6	-5
14.54	24.48	0.84	-3.91
14.58	23.1	0.53	-5.24
14.62	24.54	2.35	-1.14
14.66	21.02	4.7	0.38
14.7	22.97	2.01	0.7
14.74	20.5	3.32	-2.07
14.78	17.75	1.85	0.34
14.82	18.79	2.39	-0.32
14.86	20.51	0.65	0.2
14.9	22.26	0.08	-0.77
14.94	19.96	0.49	0.08
14.98	19.62	-2.08	-0.64
15.02	19.45	-4.47	0.26
15.06	23.48	-5.14	-0.67
15.1	25.97	-2.71	-1.16
15.14	25.71	-3.14	0.46
15.18	25.18	-1.47	0.2
15.22	26.52	-1.19	1.54
15.26	26.95	-4.42	-0.26
15.3	28.95	-4.45	0.51
15.34	29.65	-1.32	0.25
15.38	26.89	-0.06	-0.13
15.42	21.69	-1.88	1.34
15.46	24.4	-4.26	3.14
15.5	22.78	-2.58	1.08
15.54	24.19	-0.03	-0.24
15.58	24.63	-1.21	0.4
15.62	20.65	-0.99	1.02
15.66	21.14	-1.93	2.03
15.7	23.28	-2.2	-0.23
15.74	25.97	0.15	-1.61
15.78	26.374	1.8027	0.93471
15.82	35.39	3.58	-0.44
15.86	30.69	1.73	-3.11
15.9	32	2.31	-3.9
15.94	29.63	5.49	-0.31
15.98	28.93	5.7	1.4
16.02	27.7	7.02	3.11
16.06	27.52	6.6	3.32
16.1	25.57	5.61	-0.18
16.14	27.14	4.35	1.85
16.18	28.587	3.781	-3.8461
16.22	28.771	3.803	-4.329
16.26	28.935	3.79	-4.7824
16.3	24.32	-2.23	-11.53
16.34	29.196	3.6568	-5.5704
16.38	29.286	3.5351	-5.8896
16.42	29.346	3.3757	-6.149
16.46	29.371	3.1778	-6.3409
16.5	34.96	1.4	-7.46
16.54	27.14	-1.13	-8.75
16.58	32.02	4.04	-5.59
16.62	29.16	3.12	-5.14
16.66	29.19	1.05	-4.62
16.7	26.38	0.87	-8.84
16.74	25.25	0.83	-8.83
16.78	24.14	-1.72	-5.47
16.82	26.67	2.6	-1.7
16.86	27.53	0.87	-3.25
16.9	29.04	-1.35	0.46
16.94	28.38	-4.14	0.35
16.98	30.85	2.22	2.17
17.02	29.137	1.024	-1.8124
17.06	29.77	0.31	-2.98
17.1	33.71	-1.7	-3.51
17.14	27.9	5.17	-2.08
17.18	28.34	5.12	-1.86
17.22	29.26	4.51	-1.47
17.26	33.69	4.85	-0.3
17.3	29.86	5.01	0.43
17.34	29.6	2.66	2.97
17.38	30.16	1.59	3.81
17.42	28.14	3.99	4.44
17.46	27.17	5.91	4.08
17.5	28.37	6.54	4
17.54	25.52	5.49	5.99
17.58	24.74	1.22	7.56
17.62	22.3	0.47	6.1
17.66	21.53	-1.13	5.4
17.7	20.65	-2.29	5.03
17.74	20.82	-1.28	5.93
17.78	18.8	-2.01	7
17.82	21.198	-2.7835	1.9582
17.86	21.272	-3.6099	0.81316
17.9	21.416	-4.3839	-0.31265
17.94	21.8	-7.41	-2.67
17.98	20.29	-6.02	-3.91
18.02	20.4	-5.68	-4.22
18.06	20.19	-5.3	-4.08
18.1	23.57	-2.91	-3.29
18.14	23.4	-6.37	-1.26
18.18	25.85	-7.32	-4.12
18.22	26.65	-6.69	-3.34
18.26	24.3	-5.82	-5.5
18.3	20.92	-5.93	-0.98
18.34	21.54	-3.99	0.45
18.38	20.58	-1.37	5.87
18.42	18.54	-2.46	0.89
18.46	17.76	-3.89	-1
18.5	18.03	-2.64	-4.16
18.54	22.52	-0.09	-1.12
18.58	22.15	-3.32	-0.58
18.62	20.78	-2.55	-0.27
18.66	19.23	0.79	2.66
18.7	15.49	-2.16	-1.25
18.74	17.42	-0.34	0.73
18.78	20.39	-1.02	1.52
18.82	21.43	0.08	2
18.86	23.13	-0.07	2.72
18.9	28	-0.71	4.16
18.94	25.55	1.17	4.7
18.98	24.97	0.58	5.89
19.02	21.74	-2.48	5.03
19.06	24.36	0.46	5.86
19.1	24.63	2.94	4.59
19.14	24.27	3.61	3.51
19.18	26.12	6.37	0.52
19.22	26.73	5.64	0.51
19.26	26.79	6.7	0.81
19.3	27.29	5.67	0.51
19.34	27.06	6.87	0.32
19.38	26.69	7.33	-0.34
19.42	25.97	6.43	-0.33
19.46	26.09	7.06	0.16
19.5	24.9	6.15	-0.39
19.54	25.69	4.79	-0.33
19.58	26.14	3.78	-0.1
19.62	26.12	3.2	0.03
19.66	27.43	3.63	4.29
19.7	29.83	0.02	6.66
19.74	28.56	-1.57	7.29
19.78	26.99	0.87	10.34
19.82	27.55	-2.75	7.19
19.86	29.17	-5.5	5.93
19.9	28.05	-2.14	6.58
19.94	28.56	0.81	5.18
19.98	29.46	-2.29	1.29
20.02	26.47	-1.67	-3.34
20.06	23.88	-0.76	-2.93
20.1	23.03	-2.12	-4.34
20.14	23.51	-3.16	-4.1
20.18	22.67	1.4	-5.07
20.22	23.81	2.1	-4.11
20.26	26.56	5.09	-3.37
20.3	28.06	4.62	-1.39
20.34	28.17	4.62	-0.14
20.38	29.63	5.05	1.43
20.42	31.21	6.28	1.92
20.46	35.11	2.51	-0.26
20.5	34.75	3.3	-1.75
20.54	32.76	1.58	-2.14
20.58	29.37	-4.19	-4.94
20.62	28.14	-2.67	-5.12
20.66	28.47	-1.53	-5.52
20.7	26.81	0.62	-3.49
20.74	27.93	3.38	-2.9
20.78	28.02	4.06	-2.37
20.82	28.37	4.03	-2.75
20.86	26.5	4.79	-3.3
20.9	27.55	4.77	-3.56
20.94	27.02	4.14	-2.73
20.98	27.27	2.56	-2.4
21.02	28.39	2.88	-2.25
21.06	26.7	2.28	-2.07
21.1	27.45	2.13	-1.63
21.14	25.97	2.51	-1.81
21.18	26.5	1.81	-1.41
21.22	25.84	2.6	-0.56
21.26	23.36	-0.21	-0.23
21.3	22.06	0.93	-1.88
21.34	21.3	-0.65	-1.47
21.38	22.79	-1.35	-0.87
21.42	22.87	-2.28	0.99
21.46	22.89	-2.39	1.6
21.5	23.93	-3.95	0.97
21.54	25.41	-6.28	0
21.58	25.94	-4.43	-3.66
21.62	24.96	-0.03	-5.27
21.66	22.064	1.2896	2.0464
21.7	21.805	2.4791	2.771
21.74	21.13	0.78	8.27
21.78	21.34	4.45	7.09
21.82	18.37	8.33	5.49
21.86	18.52	10.18	4.87
21.9	21.51	10.17	5.38
21.94	20.83	9.27	4.72
21.98	19.36	4.53	7.55
22.02	22.5	3.51	8.45
22.06	23.94	3.52	9.8
22.1	21.66	1.5	10.32
22.14	20.67	-1.85	8.19
22.18	22.84	0.81	7.74
22.22	19.03	6.69	8.39
22.26	21.84	4.69	8.81
22.3	24.29	0.96	5.43
22.34	25.77	1.97	7.26
22.38	28.03	2.57	3.73
22.42	28.9	1.02	1.28
22.46	25.94	3.34	1.46
22.5	26.09	2.68	-1.2
22.54	25.3	1.91	-3.3
22.58	23.87	3.22	-6.72
22.62	23.09	4.72	-4.58
22.66	23.73	3.31	-3.58
22.7	22.26	3.36	-3.23
22.74	22.33	3.47	-1.53
22.78	20.83	2.26	-2.56
22.82	27.38	2.42	-1.72
22.86	29.07	0.88	-2.17
22.9	28.68	-1.57	-1.32
22.94	29.4	-3.27	-3.9
22.98	31.06	-1.73	-4.8
23.02	33.99	0.92	-4.1
23.06	31.57	-1.2	-4.6
23.1	31.64	-1.44	-5.06
23.14	30.72	-0.53	-4.95
23.18	29.54	-0.12	-3.05
23.22	30.13	0.05	-3.44
23.26	27.04	0.1	-4.4
23.3	27.67	1.95	-3.03
23.34	27.32	0.78	-3.97
23.38	25.09	-1.11	-1.85
23.42	25.68	-0.02	3.78
23.46	24.29	-2.85	7.18
23.5	23.06	-0.73	6.15
23.54	24.25	-0.99	2.16
23.58	22.73	-3.02	-0.65
23.62	20.31	-0.33	1.72
23.66	22.26	-1.63	4.03
23.7	22.25	-0.69	1.64
23.74	24.95	1.27	0.7
23.78	23.78	-3.18	2.33
23.82	26.527	0.062859	1.9845
23.86	32.52	-1.79	2.95
23.9	29.14	-1.43	1.05
23.94	31.81	3.15	0.08
23.98	31.25	5.67	-0.46
24.02	30.33	5.47	0.46
24.06	28.23	3.92	1.25
24.1	27.66	4.56	-1.64
24.14	26.85	4.38	-2.37
24.18	29.16	3.59	-1.37
24.22	27.18	2.77	-2.95
24.26	27.34	8.48	-1.89
24.3	27.87	8	-2.26
24.34	27.89	10.15	-1.1
24.38	28.11	7.49	0.84
24.42	23.51	4.24	2.19
24.46	22.32	3.74	2.5
24.5	24.39	2.92	3.47
24.54	25.8	2.01	2.09
24.58	25.27	1.34	0.22
24.62	25.28	2.99	1.08
24.66	23.42	-1.06	-0.15
24.7	25.97	-1.85	-1.2
24.74	23.01	-2.97	-3.57
24.78	22.9	-1.67	-2.91
24.82	22.04	-1.33	-3.31
24.86	23.72	-1.35	-1.19
24.9	25.46	-0.85	1.4
24.94	21.44	-2.18	3
24.98	19.87	-5.74	1.99
25.02	19.97	-3.31	3.07
25.06	20.05	-3.29	0.81
25.1	22.53	-6.88	-1
25.14	23.47	-5.42	4.44
25.18	27.23	-7.12	5.17
25.22	27.03	-7.15	4.81
25.26	26.4	-5.07	5.11
25.3	22.182	-4.9643	3.1926
25.34	21.69	-4.9491	3.1296
25.38	20.68	-2.04	0.6
25.42	20.98	-1.18	1.73
25.46	17.57	0.05	-2.24
25.5	19.794	-4.4582	2.4227
25.54	19.426	-4.2322	2.1522
25.58	21.03	-3.62	2.89
25.62	20.63	-6.29	-0.64
25.66	19.51	-2.98	2.83
25.7	17.42	-4.22	4.85
25.74	15.92	-2.42	0.93
25.78	18.25	-3.11	-1.53
25.82	20.56	-2.83	-0.43
25.86	20.29	-2.64	1.35
25.9	20.94	-1.36	-0.03
25.94	23.76	-0.15	-2.51
25.98	26.38	1.74	-3.1
26.02	26	3.21	-2.73
26.06	25.53	0.73	-0.94
26.1	25.04	0.26	0.55
26.14	21.86	-1.88	4.53
26.18	23.92	5.87	-1.84
26.22	27.17	5.9	-3.08
26.26	27.84	6.36	-3.7
26.3	24.92	2.47	-4.55
26.34	24.22	4.01	-3.22
26.38	24.14	2.8	-6
26.42	23.37	6.78	-4.1
26.46	19.94	6.31	-3.04
26.5	22.51	6.15	1.54
26.54	20.59	4.56	1.58
26.58	21.65	6.59	0.92
26.62	22.8	3.9	1.58
26.66	21.8	5.37	2.3
26.7	20.94	1.38	5.55
26.74	20.09	3.19	3.77
26.78	20.58	1.47	4.95
26.82	20.33	1.28	5.78
26.86	24.78	-1.47	5.36
26.9	23.54	-2.44	5.76
26.94	22.95	-3.02	6.13
26.98	22.64	-2.73	5.88
27.02	22.65	0.32	5.43
27.06	21.74	0.8	4.95
27.1	21.4	1.95	4.49
27.14	23.39	2.13	5.29
27.18	27.9	2.01	0.87
27.22	28.17	1.9	-2.49
27.26	26.55	2.69	-3.29
27.3	28.87	2.38	-3.15
27.34	27.98	3.73	-3.45
27.38	28.52	3.84	-3.28
27.42	27.46	3.09	-4.23
27.46	28.64	4.27	-4.22
27.5	28.24	4.77	-4.74
27.54	28.11	3.75	-5.02
27.58	25.47	4.93	-7.32
27.62	22.69	4.97	-4.83
27.66	21.95	1.84	-0.45
27.7	22.44	-0.53	0.94
27.74	26.27	0.73	2.56
27.78	25.79	2.8	2.18
27.82	26.07	5.17	1.08
27.86	25.01	1.34	-0.97
27.9	25.18	-0.48	-0.92
27.94	23.2	-1.76	-3.83
27.98	24.85	4.11	-2.5
28.02	24.45	0.36	-0.83
28.06	23.6	2.87	1.72
28.1	26.17	-0.03	0.73
28.14	26.46	-0.01	-1.5
28.18	20.69	-0.47	2.95
28.22	22.29	-0.87	6.01
28.26	22.08	-3.47	5.71
28.3	25.17	-1.29	3.96
28.34	27.89	-0.25	2.34
28.38	30.97	-1.79	2.51
28.42	31.65	2	-0.09
28.46	32.71	1.96	-3.16
28.5	32.76	1.42	-3.57
28.54	31.53	0.58	-3.95
28.58	29.66	2.03	-3.33
28.62	29.65	2.63	-0.18
28.66	28.16	3.56	4.47
28.7	28.68	-0.05	2.62
28.74	29.61	4.07	0.22
28.78	26.85	3.83	0.76
28.82	26.4	4.61	2.5
28.86	25.59	7.06	3.54
28.9	22.79	2.66	5.11
28.94	22.87	-2.25	3.68
28.98	22.49	-2.84	4.51
29.02	21.97	-7.74	4.04
29.06	22.52	-9.57	4.73
29.1	21.35	-12.06	7.1
29.14	22.65	-8.52	7.37
29.18	22.11	-8.54	5.99
29.22	24.142	-1.7565	4.0525
29.26	24.383	-1.5797	3.6946
29.3	25.3	5.85	4.05
29.34	26.57	5.2	4.97
29.38	27.84	2.8	3.1
29.42	27.29	4.88	2.61
29.46	25.8	2.68	2.13
29.5	29.13	1.44	1.25
29.54	26.63	3.51	-1.53
29.58	28.86	5.54	-0.68
29.62	29.81	6.43	0.05
29.66	33.9	1.43	-1.82
29.7	29.015	2.9633	-2.4449
29.74	27.79	0.97	-10.76
29.78	25.44	2.1	-12.08
29.82	27.99	3.42	-8.76
29.86	31.65	4.52	-6
29.9	33.41	5.57	-3.34
29.94	31.538	5.5313	-5.371
29.98	31.853	5.8339	-5.6839
30.02	32.124	6.0839	-5.9282
30.06	32.346	6.275	-6.0972
30.1	31.23	7.36	-1.82
30.14	29.94	5.07	-3.62
30.18	31.29	3.82	-2.78
30.22	32.99	3.13	-2.54
30.26	32.37	3.55	-4.39
30.3	30.34	3.63	-3.95
30.34	33.05	2.16	-4.94
30.38	33.76	4.69	-2.74
30.42	31.7	7.64	-1.02
30.46	31.38	5.71	-2.66
30.5	29.65	3.8	-1.58
30.54	30.13	4.06	-5.61
30.58	28.75	5.42	0.27
30.62	29.1	2.68	0.57
30.66	33.6	1.54	1.96
30.7	31.96	3.9	0.17
30.74	31.86	1.78	1.19
30.78	34.07	2.87	1.85
30.82	33.58	3.39	2.33
30.86	35.37	4.82	1.33
30.9	33.5	3.83	1.78
30.94	33.23	7.2	-1.11
30.98	32.11	6.13	-0.07
31.02	33.36	0.18	2.15
31.06	29.64	-2.9	1.43
31.1	30.958	3.1231	-0.58606
31.14	30.527	3.127	-1.0287
31.18	22.53	2.08	-0.53
31.22	29.696	3.1734	-1.8064
31.26	29.324	3.2228	-2.1045
31.3	27.73	3.18	-2.17
31.34	30.13	5.29	-3
31.38	29.52	4.02	-3.46
31.42	30.42	3.59	-3.46
31.46	29.72	3.8	-2.23
31.5	29.21	3.48	-1.28
31.54	29.17	4.82	-0.77
31.58	30.45	5.02	1.05
31.62	30.06	6.23	1.55
31.66	29.48	5.85	2.49
31.7	30.37	5.25	6.31
31.74	32.44	5.85	4.55
31.78	31.73	4.26	0.29
31.82	31.44	2.75	-0.6
31.86	28.52	-0.84	-1.19
31.9	27.48	-1.72	-4.58
31.94	26.29	-2.81	-4.8
31.98	25.16	-1.72	-3.72
32.02	25.18	0.81	-4.39
32.06	23.9	-1.58	-3.24
32.1	22.11	-3.81	-4.95
32.14	20.06	-2.15	-5.34
32.18	22.36	-1.9	-4.39
32.22	22.85	-4.26	-2.2
32.26	22.26	-2.16	-1.93
32.3	20.96	-0.11	-3.54
32.34	22.64	-1.16	-5.59
32.38	21.61	-0.03	-4.74
32.42	22.57	3.15	-5.07
32.46	23.18	4.38	-5.38
32.5	25.26	4.68	-3.69
32.54	22.99	-0.02	-5.04
32.58	24.01	-1.12	2
32.62	26.87	0.47	1.4
32.66	24.48	0.81	0.8
32.7	24.25	-0.85	0.17
32.74	25.44	-6.53	-1.51
32.78	21.67	-5.24	-1.9
32.82	21.92	-3.87	1.56
32.86	23.02	-1.63	2.54
32.9	22.43	-3.46	-1.68
32.94	22.28	-4.98	-3.95
32.98	23.02	-2.32	-2.26
33.02	21.42	-3.92	-2.62
33.06	18.34	-3.36	-3.33
33.1	18.42	-3.99	-3.64
33.14	16.97	-4.69	-4.94
33.18	16.96	-4.25	-3.07
33.22	17.78	-1.38	0.79
33.26	20.89	-3.68	4.44
33.3	22.25	-0.49	3.01
33.34	21.18	1.52	5.74
33.38	22.76	1.53	5.85
33.42	23.19	3.76	4.35
33.46	23.75	2.05	4.1
33.5	24.07	0.73	4.17
33.54	25.62	-2.62	4.78
33.58	24.5	-5.27	6.2
33.62	24.99	-5.07	6.46
33.66	24.68	-3.55	5.44
33.7	28.21	-1.64	4.11
33.74	26.76	0.38	3.94
33.78	24.73	0.5	0.52
33.82	23.48	-0.29	-2.38
33.86	24.92	-0.73	-4.47
33.9	26.32	-0.74	-5.77
33.94	26.51	2.93	-6.91
33.98	22.63	4.53	-4.85
34.02	19.8	4.09	-2.45
34.06	22.96	7.31	0.52
34.1	23.79	10.52	4.4
34.14	25.99	8.51	8.07
34.18	25.02	6.65	7.8
34.22	26.44	11.4	5.73
34.26	26.54	7.19	2.26
34.3	27.21	4.96	-0.38
34.34	27.59	4.58	-0.53
34.38	28.08	5.2	-2.71
34.42	28.4	-2.35	-5.03
34.46	24.92	3.01	-3.95
34.5	31.26	2.17	-6.64
34.54	29.83	0.7	-6.29
34.58	31.38	4.24	-5.25
34.62	30.6	5	-5.71
34.66	29.11	5.33	-5.66
34.7	28.96	3.33	-5.27
34.74	25.18	5.22	-3.98
34.78	24.96	-1.09	-5.74
34.82	27.01	-2.46	-5.88
34.86	26.805	2.6864	-4.6147
34.9	26.502	2.7801	-3.7604
34.94	27.03	0.24	-12.47
34.98	25.935	2.8775	-1.9812
35.02	22.73	-2.05	-5.84
35.06	25.467	2.7906	-0.30742
35.1	25.287	2.6539	0.41523
35.14	21.5	8.41	2.52
35.18	25.68	5.11	1.64
35.22	27.74	2.66	2.36
35.26	26.79	1.28	4.87
35.3	25.97	4.08	5.24
35.34	27.23	0.84	4.23
35.38	26.21	-3.27	1.24
35.42	23.53	-6.09	-0.94
35.46	26.99	-5.66	-4.69
35.5	28.62	-4.49	-5.42
35.54	26.68	-5.61	-6.32
35.58	28.12	-5.47	-8.14
35.62	25.934	-1.4411	-1.7054
35.66	27.17	-1.74	2
35.7	25.21	4.39	0.02
35.74	24.97	4.19	2.94
35.78	23.08	2.88	1.52
35.82	21.75	2.76	0.35
35.86	22.68	4.03	1.63
35.9	24.12	4.11	-0.79
35.94	25.85	5.29	-3.08
35.98	24.63	3.11	-4.39
36.02	28.89	2.1	-0.62
36.06	23.34	1.85	2.63
36.1	24.83	1.14	2.18
36.14	27.32	4.61	-1.56
36.18	28.57	3.7	-4.19
36.22	27.47	3.33	-3
36.26	29.73	4.56	0.11
36.3	28.57	3.13	-1.7
36.34	28.16	3.58	0.07
36.38	33.03	4.32	0.49
36.42	33.17	3.14	0.93
36.46	27.57	3.68	1.67
36.5	27.86	2.93	0.93
36.54	25.5	4.7	-2.67
36.58	22.72	3.78	-2.53
36.62	22.4	4.89	-1.31
36.66	22.54	4.75	1.3
36.7	23.28	4.87	3.42
36.74	24.31	5.06	3.35
36.78	21.31	0.34	1.02
36.82	21.82	-0.96	1.71
36.86	27.4	0.72	4.15
36.9	28.61	0.98	1.34
36.94	28.86	2.49	4.34
36.98	29.5	1.84	6.3
37.02	29.1	4.37	4.71
37.06	28.34	5.1	4.44
37.1	25.48	6.62	6.33
37.14	25.47	6.87	3.5
37.18	24.92	4.72	-1.4
37.22	25.76	6.05	-1.9
37.26	25.63	5.09	-0.84
37.3	25.82	4.09	-0.59
37.34	25.83	2.52	-1.17
37.38	24.43	1.21	-2.05
37.42	23.37	-0.48	-2.93
37.46	23.89	0.17	-2.37
37.5	24.03	-1.39	-2.02
37.54	25.33	0.65	-1.81
37.58	25.27	1.31	-2.28
37.62	23.34	-1.46	2.14
37.66	18.19	0.37	5.64
37.7	19.69	1.62	3.01
37.74	18.69	-1.12	2.19
37.78	23.04	-2.5	4.77
37.82	22.81	-6.34	2.96
37.86	23.02	-6.56	-0.47
37.9	20.65	-5.77	1.31
37.94	21.89	-6.44	3.33
37.98	23.01	-6.8	-2.14
38.02	22.91	-6.55	0.53
38.06	23.09	-1.99	2.47
38.1	21.99	-1.27	3.04
38.14	24.39	-0.3	1.35
38.18	24.31	-0.33	0.32
38.22	20.84	-5.04	3.01
38.26	23.66	-4.18	2.17
38.3	25.76	-2.64	-2.73
38.34	22.24	-3.66	-1.93
38.38	18.96	-3.66	0.63
38.42	16.65	-2.99	-1.08
38.46	20.82	-2.18	-1.39
38.5	18.57	-3.98	-1.99
38.54	16.93	-3.92	1.72
38.58	17.62	-3.32	3.48
38.62	19.59	-1.9	4.14
38.66	23.16	-2.68	4.79
38.7	22.21	-1.75	5.74
38.74	18.18	-5.46	8.69
38.78	17.58	-5.53	6.08
38.82	18.8	-3.87	6.12
38.86	18.84	-3.49	4.15
38.9	16.05	0.11	3.01
38.94	16.18	0.57	1.47
38.98	18.24	0.02	3.8
39.02	17.04	-1.08	2.54
39.06	15.85	-4.07	5.81
39.1	18.31	-5.02	5.04
39.14	20.2	-3	4.04
39.18	16.51	-3.27	2.59
39.22	18.02	-7.9	-0.15
39.26	14.82	-4.57	1.05
39.3	17.93	-1.09	4.19
39.34	17.75	-2.52	2.79
39.38	19.24	-0.53	3.6
39.42	17.98	-1.95	5.41
39.46	17.25	-4.05	4.97
39.5	17.44	-1.36	5.08
39.54	20.63	-3.29	4.59
39.58	19.93	-2.54	1.97
39.62	18.66	-2.83	3.78
39.66	17.02	0.27	3.79
39.7	14.74	-0.65	2.49
39.74	15.07	-0.94	0.19
39.78	17.61	3.15	-1.22
39.82	17.29	1.21	-2.49
39.86	15.67	-0.28	-3.14
39.9	17.81	-1.12	-4.26
39.94	13.72	0.61	-4.09
39.98	12.72	4.07	-4.05
40.02	9.76	2.67	-4.36
40.06	13.43	4.31	1.07
40.1	13.568	1.9823	-1.6003
40.14	15.8	4.82	0.58
40.18	14.34	4.68	0.81
40.22	12.4	1.52	2.58
40.26	14.07	0.59	2.54
40.3	15.48	0.71	1.08
40.34	16.54	-0.1	1.28
40.38	16.39	1.37	1.93
40.42	18.25	0.49	1.43
40.46	21.17	-0.24	1.64
40.5	24.35	3.8	1.88
40.54	23.89	6.61	3.98
40.58	22.61	5.7	6.78
40.62	23.31	6.64	6.09
40.66	26.26	2.9	6.72
40.7	28.79	-0.44	4.44
40.74	28.98	4.56	0.42
40.78	26.78	4.55	0.2
40.82	25.47	2.73	-1.48
40.86	25.39	2.34	-0.68
40.9	26.07	3.04	-2.03
40.94	25.45	3.01	-2.26
40.98	27.54	3.42	0.06
41.02	27.96	3.22	-1.31
41.06	25.71	5.24	0.25
41.1	27.46	2.89	1.02
41.14	21.2	3.29	1.11
41.18	19.64	2.73	-0.65
41.22	21.83	0.7	0.7
41.26	25.19	-4.3	-0.59
41.3	26.41	-8.29	-6.97
41.34	23.54	-5.94	-6.41
41.38	20.69	-2.79	-3.69
41.42	23.64	-6.95	-1.64
41.46	27.24	-7.64	-0.55
41.5	28.36	-2.96	-4.62
41.54	29.3	-0.11	-4.84
41.58	28.7	-0.02	-0.62
41.62	29.42	-3.78	-0.6
41.66	27.73	-1.52	-1
41.7	27.96	0.11	-1.58
41.74	28.15	0.82	-1.99
41.78	28.6	1.93	-2.78
41.82	28.87	3.34	-3.33
41.86	28.46	2.74	-3.02
41.9	28.44	4.19	-2.75
41.94	28.01	4.18	-3.08
41.98	27.14	4.68	-2.78
42.02	26.63	6.99	-1.63
42.06	24.98	6.83	0.08
42.1	25.45	6.99	3.89
42.14	25.62	9.69	2.04
42.18	25.13	5.14	3.34
42.22	23.61	1.32	2.17
42.26	23.53	6.22	4.49
42.3	25.27	3.96	7.89
42.34	24.61	5.54	8.6
42.38	25.34	2.34	8.69
42.42	24.49	4.48	7.42
42.46	25.31	4.82	8.47
42.5	22.77	-2.08	9.09
42.54	23.08	-1.23	6.22
42.58	23.14	-3.97	5.13
42.62	22.45	-3.08	4.3
42.66	24.67	-4.86	1.43
42.7	26.26	0.45	3.36
42.74	24.54	3.8	3.24
42.78	24.66	2.79	0.1
42.82	26.57	2.36	-0.61
42.86	24.16	1.99	2.48
42.9	24.19	2.24	3.93
42.94	23.04	-4.8	5.64
42.98	22.61	-4.86	4.3
43.02	18.41	-5.27	3.17
43.06	18.16	-2.99	1.17
43.1	17.91	0.09	0.52
43.14	18.51	-2.68	-1.98
43.18	21.06	-2.2294	3.429
43.22	21.286	-2.1908	3.7639
43.26	21.573	-2.099	4.0481
43.3	21.907	-1.9591	4.2595
43.34	26.37	3.44	2.44
43.38	24.34	2.79	4.59
43.42	24.53	-2.7	4.17
43.46	24.92	-1.28	5.52
43.5	23.72	-2.88	5.32
43.54	23.44	-2.91	4.19
43.58	21.87	-0.3	3.86
43.62	22.63	-1.02	0.08
43.66	25.1	0.32	-2.58
43.7	25.24	0.98	-3.9
43.74	26.74	2.36	-4.97
43.78	25.31	2.6	-6.37
43.82	26.22	2.78	-6.18
43.86	23.67	2.77	-6.03
43.9	23.11	1.85	-5.17
43.94	23.26	2.72	-4.67
43.98	27.61	5.7	-3.77
44.02	28.85	3.54	-2.93
44.06	26.62	5.71	1.14
44.1	27.84	1.72	1.28
44.14	28.37	0.62	-1.36
44.18	29.47	3.3	-2.66
44.22	29.39	2.16	-2.87
44.26	31.18	-0.25	-2.48
44.3	30.24	1.99	-2.61
44.34	31.09	5.86	2.19
44.38	31.19	2.62	2.42
44.42	29.36	-2.02	1.22
44.46	27.73	-3.07	2.76
44.5	29.22	0.36	2.72
44.54	26.85	-2.29	-1.08
44.58	26.02	-1.53	1.09
44.62	22.85	2.69	4.24
44.66	24.43	1.2	2.77
44.7	27.47	6.54	-0.33
44.74	28.87	6.84	2.72
44.78	28.59	3.3	2.52
44.82	28.88	-2.1	1.54
44.86	27.58	0.4	0.66
44.9	25.81	-2.43	-3.19
44.94	23.28	-0.03	-3.09
44.98	26.9	4.27	-1.53
45.02	24.79	4.73	-1.75
45.06	22.35	1.23	-1.99
45.1	25.74	-1.29	-3.49
45.14	27.54	1.9	-4.1
45.18	27.54	0.02	-0.5
45.22	25.98	-1.26	-1.12
45.26	30.36	0.72	-1.79
45.3	27.23	3.64	-0.74
45.34	26.6	3.29	-1.12
45.38	25.87	2.9	-1.02
45.42	28.15	-1.24	1.3
45.46	29.58	-2.32	1.35
45.5	30.27	-4.49	-3.96
45.54	31.1	0.11	-2.2
45.58	28.96	0.35	-3.2
45.62	28.8	1.25	-3.25
45.66	28.23	0.27	-5.12
45.7	33.24	0.56	-5.95
45.74	28.58	-3.8482	-3.0243
45.78	28.142	-3.8881	-3.0464
45.82	27.663	-3.8545	-3.0406
45.86	27.05	-7.29	0.7
45.9	26.26	-7.59	-3.88
45.94	27.12	-3.79	-3.87
45.98	20.83	-3.07	-0.78
46.02	25.39	-3.65	-2.75
46.06	26	-4.28	-3.63
46.1	26.87	-4.69	-3.5
46.14	24.34	-4.88	-1.73
46.18	22.75	-5.84	1.25
46.22	21.61	-7.59	-2.1
46.26	22.837	-0.70582	-1.5147
46.3	22.723	-0.35492	-1.277
46.34	22.712	-0.024571	-1.0285
46.38	25.33	6.23	-1.9
46.42	21.76	6.56	-1.61
46.46	24.6	4.92	-0.45
46.5	23.27	6.38	0.61
46.54	23.62	4.23	1.89
46.58	21.93	1.95	-0.62
46.62	26.24	0	-1.18
46.66	27.39	-4.13	0.47
46.7	30.21	-2.32	2.57
46.74	31.04	-1.73	4.41
46.78	35.82	4.09	4.09
46.82	32.23	-2.61	-0.65
46.86	33.08	0.17	-1.89
46.9	37.29	5.47	0.36
46.94	31.73	0.75	-4.03
46.98	33.27	2.37	-0.61
47.02	31.04	2.81	3.98
47.06	32.02	2.89	4.32
47.1	29.44	3.65	4.5
47.14	29.29	-1.91	6.34
47.18	26.06	0.95	6.33
47.22	28.85	2.41	2.43
47.26	26.33	3.62	2.92
47.3	28.78	5.11	1.53
47.34	26.84	4.85	-0.3
47.38	26.79	3.48	0.58
47.42	24.27	5.53	-0.19
47.46	24.88	5.22	0.61
47.5	24.46	6.31	-1.06
47.54	22.77	4.11	-3.56
47.58	22.01	3.52	-2.99
47.62	20.51	3.71	-2.55
47.66	21.61	2.25	-3.8
47.7	19.64	-0.12	-3.69
47.74	20.9	-1.43	-4.42
47.78	17.9	-0.58	-5.09
47.82	19.99	-0.25	-4.75
47.86	18.39	0.13	-5.59
47.9	20.35	2.35	-5.4
47.94	18.13	3.7	-3.66
47.98	20.27	4.1	-1.26
48.02	17.92	1.69	1.7
48.06	22.21	-1.65	4.72
48.1	21.8	-4.77	1.17
48.14	19.87	-6.99	3.06
48.18	19.76	-6.03	2.98
48.22	18.96	-3.27	4.41
48.26	17.45	-1.77	4.03
48.3	16.66	-3.47	2.69
48.34	20.66	-6.16	3.89
48.38	23.87	-6.47	-2.02
48.42	23.2	-4.14	-1.96
48.46	24.46	-4.55	-0.09
48.5	23.25	-4.32	2.62
48.54	20.73	-3.49	0.64
48.58	22.14	-1.21	-0.07
48.62	20.03	0.52	0.17
48.66	20.94	1.95	0.83
48.7	19.67	3.74	2.51
48.74	23.37	0.74	2.41
48.78	16.9	2.89	-2.63
48.82	19.03	3.8	-3.15
48.86	20.4	1.95	-3.24
48.9	19.83	1.58	-0.77
48.94	19.71	-1	-1.01
48.98	19.77	-0.79	-0.91
49.02	21.89	0.67	0.75
49.06	21.29	0.97	0.72
49.1	22.36	0.25	-0.44
49.14	23.48	2.17	0.95
49.18	26.62	1.68	-2.01
49.22	28.17	1.67	-3.27
49.26	29.65	4.99	0.08
49.3	29.4	2.77	0.66
49.34	29.77	4.02	-0.12
49.38	29.96	5.23	1.06
49.42	29.83	9.05	1.31
49.46	25.11	4.15	0.55
49.5	28.13	2.55	-2.26
49.54	26.23	4.52	-1.97
49.58	27.21	5.45	2.07
49.62	26.47	3.55	3.65
49.66	28.08	4.32	5.36
49.7	30.54	4.15	4.86
49.74	27.83	4.85	4.55
49.78	32.11	0.42	7.62
49.82	30.22	2.68	6.65
49.86	32.45	4.32	3.45
49.9	33.01	7.94	2.79
49.94	32.79	10.29	3.71
49.98	29.83	2.04	-1.28
50.02	27.76	3.12	-1.94
50.06	29.89	1.84	1.69
50.1	33.07	-0.45	-0.59
50.14	32.06	-1.55	-1.58
50.18	26.75	-2.93	-0.96
50.22	23.66	-5.34	-0.42
50.26	25.47	-5	-2.4
50.3	26.79	-5.89	-1.99
50.34	24.29	-6.32	-1.76
50.38	25.54	-6.2	-0.21
50.42	28.14	-4.74	-0.91
50.46	27.67	-3.89	1.28
50.5	28.78	-0.2	0.95
50.54	28.47	2.17	3.53
50.58	26.35	1.76	6.16
50.62	25.45	2.92	5.92
50.66	24.35	3.4	4.86
50.7	20.23	0.29	0.85
50.74	21.96	-2.75	0.02
50.78	23.15	-3.9	0.44
50.82	22.75	-3.78	1.09
50.86	22.94	-3.47	0.51
50.9	26.35	1.08	0.84
50.94	25.88	1.36	-2.08
50.98	25.9	1.69	-1.03
51.02	26.22	4.69	0.75
51.06	25.94	4.48	-0.97
51.1	24.73	0.53	-3.92
51.14	23.8	-0.38	-5.42
51.18	25.53	0	-4.33
51.22	29.85	4.52	-3.03
51.26	31.83	0.53	-5.22
51.3	30.74	2.34	-6.14
51.34	33.5	1.66	-5.23
51.38	33.5	-0.77	-5.42
51.42	31.27	0.36	-5.55
51.46	30.64	1.34	-5.35
51.5	30.74	-0.59	-5.47
51.54	30.3	-2.11	-6.19
51.58	27.82	-1.29	-6.06
51.62	27.99	-2.42	-6.18
51.66	28.6	-3.14	-7.46
51.7	26.67	-5.11	-7.16
51.74	25.74	-7.36	-7.26
51.78	26.68	-8.21	-3.39
51.82	28.47	-4.46	-0.88
51.86	27.08	-2.75	-1.75
51.9	27.46	0.26	-4.42
51.94	26.2	4.73	-4.71
51.98	24.78	2.54	-2.29
52.02	28.5	4.21	-3.57
52.06	26.11	3.78	-2.41
52.1	27.92	4.23	1.22
52.14	26.65	2.24	1.1
52.18	24.58	-0.2	4.35
52.22	26.24	-1.03	2.14
52.26	25.69	-4.34	-1.45
52.3	21.65	-7.11	-4.01
52.34	27.3	-4.81	-3.48
52.38	28.31	-1.53	-2.51
52.42	28.93	-2.05	-3.15
52.46	28.47	1.66	-3.63
52.5	26.46	1.47	-4.15
52.54	23.2	-2.78	-2.82
52.58	21.38	-3.68	-1.25
52.62	22.39	1.81	-0.44
52.66	25	-2.01	-2.64
52.7	27.61	-4.85	-1.82
52.74	28.63	-0.92	0.04
52.78	27.81	-2.2	2.23
52.82	26.64	-0.53	2.31
52.86	28.67	1.21	0.23
52.9	27.7	-4.2	-2.29
52.94	25.36	-2.13	-1.31
52.98	28.6	-1.35	-1.78
53.02	33.2	-1.18	-4.76
53.06	30.59	2.09	-4.31
53.1	31.88	2.8	-3.25
53.14	28.41	3.72	-2.9
53.18	30.37	-1.34	0.54
53.22	28.42	0.21	0.84
53.26	27.68	-1.15	0.21
53.3	27.21	-1.69	2.64
53.34	24.51	1.24	3.42
53.38	24.65	4.34	4.08
53.42	23.95	5.45	2.5
53.46	21.61	7.13	2.13
53.5	20.88	3.16	3.27
53.54	24.02	1.6	0.23
53.58	24.22	-0.29	2.95
53.62	22.96	3.42	1.44
53.66	21.28	-0.35	-4.78
53.7	26.55	-4.24	-4.44
53.74	29.93	0.54	-6.44
53.78	25.605	2.0681	-1.0207
53.82	32.14	-1.67	-0.57
53.86	26.02	2.6944	-0.77807
53.9	26.173	3.0158	-0.59232
53.94	26.276	3.3277	-0.37635
53.98	26.97	4.32	0.07
54.02	24.37	5.57	3.59
54.06	26.77	6.64	3.51
54.1	24.35	5.13	2.01
54.14	25.33	3.49	0.32
54.18	24.33	4.88	-2.93
54.22	22.78	4.3	0.47
54.26	24.05	3.58	1.62
54.3	24.55	4.3	0.48
54.34	18.36	5.5	3.19
54.38	22.29	2.38	1.45
54.42	21.91	0.09	0.36
54.46	25.35	0.35	2.89
54.5	19.22	0.54	2.27
54.54	20.51	1.62	2.36
54.58	18.14	-0.96	0.76
54.62	21.03	-3.65	1.02
54.66	23.99	-1.79	0
54.7	24.34	-2.38	-1.21
54.74	23.88	0.43	-0.39
54.78	23.61	0.55	0.35
54.82	22.37	1.35	1.51
54.86	19.49	2.67	1.89
54.9	20.26	-0.26	1
54.94	19.09	-1.5	2.58
54.98	18.86	-5.68	1.81
55.02	20.8	-6.78	0.73
55.06	18.765	-0.70047	1.3956
55.1	18.201	-0.69134	1.5359
55.14	18.13	0.96	-0.69
55.18	14.75	-0.56	0.3
55.22	16.37	2.47	2.96
55.26	16.02	0.46	2.51
55.3	15.39	0.13	3.49
55.34	16.74	-1.22	2.25
55.38	17.4	-1.57	2.31
55.42	18.83	-3.28	3
55.46	19.49	-0.44	3.77
55.5	20.38	-1.21	3.25
55.54	18.63	-2.06	3.53
55.58	17.7	-1.62	3.24
55.62	15.96	-1.53	2.55
55.66	16.47	-3.07	1.4
55.7	16.82	-0.74	0.75
55.74	16.73	1.06	0.1
55.78	16.46	2.69	0
55.82	16.57	3.06	1.58
55.86	17.91	4.26	1.75
55.9	19.54	6.13	2.67
55.94	18.72	6.99	3.83
55.98	19.75	7.83	4.5
56.02	20.73	7.98	5.2
56.06	21.51	8.83	3.66
56.1	20.84	11.18	0.61
56.14	20.24	10.07	-0.34
56.18	21.46	9.09	0.84
56.22	22.05	6.13	-1.49
56.26	19.84	5.18	-2.05
56.3	19.78	2.73	-2.26
56.34	17.95	3.77	-2.71
56.38	22.37	5.6	-5.55
56.42	26.38	4.93	-4.54
56.46	29.18	1.18	-5.77
56.5	26.71	1.78	-7.56
56.54	28.8	-1.21	-6.7
56.58	29.56	-4.46	-5.01
56.62	26.72	-5.46	-3.83
56.66	22.08	-6.2	-2.29
56.7	22.93	-6.12	-4.14
56.74	22.51	-6.15	-5.39
56.78	21.5	-8.19	-3.77
56.82	19.16	-8.32	0.61
56.86	20.58	-7.08	3.33
56.9	19.92	-4.45	4.11
56.94	22.49	-5.95	6.09
56.98	23.65	-2.23	5.45
57.02	20.85	0.93	5.8
57.06	22.799	-2.2522	3.8814
57.1	23.271	-1.7274	4.1215
57.14	26.97	4.94	1.18
57.18	25.31	0.93	3.81
57.22	26.39	-0.23	0.75
57.26	26.74	-0.74	6.24
57.3	26	-2.78	4.32
57.34	19.83	0.23	5.56
57.38	20.76	-1.39	6.42
57.42	21.9	-5.03	4.42
57.46	21.49	-3.36	4.52
57.5	18.88	-3.72	6.31
57.54	18.01	-2.16	6.55
57.58	20.4	-0.96	5.49
57.62	22.31	0.73	2.81
57.66	23.73	0.48	0.19
57.7	24.77	-0.09	0.29
57.74	22.14	5.4	-1.95
57.78	25.36	1.09	0.4
57.82	30.45	4.64	1.69
57.86	29.31	3.79	2.9
57.9	27.88	4.91	3.37
57.94	26.66	2.39	5.97
57.98	29.48	6.29	4.21
58.02	27.11	3.76	4.12
58.06	25.85	-0.43	3.91
58.1	25.65	-1.53	0.29
58.14	24.71	-2.67	-1.1
58.18	24.55	-1.93	-2.12
58.22	24.83	-1.35	-3.34
58.26	27.41	-2.38	-2.84
58.3	31.64	0.23	-4.26
58.34	30.75	2.63	-6.85
58.38	26.44	2.53	-4.68
58.42	28.14	-0.16	-5.12
58.46	25.91	1.56	-5.47
58.5	27.44	3.48	-5.47
58.54	25.61	1.85	-6.49
58.58	26.36	0.7	-5.64
58.62	29.51	-0.03	-5.36
58.66	28.22	0.14	-3.84
58.7	29.56	-0.21	-0.68
58.74	28.4	1.43	-2.36
58.78	29.47	1.35	-1.35
58.82	28.21	1.72	-2.8
58.86	29.07	1.34	-4.34
58.9	29.17	1.69	-5.52
58.94	28.26	-1.15	-2.52
58.98	28.01	-2.39	-0.73
59.02	25.19	-0.79	-2.96
59.06	25.51	1.15	-4.16
59.1	24.25	0.71	-4.57
59.14	25.96	-1.55	-3.72
59.18	27.17	-2.37	-2.44
59.22	27.55	1.11	-0.82
59.26	25.42	4.27	-0.03
59.3	25.05	2.9	1.71
59.34	24.54	1.34	1.33
59.38	21.97	-0.15	4.94
59.42	21.79	-0.57	6.05
59.46	20.97	-4.75	7.8
59.5	22.13	-2.76	5.64
59.54	23.51	-4.04	3.96
59.58	23.54	-1.38	5.35
59.62	24.61	2.69	6.13
59.66	27.49	3.07	3.54
59.7	28.61	3.84	2.89
59.74	29.2	-0.03	3.94
59.78	26.18	-0.18	3.3
59.82	23.79	1.6	3.3
59.86	25.45	5.46	-0.52
59.9	25.31	5.18	0.7
59.94	25.67	6.08	3.42
59.98	24.8	5.12	3.66
60.02	23.46	2.33	3.56
60.06	21.52	4.07	0.96
60.1	22.6	4.8	-1.61
60.14	22.05	5.73	1.24
60.18	22.26	7.06	2.55
60.22	22.78	4.46	0.11
60.26	26	2.45	0.83
60.3	23.75	-0.48	0.49
60.34	22.38	1.84	-0.71
60.38	25.17	3.91	0.11
60.42	26.24	1.52	0.04
60.46	25.68	1.72	5.13
60.5	27.1	0.32	7.89
60.54	28.88	0.41	6.69
60.58	30.27	2.01	3.96
60.62	27.81	4.53	3.86
60.66	25.69	3.05	1.06
60.7	25.33	-2.44	-0.63
60.74	24.64	-3.87	-1.77
60.78	23.05	-2.26	-0.46
60.82	20.17	-2.64	-1.53
60.86	18.57	-0.9	-5.39
60.9	19.32	-2.37	-2.78
60.94	15.46	4.1	1.78
60.98	18.72	2.34	2.83
61.02	18.12	3.81	0.36
61.06	18.57	6.61	0.37
61.1	15.67	6.01	-1.1
61.14	19.04	5.55	2.63
61.18	18.66	5.02	2
61.22	20.44	2.25	-0.82
61.26	19.02	1.31	-1.13
61.3	18.08	4.98	1.83
61.34	19.48	2.43	2.11
61.38	18.11	1.55	1.46
61.42	16.52	0.89	2.18
61.46	17.91	-0.3	1.81
61.5	17.73	-0.88	3.03
61.54	19.54	3.99	4.96
61.58	23.75	2.66	5.4
61.62	22.67	1.61	5.61
61.66	21.32	4.08	3.12
61.7	18.12	2.3	2.74
61.74	20.11	-1.25	3.66
61.78	15.84	-0.24	3.59
61.82	16.56	0.73	4.33
61.86	15.35	-0.77	2.57
61.9	17.81	-0.91	3.32
61.94	18.55	-1.31	-0.41
61.98	23.28	1.82	0.61
62.02	25.69	2.36	1.19
62.06	25.98	3.42	-0.83
62.1	23.92	4.89	-2.23
62.14	23.55	4.77	-3.49
62.18	21.51	4.65	-3.92
62.22	23.18	3.82	-4.62
62.26	23.28	3.21	-4.21
62.3	22.99	3.95	-1.94
62.34	23.19	2.34	-1.83
62.38	17.2	5.69	2.83
62.42	18.45	5.14	5.56
62.46	20.29	3.74	5.41
62.5	25.92	2.9	-0.78
62.54	23.99	4.03	0.13
62.58	21.74	0.2	-0.29
62.62	18.78	2.01	2.54
62.66	19.49	2.78	3.68
62.7	20.48	5.63	2.59
62.74	22.18	5.2	-0.2
62.78	21.83	5.92	-0.4
62.82	20.79	6.64	1.41
62.86	19.92	4.4	-0.09
62.9	20.24	2.49	-1.79
62.94	21.14	3.77	-0.2
62.98	20.5	1.8	-1.15
63.02	20.67	1.39	-0.03
63.06	21.24	0.64	-1.33
63.1	23.16	0.52	-2.93
63.14	19.03	-0.84	-3.88
63.18	20.59	0.19	-3.14
63.22	20.15	1.86	-1.73
63.26	20.71	0.55	-1.69
63.3	19.81	0.17	1.19
63.34	20.17	-2.29	2.22
63.38	18.8	-3.56	0.99
63.42	19.34	-3.06	0.5
63.46	19.48	-2.05	0.5
63.5	20.41	0.17	0.69
63.54	20.03	0.34	-0.7
63.58	19.41	-0.34	-0.65
63.62	19.77	0	-0.46
63.66	20.39	0.02	-1.43
63.7	22.4	1.15	-0.1
63.74	20.74	-0.86	2.39
63.78	23	0.03	1.62
63.82	20.41	1.53	-1.47
63.86	22.43	1.14	-1.18
63.9	24.1	0.11	-1.51
63.94	27.14	-0.21	-3.88
63.98	25.27	-2.72	-1.62
64.02	26.41	-5.24	1.81
64.06	23.81	-4.1	5.82
64.1	26	1.52	6.29
64.14	26.56	6.01	4.47
64.18	25.21	8.88	4.85
64.22	25.63	7.33	4.57
64.26	22.37	6.8	5.49
64.3	26.43	3.1	2.66
64.34	25.25	0.67	-0.83
64.38	24.84	1.78	-2.95
64.42	19.23	1.17	-4.39
64.46	20.35	0.69	-3.69
64.5	22.37	1.79	-2.55
64.54	25.61	-0.55	-2.2
64.58	22.9	-1.95	-4.63
64.62	24.33	-1.23	-5.01
64.66	21.22	-0.33	-4.6
64.7	24.4	-2.47	0.4
64.74	24.04	2.13	-3.47
64.78	21.35	1.32	-6.23
64.82	21.23	-1.15	-8.39
64.86	20.72	-2.76	-8.38
64.9	21.83	-0.15	-4.52
64.94	20.93	0.47	-4.14
64.98	21.76	-1.24	-3.85
65.02	22.61	0.53	-3.43
65.06	22.07	0.55	-2.39
65.1	19.33	-0.99	-4.63
65.14	20.24	0.47	-2.96
65.18	17.95	-5	-0.92
65.22	22.3	-2.96	0.43
65.26	25.08	-2.2	-2
65.3	28.27	-3.59	-1.52
65.34	26	-3.88	-1.73
65.38	26.91	-6.85	-2.96
65.42	25.04	-4.34	-2.67
65.46	25.94	-3.83	-2.24
65.5	23.72	-5.32	-2.56
65.54	21.86	-4.63	-2.55
65.58	21.26	1.04	-3.12
65.62	23.33	-0.71	-2.87
65.66	24.05	-0.44	-3.05
65.7	26.23	1.08	-2.12
65.74	27.88	2.39	-1.84
65.78	27.4	5.14	-2.47
65.82	27.7	4.85	-2.5
65.86	30.45	1.69	-5.87
65.9	28.218	3.924	-1.4949
65.94	28.727	4.2893	-1.1984
65.98	29.225	4.5939	-0.89425
66.02	29.707	4.8389	-0.58812
66.06	32.83	4.99	3.18
66.1	31.96	3.22	2.04
66.14	28.87	2.91	0.99
66.18	27.03	3.18	0.68
66.22	30.3	6.4	1.48
66.26	33.3	7.17	1.4
66.3	32.51	7.81	0.08
66.34	32.03	5.48	-2.6
66.38	33.31	3.47	-0.57
66.42	31.7	3.51	1.41
66.46	30.84	4.21	1.95
66.5	33.48	2.72	3.08
66.54	31.95	3.43	5.15
66.58	32.48	1.84	5.43
66.62	34.78	3.23	5.74
66.66	32.59	-0.52	4.61
66.7	30.56	-1.77	1.54
66.74	29.89	-2.04	-0.88
66.78	24.83	-0.69	-2.69
66.82	24.01	-1.42	-2.42
66.86	26.2	-4.96	-3.5
66.9	26.21	-4.94	-7.35
66.94	24.05	-1.33	-6.17
66.98	27.6	-1.5	-0.41
67.02	30.87	-2.81	0.24
67.06	30.73	0.81	0.08
67.1	31.07	0.18	-1.9
67.14	30.65	2.54	-2.96
67.18	30.19	2.12	-1.05
67.22	29.9	2.6	-1.09
67.26	29.3	1.91	-3.74
67.3	27.49	0.68	-3.87
67.34	28.63	1.02	-2.75
67.38	30.77	3.61	-2.61
67.42	31.66	3.9	-3.55
67.46	35.92	6.24	-4.26
67.5	36.06	9.23	-2.8
67.54	36.54	7.4	1.61
67.58	34.86	5.96	1.31
67.62	30.08	10.86	2.04
67.66	30.63	10.49	1.57
67.7	33.29	10.53	0.84
67.74	34.69	9.91	1.66
67.78	35.27	5.35	0.7
67.82	29.61	8.14	0.38
67.86	27.99	8.8	0.42
67.9	23.71	7.35	2.92
67.94	23.62	2.62	0.52
67.98	23.1	1.02	0.12
68.02	22.49	3.7	3.4
68.06	24.62	4.05	4.53
68.1	27.64	1.32	4.5
68.14	28.84	1.12	2.41
68.18	30.01	0.37	1.82
68.22	32.08	-1.07	-0.07
68.26	29.74	-0.28	2.14
68.3	29.51	-0.42	5.99
68.34	29.83	1.29	5.38
68.38	28.85	3.93	3.91
68.42	28.3	5.97	1.04
68.46	29.71	4.59	-0.49
68.5	32.55	5.19	-0.02
68.54	33.3	3.77	-3.05
68.58	33.5	3.3	-4.12
68.62	34.89	4.15	-3.52
68.66	33.31	3.57	-3.73
68.7	32.75	4.04	-3.66
68.74	31.76	2.36	-3.36
68.78	32.37	2.54	-3.98
68.82	30.09	1.23	-5.34
68.86	26.82	1.59	-5.98
68.9	25.34	0.68	-4.86
68.94	24.78	-2.12	-5.63
68.98	22.81	-4.57	-4.6
69.02	22.97	-6.33	-1.55
69.06	20.41	-9.83	-0.08
69.1	19.7	-8.84	1.25
69.14	20.36	-4.74	0.58
69.18	22.25	-5.65	2.28
69.22	22.81	-7.09	5.14
69.26	23.87	-7.11	5.52
69.3	24.74	-5.94	5.77
69.34	23.84	-3.62	5.22
69.38	23.24	-4.05	5.79
69.42	25.17	-1.53	5.86
69.46	22.65	-2.66	4.21
69.5	21.91	-1.38	3.86
69.54	21.44	-1.06	1.92
69.58	21.23	-2.02	2.86
69.62	20.97	-0.69	-0.81
69.66	24.46	3.83	0.76
69.7	21.29	1.96	1.9
69.74	21.94	2.73	3.13
69.78	21.67	6.38	1.27
69.82	23.98	7.71	-1.21
69.86	23.82	5.04	-1.09
69.9	23.32	5.48	0.73
69.94	21.82	3.16	1.28
69.98	21.3	-0.5	-0.2
70.02	20.58	-4.8	-3.81
70.06	22.34	-2.25	0.81
70.1	22.66	-0.23	-1.39
70.14	21.75	-3.99	0.65
70.18	24.27	-2.34	0.63
70.22	25.43	-2.79	-3.16
70.26	25.42	-2.41	-4.11
70.3	25.89	-1.46	-5.82
70.34	23.95	-2.75	-6.24
70.38	23.66	-2.81	-6.79
70.42	23.25	-3.84	-4.74
70.46	20.66	-5.5	-2.43
70.5	18.74	-4.89	-1.77
70.54	18.57	-4.79	0.35
70.58	19.51	-5.85	-1.13
70.62	18.56	-0.96	-3.36
70.66	19.11	-1.89	-0.07
70.7	18.59	-2.03	-0.09
70.74	19.1	0.9	-5.04
70.78	18.9	2.96	-4.36
70.82	22.021	3.3807	-1.0173
70.86	22.392	3.8057	-0.75828
70.9	29.01	9.94	-2.17
70.94	27.79	9.97	-0.72
70.98	30.08	9.79	2.57
71.02	24.58	9	3.6
71.06	23.51	9.6	2.76
71.1	24.51	5	-2.16
71.14	23.71	3.51	-0.87
71.18	25.5	2.94	-1.25
71.22	22.47	3.01	-0.19
71.26	25.699	4.7087	1.7816
71.3	25.799	4.4967	2.0552
71.34	27.04	2.66	1.16
71.38	25.96	1.37	0.78
71.42	25.68	1.08	4.94
71.46	25.92	-0.12	3.99
71.5	23.63	1.8	4.63
71.54	23.88	2.13	6.69
71.58	22.94	3.74	5.61
71.62	23.43	1.66	4.94
71.66	17.87	0	6.69
71.7	17.9	-1.39	4.94
71.74	20.65	0.85	4.7
71.78	24.53	0.68	4.09
71.82	22.52	-4.04	3.51
71.86	26.04	-3.25	3.36
71.9	22.46	-4.71	0.87
71.94	21.99	-5.12	-2.81
71.98	22.3	-4.07	-2.38
72.02	21.52	-1.36	-5.2
72.06	22.45	2.28	-4.54
72.1	22.29	5.34	-4.81
72.14	20.99	3.48	-2.7
72.18	19.13	3.7	0.37
72.22	20.79	2.45	0.64
72.26	20.43	-0.3	-0.02
72.3	21.11	-0.35	1.69
72.34	17.76	0.27	6.8
72.38	16.54	-0.42	7.65
72.42	16.67	-0.13	6.95
72.46	18.29	-5.24	6.01
72.5	19.046	1.233	3.3592
72.54	19.284	1.3571	2.7882
72.58	19.93	5.85	1.9
72.62	21.89	3.48	2.31
72.66	22.58	3.97	-1.12
72.7	20.45	3.2	-2.11
72.74	21.75	3.97	-1.18
72.78	20.87	3	-2.51
72.82	26.85	3.04	-2.6
72.86	24.65	-0.05	-3.05
72.9	22.52	0.08	-2.09
72.94	23.55	1.51	-0.59
72.98	27.87	4.06	-2.02
73.02	30.68	6.31	-2.64
73.06	28.81	7.46	-2.29
73.1	28.5	7.29	-1.5
73.14	28.61	7.7	-1.89
73.18	27.05	7.92	-2.83
73.22	25.06	8.13	-3.6
73.26	23.26	4.91	-5.11
73.3	22.03	1.38	-5.76
73.34	24.33	0.24	-5.35
73.38	20.37	-2.22	-4.85
73.42	20.33	-1.99	-2.53
73.46	20.78	1.49	-0.21
73.5	26.05	4.06	-1.11
73.54	28.9	5.35	-0.37
73.58	30.53	1.57	-3.28
73.62	30.48	6.17	3.51
73.66	28.41	7.37	3.48
73.7	29.97	4.93	2.27
73.74	28.78	1.6	2.01
73.78	28.32	5.58	1.43
73.82	28.49	6.65	-1.24
73.86	28.27	4.66	-1.4
73.9	27.8	4.24	-2.11
73.94	28.81	6.04	-1.32
73.98	29.4	8.89	1.01
74.02	27.818	3.9316	2.787
74.06	27.64	3.5043	3.267
74.1	26.27	-0.38	2.43
74.14	25.42	1.6	4.5
74.18	26.97	3.07	8.33
74.22	27.3	4.08	8.33
74.26	25.94	0.4	5.84
74.3	26.47	3.05	6.31
74.34	25.15	0.26	1.64
74.38	26.92	0.5	-0.89
74.42	27.05	1.58	0.35
74.46	23.37	1.42	0.58
74.5	20.97	1.89	-0.3
74.54	23.83	3.77	-0.88
74.58	25.71	3.5	-1.9
74.62	26.51	0.36	0.85
74.66	24.8	2.48	1.4
74.7	21.61	-0.81	2.29
74.74	22.74	-0.68	-0.09
74.78	21.04	-1.64	-0.3
74.82	19.77	-1.39	0.54
74.86	16.19	-0.36	1.25
74.9	16.49	1.3	2.37
74.94	15.11	4.09	3.55
74.98	18.61	5.55	4.38
75.02	18.98	5.53	4.7
75.06	18.29	3.01	2.72
75.1	16.39	1.73	1.21
75.14	19.38	-0.03	-1.45
75.18	18.39	0.65	-0.25
75.22	20.18	2.51	0.79
75.26	19.3	2.77	1.37
75.3	20.88	4.72	-1.66
75.34	20.19	3.8	-0.45
75.38	21	3.47	-1.7
75.42	22.71	2.42	-1.1
75.46	20.88	-1.99	0.26
75.5	22.47	5.49	4.19
75.54	22.13	5.35	6.21
75.58	21.5	2.49	3.04
75.62	20	-1.54	3.31
75.66	24.13	-0.16	3.36
75.7	23.35	-2.62	1.02
75.74	23.45	-2.42	0.81
75.78	21.2	-0.51	0.19
75.82	21.75	-1.5	0.54
75.86	22.84	-2.57	0.69
75.9	22.27	-0.4	-0.44
75.94	20.99	-0.85	-5.49
75.98	21.76	-1.01	-5.37
76.02	21.16	-2.33	-5.25
76.06	22.87	-3.19	-5.71
76.1	21.85	-4.03	-5.82
76.14	21	-3.12	-4.44
76.18	21.35	-6.18	-4.18
76.22	21.26	-4.36	-4.67
76.26	23.78	-3.79	-0.38
76.3	23.44	-0.91	1.34
76.34	23.91	-2.35	4.06
76.38	21.79	1.92	4.38
76.42	21.72	-0.57	6.22
76.46	20.58	2.09	5.87
76.5	23.19	4.38	5.29
76.54	19.41	6.94	4.5
76.58	17.5	7.7	4.41
76.62	18.39	11.26	4.26
76.66	22.354	5.695	5.3046
76.7	22.687	5.7169	5.1923
76.74	23.63	0.11	4.15
76.78	25.18	3.21	2.04
76.82	23.708	5.128	4.4346
76.86	24.019	4.7474	4.0797
76.9	25.5	2.28	-1.21
76.94	27.08	4.79	0.87
76.98	25.85	6.52	3.46
77.02	27.08	6	4.48
77.06	25.49	2.8	5.36
77.1	25.1	1.4	5.39
77.14	22.63	-2.25	4.07
77.18	22.37	-3.02	2.2
77.22	18.3	-1.73	-0.06
77.26	24.14	-2.48	-1.62
77.3	24.08	-0.09	-2.28
77.34	24.42	-1.97	1.33
77.38	23.75	-3.59	-0.11
77.42	27.62	0.82	-1.79
77.46	29.11	-0.14	-1.47
77.5	27.71	1.49	-0.08
77.54	29.07	3.96	1.98
77.58	27.07	5.39	2.13
77.62	25.75	6.79	6.15
77.66	23.53	5.01	4.66
77.7	24.89	5.29	5.22
77.74	22.66	4.87	6
77.78	24.38	4.12	4.2
77.82	23.28	4.74	3.38
77.86	25.85	4.76	4.59
77.9	24.51	-0.29	2.52
77.94	25.3	2.33	4.06
77.98	22.58	1.02	1.83
78.02	23.49	-1	1.69
78.06	26.07	-2.21	2.5
78.1	25.09	-2.24	3.24
78.14	25.21	-2.17	2.33
78.18	24.06	-2.53	0.36
78.22	23.89	-3.84	2.95
78.26	21.73	-2.34	2.48
78.3	22.2	1.52	2.75
78.34	18.74	0.61	2.83
78.38	20.91	-3.25	3.53
78.42	16.72	-3.15	3.61
78.46	18.15	-3.57	3.91
78.5	17.14	1.59	5.76
78.54	20.33	4.66	6.52
78.58	15.41	2.2	3.82
78.62	15.5	1.33	2.22
78.66	14.83	1.82	6.26
78.7	18.25	0.84	6.84
78.74	18.38	2.43	4.28
78.78	20.08	-1.94	4.38
78.82	18.42	-0.91	2.83
78.86	14.51	-3.53	2.82
78.9	15.55	-2.04	2.8
78.94	14.31	-2.72	-0.58
78.98	16.83	-0.62	-1.03
79.02	15.21	-1.26	-4.16
79.06	21.53	0.22	-6.19
79.1	20.12	-0.52	-6.53
79.14	22.22	1.32	-7.76
79.18	19.87	-1.16	-9.34
79.22	20.03	-3.15	-8.49
79.26	19.35	-1.42	-10.17
79.3	20.08	-0.13	-8.53
79.34	19.9	4.18	-8.6
79.38	18.33	6.19	-3.34
79.42	21.12	6.15	-2.94
79.46	19.95	5.52	-3.14
79.5	20.01	5.73	-2.99
79.54	19.06	4.79	-0.62
79.58	22.07	5.39	0.87
79.62	22.28	7.3	3.08
79.66	22.93	4.45	3.56
79.7	23.06	2.79	-0.6
79.74	20.61	3.3	-0.53
79.78	19.89	3.13	-0.43
79.82	23.86	3.8	-0.55
79.86	23.66	0.11	1.64
79.9	24.48	-2.98	2.16
79.94	23.28	-2.03	4.78
79.98	22.69	1	4.59
[truncated: 1,015 more rows]
