# Supplementary material for: Mean flow and turbulence structure over exposed roots on a forested floodplain: Insights from a controlled laboratory experiment
Source: PLoS One. 2020 Feb 26;15(2):e0229306. doi: 10.1371/journal.pone.0229306 (PMC7043746; doi:10.1371/journal.pone.0229306)
Supplement: S1 File — (ZIP) [file pone.0229306.s001.zip › data_and_scripts/velocity_data/t21_052_replaced.csv]

0.02	25.58	0.74	-3.12
0.06	27.83	1.82	-0.94
0.1	26.88	0.99	-2.87
0.14	26.26	1.19	-2.8
0.18	25.32	1.11	-2.11
0.22	25.82	-0.27	-3.24
0.26	23.69	2.99	-6.34
0.3	25.73	4.3114	1.273
0.34	25.764	4.7114	1.797
0.38	21.73	6.79	1.31
0.42	23.25	7.34	1.52
0.46	27.23	3.61	3.91
0.5	25.986	5.7626	3.0949
0.54	26.058	5.9007	3.2399
0.58	24.75	7.63	6.3
0.62	28.24	8.21	5.97
0.66	31.15	9.65	6.7
0.7	28.63	8.78	4.05
0.74	26.464	5.9685	3.0896
0.78	26.547	5.875	2.9127
0.82	22.44	2.26	4.41
0.86	23.78	3.23	6.19
0.9	26.78	5.4253	2.1606
0.94	26.849	5.2274	1.8497
0.98	26.912	5.0096	1.5152
1.02	28.14	7.58	7.84
1.06	28.9	2.72	4.62
1.1	27.99	3.19	2.23
1.14	25.85	4.97	1.25
1.18	29.31	4.92	0.79
1.22	27.43	6.74	-3.69
1.26	27.52	9.76	-3.44
1.3	27.07	2.8532	-1.5209
1.34	29.19	-1.44	-6.31
1.38	29.1	-2.73	-7.64
1.42	26.93	-2.76	-9.51
1.46	22.99	-1.73	-6.48
1.5	24.97	-1.12	-7.26
1.54	25.49	0.27	-8.2
1.58	23.93	0.05	-8.8
1.62	26.28	0.49	-6.5
1.66	27.27	3.77	-4.64
1.7	27.77	-0.71	-2.88
1.74	25.548	0.42878	-3.9364
1.78	25.267	0.33948	-3.8939
1.82	24.958	0.28288	-3.7902
1.86	24.62	0.26148	-3.6214
1.9	25.32	-0.08	2.62
1.94	22.05	2.15	5.96
1.98	22.91	3.23	1.08
2.02	22.29	1.45	2.42
2.06	21.23	4.44	3.1
2.1	22.98	4.49	3.72
2.14	23.44	6.41	2.45
2.18	21.12	1.17	2.33
2.22	18.38	1.16	1.09
2.26	18.9	0.46	-1.01
2.3	18.25	-2.43	-2.85
2.34	19.45	2.72	-0.91
2.38	23.33	1.39	0.2
2.42	23.69	-1.58	-0.85
2.46	18.22	-3.05	-0.57
2.5	19.49	-5.8	0.05
2.54	21.73	-8.12	1.98
2.58	23.13	-9.13	2.9
2.62	23.86	-9.14	-1.3
2.66	24.54	-8.22	-1.09
2.7	23.39	-8.75	0.87
2.74	23.62	-8.37	-0.71
2.78	18.43	-10.59	-0.33
2.82	18.04	-10.92	0.02
2.86	19.8	-7.77	-0.22
2.9	22.28	-8.5	-0.09
2.94	24.13	-7.59	-0.3
2.98	22.06	-3.4	1.46
3.02	21.48	-4.87	4.56
3.06	23.9	-6.39	2.92
3.1	23.1	-4.04	-0.92
3.14	21.41	0.97	-3.64
3.18	24.23	-0.53	-2.61
3.22	23.32	-3.78	1.6
3.26	21.06	-2.75	4.35
3.3	21.57	-3.54	3
3.34	20.19	0.38	1.38
3.38	19.44	-4.89	5.82
3.42	23.46	-4.31	7.69
3.46	20.68	-3.85	7.16
3.5	20.56	-5.53	4.82
3.54	18.4	-5.39	4.91
3.58	16.14	-6.03	7.98
3.62	16.88	-2.8	8.08
3.66	21.2	-0.95	6.26
3.7	22.35	1.48	4.41
3.74	21	2.96	2.45
3.78	18.6	2.58	3.89
3.82	17.81	2.16	5.22
3.86	21.21	0.54	5.99
3.9	19.07	-3	5.35
3.94	19.02	-5.18	5.73
3.98	23.09	-0.49	6.75
4.02	18.5	0.32765	6.1878
4.06	16.63	4.32	7.76
4.1	15.93	0.75	8.39
4.14	17.38	-0.65	7.58
4.18	16.76	0.2	7.07
4.22	16.05	-0.77	5.17
4.26	17.22	-1.43	4.22
4.3	19.39	-2.7	3.82
4.34	20.47	-3.02	3.15
4.38	22.93	0.26	2.05
4.42	21.27	0.42	2.01
4.46	20.25	-2.29	0.51
4.5	23.21	0.7	2.16
4.54	23.47	-1.27	-1.35
4.58	22.87	0.92	-0.81
4.62	21.61	0.71	0.78
4.66	24.02	2.4	1.77
4.7	23.63	3.94	-0.06
4.74	22.81	2.42	-0.51
4.78	21.09	1.42	0.35
4.82	22.09	2.28	0.34
4.86	21.27	0.51	1.74
4.9	19.27	-0.03	0.01
4.94	19.53	0.15	0.39
4.98	18.75	2.45	0.72
5.02	18.07	1.11	0.61
5.06	18.49	0.99	1.41
5.1	21.49	1.3	2.16
5.14	23.97	1.21	1.79
5.18	23.61	-4.44	-1.61
5.22	22.57	-2.84	-2.07
5.26	23.22	-0.77	-0.14
5.3	24.82	0.61	-1.29
5.34	27.1	-0.74	-2.42
5.38	27.43	0.01	-1.58
5.42	28.02	-2.29	-1.85
5.46	26.87	-3.72	-3.43
5.5	28.39	-0.53	-3.08
5.54	26.88	-2.27	-1.88
5.58	23.47	1.05	-1.04
5.62	21.62	5.32	-0.16
5.66	20.5	3.96	-0.32
5.7	16.36	4.94	0.14
5.74	16.34	1.96	0.9
5.78	16.14	-0.36	-0.48
5.82	17.36	-4.09	-1.06
5.86	15.73	-5.96	-1.35
5.9	17.62	-4.22	-0.16
5.94	18.062	3.6424	1.7053
5.98	18.383	4.2338	2.1291
6.02	21.02	10.03	-0.93
6.06	24.09	7.72	5.72
6.1	22.74	5.03	4.71
6.14	21.99	7.72	5.48
6.18	17.71	8.05	7.38
6.22	16.92	5.75	2.83
6.26	16.09	5.12	2.89
6.3	18.31	4.74	4.86
6.34	19.95	1.92	4.09
6.38	18.87	0.26	5.61
6.42	17.42	-1.38	5.26
6.46	17.82	-0.61	5.77
6.5	18.437	-0.99544	2.3059
6.54	18.412	-1.6376	2.0163
6.58	18.413	-2.204	1.7253
6.62	23.61	-6.01	-9.07
6.66	21.58	-2.32	-9.79
6.7	18.53	-3.3648	0.8858
6.74	18.596	-3.5445	0.63144
6.78	17.93	-1.55	2.32
6.82	18.79	-2.11	2.74
6.86	18.71	-3.59	2.43
6.9	19.34	-2.83	1.33
6.94	18.31	-2.36	1.92
6.98	17.42	0.64	3.19
7.02	16.62	-4.18	2.5
7.06	19.69	-2.3	0.9
7.1	17.7	1.21	-2.9
7.14	18.54	4.21	-2.35
7.18	17.17	5.45	-0.91
7.22	23.25	4.56	-0.27
7.26	22.94	5.82	-0.77
7.3	21.67	4.89	-0.71
7.34	18.25	2.8	-0.02
7.38	20.12	-1.47	-1.79
7.42	19.61	1.14	-3.5
7.46	19.54	3.44	-4.8
7.5	18.45	5.48	-4.19
7.54	18.05	5.08	-2.67
7.58	16.05	3.46	-0.86
7.62	15.47	4.73	-5.93
7.66	17.41	6.21	-2.9
7.7	20.67	5.29	-3.64
7.74	18.75	2.97	-3.64
7.78	20.63	-0.25	0.77
7.82	19.89	-4.76	1.8
7.86	17.93	-2.6	1.12
7.9	17.25	-3.41	1.17
7.94	20.09	-4.54	1.03
7.98	18.68	-1.6	-1.93
8.02	16.01	1.52	-0.21
8.06	14.76	2.47	-0.06
8.1	15.85	0.81	0.59
8.14	16.48	0.44	1.04
8.18	18.83	3.05	1.94
8.22	20.07	2.1	1.52
8.26	18.85	1.21	1.19
8.3	20.93	0.64	0.18
8.34	20.25	1.4	1.29
8.38	20.13	-1.32	0.84
8.42	19.07	0.86	4.09
8.46	18.86	0.28	3.1
8.5	19.13	-1.07	0.98
8.54	21.15	-0.09	3.71
8.58	22.2	-3.79	4.36
8.62	20.56	-5.34	6.43
8.66	23.16	-6.34	5.82
8.7	27.55	-6.85	4.85
8.74	22.011	-7.0832	5.622
8.78	25.57	-11.51	5.85
8.82	25.48	-9.75	5.71
8.86	21.26	-11.49	6.47
8.9	19.13	-9.06	6.49
8.94	18.85	-8.4	7.1
8.98	21.38	-7.08	1.53
9.02	19.354	-5.3769	6.9658
9.06	18.966	-4.8244	7.0274
9.1	18.61	-4.2191	7.0538
9.14	16.1	-6.81	10.15
9.18	15.26	-3.37	11.57
9.22	13.23	0.49	10.19
9.26	14.83	4.62	6.92
9.3	15.92	4.9	3.13
9.34	17.85	3.33	5.06
9.38	21.85	1.17	6.75
9.42	24.63	1.95	5.39
9.46	22.81	-1.09	1.41
9.5	19.28	0.05	3.63
9.54	17.1	2.56	6.08
9.58	18.97	4.17	7.02
9.62	20.15	3.8	5.54
9.66	22.11	6.73	0.97
9.7	19.86	10.05	-2.99
9.74	21.8	9.13	-2.37
9.78	26.12	6.23	-5.49
9.82	27.16	6.32	-5.28
9.86	26.63	7.72	-4.41
9.9	25.84	9.33	-4.25
9.94	26.29	10.47	-2.11
9.98	26.06	7.79	-0.95
10.02	24.63	7.11	2.09
10.06	22.88	6.46	5
10.1	24.11	2.62	4.03
10.14	20.58	1.28	2.71
10.18	18.89	1.44	3.59
10.22	22.53	1.05	5.55
10.26	25.97	4.89	6.53
10.3	24.92	0.17	7.63
10.34	24.91	1.07	6.75
10.38	23.84	1.42	8.32
10.42	23.63	1.31	9.47
10.46	24.05	6.45	7.96
10.5	23.09	9.17	9.22
10.54	22.78	7.92	10.78
10.58	24.615	1.3494	1.5338
10.62	24.647	1.3816	1.0335
10.66	24.653	1.4326	0.5515
10.7	21.6	-2.03	-0.56
10.74	25.12	-0.6	-2.52
10.78	26.29	3.15	-5.24
10.82	24.16	0.43	-2.57
10.86	24.352	1.8484	-1.5076
10.9	25.49	-1.18	-5.92
10.94	25.15	-1.5	-8.31
10.98	25.36	-4.24	-9.88
11.02	22	-3.2	-9.69
11.06	23.63	-2.62	-6.95
11.1	18.59	-0.74	-7.41
11.14	23.367	2.2403	-3.0084
11.18	23.43	3.11	0.09
11.22	26.77	6.99	-0.85
11.26	28.87	8.91	-3.04
11.3	25.34	8.07	-4.33
11.34	22.591	1.7876	-2.72
11.38	22.454	1.5781	-2.4977
11.42	21.06	3.94	5.74
11.46	23.17	2.38	2.86
11.5	20.49	1.87	4.47
11.54	19.76	-0.18	1.14
11.58	18.92	-1.26	1.71
11.62	18.75	-0.33	4.76
11.66	22.28	-2.24	1.05
11.7	21.73	-3.46	1
11.74	22.08	-3.15	0.93
11.78	21.36	-6.24	3.57
11.82	22.91	-6.54	2.57
11.86	25.01	-3.53	-1.48
11.9	21.47	-1.82	-1.68
11.94	21.54	-5.08	0.27
11.98	23.705	-1.3851	-0.49434
12.02	22.18	0.96	-3.44
12.06	23.1	2.84	-2.86
12.1	24.97	2.91	-1.71
12.14	26.15	2.37	0.61
12.18	23.86	1.57	0.59
12.22	25.3	1.05	-0.78
12.26	23.22	-1.17	-0.86
12.3	21.45	-6.67	0.37
12.34	21.71	-5.71	-0.74
12.38	16.47	-5.35	-0.47
12.42	17.77	-5.25	-0.98
12.46	19.93	-4.82	-2.06
12.5	20.41	-5.45	-5.91
12.54	22.4	-2.56	-6.68
12.58	23.34	-2.21	-4.59
12.62	23.92	-2.03	-4.01
12.66	25.08	-4.57	-0.5
12.7	25.83	-2.7	-2.49
12.74	26.47	-5.51	-3.54
12.78	30.51	-2.48	-1.51
12.82	31.43	-0.89	1.06
12.86	28.93	-3.02	4.47
12.9	29.6	2.8634	-0.77794
12.94	30.89	7.58	-1.57
12.98	29.92	8.97	-1.82
13.02	28.1	9.59	-2.2
13.06	28.37	8.76	-0.09
13.1	30.07	8.82	-0.31
13.14	31.12	6.96	0.29
13.18	32.918	7.8696	-1.0684
13.22	33.166	8.3578	-1.1249
13.26	34.74	12.31	1.22
13.3	33.474	9.0846	-1.1914
13.34	35.19	10.06	2.52
13.38	36.82	6.17	-2.03
13.42	34.31	5.31	-1.9
13.46	32.2	7.11	-2.26
13.5	32.34	7.51	-3.37
13.54	32.52	8.92	-3.05
13.58	32.96	7.95	-1.88
13.62	32.21	7.4	-0.59
13.66	32.21	5.49	0.99
13.7	30.94	7.91	1.27
13.74	28.36	4.5	2.12
13.78	29.18	4.63	4.04
13.82	28.37	0.73	3.77
13.86	28.22	0.58	4.06
13.9	27.57	1.48	4.85
13.94	32.09	2.22	6.33
13.98	29.72	5.49	4.14
14.02	28.86	3.94	4.5
14.06	24.58	3.36	5.9
14.1	24.62	3.07	7.53
14.14	23.09	-1.35	6.47
14.18	24.25	-5.01	3.19
14.22	23.47	-3.17	3.02
14.26	24.54	-3.09	2.8
14.3	24.43	-2.53	1.05
14.34	28.61	-1.6	-1.34
14.38	26.41	-0.39	-0.7
14.42	29.18	-0.16	-2.05
14.46	30.22	3.25	-6.63
14.5	29.88	1.9	-6.84
14.54	28.89	3.67	-6.12
14.58	27.93	2.74	-3.74
14.62	27.8	2.96	-2.08
14.66	29.61	2.2	-4.04
14.7	26.8	3.62	-5.61
14.74	29.36	7.19	-4.26
14.78	27.35	6.9	-3.66
14.82	27.22	5.85	-1.91
14.86	25.82	3.89	-0.24
14.9	24.68	4.91	-0.36
14.94	24.39	7.04	0.03
14.98	24.1	6.04	0.96
15.02	25.85	7.34	0.5
15.06	25.46	5.93	-0.36
15.1	29.25	4.5	-0.91
15.14	27.54	2.23	0.38
15.18	29.57	-0.86	2.04
15.22	25.98	-3.96	1.64
15.26	23.75	0.05	2.04
15.3	23.27	-2.41	1.97
15.34	22.28	-4.45	2.34
15.38	19	0.12	-0.58
15.42	19.88	1.57	0.43
15.46	19.32	2.12	1.79
15.5	22.03	0.55	3.49
15.54	22.43	-1.47	2.77
15.58	20.08	-0.7	2.11
15.62	16.67	-1.01	1.57
15.66	17.31	-3.19	-2.03
15.7	18.19	-2.95	-0.56
15.74	16.71	-4.14	0.67
15.78	15.51	-5.3	-0.12
15.82	13.76	-4.47	-0.83
15.86	15.47	-2.27	-1.29
15.9	17.25	-4.74	0.18
15.94	21.7	-5.4	1.31
15.98	23.75	-0.86	2.61
16.02	24.95	2.54	3.85
16.06	22.18	1.31	1.84
16.1	22.22	-0.15	0.67
16.14	21.55	0.73	-1.89
16.18	22.49	2.43	-5.11
16.22	22.08	3.05	-5.31
16.26	20.18	4.69	-5.29
16.3	20.13	3.36	-4.22
16.34	18.53	3.76	-3.14
16.38	20.67	6.74	-1.18
16.42	19.2	5.83	-0.47
16.46	18.6	2.5	-0.62
16.5	21.41	1.57	-2.92
16.54	22.69	4.6	-2.11
16.58	21.41	2.67	-1.94
16.62	19.04	1.09	-2
16.66	17.53	2.64	-2.46
16.7	22.76	1.35	-2.27
16.74	22.67	-0.22	-1.85
16.78	23.76	1.18	-2.17
16.82	21.81	-1.49	-4.51
16.86	21.37	0.19	-3.02
16.9	20.33	3.09	1.84
16.94	22.11	1.87	4.41
16.98	23.12	6.54	2.02
17.02	22.31	2.58	-0.27
17.06	23.53	4.79	1.08
17.1	21.58	1.6	5.9
17.14	23.63	4.85	4.93
17.18	20.07	5.17	3.17
17.22	22.15	4.55	3.74
17.26	21.82	3.73	3.93
17.3	22.31	3.46	3.74
17.34	23.31	1.77	3.53
17.38	21.42	4.35	-0.1
17.42	23.59	1.54	4.63
17.46	22.74	-0.05	4.05
17.5	21.58	-0.81	4.94
17.54	18.12	-1.06	3.42
17.58	17.75	0.71	2.14
17.62	19.27	1.28	0.78
17.66	17.99	2.59	-1.1
17.7	19.77	0.87	-2.68
17.74	20.71	1.9	-4
17.78	22.05	-1.41	-3.34
17.82	22.61	-3.6	-3.99
17.86	21.46	-5.05	-2.32
17.9	19.49	-2.97	-1.73
17.94	25.12	-4.31	-3.64
17.98	25.24	-1.18	-3.33
18.02	21.77	2.98	-4.75
18.06	20.9	-2.66	-2.77
18.1	22.42	0.7	0.43
18.14	22.74	2.05	1.9
18.18	25.29	4.35	3.15
18.22	25.29	7.25	-2.61
18.26	23.69	7.28	-0.72
18.3	24.27	3.86	0.23
18.34	20.25	5.98	-0.78
18.38	20.38	5.87	-1.95
18.42	18.72	4.65	-4.57
18.46	19.97	3.65	-5.21
18.5	21.11	4.97	-3.13
18.54	24.07	3.76	-2.29
18.58	24.27	6.29	-4.68
18.62	24.08	4.95	-4.42
18.66	23.26	4.7	-1.59
18.7	24.35	5.14	0.19
18.74	24.01	3.13	-3.29
18.78	24.52	0.25	-0.47
18.82	26.27	-2.99	1.13
18.86	31.91	2.89	0.7
18.9	30.37	3.33	1.84
18.94	27.46	-0.98	1.9
18.98	26.75	-3.04	-0.31
19.02	28.84	-1.05	2.35
19.06	29.42	-1.82	3.95
19.1	29.35	-3.27	4.14
19.14	27.74	-0.72	5.55
19.18	22.61	-2.43	5.23
19.22	19.81	1.09	6.66
19.26	19.32	1.1	6.68
19.3	18.67	-3.27	5.12
19.34	16.84	-2.64	4.97
19.38	16.2	0.09	5.75
19.42	19.71	-1.27	3.48
19.46	21.18	1.76	4.26
19.5	21.96	3.23	2.25
19.54	21.52	1.02	1.7
19.58	19	-0.01	0.85
19.62	19.632	0.44417	0.02665
19.66	19.96	-0.33	-4.45
19.7	19.54	-0.76	-2.32
19.74	18.89	-0.82	-2.1
19.78	22.48	1.04	-4.2
19.82	21.46	2.55	-2.81
19.86	20.88	-0.22	-0.77
19.9	19.33	0.08	-0.06
19.94	18.98	-1.18	0.77
19.98	21.219	-0.18796	0.37676
20.02	21.5	-0.24488	0.50196
20.06	30.27	-0.97	1.88
20.1	28.24	0.35	1.7
20.14	24.68	0	1.18
20.18	20.4	2.56	1.37
20.22	16.38	1.37	0.93
20.26	16.13	-0.88	2.16
20.3	19.42	-2.36	2.28
20.34	21.93	-2.01	2.13
20.38	25.32	-1.18	3.57
20.42	26.67	-0.71	-0.53
20.46	27.55	3.68	-2.6
20.5	26.97	2.41	-4.77
20.54	27.24	2.05	-5.62
20.58	32.12	2.43	-7.51
20.62	32.06	3.65	-9.89
20.66	29.495	1.1692	-2.1944
20.7	29.368	1.3623	-1.7629
20.74	29.105	1.5697	-1.2709
20.78	32.52	-4.32	2.49
20.82	28.81	1.7	3.34
20.86	27.48	1.03	3.22
20.9	27.55	4.24	1.94
20.94	27.72	0.61	1.26
20.98	23.56	3.36	1.97
21.02	23.04	4.44	1.22
21.06	22.19	5.24	0.5
21.1	20.58	5.06	1.71
21.14	18.89	6.03	3.43
21.18	23.92	1.28	2.57
21.22	25.21	4.66	2.02
21.26	26.56	7.65	0.96
21.3	27.53	6.64	0.34
21.34	28.99	8.07	-1.19
21.38	29.13	9.77	-0.47
21.42	26.12	8.88	-1.12
21.46	26.09	9.16	3.68
21.5	24.51	7.9	5
21.54	26.17	6.33	5.08
21.58	25.66	7.28	6.47
21.62	26.77	-0.9	11.36
21.66	20.44	-1.15	10
21.7	18.42	-2.28	9.13
21.74	14.8	-4.48	7.42
21.78	15.87	-9.75	4.1
21.82	16.48	-10.97	-0.89
21.86	16.66	-6.56	-2.05
21.9	15.44	-5.68	-2.05
21.94	15.67	-4.83	-0.09
21.98	15.63	-4.53	2.21
22.02	14.83	-3.73	3.97
22.06	13.51	-3.85	4.97
22.1	14.64	-3.93	5.38
22.14	14.25	-3.43	3.99
22.18	14.72	-3.72	2.44
22.22	14.19	-4.97	1.97
22.26	17.69	0.71	5.57
22.3	16.38	0.7	7.71
22.34	15.91	0.55	5.84
22.38	17.04	0.46	2.88
22.42	16.87	2.64	2.17
22.46	16.16	0.86	2.98
22.5	19.51	-1.47	5.67
22.54	17.75	-1.61	2.62
22.58	17.84	0.26	0.1
22.62	19.19	-0.53	-0.15
22.66	15.89	-2.38	0.38
22.7	19.34	-2.38	0.55
22.74	21.57	3.74	-1.46
22.78	24.26	6.79	-1.3
22.82	24.92	4.32	-2.64
22.86	22.74	2.58	-0.13
22.9	21.12	-4.51	2.15
22.94	21.09	-3.04	3.55
22.98	24.07	0.43	3.89
23.02	23.78	4.31	2.97
23.06	21.99	1.21	2.63
23.1	23.13	-1	2.61
23.14	24.66	-1.05	2.57
23.18	24	-3.98	2.45
23.22	28.49	-2.36	4.91
23.26	29.53	-3.01	5.47
23.3	29.01	2.87	1.66
23.34	29.88	3.36	-0.65
23.38	26.25	4.26	-0.04
23.42	25.84	2.25	0.63
23.46	24.71	2.3	-2.6
23.5	22.8	5.17	-2.14
23.54	19.81	5.25	-2.31
23.58	23.139	0.54536	2.5065
23.62	22.368	-0.065692	3.2491
23.66	18.29	-6.16	7.83
23.7	20.24	-5.27	5.47
23.74	23.72	-2.93	7.47
23.78	21.26	-1.03	6.01
23.82	19.37	-2.85	5.51
23.86	19.1	-3.39	7.76
23.9	20.62	-3.63	7.84
23.94	21	-2.23	6.68
23.98	21.69	-4.2	7.52
24.02	20.4	-2.96	8.27
24.06	20.79	-2.37	7.52
24.1	22.9	-4.1	4
24.14	20.89	-2.8	-0.52
24.18	19.444	1.3907	3.5187
24.22	17.92	7.92	-0.84
24.26	17.05	5.95	-0.12
24.3	17.22	7.1	2.92
24.34	20.28	5.81	3.81
24.38	17.95	6.57	3.21
24.42	13.98	6.23	2.72
24.46	17.64	2.72	3.74
24.5	17.68	1.21	5.87
24.54	16.93	0.86	7.47
24.58	17.53	4.86	6.56
24.62	14.52	6.17	5.96
24.66	16.2	7.18	6.78
24.7	17.14	3.81	6.49
24.74	17.22	0.29	6.38
24.78	16.98	-3.35	6.48
24.82	19.48	-5.83	5.68
24.86	20.89	-10.46	3.94
24.9	18.66	-10.23	3.75
24.94	16.7	-5.94	3.13
24.98	15.62	-3.46	4.63
25.02	14.56	-0.28	4.17
25.06	15.01	0.39	4.32
25.1	17.45	-0.38	4.03
25.14	19.07	3.31	2.8
25.18	17.61	4.13	3.61
25.22	16.92	1.32	4.24
25.26	16.19	-2.95	2.31
25.3	12.67	-1.51	2.69
25.34	14.42	2.86	2.51
25.38	17.42	1.56	0.62
25.42	18.42	0.39	1.21
25.46	16.02	-1.25	1.1
25.5	14.27	0.73	1.72
25.54	15.98	3.74	2.92
25.58	16.59	4.5	3.49
25.62	16.03	1.33	3.71
25.66	19.18	-4.85	4.11
25.7	19.15	-0.98	4.17
25.74	19.42	0.16	3.07
25.78	21.32	2.87	1.98
25.82	24.53	3.35	2.52
25.86	25.71	0.23	2.44
25.9	23.92	3.46	0.17
25.94	21.64	3.1	0.29
25.98	21.05	2.02	-2.78
26.02	19.98	1.44	-0.76
26.06	20.53	2.66	-2.49
26.1	19.11	1.79	-3.22
26.14	21.04	2.21	-2.62
26.18	20.79	3.53	-2.49
26.22	18.39	2.73	-2.49
26.26	18.21	2.99	-2.25
26.3	17.87	2.89	0.55
26.34	16.7	3.82	1.28
26.38	18.95	2.29	-0.06
26.42	18.63	4.83	-0.05
26.46	18.49	2.45	0.39
26.5	19.74	3.27	1.8
26.54	22.78	2.36	0.87
26.58	24.75	-0.73	1.41
26.62	23.99	3.18	1.1
26.66	23.64	1.37	0.47
26.7	23.23	2.6	-1.85
26.74	20.71	2.6	-0.21
26.78	20.98	0.79	1.29
26.82	20.63	-3	-0.97
26.86	19.29	-2.29	-2.25
26.9	16.58	-0.24	-0.24
26.94	14.77	-0.22	1.74
26.98	15.21	-1.41	2.06
27.02	16.3	-1.79	1.12
27.06	19.19	-2.2	3.56
27.1	19.38	-0.39	2.19
27.14	19.65	-0.89	0.99
27.18	18.05	-1.38	-0.97
27.22	19.1	-1.88	-1.94
27.26	17.33	-0.58	1.34
27.3	18.92	0.78	1.57
27.34	16.71	0.86	0.87
27.38	16.7	1.24	0.82
27.42	18.09	0.04	0.21
27.46	19.37	1.88	-0.19
27.5	18.06	0.58	1.37
27.54	18.57	2.68	3.61
27.58	20.59	0.43	3.07
27.62	21.58	2.09	4.05
27.66	19.99	0.84	4.6
27.7	20.14	-1.02	5.13
27.74	19.07	1.94	3.14
27.78	20.02	4.56	5
27.82	18.99	3.59	5.07
27.86	19.27	3.51	4.76
27.9	19.37	4.91	4.05
27.94	17.91	5.52	5.56
27.98	17.94	2.88	4.06
28.02	15.82	5.26	5.05
28.06	15.19	5.61	5.32
28.1	15.64	5.92	3.94
28.14	16.29	4.82	3.63
28.18	16.98	3.53	3.67
28.22	17.32	2.56	3.15
28.26	19.8	2.14	2.39
28.3	21.67	5.95	-2.73
28.34	22.88	7.1	-2.29
28.38	22.69	8.24	0.02
28.42	25.2	5.82	1.6
28.46	24.15	5.82	2.1
28.5	22.06	6.14	4
28.54	22.11	4.76	4.62
28.58	25.08	4.78	3.27
28.62	25.71	4.5	2.4
28.66	26.55	4.44	4.2
28.7	27	4.34	3.89
28.74	26.35	2.24	5.08
28.78	23.86	2.95	5.58
28.82	21.14	2.77	6.6
28.86	21.34	2.2	5.64
28.9	20.78	-0.68	7.77
28.94	21.8	-5.89	8.59
28.98	20.45	-8.22	9.41
29.02	18.13	-2.29	8.86
29.06	19.16	-3.36	8.37
29.1	19.16	-4.58	5.73
29.14	19.58	-5.69	4.15
29.18	20.35	-3.73	5.61
29.22	21.278	-3.0539	6.4115
29.26	21.754	-2.5424	6.1244
29.3	24.92	4.63	3.13
29.34	25.44	-0.91	3.3
29.38	24.94	-3.11	4.16
29.42	21.56	-1.23	3.2
29.46	21.83	-0.41	4.3
29.5	22.48	0.2	3.8
29.54	21.12	0.97	3.2
29.58	21.28	2.1	5.14
29.62	24.19	0.12	2.34
29.66	19.92	0.67	-2.38
29.7	18.57	0.49	-5.57
29.74	18.95	0.62	-5.24
29.78	19.95	1.9	-5.82
29.82	17.25	3.51	-4.7
29.86	16.49	2.56	-2.33
29.9	17.25	-1.3	-0.47
29.94	16.82	0.74	1.18
29.98	16.7	0.86	2.16
30.02	17.43	2.68	0.99
30.06	17.13	0.81	0.02
30.1	16.22	1.61	1.64
30.14	14.93	3.46	4.97
30.18	14.31	3.74	4.46
30.22	12.65	4.19	5.05
30.26	14.82	1.17	-0.82
30.3	15.72	9.99	-1.2
30.34	17.66	7.08	-0.21
30.38	19.211	4.6458	-1.049
30.42	22.69	2.28	-4.81
30.46	28.47	8.34	-4.19
30.5	28.1	3.86	-2.32
30.54	23.48	-0.35	-3.15
30.58	22.64	3.71	-1.12
30.62	18.83	0.84	-2.64
30.66	21.32	3.48	-1.44
30.7	22.62	7.28	-0.87
30.74	24.87	6.34	-0.06
30.78	24.94	6.13	1.78
30.82	26.51	4.62	4.93
30.86	29.45	1.08	2.19
30.9	29.87	6.9	-3.38
30.94	27.32	6.49	1.43
30.98	28.08	9.12	0.04
31.02	24.27	8.51	2.6
31.06	26.64	3.88	6.09
31.1	22.98	3.73	2.92
31.14	22.18	-2.16	4.65
31.18	18.19	-2.13	3.65
31.22	16.21	-2.89	5.18
31.26	16.26	-1.36	6.09
31.3	17.61	0.35	5.87
31.34	19.59	-1.46	4.52
31.38	20.65	-2.98	3.91
31.42	19.61	-5.78	3.75
31.46	20.66	-5.55	2.09
31.5	19.45	-3.82	0.18
31.54	18.64	-2.84	0.64
31.58	19.73	-3.08	2.41
31.62	20.38	-2.05	4.52
31.66	22.17	2.68	6.35
31.7	26.66	2.83	6.7
31.74	24	0.02	2.36
31.78	22.18	-4.49	2.32
31.82	24.65	-3	4.19
31.86	23.67	-1.06	5.79
31.9	23.33	-1.7	5.69
31.94	23.94	1.52	4.76
31.98	25.32	-2.53	3.29
32.02	23.25	-2.62	0.52
32.06	22.05	-2.02	-2.65
32.1	19.92	-0.41	-4.33
32.14	21.03	0.95	-4.35
32.18	19.59	0.56	-4.9
32.22	20.29	1.12	-4.84
32.26	20.88	1.29	-0.69
32.3	21.43	-1.86	-1.87
32.34	21.09	-3.66	-2.31
32.38	20.66	-1.6	0.58
32.42	19.62	-3.72	-0.6
32.46	19.55	-2.45	1.66
32.5	19.75	-1.14	-0.39
32.54	22.59	1.08	-2.76
32.58	25.36	-2.12	-1.06
32.62	20.79	-2.81	0.38
32.66	20.63	-2.63	1.02
32.7	19.18	-1.14	-0.05
32.74	21.64	-1.27	-2.62
32.78	16.28	-1.42	-4.44
32.82	19.82	0.6	-1.8
32.86	19.35	3.86	-1
32.9	18.98	3.01	-1.72
32.94	14.56	2.12	-1.45
32.98	17.28	2.39	-1.08
33.02	15.76	1.27	-0.26
33.06	16.44	-1.76	-1.25
33.1	18.04	2.88	-1.48
33.14	16.46	2.66	-0.51
33.18	15.26	2.63	-0.54
33.22	13.66	0.61	-0.81
33.26	14.71	-1.93	-3.52
33.3	17.82	-2.11	-3.61
33.34	19.66	-3.92	-3.92
33.38	20.71	0.1	-6.47
33.42	28.79	3.33	-3.68
33.46	27.27	1.22	-3.19
33.5	27.8	2.95	-0.3
33.54	28.14	4.58	0.8
33.58	28.81	5	0.76
33.62	27.9	6.04	-1.44
33.66	26.73	6.26	-2.75
33.7	25.75	6.25	-6.16
33.74	28.78	3.16	-4.45
33.78	28.2	5.75	-2.97
33.82	27.84	5.29	-2.75
33.86	24.34	5.78	-2.53
33.9	26.31	3.92	-5.27
33.94	26.76	1.87	-5.86
33.98	26.02	2.45	-5.43
34.02	27.91	0.55	-3.14
34.06	24.38	-1.57	-4.96
34.1	21.85	3.92	1.01
34.14	22.92	3.27	2.65
34.18	24.32	3.73	2.5
34.22	23.04	3.61	2.47
34.26	21.47	3.89	3.94
34.3	19.71	2.67	2.29
34.34	22.38	-0.35	0.97
34.38	24.51	-1.27	-0.63
34.42	22.95	-0.8	-0.92
34.46	23.28	1.51	-2.9
34.5	24.2	0.08	-3.54
34.54	23.37	0.29	-1.97
34.58	22.88	-2.4	2.74
34.62	20.46	-6.78	0.84
34.66	22.22	-6.96	-0.78
34.7	21.61	-7.87	-0.03
34.74	20.09	-8.18	0.53
34.78	20.34	-6.77	1.78
34.82	21.77	-6.12	5.35
34.86	24.49	-3.48	5.64
34.9	23.95	-2.87	4.43
34.94	25.05	-1.06	2.66
34.98	23.63	-1.18	2.87
35.02	23.21	-4.6	5.79
35.06	23.4	-5.21	4.46
35.1	22.23	-4.89	3.48
35.14	20.89	-3.99	1.9
35.18	18.99	-2.42	3.91
35.22	18.63	-1.08	4.29
35.26	18.07	-2.14	5.26
35.3	16.59	-1.67	5.02
35.34	17.37	-2.38	6.06
35.38	17.58	-1.75	7.49
35.42	16.9	1.98	6.08
35.46	16.43	2.65	5.11
35.5	17.51	-0.62	6.16
35.54	18.29	-1.95	4.36
35.58	19.62	-2.23	2.68
35.62	19.33	-1.85	3.48
35.66	20.56	-1.03	2.39
35.7	19.47	-2.83	1.44
35.74	19.74	-4.32	2.92
35.78	19.37	-2.42	2.89
35.82	19.8	-2.46	2.95
35.86	17.34	0.05	2.97
35.9	19.2	1.05	2.9
35.94	18.83	-2.14	2.72
35.98	19.94	-3.73	2.98
36.02	18.98	-4.54	5.8
36.06	19.07	-4.36	4.11
36.1	18.74	-4.86	4.5
36.14	17.52	-4.41	5.23
36.18	18.11	-1.85	6.77
36.22	21.61	-0.97	6.5
36.26	20.26	-2.15	6.28
36.3	22.36	-2.08	5.32
36.34	18.92	-0.37	5.46
36.38	18.13	4.21	2.8
36.42	19.03	3.43	0.61
36.46	17.28	5.5	2.3
36.5	18.59	5.87	-0.01
36.54	20.29	5.48	0.45
36.58	23.28	4.02	2.9
36.62	27.78	2.88	1.14
36.66	28.16	0.69	1.02
36.7	28.93	2.57	-0.78
36.74	27.9	2.8	-3.05
36.78	29.04	2.64	-5.09
36.82	28.94	3.85	-6.14
36.86	26.96	2.75	-6.71
36.9	25.87	5.24	-7.41
36.94	24.05	4.93	-7.29
36.98	21.14	5.55	-6.62
37.02	17.28	6.84	-6.99
37.06	12.87	5.08	-4.83
37.1	12.45	0.28	-0.5
37.14	15.82	-0.24	1.05
37.18	18.97	1.14	2.84
37.22	16.41	1.84	5.69
37.26	18.34	-1.51	6.66
37.3	22.15	-2.08	5.82
37.34	20.25	2.48	3.99
37.38	17.52	4.69	1.01
37.42	18.57	3.31	2.13
37.46	20.68	-0.29	2.59
37.5	24.57	-0.73	1.99
37.54	21.47	-2.12	-0.5
37.58	19.24	-3.2	3.12
37.62	18.23	-1.51	6.27
37.66	17.97	-2.07	4.78
37.7	22.53	-1.28	5.83
37.74	24.76	1.83	1.02
37.78	21.01	1.72	2.08
37.82	22.62	6.22	2.1
37.86	27.99	6.1	3.09
37.9	25.33	-0.4	5.7
37.94	28.06	0.13	7.62
37.98	27.89	0.44	5.36
38.02	24.13	2.77	2.68
38.06	19.49	3.59	4.36
38.1	19.18	4.03	5.79
38.14	18.27	2.73	2.73
38.18	19.48	3.72	4.3
38.22	17.27	1.22	3.32
38.26	15.09	1.41	3.04
38.3	13.03	4.67	1.91
38.34	9.8	-1.46	-0.78
38.38	12.49	0.35	-1.91
38.42	13.65	-0.93	-3.63
38.46	15.85	0.26	-3.52
38.5	13.28	1.02	-3.13
38.54	15	3.81	-1.26
38.58	16.23	1.11	1.52
38.62	21.44	-0.51	-1.53
38.66	23.11	-0.31	-0.77
38.7	26.08	2.58	1.5
38.74	25.42	2.66	0.47
38.78	25.13	-0.09	5.7
38.82	27.82	-2.12	4.62
38.86	30.5	6.22	1.72
38.9	28.04	7.49	0.35
38.94	27.18	5.22	0.52
38.98	26.96	3.89	-2.61
39.02	26.47	3.85	-4.16
39.06	25.33	3.77	-4.51
39.1	28.61	2.91	-6.29
39.14	26.75	3.91	-4.46
39.18	29.83	5.21	-3.59
39.22	27.98	5.23	-4.01
39.26	30.13	2.52	-2.58
39.3	24.43	-0.75	-3.31
39.34	21.91	1.15	-2.49
39.38	21.05	1.47	-3.05
39.42	22	1.08	-5.11
39.46	23.03	-0.25	-4.67
39.5	24.92	0.73	-5.74
39.54	27.17	4.98	-4.1
39.58	28.47	3.48	-1.65
39.62	27.12	1.6	0.58
39.66	30.01	4.16	-0.86
39.7	31.72	3.93	-1.32
39.74	31.32	4.25	-3.56
39.78	31.93	3.59	-4.93
39.82	28.72	5.91	-5.87
39.86	31.44	7.66	-4.04
39.9	33.44	6.31	-0.76
39.94	32.73	5.37	0.2
39.98	29.99	4.47	-0.95
40.02	30.53	5.11	-2.84
40.06	28.49	7.54	-2.14
40.1	29.23	8.06	-1.71
40.14	29.09	6.37	-3.4
40.18	29.42	2.57	-3.31
40.22	27.28	2.8	-3.63
40.26	27.64	3.3	-2.15
40.3	26.47	-1.71	-0.63
40.34	25.94	-3.84	-0.39
40.38	27.41	-3.19	0.32
40.42	28.63	-5.6	1.81
40.46	25.33	-5.7	-1.19
40.5	26.15	-8.78	0.59
40.54	24.6	-9.83	-1.25
40.58	23.19	-9.61	-0.73
40.62	21.06	-8.78	-0.27
40.66	15.88	-7.89	-3.29
40.7	16.11	-8.71	-3.49
40.74	18.53	-9.22	-1.34
40.78	19.765	-8.5275	-2.6479
40.82	19.703	-8.1415	-2.7958
40.86	19.732	-7.6522	-2.8966
40.9	19.85	-7.0689	-2.9443
40.94	20.049	-6.401	-2.9328
40.98	23.89	-4.19	-4.25
41.02	20.16	-6.81	-5.38
41.06	17.91	-2.96	-3.31
41.1	22.77	0.73	-3.8
41.14	21.8	-0.79	-1.72
41.18	24.97	-2.7	1.13
41.22	22.21	-2.57	0.32
41.26	23.54	-0.85	2.98
41.3	28.03	-0.44	1.98
41.34	26.34	4.59	1.92
41.38	25.74	4.18	3.39
41.42	25.14	5.94	0.75
41.46	26.77	7.22	1.82
41.5	31.27	4.65	2.45
41.54	32.01	6.37	1.84
41.58	31.64	4.95	-0.97
41.62	31.12	3.51	-2.37
41.66	28.93	0.27	-1.43
41.7	29.07	0.58	0.31
41.74	29.07	-0.31	0.43
41.78	27.6	-0.62	-2.59
41.82	25.76	1.71	-0.95
41.86	26.44	1.36	0.16
41.9	26.81	1.4	0.17
41.94	29.77	1.98	-2.32
41.98	30.85	1.57	-2.74
42.02	30.61	3.65	-2.47
42.06	28.62	2.44	-3.25
42.1	28.46	2.14	-5.46
42.14	27.23	2.32	-6.27
42.18	25.6	2.39	-6.72
42.22	23.12	1.79	-4.6
42.26	23.24	-0.47	-1.84
42.3	20.88	-5.57	1.55
42.34	25.53	-4.7	4.5
42.38	25.16	-2.26	4.84
42.42	24.42	0.7	2.74
42.46	23.67	-0.76	2.15
42.5	24.01	1.81	2.23
42.54	29.29	2.69	1.16
42.58	31.08	2.98	-0.73
42.62	32.54	5.7	-3.97
42.66	31.33	6.75	-2.02
42.7	31.79	6.48	-1.09
42.74	31.68	6.55	-4.66
42.78	29.48	6.29	-1.78
42.82	31.06	9.34	-1.12
42.86	26.5	3.82	-6.62
42.9	26.36	1.59	-5
42.94	25.25	2.21	-4.95
42.98	24.75	3.05	-4.66
43.02	25.48	1.37	-1.71
43.06	24.05	-1.48	-2.95
43.1	22.6	-1.06	-3.73
43.14	20.26	-2.45	-4.88
43.18	21.64	-0.44	-4.73
43.22	19.6	-2.81	-4.79
43.26	17.52	-2.88	-4.17
43.3	19.1	0.72	-0.18
43.34	24.23	-2.07	0.71
43.38	24.64	-2.87	-3.02
43.42	26.33	-3.64	-3.77
43.46	24.84	-1.6	-6.3
43.5	24.73	-0.44	-6.02
43.54	23.59	-0.56	-5.23
43.58	23.16	-0.69	-4.19
43.62	21.91	-2.47	-2.9
43.66	21.44	-4.46	-1.34
43.7	20.92	-4.61	0.49
43.74	20.54	-2.72	1.63
43.78	19.75	-6.37	5.17
43.82	20.53	-4.1	2.74
43.86	17.68	-3.26	1.28
43.9	18.02	-2.79	2.48
43.94	22.87	-3.33	2.34
43.98	22.56	-2.42	2.92
44.02	19.86	-2.85	1.39
44.06	21.269	1.364	1.4428
44.1	23.56	9.5	-2.35
44.14	24.22	3.33	-2.43
44.18	20.74	6.96	-0.75
44.22	21.6	7.61	1.42
44.26	20.67	5.47	2.94
44.3	21.27	2.9	2.94
44.34	21.21	6.12	4.47
44.38	21.54	2.28	3.56
44.42	19.92	4.54	3.73
44.46	19.67	7.55	7.27
44.5	18.86	4.3	6.65
44.54	18.39	2.22	6.91
44.58	20.16	-0.06	6.31
44.62	20.03	-0.62	4
44.66	20.49	-2.2	4.02
44.7	20.45	-3	4.27
44.74	18.24	1.03	4.64
44.78	17.34	-0.68	5.23
44.82	17.11	-1.79	4.25
44.86	15.13	-1.74	4.24
44.9	17.85	-1.86	3.28
44.94	17.93	-0.52	1.37
44.98	18.73	-0.88	-0.93
45.02	15.41	-0.43	-1.42
45.06	18.13	0.78	-0.66
45.1	19.29	1.95	1.22
45.14	17.44	0.84	-0.25
45.18	17.54	-0.09	-0.3
45.22	21.23	2.52	0.89
45.26	21.7	1.28	1.46
45.3	22.31	-2.23	1.97
45.34	20.65	-1.97	1.95
45.38	19.87	-1.39	2.11
45.42	19.45	-1.69	1.65
45.46	20.14	-4.53	2.01
45.5	19.45	-3.89	2.54
45.54	18.79	-3.41	1.79
45.58	18.81	-3.71	2.28
45.62	19.52	-1.99	1.6
45.66	19.99	-3.11	1.81
45.7	19.84	-2.05	1.94
45.74	20.85	-1.41	1.15
45.78	20.44	-1.73	0.04
45.82	22.75	-0.97	0.15
45.86	24.79	0.79	-0.27
45.9	25.01	0.69	-1.58
45.94	24.07	0.72	-3.2
45.98	24.52	6.33	-3.65
46.02	26.74	4.24	-0.44
46.06	26.67	0.12	3.55
46.1	23.18	-3.54	6.79
46.14	22.7	-1.45	6.85
46.18	19.68	-4.35	6.78
46.22	18.14	-7.14	6.84
46.26	16.85	-1.82	5.65
46.3	16.82	-0.71	5.72
46.34	18.6	-3.84	5.67
46.38	18.63	-3.66	5.44
46.42	16.16	1.14	4.72
46.46	18.6	3.94	2.45
46.5	20.12	4.37	1.23
46.54	22.18	4.63	-0.21
46.58	21.2	10.2	1.87
46.62	27.17	5.26	2.98
46.66	25.54	4.29	1.79
46.7	22.57	2.63	1.05
46.74	21.35	1.48	1.25
46.78	22.81	0.7	0.72
46.82	24.15	-0.01	1.83
46.86	21.09	2.67	1.65
46.9	20.11	1.6	3.92
46.94	22.89	-3.11	7.03
46.98	22.19	-4.88	6.37
47.02	21.67	-3.8	7.75
47.06	20.46	-3.51	7.76
47.1	20.88	2.69	6.36
47.14	20.73	1.2	5.9
47.18	21.58	0.82	2.71
47.22	20.74	4.98	4.35
47.26	15.97	0.06	0.75
47.3	14.87	-1.44	3.56
47.34	17.18	0	6.89
47.38	18.34	-1.58	3.67
47.42	14.6	-3.18	-1.05
47.46	16.17	-1.49	0.47
47.5	19.21	1.11	-1.16
47.54	19.92	-1.07	-2.2
47.58	12.49	-3.57	1.98
47.62	17.11	-1.61	2.36
47.66	16.44	-1.24	-2.19
47.7	19.65	0.17	-1.15
47.74	20.31	2	-0.71
47.78	22.41	3.95	-0.16
47.82	20.7	2.45	1.05
47.86	20.73	5.7	3.24
47.9	20.35	1.72	4.15
47.94	22.6	2.74	5.12
47.98	21.45	3.07	5.66
48.02	22.06	5.24	5.32
48.06	23.27	1.72	3.21
48.1	22.46	-1.46	3.3
48.14	23.29	-4.58	2.07
48.18	23.51	0.02	2.59
48.22	23.56	1.79	1.38
48.26	23.66	3.33	3.91
48.3	24.77	2.79	5
48.34	24.13	-1.29	2.97
48.38	23.32	-0.77	1.87
48.42	23.11	3.32	4.29
48.46	24.07	5.6	4.12
48.5	28.9	5.6	4.1
48.54	27.67	4.73	3.22
48.58	25.62	1.98	2.24
48.62	28.82	4.63	3.15
48.66	24.62	5.52	3.92
48.7	23.93	3.93	3.83
48.74	22.99	1.82	-2.59
48.78	23.74	-0.18	-3.69
48.82	22.54	-3.28	-4.51
48.86	23.85	-3.71	-1.57
48.9	23.48	-4.03	-3.63
48.94	22.4	-0.91	-4.22
48.98	19.67	-3.38	-4.47
49.02	24.02	-3.28	-1.85
49.06	21.08	-0.88	-1.69
49.1	23.54	0.43	-0.3
49.14	21.6	0.99	1.17
49.18	20.3	-1.68	0.48
49.22	19.84	-2.23	-0.33
49.26	21.85	-0.96	-0.05
49.3	22.21	-3.38	-0.64
49.34	25.56	-3.43	-0.59
49.38	22.82	-4.01	-1.23
49.42	22.9	-4.13	0.59
49.46	18.95	-3.71	2
49.5	19.68	-3.24	2.11
49.54	19.61	-3.14	3.41
49.58	18.75	-2.28	3.28
49.62	19.39	-2.27	2.87
49.66	19.56	-4.6	4.27
49.7	22.25	-8.58	6.47
49.74	23.58	-8.3	7.25
49.78	22.31	-4.45	4.5
49.82	22.14	-3.1	5.04
49.86	25.35	-2.47	2.83
49.9	25.23	4.76	2.34
49.94	25.9	4.4	1
49.98	25.59	1.17	1.55
50.02	26.77	1.77	1.74
50.06	22.05	0.84	1.84
50.1	24.22	1.04	-3.09
50.14	21.63	-0.06	-4.98
50.18	21.51	-0.82	-4.49
50.22	19.05	-1.41	-1.97
50.26	21.96	-0.85	-3.46
50.3	21.04	0.34	-3.16
50.34	22.75	0	-2.49
50.38	21.79	1.02	-2.88
50.42	24.63	-1.88	-1.88
50.46	22.65	-2.43	-3.37
50.5	22.34	-4.28	-3.92
50.54	22.35	-4.13	-3.09
50.58	22.44	-2.19	-2.82
50.62	21.71	-1.34	-2.73
50.66	22.08	2.93	1.62
50.7	21.26	7.12	1.6
50.74	23.11	1.17	0.27
50.78	21.85	-0.03	-1.53
50.82	18.59	-0.13	-1.6
50.86	18.4	0.61	-1.53
50.9	19.16	0.74	-3.05
50.94	15.22	-0.57	-2.18
50.98	16.62	-2.19	-2.29
51.02	19.21	-0.61	-1.2
51.06	21.88	-0.59	-0.25
51.1	20.55	-1.82	-0.45
51.14	20.83	-4.04	2.34
51.18	21.2	-4.39	2.42
51.22	18.8	-1.11	2.6
51.26	16.31	-0.03	3.24
51.3	13.98	2.13	4.71
51.34	14.74	0.21	3.26
51.38	15.39	-3.25	0.74
51.42	16.76	-4.31	2.21
51.46	16.64	-1.99	2.9
51.5	15.85	-3.05	1.45
51.54	19.04	-2.27	2.77
51.58	20.75	1.28	-1.56
51.62	20.22	3.71	-2.19
51.66	19.14	2.09	1.56
51.7	19.04	1.55	0
51.74	16.97	2.63	-0.33
51.78	19.08	2.99	-0.53
51.82	20.68	4.16	0.14
51.86	18.65	2.86	-0.01
51.9	22.58	0.92	-2.33
51.94	22.87	0.43	-1.78
51.98	22.1	1.62	-3.22
52.02	16.52	0.13	1.68
52.06	13.08	-1.58	4.5
52.1	14.33	2.77	4.48
52.14	15.44	1.57	3.15
52.18	17.92	-0.43	4.62
52.22	18.88	-3.02	5.3
52.26	19.3	-0.06	7.28
52.3	18.78	-1.96	4.45
52.34	19.09	-1.08	3.51
52.38	16.6	-1.06	2.48
52.42	16.81	3.12	4.5
52.46	16.29	3.68	6.36
52.5	15.72	-0.53	5.98
52.54	15.99	0.14	5.42
52.58	17.15	-0.81	5.22
52.62	17.11	2.31	4.65
52.66	15.94	3.82	4.53
52.7	12.55	3.85	6.55
52.74	20.08	0.82	6.32
52.78	19.97	4.01	3.93
52.82	18.2	6.52	5.91
52.86	19.83	3.39	6.27
52.9	20.46	0.56	3.47
52.94	18.16	-0.46	3.68
52.98	15.65	1.47	3.21
53.02	16.61	2.39	3.96
53.06	19.95	-0.14	3.98
53.1	21.88	-0.63	1.72
53.14	19.43	2.04	1.8
53.18	21.55	1.6	2.57
53.22	22.59	2	2.66
53.26	26.06	4.82	4.18
53.3	23.08	4.94	3.57
53.34	24.39	2.96	4.41
53.38	20.97	5.38	4.42
53.42	19.66	3.52	4.57
53.46	17.11	5.05	4.74
53.5	18.74	3.15	5.23
53.54	19.56	3.27	3.17
53.58	19.52	4.28	1.88
53.62	19.29	2.72	2.44
53.66	20.76	5.23	-1.38
53.7	21.7	6.42	3.06
53.74	21.2	4.21	3.29
53.78	22.11	3.85	2.95
53.82	21.79	3.8	4.12
53.86	21.76	0.52	2.91
53.9	23.97	0.07	5.44
53.94	21.35	2.1	3.96
53.98	21.44	1.22	3.81
54.02	20.6	-0.41	5.47
54.06	17.57	-1.41	5.92
54.1	16.18	-2.23	9.16
54.14	16.48	-2.52	9.71
54.18	17.65	-1.47	9.3
54.22	16.17	-1.43	9.54
54.26	17.66	1.15	8.4
54.3	20.72	2.82	3.03
54.34	22.61	4.9	2.19
54.38	21.68	4.63	0.17
54.42	23.84	3.4	-1.12
54.46	25.3	3.31	-3.1
54.5	21.27	-0.24	-3.62
54.54	21.81	1.05	2.54
54.58	18.98	0.8	4.23
54.62	19.89	0.45	4.09
54.66	22.09	2.99	3.77
54.7	20.58	3.83	5.73
54.74	20.12	5.23	5.07
54.78	19.36	5.98	5.24
54.82	19.39	5.14	4.41
54.86	19.54	2.54	4.85
54.9	21.77	4.54	3.89
54.94	23.22	2.83	3.57
54.98	20.95	4.43	2.72
55.02	20.85	3.85	3.8
55.06	26.04	0.33	0.89
55.1	24.77	-0.9	0.62
55.14	24.09	-1.12	-0.01
55.18	23.98	-1.32	-0.41
55.22	21.96	0	-1.47
55.26	21.98	0.01	-1
55.3	20.05	-1.23	0.1
55.34	18.29	-3.81	3.65
55.38	19.99	-4.38	5.31
55.42	17.78	-4.86	1.29
55.46	20.3	-3.25	4.5
55.5	20.59	-1.37	5.7
55.54	20.24	-2.87	-0.53
55.58	17.84	-4.25	-0.77
55.62	19.85	-3.86	-0.49
55.66	18.16	-3.39	-0.19
55.7	17.61	-4.56	-0.02
55.74	17.78	-5.21	0.14
55.78	17.58	-4.44	-0.12
55.82	19.19	-4.32	-0.36
55.86	19.51	1.27	0.73
55.9	21.52	1.5	3.74
55.94	21.16	0.82	3.53
55.98	20.03	0.65	2.7
56.02	20.85	0.5	4.71
56.06	20.29	1.28	5.08
56.1	18.16	3.29	3.72
56.14	19.64	1.92	4.44
56.18	25.44	2.47	1.7
56.22	23.3	4.15	0.4
56.26	24.94	5.84	-0.59
56.3	24.79	7.39	-0.47
56.34	23.56	4.7	3.04
56.38	22.52	2.07	1.4
56.42	21.7	5.04	-0.9
56.46	20.56	5.54	1.78
56.5	22.82	3.42	2.82
56.54	21.69	-0.33	6.31
56.58	21.59	-1.35	5.19
56.62	20.58	3.1	4.82
56.66	20.91	1.4	1.75
56.7	19.5	5.7	3.48
56.74	23.34	6.88	5.08
56.78	24.75	4.96	4.41
56.82	24.01	6.18	5.84
56.86	23.4	5.55	4.28
56.9	23.75	5.49	0.96
56.94	24.34	1.93	0.18
56.98	21.8	3.6	2.72
57.02	21.13	3.59	4.4
57.06	21.69	0.91	4.42
57.1	21.49	0.12	5.35
57.14	20.03	3.31	5.84
57.18	20.03	1.9	3.53
57.22	21.99	-1.68	4.48
57.26	20.29	-1.47	5.58
57.3	20.95	-0.95	4.13
57.34	20.15	-1.41	2.41
57.38	20.3	-3	4.66
57.42	16.17	-1.91	6.63
57.46	18.58	1.05	6.78
57.5	19.27	1.43	3.29
57.54	21.31	-1.81	7.23
57.58	24.89	1.11	-0.2
57.62	26.64	6.08	2.31
57.66	31.53	7.61	1.1
57.7	29.19	9.61	-1.23
57.74	29.97	5.07	-2.79
57.78	30.82	4.48	-3.93
57.82	35.07	4.77	-3.24
57.86	34.39	3.14	-4.71
57.9	34.5	4.62	-4.81
57.94	30.27	5.58	-6.34
57.98	36.87	3.77	-6.94
58.02	33.26	1.25	-7.67
58.06	33.69	-1.06	-6.77
58.1	30.9	3.51	-5.57
58.14	31.72	4.25	-4.33
58.18	30.06	4.08	-3.74
58.22	30.71	4.82	-4.14
58.26	29.73	3.02	-3.54
58.3	29.19	2.53	-2.95
58.34	29.44	3.09	-3.17
58.38	28.22	1.42	-3.29
58.42	31.15	2.48	-3.09
58.46	31.68	3.74	-4.49
58.5	30.27	4.83	-2.05
58.54	29.53	4.26	-1.55
58.58	28.58	2.36	-3.87
58.62	28.19	3.07	-0.43
58.66	24.58	1.6	-1.03
58.7	22.43	-0.82	-0.68
58.74	22.51	-2.24	-0.65
58.78	22.91	-2.07	-0.71
58.82	25.01	-4.58	-0.79
58.86	23.91	-2.49	0.22
58.9	21.93	-2.87	-0.37
58.94	19.56	-4.39	0.12
58.98	15.96	-2.47	-1.43
59.02	18.24	-0.73	-2.52
59.06	17.08	-1.29	-0.31
59.1	18.86	-0.63	1.82
59.14	18.66	-1.61	0.55
59.18	16.96	3.26	-1.29
59.22	19.94	1.29	-0.35
59.26	21.81	0.6	1.32
59.3	20.23	2.04	5.35
59.34	23.96	-1.49	8.14
59.38	24.83	-1.64	7.17
59.42	22.87	1.78	5.38
59.46	23.072	-3.0542	5.0718
59.5	21.21	-8.38	5.57
59.54	23.04	-8.07	4.37
59.58	22.51	-7.99	5.06
59.62	23.31	-6.83	4.42
59.66	23.36	-5.21	5.35
59.7	22.99	-0.82	4.41
59.74	23.61	-4.69	7.78
59.78	22.22	-3.33	8.12
59.82	21.6	-2.91	9.27
59.86	19.22	-2.53	8.74
59.9	18.71	-2.49	7.25
59.94	18.02	-1.48	7.79
59.98	21.02	-0.93	5.67
60.02	19.47	-1.27	5.71
60.06	21.52	-1.25	5.65
60.1	20.43	-1.44	5.71
60.14	22.11	-2.02	4.62
60.18	24.71	0	1.44
60.22	27	1.17	0.86
60.26	24.71	0.23	-0.09
60.3	24.74	0.75	-1.25
60.34	23.51	0.26	-0.46
60.38	23.54	0.64	-0.81
60.42	23.47	0.63	-0.94
60.46	23.83	1.02	-2.26
60.5	22.45	0	-1.74
60.54	22.1	0.86	-1.26
60.58	21.43	5.52	0.79
60.62	21.98	5.41	-1.94
60.66	21.76	3.95	3.41
60.7	17.98	5.07	-2.49
60.74	18.78	7.69	-2.17
60.78	20.05	9.83	0.55
60.82	22.67	8.24	1.27
60.86	23.19	6.59	0.01
60.9	22.9	0.89	6.49
60.94	24.51	1.35	4.82
60.98	23.17	0.6	4.99
61.02	20.55	3.57	3.42
61.06	20.38	3.98	3.71
61.1	22.49	2.57	2.65
61.14	22.6	6.46	0.46
61.18	17.71	4.82	1
61.22	17.66	3.21	4.69
61.26	20.06	0.9	5.44
61.3	21.93	-2.2	4.33
61.34	20.49	1.19	3.46
61.38	20.13	2.77	2.37
61.42	18.92	3.91	2.92
61.46	17.58	5.5	1.45
61.5	19.21	1.39	4.09
61.54	20.97	5.53	2.22
61.58	19.19	6.4	0.14
61.62	14.92	5.19	4.62
61.66	16.7	6.28	4.85
61.7	15	5.55	3.3
61.74	17.82	8.04	3.38
61.78	15.76	9.7	2.45
61.82	15.32	9.15	2.8
61.86	16.83	9.55	1.36
61.9	15.26	9.98	-2.58
61.94	15.18	6.29	0.74
61.98	18.88	7.09	1.77
62.02	18.9	0.06	1.83
62.06	19.67	2.28	4.72
62.1	20.41	3.4	5
62.14	22.26	2.48	3.58
62.18	21.17	1.51	0.05
62.22	20.51	2.54	0.3
62.26	20.8	1.49	2.42
62.3	21.91	3.01	-1.5
62.34	21.95	2.01	-2.75
62.38	21.65	3.94	-0.91
62.42	20.11	2.27	-1.09
62.46	19.06	0.27	-2.64
62.5	18.07	-1.23	-5.24
62.54	18.65	-0.93	-3.57
62.58	18.25	0.11	-4.32
62.62	16.07	3.45	-6.15
62.66	21.037	0.84468	-1.6681
62.7	21.524	0.9872	-1.7738
62.74	21.32	-1.41	1.54
62.78	22.81	-2.42	0.97
62.82	22.05	0.5	3.26
62.86	24.61	2.13	1.75
62.9	24.61	3.48	0.63
62.94	25.58	3.35	0.65
62.98	27.8	3.59	-1.74
63.02	25.281	2.3824	-2.0506
63.06	25.531	2.4911	-1.9662
63.1	29.19	1.99	-2.02
63.14	28.63	0.61	-3.95
63.18	28.11	6.75	-3.27
63.22	27.14	4.94	-3.32
63.26	25.53	3.86	-3.79
63.3	22.95	0.76	-4.06
63.34	18.89	-2.25	-2.64
63.38	17.2	2.6	0.93
63.42	16.68	-0.18	1.74
63.46	19.12	-0.28	3.39
63.5	22.02	-1.96	3.39
63.54	23.57	2.11	4.25
63.58	25.26	6.27	-3.01
63.62	21.86	3.53	-1.61
63.66	23.5	3.08	-0.16
63.7	25.27	-3.87	1.55
63.74	26.85	-2.16	1.12
63.78	24.19	-1.71	1.52
63.82	26.05	3.52	-1.81
63.86	24.77	5.88	-2
63.9	24.8	5.2	-0.66
63.94	24.2	8.31	-1.47
63.98	23.28	8.7	-1.12
64.02	22.41	8.39	0.55
64.06	22.98	9.31	0.94
64.1	23.66	9.15	0.87
64.14	21.35	8.55	0.08
64.18	22.08	6.66	0.02
64.22	20.71	7.21	-1.11
64.26	23.43	9.5	0.58
64.3	22.79	7.4	0.08
64.34	20.85	4.68	-2.87
64.38	21.82	4.43	-3.6
64.42	23.3	3.59	-3.05
64.46	22.96	5.3	-0.93
64.5	23.81	7.31	1.96
64.54	23.02	6.64	-0.56
64.58	21.55	8.07	0.91
64.62	22.12	8.19	0.47
64.66	20.16	9.47	1.21
64.7	21.91	5.57	1.29
64.74	23.54	0.84	0.3
64.78	20.45	-0.5	-0.09
64.82	22	1.75	1.83
64.86	22.92	4.19	1.79
64.9	23.02	2.83	0.16
64.94	23.1	0.5	-0.45
64.98	18.53	-0.47	-0.51
65.02	21.9	6.92	5.31
65.06	21.26	4.68	3.05
65.1	22.35	4.12	2.22
65.14	21.47	4.02	2.97
65.18	25.49	5.41	3.04
65.22	25.56	4.12	0.95
65.26	25.56	4.38	1.41
65.3	18.88	-3.29	1.7
65.34	19.71	-5.79	5.47
65.38	19.87	-6.35	2.23
65.42	19.04	-8.6	6.39
65.46	22.31	-8.49	6.15
65.5	21.08	-7.46	6.02
65.54	22.58	-7.02	5.98
65.58	22.84	-3.47	6.46
65.62	21.34	-5.39	9.45
65.66	22.28	-2.03	7.85
65.7	21.145	-5.6895	7.1764
65.74	22.08	-2.64	1.28
65.78	20.22	-4.77	6.49
65.82	23.57	-5.93	4.93
65.86	24.9	-2.91	4.62
65.9	20.69	-2.85	6.49
65.94	17.49	-1.61	6.78
65.98	18.86	0.46	6.03
66.02	19.11	0.43	5.99
66.06	20.72	2.23	5.36
66.1	20.12	2.97	2.74
66.14	21.96	4.53	-0.16
66.18	21.84	2.74	-5.8
66.22	18.86	4.24	-2.94
66.26	24.29	6.4	-0.85
66.3	23.02	3.98	0.76
66.34	21.06	4.82	2.04
66.38	21.79	4	0.73
66.42	24.17	3.86	-0.51
66.46	24.42	5.92	1.17
66.5	24.6	4.55	2.13
66.54	22.82	5.43	1.49
66.58	22.85	7.18	1.55
66.62	21.38	5.2	2.72
66.66	20.94	4.97	1.63
66.7	18.29	3.55	3.49
66.74	18.79	2.65	4.31
66.78	19.57	-1.93	3.49
66.82	23.9	-2.6	4.59
66.86	24.99	-1.2	5.32
66.9	24.28	-3.6	4.91
66.94	22.17	-2.37	3.91
66.98	24.2	-4.33	1.85
67.02	24.86	-0.2	-0.59
67.06	23.31	-3.02	-2.66
67.1	24.17	-1.77	-2.35
67.14	25.18	-0.32	-4.05
67.18	24.04	0.09	-3.11
67.22	28.6	1.04	-2.84
67.26	30.13	0.31	-4.69
67.3	29.95	0.79	-5.43
67.34	29.63	1.32	-6.12
67.38	35.06	0.76	-4.41
67.42	30.73	3.11	-5.24
67.46	28.9	0.86	-4.02
67.5	28.17	0.46	-4.45
67.54	26.45	1.4	-2.4
67.58	21.34	-3.54	-0.38
67.62	23.5	-4.56	-0.56
67.66	25.98	-1.32	-3.46
67.7	28.07	1.43	-5.26
67.74	30.56	0.88	-5.28
67.78	28.97	1.13	-3.31
67.82	30.62	-0.49	-4.83
67.86	30.05	-0.96	-5.09
67.9	29.47	-2.18	-5.48
67.94	28.23	-2.61	-4.48
67.98	29.1	-2.05	-4.83
68.02	28.88	-1.95	-5.79
68.06	28.43	-1.93	-6.18
68.1	27.5	-2.34	-2.87
68.14	29.542	1.1406	-4.9541
68.18	33.37	7.11	-4.14
68.22	30.64	1.82	-5.38
68.26	28.62	2.24	-4.63
68.3	29.51	1.08	-5.94
68.34	28.82	7.18	-3.2
68.38	27.44	7.54	-2.34
68.42	27.46	3.86	-4.55
68.46	25.5	2.69	-0.3
68.5	27.96	5.51	0.17
68.54	27.75	4.3	0.38
68.58	28.78	1.4	-0.08
68.62	25.44	3.1	0.66
68.66	25.97	3.52	1.44
68.7	28.02	-0.29	-1
68.74	27.09	-0.47	-1.15
68.78	24.1	3.94	0.17
68.82	22.57	4.14	0.32
68.86	19.45	0.79	0.76
68.9	18.52	1.59	0.57
68.94	20.46	-0.28	-2.74
68.98	20.72	-1.72	-2.1
69.02	21.61	-1.26	-2.52
69.06	22.99	1.86	-2.24
69.1	22.64	-0.79	-2.16
69.14	22.82	-4.54	-4.95
69.18	21.89	-0.28	-3.41
69.22	20.91	0.32	-2.37
69.26	20.76	-0.46	-3.92
69.3	21.12	-2.57	-4.88
69.34	22.08	-2.46	-5.68
69.38	20.75	-0.2	-4.65
69.42	22.86	-0.45	-3.46
69.46	23.06	-3.65	-3.51
69.5	24.48	-2.04	-1.97
69.54	25.86	-3.16	1.01
69.58	22.21	-0.7	0.7
69.62	19.8	-2.05	-0.21
69.66	19.07	-6.47	2.12
69.7	19.5	-5.9	0.59
69.74	17.87	-2.02	-1.1
69.78	16.57	0.14	0.56
69.82	17.37	2.97	-5.03
69.86	19.07	3.35	-5.8
69.9	18.15	3.3	-3.37
69.94	21.5	2.18	-0.77
69.98	20.3	1.38	0.31
70.02	20.18	3.7	-0.08
70.06	20.38	1.4	0.79
70.1	20.26	1.48	-1.18
70.14	17.03	1.64	-0.3
70.18	15.32	-0.12	0.84
70.22	14.59	-1.29	1.64
70.26	16.78	-0.44	0.35
70.3	15.39	-1.52	1.11
70.34	13.48	-0.53	2.27
70.38	17.58	0.61	2.43
70.42	17.3	-0.21	2.42
70.46	17.87	4.91	2.07
70.5	17.3	4.8	0.61
70.54	19.33	3.45	1.34
70.58	19.04	6.72	2.25
70.62	22.62	9.83	1.72
70.66	21.67	10.79	1.61
70.7	24.616	4.1517	0.45624
70.74	25.75	3.8354	-0.041571
70.78	31.66	-2.02	-0.72
70.82	30.66	-0.18	-0.17
70.86	31.03	1.75	-2.35
70.9	27.28	-0.29	-1.13
70.94	29.76	1.75	-3.24
70.98	29.5	1.91	-4.87
71.02	28.39	2.57	-5.29
71.06	29.01	3.28	-5.48
71.1	27.51	4.3	-4.55
71.14	28.56	3.4	-6.28
71.18	29.62	2.35	-6.91
71.22	28.25	0.94	-7.13
71.26	26.44	-1.19	-5.52
71.3	26.47	-2.47	-3.54
71.34	25.95	2.12	-0.96
71.38	24.92	2.66	-2.11
71.42	26.95	5.48	-2.58
71.46	26.46	2.95	-2.52
71.5	29.67	0.84	-2.02
71.54	28.45	3.36	-3.75
71.58	30.53	2.82	-3.8
71.62	32.47	4.16	-3.94
71.66	28.857	3.4084	-3.8206
71.7	29.056	3.464	-4.2806
71.74	29.258	3.5013	-4.716
71.78	33.13	3.36	-5.57
71.82	31.3	5.48	-5.39
71.86	27.97	5.21	-4.98
71.9	28.11	4.59	-3.04
71.94	25.87	3.56	-2.1
71.98	27.7	1.49	-4.23
72.02	28.28	-1.71	-7.17
72.06	33.46	3.63	-6.06
72.1	32.17	5.47	-5.01
72.14	35.56	5.62	-1.13
72.18	32.41	2.74	2.72
72.22	28.96	4.62	4.25
72.26	27.63	2.79	4.76
72.3	30.05	-1.54	0.55
72.34	29.66	-2.09	-2.33
72.38	25.81	-1.28	-2.35
72.42	24.65	1.37	2.45
72.46	25.68	-1.59	1.93
72.5	24.03	-2.21	2.73
72.54	22.31	-4.16	1.59
72.58	23.15	-0.52	2.02
72.62	23.28	2.16	3.92
72.66	23.017	-0.16751	-2.8688
72.7	23.241	-0.056162	-3.2645
72.74	23.567	0.08667	-3.6142
72.78	23.75	4.15	-9.72
72.82	24.8	3	-8.49
72.86	19.8	3.23	-10.91
72.9	24.01	3.52	-8.61
72.94	22.93	1.26	-9.95
72.98	26.952	1.4262	-4.5778
73.02	27.629	1.7001	-4.5208
73.06	34.34	1.4	-0.14
73.1	30.77	-0.8	0.57
73.14	29.15	0.47	-3.14
73.18	28.25	0	-3.46
73.22	30.81	0.84	-0.78
73.26	32.64	1.16	-0.69
73.3	32.69	5.26	0.58
73.34	30.12	7.38	1.24
73.38	33.87	5.69	0.15
73.42	33.87	3.18	-2.9
73.46	31.12	4.13	-2.55
73.5	29.28	5.16	2.9
73.54	31.27	4.73	0.45
73.58	30.96	2.09	-2.55
73.62	30.51	0.52	-5.26
73.66	29.52	0.64	-5.23
73.7	27.45	0.57	-6.18
73.74	25.62	1.2	-4.1
73.78	26.87	1.63	-3.49
73.82	28.09	1.23	-1.73
73.86	26.15	2.24	-1.28
73.9	26.01	2.65	-1.76
73.94	25.5	2.51	-2.17
73.98	28.34	0.64	-2.37
74.02	27.03	0.4	-5.27
74.06	26.15	-0.23	-3.41
74.1	27.18	-0.36	-2.44
74.14	30.21	2.72	-1.47
74.18	29.98	3.77	-1
74.22	32.44	2.78	-3.6
74.26	32.73	3.19	-1.96
74.3	33.93	2.39	-1.61
74.34	32.82	4.64	-1.33
74.38	33.48	4.81	-2.11
74.42	34.8	4.4	-3.25
74.46	35.02	4.67	-3.78
74.5	31.57	5.61	-1.91
74.54	31.06	6.55	-1.03
74.58	30.87	6.17	-0.22
74.62	31.16	5.08	-0.49
74.66	30.22	5.54	-0.9
74.7	31.21	6.4	-5.14
74.74	31.58	2.71	-7.63
74.78	29.21	2.57	-8.69
74.82	28.78	0.14	-7.67
74.86	30.15	-0.92	-7.89
74.9	29.83	-2.1	-8.45
74.94	27.99	1.06	-10.79
74.98	24.762	-1.7296	-5.2597
75.02	23.52	-2.4963	-4.5896
75.06	20.37	-0.15	2.64
75.1	19.95	-1.07	1.52
75.14	19.89	-6.96	0.33
75.18	19.36	-6.44	0.05
75.22	19.18	-7.3	-0.3
75.26	17.93	-5.54	-0.81
75.3	16.52	-5.03	-0.03
75.34	17.37	-2.1	0.91
75.38	17.88	-3.22	5.39
75.42	20.61	-3.68	7.22
75.46	22.24	-4.46	8.48
75.5	19.51	-1.71	9.24
75.54	18.16	-2.05	7.28
75.58	20.43	-7.04	6.58
75.62	22.3	-2.96	5.01
75.66	20.88	-1.46	5.5
75.7	19.75	-2.91	4.42
75.74	16.49	-1.73	3.42
75.78	14.24	-2.57	4.75
75.82	17.66	0.07	2.34
75.86	18.83	2.58	1.9
75.9	20.06	5.03	1.58
75.94	20.33	2.88	-0.11
75.98	21.26	3.01	-0.93
76.02	20.87	4.97	-2.26
76.06	22.17	5.57	0.8
76.1	26.76	8.78	0.91
76.14	28.39	8.98	0.09
76.18	28.46	1.73	-0.77
76.22	28.42	2.39	0.57
76.26	26.21	4.24	2.56
76.3	22.05	-2.32	1.59
76.34	28.95	-3.49	-3.84
76.38	22.83	-1.65	-6.97
76.42	25.15	-0.03	-4.73
76.46	24.1	-1.29	-2.35
76.5	24.98	0.2	-1.15
76.54	23.07	1.52	-0.43
76.58	22.34	4.18	1.52
76.62	19.37	4.54	1.12
76.66	19.37	4.35	0.31
76.7	18.28	2.51	-1.01
76.74	15.44	0.52	-4.8
76.78	13.94	-3.74	-5.34
76.82	11.84	1.23	-1.29
76.86	15.32	-0.38	-0.27
76.9	14.68	-0.79	0.19
76.94	15.67	-1.43	4.03
76.98	15.26	-2.85	3.77
77.02	17.1	-3.37	1.09
77.06	15.63	0.87	0.55
77.1	18.19	2.98	0.57
77.14	17.78	4.09	1.43
77.18	18.97	3.7	2.95
77.22	18.02	3.97	4.26
77.26	17.55	2.71	4.59
77.3	18.2	0.87	3.2
77.34	18.19	2.22	3.16
77.38	18.14	0.92	3.84
77.42	17.38	1.11	3.95
77.46	17.28	0.72	3.61
77.5	17.98	0.59	3.81
77.54	16.29	0.09	3.62
77.58	16.14	1.49	4.04
77.62	15.7	1.57	3.01
77.66	16.5	1.17	2.45
77.7	15.44	1.11	0.33
77.74	18.25	-1.07	2.04
77.78	19.78	0.48	1.71
77.82	20.58	2.74	0.01
77.86	18.26	2.6	-0.59
77.9	21.18	0.46	-1.43
77.94	20.62	4.31	-1.52
77.98	20.66	6.41	0.49
78.02	25.43	6.57	0.41
78.06	27.55	6.74	0.14
78.1	29.44	6.9	1.51
78.14	30.41	2.36	2.72
78.18	29.69	1.35	4.14
78.22	27.25	0.43	5.85
78.26	30.8	2.15	5.64
78.3	35.08	3.5	2.5
78.34	33.93	6.68	-0.24
78.38	31.03	6.46	1.81
78.42	30.62	2.54	4.23
78.46	29.71	1.6	4.22
78.5	28.39	3.78	1.81
78.54	26.61	2.28	2.54
78.58	27.26	4.34	5.4
78.62	26.94	3.5	3.44
78.66	27.65	2.42	4.7
78.7	26.505	4.2302	-0.84627
78.74	26.028	4.1855	-1.6754
78.78	27.9	5.87	-4.18
78.82	25.77	6.86	-5.7
78.86	24.19	6.42	-6.15
78.9	24.18	4.26	-7.12
78.94	21.52	0.4	-7.03
78.98	26.39	3.82	-4.61
79.02	28.12	1.97	-3.54
79.06	28.08	3.34	-2.4
79.1	29.94	3.55	-2.9
79.14	30.01	3.26	-3.09
79.18	30.89	3.1	-3.14
79.22	30.74	3.42	-3.43
79.26	30.91	3.41	-4.05
79.3	29.64	5.06	-2.58
79.34	29.6	1.59	-1.33
79.38	30.62	1.1	-3.72
79.42	30.67	2.34	-4.66
79.46	31.06	2.01	-4.61
79.5	29.57	0.55	-2.73
79.54	27.57	0.58	-2.84
79.58	24.58	-0.99	-4.04
79.62	26.15	-1.94	-5.08
79.66	26.23	0.4	-4.47
79.7	24.36	0.98	-4.14
79.74	20.5	-2.67	1.52
79.78	19.89	-1.83	-2.54
79.82	21.26	2.36	-4.19
79.86	18.66	0.28	-3.46
79.9	17.69	0.38	-3.46
79.94	17.45	0.53	-3.84
79.98	17.38	1.11	-3.28
[truncated: 1,034 more rows]
