# Supplementary material for: Mean flow and turbulence structure over exposed roots on a forested floodplain: Insights from a controlled laboratory experiment
Source: PLoS One. 2020 Feb 26;15(2):e0229306. doi: 10.1371/journal.pone.0229306 (PMC7043746; doi:10.1371/journal.pone.0229306)
Supplement: S1 File — (ZIP) [file pone.0229306.s001.zip › data_and_scripts/velocity_data/t21_053_replaced.csv]

0.06	23.02	-4.54	2.39
0.1	21.29	-9.93	0.2
0.14	22.52	-8.14	2.17
0.18	21.8	-6.59	2.07
0.22	24.07	-4.52	2.06
0.26	21.31	-7.03	1.43
0.3	24.08	-12.02	5.06
0.34	22.04	-10.57	3.95
0.38	21.99	-7.58	2.98
0.42	20.78	-7.06	1.61
0.46	23.08	-8.19	6.03
0.5	23.15	-4.6	3.64
0.54	23.23	-2.02	4.63
0.58	21.52	1.42	4.18
0.62	22.084	-4.1576	5.916
0.66	21.998	-3.7146	5.9434
0.7	21.906	-3.266	5.9196
0.74	21.807	-2.8142	5.8487
0.78	21.702	-2.3614	5.735
0.82	21.59	-1.9099	5.5829
0.86	21.472	-1.4619	5.3966
0.9	21.347	-1.0196	5.1804
0.94	21.93	-3.22	5.52
0.98	20.77	-2	7.19
1.02	20.934	0.25023	4.3949
1.06	20.783	0.647	4.1018
1.1	20.625	1.0268	3.8001
1.14	20.461	1.3873	3.4942
1.18	19.62	7.61	7.13
1.22	20.9	6.59	4.73
1.26	18.63	1.17	2.57
1.3	19.39	-1.91	2.92
1.34	18.18	-1.71	5.69
1.38	19.42	0.75	5.28
1.42	19.128	3.1831	1.5928
1.46	18.911	3.3087	1.4068
1.5	16.14	7.43	-5.9
1.54	18.75	4.59	-1.07
1.58	21.94	2.67	-2.64
1.62	22.44	0.89	-1.25
1.66	20.69	1.29	-0.68
1.7	17.25	1.55	-0.09
1.74	14.24	4.13	1.84
1.78	13.42	6.73	3.39
1.82	13.95	6.38	2.95
1.86	16.83	3.41	2.21
1.9	16.47	0.79	3.93
1.94	17.63	-2.96	4.38
1.98	18.14	-2.79	5.02
2.02	18.13	-6.74	4.91
2.06	22.33	-5.82	3.19
2.1	22.66	-4	0.6
2.14	22.73	-7.31	3.89
2.18	19.13	-7.61	2.6
2.22	23.76	-8.36	3.59
2.26	18.33	-9.76	3.33
2.3	17.27	-0.44	-2.18
2.34	19.673	-3.9689	1.0882
2.38	19.182	-2.9865	0.88195
2.42	18.669	-1.958	0.72044
2.46	18.16	-0.9254	0.61158
2.5	17.675	0.069514	0.56331
2.54	19.17	2.65	-0.88
2.58	18.11	4.48	-0.31
2.62	16.78	3.14	0.64
2.66	16.45	0.1	-1.35
2.7	16.44	3.29	-0.24
2.74	16.35	4.41	1.95
2.78	15.59	3.68	7.72
2.82	17.65	-2.52	6
2.86	16.5	-2.33	4.78
2.9	20.76	-1.65	6.53
2.94	19.93	-2.12	5.79
2.98	23.37	-4.33	4.37
3.02	22.43	-3.52	1.6
3.06	18.33	-6.44	7.57
3.1	19.591	-0.5765	6.4352
3.14	19.507	0.17547	6.4167
3.18	19.405	0.98855	6.3378
3.22	18.1	3.51	8.89
3.26	18.02	5.34	5.79
3.3	20.66	2.92	6.28
3.34	19.54	2.6	5.76
3.38	16.73	4.17	5
3.42	17.78	7.6	2.04
3.46	22.75	7.53	4.94
3.5	19.23	7.26	5.06
3.54	18.39	7.57	5.5
3.58	18.66	4.7	4.21
3.62	20	3.49	3.52
3.66	22.62	5.8	2.32
3.7	22.87	2.09	3.18
3.74	25.77	-1.67	4.39
3.78	20.11	-7.08	6.23
3.82	18.86	0.02	4.52
3.86	17.63	0.52	3.74
3.9	17.47	-4.69	6.2
3.94	19.45	-2.56	2.6
3.98	21.43	0.85	2.52
4.02	21.06	0.48	3.8
4.06	17.58	2.29	0.98
4.1	19.92	4.11	1.07
4.14	22.15	1.44	0.17
4.18	21.88	0.13	-0.76
4.22	22.43	-0.36	-0.24
4.26	21.03	-0.15	0.05
4.3	19.95	0.46	0.57
4.34	19.01	2.41	3.39
4.38	17.14	-1.45	2.13
4.42	19.36	-2.59	0.5
4.46	17.66	-2.55	1.42
4.5	18.74	0.2	1.29
4.54	17.11	0.55	1.04
4.58	17.57	-2.46	-0.67
4.62	17.55	-1.72	-3.28
4.66	16.38	-1.52	-1.16
4.7	15.59	-0.48	1.5
4.74	15.27	-4.4	4.57
4.78	17.36	-1.23	4.97
4.82	15.82	-0.44	5.9
4.86	17.7	3.08	5.9
4.9	20.84	-0.28	5
4.94	25.22	2.57	2.13
4.98	21.23	2.72	2.92
5.02	24.92	0.43	4.1
5.06	23.22	0.27	2.77
5.1	22.57	-3.27	1.65
5.14	18.86	-1.58	2.32
5.18	18.83	3.85	-0.15
5.22	16.22	3.16	-0.82
5.26	19.49	0.26	-0.94
5.3	19.05	-2.63	0.23
5.34	19.35	-2.98	0.9
5.38	14.56	-5.11	0.77
5.42	16.1	-5.76	-1.61
5.46	16.7	-5.25	0.61
5.5	18.42	-2.96	0.34
5.54	17.68	-5.25	-0.37
5.58	16.91	-4.77	-2.75
5.62	16.81	-4.42	-0.15
5.66	17.63	-3.6	-0.14
5.7	17.22	-2.62	-0.21
5.74	17.14	-2.11	-0.46
5.78	16.69	1.22	-1.01
5.82	18.07	1.52	-0.72
5.86	20.24	3.42	-2.31
5.9	21.74	5.34	-3.68
5.94	23.81	1.46	-0.18
5.98	22.46	4.06	-1.97
6.02	19.21	0.51	-2.96
6.06	21.31	-0.39	-1.67
6.1	17.87	-2.11	-0.63
6.14	18.07	-2.6	-1.42
6.18	18.85	-0.64	-3.76
6.22	20.53	-0.62	-4.11
6.26	20.39	0	-4.16
6.3	23.25	1.53	0.21
6.34	26.85	1.31	-1.88
6.38	22.513	4.5399	-1.8203
6.42	22.75	12.57	-4.54
6.46	27.63	10.99	-4.25
6.5	23.804	7.3809	-0.77438
6.54	24.221	8.1871	-0.42729
6.58	20.76	13.65	1.28
6.62	23.84	11.04	1.9
6.66	26.71	9.5	0.38
6.7	27.55	7.49	0.37
6.74	24.86	8.65	0.28
6.78	27.2	6.4	1.28
6.82	24.14	5.65	2.28
6.86	24.35	4.19	0.52
6.9	23.29	2.75	1.14
6.94	24.88	5.01	0.43
6.98	25.24	0.83	0.72
7.02	26.55	1.72	-2.52
7.06	20.43	0.73	-3.77
7.1	26.44	3.17	-3.16
7.14	27.11	-0.28	-3.69
7.18	29.19	4.56	-5.86
7.22	25.18	3.49	-6.53
7.26	21.27	3.62	-7.04
7.3	24.34	1.441	-2.4381
7.34	23.2	0.89	1.06
7.38	23.81	1.72	-1.38
7.42	23.87	0.88	-1.9
7.46	23.11	-2.17	0.07
7.5	21.96	1.65	2.8
7.54	21.32	4.26	2.56
7.58	21.67	-0.65	2.86
7.62	20.03	-0.53	0.9
7.66	23.51	-0.59	-3
7.7	19.88	1.66	-3.33
7.74	20.7	0.39	-1.53
7.78	19.06	1.6	-0.7
7.82	16.97	0.55	2.01
7.86	16.41	2.25	2.15
7.9	19.97	4.34	0.93
7.94	20.51	3.3	0.55
7.98	20.59	3.8	0.55
8.02	20.26	2.62	0.4
8.06	20.01	2.49	2.13
8.1	16.73	1.26	1.49
8.14	18.8	-0.93	3.71
8.18	14.98	-1.06	2.96
8.22	15.3	-1.2	3.01
8.26	13.01	0.93	3.72
8.3	11.02	-1.64	5.26
8.34	11.27	-0.6	5.68
8.38	12.31	-2.7	4.94
8.42	14.58	-3.71	2.88
8.46	15.91	-2.25	3.33
8.5	19.139	-4.5862	4.4186
8.54	25.53	-6.79	3.35
8.58	25.06	-6.82	3.16
8.62	25.72	-5.04	4.51
8.66	27.79	-5.91	3.89
8.7	28.78	-7.34	4.53
8.74	26.77	-4.16	3.74
8.78	23.94	-7.99	6.11
8.82	22.068	-4.9876	4.498
8.86	22.302	-4.6522	4.3208
8.9	19.49	-2.58	0.78
8.94	20.34	-2.49	2.87
8.98	20.36	-4.49	4.72
9.02	24	-3.65	8.77
9.06	16.95	-3.33	4.24
9.1	16.36	-0.01	3.27
9.14	15.75	4.4	-0.48
9.18	19.84	3.86	-2.78
9.22	20.79	6.03	1.07
9.26	23.37	4.17	-0.53
9.3	22.37	4.18	-1.28
9.34	25.27	6.73	-3.33
9.38	25.62	8.04	-2.94
9.42	27.4	8.36	-0.76
9.46	25.01	7.77	-0.08
9.5	25.56	8.72	0.24
9.54	24.92	7.95	1.45
9.58	26.44	5.99	0.83
9.62	24.68	7.89	-2.78
9.66	22.27	6.04	-2.86
9.7	23.41	7.19	-1.21
9.74	25.12	4.19	-5.03
9.78	29.98	5.87	-0.84
9.82	30.06	2.15	0.7
9.86	25.38	-0.02	-1.65
9.9	25.71	0.88	0.39
9.94	24.63	-3.22	0.52
9.98	21.54	-4.1	-1.29
10.02	18.51	-4.74	-1.44
10.06	21.1	-1.98	-0.76
10.1	20.91	-5.11	-0.5
10.14	19.44	-5.65	-1.09
10.18	20.59	-2.35	-1.56
10.22	22.34	-2.5	-5.91
10.26	24.07	-0.22	-7.73
10.3	21.17	1.87	-4.39
10.34	21.67	-1.2	-2.65
10.38	16.61	-6.35	-2.28
10.42	20.51	-1.89	-0.31
10.46	22.07	-1.64	-2.7
10.5	22.52	1.05	-2.67
10.54	23.05	-3	-0.86
10.58	24.01	-6.09	1.19
10.62	22.37	-6.87	1.06
10.66	23.28	-7.88	3.33
10.7	27.96	-5.31	3.75
10.74	26.99	2.42	-0.06
10.78	23.46	2.21	-1.53
10.82	22.58	-0.46	-0.28
10.86	21.79	-1.11	1.07
10.9	22.69	-0.73	0.64
10.94	23.44	-1.67	1.08
10.98	18.51	-3.27	2.74
11.02	18.55	-4.02	2.45
11.06	19.79	-3.3	1.86
11.1	19.18	-0.53	0.46
11.14	22.49	1.12	1.67
11.18	23.83	2.07	2.66
11.22	21.408	0.09399	-1.1247
11.26	24.7	4.21	-6.6
11.3	19.21	0.23	-5.16
11.34	23.098	1.5679	-3.1146
11.38	24.22	3.77	-6.68
11.42	25.37	7.1	-1.72
11.46	25.16	0.23	-1.89
11.5	23.74	0.43	-3.48
11.54	25.83	-0.13	-3.93
11.58	28.46	3.72	-4.52
11.62	27.76	4.14	-5.2
11.66	29.18	5.73	-6.11
11.7	31.57	6.9	-4.2
11.74	28.96	3.79	-1.99
11.78	33.09	4.56	0.28
11.82	30.1	4.66	0.55
11.86	30.3	6.28	0.36
11.9	31.46	4.91	1.01
11.94	29.283	6.5207	0.92139
11.98	28.719	6.4914	1.2606
12.02	28.1	6.3822	1.5168
12.06	27.45	6.1961	1.6763
12.1	21.07	6.27	2.97
12.14	25.77	6.11	6.23
12.18	26.49	8.14	6.5
12.22	27.07	7.05	1.79
12.26	27	5.05	0.2
12.3	24.54	4.12	-1.93
12.34	25.07	1.22	-5.5
12.38	22.7	0.94	-7.68
12.42	21.88	-2.25	-6.84
12.46	23.73	-0.89	-4.92
12.5	25.72	-0.21	-6.18
12.54	26.3	2.51	-3.73
12.58	25.82	1.79	-3.68
12.62	26.82	1.55	-0.36
12.66	26.9	4.65	1.73
12.7	25.47	4.46	0.46
12.74	25.12	4.49	-1.92
12.78	24.73	4.19	-0.94
12.82	27.8	4.09	0
12.86	30.24	8.02	2.14
12.9	27.94	7.72	-0.21
12.94	26.32	6.77	-3.31
12.98	30.08	6.12	-3.32
13.02	28.48	6.05	-2.61
13.06	30.21	6.02	-3.99
13.1	30.01	8.57	-4.69
13.14	28.88	7.76	-3.7
13.18	30.51	5.26	-4.09
13.22	29.92	3.21	-3.33
13.26	29.11	3.81	-2.67
13.3	27.08	6.23	-1.82
13.34	24.51	8.94	-3.43
13.38	28.78	8.24	-2.4
13.42	29.3	8.34	-3.48
13.46	29.01	9.4	-1.18
13.5	30.43	10.94	1.23
13.54	31.17	10.86	-0.39
13.58	28.4	6.04	-3.43
13.62	27.62	7.72	-2.91
13.66	26.57	3.62	-3.39
13.7	28.51	2.51	-3.6
13.74	27.48	1.25	-2.93
13.78	29.69	1.57	-1.09
13.82	29.66	0.91	0.51
13.86	28.02	3.03	-1.41
13.9	26.84	-2.61	-1.15
13.94	28.97	-4.74	0.67
13.98	29.06	-0.73	0.53
14.02	29.37	0.56	-5.19
14.06	27.32	-3.08	-5.75
14.1	26.41	-1.32	-4.17
14.14	25.48	0.83	-3.76
14.18	26.23	1.31	-3.2
14.22	27.31	5.44	-1.43
14.26	26	6.56	0.35
14.3	22.9	5.17	-2.64
14.34	26.91	7.2	-0.9
14.38	27.29	6.05	-3.87
14.42	26.25	7.11	-4.98
14.46	26.35	6.67	-4.65
14.5	26.05	4.85	-5.41
14.54	26.12	4.09	-6.04
14.58	24.74	2.36	-5.65
14.62	25.33	3.19	-4.22
14.66	22.46	5.66	-3.1
14.7	23.66	6.73	-3.75
14.74	25.18	5.39	-3.64
14.78	24.87	2.34	-6.29
14.82	23.03	1.37	-3.43
14.86	24.39	0.35	-3.17
14.9	24.95	-2.36	-4.32
14.94	25.71	-2.41	-4.19
14.98	25.84	-2.01	-3.52
15.02	24.21	2.36	-3.24
15.06	22.82	1.32	-4.76
15.1	24.86	-0.45	-4.95
15.14	27.58	1.24	-6.59
15.18	27	2.22	-8.04
15.22	24.979	-0.56484	-4.1547
15.26	25.077	0.17811	-4.0355
15.3	25.162	0.99977	-3.9179
15.34	19.71	-4.21	0.32
15.38	19.21	-7.93	-4.93
15.42	25.283	3.6853	-3.6272
15.46	25.258	4.5701	-3.5682
15.5	28.38	0.21	-2.68
15.54	27.43	4.11	-2.74
15.58	26.22	9.39	-3.87
15.62	25.31	10.42	-3.5
15.66	27.11	11.02	-3.14
15.7	27.21	11.02	-1.35
15.74	22.95	9.24	-6.82
15.78	19.81	9.92	-6.63
15.82	18.85	11.25	-6.21
15.86	19.25	7.73	-5.91
15.9	22.11	4.22	-4.08
15.94	21.85	-1.32	-5.97
15.98	20.63	4	-5.51
16.02	18.1	3.48	-4.71
16.06	22.993	4.5668	-2.4959
16.1	27.32	4.41	-0.56
16.14	24.21	6.96	-0.43
16.18	23.17	5.96	-1.09
16.22	25.3	3.81	2.18
16.26	26.56	3.91	2.22
16.3	26.53	1.74	3.92
16.34	25.62	-5.19	5.11
16.38	28.66	-3.25	3.14
16.42	25.2	1.95	8.2
16.46	21.95	-2.44	7.48
16.5	22.86	-2.99	5.15
16.54	19.11	-4.47	4.67
16.58	15.41	-0.3	6.05
16.62	17.43	-2.35	4.03
16.66	22.99	0.17	0.61
16.7	21.242	-0.38487	4.1714
16.74	26.21	5.82	2.97
16.78	23.51	-0.52	3.91
16.82	21.53	-0.16	3.78
16.86	22.73	-0.41	2.79
16.9	21.99	-0.44	3.34
16.94	17.66	2.04	1.76
16.98	19.07	4.86	1.23
17.02	17.72	3.26	1.58
17.06	17.47	-0.58	2.19
17.1	18.25	0.72	2.49
17.14	18.81	-0.31	2.1
17.18	18.54	-1.82	0.14
17.22	20.35	-1.39	-2.04
17.26	19.42	-0.06	-3.66
17.3	20.12	-0.94	-4.39
17.34	18.92	-2.01	-4.33
17.38	15.61	-0.8	-4.18
17.42	17.21	-2.58	-3.14
17.46	17	-0.66	-3.16
17.5	15.85	-1.38	-3
17.54	15.13	-2.05	-3.14
17.58	18.42	-4.37	-4.01
17.62	18.86	-2.12	-1.82
17.66	18.53	-5.24	-3.68
17.7	16.07	-0.08	-5.77
17.74	16.79	-0.46	-4.87
17.78	14.19	-5.01	-3.08
17.82	17.37	-0.94	-6.39
17.86	13.76	-2.83	-0.44
17.9	12.71	-1.03	0.78
17.94	10.95	-4.06	0
17.98	13.07	-5.42	1.24
18.02	15.35	-1.96	1.63
18.06	17.31	-1.79	1.62
18.1	20.02	1.32	-0.41
18.14	19.07	0.68	-0.04
18.18	18.43	0.02	-1.18
18.22	17.52	-0.77	-2.04
18.26	16.25	-4.13	-0.16
18.3	17.73	-5.48	0.2
18.34	19.24	-3.54	-0.29
18.38	14.88	-4.39	0.27
18.42	16.93	-5.66	0.29
18.46	14.81	-7.26	0.66
18.5	18.33	-4.24	0.44
18.54	22.14	1.3	-2.52
18.58	18.92	-0.04	0.35
18.62	19.74	-1.71	2.18
18.66	19.52	-7.2	6.28
18.7	23.38	-5.27	3.86
18.74	21.98	-3.25	-0.5
18.78	21.76	-2.58	-2.22
18.82	19.48	-0.75	-0.58
18.86	17.82	-1.83	2.11
18.9	19.92	-1.91	2.41
18.94	20.86	0.83	-2.06
18.98	18.34	2.86	-2.23
19.02	17.51	1.37	-1.88
19.06	17.18	-0.14	-3.7
19.1	15.74	1.2	-2.55
19.14	15.13	1.31	-1.14
19.18	14.5	0.22	-1.37
19.22	16.07	1.18	-1.18
19.26	17.58	2.95	0.82
19.3	20.69	6.77	2.34
19.34	22.58	6.55	2.23
19.38	23.13	3.61	1.02
19.42	20.61	5.2	-0.47
19.46	18.69	3.15	0.52
19.5	19.54	3.23	0.77
19.54	20.53	3.59	3.71
19.58	18.04	4.16	5.19
19.62	20.03	5.08	4.74
19.66	21.5	5.15	5.36
19.7	24.31	5.62	1.27
19.74	24.31	6.14	0.35
19.78	22.85	5.86	0.37
19.82	22.87	3.34	2.16
19.86	22	-0.56	-1.44
19.9	19.11	-0.84	1.17
19.94	18.3	0.95	-3.94
19.98	22.9	-0.4	-0.23
20.02	27.49	-1.96	-3.43
20.06	20.94	-4.25	-2.96
20.1	21.56	-10.1	-4.71
20.14	18.95	-6.44	-5.57
20.18	18.29	-4.76	-4.77
20.22	16.94	-6	-1.09
20.26	18.51	-3.27	2.32
20.3	15.14	-1.86	1.33
20.34	17.78	-2.01	1.05
20.38	18.13	-4.22	-1.23
20.42	17.189	1.2901	1.6589
20.46	14.83	9.51	5.08
20.5	15	4.82	2.41
20.54	16.94	7.25	4.18
20.58	17.82	8.98	5.66
20.62	16.41	6.93	3.81
20.66	19.01	7.87	0.7
20.7	21.47	4.51	4.43
20.74	21.99	5.29	3.5
20.78	18.58	4.41	2.22
20.82	19.02	3.7	2.64
20.86	17.75	4.73	2.94
20.9	18.63	5.14	3.41
20.94	18.78	5.2	6.28
20.98	20.047	2.3983	-0.21028
21.02	19.61	3.82	-1.45
21.06	18.92	3.22	-1.2
21.1	20.97	1.29	-3.55
21.14	23.12	-2.86	-3.93
21.18	20.25	-3.22	-7.32
21.22	22.89	-2.29	-6
21.26	22.99	-2.93	-1.11
21.3	22.43	1.81	-2.47
21.34	19.52	0.29	-1.67
21.38	24.37	-1.7	-0.33
21.42	27.38	2.01	0.02
21.46	23.06	0.91	0.93
21.5	22.82	2.52	0.23
21.54	22.23	1.19	-1.49
21.58	23.52	0.74	-3.4
21.62	22.17	1.07	-5.44
21.66	21.66	-0.38	-6.13
21.7	23.13	2.01	-2.11
21.74	22.94	4.08	-2.2
21.78	22.63	3.38	-0.62
21.82	23.22	3.32	-2.1
21.86	25.98	0.02	-1.43
21.9	24.54	-0.55	-2.46
21.94	25.69	-2.73	-2.16
21.98	27.33	-0.49	-4.22
22.02	22.85	-1.19	-6.67
22.06	21.3	1.93	-5.74
22.1	20.51	0.84	-5.79
22.14	20.21	1.35	-5.74
22.18	20.56	-0.13	-4.42
22.22	21.99	0.05	-4.03
22.26	23.05	-0.55	-3.21
22.3	22.41	0.35	-1.27
22.34	19.86	-1.14	-1.07
22.38	18.17	-2.2	-0.02
22.42	16.81	-3.46	-0.45
22.46	17.52	-1.32	-0.45
22.5	17.36	-0.47	0.44
22.54	15.79	0.3	1.12
22.58	19.56	-0.37	2.21
22.62	21.82	0.05	-1.03
22.66	19.47	-1.17	-3.88
22.7	20.18	-2.58	-5.88
22.74	22.31	-0.43	-5.1
22.78	23.02	-0.07	-1.61
22.82	24.45	-1.17	-0.38
22.86	22.04	0.02	0.43
22.9	24.18	2.54	-1.14
22.94	23.2	-0.12	-1.44
22.98	21.09	-1.22	-2.52
23.02	21.09	-1.94	-3.3
23.06	21.65	-0.44	0.01
23.1	22.28	0.55	-1.06
23.14	24.47	3.82	-1.2
23.18	21.3	5.22	-1.1
23.22	19.1	4.79	-0.59
23.26	20.75	2.63	1.51
23.3	19.38	-1.95	2.06
23.34	20.05	0.6	1.48
23.38	20.97	2.36	1.64
23.42	18.9	-0.23	2.57
23.46	17.37	-4.35	2.98
23.5	19.67	-1.76	2.05
23.54	16.57	-1.88	-0.57
23.58	15.51	-2.44	2.13
23.62	15.28	-4.1	4.46
23.66	15.67	-1.53	4.93
23.7	12.84	-1.64	4.59
23.74	12.68	-2.48	4.11
23.78	14.6	-2.7	2.13
23.82	15.13	0.26	2.67
23.86	15.36	0.62	0.43
23.9	17.08	-1.22	1.14
23.94	17.02	-1.74	2.7
23.98	15.91	-1.41	-0.71
24.02	17.87	1.71	1.66
24.06	19.46	1.37	0.13
24.1	18.59	2.15	-1.28
24.14	17.78	0.11	1.7
24.18	16.83	0.79	0.97
24.22	15.73	0.49	2.83
24.26	17.18	-1.1	2.66
24.3	20.68	-6.12	-2.65
24.34	20.64	-4.69	-1.45
24.38	19	-0.77	2.02
24.42	19.42	3.74	1.6
24.46	18.92	2.11	2.22
24.5	19.44	4.05	1.13
24.54	17.23	6.72	1.19
24.58	19.21	5.28	1.81
24.62	20.08	7.11	2.72
24.66	18.55	3.64	2.22
24.7	18.79	2.39	1.46
24.74	17.36	3.55	1.17
24.78	14.05	2.07	1.84
24.82	14.22	-1.51	2.33
24.86	15.39	-2.26	2.83
24.9	14.85	-2.01	2.95
24.94	15.93	-1.34	2.25
24.98	16.39	-4.04	2.98
25.02	16.37	-3.28	2.05
25.06	16	-2.34	2.69
25.1	17.61	-2.65	2.01
25.14	17.52	-2.06	-0.46
25.18	18.75	1.72	-0.32
25.22	18.53	4.3	2.06
25.26	19.1	1.1	-1.25
25.3	18.99	3.51	-0.6
25.34	19.52	5.06	-0.76
25.38	19.83	5.09	2.26
25.42	21.29	-1.9	4.62
25.46	21.84	-0.98	2.86
25.5	22.19	0.23	-0.06
25.54	24.91	2.02	-2.17
25.58	29.47	1.66	-2.93
25.62	29.26	1.2	-3.41
25.66	27.19	3.87	-3.37
25.7	26.78	4.62	-3.33
25.74	26	4.21	-3.04
25.78	26.01	4.79	-4.45
25.82	25.35	2.98	-2.84
25.86	25.92	1.66	-0.92
25.9	26.61	-1.69	-1.17
25.94	25.17	1.7	-1.58
25.98	24.48	5.51	-3.48
26.02	25.39	5.09	-1.19
26.06	25.55	3.42	-2.16
26.1	25.05	4.53	-1.6
26.14	24.8	7.78	-2.63
26.18	22.59	9.3	-1.22
26.22	22.87	9.41	-1.61
26.26	23.58	8.46	-2.28
26.3	25.53	5.86	-1.32
26.34	25.6	2.6	-1.67
26.38	24.42	-1.61	-0.11
26.42	25.39	3.25	-1.94
26.46	26.18	3.19	-0.03
26.5	22.22	3.45	-0.12
26.54	21.84	2.22	-0.24
26.58	23.84	2.77	0.6
26.62	26.67	4.45	1.49
26.66	21.9	3.5	0.52
26.7	23.3	4.52	0.64
26.74	24.38	1.51	3.89
26.78	23.92	-3.25	1.82
26.82	22.68	-2.26	1.35
26.86	21.51	-7.61	2.01
26.9	23.44	-7.96	3.09
26.94	24.98	-6.53	2.32
26.98	21.28	-5.43	-1.27
27.02	21.54	-1.18	1.92
27.06	23.59	-2.49	4.1
27.1	20.11	0.54	5.39
27.14	20.96	3.01	1.56
27.18	20.48	2.77	0.29
27.22	20.44	2.97	-1.44
27.26	19.86	2.86	-0.86
27.3	17.76	2.39	-1.33
27.34	16.83	2.45	-2.19
27.38	16.87	1.97	-1.3
27.42	17.5	-0.54	0.59
27.46	17	0.83	-0.15
27.5	17.3	-1.06	2.1
27.54	16.23	-2.2	2.82
27.58	16.91	-1.42	2.41
27.62	15.4	-2.29	4.86
27.66	18.48	-4.12	3.13
27.7	16.41	-5.05	2.18
27.74	15.82	-7.2	0.7
27.78	15.44	-1.87	-0.54
27.82	16.86	1.14	-0.53
27.86	16.54	1.31	1.88
27.9	17.31	-0.5	2.17
27.94	16	-0.65	-0.06
27.98	14.93	1.78	1.3
28.02	16.58	1.59	1.46
28.06	13.95	0.72	-0.99
28.1	15.88	4.67	-3.55
28.14	13.27	2.46	-4.8
28.18	9.74	5	0.16
28.22	12.94	3.8	2.45
28.26	13.71	1.82	4.54
28.3	18.45	1.08	4.88
28.34	17.9	1.17	1.07
28.38	15.21	1.83	1.75
28.42	14.27	-5.58	2.71
28.46	15.18	-2.96	1.82
28.5	15.47	-3.06	2.8
28.54	14.86	-5.96	2.22
28.58	15.67	-5.59	1.86
28.62	14.47	-6.73	1.06
28.66	15.26	-5.23	2.01
28.7	15.17	-5.02	3.52
28.74	14.62	-7.08	2.7
28.78	12.13	-7.85	1.31
28.82	11.77	-5.52	0.68
28.86	12.78	-5.28	1.66
28.9	14.25	-5.31	0.28
28.94	16.04	-3.01	0.72
28.98	15.3	-1.29	-0.33
29.02	15.26	-3.22	-1.24
29.06	11.82	-4.1	-0.57
29.1	14.91	-4.77	-0.19
29.14	15.3	-3.23	2.24
29.18	16.49	-3.49	2.36
29.22	20.89	-2.38	2.45
29.26	19.84	-1.35	4.5
29.3	18.75	-2.13	4.27
29.34	16.62	1.18	3.1
29.38	14.71	1.38	4.75
29.42	15.44	-2.37	2.57
29.46	15.88	-1	0.27
29.5	16.46	0.95	2.08
29.54	14.68	-1.76	3.98
29.58	17.1	-0.86	2.03
29.62	17.21	0.73	1.59
29.66	20.16	-1.05	3.32
29.7	15.78	1.01	5.39
29.74	14.94	4.92	3.88
29.78	14.62	6.31	1.57
29.82	17.1	5.26	-0.08
29.86	17.72	4.63	0.11
29.9	17.52	2.89	1.98
29.94	16.16	2.83	1.56
29.98	16.08	1.36	2.53
30.02	16.51	1.65	1.93
30.06	16.32	3.94	1.49
30.1	17.68	4.36	0.95
30.14	19.1	4.85	0.62
30.18	18.39	3.48	0.61
30.22	17.06	4.48	0.64
30.26	16.02	-0.05	1.69
30.3	16.9	-3.64	0.56
30.34	19.27	-4.57	0.52
30.38	19.84	-6.55	0.86
30.42	18.87	-5.45	2.1
30.46	19.09	-3.84	2.36
30.5	16.97	2.13	-0.01
30.54	18.14	2.93	-0.11
30.58	19.93	3.46	1.49
30.62	16.55	3.59	0.24
30.66	17.58	1.27	1.03
30.7	16.67	-2.35	2.92
30.74	13.58	-4.18	2.35
30.78	16.29	-1.6	1.02
30.82	16.82	0.96	3.3
30.86	21.09	2.42	2.6
30.9	18.25	1.46	1.75
30.94	19.69	2.25	0.34
30.98	18.67	3.47	0.23
31.02	20.53	3.64	0.99
31.06	21.2	5.17	-0.87
31.1	21.67	4.16	0.11
31.14	20.91	-0.13	-2.58
31.18	21.43	-0.12	-4.16
31.22	21.51	-0.52	-3.4
31.26	22.93	0.02	-3.97
31.3	21.55	0.31	-4.86
31.34	22.48	0.96	-5.4
31.38	22.26	0.2	-5.2
31.42	20.95	0.22	-3.79
31.46	19.48	3.47	-0.2
31.5	18.89	4.18	-0.31
31.54	18.63	1.75	-1.13
31.58	19.3	0.92	0.73
31.62	16.02	0.38	-1.18
31.66	18.5	-0.18	-0.65
31.7	19.31	2.34	-2.01
31.74	18.89	4.7	-1.78
31.78	20.64	5.32	-1.59
31.82	22.08	3.35	-1.76
31.86	21.28	2.73	-0.63
31.9	21.52	0.59	0.93
31.94	19.27	-2.02	0.52
31.98	20.37	1.77	-0.11
32.02	22.65	0.71	-5.07
32.06	22.63	4.04	-1.44
32.1	22.94	3.58	1.45
32.14	22.24	-0.52	-1.87
32.18	20.59	0.67	0.81
32.22	19.4	-2.55	-0.6
32.26	20.308	-2.7848	-0.4974
32.3	19.97	-7	1.92
32.34	19.16	-3.81	-0.24
32.38	15.28	-6.66	0.09
32.42	17.87	-7.52	-0.66
32.46	19.67	-4.21	-2.12
32.5	21.79	0.32	-1.4
32.54	25.19	-2.21	1.39
32.58	25.24	5.47	1.83
32.62	25.8	6.69	3.18
32.66	25.53	5.22	4.69
32.7	24.48	5.15	3.24
32.74	22.11	4.18	2.51
32.78	21.35	5.58	1.72
32.82	20.48	2.74	2.69
32.86	16.52	-4.5	2.25
32.9	16.26	-4.91	0.32
32.94	16.84	-3.78	-2.39
32.98	16.02	-0.97	-2.04
33.02	19.21	1.77	-1.88
33.06	19.97	2.02	-2.25
33.1	19.59	1.03	-2.61
33.14	19.92	2	-3.82
33.18	20.85	2.39	-4.86
33.22	21.81	-0.92	-3.81
33.26	21.83	-0.77	-3.73
33.3	21.93	0.96	-1.67
33.34	22.9	0.48	-1.63
33.38	23.13	0.08	-1.66
33.42	25.81	2.96	-3.48
33.46	25.88	4.83	-2.92
33.5	25.13	-0.68	-2.57
33.54	28.31	3.77	-4.19
33.58	27.5	6.36	-4.04
33.62	24.69	8.87	-2.09
33.66	22.86	4.77	2.37
33.7	26.787	4.3322	-2.1798
33.74	26.7	2.03	-3.07
33.78	24.07	4.95	-4.16
33.82	28.36	4.73	-4.47
33.86	28.49	4.68	-1.73
33.9	25.41	2.33	-0.41
33.94	28.83	-1.13	2.22
33.98	28.95	1.31	1.95
34.02	30.81	1.75	1.57
34.06	27.64	-0.87	1.3
34.1	27.4	4.46	-1.29
34.14	27.61	0.6	-0.21
34.18	25.18	-0.91	5.04
34.22	24.738	0.10591	3.0254
34.26	23.612	0.16823	3.185
34.3	25.04	-4.09	4.3
34.34	22.43	-0.55	3.81
34.38	18.43	-3.46	6.66
34.42	17.14	0.68	6.04
34.46	19.01	0.98	2.03
34.5	16.89	2.94	-0.04
34.54	14.12	3.4	-0.03
34.58	12.73	4.44	1.82
34.62	15.14	4.07	4.35
34.66	16.16	1.12	1.98
34.7	14.76	1.34	3.31
34.74	13.05	-1.26	1.59
34.78	13.39	0.08	2.11
34.82	13.45	-0.79	3.51
34.86	15.73	-2.11	4.97
34.9	15.67	2.94	2.13
34.94	19.1	0.45	1.67
34.98	19.44	-6.04	4.71
35.02	20.65	-4.82	1.04
35.06	18.57	0.52	-0.05
35.1	21.64	4.03	-0.2
35.14	19.59	3.18	0.59
35.18	22.59	2.92	0.78
35.22	20.75	2.96	-0.03
35.26	19.07	4.85	-1.93
35.3	16.17	2.5	-2.88
35.34	17.02	3.65	-0.38
35.38	16.3	-0.14	1.96
35.42	16.49	2	2.3
35.46	15.05	2.57	1.65
35.5	15.16	4.38	1.14
35.54	14.68	5.27	0.21
35.58	14.42	5.29	0.96
35.62	15.26	6.23	1.38
35.66	15.49	4.2	1.39
35.7	14.04	1.27	-1.96
35.74	12.72	-0.31	-0.41
35.78	14.3	0.01	0.68
35.82	14.11	1.38	1.77
35.86	15.56	0.09	0.35
35.9	17.32	1.02	3.23
35.94	16.76	3.04	3.43
35.98	17.88	0.39	1.61
36.02	19.01	-0.04	2.21
36.06	21.7	0.22	2.66
36.1	20.62	-1.18	3.05
36.14	19.51	0.2	2.75
36.18	17.49	1.23	2.33
36.22	14.47	-3.49	4.12
36.26	15.39	-4.45	4.09
36.3	15.09	-6.4	5.77
36.34	17.79	-6.88	3.59
36.38	21.14	-6.49	3.55
36.42	22.01	-5.4	3.79
36.46	22.4	-4.56	3.22
36.5	22.55	0.55	0.78
36.54	20.81	2.72	-0.56
36.58	20.17	3.31	2.6
36.62	21.16	3.18	0.07
36.66	21.1	1.98	-3.43
36.7	23.66	0.55	-5.28
36.74	26.03	0.29	-5.88
36.78	26.02	-1.31	-5.44
36.82	22.72	-2.96	-3.97
36.86	17.75	-5.05	-2.14
36.9	19.728	-1.5687	-1.0252
36.94	15.32	-6.25	6.54
36.98	16.33	-6.18	3.84
37.02	17.91	-3.7	3.76
37.06	18.23	-2.87	1.38
37.1	21.57	-1.19	0.09
37.14	19.27	-1.11	1.14
37.18	19.01	-0.33	1
37.22	18.18	0.32	0.61
37.26	16.42	-1.38	-0.44
37.3	20.7	-2.73	0.14
37.34	23.85	-5.89	3.77
37.38	23.95	-3.45	2.42
37.42	26.26	1.74	-3.11
37.46	25.65	3.86	-0.84
37.5	25.18	5.63	-1.55
37.54	25.31	1.91	-0.18
37.58	24.52	4.22	0.29
37.62	24.63	5.02	-0.98
37.66	23.57	6.63	-2.02
37.7	22.8	6.78	-2.99
37.74	23.86	6.28	-2.89
37.78	25.5	2.53	0.27
37.82	27.73	2.63	2.03
37.86	27.63	2.34	1.73
37.9	27.46	0.33	-0.18
37.94	25.264	1.7637	-0.43605
37.98	25.14	1.0822	-0.26277
38.02	26.5	-1.35	-3.82
38.06	24.29	-0.33	-2.4
38.1	23.98	1.28	-1.64
38.14	25.37	2.45	1.9
38.18	23.48	1.9	1.69
38.22	22.16	0.11	3.27
38.26	21.29	-5.48	3.04
38.3	20.94	-8.93	2.42
38.34	25.4	-4.1	0.11
38.38	22.02	-3.43	0.08
38.42	23.83	1.69	3.29
38.46	20.89	-0.63	1.92
38.5	21.55	0.83	2.18
38.54	22.4	2.45	2.58
38.58	25.65	4.76	2.1
38.62	21.26	4.45	1.96
38.66	20.5	7.54	0.17
38.7	19.7	5.08	-1.02
38.74	22.85	-0.15	-0.86
38.78	21.1	-0.4	2.17
38.82	20.98	5.32	1.59
38.86	21.83	6.93	1.69
38.9	19.9	4.36	-0.12
38.94	20.38	0.77	-0.54
38.98	20.85	0.57	-0.62
39.02	21.9	2.28	1.04
39.06	23.51	2.53	2.51
39.1	25.07	1.83	1.1
39.14	23	-0.44	-1.91
39.18	23.15	2.2	-1.21
39.22	22.46	5.02	-1.55
39.26	23.46	5.94	-1.48
39.3	28.05	4.88	0.58
39.34	22.03	6.78	-0.53
39.38	24.09	0.32	-0.53
39.42	24.66	0.67	-1.64
39.46	24.86	0.27	-2.22
39.5	23.1	2.18	-2.58
39.54	24.95	-0.48	0.95
39.58	23.72	-0.88	1.09
39.62	23.66	-0.44	-0.66
39.66	26.51	2.7	-0.03
39.7	30.04	1.22	-2.96
39.74	28.35	-4.51	-3.54
39.78	31.81	0.04	-1.59
39.82	27.2	-0.38	-2.41
39.86	24.68	2.39	-6.08
39.9	23.32	3.08	-5.66
39.94	27.64	0.82	-6.47
39.98	26.44	2.73	-8.02
40.02	23.84	-0.41	-8.49
40.06	24.51	-0.03	-8.58
40.1	23.91	0.13	-8.11
40.14	23.02	0.4	-7.23
40.18	24.19	-1.38	-7.17
40.22	23.04	-1.73	-6.04
40.26	29.43	-0.58	-2.87
40.3	27.7	-0.45	-0.61
40.34	26.83	-0.4	-0.66
40.38	27.05	-2.04	-3.04
40.42	28.75	-3.23	-3.43
40.46	26.44	-5.21	-1.65
40.5	24.9	0.26	-1.13
40.54	21.82	1.93	-0.32
40.58	21.34	-0.56	1.12
40.62	19.69	0.14	0.99
40.66	22.81	-2.07	-0.37
40.7	23.29	3.15	-1.89
40.74	24.3	1.78	-3.08
40.78	22.72	-0.6	-2.93
40.82	20.78	1.69	-1.4
40.86	21.58	-0.58	1.65
40.9	19.48	-0.01	1.88
40.94	18.54	1.2	0.11
40.98	19.71	2.91	0.38
41.02	19.72	1.22	2.07
41.06	19.02	-0.68	1.18
41.1	18.81	-0.09	1.17
41.14	17.52	-0.06	-1.21
41.18	15.79	1.32	-0.63
41.22	14.89	1.72	0.47
41.26	16.17	-1.12	0.54
41.3	14.72	1.46	0.61
41.34	17.25	4.48	-0.53
41.38	18.55	0.84	-0.57
41.42	18.49	-3.03	0.32
41.46	16.07	1.78	4.41
41.5	15.88	0.23	2.22
41.54	14.29	0.85	3.63
41.58	18.01	2.8	3.85
41.62	19.88	0.93	1.79
41.66	22.4	3.25	1.57
41.7	17.96	0.55	1.98
41.74	21.02	-4.25	4.18
41.78	22.17	-7.81	3.47
41.82	19.53	-7.4	2.86
41.86	22.63	-5.68	3.85
41.9	19.55	-2.35	3.91
41.94	16.32	-1.18	0.99
41.98	12.18	-4.6	1.91
42.02	16.28	-6.14	0.35
42.06	17.49	-0.39	1.37
42.1	19.275	-3.0683	0.84489
42.14	18.94	1.24	2.01
42.18	21.61	-3.37	-2.14
42.22	23.64	-2.54	0.85
42.26	21.05	-3.01	-0.88
42.3	21.7	-0.03	-4.72
42.34	21.06	1.3	-1.6
42.38	26.24	-0.62	-4.42
42.42	28.82	2.17	-6.15
42.46	27.69	1.17	-7.19
42.5	27.11	1.25	-7.56
42.54	26.95	0.56	-7.93
42.58	26.07	1.03	-7.74
42.62	26.38	-0.14	-7.52
42.66	24.05	-0.16	-8.55
42.7	25.9	2.21	-3.5417
42.74	25.658	2.4496	-2.4261
42.78	27.86	3.26	1.07
42.82	22.73	0.77	2.42
42.86	22.26	2.74	1.49
42.9	24.65	7.19	2.39
42.94	24.77	6.99	2.9
42.98	23.56	4.58	2.85
43.02	25.91	2.2	1.09
43.06	24.92	4.82	0.21
43.1	25.88	2.29	0.42
43.14	26.91	3.86	-2.08
43.18	26.92	7.24	-3.33
43.22	23.21	6.02	-2.66
43.26	24.13	6.7	-2.86
43.3	21.05	5.79	-2.15
43.34	19.42	7.51	-0.59
43.38	18.9	7.75	0.29
43.42	22.14	4.88	0.12
43.46	21.2	6.23	0.71
43.5	21.88	6.28	2.29
43.54	20.85	5.38	0.76
43.58	20.84	4.7	1.81
43.62	19.13	1.63	-0.62
43.66	19.47	2.79	0.17
43.7	17.66	-2.3	-6.62
43.74	18	2.01	-3.55
43.78	14.59	1.57	-1.16
43.82	13.89	2.16	-0.27
43.86	15.82	-5.47	-4.25
43.9	17.72	-2.39	-5.8
43.94	16.03	-2.15	-6.97
43.98	17.25	-3.6	-6.08
44.02	15.47	-1.23	-4.28
44.06	14.62	8.09	-0.78
44.1	17.37	5	-2.52
44.14	16.93	4.57	-3.31
44.18	17.95	2.01	-0.1
44.22	23.39	0.31	0.57
44.26	20.2	1.02	1.13
44.3	18.76	-0.64	2.64
44.34	17.11	0.44	3.74
44.38	15.79	-4.39	3.88
44.42	17.76	-4.16	1.86
44.46	18.66	-2.69	3.03
44.5	15.77	-5.31	2.42
44.54	18.01	-4.02	1.54
44.58	18.02	-3.17	2.89
44.62	17.13	1.65	3.82
44.66	18.93	2.25	2.6
44.7	19.21	1.81	1.22
44.74	15.29	-0.99	1.22
44.78	14.93	-4.67	2.13
44.82	15.56	-1.03	3.17
44.86	17.12	-1.94	1.18
44.9	16.85	0.31	1.98
44.94	17.93	-1.88	1.56
44.98	21.83	1.72	2.54
45.02	23.81	1.74	2.12
45.06	22.85	1.48	2.8
45.1	22.77	-0.47	1.79
45.14	25.49	-1.82	0.55
45.18	22.43	-0.77	-0.69
45.22	19.02	-0.96	-0.97
45.26	22.16	-2.68	0.54
45.3	19.55	-4.31	-0.49
45.34	20.05	-4.64	-1.29
45.38	17.19	-2.29	0.38
45.42	21	-1.1	1.08
45.46	18.36	-0.51	-1.83
45.5	24.63	2.23	-1.32
45.54	24.33	0.01	-0.56
45.58	27.61	-0.38	-2.13
45.62	27.11	1.37	-3.32
45.66	27.61	-1.19	-4.12
45.7	29.11	-1.89	-7.04
45.74	26.41	-2.72	-6.38
45.78	24.11	-2.11	-4.11
45.82	26.21	1.28	-4.5
45.86	25.12	3	-4.45
45.9	27.12	1.91	-2.03
45.94	25.12	3.07	-2.59
45.98	30.14	4.86	-2.9
46.02	31.29	5.3	-3.23
46.06	30.34	1.74	-2.39
46.1	31.28	5.51	-6.79
46.14	30.5	5.49	-3.87
46.18	31.01	7.17	-4.84
46.22	28.66	8.83	-5.68
46.26	30.05	9.43	-4.66
46.3	31.5	7.76	-5.97
46.34	31.21	8.71	-3.74
46.38	33.47	7.76	-4.98
46.42	31.59	4.53	-6.21
46.46	27.16	4.73	-1.16
46.5	29.7	2.2009	-3.0036
46.54	29.42	-2.95	-1.28
46.58	29.82	2.39	-4.85
46.62	27.51	-3.62	-5.28
46.66	29.37	-6.7	-0.39
46.7	31.99	-2.31	-0.63
46.74	27.99	0.76	2.25
46.78	27.15	-1.03	2.09
46.82	23.78	-3.33	0.19
46.86	27.87	-0.92	-0.73
46.9	27.93	1.84	-2.32
46.94	28.74	3.62	-2.25
46.98	29.05	4.44	-3.22
47.02	27.35	4.39	-3.65
47.06	26.88	5.3	-4.4
47.1	27.94	7.08	-4.89
47.14	26.76	7.66	-3.57
47.18	26.76	10.17	-3.31
47.22	25.12	3.75	-5.25
47.26	26.27	5.85	-2.77
47.3	25.13	6.9	-0.62
47.34	24.5	3.56	-2.93
47.38	24.95	4.05	-2.65
47.42	24.48	5.36	-2.43
47.46	22.99	5.65	-3.78
47.5	25.31	4.45	-2.99
47.54	25.68	1.41	-5.81
47.58	26.05	3.67	-4.02
47.62	25.13	5.15	0.4
47.66	22.94	1.38	0.76
47.7	19.63	-0.06	-0.21
47.74	21.55	-0.79	-1.44
47.78	22.08	1.54	1.4
47.82	22.26	0.52	0.79
47.86	21.51	-3.12	-0.8
47.9	24.81	-3.28	0.35
47.94	20.79	1.12	-0.58
47.98	22.77	5.41	1.58
48.02	25.77	7.56	2.91
48.06	22.06	4.8	-0.34
48.1	19.54	2.09	-0.43
48.14	18.78	0.9	1.19
48.18	16.06	-3.08	2.95
48.22	13.9	-0.76	4.15
48.26	14.94	0.01	4.1
48.3	17.04	-0.65	3.13
48.34	17.11	0.78	3.05
48.38	15.12	0.23	3.05
48.42	13.91	-3.48	2.01
48.46	16.35	-0.29	0.38
48.5	19.26	-1.45	-2.36
48.54	13.79	-4.94	-0.3
48.58	13.74	-6.12	-1.82
48.62	11.37	-4.37	-2.86
48.66	10.79	2.44	-3.59
48.7	11.37	4.09	-0.79
48.74	16.88	7.13	-0.32
48.78	18.28	6.83	-1.83
48.82	22.05	3.8	-2.11
48.86	20.91	1.79	1.3
48.9	20.56	0.44	0.95
48.94	20.67	0.89	-0.07
48.98	24.01	1.92	-1.81
49.02	25.35	2.87	-1.6
49.06	27.03	1.55	-1.79
49.1	27.49	2.47	-3.05
49.14	29.03	-0.57	-2.1
49.18	26.1	0.14	-5.2
49.22	30.36	-0.21	-4.25
49.26	28.07	0.74	-5.75
49.3	28.25	1.46	-7.01
49.34	31.29	1.59	-7
49.38	29.41	2.34	-6.12
49.42	29.51	6.7	-2.89
49.46	32.3	4.6	-4.19
49.5	28.55	8.54	-3.29
49.54	26.08	4.87	-0.01
49.58	23.22	0.26	-1.39
49.62	23.37	3.87	0.67
49.66	23.75	5.18	0.63
49.7	21.51	7.93	-0.24
49.74	17.68	12.98	2.66
49.78	14.08	11.26	3.8
49.82	14	7.83	3.83
49.86	12.78	3.66	5.64
49.9	20.206	7.8694	2.6106
49.94	20.798	8.0404	2.4502
49.98	27.67	8.13	0.2
50.02	27.26	6.49	1.93
50.06	27.71	6.84	-2.08
50.1	24.73	12.02	3.85
50.14	25.69	6.55	3.73
50.18	22.14	9.21	-1.57
50.22	21.28	7.07	1.64
50.26	20.71	7.45	-1.46
50.3	22.38	6.4	-4.77
50.34	23.31	8.74	-4.01
50.38	24.73	6.31	-2.57
50.42	22.73	5.78	-0.88
50.46	22.41	6.11	-0.93
50.5	21.44	5.36	-2.65
50.54	21.93	3.27	-5.13
50.58	25.53	3.07	-7.05
50.62	27.45	1.54	-5.31
50.66	28.97	1.46	-6.24
50.7	27.49	0.46	-7.12
50.74	27.63	-2.16	-7.26
50.78	25.67	-1.23	-7.73
50.82	26.04	-1.11	-6.94
50.86	25.18	-1.21	-6.88
50.9	25.6	-0.37	-7.62
50.94	26.96	-0.18	-8.55
50.98	26.18	2.01	-7.8
51.02	26.18	2.58	-5.86
51.06	24.34	3.94	-6.71
51.1	21.82	1.05	-5.72
51.14	19.37	-1.95	-5.21
51.18	21.78	-3.05	-3.84
51.22	16.86	-4.86	-3.37
51.26	17.03	0.61	-4.79
51.3	15.77	0.6	-4.6
51.34	18.72	-1.96	-3.98
51.38	18.6	0.08	-3.71
51.42	20.54	-0.59	-2.58
51.46	22.13	0.19	-0.42
51.5	23.13	-2.96	0.04
51.54	20.7	-5	1.19
51.58	22.04	-4.1	3.29
51.62	23.79	-3.33	1.7
51.66	23.22	-6.09	2.3
51.7	28.02	-6.62	1.96
51.74	24.151	-5.4059	3.2579
51.78	24.071	-5.6854	3.5909
51.82	25.15	-1.15	3.08
51.86	22.16	-2.24	4.25
51.9	22.72	-5.35	6.34
51.94	21.47	-7.11	5.99
51.98	21.62	-3.63	4.49
52.02	20.35	-7.99	3.04
52.06	21.79	-5.3	3.42
52.1	18.39	-5.21	3.33
52.14	19.24	1.65	6.21
52.18	16.05	4.53	6.05
52.22	14.84	5.03	5.56
52.26	14.41	4.69	4.69
52.3	19.54	4.19	5.09
52.34	18.51	6.26	2.2
52.38	18.74	7.28	2.6
52.42	17.84	8.16	2.25
52.46	19.48	3.53	2.23
52.5	23.43	3.34	3.73
52.54	22.22	3.49	3.27
52.58	22.41	-0.54	7.13
52.62	20.27	-2.02	4.66
52.66	18.08	3.49	3.8
52.7	18.1	5.86	3.54
52.74	18.83	7.08	0.4
52.78	18.89	7.12	-1.18
52.82	18.88	6.24	3.32
52.86	21.132	2.1712	1.8245
52.9	21.172	1.8868	1.0727
52.94	21.197	1.6145	0.28356
52.98	21.209	1.3577	-0.52384
53.02	32.83	-2.97	5.61
53.06	21.199	0.90281	-2.1176
53.1	21.179	0.71125	-2.8661
53.14	21.152	0.54787	-3.5569
53.18	21.118	0.41587	-4.171
53.22	21.078	0.31846	-4.6896
53.26	17.26	-1.44	-1.69
53.3	18.41	0.02	-1.96
53.34	19.45	-0.97	-5.75
53.38	20.89	2.23	-8.52
53.42	23.75	2.69	-8.44
53.46	21.13	-1.5	-8.03
53.5	19.47	-2.36	-6.14
53.54	21.32	0.11	-4.36
53.58	20.38	4.76	-0.98
53.62	19.83	6.94	0.84
53.66	21.2	2.58	3.26
53.7	21.33	-0.52	4.11
53.74	18.7	-1.92	1.98
53.78	17.22	-1.85	2.75
53.82	15.31	-0.8	2.83
53.86	13.04	-0.85	3.11
53.9	13.48	0.07	0.19
53.94	8.84	5.8	3.59
53.98	16.72	6.11	6.57
54.02	15.27	4.71	5.19
54.06	14.64	0.04	-0.34
54.1	17.14	0.52	2.69
54.14	17.63	-3.55	4.53
54.18	17.72	-3.74	2.26
54.22	17.61	1.43	5.35
54.26	13.17	2.34	7.77
54.3	15.45	0.36	5.7
54.34	18.12	-3.52	3.91
54.38	19.41	-2.11	1.63
54.42	19.1	-4.78	3.64
54.46	17.97	-2.35	1.28
54.5	16.23	-1.53	0.87
54.54	15.93	-3.19	1.19
54.58	16.46	-3.25	0.95
54.62	19.68	-4.54	1.51
54.66	18.42	2.62	5.06
54.7	18.59	0.7	3.81
54.74	20.34	0.35	3.65
54.78	22.06	-1.63	2.57
54.82	20.09	-3.95	2.82
54.86	18.53	-5.06	-0.04
54.9	21.64	-1.03	-0.05
54.94	21.44	-2.34	-1.53
54.98	21.58	-1.61	-3.02
55.02	20.15	2.24	-2.52
55.06	17.87	4.17	-1.07
55.1	15.79	4.02	1.33
55.14	15.07	2.89	1.92
55.18	15.15	1.69	0.21
55.22	15.37	1.77	1.11
55.26	18	-0.21	0.35
55.3	17.02	-2.2	1.03
55.34	15.89	-2.64	1.52
55.38	17.49	-1.02	1.69
55.42	16.47	0.54	0.96
55.46	16.24	0.06	-0.3
55.5	19.49	-1.04	-0.96
55.54	19.69	1.97	-2.52
55.58	19.21	0.07	-1
55.62	22.25	6.93	-0.18
55.66	23.78	9.15	0.23
55.7	25.39	10.73	-1.68
55.74	29.25	11.93	0.5
55.78	29.57	9.91	-2.6
55.82	28.84	8.09	-2.75
55.86	29.25	10.77	-1.71
55.9	28.23	6.57	2.01
55.94	25.45	0.07	3.76
55.98	22.34	2.87	4.24
56.02	18.63	-3.19	6.12
56.06	14.94	0.75	5.67
56.1	14.97	-4.62	5.12
56.14	14.77	-2.33	4.89
56.18	16.72	-3.76	3.46
56.22	18.48	-4.47	4.62
56.26	19.24	-3.01	3.88
56.3	20.07	-2.92	3.27
56.34	17.06	-4.63	2.09
56.38	17.17	-3.46	1.4
56.42	16.72	0.14	1.57
56.46	19	5.27	3.84
56.5	17.91	5.2	3.8
56.54	18.34	4.63	2.51
56.58	17.22	5.49	2.14
56.62	20.26	1.83	2.39
56.66	22.49	-0.09	4.44
56.7	20.25	-2.2	2.37
56.74	18.49	-0.88	3.07
56.78	19.91	-1.13	5.11
56.82	19.65	0.49	6.69
56.86	21.89	-2.05	5.56
56.9	23.72	-3.74	3.72
56.94	24.74	0.92	0.42
56.98	23.87	6.01	-2.84
57.02	26.81	-1.88	-3.96
57.06	24.12	-1.4	-2.84
57.1	22.875	0.089956	-2.2303
57.14	22.877	0.44905	-2.8592
57.18	21.23	-4.82	-9.02
57.22	20.04	-0.23	-5.24
57.26	21.47	1.49	-2.11
57.3	20.07	4	-1.88
57.34	22.23	2.73	-1.62
57.38	25.4	1.35	-0.74
57.42	26.18	2.19	-2.29
57.46	23.56	2.2	-5.68
57.5	23.17	3.53	-1.27
57.54	24.71	4.27	2.08
57.58	24.65	1.14	2.57
57.62	23.91	-1.73	1.86
57.66	26.97	1.14	1.6
57.7	24.74	-3.73	1.12
57.74	26.8	-0.54	0.69
57.78	23.46	1.19	-3.56
57.82	21.81	1.5	-2.87
57.86	22.36	3.01	-0.99
57.9	22.97	0.1	-0.59
57.94	21.17	0.93	-0.79
57.98	23.72	1.81	-1.74
58.02	25.39	1.63	-4.06
58.06	25.81	5.33	-2.21
58.1	24.27	6.86	-3.35
58.14	25.59	5.09	-4.6
58.18	23.75	4.76	-5.43
58.22	23.91	2.99	-8.31
58.26	18.28	3.48	-8.17
58.3	20.76	2.52	-6.02
58.34	20.86	0.62	-6.07
58.38	20.1	1.34	-6.23
58.42	18.92	0.49	-3.92
58.46	23.11	-2.08	-2.14
58.5	21.06	-4.01	-2.05
58.54	20.73	-2.99	-2.67
58.58	21.26	1.75	-3.15
58.62	21.01	5.38	-4.36
58.66	23.02	3.05	-2.49
58.7	23.98	1.84	-0.03
58.74	22.89	-1.19	1.15
58.78	25.24	-1.64	2.22
58.82	25.8	-8.42	2.72
58.86	26.03	-10.26	1.49
58.9	25.61	-7.61	0.23
58.94	25.63	-7.07	-0.85
58.98	25.66	-4.45	-0.58
59.02	26.82	-2.19	-2.15
59.06	27.36	-0.57	-2.05
59.1	29.02	1.63	-0.68
59.14	27.17	-0.09	-2.02
59.18	26.5	-2	-1.79
59.22	27.26	-1.7	-2.02
59.26	29.39	1.25	-4.92
59.3	27.05	3.25	-6.02
59.34	27.58	4.15	-4.95
59.38	27.43	6.02	-4.84
59.42	27.78	3.87	-5.13
59.46	31.65	2.17	-7.03
59.5	31.98	4	-8.35
59.54	30.99	3.55	-6.25
59.58	30.82	2.54	-7.29
59.62	29.89	4.22	-8.62
59.66	31.02	0.99	-7.07
59.7	29.69	0.19	-6.24
59.74	27.59	2.25	-5.65
59.78	26.29	-0.15	-8.18
59.82	27.47	-1.05	-7.18
59.86	24.75	-4.05	-6.66
59.9	22.94	-1.92	-5.6
59.94	22.58	-2.15	-3.86
59.98	20.91	-8.2	-6.38
60.02	20	-7.12	-5.28
60.06	20.37	-9.71	-5.91
60.1	23.6	-8.93	-3.26
60.14	26.32	-10.48	-1.59
60.18	25.42	-7.51	-3.14
60.22	27.69	-10.62	-2.78
60.26	23.08	-9.22	-2.21
60.3	21.729	-6.8408	-2.3355
60.34	21.091	-6.1496	-2.1145
60.38	20.426	-5.4144	-1.9172
60.42	24.83	0.36	-2.63
60.46	22.36	-3.72	-1.84
60.5	17.89	0.44	-3.64
60.54	16.33	-0.75	-1.58
60.58	12.32	-4.74	0.73
60.62	13.36	-3.54	0.72
60.66	15.92	-1.2	-0.19
60.7	14.31	-5.3	-1.37
60.74	15.16	-4.27	-2.29
60.78	14.7	-1.81	-3.05
60.82	14.79	-3.36	-0.87
60.86	17.98	-2.83	-0.23
60.9	17.99	-1.89	-2.02
60.94	18.25	-6.56	0.9
60.98	17.3	-3.52	-1.85
61.02	16.91	-2.82	-0.12
61.06	18.6	-5.5	1.52
61.1	19.86	-1.15	3.17
61.14	17.99	-2.41	2.85
61.18	16.25	-2.74	3.2
61.22	16.32	-1.41	3.04
61.26	18.92	0.23	3.28
61.3	18.39	0.87	3.29
61.34	19.04	-4.6	6.32
61.38	19.716	0.63017	2.7975
61.42	24.72	6.4	3.24
61.46	21.56	1.98	4.21
61.5	20.98	2.83	3.94
61.54	19.53	3.16	5.63
61.58	21.682	2.0378	-1.8187
61.62	22.109	2.3037	-2.7576
61.66	22.98	2.89	-7.88
61.7	20.97	4.47	-9.06
61.74	23.8	4.19	-7.08
61.78	24.39	0.79	-6.71
61.82	22.9	0.95	-8.37
61.86	24.27	2.26	-7.14
61.9	27.32	4.01	-3.34
61.94	24.25	4.41	-4.65
61.98	25.8	5.76	-3.43
62.02	27.15	5.75	-4.21
62.06	25.75	5.99	-1.59
62.1	27.25	8.1	-1.61
62.14	27.78	6.32	-3.61
62.18	26.79	4.6	-3.46
62.22	28.11	5.3	-2.64
62.26	28.78	5	-0.42
62.3	25.82	5.67	0.6
62.34	25.94	7.74	-0.62
62.38	24.26	4.78	-4.15
62.42	23.74	3.58	-3.16
62.46	22.86	5.41	-1.95
62.5	22.69	4.79	1.7
62.54	21.67	-1.6	2.23
62.58	22.73	-1.35	2.28
62.62	21.63	-2.32	0.8
62.66	22.88	-2.75	1.4
62.7	25.62	-5.83	-0.47
62.74	27.16	-2.88	-2.41
62.78	24.27	-5.05	-4.91
62.82	22.6	-4.78	-3.86
62.86	23.79	-5.76	-1.85
62.9	23.93	-6.06	-1.1
62.94	24.13	-3.9	-3.16
62.98	21.95	-2.79	-5.47
63.02	19.4	-3.09	-5.07
63.06	19.37	-3.62	-4.2
63.1	21.64	-2.58	-6.41
63.14	21.61	-2.9	-3.63
63.18	18.86	-2.33	-2.09
63.22	17.54	-3.98	4.65
63.26	17.68	-5.24	5.16
63.3	16.82	-7.42	5.62
63.34	18.58	-7.63	5.9
63.38	18.88	-5.94	5.31
63.42	17.37	-1.41	5.61
63.46	16.79	-1.11	5.11
63.5	18.31	3.64	2.92
63.54	17.82	2.34	2.63
63.58	17.23	4.18	1.79
63.62	14.35	2.73	-1.44
63.66	13.05	-2.51	0.2
63.7	16.82	-1.56	1.98
63.74	15.47	-1.49	3.15
63.78	14.02	-2.29	1.7
63.82	14.52	-2.56	1.22
63.86	14.53	-4.2	-0.31
63.9	14.33	-2.21	0.46
63.94	13.25	-1.15	2.91
63.98	18.87	-3.52	3.93
64.02	20.54	-0.74	2.3
64.06	17.98	3.21	5.71
64.1	18.36	5.17	2.51
64.14	21.11	5.11	0.46
64.18	20.19	7.19	-1.27
64.22	19.89	10.23	0.53
64.26	21.712	4.9629	0.23098
64.3	22.195	5.0402	-0.35964
64.34	29.77	5.74	-1.62
64.38	23.053	4.9532	-1.6349
64.42	23.428	4.8067	-2.2971
64.46	23.97	2.81	-4.62
64.5	21.5	2.51	-1.35
64.54	20.81	1.5	-1.93
64.58	20.56	4.12	-3.52
64.62	23.48	5.51	-6.05
64.66	25.62	4.04	-7.11
64.7	26.7	4.57	-6.64
64.74	26.73	0.53	-8.33
64.78	29.37	-1	-7.62
64.82	27.41	0.73	-5.9
64.86	22.63	1.51	-7.58
64.9	23.34	3.71	-6.62
64.94	23.36	5.82	-1.02
64.98	23.3	1.85	0.58
65.02	25.7	2.82	0.17
65.06	23.02	-1.2	-1.34
65.1	24.89	-1.36	2.43
65.14	23.66	0.82	-0.78
65.18	25.12	-0.28	0.98
65.22	23.1	-4.01	-1.83
65.26	22.2	-0.74	-2.05
65.3	19.95	-1.11	0.36
65.34	16.89	-4.45	0.42
65.38	18.76	-5.18	2.6
65.42	19.13	-6.64	1.63
65.46	17.99	-2.17	2.83
65.5	18.13	-3.44	4.21
65.54	21.14	-6.01	0.47
65.58	21.6	-2.22	-2.08
65.62	19.65	0.32	-2.92
65.66	21.42	-1.85	-1.06
65.7	22.17	-0.93	-3.43
65.74	22.23	0.28	-2.37
65.78	19.74	0.81	0.46
65.82	25.38	4.14	2.08
65.86	20.74	2.28	2.28
65.9	22.36	2.47	0.67
65.94	26.84	2.86	0.03
65.98	26.41	0.47	-0.4
66.02	29.03	2.16	-3.28
66.06	25.64	-1.06	-1.73
66.1	27.02	1.28	-3.35
66.14	27.14	0.62	-1.81
66.18	27.24	0.33	-5.22
66.22	25.72	-1.59	-4.78
66.26	26.04	0.12	-4.8
66.3	28.14	0.12	-6.68
66.34	27.43	2.99	-2.32
66.38	29.37	3.54	-2.65
66.42	26.01	5.31	-3.3
66.46	28.06	3.68	-1.21
66.5	27.74	3.36	-0.09
66.54	28.15	1.41	-0.38
66.58	25.04	4.2	-1.73
66.62	25.41	2.8	-0.85
66.66	23.4	6.2	-3.31
66.7	23.09	6.1	-2.6
66.74	20.38	2.45	-0.55
66.78	18.98	0.64	-1.41
66.82	17.23	-4.22	-0.52
66.86	20.52	-3	-0.86
66.9	21.44	-2.55	-1.09
66.94	20.93	-1.13	-1.47
66.98	19.95	-3.43	-4.33
67.02	24.27	1.47	-5.06
67.06	21.76	3.1	-1.9
67.1	20.3	0.9	-1.36
67.14	16.71	1.19	-1.01
67.18	19.54	4.12	0.84
67.22	19.9	-0.91	-0.22
67.26	19.54	-4.29	-2.75
67.3	23.1	-1.19	-3.11
67.34	24.92	1.49	-5.73
67.38	25.09	-2.82	-4.07
67.42	22.73	-1.51	-3.38
67.46	22.45	-4.01	-5.49
67.5	25.47	-8.34	-1.91
67.54	21.91	-4.19	-0.27
67.58	23.4	-4.03	2.24
67.62	22.49	-1.86	2.72
67.66	19.59	-3.58	3.12
67.7	18.64	-1.78	3.44
67.74	20.89	3.23	3.53
67.78	19.57	9.04	3.78
67.82	25.46	8.3	4.33
67.86	25.1	10.21	-0.33
67.9	29.73	8.27	1.77
67.94	26.47	7.68	1.84
67.98	26.94	8.6	4.25
68.02	22.47	9.96	5.03
68.06	21	8.42	5.33
68.1	18.86	4.76	4.12
68.14	24.315	8.1838	2.0712
68.18	24.256	7.6464	1.6817
68.22	24.151	7.0055	1.2881
68.26	24.005	6.2827	0.90179
68.3	23.82	5.4992	0.5338
68.34	23.6	4.6767	0.19537
68.38	23.349	3.8364	-0.10232
68.42	23.069	3	-0.34808
68.46	22.765	2.1889	-0.53073
68.5	16.82	-3.81	-2.43
68.54	20.59	-2.21	-2.86
68.58	22.72	4.53	-2.29
68.62	22.11	1.34	1.13
68.66	25.91	0.32	0.36
68.7	23.34	0.21	2.36
68.74	21.63	-0.75	2.59
68.78	22.03	0.3	1.58
68.82	18.67	2.71	1.4
68.86	15.81	-0.44	3.81
68.9	18.11	-2.65	2.65
68.94	18	1.99	7.63
68.98	20.357	-1.1123	3.0281
69.02	23.13	-6.74	1.65
69.06	19.949	-1.8692	2.2678
69.1	19.747	-2.2831	1.8022
69.14	19.553	-2.7134	1.3022
69.18	19.373	-3.1545	0.78454
69.22	19.1	-5.73	3.53
69.26	21.66	-4.27	2.19
69.3	21.12	-4.48	-1.5
69.34	19.79	-4.16	-3.85
69.38	20.69	-4.65	-2.11
69.42	18.63	-2.55	-1.38
69.46	16.11	-3.56	-2.75
69.5	18.19	-6.5	-5.16
69.54	17.47	-7.87	-2.86
69.58	18.56	-8.46	0.7
69.62	20.34	-7.85	0.09
69.66	22.41	-7.26	-0.65
69.7	23.81	-9.37	1.55
69.74	23.98	-6.44	0.02
69.78	25.56	-6.48	-0.88
69.82	25.3	-6.46	0
69.86	22.86	-5.22	2.59
69.9	24.7	-7.07	0.15
69.94	26.54	-5.21	-1.49
69.98	26.025	-3.4051	-4.2031
70.02	26.023	-2.9321	-4.3568
70.06	25.85	2.51	-10.47
70.1	25.72	0.54	-9.14
70.14	26.4	1.08	-8.93
70.18	27.49	0.24	-9.23
70.22	24.72	-0.77	-10.13
70.26	24.28	0.39	-8.82
70.3	23.77	-0.14	-10.05
70.34	23.265	0.30072	-3.6054
70.38	22.67	0.59496	-3.2282
70.42	19.77	-2.13	1.14
70.46	20.79	-0.26	2.16
70.5	21.23	0.29	1.87
70.54	18.72	-0.63	3.45
70.58	21.51	0.32	4
70.62	19.48	1.47	4.94
70.66	16.66	2.58	3.51
70.7	16.7	1.63	2.48
70.74	15.82	3.45	1.47
70.78	17.6	2.54	3.95
70.82	14.33	-1.03	6.66
70.86	14.75	1.62	1.92
70.9	15.24	2.31	1.13
70.94	15.94	2.13	2.64
70.98	19.16	-0.07	3.77
71.02	23.31	0.75	4.27
71.06	21.78	-1.81	2.42
71.1	23.69	-1.32	4.33
71.14	23.1	7.39	4.15
71.18	22.22	3.19	5.94
71.22	25.7	4.68	5.02
71.26	21.962	2.2268	-0.46261
71.3	21.786	2.3763	-1.3314
71.34	22.94	3.84	-5.45
71.38	22.02	3.3	-6.29
71.42	21.14	2.01	-6.56
71.46	18.02	-0.35	-6.3
71.5	19.47	1.67	-4.28
71.54	18.07	2.06	-2.08
71.58	20.71	0.34	-0.75
71.62	22.31	4.7	-0.94
71.66	24.32	8.38	-2.14
71.7	26.27	8.82	-1.73
71.74	24.42	4.73	0.65
71.78	24.19	1.25	2.62
71.82	25.22	0.56	5.32
71.86	20.76	3.08	4.55
71.9	17.15	0.06	3.9
71.94	16.99	-2.16	6.28
71.98	20.146	3.0616	1.7084
72.02	19.993	2.9612	1.7771
72.06	21.93	8.8	4.19
72.1	19.744	2.7496	1.82
72.14	23.47	5.35	-4.51
72.18	22.56	9.44	-1.9
72.22	18.85	7.83	0.66
72.26	17.84	4.88	1.5
72.3	19.14	4.81	0.02
72.34	18.73	2.1	-1.6
72.38	16.93	1.72	-0.15
72.42	17.29	-5.33	-0.12
72.46	16.82	-5.76	-0.96
72.5	20.85	-5.62	-0.23
72.54	20.186	1.7598	0.31267
72.58	17.1	-2.25	0.97
72.62	16.74	-3.6	2.58
72.66	13.16	-3.26	-0.71
72.7	21.368	1.6949	-0.70757
72.74	22.96	4.41	-0.84
72.78	18.51	7.64	0.79
72.82	22.707	1.8319	-1.5418
72.86	28.72	5.52	-0.05
72.9	29.22	5.63	-0.51
72.94	29.1	5.21	-0.95
72.98	29.22	4.86	-1.47
73.02	28.19	4.59	-1.88
73.06	29.42	4.15	-3.23
73.1	29.43	2.83	-4.79
73.14	29.73	2.56	-5.71
73.18	28.7	3.46	-4.96
73.22	28.41	2.74	-4.39
73.26	28.81	3.11	-4.68
73.3	28.72	1.8	-4.6
73.34	27.76	1.78	-4.83
73.38	28.81	0.1	-4.8
73.42	28.49	0.99	-5.56
73.46	26.74	0.24	-6.03
73.5	25.01	2.39	-4.06
73.54	26.55	4.66	-5.45
73.58	26.21	2.44	-6.14
73.62	26.41	1.69	-5.8
73.66	24.94	1.55	-4.89
73.7	26.21	1.5	-0.47
73.74	26.08	-0.95	-0.11
73.78	28.09	-1.9	-1.56
73.82	27.87	-1.46	-2.49
73.86	32.7	1.98	-1.31
73.9	33.11	3.22	-0.48
73.94	35.29	3.36	0.78
73.98	34.36	2.39	-1.33
74.02	35.75	3.69	-1.03
74.06	34.64	3.27	-1.94
74.1	36.86	5.64	-1.74
74.14	32.573	4.4199	-2.4126
74.18	31.702	4.8093	-2.9489
74.22	30.742	5.1418	-3.5315
74.26	27.02	8.66	-3.53
74.3	29.54	4.24	-4.64
74.34	28.05	2.45	-5.77
74.38	29.67	1.91	-8.17
74.42	25.58	3.17	-8.84
74.46	23.53	5.4	-7.15
74.5	22.73	8.12	-6.04
74.54	21.08	7.1	-7.12
74.58	24.71	5.45	-7.84
74.62	26.71	0.96	-10.94
74.66	27.52	-0.15	-11
74.7	25.52	-0.61	-11
74.74	25.79	0.21	-10.96
74.78	24.46	-0.61	-9.93
74.82	24.36	-3.57	-9.79
74.86	26.921	0.072145	-4.9331
74.9	27.232	-0.29223	-3.6391
74.94	33.87	0.38	0.79
74.98	31.17	2.77	1.9
75.02	29.28	0.38	0.9
75.06	28.08	3.42	0.88
75.1	27.8	-2.52	-1.18
75.14	24.68	0.11	1.32
75.18	26.08	0.62	3.39
75.22	23.02	-4.33	2.65
75.26	22.75	-1.5	3.05
75.3	26.66	-3.73	3.37
75.34	26.63	1.74	-2.9
75.38	25.54	5.52	-3.05
75.42	26.85	5.12	-2.71
75.46	26.32	4.7	-1.79
75.5	26.98	2.04	-0.86
75.54	27.59	1.71	0.04
75.58	29.07	2.89	0.99
75.62	29.51	1.32	0.56
75.66	31.91	-1.67	1.23
75.7	29.57	-3.65	4.27
75.74	26.02	-4.02	1.7
75.78	27.39	2.25	1.41
75.82	24.2	-1.64	2.24
75.86	24.94	1.41	0.34
75.9	26.25	2.25	-2.02
75.94	25.86	3.25	-3.41
75.98	25.27	2.14	-1.43
76.02	24.89	3.12	1.07
76.06	26.32	-0.93	1.22
76.1	27.9	3.21	1.63
76.14	25.19	7.75	1.25
76.18	21.47	4.65	-0.05
76.22	21.29	4.53	0.39
76.26	23.63	-1.03	0.27
76.3	26.79	1.23	-3.98
76.34	25.94	1.9	-3.01
76.38	29.36	3.16	-0.71
76.42	25.12	2.84	-0.74
76.46	25.88	4.19	0.76
76.5	26.57	2.22	0.74
76.54	24.21	1.59	0.34
76.58	23.05	-0.18	1.91
76.62	25.47	-2.84	4.3
76.66	21.14	-2.61	4.64
76.7	17.27	0.89	2.18
76.74	18.24	0.68	2.25
76.78	20.25	0.75	2.06
76.82	21.48	-1.18	2.54
76.86	20.15	1.86	2.16
76.9	17.25	3.73	2.39
76.94	16.93	1.38	1.75
76.98	15.51	-1.14	1.81
77.02	18.11	-1.59	2.72
77.06	21.38	-2.37	1.04
77.1	20.33	0.49	3.81
77.14	19.86	-0.86	5.58
77.18	19.18	-3.87	0.46
77.22	16.94	-5.85	-2.32
77.26	18.66	-5.94	-0.21
77.3	18.51	-6.32	-0.91
77.34	17.63	-3.55	0.45
77.38	16.85	-3.47	-0.15
77.42	18.87	-2.35	-0.03
77.46	15.66	-2.41	-0.98
77.5	14.91	1.26	-4.69
77.54	13.31	0.45	-6
77.58	15.91	-1.89	-2.63
77.62	16.32	0.79	-0.17
77.66	17.03	-0.85	-0.8
77.7	18.08	-2.23	-0.88
77.74	18.85	-3.86	-0.01
77.78	18.08	-2.93	1.19
77.82	18.22	-3.61	1.54
77.86	19.47	-4.22	1.75
77.9	24.47	-9.1	4.51
77.94	23.209	-1.1508	-0.0036495
77.98	24.033	-0.69083	-0.2634
78.02	24.819	-0.19549	-0.5635
78.06	25.558	0.32326	-0.89155
78.1	27.97	6.81	-3.08
78.14	30.23	3.84	-2.71
78.18	27.65	3.73	-2.63
78.22	27.58	2.77	-2.26
78.26	29.37	4.65	-6.96
78.3	28.481	3.2608	-2.7509
78.34	29.6	5.65	-3.25
78.38	27.93	3.31	0.43
78.42	28.69	3.31	-2.74
78.46	26.76	-0.02	-4.54
78.5	27.4	2.93	-3.39
78.54	26.9	4.73	-1.99
78.58	27.07	4.46	-0.47
78.62	23.5	1.93	0
78.66	21.69	0.22	0.61
78.7	21.97	1.34	0.05
78.74	25.5	2.23	0.91
78.78	21.55	2.83	0.86
78.82	22.06	2.28	1.11
78.86	21.12	0.1	0.34
78.9	19.94	-0.28	-0.68
78.94	20.12	-1.83	-0.77
78.98	21.94	-4.63	-1.01
79.02	20.9	-2.31	-1.96
79.06	20.88	-0.17	-2.91
79.1	19.18	-2.78	-3.49
79.14	19.06	-1.92	-3.26
79.18	18.44	-3	-2.87
79.22	18.81	-1.55	-2.18
79.26	19.96	-2.59	-1.64
79.3	19.5	0.58	-0.88
79.34	18.36	0.26	-1.14
79.38	18.58	-2.48	-0.91
79.42	20.2	0.01	-0.06
79.46	19.07	-1.26	0.61
79.5	18.83	-1.31	1.12
79.54	19.3	-1.1	1.77
79.58	17.09	-2.05	1.62
79.62	17.3	-3.65	3.03
79.66	17.17	-4.22	4.18
79.7	19.54	-4.14	5.24
79.74	21.19	-1.06	4.45
79.78	20.82	-4.65	6.52
79.82	21	-1.97	6.49
79.86	19.62	-3.24	6.72
79.9	17.61	-7.08	4.79
79.94	17.7	-6.78	7.61
79.98	19.16	-3.94	5.84
80.02	19.46	-2.63	3.45
[truncated: 1,005 more rows]
