# Supplementary material for: Mean flow and turbulence structure over exposed roots on a forested floodplain: Insights from a controlled laboratory experiment
Source: PLoS One. 2020 Feb 26;15(2):e0229306. doi: 10.1371/journal.pone.0229306 (PMC7043746; doi:10.1371/journal.pone.0229306)
Supplement: S1 File — (ZIP) [file pone.0229306.s001.zip › data_and_scripts/velocity_data/t21_054_replaced.csv]

0.02	25.45	4.67	-7.18
0.06	29.17	8.29	-6.32
0.1	28.5	8.01	-5.55
0.14	25.74	3.94	-9.16
0.18	20.97	4.55	-8.45
0.22	18.8	7.83	-4.03
0.26	17.82	10.59	-0.77
0.3	17.49	13.08	-1.1
0.34	17.67	4.94	-0.47
0.38	16.29	5.72	-0.43
0.42	20.53	4.64	-1.73
0.46	25.06	3.29	-3.57
0.5	20.82	-2.28	-2.17
0.54	20.82	-2.25	-1.86
0.58	22.05	0.23	-1.34
0.62	21.86	-3.11	0.68
0.66	16.23	-0.31	1.58
0.7	17.76	-0.99	1.09
0.74	20.63	-3.94	-0.3
0.78	20.65	-4.86	-0.24
0.82	22.46	-3.6	-2.66
0.86	20.62	-1.95	-2.56
0.9	19.29	-3.43	-1.7
0.94	15.44	-1.06	-1.18
0.98	12.57	0.34	-0.68
1.02	21.776	-0.77632	-1.0669
1.06	22.799	-0.30345	-1.1548
1.1	22.96	1.17	1.51
1.14	23.97	-0.68	-0.9
1.18	27.96	1.85	-3.49
1.22	27.87	1.87	-3.31
1.26	30.73	1.22	-4.06
1.3	30.15	2.28	-1.66
1.34	29.83	1.55	-0.03
1.38	28.31	1.06	-1.03
1.42	28.17	2.01	-2.96
1.46	28.89	1.93	-3.46
1.5	27.87	1.57	-4.45
1.54	27.99	0.55	-5.24
1.58	28.43	0.74	-6.95
1.62	27.72	0.35	-6.98
1.66	27.21	1.15	-7.35
1.7	27.06	0.81	-7.26
1.74	27.07	0.17	-7.08
1.78	27.5	-3.76	-4.97
1.82	26.85	-1.74	-6
1.86	25.16	-2.87	-5.4
1.9	22.54	-4.25	-4.16
1.94	19.69	-4.31	-0.26
1.98	19.93	-2.47	3.07
2.02	18.82	-1.23	3.33
2.06	21.87	1.92	3.45
2.1	26.5	5.06	1.33
2.14	26.79	8.77	-1.05
2.18	24.63	8.8	1.87
2.22	30.69	3.42	3.06
2.26	31.13	3.04	0.7
2.3	32.38	6.64	-0.03
2.34	31.5	3.27	-1.94
2.38	31.67	5.76	1.01
2.42	29.23	5.95	-0.74
2.46	29.35	9.24	-2.85
2.5	27.66	7.72	-4.32
2.54	29.67	8.01	-5.62
2.58	29.63	7.91	-6.83
2.62	30.56	7.81	-6.77
2.66	29.64	8.89	-4.89
2.7	29.8	8.7	-6.78
2.74	28.32	9.53	-6.33
2.78	27.27	12.94	-2.85
2.82	24.22	9.86	-4.36
2.86	20.5	9.09	-6.29
2.9	22.02	10.18	-3.54
2.94	22.72	10.3	-5.21
2.98	20.94	9.04	-6
3.02	24.42	8.19	-5.58
3.06	24.87	8.15	-3.14
3.1	23.95	5.67	-0.33
3.14	28.95	4.64	-2.9
3.18	28.35	6.47	-2.14
3.22	26.63	7.71	-1.4
3.26	24.7	8.55	-0.15
3.3	27.87	6.12	-0.16
3.34	25.3	6.8	1
3.38	24.53	6.92	1.49
3.42	21.89	8.13	1.81
3.46	21.12	7.02	2.15
3.5	14.12	5.87	0.48
3.54	16.99	3.03	-0.94
3.58	16.58	0.32	-1.5
3.62	15	-0.59	-1.86
3.66	14.89	1.14	-2.5
3.7	18.48	3.15	-1.56
3.74	18.36	2.24	-2.12
3.78	19.43	1.79	-2.59
3.82	18.6	3.32	-0.97
3.86	20.03	5.31	-0.24
3.9	20.5	1.08	-1.93
3.94	19.1	1.16	-2.53
3.98	21.87	5.27	0.67
4.02	22.31	4.6	0.93
4.06	20.21	3.45	-1.09
4.1	21.3	-1.12	-3.05
4.14	20.147	2.8338	-2.4196
4.18	15.88	3.15	-5.33
4.22	15.07	3.52	-1.86
4.26	20.67	4.58	-3.39
4.3	21.8	3.3	-4.85
4.34	21.03	2.35	-5.42
4.38	21.56	0.14	-3.28
4.42	21.81	2.39	-1.02
4.46	21.64	-0.17	-2.13
4.5	23.5	0.85	-4.53
4.54	22.6	3.03	-2.28
4.58	22.81	1.88	-1.98
4.62	23.63	2.5	-2.29
4.66	19.76	3.24	-3.43
4.7	19.72	3.17	-1.8
4.74	19.24	3.13	-1.27
4.78	18.19	2.39	0.08
4.82	19.07	1.97	-1.2
4.86	19.7	2.66	0.74
4.9	18.72	0.75	0.49
4.94	20.3	0.91	0.99
4.98	18.57	0.33	-0.08
5.02	22.54	-2.34	1.33
5.06	23.33	-2.95	0.99
5.1	22.68	1.55	2.54
5.14	21.12	-1.72	2.82
5.18	22.53	-2.29	1.41
5.22	26.14	1.85	0.44
5.26	21.96	0.64	-0.31
5.3	19.61	-4.66	2.48
5.34	18.69	-0.32	2.8
5.38	15.72	-2.8	3.39
5.42	19.01	-1.38	5.9
5.46	14.04	-5.59	6.56
5.5	13.34	-3.43	4.58
5.54	14.3	-1.79	3.84
5.58	17.05	0.61	4.38
5.62	19.66	3.27	2.63
5.66	21.44	5.35	1.54
5.7	17.38	4.1	1.37
5.74	17.92	5.55	0.97
5.78	18.84	5.11	0.3
5.82	19.86	3.3	-0.98
5.86	19.75	4.25	-0.09
5.9	18.75	-0.32	5.23
5.94	18.85	-4.25	-0.92
5.98	18.38	-7.97	0.64
6.02	18.69	-3.74	-1.72
6.06	18.61	-3.9	-0.69
6.1	17.09	-0.23	1.12
6.14	15.91	-0.74	-0.71
6.18	15.67	-0.64	-1.06
6.22	13.01	-0.39	-2.7
6.26	16.9	0.66	1.31
6.3	19.51	-1.2	-1.64
6.34	18.29	0.38	-2.24
6.38	22.52	0.03	0.92
6.42	23.73	-0.12	1.57
6.46	27.78	-2.8	-2.78
6.5	27.27	-1.38	-3.92
6.54	26.7	-4.19	-2.49
6.58	23.84	-1.39	-3.14
6.62	24.28	-3.64	-4.49
6.66	25.21	-5.05	1.41
6.7	25.37	-2.71	-0.4
6.74	23.38	0.37	2.23
6.78	23.48	0.86	4.11
6.82	22.17	5.23	-0.5
6.86	24.31	3.71	-2.95
6.9	25.45	3.39	-4.07
6.94	25.53	1.32	-3.9
6.98	26.27	4.91	-3.03
7.02	27.64	4.79	-3.8
7.06	27.78	3.13	-4.6
7.1	28.26	2.58	-4.76
7.14	27.4	2.83	-4.89
7.18	28.34	2.53	-7.05
7.22	27.08	2.49	-6.17
7.26	26.15	2.58	-4.5
7.3	28.53	4.42	-3.41
7.34	23.24	4.61	-2.67
7.38	25.04	6.22	-3.35
7.42	24.38	9.03	-3.46
7.46	26.42	6.5	-1.74
7.5	28.27	3.92	-4.19
7.54	27.29	4.35	-3.82
7.58	26	6.66	-4.05
7.62	26.1	2.86	-3.32
7.66	27.5	4.07	-2.61
7.7	29	2.51	-3.53
7.74	28.25	4.47	-4.83
7.78	27.57	3.96	-3.75
7.82	28.37	4.38	-3.54
7.86	29.98	5	-3.78
7.9	31	3.51	-5.34
7.94	30.83	4.85	-4.63
7.98	28.21	-0.12	-3.87
8.02	28.57	-0.59	-2.55
8.06	28.09	2.53	-0.12
8.1	27.36	1.28	0.95
8.14	23.93	-0.83	-1.73
8.18	24.33	0.79	-3.61
8.22	26.88	6.89	-7.4
8.26	26.58	4.94	-7.42
8.3	25.39	6.85	-3.97
8.34	25.54	10.09	-3.19
8.38	24.86	12	-4.82
8.42	28.48	6.93	-2.53
8.46	25.814	9.5743	-4.0383
8.5	26.053	10.137	-3.8747
8.54	26.323	10.648	-3.6698
8.58	26.614	11.11	-3.428
8.62	26.916	11.525	-3.1536
8.66	25.74	13.14	-2.72
8.7	26.21	13.89	-1.31
8.74	25.39	12.24	-2.39
8.78	24.73	10.13	-4.84
8.82	28.37	11.61	-2.05
8.86	30.57	12.28	-1.44
8.9	32.7	13.72	-0.43
8.94	29.51	14.12	3.14
8.98	29.74	13.52	2.5
9.02	27.85	12.25	-1.13
9.06	28.71	14.41	-1.58
9.1	25.52	13.6	1.72
9.14	26.73	8.52	-1.61
9.18	25.2	7.04	-1.54
9.22	24.77	7.72	-2.94
9.26	28.28	4.65	-1.76
9.3	31.09	-0.93	-3.84
9.34	30.93	3.45	-3.77
9.38	29.72	0.21	-5.22
9.42	30.04	1.69	-7.28
9.46	31.89	1.55	-7.77
9.5	27.49	-0.29	-6.53
9.54	26.97	-2.5	-4.86
9.58	26.85	0.77	-7.03
9.62	26.72	1.43	-7.84
9.66	25.44	1.08	-7.31
9.7	25.04	4.46	-5.1
9.74	27.64	4.78	-6.18
9.78	28.17	1.63	-3.28
9.82	22.64	2.05	-0.03
9.86	21.6	-7.52	-0.62
9.9	23.32	-6.29	-3.48
9.94	26.03	-4.16	-5.18
9.98	22.2	-3.11	-5.62
10.02	18.89	-7.93	-2.49
10.06	20.25	-5.3	-4.16
10.1	20.36	-5.36	-3.15
10.14	22.07	-3.97	-0.79
10.18	25.02	-1.57	-1.48
10.22	25.11	-2.51	-4.33
10.26	24.52	-2.63	-2.11
10.3	24.66	-5.78	3.47
10.34	20.74	-7.2	2.13
10.38	20.56	-4.71	1.22
10.42	24.31	-3.16	1.19
10.46	20.26	-0.63	-0.43
10.5	19.33	1.48	1.94
10.54	20.96	4.86	1.23
10.58	22.42	7.78	1.81
10.62	21.82	5.9	-0.04
10.66	20	6.18	-0.09
10.7	20.57	7.14	0.52
10.74	17.43	5.1	3.61
10.78	19.81	1.98	1.64
10.82	17.27	-0.53	1.38
10.86	21.6	3.42	0.57
10.9	17.833	1.0829	1.6722
10.94	17.575	0.0035584	1.6806
10.98	18.88	-4.01	3.04
11.02	15.62	-6.35	1.87
11.06	15.73	-4.04	2.07
11.1	15.94	-4.93	3.68
11.14	15.7	-3.39	2.25
11.18	17.63	-3.11	1.02
11.22	20.49	-5.36	0.42
11.26	20.12	-5.01	-0.7
11.3	20.85	-3.35	0.46
11.34	22.6	-3.43	2.77
11.38	23.88	-4.98	0.49
11.42	21.28	-8.61	3.16
11.46	25.12	-6.41	3.99
11.5	23.31	-3.55	0.32
11.54	25.17	-3.49	-0.07
11.58	25.65	-4.17	-2.97
11.62	24.11	-3.34	-1.63
11.66	21.14	-6.25	1.22
11.7	16.34	-4.83	-1.13
11.74	16.14	-0.61	0.54
11.78	19.08	-3.56	5.71
11.82	18.73	-7.76	5.06
11.86	19.3	-5.48	1.94
11.9	20.57	-3.08	0.46
11.94	17.74	-3.98	3.15
11.98	20.11	-10.15	4.53
12.02	22.75	-7.16	4.87
12.06	24.17	-6	6.05
12.1	25.71	-6.09	4.36
12.14	26.51	-4.29	3.42
12.18	25.81	-2.87	0.49
12.22	25.53	-9.19	-0.6
12.26	25.5	-10.51	-1.59
12.3	23.32	-8.52	-1.15
12.34	24.77	-6.72	0.77
12.38	26.98	-2.99	0.44
12.42	24.98	-5.03	0.59
12.46	23.81	-5.15	2.44
12.5	21.3	-7.9	3.77
12.54	19.99	-8.87	3.45
12.58	18.1	-3.39	1.07
12.62	17.47	-3.05	1.87
12.66	15.35	-2.51	1.17
12.7	16.67	3.55	0.39
12.74	15.55	6.47	-2.61
12.78	19.1	3.45	-2.9
12.82	18.94	0.43	-1.84
12.86	22.57	-2.69	0.75
12.9	26.77	-7.8	1.75
12.94	22.87	-6.66	6.52
12.98	24.13	-6.89	7.96
13.02	19.6	-7.23	6.93
13.06	21.26	-5.61	4.06
13.1	17.25	-0.89	3.44
13.14	13.26	-0.41	5.7
13.18	14.79	0.83	1.45
13.22	17.22	2.39	-0.29
13.26	17.05	0.99	0.54
13.3	15.29	3.25	1.8
13.34	16.75	4.53	-0.47
13.38	13.46	5.04	0.58
13.42	13.07	4.26	1.22
13.46	10.17	6.09	2.73
13.5	7.08	3.98	3.48
13.54	7.04	2.23	4.87
13.58	5.64	1.14	5.38
13.62	8.14	2.29	6
13.66	5.7	-0.39	7.74
13.7	8.51	-1.65	6.17
13.74	9.81	0.62	5.14
13.78	11.16	-0.27	4.41
13.82	13.33	-1.31	1.01
13.86	14.65	1.1	0.02
13.9	12.81	-0.66	-1.44
13.94	11.811	0.28156	2.0154
13.98	12.324	0.14397	1.7351
14.02	12.844	0.014554	1.4623
14.06	14.62	-4.49	0.99
14.1	13.894	-0.2218	0.94609
14.14	14.416	-0.32976	0.70607
14.18	10.44	4.57	0.55
14.22	11.52	2.95	1.72
14.26	15.925	-0.61883	0.078859
14.3	16.398	-0.70529	-0.093563
14.34	16.849	-0.78764	-0.24482
14.38	13.55	0.98	0.76
14.42	17.673	-0.94207	-0.47697
14.46	19.19	-3.35	0.24
14.5	20.49	4.35	-2.07
14.54	18.89	4.5	-3.53
14.58	19.28	2.34	-1.92
14.62	20.57	-4.24	0.29
14.66	20.99	-3.64	-2.74
14.7	19.346	-1.4281	-0.37151
14.74	19.383	-1.4973	-0.21709
14.78	17.76	-8.79	5.34
14.82	21.01	-6.27	1.65
14.86	21.88	-0.6	-0.63
14.9	20.12	-2.67	2.68
14.94	22.23	-1.82	-0.01
14.98	16.93	-0.09	0.7
15.02	12.08	-4.28	2.13
15.06	13.63	-0.68	1.31
15.1	13.12	-3.9	4.1
15.14	16.11	-2.18	3.94
15.18	18.14	-2.25	5.98
15.22	15.72	0.68	3.28
15.26	13.69	0.03	2.65
15.3	15.06	-0.99	4.3
15.34	16.87	0.21	5.34
15.38	14.82	3.2	3.77
15.42	13.96	-0.77	3.29
15.46	16.42	-3.77	1.51
15.5	17.05	-5.29	3.35
15.54	17.27	-1.06	1.53
15.58	18.13	0.4	-0.58
15.62	17.76	0.66	0.71
15.66	17.56	0.87	-1.24
15.7	17.4	0.69	-4.16
15.74	18.61	3.14	-0.15
15.78	20.34	1.93	-0.13
15.82	22.75	2.04	-3.89
15.86	24.61	3.22	-2.6
15.9	24.39	5.4	-3.94
15.94	26.29	4.83	-3.42
15.98	26.06	5.35	-4.06
16.02	26.56	5.96	-4.1
16.06	26.7	6.19	-2.78
16.1	25.12	5.59	-1.27
16.14	25.39	6.08	-2.46
16.18	26.05	8.6	-3.24
16.22	24.14	8.04	-5.06
16.26	23.53	6.79	-6.01
16.3	23.05	7.51	-5.39
16.34	23.72	9.51	-5.13
16.38	23.7	9.65	-4.87
16.42	22.35	8.74	-4.17
16.46	22.26	7.37	-3.53
16.5	21.78	7.1	-2.71
16.54	21.67	6.84	-2.84
16.58	23.95	5.62	-3.44
16.62	24.73	4.5	-3.96
16.66	21.18	6.47	-2.7
16.7	21.3	1.39	-2.11
16.74	22.46	-4.46	-1.42
16.78	19.35	-7.53	-1.04
16.82	21.02	-6.1	0.02
16.86	23.15	-4.48	-1.36
16.9	19.04	-4.06	1.12
16.94	20.18	-5.15	-1.03
16.98	20.29	-3.92	0.99
17.02	20.52	-2.63	-1.91
17.06	19.13	-6.43	0.32
17.1	18.45	-4.79	3.33
17.14	19.53	-2.79	2.16
17.18	20.35	0.99	-0.22
17.22	19.92	3.71	1.19
17.26	17.15	1.57	2.36
17.3	15.72	3.16	1.62
17.34	14.94	4.54	0.14
17.38	13.99	5.45	-0.83
17.42	15.15	1.61	1.12
17.46	17.631	5.8825	0.56417
17.5	17.826	6.2701	0.45974
17.54	20.48	9.7	0.49
17.58	20.97	7.51	-1.06
17.62	17.64	7.71	-0.24
17.66	18.98	6.06	1.53
17.7	18.16	4.75	0.67
17.74	19.86	5.67	0.49
17.78	18.33	3.67	0.17
17.82	17.78	-0.83	2.2
17.86	15.27	0.25	1.9
17.9	15.26	-2.81	2.26
17.94	16.11	-1.36	1.53
17.98	16.08	-3.9	2.92
18.02	15.03	-1.83	1.72
18.06	12.83	-1.3	2.77
18.1	11.14	1.52	5.85
18.14	16.299	0.064028	1.5395
18.18	16.782	0.70201	1.22
18.22	20.57	3.01	-1.23
18.26	19.16	4.56	-0.13
18.3	19.66	3.89	0.73
18.34	18.83	0.01	-0.39
18.38	18.76	2.77	-1.67
18.42	18.01	2.91	-1.51
18.46	18.23	2.85	-0.47
18.5	23.53	6.43	-1.31
18.54	21.02	5.78	-2.38
18.58	21.24	5.7	-2.19
18.62	20.25	2.39	-2.37
18.66	19.18	2.01	-2.19
18.7	17.08	2.68	-3.06
18.74	16.26	4.66	-0.94
18.78	14.54	3.38	-1.42
18.82	16.9	0.26	-4.48
18.86	18.72	0	-3.16
18.9	18.89	0.43	-1.95
18.94	16.48	-0.5	-0.82
18.98	17.23	0.99	-2.09
19.02	22.08	2.1	-0.54
19.06	24.81	1.33	-3.43
19.1	22.94	2.03	-3.54
19.14	26.48	3.79	-4.36
19.18	26.13	5.26	-4.45
19.22	26.49	6.06	-5.86
19.26	25.26	4.94	-4.92
19.3	26.47	4.35	-6.91
19.34	26	4	-7.49
19.38	24.21	2.03	-8.53
19.42	21.32	5.65	-7.32
19.46	17.78	4.26	-8.87
19.5	18.75	3.8	-7.87
19.54	20.22	-0.35	-5.72
19.58	15.98	-3.21	-7.84
19.62	18.44	-9.41	-6.96
19.66	21.44	-7.79	-4.89
19.7	19.76	-8.65	-7.2
19.74	21.17	-9.62	-6.29
19.78	20	-7.62	-7.35
19.82	18.08	-4.48	-7.84
19.86	16.23	-8.39	-6.71
19.9	21.1	-4.05	-3.28
19.94	21.96	-6.16	-0.56
19.98	24.66	-2.84	-0.33
20.02	26.55	0.43	0.89
20.06	26.26	0.09	-1.71
20.1	26.21	1.61	-2.58
20.14	24.42	4.2	-2.24
20.18	23.69	4.02	-2.69
20.22	23.51	4.18	-3.08
20.26	24.33	0.05	-0.53
20.3	25.85	1.95	-3.69
20.34	24.97	3.87	-3.56
20.38	23.74	2.71	-1.63
20.42	22.5	-4.95	-0.69
20.46	21.92	-6.39	0.97
20.5	22.93	-3.66	1.05
20.54	23.05	-1.5	-1.18
20.58	21.76	-1	0.46
20.62	22.04	1.81	-3.79
20.66	23.65	4.84	-3.4
20.7	20.94	8.25	-1.96
20.74	20	8.67	-3.45
20.78	20.56	6.39	-3.56
20.82	19.69	4.06	-5.61
20.86	19.67	6.08	-4.34
20.9	18.46	7.11	-3.05
20.94	19.16	5.51	-4.1
20.98	18.75	4.31	-3.5
21.02	17.85	4.16	-2.61
21.06	18.14	-0.59	-1.02
21.1	18.93	-1.41	-1.69
21.14	18.72	0.13	-3.52
21.18	15.28	-4.54	-2.57
21.22	16.723	0.80565	0.51463
21.26	16.891	0.70883	0.61257
21.3	11.93	-1.02	7.92
21.34	13.53	2.95	6.55
21.38	16.9	6.72	7.67
21.42	18.042	0.76655	0.43667
21.46	18.408	0.85702	0.26678
21.5	16.97	5.49	-3.61
21.54	19.07	3.28	-1.5
21.58	19.561	1.1983	-0.49389
21.62	22.57	-3.72	-2.16
21.66	23.31	0.23	-1.83
21.7	19.93	-1.23	0.84
21.74	23.13	0.93	-2.27
21.78	23.25	1.45	-4.31
21.82	19.52	0.55	-5.68
21.86	20.15	0.8	-6.18
21.9	23.47	2.22	-3.21
21.94	20.64	3.36	-5.33
21.98	20.49	4.09	-4.92
22.02	22.2	0.67	-3.11
22.06	19.94	-2.17	-3.84
22.1	17.37	-2.93	-4.31
22.14	16.93	-1.89	-2.45
22.18	16.44	-2.04	-1.82
22.22	16.21	-2.05	-1.54
22.26	18.56	-3.3	0.83
22.3	20.42	-1.16	0.46
22.34	20.27	-0.78	0.71
22.38	20.17	-1.04	-1.88
22.42	17.08	0.43	-1.69
22.46	18.12	4.79	-3.54
22.5	17.7	6.9	-1.62
22.54	18.33	7.19	0.92
22.58	19.23	4.08	1.75
22.62	20.64	1.14	-4.02
22.66	21.45	0.88	-4.62
22.7	23.25	3.33	-2.49
22.74	21.2	3	-6.01
22.78	21.03	4.3	-2.84
22.82	20.29	2.24	-3.86
22.86	19.08	2.32	-4.27
22.9	17.77	3.6	-3.91
22.94	16.48	5.44	-5.28
22.98	17.21	8.13	-6.03
23.02	18.79	9.48	-5.43
23.06	15.41	9.69	-4.8
23.1	17.95	8.86	-5.09
23.14	15.71	7.5	-2.12
23.18	18.37	6.23	-1.85
23.22	19.79	7.66	-1.96
23.26	19.49	6.49	-2.91
23.3	20.31	7.68	-0.44
23.34	21.21	1.21	-2.75
23.38	21.25	-0.19	-4.25
23.42	19.83	1.25	-5.68
23.46	18.28	-1.59	-4.39
23.5	19.11	-3.72	-4.04
23.54	19.97	-7	-3.18
23.58	19.95	-7.73	-2.65
23.62	17.85	-4.99	-2.67
23.66	17.5	-4.52	-2.35
23.7	19.54	-0.56	-2.4
23.74	22.49	-1.45	-1.48
23.78	20.625	-1.9872	-2.0328
23.82	20.854	-1.1025	-1.6971
23.86	25.95	-0.47	-3.18
23.9	21.283	0.79857	-1.1022
23.94	20.26	2.03	1.01
23.98	23.57	8.01	1.45
24.02	22.51	4.6	-4.41
24.06	21.51	2.75	-2.43
24.1	19.84	5.96	-1.42
24.14	17.96	2.97	0.73
24.18	20.43	3.57	-1.32
24.22	23.27	1.69	-1.08
24.26	21.26	0.58	-1.29
24.3	22.08	2.11	-3.88
24.34	16.07	4.19	-6.89
24.38	21.65	2.42	-4.8
24.42	23.06	-0.39	-7.13
24.46	20.525	1.4735	-2.3796
24.5	20.607	1.6118	-2.0629
24.54	20.62	1.02	-1.57
24.58	20.47	-0.27	0.51
24.62	20.47	2.97	1.72
24.66	21.58	4.82	-0.66
24.7	20.53	2.07	-0.3
24.74	22.17	2.32	-0.42
24.78	21.23	2.65	-0.39
24.82	21.16	3.75	-1.34
24.86	20.41	4.21	-1.61
24.9	22.49	8.64	-1.68
24.94	22.03	6.46	-3.19
24.98	22.43	1.77	-1.51
25.02	21.19	-1.54	-0.02
25.06	16.52	-2.26	0.66
25.1	18.1	-1.2	1.25
25.14	18.52	-4.23	0.72
25.18	17.99	-9.52	-1.38
25.22	23.09	-7.27	1.57
25.26	22.74	-5.51	1.84
25.3	17.92	-4.54	1.77
25.34	19.39	-5.01	1.72
25.38	19.1	-4.19	2.72
25.42	21.11	-2.96	1.97
25.46	23.57	-0.79	-0.74
25.5	20.33	-0.81	-1.58
25.54	20.37	-3.74	-0.71
25.58	20.25	-1.78	0.43
25.62	19.27	-3.64	0.96
25.66	17.61	-3.2	2.35
25.7	18.41	-3.22	2.31
25.74	17.46	0.61	1.52
25.78	16.78	0.29	1.1
25.82	14.63	3.18	2.16
25.86	13.78	2.4	1.61
25.9	13.6	-0.22	-0.02
25.94	13.75	-0.69	1.43
25.98	13.83	0.46	3.05
26.02	14.57	3.53	1.19
26.06	13.1	5.49	0.67
26.1	10.91	5.94	0.48
26.14	9.24	5.44	1.69
26.18	13.76	1.08	-2.35
26.22	18.42	0.55	-2.28
26.26	18.72	2.63	-4.01
26.3	19.54	1.74	-2.93
26.34	19.59	2.03	-1.26
26.38	21.47	1.36	0.12
26.42	19.78	1.87	0.56
26.46	22.46	3.21	-0.24
26.5	19.29	6.09	-1.4
26.54	18.39	1.19	-2.11
26.58	16.7	-0.28	-3.39
26.62	15.11	-2.08	-2.67
26.66	11.96	-5.66	-1.77
26.7	14.51	-6.86	0.73
26.74	18.06	-3.31	0.43
26.78	17.22	-3.77	2.16
26.82	15.41	-4.12	1.25
26.86	17.63	0.73	-0.52
26.9	18.35	2.5	0.11
26.94	19.8	1.08	0.47
26.98	23.76	1.57	-1.42
27.02	22.29	0.54	-4.83
27.06	21.03	3.9	-4.9
27.1	19.25	5.31	-3.1
27.14	19.33	0	-5.56
27.18	19.57	1.28	-4.99
27.22	19.91	-0.65	-1.39
27.26	16.96	-3.59	-3.52
27.3	17.63	-1.63	-3.24
27.34	19.87	-4.07	-1.71
27.38	17.99	-3.16	-2.65
27.42	21.12	-6.22	-2.46
27.46	22.49	-4.87	-3.11
27.5	20.88	-4.33	-2.05
27.54	21.56	-6.37	-1.49
27.58	19.87	-5.36	-1.41
27.62	17.15	-1.98	-5.93
27.66	18.35	-0.06	-4.41
27.7	18.06	2.35	-4.14
27.74	20.43	3.65	-3.92
27.78	20.46	4.99	-3.37
27.82	19.54	6.1	-3.48
27.86	20.67	5.28	-2.12
27.9	18.51	1.43	0.23
27.94	21.17	3.59	-3.3
27.98	21.53	2.34	-3.81
28.02	24.86	6.08	-3.71
28.06	23.91	8.64	-3.92
28.1	22.96	6.84	-5.33
28.14	22.22	5.05	-5.7
28.18	22.69	2.12	-6.79
28.22	23.02	-3.26	-6.88
28.26	19.36	-1.92	-7.67
28.3	17.99	-3.47	-5.48
28.34	17.52	2.83	-8.04
28.38	16.28	5.61	-4.46
28.42	21.17	4.05	-0.92
28.46	17.32	7.16	-2.39
28.5	20.077	-1.4593	-2.9739
28.54	19.42	-4.86	0.66
28.58	21.75	-5.42	0.21
28.62	20.57	-0.39	-2.97
28.66	27.67	1.02	-0.29
28.7	25.72	-5.04	-1.15
28.74	22.82	-2.87	-2.18
28.78	22.98	-3.09	-3.24
28.82	23.94	-2.25	-0.34
28.86	22.24	-1.98	0.14
28.9	25.73	3.21	-2.87
28.94	26.51	6.28	-0.79
28.98	26.47	6.17	-1.38
29.02	27.62	7.73	-2.82
29.06	29.23	6.49	-2.56
29.1	31.07	5.86	-2.64
29.14	31.05	3.91	-3.22
29.18	30.91	2.63	-3.22
29.22	33.85	1.66	-3.54
29.26	33.37	-1	-3.89
29.3	33.58	2.22	-0.36
29.34	29	1.14	-0.06
29.38	29.21	-1.69	-2.96
29.42	29.99	-0.06	-3.51
29.46	28.73	0.07	-4.45
29.5	25.36	1.7	-4.48
29.54	25.95	3.32	-3.57
29.58	25.1	2.6	-4.64
29.62	25.57	3.57	-4.95
29.66	26.14	3.63	-5.53
29.7	24.68	1.96	-6.36
29.74	23.56	3.83	-5.73
29.78	23.03	4.93	-5.09
29.82	21.59	5.11	-3.8
29.86	22.95	5.17	-2.98
29.9	21.73	1.34	-2.4
29.94	24.04	2.89	-3.27
29.98	22.65	4.44	-2.64
30.02	24.27	1.66	-2.7
30.06	24.42	3.77	-4.55
30.1	25.12	0.89	-5.32
30.14	23.69	0.73	-5.67
30.18	20.13	0.49	-4.9
30.22	20.1	5.62	-3.98
30.26	21.84	3.67	-3.81
30.3	24.61	0.35	-3.36
30.34	24.59	1.34	-4.15
30.38	21.56	2.32	-2.93
30.42	18.55	2.26	-1.53
30.46	21.41	2.51	-2.29
30.5	23.46	-2.78	-1.64
30.54	21.55	-3.99	-4.37
30.58	22.34	-1.02	-2.07
30.62	20.24	0	-0.82
30.66	19.88	-3.48	-0.68
30.7	17.22	-7.23	0.94
30.74	17.78	-3.17	1.52
30.78	15.44	-1.67	0.08
30.82	15.02	-3.17	0.14
30.86	14.74	-6.27	0.43
30.9	16.32	-6.09	1.43
30.94	17.37	-5.53	3.91
30.98	17.68	-5.17	3.83
31.02	18.01	-5.59	3.39
31.06	17.13	-6.72	1.69
31.1	16.52	-2.14	3.42
31.14	16.08	-2.07	3.48
31.18	18.31	-3.32	1.59
31.22	21.03	-2.38	1.72
31.26	21.78	-6.04	2.4
31.3	22.67	-4.69	1.41
31.34	22.42	-3.47	1.06
31.38	21.81	-3.98	1.52
31.42	20.08	-3.82	1.89
31.46	18.4	-3.23	1.07
31.5	19.61	-3.96	2.62
31.54	21.88	-4.22	2.02
31.58	22.87	-1.58	2.3
31.62	21.68	-2.5	1.27
31.66	21.04	3.86	-0.85
31.7	23.3	4.06	-3.08
31.74	24.5	2.69	0.26
31.78	23.05	4.03	-0.64
31.82	23.61	3.36	-0.59
31.86	22.53	4.18	-0.18
31.9	23.8	3.09	-2.64
31.94	24.06	4.21	-0.42
31.98	22.54	1.46	-0.77
32.02	20.16	0.36	-1.11
32.06	21.29	2.66	-0.88
32.1	20.18	1.34	-2.55
32.14	19.61	2.72	-2.52
32.18	17.53	1.39	-2
32.22	18.75	1.42	-2.1
32.26	17.9	0.64	-1.1
32.3	16.79	2.83	-0.71
32.34	17.89	3.33	-0.12
32.38	20.12	0.81	0.87
32.42	21.31	1.73	1.41
32.46	18.32	1	-3.51
32.5	14.53	0.01	-2.43
32.54	18.42	-3.32	0.97
32.58	17.9	-7.92	-2.2
32.62	16.37	-6.8	2.22
32.66	21.23	-3.77	-1.67
32.7	23.31	0.67	-2.25
32.74	24.65	0.8	0.76
32.78	27.85	2.55	-4.14
32.82	25.42	3.97	-5.02
32.86	25.36	3.27	-1.85
32.9	25.73	2.11	-2.09
32.94	25.53	3.32	-2.97
32.98	28.95	0.78	-3.44
33.02	32.75	2.8	-3.25
33.06	30.66	4.05	-5.48
33.1	31.48	7.26	-4
33.14	29.15	8.58	-3.17
33.18	28.68	7.66	-1.04
33.22	26	6.94	-1.03
33.26	27.73	6.64	-1.47
33.3	27.29	7.23	-1.81
33.34	28.71	7.02	-0.71
33.38	29.16	5.4	-2.55
33.42	27.88	4.04	-2.97
33.46	24.74	5.46	-2.96
33.5	26.13	4.26	-4.06
33.54	28.43	6.74	-5.05
33.58	25.43	5.62	-3.72
33.62	25.42	8.95	-2.71
33.66	23.92	5.8	-3.9
33.7	21.25	2.22	-5.24
33.74	24.86	5.44	-2.66
33.78	24.63	3.62	-5.38
33.82	25.84	3.37	-4.64
33.86	27.05	2.54	-2.24
33.9	25.39	1.28	-1.94
33.94	23.14	1.68	-4.22
33.98	22.56	0.38	-4.44
34.02	25.24	1.02	-4.33
34.06	24.19	1.98	-2.7
34.1	23.03	0.73	-4.09
34.14	21.64	-3.14	-2.37
34.18	22.25	-1.35	-5.69
34.22	24.22	2.53	-4.11
34.26	23.57	-0.87	-5.04
34.3	22.2	-0.15	-4.63
34.34	22.8	0	-3.39
34.38	22.99	0.83	-3.75
34.42	21.99	-1.61	-3.74
34.46	23.27	-0.24	-4.59
34.5	21.5	-1.56	-5.8
34.54	20.97	-3.04	-5.41
34.58	22.72	-2.48	-3.4
34.62	21.54	-0.97	-3
34.66	20.21	4.92	-0.13
34.7	19.98	3.02	-1.41
34.74	21.96	0.49	-0.17
34.78	20.21	2.92	0.17
34.82	22.49	3.18	-1.12
34.86	21.74	4.43	-1.09
34.9	20.82	3.24	-1.37
34.94	23.08	0.88	-0.26
34.98	22.02	0.86	-1.82
35.02	22.55	0.51	-1.72
35.06	22.16	-0.98	-0.49
35.1	18.8	-0.71	-0.25
35.14	19.66	-0.94	-0.6
35.18	20.24	-0.79	-2.27
35.22	22.16	0.96	-3.6
35.26	21.52	-0.4	-2.78
35.3	20.02	-2.42	-1.83
35.34	18.25	-0.39	-3.44
35.38	20.09	-1.17	-2.44
35.42	21.25	0	-0.18
35.46	18.41	-3.47	1.47
35.5	18.2	-3.52	2.64
35.54	18.63	-7.73	3.55
35.58	24.52	-6	1.05
35.62	25.8	0.94	-1.7
35.66	21.93	-0.98	-3.64
35.7	24.01	-3.52	-3.68
35.74	25.88	-3.41	-5.45
35.78	27.43	-4.04	-2.87
35.82	28.67	-0.36	-3.28
35.86	27.15	-0.25	-6.56
35.9	24.22	-1.1	-4.47
35.94	27.31	-2.06	-3.33
35.98	22.57	-0.74	-4.54
36.02	27.65	4.0522	-5.148
36.06	31.14	8.86	-4.59
36.1	29.51	8.86	-4.36
36.14	26.26	6.08	-6.41
36.18	27.39	7.4	-5.67
36.22	28.22	9.94	-3.99
36.26	27.29	10.13	-3.28
36.3	25.41	9.23	-5.35
36.34	23.21	3.33	-9.97
36.38	22.22	3.48	-7.79
36.42	24.13	4.54	-5.51
36.46	24.33	2.98	-6.51
36.5	22.01	4.81	-7.96
36.54	22.31	3.42	-5.97
36.58	25.77	1.9	-6.44
36.62	24.8	6.37	-6.05
36.66	26.75	2.97	-4.72
36.7	27.35	-3.05	-5.56
36.74	25.09	3.43	-2.03
36.78	31.14	4.45	-4.12
36.82	28.95	3.53	-0.74
36.86	25.5	2.36	0.84
36.9	23.19	2.79	0.12
36.94	22.71	2.23	-0.12
36.98	22.75	-0.03	-5.37
37.02	22.17	-1.43	-2.58
37.06	19.87	-4.36	-3.46
37.1	20.04	-4.1	-0.88
37.14	24.91	1.22	-0.07
37.18	20.05	-0.68	2.76
37.22	17.17	-5.09	1.6
37.26	13.46	-4.6	0.69
37.3	15.12	-4.67	-1.41
37.34	16.29	-3.06	-1.91
37.38	20.12	-0.72	-5.21
37.42	20.35	3.36	-6.27
37.46	20.53	1.9	-5.94
37.5	23.29	2.36	-3.64
37.54	22.76	-4.08	-0.59
37.58	20.12	-1.94	0.21
37.62	18.07	1.14	-0.38
37.66	18.51	-2.96	-2.29
37.7	20.17	5.34	-3.51
37.74	25.39	3.04	-3.22
37.78	21.32	-0.63	0.72
37.82	19.59	0.58	0.76
37.86	16.95	0.04	1.34
37.9	18.89	0.15	1.53
37.94	14.5	0.32	1.48
37.98	16.91	-5.12	0.84
38.02	18.19	-3.08	-1.4
38.06	20.43	-2.75	-2.29
38.1	21.43	-0.89	-2.87
38.14	20.69	5.71	-0.75
38.18	21.44	3.29	-1.36
38.22	25.24	4.36	-1.02
38.26	25	1.66	-0.49
38.3	24.8	3.51	0.94
38.34	26.02	2.77	-0.87
38.38	23.6	0.66	-4.25
38.42	21.96	4.27	-4.52
38.46	22.65	8.86	-0.82
38.5	26.47	7.57	-2.32
38.54	24.29	4.06	-3.45
38.58	24.99	1.72	-4.33
38.62	26.2	3.54	-2.88
38.66	28.1	4.18	2.77
38.7	29.31	5.12	-2.07
38.74	30.63	4.59	-3.11
38.78	28.28	7.16	-1.82
38.82	26.69	5.19	-1.64
38.86	26.5	6.96	-4.34
38.9	27.84	8.01	-4.28
38.94	28.32	5.55	-4.79
38.98	27.24	6.39	-1.91
39.02	27	2.31	-3.2
39.06	25.31	2.42	-4.35
39.1	24.11	3.05	-6.45
39.14	24.27	4.43	-7.91
39.18	22.1	6.47	-7.79
39.22	29.19	2.86	-5.68
39.26	30.82	3.12	-3.69
39.3	26.054	3.2708	-4.9919
39.34	25.767	2.833	-4.6452
39.38	29.09	7.25	-5.84
39.42	25.123	1.9037	-3.8371
39.46	26.53	8.18	-3.41
39.5	24.407	0.92872	-2.951
39.54	26.29	0.51	-3.4
39.58	23.647	-0.06064	-2.0767
39.62	23.259	-0.55099	-1.6722
39.66	18.89	-6.64	1.5
39.7	20.88	-6.05	0
39.74	19	-3.84	-0.16
39.78	20.79	-4.05	0.21
39.82	22.77	-1.83	-1.17
39.86	20.63	-2.17	-1.34
39.9	20.62	-2.06	-1.22
39.94	23.26	-0.52	-2.4
39.98	20.9	-2.08	-1.34
40.02	20.73	-4.99	-0.49
40.06	19.07	-4.87	-2.07
40.1	18.69	-6.29	-2.44
40.14	20.16	-3.02	-2.88
40.18	18.89	-2.97	-1.91
40.22	16.73	-4.96	1.52
40.26	17.35	-3.33	-2.31
40.3	17.55	-3.33	0.89
40.34	21.46	1.01	-0.92
40.38	21.87	-2.03	-0.93
40.42	25.56	-3.55	-2.24
40.46	24.65	-1.3	-4.66
40.5	24.18	1.64	-6.57
40.54	23.33	1.69	-7.77
40.58	25.38	3.87	-3.37
40.62	26.28	5.72	-0.51
40.66	22.62	3.24	0.78
40.7	20.18	-2.42	0.19
40.74	19.02	-0.59	0.17
40.78	19.67	1.32	-1.73
40.82	20.06	2.42	-1.52
40.86	19.14	4.35	-2.72
40.9	19.97	1.49	-1.71
40.94	21.17	1.17	-0.86
40.98	23.6	1.16	-3.89
41.02	24.59	2.35	-2.16
41.06	24.87	6.68	-3.29
41.1	28.15	8.63	-2.21
41.14	28.29	5.77	-1.05
41.18	29.55	6.62	-0.6
41.22	28.6	1.42	-3.4
41.26	27.65	2.57	-6.16
41.3	27.82	3.48	-7.41
41.34	24.71	4.41	-4.87
41.38	24.45	-3.22	-5.26
41.42	25.68	-1.88	-2.48
41.46	26.09	-2.54	-0.94
41.5	22.49	0.5	-0.01
41.54	18.53	-2.5	-0.21
41.58	19.59	1.17	-0.41
41.62	20.1	1.93	1.19
41.66	21.19	3.24	-2.09
41.7	19.98	4.8	-4.15
41.74	22.56	2.45	-4.12
41.78	22.28	2.67	-5.88
41.82	23.54	5.11	-4.67
41.86	27.32	2.13	-4.08
41.9	25.93	2.76	-4.44
41.94	26.58	4.36	-4.04
41.98	26.19	4.91	-3.35
42.02	22.34	3.41	-3.08
42.06	24.18	4.48	-1.42
42.1	25.42	3.62	-2.67
42.14	25.01	5.25	-2.81
42.18	24.53	4.79	-2.17
42.22	24.82	4.03	-2.35
42.26	21.26	2.98	-3.69
42.3	20.46	4.49	-3.93
42.34	20.849	4.271	-1.6793
42.38	20.177	4.1484	-1.4101
42.42	19.508	3.9832	-1.1121
42.46	18.849	3.774	-0.78104
42.5	17.14	3.3	-1.2
42.54	16.29	2.45	2.53
42.58	17.26	2	1.73
42.62	16.88	0.33	2.95
42.66	18.83	4.09	-0.35
42.7	15.32	3.81	3.16
42.74	16.49	5.03	2.66
42.78	12.7	-0.23	0.33
42.82	13.33	-1.9	3.18
42.86	13.53	-3.79	6.06
42.9	14.86	-4.28	7.71
42.94	15.03	0.23	7.09
42.98	14.89	2.16	6.35
43.02	18	-1.32	1.09
43.06	16.45	-2.6	2.69
43.1	17.17	-1.29	2.73
43.14	19.13	-0.44	2.58
43.18	16.18	1.75	-1.06
43.22	13.58	1.82	-0.75
43.26	15.91	2.3	1.68
43.3	17.17	1.18	1.93
43.34	17.76	3.33	0.3
43.38	16.13	2.56	0.04
43.42	14.96	0.52	-0.78
43.46	15.06	-0.22	-2.38
43.5	15.32	-1.53	-2.73
43.54	13.94	-1.79	0.26
43.58	17.13	-3.55	0.72
43.62	15.34	-3.88	1.43
43.66	14.25	-7.35	1.02
43.7	18.37	-8.11	3.58
43.74	18.14	-5.6	4.83
43.78	17.85	-2.21	4.27
43.82	15.02	-1.32	4.43
43.86	14.11	-4.01	6.97
43.9	14.03	-5.91	7.37
43.94	16.1	-4.01	4.21
43.98	15.38	-2.78	2.92
44.02	15.22	-4.01	3.58
44.06	14.68	-4.97	2.87
44.1	15.58	-4.74	3.09
44.14	16.47	-7.6	1.69
44.18	18.29	-2.84	1.35
44.22	17.84	-2.54	0.16
44.26	18.91	3.84	1.03
44.3	16.29	2.66	1.8
44.34	15.38	-0.62	2.59
44.38	15.85	-1.43	0.07
44.42	18.07	-1.13	-0.41
44.46	17.17	1.36	0.59
44.5	20.03	-0.95	1.47
44.54	21.17	-3.46	1.94
44.58	17.7	-2.89	2.93
44.62	20.01	0.9	1.78
44.66	22.39	-1.6346	-2.0621
44.7	25.94	1.19	-7.46
44.74	27.92	-3.41	-6.19
44.78	26.81	-2.14	-6.97
44.82	28	0.11	-5.5
44.86	27.87	-0.75	-3.83
44.9	25.59	-4.03	-5.12
44.94	23.99	-7.66	-5.21
44.98	27.48	-0.36	-3.72
45.02	27.96	1.87	-2.68
45.06	22.75	3.09	-1.76
45.1	28.663	2.9991	-4.0949
45.14	28.78	7.15	-3.01
45.18	31.85	8.78	-3.37
45.22	33.23	7.48	-3.22
45.26	31.4	7.26	-4.93
45.3	27.28	6.21	-3.6
45.34	28.13	4.94	-3.74
45.38	29.45	7.77	-4.01
45.42	30.21	6.52	-2.24
45.46	32.22	3.36	-4.71
45.5	31.85	3.15	-5.68
45.54	32.78	4.91	-6.57
45.58	32.78	8.16	-4.97
45.62	30.13	7.5	-5.02
45.66	29.89	5.42	-4.93
45.7	29.83	6.38	-4.71
45.74	29.8	0.54	-3.49
45.78	26.47	1.11	-1.62
45.82	27.17	0.74	0.26
45.86	27.26	0.83	-0.72
45.9	27	3.07	-5.01
45.94	28.787	5.3809	-1.094
45.98	29.02	4.53	-1.35
46.02	30.68	3.18	1.75
46.06	28.64	10.64	0.1
46.1	28.39	7.6	-2.29
46.14	29.63	9.38	-2.11
46.18	27.7	10.47	1.02
46.22	27.14	9.06	-1.26
46.26	29.08	7.31	-0.78
46.3	27.25	1.05	-1.75
46.34	23.16	0.12	-0.98
46.38	21.8	2.39	-4.56
46.42	21.96	2.19	-5.74
46.46	26.38	-0.071795	-2.001
46.5	28.53	-3.75	-2.12
46.54	29.07	-5.45	-0.29
46.58	29.36	-3.02	1.21
46.62	29.6	-3.5	-0.59
46.66	27.23	-5.67	-1.42
46.7	22.61	-6.12	0.06
46.74	24.58	-0.12	-2.9
46.78	20.96	-5.06	-2.05
46.82	23.24	-9.31	-1.32
46.86	18.29	-5.51	3.12
46.9	20.88	-2.48	2.03
46.94	22.96	-4.36	0.7
46.98	24.92	-1.62	-3.33
47.02	28.16	-2.15	0.58
47.06	22.95	-0.21	2.19
47.1	23.08	-0.6	0.85
47.14	21.039	1.245	0.56104
47.18	20.462	1.9894	0.66629
47.22	19.866	2.639	0.77964
47.26	19.26	3.1665	0.9046
47.3	21.22	5.86	1.87
47.34	17.41	5.87	-0.12
47.38	18.19	6.67	-3.2
47.42	14.09	3.34	-2.09
47.46	15.04	6.48	3.75
47.5	12.49	-0.8	3.68
47.54	16.98	-3.49	3.57
47.58	17.08	-1.97	5.17
47.62	13.45	-2.26	5.43
47.66	13.59	-6.11	4.44
47.7	15.61	-7.35	3.3
47.74	15.46	-5.98	1.99
47.78	17.844	-3.8015	3.1129
47.82	22.88	-6.04	5.65
47.86	18.91	-4.71	3.65
47.9	21.61	-4.41	-0.36
47.94	21.67	-2.43	1.78
47.98	24.16	0	4.57
48.02	19.24	4.17	4.18
48.06	19.05	3.25	-1.38
48.1	20.19	-1.49	0.92
48.14	22.05	-5.42	0.1
48.18	17.61	-3.01	1.61
48.22	21.327	-0.744	1.7875
48.26	21.513	-0.246	1.6787
48.3	21.653	0.25047	1.5909
48.34	21.743	0.73659	1.5285
48.38	21.777	1.2036	1.496
48.42	21.75	1.6425	1.4978
48.46	21.656	2.0447	1.5382
48.5	21.49	2.4013	1.6217
48.54	21.248	2.7035	1.7526
48.58	27.07	1.99	1.72
48.62	22.67	-0.07	2.99
48.66	23.38	-0.75	1.29
48.7	15.85	4.41	1.98
48.74	14.24	7.01	4.36
48.78	13.95	1.85	3.49
48.82	12.32	3.03	5.78
48.86	12.87	2.63	9
48.9	15.55	2.13	8.47
48.94	15.3	-0.17	6.28
48.98	13.39	0.08	6.3
49.02	13.94	-0.62	4.92
49.06	16.3	-1.24	6.28
49.1	19.17	3.33	5.95
49.14	20.18	5.17	0.93
49.18	18.7	4.31	-1.38
49.22	17.58	4.73	-2.36
49.26	14.34	-0.15	-0.51
49.3	13.54	-1.78	0.38
49.34	13.86	-0.37	-0.86
49.38	13.63	-0.35	-2.71
49.42	12.86	0.2	-3.38
49.46	14.18	4.51	-1.72
49.5	14.97	7.6	2.15
49.54	15.83	4.77	5.26
49.58	11.13	3.08	5.09
49.62	15.26	5.8	4.9
49.66	14.83	-3.72	6.35
49.7	16.81	-4.93	5.7
49.74	17.8	-3.21	4.63
49.78	15.72	-1.73	4.16
49.82	9.43	2.43	3.16
49.86	10.92	2.49	2.77
49.9	13.45	-0.3	-2.22
49.94	14.72	-0.03	-3.32
49.98	16.53	-1.9	-4.63
50.02	16.46	-2.03	-3.69
50.06	12.74	-4.71	-0.77
50.1	12.42	-5.05	4.21
50.14	14.81	-3.96	2.51
50.18	14.94	-0.53	3.1
50.22	16.03	1.85	2.63
50.26	14.56	0.23	1.9
50.3	16.96	2.41	2.81
50.34	14.68	1.4	-0.17
50.38	12.66	-0.16	0.96
50.42	11.98	-2.61	1.96
50.46	12.64	-0.47	0.77
50.5	14.11	-2.24	0.56
50.54	14.56	-4.69	-1.14
50.58	14.8	-3.5	-0.78
50.62	15.75	-0.95	-0.23
50.66	17.49	-0.86	0.4
50.7	18.57	-0.82	-1.3
50.74	19.81	0.47	-1.61
50.78	15.24	1.6	-1.88
50.82	18.61	6.71	-0.56
50.86	17.86	6.25	0.67
50.9	15.56	1.12	1.14
50.94	19.95	-1.07	1.64
50.98	19.74	0.89	1.91
51.02	20.42	0.75	1.83
51.06	19.6	3.79	1.75
51.1	18.5	6.08	0.99
51.14	17.8	4.9	0.27
51.18	18.75	6.45	-1.29
51.22	16.65	-0.15	-1.24
51.26	15.98	-3.11	-0.22
51.3	16.95	-2.93	-0.52
51.34	15.09	-2.32	-1.81
51.38	15.35	-4.57	-1.8
51.42	16.79	-1.61	-2.12
51.46	16.06	-0.55	-1.08
51.5	17.96	-0.79	-0.21
51.54	18.02	-2.57	-0.85
51.58	17.64	-3.14	-1.17
51.62	19.69	-3.13	-2.64
51.66	21.5	-3.44	-2.19
51.7	21.26	-2.47	-1.5
51.74	21.57	-4.33	-1.17
51.78	21.72	-2.22	0.84
51.82	21.06	2.38	0.98
51.86	19.92	2.23	-0.68
51.9	18.03	-0.48	-0.44
51.94	16.96	-0.54	0.48
51.98	17.01	-0.95	1.29
52.02	18.31	2.3	2.16
52.06	16.78	1.34	-0.11
52.1	17.92	1.6	-0.21
52.14	18.62	-0.53	-1.48
52.18	20.79	-2.02	-0.39
52.22	24.4	0.78	0.81
52.26	21.93	-0.73	1.6
52.3	24.03	2.26	1.95
52.34	20.15	3.75	2.8
52.38	20.63	0.22	1.66
52.42	23.13	2.25	2.74
52.46	22.29	2.11	-0.87
52.5	23.21	1.89	-2.41
52.54	21.86	1.87	-4.72
52.58	25.82	2.04	-5.94
52.62	28.08	2.73	-5.81
52.66	25.9	1.11	-4.54
52.7	26.48	0.18	-3.16
52.74	24.37	1.42	-1.41
52.78	23.48	-3.13	-1.65
52.82	23.9	-2.79	-2.07
52.86	21.91	-2.17	-3.76
52.9	19.95	-5.62	-3.35
52.94	23.76	-9.72	-1.26
52.98	25.09	-9.57	-2.37
53.02	24.98	-9.04	-1.56
53.06	21.697	-2.496	-2.6658
53.1	19.34	1.87	-2.81
53.14	21.6	-1.47	-2.9
53.18	21.97	2.06	-3.31
53.22	17.96	3.25	-5.21
53.26	16.98	6.45	1.65
53.3	20.59	4.26	-7.28
53.34	22.26	3.1	-5.71
53.38	24.74	1.18	-3.67
53.42	23.83	1.29	-5.36
53.46	19.33	3.77	-3.76
53.5	18.51	3.37	-2.87
53.54	20.84	0.74	-1.6
53.58	22.74	-0.18	-1.26
53.62	22.4	0.48	-1.57
53.66	20.04	-0.31	-0.15
53.7	15.87	-3.94	0.49
53.74	17.53	-0.21	-1.2
53.78	16.43	-3.38	-1.5
53.82	17.34	-2.75	-2.15
53.86	16.15	-4.94	-0.79
53.9	18.73	-2.05	-2.28
53.94	18.83	-0.05	-2.01
53.98	18.87	-0.57	-4
54.02	20.05	-3.63	-0.72
54.06	21.8	-2.34	2.13
54.1	20.09	-7.61	1.75
54.14	16.4	-2.01	-0.64
54.18	17.66	-2.3	0.67
54.22	20.32	-5.3	-1.11
54.26	18.44	-2.93	-0.59
54.3	20.62	-1.01	1.22
54.34	17.69	-3.06	2.01
54.38	14.98	1.43	1.87
54.42	14.68	0.58	1.91
54.46	15.79	0.66	0.38
54.5	15.7	2.48	-0.82
54.54	17.55	0.63	-2.34
54.58	17.66	-0.81	-1.27
54.62	16.83	-1.01	-1.62
54.66	17.69	-1.44	-0.11
54.7	17.22	-3.19	0.32
54.74	17.54	1.19	-0.65
54.78	21.57	2.97	0.07
54.82	23.47	3.02	1.31
54.86	24.89	4.14	-0.85
54.9	27.11	5.08	-3.25
54.94	30.51	4.46	-3.11
54.98	30.17	3.36	-3.87
55.02	29.16	5.84	0.2
55.06	28.46	4.83	0.26
55.1	27.83	1.65	-1.2
55.14	29.8	4.24	-1.32
55.18	26.96	0.76	-3.31
55.22	27.46	1.82	-5.21
55.26	26.27	1.59	-4.48
55.3	23.92	2.95	-2.77
55.34	26.02	4.08	-1.41
55.38	26.84	3.69	-2.9
55.42	25.59	2.12	-4.1
55.46	27.71	-0.97	-4.66
55.5	26.82	2.22	-1.79
55.54	24.73	-0.41	-6.55
55.58	26.38	0.69	-4.07
55.62	27.58	2.87	-3.56
55.66	31.09	0.57	-0.92
55.7	33.41	5.38	2.33
55.74	31.78	6.47	1.81
55.78	27.92	0.57	-1.99
55.82	28.19	-1.53	-2.57
55.86	25.12	-3.42	-3.72
55.9	22.43	-0.39	-4.42
55.94	21.21	-3.75	-2.37
55.98	21.39	-4.42	-3.3
56.02	21.13	-5.37	-1.83
56.06	21.29	-4.82	-2.39
56.1	22.99	0.21	-4.93
56.14	21.7	1.03	-6.38
56.18	17.4	-2.35	-6.6
56.22	18.36	-3.7	-5.5
56.26	18.98	-2.96	-4.75
56.3	18.8	-2.49	-4.15
56.34	16.43	-1.7	-4.71
56.38	15.22	-0.47	-3.39
56.42	15.47	-5.37	-1.24
56.46	16.41	-7.15	0.64
56.5	17.32	-3.05	-0.09
56.54	18.18	-2.18	0.58
56.58	16.18	-3.42	2.83
56.62	18.85	-1.73	0.38
56.66	18.77	-0.06	0.29
56.7	16.45	-0.85	1.8
56.74	17.69	-0.55	1.54
56.78	18.21	-3.6	2.28
56.82	19.8	-2.67	1.98
56.86	21.83	-3.43	2.84
56.9	18.52	-3.94	4.64
56.94	17.62	-3.9	4.57
56.98	21.56	-2.38	2.23
57.02	18.15	0.11	3.45
57.06	20.03	4.27	2.74
57.1	17.45	5.08	2.25
57.14	14.9	8.87	0.34
57.18	19.14	4.48	-0.21
57.22	15.66	1.95	1.02
57.26	11.85	-1.65	5.4
57.3	11.83	-2.09	6.49
57.34	10.37	-2.75	9.34
57.38	12.778	1.8222	2.9292
57.42	13.75	-1.22	3.24
57.46	15.34	-2.65	0.48
57.5	16.27	-0.41	-1.11
57.54	15.48	4.58	-0.75
57.58	15.334	1.6064	1.5743
57.62	7.81	7.78	3.04
57.66	15.59	4.18	2.52
57.7	8.5	3.86	3.28
57.74	18.844	1.4527	0.013303
57.78	19.827	1.4657	-0.43442
57.82	15.96	-5.86	1.43
57.86	21.835	1.5946	-1.3915
57.9	23.83	-2.39	-0.85
57.94	27.09	1.89	-3.52
57.98	28.24	3.87	-5.01
58.02	28.64	5.1	-4.87
58.06	29.04	4.12	-5.97
58.1	29.74	3.53	-5.87
58.14	30.3	4.69	-5.53
58.18	31.41	6.58	-4.8
58.22	30.74	6.78	-6.29
58.26	29.78	4.94	-7.17
58.3	25.58	2.4	-8.56
58.34	26.32	8.24	-6.41
58.38	21.93	4.47	-4.29
58.42	23.56	4.02	-4.2
58.46	20.43	3.39	-5.48
58.5	24.22	5.97	-5.35
58.54	20.08	2.54	-6.84
58.58	20.79	-2.26	-5.38
58.62	22.39	-0.98	-6.47
58.66	24.31	2.92	-2.89
58.7	26.59	2.82	-3.14
58.74	27.37	5.4	-5.07
58.78	25.02	6.92	-4
58.82	29.03	11.88	-1.12
58.86	26.727	3.005	-4.4568
58.9	26.806	2.84	-4.4251
58.94	32.1	1.87	-2.3
58.98	30.94	1.54	-3.39
59.02	27.14	0.33	-6.47
59.06	25.1	-0.2	-6.89
59.1	25.04	0.94	-7.08
59.14	21.8	-0.56	-5.01
59.18	22.66	1.43	-1.94
59.22	20.55	2.23	-1.03
59.26	22.51	0.96	2.01
59.3	22.39	2.05	-3.42
59.34	21.99	0.7	-2.33
59.38	22.75	-0.41	-0.77
59.42	21.55	2.23	-0.06
59.46	21.2	1.05	-1.44
59.5	21.35	1.44	-0.39
59.54	20.67	0.35	0.38
59.58	20.49	0.42	-0.55
59.62	19.54	-2.03	-0.9
59.66	20.53	-0.42	-0.74
59.7	19.18	-3.28	-1.91
59.74	17.47	-4.19	-0.53
59.78	20.5	-5.15	-1.96
59.82	20.24	-2.22	-1.66
59.86	23.06	-0.98	-1.14
59.9	23.02	-2.82	-1.13
59.94	23.16	-3.3	-3.84
59.98	28.14	-3.03	-4.66
60.02	30.2	-3.19	-6.07
60.06	30.06	0.58	-7.28
60.1	28.04	0.86	-9.46
60.14	25.94	-0.39	-8.77
60.18	26.85	1.55	-8.22
60.22	26.91	2.03	-6.9
60.26	27.02	-1.61	-6.99
60.3	25.24	-0.01	-3.2
60.34	24.01	2.59	-1
60.38	25.4	1.34	-2.45
60.42	24.05	2.55	-1.94
60.46	25.8	3.51	-2.41
60.5	24.23	3.38	-1.43
60.54	23.25	5.2	-1.54
60.58	25.6	5.47	-5.17
60.62	25.76	6.37	-5.19
60.66	24.18	7.4	-3.25
60.7	23.68	8.22	-3.32
60.74	21.23	7.13	-3.37
60.78	20.49	6.91	-4.07
60.82	20.13	4.76	-4.36
60.86	20.96	3.51	-4.85
60.9	19.2	3.27	-3.68
60.94	20.26	1.97	-3.08
60.98	22.88	0.23	-1.07
61.02	21.78	0.25	-0.03
61.06	23.48	-1.7	0.69
61.1	23.84	2.39	-1.42
61.14	25.94	3.74	-1.12
61.18	26.6	4.44	-4.25
61.22	26.63	6.28	-3.69
61.26	25.87	4.73	-3.7
61.3	24.24	4.95	-2.48
61.34	25.97	4.37	-2.37
61.38	21.17	3.58	-0.81
61.42	20.76	1.02	-1.41
61.46	21.77	-0.26	-2.78
61.5	21.61	2.39	-3.31
61.54	22.67	-1.09	-0.73
61.58	22.66	-2.1	-2.14
61.62	23.63	1.22	-4.54
61.66	22.34	1.11	-4.2
61.7	21.99	-2.33	-1.35
61.74	20.13	-4.33	0.52
61.78	20.85	-2.7	1.6
61.82	19.31	-3.02	2.08
61.86	13.73	2.1	2.03
61.9	18.67	-0.63803	0.2428
61.94	18.19	-0.24377	0.42733
61.98	17.43	-1.8	-1.15
62.02	18.13	1.73	-0.12
62.06	18.25	1.09	0.42
62.1	17.4	2.25	0.06
62.14	17.29	3.07	-0.74
62.18	14.36	0.82	0.67
62.22	16.94	5.17	2.41
62.26	17.71	2.91	0.07
62.3	17.8	4.85	-1.47
62.34	17.7	6.05	-1.85
62.38	18.99	3.48	-1.53
62.42	17.42	5.62	-1.88
62.46	15.78	4.47	-0.62
62.5	21.07	-0.88	-0.01
62.54	21.2	-4.42	1.2
62.58	21.06	-5.87	1.65
62.62	17.66	-6.62	-0.53
62.66	18.03	-3.92	0.83
62.7	19.13	-2.81	2.17
62.74	18.38	-1.96	1.72
62.78	19.07	-2.89	0.27
62.82	18.5	-3.12	1.36
62.86	19.39	-5.09	1.66
62.9	18.42	-4.98	3.01
62.94	21.5	-0.82	1.57
62.98	19.49	-1.2	1.6
63.02	19.27	-4.14	3.85
63.06	18.25	-4.76	3.77
63.1	18.48	-4.33	2.06
63.14	19.16	-3.75	2.81
63.18	18.92	-3.38	2.19
63.22	20.12	-3.72	2.23
63.26	19.41	-4.46	1.21
63.3	19.12	-4.36	1.12
63.34	18.68	-2.75	0.8
63.38	20.47	-1.32	0
63.42	18.51	-2.46	-0.23
63.46	19.86	-3.17	0.36
63.5	21.58	-4.66	2.4
63.54	21.68	-3.58	3.27
63.58	22.21	0.48	4.11
63.62	23.19	-3.9	2.86
63.66	21.9	-5.33	3.06
63.7	21.12	-9.71	-2.38
63.74	21.48	-8.33	-2.08
63.78	22.59	-7.2	-2.84
63.82	19.75	-2.81	-1.48
63.86	20.84	-6.48	-2.43
63.9	21.4	-2.28	-2.61
63.94	20.44	-3.55	-0.74
63.98	22.32	-6.09	-1.3
64.02	22.91	-5.72	-1.45
64.06	23.29	-6.4	-0.68
64.1	23.81	-6.89	0.58
64.14	25.56	-5.4	0.19
64.18	26.45	-3.25	-0.12
64.22	23.65	-7.11	2.49
64.26	22.81	-7.58	0.4
64.3	19.91	-0.88	-2.23
64.34	19.36	0.02	-1.18
64.38	20.35	-1.61	1.55
64.42	22.653	-3.0637	0.86368
64.46	19.67	-3.57	5.28
64.5	20.38	-3.01	1.77
64.54	25.34	-4.14	1.59
64.58	25.56	-1.69	-1.33
64.62	21.4	-0.89	-1.31
64.66	26.85	-1.01	0.58
64.7	24.77	-2.87	-1.65
64.74	24.8	-0.78	-2.41
64.78	23.01	-2.56	-1.99
64.82	21.78	-2.82	-2.74
64.86	24.89	-0.94	-2.83
64.9	24.31	-1.34	-2.39
64.94	21.99	0.65	-4.69
64.98	21.74	1.45	-4.83
65.02	23.86	0.51	-4.31
65.06	25.31	0	-3.81
65.1	27.32	1.63	-2.48
65.14	26.32	2.1	-2.3
65.18	23.51	2.74	-0.64
65.22	23.58	1.7	-2.03
65.26	22.8	-0.3	-1.69
65.3	20.47	-3.13	-0.62
65.34	22.78	-0.02	-4.45
65.38	24.7	0.02	-2.08
65.42	24.69	1.72	-1.06
65.46	23.49	3.85	-1.32
65.5	23.52	3.77	0.13
65.54	22.64	3.13	-0.03
65.58	22.22	1.65	-0.18
65.62	22.13	4.14	0.29
65.66	23.63	2.7	-1.59
65.7	23.86	5.44	-2.17
65.74	23.42	4.15	-3.78
65.78	25.27	5.79	-2.47
65.82	23.82	4.01	-1.45
65.86	22.3	6.39	2.11
65.9	23.01	5.52	0.29
65.94	23.49	7.4	-0.39
65.98	21.61	8.16	-3.06
66.02	23.51	7.32	-3.31
66.06	22.31	6.2	-4.42
66.1	20.65	6.08	-4.46
66.14	20.52	5.66	-4.06
66.18	20.52	6.02	-2.42
66.22	20.74	6.17	-1.79
66.26	20.49	3.61	-4.36
66.3	22.04	1.69	-4.77
66.34	24.06	5.19	-5.94
66.38	17.79	3.62	-5.58
66.42	16.35	5.17	-3.92
66.46	15.56	4.3	-0.65
66.5	17.954	5.2235	-2.4733
66.54	17.604	5.1072	-2.2012
66.58	17.275	4.9845	-1.9256
66.62	19.79	11.73	-2.48
66.66	18.73	8.07	-2.75
66.7	18.72	6.45	-1.96
66.74	17.84	4.5	-0.27
66.78	20.13	1.3	-1.06
66.82	15.88	4.1997	-0.42372
66.86	10.15	5	3.71
66.9	10.98	-1.44	2.3
66.94	10.37	2.96	1.55
66.98	15.694	3.7411	0.13942
67.02	15.764	3.6484	0.18875
67.06	13.73	8.55	4.23
67.1	14.84	7.93	1.16
67.14	16.03	2	-2.19
67.18	17.37	3.16	-1.51
67.22	20.36	1.48	-3.09
67.26	21.09	1.75	-3.37
67.3	21.11	0.55	-2.93
67.34	20.65	2.14	-2.93
67.38	19.57	2.89	-1.83
67.42	19.15	2.6	-2.25
67.46	18.61	5.06	-0.94
67.5	18.6	6.87	-1.94
67.54	25.21	5.74	-5.72
67.58	25.87	2.98	-7.62
67.62	24.36	-1.14	-5.06
67.66	21.23	-3.76	-2.2
67.7	24.68	-1.35	-0.45
67.74	26.03	-1.38	-2.68
67.78	26.31	-3.26	-2.43
67.82	27.28	-0.99	-4.22
67.86	27.53	-2.87	-6.7
67.9	26.56	3.13	-1.61
67.94	23.12	-4.71	-3.19
67.98	27.53	-1.98	-4.44
68.02	26.92	-0.97	-3.14
68.06	28.11	-0.69	-3.69
68.1	26.34	0.32	-2.96
68.14	25.38	1.22	-0.3
68.18	23.66	0.58	-1.15
68.22	20.5	1.17	-1.12
68.26	22.08	-0.16	-0.12
68.3	24.71	1.68	-0.37
68.34	21.6	-0.24	0.43
68.38	18.32	2.22	-0.53
68.42	19.85	0.82	-0.12
68.46	20.42	0.76	-1.83
68.5	20.82	-0.91	-1.36
68.54	19.27	0.78	-2.12
68.58	18.63	2.97	-1.87
68.62	17.21	-2.08	-0.3
68.66	15.87	-1.67	-1.32
68.7	16.94	1	-1.42
68.74	16.21	1.22	-0.65
68.78	17.45	3.2	0.59
68.82	14.7	1.69	3.07
68.86	15.76	-0.53	2.63
68.9	17.89	2.28	0.94
68.94	18.19	2.48	0.44
68.98	12.01	1.45	2.25
69.02	14.91	-6.99	3.55
69.06	16.48	-6.5	1.62
69.1	14.36	-7.15	2.63
69.14	14.055	-2.1431	2.3191
69.18	13.704	-2.2084	2.2155
69.22	17.31	3.63	4.81
69.26	13.83	-1.09	0.82
69.3	11.48	-4.59	0.08
69.34	11.05	-3.28	2.63
69.38	14.12	-1.38	-0.24
69.42	12.38	3.75	0.7
69.46	12.18	2.38	2.42
69.5	16.12	-0.19	2.5
69.54	18.44	2.39	1.24
69.58	18.92	6.3	2.07
69.62	18.04	6.05	1.46
69.66	20.88	5.19	1.28
69.7	23.43	7.56	0.99
69.74	23.4	7.35	2.04
69.78	22.2	6.98	2.28
69.82	23.52	6.17	2.81
69.86	21.67	2.57	0.91
69.9	21.35	7.1	1.82
69.94	21.65	4.7	1.25
69.98	22.63	-0.3	-0.63
70.02	23.3	5.52	-2
70.06	23.19	0	-0.06
70.1	26.39	2.66	-1.38
70.14	30.39	4.9	-4.25
70.18	30.79	5.64	-3.56
70.22	28.42	3.57	-6.64
70.26	27.55	2.03	-8.5
70.3	25.47	1.04	-8.62
70.34	23.8	3.07	-9.94
70.38	25.792	5.2655	-5.3565
70.42	26.67	10.38	-5.4
70.46	27.25	12.37	-3.05
70.5	25.61	9.76	0.5
70.54	22.75	5.67	-1.38
70.58	20.85	1.35	-3.54
70.62	22.16	5.17	-4.86
70.66	20.13	4.89	-2.55
70.7	21.26	3.32	-2.85
70.74	23.14	2.05	-3.54
70.78	25.31	4	-2.93
70.82	26.64	3.6	-2.11
70.86	25.8	3.24	-1.88
70.9	27.59	3	-2.03
70.94	26.12	1.35	-1.24
70.98	24.36	-0.21	0.54
71.02	24.42	-0.42	-3.11
71.06	25.79	3.55	-3.02
71.1	25.01	4.63	-3.39
71.14	24.22	0.93	-2.18
71.18	25.5	3.38	-2.44
71.22	24.1	4.56	-2.84
71.26	22.45	5.55	-2.01
71.3	23	2.48	-3.55
71.34	23.26	1.66	-2.98
71.38	22.26	-1.32	-2.46
71.42	20.15	-0.41	-0.3
71.46	18.54	0.78	-0.71
71.5	18.88	3.51	-1.45
71.54	18.69	3.39	-1.25
71.58	18.89	3.16	-0.59
71.62	19.14	1.28	1.41
71.66	15.59	-2.72	0.75
71.7	18.43	-1.39	0.4
71.74	20.38	0.2	-0.29
71.78	18.99	-0.21	-1.49
71.82	19.05	0.46	-1.96
71.86	18.86	1.4	-3.05
71.9	18.34	0.58	-1.88
71.94	18.44	0.88	-1.44
71.98	18.16	-1.79	-0.96
72.02	19.3	-6.03	-2.3
72.06	22.98	-4.36	-2.83
72.1	19.42	-8.71	-2.24
72.14	18.99	-5.07	-4.46
72.18	18.84	-4.35	-0.46
72.22	19.62	-4.92	1.13
72.26	23.17	-5.1	1.54
72.3	25.24	-7.58	4.12
72.34	26.21	-4.6	5.65
72.38	24.97	-4.61	0.05
72.42	23.32	-5.91	-0.27
72.46	25.91	-4.77	-0.06
72.5	27.19	-2.5	-1.35
72.54	25.35	-1.2	-2.6
72.58	23.08	1.31	-2.57
72.62	23.11	0.26	-1.72
72.66	19.49	0.34	-0.7
72.7	17.63	-0.56	-0.56
72.74	15.04	-4.12	1.28
72.78	18.1	-2.46	3.1
72.82	22.84	-5.52	5.34
72.86	24.1	-3.97	4.3
72.9	23.72	-5.21	2.65
72.94	23.08	-6.09	3.63
72.98	23.04	-10.86	3.5
73.02	22.59	-7.81	3.71
73.06	23.37	-6.78	3.05
73.1	22.54	-3.7	1.73
73.14	23.56	-2.13	0.76
73.18	22.33	-3.17	3.51
73.22	24.6	-4.29	2.91
73.26	24.99	-2.17	2.98
73.3	25.65	-5.54	1.23
73.34	23.266	0.016149	1.1951
73.38	25.1	2.27	-1.49
73.42	23.11	4.96	-3.25
73.46	21.92	3.74	-1.1
73.5	21.67	3.42	2.66
73.54	19.8	7.51	2.94
73.58	20.69	4.45	4.37
73.62	20.21	-0.58	0.67
73.66	18.42	-4.32	-0.11
73.7	19.54	-5.96	0.62
73.74	17.56	-3.46	0.08
73.78	17.84	-3.84	0.19
73.82	17.7	-1.23	1.22
73.86	15.03	-1.32	1.26
73.9	14.64	0.18	2.45
73.94	20.31	-0.18	-1.34
73.98	20.12	1.29	-5.24
74.02	23.05	5.13	-5.55
74.06	27.4	4.82	-4.42
74.1	25.04	3.5	-1.77
74.14	23.33	-1.91	0.76
74.18	21.79	1.12	0.15
74.22	24.41	-0.34	0.98
74.26	25.64	-5.39	0.15
74.3	28.52	0.58	-2.4
74.34	31.56	0.78	-1.58
74.38	26.1	1.5	-0.89
74.42	25.36	2.62	-3.3
74.46	24.07	3.21	-1.5
74.5	27.96	5.56	-1.73
74.54	26.49	3.41	-2.07
74.58	25.9	4.88	-1.36
74.62	23.98	4.9	-0.36
74.66	25.72	7.55	-0.52
74.7	29.39	5.62	-3.74
74.74	31.5	6.11	-5.17
74.78	32.21	6.4	-5.39
74.82	33.6	7.31	-5.36
74.86	33.54	6.84	-3.93
74.9	35.07	4.79	-0.67
74.94	31.1	4.88	0.88
74.98	29.68	6.93	0.39
75.02	28.52	6.33	-0.75
75.06	29.54	5.2	-0.78
75.1	28.37	5.58	-4.16
75.14	29.3	6.28	-5.01
75.18	29.98	3.88	-3.9
75.22	30.78	3.62	-3.25
75.26	28.84	2.7	-4.17
75.3	27.78	3.01	-5.22
75.34	28.11	1.49	-6
75.38	27.37	2.45	-6.39
75.42	28.26	3.18	-4.98
75.46	26.32	2.68	-5.48
75.5	28.14	2.33	-5.24
75.54	25.85	2.17	-4.39
75.58	26.22	3.61	-4.5
75.62	26.53	4.62	-5.68
75.66	28.08	6.61	-5.83
75.7	29.09	8.31	-6.07
75.74	27.29	6.93	-3.82
75.78	28.52	5.35	-1.73
75.82	28.02	7.63	0.02
75.86	21.167	1.7207	-2.507
75.9	20.603	1.8265	-2.3688
75.94	18.47	-8.73	3.53
75.98	15.98	-8.79	-0.51
76.02	16.15	-8.77	-1.82
76.06	18.82	2.5642	-2.0264
76.1	16.49	2.92	-7.09
76.14	13.48	-1.47	-3.25
76.18	11.64	3.59	-3.39
76.22	12.95	4.09	-2.65
76.26	13.86	9.88	-0.24
76.3	15.12	11.38	0.97
76.34	17.842	4.1514	-1.917
76.38	17.958	4.3139	-1.9191
76.42	18.145	4.4424	-1.9195
76.46	18.404	4.5312	-1.916
76.5	18.46	4.15	-3.92
76.54	25.46	5.92	-3.78
76.58	24.77	5.64	-1.64
76.62	24.47	6.05	-2.42
76.66	22.64	7.11	-0.99
76.7	23.64	4.96	-0.74
76.74	23.79	-0.06	-0.74
76.78	26.47	1.11	0.16
76.82	24.66	1.84	-1.56
76.86	25.68	1.76	-2.2
76.9	22.92	-0.45	-1.86
76.94	22.23	1.61	-0.47
76.98	21.19	2.6	-0.24
77.02	24.09	0.37	-1.36
77.06	24.58	0.77	-2.25
77.1	21.41	5.17	-3.3
77.14	22.11	3.04	-1.29
77.18	20.52	0.59	-0.16
77.22	24.08	-0.42	-4.57
77.26	22.07	2.64	-4.56
77.3	23.52	3.61	-2.34
77.34	23.95	3.43	-4.84
77.38	25.15	3.81	-4.31
77.42	26.44	-2.37	-3.19
77.46	26.82	-1.38	-1
77.5	28.7	-5.83	0.46
77.54	27.29	-8.2	-0.56
77.58	26.61	-5.24	-1.22
77.62	29.19	-1.83	-3.94
77.66	30.63	-0.57	-2.82
77.7	30.08	-0.3	-2.83
77.74	28.14	0.5	-2.85
77.78	31.28	2.39	-3.13
77.82	32.63	3.86	-4.54
77.86	29.16	0.38	-6.53
77.9	29.48	2.48	-6.55
77.94	27.98	2.53	-4.01
77.98	29.34	3.63	-3.58
78.02	29.72	4.18	-4.6
78.06	29.54	3.33	-5.26
78.1	29.86	4.59	-5.3
78.14	30.33	2.49	-5.93
78.18	30.33	1.31	-6.94
78.22	32.62	-0.82	-6.23
78.26	30.281	4.6455	-4.53
78.3	29.98	5.33	1.33
78.34	29.4	4.65	-1.86
78.38	32.18	9.36	-1.41
78.42	31.54	6.69	-6.73
78.46	30.24	5.82	-6.38
78.5	27.93	6.8	-7
78.54	30.571	6.6505	-3.8841
78.58	30.527	6.7769	-3.8417
78.62	29.24	7.07	-4.16
78.66	30.332	6.8334	-3.8271
78.7	30.172	6.7481	-3.8615
78.74	29.966	6.577	-3.9281
78.78	30.91	8.52	-1.26
78.82	32.38	7.63	-4.76
78.86	32.33	8.28	-4.28
78.9	29.39	5.73	-2.06
78.94	27	4.19	-2.99
78.98	26.84	1.74	-6.44
79.02	24.05	-0.03	-6.84
79.06	23.87	-4.54	-7.67
79.1	22.75	-1.12	-9.44
79.14	22.39	-3.6	-8.51
79.18	25.9	-2.99	-5.04
79.22	25.05	0.76	-7.23
79.26	25.88	2.21	-7.58
79.3	21.36	0.08	-6.57
79.34	19.43	-0.39	-6.97
79.38	18.78	-1.84	-4.13
79.42	19.86	-3.14	-5.65
79.46	21.82	-2.51	-4.34
79.5	21.8	-4.28	-5.65
79.54	18.85	-6.44	-4.36
79.58	18.48	-6.12	-0.24
79.62	18.72	-5.54	-1.4
79.66	16.95	-6.24	-0.81
79.7	15.09	-6.91	-5.22
79.74	15.01	-7.64	-4.78
79.78	20.09	-6.08	-5.04
79.82	21.17	-5.07	-7.72
79.86	21.63	-6.62	-6.79
79.9	21.05	-5.4	-6.7
79.94	18.75	-4.46	-5.04
79.98	15.1	-5.12	-2.61
[truncated: 1,043 more rows]
