# Supplementary material for: Mean flow and turbulence structure over exposed roots on a forested floodplain: Insights from a controlled laboratory experiment
Source: PLoS One. 2020 Feb 26;15(2):e0229306. doi: 10.1371/journal.pone.0229306 (PMC7043746; doi:10.1371/journal.pone.0229306)
Supplement: S1 File — (ZIP) [file pone.0229306.s001.zip › data_and_scripts/velocity_data/t21_055_replaced.csv]

0.06	23.86	-6	-3.4
0.1	21.5	-0.5	-6.64
0.14	16.74	1.36	-6.74
0.18	14.18	-3.08	-2.72
0.22	18.42	-1.86	-0.32
0.26	19.88	-0.86	0.7
0.3	18.2	2.38	2.06
0.34	12.96	2	0.3
0.38	13.08	3.28	1.48
0.42	15.3	3.64	-1.08
0.46	14.94	1.06	-2.68
0.5	17.68	2.12	-2.62
0.54	17.48	1.68	-0.2
0.58	13.96	-2.28	0.74
0.62	16.38	2.04	0.4
0.66	13.52	5.34	0.48
0.7	15.84	6.96	2.36
0.74	17.48	5.8	0.42
0.78	15.18	3.46	-0.98
0.82	19.04	2.22	-0.8
0.86	18.24	-0.18	-0.52
0.9	15.42	-1.32	-0.1
0.94	18.3	1.94	-0.86
0.98	16.42	3.72	0
1.02	11.88	-0.06	0
1.06	11.2	1.62	-0.22
1.1	13.94	4.74	0.02
1.14	10.76	1	1.54
1.18	15.86	-4.24	1.6
1.22	13.28	-3.24	3.66
1.26	14.64	-5.16	2.5
1.3	13.18	-5.44	2.44
1.34	13.48	-3.48	1.32
1.38	20.5	-5.88	1.06
1.42	19.08	-7.98	1.1
1.46	20.86	-7.48	1.42
1.5	19.62	-5.46	1.52
1.54	19.66	-5.92	0.34
1.58	18.36	-2.9	0.66
1.62	19.56	-0.78	-1.3
1.66	18.66	1.02	-2.14
1.7	23.12	5.06	-2.98
1.74	22.94	2.54	-6.42
1.78	21.26	-1.84	-1.06
1.82	17.86	-0.42	-1.08
1.86	13.96	-2.28	0.74
1.9	16.38	0.9	1.96
1.94	11.12	-3.82	2.26
1.98	15.98	3.46	0.88
2.02	19.4	2.62	0.98
2.06	21.12	2.84	-1.16
2.1	18.06	4.26	-2.32
2.14	19.58	4.94	-2.72
2.18	23.04	6.26	-3.98
2.22	21.8	6.82	-6.52
2.26	23.2	9.08	-6.86
2.3	23.82	8.28	-6.16
2.34	19.84	6.8	-4.08
2.38	22.52	8	-5.92
2.42	21.94	5.1	-5.66
2.46	22.38	3.9	-2.2
2.5	21.76	2.46	-2.84
2.54	22.48	0.26	-3.12
2.58	22.24	0.56	-3.92
2.62	22.96	-2.16	-2.56
2.66	17.62	-0.64	-4.38
2.7	18.56	6.48	-1.56
2.74	21.62	3.82	-0.94
2.78	22.74	-2.54	1.1
2.82	14.92	3.8	-2.94
2.86	18.48	2.02	-3.34
2.9	23.84	4.36	-5.8
2.94	20.02	1.58	-5.54
2.98	16.46	-2.28	-2.9
3.02	18.64	-2.92	-2.32
3.06	17.52	-2.5	-2.74
3.1	16.04	3.48	-5.28
3.14	19.84	2.14	1.6
3.18	18.76	-3.26	2.48
3.22	19.08	-1.5	3.98
3.26	16.94	-1.06	1.24
3.3	13.62	1.96	-1.56
3.34	11.92	2.36	-0.38
3.38	13.1	1.12	-0.64
3.42	12.68	1.8	-0.82
3.46	14.52	0.56	-0.18
3.5	13.44	-2.72	0.94
3.54	19.48	-1.66	-0.84
3.58	20.52	0.14	-1.68
3.62	19.04	-4.5	-1.18
3.66	19.44	-4.68	-1.46
3.7	22.82	-4.72	-3.98
3.74	24.84	-3.38	-4.98
3.78	24.56	-4.06	-3.6
3.82	23.72	-3.94	-4.9
3.86	22.8	-3.3	-4.78
3.9	22.5	-4.02	-6.42
3.94	22.64	-4.16	-5.18
3.98	27.92	2.26	-5.2
4.02	28.28	0.6	-7.58
4.06	19.844	-0.53074	-2.4934
4.1	19.732	-0.65315	-2.5086
4.14	19.654	-0.83262	-2.5363
4.18	11.04	-1.26	5.92
4.22	12.64	1.9	3.48
4.26	13.8	2.24	-0.92
4.3	19.48	3.72	-3.44
4.34	19.56	7.1	-3.76
4.38	20.96	-1.76	-2.96
4.42	18.74	-4.2	-0.3
4.46	15.92	-9.22	0.44
4.5	17.56	-7.84	-2.14
4.54	16.64	-2.9	-3.08
4.58	20.906	-4.7059	-2.8979
4.62	19.98	-12.28	-0.94
4.66	26.9	-8.74	-2.54
4.7	22.5	-8.4	-4.58
4.74	22.297	-5.9333	-2.6268
4.78	22.82	-7.62	-4.9
4.82	26.7	-3.4	-5.44
4.86	25.58	-4.58	-4.56
4.9	26.74	-1.74	-4.14
4.94	24.98	-5.22	-3.56
4.98	27.56	-5.94	-1.7
5.02	27.56	-4.8	0.92
5.06	30.3	-9.8	0.08
5.1	27.6	-4.5	-0.94
5.14	27.1	-7.9	2.3
5.18	26.98	-3.62	1.32
5.22	23.32	-1.28	3.86
5.26	19.58	-0.24	5.2
5.3	20.56	0.92	0.1
5.34	25.14	-4.1	1.54
5.38	24.12	-5.24	1.1
5.42	18.74	-4.56	2.44
5.46	21.82	0.22	-3.82
5.5	26.84	0.1	-2.1
5.54	24.3	1.46	0.08
5.58	22.44	0.92	3.28
5.62	20.78	-4.58	4.24
5.66	18.28	-1.14	4.88
5.7	23.66	-0.68	3.32
5.74	23.04	0.98	-1.72
5.78	21.24	4.96	-3.08
5.82	23.1	7.34	-3.12
5.86	23.64	5.34	-3.48
5.9	21.26	6.1	-4.06
5.94	21.46	4.82	-3.12
5.98	23.74	2.98	0.32
6.02	20.76	3.42	-1.48
6.06	21.96	3.56	-2.58
6.1	19.08	1.12	-2.4
6.14	22.66	0	-2.2
6.18	20.94	0.62	-4.12
6.22	18.74	-3.42	-4.96
6.26	20.08	-4.56	-3.82
6.3	21.76	2.7	-5.36
6.34	24.6	4.26	-4.02
6.38	20.24	3.24	0.1
6.42	21.22	-1.9	3.5
6.46	18.4	0.26	2.7
6.5	20.06	3.46	0.38
6.54	19.38	0.5	-0.4
6.58	16.96	3.52	1.24
6.62	14.88	1.62	2.48
6.66	13.9	2.86	2.58
6.7	12	0.04	-0.3
6.74	14.92	3.68	3.5
6.78	16.38	-2.2	5.5
6.82	17.58	-6.42	6.44
6.86	17.16	-2.16	1.86
6.9	16.26	-2.5	1.56
6.94	14.22	-2.12	1.82
6.98	20.08	2.34	-0.42
7.02	22.18	1.62	-0.52
7.06	22.14	-4.08	-4
7.1	24.42	1.16	-4.48
7.14	25.1	0.62	-4.64
7.18	24.1	2.26	-5.58
7.22	24.78	0.34	-6.38
7.26	21.64	-1.26	-6.46
7.3	24.18	1.38	-6.24
7.34	24.42	3.52	-5.06
7.38	24.6	3.14	-5.26
7.42	24.6	1.8	-6.16
7.46	25.46	3.24	-4.54
7.5	23.84	4.84	-3.32
7.54	24.92	1.94	-3.8
7.58	25.4	2.94	-5.18
7.62	23.46	1.06	-5.92
7.66	23.1	0.54	-5.84
7.7	23.18	1.1	-3.92
7.74	21.36	-1.5	-3.22
7.78	21.06	0.96	-3.52
7.82	22.6	-1.56	-2.18
7.86	22.42	-3	-2.76
7.9	21.66	-1.18	-2.26
7.94	21.8	-3.28	-3.54
7.98	24.02	-3.48	-5.74
8.02	23.44	-3.92	-5.12
8.06	21.26	-2	-5.72
8.1	20.5	0.04	-3.16
8.14	16.34	3.04	-1.84
8.18	16.4	-3.94	-2.32
8.22	19.22	-0.92	-3.98
8.26	17.02	1.3	-4.88
8.3	18.72	3.06	-6.48
8.34	23.18	3.26	-6.74
8.38	19.42	7.86	-3.78
8.42	23.8	9.66	-5.78
8.46	23.14	3.68	-4.22
8.5	18.16	5.04	-0.54
8.54	23.02	2.98	-3.24
8.58	24.3	3.96	-3.96
8.62	26.56	0.66	-3.88
8.66	22.84	2.48	-4.26
8.7	24.8	0.66	-3.48
8.74	24.08	2.04	-3.36
8.78	21.58	3.28	-1.94
8.82	21.28	1.1	-0.44
8.86	21.54	0.96	-0.14
8.9	19.68	-0.98	2.04
8.94	19.4	-2.14	2.28
8.98	15.26	-2.2	0.86
9.02	15.36	-1.8	1.6
9.06	16.76	-1.12	2.08
9.1	17.76	-1.48	-0.08
9.14	14.82	-4.32	-0.46
9.18	16.1	-1.24	-2.2
9.22	17.48	-0.6	-1.98
9.26	20.04	-1.18	-1.6
9.3	18.4	-3.74	0.34
9.34	20.3	-3.78	1.22
9.38	19.4	-6.86	4.38
9.42	20.96	-1.34	0.74
9.46	19.78	-8.78	1.46
9.5	19.14	-4.2	0.78
9.54	18.32	-2.42	0.4
9.58	18.38	-1.96	-1.36
9.62	18.06	0.06	-1.62
9.66	18.68	-0.18	-1.86
9.7	15.66	-5.66	-3.06
9.74	17.58	-3.64	-3.44
9.78	15	-2.24	-1.08
9.82	18.14	-0.46	-0.1
9.86	12.84	-0.9	0.92
9.9	12.54	-2.42	2.26
9.94	15.6	-3.44	1.74
9.98	13.52	-6.24	-0.58
10.02	14.1	-2.54	-0.78
10.06	11.4	-1.3	-1.08
10.1	11.9	-3.42	-2.34
10.14	17.66	-3.04	-2.2
10.18	23.76	-5.94	0.96
10.22	23.04	-1.66	0.6
10.26	26.66	-4.86	1.4
10.3	19.86	-4.26	2.7
10.34	15.08	-9.1	3.14
10.38	15.926	-1.3563	2.1085
10.42	15.308	-1.004	2.5135
10.46	14.648	-0.67367	2.9173
10.5	8.28	7.3	2.64
10.54	7.74	4.36	4.94
10.58	10.14	-0.8	7
10.62	11.36	-0.56	6.46
10.66	8.86	-1.52	4.88
10.7	14.38	2.8	-0.72
10.74	10.636	0.2044	4.917
10.78	8.5	1.38	1.46
10.82	7.6	6.14	6.84
10.86	8.76	-0.74	5.32
10.9	8.2	-3.46	4.9
10.94	15.8	-0.12	6.04
10.98	17.44	-4.56	5.62
11.02	15.6	-10.64	3.38
11.06	17.4	-8.16	0.22
11.1	17.22	-11.78	-0.56
11.14	19.98	-7.32	-0.9
11.18	17.58	-7.02	-1.7
11.22	17.16	-6.3	1.1
11.26	19.32	-4.62	3.98
11.3	15.96	-9	1.22
11.34	17.22	-7.5	-1.74
11.38	14.94	-3.66	-1.08
11.42	17.9	1.14	0.52
11.46	17.3	-5.02	0.14
11.5	15.26	-7.9	-1.26
11.54	18.6	-7.54	2.76
11.58	17.74	-2.62	-0.28
11.62	20.54	0	0.58
11.66	17.76	3.92	-2.06
11.7	18.06	3.8	-1.84
11.74	17.28	3.46	-1.66
11.78	16.28	-1.44	-0.82
11.82	16.06	-2.08	-0.4
11.86	16.9	-0.58	-0.42
11.9	15.48	-0.32	-1.48
11.94	12.46	1.26	-0.2
11.98	13.88	3.68	-1.38
12.02	16.42	2.24	-0.52
12.06	17.22	0.52	-0.9
12.1	15.8	1.48	-0.18
12.14	12.74	0.24	-0.1
12.18	16.14	0.88	-0.5
12.22	17.56	-1.86	-3.12
12.26	19.32	0	0.22
12.3	20.5	2.46	0.8
12.34	23.86	-0.62	-0.02
12.38	22.34	-0.38	-3.1
12.42	23.28	-0.6	-6.34
12.46	23.74	0.1	-4.42
12.5	23.4	-0.02	-3.86
12.54	23.42	-1.2	-2.94
12.58	21.26	0.76	-2.9
12.62	20.86	0.64	-3.22
12.66	18.1	-1.46	-4.92
12.7	19.14	0.3	-5.38
12.74	21.8	0.96	-4.64
12.78	22.4	-1.66	-4.42
12.82	24.02	-0.1	-6.14
12.86	24.7	1.1	-4.82
12.9	25.4	-1.5	-5.7
12.94	27.48	1.72	-2.02
12.98	26.28	-3.48	-3.72
13.02	24.88	-0.5	-8.5
13.06	25.42	3.04	-7.78
13.1	26.98	6.88	-10.86
13.14	27.6	6.62	-11.36
13.18	26.1	8.1	-9.7
13.22	22.53	3.5024	-6.9342
13.26	21.349	3.55	-6.5281
13.3	20.144	3.5585	-6.0852
13.34	18.958	3.5323	-5.6232
13.38	17.829	3.4763	-5.16
13.42	16.796	3.395	-4.7133
13.46	15.26	2.88	-5.36
13.5	16.24	0.24	-3.4
13.54	14.44	-2.64	-3.38
13.58	6.42	1.68	0.58
13.62	11.9	7.58	0.14
13.66	11.9	4.92	-2.92
13.7	21	7.78	-7.66
13.74	21.44	-1.14	-7.02
13.78	19.12	-1.48	-3.74
13.82	25.54	1.14	-2.8
13.86	23.8	4.84	-6.24
13.9	20.6	2.26	-7.76
13.94	17.6	2.88	-7.28
13.98	20.28	3.78	-4.92
14.02	21.973	6.2907	-5.6514
14.06	21.928	6.8907	-5.636
14.1	21.839	7.4477	-5.5877
14.14	19.08	14.76	0.54
14.18	22.08	10.58	-2.72
14.22	27.18	11.88	-6.68
14.26	17.9	7.24	-3.96
14.3	20.64	6.12	-7.72
14.34	25.38	8.02	-6.68
14.38	20.42	7.96	-6.6
14.42	21.38	6.18	-3.08
14.46	24.78	7.46	-6.04
14.5	25.86	6.56	-6.28
14.54	26.34	7.36	-4.08
14.58	25.48	4.48	-2.02
14.62	21.66	3.86	0.48
14.66	20.82	4.54	-3.92
14.7	19.58	4.6	-7.08
14.74	23.28	-0.82	-7.36
14.78	22.08	11.52	-3.58
14.82	23.2	3.98	-4.4
14.86	22.84	9.68	-0.58
14.9	21.72	2.52	-0.5
14.94	25.58	6.52	-1.78
14.98	24.8	2.8	-2.68
15.02	22.56	0.4	-3.08
15.06	19.72	-5.98	-2.8
15.1	23.56	-2.5	-0.92
15.14	25.76	4.28	-2.34
15.18	27.16	5.02	-4.02
15.22	24.86	-0.58	-3.74
15.26	23.66	1.72	-2.78
15.3	23.2	0.68	-4.08
15.34	26.68	5.58	-5.46
15.38	23.26	4.58	-6.42
15.42	25.84	2.98	-6.38
15.46	23.34	4.22	-6.54
15.5	25.26	5.84	-6.58
15.54	22.86	4.62	-6.52
15.58	19.86	2.42	-6.16
15.62	16.9	6.04	-4.24
15.66	18.78	2.44	-5.8
15.7	25.14	1.02	-5.04
15.74	28.8	-2.88	-2.6
15.78	28.84	-4.02	-0.54
15.82	26.04	-7.72	-1.66
15.86	22.28	-7.42	-5.08
15.9	22.6	-7.26	-7.78
15.94	21.656	1.3254	-3.0188
15.98	12.46	3.04	-2.66
16.02	11.2	8.36	-1.92
16.06	15.22	5.7	-0.24
16.1	21.4	13.04	-5.08
16.14	24.2	9.36	-3.72
16.18	27.42	2.88	-4.98
16.22	26.44	1.24	-4.24
16.26	27.68	3.38	-3.96
16.3	22.44	1.68	-3.86
16.34	24.8	-1.7	-5.18
16.38	19.66	-1.24	-6.94
16.42	19.02	-4.5	-7.52
16.46	21.18	-3.26	-5.98
16.5	18.76	-1.44	-6.36
16.54	23.4	-2.74	-6.16
16.58	23.14	-2.68	-7.84
16.62	25.08	1.32	-9.76
16.66	21.06	-4.78	-7.76
16.7	17.84	-5.3	-4.82
16.74	20.28	-5.44	-3.58
16.78	20.52	-4.42	-1.94
16.82	26.32	1.72	-1.58
16.86	23.196	-0.90239	-5.6702
16.9	23.354	-0.43416	-5.857
16.94	23.462	0.040033	-6.0704
16.98	29.5	2.48	-9.4
17.02	20.34	0.7	-7.98
17.06	22.08	3.2	-4.98
17.1	21.32	4.42	-5.02
17.14	21.52	1.72	-6.6
17.18	24.12	3.3	-9.32
17.22	22.48	1.26	-8.7
17.26	21.76	0.64	-8.28
17.3	23.98	2.8	-8.46
17.34	19.86	-1.62	-8.8
17.38	17.84	2.1	-9.14
17.42	18.06	6.22	-5.48
17.46	17.953	-0.92561	-5.1761
17.5	17.691	-1.5123	-4.4537
17.54	13.16	-3.8	-4.3
17.58	12.98	-6.46	-2.86
17.62	13.62	-9.94	-1.26
17.66	16.12	-8.74	0.78
17.7	20.2	-3.54	-2.9
17.74	17.56	-0.58	-1.5
17.78	19.58	-0.86	-2.16
17.82	23.62	-1.4	-0.98
17.86	20.48	-4.08	-0.32
17.9	17.04	-7.18	-0.1
17.94	18.1	-6.6	-2.06
17.98	16.46	-8.46	-5.12
18.02	16.32	-9.14	-3.52
18.06	17.36	-4.38	-2.1
18.1	18.02	-5.44	-0.32
18.14	14.94	-2.14	0.32
18.18	16.04	-4.42	-0.32
18.22	14.48	-1.66	-1.22
18.26	18.74	-4.56	1.94
18.3	17.84	-5.22	2.76
18.34	18.54	-6.02	3.86
18.38	17.12	-6.36	1.86
18.42	17.76	-2.42	3.42
18.46	13.96	-6.02	2.5
18.5	17	-2.48	1.18
18.54	14.56	-3.66	2.18
18.58	18.22	-4.02	3.36
18.62	15.12	-2.64	3.08
18.66	13.34	-3.04	3.98
18.7	17.08	-7.8	3.14
18.74	20.12	-2.28	3.82
18.78	17.76	-5.32	0.54
18.82	20.98	0.12	0.26
18.86	21.1	-4.96	2.1
18.9	20.38	-1.12	0.66
18.94	22.34	2.14	1.32
18.98	20.96	4	-1.68
19.02	23.14	4.78	-3.98
19.06	21.44	3.1	-3.98
19.1	21.18	4.08	-4.1
19.14	21.08	3.28	-3.88
19.18	19.44	0.6	-2.88
19.22	17.6	1.66	-4.54
19.26	15.4	2.22	-3.64
19.3	15	-3.74	-1.16
19.34	16.06	-3.36	-1.34
19.38	16.52	-2.5	-1.52
19.42	18.46	-4.04	-1.56
19.46	18.2	-2.04	-1.16
19.5	21.22	-1.7	-2.88
19.54	19.92	-3.5	-0.68
19.58	20.1	-1.28	-1.48
19.62	20.58	1.82	-3.92
19.66	21.92	-0.72	-3.9
19.7	21.58	-0.86	-3
19.74	20.34	-3.24	-4.32
19.78	23.42	-4.06	-4.78
19.82	20.38	-4.18	-3.22
19.86	19	-1.3	-4.16
19.9	17.66	-0.5	-3.5
19.94	20.04	-0.14	-5.32
19.98	18.04	-1.32	-4.6
20.02	17.72	0.2	-3.52
20.06	18.06	-4.62	-0.98
20.1	16.56	-4.86	0.64
20.14	14.8	-6.28	3.08
20.18	17.3	-8.9	3.68
20.22	20.74	-8.1	3.88
20.26	21.76	-8.82	2.94
20.3	23.6	-9.98	1.6
20.34	20.2	-10.92	0.82
20.38	20.6	-10.7	1.14
20.42	18.74	-8.04	0.7
20.46	19.52	-8.52	-1.48
20.5	20.7	-7.22	-1.84
20.54	19.04	-8.32	-2.58
20.58	19.36	-7.66	-2.72
20.62	19.36	-5.7	-2.74
20.66	17.26	-1.16	-3.18
20.7	14.08	0.28	-3.68
20.74	14.78	-4.16	-3.66
20.78	11.32	0.04	-2.24
20.82	15	0.62	-3.74
20.86	12.14	-2.82	-5.58
20.9	14.6	0.4	-3.2
20.94	14.38	-0.9	-1.88
20.98	11.78	-0.52	0.22
21.02	15.82	-0.26	2.12
21.06	15.28	-6.56	0.62
21.1	15.4	-6.36	-0.66
21.14	19.56	-3.98	2.58
21.18	20.38	-5.22	2.48
21.22	21.52	-8.12	2.04
21.26	17.78	-5.4	0.12
21.3	18.34	0.82	-3.08
21.34	21.32	0.08	-5.06
21.38	16.92	0.12	-2.86
21.42	20.28	1.6	-5.4
21.46	22.12	0.94	-4.48
21.5	17.4	-2	-3.24
21.54	15	0.8	-4.42
21.58	12.5	-1.18	-2.3
21.62	12.6	-4.9	0.9
21.66	17.72	-1.04	-2.02
21.7	16.92	6.48	-3.32
21.74	9.16	3.82	-3
21.78	9.96	0.7	-0.84
21.82	9.68	-0.16	-0.98
21.86	9.02	-1.52	0.5
21.9	12.2	1.4	-0.1
21.94	10.46	-1.36	-1.68
21.98	11.56	-4.38	-2.74
22.02	12.3	-1.2	0.16
22.06	13.9	-2.88	3.5
22.1	12.12	-2	5.06
22.14	13.28	-2.28	3.74
22.18	11.02	-0.5	4.42
22.22	12.48	1.16	2.24
22.26	11.2	0.9	1.72
22.3	9.02	-0.28	2.12
22.34	10.376	1.0257	2.3705
22.38	10.076	1.4675	2.0077
22.42	9.8249	1.8755	1.582
22.46	9.642	2.2336	1.104
22.5	9.5481	2.5254	0.58425
22.54	8.78	-0.54	-1.48
22.58	8	3.2	2
22.62	10.06	5.52	0
22.66	8.72	9.32	-0.62
22.7	9.4	5.04	-1.7
22.74	12.82	-0.4	-3.38
22.78	14.54	-0.82	-3.92
22.82	18.46	-1.56	-5.54
22.86	16.96	-5.86	-5.76
22.9	18.32	-3.48	-6.24
22.94	21.42	-1.34	-4.28
22.98	19.02	-1.64	-2.88
23.02	16.6	-4.7	-1.36
23.06	15.56	-3.7	-3.66
23.1	12.98	2.22	-2.88
23.14	15.72	-4.18	1.24
23.18	14.62	-2.88	3.02
23.22	17.74	-0.32	-0.82
23.26	17.86	1.98	-4.56
23.3	17.36	-2.96	-1.68
23.34	17.44	-5.32	-1.5
23.38	16.66	-2.82	-3.08
23.42	17.22	-5.76	-3.06
23.46	17.72	-2.4	-2.82
23.5	20.4	0.9	-1.08
23.54	19.68	-2.1	-1.02
23.58	19.72	-4.06	-0.98
23.62	16.96	-4.24	-3.26
23.66	16.74	-0.58	-1.38
23.7	21.4	-2.82	-1.04
23.74	22.7	-3.52	-0.64
23.78	20	-2.06	-3.08
23.82	17.14	-5.36	-3.28
23.86	18.8	-3.44	-3.36
23.9	20.18	-4.02	-3.62
23.94	19.2	-2.88	-2.64
23.98	18.22	-2.5	-3.02
24.02	22.3	-8.86	-0.64
24.06	22.34	-6.8	-1.92
24.1	19.58	-8.36	-0.04
24.14	18.9	-8.7	0.72
24.18	19.36	-9.84	1.16
24.22	20.48	-7	1.94
24.26	20.86	-7.8	2.54
24.3	19.8	-5.24	1.9
24.34	22.14	-1	1.06
24.38	18	-1.08	5.2
24.42	17.04	-6.16	5.52
24.46	20.44	-7.7	1.24
24.5	20.46	-8.16	-0.5
24.54	24.04	-4.96	-1.1
24.58	18.66	-6.08	-1.92
24.62	17.76	-6.82	-1.52
24.66	14.96	-7.44	0
24.7	13.58	-6.04	0.5
24.74	14.5	-3.52	0.96
24.78	12.64	-1.28	2.64
24.82	13	-1.9	2
24.86	13.76	1.38	-0.74
24.9	16.68	0.08	-1.92
24.94	15.84	0.44	-2.9
24.98	15.28	-0.8	-1.56
25.02	15	-3.8	-0.44
25.06	18.8	2.4	-0.92
25.1	16.18	6.32	-4.14
25.14	13.7	5.1	-3.08
25.18	16.68	5.36	-2.68
25.22	16.6	3	-0.9
25.26	16.38	1.1	-2.2
25.3	19.66	1.24	-2.94
25.34	20.96	3.86	-2.1
25.38	23.94	-2.02	-3.42
25.42	24.42	-3.34	-4.06
25.46	23.34	-4.86	-3.24
25.5	21.54	2.8	-0.54
25.54	20.1	4.42	1.02
25.58	18.14	5.1	0.66
25.62	12.74	1.92	0.4
25.66	14.88	-2.68	2.08
25.7	16.98	-3.46	1.9
25.74	14.98	-4.82	-0.14
25.78	15.52	-2.3	-2.6
25.82	16.78	-3.3	-2.1
25.86	21.56	1.14	0.34
25.9	21.88	0.98	-0.14
25.94	22.74	4.48	-3.4
25.98	24.38	-0.24	-3.28
26.02	24.82	-1.42	-2.78
26.06	24.5	1.52	-3.02
26.1	23.66	2.68	-4.32
26.14	22.94	5.84	-3.42
26.18	23.18	0.66	-2.68
26.22	23.28	-2.36	-1.88
26.26	22.06	-1.04	-2.06
26.3	20.32	-2.26	-3.88
26.34	21.3	-3.4	-3.98
26.38	22.6	-5.8	-3.72
26.42	25.54	-3.48	-3.14
26.46	23.64	-4.52	-2.94
26.5	24.02	-3.12	-2.34
26.54	21.22	-0.48	-3.92
26.58	24.6	-1.48	-3.08
26.62	20.86	-2.04	-0.56
26.66	23.58	-0.18	-1.86
26.7	26	-0.28	-4.08
26.74	30.72	1.26	-7.72
26.78	31.62	2.52	-5.58
26.82	27.66	1.12	-5
26.86	27.46	-4	-0.54
26.9	28.72	-1.38	-5.12
26.94	27.5	-3.52	-6.7
26.98	27.52	-4.26	-6.5
27.02	23.36	-4.1	-7.04
27.06	21.92	3	-6.38
27.1	17.24	0.52	-3.42
27.14	23.5	4.46	-2.2
27.18	24.2	2.52	-6.6
27.22	26.92	0.32	-3.38
27.26	24.7	-1.24	-5.76
27.3	26.04	1.96	-7.1
27.34	22.56	-3.52	-5.2
27.38	24.78	1.02	-6.02
27.42	24.12	1.12	-5.36
27.46	26.04	1.32	-5.48
27.5	22.12	0.3	-5.62
27.54	18.88	-2.26	-6.9
27.58	23	-1.66	-6.04
27.62	23.62	-0.46	-5.02
27.66	24.96	1.84	-4.16
27.7	27.62	-0.9	-2.32
27.74	26.56	-2.42	-3.22
27.78	28.34	-2.28	-5.3
27.82	28.84	1.9	-5.1
27.86	27.4	2.88	-3.72
27.9	22.34	2.26	-1.48
27.94	18.56	1.6	-2.16
27.98	21.68	2.64	-3.48
28.02	17.84	-0.32	-3.5
28.06	17.28	-2.28	-1.2
28.1	23.34	-2.12	0.26
28.14	27.9	0.44	-6.08
28.18	29.32	0.9	-7.22
28.22	28.6	-0.84	-7.38
28.26	28.16	2	-7.5
28.3	29.6	0.74	-8.36
28.34	30.54	3.56	-9.44
28.38	29.7	2.58	-9.7
28.42	28.46	1.04	-9.1
28.46	26.936	2.0752	-6.9787
28.5	16.2	7.16	-5.2
28.54	21.42	-0.66	-2.44
28.58	12.48	1.14	-0.64
28.62	26.122	2.6554	-5.8651
28.66	26.96	2.6	-5.3
28.7	30.92	4	-6.56
28.74	30.02	1.82	-6.4
28.78	27.68	3.32	-5.44
28.82	27.06	2.32	-5.36
28.86	26.44	2.44	-3.8
28.9	25.78	0.4	-3.72
28.94	24.7	2.16	-3.2
28.98	24.56	2.34	-2.98
29.02	25.18	1.88	-4.1
29.06	24.78	0.44	-2.8
29.1	23.12	0.72	-2.62
29.14	20.04	-1.1	-2.66
29.18	21.26	5.3	-5.98
29.22	19.4	7.52	-6.5
29.26	20.82	4.18	-6.58
29.3	16.52	1.86	-6.44
29.34	18.7	1.66	-7.36
29.38	16.68	3.06	-6.54
29.42	15.64	1.14	-5.3
29.46	16	3.36	-5.4
29.5	16.02	1.54	-3.58
29.54	19.08	2.62	-2.16
29.58	21.18	-0.16	-1.74
29.62	22.46	-3.08	-4.7
29.66	18.254	1.6663	-2.7048
29.7	18.394	1.5378	-2.5412
29.74	18.559	1.415	-2.4171
29.78	19.08	1.48	-2.72
29.82	22.42	-0.98	-2.98
29.86	17.98	-4.68	1.94
29.9	19.442	0.98561	-2.2782
29.94	16.82	0.12	-6.28
29.98	15.04	4	-4.96
30.02	15.74	1.82	-3.2
30.06	19.26	-0.16	-3.62
30.1	15.56	2.52	-1.68
30.14	18.1	-3.9	-1.1
30.18	19.98	4	-4.48
30.22	22.08	2.48	-6.48
30.26	22.259	0.41993	-3.5118
30.3	22.603	0.39483	-3.7347
30.34	22.948	0.37783	-3.9674
30.38	25.26	2.6	-4.14
30.42	29.3	1.04	-5.24
30.46	30.18	4.74	-5.7
30.5	29.14	0.92	-6.64
30.54	31.8	0.32	-5
30.58	28.98	4.8	-0.68
30.62	25.94	-1.84	-1.74
30.66	21.34	3.46	-0.22
30.7	23.98	4.04	-4.72
30.74	26.027	0.68671	-6.401
30.78	26.261	0.76881	-6.6113
30.82	26.475	0.86081	-6.8075
30.86	26.5	3.76	-3.44
30.9	27.68	-1.38	-7.8
30.94	29.22	0.44	-9.32
30.98	27.094	1.331	-7.4133
31.02	27.181	1.4748	-7.51
31.06	27.238	1.6295	-7.5807
31.1	27.5	-3.22	-8.92
31.14	24.2	-2	-7.92
31.18	23.1	-0.42	-7
31.22	23.14	0.02	-5.84
31.26	23.9	-1.1	-8.7
31.3	25.06	-1.22	-7.66
31.34	26.645	3.0276	-7.1844
31.38	26.398	3.2742	-6.9765
31.42	27.26	3.56	-12.16
31.46	22.64	6.04	-10.64
31.5	27.74	8.68	-11.26
31.54	24.6	2.2	-6.42
31.58	25.12	10.58	-3.98
31.62	23	6.66	-1.62
31.66	26.08	5.06	-4.14
31.7	22.34	4.2	-1.48
31.74	23.94	7.36	-4.42
31.78	23.7	8.14	-0.98
31.82	19.86	6.72	0.44
31.86	18.18	4.88	0.9
31.9	20.826	0.63512	1.5763
31.94	20.554	-0.9374	1.9926
31.98	20.332	-2.5217	2.3119
32.02	17	-7.08	4.48
32.06	20.96	-9.26	2.76
32.1	21.38	-8.56	1.42
32.14	18.88	-8.02	4.62
32.18	19.28	-8.72	3.06
32.22	20.96	-10.12	2.52
32.26	23.72	-10.44	1.02
32.3	22.14	-8.16	0.12
32.34	20.2	-8.64	2.18
32.38	21.78	-9.42	1.36
32.42	21.6	-7.74	-0.22
32.46	22.32	-10.02	0.88
32.5	20.78	-7.8	-1.62
32.54	20.02	-1.04	0.26
32.58	21.26	-1.94	-2.02
32.62	17.94	-1.7	-0.1
32.66	18.46	-1.8	0.88
32.7	16.64	-1.56	-0.32
32.74	17.8	-1.8	0.82
32.78	19	-4.26	0.74
32.82	17.48	-4.12	-0.98
32.86	16.68	-4.84	-0.18
32.9	20.82	-6.32	2
32.94	22.4	-8.9	1.46
32.98	22.96	-6.42	1.34
33.02	22.12	-6.62	2.48
33.06	21.82	-6.78	1.32
33.1	23.04	-9.22	1.28
33.14	24.2	-5.94	-0.32
33.18	24.82	-6.96	-0.1
33.22	23.52	-8.3	1.24
33.26	24.08	-8.9	3.46
33.3	25.58	-6.5	3.14
33.34	23.18	-7.28	-0.06
33.38	23.42	-3.52	-0.14
33.42	21.24	-3.82	2.22
33.46	18.74	-6.22	1.04
33.5	21.98	-8.78	0.08
33.54	24.08	-3.76	-0.14
33.58	23.44	-6.28	0.88
33.62	21.14	-1.3	1.92
33.66	21.58	-0.58	0.7
33.7	12.24	0.6	-0.78
33.74	16.26	-3.64	0.8
33.78	19.44	-2.64	1.12
33.82	20.36	-6.3	0.88
33.86	20.64	-5.18	0.44
33.9	20.52	-7.88	2.6
33.94	19.62	-6.92	0.58
33.98	19.22	-5.44	0.22
34.02	13.74	-4.62	-1.12
34.06	16.64	-8.52	-1.26
34.1	18.68	-8.56	-1.06
34.14	16.42	-8.86	-1.42
34.18	17.2	-7.38	-1.58
34.22	15.4	-3.18	-2.44
34.26	15.94	-4.88	-4.24
34.3	18.2	-3.36	-3.66
34.34	14.64	-4.42	-2.52
34.38	17	-5.72	-0.94
34.42	15.78	-5.12	-1.04
34.46	13.02	-3.04	-0.78
34.5	16.38	-1.96	2.26
34.54	14.76	-3.9	1.1
34.58	16.46	-3.2	-2.08
34.62	17.26	-3.42	-2.5
34.66	16.96	-3.34	-2.9
34.7	16.58	-3.64	-4.22
34.74	17.52	-1.78	-3.12
34.78	17.18	-5.48	1.6
34.82	17.84	-4.44	2.2
34.86	19.44	-1.5	0.64
34.9	18.02	-6.9	1.22
34.94	17.64	-9.22	0.34
34.98	17.26	-7	0.48
35.02	13.96	-13.34	4.58
35.06	13.42	-14.44	6.26
35.1	17.84	-11.7	3.84
35.14	15.44	-7.58	5.38
35.18	16.06	-9.62	3.4
35.22	15.68	-9.22	3.1
35.26	16.04	-7.14	3.24
35.3	16.32	-7.38	0.94
35.34	15.06	-2.84	1.94
35.38	14.74	-1.34	0.42
35.42	18.28	-5.6	1.24
35.46	21.12	-5.04	1.5
35.5	19.98	-4.56	2.12
35.54	20.94	-5.92	0.52
35.58	20.28	-4.86	-1.2
35.62	22.8	-5.04	-2.46
35.66	23.34	-4.64	-2.24
35.7	23.08	-5.36	-2.6
35.74	23.46	-5.58	-4.72
35.78	20.72	-2.64	0.68
35.82	23.6	-1.8	-1.6
35.86	22.94	1.54	-3.08
35.9	22.94	-4.38	-1.9
35.94	22.88	-3.92	-2.5
35.98	24.3	-6.94	-3.66
36.02	22.3	-6.56	-2.24
36.06	21.94	-4.04	-3.24
36.1	22.2	-5.74	-2.48
36.14	19.48	-7.3	-3.44
36.18	21.58	-10.56	-3.2
36.22	22.56	-7.88	-2.36
36.26	22.16	-8.1	-2.82
36.3	21.2	-7.32	-2.12
36.34	20.84	-4.38	-2.5
36.38	18.54	-5.54	-2.02
36.42	20.38	-4.62	-0.34
36.46	19.62	-1.72	1.02
36.5	15.9	-6.02	-0.02
36.54	15.86	-4.56	-2.86
36.58	12.76	-3.54	-4.42
36.62	16.38	-1.04	-6.36
36.66	13.36	-5.22	-5.78
36.7	13.56	-2.66	-1.46
36.74	11.68	3.42	0.48
36.78	12.36	2.38	3.02
36.82	14.16	1.64	0.84
36.86	16.86	5.24	-3.92
36.9	20.42	4.18	-5.62
36.94	26.62	6.62	-4.64
36.98	24.12	2.12	-3.08
37.02	25.08	1.94	-3.74
37.06	25.64	4.42	-4.86
37.1	17.44	12.68	-1.84
37.14	18.66	7.98	-1.2
37.18	15.56	6.62	-1.62
37.22	14.34	6.98	-0.06
37.26	15.22	5.02	-0.72
37.3	17.7	0.62	-2.18
37.34	11.26	1.16	1.8
37.38	13.7	-1.26	3.08
37.42	14.74	-0.68	2.62
37.46	9.98	1.32	1.68
37.5	13.06	1.72	0.62
37.54	18.08	1.6	-5.22
37.58	11.08	-0.4	0.74
37.62	11.48	7.84	2.34
37.66	9.08	4.94	-0.52
37.7	5.86	7.88	5.04
37.74	12.831	3.6575	0.69658
37.78	13.171	4.0657	0.52255
37.82	18.14	-0.14	-3.88
37.86	13.62	4.68	0.92
37.9	15.14	4.5	3.5
37.94	16.74	1.78	-1.26
37.98	16.76	0.88	-3.46
38.02	17.58	1.5	-1.68
38.06	12.9	7.06	-0.6
38.1	12.98	8.76	-1.58
38.14	10.72	9.06	-1.28
38.18	16.26	5.8	-5.22
38.22	13.52	0.62	-7.18
38.26	16.38	-2.94	-3.26
38.3	14.68	-1.92	1.06
38.34	16.7	1.72	2.56
38.38	20.6	4.36	2.92
38.42	23.86	1.32	-4.86
38.46	27.86	1.28	-4.56
38.5	27.4	0.24	-6.04
38.54	23.52	-0.76	-1.94
38.58	23.4	0.38	-6.46
38.62	23.9	0.42	-5.4
38.66	21.82	0	-4.96
38.7	22.92	1.48	-5.4
38.74	21.62	-1.28	-7.28
38.78	20.56	-0.66	-5.3
38.82	18.66	-1.7	-6.56
38.86	22.6	-2.14	-7.26
38.9	20.16	1.26	-3.58
38.94	21.54	-2.52	-7.66
38.98	20.98	-3.48	-6.98
39.02	22.34	-1.62	-8.24
39.06	23.1	2.48	-6.06
39.1	23.7	0.44	-5.64
39.14	22.74	3.42	-5.76
39.18	20.78	2.36	-5.44
39.22	18.42	6.46	-2.94
39.26	18.06	5.08	-2.92
39.3	19.22	-2.12	-4.6
39.34	17.26	-0.36	-4.62
39.38	17.44	-2.84	-2.3
39.42	20.64	-1.52	-1.88
39.46	17.7	-1.34	-0.66
39.5	18.36	-3.04	0.22
39.54	15.74	-1.04	-1.2
39.58	16.22	-2.3	1.5
39.62	17.58	-5.16	-0.94
39.66	21.44	-9.12	-0.46
39.7	21	-3.6	0.84
39.74	21.98	-10.9	4.48
39.78	23.64	-11.28	0.72
39.82	22.6	-6.1	1.6
39.86	22.44	-7.58	0.22
39.9	20.62	-5.36	-0.24
39.94	20.52	-10.78	1.9
39.98	20.82	-15.02	3.48
40.02	22	-10.8	2.86
40.06	15.58	-13.32	4.06
40.1	21.38	-13.62	0.16
40.14	20.54	-12.98	1.02
40.18	19.66	-9.46	0.58
40.22	19.4	-5.52	0.52
40.26	22.78	-6.68	2.04
40.3	24.62	-6.88	3.1
40.34	25.98	-6.78	3.04
40.38	18.96	-9.86	0.12
40.42	21.04	-6.26	-1.44
40.46	21	-4.66	-2.88
40.5	20.64	-3.32	-3.32
40.54	19.94	-3.4	-1.98
40.58	19.54	-2.7	-3.06
40.62	20.26	0.12	-4.68
40.66	17.22	0.92	-1.48
40.7	16.52	1.12	0.78
40.74	15.54	-3.58	-2.7
40.78	17.02	-1.74	-0.06
40.82	17.76	-2.76	2.76
40.86	18.78	-5.16	3.14
40.9	20.84	-0.54	-1.34
40.94	19.22	-4.5	0.44
40.98	19.5	-7.3	0.46
41.02	21.42	-3.28	-0.18
41.06	19.98	-6.22	0.98
41.1	14.42	-9.1	0.02
41.14	16.86	-9.48	-2.78
41.18	15.84	-9.5	-2.86
41.22	14.34	-6.16	-3.3
41.26	15.08	-2.22	-5.28
41.3	18.6	-1.52	-5.16
41.34	18.42	-3.96	-1.84
41.38	19.36	-3.98	-2.02
41.42	20.12	-3.94	-2.68
41.46	17.48	-1.66	-1.54
41.5	12.62	-1.12	-0.82
41.54	12.92	-2.02	-1.08
41.58	14.06	-3.3	1.32
41.62	16.32	-5.1	2.84
41.66	18.56	-5.9	2.3
41.7	17.5	-9.76	2.18
41.74	20.04	-7.46	2.6
41.78	17.76	-6.88	3.32
41.82	17.26	-6.88	3.02
41.86	17.62	-5.12	2.72
41.9	20.46	-8.8	3.94
41.94	18.6	-8.02	2.04
41.98	19.42	-6.28	1.66
42.02	21.84	-3.74	1.14
42.06	21.78	-0.04	1.96
42.1	17.66	-2.56	2.98
42.14	17.8	-4.02	2.48
42.18	15.36	-2.54	2.62
42.22	13.2	-2.38	2.46
42.26	14.76	-1.58	-0.08
42.3	13.08	1.94	0.02
42.34	16.58	-0.88	-4.84
42.38	22.26	-1.5	-0.48
42.42	21.36	2.42	-2.7
42.46	15.02	-1.88	-0.34
42.5	14.2	-1.28	0.1
42.54	17.62	3.76	-1.16
42.58	19.86	3.34	-2.54
42.62	20.64	0.4	-3.48
42.66	20.92	1.6	-1.18
42.7	18.02	-2.66	1.86
42.74	15.78	-7.08	1.98
42.78	14.06	-1.56	1.46
42.82	15.76	2.78	-3.18
42.86	19.48	0.88	-3.22
42.9	17.04	-0.06	-1.22
42.94	17.44	-3.12	1.6
42.98	19.12	0.76	3.48
43.02	17.66	-4.28	4.22
43.06	13.74	-4.38	3.44
43.1	16.3	1.5	0.66
43.14	15.6	5.28	-0.18
43.18	14.42	2.66	0.08
43.22	14.14	1.2	2.44
43.26	14.02	2.26	1.44
43.3	14.46	0.62	2.98
43.34	11.98	-5.88	4.64
43.38	15.6	-2.32	3.66
43.42	15.24	-4.6	4.4
43.46	18.54	-3.4	2.92
43.5	16.6	1.96	2.2
43.54	13.7	-0.98	5.16
43.58	13.92	-1.56	3.84
43.62	15.18	-4.5	3.96
43.66	13.7	-0.34	2.88
43.7	17.02	-6.78	-0.54
43.74	17.28	-7.12	-0.5
43.78	16.72	-5.96	1.4
43.82	18.96	-1.52	-3.08
43.86	18.52	-0.1	-1.9
43.9	17.66	6.46	-2.74
43.94	21.62	8.02	-4.36
43.98	25.3	6.82	-8.3
44.02	19.02	-1.4	-2.08
44.06	24.02	-2.08	-0.08
44.1	20.76	-2.64	1.62
44.14	20.94	-9.94	-1.2
44.18	21.24	-2.18	-3.36
44.22	25.16	0.2	-6.26
44.26	24.72	0.58	-7.02
44.3	23.98	2.36	-4.34
44.34	29.14	-0.7	-1.62
44.38	24.867	0.37072	-3.3871
44.42	24.878	1.178	-3.3595
44.46	24.82	2.0251	-3.3532
44.5	24.72	7.96	-4.9
44.54	26.08	5.74	-6.24
44.58	22.94	4.52	-6.64
44.62	22.8	7.02	-2.74
44.66	23.42	3.44	-3.26
44.7	24.22	1.26	-1.92
44.74	21.08	4.32	-3
44.78	21.66	1.76	-3.08
44.82	20.32	4.86	-3.58
44.86	21	6.8	-5
44.9	19.18	4.92	-7.94
44.94	19.62	2.8	-9.94
44.98	20.16	6.48	-9.04
45.02	20.8	3.86	-8.7
45.06	20.96	4.34	-8.92
45.1	18.24	1.86	-8.16
45.14	16.8	0.8	-5.3
45.18	17.34	4.2	-5.04
45.22	16.9	2.26	-6.76
45.26	16.02	2.12	-5.28
45.3	16.6	5.16	-4.96
45.34	16.36	4.04	-5.22
45.38	18.9	0.22	-4.06
45.42	19.18	-3.48	-5.28
45.46	19.06	-2.08	-1.3
45.5	19.5	-0.1	-1.52
45.54	15.26	0.02	0.22
45.58	15.38	0.42	2.94
45.62	15.46	-1.94	3.32
45.66	16.3	-0.56	3.42
45.7	13.7	1.7	4.3
45.74	15.74	-2.78	3.78
45.78	13.44	-4.96	-1.28
45.82	14.54	1.5	2.28
45.86	18.22	1.44	-1.16
45.9	16.84	-1.24	-3.14
45.94	17.52	-1.62	-4.92
45.98	16.28	-2.72	-5.94
46.02	20.56	0.52	-4.22
46.06	20.68	1.88	-3.64
46.1	22	2.7	-4.44
46.14	20.68	5.92	-5.84
46.18	21.66	3.1	-6.78
46.22	21.76	6.82	-6.1
46.26	20.28	8.72	-3.72
46.3	18.1	5.06	-2.24
46.34	19.08	8.58	-2.54
46.38	17.92	7.06	-3.2
46.42	16.9	5.92	-1.82
46.46	15.92	4.5	-1.68
46.5	18.46	3.5	-2.04
46.54	19.5	1.5	-3.1
46.58	17.38	0.88	-4.28
46.62	17.08	0.9	-4.72
46.66	17.22	2.34	-3.06
46.7	18.6	1.06	-1.96
46.74	21	1.54	-2.58
46.78	18.98	-0.76	-1.88
46.82	19.18	1.08	-1.52
46.86	18.68	1.06	-1.34
46.9	21.86	1.14	-4.08
46.94	21.9	-2.8	-4.98
46.98	21.5	-2.18	-5.52
47.02	14.34	-5.84	-4.12
47.06	16.9	-2.78	-1.72
47.1	14	-1.04	-2.86
47.14	19.86	-3.64	-0.72
47.18	17.22	-5.18	-0.24
47.22	14.36	-3.62	-1.3
47.26	14.44	-2.18	-2.06
47.3	23.36	-2.24	-3.62
47.34	22.36	-3.34	-4.46
47.38	21.08	-4.8	-5.94
47.42	20.32	-7.26	-6.46
47.46	18.74	-5.52	-4.06
47.5	19.44	-4.6	-5.56
47.54	20.42	-5.32	-5.62
47.58	18.96	-3.92	-5.3
47.62	20.56	-2.5	-3.74
47.66	19.14	-0.72	-5.04
47.7	16.76	-1	-4.46
47.74	15.02	0.66	-5.72
47.78	13.16	0.48	-5.98
47.82	16.62	4.08	-4.78
47.86	15.12	0.36	-2.82
47.9	13.54	5.14	-2.2
47.94	11.62	7.7	-1.74
47.98	11.42	6.14	-2.66
48.02	7.96	4.7	-2.42
48.06	8.98	-1.16	-0.86
48.1	10.22	-4.26	-0.06
48.14	11.56	-1.12	1
48.18	10.8	-1.34	-0.28
48.22	12.16	1.02	0.24
48.26	15.22	-0.02	1.02
48.3	13	0.32	-0.24
48.34	15.7	0.78	-4.02
48.38	14.2	1.98	-2.92
48.42	16.38	0.7	-2.66
48.46	17.12	-0.7	-1.84
48.5	17.14	6.18	-1.84
48.54	17.32	4.84	0.26
48.58	14.42	-2.08	1.84
48.62	13.04	-5.12	-0.44
48.66	16.12	0	0.92
48.7	16.36	-5.66	1.82
48.74	19.48	-3.78	2.48
48.78	16.42	-5.7	2
48.82	16.52	-3.84	1.32
48.86	17.86	-6.9	1.28
48.9	18.26	-6.94	-0.36
48.94	19.82	-7.04	-1.18
48.98	17.98	-6.42	0.54
49.02	14.22	-2.64	2.38
49.06	17.78	0.08	2.94
49.1	19.86	-0.2	0.58
49.14	20.46	4.64	-2.54
49.18	22.74	2.64	-3.72
49.22	22.82	-5.7	-5.32
49.26	24.38	-3.26	-6.32
49.3	22.2	-6.02	-3.62
49.34	21.72	-3.4	-0.6
49.38	26.02	-3.68	-5.06
49.42	23.72	-3	-6.08
49.46	24.6	-1.64	-8.24
49.5	25.36	-1.46	-9.32
49.54	27.2	-6.46	-7.44
49.58	22.34	-8.04	-7.36
49.62	18.56	-7.68	0.02
49.66	19.8	-6.14	-2.4
49.7	18.5	-7.36	-1.14
49.74	20.78	-6.28	-1.48
49.78	19.84	-3.06	-1.84
49.82	20.42	1.64	-3.4
49.86	21.44	0.62	-4.12
49.9	24.26	0.16	-8.02
49.94	17.8	5.86	-6.68
49.98	17.76	1.2	-5.54
50.02	21.16	4.88	-3.46
50.06	21.4	4.48	-3.84
50.1	18.42	2.74	-4.02
50.14	20.64	1.94	-4.56
50.18	19.38	0.5	-4.82
50.22	15.26	-0.74	-4.1
50.26	12.3	-2.6	-2.38
50.3	20.065	3.4983	-4.2932
50.34	20.282	3.4534	-4.2449
50.38	20.524	3.3748	-4.1988
50.42	20.79	3.2655	-4.1549
50.46	21.074	3.1287	-4.113
50.5	21.376	2.9674	-4.0732
50.54	21.69	2.7845	-4.0354
50.58	22.96	6.66	-4.7
50.62	24.34	7.6	-3.44
50.66	25.54	2.54	-3.92
50.7	23	2.26	-3.2
50.74	20.74	-1.34	-1.88
50.78	26.94	2.52	-4.3
50.82	27.02	3.22	-5.44
50.86	27.04	5.24	-5.46
50.9	25.98	-0.9	-3.8
50.94	24.58	5.32	-3.88
50.98	30.76	-0.5	-9.36
51.02	25.362	0.026087	-3.7116
51.06	25.564	-0.15821	-3.6936
51.1	25.735	-0.32125	-3.6767
51.14	19.32	-2.38	1.54
51.18	24.6	-1.22	-2.6
51.22	25.34	-4.6	-2.82
51.26	25.02	-4.64	-3.02
51.3	23.4	-6.92	-5.18
51.34	23.06	-2.14	-5.4
51.38	22.96	2.62	-2.48
51.42	24.66	2.08	-1.56
51.46	25.4	0.96	-4.14
51.5	28.48	-0.7	-2.98
51.54	26.12	1.94	-3.18
51.58	26.86	1.56	-5.54
51.62	26.32	1.36	-4.5
51.66	26.86	0.02	-6.32
51.7	28.84	2.44	-4.24
51.74	27.04	1.68	-8.78
51.78	28	3.92	-6.66
51.82	28.26	0.08	-3.92
51.86	23.96	-4.32	-1.34
51.9	20.64	-5.84	4.72
51.94	22.52	-8.26	3.42
51.98	21.96	-6.72	3.06
52.02	22.76	-5.3	1.08
52.06	20.42	-5.7	0.22
52.1	19.06	-7.8	0.22
52.14	16.5	-7.84	0.24
52.18	16.68	-8.48	0.58
52.22	20.16	-8.74	-1.8
52.26	18.78	-2.78	-2.42
52.3	21.98	-1.84	-2.2
52.34	18.94	-5.98	-1.76
52.38	21.76	-2.84	-1.94
52.42	17.72	-4.76	-3.3
52.46	18.32	-5.9	-2.66
52.5	23.82	-3.4	-1.02
52.54	22.32	0.66	-1.48
52.58	17.44	4.08	0.34
52.62	15.2	3.22	3.64
52.66	13.18	3.24	7.24
52.7	10.94	0.86	7.2
52.74	11.56	2.22	5.96
52.78	10	2.24	6.22
52.82	9.24	3.72	3.5
52.86	13.12	3.84	-0.44
52.9	18.34	6.62	-1.92
52.94	21.44	1.32	-4.72
52.98	25.4	2.08	-7.76
53.02	25.76	1.64	-7.64
53.06	24.76	5.78	-6.38
53.1	24.56	0.4	-8.56
53.14	25.72	3.78	-8.64
53.18	24.615	3.3727	-5.8409
53.22	20.94	3.68	-3.62
53.26	22.76	1.58	-0.24
53.3	23.94	6.8	1.42
53.34	25.78	2.92	-3.92
53.38	24.94	1.02	-5.64
53.42	28	1.16	-7
53.46	27.3	1.68	-3.62
53.5	23.64	1.32	-6.58
53.54	25.18	0.22	-5.3
53.58	30.14	0.32	-6.04
53.62	29.94	1.18	-5.14
53.66	25.98	-2.48	-3.66
53.7	27.2	-3.78	-3.98
53.74	24.26	-1.68	-5.64
53.78	20.84	0.78	-7
53.82	21.04	-0.96	-4.36
53.86	23.36	-3.04	-4.84
53.9	21.04	-2.2	-5.48
53.94	23.24	1.42	-6.74
53.98	23.34	2.92	-6.42
54.02	21.7	-0.34	-5.86
54.06	20.78	0.64	-5.48
54.1	19.82	4.28	-4.26
54.14	22.02	6.72	-2.96
54.18	20.3	6.9	-1.62
54.22	18.86	4.9	-0.22
54.26	17.12	3.06	0.42
54.3	18.84	5.16	2.02
54.34	16.14	3	0.96
54.38	19.32	1.58	-2.86
54.42	20.22	2.44	-2.86
54.46	22.38	5.02	-4.26
54.5	22.12	6.22	-4.78
54.54	17.54	4.28	-5.44
54.58	17.32	2.62	-5.42
54.62	14.16	0.4	-3.82
54.66	17.66	-8.04	1.48
54.7	19.26	-9.4	0.56
54.74	21.3	-2.74	3.1
54.78	19.6	-1.22	1.72
54.82	19.04	-3.46	2.04
54.86	21.06	-5.76	-0.94
54.9	25.22	-5.62	-1.5
54.94	25.5	-6.94	-2.6
54.98	25.1	-6.36	-4.7
55.02	25.78	-9.66	-5.68
55.06	23.9	-4.44	-6.96
55.1	21.18	-2.74	-4.2
55.14	22.24	-7.62	-1.4
55.18	19.14	-8.92	-2.14
55.22	17.94	-5.44	2.66
55.26	22.36	-3.7	-1.08
55.3	19.44	0.58	-0.6
55.34	19.88	-5	-1.62
55.38	17.72	-5.4	-0.32
55.42	18.9	-4.16	1.28
55.46	20.34	-4.96	0.92
55.5	21.22	-4.2	0.92
55.54	19.16	-5.28	0.44
55.58	21.5	-8.6	0.12
55.62	21.08	-4.1	0.04
55.66	19.26	-2.9	-1.52
55.7	19.52	-0.98	1.36
55.74	19.26	-1.72	3.74
55.78	22.42	-9.74	3.6
55.82	24.48	-6.34	4.58
55.86	25.88	-2.72	2.76
55.9	25.64	-2.66	-0.66
55.94	25.32	-5.32	-1.08
55.98	23.08	-5.5	0.1
56.02	20.46	-6.06	3.14
56.06	20.84	-5.48	2.54
56.1	22.78	-5.56	-1.22
56.14	20.62	-2.6	-2.1
56.18	19.7	-1.14	1.12
56.22	19.18	-2.86	1.32
56.26	15.96	-2.28	-0.18
56.3	18.46	-2.42	-1.6
56.34	18.84	-0.96	-1.12
56.38	18.34	-1.9	-0.04
56.42	17	0.76	0.96
56.46	17.58	-1.34	3.22
56.5	17.28	-1.84	5.24
56.54	17.52	-1.4	1.36
56.58	17.72	-1.98	0.76
56.62	18.6	-1.44	2.14
56.66	21.26	3.9	-1.7
56.7	22.08	7.56	-2.82
56.74	23.22	-1.98	0.26
56.78	23.32	-4.12	-1.24
56.82	19	-4.9	-0.4
56.86	17.04	-4.64	-1.56
56.9	17.6	-6.34	-0.26
56.94	17.26	-3.58	-2.96
56.98	18.1	1.94	-4.6
57.02	15.26	-1.84	-6.18
57.06	16.938	-2.4283	-1.4754
57.1	16.558	-2.2016	-1.3126
57.14	15.98	-3.04	2.48
57.18	16.66	-3.26	2.02
57.22	16.82	-2.14	2.26
57.26	14.72	-0.58	-1.7
57.3	15.92	3.06	-3.16
57.34	15.66	2.36	-4.54
57.38	15.34	-2.02	-2.24
57.42	23.36	-1.14	0.48
57.46	19.18	0.24	-2.42
57.5	20.78	2.26	-3.22
57.54	21.76	3.02	-4.72
57.58	21.08	0.44	-4
57.62	19.32	-3.6	-4.68
57.66	18.94	2.26	-5.22
57.7	17.66	-0.98	-6.42
57.74	20.2	-0.62	-3.16
57.78	19.16	-4.46	-2.52
57.82	19.08	-6.12	-1.3
57.86	19.18	-4.56	-3.36
57.9	16.54	-3.22	-2.24
57.94	15.1	0.92	-1.26
57.98	13.48	4.12	0.24
58.02	14.72	-4.2	-1.52
58.06	18.42	-2.62	-1.12
58.1	21.24	-0.3	-3.56
58.14	20.34	2.7	-3.94
58.18	19.2	3.28	-3.04
58.22	18.38	3.6	-2.02
58.26	18	0.64	-1.3
58.3	18.1	-0.56	-1.94
58.34	16.06	0.88	-0.86
58.38	14.78	-4.72	0.06
58.42	15.98	-4.72	-0.64
58.46	18.44	-1.44	-1.82
58.5	16.72	-2.02	-0.02
58.54	21.6	0.6	-2.92
58.58	22.82	5.68	-4.04
58.62	20.66	4.24	-0.56
58.66	20.6	1.74	-1.3
58.7	23.16	1.5	-2.32
58.74	20.88	2.16	0.56
58.78	21.9	3.66	-0.36
58.82	19.38	-0.46	-1.34
58.86	14.28	1.9	0.66
58.9	16.36	0.32	3.34
58.94	13.56	0.54	2.26
58.98	10.96	-1.82	1.74
59.02	11	-1.44	1.32
59.06	9.24	0.12	-0.8
59.1	11.08	-1.66	-1.4
59.14	11.96	-1	-0.92
59.18	15.4	-0.06	-1.26
59.22	15.52	0.04	-1.38
59.26	14.48	-1.56	-2.1
59.3	14.36	-1.62	-1.22
59.34	13.48	1.22	-0.4
59.38	15.14	2	-1.64
59.42	11.04	-1.74	0.1
59.46	11.48	0.08	1.68
59.5	13.8	-2.5	2.62
59.54	11.76	-5.08	2.88
59.58	7.98	-1.34	2.48
59.62	8.4	-1.54	3.14
59.66	8.9	-3.32	3.12
59.7	16.2	-0.68	-2.72
59.74	18	6.22	-1.96
59.78	16.8	2.62	-4.34
59.82	17.18	1.9	-5.58
59.86	17.88	-0.98	-3.12
59.9	17.52	-3.92	-2.32
59.94	17.4	-6.5	-4.52
59.98	17.88	-6.5	-2.6
60.02	23.08	-6.84	-7.48
60.06	24.08	-3.58	-7.46
60.1	19.92	-1.18	-5.74
60.14	18.96	4.24	-3.26
60.18	15.9	1.06	-2.94
60.22	15.1	2.98	-3.86
60.26	17.92	-1.12	-0.14
60.3	16.28	-3.04	4
60.34	18.96	-9.62	4.54
60.38	19.68	-6.44	5.68
60.42	16.98	-5.62	6.32
60.46	17.232	-1.8726	-0.53708
60.5	19.32	-0.9	-5.52
60.54	16.9	-0.94	-4.64
60.58	15.34	-2.44	-5.36
60.62	17.14	-2.28	-5.36
60.66	22.18	-0.68	-2.4
60.7	21.18	3.54	-0.9
60.74	17.64	4.22	-2.94
60.78	20.42	-1.16	-4.9
60.82	20	-0.76	-5.08
60.86	27.54	0.44	-4.06
60.9	27.74	1.72	-5.02
60.94	23.7	2.26	-0.62
60.98	19	9.38	-0.82
61.02	20.28	10.26	-1.9
61.06	19.58	10.34	-0.34
61.1	17.18	7.5	-1.32
61.14	19.18	8.08	-3.02
61.18	18.84	10.14	-4.12
61.22	18.12	5.96	-3.96
61.26	18.34	3.8	-2.98
61.3	14.5	7.38	-4.22
61.34	17.26	4.84	-6.14
61.38	19.44	5.06	-5.46
61.42	18.32	1.6	-4.94
61.46	16.9	2.98	-4.66
61.5	18.72	2.02	-5.34
61.54	18.16	2.54	-4.36
61.58	14.68	1.22	-4.32
61.62	14.16	2.76	-3.04
61.66	13.64	-4.6	1.9
61.7	13.56	-5.04	3.76
61.74	10.64	-6.6	4.12
61.78	11.44	-5.2	4.44
61.82	11.56	-6.1	5.24
61.86	14.001	-3.4768	1.5353
61.9	14.628	-3.2904	1.4046
61.94	11.2	3.72	-3.72
61.98	14.42	-2.5	-2.46
62.02	20.2	-3.84	0.74
62.06	18.66	-1.9	-0.06
62.1	22.6	0.44	-1.02
62.14	22.42	-0.96	-0.54
62.18	20.88	1.32	-0.46
62.22	19.26	2.78	-3.08
62.26	21.86	6.58	-4.04
62.3	23.22	3.24	-5.46
62.34	24.9	5.46	-3.86
62.38	23.66	7.96	-6.74
62.42	23.94	8.28	-6.86
62.46	25.92	9.02	-3.2
62.5	30.96	4.76	-5.44
62.54	30.7	5.06	-7.2
62.58	24.154	4.0355	-4.0551
62.62	23.955	3.1993	-3.6729
62.66	23.744	2.3053	-3.2714
62.7	23.534	1.3841	-2.8705
62.74	23.34	0.46619	-2.4901
62.78	14.72	-7.72	2.26
62.82	16.36	-4.48	1.56
62.86	18.8	-2.96	1.24
62.9	19.12	2.26	-0.02
62.94	27.26	2.12	-4.78
62.98	24.74	-0.34	-6.74
63.02	31.86	-6.78	-2.9
63.06	29.44	-3.58	-4.56
63.1	24.84	-5.58	-2.92
63.14	25.86	1.14	-4.74
63.18	24.52	2.48	-5.5
63.22	23.76	-2.68	-4.1
63.26	23.7	1.3	-4.08
63.3	20.24	4.78	-6.56
63.34	26.34	1.94	-7.62
63.38	25.3	0.8	-7.44
63.42	31.06	0.56	-5.84
63.46	30.46	0.8	-4.7
63.5	22.46	3	-3.58
63.54	26.5	6.8	-3.22
63.58	23.32	5.5	-2.44
63.62	25.3	6.98	-2.22
63.66	25.34	7.62	-5.12
63.7	28.8	6.04	-0.22
63.74	26.5	7.66	-1.44
63.78	24.368	2.1526	-1.5812
63.82	23.853	1.4989	-1.6136
63.86	22.42	-5.94	0.74
63.9	20.42	-5.96	0.1
63.94	19.72	-1.36	-0.36
63.98	23.08	-0.16	-2.84
64.02	19.66	-3.26	-1.88
64.06	27.32	0.92	-6.96
64.1	23.72	0.26	-6.3
64.14	23.64	3.06	-4.62
64.18	23.52	0	-4.02
64.22	24.88	1.12	-4.76
64.26	25.4	1.02	-4.52
64.3	25.72	0.5	-5.74
64.34	28.08	3.04	-6.9
64.38	25.88	5.78	-7
64.42	24.96	-0.5	-6.3
64.46	23	2.86	-6.06
64.5	24.88	3.6	-6.16
64.54	27.4	6.64	-7.32
64.58	26.64	4.02	-5.26
64.62	26.46	3.64	-4.32
64.66	23.86	1.54	-2.28
64.7	19.2	-0.82	-2.78
64.74	16.06	-0.06	-2.22
64.78	14.74	-1.44	-2.3
64.82	19.42	-2.32	-3.48
64.86	19.6	-3.12	-2.68
64.9	19.48	-2.2	-3.08
64.94	20.92	0.34	-1.52
64.98	17.56	-5.54	0.02
65.02	18.2	-6.14	-0.66
65.06	21.6	-5.92	-1.4
65.1	22.48	0	-2.72
65.14	19.32	1.5	-1.98
65.18	16.46	-1.38	-1.16
65.22	14.88	1.18	-1.64
65.26	13.62	3.2	-0.94
65.3	11.82	-1.42	0.4
65.34	16.64	0.38	-1.72
65.38	16.24	6.04	-2.8
65.42	17.4	1.04	-0.2
65.46	13.82	0.28	-2.94
65.5	13.98	2.34	-0.94
65.54	13.14	1.82	0.88
65.58	14.36	-0.26	1.74
65.62	12.56	1.72	2.68
65.66	13.48	5.42	4.58
65.7	16.64	-1.96	5.84
65.74	11.96	-0.16	2.3
65.78	11.08	3.06	0.68
65.82	14.22	1.02	0.46
65.86	14.96	2.42	0.86
65.9	14.76	-2.86	-1.7
65.94	15.64	-1.64	0.86
65.98	20.38	1.64	1.28
66.02	13.153	-0.15155	2.4273
66.06	9.2	1.6	3.56
66.1	9.76	1.98	5.16
66.14	10.94	-1.74	4.54
66.18	9.08	1.12	5
66.22	11.56	-1.4	3.38
66.26	15.24	-4.78	0.7
66.3	15.82	-1.34	-0.96
66.34	15.22	-1.16	1.74
66.38	15.3	-0.72	0.56
66.42	14.14	1.62	-0.48
66.46	14.06	0.08	-0.1
66.5	16.3	0.48	-0.46
66.54	17.56	-2.58	1.5
66.58	15.08	-3.34	4.58
66.62	17.22	1.9	-1.48
66.66	17.26	5.6	-4.58
66.7	20.5	5.3	-7.84
66.74	18.12	1.3	-8.78
66.78	20.96	6.28	-5.04
66.82	28	9.34	-2.94
66.86	23.32	7.82	-5.72
66.9	28.04	8.78	-7.84
66.94	26.56	1.88	-8.16
66.98	27.1	-1.68	-9.16
67.02	30.56	-0.98	-7.1
67.06	25.68	-6.6	-2.46
67.1	27.56	-6.62	-2.44
67.14	27.76	-8.8	-0.64
67.18	28.7	-1.8211	-4.7917
67.22	28.471	-2.1383	-4.6444
67.26	29.02	1.22	-3.52
67.3	28.42	4.18	-7.2
67.34	31.06	4.24	-6.6
67.38	30.28	5.34	-6.78
67.42	28.84	2.52	-6.16
67.46	25.28	-5.18	-5.22
67.5	25.16	-7.38	-2.58
67.54	21.02	-5.76	-1.4
67.58	20.58	-4.04	1.46
67.62	23.9	6.7	-2.66
67.66	26.76	7.64	-5.18
67.7	28.52	7.96	-5.94
67.74	29.6	10.12	-8.1
67.78	29.12	4.04	-8.34
67.82	23.88	6.64	-3.68
67.86	19.74	6.34	-3.74
67.9	23.7	4.78	-4.5
67.94	25.18	3.24	-4.5
67.98	26.1	2.4	-5.46
68.02	22.4	-1.5	-4.72
68.06	20.04	-2.5	-4.24
68.1	22.24	5.94	-6.28
68.14	21.34	6.76	-7.36
68.18	27.46	2.94	-7.1
68.22	25.8	5.24	-4.96
68.26	28.26	3.72	-5.54
68.3	22.9	-1.38	-9.76
68.34	24.82	1.98	-8.76
68.38	27.62	-2.42	-6.46
68.42	22.24	1.2	-6.06
68.46	20.88	6.04	-7.62
68.5	26.3	5.74	-8.18
68.54	25.56	6.04	-10.96
68.58	24.74	4.18	-8.72
68.62	27.62	1.98	-9.44
68.66	24.56	-0.44	-11.16
68.7	20.58	1.1	-11.18
68.74	23.772	1.8752	-4.8784
68.78	23.552	1.8138	-3.713
68.82	21.62	-0.36	1.28
68.86	22.68	-7.84	2.86
68.9	25.64	-5.44	2.24
68.94	26.16	-1.62	0.64
68.98	22.7	4.48	1.02
69.02	23.04	6.78	0.6
69.06	20.2	4.56	1.14
69.1	18.48	3.2	1.92
69.14	15.34	-1.58	3.96
69.18	19.6	-3.44	5.18
69.22	18.34	-6.32	3.72
69.26	22.38	-9.2	0.48
69.3	22.04	-10.28	2.24
69.34	26.54	-8.56	4.48
69.38	25.32	-4.72	2.22
69.42	22.96	-3.5	-1.88
69.46	24.66	-4.46	-1.7
69.5	25	-6.8	-3.92
69.54	25.28	-5.78	-2.3
69.58	20.86	-0.1	-4.88
69.62	21.04	-2.5	-0.68
69.66	24.36	-6.88	3.06
69.7	22.32	1.12	-1.4
69.74	20.28	3.98	-1.84
69.78	22.62	0.66	-2.56
69.82	23.18	-0.86	-3.4
69.86	24.04	-0.2	-4.64
69.9	23.34	-0.04	-6.42
69.94	20.56	-2.38	-4.6
69.98	23.4	-1.82	-4.02
70.02	25	-5.14	-6.26
70.06	23.86	-4.1	-7.16
70.1	22.18	-1.52	-6.5
70.14	23.04	-1.82	-2.28
70.18	22.08	3.1	-5.12
70.22	25.32	-0.02	-3.48
70.26	23.58	-5.02	-2.14
70.3	23.14	0.12	-1.2
70.34	21.66	-9.04	-0.54
70.38	24.592	0.15644	-4.1801
70.42	26.26	3.2	-4.62
70.46	25.18	2.22	-5.18
70.5	24.12	3.84	-6.38
70.54	24.42	2.72	-5.64
70.58	25.9	3	-6.24
70.62	25.18	2.96	-3.6
70.66	21.8	-1.86	-1.3
70.7	21.72	-1.74	-1.96
70.74	21.04	0.96	-2.86
70.78	22.24	1.54	-0.7
70.82	18.24	3.1	1.52
70.86	16.36	-5.44	1.24
70.9	18.28	-1.6	-1.22
70.94	18.3	-0.06	-1.42
70.98	18.84	-4.96	0.16
71.02	15.18	-1.14	2.92
71.06	18.924	-0.35709	-0.88234
71.1	17.88	3.38	0.56
71.14	17.94	-0.76	-0.42
71.18	16.78	-1.56	0.44
71.22	21.08	0.02	-3.44
71.26	23.54	-1.2	-4.48
71.3	22.64	0.16	-5.3
71.34	22.2	-0.44	-5.22
71.38	23.72	5.54	-3.96
71.42	18.28	-3.16	-3.8
71.46	16.82	-1.84	-2.68
71.5	13.7	-3.48	0.18
71.54	14.9	-8.46	2.94
71.58	16.52	-4.94	4.14
71.62	16.28	-7.28	2.4
71.66	14.54	-3.46	4.7
71.7	18.68	-3.42	6.4
71.74	18.14	-6.38	7.46
71.78	21.8	-4.7	4.62
71.82	20.12	-6.7	2.5
71.86	19.72	-10.24	0.22
71.9	22.12	-8.72	1.48
71.94	21.04	-9.54	0.68
71.98	23.1	-7.46	0.42
72.02	19.74	-6.24	0.88
72.06	21.4	-3.72	3.78
72.1	18.24	-6.6	4.02
72.14	20.78	-2.66	6.4
72.18	17.18	-4.28	4.2
72.22	12.94	4.68	4.94
72.26	13.42	2.98	2.74
72.3	15.28	-3.6	4.78
72.34	15.74	-2.38	4.36
72.38	14.6	-2.76	5.1
72.42	16.44	-7.44	4.18
72.46	20.44	-4.88	1.06
72.5	20.86	-0.48	3.1
72.54	18.26	-6.08	1.96
72.58	17.94	-6.02	1.62
72.62	22.94	-3.84	0.58
72.66	20.82	-5.84	0.62
72.7	21.4	-5.96	-0.1
72.74	20.12	-5.16	1.64
72.78	20.22	-5.94	1.18
72.82	17.8	-9.38	1.24
72.86	16.96	-4.72	0.52
72.9	19.12	-5.64	0.26
72.94	18.42	-7.02	-0.68
72.98	17.3	-7.26	0.04
73.02	18.38	-6.86	1.68
73.06	17.98	-0.64	-1.14
73.1	17.04	-0.86	-1.38
73.14	21.4	-3.98	-0.58
73.18	21.62	-5.62	0.52
73.22	21.3	-5.1	0.26
73.26	18.236	-2.9144	0.70982
73.3	18.042	-2.7458	0.92319
73.34	13.38	-1.84	3
73.38	16.1	-2.34	1.38
73.42	18.4	-1.2	0.48
73.46	17.7	-0.9	0.38
73.5	18.36	-5.04	2.3
73.54	16.42	0.56	3.28
73.58	15.58	-4.58	0.8
73.62	17.4	-4.68	0.74
73.66	14.32	-5.66	-1.52
73.7	14.5	-6.4	-0.92
73.74	15.98	-4.02	-1
73.78	16.2	-4.3	-0.82
73.82	18.1	-0.58	-0.98
73.86	17.76	-1.28	-0.92
73.9	16.3	-7.58	2.18
73.94	14.5	-3.42	1.64
73.98	17.48	-3.12	1.08
74.02	17.08	-4.18	1.3
74.06	15.3	-8.84	1.6
74.1	17.04	-7.7	-0.02
74.14	22.12	-7.48	1.64
74.18	24.98	-9.84	1.82
74.22	23.54	-7.32	-2.22
74.26	23	-11.94	1.58
74.3	22.7	-8.62	-1.34
74.34	20.82	-4.24	-3.52
74.38	18.34	-6.66	-1.56
74.42	18.52	-4.1	-4.7
74.46	16.1	-2.92	-3.36
74.5	15.12	-0.04	-4.16
74.54	13.96	1.1	-3.8
74.58	16.78	-1.32	-0.46
74.62	16.46	2.04	0.34
74.66	15.64	-2.84	0.96
74.7	16.86	-1.86	-0.94
74.74	17.66	1.76	-3.58
74.78	16.1	-1.4	-1.12
74.82	16.02	-0.12	0.2
74.86	13.08	2.04	1.8
74.9	15.28	-2.62	-0.54
74.94	11.2	-1.28	0.1
74.98	12.58	-6.62	0.94
75.02	14.58	1.22	-3.68
75.06	15.72	1.64	-2.3
75.1	17.36	-2.86	-0.32
75.14	20.38	1.36	-1.68
75.18	22.96	0.18	-2.58
75.22	21.98	0.96	-3.9
75.26	21.32	0.04	-4.46
75.3	24.46	0.22	-2.28
75.34	22.7	2.44	-2.34
75.38	20.4	-1.04	1.9
75.42	20.14	-5.3	-1.44
75.46	19.54	-3.1	-0.66
75.5	20.34	-7	2.6
75.54	24.56	-5.22	0.82
75.58	21.94	-2.36	0.88
75.62	19.22	-5.08	0.86
75.66	18.66	-6.46	3.06
75.7	13.18	-1.08	4.34
75.74	12.5	-4.96	3.68
75.78	15.688	-3.2247	2.2596
75.82	6.5	10.18	0.8
75.86	9.34	6.42	-1.52
75.9	16.116	-3.224	2.1343
75.94	16.409	-3.1844	2.0227
75.98	16.761	-3.126	1.8821
76.02	15.12	-10.38	3.94
76.06	20.32	-5.82	2.34
76.1	23.22	-6.26	0.62
76.14	22.74	-5.22	1.82
76.18	23.1	-5.9	-0.76
76.22	19.98	-5.58	-0.24
76.26	18.42	-1.22	0.1
76.3	17.04	6.36	0.7
76.34	21.26	2.02	1.38
76.38	21.46	-2.28	1.28
76.42	18.9	-5.26	-1.86
76.46	22.64	-0.42	-1.54
76.5	17.04	-5.94	-0.86
76.54	19.68	-6	1
76.58	14.94	-0.34	-5.36
76.62	13.72	0.56	-5.92
76.66	17.26	3.94	-3.54
76.7	14	-2.46	-3.46
76.74	14.26	-2.48	1.44
76.78	14.48	0.54	-1.24
76.82	18.2	2	-4.4
76.86	19.44	1.7	-2.68
76.9	20.1	0.84	-2.2
76.94	17.68	-1.12	-1.88
76.98	19.56	0.58	-1.22
77.02	18.84	-0.78	-0.14
77.06	23.14	0.08	1.58
77.1	25.68	1.04	-4.1
77.14	22.9	3.12	-2.9
77.18	26.52	3.96	-4.02
77.22	26.16	3.62	-5.64
77.26	28.78	8.04	-3.66
77.3	30.28	9.78	-0.68
77.34	29.86	6.84	-3.26
77.38	30.02	5.92	-2.66
77.42	29.32	7.76	-4.9
77.46	27.5	5.74	-5.7
77.5	28.08	8.02	-7.22
77.54	28.52	4.24	-5.18
77.58	30.4	6.54	-5.48
77.62	24.04	8.58	-4.34
77.66	24.48	5.94	-8.1
77.7	25.9	6.58	-10.58
77.74	24.96	6.8	-8.66
77.78	27.86	7.24	-3.1
77.82	26.52	4.9	-3.62
77.86	23.64	-0.4	-2.44
77.9	27.14	4.9	-3.66
77.94	28.34	-0.58	-8.32
77.98	24.12	2.36	-4.98
78.02	23.98	1.36	-5.58
78.06	20.4	4.18	-2.86
78.1	22.06	1.22	-3.7
78.14	23.9	-1.26	-6.42
78.18	25.22	2.22	-6.76
78.22	20.26	0.48	-8.8
78.26	20.4	-2.5	-6.02
78.3	22.08	-5.66	-6.46
78.34	17.4	-1.12	-6.34
78.38	14.7	-2.86	-5.38
78.42	16.6	-5.38	-4.3
78.46	17.5	-5.1	-4.46
78.5	16.08	-4.32	-4.86
78.54	19.32	-6.28	-2.2
78.58	19.34	-4.2	-0.94
78.62	17.9	-8.26	-3.42
78.66	19.9	-3.52	-2.84
78.7	18.64	-4.66	-0.72
78.74	17.74	-4.6	-1.56
78.78	17.3	-4.62	-1.04
78.82	18.98	-3.34	-1.96
78.86	19.38	-5.26	-2.02
78.9	22.16	-0.54	-1.32
78.94	17.5	-3.18	-0.72
78.98	18.14	-5.46	1.2
79.02	14.48	-7.02	-0.86
79.06	14.1	-5.42	1.18
79.1	18.68	-8.02	1.88
79.14	18.98	-3.92	3.32
79.18	19.24	-2.44	3.3
79.22	20.02	-6.42	2.8
79.26	21.4	-6.76	-1.1
79.3	21.62	-5.92	-4.02
79.34	22.24	-4.26	-4.16
79.38	20.76	-8.02	-0.78
79.42	18.72	-9.06	-0.92
79.46	15.04	-11.64	0.88
79.5	14.72	-8.3	1.28
79.54	15.1	-7.8	-2.74
79.58	15.94	-4.02	-0.98
79.62	16.76	-4	0.38
79.66	14.76	-7.22	0.54
79.7	16.12	-10.24	1.86
79.74	20.06	-13.34	1.1
79.78	20.32	-9.32	-2.2
79.82	21.62	-8.7	-4.8
79.86	22.08	-3.78	-9.36
79.9	25.22	-3.52	-8.52
79.94	23.92	0.16	-8.68
79.98	22.12	-0.68	-6.28
80.02	18.72	-1.3	-5.4
[truncated: 1,065 more rows]
