# Supplementary material for: Mean flow and turbulence structure over exposed roots on a forested floodplain: Insights from a controlled laboratory experiment
Source: PLoS One. 2020 Feb 26;15(2):e0229306. doi: 10.1371/journal.pone.0229306 (PMC7043746; doi:10.1371/journal.pone.0229306)
Supplement: S1 File — (ZIP) [file pone.0229306.s001.zip › data_and_scripts/velocity_data/t21_056_replaced.csv]

0.02	14.74	-6.66	-1.26
0.06	15.5	-6.38	0.42
0.1	16.78	-3.14	-1.3
0.14	18.64	-7.26	-2.34
0.18	23.22	-10.34	-0.52
0.22	22.4	-13.18	-0.54
0.26	22.92	-11.66	-0.64
0.3	19.78	-9.64	-2.18
0.34	20.44	-5.6	-1.28
0.38	17.6	-7.94	0.06
0.42	19.12	-7.14	0.2
0.46	16.84	-5.62	0.7
0.5	13.56	-5.5	3.32
0.54	12.24	-4.8	5.5
0.58	13.68	-7.62	3.86
0.62	13.5	-6.64	3.74
0.66	10.06	-8.98	1.08
0.7	12.5	-6.32	3.62
0.74	15.38	-10.36	-1.8
0.78	17.94	-7.34	-2.38
0.82	15.72	-6.32	-4.86
0.86	21.34	-3.64	-2.74
0.9	20.26	-0.78	-0.14
0.94	18.4	-2.42	-0.3
0.98	19.08	-3.28	-1.78
1.02	18.24	-2.76	-1.64
1.06	16.54	-0.18	-1.18
1.1	13.18	0.84	-2.7
1.14	13.52	4.68	-1.28
1.18	13.12	3.78	-1.18
1.22	16.4	5.04	-3.48
1.26	15.32	4.18	-2.3
1.3	12.1	1.62	-1.2
1.34	14.14	-4.46	2.86
1.38	16.72	-3.4	-0.02
1.42	17.6	-2.18	-1.86
1.46	16.56	-2.04	-2.4
1.5	17.08	-2.7	-3.06
1.54	15.78	-2.56	-4.6
1.58	18.94	0.26	-6.26
1.62	18.1	-1.7	-2.02
1.66	14	2.72	-0.46
1.7	9.54	2.34	-0.06
1.74	13.24	-5.52	-0.3
1.78	14.44	0.6	-2.52
1.82	13.48	5.38	-1.58
1.86	14.26	7.04	0.04
1.9	14.08	2.7	-0.06
1.94	12.18	-1.3	-1
1.98	11.1	0.56	0.9
2.02	12.04	-4.2	-2.16
2.06	14.58	-2.6	-2.7
2.1	16.02	-0.02	-1.18
2.14	17.14	-6.12	-1.7
2.18	14.2	-7.8	-3.12
2.22	16.24	-9.36	-4.3
2.26	16.084	-5.7311	-0.5155
2.3	16.485	-6.0972	-0.40545
2.34	16.886	-6.3995	-0.29772
2.38	17.28	-6.6422	-0.19333
2.42	17.66	-6.8295	-0.093305
2.46	18.021	-6.9654	0.0013342
2.5	16.72	-6.12	1.54
2.54	19.58	-9.42	2.36
2.58	21.88	-3.56	3.32
2.62	21.84	-5.5	3.42
2.66	14.36	-3.52	0.72
2.7	19.427	-6.9352	0.39881
2.74	19.476	-6.8278	0.42712
2.78	19.56	-1.92	-0.86
2.82	20.74	-6.64	0.1
2.86	18.18	-10.96	1.34
2.9	19.2	-10.14	0.74
2.94	20.28	-6.8	1.54
2.98	17.48	-7.58	-3.3
3.02	15.74	-3.16	-5.34
3.06	14.32	-7.04	-1.7
3.1	16.32	-6.62	1
3.14	17.12	-5.72	0.02
3.18	14.2	-3.52	0.52
3.22	13.1	-4.46	2.28
3.26	13.48	-5.28	3.18
3.3	11.4	-0.74	4.9
3.34	10.52	0.52	6.78
3.38	12.04	-0.94	6.54
3.42	10.783	0.24325	0.07822
3.46	12.86	-4.12	-3.26
3.5	10.86	1.98	-4.7
3.54	9.04	2.62	-3.88
3.58	8.44	5.62	-6.66
3.62	10.32	2.56	-7.66
3.66	11.08	7.72	-4.2
3.7	10.74	2.24	0
3.74	9.76	-2.42	1.86
3.78	8.94	-4.1	2.72
3.82	13.86	-5.28	0.56
3.86	14.78	-0.18	-1.7
3.9	14.1	-2.4	-3.12
3.94	16.22	-1.48	-1.98
3.98	13.86	-2.4	-0.18
4.02	12.9	-3.7	2.56
4.06	11.14	-6.16	3.58
4.1	14.18	-3.46	3.96
4.14	16.48	-5.34	1.5
4.18	18.24	-7.56	-0.46
4.22	20.66	-7.3	-0.5
4.26	20.26	-6.6	-1.4
4.3	18.34	-4.52	-3.6
4.34	17.78	-3.76	-2.12
4.38	18.32	1.04	-2.16
4.42	17.56	-0.4	-0.06
4.46	13.16	-3.34	1.46
4.5	15.26	1.34	1.08
4.54	12.52	0.28	-0.88
4.58	9.88	-0.3	-4.44
4.62	14.567	0.74069	-0.59809
4.66	12.28	-0.54	2.68
4.7	15.62	-1.56	2.92
4.74	15.32	-1.66	2.5
4.78	14.78	-2.56	0.46
4.82	15.06	6.08	0.22
4.86	15.08	4.86	-4.3
4.9	14.22	0.86	-2.62
4.94	13.44	2.74	-1.02
4.98	15.7	1.62	0.08
5.02	9.46	-3.24	1.52
5.06	12.8	-4.78	1.04
5.1	12.86	-4.12	4.2
5.14	10.6	-0.18	0.82
5.18	13.32	0.92	2.44
5.22	17.78	-4.86	0.26
5.26	21.32	-9.56	-1.34
5.3	20.44	-9.48	4.82
5.34	20.54	-11.66	2.28
5.38	19.76	-8.26	0.6
5.42	20.24	-10.1	0.38
5.46	21.92	-8.98	0.74
5.5	18.9	-8.78	-0.48
5.54	21.32	-10.48	2
5.58	22.54	-5.98	1.24
5.62	25.08	-7.98	4.58
5.66	24.54	-10.52	0.04
5.7	24.8	-9.26	-2.52
5.74	25.78	-11.36	2.5
5.78	25.56	-11.44	-0.42
5.82	23.8	-12.54	-1.7
5.86	22.58	-8.08	-0.42
5.9	23.74	-11.44	1.86
5.94	23.92	-5.86	-2.5
5.98	25.44	-6.92	-4.12
6.02	24.98	-9.7	-2.36
6.06	20.94	-11.12	-1.56
6.1	23.72	-10.14	2.86
6.14	24.06	-8.56	0.68
6.18	21.78	-10.6	1.62
6.22	19.12	-9.7	5.66
6.26	25.04	-11.52	1.28
6.3	25.68	-12.72	-0.74
6.34	26.5	-13.78	0.9
6.38	28.4	-9.9	1.86
6.42	29.18	-8.18	-0.58
6.46	27.6	-8.44	-0.6
6.5	22.03	-7.8262	1.5321
6.54	21.075	-7.3849	1.6868
6.58	20.093	-6.9484	1.8571
6.62	13.28	1.26	3.04
6.66	13.84	0.46	-2.58
6.7	14.2	-0.18	0.46
6.74	16.36	-8.04	3.78
6.78	20.5	-10.58	5.52
6.82	17.34	-11.72	2
6.86	14.8	-5.24	6.28
6.9	15.66	-5.1	5.3
6.94	12.14	-7.96	5.12
6.98	15.24	-4.92	8.26
7.02	18.12	-0.98	5.08
7.06	16.36	-3.82	1.86
7.1	18.14	-3.52	4.56
7.14	19.04	-9.7	2.86
7.18	16.74	-9.02	0.42
7.22	17.6	-9.84	0.92
7.26	16.48	-10.56	4.78
7.3	20	-10.14	-0.58
7.34	16.62	-6.74	3.92
7.38	19.3	-8.84	4.36
7.42	20.9	-7.24	1.94
7.46	18.05	-3.9365	0.70298
7.5	20	3	-7.98
7.54	19.24	1.52	-3.22
7.58	18.3	3.5	-2.4
7.62	18.42	5.92	-3.1
7.66	17.36	0.28	4.66
7.7	12.1	-3.92	5.6
7.74	14.96	-5.04	2
7.78	15.52	-10.2	1.52
7.82	15.14	-10.44	1.32
7.86	18.9	-9.78	-2.34
7.9	18	-5.5	-6.22
7.94	19.86	-5.88	-6.5
7.98	19.7	-3.82	-7.08
8.02	20.18	-4.34	-6.76
8.06	16.98	-7.3	-4.66
8.1	15.84	-3.98	-1.24
8.14	17.2	-0.86	-0.18
8.18	15.52	-3.46	2.3
8.22	16.5	-3.16	1.54
8.26	10.46	-5.2	1.36
8.3	13.24	-7.08	2.6
8.34	15.06	-5.06	1.9
8.38	16.96	-0.6	2.8
8.42	16.72	1.86	-0.66
8.46	20.06	7.02	0.02
8.5	14	0.88	-5.18
8.54	14.74	0.86	-2.64
8.58	13.26	1.64	-1.18
8.62	13.6	2.06	0.1
8.66	13.62	-1.58	-2.58
8.7	13.76	1.68	0.42
8.74	12.22	2.16	1.66
8.78	11.86	0	2.12
8.82	13.28	-1.7	3.1
8.86	15.26	-2.3	3.3
8.9	16.48	-6.44	2.54
8.94	17.02	-7.14	0.7
8.98	17.3	-5.4	-0.18
9.02	16.72	-4.22	-1.88
9.06	15.1	0.12	-3.72
9.1	14.98	-3.2	-3.12
9.14	13.8	-3.38	-2.22
9.18	13.66	-3.14	-0.88
9.22	11.54	-3.12	-0.4
9.26	13.42	-2.58	0.82
9.3	14.96	-0.26	1.46
9.34	14.48	1.42	0.34
9.38	15.68	-1.48	-1.82
9.42	17.2	-1.3	-4.32
9.46	18.12	-1.16	-5.22
9.5	19.52	2.38	-2.68
9.54	21.1	0.28	-5.88
9.58	16.34	-2.68	-4.44
9.62	12.78	2.14	-1.3
9.66	16.46	1.82	-0.14
9.7	16.54	2.72	-1.56
9.74	16	6.92	-1.26
9.78	16.94	5.12	-0.12
9.82	16.32	0.7	2.68
9.86	14.16	-1.66	2.16
9.9	13.86	-1.34	-1.88
9.94	16.44	-0.94	-2.28
9.98	15.48	-1.8	-1.08
10.02	18.86	2.14	-6.5
10.06	15.169	-1.5766	-1.3753
10.1	14.991	-2.2106	-1.5032
10.14	14.841	-2.8354	-1.6256
10.18	13.94	-5.9	-5.16
10.22	16.14	-2.12	-2.52
10.26	12.32	-5.74	0.64
10.3	15.28	-7.08	-0.52
10.34	14.96	-7.22	-0.8
10.38	14.96	-4.5	-1.54
10.42	15.28	-6.58	-2.3
10.46	14.52	-1.94	0.58
10.5	15.78	-4.5	2.52
10.54	22.7	-0.1	-5.62
10.58	18.6	-3.2	-1.42
10.62	18.16	-9.82	0.24
10.66	19.44	-4.52	2.36
10.7	17.84	-3.4	-1.6
10.74	19.96	-8.12	-3.5
10.78	17.32	-6.66	-1
10.82	17.78	-3.26	-2
10.86	18.98	-3.46	-5.72
10.9	16.02	-3.82	-3.66
10.94	18.22	-4.3	-0.54
10.98	15.66	-6.14	1.56
11.02	16.2	-5.98	-0.24
11.06	14.7	-4.98	-3.8
11.1	15.16	-5.08	-5.1
11.14	13.32	-6.52	-4.64
11.18	14.68	-5.96	-1.3
11.22	14.18	-6.8	0.16
11.26	16.88	-11.1	0.88
11.3	14.32	-4.7	0.76
11.34	18.56	-0.1	0.66
11.38	14.68	-4.52	-1.08
11.42	14.72	-1.06	-0.64
11.46	16.08	0.18	-0.16
11.5	17.64	-0.24	-1.16
11.54	13.56	1.1	-2.28
11.58	15	4.22	-2.72
11.62	17.3	0.02	-0.74
11.66	13.28	-1.06	1.56
11.7	15.08	-2.7	1.4
11.74	15.64	0.34	-0.42
11.78	19.5	1.94	-1.54
11.82	17.66	-4.1	0.22
11.86	18.6	-8.32	3.62
11.9	20.3	-8.18	-1.7
11.94	15.96	-11.66	-3.26
11.98	17.18	-10.16	-1.24
12.02	19.22	-12.54	0.2
12.06	17.02	-9.78	1.64
12.1	16.2	-9	2.38
12.14	12.3	-11.12	4.56
12.18	16.74	-11.7	2.14
12.22	15.86	-14.06	2.84
12.26	14.04	-14.2	0.42
12.3	12.728	-5.6533	0.40124
12.34	9.54	-2.06	-1.44
12.38	8.86	-6.2	-1.36
12.42	12.783	-4.1593	-0.29777
12.46	12.923	-3.6645	-0.55353
12.5	16.88	5.24	-6.86
12.54	14.62	8.06	-4.36
12.58	11.78	8.72	-4.06
12.62	14.44	5.72	-1.26
12.66	7.2	6.48	0.06
12.7	8.64	0.98	3.74
12.74	12.76	-4.34	4.96
12.78	12.04	-4.94	3.5
12.82	15.494	0.25355	-2.3071
12.86	14.06	-2.5	-5.92
12.9	18.48	-4.16	-2.42
12.94	20.88	-3.7	-4.46
12.98	20.58	-5.46	-4.34
13.02	22.02	-4.94	-2.3
13.06	19.52	-1.72	-4.16
13.1	18.66	4.02	-3.28
13.14	15.22	5.14	-4.16
13.18	16.28	-0.9	2.58
13.22	16.66	3.98	2.98
13.26	16.2	5.26	3.84
13.3	10.94	5.74	0.16
13.34	11.64	3.94	3.4
13.38	12.62	2.84	5.8
13.42	9.64	-3.86	5.6
13.46	9.1	-2.94	1.8
13.5	5.96	0.5	0.9
13.54	15.16	2.28	-4.52
13.58	12.68	-1.36	-1.72
13.62	14.9	-2.4	1.26
13.66	13.98	-2.12	-0.94
13.7	19.92	0.86	-6.56
13.74	20.06	-0.42	-1.74
13.78	17.14	2.46	-2.2
13.82	16.3	1.84	-0.14
13.86	15.44	1.68	-0.24
13.9	14.74	-2.32	-3.7
13.94	18.88	-3.8	4.08
13.98	19.74	-2.18	-4.74
14.02	17.84	-0.08	-3.76
14.06	17.48	2.12	-2.24
14.1	15.46	2.28	-1.44
14.14	17.94	-3.16	-0.32
14.18	15.18	-5.72	-0.04
14.22	18.6	-7.7	-0.84
14.26	18.06	-10.32	-2.24
14.3	18.24	-9.44	-0.56
14.34	18.3	-8.04	-3.36
14.38	16.84	-0.1	-7.72
14.42	16.98	-0.16	-6.52
14.46	17.84	-1.26	-6.18
14.5	19.18	-2.98	-6.56
14.54	18.24	-7.72	-7.8
14.58	15.9	-8.14	-3.74
14.62	16.18	-10.04	-2.08
14.66	12.92	-7.12	-1.38
14.7	12.86	-6.12	-3.38
14.74	13.42	-5.78	-1.3
14.78	12.8	-5.72	-0.52
14.82	14.32	-4.12	-0.96
14.86	13.98	-3.08	-0.22
14.9	14.8	-6.8	-2.08
14.94	16.96	-4.64	-2.34
14.98	17.94	-4.22	-2.4
15.02	15.72	-4.16	-0.52
15.06	19.48	-5.5	-1.8
15.1	20.24	-10.6	-1.2
15.14	18.22	-9.46	0.5
15.18	17.4	-4.24	-3.44
15.22	18.4	-0.2	-3.04
15.26	18.24	-1.66	-0.9
15.3	17.96	-6.14	-0.16
15.34	17.04	-7.48	-0.42
15.38	11.98	-7.52	3.08
15.42	11.48	-11.82	5.08
15.46	14.9	-10.56	4.78
15.5	15.58	-10.28	7.34
15.54	18.54	-4.98	-0.6
15.58	17.14	-3.54	-1.92
15.62	17.62	-5.88	-1.42
15.66	19.22	-1.12	-3.1
15.7	16.6	-4.64	-0.94
15.74	15.62	-5.5	-1.4
15.78	15.78	-3.68	-1.24
15.82	15.56	-4.24	-1.8
15.86	17.02	-1.78	0.56
15.9	16.84	-4.04	-0.82
15.94	16.12	-3.84	5.32
15.98	19.08	-6.22	1.88
16.02	17.6	-4.64	1.48
16.06	14.2	-4.52	0.48
16.1	15.2	-1.88	0.5
16.14	15.96	-4.9	0.1
16.18	15.36	-6.18	-0.54
16.22	15.84	-3.88	0.34
16.26	17.34	-2	0.76
16.3	17.14	-3.56	0.8
16.34	16.38	-4.48	-0.18
16.38	16.5	-4.98	-0.5
16.42	17.86	-4.5	-0.02
16.46	16.96	-4.18	-0.38
16.5	16.96	-4.34	0.6
16.54	15.68	-6.64	0.54
16.58	17.7	-4.94	0.94
16.62	15.34	-5.34	0.08
16.66	16.5	-5.04	-0.1
16.7	16.24	-5.8	0.52
16.74	16.14	-6.9	-0.06
16.78	16.4	-5.4	-0.68
16.82	16.3	-6	-1.12
16.86	16.98	-3.98	-2.3
16.9	16.48	-4.82	-0.94
16.94	16.3	-4.3	-2.6
16.98	12.68	-1.98	-0.54
17.02	16.02	-3.88	-1.7
17.06	17.42	-0.5	-1.6
17.1	13.34	1.16	-1.46
17.14	10.4	-0.44	-1.52
17.18	10.86	-1.52	-2.06
17.22	8.02	-1.88	-1.8
17.26	7.36	-1.7	-1.36
17.3	6.78	-1.7	-0.24
17.34	6.36	0.98	1.82
17.38	8.06	-2.9	3.22
17.42	10.22	-3.08	3.88
17.46	8.68	-8.2	3.76
17.5	11.26	-13.02	4.96
17.54	10.36	-13.52	2.84
17.58	14.86	-12.16	0.52
17.62	12.06	-8.52	-3.34
17.66	7.4	-2.3	-3
17.7	8.8	-3.32	-0.24
17.74	8.7	-8.98	2.32
17.78	10.4	-4.06	-4.12
17.82	11.76	-4.46	-2.3
17.86	15.546	-2.5729	-4.405
17.9	16.685	-1.3105	-5.0886
17.94	19.54	4.4	-6.32
17.98	21.12	1.3	-2.64
18.02	20.48	0.16	-4.38
18.06	21.92	2.36	-6.2
18.1	19.66	3.86	-7.62
18.14	21.46	4.94	-8.1
18.18	22.28	6.04	-4.74
18.22	20.7	1.74	-6.46
18.26	19.16	0.48	-1.44
18.3	16.2	0.16	2.96
18.34	15.26	0.8	2.32
18.38	16.86	3.56	5.08
18.42	17.88	7.36	1.28
18.46	22.4	5.62	0.88
18.5	25.54	0.88	0
18.54	23.98	0.3	-2.3
18.58	20.78	2.36	-3.4
18.62	23.04	3.38	-6.74
18.66	21.42	-0.94	-5.2
18.7	19.64	-0.62	-6.72
18.74	19.84	-5.06	-4.86
18.78	17.9	-11.96	-1.5
18.82	18.34	-6.12	-3.72
18.86	17.94	-4.86	0.66
18.9	21.2	-5	2.54
18.94	23.34	-2.16	-1.54
18.98	21.22	-1	-1.62
19.02	21.76	-0.14	-3.76
19.06	22.98	-1.28	-5.66
19.1	22.1	-1.66	-4.4
19.14	24.52	0.48	-1.58
19.18	23.28	-1.86	-2.86
19.22	23.68	-0.24	-4.58
19.26	19.38	-0.56	1.06
19.3	18.64	0.58	-2.8
19.34	20.02	0.1	-5.02
19.38	18.54	0.18	-4.64
19.42	18.12	-1.18	-4.3
19.46	17.42	-3.82	-5.56
19.5	15.74	-2.6	-3.64
19.54	18.48	0.14	-1.7
19.58	16.72	-5.78	-2.1
19.62	16.22	-7.62	0.46
19.66	17.3	-7.08	1.84
19.7	18.18	-3.64	2.8
19.74	21.58	-2.58	0.8
19.78	23.62	-2.64	-0.12
19.82	22.3	-3	-4.44
19.86	25.58	-0.56	-5.12
19.9	25.48	-5.98	-2.24
19.94	26.96	-3.46	-6.46
19.98	27.96	-3.62	-6.76
20.02	25.1	-4.18	-4.8
20.06	28.62	-1.52	-9.64
20.1	20.322	-3.4829	-5.516
20.14	18.563	-3.5904	-5.5663
20.18	16.06	-8.68	-0.64
20.22	15.26	-1.52	-3.48
20.26	14.26	-4.76	-4.6
20.3	8.44	-5.86	-3.6
20.34	9.5	-3.3	-6.5
20.38	9.76	-3.98	-7.16
20.42	7.66	-1.24	-5.82
20.46	11.74	-0.28	-4.04
20.5	18.34	1.32	-5.44
20.54	19.74	-3.74	-4.86
20.58	18.12	-1.56	-4.42
20.62	20.22	-1.66	-3.12
20.66	20.62	-3.7	-4.86
20.7	18.62	-5.16	-7
20.74	18.54	-2.34	-4.8
20.78	17.88	-4.34	-4.18
20.82	20.06	-9.2	-1.4
20.86	18.04	-6.48	-3.46
20.9	14.78	-5.94	-0.06
20.94	13.72	-4.68	-0.16
20.98	16.981	-8.0396	-0.19692
21.02	16.863	-8.3829	0.15677
21.06	16.758	-8.6179	0.44221
21.1	16.664	-8.7306	0.64896
21.14	13.4	-11.3	8.52
21.18	16.54	-9.06	4.88
21.22	18.54	-9.6	2.88
21.26	17.28	-6.62	-3.82
21.3	18.66	-5.56	-1.34
21.34	17.38	-6.74	-3.36
21.38	14.74	-2.88	-6.86
21.42	14.4	-3.42	-2.36
21.46	16.6	-4.04	-2.32
21.5	18.92	-1.04	-1.48
21.54	13.98	5.52	-5.46
21.58	15.36	2.9	-5.04
21.62	17.56	7.4	-4
21.66	18.36	8.88	-3.02
21.7	17.72	3.2	-3
21.74	13.4	-0.3	-1.88
21.78	11.84	-0.12	-1.06
21.82	12.74	4.36	-2.04
21.86	17.48	2.16	-0.58
21.9	11.938	2.6549	-0.65893
21.94	8.54	-2.08	-3.78
21.98	7.56	-2.1	-3.28
22.02	6.78	0.76	-1.06
22.06	9.88	5.14	4.22
22.1	8.08	1.98	4.22
22.14	9.8	1.12	5.36
22.18	9.84	0.1	3.9
22.22	14.9	-6.18	-0.3
22.26	13.98	-5.54	-3.7
22.3	14.1	-2.98	-2.76
22.34	13.36	-4.16	-2.4
22.38	8.14	-5.36	-0.7
22.42	8.7	-5.88	3.62
22.46	10.7	-5.94	3.14
22.5	12.8	-7.02	2.32
22.54	10.24	-7.2	3.32
22.58	13.64	-2.56	3.72
22.62	13.38	-6.82	1.28
22.66	10.22	-6.84	1.06
22.7	12.18	-8.1	4.68
22.74	8.34	-10.48	7.36
22.78	7.5	-6.86	6.98
22.82	11.341	-4.618	1.1974
22.86	11.477	-4.166	0.32488
22.9	12.04	-1.42	-0.22
22.94	12.8	2.1	-3.94
22.98	10.6	4.72	-3.96
23.02	13.86	-3	-3.74
23.06	15.76	-3.72	-6.84
23.1	10.92	-6.86	-3.4
23.14	12.48	-9.04	-2.54
23.18	11.98	-5.24	-1.38
23.22	14.94	-2.66	-1.98
23.26	12.62	-0.24	-0.26
23.3	13.2	-6.14	0.06
23.34	15.08	-5.58	-1.36
23.38	16.18	-3.28	0.28
23.42	14.88	-4.9	0.7
23.46	15.16	-3.36	-0.14
23.5	14.62	-0.9	-1.62
23.54	14.82	-0.06	-2.74
23.58	17.88	-1.98	-2.78
23.62	17.2	-0.6	-1.12
23.66	16.88	-0.58	-0.32
23.7	16.4	-2.32	-0.66
23.74	17.36	-4.4	-1.36
23.78	17.34	0.26	-2.4
23.82	17.66	2.1	-2.56
23.86	17.36	1.86	-2.08
23.9	18	4.32	-1.54
23.94	17.36	3.9	-2.88
23.98	18.14	3.44	-3.9
24.02	17.04	0.04	-6.62
24.06	17.86	-0.6	-6.68
24.1	16.98	-2.46	-7.62
24.14	13.74	-1.54	-6.5
24.18	10.7	-4.16	-2.06
24.22	13.32	-3.32	-0.54
24.26	9.18	-4.32	-1.14
24.3	12.34	-1.16	-2.44
24.34	10.46	0.34	-4.16
24.38	10.68	1.22	-4.62
24.42	12.04	-0.26	-2.88
24.46	12.62	-2.76	-1.48
24.5	12.74	-3.24	0.02
24.54	12.68	-6.32	-0.36
24.58	11.1	-4.52	2.66
24.62	9.66	-7.08	4.7
24.66	13.14	-7.5	0.2
24.7	14.16	-5.42	-1.3
24.74	15.76	-4.14	-2.94
24.78	12.98	-6.28	-1.14
24.82	15.38	-3.02	-4.26
24.86	14.38	-2.28	-3.22
24.9	12.46	-6.44	0.18
24.94	11.64	-6.34	2.94
24.98	11.3	-3.64	2.2
25.02	13.74	-5.56	0.36
25.06	12.62	-3.74	-1.62
25.1	10.5	-3.76	-0.18
25.14	14.26	-0.72	-3.4
25.18	14.8	-0.44	-1.98
25.22	13.06	0	1.7
25.26	13.02	-0.7	0.8
25.3	11.4	-1.26	0.3
25.34	12.54	-2.46	0.2
25.38	12.92	-1.72	-0.94
25.42	11.78	-3.28	2.2
25.46	12.96	-3.58	2.04
25.5	16.8	-4.92	1.08
25.54	13.8	-5.76	1.86
25.58	15.54	-3.86	0.12
25.62	15.1	0.64	-0.72
25.66	14.68	-3.18	-1.76
25.7	15.74	-3.06	-0.78
25.74	16.2	-1.58	-2.18
25.78	15.94	1.08	-2.14
25.82	13.62	-0.98	-3.3
25.86	15.58	0.06	-0.92
25.9	13.36	-1.32	-0.82
25.94	13.5	-4.44	-0.46
25.98	9.58	-7.6	1.78
26.02	9.7	-9.62	2.44
26.06	13.58	-5.12	4.88
26.1	14.16	-6.52	8.56
26.14	21.62	-6.26	3.04
26.18	22	-3.16	3.1
26.22	19	-0.82	1.06
26.26	14.28	0.64	1.46
26.3	16.36	0.92	1.16
26.34	12.86	-2.88	2
26.38	14.42	-1.28	2.3
26.42	13.1	-3.46	2.56
26.46	14.92	-4.16	0.94
26.5	15.1	-4	2.04
26.54	13.6	-5.22	2.44
26.58	16.48	-4	4.32
26.62	19.82	-3.04	5.18
26.66	16.02	1.4	-0.02
26.7	15.26	4.22	-2.46
26.74	13.9	-0.06	0.98
26.78	15.52	-4.58	-0.48
26.82	15.94	1.54	-4.52
26.86	18.88	5.26	-6.28
26.9	15.26	-4.26	-1.84
26.94	14.5	-2.86	-4.94
26.98	16.22	-4.34	-0.16
27.02	19.48	-2.04	-0.36
27.06	20.7	-5.78	-2.74
27.1	21.5	-5.5	-8.36
27.14	22.08	-3.14	-5.92
27.18	18.48	1.92	-0.74
27.22	19.64	-5.1	0.4
27.26	25.8	-4.22	-1.94
27.3	23.16	-4.12	-2.78
27.34	23.1	-3.12	-3.86
27.38	24.12	-0.28	-8.88
27.42	23.16	2.16	-8.18
27.46	18.8	1	-5.86
27.5	20.06	0.28	-3.54
27.54	23.64	1.86	-2.72
27.58	19.96	-3.64	-4.8
27.62	12.74	-7.22	-5.34
27.66	14.88	-3.84	-6.74
27.7	16.16	-4.36	-3.46
27.74	15.66	-7.38	-3.82
27.78	15.56	-5.68	-3.6
27.82	12.52	-6.16	-2.4
27.86	14.7	-2.96	0.86
27.9	15.66	-3.46	1.28
27.94	17.48	-3.16	0.22
27.98	18.16	-0.96	-3.52
28.02	18.2	-0.82	-2.26
28.06	21.98	-2.36	-3.28
28.1	14.86	0.2	-3.82
28.14	15.5	-2.94	0.16
28.18	17.1	-1	-1.48
28.22	17.24	-1.28	-0.06
28.26	17.86	-0.6	-3.78
28.3	18.24	-2.46	-3.52
28.34	19.52	-2.48	-2.48
28.38	19.78	-1.36	0.86
28.42	18.96	-0.16	-0.54
28.46	15.9	0.8	-1.98
28.5	18.12	0.4	-3.84
28.54	18.82	1.28	-3.66
28.58	18.14	1	-5.18
28.62	16.54	1	-5.46
28.66	14.54	1.32	-3.32
28.7	12.22	-0.58	-3.04
28.74	13.7	-3.22	-2.9
28.78	12.28	-4.58	1.34
28.82	10.24	-6.14	4.56
28.86	11.52	-5.74	5.42
28.9	16.22	-7.38	1.28
28.94	12.42	-6.44	-0.1
28.98	14.14	-7	2.92
29.02	17.74	-5.3	5.32
29.06	21.12	-2.3	1.08
29.1	15.787	0.095454	1.0303
29.14	16.112	1.3724	0.43343
29.18	17.36	9.08	-6.28
29.22	17.58	8.66	-4.64
29.26	14.78	10.58	-0.94
29.3	17.08	7.6	-0.42
29.34	15.58	5.82	1.22
29.38	14.9	1.46	0.1
29.42	17.08	-2.76	-3.74
29.46	15.68	-1.34	-3.42
29.5	15.26	-0.2	-2.48
29.54	13.62	-2.88	-4.16
29.58	14.86	-5.32	-3.64
29.62	14.74	-3.28	-0.42
29.66	14.5	-5	-0.54
29.7	18.06	-3.32	-0.96
29.74	18.72	-1.02	-0.88
29.78	17.02	2.28	0.86
29.82	13.62	2.92	-1.06
29.86	12.74	-3.46	1.38
29.9	15.62	-6.34	0.58
29.94	17.44	-7.7	-1.54
29.98	20.16	-2.6	-3.88
30.02	18.46	1.4	-5.56
30.06	21.2	0.58	-2.52
30.1	16.64	7.06	-6.2
30.14	17.84	-2.24	-2.48
30.18	19.5	0.3	-3.96
30.22	15.4	-0.3	-1.1
30.26	16.26	-0.44	0.34
30.3	15.08	1.46	1.42
30.34	12.34	2.12	2.8
30.38	12.84	-4.22	4.3
30.42	18.42	-8.26	0.8
30.46	19.38	-7.5	0.84
30.5	15.92	-5.4	0.76
30.54	20.24	-6.38	1.46
30.58	16.6	-7.54	2.8
30.62	19.82	-5.78	2.68
30.66	20.3	-7.32	3.4
30.7	19.54	-7.46	2.46
30.74	20	-6.1	1.98
30.78	20.98	-7.38	0.22
30.82	22.56	-12.12	0.92
30.86	22.56	-13.38	-2.64
30.9	21.62	-12.18	-0.56
30.94	23.84	-17.4	-2.9
30.98	20	-16.56	-2.64
31.02	18.8	-16.98	2.38
31.06	18.94	-13.68	2.68
31.1	22.98	-9.6	3.58
31.14	20.26	-10.44	4.84
31.18	25.82	-6.84	-1.24
31.22	23.36	-9.68	1.42
31.26	24.26	-4.34	-2.82
31.3	20.86	0.54	-3.2
31.34	19.58	0.86	-2.82
31.38	16.2	2.6	-1.46
31.42	13.52	-2.88	2.28
31.46	13.56	-1.82	0.42
31.5	14.4	-5.34	-0.42
31.54	13.16	-5.44	2.56
31.58	17.36	-8.2	-0.02
31.62	20.52	-4.06	2.44
31.66	17.9	-6.44	0.86
31.7	18.74	-4.14	-1.76
31.74	14.74	-2.98	0.04
31.78	14.9	0	-2
31.82	14.26	-1.02	-1.16
31.86	15.9	0.34	-0.52
31.9	14.92	4.72	-0.58
31.94	9.84	0.52	-0.3
31.98	8.94	1.74	-0.44
32.02	7.68	0.8	2.24
32.06	11.96	0.76	3.1
32.1	10	0.16	1.04
32.14	9.7	2.9	-0.16
32.18	10.56	2.6	0.34
32.22	11.16	5	1.6
32.26	11.98	2.98	3.26
32.3	10.52	2.92	2.64
32.34	8.28	-4.28	-3.68
32.38	10.8	3.64	-3.12
32.42	12.32	4.42	-2.9
32.46	13.78	4.32	1.62
32.5	15.98	-2.04	0.34
32.54	16.92	-1.34	-2.52
32.58	16.54	0.86	-4.16
32.62	14.2	1.54	0.48
32.66	15.64	5.12	2.28
32.7	16.88	2.28	-3.62
32.74	19.88	1.86	-2.06
32.78	17.48	1.24	-0.48
32.82	19.26	0.2	-3.3
32.86	15.02	-1	-1.8
32.9	16.54	2.74	-2.2
32.94	12.68	1.52	-1.58
32.98	14.8	-2.76	-0.8
33.02	12.74	-5.06	-2.02
33.06	15.3	-5.66	-2.3
33.1	18.86	-3.68	-1.86
33.14	16.52	-4.62	-3.8
33.18	13.96	-5.62	-1.4
33.22	18.18	-6	-1.08
33.26	17.5	-6.94	-0.98
33.3	18.24	-5.08	-3
33.34	16.42	-5.88	-2.12
33.38	18.84	-3.98	0.24
33.42	16.24	-6.76	-1.06
33.46	18.66	-6.38	2.04
33.5	19.82	-6.52	1.54
33.54	17.86	-5.98	1.72
33.58	20.94	-8.92	-0.86
33.62	18.36	-5.92	-1.58
33.66	20.5	-8.14	-0.8
33.7	16	-4.58	-0.18
33.74	14.48	-5.6	-3.64
33.78	15.28	-1.16	-3.14
33.82	14.5	-4.1	-0.88
33.86	12.82	-3.92	1.52
33.9	13.98	-5.06	0.3
33.94	15.44	-5.98	-0.58
33.98	15.92	-2.38	-1.28
34.02	16.58	-1.48	1.2
34.06	14.14	-0.06	0.98
34.1	14.5	0.64	0.64
34.14	12.74	-2.22	1.98
34.18	11.88	-4.16	1.72
34.22	12.1	-0.18	2.74
34.26	11.7	0.38	4.12
34.3	11.02	1.24	4.2
34.34	11.54	-3.68	1.82
34.38	11.54	-1.94	-1.08
34.42	12.7	-3.16	-2.4
34.46	10.7	-0.48	-0.24
34.5	12.54	-1.16	0.84
34.54	13.24	-0.6	-0.8
34.58	15.74	0.16	-6.02
34.62	17.48	2.14	-5.68
34.66	17.9	5.32	-6.94
34.7	13.875	-0.80279	-0.91167
34.74	12.28	5.44	0.42
34.78	14.04	2.48	4.18
34.82	13.38	-4.92	1.42
34.86	13.4	-8.9	5.5
34.9	15.44	-4.86	2.28
34.94	14.12	-2.94	1.8
34.98	13.94	-2.8	-0.04
35.02	14.06	-2.66	-4
35.06	12.16	-3.22	-2.24
35.1	16.26	-3.7	-0.6
35.14	17.7	-1.72	-0.66
35.18	20.26	-0.1	-2.38
35.22	17.08	3.36	-4.52
35.26	15.46	4.68	-5.6
35.3	13.64	3.1	-2.36
35.34	10.58	2.56	0.66
35.38	9.72	-1.92	2.32
35.42	8.4	-3.18	1.92
35.46	6.84	-1.9	4.74
35.5	10.22	-4.54	5.26
35.54	11	-10.12	3.86
35.58	13.38	-8.18	3.52
35.62	10.22	-7.58	0.9
35.66	13.9	-5.6	-2.7
35.7	14.42	-3.46	-2.46
35.74	14.52	-8.62	-2.24
35.78	17.76	-6.96	-3.06
35.82	17.78	-2.88	-1.2
35.86	21.88	1.92	-3.56
35.9	22.88	-0.4	-8.4
35.94	17.416	-2.3748	-4.3251
35.98	17.234	-1.9109	-4.2062
36.02	13.92	-0.28	-5.28
36.06	12.58	5.52	-3.9
36.1	13.42	-2.26	-4.64
36.14	18.64	-1.56	-3.22
36.18	15.9	-3.06	-1.6
36.22	16.54	-3.96	-0.6
36.26	13.52	-0.84	0.38
36.3	17.54	-0.7	0.92
36.34	14.68	-0.06	2.16
36.38	12.38	-0.24	1.58
36.42	13.34	-0.62	2.04
36.46	16.16	0.66	1.08
36.5	15.96	-4.38	-1.22
36.54	20.12	-4.54	-1.64
36.58	18.14	-3.44	-0.78
36.62	20.58	-2.18	-3.4
36.66	21.58	-1.28	-3.88
36.7	17.22	-0.54	-3.88
36.74	19.32	-0.42	-3.22
36.78	21.5	-2.32	-1.42
36.82	18.18	-0.9	-1.22
36.86	16.74	-4.9	-0.66
36.9	16.48	-4.2	-1.18
36.94	14.3	-0.58	-3.52
36.98	14.62	-2.4	-0.76
37.02	16.1	-4.66	0.34
37.06	16.48	-9.14	-0.2
37.1	18.54	-8.02	-0.36
37.14	16.14	-6.66	-1.7
37.18	16.7	-5.34	-0.6
37.22	16.68	-3.78	0.98
37.26	14.62	-7.94	-0.74
37.3	15.58	-9.66	0.74
37.34	18.34	-7.08	-0.48
37.38	21	-4	-4.06
37.42	21.28	-0.72	-7.14
37.46	19.42	-3.08	-3.94
37.5	18.22	-3.4	-4.84
37.54	18.34	-2.12	-6.14
37.58	15.54	-4.96	-0.9
37.62	14.68	-2.68	-5.98
37.66	16.72	-0.6	-4.64
37.7	15.44	4.4	-6.92
37.74	11.08	5.52	-4.64
37.78	13.34	3.52	-1.76
37.82	14.9	3.68	-1.42
37.86	13.42	2.1	-0.48
37.9	16.26	-0.9	-2.12
37.94	16.66	0.16	-2.94
37.98	19.12	-1.18	-3.76
38.02	17.3	-5.32	-3.46
38.06	17.64	-3.7	-1.78
38.1	19.76	-6.32	-2.22
38.14	20.94	-1.92	-5.44
38.18	20.6	1.8	-6.62
38.22	23.56	0.54	-6.84
38.26	24.78	0.5	-5.46
38.3	21.28	0.9	-5.38
38.34	20.4	2.42	-4.34
38.38	21.66	1.36	-5
38.42	20.02	1.44	-2.54
38.46	20.62	0.82	-0.48
38.5	16.92	1	1.44
38.54	14.6	-0.42	2.4
38.58	16.5	-1.5	1.8
38.62	16.2	0.82	-1.58
38.66	18.9	-2.52	-2.36
38.7	15.2	-4.24	-3.82
38.74	14.76	-3.9	-3.78
38.78	18.66	-2.2	-3.7
38.82	15.38	-1.82	1.3
38.86	14.38	-2.82	-0.86
38.9	15.84	4.7	-4.84
38.94	17	8.3	-6.76
38.98	20.76	6.92	-5.74
39.02	17.58	1.76	-2.3
39.06	17.34	1.6	-0.88
39.1	17.42	1.68	-2.52
39.14	15.8	3.12	-5.32
39.18	14.76	1.2	-3.28
39.22	17.08	-0.26	-6.2
39.26	15.8	-2.46	-4.34
39.3	15.64	-3.46	-3.36
39.34	13.34	-5.46	-0.32
39.38	12.9	-7.52	0.78
39.42	11.74	-7.32	0.76
39.46	11.46	-6.04	0.04
39.5	10.34	-6.5	-0.86
39.54	11.36	-4.5	-2.4
39.58	8.86	-4.48	-0.06
39.62	11.84	-3.06	1.8
39.66	15.32	-3.7	0.58
39.7	15.48	-3.16	-1.76
39.74	14.46	-5.04	-1.06
39.78	11.84	-2.42	0.12
39.82	12.28	-5.64	-0.76
39.86	7.74	-4.7	1.06
39.9	11.58	-6.22	1.04
39.94	11.56	-5.28	1.68
39.98	14.94	-4.6	2.64
40.02	19	-6.56	0.8
40.06	21.76	-4.12	-2.18
40.1	20.24	-9.32	-1
40.14	21.22	-9.28	0.24
40.18	20.88	-9.3	1.5
40.22	22.82	-8.08	0.36
40.26	21.82	-9.44	-1.02
40.3	18.44	-5.98	1.52
40.34	17.96	-5.28	4.5
40.38	18.24	-0.44	2.58
40.42	20.18	-7.62	0.56
40.46	18.735	-5.1842	0.017094
40.5	16.96	-6.18	-0.86
40.54	18.68	-2.76	-3.54
40.58	18.16	0.58	-1.16
40.62	17.22	-3.16	0.16
40.66	15.66	-4.6	-0.24
40.7	16.26	-3.66	-1.36
40.74	15.54	-4.86	-1
40.78	16.2	-5.16	-2.6
40.82	15.54	-4.66	0.32
40.86	15.02	-3.18	-0.16
40.9	15.32	-3.98	-1.3
40.94	18.22	-1.44	-0.42
40.98	14.96	-2.82	2.52
41.02	13.3	-5.08	0.38
41.06	14.42	-4.8	-0.74
41.1	16.1	-3.88	-0.24
41.14	14.28	-8.18	1.98
41.18	15.96	-10.9	3.14
41.22	16.28	-6.92	2.02
41.26	10.64	-3.84	5.78
41.3	14.98	-8.06	4
41.34	13.2	-4.98	3.2
41.38	10.16	-5.1	6.34
41.42	12.54	-2.28	3.8
41.46	14.98	-2.44	4.6
41.5	14.96	-2.38	0.18
41.54	15.08	0.26	-1.28
41.58	17.08	-2.64	-2.8
41.62	16.34	-1.62	0.74
41.66	14.64	-5.28	2.28
41.7	15.34	-11.1	5.2
41.74	14.12	-8.14	5.58
41.78	14.34	-4.68	4.58
41.82	18.36	-7.04	2.94
41.86	13.9	-6.58	4.68
41.9	18.12	-7.74	2.8
41.94	17.68	-6.92	0.36
41.98	18.52	-8.62	0.44
42.02	18.2	-8.84	0.68
42.06	18.42	-8.98	1.86
42.1	20.06	-9.46	1.02
42.14	19.9	-10.7	1.48
42.18	22.5	-12.04	0.4
42.22	22.16	-9.54	-0.14
42.26	21.22	-8.96	0.24
42.3	19.88	-7.78	0.22
42.34	18.9	-7.5	-1.36
42.38	17.64	-4.96	-1.78
42.42	15.5	-3.46	0.36
42.46	16.56	-4.84	0.98
42.5	16.68	-3.52	1.4
42.54	18.14	-4.74	-0.42
42.58	17.72	-6.92	-0.26
42.62	15.84	-6.9	-0.12
42.66	15.7	-8.34	2.1
42.7	12.8	-6.44	2.44
42.74	15.02	-0.6	2.24
42.78	10.28	-2.12	3.56
42.82	11.24	-5.54	3.5
42.86	11.38	-5.52	-0.18
42.9	9.72	-4.5	0.34
42.94	9.76	-5.82	4.4
42.98	15.06	-8.06	2.56
43.02	16.02	-3.72	2.22
43.06	15.18	-10.96	1.4
43.1	18.04	-9.12	-0.18
43.14	14.84	-7.14	4.94
43.18	12.8	-6.1	5.4
43.22	16.54	-3.98	2.9
43.26	20.34	-6.18	1.34
43.3	20.7	-7.74	1.36
43.34	21.74	-10.72	0.48
43.38	21.08	-11.82	0.34
43.42	19.58	-11.12	-0.54
43.46	18.1	-11.42	0.54
43.5	14	-10.8	2.04
43.54	14.14	-6.56	-4.22
43.58	19.48	-2.1	-3.16
43.62	18.88	0.7	-2.94
43.66	17.14	-1.9	-3.34
43.7	14.76	-0.7	-5.92
43.74	16.82	-0.32	-5.76
43.78	15.94	-1.48	-4.4
43.82	14.84	-1.2	-0.24
43.86	13.02	-0.74	0.96
43.9	9.18	5.38	-1.4
43.94	14.96	9.2	-5.76
43.98	15.44	5.08	-4.32
44.02	14.14	10	-2.9
44.06	15.46	8.16	-2.36
44.1	18.12	9.1	-1.64
44.14	16.94	4.04	-2.68
44.18	14.72	4.02	-3.06
44.22	16.04	3.86	-0.82
44.26	11.38	5.04	-0.42
44.3	10.58	6.22	1.98
44.34	12.88	0.38	2.34
44.38	6.02	-1.76	5
44.42	9.32	-1.46	6
44.46	7.18	-1.06	4.8
44.5	14.3	0.9	-1.32
44.54	12.28	4.36	-3.62
44.58	15.5	3.04	-2.8
44.62	14.22	-0.14	-4.46
44.66	13.24	-0.18	-4.04
44.7	14.08	0.12	-4.1
44.74	14.2	-0.54	-5.1
44.78	14.86	-1.14	-2.7
44.82	14.92	-3.42	-2.82
44.86	15.82	-2.76	-1.54
44.9	13.4	-4.38	-2.88
44.94	13.1	-3.88	-1.06
44.98	15.22	-7.12	0.04
45.02	13.58	-4.46	-3.28
45.06	15.96	-2.4	-5.1
45.1	18.6	2.06	-8.6
45.14	21.16	3.68	-4.82
45.18	13.505	1.7396	-4.8227
45.22	12.765	2.2545	-4.9773
45.26	12.02	2.6537	-5.0844
45.3	12.5	9.18	-10.56
45.34	11.86	11.14	-9.38
45.38	6.12	10.42	-6.16
45.42	8.94	6.76	-1.64
45.46	6.08	1.14	0.48
45.5	8.94	-3.98	-0.74
45.54	10.12	-8.42	-2.36
45.58	6.7	-10.08	-3.46
45.62	8.52	-14.7	-1.62
45.66	12.74	-7.68	-3.34
45.7	13.74	-3.98	-0.54
45.74	10.64	-6.04	0.66
45.78	15.78	-6.12	4.38
45.82	15.3	-10.92	1.7
45.86	17.46	-7.28	-0.16
45.9	17.2	-11.42	1.52
45.94	16.7	-9.36	1.02
45.98	16.688	-5.797	-1.4737
46.02	16.858	-4.7589	-2.1601
46.06	17.98	-7.78	-5.92
46.1	15.94	-3.78	-2.26
46.14	13.76	-4.7	-4.24
46.18	16.898	-0.49438	-5.0843
46.22	16.779	0.46655	-5.7572
46.26	16.621	1.3321	-6.3658
46.3	20.8	7.66	-8.2
46.34	19	8.84	-8.54
46.38	18.5	5.42	-10.88
46.42	14.68	8.46	-7.9
46.46	9.3	4.72	-8
46.5	11.74	-0.4	-5.4
46.54	13.14	-6.12	-4.4
46.58	16.42	-5.3	-4.72
46.62	16.32	1.66	-6.32
46.66	18.02	0.3	-4.3
46.7	12.16	-0.58	-2.58
46.74	13.72	-4.2	-2.84
46.78	14.32	-0.36	-2.64
46.82	15.02	-1.02	-0.74
46.86	13.08	-5.98	0.68
46.9	16.32	-5.02	1.82
46.94	18.38	-4.84	3
46.98	16.32	-3.4	-2.14
47.02	17.5	-0.14	-5.9
47.06	17.62	0.1	-3.92
47.1	18.32	4.06	-1
47.14	15.28	4.6	-1.32
47.18	15.34	2.52	-0.16
47.22	16.66	2.96	-0.5
47.26	17.8	1.26	-1.38
47.3	16.16	4.1	-1.56
47.34	11.48	3.5	-1.28
47.38	13.5	3.2	-0.7
47.42	15.18	1.86	-2.06
47.46	14.22	2.18	-3
47.5	12.56	1.56	-2.52
47.54	11.24	0.56	-1.42
47.58	11.16	-2.06	-2.46
47.62	12.46	-1.98	-3.64
47.66	13.48	-2.58	-4.76
47.7	14.98	0.32	-6.22
47.74	15	1.1	-3.58
47.78	11.78	-0.24	0.46
47.82	11.5	-1.48	1.72
47.86	13.72	-2.3	2.56
47.9	13.18	-4.04	1.72
47.94	13.5	-4.7	0.26
47.98	13.34	-3.24	-0.06
48.02	13.96	-2.1	-1.54
48.06	16.76	2.68	-2.46
48.1	16.98	3.32	-1.8
48.14	13.62	4.64	1.38
48.18	11.64	4.32	3.42
48.22	14.8	2.62	6.28
48.26	12.12	-0.76	6.52
48.3	12.4	-1.4	6.24
48.34	12.96	-1.1	1.16
48.38	12.62	2.04	-3.24
48.42	13.82	0.36	-3.28
48.46	13.28	0.52	-1.76
48.5	10.12	2.04	-2.36
48.54	8.36	1.42	0.18
48.58	6.86	-0.02	1.92
48.62	10.2	-2.66	1.74
48.66	10.34	-3.64	2.08
48.7	14.36	-9.36	0.24
48.74	18.46	-4.52	-5.68
48.78	23.12	-1.74	-8.1
48.82	23.12	-1.12	-9
48.86	19.74	-2.8	-9.32
48.9	15.94	-4.8	-7.06
48.94	14.72	-7.04	-1.18
48.98	13.26	-13.18	1.74
49.02	14.04	-9.88	1.04
49.06	16.08	-9.66	-1.94
49.1	18.56	-9.54	0.66
49.14	20.6	-7.98	-3.16
49.18	21	-4.24	-9.62
49.22	17.6	-2.14	-6.62
49.26	21.18	0.86	-6.38
49.3	23.44	4.3	-5.42
49.34	22.64	6	-4.98
49.38	20.76	4.96	-4.98
49.42	19.64	8.72	-6.1
49.46	16.44	7.84	-5.4
49.5	13.16	2.36	-5.5
49.54	13.68	-1.18	-6
49.58	14.54	1.88	-4.1
49.62	8.66	-2.08	-4.08
49.66	13.22	-7.42	1.16
49.7	14.327	-0.96048	-4.1778
49.74	20.94	-3.24	-9.5
49.78	16.08	-0.7	-2.16
49.82	11.86	3.32	-4.28
49.86	14.96	-5.06	-4.2
49.9	12.86	-4.7	-3.18
49.94	13.74	-7.94	-2.98
49.98	13.46	-6.12	-1.18
50.02	12.62	-5.46	0.34
50.06	12.24	-6.54	-0.42
50.1	14.56	-5.94	0.42
50.14	11.42	-3.94	-1.44
50.18	13.38	-4.76	1.8
50.22	18.12	-3.64	-0.16
50.26	17.9	-5.66	-2.36
50.3	19.08	3.02	-6.06
50.34	19.7	0.98	-1.06
50.38	16.34	3.04	-0.76
50.42	20.94	3.52	-4.9
50.46	22.7	3.56	-6.16
50.5	22.68	5.88	-4.66
50.54	20.78	0.38	-2.1
50.58	20.5	0.08	2.04
50.62	21.92	2.44	-0.94
50.66	14.42	4.38	2.28
50.7	17.92	5.96	-2.18
50.74	11.02	4.42	-0.88
50.78	15.4	0.52	2.1
50.82	16.84	-0.24	-4.16
50.86	17.9	0.94	-7.36
50.9	17.42	7.6	-7.02
50.94	17.3	6.88	-6.56
50.98	15.82	1.66	-7.52
51.02	12.8	5.32	-4.02
51.06	14.08	-1.76	1.82
51.1	11.14	-4.1	-2.74
51.14	6.02	-1.08	-2.58
51.18	4.08	-6.2	-0.82
51.22	13.281	0.43032	-0.57216
51.26	13.541	0.4929	0.29964
51.3	13.852	0.57702	1.1337
51.34	18.62	-2.28	3.24
51.38	14.5	2.5	4.84
51.42	17.6	4.52	2.54
51.46	17.54	4.04	1.3
51.5	15.2	3.82	2.44
51.54	13.72	0.44	4.96
51.58	19.26	0.74	1.3
51.62	17.42	2.04	2.16
51.66	18.56	-2.58	-0.92
51.7	18	1.16	-0.68
51.74	18.78	-1.34	-2.12
51.78	16.48	2.42	-2.98
51.82	16.14	9.58	-3.54
51.86	16.72	2.1	-1.6
51.9	20.88	2.62	-3.2
51.94	16.9	2.64	-3.2
51.98	15.7	2.68	-2.24
52.02	15.18	3.6	-2.22
52.06	19.56	2.94	-4.12
52.1	20.8	3.28	-3.82
52.14	20.3	3.22	-1.36
52.18	18.42	1.8	-2.36
52.22	18.52	0.42	-3.14
52.26	17.6	-0.1	-3.28
52.3	15.3	0.78	-2.24
52.34	15.56	1.8	-1.98
52.38	13.86	-0.36	-0.42
52.42	11.38	-1.3	0.34
52.46	11.84	-3.64	0.28
52.5	13.08	-6.04	1.78
52.54	14.18	-8.02	2.04
52.58	15.78	-5.22	0.46
52.62	18.56	-7.74	2.88
52.66	17.72	-9.2	2.96
52.7	18.48	-6.36	1.56
52.74	18.62	-5.86	0.58
52.78	18.94	-6.48	1.68
52.82	16.94	-7.06	1.38
52.86	20.32	-8.78	-1.06
52.9	20.88	-1.56	-4.52
52.94	18.86	-2.96	-2.52
52.98	16.5	-2.6	-1.38
53.02	18.18	-4.54	-0.26
53.06	16.88	-5.48	-0.56
53.1	18.62	-6.06	-0.12
53.14	17.18	-6.74	-0.88
53.18	18.66	-4.1	-1.18
53.22	17.42	-6.42	-0.28
53.26	15.5	-3.24	0.42
53.3	14.28	-6.92	1.8
53.34	16	-7.28	0
53.38	14.42	-8.58	0.44
53.42	16.38	-11.46	0.88
53.46	16.6	-7.98	-1.88
53.5	17.16	-6.38	-5.18
53.54	14.2	-4.7	-4.66
53.58	17.16	-0.54	-4.8
53.62	16.46	0	-3.72
53.66	14.56	-3.68	-4.54
53.7	15.08	-3.7	-2.58
53.74	13.62	-1.82	0.08
53.78	15.26	1.38	-0.6
53.82	15.18	-1.54	-3.18
53.86	18.54	-4.8	-3.98
53.9	19.1	-7.42	-3.7
53.94	18.9	-4.62	-3.32
53.98	19.24	-3.74	-3.32
54.02	16.2	-4.1	-0.18
54.06	15.78	-3.88	-0.72
54.1	18.12	-2.04	-2.78
54.14	16.58	-1.92	-4.3
54.18	17.9	3.1	-1.04
54.22	18	-0.64	0.8
54.26	17.28	-1.64	-0.36
54.3	18.06	-3.68	-1.64
54.34	19.96	-4.82	0.2
54.38	17.3	-1.74	2.24
54.42	17.78	-0.72	0.36
54.46	16.46	2.02	-0.32
54.5	15.04	4.68	-0.14
54.54	12.5	7.32	0.72
54.58	12.68	10.34	0.6
54.62	11.82	2.72	2.44
54.66	12.28	-0.18	3.14
54.7	15.02	-4.78	-1.94
54.74	18.42	-4.54	-2.42
54.78	18.88	-5.9	-1.9
54.82	18.96	-6.1	-4.02
54.86	17.14	-4.52	-4.8
54.9	17.68	-2.08	-5.42
54.94	16.54	-7.62	0.28
54.98	15.181	-0.25955	-3.6234
55.02	15.146	-0.03781	-3.6827
55.06	16.02	8.08	-4.62
55.1	16.08	9.86	-3.66
55.14	14.3	8.9	-5.22
55.18	16.26	4.9	-6.06
55.22	12.24	1.26	-2.76
55.26	15.02	-0.68	-6.66
55.3	10.12	1.08	-4.74
55.34	5.08	6.5	-1.06
55.38	10.56	5.92	-0.42
55.42	5.92	3.74	1.16
55.46	15.196	2.5035	-2.5605
55.5	18.36	3.66	-0.52
55.54	19.04	0.96	-1
55.58	21.46	-1.8	-3.2
55.62	21.3	-4.06	-3.4
55.66	19.54	-3.08	-3
55.7	20.94	-4.36	-2.78
55.74	19.7	-3.4	-3.34
55.78	17.48	-1	-1.8
55.82	17.62	-3.46	-2.52
55.86	16.48	-3.06	-3.98
55.9	17.84	-4.04	-3.1
55.94	15.58	-2.36	-2.16
55.98	20.54	-4.48	-2.12
56.02	18.96	-2.06	-3.92
56.06	17.98	-5.1	-3.32
56.1	15.66	-11.96	0.22
56.14	18.439	-3.1543	-4.5409
56.18	18.428	-3.1681	-4.6825
56.22	18.405	-3.1801	-4.7993
56.26	18.04	-3.34	-8.46
56.3	18.313	-3.1878	-4.9453
56.34	21.82	0.9	-9.12
56.38	21.58	1.08	-9.9
56.42	23.28	2.92	-5.4
56.46	22.12	1.4	-5.68
56.5	17.642	-2.9798	-4.6525
56.54	11.06	-5.08	-1.04
56.58	14.86	-2.58	-3.56
56.62	15.6	-1	-4.76
56.66	12.78	-4.22	-3
56.7	13.92	-6.64	0.16
56.74	14.72	-8.38	0.08
56.78	17.06	-6.96	-0.46
56.82	13.24	-0.46	-2.26
56.86	16.62	1.68	-2.18
56.9	14.56	2.94	-0.42
56.94	9.58	1.14	1.66
56.98	12.76	1.3	0.02
57.02	9.82	6.86	-0.24
57.06	11.5	4.02	3.16
57.1	13.64	-0.46	5.14
57.14	19.38	0.82	-0.98
57.18	22.46	1.86	-2.74
57.22	24.52	6.02	-4.1
57.26	27.42	6.16	-2.46
57.3	21.12	-0.92	-2.24
57.34	19.12	-3.28	-5.4
57.38	22.68	-0.4	-8.66
57.42	22.04	-5.06	-6.16
57.46	22.64	-9.4	-4.7
57.5	22.34	-8.26	-5.78
57.54	22.66	-4.66	-0.8
57.58	18.58	-4.7	-0.42
57.62	17.7	-2.64	-1.2
57.66	20.4	-5.8	0.2
57.7	21.04	-4.9	-0.54
57.74	21.42	-6.62	-1.36
57.78	21.12	-6.82	-0.9
57.82	21.56	-6.86	0.58
57.86	20.1	-4.76	-1.5
57.9	19.68	-2.86	-1.76
57.94	17.56	-1.02	-2.4
57.98	16.24	-1.1	-1.74
58.02	14.66	-4.9	-1.38
58.06	12.1	-8.08	-2.3
58.1	12.8	-6.18	-3.1
58.14	15.82	-4.4	3.04
58.18	18.6	-8.08	1.92
58.22	18.42	-6.08	-1.34
58.26	16.94	-5.74	-1.88
58.3	17.2	-8.96	-0.54
58.34	19.12	-8.1	-0.46
58.38	18.24	-3.78	0.74
58.42	17.72	-3.58	-0.22
58.46	18.16	-4.56	-1.18
58.5	15.02	-2	-3.78
58.54	17.96	2.36	-5.18
58.58	19.06	0.66	-1.82
58.62	17.34	1.72	0.3
58.66	16.52	2.68	-1.12
58.7	15.26	3.4	-0.28
58.74	13.06	4.38	1.22
58.78	14.72	3.48	2.86
58.82	13.62	-3.7	2.28
58.86	13.98	-1.18	0.96
58.9	13.92	2.66	-2.74
58.94	11.222	2.6544	0.29077
58.98	10.736	2.3509	0.16406
59.02	9.02	4.26	-2.22
59.06	6.18	6.94	1.58
59.1	8.86	1.56	0.68
59.14	4.12	-2	-0.38
59.18	9.28	-1.78	-0.92
59.22	14.08	1.28	0.16
59.26	12.8	-7.24	-0.3
59.3	16.42	-6.74	-2.36
59.34	19.58	-1.18	-1.18
59.38	15.9	-7.26	2.84
59.42	14.38	-8.34	2.56
59.46	16.56	-9.84	-0.44
59.5	17.02	-9.72	-1.48
59.54	16.46	-10.32	-1.12
59.58	16.6	-8.72	-0.66
59.62	18.78	-9.8	-1.7
59.66	19.3	-9.42	-0.7
59.7	19.34	-10.16	-2.3
59.74	20.46	-9.54	-2.18
59.78	24.26	-8.62	-0.48
59.82	22.98	-9.5	0.3
59.86	20.16	-10.88	2.5
59.9	21.88	-6.42	-0.72
59.94	20.98	-2	-3.08
59.98	21.22	-3.64	-2.4
60.02	19.48	-7.84	-2.82
60.06	17.74	-2.64	-3.32
60.1	13.9	-2.3	-2.16
60.14	14.22	-7.42	0.2
60.18	20.2	-7.1	-2.64
60.22	17.66	-6.22	0.86
60.26	18.94	-10.8	2.44
60.3	20	-6.94	1.94
60.34	22.86	-10.98	0.2
60.38	23.46	-9.88	-2.46
60.42	23.56	-5.1	-1.36
60.46	21.5	-5.74	-2.86
60.5	21.68	-7.84	-0.84
60.54	19.92	-6.92	0.82
60.58	21.58	-6.52	-0.04
60.62	18.24	-5.76	1.92
60.66	18.3	-5	0.9
60.7	20.32	-4.7	-0.44
60.74	20.46	-5.1	-1.84
60.78	17.22	-3.58	-2.82
60.82	17.2	-1.54	-1.88
60.86	16.08	-4.16	0.76
60.9	17.78	-4.62	-0.54
60.94	18.8	-2.8	-2.7
60.98	19.58	-4.86	-0.7
61.02	18.3	-7.62	-1.18
61.06	17.8	-3.16	-1.02
61.1	13.56	0.22	-6.12
61.14	14.2	5.18	-8.2
61.18	10.92	0.14	-5.64
61.22	16.086	-4.2842	-4.5321
61.26	15.06	-5.3	-0.84
61.3	12.42	-6.34	-6.26
61.34	13.74	-4.92	-5.06
61.38	14.78	-11.24	-0.84
61.42	20	-10.42	-3.02
61.46	24.34	-10.44	-8.18
61.5	23.34	-8.72	-8.02
61.54	17.54	-7.4	-5.5
61.58	12.74	-7.04	-9.1
61.62	16.24	-9.6	-6.38
61.66	15.98	-8.78	-1.16
61.7	13.74	-9.9	-0.16
61.74	14.44	-9.26	4.5
61.78	16.08	-12	5.72
61.82	18.027	-4.2354	-3.4668
61.86	18.151	-3.1025	-3.4891
61.9	20.96	-0.6	-6.9
61.94	22.14	1.4	-8.84
61.98	22.88	4.66	-8.28
62.02	21.58	3.2	-5.94
62.06	18.04	2.98	-5.16
62.1	12.56	2.48	-2.4
62.14	18.38	-2.2	-0.6
62.18	17.18	-4.38	-2.44
62.22	17.12	-5.12	-2.18
62.26	19.98	-5.54	-1.2
62.3	18.32	-4.94	-2.04
62.34	17.56	-3.04	-4.96
62.38	14.74	0.46	-7.68
62.42	15.36	0.5	-4.18
62.46	15.44	-0.98	-1.96
62.5	14.2	0.42	-2.4
62.54	12.74	-3.88	0
62.58	11.9	-3.98	-0.28
62.62	15.02	-10.62	-0.86
62.66	18.96	-4.46	-5.92
62.7	18.36	0.88	-6.74
62.74	15.4	-2.36	-5.26
62.78	15.2	-2.24	-1.44
62.82	11.8	2.68	-2.56
62.86	10.08	5.06	-2.28
62.9	13.4	2.76	0.04
62.94	12.34	-7.2	1.28
62.98	12.92	-2.18	-3.36
63.02	13.16	-2.16	-1.54
63.06	11.08	-5.8	0.42
63.1	12.56	-8.6	0.56
63.14	15.14	-9.08	1.22
63.18	13.72	-8.88	0.58
63.22	14.04	-8.94	3.1
63.26	15.12	-9.06	3.86
63.3	15.78	-9.74	2.02
63.34	16.02	-5.4	0.46
63.38	14.38	-4.04	-0.36
63.42	14.34	-6.34	1.7
63.46	15.94	-5.24	4.72
63.5	16.72	-7.02	-1
63.54	21.06	-7.8	2.22
63.58	21.62	-9.78	-2.12
63.62	18.48	-1.94	-4.36
63.66	16.32	0.38	-1.42
63.7	13.34	-3.88	1.96
63.74	14.48	-3.46	1.86
63.78	15.84	-6.6	-0.06
63.82	15.2	-6.78	0.04
63.86	15.82	-7.9	-0.02
63.9	17.58	-3.16	0.08
63.94	17.58	-6.86	-0.18
63.98	20.58	-6.96	1.48
64.02	20.86	-9.32	1.74
64.06	17.14	-9.58	3.1
64.1	19.58	-7.5	2.98
64.14	20.2	-6.1	0.98
64.18	19.06	-2.16	-0.86
64.22	12.32	-6.12	0.02
64.26	14.5	-0.72	0.7
64.3	14.78	-2.9	2.4
64.34	16.68	-4.26	4.3
64.38	19.42	-5.46	4.16
64.42	14.2	-2.58	0.78
64.46	11.82	-6.2	2.9
64.5	16.24	-3.32	0.88
64.54	15.82	-2.82	-0.9
64.58	18.36	-1.74	-2.12
64.62	14.98	-4.1	-0.82
64.66	17.28	-2.64	0.68
64.7	15.56	-2	-0.6
64.74	14.92	-4.34	-1.42
64.78	15.5	-2.44	3.02
64.82	17.6	-1.06	4.68
64.86	14.14	-1.74	3.94
64.9	17.02	-7.98	3.96
64.94	12.9	-4.28	3.1
64.98	10.94	-6.58	4.3
65.02	13.22	-3.12	3.38
65.06	14.34	-3.28	3.96
65.1	17.36	-4.16	1.04
65.14	18.34	-5.46	-0.94
65.18	17.42	-7.42	-0.62
65.22	18.72	-8.16	0.46
65.26	20.92	-7.44	0.1
65.3	20.16	-3.3	0.92
65.34	17.94	-6.2	0.16
65.38	15.44	-6.24	-0.72
65.42	16.16	-2.12	-1.52
65.46	16.12	-0.66	0.46
65.5	18.54	-6	0.88
65.54	19.28	-9.26	-1.94
65.58	18.06	-7.32	-2.88
65.62	18.8	-6.42	-2.68
65.66	19.46	-9.68	-3.6
65.7	16.24	-8.5	-0.02
65.74	19.24	-7.12	0.24
65.78	20.22	-8.22	-0.58
65.82	20.94	-3.32	0.22
65.86	14.44	-4.26	-0.2
65.9	13.98	-3.16	0.58
65.94	10.7	0.46	-2.24
65.98	7.94	-0.34	-3.26
66.02	7.88	-0.82	-2.72
66.06	9.12	-0.8	-2.88
66.1	10.8	0.46	-4.02
66.14	11.4	3.28	-6.62
66.18	14.58	5.58	-5.68
66.22	11.66	3.56	-0.36
66.26	9.74	3.2	-1.32
66.3	10.4	2.88	-0.58
66.34	12.14	0.68	-3.18
66.38	10.42	-5.22	-2.1
66.42	9.88	-4.64	-0.5
66.46	12.52	-10.32	0.28
66.5	12.26	-3.34	-2.82
66.54	10.98	-5.02	2.04
66.58	11.52	-5.42	3.52
66.62	12.86	-7.94	2.3
66.66	15.26	-8.64	-2.34
66.7	17.02	-4.96	0.74
66.74	14.96	-3.8	2.28
66.78	13.6	-2.66	-0.92
66.82	16.06	-3.02	-2.82
66.86	18.28	-8.7	-1.36
66.9	19.18	-7.84	-0.72
66.94	19.64	-6.16	-1.66
66.98	17.86	-2.76	0.22
67.02	15.12	-2.18	-0.76
67.06	13.56	-2.94	-0.96
67.1	15.54	-1.94	1.1
67.14	14.2	-1.98	0.04
67.18	13.02	-0.82	1.34
67.22	15.38	-7.84	2.36
67.26	17.34	-10.22	1.98
67.3	20.22	-8.58	2.98
67.34	18.82	-9.42	8.06
67.38	17.755	-5.0791	-0.79284
67.42	17.747	-5.03	-0.80861
67.46	17.724	-4.9635	-0.80981
67.5	17.686	-4.8805	-0.79812
67.54	21.16	-1.3	-7.48
67.58	18.32	-4.06	-5.58
67.62	12.26	-7.34	-5.92
67.66	18.2	0.08	-0.58
67.7	19.04	1.1	-3.38
67.74	20.16	1.94	1.88
67.78	17.48	-5.16	0.24
67.82	22.58	-6.18	-0.8
67.86	19.04	-3.88	-4.98
67.9	16.933	-3.373	-0.34102
67.94	21.82	-9.14	-5.68
67.98	16.802	-2.9765	-0.26255
68.02	16.752	-2.773	-0.23583
68.06	16.714	-2.5673	-0.21969
68.1	14.46	-1.42	1.68
68.14	12.2	-3.98	3.6
68.18	13.44	-2.82	4.2
68.22	17.36	-5.5	2.96
68.26	12.56	-3.64	3.44
68.3	16.863	-1.3457	-0.4389
68.34	16.968	-1.1536	-0.54376
68.38	17.101	-0.96754	-0.6726
68.42	13.84	5.52	-0.88
68.46	16.54	1.72	-2.3
68.5	17.52	-4.34	-2.48
68.54	14.74	-2.34	0.16
68.58	18.259	-0.16323	-1.7354
68.62	18.603	-0.034696	-2.0434
68.66	18.54	-3.12	-4.94
68.7	24.68	-2.6	-3.76
68.74	24.66	1.84	-5.74
68.78	21.28	4.06	-5.24
68.82	23.3	1.94	-4.44
68.86	22.24	5.46	-5.5
68.9	21.46	3.84	-3.8
68.94	22.52	4.18	-3.08
68.98	25.38	-3.96	-4.8
69.02	21.48	-0.7	-6.4
69.06	24.8	-0.08	-9.34
69.1	26.02	-3.76	-10.48
69.14	23.1	-5.52	-9.54
69.18	19.06	-0.98	-9.1
69.22	18	-4.8	-5.7
69.26	18.42	-7.62	-0.4
69.3	18.66	-6.86	-2.88
69.34	16.66	-5.84	-0.28
69.38	22.36	-10.36	0.18
69.42	21.38	-3.16	-3.44
69.46	21.54	-3.38	-2.52
69.5	21.24	-3.46	-3
69.54	21.46	-3.38	-5.22
69.58	23.46	0.08	-5.18
69.62	23.56	1.04	-5.96
69.66	22.28	-3.74	-5.06
69.7	21.42	-5.34	-4.7
69.74	17.88	-5.66	-5.18
69.78	22.16	-7.1	-5.68
69.82	20.52	-4.3	-6.24
69.86	18.84	-4.08	-5.1
69.9	16.74	-1.84	-6.4
69.94	17.94	-3.62	-1.68
69.98	19.94	-4.3	-4.38
70.02	16.9	-2.74	-2.82
70.06	17.32	-2.44	-2.56
70.1	14.9	-4.24	-1.66
70.14	19.72	-2.96	-2.7
70.18	21.96	-1.68	-4.16
70.22	21.36	-3.12	-5.28
70.26	20.14	-4.28	-3.34
70.3	19.34	-4.04	2.54
70.34	21.06	-5.2	3.06
70.38	23.22	-9.18	-0.1
70.42	23.2	-7.72	-0.52
70.46	24.98	-3.12	-2.64
70.5	26.02	-1.38	-4.4
70.54	23	-2.36	-2.36
70.58	22.16	-5.38	-1.42
70.62	21.54	-6.98	-0.94
70.66	20.74	-4.78	-0.66
70.7	19.48	-3.12	-0.3
70.74	18.1	1.22	-2.3
70.78	20.08	2.58	-2.06
70.82	15.26	-2.9	-1.1
70.86	17.82	3.2	0.58
70.9	18.34	1.5	2.56
70.94	20.88	0.8	-1.78
70.98	20.94	1.38	-5.62
71.02	21.1	-2.24	-4.54
71.06	19.06	-0.94	-4.78
71.1	18.54	-1.98	-6.9
71.14	18	-4.04	-4.16
71.18	15.9	-8.94	2.4
71.22	17.8	-8.44	3.2
71.26	13.42	-7.98	1.62
71.3	13.86	-4.1	-1.18
71.34	13.72	-7.04	-1.5
71.38	12.34	-7.82	-0.76
71.42	15.42	-6.56	-3.66
71.46	17.1	-1.76	-4.12
71.5	21.44	-1	-3.94
71.54	18.86	0	-5.4
71.58	18.38	-4.52	-5.4
71.62	15.46	-4.22	-4.74
71.66	14.82	-1.46	-5.68
71.7	18.24	-4.48	-3.46
71.74	19.005	-2.0126	-5.6225
71.78	19.086	-1.8127	-5.5522
71.82	19.133	-1.6123	-5.4256
71.86	23.46	-4.14	-6.5
71.9	24.14	-1.82	-3.92
71.94	20.64	2.52	-6.38
71.98	19.16	-0.28	-5.52
72.02	15.8	0.04	-6.92
72.06	16.86	1.44	-6.06
72.1	18.04	-1.96	-1.88
72.14	19.22	0.66	-0.44
72.18	18.32	2.04	-0.98
72.22	19.2	2.56	-1.64
72.26	21.82	4.3	-3.76
72.3	21.4	2.54	-4.94
72.34	20.94	0.64	-0.26
72.38	25.44	1.64	-4.72
72.42	22.56	2.74	-4.52
72.46	19.68	4.8	-3.52
72.5	18.36	1.22	-1.24
72.54	18.16	-2.02	-0.62
72.58	15.72	-5.6	-0.8
72.62	17.04	-0.54	-4.12
72.66	12.02	-2.44	-4.98
72.7	14.16	-2.36	-4.4
72.74	13.68	-1	-3.26
72.78	12.48	-2.86	-1.22
72.82	10.7	-3.7	0.4
72.86	9.18	-1.76	0.28
72.9	11.7	-2.4	0.4
72.94	11.26	1.94	-2.58
72.98	8.72	-1.48	0.4
73.02	9.76	-1.36	3.86
73.06	10.64	-0.82	4.84
73.1	14.96	-3.74	-1.34
73.14	15.52	1.62	-3.06
73.18	16.1	1.32	-1.56
73.22	16.16	-1.94	-0.76
73.26	16.42	-3.92	0.46
73.3	15.98	-4.16	-1.06
73.34	16.2	-2.76	-2.4
73.38	14.22	-2.82	-0.16
73.42	14.02	-5.86	0.88
73.46	14.42	-6.54	-0.26
73.5	13.62	-4	0.76
73.54	15.3	-2.76	-1.88
73.58	15.12	-0.98	-0.24
73.62	9.8	0.76	0.28
73.66	12.82	1.86	-0.24
73.7	12.46	-2.26	-1.22
73.74	15.48	-2.88	0.62
73.78	14.34	-6.08	3.08
73.82	14.16	-8.22	2.46
73.86	14.36	-6.74	2.22
73.9	14.66	-7.16	5.26
73.94	15.58	-1.44	4.72
73.98	15.04	2.56	4.92
74.02	11.28	2.1	5.42
74.06	13.38	0.56	3.2
74.1	11.7	2.38	2.84
74.14	11.72	-3.72	1.26
74.18	10.38	-1.54	1.16
74.22	14.8	-6.42	4.08
74.26	12.92	-3.28	0.14
74.3	12.2	0.3	-0.78
74.34	14.86	-6.04	-0.82
74.38	11.46	-3.14	0.14
74.42	16.58	-4.6	4.76
74.46	16.68	-6.36	2.26
74.5	16.26	-7.42	0.26
74.54	17.76	-3.64	-1.82
74.58	17.9	-8.98	-1.24
74.62	17.24	-6.5	-0.06
74.66	19.06	-7.58	1.8
74.7	17.62	-9.72	0.34
74.74	15.08	-9.1	2.92
74.78	14.46	-7.24	-1.56
74.82	11.58	-8.68	-3.72
74.86	12.98	-8.48	-4.16
74.9	15.62	-5.62	-3.58
74.94	15.86	-4.5	-2.08
74.98	15.44	-8.06	1.3
75.02	16.8	-8.5	-3.58
75.06	14.48	-8.88	-4.8
75.1	15.813	-3.8945	-3.1275
75.14	16.156	-2.9828	-3.1097
75.18	16.512	-2.1217	-3.0702
75.22	18.52	1.62	-3.7
75.26	19.58	-0.66	-4.04
75.3	18.66	-0.14	-3.6
75.34	17.46	-1.4	-4.32
75.38	15.9	0.86	-1.54
75.42	15.06	3.08	0.52
75.46	18.74	-0.94	-3.16
75.5	17.2	-0.68	-4.64
75.54	17.3	-4.88	-1.96
75.58	18.04	-2.94	-3.22
75.62	18.26	-7.2	-6.14
75.66	16.64	-6.86	-3.88
75.7	18.74	-3.82	-3.36
75.74	16.58	-5.08	-2.52
75.78	16.66	-0.56	-0.58
75.82	17.86	-0.54	-2.2
75.86	18.88	2.46	-1.9
75.9	17.9	0.32	0.3
75.94	15.52	-3.64	-0.1
75.98	13.46	-4.22	0.52
76.02	14.2	-2.7	1.88
76.06	19.46	-1.24	0.18
76.1	13.8	-1.94	-1.86
76.14	13.16	-1.98	-2.88
76.18	13.48	-0.36	-1.38
76.22	13.16	0.16	-0.68
76.26	13.86	1.1	-2.26
76.3	13.22	0.18	-0.98
76.34	11.92	4.34	-2.1
76.38	15.2	5.78	-1.72
76.42	17.88	1.74	-1.06
76.46	17.02	-0.4	-3.5
76.5	20	-2.4	-2.12
76.54	20.88	0.42	-2.24
76.58	17.22	-0.26	-2.94
76.62	20.72	-0.78	-5.16
76.66	18.94	0	-4.22
76.7	20.46	0.92	-4.76
76.74	17.14	0.12	-4.52
76.78	14.8	-0.7	-5.5
76.82	14.96	-4.3	-4.24
76.86	13.76	-3.82	-2.16
76.9	15.96	-2.82	0
76.94	16.22	-5.02	-0.72
76.98	13.74	-4.58	-0.44
77.02	13.68	-4.34	-1.92
77.06	14.82	-3.34	-3.12
77.1	16.5	-5.94	-1.32
77.14	19	-6.88	-0.46
77.18	22	-5.78	-5.1
77.22	17.86	-6.74	-3.06
77.26	17.26	-7.26	-1.3
77.3	16.94	-4.44	-3.12
77.34	18.06	-5.08	-1.64
77.38	15.88	3.42	-5.74
77.42	17.16	0.28	-1.84
77.46	19	-6.98	2.42
77.5	18.48	-5.5	1.28
77.54	18.88	-8.5	1.4
77.58	20.88	-10.26	1.04
77.62	22.82	-7.6	-1.6
77.66	18.78	-5.26	0.32
77.7	18.18	-3.7	-3.22
77.74	16.34	-5.22	-2
77.78	16.7	-5.04	0.02
77.82	17	-6.4	-0.26
77.86	17.48	-6.12	1.52
77.9	15.96	-5.46	2.56
77.94	17.58	-6.36	2.68
77.98	18.64	-8.28	-0.62
78.02	22.4	-1.74	-6.14
78.06	22.42	-2.28	-3.64
78.1	23.22	-0.66	-4.64
78.14	25.98	-1.32	-6.12
78.18	23.56	-0.32	-5.74
78.22	21.48	-3.26	-5.34
78.26	21.38	-4.02	-5.78
78.3	22.3	-5.34	-5.1
78.34	24.32	-1.38	-6.38
78.38	21.4	-1.16	-4.84
78.42	20.88	-3.72	-2.88
78.46	21.82	-5.1	-3.26
78.5	18.1	-5.22	-1.24
78.54	16.86	-3.98	-1.94
78.58	18.04	-3.44	-4.68
78.62	13.44	-2.66	-4.58
78.66	14.36	-4.4	-4.16
78.7	13.08	-6.64	-3.14
78.74	15.2	-7.56	-0.3
78.78	13.12	-2.88	-0.24
78.82	12.8	-5.36	3.18
78.86	19.64	-8.54	6.62
78.9	19.86	-12.54	7.54
78.94	13.7	-10.3	4.82
78.98	14.6	-7.84	1.38
79.02	11.28	-7.16	-1.7
79.06	9.58	-4.04	-2.46
79.1	12.72	-4.64	-3.4
79.14	12.8	1.86	-5.76
79.18	11.08	-0.46	-7.18
79.22	14.18	4.14	-6
79.26	15.38	3	-2.88
79.3	15.84	-0.12	2.4
79.34	14.6	-1.02	5.52
79.38	15.54	-4.98	2.34
79.42	15.16	-2.68	0.6
79.46	16	-1.42	-4.38
79.5	16.14	-5.44	-4.24
79.54	15.224	1.8694	-1.826
79.58	14.967	2.2202	-1.9038
79.62	17.06	6.2	-7.16
79.66	18.32	6.7	-6.94
79.7	16.08	6.56	-5.76
79.74	11.18	6.54	-2.88
79.78	10.98	4.32	0.24
79.82	10.1	-1.22	0.24
79.86	13.62	-0.32	2.06
79.9	15.94	-2.52	1.18
79.94	17.34	-1.06	-1.12
79.98	19.56	-0.9	-3.52
[truncated: 1,056 more rows]
