# Supplementary material for: Mean flow and turbulence structure over exposed roots on a forested floodplain: Insights from a controlled laboratory experiment
Source: PLoS One. 2020 Feb 26;15(2):e0229306. doi: 10.1371/journal.pone.0229306 (PMC7043746; doi:10.1371/journal.pone.0229306)
Supplement: S1 File — (ZIP) [file pone.0229306.s001.zip › data_and_scripts/velocity_data/t21_057_replaced.csv]

0.1	21.19	-2.44	-3.45
0.14	20.03	-1.12	-3.41
0.18	19.87	-1.46	-4.19
0.22	19.17	-0.12	-5.48
0.26	16.47	0.39	-3.66
0.3	15.25	1.63	-1.59
0.34	16.83	-0.56	4.06
0.38	21.8	0.96	5.09
0.42	21.13	1.58	3.89
0.46	20.5	0.57	2.72
0.5	18.26	4.91	5.29
0.54	16.85	7.06	3.78
0.58	15.97	5.21	4.29
0.62	18.06	3.75	2.83
0.66	16.44	2.61	0.92
0.7	17.22	3.38	0.64
0.74	21.89	3.13	2.92
0.78	24.71	4.47	-2.23
0.82	25.98	1.93	-4.14
0.86	26.24	1.98	-5.9
0.9	25.34	2.87	-5.1
0.94	26.84	6.14	0.1
0.98	27.63	2.25	-2.64
1.02	28.33	2.31	-3.58
1.06	29.12	1.54	-1.94
1.1	29.78	0.73	-1.45
1.14	29.68	3.54	-1.37
1.18	30.32	4.23	-2.97
1.22	33.37	4.97	-3.44
1.26	35.16	7.36	-2.07
1.3	35.55	5.23	2.48
1.34	30.36	3.04	4.84
1.38	32.54	6.05	6.05
1.42	30.7	5.55	3.68
1.46	32.14	3.78	2.33
1.5	33.51	6.17	1.44
1.54	32.01	5.32	1.83
1.58	31.63	5.38	0.2
1.62	30.5	5.19	-0.03
1.66	30.48	6.05	0.5
1.7	27.54	3.91	-1.27
1.74	28.75	1.74	-0.06
1.78	26.56	2.34	-3.01
1.82	31.59	2.23	-0.29
1.86	30.3	-1.31	0.6
1.9	31.4	2.13	-0.98
1.94	30.61	0.11	-5.26
1.98	28.43	-0.5	-6.27
2.02	29.38	-2.87	-5.76
2.06	30.85	-2.19	-5.69
2.1	30.92	1.04	-3.49
2.14	30.67	1.09	-2.73
2.18	27.78	1.14	-3.73
2.22	28.33	0.99	-1.55
2.26	28.43	3.23	-1.35
2.3	26.67	2.78	-1.97
2.34	25.59	3.08	-2.58
2.38	24.12	4.02	-2.42
2.42	21.23	-3.16	4.44
2.46	20.56	-4.17	5.8
2.5	21.74	-5.4	3.58
2.54	20.62	-2.9	3.02
2.58	22.71	0.91	3.75
2.62	26.53	1.81	0.93
2.66	24.88	-0.14	2.72
2.7	21.71	-0.07	5.82
2.74	23.85	6	3.29
2.78	26.15	4.82	3.06
2.82	27.64	3.28	-0.42
2.86	27.67	1.78	0.32
2.9	25.68	1.99	0.7
2.94	25.14	2.55	0.43
2.98	26.62	-0.56	-3.19
3.02	27.56	-2.46	-2.75
3.06	28.37	-3.11	-1.44
3.1	28.43	-1.37	-1.09
3.14	26.82	-1.52	-1.65
3.18	27.33	-2.2	-2.83
3.22	27.45	-2.43	-3.72
3.26	26.27	-2.32	-4.56
3.3	28.13	-0.19	-0.97
3.34	27.08	-1.56	0.79
3.38	26.25	-0.8	2.28
3.42	23.18	-1.47	5.38
3.46	23.78	0.4	3.41
3.5	22.04	1.29	1.67
3.54	22.53	3.6	2.98
3.58	18.77	4.14	2.47
3.62	16.43	4.97	3.68
3.66	17.8	6.05	4.06
3.7	20.63	3.36	3.32
3.74	20.83	3.05	3.38
3.78	19.6	1.85	3.19
3.82	18.76	2.18	3.32
3.86	17.94	1.96	2.06
3.9	17.18	2.4	2.41
3.94	18.93	-0.66	1.86
3.98	18.61	-0.3	2.13
4.02	18.97	0.85	4.45
4.06	18.64	-0.36	5.02
4.1	17.93	0.41	3.51
4.14	18.47	1.84	1.96
4.18	21.22	3.48	1.38
4.22	20.72	1.69	-0.06
4.26	21.33	0.94	-1.64
4.3	23.22	2.36	-1.8
4.34	24.46	4.07	-1.53
4.38	23.97	4.95	-2.11
4.42	22.74	6.2	-3.5
4.46	22.53	7.09	-5.87
4.5	21.584	6.0946	1.4666
4.54	18.79	3.82	4.59
4.58	18.26	6.55	5.48
4.62	17.23	6.16	4.91
4.66	19.18	7.55	8.04
4.7	22.12	7.9	8.56
4.74	23.36	7.4	3.95
4.78	24.2	4.37	2.76
4.82	22.92	3.48	3.95
4.86	22.39	1.4	4.66
4.9	22.18	1.93	3.17
4.94	23	-0.88	1.75
4.98	21.86	-1.65	-1.67
5.02	24.22	0.79	-1.35
5.06	23.95	-0.68	1.12
5.1	24.79	-2.43	1.34
5.14	20.69	-5.1	1.17
5.18	20.37	-4.57	-0.41
5.22	21.71	-3.18	-0.92
5.26	22.09	-0.36	-0.5
5.3	21.67	1.28	-0.8
5.34	23.39	0.36	-1.99
5.38	21.7	0.18	-1.64
5.42	22.51	2.04	-0.28
5.46	21.74	1.94	-0.95
5.5	19.87	1.52	-1.96
5.54	19.14	0.85	-2.3
5.58	19.43	-0.9	-3.95
5.62	21.2	0.21	-1.97
5.66	20.4	-0.36	-1.62
5.7	17.94	1.28	2.99
5.74	16.51	3.76	4.65
5.78	20.52	1.58	4.12
5.82	20.25	3.16	3.91
5.86	21.87	3.83	6.26
5.9	22.36	2.64	0.67
5.94	23.82	2.42	1.66
5.98	19.67	2.46	1.9
6.02	19.2	1.14	2.46
6.06	18.55	-0.49	4.58
6.1	20.36	1.95	5.12
6.14	24.34	1.32	-0.59
6.18	21.5	6.55	-3.83
6.22	24.38	5.47	0.39
6.26	25.27	6.96	0.55
6.3	27.22	5.97	-1.32
6.34	24.9	6.94	0.78
6.38	26.99	8.1	0.29
6.42	25.94	2.8	-3.24
6.46	23.15	6.72	0.72
6.5	21.2	5.9	1.97
6.54	20.53	6.09	1.34
6.58	21.74	7.73	0.18
6.62	18.29	-1.18	-4.02
6.66	18	-0.52	-2.85
6.7	16.19	-2.93	0.02
6.74	18.57	-3.9	0.67
6.78	17.43	-3.14	0.15
6.82	18.23	-3.19	0.79
6.86	17.88	0.32	1.48
6.9	18.12	-1.32	4.39
6.94	17.22	-1.44	2.67
6.98	20.75	-0.71	4.09
7.02	19.52	0.17	1.38
7.06	20.3	0.79	1.34
7.1	17.73	-1.35	5.85
7.14	20.02	1.49	6.84
7.18	23.12	1.75	7.11
7.22	24.87	2.12	5.81
7.26	25.39	3.23	5.22
7.3	26.09	0.07	4.55
7.34	28.5	3.18	6.14
7.38	28.23	4.86	6.17
7.42	30.66	2.81	2.02
7.46	28.71	0.93	2.29
7.5	27.68	1.87	-0.75
7.54	24.92	1.75	5.33
7.58	23.69	1.48	7.08
7.62	23.39	2.86	10.68
7.66	26.15	3.78	6.08
7.7	20.64	5.48	7.41
7.74	22.21	-1.73	8.59
7.78	24.91	3.68	3.68
7.82	25.66	1.05	6.23
7.86	24.96	3.92	1.52
7.9	22.38	-0.04	4.81
7.94	22.97	2.41	3.93
7.98	21.7	3.24	3.31
8.02	25.37	7.32	2.11
8.06	22.45	6.94	3.85
8.1	21.65	5.98	1.07
8.14	22.68	5.79	1.54
8.18	21.36	4.18	3.23
8.22	23.62	-1	-0.19
8.26	22.4	2.33	-1.76
8.3	21.28	0.86	2.54
8.34	22.91	1.3	2.08
8.38	26.35	0.98	2.49
8.42	27.75	0.61	2.5
8.46	25.95	0.41	3.71
8.5	25.49	0.19	4.12
8.54	25.87	-1.71	4.18
8.58	27.03	-2.26	4.03
8.62	25.02	1.79	2.96
8.66	25.26	0.82	5.75
8.7	26.16	-1.76	3.43
8.74	21.94	-1.68	4.13
8.78	22.52	-1.55	4.14
8.82	22.94	-3.76	6.38
8.86	23.27	-3.83	8.34
8.9	26.04	0.18	9.33
8.94	27.65	1.51	5.62
8.98	27.74	-0.18	2.75
9.02	25.44	0.35	-0.49
9.06	23.5	0.77	-4.43
9.1	22.51	5.51	-6.04
9.14	19.73	8.47	-6.31
9.18	18.84	3.61	-4.32
9.22	18.97	2.59	0.61
9.26	20.26	3.53	1.41
9.3	23.35	-2.96	0.3
9.34	21.92	-1.73	-2.53
9.38	22.81	-2.64	-5.63
9.42	21.5	-1.65	-5.71
9.46	20.54	0.26	-4.34
9.5	18.05	-0.23	-5.39
9.54	18.94	-0.09	-4
9.58	21.27	1.72	-3.64
9.62	25.03	4.41	-2.12
9.66	24.45	3.51	-2.33
9.7	24.39	0.26	-2.44
9.74	23.28	-1.26	-1.18
9.78	20.75	-4.28	-0.85
9.82	20.78	-3.81	-0.29
9.86	20.84	-1.76	-0.55
9.9	19.95	-3.95	-0.5
9.94	22.08	-4.46	-0.58
9.98	25.58	-6.83	-1.67
10.02	23.88	-4.25	-1.39
10.06	22.36	-2.72	2.52
10.1	20.57	-4.4	4.02
10.14	19.91	-5.45	3.29
10.18	19.34	-5.42	5.62
10.22	18	-7.08	2.95
10.26	19.35	-4.08	2.57
10.3	18.41	-3.34	3.45
10.34	16.74	-3.33	5.33
10.38	16.65	-3.29	5.21
10.42	17.4	-3.31	6.16
10.46	16.39	-3.87	5.61
10.5	20.16	-0.54	7
10.54	19.38	1.24	5.91
10.58	19.37	3.3	6.44
10.62	18.13	5.5	6.64
10.66	20.24	5.81	4.48
10.7	19.2	1.78	0.98
10.74	15.97	0.01	-0.39
10.78	15.19	-1.69	0.64
10.82	12.82	-1.67	1.81
10.86	17.69	0.73	1.43
10.9	15.15	1.89	0.59
10.94	15.49	1.46	1.46
10.98	13.81	-0.28	2.11
11.02	15.9	1.34	1.52
11.06	14.73	2.42	2.63
11.1	19.49	4.18	4.01
11.14	19.28	4.09	2.16
11.18	24.12	5.06	0.58
11.22	25.08	1.7	2.37
11.26	24.17	3.1	6.14
11.3	26.22	2.22	6.41
11.34	24.22	1.54	5.18
11.38	24.7	-1.26	4.39
11.42	22.27	1.95	1.55
11.46	25.98	2.04	1.93
11.5	24.85	-2.39	-0.56
11.54	24.79	-1.94	1.02
11.58	19.55	-0.85	0.05
11.62	22.81	2.26	1.4
11.66	19.74	3.46	-0.94
11.7	20.55	4.17	3.01
11.74	23.05	1	3.07
11.78	21.23	0.78	2.43
11.82	18.99	0.1	1.27
11.86	16.27	-2.2	0.43
11.9	17.9	0	-2.35
11.94	16.77	1.87	-3.98
11.98	20.61	2.4	-6.6
12.02	20	2.41	-6.94
12.06	23	3.91	-5.71
12.1	19.4	5.69	-6.8
12.14	21.89	3.47	-5.27
12.18	18.32	1.08	-5.1
12.22	20.75	1	-2
12.26	18.36	1.14	-0.6
12.3	19.55	0.12	-2.16
12.34	18.46	0.52	-1.26
12.38	21.82	2.1	4.17
12.42	23.09	0.25	4.32
12.46	23.67	6.21	3.49
12.5	26.35	3.86	1.07
12.54	26.37	0.09	-1.98
12.58	29.26	1.66	-3.53
12.62	27.69	2.33	-3.43
12.66	26.34	-1.5	-3.13
12.7	23.46	-3.13	-3.92
12.74	21.94	1.43	-1.81
12.78	18.31	0.08	-1.62
12.82	21.98	1.11	-2.91
12.86	20.1	1.21	-2.23
12.9	20.06	6.19	0.38
12.94	18.55	8.52	0.4
12.98	18.52	4.23	4.09
13.02	17.9	2.69	5.6
13.06	16.94	4.82	7.63
13.1	19.87	5.35	9.16
13.14	21.15	5.16	8.98
13.18	23.06	6.43	7.87
13.22	22.33	5.4	6.08
13.26	24.5	3.78	6.1
13.3	22.24	2.18	4.24
13.34	21.54	-0.52	-0.39
13.38	18.2	1.51	-1.26
13.42	20.92	4.68	-1.68
13.46	21.27	5.09	-0.89
13.5	23.57	4.39	-0.76
13.54	21.339	1.305	-0.39595
13.58	21.02	-0.56	-5.63
13.62	18.33	-0.77	-3.57
13.66	18.54	-1.28	0.21
13.7	19.58	0.27	2.64
13.74	21.92	-1.24	2.95
13.78	22.15	-0.1	2.38
13.82	21.45	1.44	3.58
13.86	23.63	4.83	5.29
13.9	23.5	5.64	5.53
13.94	21.07	2.79	2.22
13.98	19.97	2.28	1.11
14.02	21.27	2.18	2.14
14.06	21.71	1.83	0.94
14.1	22.71	0.3	1.05
14.14	24.2	-0.44	1.58
14.18	24.72	1.49	1.75
14.22	23.45	2.4	2.16
14.26	23.27	4.93	0.17
14.3	23.07	4.16	1.87
14.34	22.83	3.01	1.49
14.38	23.19	2.92	0.64
14.42	23.1	1.98	1.56
14.46	27.21	4.49	0.93
14.5	23.512	-2.3252	-1.4889
14.54	23.672	-2.5976	-1.8844
14.58	23.91	-8.03	-5.6
14.62	24.29	-7.35	-5.83
14.66	21.39	-10.35	-6.91
14.7	21.51	-8.99	-4.13
14.74	22.84	-6.42	-1.15
14.78	22.12	-5.63	-1.32
14.82	23.94	-6.63	-2.62
14.86	23.62	-9.01	-3.58
14.9	25.18	-3.2558	-3.8031
14.94	25.311	-3.1443	-3.7077
14.98	28.16	2.55	-4.19
15.02	29	0.11	-6.99
15.06	28.4	-1.16	-4.49
15.1	27.8	0.69	0.92
15.14	24.61	3.62	-1.1
15.18	22.12	0.61	-2.76
15.22	26.96	0.45	0.64
15.26	27.28	2.31	4.23
15.3	25.02	0.56	3.26
15.34	24.1	-4.26	4.51
15.38	24.65	-3.98	3.83
15.42	24.67	-1.79	2.96
15.46	26.52	-2.9	1.69
15.5	28.42	-0.25	-0.42
15.54	26.61	-0.55	-1.09
15.58	24.96	-1.23	-1.29
15.62	24.62	0.83	-2.26
15.66	25.22	2.6	-3.45
15.7	24.55	2.59	-3.61
15.74	23.06	1.9	-3.6
15.78	21.81	-1.32	-3.42
15.82	22.7	-2.5	-2.82
15.86	22.16	-4.46	-2.07
15.9	23.21	-4.34	0.18
15.94	24.6	-5.98	-1.11
15.98	24.1	-4.34	-0.97
16.02	24.96	-2.83	0.18
16.06	25.42	-3.99	2.16
16.1	28.38	-3.78	1.46
16.14	28.45	-1.76	0.14
16.18	31.21	1.7	2.08
16.22	28.79	-5.77	3.58
16.26	24.33	-2.88	5.23
16.3	26.08	1.08	1.44
16.34	26.513	-0.95013	3.1772
16.38	25.987	-0.79204	3.2965
16.42	24.93	2.96	4.4
16.46	25.2	3.6	4.2
16.5	23.7	1.14	4.15
16.54	24.35	-1.24	3.94
16.58	21.97	-2.15	2.34
16.62	21.92	-1.18	3.56
16.66	20.63	-1.38	2.73
16.7	20.14	0.81	3.83
16.74	21.58	1.96	5.18
16.78	20.63	3.48	4.14
16.82	18.16	4.94	4.05
16.86	18.89	5.26	5.94
16.9	20.37	6.23	3.37
16.94	22.129	1.6047	2.2287
16.98	22.367	1.6017	1.7639
17.02	22.565	1.5982	1.3348
17.06	31.65	-3.58	2.43
17.1	28.61	-1.89	2.18
17.14	24.95	-1.94	-1.21
17.18	22.91	0.64	-2.07
17.22	20.34	2.6	-0.82
17.26	17.36	2.01	0.43
17.3	19.44	5.94	1.23
17.34	16.26	3.51	1.6
17.38	14.48	3.75	2.74
17.42	15.98	1.11	5.54
17.46	16.9	2.67	6.49
17.5	17.47	1.83	5.64
17.54	17.43	3.24	3.97
17.58	18.11	2.25	4.5
17.62	19.31	2.03	3.29
17.66	21.49	3.1	1.84
17.7	20.3	7.28	0.19
17.74	19.34	7.79	0.13
17.78	20.83	6.61	-1.53
17.82	21.23	4.72	-0.92
17.86	21.7	4.57	3.04
17.9	22.86	0.43	3.12
17.94	21.74	-1.49	0.19
17.98	21.55	-0.95	-1.9
18.02	21.27	-2.76	-1.66
18.06	21.4	-0.71	-0.3
18.1	22.67	1.31	3.67
18.14	22.26	0.28	2.82
18.18	22.92	0.68	5.08
18.22	23.27	0.99	6.26
18.26	27.07	2.58	5.98
18.3	28.41	3.71	8.42
18.34	26.2	2.433	0.71414
18.38	26.539	3.2091	0.083032
18.42	30.12	-0.37	-5.4
18.46	31.42	3.02	-4.65
18.5	26.54	3.08	-5.04
18.54	25.11	4.41	-2.62
18.58	25.96	7.48	-2.31
18.62	24.23	8.92	-3.01
18.66	23.65	7.51	-3.38
18.7	24.73	8.16	-2.15
18.74	22.64	7.69	-0.85
18.78	23.26	7.75	0.42
18.82	21.98	5.82	-1.36
18.86	21.79	1.75	-2.02
18.9	21.16	2.42	-1.76
18.94	20.92	-1.26	-0.11
18.98	21.29	-5.55	-2.81
19.02	21.88	-6.83	0.19
19.06	18.92	-5.92	0.2
19.1	16.6	-5.51	0.99
19.14	21.6	-6.36	7.44
19.18	19.12	-7.92	9.45
19.22	19.08	-6.77	9.15
19.26	18.23	-4.72	5.8
19.3	19.02	-7.64	7.49
19.34	22.9	-7.54	5.7
19.38	24.42	-9.95	5.76
19.42	26.28	-8.11	2.78
19.46	24.65	-5.22	-0.11
19.5	25.59	-5.77	3.29
19.54	26.11	-8.55	3.47
19.58	25.08	-7.95	1.64
19.62	23.81	-8.55	-0.97
19.66	22.39	-7.63	-0.19
19.7	20.78	-8.41	0.29
19.74	20.6	-6.46	5.57
19.78	20.97	-5.13	6.5
19.82	23.35	-6.16	7.14
19.86	22.27	-6.05	6.21
19.9	22.43	-3.22	7.44
19.94	23.97	-5.26	8.56
19.98	24.11	-7.47	5.57
20.02	29.39	-5.68	-0.18
20.06	29.11	-4.55	-3.06
20.1	29.76	-0.01	-6.95
20.14	25.17	2.13	-8.35
20.18	27.72	4.12	-5.49
20.22	25.47	3.31	-1.95
20.26	27.48	4.38	-0.94
20.3	25.71	5.32	-0.39
20.34	24.44	3.01	1.14
20.38	23.1	0.84	0.96
20.42	20.49	-1.23	-2.11
20.46	20.46	-4.07	-2.05
20.5	24.01	1.97	3.1
20.54	23.48	-3.9	7.58
20.58	23.09	-3.72	6.81
20.62	23.28	-4.28	7.21
20.66	23.04	-3.34	4.32
20.7	23.35	-3.97	3.39
20.74	24.72	-0.13	-0.18
20.78	27.05	-0.14	-1.37
20.82	25.99	-2.39	-1.41
20.86	25.97	0.06	-1.64
20.9	24.63	1.78	1.14
20.94	25.04	1.45	1.97
20.98	21.74	-1.44	2.87
21.02	22.21	-0.98	0.19
21.06	23.91	-0.27	0.79
21.1	25.1	2.24	-0.78
21.14	23.65	1.25	1.79
21.18	17.97	1.28	4.56
21.22	18.59	-0.94	4.35
21.26	18.7	-4.81	0.66
21.3	22.5	-0.21	-1.01
21.34	22.22	-1.03	1.6
21.38	22.48	-1.32	2.84
21.42	20.98	0.13	-0.71
21.46	19.39	0.44	0.06
21.5	19.55	-0.51	0.38
21.54	19.71	0.4	0.02
21.58	18.05	-1.9	1.05
21.62	17.88	-1.07	0.32
21.66	19.61	-1.47	2.33
21.7	19.3	-2.32	3.89
21.74	21.6	-2.11	4.18
21.78	18.55	-3.64	7.02
21.82	21.6	-2.72	4.51
21.86	18.6	-1.29	5.64
21.9	17.16	-2.23	2.28
21.94	14.4	1.03	2.25
21.98	16.21	-1.07	4.18
22.02	21.468	0.94597	2.6972
22.06	22.325	1.7125	2.2685
22.1	24.09	3.9	-1.18
22.14	23.18	1	-0.91
22.18	27.75	5.7	1.72
22.22	27.53	5.15	-2.82
22.26	26.75	9.08	-0.73
22.3	27.8	5.76	3.85
22.34	26.38	3.54	2.81
22.38	27.96	4.52	-0.41
22.42	27.35	4.63	0.99
22.46	26.29	5.35	1.58
22.5	26.47	5.7	-0.5
22.54	26.36	6.71	-1.24
22.58	26.49	7.51	-1.67
22.62	26	8.62	-2.1
22.66	26.81	7.64	-2.87
22.7	26.1	5.5	-3.09
22.74	30.12	8.73	-1.97
22.78	28.39	7.35	-2.31
22.82	26.49	6.55	-3.25
22.86	26.7	6.01	-2.56
22.9	25.52	5.41	-3.65
22.94	26.359	4.4611	-1.5059
22.98	26.103	3.7759	-0.95509
23.02	25.838	3.1204	-0.33249
23.06	27.01	-3.19	2.51
23.1	24.26	4.53	4.88
23.14	26.42	4.11	-1.06
23.18	22.68	4.65	3.28
23.22	24.09	0.9	2.01
23.26	24.78	-1.09	2.65
23.3	25.3	0.64	5.79
23.34	24.77	1.91	8.09
23.38	25.24	1.9	5.59
23.42	23.65	6.62	7.37
23.46	24.82	5.65	8.05
23.5	25.17	7.18	10.25
23.54	29.18	6.38	9.54
23.58	32.46	3.16	4.85
23.62	30.16	0.56	1.13
23.66	31.22	1.12	2.15
23.7	33.31	3.57	2.16
23.74	30.96	0.61	3.09
23.78	28.61	-2.66	3.73
23.82	29.63	-2.84	2.66
23.86	27.17	-2.38	0.56
23.9	24.49	-1.25	0.9
23.94	24.4	-1.76	3.77
23.98	28.269	-0.53406	2.8821
24.02	26.26	-2.6	8.88
24.06	30.01	0.46	3.83
24.1	28.66	1.17	2.89
24.14	28.29	1.92	2.4
24.18	28.05	5.45	3.63
24.22	29.23	4.85	2.31
24.26	28.07	1.2	0.57
24.3	27.39	1.69	0.01
24.34	26.22	1.31	-1.72
24.38	26.42	1.68	-2
24.42	27.99	1.11	-2.52
24.46	27.03	1.5	-3.55
24.5	26.84	2.53	-3.91
24.54	25.05	2.1	-4.16
24.58	26.12	2.07	-3.4
24.62	25.9	3.02	-3.23
24.66	26.37	2.75	-3.44
24.7	25.32	2.28	-4.01
24.74	24.47	3.57	-4.58
24.78	22.08	3.08	-2.3
24.82	25.71	4.76	1.52
24.86	26.45	4.63	1.36
24.9	24.66	0.2	-0.77
24.94	25.87	3.61	1.2
24.98	25.4	2.64	1.2
25.02	25.88	3.42	0.41
25.06	22.51	3.65	1.18
25.1	22.61	2.17	2.66
25.14	23	2.38	2.71
25.18	24.23	1.37	1.59
25.22	21.68	-1.2	2.6
25.26	22.21	0.79	2.23
25.3	21.28	2.13	1.78
25.34	22.94	3.04	-1.08
25.38	24	9.93	-1.39
25.42	22.41	8.39	-1.22
25.46	23.16	5.78	-0.84
25.5	26.27	6.32	-2.05
25.54	25.47	7.36	-1.34
25.58	25.14	9.27	0.96
25.62	26.27	7.29	1.6
25.66	25.02	8.02	-0.51
25.7	25.3	3.7	-2.68
25.74	23.06	2.83	-2.68
25.78	20.71	1.79	-0.83
25.82	16.71	1.44	1.11
25.86	16.15	-3.08	0.35
25.9	13.73	-3.15	0.12
25.94	13.95	1.63	5.84
25.98	16.5	4.93	4.16
26.02	15.66	6.81	3.11
26.06	17.95	2.81	3.6
26.1	20.43	1.95	2.6
26.14	21.28	0.02	2.65
26.18	18.87	-0.15	1.22
26.22	23.51	-2.58	-2.63
26.26	21.04	-0.37	-5.27
26.3	22.87	2.71	-4.49
26.34	24.26	4.44	-6.58
26.38	23.85	3.2	-2.29
26.42	21.29	8.62	0.84
26.46	19.2	3.82	3.7
26.5	13.36	4.59	4.8
26.54	14.09	2.01	4.01
26.58	13.83	3.31	0.35
26.62	13.04	3.5	1.7
26.66	15.15	5.99	1.88
26.7	16.93	3.68	2.41
26.74	16.91	2.39	1.93
26.78	16.99	0.64	1.61
26.82	16.1	4.26	2.97
26.86	16.31	6.11	5
26.9	15.57	5.04	2.48
26.94	14.36	5.97	2.07
26.98	13.94	6.52	3.64
27.02	11.94	5.73	5.18
27.06	14.6	5.74	6.15
27.1	13.67	5.29	4.71
27.14	14.54	2.53	3.62
27.18	14.88	3.17	1.64
27.22	15.03	2.25	2.22
27.26	15.32	2.08	2.49
27.3	15.63	1	3.17
27.34	16.87	0.32	2.32
27.38	16.33	0.18	0.99
27.42	17.06	-0.02	1.37
27.46	17.76	-0.52	3.09
27.5	18.17	-0.2	2.76
27.54	17.04	0.27	3.79
27.58	16.12	-0.33	1.17
27.62	15.82	-0.65	-1.22
27.66	16.27	-1.38	-0.47
27.7	16.47	-1.83	0.64
27.74	17.05	-2.37	-0.3
27.78	17.02	-1.99	-0.79
27.82	17.35	-1.1	1.37
27.86	17.48	-1.68	0.84
27.9	18.21	-0.22	-1.17
27.94	19.96	-1.88	-2.96
27.98	18.96	-3.86	-5.76
28.02	20.87	-3.13	-6.06
28.06	20.98	0.06	-1.91
28.1	22.71	0.18	-3.45
28.14	24.62	-2.74	-4.66
28.18	23.44	-4.68	-2.82
28.22	24.8	-5.55	-1.41
28.26	23.85	-4.19	-0.27
28.3	23.03	-3.68	0.13
28.34	22.83	-4.72	0.85
28.38	25.49	-1.44	0.73
28.42	24.35	-0.28	-1.81
28.46	22.61	-0.35	0.21
28.5	22.09	-0.52	-0.86
28.54	25.22	1.76	-0.15
28.58	24.79	1.03	1.87
28.62	25.06	4.77	2.25
28.66	25.65	6.43	1.22
28.7	25.9	5.82	0.67
28.74	27.15	8.16	1.51
28.78	29.02	4.41	0.35
28.82	29.71	3	1.42
28.86	28.33	4.62	0.85
28.9	27.45	4.68	-0.45
28.94	26.09	3.21	0.64
28.98	23.83	1.72	0.81
29.02	23.04	2.78	2.42
29.06	24.63	-0.8	2.83
29.1	25.07	-5.15	1.93
29.14	25.63	-3.75	4.03
29.18	23.44	-4.38	3.61
29.22	25.89	-4.56	3.78
29.26	23.56	-2.77	4.41
29.3	23.25	-2.44	1.23
29.34	19.65	-1.12	-2.02
29.38	18.06	-3.84	-2.26
29.42	19.95	-4.92	-0.42
29.46	20.88	-7.18	1.34
29.5	23.66	-6.59	3.57
29.54	23.03	-2.43	4.05
29.58	22.45	-1.5	3.6
29.62	20.3	-2.07	3.01
29.66	21.62	-2.43	3.83
29.7	22.23	-2.47	3.81
29.74	22.34	-2.85	3.13
29.78	19.99	3.02	3.48
29.82	19.97	0.29	2.34
29.86	17.64	5.41	2.75
29.9	20.499	3.6608	2.6952
29.94	20.259	4.3319	2.3853
29.98	19.998	4.909	2.0746
30.02	19.716	5.3775	1.7785
30.06	19.96	2.09	2.68
30.1	22.07	7.58	0.67
30.14	19.24	9.4	4.11
30.18	19.3	11.11	1.55
30.22	17.2	6.5	-4.04
30.26	16.22	6.39	1.43
30.3	16.29	1.9	-0.35
30.34	14.15	-0.73	1.8
30.38	19.04	-3.59	5.33
30.42	17.38	0.49	5.43
30.46	15.12	0.64	4.12
30.5	14.13	0.88	2.57
30.54	14.86	2.48	3.68
30.58	14.95	0.46	4.82
30.62	15.98	3.85	5.32
30.66	13.34	3.33	4.87
30.7	14.43	3.21	6.75
30.74	16.68	4.56	5.28
30.78	18.32	5.44	2.99
30.82	19.06	6.04	2.91
30.86	17.12	6.26	4.56
30.9	17.9	4.4	7.27
30.94	16.44	2.55	6.79
30.98	17.76	5.21	6.63
31.02	19.2	2.04	5.15
31.06	18.3	1.43	7.99
31.1	19.2	0.02	7.41
31.14	22.67	1.55	5.92
31.18	20.25	3.88	7.83
31.22	19.29	0.17	6.79
31.26	21.01	-0.53	7.08
31.3	20.19	-1.99	8.13
31.34	17.94	-0.29	8.34
31.38	21.462	0.89088	5.0992
31.42	21.386	1.1486	4.4302
31.46	24.43	2.57	2.04
31.5	23.8	4.29	-1.06
31.54	22.04	3.47	3.09
31.58	23.02	0.55	5.65
31.62	22.05	0.01	3.77
31.66	16.44	0.67	2.41
31.7	14.47	3.59	-2.58
31.74	13.52	3.37	-4.15
31.78	13.62	5.67	-2.55
31.82	14.37	6.72	-2.53
31.86	14.61	6.01	-2.14
31.9	13.95	-0.8	1.66
31.94	15.53	-1.81	3.32
31.98	12.81	1.12	2.04
32.02	15.06	-0.91	0.86
32.06	15.15	0.36	0.14
32.1	18.27	-0.79	1.35
32.14	20.44	-0.21	0.64
32.18	19.08	-3.02	-0.68
32.22	15.33	-6.23	-0.83
32.26	16.88	-1.34	-2.6
32.3	18.58	-1.21	-3.53
32.34	19.69	-2.82	-2.95
32.38	19.27	-2.82	-3.02
32.42	17.77	-5.87	-6.07
32.46	17.34	-4.33	-4.97
32.5	15.74	-0.12	-2.27
32.54	19.58	-2.635	-1.7251
32.58	19.866	-2.3933	-1.7547
32.62	20.154	-2.114	-1.7791
32.66	20.441	-1.8033	-1.7988
32.7	20.725	-1.4677	-1.8142
32.74	21.003	-1.1135	-1.8259
32.78	23.45	-0.56	-1.27
32.82	22.26	1.08	5.28
32.86	20.41	-1.09	2.08
32.9	23.44	0.89	1.22
32.94	23.68	-0.41	2.81
32.98	24.25	2.04	5.8
33.02	22.556	1.3481	-1.8389
33.06	22.691	1.6205	-1.8363
33.1	23.71	1.21	-7.82
33.14	22.3	3.36	-7.71
33.18	22.37	3.55	-5.98
33.22	23.09	1.1	-5.45
33.26	21.88	1.47	-5.3
33.3	20.69	-0.76	-5.12
33.34	22.09	2.96	-0.24
33.38	21.58	4.53	0.56
33.42	20.69	0.73	-1.1
33.46	21.39	-0.63	-2.15
33.5	24.17	0.63	-1.24
33.54	22.39	1.39	1.09
33.58	23.76	0.14	2
33.62	20.23	-1.2	-1.45
33.66	22.74	0.05	-1.44
33.7	20.49	-0.12	-2.44
33.74	21.86	1.19	0.26
33.78	17.29	-3.81	0.29
33.82	19.02	-1.58	3.14
33.86	20.18	-2.1	5.56
33.9	20.98	0.79	6.29
33.94	19.63	-0.08	6.22
33.98	19.68	1.21	4.44
34.02	19.79	-0.88	0.52
34.06	19.59	1.97	2.34
34.1	21.01	1.22	3.68
34.14	19.17	1.44	3.97
34.18	20.25	2.35	7.68
34.22	20.649	2.2045	1.3125
34.26	20.679	2.3302	1.2661
34.3	18.04	0.1	-4.92
34.34	22.92	4.69	-5.47
34.38	24.32	5.3	-5.68
34.42	24.33	3.82	-6.85
34.46	20.74	2.5405	1.3472
34.5	20.742	2.5106	1.4153
34.54	19.53	1.78	3.98
34.58	20.43	2.04	1.5
34.62	20.39	5.35	3.41
34.66	18.3	2.38	5.75
34.7	20.88	-0.36	6.55
34.74	20.89	0	3.85
34.78	20.54	1.3	3.75
34.82	19.61	1.35	4.17
34.86	21.18	0.64	4
34.9	20.4	0.71	3.5
34.94	21.38	1.37	1.13
34.98	22.34	3.36	-2.46
35.02	22.94	4.01	-3.62
35.06	21.1	3.1	-4.31
35.1	21.14	3.64	-4.61
35.14	20.98	4.6	-0.71
35.18	24.38	2.52	0.55
35.22	27.74	3.56	0.88
35.26	26.94	2.38	2.16
35.3	27.38	1.78	3.86
35.34	27.7	-1.78	3.3
35.38	23.74	-2.71	5.38
35.42	25.53	1.75	2.49
35.46	25.09	2.29	1.63
35.5	25.72	3.13	3.3
35.54	28.04	6.67	3.6
35.58	29.69	7.57	3.14
35.62	25.06	8.54	0.46
35.66	24.32	7.63	2.01
35.7	24.76	6.54	5.29
35.74	25.48	4.62	2.69
35.78	22.7	5.09	2.88
35.82	21.12	7.63	1.35
35.86	19.12	8.57	3.01
35.9	18.74	4.53	5.48
35.94	18.68	2.39	5.26
35.98	19.81	-0.54	9.38
36.02	18.69	2.32	6.56
36.06	19.16	1.11	4.22
36.1	22.09	3.42	4.86
36.14	22.86	3.51	8.25
36.18	21.53	4.71	6.79
36.22	21.01	2.6	10.17
36.26	19.34	-2.52	11.17
36.3	20.55	-4.63	7.81
36.34	24.8	0.63	8.16
36.38	29.52	-0.93	7.84
36.42	30.06	4.03	-0.06
36.46	30.88	1.75	2.73
36.5	29.25	0.76	1.38
36.54	27.71	-3.23	-0.77
36.58	25.72	-3.31	-1.84
36.62	24.92	-4.4	-3.38
36.66	24.6	-6.64	-5.86
36.7	19.34	-1.82	-3.64
36.74	18.01	-3.15	-0.46
36.78	20.02	-2.04	-0.56
36.82	19.53	1.12	0.75
36.86	24.95	4.03	1.25
36.9	21.58	5.17	-1.03
36.94	22	3.52	0.23
36.98	22.8	4.28	-0.85
37.02	23.58	1.71	2.01
37.06	22.18	1.1	2.04
37.1	19.11	0.34	3.9
37.14	22.98	4.36	3.14
37.18	27.08	0.9	2.86
37.22	23.85	-2.52	3.23
37.26	22.48	-2.83	3.01
37.3	25.05	-1.95	2.45
37.34	25.05	0.95	2.92
37.38	27.24	0.61	-1.18
37.42	22.21	-0.13	1.03
37.46	20.27	-2.04	-1.29
37.5	23.08	0.02	-3.25
37.54	21.38	3.72	-3.49
37.58	22.66	3.52	-4.28
37.62	22.95	3.33	-4.14
37.66	22.98	4.26	-3.55
37.7	25.04	3.95	2.82
37.74	22.77	5.59	4.48
37.78	22.39	2.33	4.28
37.82	21.08	2.71	2.72
37.86	25.44	4.42	7.11
37.9	27.98	4.65	7.93
37.94	26.05	5.59	5.12
37.98	25.43	5.73	3.43
38.02	24.4	4.47	2.96
38.06	24.86	4.52	1.17
38.1	23.89	4.43	0.57
38.14	20.89	2.93	4.62
38.18	21.02	2.34	2.3
38.22	23.6	2.37	4.55
38.26	23.82	4.07	3.15
38.3	26.57	5.72	1.72
38.34	24.44	5.86	3.2
38.38	22.91	3.21	2.47
38.42	24.74	1.18	-0.22
38.46	18.91	3.86	-0.07
38.5	20.15	-0.12	3.93
38.54	19.26	1.03	4.42
38.58	18.73	2.51	5.67
38.62	19.49	-2.67	6.77
38.66	18.68	-0.1	7.12
38.7	16.78	-1.51	7.43
38.74	17.3	-2.2	6.29
38.78	16.48	-2.43	3.62
38.82	15.09	-1.58	2.89
38.86	16.9	-1.72	1.67
38.9	18.31	-2.49	-2.35
38.94	16.65	-2.46	0.17
38.98	17.28	-3.02	-0.34
39.02	17.09	-2.39	2.86
39.06	17.12	-3.73	4
39.1	24.4	3.57	6.17
39.14	22.24	4.32	6.05
39.18	22.32	3.55	6.54
39.22	22.04	4.55	6
39.26	21.48	1.63	3.59
39.3	23.79	1.3	4.43
39.34	24.48	1.22	3.97
39.38	21.43	3.79	2.88
39.42	23.23	5.02	3.19
39.46	25.64	5.72	3.34
39.5	25.88	6.46	2.83
39.54	25.81	7.83	3.4
39.58	24.57	4.24	6.29
39.62	23.25	1.94	7.06
39.66	19.05	0.78	5.76
39.7	19.55	0.84	3.83
39.74	19.63	2.13	3.52
39.78	17.85	-0.73	1.05
39.82	17.34	-0.37	0.05
39.86	16.86	0.8	0.9
39.9	16.42	1.96	1.99
39.94	18.57	2.87	4.48
39.98	16.62	0.66	5.61
40.02	18.66	0.35	4.03
40.06	24.11	2.59	-2.29
40.1	25.73	3.95	-1.22
40.14	24.98	2.75	-1.79
40.18	24.6	-0.76	-4.02
40.22	26.12	-0.34	-5.74
40.26	24.5	-1.05	-5.51
40.3	25.46	-3.22	-3.48
40.34	22.8	-3.85	-3.39
40.38	22.43	-4.61	-3.03
40.42	21.83	-1.44	-4.01
40.46	22.7	1.51	-1.12
40.5	24	-1.1	-3.21
40.54	23.57	-3.5	-4.69
40.58	25.67	0.08	-2.61
40.62	22.83	0.08	-2.38
40.66	22.43	-2.41	-3.07
40.7	21.25	-3.85	-4.35
40.74	23.38	-1.32	-3.21
40.78	25.49	-1.26	-3.04
40.82	24.41	0.81	-1.67
40.86	22.76	1.23	2.05
40.9	22.16	2.37	4.69
40.94	21.91	-0.95	3.24
40.98	24.09	-0.86	3.52
41.02	24.67	0.17	3.58
41.06	25.85	0.84	5.07
41.1	23.93	0.49	3.26
41.14	24.05	-0.03	2.86
41.18	24.03	-0.56	1.35
41.22	23.36	-4.13	0.64
41.26	21.29	-1.72	0.28
41.3	21.67	-3.25	0.12
41.34	23.39	-0.36	-0.81
41.38	21.75	1.23	-1.98
41.42	22.5	0.55	-1.59
41.46	21.69	-0.91	-0.06
41.5	23.76	-1.1	0.99
41.54	26.27	-0.57	0.21
41.58	25.35	-0.62	-0.08
41.62	24.22	-2.82	-1.61
41.66	21.81	1.23	0.02
41.7	20.82	5	-1
41.74	23.17	3.92	-0.5
41.78	25.18	3.67	-2.13
41.82	25.39	1.2	-5.67
41.86	26.22	3.46	-6.88
41.9	27.07	1.22	-3.42
41.94	28.39	-2.02	-3.9
41.98	25.7	0.7	-1.64
42.02	24.04	-0.14	1.1
42.06	20.71	-2.29	1.33
42.1	20.41	-2.43	-1.06
42.14	19.89	-3.64	-0.91
42.18	20.39	-4.63	-2.1
42.22	22.18	-5.13	-2.62
42.26	22.24	-5.47	-4.31
42.3	22.39	-4.31	-4.61
42.34	19.3	-4.22	-4.51
42.38	19.67	-5.45	-1.73
42.42	19.95	-1.67	0.11
42.46	22.57	3.48	1.98
42.5	20.21	3.2	2.84
42.54	21.24	2.65	2.86
42.58	18.25	1.85	3.1
42.62	17.34	1.36	3.08
42.66	17.24	3.12	2.89
42.7	19.61	1.91	-0.52
42.74	17.23	3.98	1.15
42.78	18.01	4.41	-1.94
42.82	19.81	3.2	-3
42.86	18.71	-0.99	-1.38
42.9	20.19	0.43	1.68
42.94	16.33	0.5	4.1
42.98	20.61	1.17	2.94
43.02	20.81	1.3	-0.93
43.06	20.82	1.18	-1.56
43.1	18.46	2.33	-2.93
43.14	21.19	2.51	-1.35
43.18	17.15	1.84	-0.94
43.22	16.24	0.79	-0.99
43.26	20.03	-1.06	-1.37
43.3	22.98	-1.21	-3.11
43.34	23.7	3	-2.41
43.38	26.66	4.12	-0.6
43.42	28.55	2.98	-1.28
43.46	26.78	2.04	0.29
43.5	27.87	4.49	0.9
43.54	26.53	4.83	1.93
43.58	28.43	4.22	2.01
43.62	24.9	3.55	2.95
43.66	26.63	4.29	4.5
43.7	26.61	3.41	2.75
43.74	25.81	2.8	0.26
43.78	24.34	4.16	-0.34
43.82	25.92	-0.97	1.72
43.86	27.98	2.05	2.03
43.9	27.58	3.14	4.13
43.94	27.77	2.31	3.89
43.98	27.21	-1.23	4.8
44.02	26.55	-3.52	3.3
44.06	25.67	0.18	0.85
44.1	23.52	-0.3	-1.47
44.14	23.56	0.25	-2.63
44.18	23.52	-2.08	-2.73
44.22	22.58	-1.13	-3.52
44.26	21.67	0.41	0.51
44.3	22.52	3.73	2.46
44.34	21.79	1.1	0.82
44.38	22.22	0.84	-2.29
44.42	20.81	0.99	0.28
44.46	18.35	1.55	0.7
44.5	16.04	3.12	2.45
44.54	16.19	0.75	-2.58
44.58	17.6	-4.08	-2.05
44.62	18.28	-2.93	-3.12
44.66	17.56	-1.35	-1.71
44.7	19.14	0.13	-1.97
44.74	18.89	0.42	-2.68
44.78	21.18	-1.01	-0.58
44.82	19.87	4.21	1.79
44.86	16.94	3.21	3.11
44.9	14.31	1.49	1.78
44.94	13.35	-1.36	-0.47
44.98	14.91	-3.72	-0.36
45.02	13.75	-1.41	0.33
45.06	13.9	-2.67	3.29
45.1	17.94	0.12	4.95
45.14	18.65	2.58	5.04
45.18	16.63	4.37	2.91
45.22	15.51	1.05	3.67
45.26	15.85	1.31	2.63
45.3	15.05	-0.34	3.76
45.34	13.56	1.16	3.25
45.38	14.43	1.83	3.42
45.42	12.82	1.68	2.33
45.46	15.55	2.83	0.83
45.5	16.83	3.66	-0.24
45.54	16.37	4.57	1.15
45.58	16.97	3.55	0.56
45.62	22.33	3.19	0.9
45.66	24.32	3.11	0.5
45.7	22.45	3.31	-2.14
45.74	20.15	4.14	-2.27
45.78	19.37	4.21	0.56
45.82	19.11	3.02	-1.95
45.86	15.05	6.22	-0.4
45.9	17.79	4.8	-1.69
45.94	16.63	1.42	-5.48
45.98	17.77	1.27	-3.84
46.02	16.74	4.56	-2.55
46.06	18.43	5.37	0.95
46.1	15.74	4.59	2.22
46.14	13.48	3.72	4.21
46.18	13.58	2.22	4.87
46.22	14.13	0.07	1.82
46.26	13.78	1.81	0.71
46.3	14.2	0.93	0.48
46.34	15.07	2.24	-0.51
46.38	15.48	0.38	-1.88
46.42	14.95	2.81	-1.36
46.46	17.654	0.97597	3.1131
46.5	18.773	0.60972	3.3
46.54	21.97	4.36	3.03
46.58	23.44	1.2	5.27
46.62	21.19	3.24	3.71
46.66	21.99	-1.89	3.57
46.7	22.37	-4.28	3.6
46.74	24.39	2.45	7.3
46.78	30	-1.76	3.86
46.82	29.13	-2.21	-0.13
46.86	28.94	-4.78	-4.19
46.9	29.42	0.64	-7.26
46.94	28.3	4.33	-3.84
46.98	29.16	2.52	-3.71
47.02	27.54	2.51	-3.75
47.06	23.82	1.25	-3.85
47.1	24.14	1.91	0.84
47.14	24.69	-2.35	3.24
47.18	23.26	0.87	-0.9
47.22	22.62	-0.88	2.75
47.26	21.83	0.62	1.77
47.3	20.45	3.24	1.28
47.34	22.79	-1.18	0.43
47.38	23.94	-1.75	-2.38
47.42	23.6	0.32	0.82
47.46	25.29	-2.8	-1.38
47.5	22.42	-3.95	-4.1
47.54	23.29	-5.39	-3.75
47.58	22.14	-3.61	-5.36
47.62	22.5	-3.83	-4.91
47.66	23.76	-4.32	-3.9
47.7	22.32	-7.11	-3.89
47.74	21.78	-5.72	-2.87
47.78	21.14	-5.43	-4.4
47.82	23.44	-7.16	-2.61
47.86	23.65	-8.17	-1.95
47.9	22.06	-8.09	-1.45
47.94	21.76	-7.43	-0.77
47.98	22.27	-6.69	-0.54
48.02	19.79	-7.68	1.04
48.06	19.2	-8.38	-0.12
48.1	22.32	-8.79	-0.27
48.14	24.19	-6.36	1.03
48.18	23.73	-2.99	1.02
48.22	20.19	-1.21	-2.04
48.26	18.17	-1.26	-2.04
48.3	15.75	-3.63	-0.74
48.34	17.83	-4.07	1
48.38	17.29	-2.57	1.72
48.42	18.45	-3.24	2.46
48.46	19.76	-1.36	2.5
48.5	19.47	-1.62	2.31
48.54	20.12	-2.61	2.54
48.58	19.11	-0.83	3.58
48.62	20.85	-2.55	3.55
48.66	19.23	-1.94	4.44
48.7	18.21	-0.44	2.72
48.74	17.52	1.38	3.53
48.78	19.15	0.63	3.88
48.82	18.23	1.4	3.42
48.86	18.81	3.19	2.89
48.9	19.64	2.55	2.31
48.94	25.12	2.31	-0.73
48.98	27.82	2.8	-0.45
49.02	27.84	3.92	4.08
49.06	28.88	5.42	3.58
49.1	26.57	6.27	2.95
49.14	27.65	5.84	3.69
49.18	26.48	5.23	5.06
49.22	26.28	6.65	4.11
49.26	24.51	5.68	4.25
49.3	26.84	2.48	4.15
49.34	27.98	4.38	3.58
49.38	29.18	3.59	7.6
49.42	24.47	0.76	6.8
49.46	24.58	-0.26	5.37
49.5	25.9	3.76	1.04
49.54	25.55	3.87	-3.9
49.58	26.55	1.85	-3.69
49.62	25.2	-3.77	-3.03
49.66	25.44	-4.47	-2.82
49.7	24.52	-4.27	-3.93
49.74	23.85	-3.64	-2.35
49.78	23.79	-2.23	-4.07
49.82	20.11	-1.89	-6.46
49.86	20.85	-0.83	-6.59
49.9	21.4	0.09	-4.76
49.94	24.54	0.99	-2.96
49.98	24.92	2.72	-2.05
50.02	26.24	3.04	-1.96
50.06	25.08	2.28	-1.84
50.1	25.5	2.13	-1.91
50.14	24.33	1.32	-2.31
50.18	22.88	2.09	-1.15
50.22	24.85	4.7	0.2
50.26	23.73	4.7	0.53
50.3	23.24	2.61	0.07
50.34	25.01	3.48	0.71
50.38	25.53	4.4	2.33
50.42	24.93	4.65	2.67
50.46	26.74	4.27	3.38
50.5	24.23	4.63	3.57
50.54	23.85	5.05	3.49
50.58	24.42	1.91	3.16
50.62	23.79	-0.97	2.53
50.66	23.12	-1.57	2.02
50.7	24.26	0.66	1.31
50.74	20.6	-0.51	-2.12
50.78	23.29	-1.41	0.83
50.82	24.1	-2.94	2.24
50.86	23.17	0.4	2.68
50.9	23.02	1.67	2.51
50.94	21.54	-0.14	0.2
50.98	20.79	-0.04	0.19
51.02	20.48	-1.67	-0.55
51.06	21.74	-1.7	-2.32
51.1	17.5	1.02	0.26
51.14	17.65	-0.05	1.69
51.18	17.53	-1.5	1.71
51.22	17.28	-0.57	2.36
51.26	17.86	-1.52	2.35
51.3	20.05	-1.47	3.74
51.34	20.89	-0.79	4.7
51.38	19.16	-1.75	4.51
51.42	20.36	-1.95	5.05
51.46	18.18	-0.76	4.71
51.5	17.99	2.22	4.52
51.54	16.61	2.17	5.52
51.58	18.19	4.13	5.37
51.62	17.39	1.83	4.15
51.66	18.96	0.44	2.96
51.7	20.1	3.34	-1.55
51.74	22.94	2.77	-0.65
51.78	21.68	5.69	-1.32
51.82	22.15	3.71	-0.99
51.86	21.77	1.85	0.87
51.9	19.05	2.78	2.2
51.94	19.28	-1.21	8.71
51.98	19.96	0.73	6.09
52.02	18.27	0.56	6.85
52.06	18.24	-0.82	7.68
52.1	22.13	1.02	8.43
52.14	18.06	0.39	4.43
52.18	20.16	-0.34	3.6
52.22	18.14	1.48	5.39
52.26	23.59	-5.01	2.78
52.3	24.64	-4.49	6.84
52.34	22.341	-2.7634	2.5707
52.38	23.13	-2.51	-1.76
52.42	25.09	-3.22	-3.75
52.46	24.33	-3.37	-2.52
52.5	24.05	-5.39	-0.29
52.54	27.1	-4.04	-0.74
52.58	23.83	-2.55	0.93
52.62	22.83	-3.08	2.99
52.66	20.58	-3.44	3.53
52.7	23.33	-2.29	0.4
52.74	22.14	-3.08	2.13
52.78	25.58	-2.33	1.78
52.82	26.85	-1.5	-2.29
52.86	27.63	-2.3	-2.62
52.9	28.3	-3.4	-1.94
52.94	27.9	-1.17	-2.76
52.98	28.62	0.25	-2.68
53.02	25.87	-0.29	-3.78
53.06	23.66	-1.93	-1.36
53.1	19.55	-4.64	1.55
53.14	23.3	-3.46	0.8
53.18	24.01	-0.69	2.66
53.22	24.82	0.34	1.25
53.26	22.67	-0.33	-0.13
53.3	24.53	-1	-2.12
53.34	26.01	0.03	-2.54
53.38	25.84	0.64	-2.02
53.42	26.08	2.16	0.2
53.46	24.97	1.62	0.64
53.5	23.47	1.63	-0.34
53.54	23.28	2.37	0.96
53.58	22.03	1.1	1.56
53.62	18.71	0.63	1.55
53.66	19.44	-0.1	1.33
53.7	17.81	0.52	1.05
53.74	19.33	0.16	0.65
53.78	18.58	0.76	1.71
53.82	21.01	0.71	4.86
53.86	26.02	4.01	4.94
53.9	27.79	5.19	2.03
53.94	27.39	0.74	5.11
53.98	26.05	1.96	5
54.02	20.81	-1.18	1.05
54.06	23.33	-2.04	2.76
54.1	22.52	-2.59	-1.69
54.14	19.43	-2.24	-0.67
54.18	17.01	-1.85	1.07
54.22	17.45	-1.97	0.07
54.26	19.4	-1.99	0.7
54.3	18.47	0.23	2.77
54.34	22.59	2.96	3.41
54.38	21.82	5.94	1.59
54.42	18.59	3.44	3.82
54.46	18.88	1.88	4.56
54.5	21.89	1.1	2.14
54.54	24.85	-3.79	-2.97
54.58	21.38	-1.66	0.6
54.62	21.74	2.27	2.75
54.66	19.9	2.45	2.93
54.7	20.01	1.42	4.37
54.74	26.227	1.5278	0.80584
54.78	27.356	1.4483	0.39875
54.82	29.79	3.78	-2.17
54.86	32.15	1.98	-0.09
54.9	31.42	5.73	-0.43
54.94	33.02	5.78	-0.08
54.98	33.04	2.98	-2.17
55.02	34.1	1.46	-3.58
55.06	31.29	-0.56	-1.17
55.1	31.08	-2.5	-3.54
55.14	29.76	3.13	-3.65
55.18	28.92	6.98	-3.66
55.22	31.37	8.78	-3.08
55.26	30.58	10.21	-3.37
55.3	31.73	9.96	-2.9
55.34	29.87	5.99	-3.05
55.38	25.99	5.95	0.06
55.42	25.77	6.18	2.6
55.46	25.43	5.16	3.73
55.5	25.88	6.95	3.09
55.54	24.82	9.32	2.63
55.58	25.48	7.08	1.08
55.62	25.57	6.85	0.51
55.66	23.75	4.58	1.26
55.7	21.63	3.12	1.07
55.74	23.44	3.93	-0.98
55.78	23.88	3.79	2.4
55.82	25	2.17	1.78
55.86	22.66	-4.06	-1.73
55.9	22.35	-5.54	0.4
55.94	19.72	-5.32	0.46
55.98	19.69	-4.64	2.61
56.02	20.52	-3.32	3.16
56.06	21.85	-1.03	1.39
56.1	20.67	0.22	1.87
56.14	19.69	3.11	-0.76
56.18	18.28	3.88	2.72
56.22	18.88	1.87	4.19
56.26	21.27	3.77	3.26
56.3	23.28	0.62	3.39
56.34	24.55	1.02	3.07
56.38	22.89	2.62	1.46
56.42	20.41	2.48	5.97
56.46	20.05	1.49	5.61
56.5	19.48	1.43	2.62
56.54	18.25	2.58	2.54
56.58	18.28	1.4	1.53
56.62	18.44	2.11	0.46
56.66	20.58	2.65	-1.01
56.7	20.83	3.83	0.86
56.74	22.24	1.07	0.24
56.78	22.36	3.45	-2.7
56.82	20.34	3.15	-2.34
56.86	20.23	0.71	-1.57
56.9	18.29	0.79	-1.89
56.94	18.55	3.07	-0.33
56.98	18.54	2.14	-2.04
57.02	20.28	1.1	-2.49
57.06	20.75	4.2	-3.81
57.1	20.19	2.74	-4.29
57.14	20.54	1.64	-2.37
57.18	17.93	-0.15	-0.66
57.22	18.21	1.37	0.97
57.26	16.95	0.17	0.06
57.3	18.85	2.22	1.1
57.34	19.19	0.11	0.1
57.38	20.53	1.26	0.22
57.42	17.27	2.74	1.88
57.46	18.51	4.34	0.45
57.5	19.7	2.28	-1.28
57.54	24.98	2.37	-2.83
57.58	24.41	4.24	-0.89
57.62	22.97	4.67	-1.83
57.66	23.09	3.3	0.48
57.7	23.5	2.05	-1.33
57.74	21.1	6.05	-1
57.78	24.58	2.86	0.94
57.82	20.48	4.56	-0.27
57.86	18.75	2.86	2
57.9	24	2.9	3.41
57.94	22.3	-0.53	0.46
57.98	17.28	0.25	-1.3
58.02	20.18	-0.57	-1.62
58.06	22.77	-1.97	-1.92
58.1	22.91	-1.69	0.14
58.14	24.7	-5.43	0.87
58.18	24.93	-4.72	0.9
58.22	23.08	-0.82	-0.44
58.26	22.35	1.23	-1.12
58.3	21.9	1.37	-2.66
58.34	21.94	0.99	-3.75
58.38	20.36	3.4	-1.49
58.42	21.25	5.85	-0.91
58.46	20.76	5.85	0.13
58.5	21.29	2.47	1.8
58.54	19.59	1.85	-0.33
58.58	19.3	4.83	0.02
58.62	19.9	3.85	1.41
58.66	22.81	1.86	-0.54
58.7	21.28	3.62	1.05
58.74	22.12	2.07	2.26
58.78	21.6	1.79	1.01
58.82	20.45	2.19	0.82
58.86	19.55	1.22	0.2
58.9	18.75	2.31	1.72
58.94	21.33	1.3	0.96
58.98	22.18	-1.2	0.14
59.02	24.43	-2.37	0.11
59.06	23.09	-0.97	-1.23
59.1	22.59	-0.26	2.57
59.14	20.73	0.81	2.41
59.18	20.48	-0.17	0.32
59.22	21.8	2.57	1.87
59.26	21.63	6.3	1.49
59.3	21.42	7.34	0.11
59.34	24.09	5.28	0.77
59.38	24.74	7.25	-4.31
59.42	24.54	4.41	-6.06
59.46	27.69	2.74	-6.62
59.5	26.28	1.87	-7.28
59.54	31.14	2.08	-7.59
59.58	31.28	-0.21	-3.67
59.62	31.57	-0.95	-4.61
59.66	28.294	3.4317	-1.1109
59.7	28.044	3.5459	0.16155
59.74	27.687	3.6757	1.4613
59.78	26.75	2.12	6.53
59.82	24.35	5.16	5.88
59.86	25.51	4.34	6
59.9	26.6	6.19	5.21
59.94	23.81	6.55	4.92
59.98	24.01	6.04	6.64
60.02	24.46	3.68	7.15
60.06	23.49	5.95	6.52
60.1	20.03	5.02	5.34
60.14	18.46	4.62	5.43
60.18	19.93	6.2	2.31
60.22	22.07	3.56	-0.19
60.26	21.47	3.49	-1.23
60.3	23.47	5.67	1.06
60.34	25.81	5.37	1.18
60.38	23.27	1.26	0.17
60.42	24.83	-0.25	-1.16
60.46	26.9	-0.2	-4.89
60.5	25.34	-1.73	-4.16
60.54	28.04	2.13	-1.09
60.58	29.29	2.72	-1.61
60.62	28.97	3.13	0.18
60.66	30.79	4.54	-0.44
60.7	30.95	4.38	-3.55
60.74	28.75	6.94	-4.62
60.78	29.45	7.47	-0.41
60.82	28.14	6.23	-0.36
60.86	22.91	2.5	-0.41
60.9	21.47	7.91	-0.67
60.94	19.7	5.16	-2.28
60.98	15.59	8.63	1.31
61.02	15.17	9.09	3.34
61.06	12.79	6.02	4.56
61.1	14.85	6.42	3.27
61.14	16.44	9.22	5.22
61.18	17.26	8.18	4.97
61.22	15.65	4.78	4.39
61.26	14.45	4.01	0.73
61.3	10.65	-1.23	0.98
61.34	13.25	-2.84	5.62
61.38	16.25	-3.77	5.76
61.42	15.71	-0.88	5.1
61.46	14.18	-2.7	5.03
61.5	13.08	0.51	6.48
61.54	15.75	-1.33	4.94
61.58	15.39	-5.54	4.36
61.62	13.66	-3.3	6.25
61.66	14.31	-3.25	8.16
61.7	13.72	-1.6	6.04
61.74	13.81	-1.36	2.99
61.78	13.56	-1.28	4
61.82	13.81	-0.8	3.25
61.86	13.71	0.06	1.72
61.9	17.01	-0.93	-0.03
61.94	17.14	-0.03	-1.53
61.98	18.26	2.93	-0.94
62.02	18.91	3.38	-2.7
62.06	19.12	2.25	-4.42
62.1	18.25	-0.88	-2.35
62.14	22.65	-2.26	-0.84
62.18	22.04	-4.89	-0.46
62.22	23.1	-3.57	-0.04
62.26	21.25	-1.79	-0.9
62.3	21.1	5.73	0.73
62.34	20.09	3.65	2.63
62.38	18.73	4.84	2.64
62.42	18.62	3.44	2.69
62.46	19.49	0.6	2.71
62.5	19.34	1.1	2.31
62.54	20.81	-1.38	3.01
62.58	24.85	0.72	2.6
62.62	23.86	-2.67	1.78
62.66	24.73	-3.12	2.15
62.7	21.56	-1.59	0.22
62.74	22.26	2.21	1.8
62.78	24.72	2.86	2.02
62.82	22.44	2.7	2.84
62.86	22.61	-1.29	2.89
62.9	21.89	0.18	3.62
62.94	20.83	3.37	7.14
62.98	23.03	5.47	5.23
63.02	25.34	4.46	2.99
63.06	23.66	4.03	2.37
63.1	23.59	4.97	0.2
63.14	23.03	2.41	1.54
63.18	21.31	3.95	4.39
63.22	18.55	2.86	4.62
63.26	18.88	4.85	4.77
63.3	20.55	4.91	4.34
63.34	18.58	4.08	4.91
63.38	19.84	4.5	4.4
63.42	19.74	5.73	4.56
63.46	19.18	0.43	5.49
63.5	18.26	4.19	3.12
63.54	16.65	3.08	3.35
63.58	15.97	3.26	4.73
63.62	16.77	3.33	4.34
63.66	15.95	4.39	3.26
63.7	13.4	2.26	4.04
63.74	11.05	0.88	3.5
63.78	10.15	-1.17	4.09
63.82	9.71	-0.88	2.78
63.86	11.99	-1.53	2.61
63.9	11.68	-1.02	2.47
63.94	13.05	0.72	0.63
63.98	14.89	-0.12	1.99
64.02	15.22	1	5.53
64.06	16.14	1.4	7.76
64.1	15.69	5.73	5.13
64.14	19.66	2.16	5.76
64.18	21.97	0.71	2.49
64.22	24.03	4.47	5.45
64.26	23.03	5.1	5.21
64.3	20.15	7.44	3.8
64.34	20.8	5.18	3.92
64.38	21.25	3.3	3.82
64.42	20.89	4.74	6.76
64.46	21.47	6.37	6
64.5	20.64	6.01	6.45
64.54	20.66	4.85	4.82
64.58	21.05	3.68	3.55
64.62	20.64	2.92	2.95
64.66	21.39	2.63	3.12
64.7	20.1	1.15	4.65
64.74	22.56	1.45	6.41
64.78	21.77	0.76	4.58
64.82	18.82	0.67	7.11
64.86	20.03	-1.57	8.2
64.9	20.54	-0.77	7.35
64.94	21.16	1.24	6.27
64.98	21.33	-3.52	4.77
65.02	19.22	-5.39	4.17
65.06	20.48	-0.97	6.78
65.1	22.69	0.55	6.98
65.14	22.25	1.07	2.37
65.18	24.9	-0.97	1.46
65.22	20.84	2.03	-0.39
65.26	20.98	3.55	0
65.3	20.37	6.41	0.17
65.34	20.58	6.62	-0.96
65.38	20.48	2.99	-4.17
65.42	18.71	2.52	-4.66
65.46	18.47	-0.07	-6
65.5	18.14	-2.5	-4.59
65.54	14.55	-0.96	-4.75
65.58	13.96	-2.58	-6.04
65.62	19.465	-0.90766	-1.4654
65.66	17.86	-1.18	3.2
65.7	20.81	-0.88	4.92
65.74	20.8	-4.01	5.3
65.78	23.08	-2.62	1.14
65.82	24.17	-1.27	-0.24
65.86	25.97	-0.84	-1.74
65.9	24.3	-2.14	-0.54
65.94	23.8	-0.69	-0.77
65.98	20.54	-1.09	-2.34
66.02	19.28	-2.59	-3.9
66.06	19.24	1.72	-1.41
66.1	21.19	2.38	-1.27
66.14	22.28	1.78	-1.77
66.18	23.27	2.67	0.04
66.22	23.24	1.17	0.81
66.26	23.32	0.93	1.72
66.3	24	0.29	-0.03
66.34	20.56	2.4	1.22
66.38	20.61	0.2	5.83
66.42	24.408	0.82781	0.41549
66.46	24.93	0.37283	-0.047726
66.5	25.415	-0.13955	-0.56003
66.54	26.01	2.8	3.87
66.58	28.02	1.16	-1.12
66.62	26.4	-3.25	-1.32
66.66	27.79	-5.34	-3.3
66.7	26.46	-4.32	-3.23
66.74	28.27	-3.81	-4.41
66.78	26.78	-2.93	-7.73
66.82	25.67	-3.84	-9.51
66.86	22.09	-7.37	-6.12
66.9	22.12	-6.77	-2.01
66.94	23.63	-8.55	-1.91
66.98	24	-4.95	-2.64
67.02	23.62	-5.38	-1.88
67.06	24.06	-5.19	-3.66
67.1	26.83	-2.21	-4.62
67.14	30.42	-2.92	-4.07
67.18	31.25	-1.29	-4.5
67.22	31.28	-1.38	-1.95
67.26	27.86	-5.14	0.8
67.3	25.92	-5.86	-1.09
67.34	27.76	-3.5	-4.37
67.38	26.92	-2.25	-3.18
67.42	25.89	-4.08	0.79
67.46	24.6	-5.46	-1.61
67.5	26.54	-3.02	-1.27
67.54	29.42	-1.32	-2.05
67.58	28.46	0.43	-0.95
67.62	28.41	0.64	0.14
67.66	27.5	2.47	-0.04
67.7	28.94	0.98	-0.46
67.74	30.2	2.92	-1.24
67.78	28.66	3.48	-2.76
67.82	28.13	4.01	-4.25
67.86	25.34	5.51	-5.1
67.9	22.42	6.2	-5.27
67.94	21.56	6.13	-1.76
67.98	22.48	5.69	-2.26
68.02	27.37	8.22	-2.82
68.06	24.96	7.89	-0.47
68.1	24.21	10.55	2.8
68.14	25.65	11.85	1.69
68.18	26.53	7.11	3.39
68.22	26.87	3.72	0.42
68.26	27.21	3.21	-0.62
68.3	26.62	2.77	-0.66
68.34	25.2	-2.23	-3.07
68.38	25.67	0.52	-0.82
68.42	28	3.02	1.61
68.46	30.02	3	0.24
68.5	27.4	-2.52	-1.44
68.54	28.78	-0.03	-0.8
68.58	26.4	-0.39	2.1
68.62	31.5	2.97	3.44
68.66	33.03	1.52	3.42
68.7	33.89	1.81	-1.38
68.74	35.49	4.4	-0.68
68.78	32.21	4.44	3.18
68.82	31.6	4.91	-1.21
68.86	29.73	5.76	-0.55
68.9	28.98	4.77	1.6
68.94	25.92	5.18	0.97
68.98	27.03	7.23	1.72
69.02	29.16	5.66	-0.8
69.06	26.46	8.02	0.52
69.1	21.7	4.04	3.66
69.14	24.82	2.66	5.56
69.18	24.16	-0.56	6.97
69.22	23.82	0.84	5.76
69.26	21.71	-0.56	6.29
69.3	21.3	-0.57	5.65
69.34	21.96	-3.08	4.64
69.38	19.52	-2.56	5.09
69.42	21.08	0.31	6.43
69.46	18.83	-0.2	5.21
69.5	20.14	0.04	5.06
69.54	16.85	-0.91	4.08
69.58	16.9	-3.39	3.19
69.62	15.88	-2.24	3.48
69.66	15.3	-1.37	3.55
69.7	14.78	2.66	4.83
69.74	13.74	4.97	6.23
69.78	15.83	3.1	6.89
69.82	10.33	4.74	1.48
69.86	13.25	5.21	2.78
69.9	14.632	0.31682	3.8521
69.94	16.88	1.59	3.27
69.98	14.47	0.06	5.12
70.02	16.24	-3.11	6.18
70.06	15.87	-5.44	4.85
70.1	16.64	-6.09	2.53
70.14	14.54	-2.35	1.4
70.18	17.32	-3.56	2.25
70.22	18.73	-3.97	1.53
70.26	17.3	-4.59	1.05
70.3	15.41	-4.17	3.64
70.34	14.49	-4.74	2.86
70.38	15.98	-2.38	2.4
70.42	13.22	0.46	1.74
70.46	16.65	-3.89	0.46
70.5	19.69	-0.87	-1.03
70.54	18.66	0.71	0.67
70.58	19.46	-3.74	-2.05
70.62	16.97	-1.66	-2.23
70.66	17.81	-0.05	-2.3
70.7	17.76	0.64	-0.58
70.74	19.14	1.11	0.68
70.78	16.91	-0.73	-3.66
70.82	18.26	2.42	-1.29
70.86	19.68	0.7	3.06
70.9	23.25	0.61	3.48
70.94	21.68	0.84	3.66
70.98	22.21	0.2	4.8
71.02	22.73	-1.58	2.89
71.06	24.06	-1.07	1.39
71.1	23.04	-4.78	-1.06
71.14	24.91	-0.54	-0.24
71.18	24.05	-3.33	-0.52
71.22	23.59	-2.43	1.55
71.26	23.41	-2.48	-0.64
71.3	26.61	0.64	-0.88
71.34	24.32	-0.14	0.37
71.38	23.43	-5.47	1.85
71.42	28	-5.74	-0.56
71.46	26.12	-6.11	-0.38
71.5	30.53	-2.38	-4.86
71.54	25.61	-2.53	-7.33
71.58	23.18	-2.89	-7.35
71.62	22.4	0.71	-10.27
71.66	21.13	0.73	-8.07
71.7	22.37	0.26	-2.84
71.74	21.57	-1.53	-2.82
71.78	21.45	-1.69	-0.34
71.82	21.39	-0.49	2.96
71.86	25.05	1.18	4.98
71.9	24.16	3.58	4.81
71.94	27.75	3.85	4.68
71.98	25.34	1.46	2.64
72.02	25.02	3.27	0.72
72.06	22.08	1.89	-0.22
72.1	23.09	-0.93	-0.11
72.14	22.59	-1.42	1.95
72.18	21.69	1.58	2.57
72.22	18.88	2.42	1.89
72.26	17.54	2.1	2.24
72.3	21.22	3.8	4.86
72.34	20.03	4.47	6.77
72.38	19.84	4.14	6.53
72.42	20.27	3.6	6.73
72.46	21.19	1.79	6.23
72.5	22.04	3.54	5.62
72.54	22.56	3.36	5.67
72.58	22.72	2.11	6.43
72.62	21.77	0.42	6.98
72.66	19.62	1.37	7.33
72.7	18.64	0.73	8.13
72.74	20.63	0.7	6.53
72.78	21.7	-2.64	5.68
72.82	22.61	-0.01	6.83
72.86	20.39	0.24	5.06
72.9	22.25	-1.08	5.12
72.94	20.2	-2.04	5.88
72.98	19.47	0.35	5.85
73.02	19.717	1.2978	5.021
73.06	19.801	1.3641	4.4872
73.1	19.929	1.4314	3.9127
73.14	20.1	1.4993	3.3043
73.18	23.81	5.34	2.99
73.22	20.2	2.19	3.54
73.26	19.68	4.71	2.92
73.3	20.8	3.62	1.79
73.34	19.94	4.32	-1.81
73.38	17.71	1.5	3.66
73.42	22.267	1.961	-1.3349
73.46	22.03	5.22	1.19
73.5	24.26	2.01	-1.35
73.54	22.4	1.73	-5.39
73.58	24.7	3.69	-5.77
73.62	25.43	0.17	-6.02
73.66	25.17	-0.61	-8.45
73.7	25.99	-0.77	-8.44
73.74	22.71	2.88	-5.69
73.78	25.29	3.93	-4.76
73.82	22.54	-0.22	-6.22
73.86	27.513	2.4062	-5.7262
73.9	28.005	2.4157	-5.6925
73.94	32.23	3.78	-3.06
73.98	32.09	1.31	-5.52
74.02	33.79	2.72	-5.3
74.06	32.02	0.18	-4.99
74.1	32.26	2.4	-3.9
74.14	31.26	2.78	-1.19
74.18	29.77	1.38	-0.23
74.22	29.1	1.69	-0.01
74.26	28.92	4.25	0.28
74.3	30.42	3.29	4.04
74.34	31.63	4.51	1.46
74.38	34.21	-0.63	1
74.42	33.38	-3.2	-1.52
74.46	34.86	-4.19	-0.99
74.5	33.94	-3.64	-2.83
74.54	36.17	-0.24	-0.5
74.58	34.56	0.81	-1.48
74.62	32.23	3.65	-0.18
74.66	28.95	4.42	-0.18
74.7	29.56	4.41	-0.49
74.74	28.54	1.64	1.14
74.78	26.19	4	1.36
74.82	27.95	2.27	2.67
74.86	23.65	0.23	0.25
74.9	26.19	0.38	-0.46
74.94	26.5	2.73	-1.06
74.98	27.38	2.63	-1.32
75.02	25.12	2.02	-2
75.06	24.9	2.66	0.61
75.1	23.41	2.42	1.83
75.14	22.21	2.51	2.57
75.18	21.48	2.9	0.68
75.22	24.5	2.59	0.43
75.26	25.48	2.76	-1.61
75.3	25.26	2.35	-1.66
75.34	24	1.9	-0.12
75.38	22.67	2.07	-1.49
75.42	21.8	1.28	1.81
75.46	22.32	0.054452	0.63133
75.5	21.21	-6.25	1.5
75.54	23.12	-3.4	1.1
75.58	20.57	-1.81	0.26
75.62	21.34	-0.35	-0.88
75.66	20.79	1.22	0.33
75.7	23	0.97	-0.06
75.74	24.58	3.72	-1.29
75.78	25.07	-2.17	-2.88
75.82	26.92	-3.06	-4.76
75.86	28.83	-2.44	-4.97
75.9	25.99	1.83	-5.81
75.94	24.11	1.28	-6.64
75.98	21.57	5.03	-4.76
76.02	27.55	6.18	1.18
76.06	26.57	5.5	1.31
76.1	29.09	7.21	2.18
76.14	31.2	8.7	0.2
76.18	30.48	7.96	-2.9
76.22	30.78	7.2	-2.98
76.26	30.41	6.67	-2.84
76.3	29.67	6.79	-2.13
76.34	27.98	5.82	-3.31
76.38	29.38	6.18	-1.47
76.42	26.75	4.94	0.1
76.46	28.42	3.82	0.7
76.5	26.41	2.75	0.5
76.54	28.84	2.81	-0.12
76.58	27.47	3.06	-1.88
76.62	27.63	3.83	-3.5
76.66	27.69	2.75	-4.2
76.7	26.95	2.82	-3.96
76.74	27.23	1.19	-2.5
76.78	27.19	-0.1	-1.88
76.82	27.15	0.43	-1.29
76.86	25.94	0.71	-1.14
76.9	27.23	4.89	-2.73
76.94	22.82	4.11	-2.07
76.98	24.86	1.37	-0.64
77.02	23.46	0.03	-1.2
77.06	24.75	-0.65	-1.01
77.1	25.31	-1.08	-3.22
77.14	24.67	-1.48	-1.88
77.18	24.21	-1.41	2.78
77.22	24.99	-3.51	1.34
77.26	26.26	-1.43	-0.37
77.3	26.87	2.59	-1.76
77.34	27.98	4.4	-2.01
77.38	27.85	6.02	-1.38
77.42	28.62	4.73	-1.06
77.46	24.81	3.72	-2.2
77.5	28.15	5.27	0.02
77.54	26.53	2.22	1.09
77.58	25.87	-0.31	0.04
77.62	25.37	3.13	2.16
77.66	24.98	3.54	2.34
77.7	24.35	6.4	-1.43
77.74	24.82	7.09	1.95
77.78	24.84	6.37	2.35
77.82	22.44	5.78	-2.24
77.86	20.12	5.83	0.7
77.9	17.52	7.37	-2.63
77.94	21.19	2.79	-2.07
77.98	22.91	1	-3.35
78.02	23.33	0.91	-1.94
78.06	21.49	1.3	0.59
78.1	20.98	0.13	-0.57
78.14	20.27	-2.58	-1.93
78.18	18.93	0.87	0.09
78.22	22.03	-1.27	-1.44
78.26	20.86	-0.79	-1.2
78.3	18.64	-0.71	0.12
78.34	19.6	-1.07	2.17
78.38	20.54	0.37	3.86
78.42	18.98	-2.14	3.75
78.46	20.26	1.55	4.2
78.5	18.36	1.31	6.08
78.54	19.58	1.21	7.78
78.58	16.83	2.22	4.84
78.62	17.34	2.36	2.47
78.66	15.42	3.86	2.94
78.7	18.95	2.86	-0.06
78.74	18.06	2.46	-0.58
78.78	18.5	1.73	-0.21
78.82	20.27	-0.56	0.32
78.86	19.84	-0.94	2.95
78.9	20.03	-2.19	3.38
78.94	19.8	6.2	3
78.98	21.98	3.6	2.56
79.02	20.13	2.43	-0.52
79.06	18.43	2.75	-3.87
79.1	20.45	4.39	-2.39
79.14	22.58	4.74	2.58
79.18	22.35	0.43	1.83
79.22	26.32	3.16	0.67
79.26	23.76	2.88	0.8
79.3	22.07	0.05	3.73
79.34	22.53	1.02	5.29
79.38	23	-0.39	4.09
79.42	22.57	1.61	4.17
79.46	22.79	3.87	-1.61
79.5	23.29	4.82	-0.17
79.54	20.7	2.69	2.4
79.58	24.7	5.22	1.43
79.62	23.5	5.24	1.69
79.66	24.82	5.79	1.93
79.7	25.14	4.91	1.95
79.74	25.35	4.74	0.5
79.78	27.77	5.32	-0.76
79.82	27.03	5.79	-0.52
79.86	26.55	5.84	0.6
79.9	25.21	4.12	2.16
79.94	25.52	-0.37	5.8
79.98	28.15	2.38	4.67
80.02	27.01	0.29	5.66
80.06	22.15	7	8.66
[truncated: 996 more rows]
