# Supplementary material for: Mean flow and turbulence structure over exposed roots on a forested floodplain: Insights from a controlled laboratory experiment
Source: PLoS One. 2020 Feb 26;15(2):e0229306. doi: 10.1371/journal.pone.0229306 (PMC7043746; doi:10.1371/journal.pone.0229306)
Supplement: S1 File — (ZIP) [file pone.0229306.s001.zip › data_and_scripts/velocity_data/t21_058_replaced.csv]

0.06	26.27	2.03	-6.32
0.1	27.61	2.23	-6.42
0.14	25.78	0.01	-6.01
0.18	27.86	-0.69	-6.3
0.22	27.45	1.15	-3.57
0.26	27.45	-0.86	-1.9
0.3	26.876	0.20565	-1.7875
0.34	26.168	0.62902	-0.69772
0.38	25.83	1.63	4.94
0.42	26.4	3.1	-1.27
0.46	22.42	1.79	0.47
0.5	21.26	1.75	1.99
0.54	22.51	1.73	2.94
0.58	23.02	3.82	3.72
0.62	23.55	5.97	6.52
0.66	18.95	7.69	3.77
0.7	19.75	4.32	4.69
0.74	22.81	1.16	3.33
0.78	24.33	2.81	-0.22
0.82	25.4	3.31	0.55
0.86	22.59	4.95	-3.2
0.9	23.17	4.21	-4.98
0.94	23.68	5.12	-8.11
0.98	25.01	2.2	-9.08
1.02	27.76	6.55	-9.41
1.06	26.73	6.99	-7.42
1.1	21.34	3.33	-10.72
1.14	24.01	0.96	-9.15
1.18	21.6	0.6	-8.48
1.22	20.76	0.18	-9.29
1.26	23.5	0.61	-8.45
1.3	24.93	-3.07	-7.97
1.34	24.18	-0.81	-8.94
1.38	23.21	-2.39	-8.2
1.42	19.99	2.65	-4.96
1.46	20.1	1.62	-4.96
1.5	17.06	2.01	-3.93
1.54	17.9	2.16	-0.07
1.58	20.04	2.83	-1.79
1.62	18.36	2.42	-1.24
1.66	17.2	-0.67	0.23
1.7	17.76	-2.99	1.87
1.74	19.58	-9.64	5.74
1.78	22.25	-6.44	5.5
1.82	22.11	-9.75	6.76
1.86	23.43	-9.38	6.36
1.9	22.72	-7.9	2.93
1.94	21.75	-9.52	-0.54
1.98	23.01	-5.42	2.59
2.02	22.65	-5.24	4.09
2.06	23.96	-4.98	5.22
2.1	25.26	-7.28	5.47
2.14	26.51	-1.88	4.19
2.18	24.666	-6.7484	2.6745
2.22	24.669	-6.6173	2.3581
2.26	24.636	-6.4863	2.0601
2.3	23.1	-8.8	2.91
2.34	23.36	-7.9	0.83
2.38	25.73	-7.76	-1.73
2.42	25.41	-8.44	0.55
2.46	25.9	-7.91	1.19
2.5	25.61	-6.34	2.8
2.54	24.49	-2.84	2.8
2.58	23.12	-2.82	0.96
2.62	20.18	-5.59	-0.06
2.66	23.76	-4.32	4.56
2.7	25.35	-8.62	4.62
2.74	26.34	-7.14	2
2.78	20.86	-4.84	-2.17
2.82	19.2	-5.8	-0.34
2.86	16.97	-6.27	0.74
2.9	19.53	-6.76	-0.67
2.94	19.27	-1.72	0.48
2.98	18.71	-3.52	2.08
3.02	21.92	-2.47	5.02
3.06	22.03	-4.57	6.78
3.1	22.83	-4.14	5.79
3.14	22.65	-4.81	5.32
3.18	21.91	-5.22	5.41
3.22	20.64	-5.95	4.31
3.26	23.53	-8.58	2.07
3.3	23.36	-7.67	-1.65
3.34	23.18	-5.41	1.27
3.38	22.27	-3.26	-2.38
3.42	23.46	-1.23	-0.82
3.46	22.03	-3.13	4.94
3.5	19.98	0.46	5.15
3.54	20.35	-2.02	3.41
3.58	22.16	-2.61	4.64
3.62	22.53	-1.08	4.59
3.66	21.89	-4.86	3.52
3.7	21.36	-4.69	1.99
3.74	21.18	-6.95	0.22
3.78	19.44	-7.35	2.94
3.82	16.82	-1.94	5.74
3.86	13.4	-0.84	6.25
3.9	14.92	-5.24	4.44
3.94	13.36	-1.22	3.62
3.98	15.14	-0.88	4.34
4.02	15.09	0.12	5.01
4.06	16.18	-3.63	7.63
4.1	18.58	4.33	5.71
4.14	20.19	2.01	3.92
4.18	20.58	-0.32	4.84
4.22	21.71	-0.65	4.81
4.26	19.28	-0.3	5.02
4.3	20.86	-1.64	2.31
4.34	20.16	-0.12	1.99
4.38	22.27	-1.41	3.42
4.42	23.71	-0.25	3.1
4.46	23.23	-1.32	2.38
4.5	22.05	-1.3	1.41
4.54	20.72	-0.22	4.05
4.58	20.73	-0.03	2.5
4.62	20.81	0.81	2.63
4.66	20.54	2.87	3.17
4.7	17.62	3.33	2.48
4.74	20.08	1.7	-0.39
4.78	21.52	5.23	-2.41
4.82	22.388	1.9035	0.22395
4.86	22.913	2.172	-0.058418
4.9	23.448	2.4766	-0.33032
4.94	26.22	-2.13	-6.56
4.98	24.32	0.99	-0.39
5.02	24.9	1.9	1.64
5.06	23.7	3.39	0.8
5.1	25.31	6.88	0.12
5.14	26.33	6.23	-3.03
5.18	27.84	7.37	-3.08
5.22	26.9	9.18	-1.07
5.26	26.09	8.68	-0.15
5.3	24.65	9.67	-0.47
5.34	23.99	9.61	-1.02
5.38	24.17	10.52	-3.96
5.42	23.18	8.95	-4.31
5.46	22.66	5.56	-0.53
5.5	24.29	3.63	1.5
5.54	24.83	3.48	0.39
5.58	23.9	2.98	-1.04
5.62	25.93	2.03	-5.21
5.66	25.4	3.68	-5.22
5.7	24.64	4.13	-6.06
5.74	24.66	5.93	-4.4
5.78	23.41	5.18	-5.62
5.82	25.77	3.94	-4.16
5.86	23.88	1.9	-2.42
5.9	22.92	3.65	-1
5.94	18.52	1.31	-0.77
5.98	19.88	0.06	1.84
6.02	20.16	-0.63	0.27
6.06	20.15	0.05	3.91
6.1	22.47	2.34	2.51
6.14	23.16	2.84	1.93
6.18	24.9	5.32	3.68
6.22	25.58	5.74	1.57
6.26	26.34	5.43	1.5
6.3	24.2	4.94	2.38
6.34	24.03	2.76	1.78
6.38	21.19	3.42	1.49
6.42	24.55	2.06	1.59
6.46	23.9	3.01	0.77
6.5	23.79	3.71	2.66
6.54	23.79	1.89	3.8
6.58	24.46	0.45	2.78
6.62	22.5	-1.49	1.64
6.66	21.8	-5.3	-2.66
6.7	24.95	-5.41	-6.32
6.74	20.88	0.43	-1.6
6.78	23.62	-0.15	0.33
6.82	24.38	-0.12	3.56
6.86	19.23	0.03	6.23
6.9	17.25	-1.31	4.97
6.94	20.72	-1.35	5.44
6.98	21.28	-0.94	4.59
7.02	20.89	1.21	3.77
7.06	19.65	0.45	3.23
7.1	19.98	0.76	4.82
7.14	19.52	-0.39	3.13
7.18	20.45	-0.24	2.47
7.22	18.7	1.52	1.94
7.26	17.73	-1.86	0.23
7.3	19.38	-2.67	-2
7.34	19.8	-2.89	-2.76
7.38	17.49	-2.7	-1.4
7.42	18.96	-1.22	1.96
7.46	21.36	-0.02	4.53
7.5	21.39	1.75	3.85
7.54	21.76	2.62	4.6
7.58	22.37	0.21	4.61
7.62	21.55	2.17	3.33
7.66	21.28	2.92	2.98
7.7	21.75	4.33	2.66
7.74	18.2	2.09	4.89
7.78	21.23	-0.61	4.93
7.82	21.18	1.49	1.53
7.86	18.37	-1.55	1.74
7.9	17.65	1.73	2.72
7.94	19.14	2.6	4.07
7.98	17.88	4.88	4.47
8.02	18.14	1.81	4.82
8.06	16.4	-3.11	5.41
8.1	14.36	-5.51	6.32
8.14	15.09	-2.32	8.42
8.18	15.94	-1.73	7.69
8.22	17.31	1.52	6.35
8.26	18.43	3.25	5.47
8.3	23.87	1.08	2.3
8.34	24.56	3.92	4.72
8.38	23.12	4.56	5.81
8.42	21.3	-0.77	6.29
8.46	19.72	4.8	6.86
8.5	17.83	5.52	6.89
8.54	25.072	4.3935	1.1753
8.58	25.779	4.4141	-0.067458
8.62	26.398	4.3622	-1.3291
8.66	29.24	5.54	-5.3
8.7	29.77	4.01	-5.62
8.74	30.09	3.48	-6.87
8.78	28.79	3.91	-4.91
8.82	28.27	2.98	-6.62
8.86	27.87	3.76	-6.9
8.9	25.33	1.64	-8.91
8.94	24.67	3.24	-8.09
8.98	22.87	0.52	-9.29
9.02	23.6	1.39	-10.24
9.06	25.25	3.74	-9.22
9.1	22.97	1.14	-7.62
9.14	20.59	-0.11	-4.75
9.18	20.78	0.05	1.29
9.22	22.27	-3.18	1.83
9.26	20.33	0.81	5.68
9.3	19.19	-4.02	4.81
9.34	20.46	-1.6	3.83
9.38	21.5	-2.38	4.55
9.42	20.76	-1.87	7.76
9.46	22.98	0.25	6.52
9.5	21.48	4.72	3.5
9.54	21.03	5.84	2.73
9.58	21.9	5.84	1.28
9.62	23.31	3.65	3.85
9.66	22.36	2.79	3.33
9.7	22.47	0.49	1.99
9.74	19.69	0.17	-0.68
9.78	19.58	0.28	2.04
9.82	18.9	1.24	-0.65
9.86	19.37	1.46	0.87
9.9	18.51	2.53	1.42
9.94	17.59	1.75	1.29
9.98	18.59	2.25	1.95
10.02	19.55	1.7	2.74
10.06	21.95	4.21	1.4
10.1	23.22	7.25	-0.24
10.14	23.7	6.08	1.87
10.18	18.63	0.76	4.88
10.22	20.28	2.39	7.41
10.26	18.49	2.63	6.01
10.3	21.57	1.9	6.39
10.34	22.65	2.4	5.03
10.38	25.49	2.18	3.98
10.42	23.66	3.46	2.49
10.46	23.2	5.97	3.27
10.5	22.27	4.67	3.68
10.54	25.9	4.69	4.66
10.58	25.78	1.97	1.22
10.62	29.36	1.02	1.2
10.66	28.57	0.84	2.13
10.7	28.12	0.53	0.17
10.74	25.84	0.64	0.53
10.78	26.57	0.85	-0.55
10.82	24.08	1.59	-1.13
10.86	20.95	-0.12	-5.98
10.9	18.41	0.73	-5.71
10.94	21.63	-1.17	-4.23
10.98	19.72	-2.69	-5.01
11.02	19.61	-2.69	-5.42
11.06	23.058	4.7861	-1.9699
11.1	23.208	6.0293	-1.4038
11.14	30.17	9.16	5.26
11.18	28.37	10.18	0.17
11.22	27.11	12.12	1.08
11.26	24.34	12.28	0.99
11.3	22.62	8.2	1.93
11.34	21.76	8.86	-1.09
11.38	23.59	10.36	0.9
11.42	21.19	7.75	3.55
11.46	20.39	7.23	4.74
11.5	22.31	3.71	4.41
11.54	25.04	0.4	0.79
11.58	23.55	-0.44	1.39
11.62	29.98	3.8	-5.18
11.66	30.63	0.84	-0.77
11.7	28.34	1.02	-6.86
11.74	25.332	1.3351	0.68276
11.78	24.3	4.24	-0.91
11.82	24.672	0.87006	1.4908
11.86	24.257	0.71908	1.9379
11.9	22.8	0.79	7.17
11.94	22.11	2.42	4.3
11.98	23.65	1.11	1.57
12.02	22.74	-0.93	1.28
12.06	22.29	1.82	-0.54
12.1	21.174	0.49726	4.4793
12.14	21.45	0.88	9.07
12.18	19.02	1.51	8.69
12.22	21.6	-1.24	8.86
12.26	18.62	-1.23	6.99
12.3	19.09	-1.89	5.68
12.34	16.51	2.54	2.82
12.38	17	2.15	0.74
12.42	15.82	-2.14	1.57
12.46	17.56	0.13	4.01
12.5	20.1	-1.18	2.86
12.54	19	-2.38	2.56
12.58	19.3	0.77	1.49
12.62	21.42	1.86	0.51
12.66	21.35	0.54	0.53
12.7	20.98	2.57	-0.65
12.74	19.43	3.99	-0.24
12.78	19.06	3.51	-4.25
12.82	20.69	2.65	-4.59
12.86	19.86	3.57	-3.11
12.9	17.21	3.85	-2.04
12.94	18.14	2.34	-1.29
12.98	18.41	3.67	0.39
13.02	17.67	5.4	1.91
13.06	17.24	6.58	5.61
13.1	14.8	5.47	5.74
13.14	18.87	4.14	6.01
13.18	16.55	3.2	5.93
13.22	16.79	1.59	5.99
13.26	19.28	1.43	5.11
13.3	23.75	-0.48	3.27
13.34	22.06	-2.24	1.96
13.38	20.637	2.0843	6.0483
13.42	21.282	2.2401	5.6033
13.46	17.55	-2.86	9.49
13.5	19.35	-0.8	7.87
13.54	22.37	4.18	4.49
13.58	20.98	4.66	5.15
13.62	27.01	5	1.46
13.66	26.92	7.69	-1.56
13.7	26.75	6	-4.39
13.74	25.11	4.61	-4.57
13.78	23.7	2.33	-5.32
13.82	22.3	1.14	-6.65
13.86	21.62	3.42	-6.61
13.9	23.55	1.06	-7.94
13.94	21.59	4.26	-8.76
13.98	20.99	6.2	-4.89
14.02	19.91	1.84	-5.18
14.06	22.78	-1.11	-1.89
14.1	20.89	-0.63	-0.15
14.14	18.67	-1.96	0.79
14.18	17.03	0.82	-1.31
14.22	21.74	-0.4	-2.33
14.26	19.29	0.36	1.51
14.3	19.58	0.62	6.2
14.34	18.45	0.14	5.58
14.38	19.34	0.54	5.46
14.42	20.35	3.46	7.01
14.46	22.45	4.82	6.6
14.5	21.61	4.95	6.48
14.54	19.81	1.07	8.26
14.58	20.39	1.9	8.19
14.62	20.67	5.2882	6.2582
14.66	20.549	5.677	5.7999
14.7	20.419	5.9713	5.2893
14.74	20.288	6.1558	4.7555
14.78	24.09	10.6	3.13
14.82	20.74	8.28	5.24
14.86	18.44	5.53	5.66
14.9	21.62	5.09	3.49
14.94	19.61	7.5	2.89
14.98	20.31	2.66	-0.1
15.02	18.41	1.63	-1.16
15.06	19.4	0.85	2.23
15.1	16.59	-3.55	4.25
15.14	22.38	-1.68	8.35
15.18	24.47	-2.8	5.59
15.22	22.71	-3.41	6.79
15.26	22.77	0.07	7.23
15.3	21.498	-1.0408	1.9003
15.34	21.771	-0.7063	1.3895
15.38	22.07	-0.77	-3.27
15.42	22.94	-0.72	-1.76
15.46	22.02	1.89	-0.89
15.5	23.38	3.21	-2.14
15.54	20.87	1.56	0.5
15.58	24.79	3.07	-1.11
15.62	24.06	0.1	-3.28
15.66	25.81	-1.88	-2.37
15.7	28.49	2.78	-1.56
15.74	31.81	6.25	-0.07
15.78	31.06	3.19	-0.21
15.82	28.48	-1.77	-2.59
15.86	26	-3.4	-2.73
15.9	25.01	-4.63	-1.22
15.94	27	-6.03	-2.82
15.98	28.082	1.619	0.65108
16.02	27.928	2.2759	1.5426
16.06	27.742	2.9471	2.4701
16.1	26.25	6.32	3.11
16.14	26.72	6.35	2.29
16.18	27.71	7.33	1.8
16.22	29.02	7.73	6.11
16.26	24.93	7.03	7.96
16.3	26.34	5.76	9.66
16.34	29.27	3.92	10.83
16.38	27.35	4.21	9.63
16.42	26.66	3.64	10.3
16.46	27.45	3.54	10.05
16.5	28.57	3.99	7.61
16.54	26.27	4.01	6.68
16.58	23.8	1.34	9.09
16.62	22.28	5.5	7.55
16.66	26.078	3.5047	10.951
16.7	25.945	3.2719	10.996
16.74	28.42	-1.13	5.69
16.78	28.86	2.16	7.63
16.82	30.61	-0.76	11.12
16.86	25.439	2.3682	10.569
16.9	22.2	0.28	12.79
16.94	27.66	3.7	9.61
16.98	25.43	5.67	9.46
17.02	24.56	3.91	8.72
17.06	24.95	7.82	9.42
17.1	25.47	3.52	6.15
17.14	24.19	0.74	5.62
17.18	24.11	3.39	6.71
17.22	23.85	2.93	11.57
17.26	24.57	1.96	13.64
17.3	24.073	0.54173	6.0966
17.34	23.937	0.45492	5.5758
17.38	21.13	-4.02	11.86
17.42	21.87	-2.32	12.67
17.46	18.35	-4.37	8.64
17.5	20.95	-1.64	5.21
17.54	20.39	0.43	2.37
17.58	23.031	0.33476	2.5457
17.62	22.861	0.39067	2.0931
17.66	22.685	0.47088	1.666
17.7	22.501	0.57638	1.2682
17.74	24.93	0.8	-5.59
17.78	24.32	2.28	-6.56
17.82	24.28	2.53	-7.05
17.86	23.32	3.09	-5.22
17.9	21.09	3.93	-2.03
17.94	23.56	-0.04	0.26
17.98	22.62	-0.54	-0.4
18.02	26.31	-0.97	-1.78
18.06	21.15	2.14	1.3
18.1	19.54	4.17	3.8
18.14	14.91	5.97	2.07
18.18	16.48	4.97	3.32
18.22	14.89	1.65	3.52
18.26	14.94	2.36	2.41
18.3	13.75	4.33	3.15
18.34	12.46	2.14	7.43
18.38	12.49	1.14	10.8
18.42	14.28	-1	8.5
18.46	15.54	2.09	5.88
18.5	20.5	2.42	4.24
18.54	23.41	1.55	3.95
18.58	22.14	-0.64	5.29
18.62	20.78	0.43	6.46
18.66	20.09	-1.18	5.35
18.7	19.17	-0.98	6.34
18.74	20.58	-0.01	6.77
18.78	21.41	0.03	6.99
18.82	23.69	-0.53	6.84
18.86	22.21	0.99	7.67
18.9	21.92	-1.82	7.61
18.94	21.884	1.0559	4.787
18.98	21.816	1.4291	4.2077
19.02	19.99	4.35	3.53
19.06	22.79	4.76	1.38
19.1	22.39	5.89	3
19.14	21.09	1.34	3.02
19.18	23.47	1.89	-0.79
19.22	18.75	0.62	0.87
19.26	20.15	0.35	1.99
19.3	20.75	2.11	1.25
19.34	22.86	3.05	1.56
19.38	21.58	5.04	0.23
19.42	22.15	2.04	3.33
19.46	20.19	0.81	3.26
19.5	20.1	1.33	6.84
19.54	21.57	3.71	8.17
19.58	19.2	6.1	8.61
19.62	18.24	2.75	9.19
19.66	18.39	4.33	8.41
19.7	15.54	-1.07	8.58
19.74	16.44	-0.98	8.62
19.78	18.39	1.6	10.66
19.82	18.85	3.18	8.75
19.86	18.81	2.53	8.79
19.9	20.67	6.08	5.2
19.94	19.43	-0.85	9.17
19.98	17.35	-2.25	9.35
20.02	18.89	-0.5	7.83
20.06	17.97	-1.63	6.84
20.1	15.73	1.15	3.39
20.14	16.68	0	5.16
20.18	19.74	-3.31	5.68
20.22	20.78	0.04	2.05
20.26	20.64	5.24	4.21
20.3	22.94	4.53	4.44
20.34	21.08	0.6	2.97
20.38	22.39	0.83	2.9
20.42	23.27	1.73	2.07
20.46	22.99	1.47	2.68
20.5	21.77	-0.74	5.14
20.54	23.56	-3.25	4.26
20.58	22.91	-3.27	0.02
20.62	20.77	-1.61	0.47
20.66	19.17	-2.82	-0.8
20.7	20.25	-6.53	-2.29
20.74	18.52	-6.47	-5.44
20.78	19.51	-5.27	-1.95
20.82	21.62	-2.19	-1.35
20.86	20.37	-3.46	-4.28
20.9	21.374	-3.5952	0.90507
20.94	24.04	-2.52	5.37
20.98	23.35	0.67	7.49
21.02	23.62	-4.31	3.78
21.06	23.7	-2.43	3.83
21.1	23.82	-1.56	3.37
21.14	19.99	-3.28	-0.63
21.18	16.49	0.28	-0.09
21.22	14.28	-0.01	3.86
21.26	14.01	-0.67	6.02
21.3	14.23	0.82	0.77
21.34	16.75	2.37	-1.69
21.38	17.19	-2.02	-1.85
21.42	18.29	-2.08	-0.48
21.46	19.17	-1.73	0.04
21.5	18.56	-0.33	-1.13
21.54	19.97	2.28	-0.39
21.58	21.95	2.22	-0.82
21.62	25.69	-2.68	-0.98
21.66	24.6	-3.83	-1.06
21.7	24.45	-4.98	-2.27
21.74	24.17	1.2	0.68
21.78	22.248	-2.8949	1.045
21.82	20.57	-1.44	3.88
21.86	22.21	-4.02	3.88
21.9	20.6	-4.1	2.77
21.94	21.26	-2.92	2.7
21.98	18.96	-3.55	-0.77
22.02	21.03	-5.9	1.57
22.06	21.64	-4.04	1.71
22.1	23.31	-1.73	2.48
22.14	23.33	-1.28	2.63
22.18	24.28	-2.08	1.78
22.22	25.42	-0.06	0.51
22.26	26.67	1.62	-1.22
22.3	25.37	2.68	-0.55
22.34	25.88	5.79	-0.19
22.38	26.19	7.58	1.72
22.42	28.79	8.98	1.07
22.46	30.85	8.13	1.97
22.5	26.113	5.2622	0.95289
22.54	26.249	5.4826	1.0409
22.58	25.62	7.2	0.56
22.62	29.7	7.82	0.4
22.66	25.96	4.16	-2.65
22.7	26.92	3.54	-3.46
22.74	25.79	3.59	-6.18
22.78	24.63	3.24	-4.42
22.82	24.49	0.87	-1.64
22.86	24.4	6.43	3.48
22.9	24.14	2.95	2.51
22.94	26.932	4.3684	2.1196
22.98	26.951	4.0267	2.2134
23.02	28.88	1.55	14.76
23.06	28.2	2.17	13.11
23.1	27.24	2.46	12.29
23.14	26.98	2.4721	2.4852
23.18	24.98	4.1	3.21
23.22	26.94	1.55	2.55
23.26	25.4	2.61	1.6
23.3	24.5	2.61	2.26
23.34	23.96	-1	2.91
23.38	23.15	-0.7	2.99
23.42	26.978	-0.26023	2.3259
23.46	26.986	-0.57794	2.2125
23.5	32.82	2.12	1.23
23.54	27.016	-1.1127	1.9019
23.58	27.04	-1.3205	1.7018
23.62	30.94	-5.83	0.23
23.66	29.71	-0.88	-0.05
23.7	28.5	-0.82	-3.13
23.74	27.33	-0.32	-3.61
23.78	28.07	-0.57	-3.35
23.82	27.67	0.13	-2.94
23.86	28.47	0.93	-2.52
23.9	27.94	-0.15	-2.83
23.94	28.6	-0.54	-3.11
23.98	26.05	-1.94	-2.95
24.02	26.25	-2.58	-0.2
24.06	25.89	1.34	5.15
24.1	25.69	4.36	6.25
24.14	30.03	7.02	8.3
24.18	29.31	5.68	7.14
24.22	31.34	8.54	5.23
24.26	27	8.18	6.11
24.3	28.07	9.29	3.93
24.34	22.11	8.43	6.6
24.38	24.17	4.6	10.37
24.42	25.14	6.73	6.88
24.46	23.1	6.43	5.94
24.5	20.82	3.98	7.02
24.54	21.62	0.81	7.97
24.58	21.59	-1.06	6.22
24.62	21.95	3.22	6.9
24.66	20.43	6.2	6.37
24.7	24.26	1.29	10.19
24.74	25.2	-1.97	9.8
24.78	24.61	-2.57	4.97
24.82	22.68	-2.2	4.86
24.86	23.83	-4.31	0.71
24.9	25.04	-3.42	-2.26
24.94	25.02	-3.23	3.07
24.98	27.3	2.52	4.67
25.02	27.16	1.36	4.95
25.06	28.35	3.04	4.27
25.1	25.1	5.21	1.46
25.14	23.24	1.41	1.99
25.18	21.69	2.11	3.18
25.22	23.78	0.28	0.49
25.26	22.09	-1.23	1.31
25.3	27.51	-0.23	3.87
25.34	28.15	-0.93	1.37
25.38	28.34	1.4	0.41
25.42	26.25	1.8	-0.26
25.46	27.62	0.96	0.5
25.5	27.14	-1.66	2.04
25.54	24.67	-3.28	0.72
25.58	22.49	-4.09	-0.39
25.62	23.16	1.04	-4.4
25.66	19.34	2.09	-4.94
25.7	18.64	1.91	-2.43
25.74	20.44	2.3	-2.35
25.78	19.8	1.37	-1.26
25.82	17.78	-0.36	-1.19
25.86	20.47	-2.08	-0.68
25.9	21.68	-1.59	-1.12
25.94	21.74	-1.82	1.96
25.98	21.42	-1.49	1.61
26.02	20.81	-0.5	4.04
26.06	21.07	-0.48	5.04
26.1	17.6	-3.12	4.42
26.14	18.72	-0.85	5.79
26.18	22.27	-2.56	3.89
26.22	19.98	-0.69	3.71
26.26	18.62	0.76	4.19
26.3	17.56	-1.06	4.42
26.34	16.8	-0.5	2.12
26.38	18.11	1.43	0.81
26.42	21.37	2.37	2.18
26.46	20.92	1.64	5.88
26.5	22.11	1.9	5.26
26.54	24.27	2.05	7.75
26.58	23.97	5.38	9.16
26.62	18.7	-2.17	5.86
26.66	21.57	-3.26	0.86
26.7	22.74	-0.1	-1.78
26.74	22.36	2.48	-3.43
26.78	19.98	3.07	-8.61
26.82	24.908	0.49673	-1.7004
26.86	29.26	1.97	-1.33
26.9	29.84	1.25	-0.31
26.94	26.84	-0.26	1.37
26.98	25.067	-0.33823	-1.6478
27.02	27.1	-4.15	-6.44
27.06	26.64	-1.89	-6.24
27.1	24.83	-3.55	-5.95
27.14	22.5	-0.82	-4.89
27.18	21.24	0.38	-6.57
27.22	23.899	-1.643	0.11561
27.26	23.586	-1.8349	0.5392
27.3	23.25	-2.0128	0.98596
27.34	24.62	-1.82	8.72
27.38	22.27	1.4	5
27.42	18.93	-1.56	5.01
27.46	19.43	-4.01	5.45
27.5	22.07	-3.05	5.15
27.54	21.82	-1.53	6.49
27.58	21.68	-2.18	6.29
27.62	20.25	-4.95	5.39
27.66	21.36	-4.02	5.4
27.7	18.35	-2.76	4.35
27.74	19.23	-2.85	3.71
27.78	18.44	-0.37	2.83
27.82	21.79	-0.33	3.66
27.86	17.54	-2.91	2.48
27.9	20.65	-4.71	3.1
27.94	19.61	-3.49	1.95
27.98	22.3	-0.71	1.55
28.02	19.08	-4.78	0.84
28.06	16.49	-6.88	2.98
28.1	14.43	-8.9	3.65
28.14	18.94	-6.91	3.87
28.18	19.49	-7.76	3.21
28.22	18.85	-6.62	1.46
28.26	18.3	-2.97	1.54
28.3	18.07	-2.26	1.89
28.34	18.39	-3.61	6.32
28.38	16.63	-4.78	7.3
28.42	17.27	-4.5	7.81
28.46	16.88	-5.6	7.62
28.5	18.03	-4.63	7.41
28.54	15.43	-3.36	7.02
28.58	16.71	-2.29	7.64
28.62	17.13	-1.51	8.63
28.66	19.9	0.75	7.06
28.7	19.68	1.2	4.1
28.74	18.97	4.07	3.65
28.78	15.2	0.65	8.86
28.82	20.28	-4.7	6.61
28.86	18.44	-3.4	4.43
28.9	19.64	-2.26	2.45
28.94	17.78	-0.97	1.3
28.98	18.73	0.14	2.03
29.02	19.02	0.8	0.8
29.06	22.18	0.94	-0.2
29.1	23.25	4.95	0.3
29.14	22.23	4.18	-0.05
29.18	24.89	3.46	-1.61
29.22	24.32	1.78	-4.94
29.26	23.97	1.62	-4.91
29.3	22	1.96	-5.17
29.34	21.66	0.87	-4.46
29.38	25.58	-0.29	-4.22
29.42	25.58	5.35	-4.1
29.46	22.91	4.5	-3.32
29.5	21.681	4.687	-3.7875
29.54	21.145	4.8295	-3.5207
29.58	19.04	12.2	1.1
29.62	18.21	8.58	-2.83
29.66	19.47	9.08	-2.51
29.7	19.13	2.92	-5.02
29.74	22.09	5.29	-4.59
29.78	19.81	2.84	-5.48
29.82	21.75	0.32	-1.85
29.86	21.38	0.56	2.39
29.9	24.07	2.04	0.51
29.94	25.45	1.63	-0.94
29.98	26.32	4.01	-2.12
30.02	28.15	4.74	-4.69
30.06	23.355	1.53	1.7593
30.1	22.942	1.7509	2.8603
30.14	22.484	2.0332	3.9514
30.18	25.39	-0.36	6.9
30.22	22.71	3.86	6.07
30.26	20.79	3.98	6.87
30.3	17.65	1.97	7.28
30.34	17.07	2.57	6.68
30.38	19.59	2.17	10.24
30.42	20.42	4.36	10.28
30.46	18.38	4.99	7.08
30.5	20.72	3.95	9.01
30.54	20.87	5.43	5.8
30.58	21.79	2.61	4.58
30.62	23.41	2.5	5.82
30.66	24.46	3.61	7.69
30.7	22.25	2.29	7.59
30.74	23.69	1.63	4.57
30.78	21.8	4.3	3.85
30.82	21.28	4.39	0.8
30.86	20.97	3.45	1.3
30.9	24.05	0.11	0.76
30.94	23.06	-0.56	2.05
30.98	20.99	2.77	2.22
31.02	19.9	2.02	3.13
31.06	21.69	0.73	0.53
31.1	25.78	-2.79	1.89
31.14	24.77	-3.36	3.24
31.18	21.45	-1.6	2.94
31.22	19.18	-2.51	2.55
31.26	21.452	2.2069	-1.6084
31.3	20.979	2.8548	-2.534
31.34	22.07	9.19	-2.17
31.38	23.07	8.86	-5.42
31.42	20.25	6.87	-6.71
31.46	19	3.48	-8.64
31.5	18.94	4.48	-6.84
31.54	18.11	1.22	-7.65
31.58	16.2	4.72	-4.83
31.62	14.25	1.2	-3.93
31.66	12.13	-1.56	-5.06
31.7	16.43	-0.59	-3.67
31.74	17.99	-2.96	-3.88
31.78	17.06	-2.48	-1.41
31.82	18.63	4.16	0.83
31.86	14.22	2.4	2.76
31.9	15.68	4.59	4.77
31.94	15.22	3.62	5.31
31.98	19.29	1.4	4.86
32.02	19.79	2.82	4.68
32.06	19.47	4.27	3.33
32.1	17.59	1.56	2.83
32.14	19.06	0.66	2.67
32.18	19.6	1.27	1.57
32.22	19.23	3.96	-1.03
32.26	18.09	3.45	1.75
32.3	17.52	-0.3	1.46
32.34	15.51	1.76	2.51
32.38	14.41	1.34	5.24
32.42	17.39	4.27	5.05
32.46	19.02	5.6	5.7
32.5	19.3	3.67	4.92
32.54	17.78	3.89	2.4
32.58	17.47	5.84	2.19
32.62	15.35	1.9	3.9
32.66	16.6	0.7	5.03
32.7	16.83	0.09	4.94
32.74	16.41	-0.17	3.68
32.78	16.44	0.29	3.26
32.82	16.76	0.97	4.83
32.86	17.12	2.61	4.96
32.9	17.31	2.32	4.12
32.94	18.73	4.18	2.83
32.98	14.52	0.37	1.5
33.02	15.03	1.09	3.99
33.06	14.97	-1.7	2.41
33.1	15.78	-5.65	-0.79
33.14	14.33	-2.82	-2.26
33.18	15.42	-3.03	-1.48
33.22	15.04	-2.54	-1.24
33.26	14.82	0.38	-2.43
33.3	14.77	0.51	2.9
33.34	17.57	4.38	4.27
33.38	15.07	1.52	7.2
33.42	16.86	2.78	5
33.46	16.37	2.98	4.92
33.5	15.85	1.29	3.09
33.54	18.72	4.91	4.05
33.58	18.75	8.82	6.61
33.62	17.33	9.06	4.87
33.66	17.49	5.96	4.24
33.7	20.83	4.32	1.43
33.74	18.52	4.6	-0.22
33.78	21.13	5.33	-0.7
33.82	19.64	5.53	1.9
33.86	20.84	3.64	1.84
33.9	19.88	2.33	0.58
33.94	24.99	3.24	1.15
33.98	24.26	5.09	2.1
34.02	26.14	3.3	2.85
34.06	25.3	1.94	3.1
34.1	25.83	1.86	3.85
34.14	24.61	0.26	0.65
34.18	27.66	-2.36	0.93
34.22	25.78	-3.54	-2.53
34.26	27.18	-2.87	-1.61
34.3	29.59	2.45	3.54
34.34	33.19	5.19	3.3
34.38	27.41	3.7	-2.78
34.42	27.98	5.49	-2.08
34.46	24.79	4.82	-0.65
34.5	23.32	5.04	-0.63
34.54	26.11	3.61	-2.08
34.58	26.55	2.92	-2.23
34.62	27.28	0.32	-1.19
34.66	21.04	0.49	-0.23
34.7	22.65	2.37	3.89
34.74	26.25	1.33	3.54
34.78	24.73	4.06	3.29
34.82	23.45	3.28	1.87
34.86	24.86	-0.92	1.54
34.9	24.81	-1.1	3.77
34.94	23.77	1.58	2.99
34.98	23.65	4.37	3.85
35.02	23.7	5.62	4.41
35.06	23.21	3.24	1.92
35.1	24.04	3.28	2.04
35.14	22.78	2.24	1.68
35.18	20.76	2.85	0.18
35.22	21.88	1.81	0.58
35.26	20.3	3.84	1.63
35.3	20.49	4.63	5.33
35.34	21.01	-0.83	6.7
35.38	20.39	0.7	1.9
35.42	20.5	1.78	2.67
35.46	22.25	2.12	1.65
35.5	23.48	-0.8	-0.7
35.54	23.61	-0.9	0.3
35.58	25	1.15	1.41
35.62	23.77	4.36	0.08
35.66	24.1	5.7	0.2
35.7	25.84	3.48	2.01
35.74	23.72	5.94	0.61
35.78	23.18	3.39	-0.43
35.82	21.13	0.48	-1.61
35.86	21.71	-1.67	-3.33
35.9	23.82	-6.7	-2.05
35.94	26.43	-4.02	-6.1
35.98	24.85	-4.27	-6.3
36.02	22.24	-3.61	-7.29
36.06	24.64	-5.73	-4.46
36.1	24.68	-3.52	-3.23
36.14	23.62	-4.32	-3.12
36.18	23.74	-7.4	0.2
36.22	24.294	-0.83685	-0.91449
36.26	24.329	0.20927	0.032982
36.3	23.59	6.52	2.9
36.34	24.57	8.47	4.76
36.38	24	9.68	3.3
36.42	23.12	3.68	5.32
36.46	23.91	3.1	6.11
36.5	24.72	-0.75	3.6
36.54	24.96	-0.56	2.81
36.58	22.66	-0.31	2.71
36.62	24.46	-1.35	2.69
36.66	23.23	-2.34	5.07
36.7	22.24	-1.28	6.2
36.74	21.62	-2.86	6.23
36.78	26.35	-4.51	6.79
36.82	24.38	-6.95	3.39
36.86	23.25	-6.64	0.11
36.9	22.77	-6.34	0.35
36.94	22.27	-7.12	-1.21
36.98	23.57	-8.17	-0.32
37.02	23.18	-7.21	-0.88
37.06	27.19	-5.95	-2.32
37.1	27.98	-8.68	-4.22
37.14	26.53	-6.15	-2.43
37.18	27.77	-6.26	0.74
37.22	26.96	-3.25	-0.21
37.26	29.26	-2.31	-1.61
37.3	31.53	-3.39	-1.88
37.34	30.99	-2.87	-3.17
37.38	33.77	-5.44	-1.42
37.42	29.52	-1.9	-2.64
37.46	25.96	4.39	-0.39
37.5	27.84	4.98	2.92
37.54	24.37	7.52	3.59
37.58	24.06	1.72	3.96
37.62	26.92	4.0455	4.5646
37.66	26.62	4.384	5.3098
37.7	22.36	6.5	12.29
37.74	26.37	3.7	9.83
37.78	26.66	7.93	5.85
37.82	27.24	9.03	4.25
37.86	27.16	3.76	3.95
37.9	29.2	3.95	2.22
37.94	26.78	-1.71	5.09
37.98	29.38	0.99	6.05
38.02	26.4	3.31	2.37
38.06	29.41	5.25	-2.47
38.1	28.6	3.96	-3.95
38.14	30.29	3.76	-3.44
38.18	29.15	4.67	-3.51
38.22	30.47	4.9	-2.84
38.26	32.82	5.02	-2.99
38.3	30.96	3.65	-0.44
38.34	29.164	2.6904	-1.0384
38.38	29.5	-0.48	-4.81
38.42	31.35	-2.14	-4.61
38.46	27.269	2.1729	1.6136
38.5	26.633	1.9888	2.5036
38.54	26.033	1.8053	3.3302
38.58	27.62	1.17	6.29
38.62	25.89	-0.38	7.52
38.66	25.96	3.8	8.02
38.7	23.63	0.21	7.23
38.74	18.85	0.73	4.42
38.78	21.25	3.98	5.56
38.82	24.39	1.92	3.13
38.86	24.94	0.96	1.49
38.9	27.95	1.64	0.17
38.94	28.26	0.24	-2.14
38.98	29.59	-0.6	-3.28
39.02	30.5	0.91	-4.83
39.06	31.33	-0.21	-4.84
39.1	30.96	-0.68	-5.28
39.14	29.15	1.39	-3.21
39.18	30.38	-0.84	-1.28
39.22	29.36	-0.33	-3.96
39.26	29.41	1.49	-1.17
39.3	31.81	-2.1	-1.94
39.34	31.42	-1.21	3.37
39.38	30.61	-6.55	4.4
39.42	30.02	-3.44	1.43
39.46	24.25	-1.54	5.57
39.5	22.79	-0.33	6.84
39.54	20.13	0.75	3.97
39.58	23.35	2.84	4.8
39.62	19.49	1.93	4.68
39.66	21.33	2.53	4.98
39.7	19.44	3.3	3.6
39.74	20.29	3.09	4.25
39.78	17.38	0.67	4.87
39.82	18.55	0.93	5.53
39.86	16.18	1.44	3.37
39.9	16.39	2.67	2.38
39.94	16.97	2.83	3.6
39.98	16.94	1.46	3.93
40.02	17.52	-0.8	2.43
40.06	16.84	0.29	4.54
40.1	17.01	0.23	5.4
40.14	18	-1.82	1.71
40.18	18.58	-1.2	1.52
40.22	16.84	-0.72	2.55
40.26	18.76	-2.96	3.6
40.3	17.13	-0.57	2.53
40.34	18.63	-0.82	3.74
40.38	18.58	0.23	3.31
40.42	19.54	1.28	2.25
40.46	18.78	-4.19	2.4
40.5	20	-5.03	3.67
40.54	17.49	-4.56	4.71
40.58	17.11	-4.13	7.41
40.62	19.9	-1.5	5.44
40.66	20.25	0.11	4.9
40.7	20.34	-4.25	3.82
40.74	21.52	-2.43	1.74
40.78	19.79	-2.72	-0.15
40.82	20.44	0.36	-0.68
40.86	20.63	0.55	-0.19
40.9	18.45	0.62	0.55
40.94	22.58	1.43	-2.35
40.98	24.7	1.63	-4.72
41.02	25.23	-1.14	-3.68
41.06	24.45	-1.5	-3.43
41.1	26.31	0.07	-4.38
41.14	22.74	0.98	-6.45
41.18	22.21	4.9	-4.64
41.22	22.4	-0.09	0.08
41.26	22.24	1.46	2.48
41.3	25.2	0.16	4.33
41.34	24.45	-5.6	4.39
41.38	21.08	-7.91	3.73
41.42	23.9	-5.03	4.47
41.46	22.18	-5.21	6.97
41.5	28.91	-2.49	4.39
41.54	27.19	0.81	1.96
41.58	29.59	-3.38	4.25
41.62	28.19	-5.2	5.45
41.66	27.28	-4.67	6.15
41.7	23.82	0.97	4.48
41.74	23.29	-2.78	3.86
41.78	21.71	-2.15	3.41
41.82	21.48	-3.76	3.2
41.86	22.12	-3.65	4.54
41.9	19.85	-2.75	3.94
41.94	21.42	-0.35	4.85
41.98	18.58	-2.08	5.9
42.02	20.91	-4.86	3.67
42.06	17.05	-3.09	4.89
42.1	18.74	-1.33	5.42
42.14	17.84	-1.09	5.32
42.18	20.46	-0.36	4.65
42.22	18.11	0.75	3.95
42.26	21.3	1.05	3.44
42.3	19.7	1.71	3.4
42.34	20.81	2.47	4.12
42.38	20.63	0.08	3.28
42.42	21.95	0.55	2.95
42.46	20.57	1.69	2.5
42.5	20.84	3.98	1.63
42.54	19.58	3.73	2.01
42.58	19.86	4.71	2.78
42.62	18.49	3.97	4.59
42.66	17.89	6.99	6.61
42.7	18.62	2.25	5.01
42.74	17.94	2.46	1.75
42.78	19.75	0.19	-0.25
42.82	15.7	-0.6	-1.81
42.86	17.54	-0.91	-3.88
42.9	18.9	-1.15	-3.68
42.94	23.27	3.93	-2.19
42.98	20.87	7.2	-3.52
43.02	22.94	9.14	-2.67
43.06	23.66	5.23	-1.7
43.1	26.4	2.89	-2.64
43.14	25.67	1.58	-5.24
43.18	27.8	2.36	-2.59
43.22	24.66	4.81	-4.07
43.26	23.32	7.43	-3.07
43.3	19.46	6.93	-3.65
43.34	21.36	3.26	2.07
43.38	20.95	2.5	4.13
43.42	18.48	-3.4	-0.73
43.46	21.41	-4.31	-2.08
43.5	18.61	-5.29	2.98
43.54	21.15	-3.49	2.31
43.58	19.44	-1.21	3.42
43.62	19.46	-3.97	1.72
43.66	17.88	-2.96	2.76
43.7	19.21	-1.18	3.34
43.74	16.96	-1.83	2.63
43.78	18.81	-2.25	2.34
43.82	15.52	-2.17	2.26
43.86	17.15	-2.77	3.89
43.9	16.45	-1.59	4.62
43.94	18.29	-1.87	4.04
43.98	16.5	-2.97	3.05
44.02	19.85	-2.92	1.36
44.06	20.38	-1.58	-1.35
44.1	19.95	2.6	-1.46
44.14	19.04	3.13	-0.81
44.18	21.36	3.16	-0.24
44.22	20.63	4.15	-1.53
44.26	20.19	1.61	0.57
44.3	22.05	1.57	2.1
44.34	19.48	2.22	2.92
44.38	21	2.67	1.63
44.42	20.12	-3.47	4.74
44.46	21.39	-5.19	7.8
44.5	21.64	-0.15	8.48
44.54	23.15	-5.89	5.63
44.58	21.28	-8.11	5.25
44.62	23.75	-6.28	6.66
44.66	23.51	-5.49	5.53
44.7	24.2	0.43	1.84
44.74	23.39	4.16	-0.18
44.78	23.53	4.15	1.76
44.82	21.22	2.89	0.48
44.86	22.57	0.83	-1.12
44.9	21.22	1.63	2.1
44.94	22.46	2.84	5.09
44.98	22.26	3.34	6.84
45.02	22.13	2.37	4.05
45.06	23.29	0.46	0.91
45.1	24.97	2.43	0.94
45.14	24.86	5.05	5.91
45.18	24.84	2.85	7.46
45.22	23.67	-2.96	7.4
45.26	22.15	-4.42	9.35
45.3	21.53	-1.8	6.99
45.34	20.44	-2.65	6.29
45.38	20.54	-3.65	6.22
45.42	20.57	-4.13	2.19
45.46	21.9	-4.02	3.43
45.5	21.51	-0.99	5
45.54	22.21	-1.02	4.82
45.58	22.42	-0.15	3.03
45.62	22.95	-0.37	3.28
45.66	24.78	0.38	4.24
45.7	23.41	-2.08	6.37
45.74	24.81	-3.72	3.7
45.78	21.77	-1.36	1.91
45.82	23.44	-1.87	4.03
45.86	25.58	-0.47	3.53
45.9	23.15	0.3	1.08
45.94	22.07	5.38	-1.52
45.98	23.9	6.87	-3.69
46.02	24.94	6.05	-2.89
46.06	25.7	3.06	-3.27
46.1	23.08	7.59	-3.85
46.14	23.69	9.72	-1.9
46.18	22.84	8.25	-1.42
46.22	21.68	7.05	-0.3
46.26	20.39	7.02	1.77
46.3	19.46	3.91	4.36
46.34	18.68	0.03	5.35
46.38	21.52	-2.82	4.74
46.42	20.69	1.9	6.08
46.46	20.78	2.9	9.8
46.5	18.11	-1.11	9.86
46.54	16.42	0.65	8.78
46.58	18.16	-1.03	9.24
46.62	20.52	2.6	10.91
46.66	24.04	-6.44	6.9
46.7	21.04	-5.74	1.9
46.74	20.83	-8.29	3.68
46.78	20.6	-5.65	4.6
46.82	19.4	-7.54	6.5
46.86	19.27	-7.5	5.88
46.9	22.02	-8.33	5.4
46.94	25.49	-9.82	4.37
46.98	24.63	-12.27	4.64
47.02	25.087	-6.9815	-0.96697
47.06	25.392	-6.7583	-1.5616
47.1	27.1	-3.75	-6.6
47.14	27.86	-3.37	-6.12
47.18	27.1	-3.65	-6.81
47.22	27.25	-3.11	-5.82
47.26	28.29	-3.55	-7.18
47.3	29.88	-1.5	-8.4
47.34	27.71	-1.61	-8.9
47.38	25.951	-3.9663	-3.35
47.42	19.88	-3.66	-0.59
47.46	24.85	-2.04	0.94
47.5	23.45	-5.1	1.79
47.54	24.32	-5.89	0.6
47.58	25.67	-7.91	0.41
47.62	23.88	-5.29	1.42
47.66	23.91	-6.1	1.25
47.7	22.81	-5.05	1.9
47.74	20.96	-6.93	3.95
47.78	21.83	-4.69	2.57
47.82	22.73	-5.16	3.13
47.86	21.94	-5.77	2.83
47.9	21.69	-5.49	2.33
47.94	19.08	-5.87	0.46
47.98	19.23	-5.61	0.85
48.02	18.32	-5.78	3.22
48.06	20.39	-5.31	-0.77
48.1	24.91	-3.82	5.67
48.14	29.63	-4.8	6.97
48.18	21.777	-3.203	2.2991
48.22	21.957	-2.6543	2.1905
48.26	19.23	-1.01	1.14
48.3	21.51	-0.34	2.04
48.34	20.43	-2.59	-1.19
48.38	20.53	-2.11	0.42
48.42	19.62	-1.42	2.25
48.46	23.03	0.87	0.08
48.5	23.19	2.45	0.74
48.54	24.28	1.34	2.34
48.58	25.69	-2.1	-0.42
48.62	24.44	-0.39	-2.02
48.66	20.54	0.32	-4.17
48.7	18.86	-1.61	-0.91
48.74	19.61	1.7	-0.27
48.78	20.51	6.85	2.34
48.82	20.1	4.01	2.01
48.86	18.96	2.31	3.39
48.9	15.91	0.26	4.88
48.94	15.19	1.78	5.97
48.98	21.54	3.49	4.81
49.02	18.94	4.3	5.65
49.06	20.87	2.01	5.88
49.1	19	1.78	8.03
49.14	21.64	-0.35	7.09
49.18	22.29	0.02	7.79
49.22	21.13	-1.02	7.12
49.26	18.71	1.04	7.32
49.3	18.64	2.15	7.02
49.34	18.82	2.6	6.27
49.38	18.45	3.52	4.78
49.42	17.18	1.19	7.41
49.46	21.05	5.29	6.42
49.5	17.27	5	5.73
49.54	16.36	2.72	5.09
49.58	17.49	3.77	2.21
49.62	18.07	3.72	3.26
49.66	22.1	1.32	2.66
49.7	23.59	0.21	0.73
49.74	24.67	0.64	-0.45
49.78	23.44	1.25	-2.2
49.82	25.08	-0.17	-1.59
49.86	25.14	0.85	-1.47
49.9	22.71	0.63	0.13
49.94	22.53	-1.43	-0.84
49.98	23.36	-0.46	-1.18
50.02	22.45	-0.71	-2.41
50.06	22.25	-0.27	-4.18
50.1	20.37	-0.67	-4.88
50.14	19.84	-2.1	-3.93
50.18	18.73	-3.44	-3.42
50.22	19.73	1.08	-2.34
50.26	23.16	0.5	0.79
50.3	22.77	0.97	2.95
50.34	25.97	-0.15	4.52
50.38	27.06	1.68	-0.61
50.42	22.51	3.11	-0.32
50.46	23.38	-0.81	1.52
50.5	24.4	0.22	1.97
50.54	20.28	0.07	2.98
50.58	20.33	-0.44	5.06
50.62	20.28	-1.99	2.15
50.66	18.57	-0.84	1.02
50.7	17.8	-3.61	-0.79
50.74	20.58	-2.86	-0.86
50.78	19.55	-2.13	1.91
50.82	22.01	-1.84	2.98
50.86	17.35	-1.73	2.15
50.9	17.71	-1.29	2.32
50.94	16.5	2.63	-0.38
50.98	15.82	1.64	1.25
51.02	16.48	3.22	1.93
51.06	17.88	0.01	6.62
51.1	20.23	0.86	7
51.14	18.11	-0.77	6.1
51.18	19.34	-2.63	6.26
51.22	20.01	-2.96	6.82
51.26	22.86	0.64	7.22
51.3	20.19	3.77	4.81
51.34	18.81	5.94	1.63
51.38	18.06	5.33	0.53
51.42	18.82	5.38	2.13
51.46	18.29	3.63	0.89
51.5	19.44	0.68	-0.3
51.54	21.46	3.74	-4.07
51.58	22.68	4.09	-2.82
51.62	23.36	3.8	-4.8
51.66	24.02	3.19	-4.01
51.7	27.36	3.1	-3.12
51.74	27.03	1.84	-3.51
51.78	28.82	1.79	-4.15
51.82	29.99	0.29	-6.17
51.86	29.53	-2.88	-5.88
51.9	27.28	-2.61	-4.98
51.94	25.99	-5.52	-5.3
51.98	25.27	-7.09	-3.11
52.02	25.84	-2.79	-2.7
52.06	25.61	-1.57	-3.72
52.1	22.36	-4.3	-3.2
52.14	22.69	-4.4	-1.5
52.18	23.35	-3.53	-0.68
52.22	23.61	-1.06	-1.04
52.26	25.92	-1.75	0.47
52.3	23.3	-0.82	2.81
52.34	19.18	0.52	1.4
52.38	20.05	0.49	3.16
52.42	18.35	0.84	2.95
52.46	18.86	-1.22	4.94
52.5	19.42	-4.45	5.35
52.54	21.13	-4.91	4.33
52.58	23.06	-1.94	3.32
52.62	22.04	0.58	-0.65
52.66	23.64	1.35	1.37
52.7	23.34	-1.64	0.82
52.74	23.02	-0.02	-1.32
52.78	21.99	-0.37	0.89
52.82	19.57	-0.91	1.66
52.86	20.83	-1.4	-1.03
52.9	22.56	-1.29	-3.48
52.94	22.12	-0.95	-2.3
52.98	19.69	-3.5	-0.78
53.02	18.07	-2.55	0.84
53.06	16.35	0	-1.04
53.1	14.27	-0.09	-0.19
53.14	13.87	2.34	-3.84
53.18	17.09	1.07	-2.17
53.22	17.65	1.7	-0.85
53.26	21.27	1.15	1.54
53.3	20.04	0.99	1.72
53.34	19.85	2.83	2.69
53.38	15.65	6.55	0.86
53.42	16.09	4.47	1.51
53.46	15.49	2.75	-0.22
53.5	16.8	-0.39	-2.36
53.54	15.28	2.47	-3.26
53.58	21.31	-3.2	0.55
53.62	15.68	-4.29	0.97
53.66	17.77	-2.7	5.38
53.7	18.08	2.01	5.17
53.74	20.56	2.36	3.48
53.78	20.68	-1.12	2.13
53.82	20.67	-0.04	0.17
53.86	19.1	1.02	0.02
53.9	17	-1.79	-0.07
53.94	17.03	0.43	0.31
53.98	16.12	2.11	-0.27
54.02	16.42	2.69	0.27
54.06	17.62	2.65	-0.02
54.1	19.72	3.66	-2.87
54.14	17.8	2.62	-4.84
54.18	18	1.66	-3.61
54.22	17.85	2.51	-4.72
54.26	19.45	4.84	-3.98
54.3	19.08	3.01	-0.46
54.34	23.44	3.57	-0.24
54.38	23.07	3.36	-2.56
54.42	24.47	4.27	-1.58
54.46	25.94	4.85	-1.53
54.5	29.03	4.45	-3
54.54	27.92	5.92	-4.27
54.58	30.21	5.23	-6.77
54.62	26.84	7.97	-5.95
54.66	25.77	6.84	-4.44
54.7	26.16	7.4	-3.17
54.74	24.7	6.11	-2.08
54.78	26.78	7.34	-1.24
54.82	27.78	5.56	-1.58
54.86	27.74	7.17	-1.86
54.9	26.97	7.79	-1.29
54.94	28.95	6.25	-1.37
54.98	27.4	5.14	-3.08
55.02	27.74	4.25	-2.35
55.06	26.98	-1.04	-3.99
55.1	25.7	-1.39	-2.7
55.14	25.17	0.82	-0.33
55.18	27.92	1.46	-0.3
55.22	24.7	-1.79	-0.2
55.26	24.27	0.96	2.65
55.3	22.52	0.25	4.94
55.34	22.11	-0.54	4.93
55.38	19.05	-0.94	5.51
55.42	17.93	0.43	6.67
55.46	17.34	3.64	5.94
55.5	18.75	5.7	6.38
55.54	21.66	7.11	5.26
55.58	18.93	7.94	3.71
55.62	20.34	6.85	2.73
55.66	20.43	6.96	1.34
55.7	17.58	5.94	5.54
55.74	14.89	5.46	6.08
55.78	14.4	5.41	4.32
55.82	15.33	2.12	5.44
55.86	16.92	-3.45	5.76
55.9	17.7	1.1	3.49
55.94	17.1	0.13	3.16
55.98	17.88	2.92	2.69
56.02	16.04	2.62	3.08
56.06	16.5	2.35	2.38
56.1	16.53	1.27	1.96
56.14	17.67	1.2	1.1
56.18	19.08	1.06	-2.69
56.22	24.8	0.76	-3.83
56.26	24.85	-3.11	1.08
56.3	22.71	0.3	3.75
56.34	21.53	2.53	3.42
56.38	20.57	7.26	4.3
56.42	21.57	6.66	2.83
56.46	23.69	7.93	1.05
56.5	26.47	6.62	1.84
56.54	25.9	4.54	1.15
56.58	24.44	4.86	1.09
56.62	24.47	1.46	-1.57
56.66	23.47	-0.85	-4.54
56.7	23.35	2.27	-5.56
56.74	19.75	2.05	-5.28
56.78	23.36	4.93	-2.03
56.82	27.69	5.28	3.58
56.86	25.52	6.7	4.95
56.9	28.1	2.79	3.9
56.94	22.53	1.84	5.82
56.98	28.92	4.18	4.47
57.02	27.83	3.36	4.03
57.06	27.88	4.26	3.6
57.1	29.01	4.78	4.35
57.14	28.95	4.51	4.09
57.18	31.52	1.31	-1.14
57.22	30.91	4.56	-3.37
57.26	30.05	3.74	-3.99
57.3	27.82	-3	-3.65
57.34	25.97	-2.59	-6.08
57.38	28.69	-5.08	-5.98
57.42	22.27	-3.61	-7.72
57.46	24.07	-1.98	-7.4
57.5	23.1	-4.34	-8.21
57.54	27.19	-4.98	-6.89
57.58	27.71	-3	-4.68
57.62	26.93	-1.5	-6.03
57.66	26.49	-0.05	-8.64
57.7	27.97	-3.42	-7.31
57.74	26.49	-5.22	-6.81
57.78	26.14	-4.2	-7.19
57.82	27.67	-1.14	-6.93
57.86	29.38	-2.64	-2.58
57.9	28.63	-4.82	0.26
57.94	26.66	-2.1	2.81
57.98	24.32	-4.36	6.14
58.02	23	-5.69	5.15
58.06	24.76	-3.15	4.07
58.1	26.15	-1.48	5.5
58.14	25.81	0.29	5.28
58.18	25.61	-2.55	5.99
58.22	29.85	-3.69	4.2
58.26	28.21	-2.56	2.28
58.3	27.81	-4.47	1.1
58.34	26.28	-2.43	0.28
58.38	25.47	-0.41	1.53
58.42	24.08	-4.65	2.12
58.46	24.6	-5.17	2.51
58.5	24.43	-7.46	1.72
58.54	19.52	-7.61	-1.95
58.58	18.91	-4.41	-2.76
58.62	16.81	-4.04	2.44
58.66	19.94	-4.41	4.09
58.7	17.41	-4.1	2.2
58.74	20.45	-2.18	2.06
58.78	20.26	-0.16	2.45
58.82	21.26	1.82	3.38
58.86	21.94	-1.18	1.84
58.9	27.03	2.34	-1.4
58.94	25.76	0.35	-4.88
58.98	28.31	3.55	-2.48
59.02	25.2	3.45	-0.15
59.06	27.28	4.4	-1.13
59.1	28.51	3.91	-2.58
59.14	29.35	4.68	-2.87
59.18	28.3	2.34	-1.43
59.22	30.81	3.94	-2.02
59.26	29.33	3.07	-2.37
59.3	27.65	7.29	1.33
59.34	26.25	6.48	0.89
59.38	25.78	4.09	1.23
59.42	24.81	3.49	0
59.46	27.77	-1.76	1.37
59.5	24.58	0.06	2.07
59.54	23.71	-3.02	1.19
59.58	20.12	-1.57	0.19
59.62	21.95	0.68	3.71
59.66	20.77	-1.58	3.32
59.7	22.64	1.32	5
59.74	25.62	4.78	3.82
59.78	25.59	5.86	1.41
59.82	23.01	6.76	3.12
59.86	21.95	5.89	5
59.9	19.77	8.14	2.34
59.94	23.97	11.28	4.36
59.98	24.74	10.62	4.14
60.02	25.86	8.82	2.86
60.06	24.82	11.39	1.96
60.1	23.13	10.07	2.08
60.14	23.42	8.8	4.18
60.18	25.11	6.02	1.78
60.22	26.04	6.88	3.46
60.26	24.03	7.9	7.35
60.3	23.87	3.83	5.74
60.34	21.94	2.12	6.41
60.38	19.52	0.35	7.93
60.42	20.01	0.2	8.29
60.46	19.36	-0.18	6.91
60.5	19.41	-1.71	4.33
60.54	21.11	-2.32	3.23
60.58	21.68	-2.96	1.48
60.62	23.65	-4.19	1.59
60.66	20.78	-4.33	1.03
60.7	20.83	-0.47	2.52
60.74	20.07	0.7	2.6
60.78	17.96	4.19	4.94
60.82	19.28	2.22	5.21
60.86	19.26	1.96	4.64
60.9	20.53	-3.72	4.2
60.94	22.79	-4.45	4.09
60.98	22.87	-1.15	-1.33
61.02	25.2	-0.61	-3.27
61.06	25.14	2.19	-4.24
61.1	24.63	2.4	-3.83
61.14	23.57	0.94	-3.76
61.18	21.77	0.85	-4.11
61.22	19.36	0.96	-1.85
61.26	21.97	2.35	2.33
61.3	22.94	0.19	1.04
61.34	22.39	-1.45	0.33
61.38	24.12	-4.51	0.38
61.42	22.07	-3.46	-1.03
61.46	23.97	-3.98	-0.58
61.5	22.7	-5.95	-1.3
61.54	22.21	-2	0.67
61.58	21.71	-1.1	-0.47
61.62	20.79	-2.01	-1.83
61.66	22.18	-1.45	-0.28
61.7	24.96	-0.83	-0.3
61.74	24.44	-4.24	-0.88
61.78	23.12	-3.53	-0.86
61.82	22.32	-1.87	-1.41
61.86	22.74	-2.7	-2.32
61.9	20.41	2.06	-2
61.94	19.38	-0.15	-0.73
61.98	17.98	1.25	0.56
62.02	17.06	2.69	-0.53
62.06	18.99	3.76	-2.97
62.1	20.78	3.71	-3.63
62.14	19.87	4.06	-3.44
62.18	19.69	2.66	-1.83
62.22	20.68	2.27	-2.21
62.26	20.87	5.88	-2.39
62.3	19.79	7.93	0.51
62.34	17.58	4.61	3.64
62.38	19.35	3.82	1.66
62.42	17.67	2.98	-2.04
62.46	20.2	2.89	-2.84
62.5	19.64	2.36	-1.6
62.54	19.59	1.87	-2.09
62.58	16.68	4.47	-1.09
62.62	17.46	5.38	0
62.66	17.56	6.65	3.34
62.7	18.48	4.62	2.45
62.74	19.14	0.58	0.46
62.78	17.82	0.73	-0.49
62.82	16.04	1.77	-0.33
62.86	15.13	1.83	1.64
62.9	17.53	1.98	1.18
62.94	17.38	2.19	0.52
62.98	18.86	4.33	1.71
63.02	19.75	3.89	1.29
63.06	25.11	4.84	0.06
63.1	21.38	2.04	-2.84
63.14	22.59	4.82	0.64
63.18	21.16	6.54	1.83
63.22	21.84	7.7	2.45
63.26	22.51	4.15	0.76
63.3	25.34	6.04	0.32
63.34	23.33	6.14	-1.82
63.38	21.96	6.44	-1.7
63.42	22.8	0.07	-2.23
63.46	23.33	1.7	-2.78
63.5	24.41	2.63	-1.64
63.54	22.77	0.54	-2.8
63.58	22.07	2.14	-1.75
63.62	22.83	5.01	-0.74
63.66	21.45	5.3	-0.5
63.7	21.73	5.68	-0.66
63.74	21.85	6.08	-0.59
63.78	22.92	6.62	0.81
63.82	23.4	10.96	-1.04
63.86	23.33	9.22	0.08
63.9	24.58	5.06	-2.26
63.94	21.5	6.41	-1.44
63.98	27.16	10.42	2.6
64.02	26.25	11.65	6.05
64.06	27.22	9.96	7.59
64.1	22.11	6.26	6.76
64.14	25.275	7.5297	4.5458
64.18	25.56	1.64	6.14
64.22	27.19	8.11	6.13
64.26	24.65	5.32	5.85
64.3	26.62	6.72	4.82
64.34	24.52	6.81	5.65
64.38	21.32	3.89	5.91
64.42	24.2	4.44	6.26
64.46	21.1	5.1	8.56
64.5	23.89	-0.33	7.91
64.54	23.47	3.26	9.13
64.58	22.93	3.71	9.37
64.62	21.6	0	10.94
64.66	18.05	-0.67	8.4
64.7	18.91	-0.82	6.82
64.74	18.55	0.87	8.29
64.78	17.14	-1.39	7.43
64.82	19.1	3.58	6.64
64.86	18.12	3.12	4.29
64.9	17.61	0.29	4.01
64.94	16.33	-0.16	4.03
64.98	20.18	1.05	4
65.02	21.4	-0.04	4.09
65.06	18.81	-4.83	5.15
65.1	20.01	-6.61	5.46
65.14	19.35	-5.83	4.2
65.18	21.184	0.13418	3.3457
65.22	21.293	0.11539	3.2698
65.26	21.371	0.091564	3.2252
65.3	21.421	0.063214	3.2084
65.34	26.31	4.33	3.88
65.38	25.7	5.11	2.19
65.42	25.16	3.2	2.25
65.46	23.93	1.8	2.82
65.5	23.22	1.6	3.33
65.54	22.04	1.58	2.2
65.58	19.61	-1.04	1.41
65.62	18.86	-1.98	3.05
65.66	16.35	-2.32	5.57
65.7	14.57	-0.71	5.45
65.74	20.725	-0.39991	3.8167
65.78	20.605	-0.44238	3.8503
65.82	20.483	-0.48269	3.8645
65.86	20.364	-0.52031	3.8558
65.9	20.249	-0.55474	3.8206
65.94	20.83	2.37	3.35
65.98	19.73	-1.64	3.42
66.02	18.13	-2.67	3.48
66.06	19.49	0.89	6.65
66.1	19.81	-2.61	4.96
66.14	21.22	-2.76	2.05
66.18	21.06	-2.78	0.2
66.22	23.21	-0.12	1.63
66.26	23.11	-1.37	1.52
66.3	19.13	-2.58	-0.5
66.34	17.42	2.04	0.82
66.38	18.08	1.94	1.43
66.42	18.23	1.08	0.05
66.46	15.87	1.81	0.4
66.5	15.57	2.19	0.31
66.54	17.04	2.94	1.15
66.58	17.09	0.61	1.23
66.62	15.58	-1.29	1.57
66.66	17.13	-4.92	1.43
66.7	19.55	-4.63	2.48
66.74	19.59	-5.08	1.54
66.78	21.19	-4.67	0.84
66.82	22.77	-2.92	1.5
66.86	18.64	-2	1.88
66.9	19.05	-0.52	2.08
66.94	18.64	-0.88	3.73
66.98	19.41	-0.85	3.22
67.02	16.55	-1.7	0.31
67.06	15.98	1.17	3.43
67.1	17.37	2.39	3.98
67.14	22.38	2.4	2.35
67.18	23.22	2.66	1.65
67.22	23.87	1.2	2.46
67.26	24.61	-0.53	0.73
67.3	25.49	0.64	-1.88
67.34	26.16	2.07	-3.58
67.38	24.7	2.76	-2.65
67.42	25.57	3.82	-3.4
67.46	26.49	4.09	-3.94
67.5	26.66	4.89	-3.17
67.54	27.39	5.85	-3.72
67.58	28.76	3.89	-4.68
67.62	28.16	4.95	-3.21
67.66	31.4	5.94	-1.99
67.7	29.21	4.81	-2.44
67.74	31.42	4.57	-2.49
67.78	28.71	5.76	-0.22
67.82	31.41	6.38	0.86
67.86	32.74	3.86	1.55
67.9	31.39	3.95	1.28
67.94	28.16	5.12	1.52
67.98	25.99	1.74	3.48
68.02	24.82	-1.03	2.66
68.06	21.3	-3.37	0.9
68.1	23.7	-1.32	0.2
68.14	20.81	-1.22	3.19
68.18	20.1	-1.84	3.22
68.22	17.93	-3.7	0.15
68.26	15.53	2.34	7.08
68.3	16.91	2.1	7.58
68.34	16.02	1.64	8.01
68.38	16.81	3.29	6.07
68.42	15.6	3.03	9.7
68.46	16.18	4.62	9.62
68.5	13.1	2.98	9.13
68.54	13.08	1.14	6.52
68.58	12.41	0.38	5.32
68.62	13.88	0.52	4.46
68.66	14.51	1.22	3.82
68.7	19.24	-1.94	1.78
68.74	20.22	-1.15	4.74
68.78	20.14	-1.21	4.7
68.82	17.67	-3.04	-1.81
68.86	19.64	0.11	-3.19
68.9	22.32	2.09	-3.93
68.94	28.34	4.45	-5.91
68.98	28.17	3.53	-3.78
69.02	30.96	2.76	-4.04
69.06	32.13	-1.2	-6.93
69.1	29.41	-4.64	-8.03
69.14	27.73	-1.63	-8.64
69.18	28.19	1.32	-4.96
69.22	29.41	0.8	-2.03
69.26	28.09	0.05	-2.68
69.3	27.76	0.9	-4.34
69.34	27.28	-0.8	-4.76
69.38	26.81	-0.9	-2.54
69.42	25.64	-0.12	-2.48
69.46	28.05	-1.7	-3.91
69.5	25.57	-1.39	-5.54
69.54	22.84	-0.72	-6.8
69.58	21.27	0.18	-5.32
69.62	21.98	2.19	-3.27
69.66	20.56	6.13	-0.59
69.7	22.48	6.4	-0.47
69.74	22.07	3.04	-2.14
69.78	22.78	4.01	-1.37
69.82	20.96	1.72	-1.76
69.86	19.63	0.25	-1.69
69.9	20.14	1.51	-1.45
69.94	20.2	2.28	-2.38
69.98	19.74	1.17	-1.4
70.02	19.49	1.54	-0.29
70.06	19.23	3.3	-0.27
70.1	17.02	0.29	-0.29
70.14	16.99	-0.09	-0.31
70.18	17.27	-0.25	-0.27
70.22	18.4	0.17	1.58
70.26	19.11	4.62	1.33
70.3	19.09	4.99	2.03
70.34	20.16	4.88	2.56
70.38	17.98	3	2.63
70.42	17.96	1.98	4.94
70.46	17.48	2.69	3.75
70.5	18.82	0.32	4.02
70.54	18.19	-1.3	4.04
70.58	16.61	0.79	2.83
70.62	16.64	0.67	3.16
70.66	17.72	1.31	3.13
70.7	16.05	3.68	3.76
70.74	17.5	5.22	4.71
70.78	18.21	2.26	4.12
70.82	20.88	2.92	1.49
70.86	20.67	1.63	2.22
70.9	19.72	1.23	2.55
70.94	20.89	1.1	1.79
70.98	17.08	1.43	2.82
71.02	18.05	1.78	2.76
71.06	17.91	2.45	2.62
71.1	17.51	2.02	1.43
71.14	19.22	0.87	0.84
71.18	16.22	0.23	1.24
71.22	17.12	1.02	1.72
71.26	16.77	1.98	0.8
71.3	20.03	1.48	2.08
71.34	20.73	2.07	1.24
71.38	21.36	2.79	0.95
71.42	20.29	1.08	0.14
71.46	18.26	0.93	0.07
71.5	19.26	1.4	2.85
71.54	19.04	0.67	5.09
71.58	19.34	1.64	7.77
71.62	19.39	0.9	8.07
71.66	22.15	4.34	7.01
71.7	21.07	3.09	3.91
71.74	24.09	2.82	6.05
71.78	23.44	3.65	6.16
71.82	26.08	2.87	2.67
71.86	22.88	3.1	-2.48
71.9	23.69	3.49	-0.01
71.94	25.15	4.82	1.08
71.98	24.97	5.7	2.16
72.02	24.89	4.94	4.08
72.06	25.9	5.06	4.3
72.1	23.37	5	0.29
72.14	23.76	5.15	-1.68
72.18	23.88	5.54	-2.54
72.22	26.1	5.58	-1.12
72.26	27.94	2.52	1.34
72.3	25.86	5.24	2.04
72.34	27.83	3.71	1.67
72.38	27.13	0.1	-1.64
72.42	27.82	1.17	-1.2
72.46	26.49	2.61	0.73
72.5	27.2	2.04	2.7
72.54	27.28	4.03	1.43
72.58	24.9	3.91	0.76
72.62	23.82	-0.22	-1.03
72.66	22.91	-3.8	-1.74
72.7	23.08	-4.6	0.04
72.74	23.73	-2.75	0.05
72.78	26.67	-5.92	1.46
72.82	24.67	-4.86	1.77
72.86	25.37	-4.76	0.7
72.9	25.64	-0.84	-1.3
72.94	22.86	0.17	-1.34
72.98	24.92	1.73	-1.06
73.02	24.23	2.8	-2.73
73.06	23.65	1.66	-4.49
73.1	23.62	-0.48	-3.28
73.14	25.34	-1.4	-2.3
73.18	25.46	-2.21	2.24
73.22	21.83	1.26	3.25
73.26	21.13	1.72	1.95
73.3	24.13	-1.02	1.25
73.34	25.07	-0.48	-0.08
73.38	24.64	-0.65	0.08
73.42	24.82	-3.2	0.26
73.46	24.23	-3.7	-0.3
73.5	23.74	-2.84	-0.88
73.54	20.12	-2.38	-1.59
73.58	26.58	-5.15	0.42
73.62	28.75	-7.31	1.17
73.66	26.43	-8.23	-0.39
73.7	25.27	-9.41	1.4
73.74	27.98	-10.78	3.03
73.78	27.97	-12.36	3.89
73.82	26.388	-8.8179	1.9649
73.86	26.4	-11.51	4.31
73.9	26.59	-11.98	3.24
73.94	25.378	-7.8457	1.7984
73.98	28.07	-4.54	4.2
74.02	28.56	-7.63	6.38
74.06	24.122	-6.2202	1.4021
74.1	22.53	-2.55	-4.22
74.14	24.26	-2.52	-2.13
74.18	22.86	-1.11	-1.77
74.22	19.4	-2.17	0.42
74.26	21.3	-4.13	-0.94
74.3	19.28	-6.25	0.82
74.34	21.28	-4.86	2.65
74.38	18.35	-2	1.83
74.42	23.06	0.08	-0.74
74.46	23.74	-0.03	-0.81
74.5	22.93	-1.22	-0.97
74.54	22.69	-1.43	-0.35
74.58	25.56	0.26	-1.65
74.62	25.17	3.19	-0.67
74.66	23.12	1.43	-0.71
74.7	23.07	2.66	-0.23
74.74	22.15	0.61	2.46
74.78	20.24	0.87	4.04
74.82	21.25	2.83	2.49
74.86	21.77	0.05	1.33
74.9	17.46	1.02	3.92
74.94	16.37	1.42	2.4
74.98	19.9	7.65	-0.36
75.02	24.51	9.22	5.29
75.06	24.24	8.51	6.17
75.1	27.09	6.43	7.81
75.14	28.64	6.03	4.13
75.18	28.08	6.23	3.53
75.22	23.23	4.21	1.17
75.26	24.44	5.16	1.8
75.3	22.64	4.95	0.94
75.34	23.02	5.13	3.24
75.38	21.3	3.26	2.15
75.42	23.62	2.06	4.19
75.46	21.71	-0.32	3.57
75.5	20.16	-0.56	3.27
75.54	20.28	-1.26	2.25
75.58	22.27	-1.96	3.07
75.62	22.4	-2.67	4.06
75.66	21.78	-1.28	3.48
75.7	20.37	-4.46	3.04
75.74	22.04	-7.41	2.15
75.78	18.76	-7.53	2.02
75.82	18.12	-5.51	0.72
75.86	22.69	-6.12	-0.62
75.9	20.97	-7.78	-3.52
75.94	21.56	-4.7	-3.27
75.98	20.43	-3.47	-2.61
76.02	18.55	-3.7	0.87
76.06	17.44	-4.68	3.08
76.1	21.07	-6.86	2.01
76.14	23.51	-6.59	-2.22
76.18	25.17	-4.31	-0.33
76.22	22.6	-5.68	-1.97
76.26	23.21	-2.09	-4.25
76.3	23.25	-3.17	-1.9
76.34	23.36	-4.96	-1.51
76.38	22.07	-4	-1.93
76.42	22.45	-3.04	-2.9
76.46	23.28	-3.49	-4.95
76.5	23.13	-4.02	-3.05
76.54	23.8	-6.05	-2.46
76.58	22.68	-5.95	-1.12
76.62	22.05	-5.02	-1.09
76.66	25.46	-6.09	-0.34
76.7	25.76	-6.27	-2.29
76.74	24.19	-4.6	-3.12
76.78	29.85	-3.57	-0.31
76.82	29.55	-5.78	-0.1
76.86	29.93	-2.05	3.23
76.9	26.49	-3.81	1.41
76.94	26.088	-1.9861	6.0068
76.98	31.07	-3.11	10.66
77.02	26.142	-1.1676	7.0853
77.06	26.04	-6.14	11.28
77.1	25.67	-8.02	12
77.14	26.33	-5.17	11.78
77.18	26.29	0.02	10.35
77.22	24.97	0.27	9.34
77.26	23.94	5.34	8.34
77.3	20.85	4.39	6.35
77.34	23.65	7.96	5.99
77.38	25.83	9.7	7.47
77.42	25.34	6.38	8.1
77.46	25.394	2.7599	8.9067
77.5	25.269	3.0464	8.8009
77.54	25.139	3.3176	8.6613
77.58	25.004	3.5728	8.4905
77.62	24.868	3.8112	8.2911
77.66	23.53	-0.71	12.7
77.7	29.68	7.15	11.99
77.74	22.34	4.14	9.07
77.78	20.57	8.04	6.21
77.82	19.5	4.13	7.72
77.86	21.98	7.31	8.84
77.9	21.37	7.51	9.25
77.94	23.803	5.0162	5.9823
77.98	23.689	5.0671	5.644
78.02	23.584	5.0931	5.3033
78.06	27.65	7.31	0.35
78.1	29.32	3.21	-0.57
78.14	29.11	1.13	-3.88
78.18	23.266	4.9331	3.9701
78.22	23.217	4.823	3.6573
78.26	23.36	3.36	4.67
78.3	21.89	0.58	1.84
78.34	23.32	0.39	4.11
78.38	24.8	1.04	2.39
78.42	24.04	1.64	3.72
78.46	23.15	1.55	2.44
78.5	21.18	7.27	1.5
78.54	23	3.98	4.24
78.58	22.48	1.02	5.22
78.62	21.51	2.28	3.02
78.66	23.52	3.3	2.23
78.7	25.14	4.98	-1.85
78.74	24.02	0.12	-0.88
78.78	25.43	-3.96	-3.67
78.82	27.67	-1.13	-3.53
78.86	25.35	-1.06	-3.66
78.9	22.5	-0.36	-5.98
78.94	19.46	0.02	-2.43
78.98	16.65	0.96	-1.09
79.02	17.53	-0.58	-2.32
79.06	16.92	-1.12	-0.5
79.1	17.48	-3.2	0.13
79.14	17.27	-5.05	-2.37
79.18	21.5	-5.88	-2.75
79.22	22.8	-5.29	-2.92
79.26	23.48	-5.93	-3.43
79.3	23.47	-5.6	-4.75
79.34	24.14	-5.45	-2.22
79.38	22.85	-7.7	0
79.42	22.97	-8.65	1.72
79.46	22.24	-6.14	3.08
79.5	19.88	-6.32	4.04
79.54	20.27	-5.28	5.44
79.58	18	-2.09	4.6
79.62	19.11	-2.04	6.11
79.66	19.28	-1.85	7.63
79.7	19.69	-2.48	5.39
79.74	18.61	-3.49	4.09
79.78	18.65	-3.84	3.64
79.82	18.8	-5.11	3.98
79.86	20.58	0.11	1.95
79.9	25.87	-0.4	-0.53
79.94	25.52	2.72	-2.83
79.98	22.1	5.78	-4.11
80.02	20.02	6.26	-3.03
[truncated: 1,068 more rows]
