# Supplementary material for: Mean flow and turbulence structure over exposed roots on a forested floodplain: Insights from a controlled laboratory experiment
Source: PLoS One. 2020 Feb 26;15(2):e0229306. doi: 10.1371/journal.pone.0229306 (PMC7043746; doi:10.1371/journal.pone.0229306)
Supplement: S1 File — (ZIP) [file pone.0229306.s001.zip › data_and_scripts/velocity_data/t21_059_replaced.csv]

0.02	18.92	0.7	2.72
0.06	18.31	-0.74	3.31
0.1	18.65	-0.47	3.39
0.14	19.33	2.46	1.42
0.18	19.11	0	1.76
0.22	22.94	3.42	0.05
0.26	21.04	4	1.57
0.3	21.02	2.53	2.69
0.34	22.38	0.91	2.19
0.38	22.7	1.7	1.7
0.42	22.37	1.79	-0.92
0.46	21.47	2.64	-0.35
0.5	27.242	3.4867	0.21246
0.54	30.5	2.81	-0.82
0.58	31.31	3.71	1.12
0.62	31.15	3.08	1.42
0.66	31.67	3.94	1.19
0.7	33.43	5.74	-0.62
0.74	32.93	5.39	-0.41
0.78	35.38	4.91	-1.03
0.82	33.63	6.33	-2.03
0.86	32.31	5.53	0.3
0.9	33.08	4.1	-0.61
0.94	32.17	3.29	1.5
0.98	31.41	2.39	2.45
1.02	33.6	3.54	-0.45
1.06	29.08	1.53	-3.14
1.1	28.83	1.71	0.46
1.14	25	1.72	0.49
1.18	24.8	1.46	1.16
1.22	25.52	5.37	1.52
1.26	26.66	0.7	-0.23
1.3	25.68	-3.45	0.07
1.34	29.76	1.11	1.43
1.38	24.32	2.32	1.69
1.42	28.55	4.4	1.66
1.46	27.21	3.07	-0.17
1.5	28.52	1.29	-1.29
1.54	27.19	3.57	0.13
1.58	28.3	5.82	-0.65
1.62	26.98	7.75	-0.95
1.66	27.74	5.62	-3.22
1.7	25.75	4.4	-3.01
1.74	23.29	-1.29	-2.79
1.78	23.55	-5.19	-0.33
1.82	25.3	-2.48	-2.6
1.86	24.26	-1.28	-4.6
1.9	25.71	-0.97	-3.57
1.94	25.17	-1.14	-3.52
1.98	25.39	-3.17	-2.6
2.02	24.93	-2.06	0.88
2.06	26.85	-0.38	2.48
2.1	26.75	0.98	1.26
2.14	28.16	0.64	-0.3
2.18	26.27	0.54	-1.44
2.22	26.41	2.28	0.49
2.26	25.1	-0.64	1.21
2.3	21.83	-2.83	-0.35
2.34	19.79	-3.08	-1.23
2.38	24.64	-3.39	-1.25
2.42	24.28	-0.28	-1.58
2.46	28.123	2.2987	-0.58381
2.5	33.18	3.38	-2.45
2.54	34.44	4.66	-2.67
2.58	33.87	4.77	-0.64
2.62	30.21	6.26	-0.64
2.66	28.96	5.23	1.33
2.7	27.98	1.31	6.32
2.74	26.19	2.88	7.11
2.78	22.69	2.84	4.54
2.82	19.96	-2.19	8.29
2.86	19.43	-2.13	7.7
2.9	21.66	-2.35	9.03
2.94	20.05	-5.9	8.75
2.98	17.79	-3.95	9.26
3.02	16.59	0.76	9.47
3.06	14.86	-0.06	10.71
3.1	14.6	-2.64	11.19
3.14	16.19	-3.57	12.46
3.18	16.06	1.29	8.95
3.22	17.21	4.29	7.28
3.26	17.07	6.02	5.75
3.3	19.21	6.27	0.79
3.34	19.58	4.11	-2
3.38	23.56	5.79	0.42
3.42	24.1	0.32	-1.64
3.46	23.748	3.1706	0.39043
3.5	24.636	2.6272	-0.32238
3.54	25.41	1.9759	-0.96485
3.58	28.35	2.82	1.03
3.62	29.82	1.55	0.19
3.66	26.8	0.78	-1.09
3.7	25.05	-1.18	-3.63
3.74	27.34	-3.21	-4.05
3.78	26.37	-4.72	-1.63
3.82	24.17	-4.72	-4.42
3.86	22.3	-5.6	-2.56
3.9	19.14	-7.62	-1.77
3.94	16.31	-7.98	-1.37
3.98	14.69	-7.37	-1.47
4.02	20.55	-6.66	-2.07
4.06	22.19	-4.02	0.35
4.1	21.2	-4.3	0.93
4.14	22.67	-7.05	-1.45
4.18	22.34	-8.29	-2.43
4.22	19.9	-7.78	-2.67
4.26	21.19	-5.9	-0.78
4.3	19.99	-7.74	-1.5
4.34	19.53	-4.57	-3.6
4.38	20.85	-4.54	-4.07
4.42	21.58	-5.04	-2.32
4.46	21.57	-4.19	-3.71
4.5	19.26	-3.28	-2.43
4.54	19.13	-1.08	-1.32
4.58	19.65	0.27	-2.32
4.62	19.85	-1.9	1.14
4.66	18.66	-3.02	2.48
4.7	20.91	-6.21	6.1
4.74	22.59	-4.47	4.89
4.78	21.03	-3.25	4.49
4.82	21.33	-2.84	4.09
4.86	21.21	-2.89	5.67
4.9	21.83	-3.62	4.01
4.94	21.65	-3.42	4.2
4.98	20.25	-2.69	3.86
5.02	20.36	-3.93	3.95
5.06	19.17	-2.16	1.69
5.1	17.53	-0.65	-0.64
5.14	17.62	0.22	-0.42
5.18	17.1	-1.04	-0.47
5.22	17.5	1.04	0.99
5.26	20.88	3.5	-3.12
5.3	18.83	3.07	-3.43
5.34	18.96	1.77	-2.46
5.38	16.14	2.31	-2.23
5.42	15.12	-0.19	-1.02
5.46	15.88	-2.7	-0.47
5.5	12.33	-1.81	1.22
5.54	13.29	-2.38	3.14
5.58	13.23	0.44	4.41
5.62	14.54	2.02	5.54
5.66	15.1	0.81	3.19
5.7	17.56	0.76	2.3
5.74	19.9	0.5	2.44
5.78	18.68	-0.3	4.3
5.82	17.29	-3.28	5.77
5.86	15.74	-1.73	5.07
5.9	16.68	-2.89	4.93
5.94	17.07	-1.22	5.76
5.98	19.39	1.11	6.12
6.02	18.7	-0.66	5.29
6.06	16.79	-0.85	4.82
6.1	15.95	-2.64	2.75
6.14	15.46	-2.86	7.62
6.18	20.48	0.59	5.7
6.22	21.23	2.37	4.29
6.26	19.2	-3.74	5.24
6.3	19.74	-3.14	3.9
6.34	18.45	0.43	4.32
6.38	22.33	2.89	3.7
6.42	21.4	4.96	2.72
6.46	22.24	3.53	3.42
6.5	19.82	2.04	0.2
6.54	20.65	7.25	-1.61
6.58	20.32	5.9	-2.14
6.62	17.67	7.48	0.04
6.66	18.2	7.12	1.19
6.7	17.15	7.55	3.19
6.74	20.97	5.08	3.39
6.78	19.4	5.25	1.84
6.82	20.1	4.05	4.03
6.86	18.76	4.48	3.61
6.9	20.37	1.85	2.76
6.94	25.88	-4.43	1.29
6.98	28	-6.77	1.25
7.02	26.3	-5.36	-0.33
7.06	23.45	-1.94	-2.09
7.1	20.6	-3.18	-3.78
7.14	21.39	-2.34	-6.12
7.18	21.36	-1.32	-5.33
7.22	21.59	-4.81	-4.1
7.26	21.31	-6.48	-4.67
7.3	23.26	-5.1	-4.28
7.34	22.62	-4.43	-4.88
7.38	22.87	-3.72	-2.76
7.42	23.54	0.13	-3.03
7.46	21.89	1.75	-0.39
7.5	20.1	-2.34	2.37
7.54	18.45	-0.98	2.98
7.58	18.52	-2.1	4.68
7.62	18.32	-1.44	4.26
7.66	15.22	1.4	4.98
7.7	17.15	4.06	7.03
7.74	16.16	4.2	4.86
7.78	16.68	3.45	4.8
7.82	18.3	2.05	3.98
7.86	17.01	0.8	5.6
7.9	17.55	1.55	5.63
7.94	19.64	1.27	6.26
7.98	18.63	2.26	4.53
8.02	19.18	4.02	5.61
8.06	18.32	2.52	6.09
8.1	19.33	0.67	5.13
8.14	22.37	2.69	6.08
8.18	24.49	5.42	4.18
8.22	19.99	2.99	4.79
8.26	20.58	-1.28	5
8.3	20.4	-2.36	4.45
8.34	20.78	2.25	2.83
8.38	20.66	3.4	2.73
8.42	19.15	0.73	2.97
8.46	18.03	-0.24	2.25
8.5	16.27	-2.23	4.54
8.54	15.95	-5.45	3.48
8.58	17.32	-6.65	3.6
8.62	15.86	-5.09	5.87
8.66	17.62	-2.29	5.36
8.7	17.51	-2.09	6.08
8.74	18.21	2	1.62
8.78	21.59	5.82	4.24
8.82	24.25	6.02	5.21
8.86	18.997	0.21573	3.4354
8.9	19.093	0.51556	3.0491
8.94	19.157	0.80387	2.6474
8.98	17.16	3.66	2.81
9.02	20.69	3.5	1.87
9.06	21.21	-1.18	1.63
9.1	19.6	-0.08	-0.24
9.14	18.29	0.07	-1.28
9.18	16.15	-0.37	1.25
9.22	15.77	-0.41	2.06
9.26	16.25	-1.37	2.05
9.3	16.75	0.93	-0.93
9.34	16.18	2.45	1.17
9.38	15.19	1.6	0.61
9.42	17.05	0.23	1.55
9.46	16.68	1.08	1.58
9.5	16.3	-0.27	1.61
9.54	15.8	-2.01	1.81
9.58	17.2	-6.88	-0.3
9.62	19.13	-3.42	-3.58
9.66	18.43	-4.1	-1.18
9.7	14.07	-4.89	0.08
9.74	14.95	-2.2	-0.49
9.78	14.14	-2.32	-0.97
9.82	17.53	0.41	-0.27
9.86	19.02	-2.85	1.91
9.9	20.35	-4.28	3.7
9.94	22.96	-3.51	8.19
9.98	23.18	-0.12	7.55
10.02	22.91	3.58	4.8
10.06	22.07	1.52	5.04
10.1	20.23	-0.17	5.49
10.14	20.78	1.26	6.51
10.18	17.98	4.75	0.92
10.22	19.5	7.09	0.38
10.26	18.87	7.29	0.81
10.3	18.73	6.43	1.61
10.34	22.12	4.29	-0.56
10.38	24.35	6.03	1.72
10.42	22.44	7.26	-1.54
10.46	23.13	9.23	1.82
10.5	18.47	2.71	3.39
10.54	20.41	2.22	2.6
10.58	22.36	2.08	0.1
10.62	23.53	4.88	2.02
10.66	19.75	6.17	0.47
10.7	19.71	8.03	0.17
10.74	21.58	0.21149	0.44793
10.78	21.576	-0.62362	0.13934
10.82	17.85	-7.02	5.88
10.86	22.27	-3.5	1.78
10.9	20.69	-0.5	-1.64
10.94	23.1	-4.59	-1.81
10.98	22.91	-4.72	-1.97
11.02	20.73	-1.11	-3.43
11.06	22.45	0.68	-2.88
11.1	21.45	3.8	0.01
11.14	20.37	4.12	2.59
11.18	20.43	6.85	5.07
11.22	19.57	8.87	4.68
11.26	18.85	10.17	2.57
11.3	15.69	6.05	4.45
11.34	22.297	6.7784	1.8444
11.38	24.58	8.49	3.17
11.42	26.17	7.96	1.84
11.46	26.02	8.69	0.29
11.5	22.88	7.23	-0.77
11.54	25.43	3.5	-1.56
11.58	24.606	3.5281	3.6654
11.62	28.4	-4.54	2.36
11.66	25.98	0.86	3.34
11.7	31.53	3.56	0.96
11.74	28.01	1.9	4.09
11.78	23.21	-2.18	7.43
11.82	23.43	-4.92	6.61
11.86	24.58	-5.02	9.22
11.9	21.98	-4.45	6.08
11.94	22.68	0.9	5.7
11.98	26.07	-1.81	5.51
12.02	29.27	-3.56	1.27
12.06	30.53	-6.46	-0.33
12.1	30.41	-6.68	-0.93
12.14	29.64	-7	1.39
12.18	28.36	-5.44	2.46
12.22	24.41	-4.98	0.8
12.26	28.49	-6.3	1.77
12.3	27.21	-6.36	-2.23
12.34	27.21	-3.54	-2.64
12.38	26.19	-4.15	-2.89
12.42	26.99	-3.55	-3.29
12.46	25.9	-3.98	-3.25
12.5	26.63	-4.31	-3.19
12.54	26.21	-4.76	-2.8
12.58	27.26	-4.92	-1.63
12.62	26.07	-6.85	-0.78
12.66	26.2	-4.56	-0.21
12.7	25.92	-3.99	2.85
12.74	26.62	-4.27	3.31
12.78	30.63	-3.85	6.02
12.82	30.93	-2.55	7.63
12.86	29.11	-6	8.22
12.9	24.06	-6.68	6.34
12.94	25.75	-6.94	9.98
12.98	27.04	-1.1	11.36
13.02	24.609	-3.035	8.1914
13.06	24.9	-4.76	10.44
13.1	24.107	-2.1394	8.3131
13.14	23.865	-1.6582	8.2521
13.18	23.629	-1.1605	8.1224
13.22	20.28	2.34	5.45
13.26	19.93	1.85	4.2
13.3	19.1	3.1	3.59
13.34	18.32	3.59	4.09
13.38	18.55	-0.6	7.31
13.42	22.299	1.9346	6.4271
13.46	22.088	2.4288	6.0794
13.5	21.88	2.9054	5.738
13.54	21.673	3.3602	5.4125
13.58	21.53	-1.72	5.94
13.62	23.6	0.16	3.46
13.66	25.57	0.35	9.65
13.7	28.73	0.43	5.69
13.74	22.02	9.18	6.12
13.78	19.84	8.08	6.74
13.82	18.39	10.01	4.77
13.86	19.41	10.24	3.77
13.9	18.28	8.61	1.8
13.94	21.89	5.85	3.38
13.98	19.68	4.58	5.67
14.02	15.23	1.13	6.46
14.06	18.64	3.9	3.16
14.1	19.71	3.16	4.27
14.14	18.42	1.96	5.73
14.18	18.85	4.06	6.1
14.22	17.47	6.69	-0.53
14.26	19.58	8.71	-1.61
14.3	19.17	7.61	-0.72
14.34	22.97	3.71	1.72
14.38	23.54	2.57	3.77
14.42	23.28	0.55	7.14
14.46	21.74	2.07	6.22
14.5	19.81	1.59	6.55
14.54	17.18	-1.59	6.11
14.58	18.23	-3.79	5.03
14.62	19.28	-2.83	3.17
14.66	19.08	0.75	1.83
14.7	18.86	4.99	3.36
14.74	19.31	3.91	3.95
14.78	17.65	2.48	2.95
14.82	18.64	2.42	2.69
14.86	17.47	1.89	2.55
14.9	19.43	0.63	2.02
14.94	19.28	4.62	1.17
14.98	18.35	4.41	0.01
15.02	17.67	3.51	1.9
15.06	19.78	2.75	2.49
15.1	21.07	3.21	3.36
15.14	22.51	5.93	3.62
15.18	22.21	4.57	2
15.22	22.7	3.4	3.78
15.26	22.61	1.4	5.85
15.3	18.93	-1.47	7.12
15.34	20.54	-0.42	6.54
15.38	21.61	-1.74	3.51
15.42	22.42	0.2	2.22
15.46	21.57	-1.41	-3.84
15.5	23.29	-1.04	-3.69
15.54	23.99	2.13	-6.42
15.58	23.6	1.89	-5.73
15.62	23.2	1.66	-5.26
15.66	21.6	-0.12	-5.62
15.7	21.45	-1.91	-0.78
15.74	25.09	-2.27	0.11
15.78	24.5	-2.29	-1.03
15.82	23.36	-2.09	-1.23
15.86	22.83	-1.82	-0.18
15.9	24.09	-2.55	-0.68
15.94	20.75	-4.33	-0.86
15.98	19.43	-6.38	-0.91
16.02	16.12	-1.97	-1.95
16.06	17.55	-0.87	2.54
16.1	18.47	-1.01	0.01
16.14	18.41	-0.19	1.35
16.18	18.28	1.02	0.95
16.22	19.73	-1.75	-3.93
16.26	17.41	-0.06	-1.91
16.3	17.88	-2.8	0.52
16.34	15.8	-3.58	-1.39
16.38	16.62	-2.52	-0.31
16.42	17.79	1.52	-0.65
16.46	15.45	0.96	0.59
16.5	14.77	0.91	2.34
16.54	18.59	1.53	1.1
16.58	14.87	3.47	-1.48
16.62	17.02	5.51	-1.96
16.66	18.78	4.44	-3.2
16.7	21.22	1.78	-2.99
16.74	25.07	6.33	-4.25
16.78	27.27	6.4	-4.65
16.82	25.6	5.97	-4.72
16.86	25.94	6.75	-2.26
16.9	24.49	5.53	-0.8
16.94	26.66	7.93	0.04
16.98	26.48	3.1	0.72
17.02	24.55	2.42	1.41
17.06	27.16	4.33	0.79
17.1	29.32	3.67	-2.81
17.14	28.94	3.53	-1.18
17.18	28.15	3.7	-1.49
17.22	29.67	5.24	-2.3
17.26	28.64	5.98	-2.66
17.3	28.49	5.28	0.6
17.34	25.69	3.2	3.36
17.38	26.65	2.66	3.73
17.42	26.41	1.78	1.7
17.46	29.21	-0.84	0.29
17.5	26.66	-1.74	4.01
17.54	27.83	-3.17	5.35
17.58	28.48	-2.65	1.83
17.62	26.78	-4.4	3.31
17.66	26.45	-5.48	5.11
17.7	24.05	-7.29	5.56
17.74	20.92	-7.17	3.14
17.78	21.67	-2.27	0.49
17.82	19.08	-0.21	0.23
17.86	19.11	-1.41	-0.11
17.9	17.96	0.05	-0.57
17.94	18.67	-1.69	-3.84
17.98	21.38	-0.72	-2.81
18.02	21.21	-1.8	0.3
18.06	16.39	-2.62	-0.64
18.1	16.75	-0.31	-0.01
18.14	15.52	2.97	1.52
18.18	17.7	1.93	4.54
18.22	18.89	2.44	-1.85
18.26	15.87	0.73	-2.01
18.3	18.78	-2.68	2.96
18.34	19.54	-3.61	3.84
18.38	17.32	-4.63	2.44
18.42	20.65	-3.72	5.56
18.46	19.24	-2.84	5.72
18.5	19.14	-2.15	3.03
18.54	17.93	-1	1.26
18.58	22.74	0.87	0.73
18.62	19.39	1.49	-1.41
18.66	18.73	-0.31	-1.33
18.7	17.41	-2.49	-0.72
18.74	16.33	-0.95	-0.58
18.78	13.84	0.43	-0.12
18.82	18.21	1.09	1.29
18.86	17.3	-2.32	3.45
18.9	19.31	2.28	3.65
18.94	17.61	5.76	1.6
18.98	15.21	1.81	1.87
19.02	19.12	1.41	0.38
19.06	19.87	4.65	-1.09
19.1	22.73	0.14	4.41
19.14	21.33	0.02	5.7
19.18	20.64	0.58	2.82
19.22	18.79	2.36	4.73
19.26	17.21	2	4.21
19.3	20.58	4.66	2.16
19.34	20.61	3.53	-0.64
19.38	24.79	2.37	-1.41
19.42	25.26	3.1	-3.64
19.46	23.09	2.86	-4.31
19.5	19.77	3.63	-4.34
19.54	16.45	0.94	-3.33
19.58	20.4	3.54	1.76
19.62	21.79	0.9	6.3
19.66	24.56	7.66	6.55
19.7	22.64	7.02	7.33
19.74	18.67	3.89	5.02
19.78	21.28	3.23	9.4
19.82	23.82	7.22	5.82
19.86	25.84	10.23	4.97
19.9	22.54	5.41	4.31
19.94	23.54	1.84	4.02
19.98	23.17	-0.04	4.41
20.02	23.85	-1.67	5.06
20.06	23.73	-3.86	5.65
20.1	23.8	-1.49	2.89
20.14	23.33	-3.57	1.72
20.18	22.18	-4.67	1.93
20.22	24.03	-4.91	5.23
20.26	25.74	1.03	5.85
20.3	26.522	-0.75194	-1.1032
20.34	27.162	0.13948	-2.1701
20.38	30.96	4.88	-6.45
20.42	31.66	1.66	-7.32
20.46	28.83	2.02	-7.39
20.5	29.56	3.5	-6.39
20.54	28.21	4.48	-7.6
20.58	27.56	6.08	-7.1
20.62	28.97	3.66	-2.93
20.66	29.54	4.45	-4.84
20.7	30.71	4.9	-5.14
20.74	27.3	2.97	-4.12
20.78	26.85	2.8	-3.2
20.82	28.61	1.63	-4.79
20.86	29.48	2.64	-0.75
20.9	29.66	6.79	-0.68
20.94	27.39	8.26	-1.88
20.98	25.61	3.7	-0.89
21.02	25.59	1.31	0.03
21.06	30.55	2.44	0.74
21.1	32	4.64	2.84
21.14	30.32	6.7	1.69
21.18	32.45	7.18	1.61
21.22	31.58	4.7	2.59
21.26	35.24	6.7	-0.29
21.3	30.24	4.59	0.18
21.34	29.73	8.04	0.87
21.38	31.23	9.21	1.49
21.42	30.76	5.58	1.81
21.46	26.87	5.26	2.86
21.5	25.52	3.66	3.77
21.54	27.45	3.43	5.09
21.58	28.46	2.93	4.27
21.62	27.54	2.75	7.22
21.66	22.59	-1.78	9.8
21.7	23.29	-5.07	10.87
21.74	24.46	-1.37	9.25
21.78	22.45	-2.64	8.23
21.82	18.94	-2.31	8.16
21.86	19.43	-3.65	6.85
21.9	19.18	3.53	7.61
21.94	17.41	-1.5	8.84
21.98	21.51	-0.25	6.2
22.02	22.33	1.01	7.45
22.06	20.55	-0.96	7.66
22.1	20.72	-1.32	6.41
22.14	17.58	-2.63	5.66
22.18	17.04	-0.4	6.63
22.22	23.5	3.21	4.21
22.26	17.79	3.55	4.34
22.3	17.1	-0.13	4.83
22.34	21.18	-2.61	6.26
22.38	20.92	2.54	4.19
22.42	19.45	4.18	1.02
22.46	19.41	-1.32	1.68
22.5	19.61	0.46	2.16
22.54	19.4	0.44	0.36
22.58	20.37	0.55	1.61
22.62	21.73	4.18	1.9
22.66	20.7	0.14	1.92
22.7	21.17	-2.02	3.96
22.74	20.28	-3.12	5.61
22.78	21.05	-2.89	4.43
22.82	19.93	0.14	4.14
22.86	21.55	1.44	3.02
22.9	20.6	1.66	3.77
22.94	20.87	3.24	4.47
22.98	20.51	-0.33	4.33
23.02	20.39	2.31	2.41
23.06	19.84	1.32	-0.42
23.1	16.58	2.22	-1.97
23.14	23.308	3.9464	-0.32376
23.18	24.105	4.4151	-1.0011
23.22	27.51	6.35	-3.35
23.26	27.13	6.2	-2.78
23.3	27.01	6.33	-3.13
23.34	26.13	5.89	-2.95
23.38	27.66	5.01	-3.7
23.42	27.8	6.76	-2.28
23.46	27.37	6.33	-1.12
23.5	28.32	3.84	-2.26
23.54	25.2	1.43	-2.35
23.58	25.47	3.15	-2.52
23.62	25.82	2.49	-2.52
23.66	23.26	4.44	-0.26
23.7	22.771	1.5157	-3.3435
23.74	21.988	1.1053	-3.5343
23.78	21.226	0.76417	-3.6958
23.82	20.504	0.5064	-3.8147
23.86	19.839	0.34602	-3.8782
23.9	18.06	0.32	-8.84
23.94	19.08	-2.4	-6.08
23.98	14.96	0.84	-4.75
24.02	14.8	-0.61	-3.87
24.06	15.04	-2.85	-2.7
24.1	20.21	2.72	1.25
24.14	21.95	4.65	2.01
24.18	23.09	6.16	1.36
24.22	20.37	9.13	-0.94
24.26	22.85	11.82	-0.13
24.3	20.16	8.42	2.1
24.34	19.78	6.1	3.99
24.38	22.4	2.1	6.26
24.42	20.61	1.96	7.16
24.46	23.55	2.87	5.92
24.5	23.89	1.96	5.76
24.54	23.58	2.96	3.03
24.58	24.01	5.4	1.9
24.62	23.09	2.39	4.39
24.66	22.54	1.02	3.42
24.7	22.59	4.45	3.17
24.74	23.88	1.8	2.08
24.78	24.88	1.66	2.05
24.82	24.09	1.6	3.06
24.86	24.67	3.52	3.61
24.9	22.02	3.77	3.4
24.94	21.44	-1.09	-0.15
24.98	22.27	0.13	0.49
25.02	21.29	2.16	-0.33
25.06	19.67	-0.69	-1.97
25.1	21.69	-0.71	0.42
25.14	20.93	0.37	3.63
25.18	20.92	1.05	1.45
25.22	20.78	1.5	1.16
25.26	20.66	1.95	0.76
25.3	22.64	3.08	-0.13
25.34	24.01	3.12	-1.18
25.38	24.95	6.64	-0.19
25.42	24.2	4.79	2.2
25.46	22.64	7.05	1.36
25.5	24.11	5.35	0.02
25.54	24.18	2.2012	-2.5624
25.58	25.46	-0.66	-8.23
25.62	23.21	-0.73	-8.01
25.66	23.79	-3.33	-6.07
25.7	24.41	-2.37	-4.3
25.74	25.61	0.02	-3.34
25.78	25.21	1.41	-3.26
25.82	26.29	-3.86	-2.05
25.86	24.67	-5.33	-1.69
25.9	23.79	-6.44	0.2
25.94	27.67	-7.43	-1.05
25.98	24.91	-8.58	-1.41
26.02	25.61	-1.47	-1.2
26.06	22.68	0.29	1.71
26.1	23.23	3.57	1.96
26.14	25.8	3.11	0.14
26.18	29.12	2.96	-4.12
26.22	28.28	6.03	-2.33
26.26	31.23	4.54	-1.47
26.3	25.61	4.88	0.49
26.34	25.65	6.07	2.7
26.38	24.58	4.96	1.73
26.42	24.8	2.4	-0.65
26.46	27.41	-0.13	4.39
26.5	27.6	-0.05	5.02
26.54	27.09	3.51	4.85
26.58	25.38	3.41	5.8
26.62	24.88	2.94	5.35
26.66	23.82	8.44	5.12
26.7	25.09	6.41	5.9
26.74	25.08	3.55	6.72
26.78	26.67	5.02	8.27
26.82	26.6	4.64	6.48
26.86	29.49	6.11	5.33
26.9	29.53	7.97	0.09
26.94	31.46	5.94	3.03
26.98	29.73	2.3	3.78
27.02	25.43	-2.32	3.86
27.06	27.76	-2.47	4.93
27.1	26.95	0.41	5.04
27.14	23.784	-4.5609	4.6277
27.18	23.432	-5.3302	4.5414
27.22	18.31	-9.39	5.64
27.26	18.27	-9.78	5.03
27.3	16.21	-10.59	5.52
27.34	22.122	-7.5875	4.1033
27.38	18.09	-13.27	1.7
27.42	18.7	-10.74	1.75
27.46	18.78	-10.19	-0.15
27.5	21.097	-8.4835	3.446
27.54	20.904	-8.4871	3.2364
27.58	22.09	-7.32	8.93
27.62	20.63	-8.32	8.27
27.66	22.18	-6.96	6.35
27.7	20.467	-7.5892	2.1719
27.74	20.453	-7.1315	1.842
27.78	20.483	-6.5785	1.4836
27.82	23.98	-3.78	1.87
27.86	22.97	-4.25	-0.53
27.9	22.1	-6.58	-4.03
27.94	21.39	-2.05	-4.19
27.98	21.55	0.68	0.24
28.02	25.33	-1.53	1.19
28.06	22.2	0.91	-2.67
28.1	21.3	3.65	-5.8
28.14	21.95	4.87	-6.88
28.18	24.31	6.39	-6.41
28.22	24.17	5.64	-2.01
28.26	22.35	1.35	-0.8
28.3	21.07	-5.05	-1.3
28.34	24.67	-3.76	-5.17
28.38	26.49	-1.08	-5.45
28.42	25.73	-0.39	-6.05
28.46	25.76	1.95	-5.87
28.5	26.3	2.02	-5.84
28.54	26.8	2.44	-6.64
28.58	28.79	3.29	-6.57
28.62	27.83	4.31	-7.59
28.66	24.71	1.81	-6.27
28.7	26.34	0.98	-7.49
28.74	23.8	0.45	-6.3
28.78	25.92	-3.83	-4.07
28.82	25.88	-3.9	-4.02
28.86	22.97	-4	-1.64
28.9	21.99	-2.25	-0.08
28.94	20.78	1.62	1.79
28.98	23.57	4.87	0.64
29.02	23.5	4.58	1.83
29.06	22.68	1.82	2.66
29.1	23.96	0.49	0.77
29.14	23.43	2.48	-0.74
29.18	21.49	-2.54	0.55
29.22	24.78	-5.01	1.04
29.26	24.18	-3.28	0.46
29.3	23.81	-3.31	1.46
29.34	19.42	-6.35	1.43
29.38	19.25	-4.58	2.1
29.42	16.78	-4.72	2.6
29.46	17.62	-3.55	-0.33
29.5	15.37	-2.31	-0.28
29.54	19.33	-1.82	0.2
29.58	21.59	-2.88	0.24
29.62	21.51	-2.75	-3.04
29.66	17.48	-3.87	-4.62
29.7	14.88	-3.22	-4.96
29.74	15.06	-2.2	-3.56
29.78	15.18	-2.17	-1.9
29.82	16.36	-1.04	-1.81
29.86	18.28	-3.51	0.71
29.9	14.98	-4.38	5.21
29.94	19.52	-3.05	6.3
29.98	22.76	-3.14	2.07
30.02	21.61	-3.58	-0.32
30.06	20.13	0.06	-0.33
30.1	20.23	-3.49	-1.02
30.14	20.92	0.03	0.88
30.18	22.15	-0.78	1.1
30.22	23.32	-3.59	0.35
30.26	27.19	-3.14	1.37
30.3	23.68	-6.27	4.93
30.34	20.67	-8.57	6.96
30.38	19.92	-8.69	5.44
30.42	22.01	-3.95	3.32
30.46	19	-1.13	5.41
30.5	19.57	0.46	3.98
30.54	22.39	0.43	-0.33
30.58	24.36	1.7	3.33
30.62	25.29	3.16	3.43
30.66	19.08	4.95	1.61
30.7	19.44	4.18	2.85
30.74	23.048	1.5666	1.9162
30.78	26.33	-7.69	3.93
30.82	25.96	-2.02	-2.76
30.86	24.14	-2.94	2.1
30.9	25.031	2.722	0.5017
30.94	23.36	6.38	-0.13
30.98	25.7	4.43	0.17
31.02	27.99	6.07	-0.94
31.06	27.72	1.64	-2.3
31.1	25.92	5.2	-0.15
31.14	23.88	3.83	-0.27
31.18	23.88	2.83	-1.79
31.22	25.84	2.64	0.79
31.26	23	1.34	-3.79
31.3	20.95	0.85	-4.92
31.34	21.69	1.28	-4.12
31.38	22.12	1.11	-1.72
31.42	23.05	3.42	-0.85
31.46	26.23	3.41	-1.92
31.5	26.14	2.78	-3.08
31.54	28.94	1.31	-2.9
31.58	29	4.8	-2.93
31.62	28.7	3.84	-1.43
31.66	29.47	3.42	0.68
31.7	29.07	4.8	1.39
31.74	25.35	0.53	-1.88
31.78	24.55	1.36	-2.18
31.82	24.33	0.54	-1.29
31.86	26.85	0.73	-1.91
31.9	28.83	3.1	-4.26
31.94	27.21	0.97	-7.38
31.98	25.77	3.84	-7.14
32.02	24.4	1.65	-6.94
32.06	26.34	3.83	-3.06
32.1	24.52	3.53	-1.96
32.14	22.5	5.35	-5.2
32.18	21.54	4.14	-3.4
32.22	19.84	3.43	-0.19
32.26	22.25	0.65	1.49
32.3	21.74	0.77	1.43
32.34	19.55	-0.04	1.36
32.38	18.52	-1.88	4.82
32.42	17.97	-0.51	6.06
32.46	17.05	-1.75	6.99
32.5	17.59	-1.17	6.92
32.54	18.23	0.59	5.32
32.58	17	-2.93	3.92
32.62	16.96	-2.5	1.04
32.66	20.67	-3.31	-0.99
32.7	18.72	-2.53	-3.5
32.74	19.93	-1.34	-4.79
32.78	19.69	0.08	-5.15
32.82	20.36	-1.07	-3.74
32.86	20.82	0.06	-3.59
32.9	21.6	0.34	-2.87
32.94	21	0.2	-2.89
32.98	19.03	-0.18	-3.03
33.02	19.41	0.13	-1.81
33.06	21.51	0.93	-0.85
33.1	22.15	-0.77	-0.21
33.14	22.97	0.76	1.81
33.18	22.62	-0.31	1.54
33.22	22.03	-0.36	-1.11
33.26	20.16	-0.98	-1.25
33.3	20.43	-3.17	-1.02
33.34	22.94	-1.61	-0.14
33.38	20.85	-1.15	-0.86
33.42	20.66	-0.71	-2.15
33.46	20.16	0.64	-1.7
33.5	18.66	0.28	-1.53
33.54	21.01	1.02	1.34
33.58	17.16	1.52	2.46
33.62	18.07	-0.44	2.38
33.66	17.21	-0.18	0.9
33.7	16.39	-0.94	1.53
33.74	17.65	-7.94	-0.28
33.78	15.07	-8.51	-0.64
33.82	14.33	-5.4	-0.47
33.86	17.61	-3.58	-0.34
33.9	18.18	-2.46	0.18
33.94	20.98	-2.32	-0.18
33.98	19.02	0.59	1.17
34.02	22.21	0.12	0.93
34.06	19.51	-2.2	-0.29
34.1	18.49	-1.86	-1
34.14	17.86	-2.55	0.46
34.18	18.87	-0.19	-3.31
34.22	20.53	-6.09	-0.13
34.26	19.96	-7.76	-0.12
34.3	22.42	-1.37	-6.25
34.34	21.554	-4.6131	0.3375
34.38	18.49	-6.03	-0.2
34.42	18.39	-7.75	4.54
34.46	20.07	-3.75	0.66
34.5	21.46	-4.48	-0.93
34.54	27.6	-6.32	4.24
34.58	29.01	-3.75	4.47
34.62	29.82	-5.34	5.21
34.66	28.88	-5.04	3.04
34.7	26.463	-0.36356	2.4803
34.74	26.13	3.68	-0.32
34.78	25.79	-0.67	3.38
34.82	28.72	5.28	5.58
34.86	27.1	5.94	3.39
34.9	25.82	2.92	2.85
34.94	23.88	5.59	1.05
34.98	23.09	6.58	-0.08
35.02	21.3	6.25	-3.48
35.06	20.89	6.16	-0.53
35.1	21.51	3.9	0.35
35.14	18.23	3.41	1.99
35.18	19.17	2.75	1.61
35.22	17.9	3.67	3.52
35.26	17.17	5.63	2.89
35.3	19.9	9.32	1.33
35.34	19.03	6.52	1.56
35.38	18.1	6.96	3.01
35.42	17.21	3.15	3.47
35.46	17.18	1.46	4.74
35.5	17.85	1.2	3.98
35.54	18.81	1.93	3.7
35.58	19.8	3.57	0.43
35.62	21.04	4.08	-1.29
35.66	15.42	5.42	-1.46
35.7	14.3	6.57	-0.75
35.74	15.77	4.24	-0.33
35.78	20.75	3.45	-1.78
35.82	21.83	6.52	-0.56
35.86	23.46	1.11	4.92
35.9	21.93	6.01	4.58
35.94	21.13	7.98	3.59
35.98	25.09	7.53	2.59
36.02	26.03	5.67	1.1
36.06	24.82	7.65	3.17
36.1	25.26	7.58	4.12
36.14	22.5	7.33	6.66
36.18	22.55	4.67	6.93
36.22	24.24	3.51	6.41
36.26	23.07	3.2	3.6
36.3	22.39	3.43	6.56
36.34	24.06	-2.55	6.8
36.38	24.99	1.28	3.83
36.42	27.66	4.15	-0.92
36.46	26.02	5.27	-0.4
36.5	27.57	5.53	-1.31
36.54	24.96	6.1	-1.09
36.58	24.19	5.38	3.8
36.62	24.99	4.74	0.98
36.66	27.24	6.71	2.67
36.7	27.66	6.03	3.3
36.74	25.93	3.38	5.08
36.78	23.12	3.83	5.78
36.82	20.14	3.67	7.78
36.86	21.92	-1.27	9.07
36.9	21.89	-3.5	7.76
36.94	23.53	-6.29	4.79
36.98	21.1	-6.45	3.3
37.02	22.07	-4.8	2.89
37.06	21.44	-2.25	3.42
37.1	21.56	-2.35	3.31
37.14	18.87	1.28	2.82
37.18	17.97	2.81	4.39
37.22	17.54	0.14	2.83
37.26	20.7	-0.44	3.68
37.3	20.63	-0.16	6.39
37.34	23.7	-0.35	4.43
37.38	22.88	3.37	4.7
37.42	23.97	3.29	5.34
37.46	21.86	-0.44	7.79
37.5	21.77	-0.15	9.11
37.54	20.79	1.73	8.92
37.58	20.35	-2.34	11.03
37.62	20.94	-1.5	10.15
37.66	22.83	-1.02	8.6
37.7	22.58	-2.04	7.66
37.74	21.67	2.29	4.71
37.78	19.12	1.76	6.93
37.82	18.92	2.24	4.86
37.86	19.12	4.4	1.7
37.9	20.79	0.9	2.07
37.94	19.82	3.16	1.16
37.98	22.94	0.12	-0.87
38.02	22.99	2.59	-3.43
38.06	23.52	5.22	-3.52
38.1	24.56	7.4	-4.01
38.14	27.71	6.71	-0.8
38.18	28.75	4.01	4.01
38.22	26.76	2.14	5.35
38.26	26.13	1.28	2.68
38.3	26.173	-0.38855	2.2997
38.34	26.056	-1.0221	3.0247
38.38	25.873	-1.5753	3.7472
38.42	25.638	-2.0173	4.4394
38.46	25.29	-11.12	5.29
38.5	24.16	-10.38	5.92
38.54	24.51	-8.12	7.3
38.58	23.72	-3.79	6.7
38.62	22.73	0.91	5.67
38.66	23.67	3.45	3.98
38.7	24.62	7.51	3.54
38.74	22.8	7.29	5.64
38.78	25.64	8.43	4.41
38.82	24.79	9.51	5.08
38.86	22.68	5.13	3.31
38.9	22.94	6.77	0.3
38.94	22.59	4.91	-3.27
38.98	26.23	6.5	-2.9
39.02	28.45	10.82	-2.82
39.06	29.68	8.78	-2.28
39.1	28.64	6.63	-2.32
39.14	26.11	5.14	-5.68
39.18	26.24	10.32	-5.57
39.22	23.22	6.65	-5.5
39.26	22.62	5.41	-6.12
39.3	23.44	2.31	-5.95
39.34	28.13	-1.08	-1.41
39.38	26.64	-0.03	-1.06
39.42	26.2	0.83	1.98
39.46	24.51	0.37	-2.62
39.5	21.4	2.48	3.54
39.54	23.78	1.59	5.9
39.58	22.73	-0.38	5.34
39.62	24.35	3.13	4.65
39.66	25.61	1.27	1.22
39.7	29.47	6.7	1.29
39.74	29.65	5.77	1.37
39.78	25.93	3.54	2.05
39.82	23.66	6.01	0.99
39.86	25.4	5	-3.28
39.9	26.65	4.62	-6.62
39.94	28.4	5.18	-8.33
39.98	28.43	2.83	-4.55
40.02	29.53	7.64	-2.9
40.06	25.78	8.19	-3.58
40.1	27.17	9.61	-3.52
40.14	22.65	8.92	-0.09
40.18	23.73	4.34	1.49
40.22	20.06	8.03	6.87
40.26	21.3	7.18	4.51
40.3	19.54	4.62	3.24
40.34	21.6	7.22	3.44
40.38	24.45	6.53	3.13
40.42	24.32	3.62	1.6
40.46	24.7	4.21	-2.64
40.5	24.31	3.42	-2.14
40.54	19.32	3.04	-0.79
40.58	20.87	1.4	-0.83
40.62	17.7	2.61	2
40.66	17.15	1.49	2.51
40.7	14.98	4	2.2
40.74	16.42	3.01	2.42
40.78	21.23	3.38	0.4
40.82	24.73	1.31	-1.47
40.86	25.62	1.63	-2.59
40.9	21.95	-0.92	2.78
40.94	21.42	0.35	1.2
40.98	21.41	3.7	2.4
41.02	23.05	2.1	1.15
41.06	25.87	6.41	3.8
41.1	26.52	6.54	5.03
41.14	29.03	5.99	0.31
41.18	29.36	6.84	-1.5
41.22	27.98	4.21	0.18
41.26	29.26	3.94	1.52
41.3	28.44	6.01	1.1
41.34	27.68	-1.28	3.74
41.38	25.21	-0.62	6.09
41.42	23.37	-2.1	6.2
41.46	21.24	-1.24	6.31
41.5	20.71	-1.48	6.59
41.54	19.84	-1.64	6.17
41.58	19.2	-5.65	4.85
41.62	22.4	-7.76	4.09
41.66	23.47	-6.08	3.57
41.7	22.77	-3.98	2.86
41.74	24.25	-1.84	3.25
41.78	23.75	-4.22	2.72
41.82	25.25	-6.62	4.69
41.86	25.22	-4.83	4.52
41.9	23.7	-3.28	5.44
41.94	21.54	-3.91	4.94
41.98	20.35	-2.34	4.48
42.02	18.97	-2.18	4.06
42.06	20.85	-3.68	2.56
42.1	19.27	-3.34	-0.19
42.14	22.13	-5.31	-0.8
42.18	19.55	-6.33	-2.34
42.22	19.18	-5.38	-1.6
42.26	18.21	-3.35	-2.57
42.3	20.02	-1.08	-2.76
42.34	19.98	-0.65	-3.22
42.38	19.12	-1.32	-2.85
42.42	18.58	-1.67	-3.02
42.46	20.56	-2.05	-1.9
42.5	19.9	-1.76	-1.35
42.54	19.91	0.31	-0.24
42.58	20.34	0.36	1.14
42.62	19.74	-1.26	1.75
42.66	19.06	-1.22	2.4
42.7	17.41	-1.73	5.15
42.74	18.62	-1.6	5.24
42.78	17.79	-0.19	7.52
42.82	19.19	3.51	6.67
42.86	16.36	3.49	5.61
42.9	15.9	1.25	7.6
42.94	17.62	2.93	5.03
42.98	19.08	1.25	3.4
43.02	18.52	-0.71	2.33
43.06	17.49	-3.5	1.17
43.1	19.67	-4.28	3.52
43.14	21.54	-5.85	2.4
43.18	20.48	-3.35	2.5
43.22	20.37	-1.11	3.19
43.26	18.64	-0.86	2.34
43.3	20.51	-0.67	2.37
43.34	18.9	-0.3	1.41
43.38	19.12	-2.49	4.42
43.42	20.7	-0.3	-1.49
43.46	19.17	-0.27	-1
43.5	16.3	2.54	0.7
43.54	12.24	6.98	0.58
43.58	14.86	5.25	2.38
43.62	16.11	5.67	1.82
43.66	14.15	5.21	2.86
43.7	13.65	4.09	2.4
43.74	12.34	5.05	2.21
43.78	12.82	5.41	1.6
43.82	13.78	5.93	2.13
43.86	17.67	4.41	2.13
43.9	15.81	3.13	2.57
43.94	14.37	2.9	2.94
43.98	14.76	3.89	3.68
44.02	18.12	1.99	4.88
44.06	18.2	0.91	2.95
44.1	16.65	1.22	2.09
44.14	16.33	3.26	2.79
44.18	16.62	3.32	2.57
44.22	19.2	-0.18	3.13
44.26	15.36	0.49	1.17
44.3	16	5.09	1.47
44.34	16.55	1.66	2.9
44.38	18.57	0.64	2.67
44.42	17.65	-1.59	3.58
44.46	18.93	-3.14	4.03
44.5	19.86	-2.54	3.63
44.54	20.28	-2.69	4.65
44.58	22.38	-1.67	1.81
44.62	24.48	0.17	1.24
44.66	24.41	2.19	2.11
44.7	27.71	5.18	3.98
44.74	24.994	-0.049062	2.1699
44.78	25.201	0.10233	1.6874
44.82	25.313	0.22868	1.1752
44.86	31.32	-3.14	3.36
44.9	28.39	-0.5	0.63
44.94	25.9	1.3	0.7
44.98	22.14	3.43	-2.29
45.02	21.6	0.78	-0.63
45.06	21.98	-0.78	-1.61
45.1	21.92	-4.15	-1.81
45.14	22.12	-3.66	-3.99
45.18	21.01	-2.74	-5.96
45.22	24.18	-2.72	-4.41
45.26	22.64	-4.63	1.59
45.3	21.81	-5.01	-2.63
45.34	19.46	-4.34	-3.17
45.38	18.96	-3.53	-7.14
45.42	20.34	-4.39	-5.98
45.46	18.49	-7.98	-4.25
45.5	18.19	-7.06	-4.59
45.54	18.44	-2.53	-6.59
45.58	19.15	0.79	-6.2
45.62	22.94	5.35	-3.3
45.66	27.54	3.07	-6.13
45.7	29.46	2.37	-8.17
45.74	26.12	3.39	-8.51
45.78	23.95	1.78	-7.02
45.82	24.38	2.16	-6.21
45.86	22.04	3.13	-7.56
45.9	21.76	4.46	-3.86
45.94	22.98	5.53	-0.87
45.98	23.72	4.01	-1.99
46.02	26.23	1.61	-2.07
46.06	25.49	-2.79	-0.93
46.1	23.29	-0.72	1.96
46.14	23.73	-2.5	0.99
46.18	23.72	2.36	1.69
46.22	24.6	-1.56	4.18
46.26	24.394	3.5697	1.8028
46.3	26.23	9.84	5.5
46.34	25.4	8.12	7.69
46.38	24.275	4.6572	1.0146
46.42	26.09	11.21	-0.71
46.46	25.44	6.75	-2.41
46.5	22.29	5.26	-4.72
46.54	22.74	4.82	-4.82
46.58	22.55	3.57	-1.7
46.62	23.45	2.36	-1.15
46.66	24.59	1.1	0.22
46.7	26.01	1.83	-1.63
46.74	26.19	3.21	-1.67
46.78	24.76	3.36	-0.81
46.82	26.28	1.53	-3.17
46.86	26.11	1.38	-3.84
46.9	26.64	-1.86	-4.77
46.94	24.3	-1.36	-3.52
46.98	26.4	-5.84	1.63
47.02	24.76	-5.83	2.19
47.06	22.89	-4.88	2.57
47.1	19.85	-3.76	-0.41
47.14	17.46	-3.54	-1.07
47.18	18.07	-1.35	1.27
47.22	20.07	1.91	5.07
47.26	21.19	1.93	5.03
47.3	23.03	1.94	5.07
47.34	19.76	2.51	8.45
47.38	25.18	0.35	9.27
47.42	27.16	5.85	4.84
47.46	30.77	6.31	3.07
47.5	33.14	6.13	3.33
47.54	31.1	7.4	3.29
47.58	34.74	6	4.91
47.62	33.39	3.59	3.11
47.66	27.064	2.5845	6.452
47.7	27.25	-2.72	5
47.74	26.59	-3.33	7.49
47.78	22.35	-1.6	7.96
47.82	20.79	-0.44	9.38
47.86	18.58	-2.78	7.14
47.9	27.092	1.3395	6.277
47.94	26.976	1.1195	6.1938
47.98	18.32	1.15	8.19
48.02	21.57	-3.63	12.11
48.06	20.02	1.94	8.65
48.1	24.1	5.41	7.56
48.14	27.34	5.92	3.47
48.18	28.62	3.99	0.43
48.22	31.14	5.82	3.07
48.26	25.382	0.15394	5.4444
48.3	27.69	-5.15	5.07
48.34	28.89	0.2	3.21
48.38	30.76	-1.48	5.93
48.42	26.91	0.36	2.23
48.46	25.64	-0.21	4.71
48.5	25.02	1.14	4.54
48.54	24.02	2.56	5.59
48.58	24.34	-0.2	9.53
48.62	25.13	4.31	8.09
48.66	20.78	5.23	6.55
48.7	20.77	3.96	5.18
48.74	20.69	6.06	4.79
48.78	18.67	4.27	4.71
48.82	19.76	0.92	2.79
48.86	19.61	2.61	2.1
48.9	17.63	2.69	2.45
48.94	16.78	1.66	1.15
48.98	18.04	-1.72	-0.04
49.02	23.1	-6.27	4.72
49.06	22.88	-2.86	7.84
49.1	24.39	-4.58	6.79
49.14	24.8	1.27	3.53
49.18	22.93	2.19	-1.01
49.22	22	0.99	0.42
49.26	24.57	-0.94	3.02
49.3	26.82	-0.68	3.14
49.34	26.71	-0.55	0.76
49.38	25.26	0.37	2.96
49.42	26.81	1.86	4.82
49.46	25.96	0.19	3.2
49.5	26.03	-0.26	3.57
49.54	27.18	1.49	3.33
49.58	29.03	0.76	3.3
49.62	26.96	1.84	3.19
49.66	24.52	0.27	2.29
49.7	25.58	1.84	1.26
49.74	20.7	2.66	-0.51
49.78	18.76	3.8	-4.09
49.82	20.57	2.19	-4.83
49.86	23.44	5.64	-5.26
49.9	22.77	5.21	-5.41
49.94	24.44	5.61	-3.63
49.98	22.34	4.22	-3.58
50.02	19.75	2.57	-2.76
50.06	20.32	1.29	-2.18
50.1	20.89	1.96	-0.5
50.14	19.46	1.81	2.51
50.18	20.68	1.72	3.6
50.22	22.89	3.19	1.5
50.26	24.57	3.19	-0.77
50.3	27.513	4.7841	1.0444
50.34	33.66	8.39	-0.79
50.38	32.67	7.85	-0.96
50.42	34.56	6.81	0.29
50.46	34.27	7.14	0.69
50.5	35.03	8.26	-0.88
50.54	31.67	7.93	2.8
50.58	31.08	7.51	4.36
50.62	29.98	6.11	2.46
50.66	28.45	6.61	4
50.7	29.14	8.81	2.93
50.74	32.38	10.24	3.04
50.78	31.59	8.98	-3.9
50.82	31.64	9.44	-3.87
50.86	28.803	3.9498	2.1028
50.9	28.247	2.6744	2.1104
50.94	27.677	1.3575	2.0963
50.98	28.07	-4.16	4.59
51.02	26.76	1.72	5.28
51.06	25.29	-1.75	0.29
51.1	23.47	-6.38	3.07
51.14	24.97	-6.41	1.75
51.18	24.05	-7.36	1.58
51.22	23.93	-6.8	3.03
51.26	22.24	-7.04	1.53
51.3	22.77	-6.81	-0.21
51.34	20.46	-6.47	-0.79
51.38	21.06	-5.16	-0.26
51.42	21.45	-8.91	2.01
51.46	22.44	-4.24	1.8
51.5	21.05	-0.83	1.09
51.54	19.65	-0.09	1.88
51.58	22.399	-0.28917	2.0326
51.62	23.125	0.65079	2.1697
51.66	15.92	5.16	1.48
51.7	19.98	4.15	6.46
51.74	25.446	3.1932	2.5527
51.78	29.01	9.45	6.17
51.82	28.92	3.19	6.22
51.86	29.21	3.92	4.74
51.9	29.79	3.31	-1.41
51.94	31.29	4.98	0.5
51.98	28.91	3.81	1.87
52.02	28.25	3.65	0.5
52.06	28.68	2.86	0.21
52.1	25.59	2.28	0.84
52.14	24.22	2.89	3.65
52.18	24.64	3.62	3.65
52.22	25.13	1.42	2.35
52.26	25.11	-2.28	3.93
52.3	23.73	-3.66	5.72
52.34	23.3	-2.64	6.02
52.38	20.13	-5.86	2.66
52.42	16.94	-1.8	-0.28
52.46	17.16	-1.41	-3.71
52.5	18.5	-2.66	-4.54
52.54	21.08	-1.68	-5.04
52.58	20.09	0.93	-6.03
52.62	17.44	1.09	-4.62
52.66	17.14	0.2	-3.88
52.7	18.7	3.97	-4.03
52.74	19.347	-1.2721	-4.5662
52.78	19.925	-1.3584	-4.3307
52.82	16.33	-5.89	-3.61
52.86	21.57	-4.65	-2.49
52.9	22.02	-3.67	-1.68
52.94	24.2	-1.97	-2.79
52.98	25.43	0.84	-3.61
53.02	24.39	0.4	-2.15
53.06	24.14	0.86	-2.72
53.1	22.23	1.35	-1.47
53.14	21.15	0.96	-0.76
53.18	21.47	0.73	-0.31
53.22	23.47	4.61	-1.67
53.26	23.11	3.18	-0.94
53.3	22.48	2.6	-0.87
53.34	20.81	0.41	1.36
53.38	19.78	-0.12	1.37
53.42	19.9	-0.15	-0.3
53.46	19.97	-0.62	-1.38
53.5	19.87	-1.36	-0.35
53.54	18.67	4.34	2.69
53.58	20.027	-1.1864	2.54
53.62	21.16	1.48	3.6
53.66	17.88	-2.87	4.71
53.7	16.73	-1.01	2.92
53.74	18.63	-6.65	4.38
53.78	21.46	-3.48	6.84
53.82	21.39	-4.91	7.19
53.86	19.68	-6.83	4.94
53.9	19.56	-1.67	6.72
53.94	18.92	0.89	8.72
53.98	17.23	-1.09	8.68
54.02	14.27	-2.92	7.28
54.06	16.1	0.42	7.01
54.1	19.27	2.79	9.38
54.14	18.74	4.39	9.84
54.18	21.08	3.74	7.27
54.22	23.26	3.14	2.44
54.26	27.95	-0.31	4.33
54.3	22.149	5.2049	4.5366
54.34	22.427	5.4005	4.2707
54.38	22.684	5.5057	4.0194
54.42	22.56	10.03	2.99
54.46	23.127	5.4746	3.5636
54.5	23.311	5.3528	3.3605
54.54	24.11	6.28	3.15
54.58	20.49	9.52	2.13
54.62	23.698	4.6503	2.8592
54.66	23.768	4.3281	2.7306
54.7	23.32	4.05	-0.12
54.74	21.82	6.42	-1.24
54.78	23.15	3.61	-0.25
54.82	25.06	0.61	2.07
54.86	30.14	1.2	2.63
54.9	30.2	1.4	3.08
54.94	28.71	1.55	0.97
54.98	23.079	1.2201	2.4981
55.02	19.75	-2.45	3.6
55.06	25.32	-1.91	3.18
55.1	17.35	-1.33	6.83
55.14	16.75	-0.77	7.29
55.18	19.61	0.79	4.99
55.22	16.59	2.35	2.57
55.26	17.27	0.76	4.24
55.3	19.18	0.38	3.59
55.34	17.85	2.07	4.41
55.38	18.02	-0.39	4.07
55.42	20.36	0.17	4.6
55.46	21.74	0.2	2.78
55.5	19.79	0.43	0.63
55.54	21.3	0.55	2.49
55.58	23.94	-1.44	1.31
55.62	26.69	-1.2	-4.03
55.66	24.52	-1.64	-5.39
55.7	22.97	-3.69	-2.75
55.74	22.48	-1.99	0.05
55.78	23.84	-7.35	0.01
55.82	19.3	-1.75	3.18
55.86	20.01	0.55	8.2
55.9	20.68	0.57	3.42
55.94	20.09	1.42	2.51
55.98	15.07	0.64	3.65
56.02	20.87	2.91	0.27
56.06	20.88	3.59	1.31
56.1	20.47	2.17	3.69
56.14	19.28	-0.16	6.83
56.18	19.66	-2.11	5.85
56.22	21.82	-2.14	8.47
56.26	24.67	-3.71	8.77
56.3	20.083	1.4435	6.8642
56.34	20.246	1.4782	7.3298
56.38	20.437	1.505	7.7625
56.42	18.71	5.74	7.02
56.46	17.68	4.66	7.36
56.5	18.16	2.55	8.2
56.54	16.42	-2.34	11.83
56.58	21.856	1.5876	8.914
56.62	26.01	6.38	9.94
56.66	23.41	6.61	6.05
56.7	23.49	2.47	6.26
56.74	24.43	-0.58	7.2
56.78	26.1	2.28	7.75
56.82	25.95	1.33	8.37
56.86	25.95	-2.83	5.79
56.9	25.26	-2.95	3.46
56.94	25.66	0.56	0.32
56.98	28.25	3.43	-1.27
57.02	29.67	5.7	-2.01
57.06	26.81	3.88	-2.55
57.1	26.69	2.72	-2.21
57.14	24.09	1.14	-5.34
57.18	21.31	1.4	-2.13
57.22	26.02	3.6	1.32
57.26	24.01	2.8	1.92
57.3	24.12	2.2	-0.61
57.34	23.41	1.93	0
57.38	19.89	-1.37	-2.95
57.42	19.66	2.95	-3.25
57.46	22.77	1.86	-5.24
57.5	25.88	1.69	-5.8
57.54	26.91	2.42	-6.36
57.58	28.3	0.59	-6.92
57.62	28.87	2.59	-5.27
57.66	27.8	2.86	-4.49
57.7	25.67	4.6	-3.21
57.74	25.13	3.86	-3.53
57.78	25.67	4.43	-4.47
57.82	26.6	3.62	-4.56
57.86	25.76	1.96	-1.73
57.9	23.83	2.89	-0.24
57.94	20.77	3.83	-1.23
57.98	17.24	9.08	1.09
58.02	19.35	5.88	-0.36
58.06	18.53	2.89	-1.9
58.1	20.65	7.32	1.78
58.14	20.17	6.82	1.08
58.18	22.37	9.68	2.49
58.22	25.72	9.61	0.05
58.26	28.89	10.04	0.02
58.3	25.9	9.13	-2.41
58.34	23.41	10.28	-1.06
58.38	21.73	6.56	-0.77
58.42	20.87	4.07	3.29
58.46	21.49	2.21	4.88
58.5	21.23	2.16	6.21
58.54	20.02	3.47	4.45
58.58	20.51	3.25	6.98
58.62	19.45	3.21	6.74
58.66	19.35	-3.61	5.45
58.7	20.8	-5.77	4.26
58.74	21.43	-4.72	3.51
58.78	19.19	-7.73	5.14
58.82	16.19	-4.28	6.75
58.86	15.52	-4.16	6.88
58.9	17.85	-1.91	5.79
58.94	21.07	-0.31	6.22
58.98	20.54	1.68	4.27
59.02	21.57	5.17	4.41
59.06	21.14	3.61	4.68
59.1	18.23	3.61	1.65
59.14	20.251	3.1337	4.675
59.18	20.587	3.6813	4.5162
59.22	19.92	3.5	5.62
59.26	20.92	2.41	5.73
59.3	21.17	2.54	3.57
59.34	21.3	5.64	4.42
59.38	24.42	3.45	1.01
59.42	22.08	5.72	1.95
59.46	20.63	5.78	2.22
59.5	21.65	3.71	5.41
59.54	24.67	4.18	3.46
59.58	22.52	3.3	1.04
59.62	22.97	1.9	0.29
59.66	21.37	0.96	0.35
59.7	19.95	0.31	-0.27
59.74	15.19	-0.91	-0.03
59.78	14.49	-4.2	0.43
59.82	16.79	-1.92	0.9
59.86	20.34	-3.34	-0.72
59.9	22.22	3.13	2.1
59.94	19.87	-0.31	0.32
59.98	18.62	-0.88	0.49
60.02	17.5	-0.82	1.62
60.06	15.54	-3.89	3.23
60.1	15.33	-3.75	7.34
60.14	16.92	-2.48	9.63
60.18	15	-5.44	9.77
60.22	17.9	-8.51	8.12
60.26	18.65	-9.55	6.99
60.3	20.43	-7.87	4.64
60.34	21.71	-10.65	5.79
60.38	17.324	-3.3765	6.6545
60.42	17.51	-2.1436	6.6467
60.46	17.726	-0.84743	6.5909
60.5	17.965	0.46226	6.4923
60.54	14.81	0.9	-0.47
60.58	18.481	2.9231	6.1885
60.62	15.35	9.14	-1.89
60.66	19.31	6.44	5.86
60.7	17.75	8.57	6.24
60.74	18	6.81	6.79
60.78	21.32	9.89	7.83
60.82	22.85	3.45	10.06
60.86	22.07	2.28	9.91
60.9	20.81	-0.33	4.88
60.94	18.28	-1.32	3.8
60.98	17.69	-2.92	1.88
61.02	19.57	-4.19	0.18
61.06	20.09	-3.23	3.74
61.1	23.79	4.59	3.52
61.14	20.57	5.44	6.2
61.18	22.21	6.67	4.26
61.22	21.73	1.93	3.37
61.26	21.11	2.34	1.31
61.3	21.78	1.76	0.04
61.34	22.45	1.95	-3.41
61.38	20.29	0.63	-2.67
61.42	22.22	0.49	-3.58
61.46	20.76	-1.5	-4.54
61.5	21.01	-2.75	-3.29
61.54	21.89	-3.07	-5.95
61.58	19.02	-2.55	-5.73
61.62	20.53	-2.75	-2.44
61.66	21.36	-3.84	-2.25
61.7	21.93	-4.55	-2.88
61.74	22.03	-4.85	-2.93
61.78	21.34	-2.71	-4.65
61.82	22.38	-3.36	-3.49
61.86	21.64	-2.6	0.28
61.9	20.97	-1.62	1.25
61.94	17.61	-2.42	2.65
61.98	17.81	-2.55	0.93
62.02	17.88	-1.82	1.56
62.06	15.36	0.45	2.98
62.1	13.97	1.39	1.63
62.14	15.62	2.95	0.51
62.18	15.5	5.37	1.05
62.22	17.27	4.44	1.05
62.26	16.19	4.91	1.42
62.3	14.61	4.21	1.72
62.34	14.92	3.67	4.71
62.38	16.43	2.63	7.24
62.42	12.7	0.79	5.33
62.46	12.64	1.52	3.09
62.5	11.47	-4.1	2.24
62.54	13.33	-5.66	3.09
62.58	16.15	-0.29	5.23
62.62	15.58	1.02	7.34
62.66	17.16	2.41	4.91
62.7	15.13	5.01	3.94
62.74	20.29	3.19	2.78
62.78	21.59	1.14	1.1
62.82	23.15	2.97	5.56
62.86	22.97	9.38	6.7
62.9	18.85	11.2	3.33
62.94	19.08	8.13	4.53
62.98	18.99	8.45	1.48
63.02	21.11	7.79	2.68
63.06	25.57	6.87	3.23
63.1	26.6	3.01	3.19
63.14	26.87	0.01	2.16
63.18	27.24	3.65	-0.56
63.22	28.44	5.11	-1.7
63.26	27.33	2.72	-3.4
63.3	28.96	5.64	-3.14
63.34	28.26	6.45	-2.05
63.38	27.64	4.88	1.66
63.42	24.25	2.4	0.35
63.46	23.47	4.72	1.94
63.5	22.15	2.25	2.95
63.54	18.39	0.83	2.54
63.58	18.94	-0.33	2.76
63.62	21.898	0.079938	3.2697
63.66	19.82	-2.23	5.01
63.7	21.231	-1.1407	4.4538
63.74	18.98	-3.9	5.16
63.78	21.48	-4.81	7.25
63.82	23.88	-4.51	5.26
63.86	21.84	-1.83	3.82
63.9	18.55	0.34	3.6
63.94	19.39	0.1	6.88
63.98	21.8	1.41	7.52
64.02	21.41	2.83	6.02
64.06	17	1.93	7.5
64.1	16.71	2.9	3.39
64.14	16.7	3.91	4.43
64.18	17.72	5.64	4.32
64.22	16.87	3.39	4.44
64.26	16.8	4.28	3.86
64.3	14.66	1.46	3.58
64.34	17.02	4.94	1.81
64.38	17.44	-1	3.51
64.42	19.18	-2.03	3.84
64.46	17.94	-3.68	4.56
64.5	16.11	-3.74	6.94
64.54	17.14	-2	4.09
64.58	15.76	0.55	3.38
64.62	15.83	0.79	2.97
64.66	13.24	0.67	2.07
64.7	14.39	0.79	2.37
64.74	17.12	-0.48	1.31
64.78	18.35	3.34	0.81
64.82	22.91	2.73	2.02
64.86	24.37	4.96	0.42
64.9	21.78	3.46	-0.99
64.94	30.03	5.83	-1.65
64.98	22.754	2.8126	-1.0264
65.02	23.77	2.19	-5.31
65.06	19.4	-0.74	-2.58
65.1	19.38	1.61	-0.19
65.14	18.99	3.19	2.45
65.18	22.54	-0.44	1.17
65.22	25.58	-2.62	2.24
65.26	20.46	3.84	1.84
65.3	20.46	3.21	2.89
65.34	15.33	0.85	6.44
65.38	14.89	6.23	7.61
65.42	9.59	1.55	7.25
65.46	11.46	-2.65	8.33
65.5	12.11	-3.08	7.02
65.54	12.39	-1.2	6.93
65.58	15.46	-0.36	7.33
65.62	17.26	-0.46	7.6
65.66	17.59	-1.73	8.44
65.7	18.6	-7.59	7.14
65.74	19.9	-6.12	7.34
65.78	23.38	-7.9	4.63
65.82	22.56	-11.19	7.05
65.86	18.038	-4.1971	3.8969
65.9	17.756	-3.6607	3.2498
65.94	15.82	-0.13	-2.46
65.98	15.77	-0.71	0.23
66.02	15.06	-2.06	0.68
66.06	15.53	0.85	0.2
66.1	13.47	0.73	2.14
66.14	15.36	-0.39	2.13
66.18	16.9	-0.62	3.21
66.22	16.71	0.4	2.36
66.26	15.6	0.43	0.09
66.3	14.39	-1.17	-0.37
66.34	16.33	-2	2.81
66.38	17.28	1.43	2.01
66.42	16.75	1.22	2.28
66.46	18.35	2.77	1.85
66.5	18.64	1.4	1.69
66.54	18.89	3.53	1.98
66.58	18.48	3.42	2.25
66.62	18.41	3.37	-0.76
66.66	18.7	4.56	-1.4
66.7	18.23	1.99	-1
66.74	17.28	3.88	-0.85
66.78	18.46	3.62	2.02
66.82	17.05	1	4.06
66.86	16.21	0.61	2.9
66.9	17.57	3.5	6.23
66.94	19	1.01	6.84
66.98	17.1	0.71	5.85
67.02	17.02	2.57	5.15
67.06	17.15	2.83	5.1
67.1	17.23	0.55	6.2
67.14	17.01	0.64	6.13
67.18	19.48	1.04	3.28
67.22	18.46	0.2	1.22
67.26	16.72	1.59	-0.28
67.3	17.44	1.18	1.19
67.34	17.94	1.68	2.1
67.38	17.38	0.08	3.79
67.42	17.39	-0.72	3.34
67.46	17.61	4.21	1.66
67.5	18.71	3.18	0.77
67.54	17.29	3	0.6
67.58	17.23	3.01	2.42
67.62	16.71	4.56	0.17
67.66	16.62	6.69	0.66
67.7	17.37	4.81	-0.56
67.74	18.7	5.56	-0.67
67.78	18.44	1.21	1.14
67.82	19.2	0.27	-2.23
67.86	18.46	1.08	-2.82
67.9	18.6	1.02	-4.51
67.94	15.41	0	-4.77
67.98	14.76	0.45	-3
68.02	14.45	5.49	-2.29
68.06	12.62	1.95	0.52
68.1	14.44	2.77	0.82
68.14	13.37	3.36	1.01
68.18	15.47	0.11	2.8
68.22	16.15	3.25	5.73
68.26	18.85	1.05	3.55
68.3	19.27	2.63	3.1
68.34	19.39	6.52	3.77
68.38	19.14	7.35	4.74
68.42	19.98	3.13	2.95
68.46	17.17	7.88	1.8
68.5	16.34	8.77	0.32
68.54	16.91	9.06	-0.74
68.58	20.28	8.94	0.07
68.62	19.58	9.28	-0.1
68.66	19.67	6.35	-1.23
68.7	20.51	4.68	-1.78
68.74	20.19	7.14	-1.26
68.78	17.2	6.29	0.9
68.82	16.74	4.26	-1.03
68.86	14.52	9.99	4.86
68.9	15.89	8.41	8.47
68.94	16.26	4.18	8.83
68.98	18.14	6.44	9.78
69.02	19.21	7.03	8.18
69.06	17.46	-1.91	6.84
69.1	17.25	0.52	7.96
69.14	18.89	-2.73	8.22
69.18	18.9	-4.98	9.2
69.22	17.14	-4.1	9.08
69.26	16.42	-3.81	7.76
69.3	18.08	-3.58	6.69
69.34	18.85	-4.94	7.53
69.38	20.45	-4.49	5.58
69.42	20.9	-2.71	8.4
69.46	23.88	-0.43	5.66
69.5	20.17	-3.82	2.19
69.54	18.9	-6.32	3.78
69.58	17.35	-3.44	2.91
69.62	20.66	-4.6	3.75
69.66	21.36	-5.57	1.26
69.7	20.96	-1.62	0.23
69.74	21.7	1.4	-2.05
69.78	23.6	-0.47	-3
69.82	24.67	3.6	2.61
69.86	25.64	1.65	1.25
69.9	26.94	0.26	-3.87
69.94	25.5	-3.11	-4.16
69.98	24.61	-0.21	-5.46
70.02	23.688	1.4406	-1.958
70.06	23.004	1.4466	-1.596
70.1	22.249	1.3947	-1.1535
70.14	24.6	1.02	-0.87
70.18	22.3	2.47	-1.97
70.22	19.66	1.75	0.07
70.26	19.29	1.52	1.49
70.3	16.98	3.36	1.46
70.34	17.94	3.09	2.42
70.38	14.36	-0.8	3.96
70.42	14.52	-3.81	6.38
70.46	18.56	-3.1	5.5
70.5	15.76	-0.63	4.24
70.54	16.25	-1.05	4.58
70.58	21.07	1.86	3.02
70.62	20.69	1.95	2.69
70.66	19.53	1.59	0.95
70.7	17.55	2.09	-2.35
70.74	17.94	2.95	-2.11
70.78	19.92	-0.53	0.4
70.82	19.75	0.29	0.8
70.86	19.06	1.4	1.8
70.9	15.39	1.63	-0.62
70.94	14.98	1.77	-0.27
70.98	14.25	4.67	2.34
71.02	16.6	4.02	1.52
71.06	19.52	5.21	1.43
71.1	21.19	2.86	1.21
71.14	19.38	2.37	1.5
71.18	19.19	0.92	0.56
71.22	19.16	4.2	0.91
71.26	19.37	3.92	0.62
71.3	19.61	2.76	1.75
71.34	21.19	1.68	3.73
71.38	21.52	1.49	1.66
71.42	23.46	3.58	2.06
71.46	24.41	4.36	0.5
71.5	22.01	4.21	1.85
71.54	21.95	5.37	0.46
71.58	23.27	5.75	-3.18
71.62	18.76	2.41	-3.93
71.66	21.3	0.78	1.93
71.7	21.36	-0.19	3.8
71.74	19.2	0.13	3.07
71.78	19.01	0.08	3.05
71.82	16.65	-0.6	3.3
71.86	17.41	0.56	3.76
71.9	15.98	0.4	4.29
71.94	17.15	-1.47	3.76
71.98	16.63	-1.61	3.08
72.02	17.51	-1.15	3.29
72.06	17.15	-0.68	3.89
72.1	17.35	-0.33	3.46
72.14	16.06	-0.69	3.36
72.18	16.31	-0.06	3.33
72.22	15.33	0.04	4.04
72.26	19.22	0.08	5.26
72.3	17.07	1.69	4.77
72.34	15.23	0.78	3.28
72.38	17.09	-0.03	1.27
72.42	17.94	-0.24	0.95
72.46	13.63	-0.22	0.49
72.5	13.31	0.49	1.59
72.54	16.91	2.36	1.4
72.58	19.4	3.51	3.51
72.62	22.16	1.48	1.74
72.66	19.49	-1.36	3.52
72.7	21.24	-5.36	6.5
72.74	21.86	-3.81	5.93
72.78	20.07	-7.09	6.78
72.82	22.24	-3.15	6.06
72.86	20.13	0.56	3.06
72.9	19.12	1.18	4.44
72.94	22.48	1.4	8.11
72.98	22.33	-1.13	3.35
73.02	19.31	-0.82	6.84
73.06	16.15	-2.35	2.86
73.1	19.5	0.21	1.24
73.14	18	5.23	4.39
73.18	20.37	2.51	1.38
73.22	20.99	1.07	-0.77
73.26	21.52	0.07	3.15
73.3	18.97	3.32	4.15
73.34	20.29	0.73	5.54
73.38	18.84	2.43	4.27
73.42	20.37	5.74	1.2
73.46	21.36	4.38	0.76
73.5	26.22	-0.42	-1.21
73.54	22.39	-2.64	-2.04
73.58	21.39	-1.08	-2.93
73.62	18.61	0.67	-4.37
73.66	18.44	0.26	-6.96
73.7	17.95	0.43	-7.71
73.74	17.62	-1.38	-4.34
73.78	18.66	-3.8	-3.04
73.82	19.74	-1.71	-2.4
73.86	19.1	-1.5	-2.14
73.9	20.96	-2.43	-4.69
73.94	22.96	0.52	-5.92
73.98	21.36	3.63	-2.99
74.02	22.8	2.34	-3
74.06	23.71	-1.11	0.04
74.1	21.3	1.12	0.38
74.14	21.16	0.79	0
74.18	22.77	-0.83	1.77
74.22	23.36	-5.39	3.82
74.26	26.66	-6.74	4.69
74.3	24	-5.05	3.25
74.34	26.76	-1.54	4.18
74.38	25.11	-2.08	1.4
74.42	25.79	-2.91	3.71
74.46	23.65	-3.25	5
74.5	23.56	-2.11	6.87
74.54	24.38	-5.27	3
74.58	26.93	0.85	3.18
74.62	25.87	-0.44	4.87
74.66	25.26	-0.71	2.28
74.7	22.05	1.07	1.96
74.74	19.14	2.66	2.48
74.78	20.64	-0.71	3.17
74.82	21.98	4.68	1.49
74.86	23.63	3.72	2.31
74.9	23.02	-1.58	-1.88
74.94	21.71	-1.67	-2.65
74.98	21.69	-1.15	-2.49
75.02	19.27	2.25	-2.92
75.06	19.59	1.02	-3.73
75.1	20.65	-0.38	-3.99
75.14	20.99	-0.29	-3.81
75.18	19.3	-0.52	-3.62
75.22	19.28	-0.04	-3.36
75.26	18.43	-1.07	-1.35
75.3	17.84	-6.33	3.33
75.34	17.82	-6.85	4.17
75.38	18	-10.25	3.75
75.42	18.99	-11.08	2.78
75.46	20.094	-5.0759	0.41361
75.5	20.274	-5.3103	0.67862
75.54	16.49	0.06	-2.39
75.58	18.08	0.04	0.08
75.62	21.47	-0.97	-2.88
75.66	23.65	-4.61	-1.17
75.7	25.52	-5.67	-3.09
75.74	24.96	-4.19	2.46
75.78	23.88	-5.53	4.64
75.82	24.79	-8.47	6.73
75.86	22.72	-6.94	7.05
75.9	25.93	-6.59	4.03
75.94	26.11	-5.51	-0.01
75.98	23.098	-3.6268	3.1667
76.02	19.81	-3.02	0.96
76.06	23.27	-5.73	-1.46
76.1	21.17	-2.42	1.75
76.14	18.64	-1.2	6.96
76.18	22.72	-0.21	7.22
76.22	23.62	1.02	6.96
76.26	23.88	3.71	4.21
76.3	22.19	7.43	4.12
76.34	25.09	5.25	6.05
76.38	24.79	5.69	3.01
76.42	25.64	4.87	2.98
76.46	27.44	4.3	4.45
76.5	27.19	4.89	3.34
76.54	30.21	2.81	4.44
76.58	25	2.76	1.61
76.62	25.44	5.5	4.02
76.66	25.49	0.57	5.29
76.7	25.16	3.93	6.73
76.74	27.07	2.86	6.68
76.78	23.59	0.71	7.03
76.82	27.19	5.47	3.9
76.86	24.63	6.54	3.3
76.9	26.45	5.62	2.32
76.94	29.4	2.86	1.25
76.98	32.49	0.46	4.5
77.02	31.6	-0.8	3.76
77.06	32.85	1.44	2.9
77.1	32.23	1.75	3.74
77.14	33.72	2.74	3.75
77.18	35.62	1.32	1.97
77.22	32.93	1.81	-0.27
77.26	33.637	0.4172	-0.66158
77.3	33.468	0.20705	-1.3452
77.34	32.9	-3.91	-2.29
77.38	32.07	-1.8	-3.61
77.42	32.66	1.27	-5.13
77.46	32.73	0.32	-5.59
77.5	31.23	-0.47	-4.23
77.54	29.79	-1.26	-4.86
77.58	29.74	-0.12	-2.87
77.62	28.94	0.26	-3.66
77.66	29.37	0.05	-3.69
77.7	27.32	-1.83	-4.25
77.74	27.16	-2.11	-4.08
77.78	26.66	-1.84	-4.62
77.82	26.05	-0.21	-6.02
77.86	25.96	-1.61	-6.41
77.9	26.72	-1.18	-4.03
77.94	25.77	-2.7	-1.19
77.98	26.72	-4.85	-2.49
78.02	24.47	-3.82	-2.57
78.06	23.33	-6.07	-3.22
78.1	24.06	-6.35	-3.4
78.14	22.56	-5.66	-0.14
78.18	25.75	-7.5	0.58
78.22	29.32	-11.65	0.38
78.26	25.32	-7.27	-2.47
78.3	22.01	-6.05	2.89
78.34	23.35	-2.08	5.22
78.38	19.33	-3.74	7.44
78.42	20.23	-6.66	4.04
78.46	20.36	-6.21	2.95
78.5	17.29	-6.79	0.22
78.54	15.07	-6.56	-1.18
78.58	16.14	-6.55	1.11
78.62	16.85	-6.4	2.36
78.66	18.58	-3.61	4.73
78.7	20.78	-2.67	4.41
78.74	18.88	1.36	4.75
78.78	19.58	0.43	3.27
78.82	20.5	0.08	3.85
78.86	18.67	-2.25	5.27
78.9	19.96	-5.3	5.48
78.94	19.47	-1.47	4.01
78.98	18.9	1.04	3.71
79.02	18.23	0.64	4.27
79.06	18.61	2.42	6.23
79.1	15.97	-3.42	7.84
79.14	17.17	-5.18	5.67
79.18	17.07	-2.38	5.05
79.22	15.87	-0.49	4.82
79.26	18.16	-2.93	3.65
79.3	20.91	-3.67	3.28
79.34	20.94	-7.53	6.36
79.38	20.08	-8.73	8.04
79.42	21.57	-6.65	6.73
79.46	23.24	-3.84	5.13
79.5	22.24	-1.3	3.39
79.54	22.33	-0.25	2.75
79.58	25.55	-1.53	1.07
79.62	24.53	1.03	4.22
79.66	23.83	4.63	1.06
79.7	24.11	3.62	1.96
79.74	21.25	3.98	4.37
79.78	20.57	5.25	-0.68
79.82	18.7	3.3	0.02
79.86	14.58	1.3	-0.14
79.9	16.81	-0.87	0.99
79.94	20.44	0.06	2.42
79.98	17.91	-1.02	2.31
[truncated: 1,114 more rows]
