# Supplementary material for: Mean flow and turbulence structure over exposed roots on a forested floodplain: Insights from a controlled laboratory experiment
Source: PLoS One. 2020 Feb 26;15(2):e0229306. doi: 10.1371/journal.pone.0229306 (PMC7043746; doi:10.1371/journal.pone.0229306)
Supplement: S1 File — (ZIP) [file pone.0229306.s001.zip › data_and_scripts/velocity_data/t21_060_replaced.csv]

0.02	18.88	-2.71	3.77
0.06	21.83	-3.62	5.26
0.1	21.87	-4.19	4.83
0.14	22.56	-3.87	4.44
0.18	19.46	-2.11	5.32
0.22	23.62	-3.55	6.75
0.26	26.4	-4.6	5.61
0.3	25.62	2.44	6.11
0.34	21.24	4.03	4.82
0.38	22.03	2.31	5.32
0.42	20.28	1.17	5.72
0.46	20.67	-0.45	5.91
0.5	19.36	0.09	5.53
0.54	19.38	1.22	5.35
0.58	19.35	-1.77	6.24
0.62	19.34	-2.17	5.71
0.66	18.99	1.6	1.26
0.7	20.46	4.75	2.92
0.74	21.02	2.25	2.26
0.78	21.23	1.83	2.42
0.82	20.6	-0.76	4.24
0.86	18.79	0.29	4.91
0.9	18.25	-2.62	4.56
0.94	17.88	-1.15	3.5
0.98	17.32	-2.26	3.68
1.02	19.71	-4.25	6.26
1.06	19.83	-2.91	5.97
1.1	18.7	-2.2	5.64
1.14	18.29	-1.29	5.86
1.18	18.22	-2.46	6.54
1.22	18.79	-2.75	7.08
1.26	19.08	-2	6.18
1.3	17.4	0.42	6.67
1.34	19.25	0.19	5.58
1.38	20.06	1.18	4.13
1.42	20.04	-2.32	4.85
1.46	19.34	-6.02	1.01
1.5	19.06	-3.94	-0.68
1.54	17.57	-2.67	-0.16
1.58	16.75	-0.25	-0.34
1.62	14.01	-0.39	0.27
1.66	15.08	-0.6	2.37
1.7	15.33	-2.23	3.33
1.74	15.12	-2.05	4.65
1.78	15.83	-1.87	3.14
1.82	15.57	-1.58	3.7
1.86	19.06	-0.06	2.22
1.9	18.36	1.56	4.09
1.94	19.16	-0.42	3.69
1.98	18.6	1.86	5.33
2.02	21.89	-0.32	6.11
2.06	21.18	-5.45	6.43
2.1	21.5	-2.08	5.82
2.14	20.55	-0.01	6.67
2.18	22.61	0.93	7.41
2.22	24.47	1.91	2.32
2.26	21.12	4.26	3.31
2.3	20.24	5.26	4.09
2.34	20.301	1.9162	5.6221
2.38	20.114	1.8273	5.5129
2.42	19.908	1.6976	5.3702
2.46	18.26	0.15	7.45
2.5	14.84	-1.29	8.13
2.54	17.4	1.71	9.77
2.58	17.51	3.65	7.34
2.62	21.17	2.33	5.15
2.66	20.05	1.68	0.95
2.7	17.44	3.3	-1.9
2.74	17.46	0.57	1.18
2.78	17.8	0.55	-5.1
2.82	18.114	-0.82278	2.5954
2.86	20.3	-1.91	-1.47
2.9	17.35	-0.96	2.81
2.94	17.88	-0.14	3.13
2.98	17.84	-3.8	4.12
3.02	17.34	-4.47	6.5
3.06	22.52	-8.55	5.84
3.1	23.91	-3.22	3.42
3.14	17.06	-2.82	-3.13
3.18	19.21	-3.87	-2.43
3.22	21.82	-0.24	-5.48
3.26	19.74	1.79	-3.24
3.3	21.71	-1.66	0.29
3.34	21.51	-2.35	1.58
3.38	19.51	-0.8	-2.65
3.42	21.78	-1.66	-2.09
3.46	21.2	-0.17	-3.06
3.5	23.12	-3.78	-1.25
3.54	24.163	-1.5751	-0.76473
3.58	26.07	-7.64	1.58
3.62	25.747	-1.8322	0.39867
3.66	26.521	-2.0007	1.0099
3.7	27.255	-2.1871	1.612
3.74	27.931	-2.3851	2.1832
3.78	28.528	-2.5882	2.7018
3.82	29.027	-2.7899	3.1461
3.86	31.19	-3.95	3.83
3.9	32.58	-1.28	3.1
3.94	32.17	-1.03	3.6
3.98	29.6	-1.59	2.83
4.02	27.97	-1.84	4.39
4.06	26.27	-4.24	3.74
4.1	25.21	-4.28	2.54
4.14	26.4	-4.95	2.75
4.18	24.78	-7	-2.2
4.22	24.49	-1.19	-3.35
4.26	22.18	-1.29	-4.01
4.3	22.76	-4.12	-2.2
4.34	24.73	-2.46	-4.5
4.38	23.11	-3.16	-1.94
4.42	24.61	-5.71	-0.21
4.46	26.79	-2.21	-1.64
4.5	22.41	-1.22	-2.15
4.54	23.69	-1.15	0.19
4.58	23.51	0.8	-1.64
4.62	22.94	-1.26	-2.94
4.66	22.27	-2.48	-4.04
4.7	23.69	-1.15	-3.25
4.74	24.2	-3.7	-1.66
4.78	24.27	-4.42	1.4
4.82	23.85	-0.42	1.34
4.86	23.98	-1.13	4.57
4.9	21.9	-3.76	3.98
4.94	20.79	-11.31	5.12
4.98	24.64	-8.75	7.33
5.02	27.94	-8.52	7.97
5.06	27.81	-5.04	6.79
5.1	25.547	-8.2776	5.4284
5.14	25.772	-8.6019	5.2359
5.18	25.975	-8.8629	4.9534
5.22	26.151	-9.0589	4.5984
5.26	26.295	-9.1878	4.1883
5.3	26.401	-9.2478	3.7405
5.34	26.465	-9.237	3.2725
5.38	23.68	-13.52	-2.64
5.42	26.98	-10.75	0.38
5.46	25.2	-11.01	2.46
5.5	28.3	-8.67	1.23
5.54	28.26	-6.38	1.43
5.58	26.52	-6.03	2.72
5.62	25.02	-2.49	2.04
5.66	23.01	-3.92	2.54
5.7	22.97	-5.7	3.39
5.74	23.53	-4.49	1.3
5.78	22.68	-4.63	0.15
5.82	23.69	-5.72	1.2
5.86	26.09	-2.01	-1.48
5.9	22.46	-1.13	-1.38
5.94	22.91	-3.45	-3.42
5.98	19.87	-2.78	-4.95
6.02	21.73	-4.63	-1.55
6.06	24.52	0.11	-2.57
6.1	21.92	1.17	-4.47
6.14	19.35	0.84	-3.41
6.18	21.22	0.38	-0.66
6.22	21.33	-0.73	-2.28
6.26	19.68	-1.61	-0.79
6.3	21.91	-0.85	-1.44
6.34	21.51	-2.2	-2.68
6.38	23.1	-2.96	-2.92
6.42	22.93	-3.99	-3.72
6.46	22.53	-4.66	-5.11
6.5	20.89	-3.4	-5.6
6.54	19.01	-0.68	-4.86
6.58	20.28	-2.77	-2.95
6.62	20.66	0.1	-2.67
6.66	19.81	-1.79	-0.62
6.7	19.14	-4.45	0.82
6.74	20.62	-5.96	2.05
6.78	24.26	0.84	-1.47
6.82	25.18	-0.43	-2.23
6.86	23.39	0.46	-1.7
6.9	20.62	-0.89	-2.38
6.94	21.16	0.05	-1.4
6.98	20.75	-1.32	0.04
7.02	18.73	4.4	0.33
7.06	16.89	3.11	1.79
7.1	19.67	-0.19	3.14
7.14	22.37	-1.59	4.82
7.18	21.62	-3.02	5.55
7.22	22.53	-2.11	4.6
7.26	22.39	-5.86	4.3
7.3	21.04	-5.37	4.98
7.34	21.71	-9.09	3.45
7.38	21.93	-9.71	0.18
7.42	18.3	-9.05	-2.4
7.46	19.11	-5.21	0.02
7.5	20.74	-8.15	-1.81
7.54	22.76	-5.71	0.71
7.58	21.38	-6.32	-0.91
7.62	18.17	-0.32	0.56
7.66	19.93	3.29	0.15
7.7	23.39	1.57	-0.07
7.74	27.94	4.13	5.03
7.78	25.27	3.77	2.75
7.82	21.93	4.95	0.98
7.86	25.95	6.67	-0.21
7.9	27.1	5.33	-2.74
7.94	26.05	6.09	-1.31
7.98	24.59	4.67	-0.41
8.02	23.6	4.65	-2.45
8.06	23.38	3.27	-2.17
8.1	25.84	5.76	-4.38
8.14	26.07	6.61	-7.09
8.18	26.25	4.17	-6.43
8.22	25.23	3.88	-6.42
8.26	25.06	2.34	-3.39
8.3	25.01	3.07	-3.26
8.34	22.33	1.46	-4.46
8.38	21.12	1.23	-4.39
8.42	20.27	2.04	-4.57
8.46	19.26	4.86	-4.84
8.5	18.85	2.97	-5.14
8.54	19.96	3.1	-2.11
8.58	22.54	3.3196	-2.4509
8.62	24.29	9.27	-2.08
8.66	24.6	3.72	-1.23
8.7	24.62	3.21	-0.84
8.74	20.72	3.3	0.12
8.78	25.46	0.93	-1.77
8.82	27.07	-0.08	-0.26
8.86	28.33	1.17	1.4
8.9	26.72	3.48	1.76
8.94	27.96	2.2	1.47
8.98	25.75	1.49	0.67
9.02	24.77	-1.47	1.13
9.06	22.6	-1.96	1.33
9.1	22.43	-2.37	2.35
9.14	24.97	2.66	2.35
9.18	25.59	1.65	2.04
9.22	23.74	-4.34	7.05
9.26	23.82	-6.33	6.47
9.3	24.06	-4.75	4.89
9.34	23.49	-4.57	2.61
9.38	26.81	-4.5	4.71
9.42	24.2	-4.49	3.26
9.46	21.54	-3.29	5.12
9.5	21.39	-4.63	1.37
9.54	23.415	-3.004	3.0974
9.58	23.201	-2.495	2.5686
9.62	22.64	-1.76	8.23
9.66	23.23	-1.97	5.87
9.7	22.464	-0.9553	0.94358
9.74	22.28	-3.01	-3.56
9.78	22.36	-2.56	-3.67
9.82	23.74	1.91	-5.58
9.86	21.71	2.4	-3.14
9.9	21.04	3.81	-0.4
9.94	20.13	1.96	1.02
9.98	20.61	-1.16	3.15
10.02	19.67	-0.82	3.13
10.06	19.61	-5.38	0.55
10.1	19.59	-4.1	0.7
10.14	21	-4.25	0.91
10.18	19.61	-4.66	1.03
10.22	20.13	-3.75	2.69
10.26	20.08	-4.37	4.02
10.3	20.66	-4.89	4.19
10.34	20.81	-3.95	2.5
10.38	23.01	-2.74	1.79
10.42	20.89	-2.98	1.72
10.46	24.27	-3.33	2.2
10.5	24.06	-0.33	2.67
10.54	26.51	-0.04	2.01
10.58	28.33	-1.12	1.6
10.62	23.83	-4.87	3.04
10.66	21.28	-5.09	5.39
10.7	24.6	-1.56	0.49
10.74	21.82	-2.46	2.42
10.78	22.89	-3.68	3.69
10.82	19.31	-1.93	5.9
10.86	20.07	-2.45	4.91
10.9	19.55	-2.47	3.12
10.94	19.11	-1.76	2.95
10.98	21.4	-1.12	5.42
11.02	21.87	2.34	5.62
11.06	21.46	2.26	3.01
11.1	20.23	0.81	3.86
11.14	16.03	-1.55	3.85
11.18	18.2	-0.35	5.76
11.22	20.66	-5.42	4.49
11.26	20.71	-2.13	4.08
11.3	17.03	-2.1	5.58
11.34	19.38	-3.45	5.88
11.38	18.82	-3.64	3.62
11.42	19.05	-0.35	2.86
11.46	17.56	4.04	0.99
11.5	21.99	4.56	1.38
11.54	26.24	1.08	-0.46
11.58	26.37	3.75	0.39
11.62	27.33	-2.62	0.96
11.66	25.58	0.21	1.84
11.7	21.39	0.33	-1.44
11.74	21.82	2.95	-0.11
11.78	20.66	4.01	-1.38
11.82	21.1	4.09	-2.93
11.86	17.16	5.57	-0.32
11.9	13.91	-1.02	3.13
11.94	16.38	-4.15	3.54
11.98	20.52	-3.8	1.87
12.02	21.48	-7.75	5.23
12.06	25.26	-3.16	1.97
12.1	23.06	-0.89	0.91
12.14	24.34	-3.3	3.1
12.18	22.25	-4.34	3.06
12.22	24.99	-2.51	4.13
12.26	23.15	-2.38	3.54
12.3	24.5	1.73	1.55
12.34	24.41	-0.33	3.21
12.38	22.369	1.6687	2.7913
12.42	21.59	2.4179	2.7648
12.46	20.794	3.105	2.7373
12.5	19.7	9.45	3.16
12.54	19.42	7.81	2.49
12.58	18.95	7.53	1.75
12.62	17.42	2.91	3.6
12.66	15.13	1.7	3.39
12.7	17.96	3.24	2.94
12.74	19.6	3.35	1.14
12.78	19.8	0.41	2.01
12.82	21.72	-0.06	2.22
12.86	23.91	1.44	2.37
12.9	23.32	1.25	2.81
12.94	23.69	0.1	2.46
12.98	22.5	0.83	1.28
13.02	21.79	1.16	4.59
13.06	20.53	-2.41	5.83
13.1	19.62	-2.96	4.18
13.14	20.86	-4.9	1.32
13.18	16.77	-6.96	-1.4
13.22	19.84	-4.08	-2.2
13.26	18.51	-3.53	-2
13.3	17.66	-2.16	-0.22
13.34	16.64	1.2	2.72
13.38	16.72	3.54	2.35
13.42	15.91	2.84	1.68
13.46	18.38	-2.43	1.74
13.5	17.24	-1.57	3.45
13.54	18.35	-2.14	2.16
13.58	19.76	-1.78	2.95
13.62	19.25	-2.75	4.4
13.66	19.02	-2.46	4.85
13.7	16.8	-4.27	5.09
13.74	19.59	-4.46	5.9
13.78	19.3	1.91	4.24
13.82	19.87	4.49	5.73
13.86	18.99	2.6	7.2
13.9	24.64	4.69	2.31
13.94	21.36	5.46	2.14
13.98	23.91	8.56	5.98
14.02	26.11	5.84	5.9
14.06	27.08	5.64	6.99
14.1	27.65	3.62	2.13
14.14	23.56	2.56	0.05
14.18	21.83	4.24	-3.44
14.22	22.45	2.75	-2.51
14.26	25.62	4.13	-2.41
14.3	28.52	4.41	-3.69
14.34	25.61	5.05	-3.01
14.38	26.16	5.77	1.96
14.42	24.96	4.61	2.4
14.46	25.23	1.81	0.95
14.5	26.85	4.29	-0.33
14.54	27.11	3.15	0.17
14.58	27.4	3.92	0.9
14.62	29.52	2.85	1.38
14.66	28.8	2.39	-0.05
14.7	28.08	1.31	0.5
14.74	27.42	3.51	-1.44
14.78	28.157	2.9897	1.4518
14.82	28.238	2.8521	1.6009
14.86	29.61	8.93	0.7
14.9	30.58	4.89	1.18
14.94	31.21	2.65	3.36
14.98	26.32	0.9	3.61
15.02	25.2	-0.3	1.83
15.06	25.65	1.77	3.6
15.1	27.57	1.25	3.17
15.14	28.86	-0.18	2.13
15.18	29.71	0.03	4.68
15.22	29.04	3	3.97
15.26	28.32	2.13	2.75
15.3	27.57	1.75	3.21
15.34	27.31	4.32	3.89
15.38	25.59	0.32	6.23
15.42	25.85	4.02	5.6
15.46	24.4	3.68	5.96
15.5	23.97	2.64	5.94
15.54	21.95	2.6	6.23
15.58	20.79	6.46	4.66
15.62	19.84	1.43	5.17
15.66	25.33	0.97	7.14
15.7	27.6	-0.19	7.16
15.74	25.69	-3.43	5.34
15.78	22.8	-2.78	6.35
15.82	20.13	-2.34	5.08
15.86	23.61	-1.34	3.53
15.9	24.39	-2.06	3.56
15.94	23.59	-3.66	1.57
15.98	22.341	-0.7918	3.7868
16.02	21.979	-0.48669	3.7995
16.06	21.26	4.26	0.52
16.1	21.25	2.22	1.29
16.14	20.92	3.12	3.06
16.18	19.1	1.63	3.01
16.22	21.19	0.67	6.45
16.26	20.57	-1.38	8.08
16.3	20.61	-0.08	7.28
16.34	21.28	-0.19	8.11
16.38	20.63	1.33	6.86
16.42	21.29	0.1	6.35
16.46	22.44	1.44	5.76
16.5	22.03	1.31	6.64
16.54	21.98	-2	8.19
16.58	22.31	-0.43	6.38
16.62	20.86	-2.17	4.84
16.66	19.07	-0.01	5.61
16.7	17.86	-0.46	6.18
16.74	17.31	-0.73	4.04
16.78	18.44	-0.18	2.82
16.82	19.28	0.49	3.07
16.86	15.67	-1.35	4.55
16.9	18.23	-1.15	4.97
16.94	18.58	-0.93	4.47
16.98	22.6	0.19	3.18
17.02	23.52	0.16	4.44
17.06	25.6	-1.54	5.47
17.1	24.96	-2.02	4.46
17.14	23.97	-1.09	6.96
17.18	25.81	-4.57	8.64
17.22	27.74	-9.04	8.89
17.26	25.73	-9.07	9.22
17.3	25.87	-6.11	9.06
17.34	21.32	-4.66	5.14
17.38	20.77	-6.12	3.09
17.42	18.38	-9.5	1.08
17.46	22.12	-3.02	6.05
17.5	23.99	0.02	7.1
17.54	23.428	-1.9517	4.4934
17.58	28.53	2.63	5.47
17.62	24.14	4.62	1.11
17.66	23.425	-0.75652	3.3337
17.7	22.38	6.98	3.4
17.74	23.399	0.0081901	2.5597
17.78	23.362	0.36392	2.1863
17.82	23.3	0.69434	1.8282
17.86	23.208	0.99379	1.49
17.9	23.08	1.2566	1.1763
17.94	26.28	0.87	1.66
17.98	23.34	3.78	-3.37
18.02	22.59	2.15	-1.99
18.06	18.8	2.07	0.73
18.1	20.62	-1.8	3.32
18.14	21.76	-3.55	1
18.18	22.09	-1.67	3.15
18.22	17.48	-0.29	3.06
18.26	17.97	-1.01	-0.43
18.3	19.11	1.97	-3.61
18.34	19.39	2.54	-0.1
18.38	16.72	3.29	1.49
18.42	18.82	1.68	0.11
18.46	17.95	1.32	0.75
18.5	18.25	0.54	1.01
18.54	19.95	-0.21	1.92
18.58	20.97	-2.5	5.75
18.62	19.64	-2.01	2.95
18.66	18.73	-0.94	2.22
18.7	20.67	-0.09	1.54
18.74	23.15	1.75	3.94
18.78	22.83	-0.32	4.89
18.82	23.21	-1.11	4.3
18.86	20.51	0.14	6.11
18.9	18.37	-4.48	6.54
18.94	20.996	-1.5821	5.2136
18.98	18.71	-3.73	5.95
19.02	20.78	0.23	4.17
19.06	21.53	-1.59	4.26
19.1	19.04	-1.6	5.04
19.14	19.26	0.23	5.48
19.18	18.77	-1.49	6.46
19.22	20.05	-0.55	7.17
19.26	19.25	-2.5	7.58
19.3	20.31	0.05	6.98
19.34	21.57	4.69	4.46
19.38	15.73	3.83	4.24
19.42	15.53	-0.27	8.26
19.46	13.18	-0.22	7.28
19.5	11.56	-0.96	6.48
19.54	14.69	1.26	6.7
19.58	13.71	3.62	5.27
19.62	14.21	1.81	1.59
19.66	16.21	3.86	1.2
19.7	17.35	0.98	1.74
19.74	18.49	-0.05	0.49
19.78	17.91	0.64	-0.71
19.82	19.5	-0.39	-0.33
19.86	18.55	-3.15	0.64
19.9	18.23	-0.4	2.01
19.94	15.87	0.19	0.96
19.98	17.78	0.68	1.28
20.02	19.87	-2.03	4.3
20.06	17.51	-4.16	4.92
20.1	16.91	-3.89	5.84
20.14	19.99	0.51	5.76
20.18	17.25	-0.85	7.91
20.22	16.8	-0.06	8.06
20.26	15.94	-0.06	7.72
20.3	19.29	3.41	6.05
20.34	16.79	2.69	5.64
20.38	15.33	1.91	2.42
20.42	15.96	3.68	3.68
20.46	16.59	4.97	3.77
20.5	14.46	1.52	3.13
20.54	15.18	0.36	3.49
20.58	16.56	-1.31	3.8
20.62	17.44	-1.85	4.25
20.66	18.06	2.13	2.83
20.7	17.56	2.12	4.73
20.74	16.39	2.22	5.28
20.78	15.54	3.48	3.81
20.82	15.11	2.98	7.15
20.86	14.89	3.35	7.98
20.9	17.47	3.08	6.55
20.94	20.62	-4.08	5.38
20.98	18.86	-5.99	5.82
21.02	22.55	-3.22	6.24
21.06	20.12	-2.24	6.64
21.1	23.46	-0.31	5.36
21.14	21.03	-1.26	4.03
21.18	23	-2.19	3.3
21.22	21.31	-1.88	0.79
21.26	22.04	-1.12	-1.09
21.3	19.97	-0.06	-0.27
21.34	19.74	0.58	-0.18
21.38	21.13	0.49	1.02
21.42	20.15	-6.9	1.77
21.46	18.45	-3.87	0.2
21.5	21.19	-5.13	1.79
21.54	20.16	-2.2	3.19
21.58	15.57	4.05	3.92
21.62	16.91	4.35	3.2
21.66	16.21	5.44	1.52
21.7	16.01	2.78	2.98
21.74	16.14	-4.76	4.48
21.78	17.57	-4.49	-0.14
21.82	19.77	-2.52	-0.4
21.86	19.24	-2.94	0.19
21.9	19.38	-0.07	1.85
21.94	19.26	1.16	1.42
21.98	20.3	-2.24	3.05
22.02	19.08	-3.91	3.16
22.06	18.64	-2.83	3.42
22.1	18.61	-2.89	3.44
22.14	18.7	-4.3	3.64
22.18	17.44	-4.91	4.24
22.22	18.93	-5.91	5.65
22.26	20.57	-6.86	0.17
22.3	18.75	-5.24	-0.59
22.34	18.13	-4.89	0.76
22.38	18.29	-4.04	-1.87
22.42	17.43	-2.55	-0.09
22.46	18.58	-2.24	3.43
22.5	19.56	0.48	-0.14
22.54	18.14	1.03	1.28
22.58	19.83	2.73	2.68
22.62	19.9	1.61	4.15
22.66	18.86	2.16	4.68
22.7	18.14	0	4.65
22.74	18.87	-2.01	3.7
22.78	16.6	-2.38	3.94
22.82	19.17	5.25	4.32
22.86	22.27	5.84	1.78
22.9	21.24	3.39	3.48
22.94	24.35	7.81	5.29
22.98	25.02	5.55	5.3
23.02	25.25	-0.13	6.87
23.06	25.34	1.32	4.4
23.1	25.04	4.57	2.54
23.14	24	5.06	6.2
23.18	23.87	-0.3	5.85
23.22	20.77	-4.13	-0.54
23.26	23.28	-2.71	-0.51
23.3	22.89	-1.78	-0.28
23.34	21.35	-2.54	1.55
23.38	19.68	-4.1	2.31
23.42	19.52	-7.02	1.29
23.46	19.94	-5.71	1.24
23.5	18.72	-3.69	0.11
23.54	18.53	1.31	-1.78
23.58	20.1	1.3	-3.46
23.62	21.51	3.19	-4.28
23.66	20.16	1.8	-5.1
23.7	20.44	1.85	-5.01
23.74	18.39	1.46	-5.24
23.78	15.66	0.06	-4.02
23.82	15.21	-2.81	1.93
23.86	16.8	-3.31	1.83
23.9	15.97	-4.95	2.74
23.94	15.64	-6.04	4.33
23.98	19.17	-7.06	3.21
24.02	18.59	-3.91	1.12
24.06	19.33	-0.57	-2.61
24.1	22.58	1.42	0.52
24.14	20.34	4.71	0.46
24.18	18.57	-0.41	1.8
24.22	20.03	3.19	-1.47
24.26	20.83	1.98	-2.39
24.3	17.37	0.17	-2.21
24.34	16.06	1.26	1.04
24.38	16.7	1.95	5.4
24.42	17.58	-1.85	7.92
24.46	20.7	-1.35	4.75
24.5	20.12	-3.84	0.92
24.54	17.34	-2.12	0.91
24.58	15.46	-1.77	1.2
24.62	15.86	-0.64	0.5
24.66	17.09	-0.88	0.12
24.7	19.17	-1.32	0.85
24.74	23.18	-0.87	0.16
24.78	23.53	-6.18	1.84
24.82	22.46	-9.69	4.63
24.86	22.86	-10.75	6.76
24.9	20.307	-2.7706	0.10516
24.94	20.375	-2.5335	-0.098341
24.98	20.427	-2.2728	-0.27593
25.02	20.464	-1.9953	-0.42737
25.06	20.489	-1.7078	-0.55241
25.1	14.81	-1.53	-2.2
25.14	18.64	-0.71	-1.41
25.18	20.69	3.1	-0.62
25.22	20.84	2.66	-0.97
25.26	20.469	-0.35386	-0.77329
25.3	20.446	-0.14692	-0.73491
25.34	20.419	0.023073	-0.66845
25.38	20.391	0.14938	-0.57367
25.42	20.61	3.48	-3.52
25.46	21.36	2.91	-0.54
25.5	24.27	0.9	-2.95
25.54	22.42	4.37	-2.23
25.58	20.273	-0.10952	0.33348
25.62	18.47	-6.83	4.41
25.66	19.2	-2	3.39
25.7	16.08	-2.96	0.54
25.74	18.06	-5.16	0.5
25.78	21.89	-3.35	1.25
25.82	21.04	-3.87	3.06
25.86	23.06	-3.66	4.31
25.9	20.23	-2.94	4.53
25.94	21.04	-9.44	3.8
25.98	21.21	-8.55	8.38
26.02	20.37	-8.05	5.22
26.06	20.28	-8.02	0.83
26.1	20.2	-7.29	0.64
26.14	23.1	-6.57	1.92
26.18	24.42	-5.77	-0.33
26.22	24.26	-5.04	-2.11
26.26	25.57	-3.22	-1.94
26.3	26.59	-1.39	-3.89
26.34	24.9	-0.54	-7.18
26.38	25.17	1	-2.86
26.42	28.44	1.26	-1.35
26.46	28.97	1.93	4.05
26.5	26.13	0.81	2.99
26.54	26.07	-0.37	2.37
26.58	24.55	5.03	1.16
26.62	25.14	5.3	1.09
26.66	25.6	5.96	-0.27
26.7	24.46	6.57	0.58
26.74	26.33	6.79	-0.39
26.78	29	6.61	0.15
26.82	30.08	5.91	1.25
26.86	27.785	3.9152	0.79938
26.9	27.562	3.4445	0.60019
26.94	32.15	2.41	-1.29
26.98	31.58	0.82	1.03
27.02	28.88	0.83	0.38
27.06	28.53	1.78	-2.11
27.1	29.76	-0.09	-0.72
27.14	25.225	0.61258	-0.84395
27.18	19.6	-4.39	-0.08
27.22	20.71	2.22	2.23
27.26	19.77	0.14	3.61
27.3	21.75	-2.11	-0.18
27.34	21.49	2.42	-4.24
27.38	21.61	2.5	-4.15
27.42	20.15	3.56	-4.36
27.46	21.86	3.98	-3.54
27.5	20.33	3.99	-3.22
27.54	20.22	4.5	-1.96
27.58	18.76	7.71	-0.47
27.62	18.49	7.15	0.54
27.66	18.41	7.1	3.1
27.7	17.79	7.51	2.37
27.74	19.06	3.54	1.91
27.78	19.49	3.47	3.83
27.82	18.44	2.89	3.89
27.86	23.49	1.14	4.15
27.9	25.86	4.39	0.27
27.94	24.3	4.99	-2.13
27.98	25.58	4.7	-0.3
28.02	23.55	3.38	1.08
28.06	27.76	2.45	1.63
28.1	25.38	3.51	2.89
28.14	27.54	1.19	3.74
28.18	26.61	2.03	2.81
28.22	27.19	4.56	0.06
28.26	25.61	3.73	-2.35
28.3	25.79	3.19	-2.62
28.34	24.76	4.03	-2
28.38	22.84	1.77	-2.93
28.42	23.3	2.53	-5.18
28.46	21.82	2.57	-3.98
28.5	19.99	1.4	-4.2
28.54	21.69	-0.88	-2.5
28.58	25.94	-0.38	-3.39
28.62	28.97	-3	-2.69
28.66	24.291	-1.2985	-3.3367
28.7	24.596	-1.6179	-3.0733
28.74	24.9	-1.8581	-2.7494
28.78	25.36	-3.47	-1.53
28.82	24.63	-3.33	0.36
28.86	25.15	-3.2	-0.44
28.9	25.63	-1.32	-1.91
28.94	26.56	-0.89	0.23
28.98	26.1	-1.88	-1.23
29.02	25.13	0.98	-0.97
29.06	22.4	2.32	0.35
29.1	24.77	3.73	-0.33
29.14	24.93	4.89	1.99
29.18	22.69	3.23	3.27
29.22	22.12	3.31	4.97
29.26	24.41	2.07	6.26
29.3	18.3	-2.85	7.09
29.34	23.547	2.245	3.1299
29.38	20.33	-2.22	1.99
29.42	23.45	4.65	0.98
29.46	23.63	1.49	1.56
29.5	25.16	3.92	2.9
29.54	29.33	4.32	1.17
29.58	25.49	3.18	0.2
29.62	22.68	-0.57	7.05
29.66	21.66	1.67	4.8
29.7	23.41	5.94	2.52
29.74	19.15	2.64	4.03
29.78	20.66	5.98	1.75
29.82	19.3	4.57	4.59
29.86	23.52	0.1	4.88
29.9	26.7	4.41	2.68
29.94	25.77	4.01	3.5
29.98	24.52	-0.06	5.8
30.02	25.82	2.12	6.76
30.06	24.56	-0.75	4.53
30.1	23.93	2.64	4.16
30.14	21.33	0.55	6.43
30.18	23.22	-2.82	5.39
30.22	19.88	-4.13	4.34
30.26	18.24	0.68	4.74
30.3	20.88	3.24	4.06
30.34	23.47	-0.17	3.24
30.38	18.14	1.82	3.24
30.42	17.27	8.63	0.69
30.46	13.3	7.74	2.19
30.5	17.27	7.65	3.82
30.54	19.47	2.34	4.86
30.58	20.34	-3.02	4.47
30.62	17.62	-1.59	7.31
30.66	19.75	-1.55	5.56
30.7	17.12	0.2	7.04
30.74	20.25	-1.77	10.1
30.78	21.78	-2.62	7.03
30.82	23.64	-2.49	4.77
30.86	22.3	-0.87	5.62
30.9	21.33	-3.52	4.85
30.94	16.88	-4.05	3.33
30.98	21.95	2.17	1.96
31.02	19.933	-2.7982	4.6995
31.06	20.167	-3.1218	4.525
31.1	20.429	-3.4543	4.3426
31.14	20.716	-3.7916	4.1517
31.18	19.63	-6.33	3.94
31.22	19.05	-6.5	2.78
31.26	20.42	-6.44	3.16
31.3	20.57	-3.66	3.88
31.34	19.49	-2.92	4.43
31.38	18.7	-1.86	5.71
31.42	23.114	-5.9541	2.5291
31.46	23.468	-6.1868	2.2496
31.5	24.18	-2.57	0.13
31.54	22.68	-2.63	-0.1
31.58	24.14	-10.48	1.25
31.62	26.3	-9.46	0.95
31.66	28.86	-7.38	-2.61
31.7	30.99	-10.31	-1.24
31.74	26.57	-9.03	3.55
31.78	27.79	-6.24	2.51
31.82	28.24	-6.83	1.06
31.86	23.33	-6.62	-0.17
31.9	22.88	-4.24	-3.95
31.94	24.02	-3.45	-4.28
31.98	24.31	-2.04	-1.47
32.02	26.11	-0.36	-4.49
32.06	28.36	0.07	-2.49
32.1	25.75	-1.48	-1.08
32.14	23.85	-0.26	-1.14
32.18	26.46	1.9	0.21
32.22	25.88	2.34	1.91
32.26	24.73	3.83	1.78
32.3	27.59	3.39	-3.46
32.34	27.96	3.61	-2.73
32.38	25.92	3.13	-2.08
32.42	25.84	-1.56	1.21
32.46	22.14	-4.72	3.75
32.5	20.69	-5.01	2.88
32.54	22.04	-0.47	3.92
32.58	21.39	0.32	3.42
32.62	26.33	1.19	0.33
32.66	28.36	5.5	-2.29
32.7	29.53	6.61	-3.49
32.74	23.32	5.36	-1.81
32.78	25.48	4.32	1.4
32.82	24.9	0.9	3.56
32.86	23.25	-2.93	2.93
32.9	23.81	-3.67	1.17
32.94	24.55	-4.32	0.81
32.98	23.89	-0.5	1.37
33.02	23.83	0.05	3.44
33.06	23.13	-0.74	2.24
33.1	22.97	-2.48	0.94
33.14	21.63	-0.99	2.3
33.18	23.15	0.24	2.35
33.22	21.34	1.15	1.63
33.26	21.54	2.82	0.77
33.3	20.71	2.49	-0.97
33.34	21.26	3.74	-0.34
33.38	20	2.43	-0.72
33.42	19.89	4.81	-0.15
33.46	17	1.4	-1.11
33.5	21.297	3.3907	0.29583
33.54	21.685	3.8023	0.40675
33.58	22.089	4.1989	0.55051
33.62	22.491	4.5747	0.72268
33.66	22.871	4.9237	0.91884
33.7	22.99	-2.16	5.89
33.74	22.33	2.31	4.18
33.78	22.65	4.78	2.31
33.82	26.22	4.17	1.23
33.86	26.03	9.54	-0.97
33.9	26.09	9.54	-0.13
33.94	24.57	9.24	0.4
33.98	21.48	9.51	1.98
34.02	17.91	8.01	4.97
34.06	20.28	3.96	4.39
34.1	21.25	1.94	4.07
34.14	19.23	3.96	3.21
34.18	19.96	3.68	4.91
34.22	19.7	2.38	5.56
34.26	19.9	1.6	6.69
34.3	18.04	-0.85	6.41
34.34	16.13	-0.64	6.56
34.38	17.42	-1.82	5.13
34.42	14.96	-2.72	5.2
34.46	18.81	-1.18	2.92
34.5	19.79	0.9	2.22
34.54	18.33	-0.18	2.01
34.58	16.43	-0.06	1.9
34.62	18.59	-1.34	2.4
34.66	18.61	-2.85	1.75
34.7	23.14	-4.76	-0.61
34.74	22.55	-7.99	-3.29
34.78	24.41	-8.99	-2
34.82	24.45	-11.5	-2.02
34.86	23.11	-10.89	-2.22
34.9	21.87	-8.26	-3.14
34.94	21.26	-7.16	-3.37
34.98	21.42	-4.31	-4.89
35.02	25.4	-2.88	-3.78
35.06	21.76	-1.67	-3.46
35.1	24.01	-4.02	-2.55
35.14	22.96	-2.96	-3.22
35.18	23.16	-1.78	-2.31
35.22	23.35	-1.15	-1.21
35.26	23.09	-1.95	-1.3
35.3	21.6	-0.61	-2.32
35.34	22.96	1.34	-1.59
35.38	24.52	2.96	-1.03
35.42	26.59	5.45	-2.51
35.46	27.48	4.14	-4.48
35.5	26.57	2.22	-4.63
35.54	22.42	3.03	-1.61
35.58	20.73	-2.3	-3.42
35.62	16.78	-5.98	-3.8
35.66	21.95	-9.78	3.12
35.7	21.66	-13.48	2.13
35.74	20.05	-9.02	0.76
35.78	24.38	-8.58	1.66
35.82	21.75	-7.43	3.34
35.86	20.53	-6.38	4.8
35.9	23.16	-5.59	3.64
35.94	23.87	-6.73	2.69
35.98	24.63	-6.01	3.61
36.02	22.55	-6.37	2.66
36.06	21.92	-6.09	2.46
36.1	20.38	-7	3.88
36.14	21.92	-5.76	3.84
36.18	20.94	-3.82	2.77
36.22	18.97	-0.24	2.72
36.26	17.89	2.43	4.06
36.3	18.49	0.68	2.1
36.34	18.24	1.33	1.88
36.38	18.23	3.29	1.44
36.42	20.19	3.3	3.16
36.46	18.55	2.96	2.57
36.5	16.38	2.4	3.68
36.54	13.63	1.14	4.55
36.58	15.75	1.48	5.18
36.62	17.26	1.99	5.56
36.66	17.21	-0.52	5.42
36.7	20.06	-0.15	6.98
36.74	20.36	4.77	5.94
36.78	17.18	4.68	4.23
36.82	20.27	2.51	4.53
36.86	20.76	5.59	0.71
36.9	16.42	2.45	0.31
36.94	15.49	0.79	-0.4
36.98	16.88	1.18	0.43
37.02	17.47	3.94	3.28
37.06	21.16	3.16	2
37.1	21.97	4.73	2.43
37.14	23.38	6.33	2.41
37.18	19.69	7.28	2.43
37.22	18.92	4.73	4.8
37.26	17.53	-0.82	5.96
37.3	18.64	-4.06	7.2
37.34	19.91	-5.85	6.38
37.38	19.94	-4.48	5.86
37.42	18.83	-6.67	7
37.46	20.61	-8.08	7.26
37.5	15.63	-6.71	5.05
37.54	17.72	-5.6	4.93
37.58	15.1	2.06	6.05
37.62	15.65	4.89	4.73
37.66	14.8	7.95	3.11
37.7	17.28	3.77	1
37.74	15.79	1.8	0.33
37.78	14.54	0.49	2.35
37.82	14.87	-0.95	6.48
37.86	16.06	-1.53	6.94
37.9	16.19	-1.5	7.68
37.94	16.42	-1.86	7.9
37.98	14.93	0.05	6.41
38.02	19.51	2.98	4.64
38.06	18.26	-0.19	6.65
38.1	19.23	0.17	5.82
38.14	18.96	0.56	4.62
38.18	21.23	-1.74	1.52
38.22	20.04	-3.92	-0.34
38.26	20.63	-2.38	-0.08
38.3	20.19	-3.34	-0.49
38.34	15.83	-2.96	-1.86
38.38	15.8	-3.25	-3.18
38.42	15.07	-1.34	-0.53
38.46	14.25	-1.59	0.48
38.5	15.85	-3.13	0.62
38.54	10.91	-4.26	1.37
38.58	13.61	-6.5	-0.57
38.62	15.68	-10.02	-4.54
38.66	18.32	-9.08	-0.84
38.7	15.48	-2.88	2.61
38.74	16.69	-0.44	0.9
38.78	15.37	-0.58	1.62
38.82	18.51	0.78	1.69
38.86	17.53	3.42	3.5
38.9	22.12	4.61	2.07
38.94	18.86	1.45	5.23
38.98	21	-1	9.67
39.02	18.709	-2.5019	4.8521
39.06	18.41	-8.01	4.93
39.1	19.11	-3.62	6.17
39.14	21.1	-6.92	7.05
39.18	19.52	-8.27	4.94
39.22	19.22	-7.71	4.97
39.26	14.9	-6.21	4.07
39.3	14.63	-6.31	4.89
39.34	14.46	-3.9	6.81
39.38	17.48	-3.82	7.31
39.42	16.23	-4.45	8.38
39.46	18.473	-3.5165	6.7301
39.5	18.437	-3.5989	6.7705
39.54	22.03	2.12	6.1
39.58	17.76	1.35	6.34
39.62	17.82	-0.58	7.49
39.66	19.33	-0.03	4.71
39.7	19.65	-4.25	7.67
39.74	22.08	-1.67	7.33
39.78	20.5	-6.31	7.18
39.82	21.33	-4.65	6.64
39.86	21.99	-4.37	6.68
39.9	19.52	-1.97	6
39.94	17.69	-0.44	7.18
39.98	17.75	-5.74	6.2
40.02	18.08	0.19	4.45
40.06	22.09	-1.05	5.56
40.1	22.12	-2.58	6.58
40.14	20.91	-2.91	6.95
40.18	21.97	-2.32	6.17
40.22	22.94	0.46	5.9
40.26	22.33	5.35	4.44
40.3	24.89	1.15	4.81
40.34	24.46	-2.76	0.34
40.38	24.45	-2.83	-2.2
40.42	26.75	-2.09	-1.91
40.46	25.13	-0.98	-4.95
40.5	21.65	-0.32	-5.77
40.54	19.78	-1	-3.83
40.58	19.36	-1.79	-3.11
40.62	19.4	-1.53	-1.32
40.66	17.35	-4.23	-2.32
40.7	17.36	-3.21	-4.95
40.74	18.3	-1.64	-1.75
40.78	20.99	-2.82	-2.99
40.82	19.69	-3.54	-1.76
40.86	20.36	-3.46	0.27
40.9	18.23	-3.8	1.99
40.94	18.4	-5.11	3.34
40.98	16.33	-5.77	1.45
41.02	15.87	-2.8	0.09
41.06	16.46	-3.5	0.66
41.1	16.08	-2.98	1.13
41.14	17.48	-3.82	-0.41
41.18	16.3	-2.64	-0.71
41.22	19.76	-4.63	2.26
41.26	20.66	-4.07	1.9
41.3	21.71	-5.13	2.86
41.34	21.04	-7.87	2.28
41.38	22.55	-7.31	2
41.42	21.18	-7.26	0.95
41.46	20.46	-6.91	-0.44
41.5	21.43	-4.72	1.57
41.54	20.37	-7.23	2.44
41.58	22.71	-6.31	0.4
41.62	23.7	-4.44	0.26
41.66	22.23	-6.53	-1.86
41.7	20.45	-8.06	-1.27
41.74	22.16	-4.96	1.11
41.78	19.7	-4.78	-1.27
41.82	19.16	-5.81	-0.59
41.86	19.38	-7.54	-0.41
41.9	20.6	0.11	1.78
41.94	18.23	0.23	-0.22
41.98	19.72	0.61	-1.1
42.02	20.08	-0.97	-1.23
42.06	20.05	-2.29	-1.65
42.1	17.42	-3.61	-2.09
42.14	17.51	-3.05	-2.05
42.18	18.67	-3	0.69
42.22	21.06	-1.88	-2.23
42.26	21.675	-3.8285	3.0248
42.3	22.115	-3.9453	3.2237
42.34	24.36	-10.68	11.12
42.38	24.49	-8.69	10.69
42.42	25.23	-5.33	10.1
42.46	26.99	-7.06	10.39
42.5	24.306	-4.0917	3.4481
42.54	24.699	-3.9825	3.3274
42.58	25.063	-3.8103	3.1475
42.62	26.24	-0.39	-2.98
42.66	25.11	1.85	-0.26
42.7	26.74	-3.08	1.99
42.74	26.1	-2.73	0.93
42.78	25.9	-1.88	-1.11
42.82	25.2	0.21	-2.77
42.86	23.53	-0.92	-3
42.9	24.37	1.74	-0.08
42.94	24.59	2.69	-0.16
42.98	25.29	3.71	-0.7
43.02	26.71	3.16	-2.48
43.06	27.36	3.87	-2.29
43.1	26.59	4.34	-3.57
43.14	26.9	6.93	-1.79
43.18	27.86	6.64	-0.54
43.22	26.95	4.68	1.53
43.26	26.11	4.26	4.72
43.3	25.4	4.55	5.32
43.34	26.92	4.21	5.58
43.38	29.61	5.78	2.62
43.42	27.76	4.91	3.67
43.46	22.89	1.63	3.27
43.5	22.61	1.87	5.74
43.54	23.69	8.13	4.86
43.58	19.57	5.97	7
43.62	18.93	1.89	7.72
43.66	18.18	-0.04	6.82
43.7	15.33	0.29	5.87
43.74	17.07	0.55	6.79
43.78	16.23	0.27	6.14
43.82	13.95	-2.26	6.76
43.86	14.89	-1.88	5.76
43.9	13.84	-1.62	5.71
43.94	14.51	-2.58	6.21
43.98	14.88	-1.6	6.8
44.02	16.56	-0.88	6.2
44.06	19.08	-1.35	6.43
44.1	23	0.52	6.46
44.14	25.96	0.4	5.06
44.18	26.36	-0.6	6.89
44.22	26.57	4.37	1.76
44.26	30.57	2.66	3.83
44.3	30.76	4.17	2.92
44.34	32.22	2.76	3.6
44.38	33.95	7.18	0.64
44.42	34.06	1.86	1.87
44.46	31.927	4.4822	3.0339
44.5	31.869	4.6824	2.6825
44.54	31.666	4.8428	2.3253
44.58	31.338	4.9663	1.9648
44.62	30.902	5.0562	1.6038
44.66	26.97	6.29	2.89
44.7	28.8	6.5	3.4
44.74	33.51	5.35	0.79
44.78	28.46	5.1408	0.20857
44.82	27.767	5.1087	-0.11465
44.86	23.41	-0.24	2.65
44.9	22.3	5.12	1.06
44.94	25.789	4.9342	-0.97983
44.98	25.226	4.8602	-1.2244
45.02	24.741	4.7836	-1.4427
45.06	24.41	3.86	4.03
45.1	20.24	6	-0.15
45.14	24.27	6.45	-3.23
45.18	24.55	6.2	-5.19
45.22	25.3	6.95	-5.7
45.26	24.47	2.66	-6.06
45.3	30.32	1.22	-4.9
45.34	29.11	3.65	-3.46
45.38	30.68	5.03	-2.58
45.42	29.18	4.88	-0.31
45.46	27.87	7.66	-0.66
45.5	26.26	2.5	3.44
45.54	24.95	1.4	4.15
45.58	28.49	4.71	1.87
45.62	29.35	3.06	3.21
45.66	25.27	4.05	1.13
45.7	24.88	1.88	0.66
45.74	24.32	3	1.65
45.78	23.88	4.24	0.65
45.82	23.21	2.59	0.9
45.86	22.83	0.02	3.47
45.9	23.89	0.15	3.49
45.94	21.97	-4.71	3.13
45.98	19.34	-3.97	-0.28
46.02	17.15	-3.53	1.63
46.06	15.68	-4.38	-0.48
46.1	16.09	-4.06	-2.12
46.14	16.81	-3.78	1.69
46.18	18.98	-2.97	3.41
46.22	17	-3	4.14
46.26	17	-3.52	3.55
46.3	19.73	-0.36	0.88
46.34	17.45	0.83	-0.12
46.38	17.21	1.89	-2.38
46.42	19.08	3.28	-6.5
46.46	19.69	4.09	-6.21
46.5	20.28	7.34	-4.63
46.54	18.03	6.43	-4.54
46.58	15.71	3.7	-4.04
46.62	15.68	0.38	-3.87
46.66	15.22	-5.27	-3.87
46.7	15.01	-1.26	-5.22
46.74	14.77	1.7	-3.14
46.78	13.9	3.89	-2.26
46.82	12.11	1.63	-2.11
46.86	12.14	-0.31	0.25
46.9	14.19	-0.33	-0.14
46.94	16.38	-1.72	0.24
46.98	18.08	-1.55	3.14
47.02	20.78	-0.62	2.4
47.06	20.08	3.27	2.36
47.1	22.25	-1.18	-0.4
47.14	19.22	-0.09	-0.94
47.18	19.81	-4.58	1.7
47.22	23.24	-4.63	3.4
47.26	21.16	-5.91	4.32
47.3	19.81	-4.48	3.98
47.34	20.48	-4.07	4.35
47.38	17.32	-4.91	4.8
47.42	18.79	-5.34	4.83
47.46	18.29	-5.19	4.43
47.5	18.5	-5.53	4.48
47.54	19.51	-1.85	2.75
47.58	19.81	-1.4	1.85
47.62	20.08	-0.74	0.11
47.66	16.37	2.17	0.84
47.7	16.31	5.61	1.92
47.74	17.06	3.65	4.13
47.78	18.31	4.92	4.43
47.82	19.86	7.52	4.24
47.86	17.06	3.71	8.29
47.9	19.28	1.35	7.51
47.94	18.58	-3.62	3.06
47.98	17.62	-2.86	4.03
48.02	21.62	-2.9	-0.34
48.06	20.54	-0.77	-2.93
48.1	19.81	-0.39	-4.1
48.14	18.99	1.54	-5.36
48.18	16.99	1.61	-2.26
48.22	16.11	0.41	-0.97
48.26	15.68	-0.65	-1.55
48.3	13.64	-0.46	-0.53
48.34	15.66	-2.41	0.11
48.38	18.38	-1.44	-0.4
48.42	18.87	-3.47	-0.88
48.46	16.97	-2.38	0.19
48.5	14.59	-2.25	0.47
48.54	15.972	-2.1613	0.37606
48.58	16.049	-2.1812	0.53891
48.62	16.161	-2.1748	0.67975
48.66	16.3	-2.1451	0.80073
48.7	16.46	-2.095	0.904
48.74	16.637	-2.0273	0.99172
48.78	18.45	-4.63	-0.18
48.82	17.65	-3.23	-1.71
48.86	15.27	-1.73	1.22
48.9	16.9	-0.49	2.26
48.94	18.23	1.59	2.28
48.98	16.69	-0.42	2.32
49.02	17.17	-1.22	2.32
49.06	18.03	-0.93	0.82
49.1	17.7	-1.43	2.12
49.14	18.09	-2.38	1.49
49.18	18.97	-0.57	1.04
49.22	17.57	-1.41	1.11
49.26	19.12	-0.89	1.24
49.3	16.86	-4.68	-0.58
49.34	20.93	-1.85	0.49
49.38	16.9	-6.56	1.94
49.42	20.37	-1.92	0.69
49.46	22.42	-6.94	2.24
49.5	23.79	-6.47	2.4
49.54	24.33	-7.76	5.6
49.58	28.02	-6.93	3.9
49.62	27.23	-6.95	3.59
49.66	27.15	-6.3	2.34
49.7	23.41	-2.76	-0.71
49.74	24.05	-3.36	-1.39
49.78	23.8	-6.48	-1.26
49.82	27.07	-6.22	0.65
49.86	24.29	-4.35	0.11
49.9	25.46	-2.21	-1.75
49.94	30.11	-1.81	-4.4
49.98	29.33	-4.3	-2.39
50.02	29.34	-7.09	0.72
50.06	27.1	-9.37	0.2
50.1	23.69	-7.65	2.22
50.14	27.84	-7.33	2.76
50.18	25.43	-8.08	2.63
50.22	22.878	-0.68912	1.5364
50.26	20.48	4.41	4.85
50.3	21.45	3.95	4.15
50.34	19.38	3.8	3.36
50.38	19.08	0.47	2
50.42	18.2	1.48	2.92
50.46	17.06	1.1	2.34
50.5	17.12	1.87	3.21
50.54	20.28	5.02	3.48
50.58	22.04	5.53	1.78
50.62	21.95	1.34	6.96
50.66	24.53	-0.42	5.42
50.7	19.836	-0.2235	5.31
50.74	14.48	0.1	2.36
50.78	17.99	0.51	3.01
50.82	19.37	0.45	6.4
50.86	18.73	0.55	5.09
50.9	20.31	-3.4	6.64
50.94	15.3	-0.62	3.36
50.98	19.696	-0.42171	6.6089
51.02	20.04	1.52	7.03
51.06	21.94	-5.11	10.04
51.1	23.67	-4.93	8.32
51.14	22.03	-5.63	9.77
51.18	22.59	-4.42	8.22
51.22	23.81	-1.26	7.78
51.26	24.5	3.23	4.84
51.3	22.71	4.06	8.57
51.34	22.05	2.99	3.76
51.38	21.54	4.21	5.06
51.42	21.37	4.12	2.83
51.46	19.51	3.89	5.5
51.5	18.11	3.31	4.69
51.54	19.05	0.26	5.55
51.58	18.49	3.41	5.63
51.62	24.38	5.29	3.29
51.66	25.8	2.81	6.95
51.7	25.23	3.13	4.64
51.74	26.19	0.46	1.99
51.78	23.705	-1.2717	5.614
51.82	23.986	-2.2826	5.8467
51.86	25.59	-3.79	8.92
51.9	26.51	-3.63	7.99
51.94	23.08	-7.12	6
51.98	21.98	-8.09	6.14
52.02	22.8	-8.75	5.96
52.06	24.08	-6.72	4.04
52.1	23.12	-8.36	3.8
52.14	22.76	-5.13	5.03
52.18	21.27	-3.76	5.99
52.22	21.35	-5.36	5.16
52.26	22.01	-6.71	3.98
52.3	19.82	-6.99	0.35
52.34	21.02	-5.74	2.89
52.38	21.04	-4.25	3.98
52.42	20.92	-6.4	2.64
52.46	21.66	-7.97	-0.33
52.5	21.04	-8.43	2.79
52.54	18.52	-2.14	2.56
52.58	18.71	-3.87	5.43
52.62	20.19	-5.19	4.08
52.66	21.46	-4.24	2.63
52.7	21.74	-5.77	0.29
52.74	22.22	-7.19	2.31
52.78	20.1	-7.69	2.25
52.82	22.27	-7.5	1.03
52.86	24.47	-4.95	1.28
52.9	24.67	-6.79	3.49
52.94	23.65	-7.85	2.6
52.98	24.53	-9.55	3.55
53.02	21.41	-8.78	2.91
53.06	24.23	-9.79	5.54
53.1	25.23	-8.25	5.98
53.14	25.13	-7.54	7.2
53.18	26.24	-10.78	7.71
53.22	27.37	-11.48	7.64
53.26	26.44	-9.58	5.44
53.3	23.66	-5.07	7.05
53.34	21.3	-4.15	7.67
53.38	24.72	-7.1	4.56
53.42	24.43	-8.29	4.29
53.46	20.41	-9.42	1.95
53.5	21.64	-3.65	4.11
53.54	23.29	-3.96	3.75
53.58	23.47	-4.39	2.92
53.62	22.96	-5.73	3.82
53.66	22.38	-5.39	4.09
53.7	21.48	-4.92	4.77
53.74	22.49	-2.82	6.29
53.78	22.5	-0.65	6
53.82	23.83	3.84	8.16
53.86	25.68	3.36	7.05
53.9	24.61	-0.33	4.91
53.94	24.01	0.49	4.01
53.98	23.7	-1.11	3.48
54.02	24.79	-0.29	0.88
54.06	22.86	3.52	-0.07
54.1	21.67	0.46	1.08
54.14	19.08	7.78	-0.8
54.18	18.56	5.52	2.62
54.22	21.9	4.77	3.14
54.26	23.14	3.13	2.14
54.3	22.65	4.65	0.68
54.34	22.57	7.41	-2.36
54.38	23.7	8.67	-3.37
54.42	21.38	7.29	-2.71
54.46	19.26	4.06	-3.52
54.5	17.91	1.71	-2.82
54.54	18.75	1.87	-2.97
54.58	16.8	1.98	-2.74
54.62	17.31	0.01	-0.66
54.66	17.38	1.73	-2.8
54.7	20.05	1.89	-0.29
54.74	21.02	0.94	1.83
54.78	23.44	2.47	5.53
54.82	20.8	-0.89	7.38
54.86	17.98	-4.89	7.96
54.9	20.542	-1.2129	5.4328
54.94	19.15	-1.66	5.87
54.98	22.24	3.04	7.17
55.02	22.067	-2.4863	6.8477
55.06	23.32	-0.14	5.23
55.1	19.02	-3.39	8.6
55.14	19.25	-4.66	7.53
55.18	22.14	-8.72	4.94
55.22	25.71	-4.28	5.33
55.26	26.85	-4.34	6.26
55.3	27.42	-1.35	3.77
55.34	25.92	-8.64	6.23
55.38	23.15	-6.77	5.96
55.42	22.98	-10.42	0.36
55.46	20.93	-9	-0.62
55.5	21.53	-3.49	0.78
55.54	22.96	-2.91	1.3
55.58	24.64	-2.26	2.37
55.62	24.16	-3.9	0.01
55.66	19.71	-6.83	0.9
55.7	20.87	-7.21	2.1
55.74	20.59	-5.93	0.79
55.78	18.86	-1.21	0.55
55.82	20.72	-1.49	-1.82
55.86	18.14	-0.76	-5.45
55.9	16.71	0.11	-3.55
55.94	14.39	-1.24	-1.12
55.98	16	-4.38	-1.66
56.02	17.44	-4.51	1.69
56.06	16.47	-6.45	1.22
56.1	20.62	-4.24	1.96
56.14	22.34	-3	1.71
56.18	19.54	-0.17	1.78
56.22	15.24	-0.36	2.57
56.26	17.39	1.08	2.25
56.3	18	-1.39	3.75
56.34	17.05	0.23	1.71
56.38	16.88	1.17	0.39
56.42	16.82	-1.03	-1.5
56.46	20.34	0.46	-1.22
56.5	22.46	-1.03	0.86
56.54	29.41	-1.64	1.72
56.58	29.98	-2.96	2.4
56.62	29.53	-2.84	1.99
56.66	27.33	-2.21	-2.71
56.7	26.42	-3.22	-1.14
56.74	27.24	-1.8	-0.32
56.78	26.28	-0.09	-0.31
56.82	25.91	-0.15	3.14
56.86	24.28	1.28	2.25
56.9	21.97	1.77	1.67
56.94	19.81	-0.04	2.57
56.98	20.28	-3.74	0.37
57.02	17.79	-2.67	-2.14
57.06	21.33	-3.88	-4.78
57.1	21.39	0.06	-5.36
57.14	23.82	-6.08	-6.15
57.18	22.85	-4.36	-6.24
57.22	24.22	-4.12	-5.45
57.26	23.72	-6.14	-5.22
57.3	21.26	-4.16	-6.85
57.34	20.76	-1.8	-5.98
57.38	18.52	-1.73	-5.52
57.42	22.6	3.63	-6.34
57.46	25.15	4.46	-4.16
57.5	27.53	5.59	-4.51
57.54	27.19	2.99	-4.89
57.58	28.07	7.58	0.46
57.62	30.24	8.37	-0.14
57.66	28.62	10.3	-0.97
57.7	24.165	8.5436	1.3243
57.74	23.384	8.8774	2.4013
57.78	24.15	7.69	8.28
57.82	21.79	9.91	3.52
57.86	21.14	9.64	4.88
57.9	19.31	10.43	4.85
57.94	15.79	10.18	6.72
57.98	18.32	8.11	4.85
58.02	16.24	4.77	6.76
58.06	14.1	6.8	8.28
58.1	17.12	6.2	9.35
58.14	18	7.14	7.28
58.18	19.31	6	6.62
58.22	18.75	6.26	5.45
58.26	22.15	0.7	4.01
58.3	20.75	2.4	2.28
58.34	23.91	4.76	3.1
58.38	26.9	4.72	4.57
58.42	24.43	5.22	3.13
58.46	20.72	5.49	2.47
58.5	24.7	4.59	1.31
58.54	24.35	3.89	2.51
58.58	29.21	5.78	-3.02
58.62	28.39	7.85	-1.58
58.66	22.57	6.78	-1.04
58.7	22.59	8.69	-3.31
58.74	19.14	10.15	-0.74
58.78	23.142	2.7611	1.6944
58.82	22.662	1.5651	2.2979
58.86	21.34	-0.67	3.25
58.9	20.16	-0.62	6.39
58.94	23.02	-6.3	5.41
58.98	26.84	-2.59	3.6
59.02	23.3	-5.27	3.63
59.06	19.22	-4.69	3.87
59.1	18.41	-4.49	5.58
59.14	17.15	-8.55	4.61
59.18	19.05	-4.6	2.51
59.22	22.91	-0.42	1.44
59.26	20.98	-2.8	-2.27
59.3	23	-4.36	-0.85
59.34	25.47	-6.43	-0.77
59.38	21.22	-5.33	-2.05
59.42	20.07	-3.37	-3.46
59.46	19.93	-1.15	-2.92
59.5	23.14	-1.94	-1.45
59.54	23.59	-0.71	-0.24
59.58	24.6	0.45	-1.5
59.62	26.72	0.64	-3.81
59.66	28.82	0.28	-6.81
59.7	26.35	-1.12	-6.2
59.74	25.37	1.59	-7.53
59.78	25.12	2.1	-5.92
59.82	24.5	-0.33	-4.94
59.86	24.97	-0.27	-6.83
59.9	26.91	-0.97	-7.5
59.94	24.59	1.84	-7.64
59.98	21.76	4.15	-5.18
60.02	21.09	2.03	-0.46
60.06	21.89	0.15	1.85
60.1	23.83	1.38	1.93
60.14	23.06	1.59	0.05
60.18	20.9	4.67	0.48
60.22	23.82	4.18	-0.5
60.26	22.12	4.21	0.91
60.3	22.89	4.77	0.63
60.34	22.8	7.03	0.48
60.38	24.14	5.77	-0.43
60.42	23.56	6.88	0.56
60.46	23.77	8.21	-0.77
60.5	26.75	6.32	3.44
60.54	27.83	0.49	4.77
60.58	24.78	0.86	3.13
60.62	24.6	1.2	1.48
60.66	22.66	0.55	3.57
60.7	22.37	1.9	3.71
60.74	21.93	4.82	3.34
60.78	26.94	2.69	1.77
60.82	26.54	4.88	3.51
60.86	28.9	7.43	4.36
60.9	29.42	7.32	1.96
60.94	30.47	6.64	0.79
60.98	31.02	7.72	-1.39
61.02	29.38	8.12	-2.31
61.06	28.8	6.2	-3.47
61.1	29.27	5.4	-2.57
61.14	27.06	6.56	-3.84
61.18	24.32	2.96	-3.51
61.22	24.78	4.04	-5.18
61.26	26.66	3.58	-2.49
61.3	25.87	3.09	-3.82
61.34	23.48	2.19	-3.96
61.38	24.58	3.37	-3.28
61.42	22.83	3.84	-1.59
61.46	21.28	3.47	-3.43
61.5	22.95	3.27	-2.65
61.54	23.64	4.8	-0.47
61.58	26.4	1.91	-2.45
61.62	24.87	4.95	-1.5
61.66	23.42	5.47	-1.76
61.7	22.98	6.3	-1.76
61.74	22.45	3.92	0.21
61.78	21.65	0.67	0.64
61.82	21.51	-2	0.08
61.86	21.66	-3.37	-0.08
61.9	18.92	0.79	0.76
61.94	21.05	-0.51	0.96
61.98	18.52	-4.19	2.5
62.02	21.08	-4.84	2.86
62.06	18.48	0.3	1.69
62.1	16.04	5.79	0.9
62.14	15.96	6.27	0.49
62.18	17.34	6.03	0.84
62.22	15.8	4.58	0.16
62.26	15.19	8.04	-1.07
62.3	16.67	5.21	-0.91
62.34	16	5.33	-0.53
62.38	19.2	-0.8	-0.29
62.42	19.61	0.88	0.89
62.46	18.87	-0.13	2.32
62.5	17.74	2.42	2.37
62.54	19.08	1.7	1.98
62.58	19.87	1.28	2.7
62.62	22.56	2.4	0.8
62.66	22.53	3.57	0.41
62.7	23.95	1.63	-0.32
62.74	22.97	2.36	-0.51
62.78	23.44	3.17	-1.38
62.82	21.39	2.23	0.9
62.86	22.45	1.55	0.4
62.9	21.51	1.6	-0.44
62.94	19.99	2.09	-0.59
62.98	20.66	2.93	0.2
63.02	21.56	1.04	-0.65
63.06	21.5	1.13	-1.83
63.1	22.91	3.82	-0.72
63.14	22.16	3.85	1.55
63.18	24.33	2.78	-0.11
63.22	23.62	2.82	-2.02
63.26	24.29	6.06	-1.17
63.3	23.65	6.61	-0.21
63.34	22.6	4.55	1.73
63.38	20.32	-1.02	1.6
63.42	18.38	-1.19	2.6
63.46	17.15	-3.48	0.91
63.5	22.45	-1.42	1.06
63.54	22.15	-0.03	2.34
63.58	20.04	1.07	2.01
63.62	20.16	0.64	2.98
63.66	19.99	0.28	3.68
63.7	18.58	-3.16	5.06
63.74	19.82	-1.55	1.47
63.78	23.13	-3.81	1.86
63.82	21.92	-4.46	0.02
63.86	21.65	-2.09	1.34
63.9	19.61	-2.46	0.68
63.94	21.22	-2.4	0.8
63.98	21.02	-2.45	0.97
64.02	20.08	-0.17	3.01
64.06	20.1	0.48	-0.55
64.1	18.66	-1.67	-1.31
64.14	19.52	0.64	-1.68
64.18	20.49	1.85	-1.96
64.22	15.99	0.69	-3.14
64.26	19.79	1.66	-0.4
64.3	22.89	1.33	0.58
64.34	21.45	0.96	1.87
64.38	22.33	1.17	1.27
64.42	24.54	2.66	0.57
64.46	21.57	2.58	-0.54
64.5	22.07	1.12	-0.26
64.54	22	1.36	-0.94
64.58	20.56	1.91	-1.19
64.62	20.87	3.57	-1.08
64.66	19.18	3.11	-1.61
64.7	17.09	0.19	-1.89
64.74	22.059	1.3805	-1.8468
64.78	22.049	1.1933	-2.0351
64.82	25.67	-0.82	-3.21
64.86	26.08	2.31	-3.28
64.9	23.34	-1	-2.54
64.94	23.03	1.36	-1.53
64.98	22.59	4.45	0.61
65.02	19.05	0.97	0.2
65.06	17.68	-3.66	-1.44
65.1	18.29	-0.34	-1.41
65.14	18.79	-0.09	-4.05
65.18	16.61	1.41	-2.4
65.22	17.65	2.01	1.28
65.26	18.45	0.92	3
65.3	18.41	-4.63	2.17
65.34	19.08	-9.51	3.51
65.38	20.4	-8.93	2.35
65.42	21.99	-5.16	5.46
65.46	24.2	-2.08	6.81
65.5	21.57	-1.03	6.02
65.54	20.35	-2.41	3.26
65.58	21.19	-4.77	3.03
65.62	22.24	-4.78	2.46
65.66	21.81	-3.09	2.75
65.7	25.57	-3.82	1.64
65.74	25.49	-5.06	4.56
65.78	26.29	-4.25	4.57
65.82	20.61	1.9	4.68
65.86	20.17	-2.43	4.93
65.9	25.2	2.03	4.41
65.94	21.72	4.07	3.14
65.98	21.6	-0.39	4.73
66.02	22.65	-2.18	6.27
66.06	22.53	-7.14	6.54
66.1	24.98	0.41	7.93
66.14	21.22	-1.7681	4.7632
66.18	19.9	3.59	4.86
66.22	18.83	-5.5	4.3
66.26	21.72	-3.82	3.28
66.3	20.58	-3.98	3.9
66.34	20.41	-5.82	3.94
66.38	20.13	-5.53	3.42
66.42	20.46	-4.98	1.22
66.46	22.17	-5.65	-3.73
66.5	21.48	-4.81	-2.69
66.54	23.39	-6.05	0.99
66.58	24.07	-5.65	0.98
66.62	24.01	-6.35	2.96
66.66	26.55	-3.85	0.7
66.7	26.98	-2.82	1.06
66.74	25.22	-0.13	1.12
66.78	24.96	1.09	1.69
66.82	22.84	0.6	1.65
66.86	24.18	2.37	2.52
66.9	22.71	3.33	2.56
66.94	22.89	2.6	1.88
66.98	18.96	3.24	1.69
67.02	18.03	1.99	1.76
67.06	19.4	-0.71	0.24
67.1	18.26	-2.04	1.65
67.14	22	-1.35	2.69
67.18	25.06	-2.11	-0.21
67.22	23.73	-1.69	0.2
67.26	23.15	-2.56	1.69
67.3	23.53	-3.05	4.42
67.34	22.48	-3.47	4.35
67.38	24.88	-1.08	1.91
67.42	25.61	-0.98	1.73
67.46	22.39	0.55	-0.26
67.5	22.87	-2.29	-1.59
67.54	24.97	-2.03	-2.21
67.58	25.42	-1.66	-2.33
67.62	23.78	-3.48	-3.33
67.66	24.07	-1.91	-2.57
67.7	26.44	-3.14	-2.7
67.74	28.16	0.01	-3.36
67.78	25.56	0.42	-6
67.82	23.57	-3.22	-5.68
67.86	22.91	1.28	-4.75
67.9	25.31	1.87	0.87
67.94	26.06	3.32	-0.08
67.98	23.62	7.4	-1.54
68.02	21.74	9.07	-1.5
68.06	22.42	3.93	-1.78
68.1	26.26	4.65	-2.96
68.14	28.82	1.58	-2.44
68.18	28.26	-1.82	-2.07
68.22	25.03	-3.12	-1.44
68.26	24.93	-8.03	1.05
68.3	20.84	-5.03	2.19
68.34	20.48	-7.97	5.49
68.38	24.58	-7.82	5.18
68.42	28.94	-8.79	3.38
68.46	29.46	-12.56	7.35
68.5	29.72	-5.19	3.7
68.54	28.61	-5.72	2.02
68.58	26.38	-7.95	1.87
68.62	26.33	-8.43	0.48
68.66	24.97	-7.84	-0.75
68.7	24.32	-9.08	-0.18
68.74	25.9	-4.41	-1.79
68.78	24.83	1.28	-4.44
68.82	29.15	4.8	-1.54
68.86	25.12	6.91	-1.36
68.9	26.85	2.68	0.76
68.94	27.71	-0.65	2.43
68.98	26.13	-1.36	2.96
69.02	27.16	-0.32	1.55
69.06	24.63	5.26	-3.29
69.1	23.92	5.53	-1.9
69.14	24.85	7.87	-1.35
69.18	24.96	5.07	1.82
69.22	24.8	2.53	1.02
69.26	25.89	5.29	3.19
69.3	24.76	5.67	1.82
69.34	21.01	-2.16	5.93
69.38	17.73	-0.03	3.1
69.42	19.93	2.07	-0.57
69.46	22.3	2.18	-1.28
69.5	22.24	1.92	-1.35
69.54	22.86	1.2	-1.03
69.58	21.71	1.36	-1.8
69.62	22.59	-1.47	-0.53
69.66	18.15	-0.32	-4.07
69.7	20.36	-2.49	-1.58
69.74	18.21	0.86	1.74
69.78	19.67	2.95	2.31
69.82	18.17	1.45	1.68
69.86	14.63	-1.99	5.02
69.9	13.91	1.88	7.58
69.94	16.33	4.02	5.25
69.98	19.53	2.64	3.15
70.02	21.17	4.26	2.5
70.06	21.94	2.25	0.7
70.1	23.25	1.94	-1.97
70.14	23.81	-1.88	-2.99
70.18	20.67	-2.56	0.27
70.22	18.99	-3.22	-2.32
70.26	19.14	-3.95	-2.52
70.3	19.46	-2.93	-4.47
70.34	24.48	-2.98	-3.7
70.38	26.62	1.25	-1.07
70.42	27.94	2.1	-0.53
70.46	24.7	2.65	-1.94
70.5	27.1	2.22	-4.85
70.54	23.734	0.47603	-2.1432
70.58	23.664	0.77976	-1.8603
70.62	23.563	1.0455	-1.5331
70.66	22.33	1.02	1.09
70.7	22.8	0.66	-2.53
70.74	23.1	2.51	-0.13
70.78	21.07	2.92	-1.28
70.82	21.86	-0.13	1.41
70.86	19.52	-3.29	0.86
70.9	21.15	-0.46	2.06
70.94	23.94	-0.84	2.08
70.98	25.26	1.62	2
71.02	22.25	-2.03	3.88
71.06	21.11	-6.31	4.03
71.1	20.46	-2.9	3.53
71.14	22.89	-4.23	4.03
71.18	23.88	-1.64	2.84
71.22	22.82	-1.17	3.51
71.26	21.07	-3.28	5.84
71.3	24.24	-4.22	5.16
71.34	23.79	-3.22	4.33
71.38	22.97	-1.23	1.37
71.42	21.69	1.19	3.13
71.46	17.49	4.8	2.3
71.5	18.4	5.44	0.54
71.54	20.33	3.4	-0.62
71.58	17.59	3.14	0.79
71.62	18.87	-2.93	3.6
71.66	20.42	-1.55	4.64
71.7	22.68	-0.84	5.23
71.74	23.48	-2.32	3.51
71.78	25.62	-1.17	4.65
71.82	22.3	0.49	3.88
71.86	21.99	-1.32	5.36
71.9	22.66	0.25	4.94
71.94	20.53	1.17	4.52
71.98	21.62	4.57	3.59
72.02	20.91	4.33	3.38
72.06	24.14	4.14	2.69
72.1	25.82	5.1	2.92
72.14	25.17	5.31	3.14
72.18	25.9	-0.12	4.38
72.22	26.82	-2.23	3.94
72.26	24.98	0.05	3.71
72.3	23.27	-2.08	3.49
72.34	21.68	-5.51	6.4
72.38	21.07	-4.14	6.99
72.42	20.88	-0.87	2.6
72.46	20.83	0.54	0.91
72.5	19.14	-3.77	3.36
72.54	21.21	-5.04	4.63
72.58	24.23	-2.59	4.38
72.62	25.75	-2.38	0.92
72.66	27.73	2.69	-0.03
72.7	25.65	2.08	1.71
72.74	31.67	3.57	-2.03
72.78	30.94	3.18	-3.01
72.82	29.14	2.89	-2.23
72.86	28.86	1.52	-0.68
72.9	29.06	5.42	-2.49
72.94	25.94	1.23	-0.94
72.98	23.36	4.64	-1.3
73.02	26.25	3.33	1.05
73.06	27.7	2.98	1.3
73.1	25.09	2.87	2.93
73.14	23.61	5.41	1.56
73.18	22.14	6.46	0.43
73.22	23.92	6.91	0.77
73.26	23.73	5.7	0.61
73.3	25.72	6.98	1.17
73.34	24.93	3.88	2.57
73.38	22.65	5.11	3.12
73.42	21.57	5.82	4.4
73.46	19.67	6.04	3.8
73.5	21.69	6.54	2.72
73.54	18.66	6.29	2.02
73.58	19.19	6.52	2.08
73.62	20.56	1.62	3.19
73.66	23.53	4.5	0.93
73.7	26.5	5.31	0.43
73.74	25.86	9.19	1.49
73.78	22.016	2.2807	2.4058
73.82	21.944	1.4582	2.4594
73.86	23.33	-2.19	3.04
73.9	23.83	0.35	2.99
73.94	23	-0.62	4.16
73.98	19.55	-3.31	3.25
74.02	22.65	-3.08	2.59
74.06	19.29	-1.52	2.24
74.1	19.56	-3.75	1.94
74.14	16.31	-4.31	3.66
74.18	14.38	-3.25	2.86
74.22	14.47	2.47	6.93
74.26	20.57	-0.58	4.35
74.3	20.19	-3.55	2.05
74.34	22.5	-6.29	3.03
74.38	25.39	-4.05	3.47
74.42	25.4	-4.38	1.69
74.46	22.69	-3.57	1.61
74.5	22.48	-2.55	-0.62
74.54	23.99	-0.45	-1.63
74.58	25.47	-1.61	0.18
74.62	22.75	-2.68	-1.07
74.66	21.67	-1.2	-3.67
74.7	23.35	0.52	-2.39
74.74	22.22	-2.81	-0.93
74.78	22.4	-1.97	-1.63
74.82	22.05	0	-1.48
74.86	21.42	-4.59	-0.74
74.9	21.33	-3.9	-1.62
74.94	23.12	-4.04	-2.05
74.98	24.82	-8.39	0.62
75.02	26.72	-8.07	1.79
75.06	22.49	-9.92	1.77
75.1	20.51	-8.15	4.92
75.14	20.96	-5.1	7.47
75.18	22.84	-5.57	5.79
75.22	22.83	-6.15	6.37
75.26	23.72	-4.83	3.47
75.3	21.69	-4.67	2.86
75.34	25.88	-6.55	2.22
75.38	27.12	-8.92	1.28
75.42	25.29	-11.07	2.22
75.46	22.77	-8.63	1.37
75.5	24.52	-7.92	0.84
75.54	23.56	-4.15	-0.35
75.58	22.82	-2.46	-1
75.62	23.65	-4.59	0.6
75.66	23.14	-3.84	1.72
75.7	25.41	-2.93	0.45
75.74	27.19	-1.29	3.72
75.78	24.99	0.58	1.24
75.82	27.64	-3.46	0.58
75.86	27.01	-2.99	0.3
75.9	23.68	-1.34	-0.03
75.94	19.64	-2.23	1.87
75.98	15.97	-1.39	2.16
76.02	16.53	1.01	1.58
76.06	16.6	-1.22	1.02
76.1	13.34	-2.23	2.52
76.14	12.36	-3.87	4.27
76.18	14.24	-5.15	3.71
76.22	14.48	-5.31	5.17
76.26	13.15	-7.18	5.12
76.3	17.21	-4.96	6.36
76.34	21.45	-6.8	6.46
76.38	24.47	-6.88	7.81
76.42	25.28	-6.77	6.38
76.46	24.05	-2.96	5.92
76.5	25.12	-0.27	5.22
76.54	23.03	-1.1	5.86
76.58	21.71	3.18	2.02
76.62	20.74	5.56	1.55
76.66	19.46	4.77	1.4
76.7	21.06	3.16	2.32
76.74	19.57	8.68	-0.33
76.78	16.97	9.43	-0.61
76.82	18.21	7.1	-0.16
76.86	18.3	5.94	0.46
76.9	19.71	2.48	1.35
76.94	18.44	2.24	1.32
76.98	15.6	1.42	1.17
77.02	16.93	-0.14	-1.67
77.06	16.54	-0.83	-2.48
77.1	18.81	0.63	-2
77.14	21.86	1.56	-4.81
77.18	24.12	-2.46	-1.32
77.22	27.43	-1.33	3.39
77.26	26.29	-1.49	3.13
77.3	26.34	-3.41	4.87
77.34	26.32	-2.18	1.62
77.38	27.08	-3.84	0.39
77.42	23.94	-10.51	4.91
77.46	23.38	-8.25	2.03
77.5	22.74	-8.04	-2.64
77.54	22.25	-7.16	-2.84
77.58	21.48	-4.65	-1.59
77.62	23.77	-6.83	-0.53
77.66	22.86	-2.7	2.27
77.7	26.48	-1.84	0.54
77.74	21.96	-2.82	0.4
77.78	18.53	2.07	2.46
77.82	23.47	3.28	5.34
77.86	20.96	3.94	4.17
77.9	19.71	2.92	3.51
77.94	19.96	2.86	3.95
77.98	22.45	2.98	3.58
78.02	20.7	1.37	5.39
78.06	20.92	1.2	4.33
78.1	22.8	2.07	3.64
78.14	25.21	4.28	0.09
78.18	21.98	2.51	2.19
78.22	24.1	3.6	-0.5
78.26	21.74	3.37	1.73
78.3	19.6	-4.92	6.74
78.34	19.93	-6.74	5.04
78.38	21.84	-6.87	4.27
78.42	22.15	-0.4	2.01
78.46	19.37	-2.21	4.33
78.5	23.47	-3.97	4.47
78.54	23.49	-2.94	3.32
78.58	21.74	-2.85	5.38
78.62	21.16	-1.73	1.25
78.66	19.96	-1.42	0.81
78.7	23.66	-1.15	-2.17
78.74	22.09	-4.08	-4.18
78.78	20.99	-2.4684	-1.0229
78.82	20.54	-2.4178	-1.2091
78.86	20.047	-2.3803	-1.3339
78.9	19.67	-5.41	-1.06
78.94	18.85	-5.1	-3.67
78.98	14.62	-1.5	-5.19
79.02	15.66	-1.66	-6.42
79.06	17.281	-2.2931	-1.1639
79.1	16.737	-2.2769	-0.99653
79.14	18.29	-1.21	4.98
79.18	19.23	-2.92	2.81
79.22	18.55	-1.28	1.87
79.26	18.96	-2.49	1.67
79.3	16.08	-2.79	1.51
79.34	14.07	-4.12	-0.71
79.38	10.19	-1.37	-1.53
79.42	8.54	0.3	0.32
79.46	11.67	0.48	0.68
79.5	11.44	2.85	3.3
79.54	16.85	-2.35	1.81
79.58	19.13	-4.66	3
79.62	18.62	-1.15	4.01
79.66	16.59	0.43	2.69
79.7	18.03	0.38	2.85
79.74	20.13	-0.67	2.75
79.78	21.03	0.49	3.1
79.82	20.83	-2.45	1.62
79.86	18.93	0.74	1.71
79.9	18.85	-4.6	6.29
79.94	19.9	-5.27	6.08
79.98	21.17	-3.73	7.54
[truncated: 1,101 more rows]
