# Supplementary material for: Mean flow and turbulence structure over exposed roots on a forested floodplain: Insights from a controlled laboratory experiment
Source: PLoS One. 2020 Feb 26;15(2):e0229306. doi: 10.1371/journal.pone.0229306 (PMC7043746; doi:10.1371/journal.pone.0229306)
Supplement: S1 File — (ZIP) [file pone.0229306.s001.zip › data_and_scripts/velocity_data/t21_061_replaced.csv]

0.02	25.58	-11.24	7.64
0.06	28.67	-9.12	7.38
0.1	29.15	-6.68	5.78
0.14	30.26	-7.3	3.21
0.18	28.7	-5.42	1.31
0.22	26.45	-5.55	0.45
0.26	24.58	-4.21	3.73
0.3	24.2	-2.32	6.23
0.34	25.32	-4.68	3.89
0.38	21.3	-2.47	6.73
0.42	22.67	-2.6	5.09
0.46	21.48	-6.83	5.45
0.5	20.07	-10.1	5.96
0.54	23.93	-4.92	2.86
0.58	23.68	-0.74	3.6
0.62	24.26	-1.88	4.68
0.66	23	-5.61	4.47
0.7	25.27	-2.67	5.24
0.74	23.94	-2	3.77
0.78	26.59	1.22	1.31
0.82	23.12	5.2	-0.72
0.86	27.43	3.1	-2.08
0.9	25.02	3.98	-0.88
0.94	24.14	2.23	1.03
0.98	23.98	5	-1.32
1.02	23.44	3.8	-0.51
1.06	22.43	3.67	-1.53
1.1	19.78	5.03	1.04
1.14	18.69	3.82	2.83
1.18	15.9	3.32	1.8
1.22	17.06	4.06	-0.8
1.26	18.57	1.08	-3.78
1.3	17.96	1.06	-3.76
1.34	16.5	0.71	-2.9
1.38	18.51	-0.23	-1.44
1.42	16.08	-1.3	-2.59
1.46	19.9	-1.92	-2.29
1.5	20.16	-2.15	2.42
1.54	21.28	0.12	2.53
1.58	22.39	0.25	-1.56
1.62	19.49	1.4	-1.82
1.66	19.58	-0.82	-2.58
1.7	18.34	-0.84	-2.92
1.74	17.72	-1.72	-0.77
1.78	17.74	-2.44	2.93
1.82	19.95	-2.87	3.59
1.86	18.41	-3.42	2.22
1.9	19.62	-1.23	0.37
1.94	24.65	-3.49	2.41
1.98	25.12	-3.72	2.26
2.02	24.94	-6.26	4.22
2.06	25.31	-4.86	5.31
2.1	23.15	-5.47	6.02
2.14	22.16	-6.53	7.31
2.18	24.58	-5.65	5.26
2.22	23.68	-2.68	2.42
2.26	22.83	-0.77	1.98
2.3	22.2	-2.35	3.35
2.34	22.14	-1.58	4.04
2.38	21.73	-3.33	5.19
2.42	19.48	-2.93	6.81
2.46	19.72	1.01	6.21
2.5	20.5	8.02	-0.44
2.54	21.1	5.68	-0.11
2.58	21.92	4.74	-1.47
2.62	22.2	3.53	-1.4
2.66	20	0.08	0.77
2.7	22.2	-0.57	2.6
2.74	23.29	6.37	0.06
2.78	21.14	4.63	1.01
2.82	18.9	4.53	0.95
2.86	20.85	1.88	0.55
2.9	22.48	1.78	3.21
2.94	20.49	4.31	3.34
2.98	18.42	-1.42	6.52
3.02	17.88	-3.48	5.55
3.06	18.99	-5.94	3.31
3.1	17.51	-6.24	2.71
3.14	16.75	-1.51	4.03
3.18	17.02	-1.81	1.05
3.22	18.21	-2.78	2.87
3.26	18.83	2.29	0.73
3.3	20.46	2.38	2.99
3.34	18.07	1.89	2.92
3.38	20.29	-0.03	2.81
3.42	18.26	1.21	1.13
3.46	20.12	-1.08	1.47
3.5	19.29	-0.66	1.59
3.54	20.05	-1.91	2.08
3.58	19.2	-5.64	2.89
3.62	19.86	-4.21	1.99
3.66	19.52	-2.55	1.17
3.7	19.58	0.7	1.06
3.74	17.62	0.39	0.1
3.78	19.31	-1.3	-1.21
3.82	16.55	-4.03	-0.67
3.86	19.39	-3.4	-0.29
3.9	16.66	-3.53	0.16
3.94	16.97	-2.99	2.14
3.98	17.55	-0.28	-0.53
4.02	17.41	-0.56	0.01
4.06	16.6	-1.87	1.43
4.1	18.46	-3.27	0.55
4.14	19.44	-3.88	0.7
4.18	18.93	-1.47	1.3
4.22	18.14	-0.71	1.63
4.26	17.38	-6.56	4.84
4.3	18.67	-5.13	5.05
4.34	16.1	-1.52	7.14
4.38	18.74	-2.38	6.29
4.42	22.92	-2.05	5.17
4.46	22.25	-4	1.55
4.5	19.9	-4.64	-2
4.54	20.29	-4.13	-1.79
4.58	21.16	-3.83	-1.56
4.62	22.05	-3.49	-1.32
4.66	22.9	-6.25	-1.41
4.7	20.39	-4.6	-1.53
4.74	19.2	-4	0.43
4.78	19.11	-2.08	-1.42
4.82	18.08	-3.32	-4.39
4.86	19.46	-4.19	-4.58
4.9	20.32	-4.83	-1.49
4.94	18.49	-2.87	-2.39
4.98	18.11	0.34	-3.96
5.02	18.92	0.17	-1.86
5.06	18.79	-1.48	-2.28
5.1	20.43	-3.6	-2.5
5.14	23.49	-1.29	-2.79
5.18	26.05	-0.92	-4.92
5.22	23.91	1.04	-4.86
5.26	24.96	-0.09	-0.16
5.3	26.8	-3.28	-1.97
5.34	28.41	-3.4	-3.7
5.38	29.09	-1.53	-6.31
5.42	26.52	-7.62	-4.48
5.46	25.283	-1.6527	-1.8971
5.5	27.15	-1.96	3.34
5.54	23.946	-0.72176	-1.3091
5.58	18.45	-2.52	0.71
5.62	20.41	-4.6	2.44
5.66	19.37	1.16	1
5.7	24.27	3.92	-1.15
5.74	19.64	5.06	-3.25
5.78	20.54	6.2	-0.62
5.82	21.89	1.89	1.93
5.86	20.01	-1.61	2.14
5.9	17.97	2.52	0.67
5.94	15.8	0.01	3.8
5.98	16.97	3.01	2.96
6.02	23.22	-1.69	4.38
6.06	17.97	-0.81	4.41
6.1	17.19	0.24	4.48
6.14	17.02	-1.06	4.99
6.18	18.62	-1.41	4.58
6.22	18.71	0.46	4.54
6.26	17.23	6.28	5.99
6.3	16.23	5.4	7.44
6.34	13.2	6.14	7.49
6.38	13.36	4.14	7.52
6.42	15.47	-0.32	7.49
6.46	17.79	-3.48	5.36
6.5	18.89	-2.13	6.89
6.54	17.98	0.53	7.64
6.58	17.29	-1.99	7.44
6.62	14.97	-4.31	5.76
6.66	18.42	-3.28	4.97
6.7	14.98	-3.83	-2.73
6.74	16.17	1.72	-2.28
6.78	18.6	1.32	-2.61
6.82	20.28	0.85	-2.02
6.86	19.2	0.62	-1.79
6.9	17	0.05	-0.39
6.94	18.92	-1.06	-1.07
6.98	18.93	-3.3	0.52
7.02	19.01	-2.53	0.03
7.06	19.86	-3.04	-0.41
7.1	19.81	-2.73	-1.81
7.14	21.28	-1.66	-0.78
7.18	19.35	0.38	-0.74
7.22	18.94	0.62	-0.18
7.26	15.68	-0.74	-1.15
7.3	17.08	0.17	1.47
7.34	17.62	-3.33	5.64
7.38	20.75	-3.92	4.77
7.42	20.87	-6.83	4.76
7.46	22.65	-8.99	4.38
7.5	24.77	-4.55	-1.09
7.54	21.86	-3.72	-3.69
7.58	20.45	-4.06	-3.37
7.62	20.81	-4.34	-4.95
7.66	22.09	-4	-4.77
7.7	19.39	-4.76	-3.17
7.74	16.91	-7.03	-1.1
7.78	19.03	-5.16	1.62
7.82	21.65	-2.49	2.65
7.86	19.56	-3.55	3.64
7.9	18.88	-6.1	5.04
7.94	17.61	-5.15	4.35
7.98	17.09	-4.23	3.27
8.02	15.8	-1.29	1.13
8.06	17.92	-1.05	3.52
8.1	16.08	-2.78	4.01
8.14	17.59	-1.88	3.08
8.18	18.76	-2.02	1.58
8.22	19.61	-4.58	2.1
8.26	17.71	-1.86	4.01
8.3	21.17	-1.53	3.83
8.34	17.67	0.09	3.89
8.38	16.91	-0.1	5.38
8.42	14.99	0.94	4.95
8.46	13.97	-2.77	5.41
8.5	18.653	-2.713	6.089
8.54	23.29	-2.23	7.76
8.58	22.3	-4.04	6.36
8.62	21.59	-4.58	7.11
8.66	17.49	-4.54	7.69
8.7	17.94	-4.84	7.2
8.74	18.56	-3.37	6.74
8.78	19.33	-6.31	3.92
8.82	16.77	-6.96	3.48
8.86	17.48	-6.39	6.87
8.9	19.24	-10.78	5.53
8.94	22.15	-5.22	3.56
8.98	19.98	-3.6	0.8
9.02	21.63	-1.07	0.24
9.06	19.28	-7.7	1.43
9.1	21.04	-7.38	-1.03
9.14	20.67	-6.33	0.11
9.18	19.47	-7.26	1.2
9.22	20.88	-3.99	3.26
9.26	22.24	-5.91	0.26
9.3	22.56	0.2	-0.62
9.34	24.69	2.82	3.49
9.38	23.97	8.26	-4.62
9.42	24	3.68	-3.75
9.46	21.22	3.77	-3.56
9.5	18.95	4.41	-3.49
9.54	21.04	3.62	-3.31
9.58	24.3	1.97	-3.18
9.62	23.9	4.8	1.06
9.66	25.93	4.56	-0.09
9.7	23.86	2.1	-0.3
9.74	23.42	1.13	-0.56
9.78	24.84	-1.79	-0.38
9.82	25.03	-0.54	2.03
9.86	21.32	-2.46	3.09
9.9	20.71	-3.2	4.55
9.94	22.09	0.17	2.79
9.98	20.95	1.63	2.5
10.02	21.82	2.02	1.26
10.06	18.39	1.09	1.68
10.1	17.22	-0.35	4.63
10.14	18.17	-0.74	3.45
10.18	18.93	-1.6	1.4
10.22	19.95	2.74	-0.09
10.26	18.26	0.02	1.66
10.3	14.96	-4.98	2.82
10.34	17.35	-5.23	2.29
10.38	17.88	-2.21	2.55
10.42	18.63	-1.12	5.29
10.46	22.01	-4.05	4.55
10.5	25.56	-6.17	3.97
10.54	22.15	-8.37	2.01
10.58	20.12	-2.88	5.87
10.62	21.32	0.63	5.41
10.66	21.47	0.29	4.09
10.7	24.7	0.75	2.13
10.74	22.6	-3.02	2.16
10.78	21.35	-4.92	3.83
10.82	22.14	-3.11	4.47
10.86	21.94	-2.89	3.2
10.9	22.07	-4.86	0.37
10.94	19.52	-5.72	0.03
10.98	23.44	-8.96	1.77
11.02	24.5	-8.58	3.24
11.06	25.96	-9.47	4.66
11.1	25.18	-6.11	3.67
11.14	22.91	-4.4	3.4
11.18	24.33	-4.88	4.37
11.22	23.82	-2.81	4.36
11.26	24.22	-2.53	1.76
11.3	23.03	-1.35	-1.46
11.34	23.12	0.58	0.1
11.38	24.34	-1.89	-0.3
11.42	25.99	-0.41	0.49
11.46	25.11	-2.16	0.79
11.5	25.11	2.6	-3.15
11.54	23.94	4.01	-3.53
11.58	22.45	4.06	-1.31
11.62	22.55	1.06	-1.31
11.66	20.22	3.08	-0.91
11.7	20.69	4.28	-0.24
11.74	20.25	1.99	-1.72
11.78	19.66	2.78	-3.01
11.82	18.32	2.53	-2.11
11.86	14.32	0.67	0.88
11.9	14.86	-2.69	1.08
11.94	14	-3.07	0.37
11.98	17.31	-3.68	3.01
12.02	17.2	-3.11	1.78
12.06	18.11	-4.96	4.33
12.1	18.97	-3	2.35
12.14	16.7	-0.85	6.2
12.18	16.83	-0.03	5.12
12.22	15.33	-0.21	4.47
12.26	15.76	0.74	3.33
12.3	18.35	0.49	1.32
12.34	18.71	1.13	1.52
12.38	23.73	0.4	2.54
12.42	24.09	1.02	-0.57
12.46	22.59	2.67	-2.59
12.5	23.79	2.42	0.73
12.54	22.14	0.11	1.4
12.58	21.82	-1.67	2.3
12.62	21.43	-3.08	2.06
12.66	23.58	-3.99	1.44
12.7	23.01	-2.65	-0.52
12.74	22.71	-4.12	0.69
12.78	19.92	-4.45	-0.53
12.82	18.06	-3.56	-2.64
12.86	17.41	-0.97	-1.67
12.9	18.2	-0.47	1.23
12.94	16.87	0.45	1.31
12.98	17.32	-2.03	1.86
13.02	18.93	-0.33	-0.43
13.06	22.23	-1.56	3.07
13.1	21.24	-0.29	1.6
13.14	22.31	-1.64	1.44
13.18	27.63	-4.8	-0.27
13.22	25.83	-6.42	0.43
13.26	28.41	-4.47	0.2
13.3	29.95	-0.62	-0.94
13.34	26.21	-7.53	3.39
13.38	22.92	-8	7.14
13.42	24.43	-6.27	7.62
13.46	22.33	-3.96	8.92
13.5	18.03	3.45	5.41
13.54	13.49	2.34	5.18
13.58	13.3	1.55	3.88
13.62	15.98	4.12	0.64
13.66	16.23	-0.47	0.93
13.7	15.52	-0.58	-1.29
13.74	14.82	-0.09	-0.68
13.78	12.91	0.28	-1.97
13.82	13.79	0.26	-2.26
13.86	12.03	-0.18	2.86
13.9	13.56	-2.72	4
13.94	16.45	-1.46	1.11
13.98	19.57	-1.58	3.82
14.02	19.14	1.92	2.8
14.06	21.95	-0.1	2.82
14.1	23.29	-0.35	3.01
14.14	25.77	-3.99	3.07
14.18	23.81	-5.42	4.15
14.22	23.68	-6.42	2.63
14.26	21.38	-0.93	2.54
14.3	21.851	-2.8408	2.7438
14.34	20.84	-1.93	2.64
14.38	21.1	-5.37	2.38
14.42	21.06	-4.66	3.5
14.46	18.38	-1.94	2.16
14.5	14.37	-0.61	-0.21
14.54	16.75	-0.03	0.55
14.58	15.8	-0.36	1.22
14.62	17	-2.87	2.37
14.66	15.04	-2.36	2.22
14.7	17.87	-1.69	3.26
14.74	13.2	-0.86	2.28
14.78	14.75	-1.79	2.07
14.82	13.74	-2.06	4.48
14.86	15.2	-2.86	5.45
14.9	19.15	-4.5	5.92
14.94	21.96	-2.85	5.36
14.98	21.82	-3.83	5.31
15.02	22.8	-5.36	6.95
15.06	21.81	-6.81	7.75
15.1	24.2	-6.8	6.02
15.14	24.48	-5.63	4.97
15.18	22.41	-5.47	4.01
15.22	23.1	-4.9	0.65
15.26	24.19	-4.4	0.32
15.3	24	-4.19	0.61
15.34	22.47	-4.89	-0.87
15.38	25.94	0.39	0.9
15.42	22.08	1.28	2.65
15.46	26.65	-3.35	4.72
15.5	28.04	-8.79	2.76
15.54	27.142	-7.3705	1.7551
15.58	28.97	-15.26	1.67
15.62	29.21	-9.34	0.76
15.66	27.19	-10.88	4.86
15.7	31.6	-11.83	3.89
15.74	27.99	-10.58	3.92
15.78	27.98	-11.81	4.28
15.82	27.31	-9.37	1.99
15.86	29.53	-9.46	3.64
15.9	26.913	-9.2524	2.8823
15.94	26.653	-9.1936	3.0203
15.98	24.88	-8.64	3.27
16.02	25.84	-11.1	-0.63
16.06	24.16	-8.21	-0.17
16.1	24.02	-8.57	1.36
16.14	23.23	-4.19	4.24
16.18	25.9	-2.59	3.8
16.22	21.45	0.94	1.34
16.26	20.89	-7.1	7.05
16.3	21.73	-2.24	3.65
16.34	22.08	-3.32	2.2
16.38	22.21	-3.58	1.98
16.42	21.48	-4.35	1.7
16.46	24.96	-5.07	4.14
16.5	28	-3	0.56
16.54	24.58	-2.83	0.38
16.58	27.12	-0.17	1.16
16.62	23.95	2.12	1.52
16.66	24.21	3.68	2.08
16.7	22.56	1.68	5.49
16.74	22.39	2.12	4.66
16.78	20.46	3.64	2.02
16.82	21.8	0.49	0.2
16.86	20.06	-0.34	-0.3
16.9	21.12	2.85	2.25
16.94	24.01	-0.68	2.27
16.98	24.88	1.79	1.34
17.02	25.08	-2.26	0.25
17.06	24.99	-4.27	0.46
17.1	23.79	-6.2	-0.78
17.14	24.72	-4.64	-1.34
17.18	23.45	-2.42	-2.31
17.22	23.77	-3.88	-2.52
17.26	24.21	-2.79	-0.15
17.3	24.6	-4.92	-0.24
17.34	23.29	-2.35	2.25
17.38	21.29	-1.7	2.16
17.42	21.41	1.05	3.36
17.46	23.34	4.2	2.04
17.5	22.01	1.6	2.67
17.54	23.89	4.25	-1.67
17.58	20.63	7.78	-4.92
17.62	20.98	5.18	-3.66
17.66	21.45	4.21	-3.68
17.7	20.48	3.35	-2.87
17.74	20.3	6.02	-2.94
17.78	18.88	5.9	-2.79
17.82	18.75	2.34	-2.56
17.86	19.85	-1.39	-4.48
17.9	22.44	2.78	-1.74
17.94	25.2	2.45	-3.23
17.98	20.92	2.69	-2.67
18.02	19.43	5.59	-0.44
18.06	20.174	-1.805	-2.493
18.1	19.83	-2.6105	-2.3643
18.14	20.64	-8.52	-4.31
18.18	21.4	-5.28	-5.61
18.22	20.54	-5.04	-5
18.26	18.31	-6.53	-2.19
18.3	14.84	-6.04	2.11
18.34	15.68	-3.99	1.78
18.38	15.22	-5.26	-0.18
18.42	14.85	-2.27	-0.15
18.46	17.82	1.74	-0.59
18.5	15.91	0.72	-1.18
18.54	16	1.66	-0.66
18.58	15.44	-0.89	0.29
18.62	16.99	-1.66	0.29
18.66	17.79	-3.2	0.08
18.7	19.15	-6.24	2.88
18.74	18.53	-5.49	3.24
18.78	19.9	-3.08	3.39
18.82	20.34	-3.14	2.54
18.86	24.48	-3.16	4.24
18.9	19.09	-6.61	4.1
18.94	20.25	-6.6	4.23
18.98	22.08	-6.67	4.39
19.02	22.2	-8.32	2.75
19.06	21.89	-10.49	2.78
19.1	21.59	-12.34	1.16
19.14	21.16	-9.43	0.61
19.18	23.7	-5.65	-0.46
19.22	28.92	-1.2	-2.45
19.26	28.71	-0.91	-4.89
19.3	29.97	1.1	-5.98
19.34	24	-0.75	-7.78
19.38	23.67	-1.99	-6.36
19.42	22.66	-2.5	-4.19
19.46	21.36	1.79	-5.91
19.5	19.34	2.32	-4.37
19.54	20.23	0.45	-1.15
19.58	19.97	-4.05	2.52
19.62	19.64	-2.57	2.01
19.66	18.3	1.66	2.45
19.7	17.53	-0.43	0.14
19.74	16.39	2.02	-1.6
19.78	16.74	2.3	0.38
19.82	18.23	3.14	1.53
19.86	20.07	4.45	0.17
19.9	18.35	-2.24	1.92
19.94	18.44	-4.18	1.69
19.98	18.02	-4.31	1.86
20.02	22.97	-3.88	4.25
20.06	24.92	-3.6	2.9
20.1	23.62	-0.75	1.67
20.14	21.18	-1.09	1.34
20.18	22.45	-0.2	-1.91
20.22	23.14	3.68	-2.72
20.26	28.89	2.76	-1.97
20.3	26.93	3.62	0.84
20.34	24.2	4.48	0.56
20.38	22.68	-2.1	-0.77
20.42	21.74	-1.7	1.61
20.46	24.1	3.92	1.83
20.5	25.47	1.81	-0.54
20.54	25.73	-0.39	-1.59
20.58	25.95	-1.61	-0.37
20.62	27.04	-2.5	-0.12
20.66	27.51	-2.92	2.5
20.7	24.09	-2.52	4.25
20.74	29.09	-8.3	2.28
20.78	27.82	-7.71	-0.41
20.82	25.72	-6.19	-0.88
20.86	26.43	-3.7	-1.16
20.9	24.99	-5.44	0
20.94	26.22	-8.25	1
20.98	26.12	-9.05	2.24
21.02	28.32	-9.13	2.95
21.06	30.23	-11.83	4.77
21.1	30.21	-10.15	4.8
21.14	31.14	-10.48	5.98
21.18	30.93	-10.32	7.29
21.22	29.44	-5.48	6.06
21.26	27.33	-2.3	5.37
21.3	25.99	-3.93	5.08
21.34	29.51	-9.05	2.52
21.38	22.21	-10.33	0.84
21.42	23.25	-4.22	6.29
21.46	25.02	-3.47	5.5
21.5	23.97	-2.56	5.22
21.54	20.84	-3.12	5.12
21.58	22.12	-2.46	4.65
21.62	24.59	0.47	2.6
21.66	23.13	0.92	4.17
21.7	19.55	-0.55	4.94
21.74	18.06	-2.19	6.96
21.78	17.23	-2.87	8.06
21.82	18.03	-5.13	3.89
21.86	19.31	-0.31	1.57
21.9	22.65	-0.68	-0.26
21.94	19.82	-2.55	-0.16
21.98	22.45	1.72	2.86
22.02	22.23	-0.08	1.25
22.06	24.7	4.5	1.85
22.1	21.16	1.2	1.02
22.14	19.26	-3.87	-0.77
22.18	16.21	-5.31	-2.05
22.22	17.06	-3.52	-1.41
22.26	14.59	-8.26	1.49
22.3	18.76	-6.82	4.44
22.34	17.66	-3.2	3.65
22.38	19.93	-5.05	-0.27
22.42	17.02	-4.86	-1.97
22.46	19.37	-6.16	1.08
22.5	21.69	-10.05	0.93
22.54	25.45	-10.91	-2.02
22.58	20.524	-3.7605	0.44794
22.62	20.909	-2.7541	0.31743
22.66	21.264	-1.7514	0.18861
22.7	20.87	1.78	1.3
22.74	21.6	1.63	1.02
22.78	20.7	2.58	-1
22.82	20.4	1.22	0.76
22.86	20.31	0.73	2.38
22.9	21.82	0.36	-0.24
22.94	21.48	1.46	-0.04
22.98	23.47	-0.36	-2.04
23.02	22.73	0.84	-2.05
23.06	18.41	-0.8	0.92
23.1	17.94	-4.63	1.14
23.14	18.7	-7.24	2.73
23.18	18.67	-4.9	3.24
23.22	18.53	-5.89	3.8
23.26	23.32	-7.51	4.08
23.3	20.92	-7.28	9
23.34	19.58	-10.86	7.94
23.38	19.98	-7.71	10.18
23.42	16.3	-6.44	11.1
23.46	17.127	-4.6562	7.4255
23.5	16.71	1.9	6.96
23.54	14.69	3.09	5.78
23.58	14.38	1.74	4.58
23.62	14.79	-3.54	4.19
23.66	16.45	-6.37	5.13
23.7	21.78	-1.97	5.05
23.74	24.47	-2.1	3.16
23.78	26.18	1.24	0.62
23.82	26.52	-1.03	2.2
23.86	28.35	-1.98	1.09
23.9	27.86	-0.66	0.74
23.94	31.24	0.36	-2.58
23.98	29.07	-0.62	-5.23
24.02	29.74	0.08	-5.52
24.06	27.29	0.02	-3.4
24.1	26.02	1.52	-4.69
24.14	24.35	3.44	-4.43
24.18	22.42	1.45	-4.8
24.22	20.37	0.36	-3.63
24.26	20.76	-2.13	-1.92
24.3	18.69	-4.07	-0.03
24.34	20.46	-3.52	0.91
24.38	20.79	-2.38	-0.41
24.42	21.95	-1.04	-0.56
24.46	20.76	-2.23	1.26
24.5	22.06	-2.12	-2.32
24.54	22.5	-5.61	0.86
24.58	22.53	-7.24	4.71
24.62	23.07	-7.29	3.89
24.66	21.06	-4.07	3.49
24.7	19.86	-6.78	3.13
24.74	20.55	-1.79	3.28
24.78	20.36	-3.22	4.63
24.82	18.56	-4.37	5.06
24.86	20.66	-6.01	4.52
24.9	21.91	-5.42	2.34
24.94	22.65	-4.3	3.42
24.98	21.53	-3.96	5
25.02	20.84	-6.76	3.36
25.06	21.36	-7.78	1.32
25.1	20.78	-5.45	0.14
25.14	19.99	-5.24	1.05
25.18	19.5	-4.74	0.87
25.22	19.33	-6.13	0.83
25.26	20.75	-3.67	1.26
25.3	22.94	-4.28	1.73
25.34	24.72	-7.7	2.54
25.38	23.44	-8.41	0.38
25.42	22.88	-8.35	0.53
25.46	21.51	-6.21	0.49
25.5	20.7	-7.67	4.55
25.54	20.71	-5.28	6.16
25.58	22.15	-4.48	5.1
25.62	19.75	-1.57	5.4
25.66	17.24	-0.09	0.98
25.7	15.36	6.51	-1.4
25.74	19.6	4.38	-2.15
25.78	20.69	1.55	-3.41
25.82	21.42	-0.61	-2.32
25.86	20.51	1.6	-4.19
25.9	19.28	0.81	-3.16
25.94	15.89	0.09	-0.61
25.98	19.08	-1.34	1.17
26.02	22.68	-2.02	-1.19
26.06	25.04	-0.53	-2.69
26.1	23.72	-4.66	-1.29
26.14	28.56	-1.79	0.23
26.18	29.49	1.86	0.23
26.22	27.06	5.18	0.18
26.26	24.6	1.66	0.07
26.3	26.38	4.82	-1
26.34	25.9	5.56	-2.94
26.38	22.7	2.51	-4.2
26.42	20.86	-1.05	-2.64
26.46	19.75	-6.37	2.59
26.5	20.78	-8.64	1.78
26.54	26.92	-4.8	3.39
26.58	26.51	-4.25	1.93
26.62	27.36	0.96	1.13
26.66	24.1	2.37	-0.25
26.7	26.02	4.14	1.72
26.74	30.34	9.43	-1.95
26.78	25.89	9.38	-5.23
26.82	26.92	7.43	-3.43
26.86	27.05	6.56	-2.08
26.9	29.35	5.52	0.11
26.94	30.85	5.54	-1.52
26.98	29.06	5.47	-2.53
27.02	29.267	5.5749	-0.95177
27.06	29.395	4.8896	-0.45953
27.1	29.49	4.1196	0.077354
27.14	29.552	3.2969	0.6399
27.18	29.58	2.4534	1.2091
27.22	31.48	-3.31	3.75
27.26	31.9	0.45	3.54
27.3	33.17	0	3.36
27.34	29.18	-4.39	2.45
27.38	26	0.58	2.6
27.42	24.02	0.12	3.15
27.46	25.26	0.6	3.89
27.5	28.38	3.66	1.66
27.54	30.41	0.57	4.22
27.58	28.68	0.99	2.75
27.62	29.72	1.37	2.4
27.66	25.52	-2.77	2.72
27.7	22.36	-0.24	4
27.74	23.4	0.57	3.01
27.78	23.32	2.51	0.54
27.82	18.58	0.53	3.69
27.86	17.01	-0.3	0.2
27.9	16.33	-4.83	-1.76
27.94	19.46	-2.26	0.71
27.98	18.73	-9.03	1.05
28.02	18.91	-6.6	-1.29
28.06	18.81	-6.81	1.48
28.1	16.62	-8.49	3
28.14	17.56	-8.05	3.25
28.18	16.72	-6.83	1.47
28.22	20.05	-5.2	1.16
28.26	19.78	-4.11	-0.42
28.3	21.62	-3.16	0.91
28.34	17.63	-4	0.32
28.38	17.73	-4.36	2.07
28.42	19.17	-4.14	0.73
28.46	18.23	-3.93	1.39
28.5	16.55	-4.69	1.07
28.54	18.14	-3.61	0.69
28.58	18.79	-4.1	-0.36
28.62	20.68	-3.36	0.94
28.66	19.83	-3.9	-0.12
28.7	19.59	-2.08	-1.76
28.74	18.48	0.14	-2.37
28.78	20.19	2.72	-0.75
28.82	22.14	1.89	-0.27
28.86	19.42	5.28	-0.4
28.9	17.33	-0.44	1.25
28.94	19.63	-0.97	3.19
28.98	21.6	-5.55	2.78
29.02	21.28	-3.56	5.54
29.06	16.91	-3.78	4.2
29.1	17.14	1.36	4.77
29.14	17.77	-0.23	3.84
29.18	18.36	-4.82	2.85
29.22	20.56	-4.78	1.42
29.26	20.1	-3.93	3.23
29.3	23.5	-2.99	5.28
29.34	20.63	-2.44	4.79
29.38	21.37	-1.38	3.94
29.42	21.06	0.75	3.83
29.46	22.14	-6.15	4.69
29.5	21.25	-5.36	7.81
29.54	20.47	-3.07	8.75
29.58	22.3	-2.61	7.66
29.62	25.46	-4.81	9.5
29.66	28.06	2.86	5.73
29.7	23.206	-2.5068	7.6609
29.74	23.95	1.01	5.6
29.78	22.34	-5.16	6.56
29.82	21.22	-0.37	6.6
29.86	21.86	-2.7	7.8
29.9	22.75	-2.42	6.7
29.94	22.88	-5.67	8.09
29.98	21.16	-6.01	8.63
30.02	21.83	-4.4	8.29
30.06	23.53	-4.57	8.02
30.1	23.85	-0.56	6.31
30.14	22.07	-0.27	4.26
30.18	18.72	-3.78	3.88
30.22	21.98	-5.01	5.58
30.26	22.32	-4.27	4.54
30.3	23.56	-0.41	2.98
30.34	22.05	-3.69	2.95
30.38	20.36	-4.34	2.22
30.42	22.58	1.74	0.64
30.46	19.88	1.2	-2.89
30.5	20.11	4.18	-5.14
30.54	21.74	0.87	-3.25
30.58	22.48	1.72	0.09
30.62	23.24	-1.58	1.07
30.66	21.34	-2.63	-0.02
30.7	22.73	-1.02	2.69
30.74	19.611	0.16194	-0.0038185
30.78	19.418	-0.0358	0.3157
30.82	17.58	0.6	-2.67
30.86	18.81	-2.41	0.73
30.9	17.4	0.4	2.09
30.94	17.53	-1.86	3.15
30.98	18.79	-1.98	4.33
31.02	15.89	-0.82	5.12
31.06	15.86	-0.24	4.32
31.1	16.63	-0.86	3.46
31.14	18.744	-2.264	3.7832
31.18	18.808	-2.3986	4.0295
31.22	18.905	-2.478	4.2071
31.26	20.28	-0.65	2.23
31.3	20.29	-1.99	2.37
31.34	22.29	-6.47	4.47
31.38	22.73	-4.37	4.81
31.42	22.39	-3.07	5.49
31.46	20.98	2.15	1.28
31.5	21.31	1.07	0.62
31.54	19.17	-1.21	1.98
31.58	16.88	2.43	1.08
31.62	21.44	0.16	-2.38
31.66	21.85	3.77	-0.65
31.7	24.55	3.27	-0.9
31.74	24.14	6.59	-4.43
31.78	26.87	11.84	-3.87
31.82	23.6	8.13	-7.59
31.86	22.57	6.58	-6.78
31.9	21.96	4.48	-5.04
31.94	21.3	3.37	-3.56
31.98	19.71	7.6	-1.29
32.02	17.35	7.44	-2.08
32.06	17.61	6.68	-4.04
32.1	19	4.8	-2.32
32.14	19.16	5.7	-0.91
32.18	20.87	-0.13	3.9
32.22	20.73	0.89	3.57
32.26	17.42	0.08	2.53
32.3	18.38	3.13	1.44
32.34	19.64	0.33	2.72
32.38	17.12	-1.76	1.24
32.42	16.28	-2.52	-1.34
32.46	19.58	-4.57	-2.87
32.5	20.4	-6.66	-2.43
32.54	20.4	-5.13	-1.99
32.58	20.19	-4.05	-2.55
32.62	18.53	-4.36	0.67
32.66	17.85	-2.27	1.66
32.7	18.37	0.05	0.27
32.74	17.08	0.55	2.92
32.78	21.48	-1.14	4.77
32.82	21.34	-1.76	5.4
32.86	23.1	-3.05	1.95
32.9	20.1	-0.86	2.51
32.94	18.96	-0.3	2.23
32.98	15.54	2.1	3.4
33.02	17.65	-0.12	2.72
33.06	18.9	-1.88	2.76
33.1	22.26	-0.5	-0.77
33.14	16.953	0.66137	1.2579
33.18	18.24	0.07	-4.66
33.22	14.9	4.79	-2.44
33.26	13.88	0.59	0.08
33.3	14.28	1.37	0.12
33.34	15.33	1.85	-1.73
33.38	16.27	2.39	0.43
33.42	16.21	-0.4	0.91
33.46	12.37	0.13	1.36
33.5	9.86	-3.37	3.08
33.54	14.822	-0.38775	-1.7542
33.58	14.714	-0.50418	-2.0725
33.62	14.631	-0.60669	-2.3857
33.66	14.575	-0.69126	-2.6918
33.7	14.548	-0.7539	-2.9887
33.74	14.551	-0.7906	-3.2744
33.78	14.587	-0.79734	-3.5467
33.82	14.656	-0.77013	-3.8037
33.86	14.76	-0.70496	-4.0433
33.9	14.901	-0.59783	-4.2635
33.94	16.34	1.15	-6.48
33.98	16.15	0.21	-4.86
34.02	13.4	-0.68	-3.19
34.06	15.17	-1.22	-2.92
34.1	18.88	-0.09	-5.11
34.14	18.94	-0.34	-7.47
34.18	17.82	0.7	-6.11
34.22	20.98	3.6	-5.64
34.26	19.99	4.15	-6.08
34.3	17.24	2.9	-5.49
34.34	16.74	6.46	-6.03
34.38	17.5	4.63	-1
34.42	19.35	1.63	-3.06
34.46	18.51	-1.99	-5.79
34.5	19.34	-1.4	-7.32
34.54	15.22	4.16	-5.69
34.58	18.02	0.95	-6.28
34.62	15.633	-0.95168	-3.9987
34.66	10.85	-6.85	-1.44
34.7	11.21	-7.78	-3.25
34.74	16.74	-1.9	-1.82
34.78	14.37	0.81	-4.52
34.82	15.59	-0.7	-3.69
34.86	15.4	-2.93	-1.35
34.9	16.8	-6.28	-0.36
34.94	18.02	-7.38	0.16
34.98	17.62	-9.23	1.04
35.02	18.81	-6.94	2.15
35.06	18.26	-4.51	2.22
35.1	18.86	-4.42	1.82
35.14	17.67	-6.88	1.43
35.18	18.85	-4.82	3.07
35.22	18.28	-3.87	1.99
35.26	17.03	-3.54	1.3
35.3	16.95	-3.78	1.41
35.34	17.56	-2.43	-0.33
35.38	17.04	-1.37	-0.35
35.42	18.6	-2.72	-1.97
35.46	14.95	-2.96	-2.25
35.5	15.43	-2.2	-1.49
35.54	18.71	-2.91	1.43
35.58	19.03	-2.01	-0.65
35.62	17.59	0.79	-2.02
35.66	15.19	0.88	-0.07
35.7	15.93	3.74	-0.18
35.74	19.51	3.2	-1.47
35.78	22.04	-0.74	-3.05
35.82	22.15	-1.38	-3.86
35.86	22.11	-1.64	-6.18
35.9	20.78	-2.27	-1.68
35.94	19.12	-3.14	-1.4
35.98	16.71	-3.05	-0.84
36.02	17.61	-2.67	3.72
36.06	20.33	-4.89	3.09
36.1	18.49	-6.67	3.19
36.14	19.58	-2.73	4.68
36.18	17.56	-0.97	4.68
36.22	19.93	-2.29	4.52
36.26	20.6	-3.9	3.35
36.3	21.29	-2.96	2.47
36.34	17.55	-2.26	2.07
36.38	17.8	0.75	1.51
36.42	18.09	0.4	1.28
36.46	17.06	1.28	0.13
36.5	17.88	-0.89	-0.24
36.54	16.22	-5.37	2.19
36.58	16.57	-4.92	2.04
36.62	17.4	-2.15	1.86
36.66	17.07	-0.52	1.91
36.7	18.33	-2.38	0.78
36.74	18.46	-0.63	-1.47
36.78	18.67	-0.36	-0.52
36.82	18.96	-2.36	1.61
36.86	19.51	-3.05	4.13
36.9	18.39	-3.77	4.7
36.94	20.57	-3.26	5.33
36.98	17.76	-2.62	5.86
37.02	19.69	-3.68	6.05
37.06	19.45	-2.96	4.95
37.1	20.31	-7.31	1.69
37.14	19.97	-5.81	1.43
37.18	18.9	-4.6	0.11
37.22	18.74	-3.69	0.73
37.26	19.08	-5.39	0.34
37.3	19.18	-4.92	2.28
37.34	20.97	-5.1	1.47
37.38	20.15	-2.12	-0.45
37.42	19.66	-0.55	-0.06
37.46	17.16	-3.61	0.7
37.5	19.43	-1.14	3.4
37.54	20.99	-4.16	1.18
37.58	21.63	-3.93	0.41
37.62	22.36	-1.6	-0.08
37.66	20.81	-3.86	1.69
37.7	20.71	-4.47	1.95
37.74	21.11	-3.14	-0.5
37.78	23.95	-1.47	0.17
37.82	23.91	-1.09	-1.38
37.86	23.19	0.61	-1.67
37.9	17.95	0.51	-1.94
37.94	19.67	-0.35	-0.65
37.98	21.83	-0.15	-0.44
38.02	26.16	3.68	-4.25
38.06	26.12	3.88	-5.89
38.1	25.75	4.84	-3.65
38.14	24.41	4.71	-1.57
38.18	25.29	4.8	-2.17
38.22	23.06	3.46	1.55
38.26	24.56	4.13	2.78
38.3	20.69	1.83	4.67
38.34	24.96	4.33	4.49
38.38	20.86	-3.74	7.04
38.42	20.08	-4.78	2.68
38.46	21.86	-0.15	1.89
38.5	21.67	2.12	2.02
38.54	18.15	-3.58	2.37
38.58	18.618	-1.026	4.1349
38.62	18.34	-5.38	3.54
38.66	16.84	1.22	3.77
38.7	18.19	-0.01	5.37
38.74	15.8	-0.18	5.92
38.78	16.67	1.93	4.29
38.82	17.44	0.2	0.84
38.86	17.7	-1.14	-0.74
38.9	18.17	-0.27	-0.69
38.94	17.85	-0.1	1.37
38.98	19.82	0.9	3.77
39.02	21.21	-2.11	2.64
39.06	20.75	0.14	-1.06
39.1	17.76	0.83	-1.29
39.14	16.39	0.62	-0.3
39.18	18.33	-0.27	2.34
39.22	18.26	1.73	3.68
39.26	17.97	2.75	3.91
39.3	18.93	1.72	-1.61
39.34	20.07	2.75	-3.99
39.38	19.88	2.6	-1.26
39.42	18.83	1.77	0.27
39.46	20.89	-2.74	0.4
39.5	20.1	-0.3	-0.57
39.54	19.69	-0.25	0.2
39.58	20.63	1.4	-1.99
39.62	20.43	-0.03	1.22
39.66	22.42	0.1	2.13
39.7	19.35	0.9	0.47
39.74	20.75	-2.7	-1.9
39.78	22.23	0.75	4.07
39.82	20.04	-1.72	0.64
39.86	19.27	-3.64	-0.71
39.9	23.5	-6.3	5.53
39.94	21.92	-5.82	5.66
39.98	19.5	-5.85	6.84
40.02	20.27	-3.71	6.05
40.06	20.69	-3.52	3.14
40.1	19.23	0.96	3.13
40.14	19.4	-0.38	2.74
40.18	17.56	0.65	1.63
40.22	15.89	-0.22	2.16
40.26	15.48	-0.48	1.27
40.3	16.02	0.99	0.59
40.34	16.8	-1.23	0.53
40.38	17.41	0.73	1.61
40.42	16.41	-1.18	3.29
40.46	19.69	-3.17	1.66
40.5	19.51	-2.99	3.01
40.54	21.82	-1.63	2.55
40.58	22.15	0.17	3.48
40.62	21.51	-1.2	4.65
40.66	20.13	0.68	1.08
40.7	21.41	2.45	-1.08
40.74	21.74	2.41	-1.46
40.78	23.2	0.14	-0.6
40.82	22.22	-1.88	-2.28
40.86	21.01	-1.91	-1.26
40.9	22.7	-1.67	0.09
40.94	22.65	-3.01	0.55
40.98	23.47	-3.96	-3.31
41.02	19.55	-2.96	-4.66
41.06	17.97	-4.78	-1.97
41.1	17.6	-5.48	0.28
41.14	14.43	-4.4	2.51
41.18	14.75	-5.09	5.46
41.22	17.53	-4.98	5.47
41.26	17.53	-1.7	5.91
41.3	20.44	-6.32	5.23
41.34	19.61	-4.12	1.6
41.38	22.53	-4.07	3.52
41.42	20.87	-4.07	3.98
41.46	20.75	-4	3.74
41.5	21.48	-2.27	3.47
41.54	20.08	-6.24	0.51
41.58	19.05	-6.14	-0.77
41.62	19.94	-2.76	-2.86
41.66	16.97	-2.55	-0.4
41.7	19.36	-3.63	0.6
41.74	19.02	-4.16	0.35
41.78	18.72	-3.29	2.35
41.82	18.71	-5.73	3.85
41.86	16.65	-6.39	5.15
41.9	19.52	-7.64	3.45
41.94	20.08	-4.56	-0.28
41.98	18.57	-5.08	-2.08
42.02	20.05	-5.42	1.11
42.06	20.98	-3.98	1.92
42.1	21.12	-4.4	2.19
42.14	19.65	-4.88	2.92
42.18	20.79	-4.05	1.21
42.22	19.2	-4.35	-0.3
42.26	18.21	-2.86	-0.84
42.3	20.97	-3.98	0.29
42.34	20.22	-4	0.83
42.38	19.54	-4.55	1.25
42.42	20.92	-2.43	1.91
42.46	20.48	-2.18	2.52
42.5	18.5	-1.55	1.98
42.54	17.58	1.39	-0.21
42.58	17.85	-2.47	0.9
42.62	21.51	-6.14	2.25
42.66	22.97	-7.08	4.34
42.7	21.071	-5.4619	1.1476
42.74	21.493	-5.8351	1.0748
42.78	21.922	-6.1429	1.0361
42.82	20.22	-11.48	-1.5
42.86	21.57	-9.07	0.73
42.9	20.07	-9.88	-1.78
42.94	25.1	-6.72	0
42.98	24.9	-1.36	1.96
43.02	23.94	-1.06	3.68
43.06	25.78	-4.49	4.91
43.1	27.67	-4.1	5.56
43.14	25.67	-1.2	6.39
43.18	22.07	2.87	5.05
43.22	23.28	-0.68	6.99
43.26	24.03	0.84	6.8
43.3	23.74	2.6	5.53
43.34	23.488	3.4325	4.6555
43.38	23.083	3.9851	4.157
43.42	22.661	4.4254	3.6183
43.46	22.44	5.17	3.1
43.5	22.8	3.7	-2.29
43.54	20.54	8.89	5.01
43.58	17.99	6.14	3.21
43.62	17.57	3.46	0.26
43.66	20.79	1.65	0.4
43.7	25.64	0.99	-1.9
43.74	22.55	1.35	0.05
43.78	20.84	7.25	4.99
43.82	20.64	2.36	4.74
43.86	21.04	-1.44	0.66
43.9	19.31	-3.55	2.88
43.94	18.14	-5.56	4.56
43.98	19.2	-3.63	7.05
44.02	25.49	-2.84	2.42
44.06	24.61	-5.48	4.25
44.1	24.94	-6.11	6.58
44.14	25.64	-3.37	6.65
44.18	25.38	-5.6	4.58
44.22	22.19	-3.21	4.14
44.26	24.45	-8.73	7.84
44.3	24.52	-9.77	5.96
44.34	23.73	-6.4	2.75
44.38	22.29	-7.72	2.17
44.42	24.73	-6.49	2.77
44.46	25.52	-5.16	1.6
44.5	27.33	-5.54	3.78
44.54	25.34	-10.25	1.76
44.58	28.23	-9.82	-0.18
44.62	27.19	-7.56	-2.59
44.66	29.02	-8.51	-1.48
44.7	29.94	-5.92	-0.07
44.74	28.52	-9.41	-0.89
44.78	27.31	-9.02	-3.59
44.82	24.9	-6.18	-3.35
44.86	25.56	-6.49	-1.2
44.9	25.26	-5.72	-0.53
44.94	23.99	-8.61	1.19
44.98	24.7	-9.58	2
45.02	26.54	-5.87	0.4
45.06	26.26	-6.46	-4.26
45.1	22.94	-6.47	-0.23
45.14	24.44	-4.57	-1.23
45.18	23.49	0.75	-2.23
45.22	23.97	-0.59	-3.36
45.26	23.02	1.93	-3.73
45.3	22.5	1.4	-2.22
45.34	20.31	1.49	-2.03
45.38	20.28	2.25	-1.37
45.42	20.29	3.91	-1.2
45.46	22.03	4.86	-1.56
45.5	21.69	5.87	-1.12
45.54	23.18	5.82	-2.8
45.58	21.44	2.64	-2.82
45.62	17.44	7.05	-1.76
45.66	20.92	6.22	0.04
45.7	20.15	0.61	1.28
45.74	18.92	0.08	2.97
45.78	19.58	0.29	3.16
45.82	19.84	0.09	2.39
45.86	20.88	-3.53	1.54
45.9	22.97	-5.44	2.52
45.94	22.03	-4.39	1.48
45.98	21.74	-6.36	3.54
46.02	21.91	-0.55195	1.1347
46.06	22.218	0.166	0.59009
46.1	22.495	0.93649	0.015248
46.14	25.39	4.94	-0.04
46.18	23.89	3.79	-0.16
46.22	20.94	2.5	-2.19
46.26	19.49	5.04	-6.99
46.3	22.94	5.42	-3.88
46.34	22.87	4.89	-1.94
46.38	22.55	4.44	-0.16
46.42	22.71	5.6	-0.8
46.46	21.53	4.09	-1.18
46.5	20.39	0.88	-1.27
46.54	18.12	0.15	-3.99
46.58	18.79	2.14	0.46
46.62	18.39	5.69	1.38
46.66	17.2	4.7	-1.84
46.7	20.35	-0.83	-4
46.74	19.79	-0.14	-3.76
46.78	23.48	-6.06	0.32
46.82	19.4	-4.03	-0.81
46.86	19.18	-6.21	1.53
46.9	23.12	-7.87	2.68
46.94	22.77	-6.17	3.6
46.98	24.97	-8.39	2.42
47.02	26.6	-10.59	2.32
47.06	23.03	-11.6	2.26
47.1	21.77	-12.88	1.09
47.14	18.94	-7.48	0.25
47.18	25.37	-4.06	-1.06
47.22	24.41	0.65	-3.74
47.26	21.78	1.12	-4.76
47.3	25.12	-3.48	-6.57
47.34	23.37	-6.85	-5.35
47.38	20.4	-7.91	-3.9
47.42	20.26	-4.95	-4.33
47.46	22.63	-5.31	-5.95
47.5	21.77	-4.71	-5.39
47.54	20.75	-1.41	-4.58
47.58	24.23	-2.55	-3.71
47.62	24.58	-3.11	-3.72
47.66	22.53	-1.74	-0.25
47.7	20.28	-3.55	1.66
47.74	19.77	-2.67	-0.97
47.78	20.84	-4.05	2.36
47.82	23.03	-6.03	1.91
47.86	21.64	-5.04	-0.18
47.9	21.47	-4.59	3.33
47.94	21.78	-4.58	4.83
47.98	22.33	-5.19	7.19
48.02	23.73	-6	6.16
48.06	23.47	0.9	2.83
48.1	23.51	0.44	3.65
48.14	21.38	4.82	2.42
48.18	22.07	7.55	0.4
48.22	20.19	6.23	-1.34
48.26	19.52	5.11	-1.74
48.3	17.86	6.11	-2.62
48.34	18.61	3.51	-1.51
48.38	18.39	2.45	0.76
48.42	20.08	3.85	2.13
48.46	17.82	0.01	3.87
48.5	18.96	-2.75	2.76
48.54	21.2	-5.73	3.9
48.58	20.11	-9.7	5.25
48.62	23.06	-9.6	4.98
48.66	21.63	-8.33	6.73
48.7	23.91	-8.81	4.84
48.74	23.82	-8.72	4.42
48.78	23.27	-9.78	4.26
48.82	26.55	-8.45	2.64
48.86	27.89	-6.83	-0.72
48.9	24.53	-6.2	-0.94
48.94	22.04	-1.44	-3.62
48.98	20.75	1.21	-6.25
49.02	19.54	1.98	-5.86
49.06	19.26	1.2	-3.81
49.1	23.07	0.05	-0.79
49.14	22.51	3.03	-4.57
49.18	23.76	2.97	-0.01
49.22	23.73	4.36	0.09
49.26	24.23	5.82	1.61
49.3	21.806	3.9678	-2.4353
49.34	21.799	3.7908	-2.2333
49.38	21.85	3.95	-6.94
49.42	21.62	1.92	-4.24
49.46	23.26	-0.21	-3.45
49.5	22.59	1.74	2.35
49.54	19.87	0.67	0.61
49.58	19.45	2.51	0.08
49.62	18.7	0.63	-3.35
49.66	18.16	-0.85	-5.73
49.7	19.84	-1.56	-4.7
49.74	17.69	-3.57	-4.8
49.78	17.55	-5.23	-3.8
49.82	18.13	-4.87	-3.45
49.86	17.46	-4.52	-2.78
49.9	19.49	-3.68	-1.64
49.94	17.99	-0.56	0.4
49.98	17.83	-0.33	2.31
50.02	18.22	1.67	3.56
50.06	16.5	1.29	2.14
50.1	15.57	2.07	2.35
50.14	17.53	0.67	1.11
50.18	17.86	-0.59	2.22
50.22	18.73	2.88	3.39
50.26	20.61	3.39	2.19
50.3	17.09	1.47	3.63
50.34	17.31	1.34	4.72
50.38	16.85	3.97	3.19
50.42	14.56	5.44	2.75
50.46	13.6	-0.08	3.35
50.5	16.3	-3.63	1.6
50.54	20.137	-0.56688	2.2832
50.58	20.454	-0.65965	2.2218
50.62	20.758	-0.72927	2.1574
50.66	21.049	-0.77764	2.0905
50.7	25.21	-7.27	2.56
50.74	27.25	-1.81	0.45
50.78	26.47	-0.89	-0.53
50.82	26.71	-4.13	0.08
50.86	27.02	-5.44	1.75
50.9	22.6	-4.97	2.01
50.94	22.577	-0.67773	1.6119
50.98	22.708	-0.62326	1.5502
51.02	22.813	-0.56435	1.4921
51.06	22.892	-0.50287	1.4385
51.1	19.84	7.51	0.67
51.14	18.5	5.83	0.9
51.18	17	3.97	1.52
51.22	18.05	3.36	4.2
51.26	16.04	1.4	4.14
51.3	22.722	-0.18465	1.2463
51.34	25.52	-2.9	2.15
51.38	24.95	-1.75	0.35
51.42	23.54	-2.59	-2.07
51.46	24.02	-2.37	1.24
51.5	23.8	-1.21	2.72
51.54	25.29	-2.9	1.71
51.58	21.81	0.4	0.7
51.62	20.57	-2.26	1.66
51.66	19.03	-1.66	1.87
51.7	19.49	2.19	0.9
51.74	17.39	-0.75	1.63
51.78	17.07	0.09	2.49
51.82	19.83	-0.82	1.05
51.86	18.97	-1.35	0.46
51.9	21.04	-1.11	0.02
51.94	21.77	-1.29	1.21
51.98	20.75	-2.77	0.02
52.02	19.97	-0.4	0.31
52.06	20.43	0.14	0.24
52.1	22.36	-0.55	1.2
52.14	24.58	-0.41	1.76
52.18	23.6	0.85	1.75
52.22	23.79	-2.63	1.4
52.26	21.24	0.05	0.38
52.3	23.09	-0.77	1.2
52.34	27.21	1.22	-1.14
52.38	27.31	3.36	-4.31
52.42	27.61	2.37	-0.41
52.46	26.6	1.75	-0.08
52.5	25	0.64	-1.54
52.54	29.43	6.14	-0.85
52.58	23.43	7.99	0.57
52.62	21.28	6.79	3.04
52.66	26.67	6.13	1.39
52.7	25.05	2.19	0.38
52.74	22.5	-2.04	-0.89
52.78	22.45	-1.7	-0.89
52.82	19.69	-1.77	-0.01
52.86	19.24	-3.66	-0.47
52.9	18.93	-3.21	-0.5
52.94	19.05	-3.49	1.33
52.98	18.92	-5.24	2.08
53.02	15.71	-5.2	3.23
53.06	17.53	-4.89	3.43
53.1	18.55	-6.44	2.96
53.14	18.67	-2.26	4.34
53.18	18.79	-7.41	5.88
53.22	19.89	-5.34	4.09
53.26	17.75	-2.06	4.6
53.3	19.72	-4.32	3.65
53.34	19.47	-4.31	4.74
53.38	20.32	-6.24	4.75
53.42	21.89	-5.21	6.59
53.46	21.65	-0.34	2.84
53.5	22.07	2.02	-1.5
53.54	23.44	1.82	-4.13
53.58	24.2	0.34	-5.56
53.62	24.06	1.17	-6.33
53.66	21.21	2.01	-5.31
53.7	19.5	3.02	-0.56
53.74	19.22	2.69	0.64
53.78	19.21	2.01	1.69
53.82	19.87	3.08	2.28
53.86	18.78	2.75	2.84
53.9	18.58	1.87	2.8
53.94	18.44	-0.01	3.6
53.98	16.98	-0.77	3.39
54.02	17.27	0.65	3.42
54.06	17.3	1.1	3.84
54.1	18.39	0	5.87
54.14	18.17	-3.63	5.64
54.18	19.49	-4.63	4.24
54.22	19.67	-3.05	2.67
54.26	17.82	-2.26	2.28
54.3	18.08	-3.11	3.67
54.34	16.53	-4.42	1.99
54.38	16.88	-4.57	1.59
54.42	17.29	-3.64	2.53
54.46	17.73	-2.26	1.82
54.5	15.57	-3.01	0.79
54.54	17.62	-1.15	2.28
54.58	18.26	-0.91	2.4
54.62	22.86	0.04	0.22
54.66	22.01	-1.59	2.19
54.7	21.87	-0.12	2.85
54.74	21.16	-1.11	3.98
54.78	19.64	-1.94	3.35
54.82	19.13	-3.46	2.41
54.86	18.58	-2.2	2.07
54.9	18.35	-0.45	0.29
54.94	17.45	-2.07	1.58
54.98	17.21	-2.34	0.56
55.02	18.41	0.65	-1.64
55.06	18.35	1.76	-1.09
55.1	20.54	2.4	-0.91
55.14	21.64	2.95	-1.74
55.18	23.97	2.24	-0.62
55.22	26.21	2.28	0.02
55.26	25.63	3.3	-0.62
55.3	26.78	3.52	-0.13
55.34	25.07	3.77	0.07
55.38	24.64	4.28	1.74
55.42	26.2	2.69	2.39
55.46	26.04	2.03	1.9
55.5	25.53	2.88	2.1
55.54	25.05	1.46	0.17
55.58	22.24	0.84	1.17
55.62	24.2	2.59	2.42
55.66	22.57	0.19	2.39
55.7	24.28	-0.34	1.72
55.74	25.17	4.08	1.85
55.78	23.47	-0.4	3.41
55.82	21.61	1.22	4.38
55.86	23.71	2.16	4.03
55.9	21.61	-0.59	3.33
55.94	21.62	-0.63	1.81
55.98	22.7	2.42	1.3
56.02	20.05	2.65	-0.06
56.06	21.33	4.26	-3.05
56.1	18.88	3.85	-0.53
56.14	21.42	-1.85	1.17
56.18	21.37	-2.28	1.11
56.22	21.07	-0.84	0.55
56.26	18.65	-0.36	0.55
56.3	16.14	-3.37	2.61
56.34	15.98	-1.56	4.36
56.38	15.86	-0.55	4.38
56.42	15.5	-0.13	4.27
56.46	15.19	-0.3	3.7
56.5	15.26	5.14	2.57
56.54	17.36	5.99	0.8
56.58	16.3	4.63	-2.56
56.62	17.3	6.65	-1.73
56.66	17.9	7.05	1.95
56.7	13.47	5.97	3.65
56.74	15.57	-0.8	3.08
56.78	14.4	-0.7	0.25
56.82	11.64	-1.7	0.06
56.86	12.99	-9.52	0.88
56.9	15.31	-3.41	2.54
56.94	17.46	-2.46	5.53
56.98	18.48	2.7	4.47
57.02	20.33	0.45	2.77
57.06	22.41	-1.84	2.61
57.1	23.47	-0.74	3.68
57.14	22.85	1.94	3.91
57.18	24.88	1.61	2.34
57.22	21.98	4.59	0.55
57.26	20.65	4.26	0.38
57.3	21.42	2.18	1.72
57.34	20.6	0.18	1.71
57.38	21.86	-1.09	3.01
57.42	20.85	-2.36	2.98
57.46	21.95	-1.89	1.96
57.5	20.79	-1.32	3.08
57.54	20.61	-5.09	2.33
57.58	23.89	-5.1	5.7
57.62	23.73	-4.97	5.95
57.66	26.71	-5.89	5.1
57.7	26.88	-5.61	1.01
57.74	30.54	-3.85	2.5
57.78	27.07	-4.57	0.95
57.82	24.89	-5.49	-2.72
57.86	25.81	-4.75	-3.34
57.9	26.65	-2.61	-6.74
57.94	25.31	1.06	-5.55
57.98	22.71	0.97	-4.13
58.02	25.77	3.68	-2.51
58.06	28.39	2.92	-4.98
58.1	30.7	2.39	-5.8
58.14	25.79	5.75	-2.91
58.18	24.51	5.08	0.46
58.22	24.7	7.93	-2
58.26	27.07	9.97	-2.6
58.3	30.59	8.78	-2.59
58.34	31.59	6.1	1.4
58.38	28.73	4.48	2.09
58.42	25.71	4.53	1.28
58.46	25.72	3.56	2.21
58.5	23.75	0.51	1.48
58.54	21.21	-2.88	3.49
58.58	22.86	-3.87	2.93
58.62	22.59	-2.34	1.66
58.66	22.99	-3.63	2.16
58.7	21.58	-2.73	0.11
58.74	18.11	-1.82	1.19
58.78	19.64	-1.03	3.04
58.82	23.47	3.84	4.01
58.86	23.41	9.1	-0.27
58.9	25.08	9.07	2.45
58.94	27.58	4.14	0.48
58.98	28.12	3.69	-0.86
59.02	26.83	3.9	-4.72
59.06	23.41	4.65	-3.05
59.1	26.21	3.49	-0.74
59.14	24.75	2.52	3.74
59.18	24.85	3.16	3.01
59.22	22.25	2.81	1.97
59.26	21.79	3.5	2.82
59.3	20.6	3.15	1.63
59.34	23.52	2.63	4.39
59.38	22.86	0.05	5.44
59.42	20.1	-2.18	5.02
59.46	21.18	-1.65	6.76
59.5	23.05	-2.98	5.15
59.54	25.2	-3.99	4.99
59.58	25.12	0.22	1.26
59.62	26.71	3.75	-1.79
59.66	20.3	-3.2467	2.8794
59.7	19.587	-4.1144	2.7464
59.74	14.81	0	-1.54
59.78	17.92	-0.73	-0.98
59.82	16.77	-2.55	1.72
59.86	14.64	-8.71	4.13
59.9	18.73	-8.72	3.74
59.94	16.9	-10.02	2.39
59.98	15.46	-8.61	2.4
60.02	15.29	-12.59	2.97
60.06	15.61	-10.51	3.6
60.1	13.69	-8.67	3.03
60.14	16.06	-5.36	-0.01
60.18	19.52	1.77	-2.72
60.22	18.49	3.11	-1.53
60.26	21.11	0.12	-1.09
60.3	22.52	-2.77	-0.38
60.34	21.71	-4.92	0.08
60.38	22.46	-5.32	-1.13
60.42	22.91	-3.48	-2.38
60.46	22.42	-0.82	-2.42
60.5	22.15	0.49	-0.41
60.54	22.74	-0.36	2.1
60.58	23.11	4.15	-1.03
60.62	19.5	2.86	-2.41
60.66	23.65	1.16	-1.49
60.7	24.76	8.02	-0.39
60.74	28.48	6.05	1.81
60.78	27.53	2.3	-2.96
60.82	27.16	2	-2.62
60.86	25.63	0.05	-3.99
60.9	26.22	0.23	-4.88
60.94	27.95	1.57	-6.91
60.98	25.56	2.82	-6.18
61.02	23.09	-1.63	-4.21
61.06	24.603	-2.1588	-0.76204
61.1	24.015	-2.845	-0.083082
61.14	22.42	-8.26	5.36
61.18	22.24	-6.39	3.62
61.22	22.49	-2.22	3.77
61.26	21.82	-2.87	3.82
61.3	24.32	-5.02	2.22
61.34	23.04	-5.65	1.93
61.38	22.42	-1.82	0.61
61.42	18.63	-0.02	-0.88
61.46	24.55	-1.09	-0.87
61.5	25.86	-0.57	-1.01
61.54	26.08	5.24	-1.79
61.58	26.02	0.94	-2.46
61.62	26.21	2.34	-1.12
61.66	27.25	-0.51	0.64
61.7	29.09	-0.91	2.34
61.74	29.3	5.09	-0.51
61.78	28.38	3.25	2.85
61.82	27.07	-1.63	3.87
61.86	25.05	5.83	0.78
61.9	25.16	3.5	2.48
61.94	27.15	2.78	3.87
61.98	28.25	4.27	0.32
62.02	29.75	4.81	-0.98
62.06	27.8	5.46	-0.81
62.1	28.4	3.65	-0.81
62.14	30.06	4.86	-4.75
62.18	31.11	7.02	-4.7
62.22	31.02	3.86	-3.84
62.26	29.22	2.77	-0.01
62.3	27.07	1.44	-0.39
62.34	31.79	2.48	-1.53
62.38	29.51	1.52	-2.53
62.42	28.83	1.59	-2.93
62.46	26.81	0.86	-3.13
62.5	26.14	1.34	-3.81
62.54	26.42	2.93	-2.99
62.58	29.66	2.24	-3.77
62.62	27.8	3.13	-3.99
62.66	27.04	1.96	-2.72
62.7	26.81	1.06	-3.66
62.74	25.84	2.04	-3.02
62.78	23.62	0.13	-3.25
62.82	23.34	-1.05	-5.55
62.86	25.11	-3.14	-4.48
62.9	25.14	-4.76	-3.1
62.94	21.37	-3.61	-1.76
62.98	20.43	-2.38	-2.46
63.02	21.71	-4.5	-3.65
63.06	24.39	-5.27	-1.92
63.1	25.83	-5.89	3.38
63.14	25.72	-5.01	3.8
63.18	25.18	-2.71	4.35
63.22	23.97	-2.34	2.22
63.26	24.44	-6.48	0.46
63.3	23.48	-2.39	-0.61
63.34	26.79	-6.35	-1.16
63.38	22.81	-10.4	0.15
63.42	23.3	-11.54	2.3
63.46	22.62	-8.07	-0.23
63.5	20.23	-3.52	0.67
63.54	19.11	-0.63	3.07
63.58	21.09	-5.13	5.24
63.62	21.21	-6.29	4.66
63.66	22.55	-7.13	6.99
63.7	22.812	0.066575	2.2158
63.74	22.721	0.78339	2.1554
63.78	27.08	7.13	2.42
63.82	25.63	6.43	-1
63.86	24.64	4.22	0.56
63.9	19.9	5.21	-1.06
63.94	20.37	3.82	2.28
63.98	21.16	4.55	2.31
64.02	28.28	8.09	1.72
64.06	23.41	7.84	-0.38
64.1	27.57	10.97	2.18
64.14	21.835	6.4336	0.88049
64.18	21.766	6.7526	0.76135
64.22	17.41	7.34	1.17
64.26	19.81	7.82	-0.6
64.3	21.66	6.92	-1.47
64.34	19.33	6.23	0.29
64.38	18.47	7.81	1.96
64.42	18.85	2.98	2.95
64.46	21.493	7.0129	0.54573
64.5	21.494	6.7169	0.64441
64.54	21.506	6.3248	0.78574
64.58	22.73	5.74	-2.74
64.62	22.94	6.89	-1.31
64.66	20.62	5.06	0.38
64.7	20.93	0.68	5.09
64.74	23.68	0.41	4.59
64.78	22.5	-3.74	3.49
64.82	23.91	-2.09	3.88
64.86	22.27	4.38	5.03
64.9	21.94	-3.75	3.48
64.94	23.64	-4.07	6.41
64.98	20.99	-3.18	6.26
65.02	22.27	-4.68	4.71
65.06	19.78	-0.33	4.53
65.1	18.86	-5.08	5.7
65.14	19.28	-9.12	4.47
65.18	19.49	-5.95	3.77
65.22	16.13	-5.36	3.78
65.26	16.71	-9.64	0.58
65.3	18.49	-6.04	-0.66
65.34	19	-4.19	0.08
65.38	19.08	-7.45	0.74
65.42	20.13	-3.71	4.32
65.46	18.7	1.5	3.74
65.5	19.69	-2.56	3.52
65.54	21.13	-2.44	-0.82
65.58	22.07	-0.7	2.32
65.62	21.16	-0.33	-0.7
65.66	21.46	0.02	-0.04
65.7	19.73	-0.76	-0.56
65.74	19.74	-0.96	-1.99
65.78	19.91	-0.9	-3.58
65.82	20.18	-3.04	-2.04
65.86	21.83	-1.39	-4.82
65.9	18.04	1.69	-2.25
65.94	17.38	0.11	-3.84
65.98	19.08	-1.17	2.34
66.02	17.21	-0.32	0.64
66.06	17.18	-0.9	3.21
66.1	16.49	-0.48	2.82
66.14	17.45	0.35	1.81
66.18	18.77	1.43	1.55
66.22	17.93	-0.56	0.2
66.26	19.75	-1.43	-1.52
66.3	22.51	0.73	0.56
66.34	23.61	-1.96	-0.77
66.38	25.75	-3.12	-2.07
66.42	21.67	0.32	-3.8
66.46	21.08	-2.45	-0.53
66.5	20.58	-1.86	0.75
66.54	21.55	-2.9	0.25
66.58	22.88	-2.43	-0.6
66.62	20	-5.26	-3.14
66.66	19.84	-3.59	-1.79
66.7	18.26	-2.33	-2.2
66.74	18.85	-0.99	-0.16
66.78	18.9	-1.83	-1.73
66.82	19.5	2.13	-1.43
66.86	19.34	0.27	-0.21
66.9	18.79	0.33	-0.53
66.94	20.2	0.11	-1.48
66.98	20.75	-0.9	-3.68
67.02	20.56	-3.91	-3.23
67.06	19.92	-1.88	-1.07
67.1	20.45	-1.42	-2.42
67.14	18.12	-1.09	-1.53
67.18	18.19	0.34	-0.89
67.22	20.84	2.6	0.06
67.26	23.79	-1.7	2.87
67.3	20.52	-4.48	0.08
67.34	20.95	-6.07	0.47
67.38	22.95	-5.42	1.61
67.42	24.6	-6.71	2.4
67.46	21.72	-3.23	3.37
67.5	24.48	-0.84	2.42
67.54	21.89	0.67	4.35
67.58	21.91	-0.84	5.57
67.62	18.58	-2.32	2.47
67.66	16.82	-0.72	0.64
67.7	16.88	0.28	-0.18
67.74	16.37	-3	3.48
67.78	16.65	-2.23	3.79
67.82	20.53	-1.45	1.62
67.86	20.42	-0.3	2.61
67.9	19.75	-1.82	3.42
67.94	20.7	-1.38	2.84
67.98	20.45	0.19	2.09
68.02	17.58	-1.61	3.74
68.06	17.89	0.55	3.21
68.1	20.65	1.84	3.9
68.14	21.74	2.22	3.04
68.18	19.46	3.13	1.05
68.22	19.47	1.22	0.18
68.26	21.95	1.74	0.96
68.3	21.32	0.67	1.05
68.34	24.2	0.49	1.73
68.38	25.95	0.38	2.99
68.42	23.41	1.34	2.41
68.46	22.39	3.21	2.63
68.5	21.42	2.02	0.7
68.54	22.6	3.5	0.53
68.58	20.78	2.25	3.17
68.62	20.44	1.27	1.66
68.66	19.32	0.48	3.27
68.7	22.51	0.74	0.67
68.74	25.17	1.27	0.96
68.78	24.5	-0.49	2.03
68.82	25	0.66	0.82
68.86	23.32	3.01	-0.85
68.9	22.38	2.28	0.23
68.94	21.78	1.75	1.32
68.98	22.26	3.13	3.45
69.02	21.33	4.51	2.87
69.06	25.37	3.46	1.2
69.1	25.23	3.49	4.8
69.14	23.64	6.89	3.05
69.18	26.57	2.59	1.23
69.22	27.64	6.39	1.43
69.26	26.52	3.75	1.16
69.3	25.31	2.75	1.31
69.34	22.14	-0.22	-0.97
69.38	22.68	-6.01	0.87
69.42	23.61	-3.29	-0.41
69.46	19.4	-3.59	2.26
69.5	18.56	-6.27	4.22
69.54	18.47	-5.43	3.71
69.58	21.1	-2.07	2.01
69.62	22.44	-0.42	1.56
69.66	20.36	0.05	2.77
69.7	18.64	-3.3252	3.2938
69.74	18.628	-2.966	3.4604
69.78	18.735	-2.5786	3.5703
69.82	16.19	-1.18	5
69.86	19.38	-2.11	4.19
69.9	19.82	-2.2	3.01
69.94	19.87	-1.91	3.19
69.98	17.48	-5.8	2.14
70.02	22.74	-1.02	2.79
70.06	24.71	-1.41	0.66
70.1	27.04	0.18	1.76
70.14	25.61	-3.12	-0.68
70.18	25.67	-4.3	-0.17
70.22	28.45	-4.96	-1.85
70.26	29.41	-6.01	-3.3
70.3	25.409	-3.1029	-2.7691
70.34	25.151	-3.1595	-3.1217
70.38	24.834	-3.1731	-3.3962
70.42	20.51	-1.38	-7.9
70.46	21.28	2.63	-7.1
70.5	22.07	1.43	-4.31
70.54	24.3	-3.14	-2.17
70.58	25.06	-2.96	-0.23
70.62	22.87	-3.15	-1.32
70.66	23.93	-3.15	-1.35
70.7	24.87	-4.57	-1.38
70.74	23.06	-2.75	-2.3
70.78	22.19	0.83	-0.3
70.82	25	4.03	0.26
70.86	24.91	5.38	0.31
70.9	25.11	4.95	-1.46
70.94	25.36	3.97	-0.76
70.98	26.14	5.32	-0.56
71.02	22.88	4.31	1.63
71.06	22.29	-2.35	2.24
71.1	24.27	-1.23	2.14
71.14	26.74	-4.19	0.59
71.18	23.79	-5.74	-0.24
71.22	20.83	-3.25	-2
71.26	24.975	-1.6855	0.98234
71.3	25.97	0.4	0.14
71.34	27.83	6.98	-0.63
71.38	24.651	-2.0743	1.8778
71.42	24.486	-2.1087	2.1939
71.46	27.57	-2.14	2.21
71.5	24.83	-9.21	5.12
71.54	24.41	-10.27	4.01
71.58	23.555	-1.8497	3.4274
71.62	23.256	-1.7005	3.7058
71.66	22.932	-1.5235	3.9634
71.7	21.58	2.34	4.26
71.74	21.55	1.93	4.97
71.78	18.87	5.59	3.18
71.82	20.85	1.97	3.03
71.86	19.68	-0.46	5.32
71.9	19.96	-5.27	6.87
71.94	22.27	-5.01	5.05
71.98	20.87	2.56	3.55
72.02	18.54	3.57	5.25
72.06	19.53	1.37	4.15
72.1	17.03	2.32	5.29
72.14	17	-0.44	2.63
72.18	17.56	0.52	2.79
72.22	17.82	3.89	0.97
72.26	18.59	6.85	-0.89
72.3	12.73	4.46	2.63
72.34	12.73	2.64	0.47
72.38	15.945	2.0443	1.2753
72.42	16.044	1.3021	1.3354
72.46	16.186	0.47284	1.4408
72.5	16.361	-0.41872	1.5833
72.54	15.58	-1.44	1.8
72.58	15.44	-2.68	1.41
72.62	16.27	-3.77	-0.05
72.66	17.16	-4.14	0.46
72.7	21.07	-4.05	3.16
72.74	19.54	-7.59	3.54
72.78	17.2	-5.55	4.89
72.82	17.29	-3.38	5.76
72.86	16.68	-10.32	4.31
72.9	17.7	-6.99	2.62
72.94	15.93	-7.85	1.36
72.98	16.86	-6.23	2.7
73.02	18.24	-7.94	2.38
73.06	18.76	-8	2.35
73.1	18.96	-6.44	2.71
73.14	22.35	-6.09	4.67
73.18	23.31	-1.94	4.47
73.22	21.28	1.4	5.41
73.26	20.1	2.92	3.96
73.3	18.21	5.06	2.25
73.34	21.2	1.46	0.75
73.38	22.36	1.43	2.56
73.42	21.13	-1.08	1.96
73.46	21.72	-6.06	2.37
73.5	24.17	-8	1.33
73.54	25.4	-7.11	0.4
73.58	26.16	-8.01	0.08
73.62	25.46	-8.02	0.11
73.66	24.37	-7.39	0.59
73.7	24.14	-4.62	1.25
73.74	24.47	-4.25	2.28
73.78	25.26	-3.91	3.67
73.82	25.54	-2.73	3.05
73.86	23.38	-2.56	3.76
73.9	22.94	-3.73	3.77
73.94	23.04	-4.75	0.76
73.98	21.67	-4.38	-0.4
74.02	24.65	-3.25	-0.3
74.06	25.33	-0.04	0.89
74.1	29.52	-4.56	2.6
74.14	29.06	-5.74	2.77
74.18	26.84	-5.45	1.66
74.22	24.68	-10.98	2.41
74.26	27.25	-9.12	6.53
74.3	26.54	-7.67	8.78
74.34	25.7	-7.17	8.37
74.38	25.49	-9.55	6.53
74.42	28.48	-6.02	4.17
74.46	26.46	-4.66	3.68
74.5	26.09	-4.72	4.06
74.54	25.4	-2.71	4.66
74.58	26.45	-3.88	3.04
74.62	24.58	-0.77	4.36
74.66	25.18	-1.94	5.64
74.7	26.46	-0.42	3.4
74.74	24.33	-0.21	2.43
74.78	22.24	-3.51	4.73
74.82	22.53	-2.25	1.4
74.86	22.98	-1.06	5.73
74.9	24.04	-2.72	7.63
74.94	22.96	-4.31	5.97
74.98	24.77	-3.25	4.09
75.02	22.1	-3.14	2.54
75.06	18.27	-0.23	3.32
75.1	20.17	-4.59	4.9
75.14	25.11	-6.4	2.31
75.18	21.007	-2.8801	2.9181
75.22	20.887	-2.8375	2.7635
75.26	20.809	-2.7893	2.6224
75.3	20.32	3.29	-2.94
75.34	18.23	-2.5	-0.03
75.38	20.96	-3.05	1.66
75.42	21.4	-1.01	1.75
75.46	21.91	-2.52	2.16
75.5	20.46	0.49	0.76
75.54	20.66	-8.2	5.85
75.58	23.09	-5.49	6.49
75.62	22.86	-5.46	7.87
75.66	24.51	-2.31	4.01
75.7	23.19	-3.23	1.78
75.74	22.65	-1.45	-0.44
75.78	22.51	-0.8	-1.45
75.82	21.49	3.03	-1.97
75.86	18.6	3.33	-2.64
75.9	18.78	1.58	-4.92
75.94	16.21	2.65	-1.06
75.98	17.65	0.03	-0.16
76.02	18.57	0.76	0.08
76.06	20.34	3.42	-2.08
76.1	24.11	4.73	-4.42
76.14	27.37	7.08	-5.08
76.18	27.98	7.4	-3.29
76.22	26.92	5.7	0.43
76.26	26.57	8.02	-2.58
76.3	27.63	6.76	-3.98
76.34	27.13	4.23	-1.85
76.38	27.4	0.6	-1.48
76.42	25.12	1.7	-2.68
76.46	24.67	-0.04	-0.37
76.5	22.33	0.7	-0.41
76.54	24.61	-2.28	0.96
76.58	28.18	-4.42	-1.38
76.62	28.85	-6.45	-1.71
76.66	29.63	-7.46	-2.41
76.7	28.61	-7.15	-2.33
76.74	26.5	-7.29	-1.4
76.78	25.49	-7.37	-1.39
76.82	27.43	-7.2	-4.41
76.86	26.44	-6.05	-4.22
76.9	25.63	-7.03	-2.92
76.94	25.81	-5.3	-3.87
76.98	25.3	-5.33	-6.56
77.02	23.94	-1.96	-6.43
77.06	23.33	-2.34	-6.53
77.1	23.6	-1.68	-1.63
77.14	24.68	0.11	0.93
77.18	23	-3.76	1.75
77.22	20.53	-1.29	4.03
77.26	18.2	2.62	5.35
77.3	21.36	-1.18	2.19
77.34	24.26	-1.4	2.75
77.38	22.65	-0.74	2.35
77.42	21.56	-0.15	2.2
77.46	20.43	0.73	3.99
77.5	18.09	1.07	3.96
77.54	17.89	3.29	1.6
77.58	18.68	1.77	4.71
77.62	18.39	0.6	3.47
77.66	21.41	0.34	2.51
77.7	20.47	-1.51	3.89
77.74	19.9	-0.09	0.84
77.78	22.34	-0.68	3.51
77.82	22.83	-3.29	2.98
77.86	22.73	-1.59	2.81
77.9	21.48	-2.76	2.49
77.94	19.61	-4.1	4
77.98	18.98	-6.27	3.83
78.02	20.25	-4.53	4.97
78.06	20.57	-2.18	6.98
78.1	20.47	-0.07	7.34
78.14	21.685	-1.7205	3.4113
78.18	21.831	-1.3361	3.2359
78.22	21.962	-0.94151	3.0274
78.26	23.51	3.2	-5.48
78.3	22.148	-0.1867	2.5185
78.34	22.189	0.14112	2.2216
78.38	25.14	0.79	-0.36
78.42	22.01	0.39	-0.35
78.46	21.05	-0.92	4.15
78.5	22.96	-0.46	3.64
78.54	22.82	2.74	1.63
78.58	21.69	0.38	-2.21
78.62	18.29	1.64	1.63
78.66	18.5	-1.64	1.69
78.7	19.18	-4.57	-1.96
78.74	17.5	-3.78	-4.02
78.78	18.63	-2.47	-3.31
78.82	18.67	-2.79	-2.4
78.86	18.31	-5.41	-4.34
78.9	21.44	-8.17	-4.83
78.94	21.26	-8.76	-2.38
78.98	17.29	-8.99	-0.36
79.02	18.32	-8.2	2.86
79.06	16.8	-6.33	3.6
79.1	23.44	-11.43	-1.92
79.14	25.34	-10.05	-1.7
79.18	25	-7.48	-0.59
79.22	23.87	-8.24	1.02
79.26	21.71	-8.76	1.19
79.3	24.51	-9.75	-0.15
79.34	23.22	-9.23	0.61
79.38	27.25	-12.38	0.36
79.42	29.75	-8.52	5.05
79.46	26.356	-7.1233	0.056302
79.5	26.221	-6.5025	-0.23749
79.54	25.997	-5.8682	-0.55088
79.58	25.698	-5.2368	-0.87839
79.62	25.336	-4.6248	-1.2145
79.66	26.66	-0.77	-1.51
79.7	26.77	-2	-1.39
79.74	24.51	-2.39	-1.59
79.78	22.64	-1.98	-1.8
79.82	20.56	-4.65	-4.08
79.86	21.82	-2.87	-4.66
79.9	21.96	-2.55	-3.57
79.94	22.14	-2.58	-3.93
79.98	20.07	-2.98	-5.19
[truncated: 1,063 more rows]
