# Supplementary material for: Mean flow and turbulence structure over exposed roots on a forested floodplain: Insights from a controlled laboratory experiment
Source: PLoS One. 2020 Feb 26;15(2):e0229306. doi: 10.1371/journal.pone.0229306 (PMC7043746; doi:10.1371/journal.pone.0229306)
Supplement: S1 File — (ZIP) [file pone.0229306.s001.zip › data_and_scripts/velocity_data/t21_062_replaced.csv]

0.02	19.17	-4.22	2.83
0.06	22	-6.87	2.62
0.1	21.51	-6.43	3.39
0.14	19.77	-4.42	3.05
0.18	23.62	-2.96	1.78
0.22	21.46	-3.3	-1.72
0.26	18.97	-5.98	1.34
0.3	19.34	-3.34	2.77
0.34	21.21	-5.82	3.53
0.38	22.67	-8.08	2.18
0.42	22.8	-8.17	3.51
0.46	21.58	-6.93	4.27
0.5	21.73	-9.14	3.71
0.54	24.67	-9.17	3.61
0.58	26.1	-6.03	3.82
0.62	24.78	-3.53	3.56
0.66	25.87	-1.42	1.14
0.7	23	-1.7	2.21
0.74	23.75	-2.14	-0.08
0.78	22.37	-0.34	-0.08
0.82	23.03	-0.49	0.35
0.86	23.53	0.77	1.09
0.9	22.83	2.85	1.22
0.94	21.83	0.38	1.93
0.98	25.95	4.41	0.61
1.02	24.7	5.26	1.13
1.06	23.58	4.53	1.4
1.1	22.956	1.0117	0.32742
1.14	22.715	0.6046	0.16415
1.18	25.01	0.64	-1.29
1.22	23.26	-4.88	3.07
1.26	23.82	-5.98	2.62
1.3	23.47	-4.37	0.5
1.34	20.86	-1.15	-3.85
1.38	19.5	-1.26	-3.96
1.42	17.44	-1.49	-2.08
1.46	20.59	-4.47	1.45
1.5	20.54	1.25	-2.95
1.54	21.25	-0.07	-0.36
1.58	22.42	-6.18	0.22
1.62	23.59	-7.24	-0.47
1.66	22.91	-8.71	-0.53
1.7	23.08	-9.35	-1.64
1.74	19.43	-11.68	-1.29
1.78	16.95	-10.16	-1.28
1.82	15.83	-8.1	-0.83
1.86	15.83	-6.91	0.21
1.9	15.54	-5.89	1.15
1.94	15.94	-4.3	0.15
1.98	15.79	-3.47	1.82
2.02	17.04	-3.63	1.28
2.06	19.54	-3.6	0.05
2.1	18.69	-3.8	-0.53
2.14	17.72	-4.1	0.72
2.18	18.76	-4.13	-0.8
2.22	17.62	-2.17	-1.35
2.26	16.9	-2.9	-1.96
2.3	14.09	-4.75	-1.14
2.34	13.55	-7.15	2.03
2.38	14.95	-0.19	5.36
2.42	15.38	0.12	5.54
2.46	17.93	1.66	5.23
2.5	19.39	0.65	5.07
2.54	18.99	-0.44	5
2.58	20.29	3.18	-0.24
2.62	20.34	0.13	1.54
2.66	21.61	-1.23	3.8
2.7	22.6	-2.25	2.91
2.74	21.45	-2.83	3.16
2.78	24.5	-3.33	2.21
2.82	24.25	-1.96	0.93
2.86	20.22	-3.37	0.99
2.9	21.49	-4.36	1.49
2.94	19.77	0.99	2.48
2.98	20.63	2.31	-0.43
3.02	18.53	7.26	3.12
3.06	17.86	6.09	2.98
3.1	19.27	0.92472	2.6699
3.14	18.896	0.95497	2.8552
3.18	19.14	-2.65	3.44
3.22	18.35	-0.72	4.86
3.26	20.61	0.17	4.92
3.3	17.56	1.62	3.91
3.34	18.14	2.86	3.05
3.38	17.65	-2.04	1.75
3.42	17.97	1.05	1.17
3.46	17.7	-3.35	2.1
3.5	21.47	-5.62	3.3
3.54	20.95	-6.19	4.94
3.58	20.29	-4.45	3.02
3.62	22.23	-0.44	0.81
3.66	22.27	-2.76	1.57
3.7	19.72	-2.08	3.56
3.74	18.2	-2.69	4.44
3.78	20.12	-5.57	4.7
3.82	21.13	-1.06	5.03
3.86	19.3	1.2	6.9
3.9	19.13	-0.84	4.99
3.94	20.54	-1.64	3.89
3.98	19.96	-2.34	3.1
4.02	20.78	-0.77	0.23
4.06	20.1	1.58	1.46
4.1	17.84	0.55	1.96
4.14	15.78	-1.82	2.86
4.18	18.23	-4.48	4.21
4.22	19.06	-0.69	6.81
4.26	16.65	-2.64	6.64
4.3	15.1	-6.65	6.82
4.34	17.24	-5.52	4.53
4.38	16.89	-9.38	4.48
4.42	14.4	-7.95	3.25
4.46	12.07	-2.66	4.24
4.5	17.45	-1.94	5.32
4.54	15.51	-5	3.04
4.58	16.03	-2.11	0.8
4.62	17.45	-0.15	3.99
4.66	16.37	1.71	5.38
4.7	18.01	-0.44	0.97
4.74	17.18	-3.61	4.43
4.78	18.35	-6.81	5.03
4.82	19.44	-5.54	2.67
4.86	20.64	-7.5	0.68
4.9	20.92	-4.43	2.54
4.94	20.26	-5.48	3.58
4.98	21.48	-3.05	4.72
5.02	20.25	-5.08	3.92
5.06	22.49	-5.01	1.83
5.1	22.18	-5.92	0.86
5.14	21.34	-4.57	2.62
5.18	20.88	-0.42	4.57
5.22	19.75	-2.11	4.51
5.26	19.19	-0.91	4.05
5.3	18.43	-5.67	4.27
5.34	19.07	-6.75	3.31
5.38	17.69	-2.05	3.98
5.42	19.2	-5.87	3.36
5.46	19.64	-7.17	2.72
5.5	18.63	-5.9	2.75
5.54	15.86	-4.1	2.45
5.58	18.12	-4.86	3
5.62	15.97	-7.42	1.85
5.66	15.3	-8.8	-0.08
5.7	14.83	-5.74	1.82
5.74	13.92	-4.53	0.91
5.78	14.49	-6.3	0.74
5.82	15.82	-5.08	2.14
5.86	12.61	-3.66	3.47
5.9	13.84	-2.64	1.01
5.94	11.88	-5.02	-0.39
5.98	14.17	-5.22	-2.89
6.02	12.89	-1.71	0.42
6.06	12.52	-2.49	3.01
6.1	14.57	-0.97	4.55
6.14	15.89	-4.26	5.51
6.18	15.89	-2.54	5.27
6.22	17.25	-1.59	5.04
6.26	18.08	-2.41	4.43
6.3	18.62	-2.29	3.3
6.34	18.69	-3.41	2.25
6.38	19.69	-2.09	1.93
6.42	19.4	-2.15	1.23
6.46	20.07	-4.22	1.37
6.5	18.73	-3.02	2.18
6.54	17.91	-4.15	2.04
6.58	19.43	-4.42	1.69
6.62	18.47	-3.49	1.83
6.66	17.32	-1.86	3.26
6.7	16.57	-1.33	3.1
6.74	17.59	-0.58	1.21
6.78	16.93	-0.33	-1.09
6.82	19.82	1.66	-0.97
6.86	19.84	0.55	-0.85
6.9	17.03	0.12	0.99
6.94	15.52	-2.63	3.74
6.98	16.51	-4.07	4.17
7.02	14.6	-3.32	3.69
7.06	15.68	-4.32	2.96
7.1	18.82	-7.56	2.42
7.14	21.83	-5.91	3.49
7.18	17.91	-5.65	4.41
7.22	17.44	-5.01	3
7.26	20.36	-3.2	1.02
7.3	22.09	-1.66	1.83
7.34	20.54	-2.87	2.66
7.38	20.86	-5.21	3.71
7.42	21.02	-1.99	5
7.46	22.77	-1.06	6.43
7.5	21.63	5.1	2.35
7.54	22.27	-0.12	6.43
7.58	22.13	-0.41	3.18
7.62	18.8	4.09	0.61
7.66	23.95	4.55	-1.46
7.7	21.784	2.4372	3.2993
7.74	21.937	2.4313	3.1656
7.78	22.121	2.3707	2.9915
7.82	20.64	6.02	1.86
7.86	20.99	2.19	0.64
7.9	19.83	2.63	4.91
7.94	19.9	4.46	4.82
7.98	22.71	1.9	4.79
8.02	24.82	-0.02	3.12
8.06	29.1	-3.76	0.09
8.1	30.36	-0.03	-3.25
8.14	30.64	-0.03	-2.83
8.18	26.46	1.74	-3.14
8.22	26.81	1.4	-2.82
8.26	26.22	4.96	-0.15
8.3	25.66	6.24	1.33
8.34	25.03	4.84	1.11
8.38	27.39	4.68	1.79
8.42	26.17	4.54	1.09
8.46	26.32	-2.6	0.06
8.5	24.35	-1.53	2.57
8.54	22.28	-3.66	1.96
8.58	19.31	-5.01	2.65
8.62	18.98	-2.45	1.31
8.66	20.65	-1.64	-0.64
8.7	19.25	0.2	0.05
8.74	17.06	-0.91	2.32
8.78	15.72	-2.67	2.5
8.82	16.42	-2.94	3.26
8.86	13.11	-6.03	2.7
8.9	18.187	-6.6573	4.9885
8.94	18.647	-7.2807	5.7434
8.98	24.61	-9.7	8.81
9.02	20.31	-9.35	9.07
9.06	21.59	-12.85	8.27
9.1	20.56	-10.84	7.86
9.14	20.02	-8.91	7.8
9.18	20.31	-7.24	8.03
9.22	21.74	-6.06	9.98
9.26	20.88	-4.41	9.52
9.3	23.15	-8.8	9.51
9.34	24.11	-5.32	8.16
9.38	22.05	-4.26	9.89
9.42	19.84	-4.05	7.55
9.46	18.65	-2.46	7.28
9.5	17.59	-4.65	7.97
9.54	21.14	0.02	6.97
9.58	22.09	0.39	7.81
9.62	19.182	-2.5807	5.3705
9.66	19.011	-2.6616	4.915
9.7	18.86	-2.7902	4.466
9.74	18.732	-2.9554	4.0283
9.78	18.628	-3.1462	3.607
9.82	13.87	-4.68	-2.01
9.86	12.81	-2.98	-1.59
9.9	18.486	-3.7623	2.4895
9.94	18.504	-3.9456	2.1824
9.98	18.558	-4.0995	1.9161
10.02	23.51	-4.07	2.36
10.06	19.93	-3.25	1.11
10.1	19.85	-3.61	2.05
10.14	17.47	-4.09	2.42
10.18	17.52	-6.06	2.64
10.22	20.13	-8.9	-0.23
10.26	21.65	-3.89	2.93
10.3	24.65	-1.4	5.38
10.34	21.13	2.04	4.2
10.38	21.13	-0.83	6.29
10.42	23.72	0.14	-1.31
10.46	19	-2.08	0.73
10.5	19.35	-1.03	-0.68
10.54	18.3	-1.77	0.35
10.58	16.88	-1.46	0.15
10.62	20.1	-2.81	-3.07
10.66	19.73	-2.87	0.46
10.7	19.46	-2.53	1.55
10.74	18.38	-3.86	-0.82
10.78	18.58	-5.56	-2.97
10.82	19.69	-2.7	-1.69
10.86	18.27	-2.03	1.6
10.9	21.23	-2.61	3.72
10.94	22.5	0.89	3.43
10.98	22.39	2.45	0.4
11.02	19.79	2.19	-0.38
11.06	18.29	0.81	-0.23
11.1	20.35	0.46	0.4
11.14	20.75	0.46	-0.23
11.18	20.6	2.83	-5.19
11.22	20.46	-0.12	-4.78
11.26	22.13	-0.5	-4.96
11.3	23.694	0.27418	-3.1491
11.34	27.62	-3.49	-5.51
11.38	26.31	-0.59	-4.42
11.42	28.57	-2.17	-3.13
11.46	27.28	-1.85	-2.52
11.5	25.87	-2.7	-1.24
11.54	23.94	-1.34	-1.5
11.58	21.53	1.31	-0.9
11.62	19.69	6.22	-0.48
11.66	18.87	1.25	2.14
11.7	20.08	-2.21	2.83
11.74	19.81	-3.81	1.84
11.78	23.43	-3.15	1.2
11.82	21.247	0.079201	-0.29724
11.86	23.62	-2.53	1.34
11.9	22.51	-0.59	-2.17
11.94	23.67	-0.26	-3.55
11.98	21.22	-0.44	1.31
12.02	20.71	1.93	-3.17
12.06	19.38	2.22	-3.61
12.1	21.57	2.11	-1.32
12.14	23.64	-1.09	0.16
12.18	22.39	0.43	1.96
12.22	22.27	0.6	2.53
12.26	24	-2.03	4.46
12.3	19.81	-4.23	5.94
12.34	17.32	-1.9	3.31
12.38	15.53	1.2	3.16
12.42	15.77	3.67	1.11
12.46	17.73	6.13	0.99
12.5	20.78	3.52	-2.58
12.54	21.2	4.17	1.19
12.58	18.88	2.2	-0.38
12.62	19.53	-0.77	-0.04
12.66	17.4	0.56	1.9
12.7	16.88	5.32	-0.14
12.74	18.01	4.81	0.34
12.78	19.2	5.21	-1.16
12.82	15.89	6.32	-0.96
12.86	16.07	1.07	2.32
12.9	20.42	-1.97	1.2
12.94	21.74	-0.81	1.05
12.98	22.82	0.53	1.44
13.02	20.14	-2.82	1.55
13.06	18.33	-3.55	5.12
13.1	18.58	-4.13	5.22
13.14	21.62	-3.87	5.29
13.18	19.12	-2.5	5.92
13.22	17.76	0.75	5.76
13.26	18.836	-2.7118	4.6377
13.3	18.56	1.24	3.07
13.34	18.75	-3.35	3.04
13.38	17.56	-1.82	4.77
13.42	16.47	-4.41	4.54
13.46	16.17	-1.98	3.57
13.5	16.08	-3.52	3.48
13.54	17.74	-4.94	3.16
13.58	22.34	-1.45	2.1
13.62	16.51	-1.26	4.18
13.66	17.79	-4.9	2
13.7	17.4	-4.22	2.31
13.74	17.88	-5.29	1.86
13.78	18.17	-4.82	2.45
13.82	17.62	-5.7	1.4
13.86	16.31	-5.74	3.08
13.9	17.62	-4.46	2.86
13.94	16.74	-4.76	1.87
13.98	16.62	-3.45	0.66
14.02	15.45	-2.96	2.7
14.06	15.36	-4.57	3.97
14.1	15.91	-5.13	2
14.14	15.89	-4.48	1.42
14.18	16.1	-4.11	0.55
14.22	15.78	-4.26	1.14
14.26	16.83	-5.74	1.07
14.3	20.28	-4.75	1.4
14.34	19.84	-5.84	2.44
14.38	20.09	-5.27	3.05
14.42	20.87	-2.46	2.6
14.46	22.66	-3	2.17
14.5	23.94	-1.44	1.84
14.54	24.96	2.55	-1.8
14.58	25.11	-1.7	3.57
14.62	25.22	-2.2	3.79
14.66	23.28	-2.93	4.83
14.7	22.21	-5.68	3.36
14.74	22.83	-5.47	3.9
14.78	24.16	0.52	1.09
14.82	21.19	-2.24	2.3
14.86	21.29	0.53	1.9
14.9	19.53	2.55	-1.76
14.94	21.64	-1.14	0.26
14.98	17.3	0.14	0.07
15.02	17.16	-1.97	0.88
15.06	17.17	-4.02	3.71
15.1	20.94	-4.05	4.06
15.14	23.31	-5.27	4.02
15.18	21.98	-5.8	3.71
15.22	22.96	-7.72	2.4
15.26	23.43	-9.22	4.89
15.3	22.52	-5.25	6.24
15.34	21.41	-7.59	5.88
15.38	23.44	-9.87	5
15.42	25.01	-8.19	1.78
15.46	23.41	-9.86	-1.17
15.5	22.45	-6.65	-4.83
15.54	23.03	-7.09	-1.86
15.58	21.79	-6.42	-0.94
15.62	23.71	-3.78	-1.62
15.66	24.82	-6.05	-0.3
15.7	23.05	-6.8	-0.35
15.74	22.83	-5.93	-1.57
15.78	25.1	-4.54	1.25
15.82	21.69	-5.51	1.27
15.86	22.65	-5.42	3.83
15.9	21.31	-6.54	4.36
15.94	22.88	-4.14	2.82
15.98	24.41	-3.27	3.45
16.02	25.55	-5.72	3.86
16.06	26.45	-3.88	2.27
16.1	27.09	-7.05	3.7
16.14	27.21	-6.76	4.83
16.18	28.45	-5.03	5.97
16.22	28.45	-6.2	3.75
16.26	26.84	-5.69	3.51
16.3	25.58	-0.36	5.07
16.34	26.242	-3.5607	2.2458
16.38	25.936	-3.3681	1.8828
16.42	20.22	4.21	-3.99
16.46	22.63	2.37	-0.06
16.5	24.4	-3.17	0.63
16.54	26.92	-5.95	1.83
16.58	26.28	-6.88	1.7
16.62	24.22	-5.89	1.28
16.66	24.07	-2.45	0.25
16.7	24.38	-2.13	1.43
16.74	24.22	1.87	0.46
16.78	20.13	0.37	0.78
16.82	22.33	0.43	1.89
16.86	22.98	-0.77	1.61
16.9	23.38	-3.13	0.65
16.94	25.27	-7.65	2.3
16.98	25.16	-9.49	3.82
17.02	27.96	-11.91	3.56
17.06	27.14	-10.14	3.79
17.1	28.27	-10.77	5.29
17.14	32.34	-9.66	3.32
17.18	31.68	-9.89	3.42
17.22	31.85	-6.63	4.87
17.26	30.95	-7.32	6.48
17.3	26.92	-5.3	5.68
17.34	29.15	-6.15	2.77
17.38	27.31	-7.24	1.57
17.42	26.98	-7.07	2.63
17.46	28.12	-8	2.67
17.5	30.35	-8.56	3.23
17.54	28.15	-10.28	3.21
17.58	25.36	-6.85	0.28
17.62	23.38	-8.35	-0.66
17.66	23.03	-9.5	-1.53
17.7	19.31	-9.9	-2.14
17.74	20.11	-8.72	-2
17.78	22.31	-8.5	-1.38
17.82	22.49	-10.48	0.3
17.86	22.8	-8.49	0.26
17.9	22.71	-7.22	0.79
17.94	22.42	-7.04	-0.59
17.98	22.91	-5.13	0.09
18.02	23.96	-2.43	0.76
18.06	21.43	-2.77	-1
18.1	24	-5.18	-2.93
18.14	24.25	-5.31	-2.93
18.18	24.39	-5.02	-5.49
18.22	23	-0.47	-7.9
18.26	18.86	0.58	-5.46
18.3	23.47	-4.07	-5.14
18.34	22.98	0.15	-8.29
18.38	18.56	0.05	-3.99
18.42	19.23	-1.15	-1.08
18.46	18.21	-0.88	2.24
18.5	16.01	-0.71	1.68
18.54	16.77	-2.4	1.31
18.58	16.78	-1.96	-0.76
18.62	19.84	-2.73	-1.52
18.66	21.72	-2.42	-0.71
18.7	24.76	-2.32	0.55
18.74	23.96	-0.21	0.17
18.78	25.87	-3.99	0
18.82	27.5	-5.24	-0.83
18.86	25.89	-4.1	-0.96
18.9	28.13	-7.28	0.46
18.94	29.53	-10.05	-0.18
18.98	25.81	-9.55	1.73
19.02	27.07	-10.03	2.12
19.06	26.09	-7.56	1.81
19.1	26.97	-8.36	0.57
19.14	24.2	-7.49	-0.98
19.18	25.39	-6.4	0.43
19.22	26.66	-7.67	0.82
19.26	25.61	-6.05	1.53
19.3	24.87	-5.65	2.37
19.34	25.29	-5.01	0.81
19.38	26.67	-5.87	0.93
19.42	23.32	-7.91	2.5
19.46	22.74	-7.62	2.86
19.5	24.06	-7.04	3.8
19.54	24.09	-7.89	3.41
19.58	24.28	-5.27	0.09
19.62	23.21	-5.07	1.46
19.66	22.89	-7.23	-2.03
19.7	24.79	-4.37	-2.15
19.74	23.78	-4.63	0.61
19.78	25.81	-4.2	2.06
19.82	22.35	-3.73	-0.2
19.86	22.56	-2.37	-0.87
19.9	21.92	-3.66	-1.66
19.94	22.96	-2.86	-0.21
19.98	23.47	-2.09	-0.27
20.02	24.09	-0.79	-1.5
20.06	20.53	0.03	-2.85
20.1	19.88	-2.82	0.25
20.14	18.13	-2.58	0.35
20.18	19.28	-3.55	2.74
20.22	20.28	-7.94	2.19
20.26	21.56	-9.95	2.84
20.3	22.88	-8.45	1.69
20.34	22.55	-6.37	2.3
20.38	22.29	-4.82	3.5
20.42	22.97	-7.43	2.54
20.46	21.98	-4.91	5.5
20.5	23.74	-4.69	4.94
20.54	25.34	-4.32	4.8
20.58	25.4	-0.37	3.68
20.62	22.39	-0.8	3.55
20.66	20.19	-5.1	4.62
20.7	19.96	-4.22	5.38
20.74	16.91	-5.9	5.32
20.78	19.3	-5.36	5.26
20.82	23.28	-1.44	4.09
20.86	22.15	4.32	1.79
20.9	17.49	-1.68	1.93
20.94	18.92	-1.69	1.11
20.98	21.73	-0.99	1.96
21.02	22.73	-1.73	1.17
21.06	19.54	-0.34	1.04
21.1	18.41	1.25	-0.3
21.14	18.77	-0.1	-1.57
21.18	19.93	-1.94	-3.8
21.22	19.958	1.3242	0.5101
21.26	20.34	0.03	3.33
21.3	19.63	2.57	3.65
21.34	17.71	2.07	3.04
21.38	20.23	2.09	2.01
21.42	20.95	1.74	0.33
21.46	20.25	2.37	1.34
21.5	23.29	1.61	0.93
21.54	24.31	2.49	-2.18
21.58	21.03	-1.72	1.81
21.62	22.87	-3.11	5.71
21.66	24.97	0.96	0.46
21.7	22.57	-4.04	1.14
21.74	22.11	-0.77	0.66
21.78	19.31	-3.25	2.44
21.82	17.51	-1.18	1.61
21.86	16.73	0.99	0.06
21.9	19.4	5.06	-1.53
21.94	18.84	3.06	-2.28
21.98	18.6	1.34	1.11
22.02	17.79	-3.51	4.36
22.06	20.22	-4.3	3.63
22.1	20.11	-5.54	0.09
22.14	20.29	-5.14	0.24
22.18	21.07	-5.57	1.37
22.22	21.74	-2.25	-0.52
22.26	19.88	-2.51	-0.68
22.3	21.63	-2.41	0.49
22.34	21.62	-4.08	3.57
22.38	24.51	-4.96	1.65
22.42	22.33	-3.83	2.21
22.46	19.2	-4.2	3.7
22.5	17.81	-6.4	4.57
22.54	19.1	-7.09	7.05
22.58	20.3	-7.38	4.99
22.62	21.56	-6.85	3.12
22.66	21.22	-6.08	2.03
22.7	23.91	-4.05	0.39
22.74	20.75	-1.08	-0.67
22.78	21.05	6.96	-3.49
22.82	20.27	4.03	-0.32
22.86	19.35	5.64	0.75
22.9	19.47	1.79	0.44
22.94	21.23	6.04	-1.9
22.98	23	8.92	0.45
23.02	20.48	3.19	2.46
23.06	16.79	2.66	0.32
23.1	17.27	1.81	2.8
23.14	15.17	-2.93	2.41
23.18	16.77	-3.92	4.35
23.22	19.41	-2.13	5.69
23.26	19.27	-5.46	4.5
23.3	18.35	-5.69	3.33
23.34	19.03	-6.73	2.97
23.38	21.05	-4.86	5.53
23.42	19.05	-6.74	5.05
23.46	20.63	-5.92	3.56
23.5	20.6	-6.47	2.03
23.54	20.02	-5.01	3.16
23.58	17.21	-2.18	1.42
23.62	20.1	-0.53	3.19
23.66	23.76	-5.06	2.95
23.7	25.8	-4.58	3.65
23.74	26.63	-4.71	1.4
23.78	27.28	-4.99	0.83
23.82	24.74	-5.63	2.78
23.86	24.55	-6.52	0.27
23.9	23.27	-6.68	2.19
23.94	22.01	-6.83	2.48
23.98	24.91	-4.81	3.33
24.02	23.41	-8.18	5
24.06	27.92	-8.75	5.08
24.1	27.19	-6.94	3.67
24.14	27.87	-8.08	6.28
24.18	28.24	-9.25	2.43
24.22	28.55	-9.83	0.45
24.26	30.22	-10.22	0.07
24.3	27.37	-7.75	-3.36
24.34	27.92	-5.24	-4.85
24.38	26.8	-5.83	-3.64
24.42	26.78	-7.68	-3.1
24.46	24.05	-10.63	-2.91
24.5	22.61	-5.88	1.4
24.54	24.6	-4.8	1.51
24.58	23.79	-3.61	-1.87
24.62	21.04	-4.95	-3.43
24.66	15.8	-3.69	-7.39
24.7	18.88	-1.67	-6.47
24.74	20.84	-1.29	-4.39
24.78	19.13	0.1	-2.49
24.82	14.85	-1.16	-4.94
24.86	15.77	1.93	-2.23
24.9	17.22	0.87	-0.9
24.94	18.65	-3.06	-0.3
24.98	18.41	-4.77	0.77
25.02	16.31	-6.65	0.58
25.06	17.71	-5.27	1.68
25.1	18	-10.83	3.24
25.14	21.23	-6.91	2.67
25.18	21.06	-8.79	4.22
25.22	22.05	-9.87	3.95
25.26	23.84	-10.48	4.57
25.3	22.36	-8.31	1.9
25.34	24.18	-6.36	1.37
25.38	23.07	-4.07	2.66
25.42	23.47	-3.02	2.69
25.46	23.93	-2.53	1.94
25.5	25.23	-0.44	0.05
25.54	22.36	-0.04	-1.25
25.58	19.09	-1.75	1.78
25.62	22.1	-1.39	3.4
25.66	22.44	-4.42	5.8
25.7	19.78	-3.58	7.33
25.74	20.43	-2.93	6.49
25.78	18.61	-6.24	6.67
25.82	23.56	-8.69	4.09
25.86	24.8	-9.25	3.92
25.9	27.12	-7.96	3.79
25.94	25.81	-8	2.75
25.98	25.21	-8.58	0.76
26.02	22.2	-7.79	1.86
26.06	23.97	-6.74	1.47
26.1	20.94	-4.72	2.38
26.14	20.97	-6.09	1.66
26.18	19.79	-4.74	-0.42
26.22	21.61	-3.16	0.99
26.26	21.48	-2.36	0.74
26.3	19.58	-1.14	2.04
26.34	20.18	-2.52	1.1
26.38	20.47	-4.96	0.5
26.42	21.19	-4.78	1.47
26.46	21.93	-4.02	1.51
26.5	22.04	-9.96	1.28
26.54	26.11	-6.97	-0.27
26.58	17.53	-6.36	1.55
26.62	19.3	-7.06	2.82
26.66	20.85	-5.1	2.51
26.7	25.36	-2.99	3.76
26.74	23.96	2.78	0.12
26.78	25.47	3.27	-1.62
26.82	21.82	-0.55	-1.26
26.86	20.21	-2.11	1.02
26.9	21.83	-2.34	2.81
26.94	22.19	-3.73	5.26
26.98	20.11	-0.03	1.71
27.02	24.03	1.87	-0.5
27.06	19.74	3.32	-3.88
27.1	20.34	-2.26	-0.96
27.14	20.91	-0.9	-0.68
27.18	19.11	-1.32	-0.06
27.22	17.73	-0.24	-2.05
27.26	16.8	2.93	-1.09
27.3	21.45	1.3	-1.28
27.34	20.84	2.04	-1.28
27.38	22.15	0.54	-2.53
27.42	22.73	-0.61	-0.19
27.46	22.8	-1.75	2.06
27.5	22.45	-1.27	2.28
27.54	20.84	-2.97	2.4
27.58	25.03	-7.77	-1.04
27.62	25.09	-7.31	1
27.66	27.48	-11.6	2
27.7	24.055	-2.8226	0.52665
27.74	26.54	-0.45	-0.05
27.78	22.8	1.53	-0.84
27.82	21.9	0.74	-0.5
27.86	21.74	-0.09	2.33
27.9	22.39	-0.41	0.82
27.94	21.61	-3.46	2.13
27.98	20.26	-1.18	1.63
28.02	21.49	-0.4	1.58
28.06	18.56	0.73	4
28.1	20.03	0.86	3.16
28.14	18.48	-4.27	7.17
28.18	20.38	-4.4	7.52
28.22	18.76	-7.88	3.98
28.26	18.03	-6.5	6.82
28.3	17.4	-0.6	3.92
28.34	20.08	-0.65	5.88
28.38	20.96	0.22	3.8
28.42	22.53	-4.23	4.25
28.46	19.64	-7.2	5.65
28.5	19.228	-4.2119	3.7465
28.54	19.309	-4.1243	3.1719
28.58	19.391	-3.9822	2.5789
28.62	19.468	-3.7877	1.9858
28.66	19.533	-3.5429	1.4112
28.7	17.03	-5.73	2.2
28.74	17.91	-4.14	0.6
28.78	14.15	1.26	0.81
28.82	17.99	-0.85	-3.61
28.86	21.03	-0.25	-2.59
28.9	20.95	-1.91	0.11
28.94	21.57	-1.88	1.44
28.98	22.12	-1.75	0.89
29.02	20.44	-0.47	-0.12
29.06	19.78	1.9	0.85
29.1	16.88	1.72	1.56
29.14	14.09	3.77	2.01
29.18	14.3	4.37	1.41
29.22	17.65	0.35	1.6
29.26	16.6	-0.09	1.95
29.3	15.57	-2.26	2.42
29.34	15.95	-2.08	2.47
29.38	13.73	-3.4	1.69
29.42	14.94	-3.72	1.63
29.46	15.11	-6.17	2.48
29.5	15.6	-7.58	2.81
29.54	15.95	-6.16	3.62
29.58	16.91	-4.66	2.75
29.62	17.09	-2.87	2.95
29.66	16.52	-0.16	1.34
29.7	15.3	1.04	0.99
29.74	15.64	-0.56	-1.67
29.78	16.45	-0.97	-2.38
29.82	17.15	-3.8	1.98
29.86	19	-3.81	2.23
29.9	17.73	-5.1	2.49
29.94	18.47	-4.6	3.24
29.98	16.97	-4.4	2.06
30.02	17.53	-6.95	1.94
30.06	15.1	-7.95	2.26
30.1	13.56	-6.96	4.11
30.14	14.98	-6.61	6.58
30.18	15.15	-7.24	3.3
30.22	19.83	-7.49	2.43
30.26	20.39	-2.21	5.29
30.3	18.12	-1.99	7.21
30.34	22.06	2.92	3.76
30.38	23.78	1.24	0.87
30.42	21.12	-0.56	0.45
30.46	21.13	-0.2	1.81
30.5	24.28	-0.32	2.8
30.54	24.01	-1.5	1.8
30.58	24.32	-5.36	0.81
30.62	22.86	-4.09	-0.03
30.66	22.73	-2.78	-2.68
30.7	23.82	-4.14	0.23
30.74	22.31	-5.63	2.49
30.78	25.36	-7.1	2.35
30.82	24.62	-7.25	2.04
30.86	24.32	-7.17	3.24
30.9	23.17	-8.51	3.84
30.94	24.03	-7.01	1.2
30.98	24.29	-7.78	-1.58
31.02	23.86	-8.1	-1.6
31.06	21.1	-4.63	-5.18
31.1	22.753	-7.7499	0.59095
31.14	22.387	-7.6156	0.36596
31.18	22.033	-7.4397	0.12801
31.22	20.78	-10.79	3.73
31.26	24.09	-6.93	0.92
31.3	24.41	-4.69	0.79
31.34	21.18	-8.68	-0.11
31.38	21	-6.71	-0.24
31.42	19.28	-5.71	-1.28
31.46	20.38	-5.99	0.26
31.5	20.47	-4.78	-1.91
31.54	20.94	-4.75	-4.16
31.58	22.72	-3.78	-4.51
31.62	24.25	-4.25	-1.75
31.66	25.75	-7.52	2.12
31.7	21.75	-10.92	1.28
31.74	19.65	-9.58	1.42
31.78	21.83	-9.99	2.95
31.82	20.87	-5.31	6.86
31.86	21.53	-7.93	3.68
31.9	18.45	-7.65	2.85
31.94	16.3	-0.44	1.58
31.98	16.53	1.08	-0.97
32.02	15.07	3.23	-1.94
32.06	16.66	-0.56	-0.44
32.1	18.86	-0.17	-1.29
32.14	16.5	-1.44	-0.65
32.18	16.03	-1.85	0.7
32.22	15.82	-3.28	3.77
32.26	16	-7.21	3.26
32.3	19.55	-2.64	3.98
32.34	19.33	-4.03	2.91
32.38	19.69	-4.27	0.95
32.42	18.64	-6.22	-0.71
32.46	16.92	-6.05	-0.12
32.5	22.13	-5.23	3.96
32.54	23.92	-4.68	4.82
32.58	22.79	-4.63	3.04
32.62	20.42	-5.6	0.19
32.66	20.47	-7.01	0.58
32.7	19.33	-4	1.46
32.74	21.6	-4.04	3.05
32.78	23.59	-7.7	3.01
32.82	23.99	-6.43	3.39
32.86	22.84	-6.58	0.15
32.9	20.13	-5.39	-1.7
32.94	20.7	-3.12	-2.02
32.98	22.71	-2.35	-1.3
33.02	24.52	-4.15	-1.61
33.06	26.16	-3.96	-1.26
33.1	26.29	-8.05	0.8
33.14	26.28	-7.13	2.8
33.18	23.57	-7.24	1.8
33.22	23.37	-5.32	4.41
33.26	23.59	-5.44	5.74
33.3	23.85	-2.76	5.16
33.34	22.22	-2.62	4.15
33.38	23.06	-0.76	1.34
33.42	23.25	0.63	2.65
33.46	23.31	-5.42	5.38
33.5	22.16	-5.4	3.19
33.54	27.07	-5.56	2.56
33.58	26.06	-7.12	1.32
33.62	25.88	-7.97	-0.31
33.66	25.11	-2.5	0.96
33.7	22.864	-7.2761	-0.20963
33.74	20.85	-10.68	-2.85
33.78	20.9	-10.64	-1.48
33.82	20.47	-9.61	-1.7
33.86	21.35	-8.87	-0.76
33.9	20.42	-9.74	-1.2
33.94	20.54	-6.41	-0.68
33.98	22.37	-5.49	-0.97
34.02	22.48	-4.72	0.22
34.06	22.36	-3.26	-0.04
34.1	23.06	-6.58	1.87
34.14	21.87	-3.55	-0.92
34.18	23.21	-2.86	2.86
34.22	25.05	-8.33	1.62
34.26	24.08	-10.84	0.17
34.3	27.67	-9.2	-2.05
34.34	27.19	-9.12	-2.2
34.38	26.44	-7.69	-1.42
34.42	26.6	-7.86	-0.56
34.46	26.96	-5.01	-0.74
34.5	23.62	-6.39	0.9
34.54	25.02	-4.4	-4.37
34.58	26.91	-3.2	-1.32
34.62	29.52	-4.83	-0.09
34.66	27.89	-1.34	-6.34
34.7	28.51	-9.37	-2.1
34.74	31.12	-8.79	-2.73
34.78	30.69	-8.45	-3.31
34.82	28.62	-4.79	-2.5
34.86	27.62	-6.08	1.18
34.9	28.83	-0.57	2.54
34.94	30.42	-1.57	1.64
34.98	31.83	-0.11	2.45
35.02	31.84	-5.1	1.63
35.06	31.66	-4.49	2.03
35.1	31.19	-5.31	2.21
35.14	28.23	-5.46	1.63
35.18	26.42	-6.47	1.17
35.22	27.45	-7.56	0.86
35.26	28.57	-8.39	4.22
35.3	28.03	-8.82	3.21
35.34	29.41	-6.79	2.42
35.38	30.44	-7.4	0.99
35.42	28.89	-7.88	2.6
35.46	28.15	-6.42	1.51
35.5	29.1	-4.32	0.61
35.54	27.25	-6.03	0.68
35.58	25.29	-5.89	1.55
35.62	25.75	-5.94	0.32
35.66	28.69	-3.32	0.9
35.7	27.6	2.25	0.99
35.74	24.3	-0.19	0.26
35.78	25.24	-5.2	1.05
35.82	22.48	-6.56	0.54
35.86	21.21	-6.94	-1.01
35.9	19.61	-5.08	1.25
35.94	18.67	-1.55	0.66
35.98	18.64	-2.03	1.41
36.02	19.7	-3.44	1.69
36.06	18.07	-2.55	2.37
36.1	20.37	1.02	0.51
36.14	20.27	0.81	0.03
36.18	19.37	-3.79	0.6
36.22	15.57	-4.71	0.62
36.26	14.34	0.79	0.1
36.3	11.84	0.36	0.43
36.34	16.13	-2.03	2.66
36.38	18.61	-4.87	2.52
36.42	18.36	-4.03	1.44
36.46	18.85	0.08	0.62
36.5	16.83	1.14	1.17
36.54	17.94	0.65	0.24
36.58	18.82	1.02	1.15
36.62	21.42	-3.21	1.21
36.66	22.95	-4.16	1.55
36.7	24.09	-8.69	1.22
36.74	23.24	-4.51	1.78
36.78	23.21	-3.51	0.26
36.82	22.91	-4.58	1.03
36.86	25.75	-7	0.97
36.9	25.46	-7.66	1.08
36.94	25.02	-8.14	-1.8
36.98	23.29	-3.55	-2.39
37.02	19.28	-4.56	-0.09
37.06	21.54	-3.48	1.17
37.1	21.49	-1.56	1.83
37.14	19.54	1.64	1.91
37.18	17.71	0.67	0.88
37.22	16.03	-1.07	3.47
37.26	17.3	-0.28	2.01
37.3	17.06	-3.01	2.49
37.34	18.02	-3.43	2.51
37.38	17.5	-2.35	2.74
37.42	17.97	-4.06	2.26
37.46	18.97	-2.02	1.49
37.5	20.8	-2.24	2.67
37.54	19.98	-0.3	3.42
37.58	20.69	2.22	3.57
37.62	20.38	3.76	1.6
37.66	20.8	0.77	2.9
37.7	21.66	-2.46	1.65
37.74	22.04	-0.68	-0.76
37.78	19.66	-2.92	-0.25
37.82	19.99	-1.39	0.61
37.86	20.68	-1.76	-0.87
37.9	20.8	-2.34	-1.69
37.94	19.08	-1.83	-2.32
37.98	19.13	-1.59	-1.85
38.02	18.85	-0.4	0.18
38.06	18.09	-1.47	1.51
38.1	18.57	0.17	3
38.14	22.22	-0.95	0.99
38.18	21.32	0.12	-0.74
38.22	22.04	-2.56	0.64
38.26	21.66	-2.61	0.7
38.3	22.06	-1.13	0.84
38.34	20.25	-1.7	3
38.38	20.35	-2.46	2.14
38.42	18.85	-0.71	2.92
38.46	19.6	-3.99	3.24
38.5	19.06	-4.05	0.14
38.54	22.11	-0.39	2.11
38.58	23.41	2.54	2.41
38.62	23.86	2.78	-0.13
38.66	22.15	3.1	1.63
38.7	18.74	-0.06	3.28
38.74	20.62	1.49	-1.67
38.78	18.44	2.04	-0.98
38.82	17.79	-1	0.91
38.86	19.47	-1.7	1.5
38.9	18.52	-1.72	2.04
38.94	19.39	-1.96	1.56
38.98	18.29	0.6	0.38
39.02	16.34	0.12	0.13
39.06	14.86	2.87	-0.51
39.1	19.31	1.11	-2.11
39.14	17.14	0.43	2.22
39.18	22.53	-3.52	0.99
39.22	21.53	2.94	-0.49
39.26	20.36	-1.1478	-0.39926
39.3	20.783	-0.93933	-0.54139
39.34	22.27	-4.66	-2.7
39.38	23.04	1.02	-1.05
39.42	25.46	-2.61	-2.32
39.46	20.84	-2.69	-0.89
39.5	21.29	-1.59	1.03
39.54	24.99	2.62	-0.2
39.58	24.31	-1.09	0.52
39.62	22.77	1.07	-3.37
39.66	22.24	-1.75	-3.83
39.7	25.78	2.5059	-1.8164
39.74	26.286	2.8673	-1.9035
39.78	26.78	3.2101	-1.9785
39.82	30.76	7.46	-3.37
39.86	30.18	6.14	-1.32
39.9	26.32	6.73	-1.26
39.94	27.45	6	-3.11
39.98	27.54	4.48	-2.36
40.02	28.29	2.43	-0.28
40.06	29.76	4.33	-1.88
40.1	29.68	3.86	-3.84
40.14	33.58	7.53	-1.73
40.18	30.03	4.72	2.1
40.22	30.36	3.62	-2.89
40.26	29.79	1.45	-3.14
40.3	30.36	6.58	-5.02
40.34	30.83	7.61	-3.12
40.38	31.99	5.59	-2.23
40.42	27.18	3.1	-1.4
40.46	28.96	4.73	-0.97
40.5	28.22	4.39	-1.32
40.54	28.16	0.03	-0.86
40.58	29.01	4.23	-2.71
40.62	25.12	3.59	-5.38
40.66	25.37	4.59	-4.95
40.7	22.44	1.65	-5.54
40.74	24.09	5.23	-3.22
40.78	27.04	2.63	-4.5
40.82	27.68	3.13	-6.16
40.86	29.34	1.69	-5.2
40.9	29.55	1.81	-5.65
40.94	30.39	1.47	-5.18
40.98	28.87	-0.23	-3.96
41.02	27.987	3.0309	-4.9111
41.06	28.007	3.2218	-4.7165
41.1	27.995	3.4039	-4.4826
41.14	27.951	3.5679	-4.2142
41.18	27.872	3.704	-3.9161
41.22	28.82	4.05	-3.34
41.26	26.53	2.94	-2.58
41.3	26.61	3.69	-2.67
41.34	26.93	4.38	-2.42
41.38	27.78	6.13	-2.43
41.42	26.94	2.72	-0.74
41.46	25.56	3.9	-1.24
41.5	24.84	3.68	-2.24
41.54	23.55	1.38	-2.42
41.58	24.09	1.83	-1.01
41.62	24.7	-1.41	-1.07
41.66	25.51	0.17	2.75
41.7	24.88	-2.23	2.75
41.74	25.73	-1.64	2.11
41.78	26.5	2.68	2.89
41.82	28.15	-4.03	1.07
41.86	27.2	-5.41	0.95
41.9	25.01	-6.66	-0.18
41.94	25.67	-0.62	1.81
41.98	24.76	2.79	1.51
42.02	25.16	1.66	1.58
42.06	24.85	-1.03	-0.85
42.1	23.53	0.63	-0.5
42.14	23.56	-2.46	0.57
42.18	24.65	-4.11	0.37
42.22	28.08	-3.58	0.43
42.26	27.36	-4.89	0.08
42.3	25.14	-7.43	0.03
42.34	26.65	-7.94	1.08
42.38	24.81	-6.18	0.7
42.42	29.49	-6.16	-0.06
42.46	27.89	-5.42	-1.55
42.5	27.63	-6.38	-0.47
42.54	25.71	-8.03	-1.08
42.58	25.02	-7.22	-0.59
42.62	24.42	-4.09	-1.84
42.66	25.37	-3.05	-1.56
42.7	26.37	-5.49	-2.82
42.74	26.33	-3.43	-2.49
42.78	24.18	-2.89	-3.61
42.82	21.6	-3.84	-0.83
42.86	23.49	-1.4	-2.11
42.9	23.63	-4.96	-0.88
42.94	25.9	-2.46	4.5
42.98	26	-2.63	0.43
43.02	27.88	-7.71	3.38
43.06	25.772	-5.7107	1.1965
43.1	25.818	-5.9838	1.3505
43.14	23.93	-8.2	-2.26
43.18	25.47	-10.58	-0.05
43.22	26.46	-8.23	-2.43
43.26	25.845	-7.0888	1.6785
43.3	25.809	-7.3487	1.6935
43.34	25.754	-7.5943	1.6837
43.38	25.68	-7.8217	1.6501
43.42	25.587	-8.0271	1.5937
43.46	23.99	-8.85	6.43
43.5	27.2	-8.79	8.3
43.54	27.62	-7.84	5.64
43.58	25.81	-7.7	2.55
43.62	26.36	-7.45	2.88
43.66	25.48	-8.87	1.27
43.7	27.53	-8.7	0.5
43.74	24.069	-8.4089	0.44253
43.78	25.19	-9.17	-4.8
43.82	23.63	-7.13	-3.73
43.86	20.03	-5.82	-5.7
43.9	19.08	-7.76	-1.8
43.94	20.56	-5.27	-0.91
43.98	18.65	-5.46	-1.79
44.02	20.79	-5.97	-1.3
44.06	20.51	-7.88	-0.24
44.1	20	-4.81	-1.47
44.14	20.85	-3.06	-2.08
44.18	22.11	-1.7	-0.67
44.22	19.79	-2.46	-1.74
44.26	19.2	-5.62	-4.23
44.3	17.09	-2.95	-4.71
44.34	18.51	-3.72	-2.04
44.38	18.07	-5.1	0.06
44.42	18.03	-5.16	1.34
44.46	19.55	-5.11	-0.9
44.5	17.76	-4.65	-1.09
44.54	19.4	-3.5	-1.91
44.58	19.14	-2.21	-1.18
44.62	19.77	-2.83	-2.35
44.66	18.79	-0.79	-5.06
44.7	17.31	-1.3	-1.88
44.74	17.6	-1.19	2
44.78	17.34	-3.53	0.74
44.82	16.1	-1.21	0.67
44.86	16.4	-4.77	2.99
44.9	19.34	-5.81	3.24
44.94	21.18	-6.17	2.04
44.98	20.73	-5.36	2.49
45.02	19.9	-2.73	1.86
45.06	19.9	-2.67	2.48
45.1	23.56	-2.89	2.78
45.14	22.11	-2.79	-1.12
45.18	20.6	-2.43	1.62
45.22	18.52	-1.92	2.4
45.26	23.59	-0.53	-0.42
45.3	20.64	0.28	1.75
45.34	22.12	4.77	-0.82
45.38	24.63	2.81	-1.13
45.42	23.89	1	-0.84
45.46	24.81	2.04	-1.15
45.5	23.85	4.49	-0.82
45.54	24.72	3.78	-0.77
45.58	24.51	4.88	-2.05
45.62	25.99	5.24	-2.89
45.66	26.46	5.56	-3.11
45.7	25.81	7.63	-2.29
45.74	26.69	6.43	-3.11
45.78	27.04	3.95	-3.34
45.82	26.82	5.88	-4.53
45.86	25.46	5.94	-1.47
45.9	26.73	3.8	-2.88
45.94	25.81	2.63	-2.98
45.98	24.21	3.77	-2.41
46.02	23.32	2.58	-2.46
46.06	20.04	0.37	-0.61
46.1	22.14	1.56	0
46.14	21.03	0.63	-2
46.18	17.99	4.03	-0.94
46.22	20.87	5.66	-2.44
46.26	19.67	-0.79	-1.29
46.3	18.35	-1.91	-1.17
46.34	19.03	-5.54	1.33
46.38	21.83	-7.47	1.35
46.42	21.22	-7.9	3.61
46.46	22.68	-6.59	5.18
46.5	24.17	-5.58	3.24
46.54	26.65	-4.45	4.44
46.58	27.71	-7.99	4.59
46.62	29.12	-8.82	4.71
46.66	24.52	-5.45	5.82
46.7	26.04	-8.04	5.26
46.74	24	-7.62	4.99
46.78	24.99	-8.97	5.65
46.82	23.37	-7.23	3.15
46.86	23.11	-6.59	1.42
46.9	23.46	-5.93	0.49
46.94	23.47	-4.86	-1.77
46.98	22.45	-7.85	-0.95
47.02	22.87	-8.36	2.16
47.06	23.18	-9.58	1.85
47.1	26.64	-10.8	2.23
47.14	26.35	-9.77	1.21
47.18	27.12	-9.84	3.27
47.22	25.19	-13.84	2.52
47.26	24.25	-9.13	-0.47
47.3	22.54	-7.21	-0.5
47.34	22.47	-5.42	-2.96
47.38	23.6	-3.96	-3.49
47.42	20.21	-5	-2.61
47.46	19.61	-5.39	-1.31
47.5	20.6	-5.05	-0.65
47.54	22.83	-6.64	-3.11
47.58	21.28	-4.32	-2.58
47.62	20.73	-5.02	-2.37
47.66	20.86	-5.4	-3.19
47.7	21.07	-6.57	-1.41
47.74	19.07	-7.47	-2.38
47.78	19.93	-5.87	-3.14
47.82	19.16	-6.19	-3.96
47.86	19.65	-7.23	-4.48
47.9	20.14	-4.41	-3.02
47.94	22.68	-4.07	-3.65
47.98	20.99	-3.89	-1.5
48.02	21.58	-7.7	-3.86
48.06	23.73	-11.6	-1.26
48.1	25.04	-12.6	3.62
48.14	27.14	-15.08	5.48
48.18	28.5	-13.13	4.34
48.22	26.69	-15.24	5.31
48.26	27.24	-12.86	6.43
48.3	31.92	-9.14	2.63
48.34	30.01	-6.65	-0.9
48.38	29.59	-6.77	-0.95
48.42	28.79	-6.37	-5.07
48.46	29.3	-7.08	-5.86
48.5	24.18	-12.53	-3.46
48.54	27.509	-8.0883	-0.99903
48.58	27.094	-7.8234	-0.90635
48.62	26.643	-7.5816	-0.75953
48.66	26.171	-7.3601	-0.56752
48.7	25.69	-7.1561	-0.33928
48.74	25.215	-6.9667	-0.083762
48.78	24.758	-6.7892	0.19009
48.82	24.334	-6.6207	0.47332
48.86	23.955	-6.4585	0.75697
48.9	23.635	-6.2998	1.0321
48.94	22.14	-7.74	1.64
48.98	21.14	-7.2	2.04
49.02	18.56	-4.97	1.63
49.06	21.86	-6.41	2.86
49.1	25.21	-6.42	3.09
49.14	27.01	-5.79	3.74
49.18	27.64	-2.05	2.6
49.22	28.37	-5.14	3.09
49.26	27.33	-3.31	0.4
49.3	25.28	-3.09	-1.56
49.34	26.55	-2.7	-1
49.38	26.66	-6.72	2.39
49.42	26.77	-8.8	0.7
49.46	23.38	-8.32	-2.12
49.5	19.84	-6.49	1.61
49.54	21.64	-3.14	3.25
49.58	24.3	-2.83	-4.42
49.62	21.68	-5.08	-0.5
49.66	23.999	-4.1334	-2.7771
49.7	24.23	-3.03	-8.04
49.74	28.68	-5.6	-6.18
49.78	24.61	-6.71	-4.93
49.82	25.72	-1.96	-3.18
49.86	24.43	1.95	-4.02
49.9	20.68	2.93	-5.19
49.94	22.19	2.42	-2.11
49.98	22.9	0.51	-0.61
50.02	21.28	0.2	-1.07
50.06	21.57	1.38	-1.66
50.1	21.05	3.08	-3.79
50.14	18.17	0.26	-4.63
50.18	16.01	1.27	-1.78
50.22	22.05	0.64	-0.92
50.26	21.1	-1.44	-0.9
50.3	22.08	-2.49	-0.98
50.34	18.2	-6.3	-0.42
50.38	18.41	-3.93	-1.29
50.42	19.13	-3.04	-1.32
50.46	18.2	-5.39	0.42
50.5	18.22	-3.91	-2.47
50.54	20.83	-2.75	-0.43
50.58	20.93	-2	1.2
50.62	20.19	-0.68	-0.55
50.66	18.71	-2	-1.48
50.7	18.12	-5.3	1.28
50.74	18.46	-6.73	1.59
50.78	17.9	-4.15	0.33
50.82	17.53	-0.96	-2.2
50.86	15.33	-1.9	-1.44
50.9	16.28	-2	-0.8
50.94	16.06	-1.89	0.08
50.98	15.05	-1.12	0.79
51.02	16.29	-2.05	1.72
51.06	16.73	-2.47	0.64
51.1	18.58	0.4	-0.68
51.14	17.55	0.97	0.1
51.18	16.8	-1.3	0.61
51.22	15.85	-1.21	0.57
51.26	17.12	-0.57	2.36
51.3	18.4	0.79	3.04
51.34	19.3	-0.85	1.25
51.38	19.78	0	2.98
51.42	19.69	-0.59	2.08
51.46	20.09	3.11	-1.08
51.5	18.95	4.47	-1.05
51.54	20.66	-0.57	3.12
51.58	22.62	-0.38	3.28
51.62	21.27	1.49	-1.64
51.66	20.54	1.52	1.63
51.7	19.25	-0.65	1.65
51.74	18.351	3.5259	-0.87371
51.78	11.06	4.16	-3.45
51.82	15.99	3.86	-0.82
51.86	15.21	9.16	-4.25
51.9	16.38	5.52	-2.98
51.94	17.46	3.51	-1.74
51.98	17.64	3.87	0.35
52.02	20.88	5.88	-0.22
52.06	18.44	3.87	-1.47
52.1	18.2	3.8	0.01
52.14	15.56	-2.2	-0.8
52.18	15.48	-1.07	0.29
52.22	19.2	1.21	1.82
52.26	16.06	0.98	0.15
52.3	12.64	0.95	-0.49
52.34	12.98	-0.85	1.03
52.38	13.52	-1.17	1.98
52.42	13.88	-0.05	3
52.46	14.79	-2.84	3.48
52.5	16.24	-4.9	0.9
52.54	18.88	-5.98	1.71
52.58	18.55	-5.53	2.58
52.62	19.33	-5.48	0.21
52.66	20.53	-1.91	0.71
52.7	21.28	1.99	2.21
52.74	21.61	1.52	1.11
52.78	18.78	-2.13	0.84
52.82	17.97	-0.95	1.91
52.86	16.31	-1.46	2.03
52.9	17.97	3.09	1.87
52.94	17.62	2.69	3.73
52.98	19.96	4.94	1.27
53.02	18.79	7.74	1.2
53.06	17.03	6.82	2.6
53.1	17.18	5.05	2.39
53.14	18.69	4.41	-0.53
53.18	19.62	5.73	-1.43
53.22	20.15	3.75	-1.77
53.26	20.64	3.12	-3.75
53.3	18.27	4.31	-4.37
53.34	18.76	3.27	-3.96
53.38	20.48	3.64	-5.24
53.42	22.94	-0.53	-3.88
53.46	23.8	0.14	-0.27
53.5	22.42	1.46	2.35
53.54	20.52	1.51	0.83
53.58	21.56	1.94	0.43
53.62	20.76	0.17	1.27
53.66	20.31	0.42	-0.27
53.7	21.11	0.82	-1.26
53.74	20.56	0.76	0.42
53.78	23.69	0.68	0.31
53.82	21.14	-1.6	2.34
53.86	23.22	-1.52	2.88
53.9	18.74	0.79	1.32
53.94	17.69	4.5	1.43
53.98	20.38	3.95	-1.09
54.02	19.99	3.39	-0.77
54.06	20.24	-0.09	1.46
54.1	18.82	-0.43	1.81
54.14	16.45	0.96	-0.86
54.18	18.53	0.16	1.56
54.22	17.43	-6.67	2.84
54.26	16.36	-2.39	0.65
54.3	16.39	-0.68	1.58
54.34	15.42	-1.76	3.02
54.38	16.18	-1.7	4.09
54.42	19.38	-6.31	4.76
54.46	20.06	-5.25	3.39
54.5	19.97	2.13	3.9
54.54	19.39	-1.13	0.96
54.58	17.12	-1.79	3.16
54.62	21.92	0.64	5.11
54.66	22.066	-4.1474	1.2467
54.7	25.84	-8.93	-2.97
54.74	26.16	-5.28	-3.62
54.78	24.87	-4.59	-0.69
54.82	22.53	-5.3	0.05
54.86	23.03	-6.42	0.51
54.9	22.33	-3.72	0.52
54.94	26.21	-4.71	-0.95
54.98	22.79	-5.56	-0.3
55.02	23.24	-2.31	-0.3
55.06	22.57	-0.83	-0.9
55.1	22.02	-0.38	0.17
55.14	21.45	1.5	-0.87
55.18	20.8	3.68	-1
55.22	20.99	1.28	-0.53
55.26	23.53	-1.26	1.37
55.3	24.7	-2.24	-0.15
55.34	24.38	-3.55	0.73
55.38	23.8	-0.61	2.39
55.42	22.71	-1.41	1.46
55.46	24.93	-2.99	1.73
55.5	25.67	-4.2	1.12
55.54	23.28	-3.11	0.23
55.58	26.27	-3.87	3.3
55.62	26.11	-3.69	3.3
55.66	25.97	-4.6	2.51
55.7	24	-2.09	1.5
55.74	21.76	-0.97	-0.88
55.78	22.91	-2.19	0.18
55.82	23.96	-4.73	1.44
55.86	23.17	-4.06	1.43
55.9	23.27	-2.93	2.18
55.94	25.26	-9.28	2.95
55.98	24.5	-8.55	3.97
56.02	21.91	-6.24	6.75
56.06	24.82	-10.79	4.47
56.1	25.99	-10.84	6.52
56.14	25.71	-13.03	5.59
56.18	25.46	-13.6	2.56
56.22	26.33	-13.72	4.3
56.26	26.97	-10.28	3.67
56.3	25.27	-11.8	1.28
56.34	27.04	-14.25	1.7
56.38	25.31	-14.88	2.19
56.42	26.28	-17.14	-0.73
56.46	24.22	-14.29	-2.17
56.5	24.41	-13.12	-2.9
56.54	24.3	-10.4	-2.67
56.58	24.54	-8.94	-3.17
56.62	21.42	-7.35	-4.69
56.66	23.42	-6.3	-3.7
56.7	22.73	-5.27	-4.27
56.74	22.61	-2.26	-3.77
56.78	21.03	-3.03	-1.47
56.82	20.21	-2.66	-0.45
56.86	19.26	-4.85	0.73
56.9	23.32	-8.49	-1.82
56.94	25.69	-4.68	2.2
56.98	25.92	-4.73	4.7
57.02	23.15	-3.93	1.37
57.06	19.02	-1.63	0.38
57.1	24.24	-5.11	1.65
57.14	23.1	-4.46	2.53
57.18	19.58	-3.72	1.82
57.22	20.95	-2.88	2.31
57.26	20	-3.7	3.52
57.3	21.26	-3.65	1.04
57.34	18.85	-2.62	0.69
57.38	17.24	-5.74	2.54
57.42	18.35	-8.68	-0.77
57.46	20.25	-5.66	-3.25
57.5	17.85	-6.83	-2.13
57.54	15.89	-7.44	-1.21
57.58	18.52	-9.91	-2.16
57.62	17.3	-7.94	-3.49
57.66	19.28	-6.97	-3.15
57.7	18.08	-6.71	-3.48
57.74	18.67	-5.73	0.4
57.78	20.58	-5.07	0.73
57.82	20.05	-4.92	0.76
57.86	19.65	-2.79	1.96
57.9	20.87	-2.93	2.63
57.94	19.2	-2.84	1.96
57.98	19.03	-0.1	-0.4
58.02	17.99	-1.52	-4.45
58.06	17.87	1.68	-2.39
58.1	18.74	-0.59	0.11
58.14	19.74	-2.61	2.46
58.18	19.14	-3.85	0.47
58.22	18.17	-0.59	-1.32
58.26	18.23	0.73	-0.91
58.3	17.15	-2.61	-2.43
58.34	15.16	-2.66	-0.36
58.38	12.38	-7.18	2.3
58.42	17.34	-9.06	2.69
58.46	18.2	-6.71	2.45
58.5	17.54	-1.7	1.15
58.54	19.11	1.87	-0.4
58.58	17.65	2.87	-0.13
58.62	19.14	2.6	0.94
58.66	17.85	1.13	2.72
58.7	18.7	0.84	1.64
58.74	20.17	-0.95	2.82
58.78	24.14	-1.23	1.31
58.82	25.4	-4.19	1.22
58.86	25.14	-4.17	0.29
58.9	22.21	-2.77	2.87
58.94	16.8	-1.03	1.26
58.98	17.53	3.14	3.97
59.02	20.71	1.49	2.5
59.06	22.33	0.59	0.93
59.1	20.89	-0.73	1.15
59.14	23.84	-6.03	3.13
59.18	26.15	-6.65	2.25
59.22	21.831	-0.090121	2.1594
59.26	21.619	-0.25526	2.1334
59.3	23.24	5.61	-1.51
59.34	21.31	5.41	-0.47
59.38	20.12	2.19	0.18
59.42	23.15	-1.91	2.88
59.46	22.32	-2.94	5.03
59.5	21.58	-1.36	5.2
59.54	18	2.92	7.55
59.58	19.722	-2.4669	1.2526
59.62	17.72	-4.25	-0.21
59.66	20	-6.43	-0.49
59.7	18.88	-6.11	-1.64
59.74	17.82	-5.01	-0.79
59.78	17.56	-8.02	-0.09
59.82	17.91	-1.26	-0.69
59.86	17.56	-2.21	-1.51
59.9	20.18	-2.92	-0.84
59.94	19.46	-4.4	-2.46
59.98	20.33	-4.57	-3.46
60.02	20.36	-2.7	-4.01
60.06	19.71	-2.14	0.52
60.1	19.72	-4.21	2.63
60.14	20.83	-3.42	2.6
60.18	19.7	-2.18	3.68
60.22	21.01	-5.65	4.46
60.26	21.54	-5.27	3.99
60.3	23.4	-7.79	2.83
60.34	27.31	-4.16	0.2
60.38	23.86	-5.6	-2.32
60.42	20.73	-8.64	-2.37
60.46	21.94	-8.94	-0.91
60.5	22.97	-8.45	0.16
60.54	22.15	-7.6	-0.21
60.58	22.82	-6.47	1.33
60.62	24.15	-7.43	0.57
60.66	25.75	-7.12	-1.59
60.7	24.62	-2.92	-1.81
60.74	24.02	-3.22	-2.58
60.78	21.5	-3.94	-2.67
60.82	24.47	-3.39	-2.9
60.86	21.81	-3.51	-3.08
60.9	23.4	-2.56	-2.83
60.94	21.17	-1.97	-3.02
60.98	20.18	-0.21	-2.49
61.02	21.85	6.26	-1.78
61.06	22.8	4.09	2.83
61.1	23.62	2.46	1.61
61.14	21.68	3.9	1.44
61.18	20.42	4.26	0.61
61.22	22.03	3.04	-4.65
61.26	21.19	3.89	-5.8
61.3	17.97	3.32	-4.96
61.34	18.21	2.85	-3.11
61.38	18.89	3.77	-5.66
61.42	18.99	3.42	-5.3
61.46	19.69	4.62	-4.2
61.5	20.74	6.84	-4.15
61.54	19.51	6.18	-5.37
61.58	19.15	3.48	-2.81
61.62	16.07	2.27	-0.5
61.66	13.85	1.1	2.05
61.7	14.98	0.75	2.12
61.74	15.1	0.44	0.51
61.78	16.83	-0.15	1.06
61.82	17.48	0.63	0.31
61.86	16.74	-0.42	1.4
61.9	16.65	-2.64	1.78
61.94	16.21	-3.64	0.99
61.98	17.2	-6.33	4.23
62.02	18.14	-2.21	1.16
62.06	18.52	-2.95	1.68
62.1	18.52	0.03	1.75
62.14	19.93	-5.09	3.73
62.18	19.67	-3.45	3.17
62.22	19.08	-5.86	4.02
62.26	18.29	-3.02	4.86
62.3	18.02	-1.29	4.08
62.34	16.12	-1.54	5.03
62.38	13.05	0.11	3.93
62.42	17.03	-1.78	1.63
62.46	16.42	-3.17	1.61
62.5	17.73	-7.14	5.49
62.54	18.78	-6.21	1.4
62.58	17.42	-1.76	1.2
62.62	22.81	-6.33	2.22
62.66	24	-4.58	3.74
62.7	24.87	-5.67	3.2
62.74	26.67	-4.24	3.11
62.78	24.46	-5.54	3.59
62.82	22.29	-4.62	2.45
62.86	20.01	-2.85	1.08
62.9	18.36	-1	2.24
62.94	20.18	-1.63	4.06
62.98	20.32	-0.77	4.87
63.02	18.26	3.24	5.09
63.06	18.58	-0.23	3.92
63.1	17.93	0.4	3.37
63.14	16.95	-0.35	3.86
63.18	14.57	0.37	5.47
63.22	15.25	-5.1	5.86
63.26	13.65	-5.83	5.56
63.3	14.27	-3.7	6.83
63.34	16.38	-2.56	5.7
63.38	18.44	-3.42	3.18
63.42	20.31	-1.12	2.4
63.46	17.91	0.7	-1.51
63.5	21.6	2.81	-0.69
63.54	20.31	3.55	-1.91
63.58	23.21	3.38	-1.65
63.62	23.45	2.3	-1.89
63.66	22.12	4.68	-2.26
63.7	20.31	4.34	-2.49
63.74	19.62	1.3	-0.39
63.78	18.23	-2.08	-0.11
63.82	21.48	-5.36	1.78
63.86	23.09	-3.45	3.06
63.9	21.87	-4.78	2.95
63.94	22.42	-5.74	4.5
63.98	20.05	-9.52	5.77
64.02	18.3	-4.2	7.09
64.06	18.89	0.27	5.53
64.1	17	0.93	4.52
64.14	16.94	-0.15	4.49
64.18	15.83	-0.7	2.67
64.22	18.49	-1.98	3.34
64.26	17.03	-3.69	7.33
64.3	22.09	-7.3	4.01
64.34	22.76	-7.35	3.32
64.38	21.18	-6.59	5.56
64.42	18.66	-5.53	4.75
64.46	18.79	-3.95	6.08
64.5	17.47	-4.78	5.7
64.54	19.14	-0.47	6.02
64.58	19.4	-1.23	4.64
64.62	17.98	-0.62	4.39
64.66	16.91	0.26	4.68
64.7	15.19	1.52	4.51
64.74	16.64	-0.9	6.35
64.78	17.43	-2.93	8.74
64.82	16.8	-3.06	7.52
64.86	18.64	-2.21	7.03
64.9	20.51	-1.53	6.5
64.94	20.68	-0.63	6.05
64.98	19.87	-2.43	5.35
65.02	19.34	-3.37	4.03
65.06	20.79	-3.74	2.6
65.1	20.15	-4.11	2.46
65.14	17.91	-0.8	3.04
65.18	21.01	-6.19	2.89
65.22	21.59	-5.09	2.42
65.26	21.79	-5.8	2.57
65.3	20.52	-3.5	2.04
65.34	22.37	-2.22	2.27
65.38	22.21	-0.68	2.18
65.42	19.93	3.26	1.15
65.46	19.64	3.74	0.3
65.5	19.58	3.77	-0.85
65.54	18.22	1.52	1.22
65.58	16.62	2.34	0.98
65.62	14.22	5	0.4
65.66	10.77	0.88	3.38
65.7	10.49	-2.1	4.62
65.74	13.62	-0.1	2.3
65.78	13.04	2.56	0.05
65.82	11.7	2.15	0.82
65.86	10.69	-1.39	2.61
65.9	13.84	-1.59	2.6
65.94	15.98	-1.37	2.72
65.98	16.97	-1.32	1.22
66.02	19.03	-2.24	-0.36
66.06	16.31	-3.53	0.46
66.1	15.01	1.22	0.23
66.14	15.57	-1.31	0.85
66.18	19.2	0.67	1.75
66.22	18.85	2.54	-0.07
66.26	22.07	0.94	-0.9
66.3	20.71	-2.64	-0.68
66.34	23.02	-2.14	0.59
66.38	21.45	-1.21	1.49
66.42	19.48	-2.95	0.81
66.46	21.18	0.24	-3.58
66.5	23.28	2.95	-3.46
66.54	20.53	-0.32	-1.71
66.58	19.63	0.3	-1.11
66.62	19.19	1.46	-0.85
66.66	19.08	2.34	0.11
66.7	17.03	0.2	0.73
66.74	16.73	2.39	0.16
66.78	16.62	0.36	1.22
66.82	16.68	-1.64	1.66
66.86	18.68	-0.3	1.08
66.9	21.66	-0.62	0.79
66.94	20.6	-4.63	1.66
66.98	17.68	-3.78	1.34
67.02	15.47	-2.04	1.06
67.06	16	-4.04	1.99
67.1	18.11	-3.02	1.18
67.14	18.29	-0.27	1.46
67.18	18.88	0.3	1.81
67.22	16.62	2.63	0.25
67.26	19.28	-1.06	0.89
67.3	19.78	-2.14	2
67.34	18.8	-3.08	2.29
67.38	15.91	-3.09	3.48
67.42	19.1	-5.46	1.88
67.46	20.71	-6.48	1.21
67.5	22.18	-3.13	1.66
67.54	23.24	-3.61	2.89
67.58	22.72	-1.94	3.53
67.62	21.88	0.32	2.22
67.66	24.11	-4.7	1.02
67.7	26.22	-9.51	1.14
67.74	24.83	-10.24	-2.2
67.78	23.21	-5.86	1.32
67.82	23.02	-1.64	4.28
67.86	18.73	2.9	-0.77
67.9	18.43	3.43	-1.74
67.94	19.93	3.45	2.22
67.98	16.42	-3.88	0.17
68.02	20.49	-4.04	0.38
68.06	19.52	-2.68	-3.08
68.1	20.29	-5.48	0.85
68.14	21.66	-4.3	3.44
68.18	20.28	-3.63	2.55
68.22	21.3	-4.25	2.26
68.26	18.87	-7.21	6.88
68.3	21.83	-10.79	4.8
68.34	24.79	-8.91	5.16
68.38	25.37	-11.19	5.2
68.42	23.44	-8.14	6.35
68.46	25.041	-7.895	3.2142
68.5	25.502	-7.8392	2.5052
68.54	26.78	-5.24	4.53
68.58	25.73	-7.15	3.57
68.62	24.74	-6.9	-1.07
68.66	27.16	-7.4	-3.45
68.7	26.41	-8.55	-2.87
68.74	27.47	-4.43	-4.03
68.78	26.38	-5.04	-2.83
68.82	22.88	-6.03	-2.47
68.86	23.94	-5.53	-3.69
68.9	22.67	-6.12	-4.05
68.94	22.48	-4.32	-0.74
68.98	19.91	-4.04	-2.8
69.02	18.61	-2.78	-3.8
69.06	18.44	-3.1	-3.63
69.1	21.31	-2.24	-1.91
69.14	19.88	-6.91	-0.74
69.18	23.08	-8.03	-1.51
69.22	22.91	-9.74	-2
69.26	19.54	-12.45	0.33
69.3	17.09	-13.18	1.72
69.34	18.55	-9.9	3.16
69.38	23.27	-8.41	-0.39
69.42	23.66	-11.53	-1.1
69.46	24.11	-9	-0.97
69.5	23.59	-4.6	-2.84
69.54	23.71	-3.11	-2.41
69.58	21.93	-4.67	-1.77
69.62	22.34	-2.77	-1.16
69.66	20.49	-4.66	-1.85
69.7	18.97	-3.52	-1.4
69.74	18.32	-2.32	-2.88
69.78	19.87	-1.93	-4.17
69.82	19.87	-4.58	-2.58
69.86	20.27	-7.53	-0.18
69.9	21.52	-7.42	-0.25
69.94	22	-5.81	-1.25
69.98	21.16	-5.77	-1.27
70.02	19.06	-7.99	-0.12
70.06	18.74	-5.74	-0.44
70.1	19.5	-5.24	-0.84
70.14	18.32	-4.3	-0.46
70.18	19.75	-4.31	-0.36
70.22	19.43	-3.28	0.71
70.26	20.56	-2.2	1.36
70.3	20.09	-1.9	2.1
70.34	21.25	1.49	0.43
70.38	20.28	-0.15	1.04
70.42	23.84	-0.57	-0.46
70.46	24.22	0.13	-1.26
70.5	24.9	1.59	-1.64
70.54	27.9	1.97	-4.28
70.58	25.06	5.7	-3.58
70.62	21.825	-0.24987	0.01665
70.66	21.642	-0.13233	0.073031
70.7	21.422	-0.024289	0.1352
70.74	21.169	0.074429	0.20228
70.78	20.888	0.16398	0.27342
70.82	16.38	-6.27	1.46
70.86	16.04	-2.32	1.84
70.9	18.48	-1.76	3.45
70.94	19.567	0.43383	0.58102
70.98	19.21	0.48003	0.65934
71.02	18.85	0.51804	0.73649
71.06	18.492	0.54803	0.8116
71.1	18.141	0.57018	0.8838
71.14	17.801	0.58464	0.95222
71.18	19.99	-2.67	3.07
71.22	20.05	-3.4	1.55
71.26	16.33	0.35	2.48
71.3	14.92	3.06	2.17
71.34	13.74	3.4	-0.41
71.38	11.32	2.03	0.76
71.42	10.01	-2.05	0.83
71.46	15.991	0.44321	1.2591
71.5	15.944	0.39585	1.2543
71.54	16.04	0.2	1.07
71.58	16.45	1.17	1.75
71.62	19.08	3.61	0.31
71.66	22.4	1.78	0.56
71.7	20.25	0.76	-0.32
71.74	20.96	0.46	-1.4
71.78	18.92	1.76	-1.05
71.82	18.66	1.77	0.46
71.86	17.33	-1.98	2.78
71.9	18.85	-2.97	1.39
71.94	17.38	-0.64	0.64
71.98	17.05	-2.46	0.73
72.02	18.58	-4.24	1.34
72.06	19.21	-2.88	1.96
72.1	18.84	-3.04	0.99
72.14	19.48	-3.14	-0.61
72.18	19.71	-4.13	-1.94
72.22	23.35	-2.79	-2.89
72.26	23.91	-2.58	-1.62
72.3	24.66	-1.46	-3.43
72.34	24.82	-3.08	-6.75
72.38	23.07	-3.07	-7.68
72.42	22.68	-2.1	-8.06
72.46	22.91	-1.92	-5.88
72.5	25.15	1.92	-6.09
72.54	19.9	-0.27	-4.34
72.58	22.18	-4.61	-5.6
72.62	21.57	-3.5	-5.85
72.66	22.3	-4.76	-6.95
72.7	20.15	-5.05	-5.66
72.74	21.79	-5.46	-3.26
72.78	20.63	-4.86	-0.94
72.82	18.61	-4.5	-3.01
72.86	18.97	-0.18	-2.37
72.9	21.11	-3.55	1.66
72.94	21.89	-3.59	2.86
72.98	25.73	0.14	0.96
73.02	23.08	-0.28	-0.57
73.06	22.03	1.46	-0.44
73.1	20.27	-0.16009	0.31919
73.14	19.915	0.22476	0.24765
73.18	19.41	-0.53	-1.99
73.22	17.47	0.36	-1.88
73.26	18.9	0.36	-0.28
73.3	18.34	-0.44	-1.47
73.34	20	4.49	-0.47
73.38	18.7	1.17	3.15
73.42	17.52	-0.41	2.43
73.46	15.83	-2.96	0.4
73.5	17.71	-0.18	-2.15
73.54	18.79	1.93	-4.48
73.58	21.48	1.06	0.34
73.62	20.01	-4.78	1.32
73.66	21.88	-2.88	1.14
73.7	20.61	0.87	-0.77
73.74	20.92	2.13	-1.51
73.78	18.65	-0.18	0.51
73.82	19.46	0.46	0.61
73.86	20.65	-2.93	1.03
73.9	21.1	-4.08	-0.34
73.94	21.39	-2.43	-1.69
73.98	20.02	-0.82	-0.7
74.02	20.46	0.01	0.6
74.06	19.93	-1.59	2.41
74.1	21.29	-3.12	2.73
74.14	19.29	-2.27	1.96
74.18	19.44	-1.53	1.43
74.22	18.75	-1.22	1.26
74.26	18.39	-0.89	1.78
74.3	19.14	-0.74	1.43
74.34	23.86	-4	1.41
74.38	22.01	-5.19	3.51
74.42	27.87	-7.71	1.12
74.46	26.02	-6.65	-2.53
74.5	27.48	-6.34	-2.55
74.54	24.76	-7.83	-3.19
74.58	21.77	-7.11	-2.47
74.62	19.45	-4.62	-0.9
74.66	16.21	-6.68	1.41
74.7	18.92	-8.18	0.68
74.74	20.59	-5.36	-0.26
74.78	17.82	-5.77	1.47
74.82	18.3	-10.52	2.43
74.86	18.7	-7	-1.06
74.9	21.85	-7.91	-1.71
74.94	23.86	-5.07	-1.03
74.98	23.49	-5.77	0.56
75.02	24.52	-6.8	4.44
75.06	22.92	-5.72	2.78
75.1	23.88	-4.52	2.4
75.14	22.69	-8.51	-0.88
75.18	22.89	-7.35	-2.28
75.22	22.23	-8.05	-4.81
75.26	21.11	-6.34	-2.82
75.3	20.44	-5.61	-1.3
75.34	16.47	-7.82	-1.71
75.38	18.51	-8.58	1.38
75.42	18.12	-7.65	0.41
75.46	19.95	-7.41	-2.51
75.5	23.91	-12.09	-3.02
75.54	21.92	-9.95	1.02
75.58	21.75	-7.56	2.73
75.62	24.96	-6.59	2.75
75.66	24.49	-4.9	1.3
75.7	22.82	-2.23	-0.88
75.74	22.1	-2.35	-3.71
75.78	18.99	-3.8	0.36
75.82	20.76	-5.48	-3.34
75.86	22.99	-4.17	0.23
75.9	20.75	-5.99	3.24
75.94	20.64	-7.52	2.31
75.98	21.61	-4.71	1.5
76.02	21.99	-1.16	-0.74
76.06	22.52	-5.99	-0.58
76.1	22.64	-6.3	-0.7
76.14	17.26	-5.57	1.37
76.18	17.42	-3.26	-0.07
76.22	18.29	-3.05	1.9
76.26	24.345	-0.60042	-0.042266
76.3	27.57	-3.12	-0.87
76.34	30.62	0.48	-0.98
76.38	27.83	1.8	1.92
76.42	32.1	4.76	-2.08
76.46	25.99	7.11	-4.45
76.5	24.6	4.5	-1.15
76.54	25.39	1.43	1.92
76.58	21.59	0.74	2.28
76.62	21.25	-1.87	1.46
76.66	23.97	-2.53	1.06
76.7	22.56	-7.75	0.93
76.74	20.28	-5.2	0.71
76.78	18.67	-3.69	0.08
76.82	15.1	-4.57	2.74
76.86	19.52	-3.87	4.18
76.9	17.61	-4.48	1.69
76.94	20.67	-3	2.07
76.98	21.42	-7.01	2.76
77.02	22.73	-1.57	3.38
77.06	21	-3.32	4.36
77.1	18.61	-2.02	2.94
77.14	19.11	1.42	1.79
77.18	19.65	-1.01	2
77.22	22.79	-4.79	3.57
77.26	22.84	-0.93	1.38
77.3	20.35	0.07	-1.55
77.34	22.33	-1.09	2.34
77.38	19.74	-2.01	3.31
77.42	20.13	0.26	2.48
77.46	22.75	-0.86	2.78
77.5	25.99	-4.6	4.19
77.54	23.36	-3.99	4.8
77.58	19.63	-4.51	3.45
77.62	20.6	0.02	2.13
77.66	19.74	1.53	0.53
77.7	16.61	2.6	-1.69
77.74	20.4	-0.87	4.05
77.78	21.92	-1.13	2.59
77.82	23.34	-1.84	1.02
77.86	21.61	-0.26	-1.33
77.9	26.48	1.18	-2.11
77.94	24.28	0.56	2.73
77.98	27.62	-0.68	0.17
78.02	27.39	-0.39	3.42
78.06	29.09	0.73	-2.41
78.1	29.64	1.46	-3.16
78.14	27.94	4.45	-3.07
78.18	27.97	3.55	-1.48
78.22	28.28	1.14	-0.89
78.26	25.79	0.58	-0.87
78.3	23.82	-3.12	1.58
78.34	27.11	-1.29	-2.16
78.38	25.26	-1.64	-3.34
78.42	25.24	2.11	-2.51
78.46	25.81	2.72	-0.87
78.5	26.63	1.72	0.32
78.54	22.4	2.63	1.59
78.58	26.07	1.14	0.52
78.62	26.31	1.52	-2.77
78.66	27.08	1.39	-3.05
78.7	24.23	1.97	-3.85
78.74	24.72	2.92	-2.5
78.78	27.12	1.81	-2.48
78.82	26.01	5.86	-3.58
78.86	25.26	0.67	1.15
78.9	24.76	-4.86	-0.06
78.94	24.45	-3.66	-2.38
78.98	20.67	-0.8	-2.45
79.02	24.34	1.3743	-2.2597
79.06	24.7	-1.7	-1.78
79.1	27.97	1.68	-0.12
79.14	23.536	1.3058	-2.0538
79.18	23.25	1.2665	-1.9459
79.22	22.961	1.2172	-1.8217
79.26	23.38	2.6	-3.42
79.3	21.75	2.69	-2.26
79.34	21.1	3.61	-0.31
79.38	19.19	1.81	0.76
79.42	21.79	6.51	-1.9
79.46	20.49	4.5	-3.34
79.5	24.58	7.99	-2.94
79.54	20.983	0.32954	-0.47185
79.58	19.62	-0.88	-1.01
79.62	20.718	-0.069183	-0.10682
79.66	20.84	-5.78	2.81
79.7	17.13	-5.01	-1.56
79.74	17.46	-4.07	2.37
79.78	21.71	-2.84	1.16
79.82	23.68	-3.96	0.52
79.86	22.38	-4.56	-0.48
79.9	23.91	-2.7	2.1
79.94	20.34	-2.34	1.67
79.98	23.09	-0.69	2.31
[truncated: 1,053 more rows]
