# Supplementary material for: Mean flow and turbulence structure over exposed roots on a forested floodplain: Insights from a controlled laboratory experiment
Source: PLoS One. 2020 Feb 26;15(2):e0229306. doi: 10.1371/journal.pone.0229306 (PMC7043746; doi:10.1371/journal.pone.0229306)
Supplement: S1 File — (ZIP) [file pone.0229306.s001.zip › data_and_scripts/velocity_data/t21_063_replaced.csv]

0.06	15.34	-8.26	1.11
0.1	12.78	-6.4	1.99
0.14	11.38	-6.51	3.89
0.18	12.74	-6.97	4.59
0.22	15.76	-8.04	1.9
0.26	17.29	-5.77	2.29
0.3	17.76	-6.06	1.98
0.34	14.98	-2.96	2.52
0.38	16.62	-0.2	2.29
0.42	20.79	-4.1	1.81
0.46	21.48	-3.93	1.17
0.5	21.01	-0.03	0.26
0.54	19.17	-6.09	-0.56
0.58	18.74	-6.05	0.49
0.62	20.08	-7.49	0.86
0.66	21.04	-1.94	2.63
0.7	20.98	-2.46	2.01
0.74	20.83	-4.3	2.19
0.78	17.65	-5.19	1.38
0.82	17.32	-3.31	0.97
0.86	19.63	-4.87	1.54
0.9	18.51	-4.64	0.54
0.94	21.72	-3.59	0.55
0.98	21.38	-2.62	0.3
1.02	19.53	-1.88	2
1.06	18.76	0.98	2.3
1.1	17.52	1.97	2.96
1.14	15.92	3.03	3.42
1.18	18.23	-0.74	1.57
1.22	17.75	-1.47	2.4
1.26	19.34	-2.54	-0.5
1.3	19.95	1.29	-2.16
1.34	18.26	3.2	-0.92
1.38	16.98	0.22	-0.44
1.42	19.61	-3.5	1.34
1.46	19.97	-2.6	0.02
1.5	19.87	-0.24	-1.32
1.54	18.36	-1.63	-0.96
1.58	19.3	-0.99	0.52
1.62	20.81	-4.42	0.39
1.66	20.95	-1.61	0.11
1.7	20.35	-1.23	0.77
1.74	19.37	-1.56	0.31
1.78	18.96	-1.45	0.46
1.82	19.07	-0.86	-0.03
1.86	20.69	-0.54	-0.41
1.9	18.06	-2.91	-2.02
1.94	18.39	-0.46	-3.13
1.98	18.6	-0.41	-3.21
2.02	17.8	2.59	-3.04
2.06	18.51	1.04	-2.22
2.1	18.03	2.45	-0.26
2.14	18.58	0.19	-1.15
2.18	17.32	3.86	-3.69
2.22	16.83	5.12	-3.22
2.26	13.97	3.73	-1.91
2.3	15.23	1.8	1.55
2.34	14.76	1.96	4.12
2.38	13.01	-0.21	6.74
2.42	13.12	-5.8	5.27
2.46	15.11	-5.39	3.85
2.5	15.37	-6.68	2.39
2.54	19.4	-6.23	1.9
2.58	16.74	-8.45	0.69
2.62	16.24	-7.42	0.67
2.66	16.46	-4.6	2.54
2.7	16.9	-3.44	1.84
2.74	16.27	-5.89	0.69
2.78	16.69	-5.07	0.9
2.82	17.85	-5.34	3.01
2.86	19.24	-5.8	2.1
2.9	20.49	-6.32	3.4
2.94	17.73	-8.1	2.06
2.98	18.41	-7.09	1.55
3.02	21.79	-8.78	1.66
3.06	19.006	-5.6971	-0.43034
3.1	18.98	-4.87	-4.98
3.14	18.95	-4.48	-4.2
3.18	18.32	-4.11	-1.35
3.22	17.98	-7.34	-4.27
3.26	18.38	-3.49	-1.37
3.3	19.83	-2.67	-0.24
3.34	20.83	-3.69	-1.82
3.38	18.71	-3.75	-0.86
3.42	18.85	-3.95	0.25
3.46	20.23	-3.33	-0.51
3.5	19.96	-0.98	-1.5
3.54	20.09	-3.29	0.35
3.58	20.05	-3.63	0.4
3.62	19.06	-3.17	-0.12
3.66	19.47	-3.93	-0.33
3.7	19.3	-3	-1.55
3.74	18.43	-2.67	-2.52
3.78	17.85	-4.49	-0.79
3.82	20.28	-2.05	-2.91
3.86	18.42	-3.22	-1.82
3.9	18.13	-2.23	-1.27
3.94	18	0.17	-2
3.98	17.91	1.52	-1.61
4.02	16.48	-0.47	-1.04
4.06	16.7	-0.74	-1.35
4.1	15.27	-1.28	-1.12
4.14	15.3	0.72	-1.64
4.18	16.23	-2.15	-2.22
4.22	14.91	-2.22	-1.06
4.26	15.44	-3.73	-1.03
4.3	14.27	-2.69	-1.17
4.34	12.99	-2.35	-1.55
4.38	11.53	-2.93	-1.68
4.42	15.44	-3.79	0.82
4.46	15.8	-2.19	0.83
4.5	14.48	-4.31	1.01
4.54	14.76	-4.77	-0.73
4.58	14.5	-4.53	0.01
4.62	14.46	-4.89	0.3
4.66	14.55	-4	0.79
4.7	12.37	-4.6	-1.35
4.74	12.76	-2.82	1.67
4.78	14.53	-1.71	1.34
4.82	12.66	-0.97	0.37
4.86	14.22	-2.93	-1.2
4.9	10.64	-1.45	-2.45
4.94	10.18	-3.42	-0.02
4.98	12.96	-1.89	0.77
5.02	13.24	-0.87	1.94
5.06	14.43	-0.81	0.61
5.1	15.66	1.71	0.64
5.14	15.45	0.19	0.35
5.18	17.8	-0.69	1.61
5.22	16.36	-2.4	2.28
5.26	20.31	-0.39	1.22
5.3	19.69	1.03	0.5
5.34	20.72	1.95	-1.13
5.38	18.82	5.07	-2.88
5.42	18.2	5.23	0.56
5.46	19.08	5.37	0.74
5.5	18.17	4.61	-0.56
5.54	18.64	8.32	-3.62
5.58	18.41	8.51	-5.19
5.62	15.16	8.75	-5.04
5.66	17.623	6.2901	-2.397
5.7	17.292	5.9281	-2.3295
5.74	18.93	1.55	0.34
5.78	18.36	5.41	0.23
5.82	18.61	4.05	-2.58
5.86	15.89	5.94	-2.79
5.9	12.73	1.02	-1.98
5.94	13.36	2.3	-0.64
5.98	16.75	3.25	-1.6
6.02	17.62	-3.44	-0.09
6.06	16.21	-1.51	1.25
6.1	16.93	-4.21	0.45
6.14	16.72	-3.45	0.72
6.18	16.94	-2.39	0.38
6.22	15.13	-1.63	-0.44
6.26	15.51	-1.04	0.87
6.3	17.58	-2.83	-0.31
6.34	14.74	1.09	0.52
6.38	16.09	0.32	1.24
6.42	16.77	-1.84	1.89
6.46	15.12	-2.46	1.87
6.5	16.97	0.93	2.67
6.54	16.33	-0.65	0.83
6.58	14.85	-0.55	1.6
6.62	19.08	-2.54	-0.94
6.66	16.8	0.67	0.29
6.7	16.22	2.54	0.08
6.74	17.8	1.98	0.63
6.78	18.9	1.08	1.65
6.82	17.5	-1.42	0.89
6.86	20.34	-1.74	-0.12
6.9	20.85	-4.09	0.62
6.94	24.1	2.48	-0.64
6.98	21.56	5.97	-2.72
7.02	23.12	6.36	-1.7
7.06	21.434	-0.69151	-0.10801
7.1	21.444	-0.65686	-0.025587
7.14	21.391	-0.59961	0.074658
7.18	23.5	-4.98	-1.79
7.22	21.11	-0.42185	0.3221
7.26	19.21	-7.12	-1.09
7.3	20.46	-6.4	2.1
7.34	17.05	-4.09	2.95
7.38	22.71	0.02	3.01
7.42	19.53	0.33771	1.1386
7.46	15.15	3.21	0.72
7.5	15.36	-0.72	1.64
7.54	18.26	0.87	4.46
7.58	18.69	-0.44	5.47
7.62	18.78	7.94	3.04
7.66	17.93	5.3	-0.5
7.7	17.9	4.3	-2.11
7.74	16.83	4.84	-0.59
7.78	14.45	4.72	1.86
7.82	13.34	2.54	3.29
7.86	11.36	1.4	4.46
7.9	12.61	-2.1	5.22
7.94	14.58	-3.45	3.33
7.98	14.48	-1.34	4.24
8.02	13.49	-0.92	3.57
8.06	13.5	-0.29	4.15
8.1	9.68	2.01	5.35
8.14	12.64	0.08	4.17
8.18	14.39	-4.83	3.98
8.22	13.55	-0.72	4.16
8.26	15.97	-3.99	3.21
8.3	18.98	-9.77	3.19
8.34	23.86	-5.48	2.92
8.38	21.13	-7.09	3.36
8.42	20.03	-6.97	0.94
8.46	21.2	-8.81	1.93
8.5	23.72	-9.28	2.77
8.54	23.19	-8.21	3.66
8.58	23.91	-5.71	3.15
8.62	21.65	-3.46	0.99
8.66	20.89	-1.82	1.58
8.7	19.31	-1.41	2.03
8.74	19.96	-1.05	4.12
8.78	17.1	-5.87	3.43
8.82	16.89	-5.57	2.56
8.86	15.3	-3.63	0.35
8.9	14.28	-2.02	0.39
8.94	16.67	-2.58	1.75
8.98	16.07	-3.02	2.62
9.02	14.9	-2.99	1.01
9.06	15.86	-2.87	2.16
9.1	16.08	-4.73	1.26
9.14	14.98	-4.35	1.55
9.18	16.04	-4.02	1.78
9.22	17.17	-2.84	1.6
9.26	15.76	-2.52	3.09
9.3	17.08	-2.34	1.53
9.34	15.48	-2.37	0.75
9.38	17.47	-3.43	1.17
9.42	16.19	-2.85	3.21
9.46	17.3	-1.81	1.58
9.5	16.56	-3.46	1.6
9.54	17.78	-5.68	1.08
9.58	18.79	-4.22	1.6
9.62	17.71	-6.43	1.19
9.66	16.09	-6.37	-0.18
9.7	16.36	-4.34	-1.35
9.74	16.31	-2.88	-1.19
9.78	18	-2.38	-1.67
9.82	18.23	-1.18	-0.44
9.86	19.17	-1.35	-0.97
9.9	16.12	-0.16	0.55
9.94	19.31	-0.87	1.84
9.98	18.07	-0.65	1.38
10.02	19.72	-1.25	2.83
10.06	18.71	-2.23	3.29
10.1	20.99	1.29	1.96
10.14	20.4	-1.5	1.9
10.18	18.23	-3.33	1.49
10.22	16.34	-1.59	1.66
10.26	16.81	-8.01	3.95
10.3	15.4	-3.19	4.94
10.34	16.03	-5.68	4.81
10.38	18.18	-6.47	4.15
10.42	20.75	-10.88	3.73
10.46	21.65	-6.74	3.49
10.5	21.79	-8.02	2.66
10.54	23.29	-6.51	1.23
10.58	21.14	-5.33	1.52
10.62	20.65	-5.94	2.17
10.66	22.5	-2.96	0.23
10.7	23.21	-2.64	0.4
10.74	20.6	0.36	-0.75
10.78	17.95	-0.27	-1.05
10.82	17.88	-0.59	-0.68
10.86	16.64	-0.38	1.18
10.9	16.3	1.88	1.54
10.94	17.21	3.51	1.73
10.98	19.34	2.77	2.42
11.02	17.76	0	3.1
11.06	18.94	2.1	1.45
11.1	19.48	3.23	1.53
11.14	20.05	2.95	1.84
11.18	17.6	2.08	3.44
11.22	16.09	-2.32	2.97
11.26	18.38	-7.02	2.95
11.3	20.36	-3.24	2.34
11.34	20.69	-6.49	0.29
11.38	19.29	-5.19	-0.62
11.42	19.64	-3.69	-0.34
11.46	20.66	-3.86	-0.18
11.5	21.71	-2.58	-3.21
11.54	21.22	-4.21	-3.03
11.58	19.65	0.89	-2.17
11.62	17.47	-0.66	-3.09
11.66	18.6	0.01	-2.36
11.7	17.18	-1.68	-2.37
11.74	16.83	-1.75	-1.18
11.78	13.86	-0.68	-0.22
11.82	14.13	0.32	0.34
11.86	13.37	-0.05	1.39
11.9	11.47	-0.42	-0.34
11.94	10.56	-2.61	-0.24
11.98	10.98	-0.07	0.9
12.02	11.75	1.61	2.31
12.06	11.72	4.05	2.3
12.1	12.82	4.08	2.44
12.14	13.31	2.66	0.99
12.18	14.4	2.4	-0.11
12.22	12.67	1.28	0.13
12.26	11.06	0.23	-0.21
12.3	10.14	4.37	1.72
12.34	12.79	-0.87	1.81
12.38	16.71	-1.57	-0.44
12.42	18.43	-0.94	-1.32
12.46	17.59	-0.29	-1.04
12.5	17.09	-0.01	1.16
12.54	17.03	0	2.21
12.58	18.19	-1.81	-0.2
12.62	17.39	-2.15	-1.06
12.66	15.82	0.79	-0.83
12.7	18.82	0.53	-0.68
12.74	14.64	2.91	0.99
12.78	17.3	-0.3	1.05
12.82	19.78	-2.82	-0.18
12.86	19.63	-2.14	-0.6
12.9	17.56	-3.63	-0.47
12.94	14.92	-5.18	-0.48
12.98	12.17	-5.74	0.4
13.02	12.29	-5.18	3.19
13.06	15.05	-9.43	4.75
13.1	18.11	-4.94	4.78
13.14	15.94	-10.34	6.29
13.18	19.05	-12.06	4.17
13.22	19.83	-6.88	3.14
13.26	20.4	-5.28	3.63
13.3	17.49	-6.77	2.49
13.34	17.16	-6.96	3.1
13.38	21.44	-8.49	2.78
13.42	19.79	-8.96	2.32
13.46	20.05	-6.29	2.54
13.5	20.64	-5.49	1.64
13.54	20.73	-0.06	1.2
13.58	20.61	-3.7	0.64
13.62	20.81	-1.02	-0.93
13.66	22.13	-1.77	-0.79
13.7	21.66	2.47	1.24
13.74	17.62	2.09	-1.05
13.78	18.52	0.79	0.76
13.82	18.94	1.33	1.29
13.86	20.71	-2.21	-0.19
13.9	20.37	-1.01	-1.29
13.94	21.13	-1.85	-2.55
13.98	19.91	-0.01	-0.97
14.02	20.69	-2.05	0.14
14.06	22.77	-1.12	0.64
14.1	25.61	-3.75	-1.62
14.14	22.25	1.4	-2.26
14.18	22.18	4.83	-0.79
14.22	21.52	2.27	1.43
14.26	22.39	0.55	2.27
14.3	24.75	1.68	0.6
14.34	24.22	-0.21	-0.23
14.38	24.19	1.08	-0.96
14.42	23.88	-1.34	-1.35
14.46	22.83	0.97	-1.09
14.5	21.39	2.13	-2.41
14.54	18.81	0.9	-2.73
14.58	16.53	-1.26	-0.67
14.62	16.72	-3.23	0.22
14.66	17	-5.33	1.25
14.7	15.22	-5.36	1.49
14.74	18.32	-4.72	1.27
14.78	17.33	-4.39	0.15
14.82	16.03	-7.19	1.58
14.86	16.85	-9.15	1.9
14.9	19.65	-8.11	1.46
14.94	19.8	-8.22	1.17
14.98	19.42	-7.35	0.8
15.02	21.24	-7.59	0.2
15.06	21.86	-5.68	1.19
15.1	21.43	-6.77	0.01
15.14	19.66	-3.35	-0.71
15.18	18.15	-1.91	-0.06
15.22	17.79	-3.08	0.63
15.26	17.44	-2.16	0.82
15.3	16.41	-1.04	1.05
15.34	14.56	-2.71	1.63
15.38	15.01	-2.32	2.09
15.42	15.04	-1.92	3.49
15.46	17.35	-5.1	2.86
15.5	16.87	-3.87	0.41
15.54	18.62	-2.82	-0.36
15.58	20.78	-1.85	0.79
15.62	20.69	-2.61	-0.85
15.66	22.21	-2.04	-0.02
15.7	21.29	-4.61	-0.41
15.74	19.46	-4.06	0.53
15.78	19.58	-3.28	1.06
15.82	21.29	-4.06	-0.47
15.86	19.66	-1.28	0.52
15.9	19.43	-4.26	0.59
15.94	15.95	-7.07	1.92
15.98	21.61	-3.22	-2.2
16.02	20.19	-2.56	-1.44
16.06	20.2	-2.88	-0.39
16.1	21.62	-2.29	0.1
16.14	21.36	-3.39	-0.12
16.18	20.19	-0.31	1.13
16.22	19.43	-3.67	-1.4
16.26	19.2	0.99	1.06
16.3	21.45	-0.04	4.01
16.34	24.21	-4.49	1.77
16.38	23.84	-2.35	0.41
16.42	24.21	-5.63	1.65
16.46	23.41	-2.34	1.79
16.5	21.767	-4.436	1.7052
16.54	21.667	-4.4545	1.7203
16.58	21.541	-4.4281	1.71
16.62	21.391	-4.3579	1.676
16.66	23.05	-3.63	2.42
16.7	19.88	-2.11	1.68
16.74	21.36	-4.85	-1.17
16.78	16.28	-3.33	-1.61
16.82	18.55	-5.85	-0.12
16.86	18.62	-7.5	1.93
16.9	19.46	-7.72	2.91
16.94	20.45	-4.89	2.84
16.98	19.34	-5.55	3.27
17.02	19.12	-2.17	-0.13
17.06	18.83	-0.93742	0.20546
17.1	18.577	-0.40851	0.014774
17.14	18.331	0.15293	-0.17831
17.18	19.34	5.46	-1.34
17.22	18.06	6.65	-1.45
17.26	19.83	5.17	-1.17
17.3	18.87	3.1	-1.34
17.34	16.39	4.1	-0.98
17.38	16.91	5.32	-0.68
17.42	17.47	3.98	-2.46
17.46	15.11	6.94	0.55
17.5	17.94	5.6	-1.49
17.54	17.19	8.09	-3.48
17.58	14.86	8.59	-3.71
17.62	17.31	4.86	-0.21
17.66	17.58	2.12	-0.16
17.7	18.68	3.53	1.96
17.74	17.79	3.42	0.07
17.78	18.63	1.45	3.2
17.82	18.46	1.4	1.76
17.86	18.54	1.02	1.84
17.9	19.13	1.52	0.4
17.94	21.52	0.28	1.99
17.98	21.42	0.64	-1.52
18.02	19.57	5.76	0.42
18.06	20.52	4.04	0.11
18.1	19.43	0.22	2.95
18.14	19.48	1.37	4.33
18.18	19.53	3.38	1.67
18.22	17.35	2.7	0.7
18.26	15.35	2.3	3.23
18.3	15.93	0.2	3.03
18.34	17.37	-6.77	2.66
18.38	18.64	-7.59	3.74
18.42	16.8	-8.25	3.1
18.46	14.66	-7.7	3.22
18.5	18.29	-7.61	1.71
18.54	16.31	-5.42	3.24
18.58	17.41	-3.57	1.92
18.62	14.28	-4.4	3.66
18.66	15.67	-5.24	2.42
18.7	18.26	-4.9	1.78
18.74	19.13	-7.11	0.86
18.78	21.66	-4.76	0.67
18.82	20.34	-5.34	-0.8
18.86	18.5	-3.95	1.38
18.9	17.44	-6.28	2.64
18.94	17.85	-3.32	2.42
18.98	19.72	-4.57	2.76
19.02	19.53	-3.22	2.5
19.06	24.09	-3.14	0.07
19.1	23.76	-1.67	-0.28
19.14	20.45	-2.21	0.22
19.18	20.81	-1.32	0.42
19.22	20.54	1.89	-1.15
19.26	16.53	4.85	-0.19
19.3	15.52	0.19	2.52
19.34	16.72	0.22	2.41
19.38	18.88	-1.12	-0.53
19.42	17.29	0.33	-2.14
19.46	14.89	0.11	-1.9
19.5	13.77	1.2	-0.89
19.54	14.91	2.61	0.88
19.58	18	2.83	3.07
19.62	23.44	2.69	0.7
19.66	22.39	4.15	-0.53
19.7	23.58	1.72	-4.78
19.74	22.27	2.4	-1.49
19.78	23.28	4.7	-2.69
19.82	24.12	8.08	-2.66
19.86	23.09	4.18	-0.74
19.9	20.32	-0.26	-0.79
19.94	19.9	0.51	-0.81
19.98	20.87	1.55	-0.21
20.02	20.4	2.44	1.14
20.06	22.04	0.29	-0.92
20.1	21.18	1	0.2
20.14	18.11	3.04	-1.63
20.18	19.8	5.79	-3.61
20.22	20.31	1.86	-0.92
20.26	20.3	-0.28	-0.42
20.3	18.58	-2.11	-0.62
20.34	20.37	0.23	-1.86
20.38	23.97	4.56	-1.61
20.42	25.64	2.54	-0.09
20.46	25.14	3.08	2.96
20.5	23.83	1.28	2.71
20.54	23.79	2.28	-1.4
20.58	22.86	-0.81	-2.7
20.62	26.06	0.99	-4.02
20.66	25.16	4.65	-4.69
20.7	22.82	6.78	-1.41
20.74	25.4	3.89	-0.71
20.78	27.81	3.72	0.57
20.82	24.202	3.6273	-0.17438
20.86	24.042	3.6983	-0.010603
20.9	23.47	5.62	0.67
20.94	20.16	6.13	0.26
20.98	20.37	1.19	5.02
21.02	22.1	0.56	3.1
21.06	21.66	1.8	1.17
21.1	25.29	3.3	-1.26
21.14	27.66	5.3	-2.09
21.18	25.24	4.24	-2.57
21.22	23.7	4.76	-2.68
21.26	24.42	4.03	-1.48
21.3	20.57	-0.53	-1.27
21.34	23.27	3.6	-0.33
21.38	25.65	1.84	-0.87
21.42	25.06	4.13	-1.56
21.46	24.09	3.36	-0.91
21.5	23.4	-2.07	-0.71
21.54	24.83	-1.2	-1.26
21.58	23.21	0.85	-0.88
21.62	23.68	2.4	-0.43
21.66	24.41	3.6	-1.12
21.7	22.07	1.82	-0.08
21.74	20.41	0.18	2.18
21.78	20.37	-0.18	2.58
21.82	20.79	0.64	2.28
21.86	23.15	-1.16	2.1
21.9	22.88	-0.91	-0.84
21.94	22.25	-1.01	-0.95
21.98	21.69	-1.77	0.17
22.02	23.07	-0.39	-0.71
22.06	24.28	4.08	-2.2
22.1	22.63	0.47	-1.4
22.14	23.23	-0.16	1.97
22.18	22.24	-0.94	2.51
22.22	23.27	-2.17	0.2
22.26	21.84	-1.39	-0.97
22.3	22.9	-2.78	-0.96
22.34	21.74	-3.66	-0.51
22.38	20.63	-3.63	0.92
22.42	18.42	-5.75	2.09
22.46	20.18	-1.29	1.87
22.5	19.95	-2.39	0.93
22.54	19.07	-1.07	-1.6
22.58	20.17	-4.13	-0.8
22.62	19.78	-1.44	-1.65
22.66	20.49	-0.91	1.19
22.7	20.57	-2.67	2.29
22.74	20.7	0.4	2.25
22.78	18.2	-2.48	2.38
22.82	15.86	-7.21	2.31
22.86	21.58	-8.58	1.73
22.9	23.86	-6.24	0.46
22.94	21.89	-5.35	2.22
22.98	21.09	-4.7	1.68
23.02	22.32	-6.75	-1.12
23.06	23.38	-4.35	-0.77
23.1	21.66	-5.23	-0.06
23.14	21.07	-4.47	0.43
23.18	20.68	-4.92	0.99
23.22	22.43	-6.61	0.08
23.26	25.14	-5.95	-0.5
23.3	24	-8.35	-0.94
23.34	19.35	-8.08	2.1
23.38	23.06	-10.27	2.45
23.42	23.01	-9.26	0.86
23.46	22.07	-10.24	1.5
23.5	23.32	-10.22	0.18
23.54	22.37	-9.72	-0.76
23.58	25.72	-8.35	-0.82
23.62	23.62	-6.36	-2.32
23.66	20.39	-4.82	0.02
23.7	16.96	-6.52	0.75
23.74	20.86	-5.91	1.34
23.78	22.18	-7.25	-3.2
23.82	19.94	-3.68	2.57
23.86	22.49	-5.17	-1.2
23.9	21.36	-2.47	-1.6
23.94	17.79	0.49	-1.74
23.98	21.34	-4.04	0.91
24.02	24.02	-4.68	0.81
24.06	23.32	-1.18	1.5
24.1	21.74	-5.12	2.22
24.14	22.21	-3.96	0.84
24.18	24.551	-4.927	0.97934
24.22	24.913	-5.0686	1.0084
24.26	29.5	-12.03	0.28
24.3	28	-10.66	2.55
24.34	27.16	-8.96	1.96
24.38	28.45	-5.23	2.97
24.42	25.811	-5.6475	1.0259
24.46	21.77	-0.74	-1.97
24.5	23.68	-4.37	2.67
24.54	21.79	-3.42	1.01
24.58	23.06	-6.71	1.48
24.62	25.3	-6.97	2.42
24.66	25.82	-4.25	-0.34
24.7	23.93	-3.07	0.11
24.74	22.97	-3.84	-1.19
24.78	22.09	-1.59	-1.02
24.82	20.49	-4.19	0.35
24.86	18.77	-4.81	2.55
24.9	15.63	-3.85	2.57
24.94	17.94	-4.6	3.19
24.98	15.99	-7.02	3.75
25.02	18.32	-8.08	2.43
25.06	18.93	-6.91	1.6
25.1	19.18	-5.33	0.74
25.14	19.1	-7.63	0.64
25.18	22	-6.03	1.22
25.22	23.13	-5.03	0.4
25.26	22.89	-5.54	-0.01
25.3	21.94	-2.86	-0.23
25.34	21.36	-6.39	1.13
25.38	20.03	-2.98	0.15
25.42	20.29	-7.63	0.88
25.46	19.61	-7.63	0.58
25.5	19.11	-5.07	-1.27
25.54	19.37	-5.51	-0.06
25.58	20.6	-6.71	0.87
25.62	23.82	-4.19	0.12
25.66	21.75	-4.22	1.14
25.7	21.01	-1.44	0.95
25.74	21.77	3.03	0.11
25.78	21.04	5.82	-1.09
25.82	18.55	3.11	-1.96
25.86	16.47	5.34	0.41
25.9	16.07	5.13	2.96
25.94	16.18	1.99	2.75
25.98	15.54	4.13	2.97
26.02	15.28	0.04	4.48
26.06	16.5	-1.3	4.65
26.1	17.85	-2.76	2.56
26.14	14.25	0.38	4.37
26.18	14.38	0.6	3.19
26.22	15.36	-2	1.28
26.26	16.61	-3.97	-0.14
26.3	15.73	-1.21	2.36
26.34	18.44	-1.81	2.12
26.38	17.84	-2.87	3.01
26.42	18.25	-3.76	1.67
26.46	18.47	-4.1	1.75
26.5	18.35	-2.5	1.67
26.54	18.79	-1.09	1.11
26.58	19.19	-0.49	0.05
26.62	18.99	-0.08	-0.8
26.66	20.7	3.28	-0.37
26.7	19.45	0.18	-1.89
26.74	17.97	-0.99	-1.33
26.78	16.91	2.1	-1.63
26.82	15.11	2.12	-1.03
26.86	14.43	0.43	-0.22
26.9	16.64	0.91	-0.37
26.94	18.09	0.81	-0.64
26.98	19.05	0.27	-1.12
27.02	16.34	0.43	-1.12
27.06	19.59	-0.41	-0.45
27.1	18.01	0.46	-1.24
27.14	19.07	0.32	-1.35
27.18	18.36	0.25	-0.8
27.22	17.98	-1.73	-0.88
27.26	21.66	3.1	-1.06
27.3	18.73	2.82	-0.41
27.34	14.95	2.4	1.25
27.38	15.46	2.03	3.74
27.42	15.02	-2.72	2.6
27.46	12.87	-6.21	2.9
27.5	13.89	-6.86	5.46
27.54	10.81	-3.25	6
27.58	16.66	-6.21	5.29
27.62	17.17	-3.52	5.94
27.66	16.47	-1.34	5.14
27.7	20.04	-8.26	5.15
27.74	21.97	-7.68	5.57
27.78	22.09	-9.2	4.39
27.82	21.22	-9.23	3.04
27.86	22.5	-9.39	4.3
27.9	24.19	-9.29	4.08
27.94	23.47	-9.32	0.79
27.98	20.7	-9.33	0.3
28.02	23.321	-8.5753	0.32971
28.06	23.153	-8.2703	-0.069384
28.1	24.02	-4.29	-2.87
28.14	21.69	-8.52	-6.09
28.18	24.2	-7.01	-4.21
28.22	21.776	-6.5641	-1.2796
28.26	21.339	-6.0859	-1.4743
28.3	20.896	-5.615	-1.6214
28.34	20.466	-5.1655	-1.7185
28.38	15.89	-7.02	-0.1
28.42	20.1	-7.27	0.81
28.46	21.5	-3.63	1.77
28.5	21.36	-2.76	0.49
28.54	17.92	-3.56	0.96
28.58	20.29	-2.44	-1.64
28.62	19.67	-3.26	-2.94
28.66	18.29	-2.26	-2.64
28.7	18.86	-5.35	-1.7
28.74	20.11	-4.13	-0.4
28.78	21.1	-4.93	1.41
28.82	23.06	-8.55	3.23
28.86	25.26	-7.85	3.14
28.9	24.22	-5.26	0.38
28.94	23.56	-1.49	-0.01
28.98	22.86	-5.18	1.34
29.02	21.48	-8.17	3.92
29.06	23.85	-10.3	2.07
29.1	26.19	-9	3.1
29.14	24.29	-9.79	2.48
29.18	25.76	-8.88	2.56
29.22	26.06	-7.22	3.67
29.26	27.72	-8.99	2.27
29.3	27.77	-10.13	2.49
29.34	24.77	-13.04	1.35
29.38	27.66	-10.24	2.89
29.42	29.18	-6.71	2.02
29.46	28.24	-4.69	-0.7
29.5	24.96	-3.26	-2.49
29.54	24.45	-3.51	0.13
29.58	25.83	-3.32	0.73
29.62	24.79	-2.96	-1.4
29.66	24.84	-1.84	-0.12
29.7	25.9	-2.23	1.28
29.74	27.23	-2.41	0.81
29.78	24.52	-2.19	1.58
29.82	24.77	-1.78	2.76
29.86	23.54	-3.21	3.86
29.9	25.38	0.46	-2.41
29.94	25.81	-1.54	-2.49
29.98	24.02	-2.43	-1.69
30.02	22.62	0.41	-1.26
30.06	22.04	-0.29	-1.98
30.1	20.24	-0.35	-2.1
30.14	20.68	-1.45	2.6
30.18	20.53	-1.66	0.76
30.22	20.37	-5.3	-0.4
30.26	21.25	-4.34	-0.97
30.3	20.15	-4.19	-1.41
30.34	19.06	-4.34	-1.64
30.38	18.55	-8.65	-0.3
30.42	18.81	-9.96	-0.1
30.46	17.7	-7.86	1.68
30.5	18.11	-10.56	2.1
30.54	19.37	-9.69	0.43
30.58	17.7	-8.88	2.26
30.62	16.74	-6.39	2.08
30.66	17.88	-6.32	2.01
30.7	19.67	-7.35	0.59
30.74	18.7	-5.1	0.23
30.78	16.7	-5.18	-1.86
30.82	17.59	-3.48	-1.46
30.86	17.62	-3.37	-1.03
30.9	18.26	-1.32	-0.24
30.94	17	-0.93	0.08
30.98	18.76	-2.17	-0.19
31.02	17.72	-1.92	0.23
31.06	17.8	-1.9	0.32
31.1	18.16	-2.46	0.7
31.14	20.24	-3.72	1.49
31.18	19.67	-5.71	1.58
31.22	19.54	-6.18	2.37
31.26	18.96	-3.67	2.47
31.3	22.69	-9.99	1.03
31.34	23.01	-10.04	3.26
31.38	22.65	-9.94	3.1
31.42	24.51	-9.03	4.05
31.46	24.94	-5.61	2.19
31.5	22.18	-7.24	2.72
31.54	19.78	-5.48	0.82
31.58	19.37	-6.83	0.84
31.62	20.88	-6.03	-0.4
31.66	19.68	-4.38	0.11
31.7	17.97	-4.34	0.42
31.74	18.36	-5.05	1.61
31.78	18.77	-5.16	0.55
31.82	17.56	-5.83	-1.2
31.86	17.05	-3.81	-0.25
31.9	16.81	-4.14	1.2
31.94	17.8	-6.07	0.91
31.98	17.83	-6.08	1.62
32.02	18.56	-6.97	0.2
32.06	19.43	-6.97	-0.45
32.1	20.4	-7.87	0.6
32.14	23.27	-4.54	-1.15
32.18	20.22	-5.31	-0.23
32.22	20.78	-5.19	-1.81
32.26	22.33	-2.17	-0.65
32.3	21.15	-5.37	-5.1
32.34	19.7	-0.41	-4.35
32.38	19.01	1.67	-4.25
32.42	16.54	0.49	-4.43
32.46	16.48	-0.81	-2.82
32.5	16.62	0.2	-0.11
32.54	14.6	-1.61	1.38
32.58	16.32	-1.52	0.45
32.62	14.92	-2.21	0.29
32.66	13.08	-2.15	0.49
32.7	13.91	-1.86	0.83
32.74	14.05	-3.52	0.94
32.78	16.33	-3.9	0.51
32.82	18.67	-6.32	-0.53
32.86	18.05	-3.72	-0.55
32.9	17.12	-2.96	1.98
32.94	15.86	-3.25	2.06
32.98	14.36	-2.01	0.46
33.02	16.58	-2.37	-0.47
33.06	14.81	-0.32	-0.03
33.1	15.61	0.49	0.84
33.14	14.37	-1.29	1.66
33.18	14.4	-0.7	0.88
33.22	13.84	0.63	2.26
33.26	14.46	2.21	0.18
33.3	13.76	1.86	-1.88
33.34	12.68	1.83	-2.36
33.38	12.65	1.23	-0.79
33.42	12.81	0.42	-0.23
33.46	11.88	0.09	0.32
33.5	12.34	-1.21	-0.47
33.54	15.51	0.54	0.28
33.58	13.92	0.88	-0.51
33.62	14.38	0.01	0.61
33.66	14.46	0.24	1.07
33.7	15.66	0.8	1
33.74	17.09	-0.83	0.76
33.78	19.78	-0.3	0.27
33.82	21.74	4.19	-1.85
33.86	23.48	4.65	-0.12
33.9	20.07	2.48	-2
33.94	19.55	1.37	0.26
33.98	19.94	2.35	0.73
34.02	18.61	-0.56	-2.05
34.06	18.82	0.26	-1.41
34.1	20.78	1.51	-3.11
34.14	23.68	2.22	-3.99
34.18	23.04	4.85	-2.19
34.22	19.19	5.32	-0.65
34.26	21.14	8.88	-1.35
34.3	22.69	9.33	-0.61
34.34	21.58	5	0.14
34.38	19.91	3.78	0.55
34.42	18.81	4.24	-0.08
34.46	21.02	3.52	1.62
34.5	18.3	3.57	1.39
34.54	18.68	4.4	-0.53
34.58	18.52	4.34	2.06
34.62	19.2	3.19	1.72
34.66	21.54	1.1	-0.57
34.7	19.61	5.44	1.28
34.74	19.798	2.8732	0.25039
34.78	20.024	2.8286	0.062007
34.82	20.269	2.827	-0.12416
34.86	20.521	2.8655	-0.29781
34.9	19.75	2.78	-2.64
34.94	22.05	5.96	-1.85
34.98	22.5	6.09	-1.52
35.02	20.27	5.16	0.59
35.06	21.09	1.54	-1.35
35.1	19.97	-0.24	2.25
35.14	19.65	3.35	1.69
35.18	22.93	2.57	0.26
35.22	23.11	3.63	-1.38
35.26	24.23	4.3	0
35.3	19.4	6.95	2.32
35.34	19.36	6.68	1.95
35.38	18.35	4.4	2.01
35.42	20.67	3.37	1.26
35.46	23.36	3.72	-1.29
35.5	22.94	4.27	-1.89
35.54	20.69	3.15	0.59
35.58	21.3	2.15	1.4
35.62	18.745	-0.0071474	1.2699
35.66	14.97	-6.67	-1.79
35.7	17.79	-5.1	1.28
35.74	15.95	-0.32	1.87
35.78	15.92	-3.51	4.5
35.82	16.54	-5.03	2.92
35.86	16.43	-3.65	5.25
35.9	18.47	-6.62	1.94
35.94	16.47	-0.57	0.11
35.98	12.56	-5.82	3.34
36.02	13.68	-6.13	2.78
36.06	17.56	-3.15	2.81
36.1	16.63	-5.37	-0.18
36.14	15.93	-6.02	1.44
36.18	14.39	-5.57	1.92
36.22	14.21	-5.99	2.92
36.26	14.27	-0.82	1.57
36.3	12.7	-2.17	3.17
36.34	12.36	-4.3	4.77
36.38	16.75	-8.34	2.63
36.42	20.03	-9.05	2.61
36.46	21.33	-8.45	1.09
36.5	20.23	-5.52	1.3
36.54	18.195	-7.5274	1.9115
36.58	18.728	-7.8691	1.7458
36.62	19.285	-8.2015	1.5731
36.66	19.858	-8.5209	1.3988
36.7	20.443	-8.824	1.2282
36.74	21.032	-9.1071	1.0668
36.78	21.62	-9.3668	0.91998
36.82	22.199	-9.5995	0.79322
36.86	20.04	-9.05	-1.45
36.9	20.04	-10.62	-0.23
36.94	24.47	-12.68	1.84
36.98	26.56	-12.02	1.65
37.02	26.81	-10.84	3.38
37.06	25	-8.52	-0.38
37.1	22.56	-8.55	-0.48
37.14	25.69	-7.73	1.4
37.18	27.63	-7.18	2.03
37.22	26.37	-10.95	1.79
37.26	26.63	-10.93	1.83
37.3	25.78	-9.97	2.78
37.34	26.38	-6.59	4.79
37.38	25.81	-5.83	2.95
37.42	26.17	-8.08	1.93
37.46	25.37	-8.49	-0.18
37.5	28.01	-7.19	0.38
37.54	26.75	-4.82	0.2
37.58	25.44	-6.21	0.66
37.62	24.9	-6.97	1.24
37.66	24.08	-5.57	-0.18
37.7	24.09	-4.57	-2.71
37.74	20.76	-3.14	-3.23
37.78	19.64	-1.13	-1.44
37.82	19.61	-3.35	-3.03
37.86	19.32	-1.18	-1.76
37.9	22.36	-0.49	-0.53
37.94	20.94	0	1.09
37.98	20.38	-1.61	0.93
38.02	19.5	-2.45	1.03
38.06	19.98	-2.6	-0.03
38.1	19.4	1.03	1.1
38.14	20.16	2.22	0.78
38.18	18.443	-0.47754	0.79413
38.22	18.083	-0.47145	0.80864
38.26	17.73	-0.45951	0.79502
38.3	17.392	-0.4312	0.75831
38.34	17.071	-0.37595	0.70359
38.38	16.65	0.08	-1.55
38.42	17.27	-1.01	-1.81
38.46	16.21	-0.91	0.84
38.5	15.48	0.39	2.42
38.54	13.9	-2.18	0.88
38.58	13.64	1.99	1.37
38.62	17.11	0.25	2.86
38.66	17.5	3.13	0.31
38.7	16.46	6.29	-2.84
38.74	16.21	7.78	-1.05
38.78	16.58	2.51	1.12
38.82	15.83	4.47	1.02
38.86	13.68	4.52	0.9
38.9	13.73	1.25	1.32
38.94	15.56	3.48	-0.21
38.98	14.29	4.24	-0.22
39.02	14.79	1.99	2.38
39.06	12.96	-1.45	1.27
39.1	13.97	1.29	3.45
39.14	13.33	-3.33	2.25
39.18	13.84	-1.84	0.91
39.22	11.4	0.12	2.26
39.26	11.64	-3.58	2.18
39.3	11.81	-3.29	1.62
39.34	15.33	0.02	1.42
39.38	17.23	-4.79	2.95
39.42	20.25	-3.12	1.28
39.46	20.65	-5.66	2.72
39.5	21.44	-8.82	0.55
39.54	23.69	-8.32	0.85
39.58	22.01	-7.14	0.98
39.62	20.05	-7.82	-0.55
39.66	18.27	-6.7	-1.38
39.7	18.5	-7.56	-0.99
39.74	17.42	-6.53	-1.25
39.78	21.38	-7.5	-0.8
39.82	22.43	-9.34	-4.66
39.86	20.56	-7.44	-0.82
39.9	17.94	-7.33	1.51
39.94	17.77	-5.16	3.66
39.98	19.01	-2.23	2.54
40.02	19.95	-3.2	1.84
40.06	20.54	-4.19	1.92
40.1	20.01	-2.73	0.41
40.14	17.27	-2.58	-0.31
40.18	18.76	-5.98	1.85
40.22	22.21	-4.01	1.22
40.26	21.89	-2.52	1.31
40.3	20.58	1.26	0.89
40.34	19.84	1.58	1.69
40.38	16.36	0.56	1.02
40.42	16.42	0.94	1.17
40.46	16.09	3.31	3.51
40.5	15.36	1.75	3.45
40.54	16.6	1.82	1.37
40.58	13.76	1.69	3
40.62	16.33	-0.2	2.31
40.66	17.07	1.31	2.07
40.7	22.86	-0.77	1.25
40.74	22.24	-0.98	-0.4
40.78	21.66	0.04	0.22
40.82	21.12	1.16	-0.69
40.86	19.57	1.44	1.4
40.9	19.84	-0.45	1.52
40.94	22.07	-2.99	0.2
40.98	22.42	-0.74	-0.43
41.02	20.72	-2.37	1.29
41.06	21.86	-3.8	1.38
41.1	22.24	-2.37	-0.56
41.14	19.34	-1.85	0.17
41.18	18.65	0.81	1.64
41.22	18.92	-2.55	0.73
41.26	18.29	-2.85	3.36
41.3	19.26	-3.74	1.91
41.34	20.61	-8.05	-0.41
41.38	21.84	-6.12	1.49
41.42	20.97	-8.39	3.12
41.46	23.47	-8.25	0.12
41.5	25.68	-4.07	1.02
41.54	24.05	-4.75	2.55
41.58	24.79	-3.79	3.01
41.62	23.76	-4.22	1.9
41.66	24.2	-3.81	1.97
41.7	24.73	-6.23	2.6
41.74	24.93	-5.87	1.49
41.78	24.37	-5.41	-0.06
41.82	24.72	-7.6	-2.14
41.86	22.79	-5.63	-3.02
41.9	23.68	-3.84	-2.37
41.94	23.24	-2.48	-1.88
41.98	22.22	-2.93	-2.03
42.02	19.68	-0.51	0.02
42.06	20.09	2.08	1.48
42.1	20.689	-5.6888	-0.71814
42.14	20.336	-6.1349	-0.38661
42.18	18.76	-11.01	-1.81
42.22	23.34	-9.29	0.69
42.26	19.08	-11.19	0.73
42.3	16.87	-11.52	2.22
42.34	21.47	-8.52	1.72
42.38	21.09	-4.75	0.13
42.42	22.25	-9.14	1.43
42.46	23.15	-6.32	2.4
42.5	20.84	-6.71	2.65
42.54	23.73	-6.01	1.55
42.58	26.73	-7.82	1.94
42.62	26.72	-9.13	1.51
42.66	26.37	-7.97	2.1
42.7	24.9	-5.6	3.13
42.74	25.3	-8.35	2.19
42.78	24.51	-8.55	1.57
42.82	24.89	-6.44	1.77
42.86	25.29	-6.03	2.37
42.9	25.3	-9.36	3.12
42.94	25.17	-7.65	1.26
42.98	22.05	-7.16	0.51
43.02	21.35	-7.18	0.55
43.06	22.02	-6.31	0.75
43.1	21.91	-4.68	0.29
43.14	21.61	-2.16	1.58
43.18	22.04	-4.36	2.21
43.22	23.3	-2.75	0.6
43.26	22.86	1.15	-0.01
43.3	23.99	1.35	-0.21
43.34	19.78	-0.85	-0.12
43.38	20.63	-0.2	0.65
43.42	19.64	0.5	-0.75
43.46	19.32	-4.22	1.66
43.5	19.43	-7.86	3.8
43.54	19.72	-6.45	3.02
43.58	21.95	-6.28	1.95
43.62	23.78	-0.4	-0.67
43.66	19.52	-2.35	-1.84
43.7	18.12	-1.38	0.29
43.74	17	-3.47	1.58
43.78	16.17	-5.22	2.05
43.82	18.76	-5.57	1.53
43.86	16.73	-2.14	2.2
43.9	18.33	-2.49	2.02
43.94	19.77	-3.08	1.9
43.98	17.94	-0.52	1.14
44.02	17.29	3.04	2.92
44.06	16.28	4.33	4.42
44.1	18.31	3.82	5.38
44.14	16.64	-0.65	2.51
44.18	17.83	2.97	0.81
44.22	18.49	0.08	-2.46
44.26	16.65	0.81	-1.79
44.3	16.24	1.75	0.62
44.34	17.48	2.95	3.52
44.38	20.28	4.84	2.22
44.42	18.42	0.49	0.22
44.46	19.24	1.06	1.39
44.5	20.46	2.48	-1.69
44.54	22.25	2.86	-0.17
44.58	20.84	1.78	-0.37
44.62	18.7	3.46	-0.3
44.66	20.33	-0.68	-0.13
44.7	19.53	-2.17	-3.1
44.74	20.96	0.4	-4.48
44.78	21.07	0.6	-3.6
44.82	22.3	2.36	0
44.86	22.73	3.69	0.78
44.9	23.53	4.56	1.42
44.94	20.59	2.03	2.47
44.98	19.9	2.14	0.61
45.02	18.36	4.82	-0.86
45.06	18.25	5.43	0.91
45.1	21.12	4.68	2.1
45.14	22.32	4.09	-0.28
45.18	23.05	2.48	-1.09
45.22	22.03	1.18	0.07
45.26	20.46	3.36	0.61
45.3	19.61	3.54	-0.93
45.34	19.96	1.39	-1.27
45.38	20.83	-0.14	-2.43
45.42	20.18	-4.4	-0.81
45.46	21.83	-6.35	-3.17
45.5	22	-3.69	-1.42
45.54	19.27	-3.63	3.33
45.58	20.13	-8.76	2.38
45.62	21.03	-9.55	1.04
45.66	21.77	-9.56	0.65
45.7	23.32	-8.79	0.9
45.74	21.84	-9.28	1.92
45.78	21.61	-3.79	1.99
45.82	18.38	-3.38	2.33
45.86	17.86	-4.08	4.27
45.9	19.2	-4.59	4.64
45.94	17.5	-5.16	2.84
45.98	19.05	-5.33	2.72
46.02	19.79	-5.73	2.92
46.06	21.55	-5.07	2.3
46.1	18.68	-4.21	-0.3
46.14	18.88	-3.25	0.25
46.18	18.23	-1.95	0.61
46.22	17.36	-2.08	1.46
46.26	16.77	-2.6	1.85
46.3	17.5	-1.35	1.54
46.34	20.07	-5.81	2.81
46.38	18.82	-7.9	2.33
46.42	18.17	-7.65	3.97
46.46	15.39	-9.95	0.27
46.5	15.95	-6.45	3.27
46.54	17.48	-8.63	-0.03
46.58	16.27	-8.19	-2.93
46.62	17.81	-5.66	0.05
46.66	21.42	-3.22	1.49
46.7	19.42	-5.77	-1.67
46.74	16.94	-7.35	-1.83
46.78	16.56	-4.14	-1.46
46.82	18.92	-3.78	0.37
46.86	20.72	-1.61	-1.55
46.9	20.77	-3.37	1.84
46.94	21.13	-4.4	-0.55
46.98	23.56	-4.41	-0.34
47.02	24.23	-6.55	-1.53
47.06	23.14	-3.16	-1.97
47.1	22.15	-2.93	-0.39
47.14	22.32	-4.07	-1.15
47.18	24.14	-4.04	-1.6
47.22	23.2	-0.54	-2.45
47.26	20.81	-1.73	-0.53
47.3	18.81	-4.45	-1.12
47.34	19.4	-2.61	-2.64
47.38	19.28	-6.47	-0.37
47.42	20.95	-3.98	1.89
47.46	21.06	-4.45	4.05
47.5	20.2	-8.78	3.86
47.54	24.19	-4.93	2.79
47.58	25.04	-2.92	0.27
47.62	24.51	-2.26	-0.57
47.66	21.45	-0.2	-1.5
47.7	18.88	-0.04	-0.27
47.74	21.01	0.63	-0.84
47.78	19.5	-1.63	1.05
47.82	17.59	-2.81	2.49
47.86	18.14	-1.7	2.62
47.9	21.61	-2.9	0.95
47.94	21.35	0.19	-0.65
47.98	17.24	-0.5	0
48.02	16.56	2.23	1.43
48.06	14.4	-4.01	3.37
48.1	15.95	-3.15	4.01
48.14	14.17	-2.84	3.22
48.18	17.11	-5.51	2.45
48.22	20.72	-6.58	2.86
48.26	21.63	-5.83	1.9
48.3	20.56	-7.6	1.59
48.34	20.22	-8.24	1.91
48.38	21.6	-8.76	1.05
48.42	21.92	-7.35	0.55
48.46	22.63	-8.96	0.23
48.5	21.76	-7.21	1.49
48.54	21.43	-6.42	2.04
48.58	22.42	-6.59	0.25
48.62	23.91	-2.96	-0.83
48.66	23	-3.35	-0.91
48.7	22.74	-4.72	1.53
48.74	22.41	-6.45	-0.8
48.78	19.92	-4.54	1.69
48.82	20.31	-2.41	0.66
48.86	20.54	-1.48	1.25
48.9	18.9	-2.59	2.57
48.94	24.24	-5.56	1.6
48.98	21.35	-6.74	0.25
49.02	23.97	-6.62	0.48
49.06	24.44	-6.4	2.28
49.1	28.42	-9.66	-0.82
49.14	26.84	-6.94	2.74
49.18	22.89	-6.61	3.86
49.22	22.66	-4.37	3.27
49.26	23.68	-4.47	3.3
49.3	25.17	-7.99	0.68
49.34	24.6	-7.22	-0.27
49.38	22.8	-6.8	-0.58
49.42	22.39	-1.98	0.73
49.46	18.93	-1.98	1.01
49.5	15.54	-1.03	3.16
49.54	17.58	-1.99	3.83
49.58	14.29	0.42	1.07
49.62	15.31	-1.03	1.4
49.66	17.04	-1.91	-0.47
49.7	19.4	0.58	-1.05
49.74	17.97	2.09	-0.18
49.78	15.54	2.58	-1.12
49.82	15.4	0.81	-1.68
49.86	15.49	5.7	-1.74
49.9	18.84	4.8	-2.43
49.94	19.45	5.6	-3.42
49.98	15.1	-1.09	-2.11
50.02	19.62	-1.29	0.26
50.06	17.73	1.54	1.96
50.1	19.41	2.43	-0.65
50.14	15.35	3.48	0.16
50.18	17.26	3.57	0.66
50.22	18.02	3.96	-0.26
50.26	18.38	-0.32	1.29
50.3	14.32	3.24	2.22
50.34	17.067	-0.1041	1.4158
50.38	17.53	-0.6584	1.5634
50.42	18.047	-1.2237	1.683
50.46	18.607	-1.7943	1.7747
50.5	16.18	-5.77	1.23
50.54	17.63	-1.91	1.05
50.58	15.01	-1.53	1.72
50.62	21.054	-4.0109	1.8656
50.66	21.66	-4.5193	1.82
50.7	22.242	-4.9978	1.7473
50.74	22.787	-5.4404	1.6477
50.78	23.286	-5.8412	1.5212
50.82	23.726	-6.1945	1.3681
50.86	26.05	-7.11	2.15
50.9	27.22	-7.52	1.93
50.94	24.61	-7.89	-0.03
50.98	24.13	-6.36	-0.27
51.02	24.88	-7.46	0.38
51.06	26.02	-6.39	0.7
51.1	25.14	-9.01	-1.5
51.14	25.31	-6.02	0.76
51.18	23.37	-4.86	-0.85
51.22	23.7	-3.41	-2.73
51.26	18.66	-6.3	-3.89
51.3	18.76	-5.45	-0.94
51.34	22.86	-3.94	-0.33
51.38	23	-5.74	0.01
51.42	18.99	-6.65	1.17
51.46	17.47	-5.36	-0.77
51.5	15.17	-5.48	-0.56
51.54	17.65	-1.76	1.16
51.58	17.53	-5.04	0.35
51.62	17.9	-4.6	2.28
51.66	19.63	-4.98	1.3
51.7	15.63	-7.3	0.87
51.74	21.69	-7.22	0.32
51.78	24.29	-5.3	-0.91
51.82	24.85	-7.03	-1.76
51.86	22.99	-3.27	-2.6
51.9	21.65	-1.62	-3.9
51.94	22.94	-4.18	-2.12
51.98	26.7	-3.66	0.32
52.02	25.71	-0.95	-0.11
52.06	20.72	-5.67	-1.76
52.1	19.4	-9.24	1.8
52.14	23.781	-5.1441	0.18005
52.18	23.743	-5.6306	0.57919
52.22	23.668	-6.1595	0.96606
52.26	21.29	-2.26	1.46
52.3	24.03	-7.09	2.62
52.34	23.31	-6.3	2.52
52.38	23.37	-8.23	2.64
52.42	24.56	-9.17	3.29
52.46	22.76	-11.65	0.43
52.5	23.2	-11.72	-0.03
52.54	24.37	-11.29	0.98
52.58	22.14	-9.53	0.39
52.62	21.54	-12.34	-0.83
52.66	22.31	-9.76	-1.03
52.7	20.37	-10.07	-0.03
52.74	18.07	-6.68	-3.91
52.78	20.07	-8.62	-3
52.82	19.37	-3.39	-0.63
52.86	19.02	-9.99	1.54
52.9	20.9	-8.38	-1.85
52.94	22.07	-7.31	0.79
52.98	19.87	-5.44	-1.15
53.02	22.79	-5.27	0.56
53.06	23.86	-3.2	0.55
53.1	23.52	-1.76	-0.43
53.14	24.77	-0.68	1.49
53.18	24.8	-0.65	0.75
53.22	22.89	-5.74	-0.15
53.26	21.14	-8.77	-2
53.3	22.66	-6.72	-0.93
53.34	20.67	-5.96	1.49
53.38	21.86	-12.39	3.07
53.42	22.91	-12.61	3.09
53.46	22.41	-10.88	4.63
53.5	22.96	-12.27	4.83
53.54	24.37	-11.92	2.43
53.58	22.42	-10.54	3.57
53.62	22.31	-13.6	3.24
53.66	27.29	-13.67	3.3
53.7	26.09	-10.93	-0.06
53.74	28.88	-8.59	-1.54
53.78	25.64	-3.9	-2.05
53.82	25.51	-3.81	-0.68
53.86	24.72	-3.02	-0.49
53.9	23.94	-3.1	-0.94
53.94	23.82	-1.17	-0.35
53.98	25.29	1.54	-1.73
54.02	24.32	3.4	-1.4
54.06	21.6	4.11	-1.17
54.1	19.96	4.85	0.79
54.14	21.23	1.58	2.34
54.18	20.98	-0.54	-0.85
54.22	21.87	0.58	-1.81
54.26	20.44	1.82	-1.33
54.3	18.04	2.6	-1.47
54.34	16.73	3.01	-0.64
54.38	18.46	2.12	-1.5
54.42	16.76	2.02	-1.83
54.46	16.52	0.68	-0.68
54.5	15.39	-0.58	0.1
54.54	15.26	-4.12	1.43
54.58	14.7	-7.43	3.09
54.62	18	-9.11	3.46
54.66	23.18	-6.62	2.36
54.7	22.92	-5.85	-1.13
54.74	22.75	-6.35	-1.44
54.78	21.99	-7.02	-2.46
54.82	18.8	-5.86	0.51
54.86	17.44	-2.85	1.8
54.9	23.61	-2.83	0.17
54.94	21	-2.84	-0.47
54.98	18.13	-8.54	0.65
55.02	18.12	-7.53	0.61
55.06	16.8	-4.93	1.63
55.1	14.47	-2.24	2.72
55.14	14.61	-3.94	1.5
55.18	14.65	-5.06	2.39
55.22	15.77	-6.15	4.34
55.26	17.8	-9.93	1.69
55.3	17.66	-8.87	0.18
55.34	17.38	-8.29	1.7
55.38	19.75	-5.86	1.6
55.42	19.99	-5.95	0.79
55.46	19	-4.68	1.37
55.5	20.4	-6.43	4.89
55.54	23.03	-4.48	3.47
55.58	24.14	-6.39	3.07
55.62	25.4	-5.57	0.95
55.66	25.64	-4.29	-1.29
55.7	24.82	-5.01	-1.4
55.74	23.51	-7.49	1.55
55.78	24.43	-9.12	-1.19
55.82	23.93	-10.22	1.61
55.86	23.28	-8.99	2.18
55.9	27.36	-8.7	2.35
55.94	27.01	-8.38	0.48
55.98	26.24	-6.38	-0.71
56.02	25.26	-6.27	-1.43
56.06	24.38	-4.75	1.35
56.1	25.49	-4.37	2.55
56.14	26.3	-5.8	1.22
56.18	30.28	-4.82	1.54
56.22	28.51	-1.75	-0.68
56.26	25.5	-0.85	-1
56.3	21.79	-0.07	0.14
56.34	21.05	3.55	-2.44
56.38	20.63	4.8	-0.97
56.42	21.61	3.8	0.93
56.46	22.62	2.1	-0.53
56.5	20.05	1.99	-2.02
56.54	19.08	3.27	-2.33
56.58	20.2	1.9	-1.37
56.62	22.68	0.39	0.74
56.66	21.71	-0.17	0.8
56.7	21.98	-1.21	1.17
56.74	22.13	-1.48	0.16
56.78	24.6	-0.53	0.22
56.82	24.38	-0.22	-0.49
56.86	21.541	-0.10216	-0.63035
56.9	21.385	-0.067226	-0.78683
56.94	21.232	-0.030546	-0.94051
56.98	21.092	-0.006497	-1.084
57.02	20.974	-0.0094502	-1.2099
57.06	20.33	-0.86	-0.25
57.1	18.83	0.58	-3.2
57.14	17.85	2.89	-2.25
57.18	21.29	4.26	-1.8
57.22	21.51	-1.96	-1.21
57.26	20.63	-3.9	-0.3
57.3	21.22	-1.68	-0.01
57.34	22.65	-5.34	-1.25
57.38	24.49	-6.76	-0.28
57.42	26.22	-5.8	-0.41
57.46	23.41	-4.02	0.98
57.5	22.21	-5.54	1.4
57.54	23.46	-4.66	0.34
57.58	22.76	-4.15	0.93
57.62	22.5	-8.14	1.43
57.66	19.79	-10.15	-0.05
57.7	19.64	-8.7	-0.17
57.74	18.2	-8.76	0.17
57.78	17.41	-7.96	-0.88
57.82	17.54	-7.51	-3.48
57.86	16.847	-5.4146	0.34309
57.9	16.428	-4.7891	0.43226
57.94	13.01	-4.6	1.65
57.98	13.88	-2.99	1.58
58.02	15.84	-2.93	1.43
58.06	15.22	-2.26	1.02
58.1	16.39	-1.35	1.4
58.14	18.08	-2.2	1.31
58.18	16.14	-0.66	1.55
58.22	17.47	-2.81	1.69
58.26	18.28	-2.53	1.31
58.3	18.82	-5.03	0.62
58.34	18.88	-6.64	1.66
58.38	17.56	-6.15	2.57
58.42	18.06	-5.92	2.42
58.46	19.55	-4.49	2.15
58.5	17.32	-3.08	-0.15
58.54	17.73	-5.41	4.43
58.58	21.7	-7.07	1.31
58.62	21.56	-9.01	0.39
58.66	17.54	-8.86	3.27
58.7	17.31	-10.03	3.59
58.74	20.81	-9.73	3.86
58.78	21.8	-9.35	3.46
58.82	23.64	-12.09	1.98
58.86	25.62	-11.26	-0.45
58.9	24.74	-8.49	-0.04
58.94	22.14	-6.45	0.2
58.98	23.22	-7.85	2.62
59.02	20.69	-9.17	3.43
59.06	19.43	-9.84	0.48
59.1	17.06	-8.05	2.22
59.14	16.57	-5.77	2.92
59.18	16.21	-5.63	3.83
59.22	19.32	-6.08	1.63
59.26	18.14	-5.98	1.35
59.3	19.28	-7.03	1.3
59.34	19.64	-5.88	2.72
59.38	21.01	-9.46	4.32
59.42	25.7	-6.5	2.67
59.46	23.18	-9.7	1.31
59.5	25.05	-8.96	2.14
59.54	24.88	-8.35	3.51
59.58	25.87	-6.02	0.03
59.62	22.35	-8.32	-1.27
59.66	21.67	-6.97	1.25
59.7	21.89	-6.17	0.5
59.74	23.88	-4.45	-1.59
59.78	23.42	-4.54	1.13
59.82	25.86	-6.54	0.33
59.86	23.75	-6.24	1.36
59.9	24.9	-9.21	-0.41
59.94	26.35	-8.77	0.57
59.98	28.27	-3.8	0.17
60.02	26.42	-5.86	2.95
60.06	25.12	-5.89	3.36
60.1	26.8	-6.06	0.99
60.14	27.07	-6.3	1.56
60.18	28.24	-7.47	2.86
60.22	27.04	-9.17	0.63
60.26	26.35	-8.69	-1.73
60.3	23.99	-7.81	-3.68
60.34	24.29	-7.03	-3.61
60.38	23.63	-7.05	-2.96
60.42	21.54	-5.06	-3.85
60.46	20.48	-4.27	-3.65
60.5	20.58	-3.94	-0.68
60.54	22.72	-5.53	0.02
60.58	19.77	-4.6	-1.85
60.62	19.71	-3.37	-0.35
60.66	19.2	-4.53	0.26
60.7	19.53	-5.7	1.81
60.74	19.4	-5.29	-0.12
60.78	19.26	-5.84	-0.07
60.82	20.43	-6.18	-0.69
60.86	22.33	-5.54	-0.59
60.9	22.03	-4.65	-2.22
60.94	22.77	-4.95	-3.48
60.98	20.48	-3.49	-4.17
61.02	22.17	-5.32	-2.11
61.06	20.1	-4.96	-1.77
61.1	19.39	-5.09	-1.15
61.14	19.66	-6.06	-0.77
61.18	16.03	-6.44	0.93
61.22	17.38	-4.98	0.04
61.26	20.01	-4.28	2.06
61.3	19.97	-6.27	2.07
61.34	21.11	-3.93	2.24
61.38	21	-1.85	0.65
61.42	18.45	-2.23	0.17
61.46	18	-1.22	2.69
61.5	16.05	-2.85	4.21
61.54	16.38	-3.64	2.98
61.58	17.94	-0.69	2.13
61.62	19.17	-6.18	3.09
61.66	16.75	-6.43	4.07
61.7	16.91	-8.58	5.47
61.74	18.6	-9.46	5.21
61.78	20.1	-7.24	3.96
61.82	20.56	-1.55	3.98
61.86	19.57	1.66	3.18
61.9	18.6	3.2	1.57
61.94	15.68	2.25	2.72
61.98	17.49	0.8	2.14
62.02	14.95	0.25	0.54
62.06	15.64	0.21	1.58
62.1	15.67	-0.05	1.81
62.14	16.45	-1.42	0.6
62.18	18.542	2.558	-0.16729
62.22	19.062	2.667	-0.57671
62.26	19.615	2.698	-0.95245
62.3	20.188	2.66	-1.2878
62.34	23.12	-0.88	-1.55
62.38	21.82	2	3.54
62.42	21.877	2.2221	-1.9851
62.46	25.37	5.83	-4.54
62.5	24.06	0.81	-4.45
62.54	23.4	4.62	-3.67
62.58	21.9	2.08	-3.43
62.62	20.72	1.37	-2.15
62.66	20.31	1.02	0.08
62.7	24.98	0.47	0.91
62.74	26.09	-0.79	0.21
62.78	24.55	-0.9	0.46
62.82	23.68	-0.64	0.28
62.86	21.66	-0.2	1.73
62.9	20.7	0.4	3.19
62.94	20.43	2.04	2.94
62.98	20.08	-1.56	2.25
63.02	18.91	2.31	1.55
63.06	19.35	2.42	2.03
63.1	18.32	3.86	3.07
63.14	18.58	-2.42	4.02
63.18	18.71	-5.52	6.37
63.22	20.02	-7.21	3.83
63.26	21.34	-8.88	6.16
63.3	22.18	-12.3	3.42
63.34	22.24	-10.66	3.8
63.38	20.6	-8.29	3.07
63.42	22.2	-9.79	2.07
63.46	20.23	-8.86	1.99
63.5	21.15	-5.4	1.14
63.54	24.01	-3.44	0.26
63.58	20.79	-2	-1.73
63.62	20.78	-1.9	-2.47
63.66	20.41	-0.62	-0.89
63.7	19.18	0.35	-3.35
63.74	17.24	-0.88	-2.91
63.78	19.7	-1.28	-0.48
63.82	17	-1.35	2.19
63.86	18.34	-2.37	1.99
63.9	16.36	-3.37	0.13
63.94	16.24	-2.98	0.32
63.98	16.02	-4.05	1.08
64.02	16.53	-5.6	2.12
64.06	16.4	-4.9	-0.26
64.1	16.99	-5.73	0.1
64.14	17.88	-5.64	0.52
64.18	17.1	-2.13	-0.02
64.22	16.58	-3.61	0.87
64.26	17.17	-3.42	1.44
64.3	17.65	-3.17	0.86
64.34	16.42	-1.28	0.4
64.38	17.67	-2.45	2.37
64.42	14.23	-5.6	1.66
64.46	17.08	-1.28	0.79
64.5	17.26	-4.69	0.73
64.54	15.75	-1.19	1.73
64.58	15.22	0.21	1.63
64.62	18.83	-3.4	1.15
64.66	19.4	-0.79	0.83
64.7	20.36	-2.2	0.87
64.74	19.47	-0.9	-0.53
64.78	18.7	-1.94	-0.33
64.82	17.62	0.6	-2.38
64.86	15.89	-1.23	-0.47
64.9	17.11	-2.91	1.05
64.94	17.76	0.68	-1.93
64.98	14.71	-0.14	-2.56
65.02	15.72	-1.82	0.43
65.06	16.33	0.71	1.81
65.1	15.14	-2	1.55
65.14	18.03	-0.84	1.34
65.18	19.49	1.84	-2.87
65.22	17.3	3.41	-0.37
65.26	15.31	2.13	1.55
65.3	19.16	2.32	1.13
65.34	22.91	1.43	-4.25
65.38	18.8	-0.79	-3.55
65.42	19.65	-5.97	-3.74
65.46	20.01	-3.28	-3.05
65.5	20.58	-1.5	-2.43
65.54	21.36	-2.14	-0.56
65.58	21.32	-2.41	-0.65
65.62	22.97	0.27	0.43
65.66	19.34	0.55	-1.83
65.7	19.14	2.69	-3.37
65.74	16.48	1.48	-1.11
65.78	21.41	2.45	0.11
65.82	23.81	-1.03	-0.5
65.86	23.08	-2.04	1.44
65.9	23.47	1.19	4.32
65.94	21.935	0.2754	-1.7889
65.98	23.27	-1	-3.14
66.02	22.97	-0.56	-5.32
66.06	21.71	0.05	-2.5
66.1	21.41	-0.28	-3.26
66.14	22.59	-1.25	-4.49
66.18	20.76	-1.34	-5.04
66.22	19.96	2.08	-4.26
66.26	19.89	0.83	-4.45
66.3	19.26	0.14	-2.87
66.34	20.27	1.72	-2.34
66.38	20.7	0.75	-3.03
66.42	19.4	0.29	-0.48
66.46	17.75	-0.71	-1.13
66.5	16.45	-2.29	-0.9
66.54	18.69	-2.87	-1.06
66.58	19.66	-0.63	-2.57
66.62	18.32	-0.23	-2.29
66.66	18.2	-1.02	2.09
66.7	17.56	-0.46	1.69
66.74	17.27	3.19	0.4
66.78	15.93	2.52	2.28
66.82	18.9	-1.09	0.98
66.86	23	-1.31	-0.56
66.9	23.25	-1.38	-0.82
66.94	21.33	2.15	1.04
66.98	20.63	2.57	-0.08
67.02	21.63	-0.68	-0.51
67.06	18.59	-1.97	-1.91
67.1	19.42	-2.02	-1.19
67.14	17.42	0.76	-3.14
67.18	18.72	-1.03	-2.61
67.22	20.02	-2.23	-1.87
67.26	19.48	-2.74	-0.11
67.3	19.87	-2.14	-1.92
67.34	20.4	-1.77	-0.36
67.38	23.8	-6.5	-0.79
67.42	21.38	-4.68	-0.28
67.46	21.82	-6.44	0.33
67.5	20.47	-3.24	1.9
67.54	19.2	0.96	0.28
67.58	19.99	0.16	0.82
67.62	24.51	-3.43	0.69
67.66	26.06	-3.09	-2.13
67.7	26.78	-2.53	-1.18
67.74	23.4	-5.07	-2.84
67.78	22.11	-3.55	-1.71
67.82	19.65	-4.48	-0.44
67.86	23.24	-3.65	1.84
67.9	23.43	-5.56	0.35
67.94	27.16	-6.39	-1.74
67.98	26.05	-3.94	-3.31
68.02	23.67	-5.85	-1.24
68.06	21.07	-4.55	-1.97
68.1	22.41	-4.27	1.4
68.14	24.27	-4.17	0.15
68.18	22.19	-6.85	0.75
68.22	19.32	-5.71	2.97
68.26	20.22	-4.47	1.11
68.3	20.81	-4.77	0.24
68.34	21.93	-6.71	0.84
68.38	23.58	-7.7	1.17
68.42	21.93	-8.4	3
68.46	21.7	-8.53	3.27
68.5	23.88	-6.74	0.26
68.54	24.27	-5.22	1.24
68.58	21.66	-5.68	-1.23
68.62	23.18	-4.47	-2.93
68.66	21.1	-6.46	2.02
68.7	20.56	-6.3	0.29
68.74	19.37	-5.48	0.25
68.78	19.18	-7.14	-0.17
68.82	18.27	-4.13	0.7
68.86	21.56	-4.31	-1.92
68.9	20.46	-2.17	-2.29
68.94	18.63	-2.55	-1.18
68.98	18.18	-3.93	0.4
69.02	17	-4.72	1.26
69.06	16.91	-5.17	1.81
69.1	19.34	-2.17	0.46
69.14	18.08	-1.84	1.04
69.18	18.54	-2.91	1
69.22	19.96	-3.98	1.52
69.26	22.82	-2.32	0.13
69.3	23.4	-3.91	0.88
69.34	20.81	-1.7	-0.65
69.38	17.88	1.84	-2.68
69.42	20.86	2.63	-3.83
69.46	17.09	5.63	-3.81
69.5	19.61	1.4122	-0.65362
69.54	19.524	1.5905	-0.57851
69.58	15.19	3.82	2.52
69.62	13.15	2.5	1.98
69.66	19.66	1.29	-1.06
69.7	21.04	1.08	-0.59
69.74	25.26	0.61	0.61
69.78	25.1	-0.79	-0.12
69.82	24.02	-2.72	-1.03
69.86	19.17	0.3	1.57
69.9	16.83	2.58	-1.82
69.94	21.74	-1.35	-3.75
69.98	22.74	-2.23	0.07
70.02	25.85	-1.24	-0.8
70.06	27.04	-1.68	-2.86
70.1	25.23	-1.86	-1.81
70.14	24.46	-2.37	-1.82
70.18	24.64	-2.76	-0.94
70.22	24.03	-3.1	-1.97
70.26	25.76	-3.44	-2.9
70.3	23.47	-2.79	-1.48
70.34	20.55	-4.57	-1.7
70.38	21.96	-4.6	-0.52
70.42	24.12	-0.35	-3.89
70.46	22.58	-0.04	-4.16
70.5	21.73	1.46	-2.5
70.54	22.94	-3.01	1.87
70.58	21.06	-3.33	1.4
70.62	25.13	0.84	1.99
70.66	20.441	0.27201	-0.50591
70.7	16.5	2.8	-1.03
70.74	20.3	0.63397	-0.47221
70.78	20.285	0.76192	-0.47166
70.82	20.304	0.85271	-0.47872
70.86	15.55	0.87	-2.19
70.9	20.428	0.91728	-0.50585
70.94	23.33	0.56	1.4
70.98	16.48	-0.03	0.7
71.02	21.16	0.56	-0.13
71.06	23.29	4.08	-2.17
71.1	21.098	0.33236	-0.53505
71.14	21.268	0.076478	-0.51466
71.18	21.442	-0.2289	-0.47979
71.22	21.619	-0.58515	-0.42801
71.26	21.793	-0.99363	-0.35685
71.3	21.962	-1.4557	-0.26387
71.34	19.8	1.23	1.93
71.38	21.43	-4.16	-1.21
71.42	19.18	-3.46	-1.3
71.46	24.32	-6.87	-0.61
71.5	24.83	-7.32	-1.23
71.54	24.68	-3.31	1.59
71.58	25.95	-8.82	1.6
71.62	25.37	-6.03	1.49
71.66	23.87	-8.5	2.85
71.7	20.1	-8.65	4.32
71.74	18.7	-8.19	3.62
71.78	22.85	-12.5	1.66
71.82	22.88	-10.08	0.23
71.86	23.59	-9.95	-2.79
71.9	19.67	-8.96	-3.34
71.94	21.14	-8.42	-3.04
71.98	22.48	-6.97	-0.3
72.02	23.01	-6.25	-0.84
72.06	23.32	-6.56	2.86
72.1	24.29	-7.73	1.42
72.14	23.48	-5.42	-1.6
72.18	20.63	-5.5	-3.48
72.22	19.87	-4.63	-4.11
72.26	19.27	-3.65	-0.77
72.3	20.85	-5.93	-0.21
72.34	20.7	-4.38	-2.05
72.38	19.63	-2.56	-2.47
72.42	21.24	-6.14	-1.61
72.46	23.21	-7.85	1.15
72.5	21.27	-8.26	0.32
72.54	18.86	-5.49	-2.82
72.58	20.27	-4.15	-2.62
72.62	20.54	-3.8	-2.33
72.66	20.1	-5.6	1.87
72.7	20.51	-5.67	0.32
72.74	24.36	-8.12	-0.24
72.78	26.16	-6.68	-2.87
72.82	20.1	-8.79	-2.91
72.86	20.08	-7.88	-2.51
72.9	20.76	-6.3	-0.54
72.94	24.17	-12.24	-0.26
72.98	23.84	-12.3	-0.14
73.02	24.88	-11.56	1.69
73.06	26.12	-10.35	2.24
73.1	25.14	-7.57	1.9
73.14	25.03	-7.67	-0.13
73.18	22.42	-6.68	-1.51
73.22	20.7	-7.5	-4.22
73.26	20.47	-5.87	0.08
73.3	20.39	-8.91	-1.08
73.34	20.01	-7.94	-2.46
73.38	21.23	-8.31	-0.56
73.42	24.88	-7.56	-0.5
73.46	22.63	-8.78	-1.16
73.5	24.93	-6.13	-1.21
73.54	25.81	-5.92	-0.71
73.58	27.33	-6.54	-0.73
73.62	22.39	-6.69	2.35
73.66	23.83	-8.29	0.25
73.7	25.52	-10.37	0.87
73.74	23.22	-11.37	-0.82
73.78	21.13	-11.01	-1.85
73.82	21.241	-7.2543	-1.0128
73.86	20.19	-4.53	-5.33
73.9	19.25	-5.68	-3.04
73.94	18	-5.35	-1.59
73.98	15.88	-4.93	-0.6
74.02	17.66	-4.27	-0.97
74.06	16.53	-6.71	1.04
74.1	19.75	-7.84	0.16
74.14	18.73	-7.17	-0.48
74.18	20.24	-5.16	1.08
74.22	20.65	-4.48	2.06
74.26	20.26	-5.43	-0.14
74.3	19.72	-6.01	0.55
74.34	21.51	-4.95	1.07
74.38	22.7	-4.17	0.47
74.42	20.44	-6.7	0.82
74.46	19.64	-6.85	-0.34
74.5	19.08	-2.82	0.42
74.54	19.72	0.08	0.59
74.58	20.82	-4.72	0.55
74.62	19.4	-4.65	0.48
74.66	22.62	-4.14	-0.41
74.7	24.7	-8.48	0.34
74.74	24.87	-6.63	-0.36
74.78	23.5	-5.36	0.58
74.82	23.4	-7.94	-0.12
74.86	25.66	-5.15	-0.15
74.9	25.31	-5.26	-0.54
74.94	24.82	-5.48	-0.07
74.98	24.83	-4.46	-0.5
75.02	21.69	-1.29	1.02
75.06	19.78	-1.66	1.79
75.1	24.98	-3.07	1.08
75.14	25.07	-7.21	0.7
75.18	24.32	-7.73	0.87
75.22	24.64	-4.28	2.33
75.26	23.76	-7.88	1.05
75.3	20.56	-0.98	4.27
75.34	20.63	-1.29	3.65
75.38	22.65	-4.28	1.46
75.42	23.54	-4.7	0.95
75.46	22.64	-5.34	-0.65
75.5	22.21	-3.25	-1.06
75.54	21.68	-4.79	-0.21
75.58	22.44	-5.63	0.98
75.62	24	-4.95	1.44
75.66	24.21	-9.01	1.96
75.7	23.29	-8.14	2.26
75.74	22.19	-9.94	2.89
75.78	20.4	-10.06	2.86
75.82	21.91	-10.87	4.27
75.86	24.25	-11.17	3.95
75.9	22.55	-8.6	3.48
75.94	23.27	-7.04	0.74
75.98	23.44	-7.74	1.13
76.02	23.4	-8.34	1.83
76.06	24.66	-8.05	0.76
76.1	27.66	-9.05	2.61
76.14	25.4	-8.2	2.42
76.18	24.94	-8.99	2.01
76.22	24.25	-9.89	2.95
76.26	25.79	-8.23	2.75
76.3	24.55	-9.24	3.16
76.34	23.08	-10.93	4.03
76.38	21.37	-8.22	0.62
76.42	23.26	-10.1	0.73
76.46	21.87	-11.21	1.67
76.5	19.75	-10.02	2.02
76.54	18.42	-7.91	1.31
76.58	19.42	-9.26	3.24
76.62	20.23	-7.93	1.26
76.66	20.81	-6.93	-1.17
76.7	20.59	-7.73	-1.41
76.74	18.69	-5.74	-0.32
76.78	18.2	-3.89	-0.28
76.82	17.59	-4.98	-2
76.86	18.31	-4.95	-1.26
76.9	19.13	-2.35	-1.94
76.94	18.48	-3.75	-1.18
76.98	17.97	-3.99	-1.61
77.02	18.13	-5.27	-3.78
77.06	18.42	-5.99	-0.31
77.1	20.81	-4.96	1.02
77.14	20.35	-6.75	1.78
77.18	21.77	-6.29	0.9
77.22	22.26	-5.32	2.97
77.26	22.53	-2.57	0.67
77.3	21.51	-2.36	-1.61
77.34	21.01	-3.06	-3.9
77.38	20.5	-1.34	-4.33
77.42	19.37	-2.67	-2.87
77.46	18.55	-1.59	-0.58
77.5	18.18	-1.51	0.79
77.54	17.24	-1.35	1.37
77.58	16.8	-3.14	-0.01
77.62	17.39	-1.89	-0.43
77.66	15.66	-0.5	0.39
77.7	16.02	0.58	1.88
77.74	17.23	-1.64	0.47
77.78	17.39	-1.98	1.84
77.82	19.37	-1.73	1.26
77.86	18.4	-1.82	1.45
77.9	17.09	-0.83	2.51
77.94	17.12	-2.65	0.39
77.98	16.09	1.76	2.35
78.02	15.53	1.78	4.17
78.06	15.83	-0.24	3.84
78.1	16.27	-2.57	1.83
78.14	19.78	-5.69	1.84
78.18	17.61	-6.49	1.75
78.22	16.74	-4.96	-0.85
78.26	17.39	-1.97	-1.67
78.3	17.62	-0.82	-2.14
78.34	15.36	-1.84	-2.55
78.38	15.34	-2.99	-2.17
78.42	15.14	-2.13	-1.19
78.46	18.29	-0.74	-0.33
78.5	17.7	1.43	-0.31
78.54	17.44	1.79	0.5
78.58	15.68	2.01	-1.18
78.62	14.39	3.52	-1.06
78.66	15.87	3.81	-0.52
78.7	16.32	3.01	0.94
78.74	17.06	1.13	0.29
78.78	16.83	-0.37	0
78.82	16.91	0.32	2.18
78.86	19.2	2.91	1.86
78.9	17.7	2.01	0.91
78.94	17.1	3.52	-1.25
78.98	18.93	2.85	1.69
79.02	17.34	2.31	-2.16
79.06	18	2.15	3.79
79.1	18.528	1.5711	-0.93884
79.14	17.62	2.88	-0.82
79.18	17.82	0.3	-1.22
79.22	20.51	0.85	-2.03
79.26	21.92	2.34	-3.31
79.3	20.78	1.21	-4.75
79.34	19.64	0.54	-4.41
79.38	17.54	-1.66	-3.32
79.42	16.83	-2.05	-0.89
79.46	20.11	-2.16	0.08
79.5	21.74	-0.92	0.02
79.54	21.63	-0.5	-0.48
79.58	23.02	-0.47	1.35
79.62	19.237	0.14495	-0.94908
79.66	18.789	0.47013	-0.72989
79.7	19.64	-1.55	2.62
79.74	21.13	1.45	0
79.78	20.37	0.2	-0.88
79.82	16.23	5.19	-3.55
79.86	16.72	4.85	-2.24
79.9	10.01	6.08	-1.1
79.94	14.28	5.86	1.93
79.98	8.6	1.2	-2.69
80.02	15.092	3.6581	1.0714
[truncated: 1,019 more rows]
