# Supplementary material for: Mean flow and turbulence structure over exposed roots on a forested floodplain: Insights from a controlled laboratory experiment
Source: PLoS One. 2020 Feb 26;15(2):e0229306. doi: 10.1371/journal.pone.0229306 (PMC7043746; doi:10.1371/journal.pone.0229306)
Supplement: S1 File — (ZIP) [file pone.0229306.s001.zip › data_and_scripts/velocity_data/t21_064_replaced.csv]

0.02	15.06	4.48	-5.01
0.06	12.97	3.08	-3.43
0.1	15.11	0.93	-4.1
0.14	17.18	-0.16	-2.28
0.18	19.23	0.9	1.17
0.22	18.69	0.61	4.96
0.26	23.08	-1.06	5.68
0.3	23.93	-0.26	5.59
0.34	23.9	6.19	8.33
0.38	22.47	6.14	7.7
0.42	23.32	5.02	7.61
0.46	21.68	6.18	6.48
0.5	21.68	4.75	6.56
0.54	22.72	3.77	4.77
0.58	21.69	9.07	4.77
0.62	19.49	7.6	4.31
0.66	21.59	7.09	3.75
0.7	21.99	3.2	3.75
0.74	22.79	4.25	6.08
0.78	22.09	3.85	6.33
0.82	21.76	2.39	5.72
0.86	22	-1.64	4.69
0.9	21.53	0.13	2.98
0.94	20.32	-2.44	4.43
0.98	23.89	-0.43	6.73
1.02	27.18	-0.79	7.86
1.06	26.17	-1.32	7.17
1.1	27.51	-0.24	6.98
1.14	27.23	0.32	9.77
1.18	26.14	3.5	9.25
1.22	22.38	4.18	9.81
1.26	23.93	2.77	9.96
1.3	23.42	1.32	12.02
1.34	21.73	0.49	11.83
1.38	18.47	-1.4	10.8
1.42	19.57	-1.37	10.83
1.46	18.86	-2.47	9.74
1.5	21.97	-2.52	7.62
1.54	26.26	-0.88	5.12
1.58	28.86	1.62	2.41
1.62	27.51	2.95	2.14
1.66	24.42	4.02	-0.68
1.7	22.856	-2.4613	3.3391
1.74	22.635	-3.0029	2.778
1.78	21.9	-1.38	3.04
1.82	20.69	-4.72	2.81
1.86	19.61	-6.95	2.6
1.9	21.09	-3.76	1.53
1.94	22.54	-6.29	2.23
1.98	23.05	-6.07	-0.21
2.02	19.49	-7.65	2.37
2.06	17.34	-3.93	1.14
2.1	19.79	-8.11	0.2
2.14	21.31	-5.21	1.45
2.18	20.1	-1.76	0.87
2.22	21.52	-2.04	1.19
2.26	21.56	-6.28	0.84
2.3	21.47	-3.5	0.76
2.34	18.12	-3.29	-0.5
2.38	19.01	-2.54	-1.56
2.42	18.35	-3.03	-0.02
2.46	20.18	1.58	2.68
2.5	19.538	-0.75622	1.4375
2.54	19.456	-0.37828	1.7277
2.58	19.385	-0.012637	2.0374
2.62	19.332	0.34242	2.3598
2.66	18.01	1.56	4.55
2.7	17.63	2.81	4.95
2.74	17.87	3.07	4.68
2.78	21.12	0.64	2.83
2.82	19.13	-1.93	2.27
2.86	21.32	0.51	2.95
2.9	20.98	4.66	3.88
2.94	21.24	3.01	3.95
2.98	19.84	3.39	4.34
3.02	22.39	5.64	5.36
3.06	21.21	2.81	5.73
3.1	20.36	4.51	4.87
3.14	19.51	4.98	7.95
3.18	19.57	1.2	3.19
3.22	20.45	-0.99	3.1
3.26	20.16	-0.74	2.8
3.3	22.03	-1.62	0.61
3.34	22.01	-1.21	-2.05
3.38	20.45	-0.45	-1.95
3.42	18.82	0.05	-1.16
3.46	18.86	-1.97	-2.55
3.5	18.95	-1.96	-3.23
3.54	18.25	-1.51	-1.88
3.58	19.27	-3.83	-2.03
3.62	19.55	-4.06	-0.22
3.66	18.16	-6.27	0.71
3.7	18.1	-7.3	1.25
3.74	18.57	-6.19	0.56
3.78	20.04	-1.81	-0.06
3.82	19.63	-0.22	-2.03
3.86	20.32	3.72	-2.07
3.9	18.93	3.02	-1.52
3.94	18.72	0.09	-2.41
3.98	18.16	-2.17	-1.4
4.02	16.43	-3.3	-2.06
4.06	14.91	-2.44	-0.91
4.1	14.61	0.35	1.2
4.14	16.46	2.83	2.78
4.18	18.45	1.52	3.22
4.22	23.49	2.98	2.18
4.26	22.04	1.81	1.74
4.3	22.61	1.05	2.62
4.34	23.9	0.33	2.57
4.38	22.91	0.84	4.1
4.42	21.65	-0.87	3.07
4.46	20.12	-1.18	0.83
4.5	18.83	-1.43	1.66
4.54	18.31	-1.15	0.17
4.58	17.66	-1.47	1.14
4.62	16.56	0.46	1.72
4.66	16.69	-1.06	2.12
4.7	16.85	-1.12	2.36
4.74	17.14	-1.32	2.64
4.78	19.63	-1.47	1.86
4.82	19.71	0.43	3.6
4.86	18.04	-0.5	3.34
4.9	16.58	-0.27	0.9
4.94	17.51	-1.56	2.46
4.98	17.28	0.69	6.74
5.02	22.82	0.06	8.58
5.06	22.01	-2.7	9.73
5.1	22.35	-2.55	9.03
5.14	22.03	-1.15	8.49
5.18	21.13	2.05	8.05
5.22	22.564	-1.1133	6.7913
5.26	23.13	-1.035	6.2457
5.3	21.48	-3.99	8.83
5.34	22.79	-3.84	8.6
5.38	23.07	-2.11	4.16
5.42	25.277	-0.79101	3.2932
5.46	25.69	-2.03	-3.78
5.5	30.29	1.9	-1.99
5.54	29.34	-1.01	0.87
5.58	27.72	0.84	0.59
5.62	26.83	-0.71	0.94
5.66	25.78	-1.21	-0.72
5.7	26.99	-1.53	-2.95
5.74	26.35	-0.84	-2.95
5.78	26.42	-1.2	-2.65
5.82	26.67	-3.1	-3.74
5.86	27.06	-3.78	-2.41
5.9	28.53	-4.78	-3.54
5.94	26.83	-7.12	-2.62
5.98	27.6	-4.76	-2.42
6.02	29.09	-3.76	-1.09
6.06	26.98	-6.05	-2.58
6.1	27.8	-9.73	-0.82
6.14	24.84	-8.3	0.17
6.18	23.95	-7.42	-0.01
6.22	22.66	-5.72	0.21
6.26	22.25	-5.51	0.37
6.3	21.88	-4.75	1.47
6.34	19.98	-3.45	1.83
6.38	18.97	-2.66	2.29
6.42	17.87	-2.4	1.81
6.46	19.61	-0.63	1.37
6.5	19.32	-1.78	1.97
6.54	20.39	-1.9	1.61
6.58	18.54	-1.56	0.32
6.62	19.54	-0.13	0.59
6.66	19.94	3.97	5.12
6.7	24.09	4.38	3.25
6.74	23.97	1.73	0.52
6.78	21.613	1.0449	3.8197
6.82	21.706	1.4656	3.8969
6.86	24.45	-2.47	7.47
6.9	23.64	-2.25	7.86
6.94	23.93	-1.21	9.83
6.98	21.91	-2.83	8.37
7.02	22.128	3.2207	3.99
7.06	24.15	4.89	-0.07
7.1	21.51	5.19	0.62
7.14	19.57	6.68	0.82
7.18	19.52	5.85	3.4
7.22	18.81	6.57	4.22
7.26	22.21	2.49	1.53
7.3	24.39	6.28	3.18
7.34	26.05	6.75	4.07
7.38	25.37	0.17	4.97
7.42	23.02	1.51	1.87
7.46	24.14	1.98	4.14
7.5	25.05	0.18	4.81
7.54	25.64	-2.66	3.42
7.58	22.99	1.25	2.6
7.62	23.17	0.75	1.51
7.66	22.18	2.92	-2.88
7.7	23.19	4.22	-3.11
7.74	25.27	3.65	-4.46
7.78	20.94	1.43	-4.16
7.82	20.36	3.87	-5.04
7.86	18.81	6.27	-3.77
7.9	15.85	8.32	-0.09
7.94	19.19	11.62	2.63
7.98	22.79	9.66	-0.3
8.02	24.96	9.61	0.7
8.06	26.84	8.18	1.11
8.1	27.94	9.44	0.55
8.14	27.37	6.46	-0.87
8.18	25.15	4.17	-3.26
8.22	24.55	2.54	-4.18
8.26	24.75	1.44	-2.44
8.3	27.45	1.38	0
8.34	26.51	1.75	0.35
8.38	25.24	-1.44	-2.26
8.42	24.55	-2.78	-0.35
8.46	25.07	-4.89	1.97
8.5	25.79	-4.7	1.2
8.54	23.35	-4.93	1.88
8.58	25.6	0.26	5.48
8.62	24.99	-5.19	0.35
8.66	24	-6.88	-1.37
8.7	23.32	-4.37	0.05
8.74	22.01	-3.4	2.2
8.78	18.78	-3.73	2.94
8.82	17.93	-4.05	3.92
8.86	20.09	-5.57	2.23
8.9	18.98	-5.49	4.21
8.94	16.49	-4.07	2.34
8.98	18.95	-1.23	3.53
9.02	18.43	-0.4	2.48
9.06	17.23	2.66	1.44
9.1	18.22	2.04	1.03
9.14	16.69	1.73	0.4
9.18	19.89	4.32	-0.15
9.22	18.66	6.34	0
9.26	18.83	5.94	-2.07
9.3	19.88	7.71	-1.48
9.34	17.34	12.18	3.26
9.38	16.54	11.22	1.52
9.42	16.78	9.59	-0.45
9.46	16.37	9.66	-0.06
9.5	16.4	6.96	2.38
9.54	17.43	6.67	0.93
9.58	12.18	6.25	-5.08
9.62	15.32	4.59	-5.68
9.66	17.11	0.12	-5.67
9.7	17.72	3.59	-3.96
9.74	17.16	1.46	-4.3
9.78	16.14	2.45	-3.9
9.82	14.95	0.03	-4.72
9.86	16.55	-2.79	-6.4
9.9	16.83	-0.47	-5.72
9.94	19.634	0.42938	-2.1339
9.98	23.59	6.38	1.64
10.02	23.08	2.14	2.73
10.06	23	0.38	2.69
10.1	21.77	0.96	1.45
10.14	21.65	0.55	0.79
10.18	21.22	0.28	0.52
10.22	21.51	-2.24	0.65
10.26	21.68	-2.63	1.3
10.3	21.46	-2.95	0.87
10.34	20.07	-1.5	-0.04
10.38	20.92	-1.38	-0.39
10.42	18.41	1.37	0.87
10.46	16.86	1.56	1.46
10.5	13.48	-3.33	1.78
10.54	17.05	1.44	4.16
10.58	19.6	2.86	1.55
10.62	19.71	0.18	0.45
10.66	22.17	0.93	1.79
10.7	19.3	-0.69	2.57
10.74	20.04	0.32	3.13
10.78	18.86	1.94	5.08
10.82	19.71	5.22	6.76
10.86	20.34	3.19	4.16
10.9	21.69	4.65	3.58
10.94	21.47	5.58	4.88
10.98	22.74	1.45	3.14
11.02	21.53	0.57	1.38
11.06	21.89	-1.94	1.31
11.1	19.7	4.37	3.93
11.14	19.22	-0.99	2.12
11.18	19.39	-0.99	2.02
11.22	19.42	-0.21	1.29
11.26	20.09	-0.36	-4.47
11.3	18.36	-0.75	-4.1
11.34	16.88	-0.77	-3.22
11.38	17.36	2.54	-4.25
11.42	18.72	1.37	-4.62
11.46	19.18	4.54	-3.73
11.5	20.54	6.07	-0.63
11.54	20.7	3.6	0.79
11.58	21.42	5.53	-2.21
11.62	23.2	3.63	-3.57
11.66	28.18	4.3	-4.26
11.7	24.08	3.5	-1.09
11.74	25.74	3.63	-2.61
11.78	25.72	0.31	-3.67
11.82	26.14	-2.67	-5.02
11.86	25.64	-1.23	-4.36
11.9	23.35	-3.61	-3.73
11.94	20.5	0.97	-1.41
11.98	23.34	-2.65	-0.62
12.02	24.49	-3.78	-0.97
12.06	24.84	-3.7	-0.53
12.1	24.26	-3.68	0.88
12.14	22.67	-4.5	0.16
12.18	24.72	-2.56	-1.24
12.22	25.05	-0.47	-1.43
12.26	22.61	-3.56	-1.73
12.3	20.55	-1.65	-4.01
12.34	20.054	-3.2494	-0.39452
12.38	19.283	-3.2662	-0.31429
12.42	18.554	-3.223	-0.22599
12.46	15.32	-5.49	1.93
12.5	16.05	-1.83	-0.32
12.54	15.32	-1.29	-1.68
12.58	16.02	0.04	-0.33
12.62	19.09	1.02	-0.91
12.66	18.81	-1.17	3.77
12.7	16.63	-1.59	5.05
12.74	16.21	-1.5	4.11
12.78	16.81	-3.86	-0.78
12.82	20.99	3.63	0.45
12.86	22.06	3.66	1.36
12.9	21.5	9.51	5.39
12.94	20.07	7.6	1.02
12.98	19.24	4.51	-3.42
13.02	18.99	7.76	-3.7
13.06	20.68	5.71	-2.2
13.1	19.66	6.55	-0.27
13.14	19.86	5.91	0.03
13.18	21	2.99	-3.11
13.22	21.52	1.96	-4.25
13.26	20.91	2.87	-2.54
13.3	21.18	5.26	-3.19
13.34	21.57	4.55	-2.96
13.38	21.24	5.14	-2.82
13.42	21.39	3.89	-2.88
13.46	21.08	3.89	-2.79
13.5	21.65	1.52	-0.7
13.54	21.59	-0.58	-0.53
13.58	24.36	-2.71	-1.74
13.62	25.19	-0.68	-0.66
13.66	27.35	-0.85	-0.47
13.7	24.64	-0.81	-0.51
13.74	24.01	-1.34	0.05
13.78	22.86	2.11	-1.66
13.82	23.64	1.1	-1.72
13.86	21.44	1.66	-1.4
13.9	19.14	5.71	1.08
13.94	21.86	3.87	1.22
13.98	22.82	5.87	3.72
14.02	22.08	4.74	6.24
14.06	20.53	4.74	5.91
14.1	21.19	6.21	5.01
14.14	19.51	4.7	6.33
14.18	20.44	4.95	6.41
14.22	17.98	1.85	6.32
14.26	20.43	-0.74	6.03
14.3	20.58	2.48	4.92
14.34	22.17	3.18	5.42
14.38	22.11	2.67	5.83
14.42	23.05	1.32	3.75
14.46	25.58	3.8	1.46
14.5	24.64	4.5	0.68
14.54	27.27	4.37	0.95
14.58	25.22	4.8	0.05
14.62	24.41	7.54	-3.38
14.66	22.405	3.0479	-0.2077
14.7	21.944	2.799	-0.5048
14.74	18.81	-0.15	-1.41
14.78	17.79	1.46	-0.98
14.82	17.03	0.57	-0.33
14.86	17.53	3.01	-0.73
14.9	21.18	1.53	-0.94
14.94	24.4	2.23	-0.54
14.98	23.72	-0.2	-0.12
15.02	24.64	-1.83	-1.96
15.06	21.18	-1.46	-2.34
15.1	22.92	-0.45	-1.46
15.14	24.69	-0.42	-1.05
15.18	25.81	-0.22	-2.03
15.22	24.37	0.44	-2.06
15.26	24.56	1.87	-1.45
15.3	24.75	0.05	-0.93
15.34	24.5	0.86	-1.4
15.38	23.6	0.16	-2.06
15.42	21.82	-2	-1.87
15.46	24.13	0.41	-1.91
15.5	21.41	0.72	-0.82
15.54	19.66	2.26	1.38
15.58	17.79	2.15	3.86
15.62	19.24	2.05	2.6
15.66	20.52	2.91	2.05
15.7	21.52	0.45	2.19
15.74	20.89	3.34	0.73
15.78	21.09	3.79	0.72
15.82	23.71	3.21	0.92
15.86	24.07	0.99	2.39
15.9	21.56	-2.35	1.55
15.94	21.7	-1.52	3.67
15.98	21.48	2	-0.85
16.02	22.61	3.28	0.17
16.06	21.31	2.94	0.67
16.1	23.01	4.21	-1.5
16.14	26.19	7.33	-0.32
16.18	28.6	8.55	-2.13
16.22	27.55	6	-1.63
16.26	25.28	3.51	-1.15
16.3	26.89	3.99	-4
16.34	26.03	2.97	-5.46
16.38	27.04	-1.22	-6.54
16.42	25.33	0.34	-5.72
16.46	30.38	-0.62	-4.23
16.5	31.74	1.51	-7.8
16.54	28.06	3.94	-7.49
16.58	27.33	4.3	-7.44
16.62	28.24	2.03	-4.66
16.66	26.1	2.79	-2.44
16.7	25.22	7.67	1
16.74	24.53	8.25	1.33
16.78	26.59	8.36	0.41
16.82	27.12	4.68	1.37
16.86	26.93	3.31	-1.22
16.9	25.76	-0.42	0.37
16.94	24.46	-2	1.11
16.98	24.61	-4.37	0.7
17.02	22.06	-2.01	1.92
17.06	21	-0.42	3.25
17.1	20.97	0.39	4.12
17.14	21.84	0.76	2.81
17.18	22.1	1.05	4.62
17.22	23.02	2.19	5.62
17.26	22.6	1.65	6.21
17.3	21.64	1.72	4.54
17.34	18.07	2.64	5.07
17.38	17.41	2.02	4.21
17.42	17.9	2.06	4.63
17.46	18.42	0.8	4.3
17.5	18.34	0.84	2.72
17.54	18.38	1.98	2.83
17.58	21.05	2.02	2.43
17.62	22.58	4.5	1.96
17.66	25.13	7.09	4.23
17.7	25.36	5.8	0.35
17.74	26.37	4.77	-3.98
17.78	27.2	3.7	-4.37
17.82	27.9	4.68	-3.3
17.86	26.51	4.63	-2.79
17.9	27.27	4.07	-2.67
17.94	27.48	4.42	-2.88
17.98	27.98	3.86	-2.89
18.02	27.41	4.14	-2.84
18.06	28.12	4.07	-2.05
18.1	28.42	2.81	-1.37
18.14	28.48	2.45	-0.44
18.18	25.75	-0.74	-1.01
18.22	25.25	-0.27	-1.7
18.26	23.78	-0.08	-2.5
18.3	25.09	0.11	-2.63
18.34	26.43	0.59	-2.91
18.38	24.64	-0.3	-3.57
18.42	23.33	-0.51	-2.06
18.46	18.97	-0.83	-0.77
18.5	18.34	-3.19	-0.53
18.54	15.96	-1.03	-1.66
18.58	18.94	1.7	1.15
18.62	16.41	0.02	2.25
18.66	19.29	-1.68	1.83
18.7	21.41	0.58	-0.29
18.74	19.03	-2.73	0.38
18.78	18.18	-2.99	-0.97
18.82	18.18	0.32	-2.52
18.86	20.12	2.97	-1.95
18.9	22.83	4.47	0.21
18.94	16.63	0.96	-2.52
18.98	16.1	-1.97	0.64
19.02	19.63	-3.02	3.26
19.06	19.32	-1.97	5.15
19.1	20.59	-1.91	5.01
19.14	21.35	-4.02	5.23
19.18	24.31	-0.88	7.81
19.22	26.13	-0.27	3.2
19.26	22.248	-0.5043	6.6727
19.3	22.569	-0.34149	7.1671
19.34	22.866	-0.18091	7.6173
19.38	23.132	-0.032372	8.0251
19.42	20.11	1.1	10.4
19.46	20.48	-0.5	8.96
19.5	22.8	1.67	8.87
19.54	26.86	2.56	8.62
19.58	23.64	1.74	10.57
19.62	23.56	0.96	10.39
19.66	24.52	-1.53	9.43
19.7	24.78	-2.99	8.6
19.74	23.63	-2.13	7.19
19.78	22.66	-2.99	9.9
19.82	20.41	-1.03	10.48
19.86	23.05	-1.3	12.11
19.9	22.06	-3.93	8.74
19.94	26.85	-3.72	10.86
19.98	28.19	-5.06	5.44
20.02	28.28	-5.12	3.45
20.06	24.74	-6.36	3.55
20.1	24.34	-5.7	4.2
20.14	29.08	-7.4	1.79
20.18	24.05	-8.71	-4.4
20.22	26.26	-6.63	-5.28
20.26	22.33	-5.11	-6.96
20.3	22.7	-8.03	-4.03
20.34	21.14	-8.57	-1.34
20.38	23.48	-7.22	0.54
20.42	22.05	-7.01	3.39
20.46	20.5	-6.27	1.34
20.5	18.43	-4.25	2.43
20.54	20.19	-3.66	5.75
20.58	19	-3.76	4.25
20.62	19.42	-4.99	5.92
20.66	17.93	-6.07	9.44
20.7	19.286	0.45107	5.7756
20.74	19.253	1.8539	5.4094
20.78	21.73	6.69	5.78
20.82	21.85	4.87	7.59
20.86	19.63	6	5.1
20.9	18.57	8.19	5.92
20.94	17.66	6.75	2.18
20.98	19.66	8.17	-2.33
21.02	17.75	7.96	-3.61
21.06	19.51	7.56	-4.26
21.1	18.37	5.19	-5.38
21.14	20.27	5.27	-3.27
21.18	20.12	3.05	-2.73
21.22	18.71	4.71	-2.04
21.26	17.44	5.12	-2.44
21.3	18.85	3.93	-1.58
21.34	18.25	7.38	-1.55
21.38	20.3	8.05	-0.24
21.42	23.22	5.59	-0.87
21.46	19.32	2.54	-5.6
21.5	21.09	4.99	-3.18
21.54	20.03	6.78	-2.46
21.58	23.33	4.7	-3.81
21.62	23.33	3.14	-5.32
21.66	27.01	2.22	-6.88
21.7	26.79	4.1	-3.48
21.74	27.21	1.68	-1.77
21.78	26.39	1.28	-0.09
21.82	24.35	1.99	-0.59
21.86	22.74	2.37	-0.65
21.9	20.78	1.1	2.4
21.94	21.28	3.06	2.92
21.98	19.19	4.8	3.42
22.02	18.66	3.3	5.36
22.06	21.43	5.83	3.99
22.1	21.53	5.74	3.19
22.14	19.48	5.59	1.99
22.18	22.38	5.95	3.99
22.22	22.15	5.8	4.57
22.26	21.94	5.28	5.77
22.3	20.24	5.64	5.67
22.34	19.66	5.13	2.05
22.38	16.97	2.92	-1.15
22.42	18.78	-0.92	-5.89
22.46	19.98	-0.5	-4.99
22.5	19.73	0.02	-3.06
22.54	20.99	2.88	0.17
22.58	19.98	1.67	1.83
22.62	21.41	2.08	2.34
22.66	21.95	1.89	4.3
22.7	22.57	2.46	4.27
22.74	22.82	0.32	3.28
22.78	25.05	-0.44	2.31
22.82	25.56	2.69	1.25
22.86	25.21	1.53	-1.2
22.9	25.07	0.73	-1.23
22.94	25.79	-0.08	-1.82
22.98	27.14	0.96	-1.65
23.02	26.39	0.04	-1.96
23.06	26.11	0.17	-1.08
23.1	26.12	0.87	-1.03
23.14	26.12	0.02	-1.62
23.18	26.42	-0.04	-1.85
23.22	25.35	-0.82	-2.09
23.26	26.04	-2.17	-1.72
23.3	24.76	-2.88	-2.04
23.34	25.12	-1.73	-2.4
23.38	23.85	-2.11	-2.7
23.42	25.19	-3.64	-2.81
23.46	24.13	-4.64	-4.14
23.5	25.19	-4.72	-3.99
23.54	25.05	-4.69	1.15
23.58	23.88	-3.58	1.94
23.62	22.202	1.1691	1.208
23.66	21.47	6.82	3.48
23.7	20.58	6.8	3.24
23.74	21.03	9.27	2.49
23.78	20.04	6.97	4.39
23.82	18.52	5.27	3.25
23.86	19.2	3.03	4.49
23.9	19.57	0.67	3.34
23.94	18.64	0.41	4.46
23.98	19.32	1.6	2.9
24.02	20.54	-0.3	0.88
24.06	19.57	-1.15	0.47
24.1	21.21	0.56	0.73
24.14	18.8	1.28	2.38
24.18	20.77	-3.22	-0.61
24.22	21.09	-0.82	-0.33
24.26	21.55	0.26	3.51
24.3	20.77	0.29	0.84
24.34	22.31	-0.62	-0.3
24.38	21.71	1.46	4.03
24.42	25.98	1.67	5.33
24.46	27.78	-0.03	5.41
24.5	30.16	2.09	1.07
24.54	29.88	-0.03	-1.76
24.58	28.6	-1.76	-3.1
24.62	29.18	-1.22	-1.98
24.66	26.43	-0.59	-2.37
24.7	25.79	-0.63	-4.02
24.74	24.72	1.03	-2.88
24.78	23.8	-1.06	0.02
24.82	24.78	1.08	2.64
24.86	23.93	-0.06	0.76
24.9	23.21	-2.51	0.64
24.94	24.09	-2.87	-0.73
24.98	23.07	-2.6	-0.5
25.02	23.23	-2.96	-0.37
25.06	22.29	-1.8	-1.29
25.1	20.84	-0.77	-2.25
25.14	22.23	0.26	-0.85
25.18	20.4	-0.06	-2.99
25.22	18.75	0.31	-1.79
25.26	18.31	-1.38	-0.75
25.3	16.6	-5.23	-1.12
25.34	17.53	-5.24	-2.41
25.38	18.07	-4.46	-3.44
25.42	17.73	-4.25	-4.27
25.46	17.43	-4.03	-2.8
25.5	18.36	-4.49	1.02
25.54	19.41	-3.45	-0.3
25.58	18.91	-0.83	-1.01
25.62	20	-2.73	-1.33
25.66	19.92	0.28	-5.78
25.7	22.01	-1.61	-3.33
25.74	22.76	-2.76	0.22
25.78	25.05	-2.27	-0.47
25.82	22.98	-1.48	-1.25
25.86	21.13	-2.76	-1.68
25.9	19.29	-2.74	-0.09
25.94	19.57	0.37	0.3
25.98	18.95	4.76	3.86
26.02	20.39	4.13	4.64
26.06	19.36	3.54	5.88
26.1	18.94	0.52	6.98
26.14	18.97	-0.58	6.97
26.18	22.97	3.58	7.32
26.22	20.46	8.08	6.69
26.26	19.38	4.18	5.31
26.3	21.43	6.61	3.51
26.34	23.9	6.35	5.74
26.38	24.11	6.68	0.61
26.42	24.08	6.38	0.57
26.46	25.46	7.04	-0.38
26.5	25.3	7.51	0.46
26.54	26.89	4.87	2.77
26.58	24.58	1.61	-0.88
26.62	21.15	0.25	-1.5
26.66	23.42	1.42	0.8
26.7	22.2	1.96	3.71
26.74	21.61	2.47	4.04
26.78	21.04	2.95	4.21
26.82	19.13	1.36	5.52
26.86	18.4	2.07	3.39
26.9	18.05	-0.39	5.03
26.94	19.55	-1.02	4.48
26.98	17.72	-1.21	3.6
27.02	16.72	-1.64	2.27
27.06	18.81	-2.21	2.49
27.1	18.83	-1.93	-0.33
27.14	18.45	-3.75	-0.64
27.18	19.48	-7.1	-2.7
27.22	23.36	-5.16	-4.49
27.26	26.4	-5.36	-6.71
27.3	26.8	-4.96	-7.62
27.34	22.688	-5.7939	-1.8615
27.38	23.058	-6.2391	-1.5157
27.42	22.96	-9.13	-0.03
27.46	23.88	-5.57	0.48
27.5	22.88	-3.15	1.3
27.54	20.51	-3.1	3.66
27.58	19.94	-7	4.95
27.62	25.1	-7.7339	2.1284
27.66	25.421	-7.7174	2.8673
27.7	29.85	-8.36	4.06
27.74	29.4	-7.42	4.19
27.78	28.14	-6.92	4.1
27.82	28	-6.97	4.01
27.86	27.6	-7.83	5.12
27.9	26.42	-8.6	5.94
27.94	26.07	-6.56	6.53
27.98	26.1	-2.68	7.7
28.02	25.3	-2.74	10.15
28.06	27.74	0.05	7.19
28.1	29.56	1.85	7.94
28.14	32.27	2.61	8.12
28.18	30.91	2.44	7.33
28.22	32.49	0.99	5.47
28.26	31.82	-1.67	8.23
28.3	29.37	-1.68	8.75
28.34	28.88	-3.02	8.08
28.38	25.86	-2.43	5.16
28.42	26.79	0.45	3.42
28.46	27.3	0.42	4.21
28.5	27.65	4.85	3.2
28.54	23.96	4.53	0.2
28.58	24.75	8.05	1.96
28.62	20.24	8.22	5.67
28.66	21.27	7	4.6
28.7	18.47	9.29	2.95
28.74	17.53	7.14	1.87
28.78	16.78	5.53	1.1
28.82	18.95	7.18	3.32
28.86	17.37	5.74	1.83
28.9	19.14	4.96	3.07
28.94	21.8	3.22	4.04
28.98	20.04	1.05	4.32
29.02	20.08	0.62	3.86
29.06	19.22	1.02	3.19
29.1	18.07	2.4	4.36
29.14	18.13	3.18	3.46
29.18	21.42	3.49	3.8
29.22	21.24	3.21	3.1
29.26	19.63	3.86	5.36
29.3	18.92	5.9	6.76
29.34	19.59	5.96	4.54
29.38	18.8	6.94	3.08
29.42	17.28	6.26	4.39
29.46	18.42	3.71	3.7
29.5	18.22	5.31	1.59
29.54	17.08	4.09	2.14
29.58	17.37	1.05	0.83
29.62	18.07	1.15	-1.53
29.66	16.49	1.11	-2.41
29.7	18.75	2.47	-2.98
29.74	19.04	3.5	-3.3
29.78	23.55	2.95	-5.57
29.82	22.73	2.29	-5.98
29.86	21	5.68	-3.78
29.9	18.92	5.91	-1.39
29.94	20.65	4.8	0.68
29.98	20.62	7.55	1.72
30.02	24.64	3.55	-1.87
30.06	20.9	8.72	1.52
30.1	23.28	5.26	5.87
30.14	24.41	9.27	5.8
30.18	24.628	6.1871	-0.15445
30.22	25.072	5.943	-0.68223
30.26	25.457	5.6434	-1.2657
30.3	27.82	6.69	-1.56
30.34	26.61	5.97	-4.08
30.38	27.66	2.53	-4.74
30.42	23.73	2.36	-5.31
30.46	26.48	2.06	-5.75
30.5	25.43	4.39	-4.67
30.54	25.69	3.19	-4.72
30.58	23.92	3	-5.92
30.62	23.79	0.02	-3.49
30.66	22.03	0.71	-4.32
30.7	21.17	5.33	-4.76
30.74	21.39	-1.06	-3.36
30.78	24.2	3.63	-4.77
30.82	25.16	3.36	-5.67
30.86	25.31	2.3	-5.42
30.9	25.48	3.02	-6.28
30.94	22.29	2.75	-5.84
30.98	22.13	1.25	-1.85
31.02	22.77	-0.3	-0.29
31.06	23.38	-0.41	0.09
31.1	21.63	-1.88	-1.18
31.14	19.35	2.46	1.46
31.18	21.81	0.6	2.82
31.22	21.44	2.19	3.08
31.26	18.95	0.82	5.19
31.3	17.96	0.29	2.12
31.34	17.28	0.65	1.26
31.38	15.9	-1.34	1.84
31.42	18.54	-0.14	2.31
31.46	18.18	-2.23	3.36
31.5	19.9	-3.78	5.65
31.54	22.17	-2.26	5.01
31.58	26.34	-1.01	6.97
31.62	24.65	-3.57	4.18
31.66	25.51	-3.67	4.34
31.7	27.71	-1.88	5.8
31.74	29.76	-5.56	-1.68
31.78	29.24	-6.98	-1.76
31.82	29.97	-6.9	-2.54
31.86	30.94	-7.25	-5.48
31.9	28.38	-6.96	-6.45
31.94	31.4	-6.78	-5.47
31.98	30.47	-2.98	-5.07
32.02	31.27	-3.34	-3.72
32.06	30.79	-1.85	-3.32
32.1	31.62	-3.17	-3.26
32.14	31.15	-2.38	-2.7
32.18	31.12	-3.35	-0.9
32.22	27.69	-3.18	-3.11
32.26	29.27	-1.9	-2.39
32.3	27.56	-2.4	-2.15
32.34	28.72	-3.07	-2.55
32.38	27.62	-3.79	-2.44
32.42	28.59	-4.49	-2.58
32.46	27.95	-3.29	-4.54
32.5	30.85	-3.42	-3.32
32.54	30.08	-4.68	0.83
32.58	29.1	-7.26	2.05
32.62	25.05	-7.51	5.12
32.66	23.35	-7.26	5.98
32.7	22.85	-7.39	4.28
32.74	20.09	-8.04	2.66
32.78	21.95	-5.47	2.36
32.82	19.05	-3.98	-0.33
32.86	16.39	-0.01	-2.04
32.9	22.788	-1.1104	2.6862
32.94	23.216	-0.038237	2.4142
32.98	23.741	1.0148	2.0698
33.02	29.18	7.85	1.05
33.06	28.24	7.03	0.54
33.1	27.34	8.52	0.38
33.14	25.83	3.15	2.72
33.18	25.01	0.87	2.25
33.22	25.58	2.81	0.59
33.26	28.71	1.61	-1.41
33.3	30.46	2.52	-3.23
33.34	29.52	2.78	-3.55
33.38	32.05	3.43	-2.97
33.42	29.35	3.15	-4.27
33.46	29.85	2.54	-3.85
33.5	26.6	2.07	-4.58
33.54	27.62	-0.1	-3.83
33.58	27.04	-1.79	-3.44
33.62	28.51	-1.06	-2.52
33.66	27.6	-3.26	-2.02
33.7	28.89	-1.32	0.07
33.74	29.9	-0.93	-0.36
33.78	32.26	-2.35	1.89
33.82	29.36	-2.87	1.99
33.86	25.1	-1.02	0.36
33.9	29.428	-0.93986	0.76432
33.94	29.724	-0.98488	0.97816
33.98	25.51	7.2	0.46
34.02	30.291	-0.9896	1.2641
34.06	32.67	4.25	1.29
34.1	30.76	-0.87296	1.3528
34.14	34.33	1.92	-3.07
34.18	31.11	0.7	2.15
34.22	30.98	-0.07	3.09
34.26	30.94	-2.27	-0.27
34.3	31.08	-4.37	-0.34
34.34	27.42	-4.9	-2.76
34.38	31.75	-0.21	1.69
34.42	31.31	-0.89	2.82
34.46	30.55	-0.62	2.85
34.5	27.18	4.7	-2.04
34.54	27.27	3.84	-4.4
34.58	28.32	4.92	-3.67
34.62	21.42	4.6	-4.5
34.66	24.62	5.39	-1.15
34.7	21.09	8.21	-1.66
34.74	24.71	8.49	-0.81
34.78	26.9	5.06	-1.24
34.82	27.01	2.98	-2.15
34.86	25.42	0.76	-0.47
34.9	29.2	3.76	-0.65
34.94	28.91	3.19	-1.62
34.98	32.02	2.91	-1.5
35.02	31.98	1.02	-1.35
35.06	30.56	1.05	-1.62
35.1	28.89	-0.97	-2.5
35.14	26.77	-3.44	-4.9
35.18	27.82	-4.65	-4.63
35.22	30.96	-3.9	-2.64
35.26	32.05	-2.32	-2.73
35.3	29.75	-1.45	-4.3
35.34	30.51	-1.41	-2.26
35.38	28.12	0.23	-1.44
35.42	29.54	3.19	-2.2
35.46	29.27	2.57	-2.02
35.5	30.03	3.67	-1.7
35.54	28.18	3.39	-2.79
35.58	28.21	3.66	-1.97
35.62	28.26	4.54	-2.45
35.66	28.77	5.5	-1.95
35.7	27.42	8.59	-1.71
35.74	26.82	8.67	1.31
35.78	30.45	8.64	-1.12
35.82	28.06	10.95	-0.34
35.86	28.15	8.3	-2.44
35.9	25.25	4.96	-3.41
35.94	25.57	7.36	-4.27
35.98	21.21	9.42	-4.85
36.02	20.93	9.14	-2.88
36.06	19.57	9.31	-1.99
36.1	19.74	9.07	1.27
36.14	16.53	8.81	2.02
36.18	15.48	4.86	4.42
36.22	17.31	0.21	3.02
36.26	17.87	-2.06	3.17
36.3	16.93	-1.79	2.22
36.34	17.25	-1.35	0.86
36.38	18.7	-2.18	-0.39
36.42	21.38	-2.17	-0.18
36.46	22.18	-0.84	-2.17
36.5	19.95	-2.8	-2.83
36.54	18.83	-2.03	0.96
36.58	24.01	-0.3	1.01
36.62	27.04	1.48	2.28
36.66	24.63	1.72	-0.71
36.7	24.58	0.46	-0.44
36.74	25.1	1.55	-0.87
36.78	26.68	-0.25	-1.29
36.82	25.66	-1.7	0
36.86	25.16	-1.84	-1.27
36.9	24.73	-2.63	-0.45
36.94	23.93	0.87	0.92
36.98	22.01	1.17	3.89
37.02	20.65	-3.35	4.72
37.06	22.58	-0.67	6.69
37.1	24.94	-0.24	7.7
37.14	25.35	0.84775	2.938
37.18	30.44	2.88	3.38
37.22	28.08	2.67	0.45
37.26	26.13	1.46	-0.18
37.3	25.3	2.95	1.88
37.34	26.72	3.34	3.22
37.38	25.29	6.7	0.87
37.42	22.79	4.18	4.57
37.46	22.07	5.15	5.01
37.5	22.21	6.32	5.65
37.54	21.09	5.05	4.93
37.58	21.18	6.16	5.43
37.62	20.68	5.39	4.98
37.66	18.71	4.07	7.1
37.7	19.66	3.32	5.27
37.74	18.9	2.04	5.94
37.78	18.06	4.57	6.56
37.82	19.2	2.84	5.59
37.86	19.48	4.91	2.72
37.9	25.95	4.33	1.05
37.94	25.72	6.2	0.43
37.98	25.64	5.63	2.9
38.02	25.71	4.41	0.18
38.06	25.12	3.31	-1.38
38.1	25.42	2.25	-1.42
38.14	25.08	4.88	0.36
38.18	24.21	2.9	1
38.22	21.62	4.11	5.15
38.26	17.66	4.77	8.11
38.3	19.54	4.73	8.55
38.34	19.38	5.09	7.58
38.38	23.46	-2.09	5.74
38.42	26.48	-1.29	1.94
38.46	25.61	0.14	2.43
38.5	22.34	-3.02	0.27
38.54	21	1	1.05
38.58	20.83	2.1	2.15
38.62	22.77	-1.05	-0.47
38.66	22.91	-0.01	1.6
38.7	20.41	0.85	0.14
38.74	21.64	1.53	3.63
38.78	21.21	-3.34	5.02
38.82	22.87	-6.16	3.18
38.86	23.47	-8.37	4.47
38.9	23.61	-7.28	3.14
38.94	21.92	-8.24	1.23
38.98	21.35	-8.21	-2.07
39.02	22.32	-2.9	-2.47
39.06	24.06	-1.85	-1.98
39.1	23.75	1.32	-2.6
39.14	21.88	1.47	-3.02
39.18	22.62	1.98	-0.82
39.22	18.94	3.54	-0.28
39.26	18.85	2.55	1.37
39.3	17.84	2.85	1.89
39.34	18.38	5.54	2.14
39.38	16.2	5.44	1.91
39.42	16.82	6.31	0.56
39.46	14.33	4.79	0.68
39.5	16.81	5.15	0.92
39.54	15.19	4.72	-1.15
39.58	16.66	4.82	0.31
39.62	15.99	6.25	3.42
39.66	17.9	6.21	4.31
39.7	18.97	8.14	4.76
39.74	20.69	11.3	1.42
39.78	21.78	9.4	3.2
39.82	19.2	3.35	1.76
39.86	18.37	6.04	3.19
39.9	18.45	4.7	5.09
39.94	20.78	3.01	2.67
39.98	20.77	-0.95	1.35
40.02	17.27	1.21	2.16
40.06	15.47	1.1	4.36
40.1	17.16	-0.02	4.71
40.14	15.98	2.01	5.47
40.18	19.68	-1.43	5.81
40.22	16.525	-0.80494	4.2925
40.26	16.384	-0.82898	4.4224
40.3	16.274	-0.80243	4.5247
40.34	16.69	-1.97	1.07
40.38	13.47	-2.3	3.12
40.42	12.42	-1.06	2.25
40.46	13.81	0.36	5.22
40.5	17.15	-1.18	6.12
40.54	18.39	-2.77	2.62
40.58	18.86	1.93	6.56
40.62	17.61	-0.2	6.41
40.66	17.84	-0.85	4.39
40.7	15.85	-1.82	2.54
40.74	15.95	-4.22	1.3
40.78	15.34	-4.16	0.84
40.82	15.35	-5.75	1.46
40.86	15.35	-4.86	-1.67
40.9	15.3	-1.74	-0.65
40.94	16.11	-1.34	-0.75
40.98	17.25	-0.69	-1.02
41.02	18.48	0.43	-2.5
41.06	18.4	0.03	-3.69
41.1	17.82	1.01	-2.38
41.14	17.03	-0.5	-1.81
41.18	17.81	0.91	-1.72
41.22	17.72	0.02	-1.12
41.26	20.26	1.2	-2.23
41.3	17.67	2.02	-2.88
41.34	16.96	1.75	-1.61
41.38	17.43	1.19	-1.15
41.42	16.48	0.89	0.3
41.46	17.12	3.35	-0.21
41.5	20.04	2.98	1.29
41.54	20.42	1.7	3.15
41.58	21.5	3.48	1.37
41.62	21.68	-0.64	0.33
41.66	22.78	-3.51	-1.83
41.7	26.15	-4.68	-0.59
41.74	24.82	-6.71	-1.41
41.78	21.77	-8.37	-3.71
41.82	20.55	-6.1	-4.05
41.86	22.66	-1.21	0
41.9	22.48	-0.34	0.24
41.94	20.68	-0.62	0.82
41.98	22.53	-0.97	1.65
42.02	20.44	-1.68	3.42
42.06	18.71	0.05	3.83
42.1	16.2	-0.36	4.13
42.14	15.64	-0.12	3.89
42.18	15.51	1.52	2.44
42.22	15.07	-1.76	2.22
42.26	15.34	0	-0.03
42.3	17.06	0.17	0.88
42.34	17.72	-1.35	0.85
42.38	17.99	1.75	0.12
42.42	14.96	1.77	-0.13
42.46	16.17	-1.05	0.55
42.5	12.04	3.09	-1.03
42.54	16.44	5.57	-2.18
42.58	18.72	7.01	-2.45
42.62	18.45	3.96	0.01
42.66	19.95	3.79	1.43
42.7	20.34	4.1	1.53
42.74	18.73	1.87	2.59
42.78	18.1	4.04	6
42.82	19.68	4.65	7.45
42.86	18.72	1.34	7.04
42.9	15.95	0.23	7.33
42.94	12.87	-0.72	4.53
42.98	14.98	-0.33	3.82
43.02	18.218	2.6255	1.116
43.06	19.92	6.6	-0.22
43.1	16.21	6.38	-1.16
43.14	18.83	3.51	-1.44
43.18	19.32	2.54	-3.43
43.22	21.72	2.55	-5.98
43.26	23.17	3.22	-6.23
43.3	23.35	7.51	-5.89
43.34	20.9	6.71	-5.31
43.38	22.03	4.51	-2.94
43.42	21.34	6.66	0.38
43.46	20.03	6.09	1.81
43.5	23.49	5.18	5.85
43.54	25.95	4.52	2.94
43.58	24.21	3.66	2.49
43.62	22.51	0.61	1.16
43.66	24.52	2.08	0.67
43.7	25.34	1.9	1.11
43.74	24	5.09	1.27
43.78	23.71	2.36	1.28
43.82	21.37	3.16	1.59
43.86	19.39	2.97	-2.29
43.9	17.43	2.84	-2.91
43.94	18.97	1.17	-1.65
43.98	19.69	2.74	-2.26
44.02	22.56	4.07	-2.05
44.06	20.51	4.91	2.19
44.1	21.87	4.76	4.55
44.14	18.79	3.1	3.12
44.18	20.05	4.41	0.97
44.22	19.23	4.48	0.72
44.26	19.1	3	0.84
44.3	19.09	2.34	0.42
44.34	20.71	2	0.4
44.38	20	1.37	2.51
44.42	25.39	-0.88	-1.22
44.46	24.48	-0.7	-2.77
44.5	22.86	0.66	-3.69
44.54	16.37	-0.63	-0.13
44.58	21.65	-0.76	-0.51
44.62	19.27	-1.1	-0.77
44.66	18.54	-1.64	1.02
44.7	18.51	-1.5	-0.04
44.74	16.73	-4.01	-2.96
44.78	17.72	-5.23	-2.88
44.82	18.62	-3.3	-8
44.86	17.27	-7.18	-6.31
44.9	15.74	-6.52	-7
44.94	18.06	-6.13	-4.87
44.98	21.64	-3	-4.29
45.02	21.06	-3.32	-4.78
45.06	19.39	-4.59	-5.07
45.1	20.53	0.86	-3.54
45.14	18.96	1.08	-3.15
45.18	18.42	2.34	-2.05
45.22	20.72	3.36	1.24
45.26	20.2	3.51	4.23
45.3	20.13	4.46	5.12
45.34	18.98	6.02	4.4
45.38	18.92	1.81	6.12
45.42	18.69	3.91	7.32
45.46	19.13	3.39	7.6
45.5	20.28	3.33	7.52
45.54	22.546	2.423	3.6563
45.58	27.69	2.48	2.72
45.62	26.04	1.1	-0.05
45.66	25.69	2.54	-0.01
45.7	25.62	-1.26	-1.91
45.74	23.35	-1.3	-1.85
45.78	24.52	-1.91	1.67
45.82	23.87	-3.9	2.9
45.86	24.38	-2.02	4.91
45.9	22.7	-0.42	7.01
45.94	23.32	3.06	9.58
45.98	21.76	0.54	8.23
46.02	24.86	-1.48	6.5
46.06	22.61	-2.78	5.64
46.1	21.5	-6.55	3.82
46.14	21.24	-7.51	2.67
46.18	20.39	-8.27	0.67
46.22	23.42	-7.3	-0.42
46.26	20.72	-4.51	-2.33
46.3	20.71	-2.76	-1.21
46.34	22.16	-0.63	-0.55
46.38	20.33	1.16	-0.94
46.42	20.77	1.9	-0.39
46.46	21.63	1.26	-0.29
46.5	20.98	0.23	-0.11
46.54	19.36	0.47	-0.98
46.58	19.19	0.72	1.7
46.62	20.18	-0.23	2.8
46.66	20.83	0.2	3.88
46.7	18.89	-0.07	2.95
46.74	19.62	-0.55	3.02
46.78	18.85	-2.11	4.39
46.82	22.59	-4.37	3.76
46.86	19.901	-0.031637	3.8077
46.9	19.879	0.30487	3.9116
46.94	19.86	0.6582	3.9582
46.98	19.843	1.0131	3.9465
47.02	19.66	4.64	0.99
47.06	17.71	1.58	2.02
47.1	21.41	0.17	4.75
47.14	21.14	-1.35	4.98
47.18	20.91	2.36	3.69
47.22	19.19	4.03	2.94
47.26	19.79	4.13	2.97
47.3	17.34	3.1	0.58
47.34	18.78	2.87	0.87
47.38	19.31	1.31	0.11
47.42	21.53	-0.47	-1.23
47.46	19.26	-1.07	-0.52
47.5	19.72	-2.8	-1.38
47.54	20.54	0.32	-2.82
47.58	22	1.82	-2.07
47.62	22.58	2.34	-5.06
47.66	20.01	1.15	-2.35
47.7	20.42	-3.26	-3.45
47.74	21.34	-0.66	-0.06
47.78	22.86	-2.32	-0.06
47.82	21.52	-3.24	-1.95
47.86	19.48	-3.52	-0.44
47.9	19.22	-3.38	0.14
47.94	17.16	-2.51	2.89
47.98	22.793	-2.1188	-0.54594
48.02	23.123	-1.8762	-0.3482
48.06	23.431	-1.5881	-0.14168
48.1	26.66	-3.55	-2.23
48.14	27.77	-3.46	-0.08
48.18	31.17	-1.12	-0.09
48.22	24.237	-0.14329	0.79802
48.26	23.38	2.89	-0.77
48.3	22.6	1.8	-0.21
48.34	20.62	2.43	-1.33
48.38	24.23	2.51	3.13
48.42	23.58	1.02	4.46
48.46	22.32	-1.17	4.18
48.5	20.4	2.61	3.48
48.54	22.21	5.71	5.3
48.58	19.8	4.27	4.7
48.62	19.65	1.69	4.56
48.66	19.57	0.71	4.54
48.7	17.77	2.58	3.62
48.74	17.43	3.4	1.43
48.78	17.85	3.92	2.66
48.82	19.27	1.31	5.62
48.86	21.82	0.92	8.46
48.9	20.45	3.99	4.6
48.94	20.45	4.54	4.6
48.98	19.04	8.61	5.65
49.02	21.31	5.92	-0.82
49.06	20.351	4.1117	5.1869
49.1	20.06	5.46	3.16
49.14	21.96	2.82	5.9
49.18	18	2.58	7.52
49.22	19.42	-1.03	5.91
49.26	21.67	4.62	4.24
49.3	20.89	6.04	2.98
49.34	18.92	5.84	5.11
49.38	18.27	4.22	4.78
49.42	17.45	7.36	4.31
49.46	14.14	4.74	0.76
49.5	16.78	5.31	-1.44
49.54	16.32	3.32	-3.35
49.58	19.29	4.33	-1.16
49.62	19.74	5.6	-0.66
49.66	22.7	1.65	-2.4
49.7	20.53	5.07	-0.95
49.74	21.62	1.74	-0.97
49.78	22.12	0.54	-1.47
49.82	20.44	1.74	-1.81
49.86	19.82	2.41	-1.3
49.9	18.42	1.87	-0.81
49.94	21.65	2.16	1.75
49.98	19.77	3.26	0.9
50.02	20.27	4.04	1.12
50.06	21.59	3.55	-0.69
50.1	24.46	6.43	-2.82
50.14	22.199	0.060497	-1.4271
50.18	22.469	-0.61384	-1.5657
50.22	23.91	-3.81	-5.64
50.26	24.03	-3.7	-4.99
50.3	24.44	-2.73	-2.73
50.34	22.6	-3.51	0.14
50.38	21.63	-5.37	0.32
50.42	21.49	-3.52	1.58
50.46	21.65	-3.47	-0.69
50.5	21.88	-0.99	-0.8
50.54	20.42	-0.52	0.5
50.58	19.43	0.63	2.74
50.62	18.86	-0.3	1.42
50.66	19.35	-0.03	2.37
50.7	17.05	-1.41	1.34
50.74	17.84	-0.62	1.76
50.78	17.41	1.4	1.87
50.82	20.07	1.84	2.75
50.86	21.04	1.05	1.75
50.9	23.38	0.08	-0.71
50.94	23.17	1.46	-2.36
50.98	23.93	1.84	-1.83
51.02	22.91	0.9	-2.76
51.06	22.8	-0.09	-2.38
51.1	21.64	1.78	0.17
51.14	22.03	0.92	0.23
51.18	22.47	3.05	-3.08
51.22	22.69	3.61	-0.8
51.26	22.38	1.9	-1
51.3	22.06	4.55	-0.42
51.34	22.7	4.07	-1.41
51.38	21.16	6.11	-1.82
51.42	20.89	4.42	-0.46
51.46	21.44	3.18	-1
51.5	19.39	0.23	-2.39
51.54	21.69	-0.32	-0.83
51.58	21.72	-0.67	0.89
51.62	19.48	0.29	0.82
51.66	19.26	2.75	3.23
51.7	23.31	6.24	0.34
51.74	22.18	5.29	2.15
51.78	21.97	3.99	3.16
51.82	25.05	3.34	1.26
51.86	27.04	5.24	-0.71
51.9	27.14	6.37	-1.83
51.94	27.65	5.86	-2.5
51.98	27.38	5.44	-3.22
52.02	26.89	3.42	-5.19
52.06	26.26	5.78	-3.37
52.1	27.24	5.84	-3.55
52.14	25.75	5.55	-4.47
52.18	25.84	6.39	-3.66
52.22	24.84	8.09	-2.11
52.26	25.95	9.6	-0.9
52.3	25.85	9.78	-1.33
52.34	24.98	8.7	-0.95
52.38	23.5	6.21	0.46
52.42	24.61	5.26	1.48
52.46	23.89	5.15	3.07
52.5	24.52	1.25	4.07
52.54	23.32	0.64	4
52.58	23.75	-0.06	4.15
52.62	22.52	1.07	4.13
52.66	22.48	3.84	5.65
52.7	24.95	5.94	4.44
52.74	23.67	4.16	2.39
52.78	22.73	3.38	0.59
52.82	20.39	4.02	1.13
52.86	20.45	1.02	5.41
52.9	22.75	3.19	4.33
52.94	22.55	4.95	4.64
52.98	23.75	6.95	5.36
53.02	25.02	7.2	5.5
53.06	24.23	6.29	6.55
53.1	24.43	3.94	5.57
53.14	22.63	2.63	5.56
53.18	23.63	-0.72	5.84
53.22	22.04	-0.55	7.8
53.26	19.95	0.31	2.98
53.3	16.34	-2.53	5.77
53.34	14.32	-1.58	8.57
53.38	15.35	-3.9	5.32
53.42	15.88	-0.85	5.83
53.46	18.42	-0.09	7.07
53.5	18.03	1.77	3.22
53.54	16.84	2.35	-0.18
53.58	18.91	4.57	-0.69
53.62	20.52	2.53	-1.95
53.66	18.48	5.96	1.68
53.7	21	4.13	1.08
53.74	19.15	2.95	1.95
53.78	18.04	2.12	0.81
53.82	17.69	2.77	0.76
53.86	17.15	0.3	-0.49
53.9	15.11	-0.53	0.7
53.94	15.33	-2.2	1.34
53.98	19.25	-1.32	-0.85
54.02	18.49	1.56	0.77
54.06	18.837	1.5383	0.95687
54.1	19.515	1.7797	0.87695
54.14	20.269	2.041	0.77197
54.18	19.94	5.73	4.41
54.22	20.42	5.01	2.49
54.26	21.09	3.31	-1.63
54.3	22.76	3.82	-4.23
54.34	26.76	3.4	0.7
54.38	28.02	3.77	1.87
54.42	27.19	1.73	-0.45
54.46	27.36	0.46	-1.7
54.5	28.8	0.57	-0.96
54.54	30.86	2.25	-1.43
54.58	29.37	3.1	-1.79
54.62	28.58	2.93	-1.85
54.66	29.21	4.6	-2.58
54.7	29.28	3.15	-3.08
54.74	30.67	3.99	-2.96
54.78	27.82	1.95	-3.91
54.82	29.3	4.25	-3.26
54.86	31.42	4.68	-2.01
54.9	29.24	0.05	-1.08
54.94	29.893	-1.4248	-2.0107
54.98	30	-8.17	0.19
55.02	29.61	-4.54	1.76
55.06	29.41	-7.9	-1.94
55.1	30.03	-7.49	-2.99
55.14	30.23	-7.39	-3.25
55.18	28.99	-6.45	-1.91
55.22	30.15	0.26	-2.28
55.26	28.91	0.05	-0.34
55.3	26.57	0.19	-1.79
55.34	27.44	0.67	-1.06
55.38	24.6	2.07	2.69
55.42	26.044	-0.54461	-1.5998
55.46	25.37	2.69	-5.51
55.5	20.89	-1.03	-5.37
55.54	22.8	1.12	-4.73
55.58	22.63	-0.16	-3.36
55.62	21.86	0.58	0.39
55.66	24.51	2.66	1.3
55.7	26.29	6.41	1.93
55.74	25.51	5.35	3.16
55.78	21.25	1.84	1.74
55.82	18.04	-0.44	-0.5
55.86	19.68	0.44	-0.19
55.9	17.63	0.35	0.62
55.94	18.81	-4.22	-0.37
55.98	18.74	-2.43	-0.33
56.02	20.2	-2.79	0.67
56.06	17.52	-1.87	0.34
56.1	19.04	0.9	0.96
56.14	15.76	-2.03	-0.54
56.18	13.71	0.65	0.11
56.22	12.33	-0.82	-0.94
56.26	15.31	-0.42	0.38
56.3	16.05	0.96	-0.21
56.34	15.5	4.22	0.37
56.38	16.17	4.35	1.11
56.42	16.11	3.95	-0.21
56.46	16.55	2.79	-1.25
56.5	16.14	3.92	-1.52
56.54	15.13	7.03	2.46
56.58	14.01	4.1	3.85
56.62	17.52	-0.68	-0.68
56.66	16.21	4.01	-2.36
56.7	17.67	3.15	-0.51
56.74	17.09	3.09	-1.62
56.78	19.39	5.94	2.28
56.82	20.98	4.78	0.62
56.86	21.52	7.35	-2.65
56.9	20.74	4	0.38
56.94	22.31	0.55	-0.96
56.98	22.65	2.99	-3.16
57.02	22.41	2.69	-3.73
57.06	24.22	5.12	-0.42
57.1	27.27	5.81	1.91
57.14	31.24	4.64	1.08
57.18	28.44	3.28	0.23
57.22	30	1.75	-2.93
57.26	28.19	2.76	-3.59
57.3	27.36	2.05	-1.19
57.34	24.64	1.42	-2.97
57.38	25.19	2.25	-2.82
57.42	23.26	1.76	-3.78
57.46	25.17	1.12	-2.96
57.5	24.84	2.84	-1.6
57.54	26.8	5.18	-1.08
57.58	25.89	3.78	-1.28
57.62	25.52	2.26	-1.1
57.66	22.03	5.74	3.03
57.7	22.53	6.3	0.26
57.74	22.049	3.173	1.3995
57.78	21.95	4.27	3.01
57.82	22.04	3.3	6.08
57.86	18.8	3.01	3.56
57.9	20.28	1.61	2.26
57.94	20.89	1.96	2.24
57.98	24	1.97	2.23
58.02	20.73	-2.25	0.25
58.06	19.42	-1.9	-0.36
58.1	18.19	0.9	1.68
58.14	23.49	1.26	1.87
58.18	23.63	-1.28	1.72
58.22	26.62	4.54	2.29
58.26	22.94	7.71	3.42
58.3	24.76	4.55	3.61
58.34	25.6	2.9	2.69
58.38	22.052	-0.64126	1.1384
58.42	21.53	-7.24	-0.44
58.46	21.27	-6.06	-1.73
58.5	19.87	-3.64	0.09
58.54	17.37	-2.42	1.47
58.58	18.92	-2.29	1.55
58.62	18.7	-0.62	-0.63
58.66	18.57	-0.94	-1.3
58.7	16.15	-1.73	-1.25
58.74	16.43	-2.03	0.46
58.78	15.45	-0.88	-0.33
58.82	17.78	0.82	-0.97
58.86	16.61	0.81	0.05
58.9	18.62	-0.68	-0.36
58.94	18.25	-1.94	-0.71
58.98	18.44	-0.43	0.79
59.02	18.42	-1.99	2.12
59.06	19.68	-1.3	2.16
59.1	19.13	0.46	1.78
59.14	20.96	-2.23	1.67
59.18	19.91	-1.83	1.25
59.22	20.33	-2.77	0.72
59.26	20.82	-1.41	2.07
59.3	19.46	-3.44	2.39
59.34	21.43	-3.19	1.43
59.38	19.63	-1.6	2.16
59.42	19.98	-2.4	3.16
59.46	17.38	-1.51	2.63
59.5	18.26	-3.02	4.46
59.54	18.13	-2.51	4.48
59.58	20.16	-3.72	5.92
59.62	22.08	-2.79	3.35
59.66	25.25	-3.97	0.14
59.7	23.29	-0.63	-2.66
59.74	23.35	-0.48	-2.61
59.78	22.59	-1.15	-2.04
59.82	22.88	-0.89	-2.55
59.86	23.73	-2.73	-2.59
59.9	24.09	-2.8	-1.82
59.94	24.9	-4.02	-1.47
59.98	23.9	-3.19	-1.69
60.02	25.4	-3.4	-1.65
60.06	23.37	-3.55	-3.84
60.1	24.09	-3.96	-5.39
60.14	23.61	-1.68	-5.4
60.18	24.61	1.49	-1.1
60.22	23.25	0.43	-1.1
60.26	24.72	-1.66	-3.26
60.3	23.14	-2.88	-2.55
60.34	21.5	-3.17	-3.36
60.38	18.21	-1.49	-3.25
60.42	18.19	-1.36	-3.2
60.46	17.88	-1.76	-3.29
60.5	16.86	0.91	-3.62
60.54	17.35	-0.27	-3.52
60.58	16.35	-1.22	-5.03
60.62	18.03	1.58	-5.44
60.66	16.49	1.04	-5.95
60.7	17.92	-0.56	-7.47
60.74	18.166	0.98986	-1.3568
60.78	18.624	1.3149	-0.85155
60.82	19.147	1.6409	-0.33853
60.86	17.47	-0.83	7.61
60.9	19.39	-0.83	5.86
60.94	24.43	4.69	5.62
60.98	21.63	4.76	6.16
61.02	27.14	3.76	2.22
61.06	22.683	3.5617	2.34
61.1	26.52	4.83	-3.34
61.14	25.53	6.38	1.14
61.18	21.94	3.83	1.87
61.22	23.67	3.47	-1.36
61.26	18.22	4.84	1.13
61.3	21.06	5.79	3.26
61.34	22.29	6.45	4.45
61.38	25.81	3.04	3.48
61.42	23.58	4.61	-0.18
61.46	23.52	7.32	0.09
61.5	21.86	7.32	0.39
61.54	21.29	6.54	0.4
61.58	17.98	6.99	2.66
61.62	19.76	5.17	0.68
61.66	19.04	4.34	-0.04
61.7	21.97	1.08	-0.69
61.74	21.94	1.2	-4.52
61.78	20.32	-1.04	-3.29
61.82	23.05	2.27	-3.82
61.86	22.23	3.91	-3.14
61.9	21.56	2.29	-1.94
61.94	22.97	0.46	-3
61.98	24.31	-1.63	-4
62.02	23.57	0.49	-3.21
62.06	26.07	1.32	-2.8
62.1	25.9	2.96	-1.14
62.14	27.33	3.67	-1.38
62.18	25.62	4.15	-1.8
62.22	26.9	1.79	-1.68
62.26	25.99	2.16	-3.7
62.3	26.57	2.91	-1.77
62.34	25.38	2.16	-0.94
62.38	24.36	3.16	-1.02
62.42	24.11	2.36	-3.25
62.46	25.18	3.45	-4.08
62.5	25.75	6.65	-0.33
62.54	20.86	1.86	-1.94
62.58	20.95	1.24	-4.14
62.62	20.97	3.67	-0.84
62.66	21.22	5.97	2.95
62.7	20.59	3.92	1.97
62.74	17.44	2.51	6.91
62.78	16.32	6.34	8.02
62.82	19.089	0.41668	3.1903
62.86	17.72	-4.6	4.88
62.9	19.6	-3.37	3.42
62.94	19.26	-2.72	4.91
62.98	18.78	-2.63	1.08
63.02	18.34	-1.92	1.52
63.06	20.8	-1.84	0
63.1	21.47	-2.09	0.29
63.14	22.35	-1.62	0.61
63.18	20.6	0.7	-0.66
63.22	21.15	0.38	-1.79
63.26	21.38	0.69	-3.08
63.3	20.61	1.82	-2.31
63.34	20.49	1.81	-1.03
63.38	19.57	1.65	0.31
63.42	19.74	0.046051	-0.95795
63.46	17.05	-2.88	-2.07
63.5	16.98	1.19	1.75
63.54	17.05	0.35	2.15
63.58	19.7	-0.57	2.57
63.62	19.44	-4.38	-0.5
63.66	19.75	-1.03	-4.93
63.7	21.01	-3.36	-3.89
63.74	21.52	-2.99	-3.66
63.78	21.8	-3.64	-3.56
63.82	22.19	-3.92	-2.85
63.86	20.52	-1.85	-3.6
63.9	19.51	-2.52	-3.67
63.94	21.27	-4.9	-4.84
63.98	23.49	-1.79	-6.17
64.02	22.81	-1.03	-4.96
64.06	22.15	2.49	-5.13
64.1	20.12	3.19	-2.64
64.14	17.41	0.04	-0.39
64.18	17.98	-1.5	-0.87
64.22	20.19	3.28	0.73
64.26	24.42	-0.08	5.64
64.3	25.84	-0.8	4.39
64.34	24.36	-0.27	6.16
64.38	23.65	0	6.12
64.42	23.52	1.87	3.48
64.46	23.28	4.1	-0.53
64.5	25	2	-2.56
64.54	26.6	4.91	-4.28
64.58	25.17	4.09	-3.55
64.62	26.75	2	-4.63
64.66	27.19	1.38	-1.47
64.7	27.24	2.47	-1.03
64.74	25.88	-0.22	2.92
64.78	22.68	-0.87	2.18
64.82	23.8	3.01	0.26
64.86	23.25	3.29	-0.18
64.9	23.9	1.68	0.06
64.94	24.11	2.64	-0.39
64.98	24.52	2.9	-0.47
65.02	24.91	2.98	-0.22
65.06	23.85	3.64	3.37
65.1	22.43	1.63	3.8
65.14	21.07	-0.73	4.39
65.18	19.3	-1.44	2.34
65.22	19.69	1.36	1.96
65.26	21.68	0.84	2.86
65.3	21.56	-0.43	4.37
65.34	23.67	-3.75	4.78
65.38	22.21	-5.25	4.44
65.42	20.96	-6.11	4.48
65.46	21.328	-3.8724	3.5378
65.5	21.521	-4.2659	3.3374
65.54	21.72	-4.5761	3.1384
65.58	20.39	0.59	4.42
65.62	20.19	-1.49	2.27
65.66	19.04	-4.63	1.23
65.7	24.26	-7.74	1.66
65.74	24.17	-3.21	1.66
65.78	24.48	-7.77	3.59
65.82	21.29	-6.98	1.46
65.86	21.03	-2.64	6.06
65.9	20.92	-0.35	6.2
65.94	22.26	2.15	5.4
65.98	17.77	1.08	4.95
66.02	19.79	1.09	6.24
66.06	16.28	0.35	6.06
66.1	19.65	-1.6	4.16
66.14	16.99	0.59	5.02
66.18	18.54	-0.83	3.9
66.22	17.39	0.64	2.37
66.26	18.59	1.65	2.09
66.3	17.89	1.69	4.89
66.34	20.75	1.36	2.6
66.38	19.51	1.55	-0.03
66.42	16.75	0.67	-0.9
66.46	20.48	0.26	2.09
66.5	19.27	-0.47	0.21
66.54	19.66	1.49	-1.73
66.58	19.41	2.98	-0.94
66.62	17.75	0.47	2.69
66.66	18.34	4.48	3.94
66.7	19.13	5.48	3.24
66.74	18.42	3.48	3.33
66.78	18.92	5.01	5.48
66.82	19.74	5.91	3.3
66.86	19.49	5.05	2.57
66.9	17.49	3.94	-2.15
66.94	18.632	3.7344	3.8983
66.98	18.614	3.3595	4.289
67.02	19.85	1.28	0.91
67.06	19.57	2.17	3.42
67.1	18.36	-0.98	5.56
67.14	15.75	4.55	4.65
67.18	17.38	4.27	7.26
67.22	21.08	-0.08	8.26
67.26	16.71	-3.02	7.77
67.3	19.03	-0.16	6.2
67.34	17.43	2.9	4.47
67.38	17.62	-0.01	4.53
67.42	15.85	-1.01	3.01
67.46	18.04	0.16	1.94
67.5	18.7	0.73	0.7
67.54	17.49	1.15	1.79
67.58	20.82	3.42	3.19
67.62	22.16	6.04	-0.82
67.66	23.59	6.76	-1.76
67.7	27.56	3.16	-1.52
67.74	28.99	4.28	-1.77
67.78	29.65	4.33	0.93
67.82	29.96	5.84	0.14
67.86	28.33	1.74	1.78
67.9	29.03	-0.12	2.54
67.94	30.17	-0.03	0.72
67.98	31.55	3.95	-0.63
68.02	31.61	4.68	0.03
68.06	31.88	4.94	0.54
68.1	28.52	1.87	1.06
68.14	28.53	2.2	-0.03
68.18	28.56	1.21	2.19
68.22	29.42	1.56	0.1
68.26	27.16	-0.56	1.67
68.3	26.9	-7.11	1.66
68.34	28.41	-4.11	2.37
68.38	25.6	-7.12	1.43
68.42	22.2	-3.39	2.37
68.46	24.14	-3.11	4.57
68.5	22.6	-3.47	3.08
68.54	19.68	-3.51	1.25
68.58	20.91	1.49	4.63
68.62	23.05	0.34	5.23
68.66	21.33	-0.41	5.56
68.7	22.17	-1.64	4.51
68.74	21.72	-1.93	3.14
68.78	24.49	-0.65	0.79
68.82	23.85	-0.15	0.92
68.86	21.596	0.54089	0.52363
68.9	23.13	7.55	-2.28
68.94	21.38	3.45	-4.6
68.98	18.22	0.61	-6.51
69.02	21.5	-3.26	-7.18
69.06	21.545	1.217	-0.071148
69.1	21.589	1.3002	-0.14206
69.14	24.61	2.42	2.37
69.18	24.63	1.28	1.39
69.22	23.67	-0.25	1.1
69.26	21.55	1.73	1.1
69.3	21.05	3.09	1.4
69.34	19.35	-0.18	1.68
69.38	18.96	2.34	1.74
69.42	19.71	0.21	-0.05
69.46	19.93	-0.82	1.23
69.5	20.53	-1.84	1.25
69.54	24.76	-3.95	-2.55
69.58	23.411	2.4406	-0.35695
69.62	26.03	6.3	-2.78
69.66	27.17	6.51	0.88
69.7	24.78	6.17	-0.37
69.74	25.05	5.52	-1.15
69.78	23.82	6.03	-1.41
69.82	26.35	4.86	0.67
69.86	27.83	5.89	-1.01
69.9	25.92	6.27	-1.5
69.94	25.92	5.18	-1.83
69.98	26.24	5.45	-1.53
70.02	25.76	5.81	-0.23
70.06	26.16	5.3	0.49
70.1	25.16	5.48	-0.65
70.14	24.29	4.64	-0.87
70.18	25.22	5.78	-0.27
70.22	24.45	5.62	0.2
70.26	25.63	5.27	0.49
70.3	24.82	5.43	-0.18
70.34	26.17	6.9	-0.04
70.38	24.33	7.88	-0.77
70.42	24.96	6.24	-1.4
70.46	23.05	5.57	-2.74
70.5	22.63	4.62	-3.25
70.54	24.55	4.93	-2.93
70.58	26.22	3.68	-2.54
70.62	26.6	4.38	-4.08
70.66	25.12	3.05	-4.08
70.7	23.82	4.54	-0.08
70.74	25.6	5.97	0.22
70.78	25.56	3.25	0.77
70.82	21.35	1.46	-1.98
70.86	18.5	0.79	2.57
70.9	20.87	-2.22	3.83
70.94	16.57	1.41	5.5
70.98	17.52	-0.75	6.18
71.02	18.98	-0.41	3.94
71.06	19.46	1.68	2.16
71.1	18.33	1.59	4.45
71.14	20.06	2.5	4.18
71.18	20.3	1.02	1.84
71.22	16.01	3.99	1.4
71.26	17.1	4.49	4.45
71.3	22.89	-0.51	5.42
71.34	22.36	-1.23	4.85
71.38	21.88	1	3.42
71.42	19.42	0.49	4.39
71.46	21.18	2.84	7.1
71.5	20.66	0.15	3.92
71.54	19.64	-0.83	5.03
71.58	18.6	2.25	7.7
71.62	19.74	4.78	6.79
71.66	20.04	5.42	5.47
71.7	19.31	7.63	4.93
71.74	16.11	6.44	3.57
71.78	20.283	1.5026	3.9385
71.82	16.86	-3.54	2.4
71.86	20.18	-3.34	-0.42
71.9	22.61	-2.99	1.51
71.94	23.97	-4.14	5.03
71.98	22.838	0.53967	3.3125
72.02	23.307	0.35782	3.2521
72.06	23.719	0.19689	3.2223
72.1	26.57	0.68	2.12
72.14	29.09	0.02	2.49
72.18	25.34	-0.45	3.24
72.22	24.71	0.59	6.24
72.26	24.28	0.52	4.75
72.3	24.84	3.98	5.32
72.34	22.64	2.58	0.86
72.38	19.27	3.97	3.85
72.42	17.35	-2.17	8.29
72.46	18.26	0.52	7.32
72.5	20.5	2.43	6.08
72.54	22.58	0.24	3.66
72.58	20.52	-0.05	3.61
72.62	20.53	1.3	2.25
72.66	21.94	2.46	2.13
72.7	22.84	-0.33	-0.06
72.74	23.68	2.43	2.75
72.78	24.34	3.07	5.43
72.82	25.77	-0.06	4.31
72.86	21.91	1.49	6.01
72.9	23.81	1.97	1.54
72.94	24.98	2.26	-0.07
72.98	25.48	2.44	1.4
73.02	23.98	4.58	-0.1
73.06	23.84	4.91	1.36
73.1	20.95	4.86	3.54
73.14	24.83	3.09	3.84
73.18	24.23	4.2	1.81
73.22	26.17	4.68	2.43
73.26	27.95	3.13	1.3
73.3	26.04	1.89	-0.44
73.34	30.56	1.17	-2.22
73.38	29.58	2.57	-4.36
73.42	30.2	3.23	-3.6
73.46	28.5	3.79	-2.67
73.5	30.5	5.31	-0.81
73.54	30.27	2.8	0
73.58	31.08	4.13	-1.59
73.62	30.06	4.44	-2.38
73.66	29.36	4.85	-1.92
73.7	29.89	4.55	-2.23
73.74	28.02	1.94	-1.12
73.78	26.68	6.24	-0.52
73.82	27.97	6.49	-1.45
73.86	26.92	7.39	0.13
73.9	26.32	3.32	-0.3
73.94	28.2	1.64	-2.06
73.98	26.12	1.92	-3.61
74.02	27	1.29	-2.67
74.06	27.872	1.3685	-1.6808
74.1	28.222	1.2365	-1.4811
74.14	28.15	-4.99	-1.75
74.18	29.03	-1.96	-2.28
74.22	26.09	-5.17	-4.37
74.26	29.423	1.1338	-0.28673
74.3	31.93	5.4	0.08
74.34	30.86	-0.79	1.26
74.38	29.97	1.67	-0.38
74.42	30.09	3.97	3.04
74.46	28.27	3.66	4.69
74.5	28.09	2.66	3.98
74.54	28.77	5.43	2.53
74.58	26.24	6.32	5.01
74.62	22.76	6.1	5.71
74.66	22.44	2.21	5.31
74.7	21.3	1.72	5.77
74.74	20.7	3.38	5.85
74.78	22.98	5.01	4.1
74.82	23.73	6.74	1.42
74.86	26.25	7.67	2.04
74.9	24.85	7.26	3.72
74.94	26.75	3.76	0.32
74.98	25.68	1.46	-2.74
75.02	23.66	0.28	-2.68
75.06	24.55	-0.17	-3.61
75.1	24.15	-0.33	-3.57
75.14	23.89	-0.97	-2.79
75.18	23.08	1.1	-1.79
75.22	22.4	-0.41	-1.83
75.26	21.29	-2.35	-1.48
75.3	23.19	-2.75	-1.97
75.34	22.54	-1.62	-2.49
75.38	24.38	-2.88	-0.25
75.42	22.53	0	-2.18
75.46	22.38	1.44	-2.06
75.5	22.83	0.19	-2.73
75.54	21.33	-1.45	-1.67
75.58	20.62	-2.67	-1.57
75.62	22.62	0.12	-2.23
75.66	20.25	-2.25	0.33
75.7	23.35	-2.82	3.93
75.74	27.42	-0.6	4.68
75.78	27.97	0.2	2.92
75.82	27.68	2.6	-0.4
75.86	27.49	3.77	0.18
75.9	25.43	3.32	1.23
75.94	26.94	3.35	-2.14
75.98	25.05	0.66	-3.9
76.02	24.32	7.11	0.03
76.06	24.49	6.19	1.18
76.1	22.98	5.48	2.81
76.14	21.76	4.3	5
76.18	20.09	3.51	4.87
76.22	22.16	4.09	4.49
76.26	22.34	2.36	3.87
76.3	21.47	1.4	4.68
76.34	20.74	1.2	3.8
76.38	21.32	0.55	3.69
76.42	19.68	-1.09	1.73
76.46	19	-2.62	2.12
76.5	20.14	-0.6	-0.22
76.54	19.9	-0.56	-3.16
76.58	21.5	1.01	-2.54
76.62	19.72	0.7	-3.96
76.66	20.59	3.65	0.07
76.7	21.83	2.18	-0.25
76.74	21.05	2.58	-1.07
76.78	21.39	2.25	-1.28
76.82	19.52	3.04	0.11
76.86	18.25	1.84	0
76.9	16.05	3.22	1.5
76.94	18.4	5.09	3.72
76.98	19.31	6.75	4.27
77.02	23.47	3.27	4.33
77.06	27.22	2.91	6.7
77.1	27.6	3.83	4.59
77.14	26.02	5.41	3.42
77.18	25.34	3.78	5.13
77.22	26.21	3.7	4.18
77.26	26.78	4.07	3.71
77.3	26.15	3.66	4.1
77.34	24.04	3.1	5.44
77.38	21.68	2.43	5.92
77.42	19.83	2.17	4.24
77.46	21.37	1.45	1.38
77.5	22.37	2.72	0.58
77.54	26.45	7.46	-2.49
77.58	28.03	6.72	-3.91
77.62	28.94	5.06	-3.42
77.66	31.4	4.85	-1.85
77.7	28.58	-0.82	-0.6
77.74	25.25	-1.65	-0.35
77.78	23.28	-2.35	-5.95
77.82	21.18	-1.45	-6.28
77.86	23.74	0.54	-7.54
77.9	22.63	-0.35	-6.26
77.94	20.9	3.62	-4.22
77.98	17.66	-3.09	-6
78.02	17.01	-3.44	-4.84
78.06	14.77	-5.68	-1.98
78.1	17.744	0.85873	-1.4221
78.14	18.31	4.3	1.09
78.18	14.25	3.69	-1.64
78.22	16.13	4.88	1.86
78.26	18.72	5	3.01
78.3	19.5	2.68	5.24
78.34	20.24	6.86	4.73
78.38	20.33	8.43	5.45
78.42	18.57	8.52	4.45
78.46	20.18	6.98	4.03
78.5	19.23	6.76	0.08
78.54	19.29	7.43	3
78.58	18.29	8.14	2.23
78.62	17.01	7.24	2.19
78.66	16.69	9.31	1.78
78.7	21.63	7.1	0.41
78.74	18.78	1.6	-0.78
78.78	21.33	1.49	-1.32
78.82	22.05	1.91	-1.59
78.86	22.5	4.44	-1.19
78.9	22.45	5.22	-0.7
78.94	20.39	2.96	0.38
78.98	22.2	3.14	0.94
79.02	21.02	6.12	1.23
79.06	20.48	3.28	1.48
79.1	18.91	3.48	1.55
79.14	18.87	5.77	4.29
79.18	17.3	6.44	4.6
79.22	22.74	7.17	3.51
79.26	19.07	6.03	5.5
79.3	19.3	7.78	4.8
79.34	20.17	-0.96	0.67
79.38	18.99	2.61	-0.6
79.42	20.04	2.07	-1.09
79.46	25.19	-0.49	-2.05
79.5	26.87	1.2	-1.53
79.54	26.72	-0.98	-1.09
79.58	24.7	3.93	-1.74
79.62	26.21	-0.7	-3.52
79.66	25.66	-0.85	-4.57
79.7	21.74	-1.44	-6.41
79.74	21.24	0.09	-5.25
79.78	21.44	-0.03	-5.76
79.82	20.48	4.24	-2.52
79.86	22.5	3.51	-2.17
79.9	21.15	5.98	1.66
79.94	23.5	4.3	1.52
79.98	25.3	5.71	-0.59
[truncated: 1,086 more rows]
