# Supplementary material for: Mean flow and turbulence structure over exposed roots on a forested floodplain: Insights from a controlled laboratory experiment
Source: PLoS One. 2020 Feb 26;15(2):e0229306. doi: 10.1371/journal.pone.0229306 (PMC7043746; doi:10.1371/journal.pone.0229306)
Supplement: S1 File — (ZIP) [file pone.0229306.s001.zip › data_and_scripts/velocity_data/t21_065_replaced.csv]

0.02	20.04	-2.68	6.26
0.06	19.71	-3.08	7.04
0.1	23.73	-7.27	10.54
0.14	21.398	-3.346	7.0416
0.18	21.574	-2.9521	6.3505
0.22	21.71	-1.25	4.54
0.26	19.7	-2.52	3.72
0.3	20.89	0.41	2.47
0.34	23.61	-1.31	0.4
0.38	22.18	1.37	1.54
0.42	21.24	-0.68	0.14
0.46	22.7	-2.24	-0.65
0.5	21.14	0.93	-1.91
0.54	21.3	2.06	-3.41
0.58	22.7	-0.84	-5.21
0.62	22.15	1.64	-5.1
0.66	21.94	0.34	-3.41
0.7	21.19	0.48	-2.27
0.74	19.67	0.76	-3.6
0.78	17.84	-0.13	-3.87
0.82	17.37	0.41	-3.31
0.86	20.12	0.37	-1.17
0.9	18.95	-0.04	0.32
0.94	16.43	0.19	-0.53
0.98	15.14	0.3	-2.58
1.02	18.35	-0.03	-2.63
1.06	17.73	-0.31	0.02
1.1	19.95	0.17	2.02
1.14	18.72	-0.94	0.33
1.18	17.16	1.01	0.11
1.22	17.19	4.01	-1.26
1.26	19.78	5.43	-1.2
1.3	20.85	5.8	0.74
1.34	16.02	4.1	0.04
1.38	15.57	5.74	0.93
1.42	15.36	4.24	0.26
1.46	15.32	2.5	6.44
1.5	15.52	-0.34	8.03
1.54	20.43	-0.88	5.48
1.58	21.15	-1	5.09
1.62	19.68	-5.44	1.35
1.66	18.1	-1.15	0.64
1.7	16.41	-1.76	-0.33
1.74	18.58	0.29	2.12
1.78	24.11	5.14	4.71
1.82	20.24	4.45	2.32
1.86	20.54	2.88	0.95
1.9	22.29	1.24	1.38
1.94	23.53	2.86	2.24
1.98	22.78	1.72	3.02
2.02	23.03	2.69	3.86
2.06	23.82	1.22	3.32
2.1	25.97	1.27	1.52
2.14	27.21	3.57	3.76
2.18	26.62	-0.27	3.8
2.22	25.1	0.66	4.29
2.26	24.21	3.3	5.82
2.3	26.4	1.34	6.54
2.34	27.66	-0.9	3.21
2.38	26.96	-1.73	2.22
2.42	25.47	0.24	2.74
2.46	24.31	-1.24	2.57
2.5	21.35	-2.58	-0.44
2.54	22.67	-2.07	0.41
2.58	20.82	-2.76	-0.33
2.62	21.68	-4.53	1.13
2.66	21.49	-2.24	1.32
2.7	25.63	0.98	3.02
2.74	22.54	-1.44	2.91
2.78	19.33	-2.58	1.66
2.82	22.77	-2.07	0.55
2.86	23	2.01	0.25
2.9	21.85	0.9	2.22
2.94	23.47	-0.42	2.24
2.98	21.47	-0.02	0.2
3.02	22.76	-0.04	3.62
3.06	22.01	-2.03	4.39
3.1	21.91	-1.59	2.31
3.14	20.67	-2.46	1.11
3.18	21.97	-0.09	-0.04
3.22	19.89	-0.1	-4.94
3.26	19.92	0.14	-2.28
3.3	22.46	0.68	-0.33
3.34	19.38	0.18	4.89
3.38	22.47	-2.6	7.28
3.42	18.41	-2.31	6.75
3.46	17.88	-2.07	5.98
3.5	17.65	-2.22	4.52
3.54	18.75	-2.6	2.17
3.58	18.1	0.05	-1.68
3.62	19.132	0.99137	5.5314
3.66	19.231	1.4282	5.6824
3.7	18.54	2.02	8.61
3.74	21.16	2.05	8.14
3.78	20.62	3.48	7.48
3.82	19.49	2.75	7.66
3.86	18.8	3.34	6.09
3.9	20.2	5.34	2.92
3.94	20.71	0.4	0.53
3.98	18.56	-1.08	2.66
4.02	22.3	-5.25	6.77
4.06	24.11	-5.87	3.92
4.1	20.86	-5.39	1.41
4.14	18.93	-5.44	3.47
4.18	15.47	-0.12	0.87
4.22	18.12	1.02	1.01
4.26	20.09	1.1	2.92
4.3	19.98	0.41	4.25
4.34	20.01	4.72	5.78
4.38	21.21	3.04	7.38
4.42	19.57	2.07	6.36
4.46	19.76	-0.03	6
4.5	20.44	3.89	5.24
4.54	22.48	5.32	4.65
4.58	22.02	5.12	1.78
4.62	24.43	3.96	2.62
4.66	23.9	4.43	2.2
4.7	23.35	3.86	3.47
4.74	21.74	4.1	5.66
4.78	23.29	3.56	5.36
4.82	20.53	3.1	2.6
4.86	19.42	2.3	2.13
4.9	17.82	3.42	0.22
4.94	15.79	1.2	-1.76
4.98	16.63	-0.74	-3.28
5.02	17.88	-0.67	-2.01
5.06	17.63	1.88	2.29
5.1	19.83	2.25	2.31
5.14	18.92	0.9	1.57
5.18	16.96	-0.35	-0.19
5.22	18	2.86	2.4
5.26	21.12	2.68	2.43
5.3	19.465	0.18809	-1.2487
5.34	19.541	0.010049	-1.1845
5.38	19.613	-0.16229	-1.0718
5.42	19.68	-0.32768	-0.91374
5.46	19.745	-0.48485	-0.71304
5.5	21.52	-1.92	0.32
5.54	20.76	-0.83	0.84
5.58	21.68	-4.01	0.85
5.62	22.88	-4.45	0.19
5.66	20.85	-2.84	-0.74
5.7	19.48	-3.77	-2.35
5.74	17.19	1.94	-1.47
5.78	19.55	3.36	-0.51
5.82	22.2	2.44	-0.74
5.86	21.11	-0.32	-0.51
5.9	20.79	0.21	-2.61
5.94	20.826	-1.2724	3.967
5.98	20.985	-1.2084	4.4587
6.02	21.16	-1.1185	4.9527
6.06	21.355	-1.0016	5.4459
6.1	18.57	-2.23	8.79
6.14	19.16	1.17	9.69
6.18	22.47	-2.26	12.21
6.22	23.32	-1.97	13.04
6.26	20.71	-3.94	10.92
6.3	23.82	-1.93	11.88
6.34	23.83	-0.03	7.07
6.38	26.15	4.64	9.87
6.42	26.32	3.21	5.67
6.46	22.66	4.01	7.21
6.5	22.76	0.46	9.8
6.54	27.54	3.31	7.74
6.58	27.11	6.94	4.09
6.62	24.26	5.52	0.49
6.66	20.66	8.94	-3.82
6.7	19.26	5.62	-4.89
6.74	15.1	5.35	-3.96
6.78	13.94	5.24	-3.36
6.82	16.2	3.42	-2.33
6.86	15.69	4.93	0.86
6.9	17.59	4.04	2.1
6.94	17.66	2	1.61
6.98	18.16	3.74	-0.56
7.02	18.27	2.3	2.59
7.06	22.76	0.5	-0.1
7.1	25.28	3.8	1.08
7.14	24.62	3.59	3.54
7.18	20.77	2.8	2.76
7.22	21.16	3.03	3.36
7.26	20.53	5.16	5.75
7.3	23.46	8.32	5.69
7.34	16.4	7.17	1.72
7.38	17.87	6.36	2.63
7.42	20.03	4.15	0.93
7.46	22.67	2.52	0.35
7.5	18.97	4.53	-0.51
7.54	21.85	3.61	1.87
7.58	19.619	5.8767	0.82999
7.62	19.951	5.8802	0.58888
7.66	19.68	5.94	-1.8
7.7	18.29	7.35	1.33
7.74	18.51	5.05	-2.76
7.78	17.81	6.18	-0.22
7.82	19.87	5.94	3.42
7.86	25.34	3.92	0.7
7.9	25.14	0.57	0.44
7.94	26.11	3.55	2.16
7.98	26.98	3.44	1.99
8.02	24.26	-0.37	1.99
8.06	20.72	-3.36	0.5
8.1	22.53	-1.68	2.73
8.14	23.87	-3.37	1.78
8.18	24.1	-2.27	-0.24
8.22	26.4	0.93	0.12
8.26	25.05	0.52	3.56
8.3	26.8	2.66	-0.06
8.34	26.81	6.62	1.14
8.38	26.34	5.06	-0.76
8.42	24.24	2.98	-2.11
8.46	24.2	1.64	-2.98
8.5	24.72	1.25	-2.26
8.54	24.51	-0.59	-2.61
8.58	25.09	0.54	-2.48
8.62	24.46	2.74	-3.2
8.66	23.85	-0.98	-3.36
8.7	23.02	-0.56	-3.56
8.74	23.37	0.08	-2.47
8.78	24.62	-2.69	0.89
8.82	25.63	-4.52	3.57
8.86	25.11	-4.32	2.69
8.9	23.67	-4.8	1.34
8.94	22.64	-5.25	1.28
8.98	20.97	-4.46	-1.18
9.02	17.14	-2.78	-1.24
9.06	18.7	-2.97	1.44
9.1	16.02	-1.75	2.19
9.14	17.03	-2.82	1.02
9.18	18.2	-0.83	1.69
9.22	17.62	-1.26	1.17
9.26	18.34	0.13	4.66
9.3	18.75	0.67	5.18
9.34	18.53	2.57	4.24
9.38	18.74	2.22	1.5
9.42	18.66	1.42	1.55
9.46	19.95	1.73	1.23
9.5	19.83	2.9	3.11
9.54	17.76	1.93	2.05
9.58	18.06	0.52	2.6
9.62	18.18	-2.61	1.81
9.66	19.13	-2.51	5.17
9.7	23.32	-6.22	4.04
9.74	23.42	-5.58	-0.74
9.78	21.95	-4.3	2.14
9.82	27.85	-1.41	5.68
9.86	29.96	-1.23	3.54
9.9	29.42	1.58	4.24
9.94	28.39	1.11	7.5
9.98	26.4	4.63	3.84
10.02	25.04	2.54	4.49
10.06	25.93	3.75	2.15
10.1	23.96	3.66	-0.12
10.14	25.9	4.96	1.4
10.18	25.27	3.83	4.27
10.22	25.95	5.89	2.89
10.26	25.2	5.46	3.25
10.3	24.93	3.65	3.52
10.34	21.95	4.21	-0.05
10.38	23.2	2.42	-0.15
10.42	21.79	1.67	-2.11
10.46	21.82	1.82	-2.95
10.5	21.66	0.47	-2.32
10.54	21.38	0.93	-2.19
10.58	22.73	0.14	-1.2
10.62	21.22	-0.01	-2.13
10.66	20.12	0.61	-2.39
10.7	21.11	1.29	-1.4
10.74	21.91	-0.57	-1.15
10.78	20.87	-0.7	-1.68
10.82	20.23	2.84	-0.05
10.86	21.03	2.6	1.86
10.9	20.98	2.92	1.78
10.94	19.41	3.87	1.84
10.98	21.19	0.92	-0.42
11.02	16.43	-3.37	-0.89
11.06	18.86	-1.36	2.22
11.1	16.9	-1.71	2.23
11.14	16.55	-3.51	2.42
11.18	18.8	-0.24	4.7
11.22	21.41	3.53	4.66
11.26	19.51	6.73	2.19
11.3	19.44	6.82	0.55
11.34	20.64	4.96	-0.03
11.38	20.09	6.3	-1.34
11.42	22	3.92	-2.08
11.46	20.07	0.58	-1.8
11.5	19.98	0.12	0.96
11.54	26.08	-2.75	1.77
11.58	26.02	1.87	-2.5
11.62	24.67	2.37	-2.26
11.66	24.4	0.93	-4.44
11.7	22.56	1.67	-4.46
11.74	18.86	4.99	-2.48
11.78	23.32	2.48	-0.13
11.82	21.89	-0.01	-2.03
11.86	21.24	-0.42	-1.35
11.9	19.8	-2.55	0.86
11.94	20.55	-2.06	0.95
11.98	20.12	-0.43	0.99
12.02	18.73	0.46	2.19
12.06	14.15	0.41	5.31
12.1	16.54	-0.77	5.08
12.14	15.58	-0.37	6.09
12.18	15.47	0.29	3.98
12.22	16.64	0.07	1.45
12.26	18.25	0.7	1.64
12.3	18.33	-0.25	0.26
12.34	18.33	-0.96	0.55
12.38	19.24	-1.99	0.01
12.42	17.65	-0.74	-0.77
12.46	19.8	-6.6	-1.03
12.5	17.78	-5.78	0.03
12.54	19.6	-4.38	0.9
12.58	17.83	-3.81	1.05
12.62	16.83	0.35	2
12.66	19.42	-4.2874	1.7288
12.7	19.595	-4.4712	2.2925
12.74	19.753	-4.6214	2.8593
12.78	19.33	-5.56	4.92
12.82	19.57	-4.36	3.42
12.86	19.09	-4.47	2.37
12.9	22.13	-4.11	0.54
12.94	22.16	-3.98	5.18
12.98	19.15	-5.95	6.59
13.02	20.33	-4.63	7.68
13.06	19.61	-6.5	6.77
13.1	21.31	-5.2	4.02
13.14	19.94	-4.93	2.46
13.18	18.86	-3.58	1.35
13.22	18.74	-3.43	2.25
13.26	20.16	-2.37	2.34
13.3	18.36	-2.64	3.76
13.34	17.17	-0.67	1.68
13.38	18.57	0.02	1.4
13.42	16.31	0.96	1.1
13.46	18.07	0.57	2.31
13.5	21.14	-0.53	-0.13
13.54	22.14	2.17	-0.33
13.58	20.53	1.57	-0.72
13.62	19.58	1.87	-2.96
13.66	18.75	0.49	-2.89
13.7	17.87	2.5	-2.94
13.74	17.72	2.32	-4.75
13.78	17.59	2.19	-3.28
13.82	17.14	2.41	-2.73
13.86	16.86	5.12	-0.58
13.9	19.68	3.75	-0.74
13.94	22.78	5.73	-2.39
13.98	24.31	5	-1.56
14.02	21.89	4.42	-3.7
14.06	23.78	4.18	-4.56
14.1	20.95	5.44	-4.82
14.14	21.8	3.42	-2.03
14.18	19.77	1.96	-1.53
14.22	17.7	1.2	-1.97
14.26	14.12	2.81	-1.1
14.3	15.06	1.97	0.54
14.34	14.11	2.06	0.69
14.38	15.67	3.82	2.69
14.42	14.2	4.94	7.36
14.46	16.97	4.25	8.42
14.5	15.49	3.13	7.71
14.54	18.89	2.34	8.76
14.58	16.94	3.78	9.42
14.62	16.08	0.45	9.47
14.66	15.11	-1	8.17
14.7	16.89	-2.03	5.8
14.74	17.92	0.64	5.51
14.78	16.45	2.46	7.42
14.82	16.7	3.86	7.57
14.86	16.03	4.13	4.51
14.9	17.08	1.62	0.79
14.94	14.88	7.17	3.38
14.98	17.93	5.03	4.84
15.02	17.54	2.29	4.95
15.06	16.6	0.59	3.48
15.1	15.88	2.25	3.47
15.14	15.05	0.92	3.42
15.18	14.57	0.02	4.31
15.22	16.38	0.51	4.43
15.26	14.35	-0.14	4.2
15.3	15.95	-1.85	3.57
15.34	15.73	-1.83	3.01
15.38	17.46	-0.33	2.66
15.42	15.42	-1.47	2.33
15.46	16.74	-2.1	1.05
15.5	17.85	-1.56	1.12
15.54	19.23	-3.38	3.09
15.58	18.95	-2.97	4.62
15.62	17.07	-3.9	7.27
15.66	21.13	-4.4	6.3
15.7	21.35	-3.72	4.06
15.74	21.03	-1.63	2.46
15.78	20.99	-1.7	1.9
15.82	20.5	0.04	2.68
15.86	20.7	0.72	4.11
15.9	19.99	3.46	3.82
15.94	18.78	3	2.16
15.98	18.19	1.96	2.19
16.02	17.21	1.96	-0.32
16.06	17.93	1.23	-3.5
16.1	18.44	-0.1	-4.71
16.14	20.69	2.19	-5.54
16.18	21.96	5.23	-2.17
16.22	19.82	4.16	2.68
16.26	19.38	5.62	1.08
16.3	18.51	7.21	0.89
16.34	15.05	7.04	0.99
16.38	16.53	7.03	1.39
16.42	20.15	5.38	2.96
16.46	22.68	6.07	4
16.5	21.19	3.01	6.8
16.54	18.78	3.57	8
16.58	18.63	3.34	7.37
16.62	16.43	1.57	5.94
16.66	17.61	-0.04	5.09
16.7	16.71	-0.96	6.02
16.74	18.44	-3.5	6.73
16.78	19.14	-4	8.17
16.82	19.39	-6.71	7
16.86	23.97	-5.43	7.4
16.9	25.52	-0.94	8.74
16.94	24.69	1.22	9.87
16.98	26.75	3.84	7.2
17.02	26.32	5.01	6.5
17.06	24.442	1.7298	4.2297
17.1	24.699	2.9822	3.798
17.14	26.84	-2.59	-3.07
17.18	26.51	2.1	-2.29
17.22	23.88	4	-3.15
17.26	19.84	8.23	0.76
17.3	21.74	12.69	2.64
17.34	23.32	12.11	7.06
17.38	26.34	9.28	9.58
17.42	30.37	10.7	9.58
17.46	31.73	7.27	9.25
17.5	31.48	9.86	6.1
17.54	29.99	6.84	8.35
17.58	25.27	7.19	5.84
17.62	25.19	6.62	8.07
17.66	25.04	3.94	8.83
17.7	24.11	1.69	5.8
17.74	21.31	6.49	7.05
17.78	24.36	9.27	9.37
17.82	25.61	8.58	6.06
17.86	27.27	5.36	4.31
17.9	25.7	6.47	8.15
17.94	24.67	5.37	7.61
17.98	24.326	2.5996	6.6301
18.02	22.51	-3.43	7.46
18.06	21.85	0.89	6.61
18.1	26.24	-0.33	7.72
18.14	25.28	-0.39	6.16
18.18	25.3	2.87	3.04
18.22	25.87	-0.68	2.82
18.26	23	-2.03	1.67
18.3	19.01	-2.45	1.41
18.34	17.54	-5.78	-0.39
18.38	20.38	0.35	0.68
18.42	18.1	-1.8	-0.95
18.46	18.97	-0.73	0.35
18.5	21	-0.91	-1.26
18.54	19.86	-2.83	0.9
18.58	17.46	-2.03	2.25
18.62	19.17	-1.76	3.67
18.66	21.97	-0.67	3.81
18.7	21.94	-0.31	1.4
18.74	22.67	4.06	1.52
18.78	20.745	2.5575	2.4845
18.82	20.86	3.217	2.7138
18.86	20.983	3.861	2.9187
18.9	21.119	4.4797	3.0928
18.94	23.24	10.08	0.11
18.98	20.13	6.03	-0.06
19.02	20.18	6	4.33
19.06	19.29	5.64	5.69
19.1	18.81	6.13	7.44
19.14	22.95	7.45	3.95
19.18	25.4	7.82	3.51
19.22	25.35	5.34	-0.25
19.26	24.96	5.12	0.67
19.3	25.71	5.07	1.21
19.34	23.47	8.44	0.98
19.38	24.46	8.12	1.57
19.42	23.55	7.83	1.9
19.46	21.62	7.09	3.86
19.5	19.22	7.45	4.91
19.54	23.85	6.68	5.77
19.58	23.3	7.32	4.57
19.62	23.49	2.69	2.02
19.66	20.5	2.28	0.59
19.7	20.57	4.27	1.75
19.74	20.01	4.51	1.72
19.78	24.41	0.9	2.55
19.82	24.02	-0.54	1.82
19.86	24.08	-1.59	0.96
19.9	22.27	-1.26	-2.11
19.94	22.18	0.21	-2.11
19.98	21.84	0.39	-2.38
20.02	20.2	-2.39	-3.54
20.06	22.7	-1.31	-4.05
20.1	25.28	5.76	-4.46
20.14	25.46	6.02	-5.45
20.18	24.44	3.97	-5.44
20.22	25.68	3.65	-4.41
20.26	24.88	2.46	-4.84
20.3	24.81	0.73	-5.04
20.34	23.38	-1.75	-7.56
20.38	24.41	0.12	-4.69
20.42	24.03	1.67	-2.64
20.46	23.06	-0.01	-1.34
20.5	21.94	5.24	-0.76
20.54	21.93	5.53	-0.62
20.58	19.54	4.46	-2.22
20.62	20.07	2.48	-2.07
20.66	21.5	0.84	0.26
20.7	23.33	2.35	0.09
20.74	23.56	1.32	0.06
20.78	22.81	2.34	2.3
20.82	24.16	4.1	4.24
20.86	26.82	0.33	2.67
20.9	24.75	0.81	2.12
20.94	25.21	-0.11	0.52
20.98	24.69	1.26	-0.28
21.02	22.38	5.59	-0.99
21.06	23.6	6.69	0.75
21.1	25.51	6.7	0.54
21.14	24.55	7.41	-1.24
21.18	22.84	7.32	-1.18
21.22	23.14	5.21	-4.43
21.26	22.9	6.24	-3.73
21.3	22.37	7	-2.57
21.34	23.79	7.02	-2.37
21.38	22.32	2.59	-2.61
21.42	22.05	3.8	-3.19
21.46	21.26	4.04	-4.11
21.5	21.13	3.05	-3.43
21.54	21.05	1.72	1.55
21.58	22.18	1.17	0.9
21.62	21.17	1.08	-0.27
21.66	23.66	1.59	2.71
21.7	23.12	2.69	1.11
21.74	22.43	-0.07	2.81
21.78	22.7	3.04	2.7
21.82	23.23	7.47	2.7
21.86	21.93	2.48	3.9
21.9	21.76	2.44	3.48
21.94	22.79	2.6	5.16
21.98	21.99	4.18	4.8
22.02	23.08	3.29	1.93
22.06	24.61	1.62	3.29
22.1	24.52	1.38	1.75
22.14	25.22	3.47	2.66
22.18	25.04	3.31	3.45
22.22	24.52	4.01	3.02
22.26	25.11	1.92	0.55
22.3	24.22	3.42	-0.94
22.34	22.87	6.57	0.09
22.38	19.97	5.02	-0.12
22.42	20.72	5.61	1.59
22.46	24.01	2.19	1.07
22.5	22.55	5.06	0.65
22.54	26.73	5.18	2.31
22.58	26.19	2.65	2.51
22.62	26.98	1.3	1.16
22.66	26.75	-1.21	-1.66
22.7	26.67	0.35	-1.27
22.74	26.77	2.39	-1.32
22.78	28.65	2.63	-1.58
22.82	27.51	2.43	-2.47
22.86	27.5	1.27	-2.76
22.9	25.26	-0.48	-2.78
22.94	24.08	0.38	-3.08
22.98	24.15	0.31	-3.83
23.02	23.37	0.09	-4.02
23.06	23.02	0.02	-4.41
23.1	24.46	-0.2	-3.11
23.14	24.4	0.84	-2.28
23.18	20.68	-0.03	-3.08
23.22	21.33	1.31	-3.62
23.26	19.48	1.09	-3.09
23.3	19.89	1.35	-3.51
23.34	17.71	1.3	-4.61
23.38	16.43	3.13	-2.91
23.42	15.26	1.83	-0.94
23.46	14.6	2.1	-1.6
23.5	14.53	2.34	-1.17
23.54	15.5	2.54	1.06
23.58	16.96	1.54	2.13
23.62	16.48	0.57	2.12
23.66	15.77	-0.34	-0.59
23.7	16.62	-0.97	0.45
23.74	17.87	1.34	0.53
23.78	17.52	2.74	0.43
23.82	15.56	0.51	0.3
23.86	17.19	2.02	0.02
23.9	18.54	2.42	-1.64
23.94	18.03	2.67	-1.67
23.98	18.99	2.95	-3.65
24.02	20.94	1.36	-2.08
24.06	19.95	2.52	-2.28
24.1	21.76	4.24	-0.81
24.14	22.47	-0.26	0.52
24.18	23.4	-2.13	-0.89
24.22	23.51	-0.99	-0.99
24.26	22.58	0.9	0.96
24.3	21.53	0.47	0.83
24.34	22.44	-1.68	3.22
24.38	21.41	-5.26	1.9
24.42	21.85	-0.53	-1.69
24.46	21.24	0.93	-1.66
24.5	24.23	-1.21	-2.82
24.54	24.34	2	-1.64
24.58	24.49	5.3	-1.26
24.62	24.22	7.61	2.39
24.66	22.82	4.15	-1.49
24.7	25.21	3.93	-3.27
24.74	24.96	1.73	-3.55
24.78	26.54	0.23	-1.6
24.82	24.48	-1.69	-0.88
24.86	25.37	-1.84	-1.38
24.9	26.36	-2.57	-2.5
24.94	26.42	-1.18	-3.19
24.98	25.95	-1.19	-1.62
25.02	26.1	-2.23	-2.16
25.06	23.34	-1.74	-1.74
25.1	24.4	-1.4	0.88
25.14	25.72	-1.64	1.5
25.18	25.69	-3.89	1.15
25.22	25.46	-4.26	1.14
25.26	25.2	-4.34	1.22
25.3	25.31	-5.57	0.52
25.34	22.25	-2.84	0.15
25.38	23.64	-3.78	0.17
25.42	22.5	-3.93	0.78
25.46	22.15	-0.8	1.34
25.5	22.94	-2.12	0.32
25.54	26.37	-0.25	1.29
25.58	23.64	-0.44	4.7
25.62	27.71	-4.17	6.14
25.66	28.63	-2.06	6.27
25.7	28.3	-1.94	6.1
25.74	30.82	2.08	1.94
25.78	26.68	-0.79	-1.15
25.82	24.28	2.84	3.13
25.86	24.18	4.91	-0.14
25.9	23.48	2.43	2.05
25.94	22.38	-0.06	1.96
25.98	21.41	1.99	2.72
26.02	17.79	1.86	1.16
26.06	22.42	3.28	-1.98
26.1	22.46	1.75	-2.96
26.14	19.98	1.12	-3.17
26.18	22.822	4.0735	1.4028
26.22	26.02	3.86	3.49
26.26	26.54	5.04	2.82
26.3	24.58	4.75	3.07
26.34	22.03	6.33	4.97
26.38	21.96	4.74	5.09
26.42	24.84	5.82	3.07
26.46	23.81	5.76	3.97
26.5	23.4	5.29	4.17
26.54	19.54	1.56	2.98
26.58	17.77	2.13	3.85
26.62	15.61	1.51	3.32
26.66	17.84	0.84	1.49
26.7	16.37	0.78	1.75
26.74	15.59	-0.27	1.56
26.78	14.17	-0.49	1.42
26.82	14.78	2.05	1.99
26.86	14.77	1.59	1.68
26.9	14.21	2.17	2.6
26.94	16.07	1.28	0.35
26.98	13.99	-2.7	2.99
27.02	15.82	1.39	4.1
27.06	16.74	5.49	4.86
27.1	19.03	2.59	2.23
27.14	14.85	-0.06	1.09
27.18	13.66	-2.43	1.87
27.22	15.41	0.21	6.86
27.26	19.21	0.16	4.56
27.3	18.1	-0.02	4.78
27.34	17.49	-1.32	5.15
27.38	17.44	0.06	4.92
27.42	16.99	0.49	6.21
27.46	17.35	1.16	7
27.5	15.73	0.22	6.16
27.54	13.43	2.58	4.71
27.58	14.46	2.87	3.31
27.62	18.6	3.21	2.3
27.66	20.57	2.62	2.87
27.7	20.63	2.49	1.21
27.74	19.06	2.74	-1.6
27.78	19.45	0.21	-1.65
27.82	22.29	-0.86	-0.27
27.86	23.35	2.51	-0.33
27.9	21.91	-1.04	0.73
27.94	23.09	0.58	0.49
27.98	23.45	0.59	-2.3
28.02	23.35	-1.91	-4.94
28.06	23.656	1.1482	-0.24948
28.1	26.92	0.34	0.61
28.14	23.95	3.28	-1.45
28.18	22.91	6.99	0.83
28.22	23.87	5.44	1.74
28.26	24.82	1.72	4.39
28.3	21.27	-1.41	3.95
28.34	19.9	0.49	4.31
28.38	23.94	1.9	2.49
28.42	22.81	2.74	3.47
28.46	23.45	2.95	2.67
28.5	22.39	3.39	2.72
28.54	24.21	2.5	2.98
28.58	22.31	3.69	2.76
28.62	21.21	3.1	2.84
28.66	19.36	4.95	3.51
28.7	21.91	5.48	4.83
28.74	21.58	4.33	4.13
28.78	19.18	3.31	5.09
28.82	17.02	2.18	4.31
28.86	16.34	3.75	4.07
28.9	21.6	3.16	4.57
28.94	21.57	0.9	3.63
28.98	21.69	2.88	4.95
29.02	26.18	0.73	1.82
29.06	23.85	-1.01	2.95
29.1	22.03	1.11	2.92
29.14	20.97	1.23	3.8
29.18	22.19	2.62	3.46
29.22	23.82	-1.35	0.79
29.26	23.79	-1.1	-2.06
29.3	22.44	0.82	0.1
29.34	23.21	1.21	0.59
29.38	24.99	4.36	1.81
29.42	21.74	2.54	4.24
29.46	19.17	4.97	3.22
29.5	21.66	6.18	2.85
29.54	21.77	8.15	-0.63
29.58	20.19	7.28	4.62
29.62	20.06	5.15	6.7
29.66	18.58	5.24	7.03
29.7	18.36	5.87	7.46
29.74	19.59	5.44	5.46
29.78	21.74	6.08	3.36
29.82	20.52	6.89	2.75
29.86	18.77	6.27	1.09
29.9	17.05	4.57	5.03
29.94	21.68	5.7954	2.9113
29.98	22.182	5.7591	2.6026
30.02	22.655	5.7204	2.3067
30.06	23.079	5.6788	2.0364
30.1	23.432	5.6337	1.8042
30.14	28.09	5.24	-2.07
30.18	25.33	7.82	-0.83
30.22	24.08	5.44	-2.35
30.26	23.66	5.56	0.16
30.3	25.81	1.69	0.82
30.34	19.86	6.18	6.19
30.38	19.47	2.63	8.11
30.42	19.79	7.18	6.96
30.46	19.65	6.48	4.29
30.5	19.06	5.89	2.98
30.54	16.47	5.52	4.02
30.58	15.05	2.6	3.92
30.62	16.61	2.72	3.67
30.66	16.53	0.81	4.16
30.7	15.75	1.9	0.39
30.74	17.43	0.74	1.38
30.78	18.48	-1.19	2.97
30.82	22.3	2.75	1.58
30.86	19.89	2.7611	-0.24022
30.9	24.17	6.81	0.56
30.94	21.69	3.59	-2.78
30.98	21	2.9	-2.91
31.02	21.29	1.88	-1.18
31.06	22.29	2.65	-1.31
31.1	23.14	2.29	-1.28
31.14	22	5.26	0.7
31.18	21.97	5.58	2.17
31.22	19.7	5.79	3.56
31.26	18.96	2.63	3.65
31.3	17.31	2.54	4.8
31.34	23.64	-0.38	5.21
31.38	23.11	-0.28	2.05
31.42	22.8	-0.17	2.14
31.46	25.83	-0.8	2.15
31.5	24.75	-0.85	3.2
31.54	22.91	0.03	2.19
31.58	22.82	0.57	1.7
31.62	22.94	-1.31	0.41
31.66	24.75	2.92	-3.93
31.7	27.36	0.96	-4.67
31.74	27.54	-3.91	-2.79
31.78	27.48	2.33	-2.18
31.82	26.9	4.12	-4.36
31.86	26.26	4.41	-3.95
31.9	25.2	3.65	-4.71
31.94	22.94	5.38	-3.47
31.98	25.18	4.13	-1.25
32.02	25.43	6.97	-2.88
32.06	23.7	3.6	-1.71
32.1	21.67	2.79	1.02
32.14	21.65	7.89	-0.73
32.18	22.32	4.84	-1.14
32.22	20.76	4.99	-3.22
32.26	22.57	3.95	-3.5
32.3	23.76	8.76	-3.55
32.34	22.26	8.63	-4.14
32.38	21.07	9.11	-3.94
32.42	19.74	8.29	-0.89
32.46	19.16	6.71	1.29
32.5	21.72	7.29	2.18
32.54	23.56	6.12	3.17
32.58	23.37	3.6	1.61
32.62	23.32	2.75	0.28
32.66	21.76	3.85	-0.33
32.7	21	3.12	-2.29
32.74	17.54	3.13	-3
32.78	20.35	6.94	0.79
32.82	20.742	5.2523	-0.5681
32.86	20.555	4.8237	-0.55172
32.9	20.361	4.3748	-0.52507
32.94	20.165	3.9125	-0.48523
32.98	20.78	6.96	-0.73
33.02	21.51	8.31	-0.66
33.06	19.02	9.05	-1.65
33.1	20.26	6.24	0.61
33.14	19.77	7.14	-1.69
33.18	18.69	4.87	-5.19
33.22	19.042	0.86094	0.40845
33.26	18.963	0.53178	0.65903
33.3	18.72	-6.22	-0.16
33.34	17.53	-7.37	-1.48
33.38	16.05	-5.71	1.79
33.42	17.11	-6.23	4.68
33.46	19.58	-2.5	5.23
33.5	21.06	-0.29	5.81
33.54	21.03	2.7	7.34
33.58	20.67	0.96	7.08
33.62	21.61	2.94	6.29
33.66	21.34	4.56	5.39
33.7	21.97	2.84	4.01
33.74	18.51	0.47	4.04
33.78	20.21	0.08	1.36
33.82	17.51	3.57	3.52
33.86	20.16	3.42	3.83
33.9	19.44	5.24	3.31
33.94	18.19	4.46	4.13
33.98	18.28	4.33	3.45
34.02	17.49	4.27	2.54
34.06	18.31	3.82	3.59
34.1	18.25	4.03	4.52
34.14	17.06	4.9	4.41
34.18	19.06	4.57	3.51
34.22	20.62	4.36	3.34
34.26	20.09	2.82	4.42
34.3	18.87	3.06	3.95
34.34	20.16	2.25	3.63
34.38	24.55	1.81	1.09
34.42	23.54	3.47	-0.01
34.46	23.35	2.96	2.74
34.5	20.92	0.79	4.64
34.54	20.6	2.01	5.57
34.58	20.05	4.02	3.9
34.62	20	3.65	3.25
34.66	25.25	4.17	3.79
34.7	20.79	1.26	1.69
34.74	19.74	0.57	1.05
34.78	20.9	-0.82	-0.28
34.82	19.5	1.15	-0.93
34.86	18.16	-2.38	-1.52
34.9	19.35	-0.74	-3.91
34.94	20.94	-0.37	-5.25
34.98	18.92	-6.51	-3.78
35.02	25.75	-4.5	1.27
35.06	25.42	-3.45	-0.8
35.1	26.63	-4.44	-0.27
35.14	25.85	-6.94	-1.44
35.18	23.96	-7.59	0.49
35.22	21.98	-6.48	-1.56
35.26	20.09	-4.03	-3.82
35.3	21.55	-1.3	-2.84
35.34	21.53	-1.04	-2.3
35.38	20.94	0.67	-1.31
35.42	20.7	-2.99	-1.28
35.46	20.86	-4.08	0.77
35.5	19.77	-6.48	-3.76
35.54	19.92	0.54	-3.9
35.58	16.75	-1.93	-3.46
35.62	16.29	2.12	-0.52
35.66	19.92	6.81	3.54
35.7	19.36	5.51	3.75
35.74	21.27	3.06	3.1
35.78	23.76	1.31	0.19
35.82	22.44	3.53	-2.37
35.86	22.02	5.88	-1.9
35.9	19.98	3.57	-1.15
35.94	18.81	2.91	0.63
35.98	19.95	3.56	5.14
36.02	20.54	2.6	1.8
36.06	19.45	0.65	0.68
36.1	19.55	-1.4	1.62
36.14	20.82	-1.47	1.67
36.18	19.01	-1.65	-0.71
36.22	17.66	-0.13	-2.44
36.26	16.44	0.49	-2.09
36.3	16.82	1.27	1.43
36.34	19.45	-0.24	-0.26
36.38	20.25	0.71	-2.34
36.42	21.35	1.32	-1.7
36.46	19.7	0.66	-0.65
36.5	21.01	1.04	0.4
36.54	22.94	1.01	-1.03
36.58	22.64	2	-0.65
36.62	21.85	-0.43	2.41
36.66	22.47	-1.41	1.4
36.7	20.73	0.88	0.92
36.74	21.33	2.15	1.75
36.78	20.49	2.42	0.85
36.82	20.43	4.41	-0.8
36.86	21.09	3.32	-0.91
36.9	22.04	-2.3	-0.07
36.94	21.06	-1.25	-0.59
36.98	19.49	-2.38	0.84
37.02	19.45	-3.53	0.91
37.06	19.92	-2.2	1.07
37.1	19.76	-2.18	1.35
37.14	17.92	-1.47	1.31
37.18	19.23	-1.35	2.29
37.22	19.16	-2.52	0.93
37.26	19.61	-1.62	-0.12
37.3	20.73	0.11	0.55
37.34	21.66	-0.9	-0.04
37.38	21.19	0.07	-2.24
37.42	21.53	2.72	-0.31
37.46	20.53	2.27	1.02
37.5	21.77	-0.39	-0.43
37.54	21.21	0.52	0.2
37.58	20.85	3.36	2.13
37.62	20.68	3.62	1.96
37.66	19.69	7.68	1.72
37.7	18.18	2.98	1.86
37.74	16.76	3.88	2.81
37.78	18.34	3.28	0.47
37.82	17.83	4.35	3.75
37.86	17.02	2.35	7.44
37.9	16.17	1.28	5.16
37.94	17.23	-0.5	6.84
37.98	12.71	-0.75	5.47
38.02	17.661	2.8765	3.2521
38.06	18.027	2.772	2.7591
38.1	21.79	5.67	0.71
38.14	20.42	4.75	1.2
38.18	20.39	3.35	-0.23
38.22	20.99	3.08	-0.36
38.26	21.27	1.31	-0.28
38.3	19.36	0.59	0.06
38.34	19.11	-2.13	-3.64
38.38	23.72	0.56	-2.13
38.42	20.94	0.59	-0.23
38.46	23.97	0.02	-4.96
38.5	24.8	-2.84	-5.07
38.54	24.45	-3.02	-3.01
38.58	25.21	-1.96	-3.73
38.62	24.37	-0.24	-6.69
38.66	22.799	-1.3709	-3.4623
38.7	24.34	3.83	-3.58
38.74	21.29	1.82	-2.42
38.78	19.86	-0.12	-2.7
38.82	18.97	-2.76	-3.39
38.86	21.14	-2.16	-2.12
38.9	23.79	-2.27	-1.81
38.94	24.96	-1.94	-0.8
38.98	27.34	-0.24	-2.29
39.02	26.71	-0.05	-3.58
39.06	28.74	0.43	-2.26
39.1	29.49	1.4	-2.7
39.14	25.98	4.74	-4.19
39.18	29.09	-0.93	-3.48
39.22	27.27	0.08	-1.82
39.26	28.24	-3.75	-1.37
39.3	27.31	-3.84	-0.62
39.34	30.64	-4.87	-0.04
39.38	30.23	-0.91	0.17
39.42	26.6	-1.04	-0.73
39.46	24.68	-2.91	-1.53
39.5	25.38	-1.31	-1.86
39.54	24.38	-1.91	-4.56
39.58	21.27	-0.22	-0.09
39.62	20.08	0.59	-0.74
39.66	21.95	-2.89	1.08
39.7	20.18	-4.04	0.32
39.74	19.69	-3.46	0.63
39.78	22.38	-4.22	1.92
39.82	22.26	-6.16	0.64
39.86	22.88	-7.78	2.07
39.9	22.55	-7.74	1.62
39.94	22.85	-6.36	0.82
39.98	19.7	-2.6	1.86
40.02	19.29	0.28	-0.26
40.06	17.96	-0.28	-2.07
40.1	15.83	4.09	-2.4
40.14	15.65	1.04	-0.62
40.18	14.73	1.3	1.67
40.22	17.25	4.24	2.19
40.26	16.74	3.56	2.28
40.3	17.66	6.45	2.13
40.34	20.64	5.08	1.58
40.38	22.06	3.19	2.22
40.42	19.22	0.72	4.68
40.46	20	-1.05	6.63
40.5	22.09	-0.03	5.96
40.54	20.5	2.6	5.64
40.58	21.82	1.64	5.14
40.62	21.03	4.02	5.85
40.66	21.62	6.21	6.41
40.7	20.8	-1.52	7.03
40.74	23.96	-2.04	3.69
40.78	24.57	-2.02	4.82
40.82	19.73	-3.41	5.57
40.86	21.9	-4.46	6.23
40.9	18.99	-5.08	5.84
40.94	17.11	-0.38	5.94
40.98	21.22	1.68	6.03
41.02	24.78	0.32	4.04
41.06	21.19	-1.1	3.17
41.1	20.27	-0.59	3.45
41.14	19.33	-0.64	0.7
41.18	21.08	4.81	-1.72
41.22	25.21	2.56	2.6
41.26	25.7	3.72	1.48
41.3	23.38	4.06	1.75
41.34	22.2	9.08	0.39
41.38	23.35	8.54	-2.47
41.42	23.43	9.02	-1.82
41.46	21.85	6.55	-1.59
41.5	20.57	6.53	-0.97
41.54	21.27	6.79	1.01
41.58	24.05	8.45	1.3
41.62	25.82	6.35	2.34
41.66	24.68	2.72	3.4
41.7	22.98	4.65	3.71
41.74	23.72	5.36	-1.09
41.78	21.62	2.84	-0.17
41.82	22.04	-0.45	-4.51
41.86	22.64	-0.57	-5.9
41.9	22.14	-0.11	-6.34
41.94	20.51	-2.2	-4.31
41.98	21.19	-3.49	-5.03
42.02	21.873	2.8207	-0.44094
42.06	21.723	3.544	0.34926
42.1	22.68	9.26	2.98
42.14	22.41	7.9	4.67
42.18	22.23	5.54	4.19
42.22	21.43	5.47	3
42.26	20.03	6.06	3.87
42.3	23.08	4.41	5.15
42.34	20.27	5.8	4.77
42.38	20.61	5.77	2.6
42.42	21.45	5.01	2.34
42.46	19.83	3.23	2.61
42.5	21.61	1.02	1.93
42.54	22.15	-2.28	-1.65
42.58	19.27	-0.97	-1.53
42.62	17.7	-0.54	1.41
42.66	18.53	-1.09	0.73
42.7	16.55	-0.19	1.43
42.74	17.46	-0.12	1.45
42.78	19.4	-1.09	-1.62
42.82	24.26	0.11	-3.94
42.86	24.57	-0.92	-3.4
42.9	24.07	0.22	-4.39
42.94	23.49	3.28	-2.65
42.98	25.54	2.58	-3.25
43.02	24.11	0.55	-3.87
43.06	24.58	1.7	-6.6
43.1	24.31	1.47	-6.06
43.14	25.59	0.55	-5.45
43.18	24.99	2.17	-5.92
43.22	24.23	2.4	-6.19
43.26	25.04	2.24	-6.22
43.3	24.97	1.9	-6.1
43.34	24.69	0.61	-5.71
43.38	24.27	1.69	-4.23
43.42	24.08	1.75	-3.82
43.46	22.87	3	-3.96
43.5	22.62	2.34	-3.86
43.54	21.79	0.38	-4.18
43.58	22.17	1.08	-4.74
43.62	20.04	0.57	-2.73
43.66	19.97	2.95	-1.18
43.7	19.74	0.71	-1.16
43.74	18.04	1.4	1.9
43.78	14.85	5.39	3.06
43.82	16.33	3.88	-0.32
43.86	19.25	5.11	2.05
43.9	17.09	1.32	0.96
43.94	13.76	-0.45	0.55
43.98	15.2	1.64	2.72
44.02	14.6	3.03	4.19
44.06	14.33	2.69	4
44.1	14.49	1.12	3.22
44.14	14.31	-0.27	3.19
44.18	15.75	-0.62	5.39
44.22	19.01	0.64	7.36
44.26	17.12	-0.08	9.28
44.3	16.17	-1.77	7.17
44.34	18.53	0.72	4.77
44.38	16.64	-2.45	7.77
44.42	17.26	-2.15	7.37
44.46	19.1	-1.69	4.89
44.5	18.56	-2.66	0.23
44.54	17.83	-1.48	0.05
44.58	16.73	-0.78	-2.73
44.62	16.94	-2.21	-2.64
44.66	18.42	2.4	-0.8
44.7	16.68	1.75	4.09
44.74	17.17	1.25	6.03
44.78	16.65	2.91	5.6
44.82	16.91	3.2	2.54
44.86	15.26	4.64	1.88
44.9	16.79	7.67	-1.15
44.94	15.49	6.63	0.08
44.98	18.14	3.34	4.77
45.02	17.08	1.93	8.76
45.06	20.3	1.9	8.4
45.1	19.24	1.05	10.81
45.14	19.035	3.8912	3.5594
45.18	19.55	3.7662	3.0638
45.22	20.047	3.5892	2.5056
45.26	17.92	1.4	-4.18
45.3	18.57	5.13	-2.35
45.34	21.13	2.63	1.57
45.38	24.21	3.72	2.63
45.42	22.85	2.2	-1.83
45.46	22.98	2.47	-0.04
45.5	20.48	2.43	-2
45.54	20.2	0.23	-2.75
45.58	21.43	-3.01	-5.1
45.62	18.97	-2.65	-5.56
45.66	20.09	-3.26	-4.49
45.7	18.14	-2.12	-4.59
45.74	19.04	-2.67	-4.71
45.78	21.3	-0.81	-3.84
45.82	22.62	1.31	-2.72
45.86	22.24	2.58	-2.22
45.9	24.11	2.23	-3.46
45.94	21.96	2.22	-3.67
45.98	20.38	1.24	-3.74
46.02	20.8	0.58	-3.79
46.06	20.77	-1.19	-5.51
46.1	22.52	-2.14	-2.38
46.14	21.33	-1.29	-1.22
46.18	18.25	-2.03	-2.31
46.22	18.42	-2	-2.49
46.26	18.4	-0.75	-1.35
46.3	21.59	-0.66	-0.83
46.34	19.24	-1.36	0.93
46.38	17.46	-0.06	-0.06
46.42	16.62	-0.62	-3.11
46.46	14.85	1.08	-3.08
46.5	15.32	-0.99	-1.42
46.54	17.89	-2.73	0.6
46.58	18.05	2.09	3.89
46.62	17.46	0.92	4.07
46.66	18.93	1.03	1.71
46.7	19.22	1.68	1.56
46.74	19.38	2.34	1.17
46.78	20.07	1.9	-0.58
46.82	20.37	1.47	-3.59
46.86	23.23	2.83	-5.28
46.9	21.44	2.43	-4.84
46.94	20.94	3.02	-3.69
46.98	21.27	0.91	-3.16
47.02	20.19	1.31	-0.59
47.06	21.01	2.85	1.7
47.1	22.23	-0.16	1.28
47.14	21.04	0.05	-0.65
47.18	22.53	1.37	-2.82
47.22	22.22	3.08	-2.15
47.26	26.21	3.94	-3.14
47.3	28.24	-0.65	-3.65
47.34	27	-1.11	-5.37
47.38	24.78	-2.82	-8.09
47.42	23.2	0	-8.24
47.46	22.17	-0.28	-7.79
47.5	22.54	-0.89	-6.99
47.54	26.42	-1.9	-2.12
47.58	24.27	-1.15	-2.2
47.62	25.84	0.15	-0.65
47.66	22.93	-0.22	0.82
47.7	19.2	-0.9	-0.89
47.74	24.696	-1.1324	0.67866
47.78	26.29	-1.89	3.95
47.82	27.79	-1.82	4.24
47.86	25.6	1.28	2.08
47.9	25	1.31	3.07
47.94	26.54	0.27	4.29
47.98	25.17	-4.72	5.41
48.02	25.72	-2.58	3.59
48.06	21.69	1.59	2.1
48.1	21.17	3.35	0.17
48.14	18.43	1.78	-0.12
48.18	21.62	1.39	1.63
48.22	20.04	0.55	2.52
48.26	20.6	-2.27	3.22
48.3	22.17	-1.76	3.46
48.34	22.75	-1.82	3.03
48.38	23.64	-0.65	3.98
48.42	21.62	-4.69	3.13
48.46	21.16	-3.37	3.63
48.5	22.62	-1.82	3.69
48.54	19.82	3.95	4.47
48.58	17.81	3.19	2.23
48.62	16.69	-1.84	4.44
48.66	18.86	-1.38	3.85
48.7	18.85	-1.46	1.99
48.74	18.22	-1.91	-0.01
48.78	18.89	2.19	-0.39
48.82	19.09	5.06	0.41
48.86	17.64	4.1	0.1
48.9	14.97	0.61	-2.83
48.94	17.35	4.53	-1.59
48.98	17.94	2.52	-0.77
49.02	20.1	0.27	-0.8
49.06	19.31	-1.76	-2.36
49.1	22.66	-2.26	-0.91
49.14	21.44	-2.67	-0.28
49.18	20.76	-0.32	1.54
49.22	21.88	3.56	1.7
49.26	20.28	5.24	1.31
49.3	16.67	2.58	2.07
49.34	17.53	2.63	2.37
49.38	17.63	0.11	1.69
49.42	15.96	2.94	3.98
49.46	15.58	-0.05	4.35
49.5	15.41	4.67	5.91
49.54	16.84	3.34	5.65
49.58	16.49	2.28	2.51
49.62	17.87	-0.71	2.43
49.66	18.75	0.58	3.17
49.7	19.19	1.76	1.78
49.74	20.71	-1.53	1.3
49.78	18.1	1.17	2.49
49.82	18.29	-0.95	2.73
49.86	19.58	1.08	-0.11
49.9	17.68	0.2	-2.77
49.94	20.32	-2.51	-0.87
49.98	20.05	-2.3	0.77
50.02	21.33	-1.25	4.02
50.06	22.07	-2.9	-3.58
50.1	20.32	-0.75	-4.04
50.14	22.35	0.2	-5.11
50.18	25.272	-1.9558	-3.6594
50.22	30.81	-0.62	-4.44
50.26	29.59	-5.52	-5.39
50.3	26.67	-2.44	-4.11
50.34	29.35	-0.85	-5.36
50.38	30.44	-3.3	-4.08
50.42	29.37	-3.22	-2.13
50.46	29.56	-4.98	-2.35
50.5	30.2	-4.3	-0.53
50.54	29.74	-4.96	-0.47
50.58	30.3	-5.21	2.69
50.62	28.64	-9.26	1.81
50.66	28.14	-4.5	2.78
50.7	31.58	-3.54	2.61
50.74	26.533	-2.0007	1.6113
50.78	23.76	2.98	1.45
50.82	25.53	4.14	-1.12
50.86	24.58	5.36	1.14
50.9	23.34	-4.42	2.78
50.94	20.53	-0.82	0.85
50.98	20.24	-0.83	4.98
51.02	22.35	-2.97	3.13
51.06	22.89	-3.93	3.44
51.1	23.64	-0.91	3.48
51.14	22.46	-3.9	3.66
51.18	21.58	-1.5	5.05
51.22	24.63	-3.17	5.61
51.26	24.2	-3.85	1.51
51.3	20.91	-1.18	-0.46
51.34	23.93	-2.67	-0.18
51.38	24.6	0.02	0.64
51.42	22.62	2.31	2.48
51.46	19.9	0.9	4.45
51.5	20.5	2.87	3.86
51.54	21.35	1.67	2.26
51.58	18.92	2.05	2.45
51.62	18.24	1.44	0.52
51.66	18.89	2.02	1.59
51.7	18.4	1.75	2.15
51.74	17.45	1.48	2.81
51.78	18.41	3.04	3.32
51.82	18.46	2.69	3.48
51.86	17.34	4.09	4.69
51.9	16.69	3.35	5.29
51.94	17.92	2.18	3.34
51.98	21.35	3.29	-0.58
52.02	21.71	7.04	-0.58
52.06	21.18	7.26	-1.36
52.1	22.35	5.51	-5.17
52.14	19.97	4.54	-4.89
52.18	18.15	4.15	-3.88
52.22	19.65	2.51	-2.13
52.26	21.42	3.12	-2.94
52.3	19.59	2.32	-3.97
52.34	19.94	4.14	0.08
52.38	17.62	2.35	1.46
52.42	17.19	2.87	1.76
52.46	18.19	1.15	1.13
52.5	19.71	2.4	-0.3
52.54	18.6	1.98	1.25
52.58	18.22	1.08	1.54
52.62	16.94	1.82	2.21
52.66	19.59	4.71	3.07
52.7	21.88	4.7	3.61
52.74	21.86	5.91	3.65
52.78	24.15	4.09	4.85
52.82	22.19	6.93	3.07
52.86	22.11	7.89	1.47
52.9	21.09	5.37	1.54
52.94	21.71	5.02	1.71
52.98	19.51	4.25	1.84
53.02	21.5	4.13	1.69
53.06	19.06	4.48	2.8
53.1	19.55	2.6	4.25
53.14	18.45	5.25	4.2
53.18	21.78	2.42	4.49
53.22	22.87	1.73	1.22
53.26	21.42	2.6	3.48
53.3	23	4.06	3.42
53.34	26.55	6.81	7.03
53.38	24.62	7.61	7.23
53.42	24.25	6.53	7.71
53.46	20.07	4.08	6.79
53.5	20.15	1.82	6.22
53.54	21.42	-1.2	6.42
53.58	25.19	2.78	10.88
53.62	21.29	6.65	5.88
53.66	19.66	4.48	6.03
53.7	24.26	2.15	6.28
53.74	26.92	3.77	3.83
53.78	26.11	4.1	3.52
53.82	27.49	0.87	4.1
53.86	28.39	1.07	2.75
53.9	23.9	0.34	2.06
53.94	25.652	-0.3324	2.1255
53.98	25.496	-0.86589	1.8122
54.02	25.274	-1.3832	1.5211
54.06	21.03	-3.87	-4.45
54.1	24.672	-2.3216	0.9942
54.14	24.31	-2.7189	0.75259
54.18	23.92	-3.0522	0.52168
54.22	26.37	-10.32	-0.06
54.26	25.85	-6.3	-1.38
54.3	22.69	-3.1	1.14
54.34	23.2	-3.81	1.75
54.38	20.8	-1.21	-0.29
54.42	21.41	0.9	-0.15
54.46	18.09	-0.8	0.38
54.5	19.88	-0.19	-0.85
54.54	19.84	1.12	-1.45
54.58	21.05	1.51	-0.75
54.62	21.57	-1.02	-2.55
54.66	20.9	-1.56	-4.66
54.7	18.85	-0.27	-7
54.74	20.12	0.93	-5.32
54.78	20.11	0.24	-4.97
54.82	21.41	-0.78	-3.49
54.86	19.31	-3.5	0.64
54.9	18.12	-3.72	0.52
54.94	18.49	-3.55	-0.18
54.98	17.72	-0.28	1.55
55.02	19.15	0.41	3.57
55.06	18.68	2.4	0.98
55.1	18.01	1.46	-0.03
55.14	16.2	0.53	-1.67
55.18	15.62	-0.09	-2.5
55.22	15.06	0.58	-1.65
55.26	15.05	1.01	-0.42
55.3	15.73	1.31	1.02
55.34	19.69	4.6	1.5
55.38	22.43	3.45	0.37
55.42	23.79	4.28	0.93
55.46	22.52	4.88	2.54
55.5	21.41	4.28	0.43
55.54	19.24	6.77	0.06
55.58	21.22	6.05	-2.12
55.62	23.98	5.45	-1.77
55.66	25.94	4.67	-2.76
55.7	24.26	-0.23	-0.98
55.74	24.5	-3.65	-2.15
55.78	24.02	-1.99	-1.23
55.82	21.63	-3.32	-3.91
55.86	24.32	-1.75	-5.95
55.9	25.9	4.43	-7.07
55.94	28.32	-0.21	-6.57
55.98	25.07	-0.49	-6.65
56.02	24.64	-2.05	-6.51
56.06	21.4	-3.11	-7.26
56.1	20.52	-0.94	-5.91
56.14	17.98	-0.23	-5.04
56.18	19.21	-0.36	-4.64
56.22	22.97	-2.64	-4.75
56.26	22.95	-2.35	-2
56.3	23.05	-5.12	-0.67
56.34	22.29	-2.61	1.84
56.38	18.96	-3.37	2.54
56.42	21.47	-1.15	3.56
56.46	20.31	1.56	3.45
56.5	22.06	0.07	3.36
56.54	20.77	0.78	3.02
56.58	20.62	2.84	2.91
56.62	19.7	-1.15	1.27
56.66	22.06	-2.09	1.02
56.7	21.65	-4.05	1.17
56.74	20.86	-2.4	0.99
56.78	20.07	-1.66	1.02
56.82	18.86	1.95	0.48
56.86	17.02	3.15	1.55
56.9	16.52	2.74	0.81
56.94	17.98	1.82	0.41
56.98	15.38	1.69	0.2
57.02	17.55	3.84	0.48
57.06	17.02	6.29	0.13
57.1	18.83	6.21	0.18
57.14	16.1	2.88	0.29
57.18	19.704	6.3539	-2.2589
57.22	20.302	6.7236	-2.424
57.26	26.67	6.88	-9.26
57.3	23.69	6.75	-9.81
57.34	24.29	7.67	-6.92
57.38	22.71	7.55	-3.45
57.42	21.79	11.26	0.41
57.46	18.84	8.96	3.98
57.5	20.62	6.93	3.83
57.54	18.81	5.72	3.98
57.58	20.05	6.5	2.63
57.62	19.71	7.67	2.28
57.66	19.06	7.07	2.22
57.7	18.4	7.23	2.38
57.74	20.45	4.16	1.56
57.78	22.48	3.63	1.95
57.82	25.07	5.85	1.17
57.86	21.97	4.71	-0.5
57.9	21.22	-1.52	5.71
57.94	22.26	-3.19	4.8
57.98	21.64	-2.58	3.49
58.02	22.35	-3.05	2.05
58.06	24.97	-0.12	-0.47
58.1	24.34	-2.35	-5.2
58.14	25.67	-0.65	-5.16
58.18	25.61	-0.65	-4.18
58.22	24.56	-1.64	-2.78
58.26	24.02	-2.5	-4.14
58.3	23.02	-2.42	-3.13
58.34	24.28	-3.73	-1.39
58.38	22.32	-2.62	-2.64
58.42	23.05	-1.56	-3.11
58.46	22.47	-3.02	-3.08
58.5	23.97	-0.77	-2.69
58.54	22.68	-2.4	-3.34
58.58	20.29	-1.12	-3.18
58.62	19.77	3.39	-3.34
58.66	20.98	2.46	-2.44
58.7	22.53	1.71	-3.52
58.74	24.16	4.5	-4.08
58.78	28.21	4.6	-5.17
58.82	29	4.45	-6.24
58.86	29.36	-0.21	-5.75
58.9	24.93	-3.42	-5.08
58.94	21.65	-1.97	-4.82
58.98	22.26	-1.11	0.55
59.02	25.43	-3.81	-0.03
59.06	27.07	-5.01	-1.82
59.1	29.68	-5.84	-3.7
59.14	28.66	-1.58	-7.76
59.18	25.27	-7.58	-3.82
59.22	21.91	-2.56	-6.54
59.26	20.74	-4.72	-7.14
59.3	20.56	-7.02	-6.33
59.34	21.68	-7.41	-4.43
59.38	18.22	-6.79	-1.83
59.42	21.371	-5.2861	-3.7968
59.46	20.938	-4.709	-3.4126
59.5	20.506	-4.0498	-2.9885
59.54	20.08	-3.3238	-2.5356
59.58	17.52	-5.72	-1.38
59.62	19.26	-1.7331	-1.5879
59.66	21.82	-0.42	3.47
59.7	17.31	-3.82	-0.65
59.74	18.52	-3.3	-0.24
59.78	16.94	0.94	1.47
59.82	17.87	5.7	-0.17
59.86	18.15	8.51	-1.88
59.9	16.73	5.8	-1.92
59.94	19.98	5.72	-0.5
59.98	19.24	4.48	2.2
60.02	17.71	5.06	1.55
60.06	14.74	4.37	1.91
60.1	15.34	2.74	1.29
60.14	16.29	5.83	4.18
60.18	18.75	4.49	3.51
60.22	19.04	5.31	1.09
60.26	21.8	6.95	1.58
60.3	20.45	8.08	1.36
60.34	20.09	7.32	-0.79
60.38	16.79	8.29	0.49
60.42	17.95	4.99	-1.24
60.46	15.81	3.53	-1.18
60.5	18.23	4.21	-2.51
60.54	18.98	3.31	-2.34
60.58	17.53	2.75	-4.11
60.62	16.88	3.33	-4.54
60.66	16.34	3.77	-2.99
60.7	16.35	2.54	-2.99
60.74	17.89	2.87	-3.49
60.78	20.16	2.05	-1.15
60.82	19.87	2.82	-0.75
60.86	20.53	1.87	-1.13
60.9	19.73	4.5	-0.38
60.94	21.24	5.65	0.42
60.98	19.41	6.65	-0.04
61.02	17.49	1.93	-0.41
61.06	20.27	-0.42	-1.21
61.1	21.06	-1.45	-0.42
61.14	17.73	-1.42	1.28
61.18	19.72	1.23	2.69
61.22	18.92	1.17	2.51
61.26	18.68	2.86	1.81
61.3	19.42	3.9	2.39
61.34	19.48	2.21	1.02
61.38	16.72	0.98	0.09
61.42	16.65	0.76	0.16
61.46	15	-1.72	0.8
61.5	16.06	-0.53	1.3
61.54	16.23	2.85	2.69
61.58	16.7	2.19	1.61
61.62	15.87	-0.82	0.27
61.66	18.48	-4.43	1.42
61.7	19.07	-2.45	0.84
61.74	20.65	-1	-0.47
61.78	19.89	0.56	-3.08
61.82	23.43	0.84	-3.43
61.86	23.49	2.46	-0.8
61.9	22.48	2.48	0.38
61.94	20.69	0.23	0.04
61.98	22.03	0.3	1.49
62.02	23.1	-2.11	2.63
62.06	23.01	-2.06	2.51
62.1	24.65	-2.11	4.3
62.14	23.87	-0.4	4.58
62.18	25.51	1.69	2.54
62.22	25.82	3.84	0.19
62.26	26.77	2.6	-0.39
62.3	21.26	5.25	0.51
62.34	25.19	8.47	-1.56
62.38	22.35	0.7	0.21
62.42	27.95	4.59	-6.63
62.46	24.35	5.43	-0.39
62.5	29.87	5.46	0.61
62.54	28.97	0.95	-1.7
62.58	27.57	2.61	-2.51
62.62	22.06	5.12	0.64
62.66	25.13	7.55	0.79
62.7	24.02	8.12	2.29
62.74	22.97	5.09	2.6
62.78	21.79	3.26	0.96
62.82	21.81	3.04	0.44
62.86	21.63	1.29	1.37
62.9	24.4	6.65	3.31
62.94	24.87	5.95	5.83
62.98	25.11	1.64	4.3
63.02	26.58	-1.09	5.07
63.06	28.94	-1.73	1.29
63.1	22.32	-0.52	-2.92
63.14	23.17	-0.92	-1.38
63.18	20.34	0.15	2.65
63.22	22.57	-0.26	3.98
63.26	23.4	0.99	4.97
63.3	20.45	2.03	4.84
63.34	19.82	1.28	7.04
63.38	20.749	-0.62356	0.91073
63.42	20.27	-0.41933	0.76916
63.46	19.81	-0.18239	0.68204
63.5	21.81	-1.41	-5.58
63.54	18.85	-1.65	-3.31
63.58	16.81	-1.84	-1.2
63.62	19.42	-2.04	-0.39
63.66	20.56	3.13	1.35
63.7	20.16	3.14	2.66
63.74	16.91	2.92	5.08
63.78	15.76	0.06	5.38
63.82	15.1	-0.6	4.62
63.86	17.02	2.81	6.05
63.9	17.93	-1.76	5.54
63.94	20.26	-0.23	3.83
63.98	19.94	3.36	2.39
64.02	19.01	3.63	5.6
64.06	18.22	3.61	5.95
64.1	18.25	4.98	3.3
64.14	19.84	2.44	3.42
64.18	19.63	-3.4	5.74
64.22	21.09	-4.27	6.3
64.26	25.98	-2.08	5.27
64.3	21.68	-2.74	3.51
64.34	22.21	0.14	3.74
64.38	20.36	2.08	4.21
64.42	22.18	1.31	4.68
64.46	21.12	0.87	5.8
64.5	23.55	2.07	5.15
64.54	21.18	3.22	6.44
64.58	22.45	2.12	6.88
64.62	18.66	3.7	7.46
64.66	18.97	6.97	2.61
64.7	14.55	7.51	0.84
64.74	15.44	5.44	2.75
64.78	20.66	2.75	4.25
64.82	21.57	7.35	5.24
64.86	20.09	3.29	4.13
64.9	21.14	3.1	4.22
64.94	21.29	4.2588	1.8268
64.98	21.898	3.9762	1.4641
65.02	22.543	3.7018	1.1274
65.06	28.85	3.96	-3.99
65.1	27.88	2.16	-3.17
65.14	21.54	1.37	-0.68
65.18	26.59	3.24	3.47
65.22	23.94	5.9	3.98
65.26	25	3.75	1.44
65.3	24.99	2.13	-1.91
65.34	24.67	4.51	-1.14
65.38	26.7	6.15	0.46
65.42	28.07	7.15	1.54
65.46	28.11	5.44	0.13
65.5	29.72	8.04	0.58
65.54	26.76	3.66	5.12
65.58	24.69	4.07	3.66
65.62	20.04	3.22	3.62
65.66	19.48	2.36	4.96
65.7	20.27	6.29	4.89
65.74	25.15	2.39	2.34
65.78	25.16	3.06	-2.61
65.82	26.77	3.64	-3.91
65.86	25.44	1.01	-1.77
65.9	23.19	2.43	-0.3
65.94	22.94	3.45	0.48
65.98	22.93	2.16	0.26
66.02	20.01	0.78	-1
66.06	19.12	3.1	-1.54
66.1	20.35	1.17	-1.58
66.14	18.59	2.75	-0.31
66.18	17.84	5.58	2.05
66.22	17.37	5.23	3.41
66.26	21.09	8.02	6.04
66.3	20.67	8.83	5.68
66.34	22.26	5.04	4.25
66.38	21.4	0.39	5.02
66.42	22.55	2.34	4.65
66.46	21.2	4.13	4.68
66.5	22.75	3.4	3.13
66.54	23.11	4.46	3.07
66.58	22.36	4.07	3.28
66.62	20.8	3.21	3.15
66.66	19.7	4.34	5.1
66.7	19.1	2.47	5.39
66.74	22.23	-1.65	2.95
66.78	20.74	-2.6	1.69
66.82	19.86	-3.57	0.88
66.86	17.75	-5.31	-0.42
66.9	21.44	-5.34	-1.68
66.94	17.87	-4.78	-1.04
66.98	18.13	-1.59	-0.03
67.02	18.45	-2.99	0.65
67.06	20.13	-2.5	0.99
67.1	20.2	-1.82	0.72
67.14	17.05	-0.24	2.67
67.18	17.14	1.28	5.45
67.22	21.01	2.63	2.44
67.26	20.89	1.72	2.68
67.3	21.64	1.25	0.61
67.34	24.11	2.48	-0.74
67.38	23.23	0.82	-2.06
67.42	24.75	-0.79	-2.95
67.46	27.65	-2.35	-5.57
67.5	29.24	0.82	-5.16
67.54	29.08	-0.37	-3.37
67.58	30.2	1.12	-3.23
67.62	30.06	1.34	-3.91
67.66	31.4	0.36	-3.22
67.7	31.01	-0.46	-2.61
67.74	32.21	1.3	-2.51
67.78	30.65	1.81	-2.94
67.82	30.77	0.49	-3.84
67.86	30.3	1.23	-3.68
67.9	29.63	-0.62	-3.9
67.94	27.91	-1.57	-3.57
67.98	27.92	-1.7	-3.41
68.02	28.32	0.14	-4.64
68.06	28.32	-1.32	-4.08
68.1	26.86	1.06	-4.47
68.14	24.22	3.77	-2.82
68.18	21.62	2.66	-3.4
68.22	19.03	2.79	-3.26
68.26	22.12	0.18	-2.55
68.3	22.59	-0.14	-1.62
68.34	19.77	-0.11	-3.69
68.38	18.59	-0.21	-4.92
68.42	18.17	-0.77	-5.69
68.46	19.27	1.57	-6.42
68.5	20.18	4.17	-5.84
68.54	18.57	6.13	-4.73
68.58	20.83	5.02	-5.13
68.62	21.21	4.83	-6.01
68.66	25.47	4.31	-4.93
68.7	23.74	2.48	-4.53
68.74	22.75	2.59	-2.74
68.78	17.69	4.71	2
68.82	23.41	4.48	5.03
68.86	20.59	2.92	6.91
68.9	19.21	1.64	6.27
68.94	21.14	2.28	4.01
68.98	20.37	2.75	3.41
69.02	19.83	-0.86	2.11
69.06	20.03	-1.33	2.35
69.1	19.13	5.24	3.64
69.14	17.92	5.16	4.13
69.18	18.91	4.23	3.59
69.22	18.07	6.21	2.6
69.26	18.98	5.1	1.83
69.3	18.7	4.1	0.86
69.34	20.59	4.42	2.72
69.38	24.32	2.1	3.64
69.42	23.86	2.89	4.19
69.46	23.58	1.23	-3.3
69.5	25.24	2.85	-2.56
69.54	25.84	3.45	-1.97
69.58	26.61	2.91	-1.87
69.62	24.89	2.43	-2.08
69.66	24.46	1.79	-1.91
69.7	22.77	0.61	-1.65
69.74	22.46	0.46	-0.8
69.78	20.33	-1.18	0.18
69.82	18.75	-5.74	-1.5
69.86	22.834	-0.43936	1.0036
69.9	22.956	-0.76659	1.1769
69.94	22.86	-2.73	5.03
69.98	21.08	-3.64	2.23
70.02	22.98	1.63	4.37
70.06	27.13	2.08	6.21
70.1	26.34	0.25	4.97
70.14	24.384	-2.6256	2.0697
70.18	24.7	-2.8969	2.175
70.22	25.029	-3.1512	2.2625
70.26	25.366	-3.3862	2.3302
70.3	25.707	-3.5996	2.3761
70.34	26.047	-3.7893	2.398
70.38	26.384	-3.9528	2.394
70.42	26.713	-4.088	2.362
70.46	27.03	-4.1926	2.3001
70.5	22.65	-5.73	-2.09
70.54	24.33	-6.13	2.18
70.58	28.88	-6.77	2.5
70.62	28.02	-5.28	2.59
70.66	31.31	-3.63	1.73
70.7	32.18	-0.03	-0.77
70.74	32.87	-3.7	-1.27
70.78	29.26	-3.1	-0.28
70.82	26.15	-3.51	-1.04
70.86	26.38	-3.49	-2.55
70.9	25.79	-2.97	-0.42
70.94	30.26	-2.31	3.59
70.98	27.176	0.13452	2.658
71.02	26.708	1.0071	3.0114
71.06	21.13	3.73	5.85
71.1	23.7	0.07	6.64
71.14	23.86	1.49	7.04
71.18	24.49	4.85	4.46
71.22	23.63	4.07	2.25
71.26	25.02	6.05	1.75
71.3	26.92	6.54	0.84
71.34	30.7	9.93	-1.4
71.38	30.32	10.42	-4.36
71.42	27.98	9.49	-3.39
71.46	25.98	5.85	-3.46
71.5	22.46	5.13	-3.96
71.54	27.74	9.01	2.65
71.58	25.44	6.38	5.04
71.62	22.91	8.99	4.9
71.66	21.33	8.33	4.05
71.7	19.35	2.78	7.45
71.74	21.1	1.52	5.77
71.78	22.33	2.15	3.76
71.82	25.78	0.97	0.49
71.86	23.96	2.75	0.89
71.9	26.86	2.81	-0.86
71.94	26.42	-0.15	-0.87
71.98	25.19	-3.34	0.8
72.02	22.77	-1.83	0.28
72.06	23.12	-2.77	2.89
72.1	23.75	-2.92	1.53
72.14	26.34	-0.91	1.49
72.18	23.68	1.94	0.84
72.22	24.42	1.67	3.79
72.26	24.14	5.12	1.75
72.3	22.49	7	3.01
72.34	21.01	7.16	0.41
72.38	20.39	3.6	1.69
72.42	21.71	2.26	0.17
72.46	21.12	0.28	3.84
72.5	23.58	-1.5	5.06
72.54	23.73	-0.82	4.48
72.58	23.93	-3.08	5.56
72.62	21.22	0.55	6.53
72.66	19.8	-3.02	5.73
72.7	19.58	-0.45	4.13
72.74	22.32	0.76	5.1
72.78	24.68	-1.7	2.93
72.82	25.46	-1.43	0.62
72.86	24.85	-1.49	0.94
72.9	24.74	-1.56	1.17
72.94	21.24	2.91	3.83
72.98	21.38	4.04	3.82
73.02	24.81	0.95	3.56
73.06	27.49	-0.12	1.31
73.1	24.69	-1.1	1.55
73.14	22.53	2.48	4.65
73.18	22.73	4.05	7.06
73.22	17.87	2.12	6.26
73.26	19.47	3.94	2.81
73.3	20.96	3.53	0.29
73.34	23.84	-1.32	-1.26
73.38	24.34	1	-3.73
73.42	27.89	0.77	-5.46
73.46	27.07	5.4	-4.09
73.5	26.19	0.87	-3.2
73.54	23.99	1.67	-5.34
73.58	26.58	1.43	-4.4
73.62	25.17	2.83	-1.79
73.66	26.87	4.45	-0.24
73.7	24.38	4.04	-1.85
73.74	23.55	3.92	-2.4
73.78	22.77	-2.36	-2.35
73.82	19.12	-1.71	-1
73.86	18.87	0.01	-1.26
73.9	18.77	-1.86	-1.73
73.94	19.29	-0.8	-1.82
73.98	21.33	-2.46	0.59
74.02	18.55	0.15	1.35
74.06	18.92	2.18	3.2
74.1	20.74	-0.06	2.25
74.14	20.36	5.65	2.84
74.18	24.63	6.69	5.78
74.22	22.07	4.33	3.07
74.26	22.607	3.6009	1.7226
74.3	22.686	3.9124	1.8539
74.34	22.73	4.1952	1.9784
74.38	16.1	5.61	8.97
74.42	21.58	7.29	5.89
74.46	23.01	6.08	4.86
74.5	24.85	4.59	3.51
74.54	26.29	2.44	2.56
74.58	26.4	2.79	1.58
74.62	23.73	3.07	-0.5
74.66	23.4	0.66	-1.48
74.7	21.65	3.28	-2.49
74.74	22.32	6.74	-4.81
74.78	25.62	7.67	-3.02
74.82	21.339	5.6992	3.1556
74.86	21.139	5.696	3.245
74.9	20.939	5.6775	3.3359
74.94	23.66	5.84	4.69
74.98	20.84	6.26	1.85
75.02	19.42	6.77	0.82
75.06	17.49	6.44	2.92
75.1	16.74	8.32	5.24
75.14	14.73	4.84	6.94
75.18	17.85	7.9	5.16
75.22	20.69	8.62	3.01
75.26	19.488	4.9788	4.3131
75.3	19.412	4.8595	4.4502
75.34	20.57	1.03	12.45
75.38	17.8	1.2	7.88
75.42	18.92	6.1	8.73
75.46	17.83	3.77	8.96
75.5	22.66	5.32	7.1
75.54	21.56	2.02	5.13
75.58	22.58	3.34	3.23
75.62	19.86	3.01	4.81
75.66	17.63	2.13	0.75
75.7	17.93	3.29	3.8
75.74	20.69	5.08	7.7
75.78	23.78	4.92	6.47
75.82	22.47	6.42	2.73
75.86	18.42	6.89	1.72
75.9	19.86	8.25	2.98
75.94	18.39	7.47	2.98
75.98	17.45	9.48	4.1
76.02	21.23	7.82	5.67
76.06	20.48	6.32	4.63
76.1	22.09	5.58	4.1
76.14	19.96	6.31	2.86
76.18	21.88	7.93	4.04
76.22	24.13	8.83	4.65
76.26	23.64	8.33	0.7
76.3	22.38	7.6	-2.14
76.34	19.1	9.2	-0.29
76.38	19.69	9.77	2.27
76.42	22.47	9.09	0.79
76.46	24.66	6.57	-0.5
76.5	25.29	5.76	-0.82
76.54	23	3.5	-1.37
76.58	21.85	2.9	-2.14
76.62	20.89	1.98	-1.96
76.66	19.8	0.23	-0.42
76.7	17.88	-1.02	0.82
76.74	17.6	-2.09	0.58
76.78	14.73	-1.79	0.84
76.82	15	-2.88	1.58
76.86	16.14	-0.42	2.07
76.9	15.59	2.22	1.49
76.94	17.47	4.89	2.3
76.98	19.06	4.04	3.98
77.02	18.85	3.69	3.72
77.06	17.11	0.84	4.16
77.1	20.21	1.19	3.45
77.14	18.72	0.58	2.54
77.18	18.04	2.67	2.55
77.22	16.35	-0.2	5.09
77.26	14.08	0.08	8.17
77.3	14.62	-0.52	7.67
77.34	18.4	-0.43	6.07
77.38	16.41	1.77	4.96
77.42	15.82	-2.01	4.85
77.46	18.22	-1.19	6.06
77.5	19.19	-0.55	6.92
77.54	18.92	0.29	6.73
77.58	19.57	-1.97	5.95
77.62	20.59	-1.45	3.75
77.66	18.93	-0.85	3.06
77.7	19.3	-0.12	2.76
77.74	19.87	1.08	1.93
77.78	18.25	4.04	1.61
77.82	19.83	3.29	-0.51
77.86	19.8	2.85	0.01
77.9	21.56	2.02	1.74
77.94	19.41	1.61	1.85
77.98	18.13	-2.44	2.24
78.02	17.87	0.84	2.22
78.06	17.27	1.63	-2.19
78.1	19.12	1.28	1.96
78.14	20.44	-1.29	-1.5
78.18	22.62	-2	-5.36
78.22	20.03	-0.64	-4.04
78.26	20.87	4.77	-2.88
78.3	20.66	6.27	-2.33
78.34	20.01	6.5	-0.4
78.38	20.89	4.67	-1.52
78.42	20.21	3.93	-1.69
78.46	21.21	1.6	-1.72
78.5	23.96	0.85	-1.35
78.54	23.26	0.55	-1.42
78.58	24.94	1.22	0.68
78.62	24.31	1.72	2.23
78.66	23.41	0.2	2.77
78.7	20.82	2.05	2.99
78.74	19.7	3.1	3.6
78.78	19.95	3.8	3.58
78.82	23.08	3.23	0.22
78.86	25.39	2.66	-1.65
78.9	24.92	4.17	0
78.94	22.61	4.04	-2.18
78.98	22.91	1.04	-3.8
79.02	26.54	0.69	-2.79
79.06	23.66	-1.59	-3.06
79.1	22.15	1.29	-0.58
79.14	21.53	0.42	1.96
79.18	19.69	0.97	4.17
79.22	19.57	2.08	2.69
79.26	20.97	2.19	2.68
79.3	20.77	-0.94	3.6
79.34	20.55	-1.09	3.33
79.38	22.81	-0.47	-0.09
79.42	23.33	-2.65	-3.32
79.46	22.64	-1.6	-3.37
79.5	23.95	-2.67	-1.47
79.54	27.01	-2.64	-0.89
79.58	26.77	-2.59	-2.76
79.62	27.21	-3.32	-3.97
79.66	29.68	-3.43	-2.73
79.7	29.52	-3.55	-3.23
79.74	29.21	-3.89	-3.17
79.78	27.13	-1.85	-4.63
79.82	25.9	3.46	-3.05
79.86	25.1	4.03	-1.85
79.9	24.26	3.04	-1.7
79.94	25.1	2.14	-2.3
79.98	23.2	-0.68	-2.4
[truncated: 1,053 more rows]
