# Supplementary material for: Mean flow and turbulence structure over exposed roots on a forested floodplain: Insights from a controlled laboratory experiment
Source: PLoS One. 2020 Feb 26;15(2):e0229306. doi: 10.1371/journal.pone.0229306 (PMC7043746; doi:10.1371/journal.pone.0229306)
Supplement: S1 File — (ZIP) [file pone.0229306.s001.zip › data_and_scripts/velocity_data/t21_066_replaced.csv]

0.02	20.26	-0.15	5.67
0.06	22.2	2.77	1.55
0.1	19.38	1.44	-2.86
0.14	18.68	-0.85	-3.68
0.18	18.14	-2.55	-4.11
0.22	17.89	-3.26	-2.67
0.26	17.51	-2.26	-0.68
0.3	18.34	-2.47	0.58
0.34	19.08	-1.26	0.58
0.38	16.86	0.17	-0.88
0.42	16.6	-0.53	-0.18
0.46	18.5	1.6	-1.06
0.5	20.12	2.79	-0.08
0.54	20.18	2.49	0.7
0.58	24.2	3.31	-0.18
0.62	26.17	0.96	0.03
0.66	23.65	-1.92	3.04
0.7	23.79	-2.22	1.5
0.74	24.81	-5.37	-0.71
0.78	25.55	-3.39	-2.99
0.82	25.03	1.5	-3.6
0.86	27.06	2	-8.7
0.9	26.03	2.71	-5.18
0.94	27.56	0.73	-5.1
0.98	29.07	2.88	-3.87
1.02	23.98	-5.09	-2.6
1.06	25.06	-4.3	-0.27
1.1	26	-2.41	6.81
1.14	27.42	-1.35	6.13
1.18	25.21	-0.71	6.06
1.22	24.51	0	4.01
1.26	21.91	-3.2	4.97
1.3	24.46	-2.67	5.82
1.34	27.05	-0.9	6.57
1.38	26.84	-2.61	5.74
1.42	25.91	-4.11	3.86
1.46	24.57	-2.17	1.31
1.5	19.47	2.37	1.35
1.54	20.31	2.94	-1.24
1.58	21.44	-2.67	-2.99
1.62	22.27	-3.47	-2.51
1.66	21.97	-4.19	-2.8
1.7	22.19	-2.73	-4.06
1.74	24.69	-2.59	-3.26
1.78	25.66	-3.1	-1.11
1.82	22.29	1.11	-1.14
1.86	21.86	1.08	-0.97
1.9	18.62	3.51	-2.03
1.94	20.15	7	-1.29
1.98	18.42	11.4	-1.33
2.02	16.77	7.81	-2.95
2.06	19.78	4.07	-2.35
2.1	19	4.13	-3.43
2.14	16.83	2.63	-2.65
2.18	18.1	1.43	-3.21
2.22	18.24	-0.49	-2.64
2.26	20.33	2.86	-3.49
2.3	21.87	3.06	-4.81
2.34	24.52	0.21	-2.35
2.38	25.34	-1.6	-4.38
2.42	23.75	-3.08	-4.51
2.46	23.61	-4.27	-2.1
2.5	22.15	-1.03	-3.03
2.54	22.25	-2.5	-2.03
2.58	22.17	-3.17	0.61
2.62	20.94	-4.17	1.33
2.66	19.65	-0.63	0.59
2.7	19.08	1.05	3.43
2.74	21.3	2.67	5.27
2.78	20.59	-1.21	5.15
2.82	20.46	-0.24	3.17
2.86	22.08	-1.41	2.86
2.9	18.78	1.63	-0.56
2.94	20.21	-0.3	1.24
2.98	18.6	2.36	0.67
3.02	19.53	-1.27	2.85
3.06	19.54	-0.12	2.78
3.1	18.04	0.2	1.93
3.14	17.63	-0.95	2.5
3.18	21.67	1.29	4.27
3.22	21.91	1.01	3.77
3.26	23.7	3.51	1.34
3.3	22.68	2.53	1.9
3.34	20.48	1.98	2.4
3.38	18.23	1.23	4.1
3.42	17.96	2.89	1.86
3.46	16.42	2.44	-1.82
3.5	16.46	3.63	-0.51
3.54	17.62	0.96	0.65
3.58	18.28	3.45	2.31
3.62	19.36	2.87	2.28
3.66	17.56	0.47	2.37
3.7	15.85	-1.19	2.61
3.74	15.68	-1.63	2.77
3.78	18.11	-0.21	0.22
3.82	18.87	0.82	-2.62
3.86	20.12	5.4	0.04
3.9	18.79	6.06	0.99
3.94	18.81	4.65	2.08
3.98	18.15	3.8	2.6
4.02	18.12	4.71	3.88
4.06	18.84	2.66	3.82
4.1	18.21	3.09	2.95
4.14	17.76	3.72	2.7
4.18	17.66	0.59	1.25
4.22	17.28	-0.62	2.07
4.26	16.08	-2.44	3.04
4.3	16.46	-2.47	2.96
4.34	14.96	-3.13	4.86
4.38	15.77	-0.56	6.41
4.42	15.12	-0.73	2.9
4.46	14.49	3.67	2.34
4.5	13.14	3.72	3.25
4.54	15.6	2.02	3.48
4.58	15.19	2.11	4.02
4.62	14.98	0.97	3.99
4.66	15.26	2.23	4.04
4.7	18.008	0.65266	1.444
4.74	18.619	0.26241	0.77965
4.78	24.09	-1.6	1.82
4.82	24.12	1.52	0.31
4.86	24.17	-2.44	-0.52
4.9	22.87	-4.94	-3.48
4.94	18.19	-3.87	-3.84
4.98	18	-2.81	-1.47
5.02	17.29	-2.03	-1.59
5.06	17.89	-1.84	-0.23
5.1	18.93	-2.21	1.58
5.14	18.69	-3.98	1.38
5.18	21.2	-4.62	2.16
5.22	18.7	-5.66	4.15
5.26	19.33	-2.7	1.05
5.3	18.4	-2.85	-0.47
5.34	20.24	2.44	-3.23
5.38	21.567	-0.88924	2.9628
5.42	24.03	-0.55	0.33
5.46	24.14	-4.01	2.65
5.5	26.37	-2.88	3.85
5.54	24.61	1.69	3.28
5.58	22.86	0.49	8.25
5.62	20.93	3.83	9.64
5.66	24.65	10.39	4.4
5.7	25.92	11.03	3.48
5.74	26.98	7.62	3.49
5.78	25.84	6.4	1.75
5.82	23.99	2.65	1.62
5.86	24.6	5.77	1.79
5.9	22.12	1.29	1.46
5.94	21.82	2.92	1.19
5.98	19.04	0.62	2.53
6.02	16.31	-2.98	2.49
6.06	17.18	-4.52	1.05
6.1	19.8	-3.81	0.08
6.14	24.8	0.2	0.59
6.18	26.95	-7.01	0.31
6.22	23.41	-7.45	1.06
6.26	21.48	-8.42	2.46
6.3	20.3	-1.82	4.21
6.34	25.06	-0.69	5.16
6.38	25.52	-6.29	5.01
6.42	23.77	-4.1	8.63
6.46	24.38	-7.17	8.52
6.5	22.83	-5.76	7.36
6.54	22.05	-6.49	7.17
6.58	19.75	-8.29	5.18
6.62	22.12	-3.99	8.46
6.66	25.19	-0.06	7.91
6.7	24.11	1.35	8.46
6.74	23.32	2.1	5.86
6.78	20.91	2.1	4.33
6.82	20.43	-1.13	4.39
6.86	22.34	-0.03	6
6.9	22.6	-0.22	5.49
6.94	20.23	0.51	4.65
6.98	21.79	2	3.28
7.02	19.71	-0.41	3.98
7.06	21.44	-1.79	3.28
7.1	23.53	-0.71	4.14
7.14	23.75	-1.65	0.26
7.18	20.2	-0.52	0.58
7.22	21.52	-1.62	-0.88
7.26	19.31	-0.78	-1.41
7.3	18.6	0.65	1.02
7.34	17.92	-0.12	1.25
7.38	18.83	-1.48	2.09
7.42	20.14	-5.16	0.1
7.46	21.53	-0.37	-3.35
7.5	20.6	-1.69	-1.27
7.54	19.31	0.61	-0.74
7.58	18.34	2.87	-1.06
7.62	16.84	3.34	-0.83
7.66	19.2	1.5	-1.8
7.7	18.31	0.84	-2.1
7.74	17.49	0.65	-2.48
7.78	16.08	0.19	-1.21
7.82	14.5	2.78	-4.03
7.86	12.03	4.74	-4.2
7.9	13.34	1.17	-2.17
7.94	14.82	1.34	-0.08
7.98	15.05	-2.19	1.8
8.02	15.58	-2.46	2.57
8.06	16.28	-2.67	1.69
8.1	16.92	-2.52	0.71
8.14	17.6	1.58	-0.23
8.18	17.99	2.64	0.68
8.22	18.45	5.56	-0.04
8.26	17.98	3.98	-1.71
8.3	14.74	4.18	-1.27
8.34	15.99	2.84	-0.41
8.38	15.49	3.92	-1.7
8.42	14.97	2.7	-1
8.46	15.7	-0.58	-1.65
8.5	17.37	0.96	0.37
8.54	18.11	2.81	0.05
8.58	17.31	1.61	1.01
8.62	16.31	3.29	1.34
8.66	14.04	2.43	1.34
8.7	14.38	-2.91	3.05
8.74	11.68	-2.38	8.89
8.78	14.24	-4.39	9.87
8.82	18.08	-1.26	7.16
8.86	20.57	3.8	7.51
8.9	20.53	4.48	8.32
8.94	20.97	5.99	6.67
8.98	18.608	1.5703	2.9649
9.02	18.89	1.2644	1.9276
9.06	19.155	0.93282	0.80832
9.1	19.85	2.68	-9.35
9.14	20.06	5.03	-6.04
9.18	19.95	6.41	-3.53
9.22	19.44	5.39	-2.73
9.26	20.015	-0.74167	-4.9887
9.3	22.17	-6.52	-7.35
9.34	21.56	-4.08	-6.56
9.38	19.77	-6.37	-7.27
9.42	20.02	-4.96	-7.35
9.46	17.17	-2.11	-7.74
9.5	15.58	1.35	-5.16
9.54	19.12	-2.2	-6.28
9.58	16.35	-3.44	-6.62
9.62	18.78	-1.42	-6.16
9.66	17.06	1.89	-6.34
9.7	16	0.99	-7.46
9.74	17.4	3.92	-2.63
9.78	16.47	3.91	-1.57
9.82	15.88	2.95	-0.83
9.86	19.14	2.69	-1.11
9.9	16.15	2.13	-0.02
9.94	16.11	3.21	0.42
9.98	17.22	1.05	0.46
10.02	18.13	-1.66	0.46
10.06	19.09	-1.18	1.55
10.1	20.42	-0.52	1.43
10.14	21.58	-1.56	1.33
10.18	20.47	-0.62	-0.31
10.22	18.98	1.23	1.75
10.26	19.38	-0.26	-0.13
10.3	18.63	0.5	-3.42
10.34	21.7	-0.4	-5.4
10.38	21.51	3.57	-2.87
10.42	22.372	-2.1498	-3.0624
10.46	22.731	-2.4946	-3.4199
10.5	22.62	-5.87	-4.55
10.54	23.25	-4.01	-5.82
10.58	24.89	-4.45	-4.32
10.62	26.3	-3.46	-3.8
10.66	27.07	-3.4	-3.37
10.7	25.05	-5.2	-3.32
10.74	24.08	-4.15	-2.79
10.78	20.52	-3.17	-2.17
10.82	23.55	0.06	-2.29
10.86	24.42	1.25	0.06
10.9	27.71	0.11	-2.55
10.94	25.22	-2.44	-1.05
10.98	26.377	-1.7851	-0.23889
11.02	27.6	-5.19	3.1
11.06	31.64	-5.01	3.74
11.1	28.98	-0.83	0.6
11.14	27.34	-0.74	-0.16
11.18	25.15	-0.48	-0.25
11.22	20.94	-0.46	-0.34
11.26	21	-1	-1.3
11.3	21.33	-0.42	0.17
11.34	19.57	-0.3	0.23
11.38	20.35	1.64	0.23
11.42	17.54	-0.59	1.16
11.46	19.19	0.29	1.66
11.5	18.77	-0.27	2.93
11.54	17.78	-1.27	2.81
11.58	20.18	-1.41	3.12
11.62	22.98	-1.05	2.22
11.66	22.31	-1.36	1.2
11.7	22.03	-6.56	4.6
11.74	22.56	-1.84	4.86
11.78	25	-1.08	7.47
11.82	22.36	-3.02	6.4
11.86	19.68	0.07	4.64
11.9	21.33	-1.76	2.59
11.94	21.38	-3.55	2.9
11.98	22.38	-3.45	3.98
12.02	21.34	-2.11	4.1
12.06	20.57	-1.11	4.14
12.1	23.52	-1.3	4.26
12.14	24.82	0.84	3.56
12.18	23.93	2.34	2.93
12.22	21.95	1.22	1.58
12.26	20.84	3.45	1.59
12.3	22.32	3.63	3.89
12.34	19.9	3.15	4.1
12.38	22.62	4.61	1.72
12.42	20.87	5.03	-0.56
12.46	20.13	4.6	-1.96
12.5	18.42	-0.43	-3.63
12.54	20.5	0.49	-3.49
12.58	17.14	1.78	-6.51
12.62	17.57	-5.37	-5.57
12.66	16.32	-6.66	-5.03
12.7	17.04	-9.86	-2.96
12.74	16.93	-11.17	-2.01
12.78	18.18	-6.6	-3.65
12.82	16.53	-3.43	-5.81
12.86	17.81	-2.03	-3.44
12.9	13.84	-6.09	-3.25
12.94	14.81	-6.74	-4.66
12.98	15.25	-4.19	-3.39
13.02	16.4	-3.33	-2.76
13.06	14.66	-0.91	-2.73
13.1	17.26	-1.32	-2.56
13.14	17.16	-0.62	-3.97
13.18	17.83	-1.96	-3.64
13.22	18.49	2.39	-0.2
13.26	17.34	1.73	2.43
13.3	16.59	2.63	3.1
13.34	17.61	2.07	3.59
13.38	15.06	1.21	5.03
13.42	16.59	5.56	2.9
13.46	18.53	5.03	2.22
13.5	21.03	2.02	1.96
13.54	23.25	3	-1.57
13.58	23.15	-0.11	-4.04
13.62	21.44	-0.45	-3.9
13.66	23.11	0.23	-1.69
13.7	22.03	1.4	0.75
13.74	22.96	0.83	0.93
13.78	19.04	3.14	0.39
13.82	20.81	4.83	0.08
13.86	23.64	2.06	0.91
13.9	23.58	1.7	1.85
13.94	22.41	-0.06	2.33
13.98	27.68	-3.87	1.07
14.02	24.74	-7.71	-2.69
14.06	24.82	-7.15	-3.77
14.1	23.05	-5.56	-2.81
14.14	25.85	-3.55	-3.27
14.18	25.38	-3.66	-3.34
14.22	23.38	0.12	-1.26
14.26	23.79	-0.55	-1.53
14.3	22.91	2.73	-0.73
14.34	22.32	0.5	-3.28
14.38	20.68	-4.4	-2.32
14.42	18.04	-1.41	-2.94
14.46	20.71	-1.63	-2.51
14.5	20.21	-4.87	-1.94
14.54	21.91	-4.55	0.11
14.58	20.45	-3.37	-0.56
14.62	19.1	-3.71	-0.15
14.66	19.36	-6.03	-0.24
14.7	19.38	-4.75	0.33
14.74	19.27	-3.81	2.19
14.78	22.51	-6.97	3.75
14.82	21.64	-7.02	4.33
14.86	17.61	-3.44	7.4
14.9	19.38	-2.58	5.93
14.94	19.93	0.16	1.46
14.98	20.11	2.6	-3.07
15.02	24.41	3.46	-5.92
15.06	20.057	-0.78646	0.74991
15.1	17.18	3.41	-2.03
15.14	19.769	-0.59608	0.0067361
15.18	19.617	-0.54541	-0.34518
15.22	21.15	0.09	0.56
15.26	19.57	-0.77	1.17
15.3	19.24	-3.4	0.15
15.34	19.24	-3.39	-0.73
15.38	20.28	-0.74	-3.17
15.42	19.29	1.25	-0.94
15.46	17.1	-0.28	-0.51
15.5	16.67	-0.83	-0.23
15.54	18.81	-1.9	1.09
15.58	17.55	-4.66	2.25
15.62	21.82	-0.21	0.09
15.66	19.31	3.34	1.35
15.7	19.18	3.09	0.35
15.74	19.73	4.51	0.36
15.78	22.23	2.99	1.35
15.82	21.89	1.81	0.96
15.86	19.68	1	-0.61
15.9	19.22	-0.56	-1.21
15.94	20.26	-1.13	-4.83
15.98	19.44	0	-3.23
16.02	17.65	1.41	-3.37
16.06	19.37	2.66	-1.99
16.1	17.67	1.17	-3.07
16.14	17.17	1.15	-1.93
16.18	20.04	-2.09	-0.66
16.22	18.97	-1.41	-2
16.26	19.7	-0.32	-0.87
16.3	19.51	-1.19	1.61
16.34	23.37	-0.63	3.01
16.38	19.84	-1.53	1.61
16.42	20	-0.66	-1.12
16.46	19.07	3.7	-1.86
16.5	19.19	4.29	0.16
16.54	18.67	4.01	-1.24
16.58	18.51	3.69	-1.91
16.62	18.21	3.12	-2.93
16.66	18.6	3.45	-2.89
16.7	21.47	2.41	0.76
16.74	21.25	2.51	2.72
16.78	22.06	6.59	2.9
16.82	21.21	7.64	-0.92
16.86	21.8	3.52	-2.51
16.9	23.65	2.17	2.74
16.94	25.32	1.2	2.84
16.98	23.53	-0.94	1.49
17.02	22.27	2.78	1.85
17.06	19.18	3.47	-0.18
17.1	19.26	4.87	0.02
17.14	20.4	1.57	0.62
17.18	21.65	2.43	-0.56
17.22	24.52	4.27	1.98
17.26	23.49	4.35	1.19
17.3	22	5.07	2.43
17.34	24.5	4.09	-0.84
17.38	21.14	3.89	2.65
17.42	22.26	2.31	3.72
17.46	21.71	1.28	4.48
17.5	23.41	-0.33	3.13
17.54	23.42	2.05	5.03
17.58	22.67	-0.92	4.8
17.62	21.84	-0.16	7.71
17.66	22.69	0.37	7.17
17.7	22.17	-2.67	6.6
17.74	23.87	-0.33	5.52
17.78	24.5	-2.44	4.99
17.82	22.79	-4.08	4.36
17.86	21.4	-5.92	3.99
17.9	23.31	-8.1	6.45
17.94	22.7	-7.59	5.82
17.98	22.76	-8.56	6.12
18.02	25.78	-7.53	5.5
18.06	26.7	-4.07	1.65
18.1	26.65	-2.55	0.2
18.14	23.83	-1.44	-0.8
18.18	22.98	-0.1	-0.78
18.22	24.93	-1.56	3.51
18.26	22.36	-4.77	5.4
18.3	18.95	-5.78	4.68
18.34	20.12	-4.5	4.98
18.38	22.53	-4.61	5.57
18.42	24.31	-6.63	4.89
18.46	21.68	-5.96	-0.1
18.5	23.1	0.53	-5.19
18.54	22.5	1.25	-4.57
18.58	25.48	1.23	-3.9
18.62	25.6	2.87	-2.79
18.66	21.97	2.14	-1.59
18.7	23.14	0.66	5.55
18.74	21.18	-3.72	4.81
18.78	19.27	-5.72	3.73
18.82	17.51	-4.55	2.08
18.86	21.71	1.43	-1.15
18.9	21.5	2.9	-2.55
18.94	21.62	-1.09	0.76
18.98	21.97	-3.63	0.82
19.02	24.98	-3.66	2.86
19.06	24.09	-0.8	0.8
19.1	23.51	0.03	0.57
19.14	23	-1.88	0.86
19.18	22.24	-2.23	3.43
19.22	22.81	-2.85	1.9
19.26	24.9	0.41	2.89
19.3	24.59	-2.26	1.13
19.34	24.44	-2.41	1.57
19.38	24.81	-1.6	1.44
19.42	24.9	-1.5	0.69
19.46	25.94	1.83	1.46
19.5	25.84	-1.49	-0.97
19.54	23.7	-2.06	1.13
19.58	24.31	0.52	3.72
19.62	22.5	1.53	2.64
19.66	21.17	3.25	2.41
19.7	22.19	3.21	2.03
19.74	22.35	2.69	0.16
19.78	23.32	2.96	-1.12
19.82	22.35	1.2	-0.87
19.86	21.86	-0.43	-1.88
19.9	26.57	-3.18	-3.51
19.94	29.27	0.55	-4.59
19.98	29.36	0.9	-4.09
20.02	30.71	1.05	-2.74
20.06	31.58	-0.53	-3.7
20.1	28.24	-3.29	-2.54
20.14	25.35	-3.1	-1.19
20.18	21.24	0.38	1.58
20.22	25.76	0	3.19
20.26	27.28	-3.14	3.66
20.3	25.92	-7.28	2.09
20.34	25.82	-4.61	1.77
20.38	23.38	0.84	3.51
20.42	20.14	-3.68	7.15
20.46	19.63	-7.09	9.6
20.5	19.97	-8.33	6.58
20.54	17.59	-5.43	5.29
20.58	18.91	-4.05	4.13
20.62	18.79	-2.44	2.65
20.66	18.69	-4.72	1.99
20.7	19.09	-4.02	2.72
20.74	22.76	-2.16	4.39
20.78	21.56	-2.06	3.06
20.82	21.15	-2.41	3.04
20.86	22.28	-1.38	2.53
20.9	24.32	-1.05	3.06
20.94	23.08	-1.8	2.6
20.98	23.49	2.31	2.91
21.02	20.05	2.32	2.66
21.06	20.13	4.77	2.57
21.1	19.49	5.86	2.19
21.14	21.32	2.29	3.13
21.18	20.49	0.63	2.37
21.22	19.53	1.05	2.08
21.26	18.3	-0.57	0.49
21.3	18.22	1.41	1.75
21.34	18.31	3.52	6.99
21.38	18.28	1.96	7.25
21.42	20.3	-3.01	7.11
21.46	23.31	-2.91	5.33
21.5	21.62	-2.61	5.43
21.54	22.88	-2.1	5
21.58	21.5	-4.81	2.85
21.62	23.38	-1.37	2.76
21.66	22.1	0.57	0.31
21.7	23.67	2.38	-0.32
21.74	21.23	-0.84	-3.49
21.78	21.93	1.06	-3.93
21.82	23.07	-0.42	-3.66
21.86	21.5	5.57	-1.21
21.9	20.87	3.82	-0.9
21.94	17.26	2.13	-1.8
21.98	20.91	-0.58	-0.21
22.02	20.79	-1.3	-1.21
22.06	23.79	-1.85	-1.74
22.1	21.41	-4.55	-3.05
22.14	20.22	-3.78	-1.01
22.18	20.17	-1.33	-0.51
22.22	21.935	-4.3368	3.0672
22.26	22.324	-4.7874	3.8456
22.3	25.49	-10.41	8.4
22.34	23.36	-11.03	7.78
22.38	22.58	-9.02	5.99
22.42	17.64	-4.4	9.48
22.46	21.2	-1.34	9.11
22.5	26.07	0.19	5.1
22.54	26.16	-1.98	3.53
22.58	26.37	-3.7	4.34
22.62	28.78	0.9	1.63
22.66	25.28	1.44	1.55
22.7	20.06	0.49	1.29
22.74	22.46	-0.13	5.3
22.78	18.96	-3.2	4.61
22.82	20.67	-1.74	3.63
22.86	21.04	-3.36	7.55
22.9	19.5	0.77	3.36
22.94	22.97	1.98	4.04
22.98	22.7	2.84	1.72
23.02	20.34	-4.65	6.98
23.06	21.63	-2.52	5.88
23.1	23.52	1.46	9.7
23.14	22.02	3.59	6.15
23.18	23.07	2.25	4.79
23.22	18.69	3.54	3.58
23.26	19.02	5.97	1.99
23.3	16.75	5.29	1.04
23.34	14.64	7.39	1.92
23.38	18.83	5.25	2.4
23.42	20	5.37	1.79
23.46	18.97	6.84	1.99
23.5	23.95	5.25	4.77
23.54	24.66	2.69	3.04
23.58	22.45	-3.09	-2.38
23.62	23.18	-4.22	-4.25
23.66	24.23	-4.57	-2.44
23.7	23.7	-3.11	-2.71
23.74	24	-1.61	-2.85
23.78	23.25	-0.88	-3.04
23.82	22.33	-2.18	-2.28
23.86	21.92	-2.79	-3.03
23.9	21.33	-2.7	-4.13
23.94	22.02	-2.73	-5.38
23.98	22.88	-2	-6.24
24.02	20.89	-1.5	-5.89
24.06	22.12	-2.88	-5.57
24.1	21.96	-3.6	-6.22
24.14	22.2	-5.04	-5.07
24.18	22.53	-5.13	-0.9
24.22	19.88	-4.57	3.38
24.26	17.79	-4.75	4.45
24.3	17.26	-2.32	3.22
24.34	20.14	-4.96	2.1
24.38	19.82	-4.4	2.85
24.42	18.72	-1.94	2.55
24.46	21.22	-5	1.99
24.5	20.75	-2.92	-0.66
24.54	22.71	-2.79	-0.88
24.58	19.14	-0.75	0.4
24.62	20.12	-2.58	0.62
24.66	20.39	-2.52	1.77
24.7	22.74	-4.16	1.54
24.74	22.25	-8.34	1.02
24.78	21.2	-6.8	1.92
24.82	17.25	-4.9	2.45
24.86	17.73	-2.49	3.15
24.9	18.79	-1.94	2.02
24.94	22.09	-5.57	0.76
24.98	18.92	-4.46	3.77
25.02	18.51	-6.47	3.04
25.06	15.03	-4.9	5.92
25.1	15.47	-0.8	2.22
25.14	16.42	-2.15	-1.68
25.18	16.78	0.78	-3.39
25.22	18.04	2.1	-3.96
25.26	16.27	3.69	-2.83
25.3	18.2	3.17	-3.52
25.34	15.3	6.22	-2.49
25.38	10.83	5.44	-0.61
25.42	14.9	7.21	-0.36
25.46	16.61	5.31	0.71
25.5	20.48	6	1.69
25.54	23.98	6.83	4.1
25.58	25.16	5.18	4.86
25.62	27.31	3.84	5.77
25.66	24.41	3.27	7.2
25.7	24.53	3.58	8.55
25.74	23.53	1.78	7.82
25.78	24.82	0.99	5.24
25.82	29.01	1.94	8.17
25.86	26.676	-0.45187	5.7618
25.9	26.286	-1.1419	5.2032
25.94	25.776	-1.8089	4.5503
25.98	27.13	-8.56	6.41
26.02	26.09	-5.66	3.91
26.06	23.55	-2.44	-0.03
26.1	24.11	-1.57	-1.89
26.14	22.411	-4.562	0.56702
26.18	17.9	-6.45	-5.54
26.22	21.06	-3.73	0.55
26.26	22.38	-6.51	-1.58
26.3	21.03	-5.95	-2.88
26.34	20.2	-5.92	-1.65
26.38	19.92	-5.6	-3.39
26.42	20.39	-0.5	1.8
26.46	22.03	-5.6	-0.92
26.5	21.03	-4.46	-3.76
26.54	22.5	-5.89	-6.19
26.58	25.22	-3.73	-2.79
26.62	26.17	-4.43	-2.12
26.66	29.78	-0.88	-0.78
26.7	31.13	1.74	0
26.74	28.92	0.64	0.39
26.78	26.72	3.31	1.79
26.82	22.86	3.36	0.88
26.86	22.65	0.65	-0.81
26.9	22.29	0.64	-0.51
26.94	21.75	3.52	-0.33
26.98	19.18	4.96	-1.26
27.02	21.27	4.51	-3.94
27.06	19.92	3.84	-2.12
27.1	22.85	0.55	-1.88
27.14	21.6	1.64	-3.35
27.18	20.23	0.43	-3.87
27.22	19.47	2.04	-2.73
27.26	17.96	2.04	-0.27
27.3	17.18	2.82	-2.03
27.34	20.27	-0.52	-1.04
27.38	22.88	-5.21	-0.97
27.42	30	-7.21	1.25
27.46	27.39	-5.63	0.79
27.5	27.45	-5.2	1.2
27.54	27.04	-3.57	4.64
27.58	26.98	-5.03	4.39
27.62	26.45	-9.59	2.83
27.66	28.84	-6.99	4.29
27.7	29.78	-8.91	7.78
27.74	25.9	-9.69	4.66
27.78	26.45	-5.22	7.46
27.82	27.85	-5.99	6.89
27.86	27.86	-10.06	5.01
27.9	27.92	-7.24	5.79
27.94	28.53	-3.67	7.37
27.98	25.49	-3.73	8.23
28.02	26.59	-5.02	3.73
28.06	26.28	-4.37	2.43
28.1	24.64	-7.38	-0.35
28.14	22.12	-7.91	0.73
28.18	26.08	-6.99	3.86
28.22	27.87	-5.19	5.36
28.26	29.06	-3.72	4.19
28.3	26.15	-1.44	6.92
28.34	23.87	4.55	7.47
28.38	22.35	3.59	7.29
28.42	21.18	1.67	9.31
28.46	24.53	2.66	11.67
28.5	22.6	3.5813	7.6521
28.54	22.344	3.8768	7.3411
28.58	22.115	3.9968	6.9038
28.62	18.54	11.68	6.01
28.66	16.31	9.17	8.49
28.7	20.33	3.87	8.35
28.74	18.01	2.9	7.12
28.78	22.35	-1.05	2.45
28.82	26.51	-0.74	-2.22
28.86	25.27	-3.7	-3.81
28.9	23.73	-8.42	-3.71
28.94	23.45	-9.75	-3.17
28.98	22.32	-10.43	-2.07
29.02	20.59	-7.54	-4.74
29.06	18.92	-6.95	-2.52
29.1	18.89	-7.01	-3.94
29.14	19.23	-5.54	-2.22
29.18	18.42	-4.57	-2.29
29.22	16.61	-1.31	-4.58
29.26	16.81	-3.67	-3.54
29.3	19.03	-3.7	-1.43
29.34	21.69	-3.11	-0.91
29.38	25.8	-2.59	2.03
29.42	23.23	-2.19	4.56
29.46	21.81	-1.88	1.74
29.5	20.41	-0.17	-0.09
29.54	19.98	-0.79	-1.91
29.58	18.79	-1.24	-0.53
29.62	19.1	-3.33	-3.96
29.66	16.29	-1.13	-3.16
29.7	20.3	-0.51	-0.22
29.74	20.83	-6.01	-2.61
29.78	21.09	-5.83	-4.6
29.82	22.81	-6.55	-3.64
29.86	24.17	-8.1	-2.45
29.9	27.5	-4.46	-0.25
29.94	29.17	-2.57	0.04
29.98	28.62	-3.99	-0.75
30.02	28.71	-4.99	1.91
30.06	25.95	-4.7	3.35
30.1	27.59	-6.06	3.59
30.14	27.56	-5.84	2.37
30.18	25.9	-2.76	-0.9
30.22	23.5	1.52	-1.73
30.26	24.36	2.85	-1.92
30.3	24.84	-1.97	0.66
30.34	26.23	-4.9	1.18
30.38	27.86	1.03	2.33
30.42	24.74	-1.94	6.48
30.46	26	-0.43	4.42
30.5	24.61	-0.71	3.03
30.54	23.36	1.85	1.03
30.58	27.04	7.17	-0.43
30.62	26.22	4.94	-2.23
30.66	27.84	2.12	-4.38
30.7	28.53	1.85	-4.72
30.74	28.06	1.75	-3.81
30.78	27.8	2.17	-3.91
30.82	28.8	1.46	-3.17
30.86	28.09	1.86	-3.45
30.9	27.74	1.5	-3.98
30.94	27.58	0.61	-3.93
30.98	27.08	1.32	-4.42
31.02	25.91	2.95	-4.96
31.06	25.58	2.95	-4.36
31.1	25.72	3.33	-3.37
31.14	26.25	4.57	-4.02
31.18	24.51	4.57	-4.29
31.22	24.7	4.41	-3.04
31.26	23.88	3.57	-4.16
31.3	24.99	1.96	-1.79
31.34	24.47	1.94	0.22
31.38	22.45	-0.8	-0.44
31.42	24.61	-0.57	-2.17
31.46	26.94	2.1	-4.22
31.5	28.39	1.74	-2.2
31.54	28.26	1.9	-3.45
31.58	25.26	2.34	-3.56
31.62	25.51	4.29	-4.42
31.66	24.98	2.98	-5
31.7	27.56	2.31	-0.41
31.74	28.03	3.88	0.91
31.78	26.88	2.75	-2.06
31.82	28.15	0.67	-3.98
31.86	27.17	1.03	-3.67
31.9	24.46	-1.79	-3.34
31.94	23.2	-0.01	-3.11
31.98	20.53	0	-3.57
32.02	23.42	-1.9	-4.42
32.06	26.25	0.05	-3.53
32.1	28.09	2.45	-1.49
32.14	27.11	1.61	0.71
32.18	24.13	5.01	-1.69
32.22	23.26	3.5	-3.99
32.26	21.82	-2.05	-1.94
32.3	21.74	0.03	-2.03
32.34	18.66	2.32	-2.84
32.38	19.06	3.54	-0.94
32.42	20.16	2.27	-1.68
32.46	20.18	4.97	-1.68
32.5	17.173	-1.711	-0.84405
32.54	18.83	-7.54	0.64
32.58	14.21	-4.66	2.23
32.62	15.88	-6.54	1.49
32.66	13.1	-4.87	-2.28
32.7	15.41	-4.61	-3.36
32.74	14.34	-4.39	-6.07
32.78	17.78	-0.49	-4.03
32.82	17.72	-4.46	-1.04
32.86	22.35	-2.03	-2.69
32.9	20.89	2	-5.41
32.94	23.2	2.72	-5.63
32.98	26.16	3.19	-7.3
33.02	26.32	-1.08	-6.69
33.06	24.75	-2.88	-5.54
33.1	25.4	-4.43	-3.46
33.14	24.23	-3.47	-7.25
33.18	19.98	3.8	-6.97
33.22	20.09	2.93	-4.8
33.26	24.5	1.48	-2.44
33.3	23.79	1.12	-1.62
33.34	22.97	-0.62	-1.35
33.38	24.49	-1.72	-0.7
33.42	25.16	-0.77	-0.05
33.46	24.46	-2.17	0.14
33.5	24.21	-0.9	1.73
33.54	23.67	4.12	1.75
33.58	20.54	4.78	1.17
33.62	20.58	2.68	0.46
33.66	20.19	4.6	0.29
33.7	21.38	5.5	1.57
33.74	24.28	3.41	-0.91
33.78	24.96	4.95	0.75
33.82	23.8	6.8	0.91
33.86	22.53	5.44	1.2
33.9	20.53	2.75	1.89
33.94	21.03	2.49	2.85
33.98	23.29	0.95	3.32
34.02	22	2.67	6.13
34.06	22.94	-3.24	5.99
34.1	21.23	-5.41	1.64
34.14	18.95	-2.38	6.1
34.18	20.86	1.12	5.97
34.22	22.7	0.46	6.36
34.26	24.83	4.68	8.61
34.3	27.36	2.22	7.5
34.34	28.91	-2.59	8.43
34.38	26.15	0.86	6.15
34.42	26.39	3.41	8.96
34.46	22.61	0.94	6.46
34.5	26.012	0.0067635	7.4982
34.54	31.07	4.04	8.87
34.58	25.687	-0.93858	7.2034
34.62	25.403	-1.4284	7.0365
34.66	25.043	-1.9058	6.8701
34.7	22.22	-5.98	8.14
34.74	22.5	-3.41	8.26
34.78	23.05	-3.27	7.58
34.82	23.47	-4.94	5.83
34.86	23.2	-2.91	4.87
34.9	22.6	-2.82	3.22
34.94	21.99	-1.68	5.01
34.98	19.06	-5.15	6.44
35.02	16.37	-4.11	7.6
35.06	17.01	-0.19	9.95
35.1	16.07	1.02	8.63
35.14	18.36	-1.85	7.82
35.18	18.84	-6.54	7.86
35.22	18.89	-3.68	8.47
35.26	23.53	-6.5	8.89
35.3	20.18	-0.22	11.81
35.34	21.91	-0.7	10.98
35.38	23.37	-1.82	10.45
35.42	22.98	-2.91	8.18
35.46	22.42	-8.36	7.44
35.5	22.58	-5.72	4.57
35.54	21.18	-6.22	2.31
35.58	22.64	-4.75	0.54
35.62	24.57	-3.26	-4.96
35.66	25.99	-9.85	-3.9
35.7	27.5	-5.27	0.49
35.74	27.8	-0.06	-2.1
35.78	23.39	-0.36	-1.5
35.82	24.68	-0.99	-3.3
35.86	25.79	-1.67	-2.38
35.9	22.69	-4.58	-0.67
35.94	23.17	-4.94	-0.11
35.98	23.84	-2.55	1.15
36.02	25.6	-4.4	1.46
36.06	24.15	-4	1.67
36.1	24.67	-4.04	5.87
36.14	27.43	-0.62	5.06
36.18	24.86	-2.48	5.88
36.22	23.12	-1.53	3.63
36.26	20.04	0.36	4.1
36.3	21.93	2.81	1.19
36.34	18.06	-0.01	3.98
36.38	18.44	0.89	4.99
36.42	17.08	-0.29	7.44
36.46	19.51	3.21	0.32
36.5	19.64	3.71	4.01
36.54	23.73	-0.66	4.99
36.58	21.92	-2.59	1.4
36.62	19.77	-4.81	-0.93
36.66	16.49	-2.58	-1.03
36.7	15.91	-4.99	0.52
36.74	14.94	-4.2	0.87
36.78	16.58	0.29	2.46
36.82	17.84	-0.3	3.45
36.86	16.97	-4.22	4.88
36.9	18.36	-1.42	5.3
36.94	21.47	0.22	4.86
36.98	23.41	1.34	3.99
37.02	23.46	2.96	2.6
37.06	20.27	1.51	0.11
37.1	19.81	-1.19	2.01
37.14	20.31	-0.04	0.41
37.18	17.55	4.76	-1.3
37.22	14.68	2.39	-0.09
37.26	13	0.63	0.16
37.3	11.54	-1.04	-0.1
37.34	11.28	1.2	0.21
37.38	12.67	0.48	-0.61
37.42	13.52	0.35	-0.39
37.46	12.77	0.96	-0.02
37.5	14.28	0.6	0.9
37.54	14.82	1.18	0.08
37.58	18.54	1.3	0.08
37.62	20.02	-1.02	0.93
37.66	19.43	-5.38	2.06
37.7	19.09	-5.27	3.63
37.74	22.344	-3.1929	4.0119
37.78	23.405	-3.626	4.8757
37.82	29.03	-1.58	5.91
37.86	28.91	-6.01	2.49
37.9	27.73	-6.91	2.69
37.94	25.32	-5.37	5.12
37.98	24.87	-2.26	8.62
38.02	22.56	-0.62	12.01
38.06	23.65	-4.73	9.01
38.1	23.75	-0.83	7.6
38.14	25.72	-0.82	5.59
38.18	24.83	1.96	1.5
38.22	20.44	0.77	-0.61
38.26	20.33	3.36	-2.47
38.3	18.1	4.6	-0.45
38.34	20.98	4.95	-1.94
38.38	21.16	4.55	-2.12
38.42	20.9	4.77	0.99
38.46	25.37	1.96	1.37
38.5	26.75	-0.5	3.43
38.54	26.03	-3.5	2.86
38.58	28.84	-4.63	2.34
38.62	32.01	-5.99	1.52
38.66	31.41	-5.02	-0.64
38.7	27.26	-7.11	-1.84
38.74	24.35	-10.15	-1.83
38.78	26.72	-6.68	1.16
38.82	29.43	-8.03	3.55
38.86	26.21	-10	6.09
38.9	25.86	-4.58	7.81
38.94	23.64	-1.84	3.46
38.98	24.01	-0.01	3.82
39.02	20.59	-0.14	3.21
39.06	18.61	1.16	5.7
39.1	16.96	3.68	4.24
39.14	16.93	7.7	3.01
39.18	20.559	3.5813	5.6163
39.22	20.397	4.2823	5.6395
39.26	22.7	-2.56	4.57
39.3	20.97	4.01	4.89
39.34	21.33	3.21	5.03
39.38	20.94	7.45	3.65
39.42	19.33	7.23	4.05
39.46	22.05	6.12	5.28
39.5	21.62	4.98	8.22
39.54	19.57	1.9	6.36
39.58	19.51	-3.17	2.57
39.62	18.95	-0.88	2.83
39.66	18.58	-4.51	2.69
39.7	21.04	-4.49	-1.03
39.74	21	-2.8	-1.97
39.78	23.29	-3.58	-3.19
39.82	19.79	-1.47	-4.79
39.86	20.04	-0.21	-2.99
39.9	16.97	1.72	-2.09
39.94	19.23	1.2	-2.19
39.98	21.17	4.9	2.88
40.02	18.73	1.7	3.56
40.06	16.84	0.83	2.1
40.1	16.7	1.78	0.74
40.14	18.83	3	-0.18
40.18	20.54	5.93	-2.29
40.22	21.57	1.88	-5.46
40.26	20.04	1.68	-5.78
40.3	20.45	-1.75	-5.6
40.34	18.13	-2.76	-7.77
40.38	19.03	0.43	-7.07
40.42	18.1	2.87	-6.46
40.46	18.54	3.22	-6.8
40.5	19.33	0.87	-6.95
40.54	16.65	2.84	-7.17
40.58	17.16	3.57	-5.57
40.62	18.25	2.94	-3.46
40.66	19.59	3	-1.49
40.7	22.33	9.35	2.81
40.74	21.24	6.85	1.08
40.78	19.33	7.67	2.09
40.82	20.58	6.05	3.39
40.86	18.4	4.34	5.15
40.9	17.75	4.57	5.6
40.94	18.54	5.66	6.47
40.98	18.23	2.01	5.59
41.02	16.42	3.4	6.66
41.06	16.71	1.1	7.44
41.1	21.9	-1.69	1.89
41.14	21.64	-2.1	1.49
41.18	18.81	-1	0.81
41.22	18.13	3.48	-0.88
41.26	18.54	3.34	4.3
41.3	18.655	2.437	2.0571
41.34	16.73	3.78	3.91
41.38	18.799	3.4414	1.6089
41.42	21.21	7.7	-1.28
41.46	19.76	3.86	5.6
41.5	21.69	6.32	-0.53
41.54	21.78	4.99	2.6
41.58	19.86	2.76	-1.7
41.62	18.35	5.74	0.52
41.66	21.52	3.51	6.29
41.7	23.26	4.42	6.98
41.74	24.14	6.47	4.88
41.78	23.29	6.73	2.96
41.82	29.88	4.98	6.73
41.86	30.58	2.02	7.21
41.9	32.91	-5.73	5.46
41.94	30.76	-7.08	4.75
41.98	30.35	-8.94	3.68
42.02	27.33	-7.93	3.27
42.06	25.57	-9.06	2.97
42.1	26.55	-7.71	2.23
42.14	24.72	-6.52	1.78
42.18	21.91	-5.78	2.22
42.22	21.87	-6.01	1.8
42.26	17.16	-2.99	5.49
42.3	18.44	-0.8	5.27
42.34	16.89	0.9	4.55
42.38	16.04	2.13	3.51
42.42	16.15	-0.39	-0.97
42.46	16.81	-1.21	-3.46
42.5	14.97	1.04	-4.44
42.54	12.72	0.16	-1.85
42.58	14.54	2.56	-0.96
42.62	19.9	8.08	-0.75
42.66	20.18	8.63	-1.89
42.7	23.65	3.61	-3.57
42.74	22.72	2.6	-6.71
42.78	21.86	4.03	-7.29
42.82	18.83	3.34	-10.14
42.86	20.6	-0.09	-3.9
42.9	24.07	0.87	-0.76
42.94	23	0.61	0.95
42.98	20.3	1.19	-2.09
43.02	17.71	-2.36	-6.39
43.06	16.58	-5.88	-6.07
43.1	17.94	-6.45	-3.72
43.14	17.94	-4.93	-3.15
43.18	18.95	-2.18	-0.4
43.22	16.55	-4.48	-2.31
43.26	17.11	-3.27	-3.12
43.3	17.91	-4.76	-3.23
43.34	18.37	-3.4	-2.84
43.38	17.44	-4.26	-1.38
43.42	16.14	-6.22	0.29
43.46	15.61	-4.58	0.39
43.5	15.96	-2.29	-0.64
43.54	12.83	-3.26	-0.39
43.58	14.6	-0.18	2.69
43.62	16.23	0.14	3.66
43.66	16.18	1.12	4.3
43.7	19.29	-1.98	2.79
43.74	18.92	-3.87	2.31
43.78	16.67	-3.32	3.77
43.82	17.51	-4.25	5.15
43.86	16.67	-2.34	2.29
43.9	16.43	-0.56	-0.78
43.94	16.35	-0.94	-0.83
43.98	16	-1.2	1.67
44.02	20.94	2.89	3.22
44.06	19.39	3.23	2.77
44.1	18.53	1.04	3.56
44.14	19.49	2.09	3.19
44.18	22.62	4.19	2.16
44.22	23	4.72	2.83
44.26	22.82	4.13	2.55
44.3	21.57	3.42	0.96
44.34	21.56	3.73	-2.12
44.38	23.55	3.1	1.39
44.42	24.51	0.44	2.47
44.46	23.55	1.02	2.43
44.5	21.83	2.72	3.12
44.54	20.27	3.98	2.1
44.58	20.3	3.16	-2.1
44.62	18.58	5.18	-1.09
44.66	21.05	4.41	-0.29
44.7	21.25	3.1	-1.03
44.74	24.34	6.09	2.02
44.78	27.28	8.7	4.01
44.82	27.04	5.29	4.73
44.86	27.3	4.2	3.58
44.9	27.22	4.8	1.96
44.94	25.26	2.92	4.59
44.98	25.12	5.77	2.91
45.02	24.75	4	5.5
45.06	24	3.31	8.05
45.1	27.18	0.15	8.07
45.14	27.698	-2.2462	5.2016
45.18	27.96	-3.6706	5.1268
45.22	28.158	-5.0174	5.0357
45.26	28.283	-6.2398	4.9437
45.3	28.325	-7.2908	4.8661
45.34	25.37	-12.73	3.18
45.38	27.89	-11.02	3.3
45.42	29.14	-12.19	3.39
45.46	27.98	-11.31	3.72
45.5	28.13	-6.81	3.88
45.54	27.51	-6.7	4.87
45.58	26.85	-2.26	9.7
45.62	25.25	-2.96	9.88
45.66	22.61	1.97	9.14
45.7	21.42	6.06	7.26
45.74	19.41	6.21	7.56
45.78	18.31	4.27	9.92
45.82	24.581	2.1445	4.055
45.86	24.711	2.0122	2.7352
45.9	25.99	5.59	-0.85
45.94	30.53	3.51	-2.49
45.98	29.59	-0.68	-2.06
46.02	28.94	0.64	0.81
46.06	25.71	-2.84	-0.71
46.1	22.44	-6.21	-5.31
46.14	21.38	-1.9	-7.61
46.18	23.04	2.25	-8.99
46.22	25.22	0.16	-8.62
46.26	24.67	-0.63	-6.83
46.3	24.57	2.49	-3.83
46.34	23.23	1.9	-3.29
46.38	23.26	0.41	-6.45
46.42	23.91	-3.02	-8.54
46.46	20.2	-2.94	-9.17
46.5	23.38	-4.09	-4.56
46.54	21.06	-4.04	-0.23
46.58	22.378	1.6277	-3.0056
46.62	22.112	1.7279	-2.2284
46.66	24.68	6.88	-1.27
46.7	24.06	5.88	-2.23
46.74	23.55	4.95	-0.24
46.78	21.02	5.62	-0.68
46.82	21.2	3.34	1.07
46.86	19.75	0.14	2
46.9	18.75	-2.95	2.43
46.94	21.49	-6.59	3.03
46.98	25.93	-9.1	2.6
47.02	28.04	-6.38	4.3
47.06	26.81	-1.24	-0.32
47.1	25.28	-4.53	0.69
47.14	25.98	-6	1.47
47.18	26.84	-7.03	1.9
47.22	25.99	-6.69	1.81
47.26	26.86	-5.92	3.72
47.3	25.06	-6.65	3.63
47.34	24.9	-8.32	4.85
47.38	22.82	-10.29	0.45
47.42	21.43	-6.57	3.3
47.46	20.5	-6.6	2.43
47.5	20.34	-5.14	1.28
47.54	18.98	-7.06	1.34
47.58	18.34	-3.2	1.87
47.62	20.1	-0.49	1.83
47.66	20.56	1.37	-0.15
47.7	25.02	-0.55	2.47
47.74	23.18	-3.07	8.73
47.78	20.86	-5.84	8.26
47.82	22.5	-1.38	5.59
47.86	22.29	3.83	2.78
47.9	23.35	6.82	-0.94
47.94	21.38	7.97	-5.72
47.98	20.49	4.22	-8.67
48.02	19.55	4.65	-6.05
48.06	20.59	5.22	-5.76
48.1	20.39	7.55	-6.11
48.14	17.68	4.94	-7.01
48.18	17.28	8.17	-3.98
48.22	18.24	6.62	-4.9
48.26	17.98	7.87	-4.62
48.3	15.61	10.38	-2.57
48.34	18.01	10.22	1.13
48.38	15.59	7.62	1.2
48.42	17.45	9.66	0.25
48.46	21.4	9.74	-1.3
48.5	23.84	5.8	-0.04
48.54	26.1	5.41	0.71
48.58	27.07	8.53	0.34
48.62	26.69	6.66	-1.95
48.66	28.56	3.19	-3.04
48.7	26.37	3.31	-2.83
48.74	25.02	2.89	-2.29
48.78	20.91	3.34	-1.95
48.82	22.75	0.2	2.98
48.86	23.88	-1.3	0.16
48.9	22.29	0.19	1.09
48.94	20.9	-1.87	0.14
48.98	20.34	-0.85	-0.68
49.02	18.29	-0.33	-0.68
49.06	17.49	0.48	1.99
49.1	18.66	1.02	3.75
49.14	17.72	-1.15	4.55
49.18	17.37	-0.54	5.41
49.22	20.09	-2.04	4.3
49.26	19.57	-3.42	3.34
49.3	21.17	-2.81	2.36
49.34	22.18	-5.73	1.72
49.38	23.3	-4.68	1.23
49.42	22.67	-5.96	2.16
49.46	24.14	-5.9	4.01
49.5	23.66	-9.9	7.38
49.54	24.52	-10.05	7.82
49.58	22.89	-3.49	12.2
49.62	24.85	-1.47	12.37
49.66	19.33	1.08	11.47
49.7	21.86	1.15	10.57
49.74	21.77	3.44	10.4
49.78	21.17	4.93	8.39
49.82	22.74	2.39	5.74
49.86	22.14	1.67	2.04
49.9	21.25	-1.97	-0.63
49.94	21.69	-2.63	-0.7
49.98	20.29	-0.19	0.98
50.02	16.18	3.2	3.09
50.06	16.05	6.44	1.3
50.1	17.19	3.96	0.9
50.14	16.97	2.82	-1.16
50.18	16	0.83	-1.88
50.22	15.57	-1.72	-1.74
50.26	16.79	-1.24	-0.44
50.3	15.99	-0.26	-0.46
50.34	16.03	-0.34	-0.29
50.38	18.52	-0.52	0.26
50.42	20.88	-1.42	1.94
50.46	20.78	-5.4	1.64
50.5	20.29	-6.45	0.32
50.54	18.99	-0.98	-0.89
50.58	18.77	1.4	-1.78
50.62	18.12	0.03	-1.24
50.66	20.29	1.21	-0.62
50.7	19.24	3.04	-0.59
50.74	19.59	4.83	0
50.78	19.66	3.83	1.67
50.82	19.17	2.96	1.58
50.86	17.44	3.39	1.49
50.9	17.69	3.58	3.25
50.94	14.32	1.81	1.51
50.98	16.05	0.61	0.77
51.02	17.03	1.94	-0.51
51.06	23.23	4.08	0.6
51.1	23.15	1.7	-0.2
51.14	21.5	1.99	-2.96
51.18	20.59	0.13	-1.5
51.22	22.76	-0.47	-0.39
51.26	21.11	-1.03	-0.47
51.3	20.16	-0.52	-3.11
51.34	19.87	-2.19	-1.33
51.38	20.51	-2.22	-1.45
51.42	20.83	-3.67	-2.13
51.46	19.1	-1.68	-2.75
51.5	17.55	-3.93	-0.64
51.54	17.17	-5.73	-1.06
51.58	18.04	-3.61	-0.94
51.62	22.06	0.64	-1.49
51.66	21.47	0.93	-2.63
51.7	18.81	1.62	-0.65
51.74	21.23	2.9	0.98
51.78	19.52	6.43	1.93
51.82	18.76	5.58	1.83
51.86	19.48	2.64	0.49
51.9	19.9	-2.07	-1.18
51.94	19.92	-4.72	1.02
51.98	19.07	-2.68	0.54
52.02	19.95	-1.72	1.96
52.06	20.97	-3.56	3.99
52.1	18.79	-7.36	2.89
52.14	23.64	-3.84	-0.18
52.18	22.79	-2.81	-1.35
52.22	20.39	-0.36	-1.21
52.26	19.73	-2.45	-1.14
52.3	18.16	0.94	-0.35
52.34	19.46	2.11	-1.06
52.38	18.93	2.91	-0.29
52.42	20.27	0.17	0.46
52.46	19.36	0.11	-1.56
52.5	19.92	-0.78	-1.35
52.54	20.77	-1.15	1.08
52.58	18.87	-0.22	0.46
52.62	15.63	-1.79	5.04
52.66	18.01	0.29	5.15
52.7	22.06	1.81	3.45
52.74	18.22	-0.71	4.93
52.78	21.73	0.16	5.91
52.82	19.84	0.54	4.89
52.86	18.08	-0.09	7.35
52.9	18.73	-1.95	8.67
52.94	21.56	-0.51	2.87
52.98	23.17	5.79	0.56
53.02	22.83	3.91	4.73
53.06	22.65	2.07	4.19
53.1	23.2	1.99	4.96
53.14	26.72	2.6	3.86
53.18	25.47	7.29	1.61
53.22	25.34	1.12	1.51
53.26	25.78	-3.14	-0.85
53.3	25.56	-0.81	-1.88
53.34	27.42	-1.4	-4.23
53.38	25.99	-1.42	0.03
53.42	27.77	1.85	1.92
53.46	25.34	2.46	1.67
53.5	25.6	0.65	4.16
53.54	21.59	-4.29	3.11
53.58	19.55	-6.07	0.88
53.62	19.42	0.72	1.79
53.66	20.75	3.47	3.84
53.7	20.75	2.94	3.88
53.74	22.56	2.32	3.52
53.78	22.04	1.3	3.41
53.82	23.2	1.09	2.34
53.86	20.31	-2.14	1.08
53.9	19.16	-0.8	1.67
53.94	18.75	-0.8	-0.31
53.98	20.39	0.61	0.89
54.02	22.47	1.8	1.23
54.06	23.83	5.76	1.73
54.1	25.04	7.2	3.81
54.14	26.36	4.04	3.13
54.18	23.46	4.01	6.82
54.22	24.52	6.94	0.97
54.26	22.66	2.09	-2.29
54.3	22.42	6.29	1.16
54.34	21.62	1.15	2.02
54.38	21.71	2.9	3.84
54.42	21.88	0.61	3.92
54.46	24.57	-5.28	4.14
54.5	24.73	-3.94	5.49
54.54	24.54	-1.46	3.64
54.58	20.91	-4.43	5.59
54.62	22.06	-6.52	2.82
54.66	22.798	-5.1598	3.8664
54.7	22.12	-6.45	1.36
54.74	24.05	-4.52	2.9
54.78	23.93	-4.36	3.15
54.82	24.5	-5.07	7.72
54.86	21.49	-6.86	6.98
54.9	23.18	-6.92	5.01
54.94	21.15	-7.77	3.07
54.98	19.8	-5.84	1.5
55.02	19.74	-3.89	0.31
55.06	20.12	-1.26	2.2
55.1	25.16	-3.67	7.02
55.14	21.27	-2.85	4.68
55.18	21.84	-2.32	1.6
55.22	21.806	-0.35292	-0.029783
55.26	21.5	1.84	-6.05
55.3	22.29	3.05	-2.58
55.34	22.49	3.61	-2.92
55.38	23.72	3.16	-2.41
55.42	25.57	1.79	-1.45
55.46	22.1	4.87	-0.73
55.5	22.66	5.81	-1.11
55.54	22.61	4.21	-2.32
55.58	21.83	5.65	-1.84
55.62	25.1	3.01	-3.33
55.66	25.19	6.76	0.66
55.7	23.99	4.8	0.98
55.74	20.75	3.69	-0.91
55.78	18.6	4.9	0.55
55.82	22.52	3.92	-1.13
55.86	21.98	2.69	-3.5
55.9	21.37	0.05	-4.23
55.94	21.36	-0.27	-4.04
55.98	19.36	3.07	-0.75
56.02	19.41	6.39	-0.61
56.06	22.28	3.04	-2.11
56.1	20.01	3.38	-3.12
56.14	22.96	-0.16	-3.34
56.18	23.56	0.39	-3.58
56.22	24.02	0.89	-5.48
56.26	24.87	0.52	-5.34
56.3	25.38	0.9	-5.81
56.34	27	1.31	-6.13
56.38	28.21	1.32	-5.59
56.42	27.71	0.46	-6.7
56.46	27.4	2.42	-6.2
56.5	25.93	0.99	-4.59
56.54	28.21	-0.32	-4.1
56.58	26.42	-0.34	-4.08
56.62	26.83	1.26	-2.38
56.66	28.15	-2.37	-0.12
56.7	29.15	-1.38	0.05
56.74	25.04	-5.92	-0.63
56.78	29.22	-7	0.87
56.82	31.13	-4.71	5.29
56.86	27.57	-10.68	3.93
56.9	25.54	-4.09	1.14
56.94	25.386	-4.2871	3.2573
56.98	24.716	-3.9484	3.5511
57.02	24.037	-3.5389	3.7985
57.06	23.368	-3.0756	4.0073
57.1	22.726	-2.576	4.1853
57.14	22.131	-2.0573	4.3401
57.18	20.36	-1.61	3.02
57.22	21.45	3.25	6.4
57.26	21.15	0.84	5.35
57.3	15.69	3.83	2.66
57.34	18.45	5.41	3.78
57.38	19.45	-0.36	5.93
57.42	22.04	-4.48	8.2
57.46	24.93	-7.1	6.57
57.5	25.71	-2.95	4.16
57.54	24.8	1.57	5.42
57.58	24.26	2.49	6.12
57.62	20.77	1.93	8.25
57.66	23.26	1.9	5.83
57.7	24.96	-1.01	4.6
57.74	24.12	1.67	7.76
57.78	31.09	-1.76	6.92
57.82	26.36	-1.36	5.69
57.86	26.57	-1.82	7.15
57.9	23	3.1	5.55
57.94	24.832	2.2177	6.0261
57.98	25.6	3.42	10.47
58.02	21.46	4.31	8.02
58.06	17.19	5.75	7.53
58.1	25.558	2.7941	2.7179
58.14	25.712	2.8694	1.8141
58.18	25.841	2.9193	0.9156
58.22	29.88	-1	0.46
58.26	27.73	0.96	0.87
58.3	24.33	2.87	-2.54
58.34	26.6	4.93	-5.64
58.38	27.39	1.46	-7.08
58.42	26.14	0.98	-6.31
58.46	25.55	3.38	-4.61
58.5	24.58	5.83	-1.34
58.54	25.29	5.38	-3.53
58.58	24.91	3.96	-2.03
58.62	23.21	0.26	-4.08
58.66	21.87	-0.62	-1.88
58.7	22.93	-2.99	1.21
58.74	22.57	-2.28	2.42
58.78	21.97	-4.41	1.64
58.82	19.6	-4.08	0.72
58.86	16.94	-1.62	3.32
58.9	16.75	-1.62	3.36
58.94	17.46	-0.44	3.68
58.98	18.89	-1.63	2.38
59.02	22.18	-2.43	4.7
59.06	23.5	-1.5	5.53
59.1	25.66	-1	0.02
59.14	23.47	-3.49	-3
59.18	21.41	-2.38	-2.14
59.22	22.56	-3.73	-0.12
59.26	25.68	-4.51	2.96
59.3	30.1	-10.9	3.46
59.34	26.54	-7.24	5.23
59.38	30.94	-2.6	3.98
59.42	30.32	-6.82	4.93
59.46	28.82	-6.8	6.58
59.5	27.38	-6.28	7.01
59.54	25.47	-2.49	8.47
59.58	27.02	-4.92	9.7
59.62	22.39	-4.99	10.42
59.66	23.87	-11.25	5.18
59.7	22.25	-4.55	6.68
59.74	24.67	-1.73	5.08
59.78	25.49	-1.09	5.75
59.82	24.53	0.93	6.18
59.86	25.54	3.31	-0.03
59.9	22.57	4.05	-0.92
59.94	24.94	2.25	-1.9
59.98	25.16	4.71	-3.52
60.02	24.65	3.43	-6.66
60.06	21.95	7.07	-2.79
60.1	20.36	6.27	-3.91
60.14	22.09	-1.31	-1.35
60.18	24.05	-1.84	-0.54
60.22	23.94	-2.43	-1.21
60.26	22.61	1.02	0.58
60.3	21.94	2.41	-1.29
60.34	18.96	2.92	-1.65
60.38	16.57	-0.34	-1.85
60.42	18.33	0.29	-1.9
60.46	19.4	1.64	-0.49
60.5	17.64	1.75	-0.79
60.54	18.57	2.54	-1.24
60.58	14.79	3.71	-1.05
60.62	20.33	3.1	1.96
60.66	20.66	2.24	0.16
60.7	21.58	0.87	1.09
60.74	21.97	-1.16	-0.03
60.78	16.56	-1.29	0.04
60.82	17.72	2.28	2.57
60.86	17.69	-1.47	0.17
60.9	20.319	0.58323	1.0521
60.94	18.24	1.13	1.51
60.98	22.15	0.77	2.69
61.02	20.64	0.14	4.8
61.06	21.86	0.3	2.06
61.1	21.85	0.95	-0.24
61.14	24.67	-2.03	-0.94
61.18	23.54	-2.17	-1.44
61.22	19.24	-4.03	0.75
61.26	20.11	-3.29	1.17
61.3	19.03	-1.81	2.59
61.34	17.91	-6.62	3.25
61.38	21.44	-3.74	4.65
61.42	20.51	1.08	2.46
61.46	20.09	3.62	3.2
61.5	19.01	4.38	3.41
61.54	20.34	4.33	1.07
61.58	21.79	3.22	0.63
61.62	22.03	4.97	2.16
61.66	21.54	0.49	3.8
61.7	24.02	-1.35	4.34
61.74	23.77	-2.88	3.96
61.78	25.05	-2.11	1.81
61.82	25.04	-2.21	-1.99
61.86	26.01	2.41	-4.24
61.9	25.95	3.77	-1.88
61.94	25.88	5.12	-2.48
61.98	27.13	5.78	-2.93
62.02	28.19	4.98	-3.22
62.06	28.33	1.11	0.97
62.1	26.51	2.31	0.5
62.14	25.57	3.66	-1.41
62.18	22.57	2.28	-1.76
62.22	23.8	1.14	0.99
62.26	24.15	2.92	3.95
62.3	24.16	2.35	2.55
62.34	23.93	-0.01	3.13
62.38	23.11	-1.83	4.75
62.42	22.09	-3.96	4.12
62.46	20.49	-3.52	1.18
62.5	18.57	3.89	0.31
62.54	18.31	4.82	0.83
62.58	20.9	4.68	2.12
62.62	21.24	2.39	3.72
62.66	21.76	-0.83	5.46
62.7	20.289	0.47661	-0.16867
62.74	20.47	0.45144	-1.0075
62.78	20.714	0.411	-1.8606
62.82	21.016	0.35059	-2.7078
62.86	19.53	-5.04	-3.32
62.9	18.19	-2.47	-5.05
62.94	22.21	2.31	-6.4
62.98	24.84	-1.04	-6.39
63.02	23.99	0.54	-8.33
63.06	24.87	-1.2	-7.77
63.1	25.24	-0.48	-4.95
63.14	24.84	2.83	-5.65
63.18	24.67	-1.84	-5.45
63.22	26.08	-3.82	-5.94
63.26	26.16	-3.49	-5.98
63.3	26.43	-3.99	-6.09
63.34	27.24	-4.58	-5.59
63.38	25.94	-4.31	-5.22
63.42	26.14	-6.33	-5.25
63.46	25.81	-5.49	-5.09
63.5	25.62	-5.49	-5.39
63.54	26.85	-5.52	-2.6
63.58	30.16	-3.64	-2.59
63.62	28.58	-5.63	-5.16
63.66	26.683	-4.898	-5.0072
63.7	26.416	-4.8891	-4.8746
63.74	27.45	-7.05	3.6
63.78	28.17	-8.66	0.99
63.82	26.17	-7	-2.08
63.86	22.7	-6.04	-7.11
63.9	24.542	-4.671	-3.886
63.94	24.089	-4.595	-3.636
63.98	23.621	-4.5091	-3.3729
64.02	23.142	-4.4134	-3.0984
64.06	24.38	-3.02	-5.51
64.1	20.48	-3.11	-4.28
64.14	19.54	-1.73	-4.24
64.18	21.55	-3.3	-1.88
64.22	22.97	0.25	-1.7
64.26	20.54	-0.03	-4.41
64.3	19.828	-3.4996	-1.014
64.34	19.413	-3.3381	-0.71494
64.38	19.025	-3.1699	-0.42101
64.42	18.669	-2.9952	-0.13408
64.46	18.03	0.72	-3.39
64.5	16.75	-0.49	-1.76
64.54	17.86	-0.62	-0.6
64.58	16.81	-2.13	-0.21
64.62	16.47	-3.62	-1.07
64.66	17.21	-4.9	-1.78
64.7	15.38	-4.95	-3.37
64.74	16.63	-3.64	-3.52
64.78	16.02	-2.78	-1.57
64.82	14.97	-2.62	2.28
64.86	18.091	-0.74415	2.0364
64.9	19.27	1.93	10.93
64.94	17.03	-1.97	8.34
64.98	19.42	0.58	7.71
65.02	23.38	-1.89	8.58
65.06	26.2	-0.85	7.99
65.1	25.15	0.86	6.3
65.14	24.81	2.07	6.12
65.18	24.67	0.03	0.23
65.22	26.88	2.21	-1.47
65.26	26.53	1.16	-1.73
65.3	24.02	3.29	-4.39
65.34	24.64	3.49	-5.34
65.38	25.05	0.88	-3.64
65.42	23.46	0.84	-3.51
65.46	24.44	0.08	-2.11
65.5	24.4	1.37	-1.59
65.54	24.3	2.34	0.45
65.58	21.81	2.34	0.51
65.62	21.33	0.87	2.23
65.66	23.04	5.3	0
65.7	21.51	7.76	-0.45
65.74	22.26	6.91	-1
65.78	23.17	6.1	1.01
65.82	23.2	4.43	1.52
65.86	23.43	3.92	5.23
65.9	21.37	0.5	8.7
65.94	24.48	-2.85	8.06
65.98	25.01	-4.4	7.83
66.02	27.4	-1.51	5.64
66.06	30.05	-1.66	9.72
66.1	28.96	-5.09	9.69
66.14	27.08	-3.03	7.25
66.18	24.18	-1.24	6.43
66.22	30.2	-0.68	7.02
66.26	28.32	-5.28	10.13
66.3	26.063	0.84026	7.3382
66.34	25.375	1.7799	6.7895
66.38	24.61	10.12	3.48
66.42	24.25	7.49	5.59
66.46	23.57	6.73	2.95
66.5	22.41	7.99	2.43
66.54	19.56	6.33	2.73
66.58	19.01	2.64	4.24
66.62	22.66	0.71	3.48
66.66	21.75	0.51	0.98
66.7	19.66	3.61	-4.49
66.74	18.67	2.17	-6.29
66.78	21.31	5.94	-7.19
66.82	21.56	3.28	-5.59
66.86	21.5	3.47	-6.67
66.9	17.24	3.02	-4.06
66.94	18.51	0.11	-5.48
66.98	20.28	-1.43	-5.1
67.02	21.56	-0.9	-5.02
67.06	21.3	-1.39	-3.05
67.1	20.61	-1.56	-1.55
67.14	19.79	-7.48	-3.75
67.18	18.27	-6.37	-3.65
67.22	19.18	-2.38	-0.09
67.26	19.83	-6.83	4.18
67.3	21.68	-6.98	2.02
67.34	24.31	-2.97	3.33
67.38	26.3	-5.84	5.27
67.42	26.07	-7.46	3.93
67.46	25.04	-7.94	3.04
67.5	23.95	-6.92	3.32
67.54	23.8	-4.17	4.13
67.58	23.39	-4.52	4.85
67.62	26.16	-5.38	3.91
67.66	24.4	-6.02	7.52
67.7	24.67	-3.86	9.34
67.74	25.32	-3.4	7.96
67.78	24.05	-2.52	7.44
67.82	20.56	-3.41	6.48
67.86	23.23	-1.66	2.97
67.9	21.2	-2.75	1.3
67.94	21.81	2.69	2.64
67.98	22.36	3.25	2.78
68.02	25.13	3.88	1.36
68.06	24.31	2.66	0.46
68.1	23.46	2.36	1.16
68.14	24.72	1.43	-0.47
68.18	26.84	0.95	-0.53
68.22	25.4	4.36	0.17
68.26	28.6	3.22	-0.41
68.3	25.99	2.03	0.84
68.34	25.95	3.47	-1.48
68.38	24.46	5.03	-2.21
68.42	23.86	5.59	-3.26
68.46	24.54	7.95	-1.59
68.5	26.78	8.08	0.59
68.54	25.28	7.69	-0.09
68.58	24.68	6.47	0.11
68.62	22.62	6.44	-2.29
68.66	23.29	6.7	0.22
68.7	22.2	5.15	1.67
68.74	20.38	5.18	2.81
68.78	19.06	4.71	2.76
68.82	21.58	1.65	-0.3
68.86	23.58	2.74	-0.03
68.9	19.33	0.55	0.94
68.94	21.59	-0.68	2.6
68.98	22.05	-2.23	-1.11
69.02	20.53	-0.05	-0.91
69.06	22.75	-2.15	1.52
69.1	22.33	-1.06	1.55
69.14	21.74	0.82	0.99
69.18	19.53	-0.71	0.83
69.22	18.34	1.59	3.36
69.26	19.25	-0.86	2.19
69.3	18.77	0.29	1.18
69.34	19.66	2.22	-0.06
69.38	19.76	0.79	-4.34
69.42	18.28	-0.12	-2.99
69.46	18.07	-0.27	0.52
69.5	18.33	0.32	2.54
69.54	18.42	-1.39	1.01
69.58	18.45	-0.5	-0.36
69.62	20	2.36	1.69
69.66	20.65	2.39	2.16
69.7	19.17	3.11	0.73
69.74	18.96	-1.48	0.56
69.78	17.98	-1.94	1.06
69.82	16.31	-2.93	0.57
69.86	16.73	-0.77	-0.72
69.9	15.69	-1	-0.06
69.94	15.26	-0.9	-0.55
69.98	15.69	-0.36	-1.43
70.02	21.034	-3.3315	2.4938
70.06	22.033	-3.8113	3.3
70.1	23.04	-4.2084	4.1599
70.14	32.22	-4.9	4.75
70.18	28.03	-5.75	5.63
70.22	25.55	-7.57	6.45
70.26	23.05	-5.22	10.04
70.3	27.4	-4.99	9.57
70.34	27.94	-5.32	11.98
70.38	28.31	-0.17	10.58
70.42	27.43	2.3	11.37
70.46	26.73	1.32	10.85
70.5	24.03	2.05	10.62
70.54	24.15	3.89	12.54
70.58	27.08	3.92	14.18
70.62	27.45	5.81	14.47
70.66	28.3	2.51	14.28
70.7	28.47	-0.91	14.23
70.74	30.76	2.55	15.05
70.78	30.81	1.47	12.81
70.82	28.65	0.47	12.36
70.86	28.09	-5.98	8.85
70.9	27.39	-5.75	5.13
70.94	32.214	-2.4616	6.8335
70.98	34.67	-6.19	3.07
71.02	35.71	-3.22	0.8
71.06	33.02	-4.05	1.67
71.1	35.1	-3.72	1.4
71.14	31.37	-4.73	-0.29
71.18	33.1	-3.04	-1.24
71.22	31.19	1.51	-4.17
71.26	28.78	3.25	-3.32
71.3	28.58	1.93	-1.9
71.34	25.67	-0.11	-5.75
71.38	23.93	-0.71	-9.17
71.42	23.22	-1.41	-9.48
71.46	25.1	-2.16	-8.08
71.5	25.09	-1.48	-9.79
71.54	24.71	-0.89	-8.31
71.58	25.28	-0.74	-5.42
71.62	23.57	-2.34	-4.32
71.66	22.38	0.17	-5.71
71.7	21.96	-2.04	-4.58
71.74	25.18	-0.35	-4.63
71.78	24.37	3.04	-4.94
71.82	22.966	-0.37772	-2.2095
71.86	25	-0.8	-0.28
71.9	24.69	-1.22	-0.36
71.94	21.88	-1.69	2.16
71.98	20.04	-1.7	1.94
72.02	20.91	0.87	0.53
72.06	21.56	3.72	1.99
72.1	20.67	2.34	-1.85
72.14	20.42	3.28	-1.06
72.18	20.69	3.6	1.14
72.22	22.15	1.52	-1.72
72.26	23.01	3.54	-3.37
72.3	22.46	2.4	1.08
72.34	21.05	1.8	-0.19
72.38	20.01	2.35	1.49
72.42	26.35	-4.43	2.22
72.46	25.22	-8.65	2.01
72.5	25.73	-9.43	1.44
72.54	24.49	-9.06	0.33
72.58	23.2	-8.54	1.96
72.62	22.8	-7.35	-1.33
72.66	22.09	-6.04	-2.52
72.7	20.62	-6.32	-2
72.74	18.78	-4.5	-0.46
72.78	21.24	-3.7	-1.94
72.82	22.7	-5.33	-2.89
72.86	22	-2.59	-5.66
72.9	21.57	-2.01	-4.6
72.94	20.56	-0.89	-4.27
72.98	19.13	0.84	-2.05
73.02	20.97	0.93	-2.99
73.06	21.54	3.32	-3.17
73.1	15.76	1.85	-2.07
73.14	18.26	-0.95	1.52
73.18	20.21	-3.64	0.54
73.22	20.84	-2.35	-0.44
73.26	20.93	-0.34	0.03
73.3	22.26	0.97	0.35
73.34	21.5	0.1	0.9
73.38	19.15	-1.19	1.53
73.42	22.56	-8.21	6.23
73.46	25.09	-7.06	4.35
73.5	23.01	-7.33	2.16
73.54	25.77	-2	6.62
73.58	25.28	1.34	5.42
73.62	24.83	4.52	3.98
73.66	23.31	5.14	1.61
73.7	22.52	5.5	1.74
73.74	25.54	1.96	3.75
73.78	25.4	1.45	2.47
73.82	27.23	-0.89	2.08
73.86	28.52	-0.6	0.41
73.9	27.62	-1.65	0.21
73.94	25.58	-1	0.05
73.98	25.3	-0.48	-0.4
74.02	24.51	-1.82	1.09
74.06	23.09	-2	-0.09
74.1	23.46	2.24	1.18
74.14	22.77	4	-0.94
74.18	21.06	3.4	-3.98
74.22	20.07	3.95	-4.34
74.26	18.32	4.8	-5.08
74.3	19.04	5.5	-2.61
74.34	18.81	5.06	-3.25
74.38	16.98	6.73	-2.73
74.42	15.07	7.45	-2.67
74.46	16.72	6.68	-2.14
74.5	18.97	6.54	-0.4
74.54	21.45	5.3	1.81
74.58	20.68	6.77	3.79
74.62	21.92	7.76	4.32
74.66	22.11	8.18	4.63
74.7	18.68	10.17	1.49
74.74	17.72	10.4	0.26
74.78	17.69	8.29	1.01
74.82	15.34	4.42	1.04
74.86	17.82	1.84	2.63
74.9	16.98	0.48	3.76
74.94	15.45	3.18	4.22
74.98	16.75	2.39	3.75
75.02	17.4	0.55	2.71
75.06	16	-1.53	2.23
75.1	14.94	0.96	2.54
75.14	16.15	3.77	2.65
75.18	15.93	2.62	1.52
75.22	14.29	4.1	1.41
75.26	15.31	5.44	0.38
75.3	16.73	4.21	1.46
75.34	16.28	3.72	2.15
75.38	17.4	5.08	3.52
75.42	17.19	5.44	3.42
75.46	18.97	4.78	4.23
75.5	19.55	2.75	3.64
75.54	18.3	-0.55	3.05
75.58	17.19	-1.88	4.78
75.62	19.19	-3.93	3.9
75.66	19.42	-3.14	5.86
75.7	19.54	-0.06	5.27
75.74	17.63	-0.61	5.2
75.78	16.26	-2.5	4.8
75.82	17.01	-4.22	4.33
75.86	17.21	-3.35	5.37
75.9	17.98	-2.41	4.24
75.94	20.47	-0.65	1.43
75.98	21.33	-0.27	3.04
76.02	20.13	-1.86	3.98
76.06	19.92	4.42	2.1
76.1	20.36	2.16	5.18
76.14	20.92	7.12	3.22
76.18	20.33	10.12	2.36
76.22	19.44	8.52	3.28
76.26	16.07	5.69	4.14
76.3	15.17	5.65	7.47
76.34	14.69	3.31	6.12
76.38	19.69	2.02	2.36
76.42	20.68	-3.61	-0.9
76.46	21.07	-1.47	-1.11
76.5	18.99	-1.58	-0.98
76.54	19.8	-0.53	-1.32
76.58	20.66	2.49	-1.62
76.62	20.97	-1.12	-1.49
76.66	18.82	-1.83	-0.4
76.7	17.44	-3.89	-0.19
76.74	20.09	-2.25	0.72
76.78	21.27	-2.23	0.5
76.82	20.82	1.08	3.66
76.86	21.39	-1	2.34
76.9	22.12	-4.24	5.03
76.94	19.36	-6.1	7.05
76.98	18.78	-5.9	5.97
77.02	18.16	-6.3	1.14
77.06	19.36	-5.32	0.18
77.1	15.71	-5.02	0.38
77.14	16.74	-2.52	3.24
77.18	17.14	1.5	2.14
77.22	17.22	0.46	0.64
77.26	16.82	-1.53	-1.86
77.3	18.57	-1.01	-0.33
77.34	19.95	0.21	0.46
77.38	18.75	-1.21	2.38
77.42	18.66	-5.64	3.71
77.46	20.99	-2.47	5.88
77.5	19.6	-3.8	1.27
77.54	21.53	-2.45	-0.88
77.58	21.32	-1.84	0.58
77.62	21.78	-0.77	3.45
77.66	23.14	2.06	2.16
77.7	20.53	-1.49	1.19
77.74	18.68	-3.7	0.57
77.78	20.5	-7.37	0.84
77.82	22.76	-6.7	2.34
77.86	26.22	-6.86	0.96
77.9	26.16	-6.44	1.02
77.94	27.31	-1.97	2.91
77.98	25.37	-3.33	3.28
78.02	25.6	-5.37	3.13
78.06	23.84	-6.63	3.48
78.1	24.1	-6.25	5.19
78.14	23.69	-7.45	4.02
78.18	25.91	-6.09	3.83
78.22	26.23	-3.84	3.43
78.26	25.07	-3.2	4.21
78.3	25.23	-3.37	4.1
78.34	25.13	-3.86	3.86
78.38	25.22	-5.37	3.67
78.42	24.36	-4.18	3.28
78.46	22.78	-5.75	2.05
78.5	20.83	-5.31	-0.1
78.54	21.85	-5.26	2.31
78.58	22.74	-1.79	1.94
78.62	23.11	1.58	3.19
78.66	23	3.22	2.68
78.7	19.17	6.55	1.11
78.74	19.39	5.87	2.43
78.78	22.69	3.37	3.59
78.82	20.348	0.67627	4.3219
78.86	19.74	5.94	2.24
78.9	20.533	-0.3626	5.2019
78.94	16.99	-2.59	7.89
78.98	19.63	-1.32	6.82
79.02	18.49	-5.58	7.23
79.06	19.77	-8.53	8.59
79.1	21.35	-5.58	6.55
79.14	24.34	-4.23	6.22
79.18	25.14	-3.37	2.21
79.22	24.95	-1.78	1.7
79.26	26.39	1.69	-2.12
79.3	22.16	-0.59	-1.94
79.34	19.24	-0.24	-0.71
79.38	22.92	-2.82	-0.47
79.42	23.88	-3.11	0.54
79.46	25.93	-1.63	-0.34
79.5	27.28	-1.24	0.29
79.54	27.92	-1.08	-0.22
79.58	26.13	0.97	-2.21
79.62	26.41	2.69	-5.62
79.66	23.44	2.63	-4.78
79.7	23	-0.68	-4.41
79.74	23.27	-1.33	-4.55
79.78	22.5	-2.82	-5.34
79.82	22.49	-2.4	-6.03
79.86	21.89	-2.08	-6.34
79.9	20	-0.53	-6.74
79.94	24.32	-4.85	-6.02
79.98	27.52	-3.42	-2.91
[truncated: 1,018 more rows]
