# Supplementary material for: Mean flow and turbulence structure over exposed roots on a forested floodplain: Insights from a controlled laboratory experiment
Source: PLoS One. 2020 Feb 26;15(2):e0229306. doi: 10.1371/journal.pone.0229306 (PMC7043746; doi:10.1371/journal.pone.0229306)
Supplement: S1 File — (ZIP) [file pone.0229306.s001.zip › data_and_scripts/velocity_data/t21_067_replaced.csv]

0.02	19.68	-1.47	-0.54
0.06	18.26	-1.11	-0.85
0.1	17.75	-1.38	-1.28
0.14	20.65	0.79	1.09
0.18	16.63	-4.41	-0.55
0.22	21.57	-3.81	-0.12
0.26	22.41	-2.68	0.9
0.3	22.15	1.49	0.48
0.34	20.67	0.79	-0.19
0.38	22.48	0.11	0.33
0.42	23.32	0.61	1.55
0.46	23.19	0.13	0.69
0.5	23.49	2.66	0.82
0.54	25.31	0.67	3.1
0.58	26.95	-0.65	2.31
0.62	27.23	-1.23	3.23
0.66	25.39	0.9	5.06
0.7	27.41	-3.11	4.02
0.74	27.43	-2.53	3.92
0.78	25.38	-1.76	5.33
0.82	27.81	-6.77	2.36
0.86	27.19	-9.45	0.95
0.9	24.63	-8.44	-0.46
0.94	25.67	-6.66	-1.29
0.98	23.65	-7.5	-1.28
1.02	22.46	-6.46	0.63
1.06	25.92	-4.98	2.49
1.1	25.31	-5.61	1.87
1.14	27.06	-4.81	2.92
1.18	28.36	-6.94	1.53
1.22	27.42	-6.54	2.37
1.26	24.95	-6.34	3.09
1.3	25.48	-5.54	3.36
1.34	28.18	-2.88	4.14
1.38	26.34	-3.29	1.15
1.42	29.09	-3.87	0.74
1.46	27.2	-4.02	1.99
1.5	25.84	-5.64	1.3
1.54	22.64	-3.34	2.8
1.58	25.1	-6.47	3
1.62	25.47	-3.1	4.65
1.66	23.58	-2.75	2.53
1.7	25.1	-1.85	3.86
1.74	24.56	0.23	4.33
1.78	23.48	-2.24	1.52
1.82	20.92	-1.7	0.76
1.86	27.46	2.06	-0.62
1.9	28.68	1.48	-0.42
1.94	27.56	3.2	1.05
1.98	26.12	1.73	-0.74
2.02	24.96	0.12	0.12
2.06	24.41	-7.15	2.79
2.1	25.79	-0.3	0.06
2.14	21.61	-0.16	0.26
2.18	25.906	0.7139	1.392
2.22	26.07	0.99	4.18
2.26	29.29	3.01	3.67
2.3	28.84	1.13	4.85
2.34	26.54	2.08	1.25
2.38	25.21	0.39	1.96
2.42	24.2	2.43	-0.04
2.46	26.19	2.87	-2.79
2.5	23.51	1.99	-2.98
2.54	22.1	-0.38	-4.29
2.58	23.68	1.14	-3.05
2.62	26.63	3.05	-2.45
2.66	27.13	1.46	-4.03
2.7	24.34	2.28	-3.26
2.74	24.4	4.3	-3.46
2.78	23.32	3.98	-3.9
2.82	24.69	2.85	-4.8
2.86	22.49	2.95	-2.06
2.9	24.72	2.15	-3.07
2.94	21.94	1.39	-4.81
2.98	20.88	5.18	-3.56
3.02	24.58	4.81	-3.46
3.06	23.57	4.85	-3.37
3.1	22.6	4.41	-4.52
3.14	21.82	4.89	-3.93
3.18	21.75	3.81	-3.43
3.22	21.97	2.58	-2.9
3.26	22.72	3.04	-3.39
3.3	22.92	1.29	-3.09
3.34	23.02	1.23	-3.26
3.38	21.54	0.3	-3.26
3.42	21.92	1.42	-2.28
3.46	19.49	1.25	-1.66
3.5	18.94	0.63	-1.99
3.54	18.72	0.69	-1.44
3.58	19.25	1.74	1.67
3.62	18.65	-0.15	3.21
3.66	18.25	1.63	2.96
3.7	15.71	-1.95	3.91
3.74	20.56	0.01	3.22
3.78	20.57	-0.03	3.63
3.82	21.74	-1.94	0.22
3.86	22.7	0.35	0.91
3.9	27.36	-1.69	4.8
3.94	28.79	0.73	3.45
3.98	30.1	-1.98	-2.73
4.02	29.99	-7.6	0.62
4.06	23.08	-11.64	-0.49
4.1	21.63	-14.15	3.8
4.14	23.4	-12.85	2.22
4.18	21.06	-11.17	5.01
4.22	25.75	-9.25	7.55
4.26	28.88	-9.67	4.87
4.3	34.56	-11.48	1.16
4.34	31.17	-11.78	8.84
4.38	32.26	-9.98	4.43
4.42	31.15	-8.27	3.02
4.46	30.86	-6.15	1.04
4.5	30.63	-9.71	-0.25
4.54	26.42	-9.39	-1.32
4.58	27.84	-10.42	1.04
4.62	29.15	-12.4	-0.12
4.66	28.3	-11.19	0.14
4.7	26.18	-9.81	-3.49
4.74	24.2	-9.91	-1.29
4.78	24.81	-10.53	-1.15
4.82	24.98	-6.85	0.25
4.86	26.75	-4.11	5.01
4.9	28.31	-9.44	-1.03
4.94	27.21	-2.05	0.76
4.98	28.12	-4.35	-2.64
5.02	29.17	-4.94	-6.08
5.06	27.57	-4.37	-9.5
5.1	27.36	-3.4	-10.09
5.14	27.45	-1.73	-7.98
5.18	26.96	1.99	-6.57
5.22	26.69	-1.76	-6.78
5.26	25.13	-2.56	-5.75
5.3	25.6	-0.47	-5.72
5.34	19.6	-0.39	-5.98
5.38	18.8	-0.25	-5.79
5.42	20.27	2.45	-7.65
5.46	22.46	3.46	-7.96
5.5	20.25	4.14	-5.83
5.54	20.93	2.49	-6.77
5.58	23.51	2.22	-6.08
5.62	20.04	3.9	-6.78
5.66	22.06	3.34	-2.88
5.7	22.32	-0.93	0.04
5.74	25.15	-4.08	3.36
5.78	20.646	-0.0016916	-1.4731
5.82	20.855	-0.41416	-1.1968
5.86	14.08	-6.43	4.65
5.9	15.76	-2.93	4.1
5.94	14.09	0.29	2.32
5.98	21.819	-1.8439	-0.30333
6.02	25.61	-0.06	-5.54
6.06	23.69	-0.22	-2.8
6.1	25.99	-0.81	-1.45
6.14	25.02	-0.03	-0.39
6.18	25.43	-2.55	2.09
6.22	21.77	-3.4	0.75
6.26	20.45	-4.74	1.11
6.3	24.14	-0.95	-0.99
6.34	21.24	2.63	1.81
6.38	23.53	3.54	2.49
6.42	20.08	3.82	-0.85
6.46	20.52	0.73	7.73
6.5	21.03	2.9	6.56
6.54	21.54	4.47	5.12
6.58	19.11	3.42	6.37
6.62	19.95	-1.29	2.26
6.66	20.12	4.21	1.4
6.7	18.4	1.04	1.34
6.74	23.11	0.22	0.89
6.78	21.42	1.31	-1.57
6.82	18.46	3.61	-3.52
6.86	18.98	0.21	-3.24
6.9	18.28	-0.75	-4.5
6.94	19.67	-1.98	-5.75
6.98	17.82	-2.37	-5.41
7.02	21.51	-1.42	-4.4
7.06	23.44	-3	-5.78
7.1	21.72	-3.97	-6.63
7.14	21.24	-3.92	-5.72
7.18	20.36	-0.36	-5.59
7.22	20.11	-3.83	-5.1
7.26	21.31	-2.3	-5.35
7.3	21.33	-3.78	-5.38
7.34	20.21	-5.42	-3.87
7.38	21.68	-7.68	-0.15
7.42	24.23	-6.74	1.3
7.46	23.94	-8.3	-0.28
7.5	26.31	-8.46	1.46
7.54	27.24	-7.84	3.36
7.58	27.76	-9.18	5.36
7.62	24.93	-10.76	7.91
7.66	25.2	-7.39	6.32
7.7	27.03	-5.98	8.05
7.74	26.26	-6.15	7.3
7.78	25.49	-6.42	6.81
7.82	26.25	-7.54	6.21
7.86	30.01	-9.52	7.48
7.9	30.71	-8.5	5.56
7.94	31.74	-11.97	7.82
7.98	35.92	-11.91	8.81
8.02	31.68	-13.29	7.03
8.06	31.84	-8.21	4.31
8.1	29.7	-7.97	1.68
8.14	28.23	-5.98	-0.42
8.18	31.94	-5.19	2.54
8.22	29.68	-6.77	3.85
8.26	27.62	-5.87	5.09
8.3	30.87	-2.64	3.74
8.34	28.46	-5.17	4.5
8.38	28.78	-4.22	4.45
8.42	26.89	-1.06	4.08
8.46	25.84	1.78	6.33
8.5	27.96	1.49	6.68
8.54	30.06	1.33	5.88
8.58	26.13	2.16	6.41
8.62	22.13	1.41	6.37
8.66	21.76	1.48	5.26
8.7	21.46	1.6	3.34
8.74	23.103	0.50449	0.61283
8.78	22.629	0.080284	-0.3494
8.82	20.32	-0.03	-8.74
8.86	21.94	-4.86	-7.71
8.9	21.91	-3.47	-5.57
8.94	22.93	-3.15	-4.51
8.98	21.41	-1.98	-2.47
9.02	22.23	-1.42	-1.18
9.06	19.16	-4.18	0.44
9.1	21.18	-3.63	-0.72
9.14	19.37	-3.09	-1.38
9.18	18.22	-4	-1.25
9.22	19.2	-6.5	0.23
9.26	20.35	-7.09	-1.81
9.3	17.33	-4.05	-0.54
9.34	16.87	-6.38	-0.46
9.38	17.63	-2.08	-3.87
9.42	17.92	-2.79	-3.64
9.46	15.2	-2.69	-2.68
9.5	18.57	-4.77	-1.72
9.54	18.96	-4.26	-1.92
9.58	19.92	-4.88	-1.52
9.62	20.5	-3.21	-0.3
9.66	17.9	-0.88	-0.27
9.7	18.75	-0.77	-1.27
9.74	16.8	-1.44	-2.83
9.78	19.815	-0.8204	1.4665
9.82	20.8	-1.91	7.4
9.86	19.31	0.19	5.12
9.9	20.1	3.67	4.39
9.94	19.66	0.65	5.77
9.98	23.21	-0.31	0.9
10.02	22.34	-0.31	-1.5
10.06	23.7	1.25	-0.36
10.1	24.69	0.08	-2
10.14	25.33	-2.54	-2.21
10.18	26.15	-1.07	-2.79
10.22	23.82	-1.94	-4.25
10.26	22.77	-0.25	-3.62
10.3	20.34	0.17	-3.7
10.34	22.61	1.54	-3.45
10.38	25.07	-0.5	-6.22
10.42	25.81	0.79	-5.62
10.46	24.9	-0.68	-6.24
10.5	25.63	-1.64	-5.57
10.54	26.54	-1	-5.77
10.58	26.07	-1.79	-6.57
10.62	24.88	-4.21	-5.88
10.66	24.27	-3.16	-6.44
10.7	23.25	-1.66	-7.1
10.74	23.11	0.97	-5.71
10.78	22.74	1.37	-6.19
10.82	23.99	0.93	-6.26
10.86	23.07	-0.47	-6.5
10.9	21.32	0.07	-5.98
10.94	20.05	0.41	-5.24
10.98	19.56	2.22	-4.52
11.02	19.39	3.07	-5.06
11.06	19.67	2.02	-2.42
11.1	18.81	-1.27	0.29
11.14	19.61	1.12	0.18
11.18	17.77	0.86	0.32
11.22	18.23	0.26	0.17
11.26	21.44	-5.21	0.24
11.3	23.05	-10.11	2.05
11.34	23.55	-8.37	0.79
11.38	22.56	-4.91	0.77
11.42	21.09	-5.36	1.99
11.46	24.21	-4.81	3.07
11.5	26.17	-5.91	3.04
11.54	28.47	-7.19	4.95
11.58	28.04	-7.29	4.48
11.62	27.24	-9.43	4.01
11.66	27.26	-10.05	5.03
11.7	25.26	-10.93	5.19
11.74	24.23	-9.08	1.2
11.78	25.64	-6.57	1.13
11.82	25.06	-6.48	0.96
11.86	28.28	-3.2	-1.36
11.9	28.31	-2.18	-1.64
11.94	30.23	-0.9	0.48
11.98	30.62	-1.21	2.82
12.02	30.09	-4.74	3.83
12.06	24.31	-6.73	1.47
12.1	23.98	-5.8	2.85
12.14	25.51	-4.99	1.84
12.18	26.01	-1.89	-0.27
12.22	22.17	2.42	0.12
12.26	24.77	2.37	-0.79
12.3	23.93	2.75	-3.42
12.34	22.83	2.57	-2.85
12.38	27.28	4.44	-6.13
12.42	25.1	4.68	-5.84
12.46	23.21	5	-2.48
12.5	26.52	4.96	1.67
12.54	25.21	4.3	5.3
12.58	25.02	2	6.11
12.62	24.82	1.77	5.16
12.66	26.17	1.02	3.86
12.7	26.14	4.81	1.67
12.74	23.569	1.6683	2.8312
12.78	23.117	1.1768	2.8251
12.82	22.645	0.70495	2.7499
12.86	22.02	1.17	3.78
12.9	18.05	-2.97	0.45
12.94	16.89	-4.18	0.97
12.98	20.05	2.6	1.81
13.02	22.06	2.27	-1.35
13.06	20.71	0.35	0.43
13.1	20.83	-0.12	1.99
13.14	22.42	-1.53	1.99
13.18	20.96	-0.97	0.69
13.22	18.47	0.88	-0.02
13.26	16.73	2.75	-0.09
13.3	18.55	3.42	-1.62
13.34	21.41	4.01	-0.31
13.38	23.55	-0.48	1.31
13.42	23.98	-1.56	3.13
13.46	28.62	-2.04	3.48
13.5	28.99	-2.36	3.77
13.54	27.15	-0.96	2.89
13.58	24.77	-0.71	4.24
13.62	25.54	-1.77	5.26
13.66	25.94	-2	4.77
13.7	27.44	-0.59	4.18
13.74	23.9	4.09	-0.75
13.78	21.73	2.71	-1.76
13.82	22.56	0.51	-1.49
13.86	23.46	1.24	-2.33
13.9	24.04	1.17	-2.35
13.94	19.18	-0.53	-1.58
13.98	20.88	3.32	-2.37
14.02	23.18	0.03	-0.62
14.06	23.7	-3.23	-1.25
14.1	24.85	-4.31	0.09
14.14	24.52	-3.54	0.22
14.18	25.16	-4.17	0.73
14.22	26.25	-4.55	0.22
14.26	26.82	-3.41	1.42
14.3	23.76	-4.34	1.02
14.34	24.17	-6.3	2.1
14.38	24.8	-7.18	2.52
14.42	25.57	-6.83	2.84
14.46	26.96	-8.21	4.43
14.5	29.23	-9.32	4.63
14.54	30.94	-4.61	5.79
14.58	28.11	-1.57	6.82
14.62	26.36	-4.33	6.09
14.66	29.29	-6.23	6.53
14.7	30.55	-3.99	5.49
14.74	28.83	2.9	6.35
14.78	28.9	-2.54	6.11
14.82	27.86	-2.44	4.21
14.86	28.09	-4.77	2.03
14.9	21.88	-4.94	3.7
14.94	25.28	1.88	6.66
14.98	20.64	1.28	4.86
15.02	18.1	-1.9	7.16
15.06	21.16	-5.45	9.78
15.1	25.93	-6.1	8.81
15.14	22.71	-4.38	8.84
15.18	25.2	-5.49	10.58
15.22	24.96	-5.06	10.98
15.26	24.9	-4.19	9.25
15.3	22.3	-6.17	8.67
15.34	22.38	-6.57	9.88
15.38	24.67	-3.78	9.54
15.42	25.08	-5.43	8.14
15.46	25.22	-2.41	10.06
15.5	27.15	-5.88	7.79
15.54	25.75	-2.13	8.51
15.58	26.89	-3.27	7.4
15.62	27.63	1.9	6.59
15.66	23.79	-0.92	6.65
15.7	23.87	-6.22	7.17
15.74	26.35	-3.27	7.91
15.78	26.62	-1.06	6.42
15.82	21.26	2.13	5.97
15.86	23.43	-3.9	10.39
15.9	25.37	-4.47	9.12
15.94	24.06	-5.07	9.96
15.98	22.12	-4.43	10.66
16.02	23.3	-2.55	12.99
16.06	28.17	-1.18	10.14
16.1	22.9	0.54	8.29
16.14	24.4	0.2	10.02
16.18	20.77	-0.8	8.91
16.22	22.54	-1.49	9.77
16.26	24.11	-0.73	8.9
16.3	23.1	-1.66	8.14
16.34	20.68	2.72	6.23
16.38	21.95	1.74	4.45
16.42	21.28	2.84	1.68
16.46	21.65	3.57	-3.05
16.5	19.19	2.36	-4.49
16.54	19.23	1.23	-1.83
16.58	21.25	3.82	-1.18
16.62	14.41	-4.66	-4.87
16.66	21.87	-5.28	-2
16.7	24.72	-2.99	-0.53
16.74	22.06	-3.08	1.15
16.78	21.42	-7.18	2.31
16.82	24.12	-5.13	1.38
16.86	26.97	-5.13	5.47
16.9	29.74	-5.01	6.32
16.94	29.85	-5.28	2.87
16.98	30.55	-3.75	4.68
17.02	33.53	-3.46	6.82
17.06	33.38	-3.48	7.46
17.1	31.79	-4.81	6.09
17.14	30.76	-6.21	4.95
17.18	30.78	-4.7	2.49
17.22	30.14	-5.1	1.55
17.26	29.85	-2	1.84
17.3	30.73	-2.48	1.9
17.34	31.08	-3.49	-0.87
17.38	31.52	-3.75	-5.04
17.42	30.42	-2.79	-6.74
17.46	25.16	-5.48	-6.16
17.5	27.58	-4.69	-10.97
17.54	22.75	-1.73	-10.26
17.58	25.26	-1.9	-8.03
17.62	23.87	-2.67	-9.46
17.66	24.53	-1.15	-7.64
17.7	24.96	1.49	-7.06
17.74	24.02	1.39	-6.83
17.78	24.14	2.74	-6.25
17.82	24.25	2.9	-2.67
17.86	22.76	0.14	-3.53
17.9	23.38	-0.81	-2.29
17.94	21.97	-1.03	-2.58
17.98	22.49	-1.31	-1.87
18.02	21.99	-2.75	-2.17
18.06	22.99	-3.98	-2.14
18.1	22.05	-4.76	-1.63
18.14	20.07	-5.78	-1.08
18.18	18.56	-5.98	-1.63
18.22	18.22	-5.1	-2.53
18.26	16.86	-4	-2
18.3	17.24	-2.47	-1.73
18.34	17.95	0.49	0.13
18.38	17.6	-3.15	0.76
18.42	15.59	-3.36	-0.97
18.46	17.22	-5.58	-0.25
18.5	20.77	-1.2	0.35
18.54	24.31	-6.1	3.29
18.58	27.62	-11.52	4.85
18.62	28.02	-9.41	5.12
18.66	25.75	-14.89	3.59
18.7	26.42	-10.05	2.35
18.74	25.19	-10.82	1.23
18.78	22.78	-13.69	-0.59
18.82	22.69	-13.57	-0.28
18.86	25.78	-11.9	-0.37
18.9	25.28	-12.3	-2.52
18.94	20.89	-10.79	-3.08
18.98	19.4	-9.34	-3.24
19.02	19.34	-5.92	-4.08
19.06	20.96	-7.1	-2.84
19.1	24.11	-9.2	-2.36
19.14	21.09	-9.45	-1.23
19.18	15.86	-5.37	-1.03
19.22	12.99	-5.13	3.3
19.26	13.03	-4.91	0.12
19.3	16.64	-2.92	-3.88
19.34	18.95	-3.32	-5.88
19.38	19.19	-1.93	-4.43
19.42	19.65	-4.58	-3.29
19.46	19.3	-7.34	-5.34
19.5	20.83	-6.93	-2.95
19.54	22.25	-3.96	-4.02
19.58	23.15	-1.94	-4.69
19.62	19.86	-5.98	-0.91
19.66	17.8	-6.08	0.57
19.7	18.51	-5.89	3.38
19.74	20.24	-7.11	-0.95
19.78	21.93	-5.4	-2.2
19.82	21.72	-0.36	-5.31
19.86	21.73	0.29	-8.17
19.9	20.37	3.85	-5.64
19.94	22.52	3.35	-5.6
19.98	19.25	3.11	-2.21
20.02	18.63	-2.23	-2.71
20.06	18.83	-3.55	-2.8
20.1	18.09	-2.01	-1.41
20.14	22.11	-0.62	0.08
20.18	26.72	-2.41	-3.29
20.22	29.51	-2.82	-1.93
20.26	24.2	1.26	-1.62
20.3	24.15	-1.77	-0.95
20.34	27.57	-4.82	-0.69
20.38	26.35	-0.79	2.1
20.42	22.72	-0.5	0.52
20.46	23.76	-0.85	-4.32
20.5	21.23	0.14	-4.55
20.54	23.51	2.65	-3.76
20.58	19.93	1.35	-2.56
20.62	14.72	2.32	-2.97
20.66	17.52	-0.36	-2
20.7	16.78	-1.92	-1.03
20.74	17.05	-1.84	-2.09
20.78	18.61	0.57	-5.11
20.82	19.33	0.22	-6.25
20.86	18.67	0.29	-4.45
20.9	20.05	-0.36	-1.57
20.94	18.83	-2.98	-0.56
20.98	19.51	-4.44	0.21
21.02	19.1	-5.4	-0.2
21.06	16.61	-7.51	3.13
21.1	19.51	-8.24	1.34
21.14	22.15	-6.78	-0.22
21.18	23.79	-8.08	2.27
21.22	21.47	-7.96	4.18
21.26	22.44	-7.74	2.04
21.3	23.9	-7.07	2.63
21.34	26.76	-6.12	8.5
21.38	28.42	-3.94	4.65
21.42	31.01	-0.53	2.84
21.46	32.69	-0.02	1.44
21.5	32.54	0.9	2.52
21.54	31.4	0.36	3.93
21.58	28.06	-2.04	5.43
21.62	26.81	-5.98	3.38
21.66	25.95	-3.93	3.8
21.7	25.28	-5.7	2.84
21.74	23.66	-5.81	3.75
21.78	24.17	-3.9	3.37
21.82	24.08	2.27	-1.12
21.86	20.65	2.97	-2.63
21.9	22.44	1.52	-1.9
21.94	24.13	0.44	-2.52
21.98	20.64	-0.77	-1.98
22.02	20.28	-2.69	-0.24
22.06	19.92	-4.58	0.45
22.1	22.85	-1.98	0.51
22.14	22.23	0.91	0.8
22.18	19.34	0.66	2.67
22.22	19.7	3.57	5.46
22.26	18.07	3.78	4.33
22.3	19.08	4.22	3.92
22.34	20.33	4.18	1.93
22.38	23.17	5.44	1.14
22.42	22	3.53	-2.38
22.46	19.58	2.43	-7.21
22.5	18.39	2.92	-5.98
22.54	19.53	1.11	-5.7
22.58	16.23	3.81	-4.14
22.62	15.68	5.43	-1.21
22.66	16.32	3	-0.32
22.7	18.28	0.97	-1.1
22.74	19.24	4.11	-1.49
22.78	16.03	0.96	-1.22
22.82	15.45	1.5	0.11
22.86	18.45	-1.52	1.96
22.9	20.07	-2.72	3.32
22.94	21.44	-3.7	1.2
22.98	24.62	-5.81	-0.29
23.02	23.28	-7.83	-1.39
23.06	23.9	-8.15	1.52
23.1	23.78	-7.78	2.68
23.14	23.64	-8.63	4.38
23.18	23.93	-9	3.96
23.22	24.96	-7.3	6.17
23.26	28.83	-3.81	3.54
23.3	24.08	-5.38	5.73
23.34	24.61	-6.47	8.47
23.38	21.85	-9.67	9.31
23.42	25.45	-8.79	10.04
23.46	25.75	-11.27	7.68
23.5	22.96	-11.02	2.64
23.54	22.47	-9.85	2.28
23.58	22.7	-8.88	1.17
23.62	21.53	-8.77	1.3
23.66	24.69	-5.15	-1.7
23.7	23.63	-3.78	-2.85
23.74	23.18	-2.26	-2.65
23.78	22.97	0.25	-3.32
23.82	21.26	3.36	-3.95
23.86	21.87	2.07	-4.01
23.9	21.8	4.21	-4.02
23.94	22.44	7.67	-4.28
23.98	24.56	7.33	-5.09
24.02	26.41	4.83	-7.07
24.06	22.72	6.2	-10.29
24.1	21.87	6.32	-7.86
24.14	20.73	7.44	-8.27
24.18	20.33	5.73	-10.02
24.22	18.6	4.76	-8.37
24.26	17.31	3.96	-5.33
24.3	16.95	1.44	-4.99
24.34	18.54	1.26	-4.05
24.38	18.55	0.33	-3.17
24.42	17.66	-2.78	-2.7
24.46	18.31	-5.75	-2.41
24.5	18.99	-7.35	-2.7
24.54	17.56	-2.4191	-2.1415
24.58	17.725	-2.7077	-1.9804
24.62	17.956	-2.9509	-1.8507
24.66	18.32	-0.52	1.78
24.7	18.13	-2.97	0.68
24.74	15.81	-2.76	0.82
24.78	19.04	0.61	-1.8
24.82	20.48	-1.85	-2.55
24.86	20.8	-8.4	-3.21
24.9	20.58	-7.43	-3.29
24.94	24.37	-4.09	-1.21
24.98	23.09	-2.76	-0.82
25.02	21.46	-5.45	0.34
25.06	22.48	-6.37	1.36
25.1	24.32	-7.36	4.8
25.14	17.41	-4.34	3.6
25.18	19.25	-2.22	4.52
25.22	17.75	-3.11	2.04
25.26	21.89	-4.53	4.87
25.3	23.25	-1.88	3.62
25.34	26.63	-4.49	2.92
25.38	24.39	-5.59	2
25.42	22.54	-3.23	3.87
25.46	19.87	-4.13	3.77
25.5	22.19	-3.75	1.03
25.54	23.77	-7.37	2.12
25.58	24.34	-8.41	3.67
25.62	23.55	-6.49	4.06
25.66	21.54	-6.91	5.53
25.7	21.64	-7.07	6.37
25.74	24.43	-5.02	5.97
25.78	23.11	-4.38	5.68
25.82	22.63	-1.89	3.32
25.86	21.21	-4.55	-2.02
25.9	19.8	-2.88	-4.78
25.94	20.43	-3.76	-3.96
25.98	20.18	-4.08	-4.55
26.02	20.45	-6.9	-5.35
26.06	22.26	-7.81	-7.8
26.1	21.59	-8.12	-7.54
26.14	22.21	-7.85	-5.13
26.18	24.31	-5.74	-7.48
26.22	23.79	-4.93	-4.02
26.26	22.25	-3.14	-2.14
26.3	19.55	-3.42	0.88
26.34	20.84	-2.82	2.67
26.38	19.87	-8.14	3.27
26.42	19.76	-5.54	2.6
26.46	22.53	-3.93	3.89
26.5	22.08	-3	4.24
26.54	23.96	-7.15	2.53
26.58	24.46	-0.77	3.54
26.62	22.02	1.37	1.66
26.66	21.7	0.84	-0.48
26.7	17.97	0.59	0.46
26.74	19.64	-1.35	1.81
26.78	15.04	-0.94	4.78
26.82	16.25	-1.03	4.1
26.86	20.22	-3.25	4.95
26.9	22.7	-3.23	2.29
26.94	23.24	-4.4	1.3
26.98	23.38	-3.57	1.52
27.02	25.25	-7.14	1.1
27.06	24.91	-5.4	-2.2
27.1	24.66	-3.76	-0.59
27.14	22.79	-1.79	0.87
27.18	17.67	-1.83	0.14
27.22	16.37	-3.32	-1.84
27.26	17.64	-3.67	-1.53
27.3	20	-3.14	-3.05
27.34	20.77	-1.29	-2.77
27.38	21.64	-0.1	-1.32
27.42	20.18	0.37	-2.01
27.46	23.84	-1.03	-1.71
27.5	28.02	-5.53	-0.45
27.54	27.19	-6.64	0.05
27.58	24.47	-11.34	5.5
27.62	26.247	-3.204	3.3928
27.66	25.48	-1.82	3.6
27.7	27.306	-2.4358	5.1856
27.74	30.88	-4.2	7.05
27.78	31.7	-5.07	10.5
27.82	30.7	-2.45	9.27
27.86	30.47	-0.14	11.01
27.9	28.84	-0.88	7.56
27.94	28.14	2.25	2.76
27.98	27.51	4.83	2.26
28.02	24.46	3.1	2.92
28.06	26.39	-1.09	3.75
28.1	31.3	0.11	2.25
28.14	30.73	-4.95	1.69
28.18	34.41	-2.76	0.31
28.22	35.36	-6.89	-2.73
28.26	31.35	-8.45	-3.31
28.3	31.6	-7.72	-1.46
28.34	32.63	-0.18	-0.62
28.38	29.7	-1.63	-2.32
28.42	30.52	-3.26	-4.45
28.46	32.4	-4.05	-4.36
28.5	29.68	-2.28	-6.28
28.54	28.09	-1.38	-5.27
28.58	25.5	-0.93	-4.52
28.62	27.42	0.21	-2.72
28.66	24	0.49	-2.93
28.7	24.84	-1.57	-1.26
28.74	26.13	1.05	-2.37
28.78	27.78	-2.42	-1.81
28.82	28.3	-4.55	-2.44
28.86	27.79	-8.13	-2.93
28.9	26.63	-6.5	-1.16
28.94	28.34	-7.6	0.16
28.98	29.86	-8.89	-0.92
29.02	34.04	-10.21	-2.47
29.06	32.02	-10.39	-1.23
29.1	32.91	-7.24	0.26
29.14	34.05	-4.65	0.78
29.18	30.99	-5.75	2.4
29.22	31.55	-12.17	-0.54
29.26	31.92	-10.61	-1.59
29.3	31.86	-9.67	-3.07
29.34	32.8	-10.58	-0.51
29.38	33.72	-9.64	-0.52
29.42	34.89	-6.69	6.7
29.46	34.48	-7.42	0.76
29.5	34.05	0.29	1.9
29.54	29.52	-1.36	2.65
29.58	26.07	-6.64	0
29.62	25.04	-7.13	-2.13
29.66	23.66	-8.29	1.05
29.7	22.09	-8.59	2.99
29.74	26	-4.04	5.3
29.78	21.77	-5.56	3.79
29.82	25.25	-5.07	6.27
29.86	27.7	-7.27	3.62
29.9	26.86	-7.77	1.61
29.94	25.62	-4.13	0.96
29.98	23.52	-3.56	-0.59
30.02	20.27	-3.99	-0.88
30.06	17.9	-4.19	0.7
30.1	19.87	-2.18	-0.21
30.14	20.87	-0.77	-0.41
30.18	22.03	-4.22	-3.57
30.22	23.5	-3.74	-3.93
30.26	23.14	-4.75	-3.68
30.3	27.19	-3.59	-1.87
30.34	29.53	-2.8	-3.59
30.38	28.84	-3.16	-3.46
30.42	26.51	-2.74	-5.04
30.46	28.86	-0.89	-3.56
30.5	24.64	-0.83	-3.96
30.54	25.38	-5.25	-5.88
30.58	27.81	-4.34	-7.38
30.62	28.79	-6.57	-4.77
30.66	30.41	-3.3	-4.88
30.7	26.64	0.26	-3.26
30.74	24.01	2.51	-0.91
30.78	23.63	2.12	-5
30.82	22.4	-0.41	-4.88
30.86	20.15	5.33	-1.5
30.9	20.05	2.54	-0.99
30.94	25.95	-2.1	-0.14
30.98	24.42	-2.09	1.55
31.02	22.61	-2.83	1.51
31.06	20.65	-2.77	1.01
31.1	17.87	-1.32	2.36
31.14	17.75	-2.64	4.53
31.18	22.38	1.14	1.46
31.22	17.22	0.96	1.33
31.26	20.88	-1.67	0.31
31.3	22.44	-0.68	-0.23
31.34	22.23	-0.33	-0.56
31.38	26.52	-2.9	-1.61
31.42	26.48	-2.97	-0.99
31.46	24.73	-2.43	-0.8
31.5	24.14	-3.93	-0.61
31.54	27.5	-0.56	2.33
31.58	24.67	1.72	1.2
31.62	24.9	3.83	2.98
31.66	27.23	-3.3156	4.6022
31.7	27.588	-3.8412	5.6856
31.74	27.83	-5.32	9.47
31.78	26.52	-3.79	6.9
31.82	30.48	-6.3	10.13
31.86	30.81	-7.07	9.37
31.9	27.83	-6.44	7.06
31.94	30.92	-5.71	10.79
31.98	31.84	-5.13	10.24
32.02	29.25	-6.54	9.68
32.06	26.11	-8.14	7.07
32.1	29.47	-7.27	3.54
32.14	30.11	-3.77	5.01
32.18	32.41	-1.39	5.1
32.22	30.272	-3.5838	-0.95725
32.26	29.879	-2.8385	-2.7974
32.3	32.44	-4.07	-7.61
32.34	32.12	-3.94	-11.37
32.38	29.63	-0.54	-11.69
32.42	27.8	-1.41	-10.36
32.46	24.43	1.98	-9.15
32.5	21.75	4.05	-9
32.54	19.99	2.92	-8.12
32.58	22.95	3.18	-6.06
32.62	19.08	0.17	-5.61
32.66	17.66	0.24	-6.01
32.7	15.85	1.72	-5.75
32.74	15.52	1.72	-5.81
32.78	20.02	-0.96	-4.64
32.82	22.92	-1.72	-4.33
32.86	22.67	0.27	-2.32
32.9	24.04	-0.92	-4.26
32.94	24.31	-1.75	-4.99
32.98	21.98	-2.32	-6.77
33.02	16.36	1.01	-7.69
33.06	17.63	-1.21	-2.34
33.1	16.51	-4.01	-2.68
33.14	21.68	-1.85	-0.83
33.18	22.32	0.2	-3.14
33.22	22.56	-2.05	-4.67
33.26	21.71	-2.48	-3.3
33.3	20.21	-3.51	-5.14
33.34	19.93	-4.02	-2.76
33.38	17.88	-6.04	0.29
33.42	19.16	-4.25	-0.53
33.46	17.31	-3.13	-1.71
33.5	19.1	-6.52	-0.43
33.54	19.4	-9.94	-1.41
33.58	22.24	-11.65	-1.66
33.62	23.08	-9.87	-0.14
33.66	24.01	-6.49	1.31
33.7	20.25	-5.51	-0.83
33.74	21.05	-2.22	-0.5
33.78	20.68	-8.48	4.57
33.82	18.37	-8.79	5.06
33.86	25.986	-6.8391	2.981
33.9	29.13	-5.98	6.98
33.94	27.48	-5.63	8.14
33.98	32.19	-6.07	7.46
34.02	32.83	-7.36	2.69
34.06	30.28	-6.22	1.47
34.1	32.9	-3.52	0.22
34.14	31.84	-7.2	-0.41
34.18	25.2	-6.11	-2.87
34.22	26.33	-4.37	1.72
34.26	26.27	-3.64	1.69
34.3	29.22	-5.98	3.13
34.34	29.69	-6.55	1.58
34.38	30.03	-2.51	4.65
34.42	28.45	0.21	4.54
34.46	26.851	-3.6113	2.5858
34.5	26.53	-3.2857	2.9703
34.54	28.23	-2.17	4.21
34.58	23.1	-3.02	4.1
34.62	23.79	-7.3	2.28
34.66	26.87	-4.34	2.56
34.7	24	-1.69	6.65
34.74	27.38	-4.76	8.05
34.78	26.66	-4.79	3.78
34.82	24.618	-1.5366	6.5225
34.86	24.461	-1.5188	6.9015
34.9	22.17	5.48	5.75
34.94	23.21	4.83	8.74
34.98	22.21	-2.92	9.78
35.02	25.2	-2.78	9.52
35.06	23.9	-0.36	7.79
35.1	24.35	-4.54	5.65
35.14	24.6	-6.19	5.76
35.18	23.69	-6.33	6.18
35.22	24.11	-6.3	7.96
35.26	23.67	-6.1	8.33
35.3	23.5	-5.95	7.65
35.34	24.28	-7.37	5.62
35.38	22.3	-8.19	3.32
35.42	21.08	-3.75	2.94
35.46	23.11	-4.87	5.55
35.5	22.88	-3.39	4.98
35.54	22.69	-4.49	3.84
35.58	22.67	-4.66	2.86
35.62	22.68	-5.1	1.59
35.66	21.1	-3.39	0.53
35.7	22.03	-5.08	-3.61
35.74	22.2	-5.2	-3.38
35.78	22.95	-5.28	-2.35
35.82	21.03	-3.89	-0.87
35.86	19.22	-3.71	1.05
35.9	17.37	-4.28	1.64
35.94	18.68	-3.28	0.43
35.98	20.33	-1.94	0.37
36.02	22.78	-1.41	0.62
36.06	19.54	-1.56	1.93
36.1	22.73	0.38	2.51
36.14	22.97	0.12	3.48
36.18	24.52	-1.29	3.71
36.22	23.41	-2.89	5.14
36.26	25.82	-4.55	4.28
36.3	24.31	-2.06	5.22
36.34	27.42	-4.57	2.54
36.38	25.6	-8.22	-0.93
36.42	29.1	-7.71	2.46
36.46	28.58	-7.12	4.25
36.5	27.87	-1.59	1.49
36.54	30.07	0.46	-2.13
36.58	25.91	1.78	-1.08
36.62	31.74	1.07	2.02
36.66	30.67	3.05	1.08
36.7	27.37	5.36	1.37
36.74	28.01	5.21	0
36.78	29.77	1.14	0.55
36.82	29.51	-0.86	-0.85
36.86	26.13	0.75	-3.27
36.9	25.96	-2.59	2.35
36.94	30.26	-6.62	4.54
36.98	31.96	-8.06	4.8
37.02	30.06	-8.9	4.92
37.06	28.22	-7.82	2.22
37.1	26.92	-6.3	4.12
37.14	27.42	-5.24	4.73
37.18	24.55	-7.09	4.88
37.22	28.28	-1.51	4.43
37.26	30.51	-5.15	2.84
37.3	29.56	1.19	-1.19
37.34	27.65	-2.04	2.76
37.38	26.41	0.08	4.46
37.42	26.25	-4.72	5.77
37.46	27.42	-2.49	4.54
37.5	31.44	-5.7	0.3
37.54	31.06	-4.5	0.15
37.58	28.94	-3.05	-4.08
37.62	27.97	-1.44	-5.63
37.66	27.21	0.97	-1.66
37.7	26.32	-1.42	-1.82
37.74	26.07	-1.25	-3.37
37.78	26.5	-2.11	-2.67
37.82	25.47	-3.48	-3.77
37.86	20.91	-3.33	-2.09
37.9	24.32	-0.4	3.06
37.94	23.58	0.91	4.33
37.98	24.54	0.55	5.32
38.02	23.76	-0.58	5.92
38.06	25.54	-0.62	5.51
38.1	27.92	-2.91	4.14
38.14	26.18	-3.79	-0.24
38.18	25.14	-2.1	-3.29
38.22	23.73	-1.53	-4.28
38.26	26.42	-1.32	-5.76
38.3	23.68	2.63	-5.79
38.34	24.69	0.55	-4.56
38.38	24.55	-0.41	-0.95
38.42	25.53	1.34	-4.79
38.46	23.83	3.71	-6.39
38.5	21.91	2.82	-7.01
38.54	22.19	-0.37	-5.56
38.58	22.03	-2.55	-3.55
38.62	21.41	-2.59	-3.96
38.66	21.88	-2.55	-4.42
38.7	21.55	-2.3	-4.96
38.74	20.05	-1.81	-3.63
38.78	18.98	-1.21	-4.52
38.82	20.04	-3.94	-3.39
38.86	19.35	1	-4.28
38.9	20.45	3.85	-2.6
38.94	21.55	0.29	-0.82
38.98	21.31	3.04	-1.84
39.02	20.04	2.24	-1.9
39.06	18.23	0.99	-1.1
39.1	15.05	-1.41	1.62
39.14	14.51	-0.8	2.87
39.18	14.9	-2.41	2.49
39.22	16.43	-1.8	3.07
39.26	18.1	-1.83	3.12
39.3	22.74	-6.93	3.71
39.34	23.99	-10.18	4.74
39.38	22.88	-11.77	-2.41
39.42	26.41	-13.49	0.61
39.46	21.798	-7.2508	-0.9153
39.5	22.283	-7.2805	-1.4711
39.54	23.2	-4.99	-7.71
39.58	23.53	-5.66	-9.85
39.62	20.9	-6.04	-9.38
39.66	23.36	-4.89	-4.66
39.7	23.07	-1.74	-2.26
39.74	20.33	-7.3	1.44
39.78	22.05	-8.78	2.27
39.82	24.62	-8.71	2.44
39.86	24.28	-10.94	1.45
39.9	24.12	-10.99	-1.72
39.94	21.02	-9.36	-1.48
39.98	22.01	-7.55	-4.4
40.02	22.66	-7.78	-4.21
40.06	23.52	-7.78	-4.58
40.1	24.27	-7.18	-3.37
40.14	23.69	-6.44	-3.41
40.18	22.69	-4.25	-3.31
40.22	21.66	-3.62	-1.58
40.26	21.91	-4.85	0.13
40.3	22.36	-5.89	-0.3
40.34	21.96	-6.81	0.3
40.38	21.55	-7.97	1.99
40.42	22.03	-7.38	2.5
40.46	23.43	-6.9	1.55
40.5	21.53	-3.41	3.98
40.54	24.87	-1.91	2.6
40.58	22.7	0.82	1.34
40.62	19.37	4.13	-1.12
40.66	19.09	0.68	-0.67
40.7	19.47	-3.38	1.4
40.74	22.83	-6.89	2.56
40.78	28.01	-7.16	0.5
40.82	26.63	-5.6	2.12
40.86	24	-3.67	3.34
40.9	23.8	-3.88	3.41
40.94	26.07	-3.43	5.21
40.98	26.01	-1.6	6.41
41.02	27.62	1.31	8.2
41.06	27.58	4.54	10.56
41.1	22.08	-0.54	9.03
41.14	19.13	-4.25	7.12
41.18	19.49	-2.09	7.22
41.22	18.98	-4.23	6.98
41.26	22.1	-5.1	9.02
41.3	23.03	-4.11	0.46
41.34	24.19	-0.52	2.83
41.38	23.82	-0.93	0.51
41.42	25.33	-3.31	0.35
41.46	28.56	-4.61	3.31
41.5	28.61	-0.62	5.8
41.54	25.92	-0.25	8.63
41.58	24.31	1.86	10.09
41.62	20.48	-3.81	8.18
41.66	24.337	1.4629	7.2008
41.7	23.715	1.7988	7.7834
41.74	25.39	10.02	8.53
41.78	22.27	4.53	8.87
41.82	25.51	6.2	8.78
41.86	18.16	7.65	10.13
41.9	17.53	3.1	9.3
41.94	19.47	-1.28	8.25
41.98	19.78	-4.44	7
42.02	20.33	-4.2	6.5
42.06	20.89	-0.77	6.6
42.1	21.18	0.25	5.11
42.14	19.18	1.58	4.92
42.18	19.68	3.14	4.34
42.22	17.87	-1.54	4.41
42.26	18.75	-1.94	4.57
42.3	20.96	-6.63	7.3
42.34	22.73	-6.18	6.32
42.38	23.54	0.75	6.54
42.42	26.36	-1.09	7.49
42.46	24.89	-1.34	2.69
42.5	24.67	-2.91	6.5
42.54	23.35	-3.96	7.09
42.58	25.74	-2.99	7.66
42.62	22.72	-7.08	6.77
42.66	22.56	-5.7	6.29
42.7	23.76	-3.76	4.53
42.74	23.99	-1.65	8.45
42.78	27.59	-0.28	8.11
42.82	25.51	-1.65	7.04
42.86	27.24	0.71	5.66
42.9	24.67	-2.89	5.75
42.94	25	0.09	5.08
42.98	25.02	-1.52	5.59
43.02	26.45	-1.5	5.1
43.06	28.99	-1.7	5.34
43.1	28.12	-1.03	4.57
43.14	28.14	-1.97	2.86
43.18	26.83	0.54	2.98
43.22	27.74	-2.33	0.02
43.26	25.22	-2.06	-1.88
43.3	27.28	-0.2	-3.64
43.34	25.23	-0.56	-2.68
43.38	25.08	1.3	-3.36
43.42	21.44	3.25	-5.07
43.46	20.71	6.97	-3.43
43.5	19.95	5.21	2.38
43.54	21.13	1.49	5.32
43.58	23.89	1.79	2.95
43.62	18.63	-1.2	4.66
43.66	21.27	-3.23	3.47
43.7	24.05	-5.14	0.27
43.74	23.35	-4.47	0.58
43.78	23.82	-3.17	-1.67
43.82	24.43	-3.29	0.13
43.86	22.47	-4.3	0.39
43.9	20.74	-3.81	-1.65
43.94	21.3	4.38	3.66
43.98	21.61	-4.22	3.38
44.02	23.323	-0.79992	1.2258
44.06	18.22	5.23	-0.57
44.1	20.01	2.93	-3.22
44.14	25.48	3.48	2.46
44.18	26.13	0.9	4.57
44.22	25.5	-0.39	2.21
44.26	25.32	1.9	2.72
44.3	30.42	-0.07	-1.06
44.34	30.47	1.61	1.23
44.38	28.15	3.92	-2.95
44.42	26.62	3.92	-5.63
44.46	24.74	5.1	-6.92
44.5	23.79	6.01	-6.06
44.54	24.17	1.7	-4.72
44.58	24.87	0.76	-6.51
44.62	21.23	3.83	-5.92
44.66	23.87	0.17	-5.99
44.7	23.06	-2.36	-7.31
44.74	24.38	-4.11	-7.44
44.78	22.33	-2.85	-8.26
44.82	20.31	-2.14	-8.73
44.86	21.62	-0.67	-7.26
44.9	20.37	0.37	-7.66
44.94	19.19	0.11	-5.74
44.98	20.81	4.01	-4.44
45.02	22.49	3.8	-4.8
45.06	22.73	0.56	-5.42
45.1	21.29	-0.92	-3.62
45.14	19.27	-1.36	-1.87
45.18	18.14	-1.93	0.08
45.22	17.11	1.25	-0.23
45.26	15.65	0.05	-1.66
45.3	14.74	1.71	-2.58
45.34	18.01	1.78	-1.05
45.38	19.51	1.01	-0.4
45.42	20.3	1.89	-0.14
45.46	15.11	1.78	-1.73
45.5	16.17	0.55	-1.09
45.54	18.07	-0.94	1.25
45.58	19.1	-0.66	2.4
45.62	18.34	-3.91	1.66
45.66	20.05	0.24	1.55
45.7	23.19	0.35	-1.41
45.74	23.14	0.32	-0.74
45.78	26.09	-2.01	-1.87
45.82	24.19	-3.94	1.94
45.86	23.61	-6.79	2.01
45.9	27.2	-2.2	0.06
45.94	26.55	-2.76	-0.93
45.98	27.55	0.7	1.05
46.02	27.13	-1.62	-0.11
46.06	25.87	0.46	2.75
46.1	23.57	-1.2	4.41
46.14	23.97	-0.65	1.01
46.18	23.87	-2.55	3.44
46.22	24.18	-4.79	4.99
46.26	21.6	-2.72	4.05
46.3	24.28	-3.83	2.19
46.34	19.31	2.25	-0.29
46.38	20.53	2.43	1.59
46.42	20.62	-2.51	2.33
46.46	22.25	-2.57	3.01
46.5	23.26	-2.28	4.81
46.54	24.68	-2.36	4.3
46.58	21.97	-1.76	5.8
46.62	19.58	-4.08	5.46
46.66	20.45	-2.57	3.69
46.7	17.24	-1.96	2.11
46.74	14.31	-1.41	1.87
46.78	17.34	-0.02	1.39
46.82	16.58	3.56	0.13
46.86	16.13	4.48	0.19
46.9	15.65	3.43	2.77
46.94	22.25	3.4	5.75
46.98	21.06	4.77	6.41
47.02	18.55	-0.12	5.88
47.06	21.49	0.38	5.2
47.1	20.12	-3.96	4.98
47.14	20.72	0.5	7.42
47.18	19.43	0.32	6.74
47.22	17.75	-1	4.13
47.26	16.66	-0.24	2.84
47.3	16.25	0.5	4.45
47.34	17.11	-1.49	4.89
47.38	19.02	-1.95	5.77
47.42	17.66	-7.19	3.85
47.46	18.54	-4.93	3.07
47.5	20.5	-5.69	4.13
47.54	22.47	-5.76	4.06
47.58	26.39	-8.82	0.93
47.62	23.35	-9.82	3.16
47.66	21.18	-3.44	2.46
47.7	23.85	-4	7.58
47.74	24.69	-2.39	8.08
47.78	20.81	-4.8	6.88
47.82	21.65	-5.66	5.07
47.86	19.74	-4.47	3.34
47.9	18.07	1.64	-1.24
47.94	18.51	2.98	-2.96
47.98	20.06	3.4	-5.02
48.02	19.98	-0.06	-3.1
48.06	20.61	-1.87	-1.76
48.1	18.82	-4.01	-3.61
48.14	19.69	-3.19	-2.58
48.18	20.83	-2.88	0.05
48.22	23.82	-6.76	0.43
48.26	24.56	-5.53	3.33
48.3	25.12	-6.23	6.69
48.34	25.1	-8.36	8.1
48.38	25.31	-10.05	7.96
48.42	24.193	-2.5293	3.1108
48.46	22.56	2.6	0.12
48.5	24.55	3.85	-0.22
48.54	24.15	1.98	1.86
48.58	23.03	5.16	-0.09
48.62	25.64	7.22	0.64
48.66	26.23	0.55	4.44
48.7	22.97	2.7	2.7
48.74	23.64	-2.81	7.09
48.78	21.56	2.82	6.29
48.82	21.15	3.61	3.15
48.86	22.68	4.97	3.29
48.9	25.4	3.65	3.68
48.94	25.01	4.48	4.6
48.98	24.91	4.56	2.26
49.02	21.77	3.72	0.74
49.06	23.7	2.7	-1.16
49.1	22.56	2.32	0.45
49.14	22.88	3.07	-0.18
49.18	20.37	-0.5	0.25
49.22	20.94	-1.59	-1.67
49.26	18	-0.72	1.56
49.3	20.57	-1.05	3.9
49.34	19.94	-5.28	5.83
49.38	22.74	-7.12	3.22
49.42	24.43	-4.28	4.52
49.46	22.76	-5.39	2.92
49.5	20.68	-3.26	3.92
49.54	23.62	-7.63	4.13
49.58	26.63	-3.83	-3.43
49.62	26.36	-6.62	-0.77
49.66	30.94	-6.28	-0.16
49.7	27.6	-5.23	1.85
49.74	27.77	-8.51	3.28
49.78	32.27	-10.38	3.46
49.82	28.24	-9.17	0.71
49.86	27.46	-8.72	3.57
49.9	28.88	-9.91	4.27
49.94	30.32	-2.73	1.41
49.98	28.5	-6.51	3.77
50.02	28.58	-1.44	4.66
50.06	23.64	1.2	1.79
50.1	25.73	-0.8	2.14
50.14	29.12	-1.48	5.66
50.18	25.69	-2.44	6.24
50.22	26.31	-2.45	7.52
50.26	24.89	-4.13	7.11
50.3	23.47	-1.76	6.42
50.34	22.15	0.17	7.94
50.38	22.374	1.617	3.405
50.42	21.927	2.0034	2.5061
50.46	16.56	4.89	4.78
50.5	21.121	2.6505	0.62887
50.54	20.762	2.9121	-0.28955
50.58	21.79	10.31	-2.88
50.62	17.37	5.33	-2.44
50.66	19.15	2.86	-5.36
50.7	21.44	1.46	-8.35
50.74	18.07	2.57	-3.93
50.78	22.03	2.6	0.14
50.82	21.21	1.82	-1.3
50.86	20.68	2.46	-3.36
50.9	18.19	3.07	-3.76
50.94	16.7	4.18	-1
50.98	19.07	3.26	0.05
51.02	17.89	4.13	1.2
51.06	15.23	5.29	1.81
51.1	14.53	3.99	4.07
51.14	15.2	5.62	0.55
51.18	15.51	4.78	2.68
51.22	15.23	3.73	4
51.26	16.73	0.95	0.11
51.3	17.87	-1.08	0.96
51.34	20.04	-0.43	-2.51
51.38	19.76	-0.02	-1.65
51.42	19.78	-2.48	-3.76
51.46	17.32	-3.14	-3.23
51.5	18.63	-4.56	-0.53
51.54	18.13	-4.09	2.65
51.58	19.32	-3.7	1.81
51.62	16.86	-6.72	2.31
51.66	17.91	-2.47	4.75
51.7	20.39	-1.02	5.73
51.74	19.3	4.17	0.44
51.78	17.15	2.4	-0.74
51.82	18.6	2.3	-0.21
51.86	21.65	-0.29	1.18
51.9	22.82	-5.34	3.72
51.94	21.35	-6.21	3.72
51.98	22.91	-5.88	2.69
52.02	21.49	-6.59	-2.07
52.06	23.34	-5.22	-0.62
52.1	25.12	-4.07	-0.44
52.14	30.62	-1.85	1.96
52.18	30.49	0.29	2.4
52.22	30	3.67	0.96
52.26	25.22	4.52	-1.96
52.3	25	2.47	-0.36
52.34	26.79	0.8	-0.3
52.38	28.29	-1.38	0.06
52.42	29.3	-2.41	3.11
52.46	29.24	-1.35	3.72
52.5	29.24	-0.98	3.76
52.54	28.16	-2.94	2.72
52.58	25.48	-0.01	3.58
52.62	26.644	1.2895	-2.0413
52.66	26.379	1.6173	-2.7053
52.7	25.37	6.59	-9.47
52.74	25.08	5.91	-7.89
52.78	26.39	2.37	-7.27
52.82	25.95	-0.03	-7.04
52.86	26.71	5.45	-5.88
52.9	23.62	5.75	-3.37
52.94	22.47	2.21	0.08
52.98	21.51	3.54	2.19
53.02	22.41	1.01	0.14
53.06	21.55	1.86	-0.59
53.1	19.94	3.89	-1.03
53.14	23.05	5.55	2.17
53.18	22.52	-0.85	4.5
53.22	23.73	-4.24	4.53
53.26	25.14	-4.2	3.97
53.3	28.76	-4.1	6.58
53.34	27.58	-4.61	7.04
53.38	23.15	-6.73	5.88
53.42	23.2	-3.26	6.5
53.46	26.16	-5.37	4.08
53.5	24.08	-2.7	1.05
53.54	22.66	0.63	-0.72
53.58	25.03	0.87	-1.18
53.62	24.9	0.26	-1.56
53.66	22.85	-2.81	1.72
53.7	22.13	-1.47	0.62
53.74	23.87	3.45	5.66
53.78	20.99	0.35	2.54
53.82	21.8	0.87	-1.19
53.86	22.32	2.13	-3.84
53.9	19.37	2.71	-4.35
53.94	18.12	0.16	-3.65
53.98	19.24	-1.52	-3.05
54.02	20.59	-5.67	-0.8
54.06	23.01	-7.45	0.76
54.1	22.73	-7.08	-0.9
54.14	21.91	-7.75	-0.54
54.18	21.48	-6.01	0.17
54.22	21.3	-8.47	2.79
54.26	22.03	-7.95	2.85
54.3	19.63	-5.69	1.23
54.34	17.29	-3.43	0.79
54.38	20.42	-5.25	2.16
54.42	17.75	-5.91	0.55
54.46	20.23	-3.6	1.84
54.5	22.81	-2.76	2.52
54.54	23.41	-2.44	2.73
54.58	20.92	-0.38	1.41
54.62	20.03	-0.18	0.84
54.66	21.74	-2.5	-1.68
54.7	24.55	-0.16	-3.03
54.74	30.67	-1.45	1.2
54.78	29.15	-4.81	1.22
54.82	28.56	-2.32	1.72
54.86	27.6	-5.32	2.98
54.9	27.72	-6.93	3.26
54.94	27.65	-8.19	3.44
54.98	27.68	-5.54	3.52
55.02	25.48	-7.8	3.5
55.06	25.32	-7.26	4.13
55.1	27.49	-6.54	3.45
55.14	29.21	-9.07	2.51
55.18	28.319	-6.1171	4.9069
55.22	28.369	-5.5086	5.001
55.26	28.39	-4.8578	5.0404
55.3	32.63	-5	6.53
55.34	31.02	-5.71	5.2
55.38	28.39	-1.64	6.03
55.42	27	0.36	3.24
55.46	28.3	-3.01	4.65
55.5	24.72	-2.74	6.3
55.54	25.44	-0.94	3.72
55.58	26.25	-0.17	1.9
55.62	27.39	-2.98	3.39
55.66	24.36	-0.21	3.43
55.7	25.91	-5.92	0.17
55.74	24.66	-4.33	2.9
55.78	24.53	-4.1	1.52
55.82	24.87	-6.35	2.16
55.86	25.29	-5.36	0.56
55.9	23.7	-4.69	-0.98
55.94	22.94	-6.53	-3.27
55.98	21.23	-6.37	-3.78
56.02	22.48	-5.56	-3.89
56.06	21.31	-6.76	-5.46
56.1	21.44	-6.21	-4.25
56.14	22.46	-3.73	-2.61
56.18	22.16	-3.07	-3.82
56.22	19.63	-0.91	-5.13
56.26	19.2	0.7	-4.07
56.3	18.86	0.91	-4.25
56.34	19.92	3.04	-3.61
56.38	19.77	2.63	-3.03
56.42	19.82	0.49	-3.43
56.46	17.6	-1.63	-3.09
56.5	19.1	0.62	-3.48
56.54	20.52	-1.39	-2.36
56.58	17.6	-3.69	-1.49
56.62	19.09	-3.02	-0.47
56.66	21.48	-0.08	0
56.7	20.04	1.57	0.28
56.74	16.94	1.81	-1.93
56.78	17.63	3.72	-1.6
56.82	16.33	5.18	-1.38
56.86	18.57	5.65	-1.3
56.9	21.66	3.61	-0.04
56.94	24.05	0.02	0.41
56.98	22.48	-1.71	1.01
57.02	22.87	-8.14	4.15
57.06	24.61	-9.32	6.16
57.1	23.338	-2.2	3.4003
57.14	23.938	-2.8783	3.6967
57.18	24.493	-3.5365	3.9011
57.22	23.69	-1.99	3.52
57.26	20.79	-3.58	6.76
57.3	23.05	-4.27	7.52
57.34	25.43	-4.46	4.44
57.38	30.78	-3.17	5.21
57.42	29.65	-5.4	2.06
57.46	25.54	-5.22	-2.86
57.5	23.9	-4.36	-4.76
57.54	21.98	-7.2	-4.19
57.58	25.13	-6.85	-3.79
57.62	19.3	-3.31	-3.78
57.66	22.8	-2.06	-2.05
57.7	22.23	-2.18	-2.2
57.74	24.54	-1.03	-3.07
57.78	23.66	2.25	-2.29
57.82	23.17	-1.68	-0.3
57.86	23.05	-3.29	-1.5
57.9	22.78	-2.91	0.18
57.94	24.12	-1.45	-0.38
57.98	25.02	3.17	-2.32
58.02	21.97	7.04	-5.32
58.06	21.94	6	-3.52
58.1	21.72	5.33	0.38
58.14	24.79	7.31	0.1
58.18	22.71	4.78	2.67
58.22	23.8	0.55	3.77
58.26	28.32	-3.45	4.15
58.3	25.4	-8.12	3.79
58.34	26.31	-5.17	3.39
58.38	23.9	-7.9	5.62
58.42	24.98	-6.99	5.19
58.46	21.97	-5.08	3.51
58.5	22.88	-1.5	3.96
58.54	26.42	-1.54	4.01
58.58	29.55	-4.96	5.26
58.62	29.36	-2.61	3.44
58.66	24.96	3.1	3.28
58.7	25.58	3.4	4.57
58.74	27.78	1.62	1.69
58.78	26.92	-5.81	0.66
58.82	28.22	-5.24	0.96
58.86	26.61	-4.78	1.54
58.9	24.54	-0.74	1.54
58.94	25.85	-1.98	3.01
58.98	26.07	-1.32	2.5
59.02	26.77	-0.83	4.3
59.06	24.21	-2.36	4.62
59.1	22.07	-1.8	4.49
59.14	22.88	2.93	3.94
59.18	22.62	3.66	2.22
59.22	23.4	2.59	2.77
59.26	22.15	0.69	3.31
59.3	22.77	-0.71	3.97
59.34	23.19	-0.06	4.74
59.38	22.26	-2.44	4.54
59.42	21.99	-3.57	4.36
59.46	23.46	-3.94	3.76
59.5	25.51	-6.45	4.82
59.54	26.54	-8.05	4.07
59.58	26.31	-7.55	6.02
59.62	28.37	-7.95	7.2
59.66	26.36	-4.83	5.32
59.7	24.16	-5.69	5.55
59.74	25.1	-0.87	8.33
59.78	25.78	-2.17	8.32
59.82	25.54	-8	8.2
59.86	23.71	-9.51	7.94
59.9	23.84	-4.32	6.67
59.94	23.66	-2.73	8.48
59.98	22.25	-0.85	10.84
60.02	21.93	1.99	11.73
60.06	21.03	-4.91	10.9
60.1	20	-5.7	6.65
60.14	20.12	-9.71	3.73
60.18	17.69	-11.55	2.49
60.22	17.98	-12.3	3.37
60.26	16.69	-8.8	3.77
60.3	19.56	-7.3	4.99
60.34	18.42	-9.23	1.94
60.38	19.549	-8.2879	2.7551
60.42	27.24	-4.42	2.75
60.46	23.22	-6.89	3.09
60.5	22.53	-4.35	1.12
60.54	19.24	-7.44	0.52
60.58	18.12	-6.76	2.6
60.62	17.47	-7.12	1.97
60.66	18.45	-4.68	1.17
60.7	19.03	-5.45	0.37
60.74	19.06	-5.15	0.17
60.78	19.42	-3.6	1.14
60.82	21.6	-3.38	1.27
60.86	21.67	0.59	1.8
60.9	20.39	-0.44	2.85
60.94	17.92	-2.06	1.92
60.98	20.74	-0.26	3.73
61.02	18.31	-2.73	3.85
61.06	22.46	-0.43	5.24
61.1	21.53	-0.44	4.46
61.14	22.08	-1.01	4.71
61.18	23.55	-2.55	3.92
61.22	21.71	-0.02	5.15
61.26	21.99	3.78	5.05
61.3	23.49	7.81	5.12
61.34	23.89	-0.6083	6.13
61.38	25.56	-1.81	10.05
61.42	25.12	-2.7	7.94
61.46	26.06	-2.58	7.2
61.5	28.01	-2.99	4.69
61.54	25.14	-4.49	4.97
61.58	24.16	-3.15	4.71
61.62	21.79	-3	4.46
61.66	22.41	-3.73	2.45
61.7	23.32	-3.82	2.63
61.74	23.67	-6.97	3.83
61.78	23.99	-5.92	1.64
61.82	24.44	-3.84	2.57
61.86	24.04	-2.37	4.27
61.9	23.95	-2.86	2.48
61.94	21.98	-0.12	3.3
61.98	21.76	1.4	3.78
62.02	21.99	-0.61	3.45
62.06	22.14	-1.91	3.63
62.1	22.41	-3.22	4.43
62.14	23.84	-1.45	3.74
62.18	24.34	-3.09	0.63
62.22	22.73	-2.14	0.74
62.26	20.4	-1.82	0.44
62.3	19.77	-0.18	1.51
62.34	20.08	-0.29	3.83
62.38	21.07	-7.28	1.22
62.42	23.32	-7.04	1.38
62.46	22.58	-7.45	1.4
62.5	20.86	-7.31	-0.01
62.54	21.92	-1.21	5.85
62.58	21.47	-1.8	2.36
62.62	21.71	-1.12	-0.91
62.66	21.37	-2.45	3.28
62.7	27.25	-3.26	6.27
62.74	29.55	-4.6	7.2
62.78	28.98	-3.08	7.19
62.82	28.89	-6.47	4.58
62.86	29.47	-8.47	-0.62
62.9	26.948	-4.8848	2.5216
62.94	21.46	-5.57	-0.93
62.98	27.84	-3.14	-2.58
63.02	27.54	-3.4	0.48
63.06	23.16	-5.43	3.43
63.1	29.15	-10.58	2.28
63.14	30.25	-11.2	0.71
63.18	32.4	-7.8	0.48
63.22	29.16	-7.92	-3.32
63.26	30.44	-7.51	-4.01
63.3	31.61	-9.31	-3.65
63.34	31.73	-8.16	-1.62
63.38	31.4	-9.95	-2.35
63.42	28.32	-10.72	-0.92
63.46	31.03	-9.6902	0.62534
63.5	31.054	-9.5104	1.23
63.54	28.21	-6.71	3.66
63.58	29.96	-10.22	4.99
63.62	33.69	-10.05	3.12
63.66	31.99	-9.41	5.37
63.7	31.79	-9.12	3.28
63.74	29.2	-9.32	3.78
63.78	27.87	-6.7	8.3
63.82	33.16	-5.48	3.4
63.86	33.13	-4.95	2.52
63.9	30.66	-5.84	5.97
63.94	28.9	-7.86	6.65
63.98	30.61	-6.68	5.01
64.02	29.23	-6.16	5.13
64.06	28.43	-6.94	6.24
64.1	26.99	-4.73	6.19
64.14	27.02	-6.76	6.49
64.18	29.41	-7.71	6.78
64.22	28.05	-8.06	7.55
64.26	30.44	-3.23	9.55
64.3	24.57	-3.68	10.48
64.34	24.59	-6.46	9.46
64.38	26.06	-3.56	7.81
64.42	26.63	-1.25	6.73
64.46	22.06	0.53	2.66
64.5	18.06	1.69	1.72
64.54	19.49	0.11	1.85
64.58	24.13	-1.52	1.62
64.62	22.416	2.5819	2.0909
64.66	22.595	3.1628	1.1302
64.7	22.834	3.6205	0.1807
64.74	20.53	7.15	1.84
64.78	20.87	6.56	1.76
64.82	21.97	5.94	-1.41
64.86	23.46	4.3	0.23
64.9	25.39	4.16	-3.61
64.94	27.39	0.55	-7.49
64.98	25.16	-1.26	-7.39
65.02	28.22	-1.65	-6.36
65.06	27.51	-0.84	-4.05
65.1	26.91	-0.1	-3.29
65.14	21.45	-4.75	-4.72
65.18	21.95	-5.02	-1.97
65.22	19.48	-6.1	0.35
65.26	18.21	0.05	0.7
65.3	17.29	-1.14	-1.1
65.34	22.58	-4.88	-1.53
65.38	23.11	-7.56	1.02
65.42	21.43	-4.75	3.92
65.46	19.11	-7.34	5.37
65.5	18.29	-8.71	7.54
65.54	18.626	-1.961	1.7558
65.58	18.627	-1.0441	1.5524
65.62	22.52	1.39	1.4
65.66	19.47	1.89	0.03
65.7	16.97	2.75	-1.48
65.74	16.55	2.87	-2.58
65.78	17.37	4.07	-1.11
65.82	18.43	3.47	-0.03
65.86	22.33	4.93	2.19
65.9	22.89	2.04	2.13
65.94	22.15	-2.61	1.58
65.98	22.91	-3.69	3.49
66.02	24.55	-1.79	1.93
66.06	23.26	-1.14	1.95
66.1	20.98	0.7	2.77
66.14	18.78	-0.3	0.83
66.18	17.33	1.85	1.18
66.22	17.22	3.53	2.13
66.26	19.23	5.64	2.05
66.3	19.29	4.89	1.49
66.34	18.01	3.31	3.53
66.38	17.96	1.63	3.88
66.42	17.84	2.73	3.83
66.46	19.6	1.49	5.11
66.5	20.25	1.43	5.62
66.54	21.14	3.09	4.51
66.58	20.24	3.45	2.46
66.62	19.83	1.95	2.02
66.66	17.89	0.44	2.38
66.7	18.78	0.43	4.86
66.74	20.53	1.01	5.71
66.78	21.79	1.72	5.22
66.82	22.03	-1.29	3.84
66.86	24.57	-0.39	4.81
66.9	22.54	-0.61	6.7
66.94	23.93	0.7	7.52
66.98	23.27	-0.93	6.76
67.02	21.99	-3.34	5.26
67.06	20.36	-1.62	4.9
67.1	21.37	1.78	4.5
67.14	20.54	1.52	3.84
67.18	17.93	0.73	4.37
67.22	17.69	-0.1	2.54
67.26	19.98	-1.79	0.33
67.3	19.61	-2.01	-0.04
67.34	21.92	-1.33	-0.74
67.38	22.39	-3.61	-2.15
67.42	24.84	-6.39	-0.46
67.46	26.94	-6.52	0.71
67.5	23.04	-5.06	2.44
67.54	26.78	0.71	1.39
67.58	26.9	3.63	-1.41
67.62	24.9	-1.85	1.37
67.66	30.03	1.37	4.19
67.7	28.92	0.11	3.47
67.74	30.38	3.95	6.55
67.78	25.52	-1.05	8.25
67.82	28.74	-5.66	5.3
67.86	26.41	-7.94	13.04
67.9	28.27	-9.96	10.89
67.94	31.58	-9.65	7.38
67.98	31.22	-7.46	9.3
68.02	30.74	-7.15	7.53
68.06	30.82	-5.9	7.08
68.1	29.5	-6.67	8.37
68.14	30.29	-10.09	9.75
68.18	28.42	-11.43	8.21
68.22	27.65	-10.43	3.31
68.26	29.94	-7.79	-0.81
68.3	31.97	-5.81	-2.53
68.34	32.8	-5.45	1.01
68.38	26.1	-1.99	2.36
68.42	28.154	-7.0864	1.0086
68.46	27.539	-6.8327	0.4577
68.5	28.51	-9.9	3.87
68.54	28.88	-6.37	1.11
68.58	27.96	-7.67	-4.38
68.62	27.57	-7.27	-2.45
68.66	24.48	-2.44	-0.12
68.7	22.75	-1.24	-1.3
68.74	23.23	-3.55	-2.94
68.78	18.1	-2.91	-3.28
68.82	18.8	-2.85	-3.7
68.86	19.4	2.32	-2.38
68.9	23.15	3.47	-4.99
68.94	26.98	1.2	-4.2
68.98	26.5	-0.97	1.29
69.02	27.15	-3.04	1.45
69.06	26.61	-3.35	0.71
69.1	28.82	-0.66	-0.65
69.14	29.99	0.14	2
69.18	27.75	-0.68	4.57
69.22	30.09	-2.44	3.54
69.26	28.17	-1.85	3.96
69.3	27.86	-4.05	5.12
69.34	25.49	-3.54	3.47
69.38	25.22	-1.74	4.06
69.42	25.77	-1.96	5.62
69.46	23.47	-2.62	5.93
69.5	22.91	-3.89	-1.5
69.54	24.2	-4.02	2.16
69.58	24.97	-3.08	-0.38
69.62	23.51	-3.74	5.03
69.66	22.94	1.29	2.44
69.7	21.79	-0.91	-1.48
69.74	23.86	-1.65	-5.83
69.78	27.32	-5.89	-1.74
69.82	26.03	-9.94	0.95
69.86	27.7	-9.04	1.61
69.9	27.9	-8.27	0.92
69.94	29.5	-8.38	1.73
69.98	25.87	-7.96	1.84
70.02	28.52	-7.96	3.1
70.06	29.08	-8.45	0.71
70.1	28.13	-5.75	0.61
70.14	26.06	-2.69	-3.78
70.18	24.61	-0.15	-6.94
70.22	27.04	-4.81	-5.46
70.26	29.65	-7.75	-3.6
70.3	26.66	-8.36	-1.87
70.34	28.09	-8.68	-1.07
70.38	27.57	-6.29	-0.1
70.42	24.3	-6.1	2.26
70.46	23.2	-6.48	2.01
70.5	28.46	-2.41	1.55
70.54	25.53	-1.24	-0.8
70.58	25.57	-0.13	0.43
70.62	26.34	1.92	-1.51
70.66	25.93	0.05	-2.1
70.7	27.31	-5.65	4.86
70.74	24.87	-4.76	2.51
70.78	24.45	-5.15	-1.16
70.82	20.08	1.4	-1.26
70.86	20.45	-3.26	2.92
70.9	23.24	-0.27	3.16
70.94	23.13	2.6	2.73
70.98	18.86	0.72	3.48
71.02	21.68	-2.12	3.04
71.06	21.388	-3.1643	0.66363
71.1	21.364	-3.4003	0.19546
71.14	22.22	-9.43	0.56
71.18	22.2	-7.27	-1.04
71.22	20.01	-3.4	-3.98
71.26	19.89	-2.09	-6.15
71.3	22.49	-2.33	-3.63
71.34	23.64	-4.23	0.52
71.38	23	-3.2	0.84
71.42	21.83	-5.84	-3.66
71.46	22.08	-4.82	-2.68
71.5	20.6	-1.93	-2.94
71.54	22.34	-2.62	-2.96
71.58	22.09	-3.04	-2.52
71.62	21.56	-4.18	-1.02
71.66	25.98	-1.58	-1.43
71.7	24.74	-2.6	-0.38
71.74	25.12	-3.99	1.15
71.78	25.69	-4.25	3.83
71.82	27.65	-5.52	1.58
71.86	31.25	-5.34	-1.53
71.9	29.3	-3.48	1.05
71.94	27.69	-2.34	1.28
71.98	28.6	-2.32	1.68
72.02	29.92	-4.36	2.05
72.06	26.13	-8.46	-0.31
72.1	24.9	-9.17	-3.11
72.14	25.78	-8.27	-4.62
72.18	28.39	-3.67	-5.37
72.22	26.05	0.41	-6.84
72.26	23.38	1.39	-8.15
72.3	22.11	-1.37	-4.92
72.34	19.39	0.89	-4.72
72.38	20.48	1.87	-4.89
72.42	17.93	1.17	-3.84
72.46	21.49	0.14	-2.64
72.5	21.22	-3.65	-0.8
72.54	22.56	-5.69	-1.3
72.58	22.62	-4.09	1.75
72.62	25.1	-5.75	1.57
72.66	25.72	-7.45	0.87
72.7	24.23	-3.2	3.1
72.74	22.45	-7.82	3.92
72.78	25.05	-6.87	6.35
72.82	29.94	-8.55	6.82
72.86	31.42	-8.73	4.95
72.9	29.73	-12.16	3.63
72.94	31.6	-7.16	2.88
72.98	31.72	-3.78	1.16
73.02	31.07	-3.75	-0.97
73.06	27	-2.73	-3.07
73.1	27.51	-3.36	-3.61
73.14	27.28	-1.26	-2.76
73.18	26.65	-0.05	-4.49
73.22	23.96	0.47	-7.06
73.26	23.99	-8.05	-2
73.3	28.24	-9.37	1.84
73.34	27.6	-9.09	3.75
73.38	26	-9.44	3.58
73.42	27.77	-7.76	0.46
73.46	27.51	-4.96	0.66
73.5	27.9	-2.37	0.55
73.54	26.56	-1.9	-0.85
73.58	25.8	0.9	-1.35
73.62	24.89	1.34	-1.56
73.66	23.54	-4.37	0.72
73.7	24.512	2.3763	-1.0175
73.74	24.101	3.982	-1.6641
73.78	19.35	7.17	-1.34
73.82	19.9	7.39	-5.5
73.86	21.14	7.29	-4.56
73.9	19.55	7.44	-2.82
73.94	24.53	12.02	-1.38
73.98	24.11	11.91	-3.4
74.02	23.74	10.92	-5.02
74.06	23.94	10.49	-5.53
74.1	22.34	10.39	-4.65
74.14	20.05	9.1	-6.3
74.18	17.94	8.11	-4.3
74.22	16.67	8.43	-2.29
74.26	17.81	7.3	-1.04
74.3	14	2.06	0.52
74.34	20.57	-0.8	-7.01
74.38	21.79	0.2	-7.77
74.42	25.19	3.08	-8.09
74.46	23.26	-0.74	-10.44
74.5	19.44	-1.88	-8.36
74.54	18.38	-0.21	-6.08
74.58	18.42	1.75	-3.46
74.62	19.98	-0.05	-5.51
74.66	20.4	2.69	-5.92
74.7	19.35	-0.17	-5.34
74.74	19.82	-0.13	-6.28
74.78	21.69	-2.44	-6.83
74.82	22.66	-2.35	-5.78
74.86	22.56	-2.29	-6.39
74.9	23.73	-1.81	-5.92
74.94	23.2	-2.21	-3.43
74.98	23.55	-1.5	-1.59
75.02	18.4	-1.61	-0.83
75.06	17.77	-0.12	-1.83
75.1	15.81	0.38	-2.26
75.14	17.4	0.98	-1.76
75.18	18.79	1.4	-1.23
75.22	20.27	0.28	2.11
75.26	24.78	-1.17	0.58
75.3	23.08	-1.09	-1.03
75.34	23.71	5.64	2.35
75.38	22.22	7.89	0.9
75.42	23.58	8.63	-0.06
75.46	21.73	6.58	1.62
75.5	19.64	5.72	2.76
75.54	19.05	5.93	3.28
75.58	17.1	0.82	2.87
75.62	16.61	-2.9	0.23
75.66	17.79	-1.01	-0.65
75.7	20.18	1.7	-3.09
75.74	19.33	5.19	-5.65
75.78	22.17	3.22	-5.55
75.82	18.59	-1.24	-7.7
75.86	18.96	2.61	-5.88
75.9	16.66	3.25	-6.77
75.94	17.46	-0.39	-6.53
75.98	17.2	0.01	-5.45
76.02	16.75	0.62	-5.13
76.06	16.83	-2.93	-4.53
76.1	13.14	-2.3	-4.08
76.14	15.52	-1.18	-3.32
76.18	16.32	-2.64	-4.65
76.22	16.96	-2.61	-4.99
76.26	18.25	-1.82	-3.75
76.3	19.4	-1.28	-1.71
76.34	18.04	-1.38	-1.41
76.38	17.41	0.17	-0.36
76.42	17.28	-1.13	-1.21
76.46	17.69	-1.59	-0.36
76.5	17.11	-3.18	-1.31
76.54	19.52	-3.39	-1.64
76.58	18.79	-2.5	0.94
76.62	16.64	-0.67	1.6
76.66	15.57	0.33	1.5
76.7	19.44	1.02	1.68
76.74	22.47	-0.18	1.26
76.78	21.94	-1.24	0.24
76.82	25.64	0.31	1.46
76.86	24.82	-2.74	2.49
76.9	25.13	-4.52	0.04
76.94	27.59	-3.84	0.01
76.98	28.47	-3.46	-0.32
77.02	27.16	-4.14	0.91
77.06	27.66	-5.14	0.79
77.1	31.34	-3.88	0.24
77.14	30.84	-4.25	-0.83
77.18	30.32	-4.34	-2.13
77.22	29.38	-5.72	-1.68
77.26	27.94	-4.22	-2.2
77.3	26.69	-4.11	-4.89
77.34	28.86	-0.29	-4.02
77.38	25.75	-0.4	-4.61
77.42	27.91	0.38	-2.82
77.46	27.74	-1.09	-3.09
77.5	26.08	-2.36	-3.68
77.54	24.48	-1.02	-3.89
77.58	23.41	-0.9	-3.64
77.62	23.62	-1.18	-3.24
77.66	22.95	0.29	-3.96
77.7	23	0.32	-3.84
77.74	22.3	1.54	-4.37
77.78	22.35	1.46	-4.66
77.82	22.9	0.66	-3.67
77.86	22.4	0.59	-3.26
77.9	23.46	1.78	-3.31
77.94	23.31	-1.75	-1.77
77.98	21.97	-2.4	-4.25
78.02	22.26	-6.27	-3.75
78.06	26.273	-4.2436	0.51023
78.1	28.15	-12.18	5.3
78.14	29.07	-9.4	2.31
78.18	33.01	-6.63	1.43
78.22	30.04	-3.89	2.69
78.26	29.35	-1.87	8.12
78.3	28.26	-3.2	4.98
78.34	27.51	-1.15	6.47
78.38	26.95	-2.47	5.46
78.42	25.12	1.66	5.78
78.46	22.73	2.05	6.05
78.5	26.07	1.35	4.62
78.54	24.78	3.33	1.76
78.58	26.09	3.72	-1.24
78.62	26.83	5.68	1.63
78.66	28.55	-2.02	2.6
78.7	30.2	-3.78	3.15
78.74	30.64	-3.67	6.53
78.78	29.29	-5.22	6.13
78.82	26.197	-3.3207	5.7604
78.86	26.275	-3.6272	5.6731
78.9	26.359	-3.8984	5.5487
78.94	26.447	-4.1338	5.3906
78.98	27.19	2.02	4.81
79.02	25.86	-1.28	6.54
79.06	25.18	-3.02	6.63
79.1	22.85	-7.15	7.89
79.14	26.799	-4.7618	4.2114
79.18	20.08	-6.53	8.14
79.22	24.32	-11.77	6.35
79.26	24.71	-11.05	6.44
79.3	23.89	-11.31	4.39
79.34	27.99	-5.79	4.68
79.38	29.24	-6.13	4.75
79.42	26.356	-4.0347	2.0816
79.46	26.137	-3.7713	1.7898
79.5	25.868	-3.4668	1.5111
79.54	27.69	-2.15	-3.23
79.58	27.89	-4.77	-1.66
79.62	25.6	-4	-3.02
79.66	25.6	2.62	-3.82
79.7	25.05	4.39	-3.93
79.74	26.01	7.87	-1.5
79.78	24.62	5.74	1.11
79.82	20.04	5.13	0.53
79.86	18.66	3.89	1.45
79.9	16.64	-0.53	1.58
79.94	19.2	-4.96	1.6
79.98	15.89	-2.35	3.31
[truncated: 1,191 more rows]
