# Supplementary material for: Mean flow and turbulence structure over exposed roots on a forested floodplain: Insights from a controlled laboratory experiment
Source: PLoS One. 2020 Feb 26;15(2):e0229306. doi: 10.1371/journal.pone.0229306 (PMC7043746; doi:10.1371/journal.pone.0229306)
Supplement: S1 File — (ZIP) [file pone.0229306.s001.zip › data_and_scripts/velocity_data/t21_068_replaced.csv]

0.02	21	-3.26	4.65
0.06	18.37	0.26	5.67
0.1	18.1	2.75	4.18
0.14	18.8	2.48	4.39
0.18	22.2	2.11	3.91
0.22	20.01	4.24	2.53
0.26	21.19	3.45	1.69
0.3	21.586	-0.26764	1.1608
0.34	21.957	-1.1891	0.73889
0.38	24.4	-7.92	-0.55
0.42	23.66	-5.54	-1.18
0.46	22.73	-6.25	-1.16
0.5	21.33	-6.74	-0.82
0.54	22.32	-4.11	0.12
0.58	22.74	-0.31	0.39
0.62	22.59	-3.09	1.14
0.66	23.13	-2.74	-0.04
0.7	22.81	-2.27	0.38
0.74	21.99	1.49	0.61
0.78	19.8	1.98	0.93
0.82	20.8	3.6	0.45
0.86	22.12	4.21	0.23
0.9	24.85	6.7	0.54
0.94	24.24	3.58	1.99
0.98	22.55	6.75	-0.06
1.02	25.47	7.01	-2.49
1.06	27.97	4.72	0.45
1.1	26.46	-2.17	2.98
1.14	25.93	-1.12	1.15
1.18	27.23	-6.77	1.04
1.22	28	-8.62	-1.73
1.26	26.86	-9.52	-0.85
1.3	30.82	-10.53	3.79
1.34	28.17	-6.04	6.13
1.38	30.34	-3.51	4.98
1.42	30.38	-5.05	0.09
1.46	27.85	-5.61	1.5
1.5	31.69	-3.19	3.63
1.54	31.35	0.04	1.97
1.58	28.52	1.77	0.27
1.62	25.65	3.37	-1.97
1.66	24.14	1.57	-1.34
1.7	23.7	0.82	0.22
1.74	22.16	-1.82	2.4
1.78	22.86	-2.38	-1.51
1.82	25.64	-3.25	-3.43
1.86	25.01	-3.64	-5.43
1.9	26.06	-0.36	-6.54
1.94	24.29	2.19	-4.84
1.98	28.16	4.35	-0.41
2.02	26.13	6.29	-0.1
2.06	26.41	5.36	1.5
2.1	26.45	5.88	1.5
2.14	25.51	5.12	-1.07
2.18	24.72	4.83	-0.02
2.22	26.09	3.26	3.63
2.26	25.4	4.39	2.64
2.3	23.28	3.2	2.85
2.34	23.28	-1.35	1.78
2.38	24.53	-0.41	1.22
2.42	22.63	-0.36	-0.07
2.46	22.98	-2.11	-3.86
2.5	23.73	-2.73	-1.33
2.54	25.66	-1.41	-0.27
2.58	22.46	-1.33	1.02
2.62	21.14	-3.37	2.18
2.66	21.48	-2.52	1.34
2.7	20.57	-2.61	3.52
2.74	24.17	-0.87	2.52
2.78	23.08	-0.82	-2.7
2.82	19.19	-0.4	-1.52
2.86	18.59	0.17	-1.46
2.9	20.42	0.43	-3.13
2.94	20.89	0.98	-2.33
2.98	20.24	-3.02	1.77
3.02	22.03	-3.13	1.97
3.06	22.58	-1.76	3.09
3.1	22.47	-4.61	0.2
3.14	22.12	-4.04	-2.8
3.18	22.61	-9.49	-1.53
3.22	24.08	-5.08	1.96
3.26	24.93	-8.33	3.47
3.3	23.3	-2.99	4.43
3.34	25.03	-2.53	0.26
3.38	25.78	-2.45	-0.53
3.42	24.36	-3.34	1.8
3.46	26.56	-2.55	3.19
3.5	26.03	-4.25	3.1
3.54	20.97	-6.86	1.49
3.58	20.31	-2.03	3.35
3.62	21.24	-3.97	8.4
3.66	23.76	-2.4	8.71
3.7	22.82	2.45	5.95
3.74	23.21	3.74	8.9
3.78	23.1	2.75	11.95
3.82	22.65	2.63	8.4
3.86	20.83	3.56	9.08
3.9	17.31	1.93	6.18
3.94	17.86	1.49	7.75
3.98	19.36	0.29	7.86
4.02	24.04	1.16	5.05
4.06	24.17	4.01	0.81
4.1	24.2	0.26	1.31
4.14	26.49	-2.03	2.9
4.18	30.88	-0.7	-2.11
4.22	25.54	-1.09	1.68
4.26	25.1	-7.56	5.21
4.3	23	-6.71	6.24
4.34	21.82	-4.57	6.34
4.38	21.11	-3.43	6.36
4.42	20.94	-0.1	6.14
4.46	23.136	-1.6749	-0.17696
4.5	22.17	1.52	-4.34
4.54	21.27	0.34	-3.26
4.58	22.5	1.02	-3.49
4.62	22.55	-0.82	-5.34
4.66	22.61	-1.19	-5.95
4.7	21.35	-1.51	-4.02
4.74	20.33	-3.24	-4.17
4.78	20.81	-3.82	-2.71
4.82	21.06	-3.49	-0.81
4.86	20.45	-3.29	-0.84
4.9	18.97	-8.36	-0.12
4.94	19.22	-8.02	-1.29
4.98	19.53	-8.9	0.7
5.02	17.87	-6.16	1.19
5.06	16.05	-4.67	1.93
5.1	16.64	-3.99	-0.37
5.14	20.12	-2.88	-2.64
5.18	20.42	-2.28	-2.26
5.22	20.53	-3.39	-3.15
5.26	24.31	-2.89	-2.79
5.3	23.81	-4.72	0.37
5.34	27.04	-7.53	3.48
5.38	24.61	-8.68	2.19
5.42	25.215	-5.4884	1.545
5.46	25.836	-5.7712	1.917
5.5	26.65	-10.36	4.98
5.54	28.34	-7.8	4.16
5.58	28.8	-6.98	4.86
5.62	27.79	-4.88	5.05
5.66	27.82	-5.8	1.73
5.7	24.74	-9.09	1.92
5.74	28.24	-5.78	1.93
5.78	30.01	-3.99	1.31
5.82	26.35	-4.27	1.44
5.86	28.42	-8.37	2.03
5.9	29.85	-8.32	3.26
5.94	29.41	-9.08	4.35
5.98	30.81	-8.85	3.14
6.02	31.37	-6.95	4.94
6.06	27.49	-8.66	3.54
6.1	25.83	-7.77	2.19
6.14	24.96	-6.86	-1.75
6.18	24.52	-4.21	-1
6.22	24.7	-6.2	0.27
6.26	25.78	-2.93	1.28
6.3	26.01	-0.73	0.5
6.34	25.86	1.4	-1.19
6.38	23.04	0.68	-4.37
6.42	23.95	-1.56	-4.66
6.46	25.93	-3.97	-5.09
6.5	24.64	-6.32	-3.65
6.54	23.64	-6.38	-1.55
6.58	23.47	-5.98	-0.56
6.62	20.97	-6.73	-1.03
6.66	21.15	-5.7	-2.9
6.7	23.06	-5.75	-1.85
6.74	21.88	-7.77	-0.9
6.78	20.22	-5.31	-0.06
6.82	25.57	-2.36	0.2
6.86	24.64	-1.94	-0.57
6.9	21.87	-1.36	-2.04
6.94	17.34	-0.61	-0.38
6.98	19.78	-0.09	0.05
7.02	21.41	-1.06	1.15
7.06	23.41	-0.81	1.91
7.1	23.06	-0.05	2.74
7.14	21.23	0.21	0.94
7.18	24.02	3.83	-2.38
7.22	22.62	3.13	-5.41
7.26	22.52	3.48	-6.78
7.3	23.83	3.36	-5.79
7.34	26.47	4.16	-5.04
7.38	24.45	3.69	-2.04
7.42	22.09	0.68	0.57
7.46	23.74	2.8178	-1.5661
7.5	21.35	-2.66	2
7.54	22.74	1.08	1.28
7.58	22.44	2.08	2.12
7.62	24.71	2	-1.97
7.66	24.81	4.54	0.43
7.7	23.42	5.58	1.22
7.74	21.79	5.06	1.27
7.78	21.53	-0.3	0.45
7.82	21.63	1.13	-0.53
7.86	19.27	-1.41	-0.82
7.9	20.55	-1.09	-0.09
7.94	20.72	1.27	2.02
7.98	23.32	-3	3.48
8.02	23.11	-6.2	2.38
8.06	24.63	-6.17	0.16
8.1	25.61	-5.45	-1.13
8.14	26.27	-6.87	-2.65
8.18	27.84	-4.41	-0.14
8.22	25.12	-8.8	0.02
8.26	28.7	-9.07	-0.5
8.3	29.82	-8.61	1.17
8.34	26.319	-10.127	-2.2806
8.38	26.063	-10.693	-2.6018
8.42	25.782	-11.164	-2.8698
8.46	24.61	-11.46	-9.85
8.5	24.07	-11.13	-7.55
8.54	23.4	-12.66	-5.08
8.58	23.91	-11.39	-0.85
8.62	23.52	-11.95	-0.15
8.66	25.6	-12.6	-0.76
8.7	25.83	-10.88	-0.43
8.74	26.78	-9.98	-0.13
8.78	28	-8.58	-0.21
8.82	26.48	-7.55	1.13
8.86	29.84	-6.16	0.31
8.9	27.62	-5.48	0.86
8.94	27.57	-10.68	2.95
8.98	28.7	-10.86	2.15
9.02	29.47	-10.08	3.74
9.06	28.03	-9.88	1.6
9.1	29.47	-5.54	-0.9
9.14	29.93	-3.61	-5.8
9.18	26.49	-5.79	-5.28
9.22	25.11	-9.5	0.08
9.26	22.85	-11.36	-1.15
9.3	27.414	-5.9379	-1.3211
9.34	27.429	-5.2178	-1.4794
9.38	27.436	-4.4703	-1.6442
9.42	27.21	-1.84	-3.87
9.46	26.83	-4.78	2.53
9.5	26.25	-1.04	-0.01
9.54	26.98	-2.56	-2.25
9.58	28.82	-0.03	-2.58
9.62	28.6	-0.67	-3.25
9.66	28.91	1.56	-4.81
9.7	27.03	0.16	-5.66
9.74	25.68	1.14	-5.26
9.78	25.83	0.23	-3.7
9.82	24.08	0.86	-5.77
9.86	24.28	0.7	-5.8
9.9	24.18	0.01	-4.63
9.94	23.37	0.11	-4.56
9.98	23.22	0.4	-4.86
10.02	22.88	0.01	-5.08
10.06	21.45	0.48	-4.55
10.1	21.75	1.37	-4.95
10.14	21.66	1.55	-5.26
10.18	22.46	4.04	-5.86
10.22	21.47	3.51	-6.44
10.26	21.18	3.06	-6.3
10.3	20.71	3.42	-5.91
10.34	18.57	4.13	-5.26
10.38	17.39	3.77	-3.77
10.42	17.03	4.74	-2.69
10.46	18.36	2.81	-2.22
10.5	17.01	5.47	-0.7
10.54	17.6	5.62	-0.52
10.58	17.48	5.35	-0.41
10.62	17.54	6.18	-1.39
10.66	17.37	5.07	-1.9
10.7	16.73	2.54	-1.42
10.74	16.74	-2.26	-1.79
10.78	16.11	-1.95	-3.45
10.82	16.87	-6.36	-3.84
10.86	17.08	-7.19	0.76
10.9	19.09	-3.08	4.13
10.94	20.12	-2.66	0.52
10.98	19.99	-6.19	-1.45
11.02	14.48	-4.33	-0.64
11.06	16.55	-1.15	-0.71
11.1	17.19	-4.32	1.74
11.14	21.04	-3.61	3.45
11.18	22.56	-2.09	1.88
11.22	24.08	-7.99	1.61
11.26	25.37	-5.73	4.16
11.3	25.78	-8.2	4.77
11.34	25.13	-7.94	3.41
11.38	24.9	-6.63	0.63
11.42	25.8	-7.53	1.93
11.46	22.64	-7.3	1.68
11.5	22.02	-6.92	1.98
11.54	23.18	-11.97	2.43
11.58	20.4	-12.85	2.94
11.62	21.47	-11.48	2.52
11.66	20.68	-6.21	3.74
11.7	20.03	-2.67	5.69
11.74	22.47	-5.13	4.65
11.78	26.27	-2.58	4.06
11.82	25.48	-2.88	3.59
11.86	22.66	-4.43	0.48
11.9	22.26	-2.73	1.64
11.94	21.47	-3.17	2
11.98	22.48	0.09	1.17
12.02	22.39	2.79	2.33
12.06	25.44	1.94	0.9
12.1	27.01	0.8	0.02
12.14	26.68	2.05	0
12.18	25.1	0.6	-2.13
12.22	25.21	0.03	-6.37
12.26	22.24	-0.22	-6.6
12.3	22.41	-1.07	-3.68
12.34	22.85	-0.58	-4.11
12.38	23.35	-2.85	-5.28
12.42	19.9	-2.86	-4.9
12.46	19.33	-1.18	-4.03
12.5	17.7	-1.06	-3.47
12.54	19.13	-2.96	-3.9
12.58	20.22	0.55	-3.55
12.62	21.53	-0.63	-1.83
12.66	22.76	-2.38	0.17
12.7	23.19	-4.49	1.49
12.74	22.86	-2.35	2.08
12.78	20.02	-3.17	4.61
12.82	18.6	-0.68	4.96
12.86	19.98	-1.39	2.7
12.9	19.58	-0.12	-0.21
12.94	18.89	-0.87	-2.28
12.98	20.49	-0.6	-1.41
13.02	20.26	0.63	0.09
13.06	21.31	-1.71	-0.33
13.1	19.77	-1.85	-0.3
13.14	22.06	-1.44	-0.68
13.18	22.03	-0.77	-0.36
13.22	22.35	-0.72	1.27
13.26	21.03	-2.99	2.11
13.3	19.06	-1.39	-0.38
13.34	20.21	-4.44	-1.32
13.38	21.79	-0.57	1.81
13.42	20.82	0.13	3.36
13.46	20.11	-3.08	2.75
13.5	18.33	-3.68	0.2
13.54	19.02	-3.43	-1.23
13.58	18.68	-1.16	-2.03
13.62	21.05	-1.36	-2.17
13.66	20.98	-1.29	-3.42
13.7	21.27	-0.59	-2.82
13.74	22.32	-0.7	-3.16
13.78	21.38	-0.93	-3.04
13.82	20.27	-0.76	-2.35
13.86	18.94	0.13	-0.07
13.9	20.94	0.16	3.41
13.94	21.31	2.57	3.43
13.98	23.48	2.99	2.87
14.02	23.45	-0.97	5.44
14.06	24.72	-3.05	5.25
14.1	25.84	-6.45	2.62
14.14	24.08	-5.82	2.38
14.18	22.82	-7.77	3.41
14.22	23.08	-5.71	2.69
14.26	22.2	-4.19	1.94
14.3	21.88	-3.26	2.71
14.34	20.42	-2.03	4.57
14.38	21	-2.89	2.02
14.42	17.91	-8.14	-1.53
14.46	22.94	-5.86	0.12
14.5	22.88	-5.17	3.41
14.54	24.86	-6.68	3.08
14.58	21.79	-5.89	0.08
14.62	22.23	-6.34	3.91
14.66	21.71	-6.71	3.25
14.7	19.47	-3.5	4.33
14.74	19.07	-1.1	4.71
14.78	18.62	0.57	5.82
14.82	19.78	3.99	5.39
14.86	20.24	3.66	6.53
14.9	22.12	3.18	6.55
14.94	23.74	3.07	4.97
14.98	23.08	3.13	5.95
15.02	23.23	3.6	5.21
15.06	22.06	3.04	4.22
15.1	18.55	6.33	2.19
15.14	19.41	6.28	2.22
15.18	19.13	4.73	2.98
15.22	22.24	1.17	5.43
15.26	24.17	-2.39	3.16
15.3	22.59	-2.81	-1.84
15.34	21.48	1.05	2.22
15.38	20.403	-0.095627	0.25298
15.42	19.19	-2.85	-2.58
15.46	17.6	-0.68	-4.2
15.5	18.05	-1.06	-1.78
15.54	17.12	-0.57	-1.29
15.58	18.54	-1.13	-0.52
15.62	24.13	-0.85	0.11
15.66	24.05	-3.27	0.72
15.7	22.23	-1.03	3.86
15.74	20.89	-1.77	6.12
15.78	20.82	0.34	3.35
15.82	18.73	-2.09	0.05
15.86	19.45	-1.35	-1.91
15.9	20.34	2.78	1.4
15.94	19.81	3.1	3.41
15.98	20.76	-0.65	3.48
16.02	21.71	1.27	2.53
16.06	21.15	4.05	0.59
16.1	19.91	-0.6	0.93
16.14	19.86	-2.3	1.55
16.18	20.98	-1.47	2.37
16.22	21.59	-1.96	3.3
16.26	21.75	-2.62	2.13
16.3	21.43	-0.99	0.18
16.34	23.32	-1.04	0.46
16.38	22.17	-0.89	-1.22
16.42	21.02	-0.32	-1.82
16.46	26.25	-0.85	-2.91
16.5	25.02	-5.64	-0.32
16.54	27.86	-5.94	-0.86
16.58	27.63	-4.75	-0.62
16.62	27.46	-2.89	0.02
16.66	27.59	-6.31	-1.06
16.7	29.94	-4.7	-0.27
16.74	25.38	-8.83	1.43
16.78	23.76	-4.44	1.1
16.82	24.11	-3.2	2.69
16.86	25.89	-2.13	2.35
16.9	24.2	-5.01	3.55
16.94	22.05	-3.73	4.07
16.98	21.51	-4.12	4.92
17.02	20.04	-5.54	3.41
17.06	20.53	-6.33	4.05
17.1	23.56	-4.63	2.64
17.14	23.5	-5.48	2.35
17.18	24.29	-7.58	6.17
17.22	22.577	-4.9384	0.87444
17.26	22.677	-4.7325	-0.14413
17.3	22.753	-4.5064	-1.1818
17.34	23.23	-8.43	-5.33
17.38	20.31	-6.69	-0.63
17.42	22.65	-7.11	-0.42
17.46	22.19	-4.02	-3.45
17.5	21.13	0.2	-7.15
17.54	22.65	2.35	-7.89
17.58	24.08	-0.03	-8.47
17.62	19.98	-0.91	-8.27
17.66	18.58	-1.7	-6.83
17.7	18.72	-2.47	-3.77
17.74	16.87	-4.19	-2.44
17.78	15.66	-3.08	-3.19
17.82	18.22	-1.99	-5.71
17.86	20.31	-4.83	-6.79
17.9	23.93	-5.04	-5.63
17.94	27.41	-1.38	-7.28
17.98	26.67	-1.94	-4.25
18.02	27.79	-0.56	-6.75
18.06	26.12	-2.42	-5.84
18.1	23.42	-3.64	-3.36
18.14	20.02	-2	-4.79
18.18	20.9	-2.68	-3.07
18.22	17.13	-4.13	-4.19
18.26	15.62	-2.96	-2.59
18.3	14.48	-4.46	-0.15
18.34	14.53	-6.27	-1.52
18.38	11.9	-4.63	0.08
18.42	14.09	-3.49	1.24
18.46	13.94	-4.64	-1.56
18.5	13.73	-3.99	-2.87
18.54	14.94	-4.56	-5.55
18.58	19.12	-2.49	-4.24
18.62	20.21	-2.82	-1.82
18.66	21.09	-0.3	0.08
18.7	23.32	-3.44	-4.8
18.74	19.81	-2.03	-5.6
18.78	20.84	-6	-2.7
18.82	21.62	-5.52	-1.44
18.86	22.41	-4.37	-0.29
18.9	23.87	-4.17	1.58
18.94	24.24	-2.26	2.08
18.98	25.21	-1.42	0.3
19.02	25.84	-1.9	0.68
19.06	25.46	-4.76	0.82
19.1	25.08	-1.75	1.05
19.14	23.68	2.18	1.35
19.18	22.95	0.99	1.43
19.22	25.54	2.61	-0.32
19.26	24.35	4.77	-2.92
19.3	21.82	5.42	0.81
19.34	20.79	3.03	-0.91
19.38	21.3	0.92	-1.94
19.42	23.23	1.87	-2.64
19.46	24.7	-2.14	-4.18
19.5	23.12	-1.06	-3.55
19.54	23.18	1.65	-1.48
19.58	23.7	-1.08	-1.9
19.62	23.47	-2.85	-3.31
19.66	22.6	-2.26	-4.79
19.7	22.36	-2.55	-4.95
19.74	23.02	-2.52	-2.72
19.78	24.32	-3.98	-0.74
19.82	23.3	-2.99	-1.18
19.86	22.84	-3.8	1.75
19.9	26.36	-4.56	1.84
19.94	25.67	-7.8	-0.27
19.98	26.92	-6.52	-0.43
20.02	27.71	-10.45	-1.57
20.06	25.625	-5.881	0.9861
20.1	25.702	-6.0004	1.3976
20.14	26.17	-0.83	3.75
20.18	23.68	-4.63	-0.83
20.22	28.09	-5.39	-0.69
20.26	28.88	-6.71	1.02
20.3	26.35	-6.3	4.4
20.34	24.11	-10.35	5.18
20.38	23.24	-6.33	5.81
20.42	26.19	-5.84	4.94
20.46	25.84	-5.69	3.87
20.5	26.6	-6.38	3.51
20.54	28.39	-6.01	4.04
20.58	28.93	-7.3	2.46
20.62	28.48	-5.22	4.04
20.66	24.81	-3.47	5.39
20.7	21.71	-2.91	8.63
20.74	22.53	-5.34	8.25
20.78	23.74	-8.31	4.5
20.82	24.01	-6.1	2.96
20.86	27.41	-3.97	1.17
20.9	27.8	-1.19	-1.8
20.94	27.6	0.8	-4.3
20.98	24.13	-0.99	-5.08
21.02	24	-0.83	-6.03
21.06	23.05	-4.63	-6.98
21.1	18.02	-2.34	-6.34
21.14	17.7	-0.6	-3.32
21.18	17.68	0.6	-2.98
21.22	16.89	-1.59	-3
21.26	17.61	-1.06	-3.59
21.3	19.51	-0.95	1.31
21.34	17.11	-0.85	3.25
21.38	18.24	-2.67	2.25
21.42	20.86	-3.32	-1.62
21.46	19.74	-3.67	-3.02
21.5	22.6	-4.56	1.47
21.54	20.27	-1.82	3.33
21.58	20.91	0.68	3.47
21.62	19.75	2.92	-0.61
21.66	21.62	2.38	0.09
21.7	23.01	2.86	1.75
21.74	23.11	0.17	0.61
21.78	21.86	0.58	-0.48
21.82	20.83	-0.56	0.35
21.86	20.83	0.99	3.14
21.9	24.26	-0.64	4.99
21.94	22.14	-2.36	6.6
21.98	22.84	-1.93	6.16
22.02	20.86	-2.18	5.06
22.06	21.82	-2.03	4.33
22.1	22.8	-2.64	4.57
22.14	24.52	-3.81	2.6
22.18	22.98	-1.94	1.24
22.22	27.26	-1.95	2.99
22.26	29.27	-0.73	2.81
22.3	26.25	-1.24	3.16
22.34	26.13	-2.11	2.49
22.38	27.8	-3.97	3.01
22.42	22.62	-4.05	3.39
22.46	24.71	-4.64	3.84
22.5	22.88	-7.03	0.09
22.54	20.57	-8.88	-0.47
22.58	22.33	-9.71	-0.18
22.62	26.14	-10.08	0.67
22.66	26.92	-8.73	-0.97
22.7	26.92	-6.48	-2.2
22.74	27.07	-5.41	0.66
22.78	23.81	-5.51	2.05
22.82	23.92	-6.31	2.66
22.86	22.07	-6.22	1.41
22.9	22.3	-7.13	2.12
22.94	24.11	-6.88	2.51
22.98	22.44	-6.51	1.37
23.02	22.18	-5.45	0.2
23.06	22.43	-6.41	1.41
23.1	23.78	-7.93	2.51
23.14	25.16	-5.81	2.28
23.18	24.76	-8.28	2.46
23.22	23.7	-4.74	2.43
23.26	23.41	-2.69	3.42
23.3	29.47	-2.17	1.14
23.34	27.77	-1.2	3.16
23.38	24.4	-0.68	6.75
23.42	26.42	0.35	5.36
23.46	30.16	-1.23	5.47
23.5	28.612	1.1249	0.10896
23.54	31.73	5.03	-2.85
23.58	29.32	2.46	-2.37
23.62	27.66	2.91	-3.05
23.66	27.08	3.65	-3.98
23.7	30.06	2.76	-4.08
23.74	30.73	1.81	-6.43
23.78	28.2	-0.68	-5.95
23.82	33.1	-2.19	-4.2
23.86	30.19	-1.55	-1.76
23.9	32.2	-0.88	-0.32
23.94	27.62	-0.22	-1.08
23.98	27.63	-4.19	0.93
24.02	25.75	-2.43	-0.3
24.06	24.25	-0.45	-2.34
24.1	21.76	2.04	-2.93
24.14	26.97	0.89	-4.19
24.18	27.38	1.94	-4.57
24.22	28.15	1.05	-4.31
24.26	28.75	1.76	-5.58
24.3	28.36	3.99	-6.55
24.34	28.37	4.3	-5.16
24.38	25.92	3.29	-5.83
24.42	25.11	2.34	-5.03
24.46	22.54	1.12	-4.72
24.5	21	-1.1	-2.34
24.54	20.3	-3.52	-1.33
24.58	21.09	-1.51	-1.26
24.62	21.58	-4.44	-1.86
24.66	20.89	-4.98	-1.44
24.7	19.86	-1.67	-0.15
24.74	19.65	-4.36	-2.05
24.78	18.22	-2.08	-2.83
24.82	20.73	0.36	-0.49
24.86	18.77	-2.97	0.89
24.9	24.49	-1.58	-1.21
24.94	21.49	-5.17	-0.86
24.98	21.86	-7.42	0.75
25.02	22.32	-5.63	0.26
25.06	21.75	-3.7	-1.98
25.1	21.18	-5.16	-2.67
25.14	22.73	-2.17	-0.06
25.18	23.055	-6.4384	1.593
25.22	23.366	-6.9461	2.1068
25.26	21.23	-10.63	5.47
25.3	23.42	-6.71	3.92
25.34	22.73	-6.57	4.4
25.38	22.79	-5.77	4.95
25.42	26.34	-8.59	2.78
25.46	26.33	-8	2.27
25.5	26.36	-8.52	2.53
25.54	23.92	-8.91	5.41
25.58	22.38	-10.21	6.48
25.62	24.48	-8.24	3.44
25.66	23.93	-3.36	1.3
25.7	20.92	-2.75	3.07
25.74	21.54	-3.2	1.73
25.78	24.95	-2.28	1.76
25.82	26.07	1.08	-3.1
25.86	20.98	1.44	0.87
25.9	21.38	1.44	-0.71
25.94	19.42	-0.5	-1.14
25.98	25.02	0.17	2.49
26.02	28.78	-4.96	1.52
26.06	26.92	-3.27	1.08
26.1	25.43	-4.41	0.27
26.14	26.19	-5.55	1
26.18	24.97	-3.01	0.62
26.22	25.54	-4.47	-1.82
26.26	26.34	-5.78	-1.03
26.3	24.26	-5.69	-3.17
26.34	23.71	-5.76	-0.79
26.38	26.02	-4.94	1.8
26.42	25.49	-7.72	1.54
26.46	26.54	-6.4	3.17
26.5	28.36	-6.81	1.97
26.54	26.95	-4.6	2.1
26.58	30.23	-5.52	2.72
26.62	29.08	-3.66	3.3
26.66	26.512	-5.4703	-0.48746
26.7	26.349	-5.2638	-0.97138
26.74	26.188	-5.0236	-1.4378
26.78	23.05	-2.87	-7.86
26.82	22.67	-2.76	-6.1
26.86	26.78	-5.16	-4.75
26.9	28.31	-4.25	-3.49
26.94	26.22	-6.01	-0.39
26.98	24.14	-7.06	0.81
27.02	26.61	-3.05	2.54
27.06	26.81	-1.99	-0.76
27.1	28.62	2.28	-2.44
27.14	26.1	-0.06	-2.29
27.18	26.19	-1.23	1.76
27.22	30.81	-2.3	3.55
27.26	29.165	-4.347	2.4261
27.3	28.72	-5.77	0.73
27.34	30.061	-5.7866	2.7575
27.38	28.25	-6.6	2.33
27.42	30.63	-7.3	2.22
27.46	30.41	-10.06	4.46
27.5	32.31	-9.59	2.81
27.54	32.07	-11.84	4.51
27.58	30.44	-15.39	3.83
27.62	33.06	-9.46	-0.26
27.66	32.93	-13.08	-1.98
27.7	32.88	-11.15	-1.76
27.74	29.83	-13.1	-1.94
27.78	29.25	-13.34	-1.12
27.82	29.03	-17.9	-3.04
27.86	28.39	-15.02	-1.77
27.9	23.9	-15.18	-3.64
27.94	26.58	-16.85	-4.49
27.98	20.62	-13.53	-6.67
28.02	23.04	-14.22	-5.75
28.06	21.39	-15.02	-4.57
28.1	25.192	-11.762	-1.6609
28.14	25.437	-10.566	-1.0389
28.18	27.77	-8.82	4.6
28.22	27.08	-7.58	3.46
28.26	28.03	-5.9	2.76
28.3	26.04	-6.54	0.87
28.34	26.03	-3.79	0.02
28.38	26.74	-6.19	0.92
28.42	29.15	-2.18	3.78
28.46	25.98	-1.27	2.12
28.5	24.62	0.14	2.4
28.54	21.85	-2.7	2.81
28.58	22.32	-4.24	2.63
28.62	23.79	-2.44	3.56
28.66	23.39	-0.1	3.36
28.7	22.76	-0.8	3.85
28.74	22.89	-0.33	4.74
28.78	23.91	-3.36	5.87
28.82	22.95	-7.42	4.22
28.86	21.42	-3.6	5.2
28.9	20.71	-3.89	6.92
28.94	22.48	-4.33	6.03
28.98	22.96	-1.78	3.63
29.02	20.87	-0.73	2.33
29.06	21.56	0.07	0.7
29.1	22	0.97	4.65
29.14	25.16	-0.49	4.88
29.18	24.11	-0.76	5.82
29.22	24.9	-3.89	6.2
29.26	23.9	-1.01	4.87
29.3	23.516	1.0224	4.1701
29.34	23.416	1.3245	4.0657
29.38	23.269	1.593	3.9439
29.42	27.01	3.58	4.51
29.46	22.45	3.13	3.07
29.5	20.97	0.16	4.49
29.54	21.39	1.19	4.28
29.58	21.19	1.62	2.96
29.62	21.6	5.83	-1.06
29.66	20.62	6.91	-0.47
29.7	18.69	0.72	4.76
29.74	21	0.52	2.54
29.78	18.52	2.87	1.75
29.82	18.65	1.63	0.96
29.86	19.13	2.98	0.18
29.9	19.91	0.27	1.81
29.94	20.5	-1.8	1.75
29.98	23.23	-3.04	3.16
30.02	25.63	-2.66	1.95
30.06	23.67	-2.2	1.58
30.1	24.71	-4.35	1.86
30.14	24.26	-4.35	1.28
30.18	27.36	-3.81	0.25
30.22	26.89	-5.16	-2.34
30.26	26.69	-6.92	-1.2
30.3	30.95	-3.99	-2.55
30.34	30.62	1.63	1.24
30.38	27.33	1.79	0.84
30.42	26.04	3.54	-0.24
30.46	23.36	2.75	0.33
30.5	23.84	3.03	-0.39
30.54	22.06	1.92	2.42
30.58	23.43	-4.77	5.48
30.62	23.07	-0.29	4.26
30.66	24.75	2.75	5.43
30.7	25.32	3.52	2.19
30.74	22.05	3.86	1.33
30.78	24.4	5.97	1.27
30.82	25.31	3.34	2.49
30.86	25.98	4.76	4.71
30.9	22.53	3.69	4.67
30.94	22.15	5.5	4.24
30.98	21.34	4.19	4.88
31.02	23.23	4.49	3.39
31.06	25.43	1.28	2.87
31.1	24.26	0.65	3.1
31.14	22.5	-1.82	5.92
31.18	20.67	-4.78	5.77
31.22	19.36	-5.6	6.53
31.26	22.86	-7.19	5.67
31.3	21.08	-6.96	4.9
31.34	22.12	-4.59	3.68
31.38	22.37	-4.56	4.1
31.42	22.9	-4.14	5.39
31.46	23.51	-5.57	2.98
31.5	22.55	-3.08	1.8
31.54	21.03	-3.39	-0.09
31.58	20.66	-4.08	-3.86
31.62	18.44	-4.14	-3.23
31.66	17.57	-3.78	-3.93
31.7	14.61	-1.06	-2.64
31.74	18.51	-2.43	-0.42
31.78	20.22	-4.01	2.85
31.82	21.38	-1.88	3.63
31.86	22.59	-4.31	-0.23
31.9	23.93	-2.58	-3.01
31.94	23.58	-3.54	-2.83
31.98	23.3	-4.72	-0.99
32.02	23.56	-2.55	-3.16
32.06	23	-0.51	-5.51
32.1	20.15	-1.32	-4.34
32.14	20.05	-1.2	-1.07
32.18	21.93	-1.45	0.05
32.22	21.42	-8.71	4.07
32.26	24.64	-6.77	0.17
32.3	23.07	-4.74	-0.22
32.34	25.57	-6.19	-0.74
32.38	27.98	-7.89	1.61
32.42	27.59	-9.84	2.87
32.46	30.29	-9.08	2.44
32.5	31.71	-12.26	0.61
32.54	34.8	-12.89	1.64
32.58	33.63	-14.61	3.77
32.62	36.54	-11.68	1.16
32.66	34.04	-12.96	2.77
32.7	30.545	-10.193	-2.8647
32.74	29.03	-13.73	-2.29
32.78	30.85	-9.91	-5.81
32.82	29.73	-7.06	-7.33
32.86	26.91	-6.5	-7.36
32.9	23.42	-6.48	-7.82
32.94	21.29	-2.57	-8.76
32.98	24.02	-2.85	-8.88
33.02	23.77	-6.01	-6.2
33.06	28	-7.2	-2.28
33.1	29.61	-6.13	-1.57
33.14	30.55	-6.98	0.12
33.18	29.04	-6.43	1.69
33.22	26.47	-6.25	3.49
33.26	29.07	-7.85	4.37
33.3	27.69	-4.71	4.3
33.34	30.39	-5.07	3.66
33.38	27.89	-3.57	1.34
33.42	23.04	-3.37	-0.4
33.46	24.62	-3.23	1.44
33.5	28.07	-2.72	-1.58
33.54	28.27	-4.46	-4.29
33.58	26.7	-2.46	-1.75
33.62	27.09	-1.73	-1.83
33.66	29.52	1.11	0.23
33.7	26.51	-1.93	-0.87
33.74	24.64	0.38	-3.6
33.78	24.08	-2.42	-3.46
33.82	23.76	-3.69	-3.62
33.86	27.72	-1.71	-0.5
33.9	26.65	-1.77	0.77
33.94	24.67	-2.28	-2.17
33.98	21.71	-1.65	-0.33
34.02	22.46	-5.37	0.96
34.06	24.65	-3.2	-2.38
34.1	23.62	-5.59	-1.75
34.14	27.6	-3.99	-2.97
34.18	26.81	-5.36	-1.32
34.22	23.88	-5.32	-0.71
34.26	22.27	-4.67	-3.52
34.3	23	-0.76	-2.92
34.34	22.21	-2.2	-1.78
34.38	25.37	-3.84	-0.29
34.42	23.82	-5.89	-2.55
34.46	21.8	-1.2	-3.8
34.5	23.32	-6.71	-3.9
34.54	21.553	1.601	-2.5586
34.58	26.85	5.4	-0.42
34.62	22.79	5.22	-2.47
34.66	18.75	4.87	-0.67
34.7	18.17	8.08	0.31
34.74	17.16	8.03	-2.04
34.78	16.27	6.2	-5.19
34.82	18.93	2.36	-2.12
34.86	20.36	1.42	0.39
34.9	19.27	4.45	3.1
34.94	22.88	2.23	2.04
34.98	20	1.13	2.84
35.02	22.81	-4.9	6.15
35.06	21.1	-6.7	3.61
35.1	21.04	-4.84	4.54
35.14	24.37	1.02	0.92
35.18	24.49	-2.86	2.28
35.22	23.57	1.44	3.37
35.26	22.64	1.99	2.83
35.3	21.31	3.87	2.25
35.34	25.12	5.56	0.58
35.38	26.25	7.23	3.02
35.42	28.81	2.17	2.53
35.46	27.89	-0.81	2.56
35.5	26.4	-4.22	1.59
35.54	24.04	-5	-0.77
35.58	26.42	-4.6	2.87
35.62	25.65	-6.12	3.97
35.66	25.31	-8.22	2.44
35.7	26.61	-9.38	1.48
35.74	27.6	-6.91	3.64
35.78	27.01	-8.81	3.1
35.82	30.12	-10.03	4.07
35.86	31.17	-15.21	4.24
35.9	29.26	-14.27	4.55
35.94	30.08	-15.27	2.69
35.98	28.27	-11.6	4.35
36.02	30.61	-9.75	5.2
36.06	27.13	-11.61	4.97
36.1	27.1	-10.84	5.21
36.14	25.38	-10.25	3.88
36.18	24.52	-10.5	5.09
36.22	22.92	-7.33	1.67
36.26	23.07	-9.17	2.16
36.3	23.47	-9.64	1.96
36.34	25.06	-8.86	2.6
36.38	27.7	-8.45	4.06
36.42	27.1	-6.57	1.64
36.46	28.42	-5.39	1.14
36.5	27.22	-7.48	2.26
36.54	27.35	-6.58	1.14
36.58	28.97	-5.98	0.43
36.62	32.51	0.02	1.66
36.66	27.722	-2.9405	2.3439
36.7	24.26	-4.32	1.69
36.74	24.78	-4.71	2.41
36.78	26.64	-2.06	3.16
36.82	26.47	-2.03	0.18
36.86	27.56	0.29	2.67
36.9	27.05	0.26	4.86
36.94	25.15	2.4	4.15
36.98	24.03	1.11	4.89
37.02	21.34	4.3	1.13
37.06	21.597	-1.3101	-0.53348
37.1	21.195	-1.5161	-0.70824
37.14	20.23	0.15	-3.81
37.18	19.55	-1.26	-4.6
37.22	16.71	-2.99	-3.49
37.26	15.73	-4.24	-1.8
37.3	19.97	-9.87	-2.55
37.34	22.08	-9.32	-3.22
37.38	24.61	-7.81	-0.33
37.42	24.77	-7.07	0.64
37.46	28.88	-7.26	1.28
37.5	28.75	-7.2	1.88
37.54	29.14	-6.98	3.51
37.58	27.58	-8.28	4.15
37.62	27.12	-5.01	4.71
37.66	24.58	-1.5	1.52
37.7	19.01	-2.84	1.12
37.74	22.36	-1.75	4.27
37.78	23.05	-3.48	4.91
37.82	22.72	-3.97	4.75
37.86	23.39	-1.25	6.24
37.9	22.9	-1.53	5.77
37.94	21.89	0.67	0.93
37.98	20.98	0.63	-1.1
38.02	19.02	0.81	-1.77
38.06	18.45	3.26	-0.6
38.1	21.72	0.17	2.31
38.14	23.36	-0.52	4.8
38.18	20.74	-0.53	3.6
38.22	18.52	0.84	2.59
38.26	19.82	0.52	4.51
38.3	23.11	-4.52	4.89
38.34	23.72	-3.2	3.66
38.38	24.95	-3.7	3.31
38.42	23.58	-1.85	3.38
38.46	22.74	-2.28	4.13
38.5	23.32	-4.66	4.4
38.54	21.99	-3.5	4.25
38.58	24.07	-3.01	5.44
38.62	22.41	-1.76	5.39
38.66	23.75	-4.48	6.09
38.7	22.19	-3.32	6.35
38.74	21.21	0.36	8.05
38.78	23.01	-3.52	6.43
38.82	24.26	-2.91	4.56
38.86	24.71	-2.35	4.27
38.9	23.2	-1.42	3.54
38.94	26.48	-2.75	2.65
38.98	26.84	-1.3	0.85
39.02	26.16	-1.19	1.68
39.06	22.8	-2.06	1.83
39.1	21.12	-1.72	0.47
39.14	21.23	-4.45	-0.84
39.18	22.29	-5.38	0.91
39.22	21.68	-4.37	1.3
39.26	20.37	-4.19	0.91
39.3	20	-1.06	-0.21
39.34	20.6	-0.5	0.16
39.38	18.96	0.1	0.11
39.42	19.48	-0.03	0.23
39.46	20.96	1.09	0.31
39.5	19.19	1.61	-0.1
39.54	17.99	0.67	-1.43
39.58	18.07	2.09	-2.44
39.62	19.8	0.79	-0.68
39.66	22.17	-0.68	-0.55
39.7	23.41	-0.34	-0.55
39.74	21.76	-0.27	0.59
39.78	20.62	0.11	0.62
39.82	21.06	-0.23	-0.65
39.86	21.92	-0.59	-0.42
39.9	22.63	1.29	-1.34
39.94	24.22	1.65	-4.52
39.98	22.53	-3.0422	1.7486
40.02	21.27	-10.76	-0.84
40.06	27.35	-8.02	3.79
40.1	23.84	-7.77	5.6
40.14	22.58	-4.68	7.17
40.18	21.48	-0.89	5.1
40.22	21.41	-1.44	5.39
40.26	19.87	-5.04	6.97
40.3	19.66	-7	7.98
40.34	17	-1.38	7.76
40.38	17.66	-3.02	7.74
40.42	23.34	-6.72	5.71
40.46	25.99	-3.88	3.89
40.5	26.44	-2.89	3.09
40.54	26.3	-1.98	3.45
40.58	26.17	-2.92	3.07
40.62	27.33	-3.75	2.16
40.66	26.8	-4.11	1.64
40.7	26.97	-5.1	3.48
40.74	29.9	-4.31	0.71
40.78	29.63	-11.4	-1.24
40.82	31.06	-5.75	-2.73
40.86	30.06	-5.5	-2.26
40.9	29.83	-4.41	-0.42
40.94	25.92	-1.73	3.82
40.98	29.03	1.47	3.53
41.02	26.78	5.98	1.73
41.06	21.94	4.72	4.36
41.1	21.33	-0.34	7.25
41.14	23.4	-2.56	7.39
41.18	25.84	-2.84	6.54
41.22	29.2	-3.51	5.26
41.26	29.88	-7.25	4.89
41.3	28.38	-8.01	6.07
41.34	29.03	-4.05	5.04
41.38	30.02	-5.55	0.78
41.42	28.53	-9.66	-0.9
41.46	27.65	-6.58	-1.49
41.5	28.24	-4.16	-2.74
41.54	26.24	-3.76	-3.51
41.58	25.97	-5.32	-1.84
41.62	25.4	-6.25	-0.68
41.66	26.28	-5.22	0.09
41.7	26.73	-4.17	-0.58
41.74	26.26	-5.99	-2.32
41.78	25.34	-6.72	-3.05
41.82	24.94	-5.87	-2.5
41.86	25.45	-7.05	-1.95
41.9	23.55	-3.99	-1.36
41.94	23.78	-2.05	-0.31
41.98	22.09	-0.39	0.93
42.02	22.09	-0.87	2.24
42.06	21.58	2.22	0.69
42.1	23.14	3.01	-2.33
42.14	23.67	2.38	-3.15
42.18	22.47	3.37	-3.76
42.22	22.88	2.68	-1.43
42.26	23.03	2.33	-1.53
42.3	24.28	3.08	-0.47
42.34	23.45	4.51	0.58
42.38	25.48	3.88	-0.45
42.42	24.78	3.66	-0.01
42.46	24.12	3.77	1.46
42.5	21.42	4.45	0.95
42.54	21.78	5.52	0.48
42.58	21.27	3.16	1.55
42.62	24.16	2.36	1.94
42.66	24.65	0.79	1.93
42.7	24.82	-0.14	2.77
42.74	24.95	-0.24	3.95
42.78	24.75	-1.86	3.56
42.82	24.84	-1.61	2.54
42.86	25.32	-4.77	2.37
42.9	23.12	-6.34	1.53
42.94	22.16	-3.68	2.38
42.98	23.505	-3.1222	1.1943
43.02	20.91	-2.98	-1.35
43.06	20.01	-4.85	-1.15
43.1	22.26	0.17	0.22
43.14	25.14	-2.55	0.34
43.18	24.88	-2.5	-1.05
43.22	21.31	-2.51	-0.18
43.26	21.28	-2.52	3.51
43.3	20.89	1.51	-2.17
43.34	18	1.25	-3
43.38	18.04	0.15	-2.37
43.42	19.4	-3.02	-1.01
43.46	21.06	-3.24	1.28
43.5	26.25	-4.66	2.51
43.54	25.9	-2.06	4.1
43.58	22.91	-2.03	2.81
43.62	26.81	-0.42	2.56
43.66	26.23	0.18	2.87
43.7	26.26	1.26	2.9
43.74	21.68	4.15	5.59
43.78	21.97	1.48	7.51
43.82	20.18	1.25	7.81
43.86	21.56	-0.34	6.79
43.9	18	3.62	4.94
43.94	20.62	-3.06	7.93
43.98	24	-4.38	5.74
44.02	23.87	-3.02	6.13
44.06	23.49	0.5	5.12
44.1	21.92	1	4.69
44.14	19.83	2.14	5.98
44.18	19.85	-2.81	6.69
44.22	22.79	-3.8	3.87
44.26	21.67	2.9	1.4
44.3	18.57	-0.27	1.59
44.34	19.48	0.08	-3.8
44.38	18.07	2.2	-4.22
44.42	14.49	2.95	-1.36
44.46	21.11	-1.73	-3.83
44.5	15.21	-4.38	-5.99
44.54	16.43	-1.64	-2.44
44.58	20.76	-4.93	-0.47
44.62	20.7	-1.58	-4.72
44.66	24.34	-2.02	-0.9
44.7	25.23	-6.46	2.08
44.74	25.83	-7.88	2.46
44.78	25.96	-2.79	2.79
44.82	24.97	-1.14	2.02
44.86	25.19	-1.94	4.11
44.9	23.07	-1.62	3.53
44.94	21.86	-1.96	2.02
44.98	22.44	-1.57	0.46
45.02	21.34	-1.94	2.43
45.06	21.56	-0.98	2.05
45.1	21.92	-0.57	0.68
45.14	21.45	0.82	0.09
45.18	21.41	1.34	1.13
45.22	21.12	-2.61	1.63
45.26	23.52	-0.28	1.48
45.3	22.02	-1.53	5.27
45.34	21.84	-3.02	5.08
45.38	20.08	-3.83	3.64
45.42	22.42	-1.77	2.6
45.46	23.07	-1.39	1.05
45.5	22.38	-2.26	0.21
45.54	23.85	0.66	-0.37
45.58	21.79	2.42	0.43
45.62	20.18	2.35	1.87
45.66	19.95	1.83	3.52
45.7	20.53	0.65	3.31
45.74	20.77	1.02	1.76
45.78	27.46	-2.7	1.43
45.82	29.73	-5.2	-0.74
45.86	30.01	-7.21	-1.24
45.9	30.03	-6.86	-1.12
45.94	29.81	-7.37	-0.78
45.98	30.32	-8.36	1.06
46.02	34.32	-5.78	3.74
46.06	35.07	-4.51	4.65
46.1	32.95	-6.77	2.64
46.14	33.47	-4.87	2.02
46.18	31.6	-3.94	1.49
46.22	30.05	-5.93	1.29
46.26	28.61	-7.04	1.99
46.3	29.27	-7.31	3.56
46.34	26.94	-10.79	1.72
46.38	27.36	-8.63	2.26
46.42	28.18	-8.58	1.34
46.46	28.58	-8.48	2.43
46.5	29.29	-10.53	1.57
46.54	28.67	-9	2.43
46.58	30.56	-11.84	3.47
46.62	32.05	-15.73	4.97
46.66	29.83	-15.49	2.9
46.7	29.6	-17.67	1.21
46.74	27.446	-12.419	0.88321
46.78	27.165	-12.253	0.40006
46.82	20.17	-9.09	2.9
46.86	22.38	-12.89	-1.58
46.9	22	-10.03	-3.76
46.94	24.23	-8.68	-2.41
46.98	28.78	-9.41	-2.15
47.02	29.24	-11.43	-1.73
47.06	27.51	-10.79	-2.34
47.1	28.92	-7.04	-3.04
47.14	28.5	-8.27	0.45
47.18	25.03	-13.03	-1.54
47.22	24.11	-8.81	-0.59
47.26	24.26	-6.66	-1.88
47.3	25.1	-8.81	-0.21
47.34	25.07	-6.66	-2.09
47.38	24.46	-7.05	-1.18
47.42	22.03	-8.05	0.55
47.46	22.81	-8.03	-0.71
47.5	23.58	-7.44	-1.66
47.54	25.55	-9.06	-2.35
47.58	21.39	-7.6	-2.53
47.62	21.02	-6.03	-3.81
47.66	23.83	-5.84	-4.41
47.7	23.2	-6.17	-2.33
47.74	23.5	-3.82	-1.54
47.78	23.95	-4.31	-3.02
47.82	27.21	-1.58	-2.47
47.86	26.27	-0.72	-1.68
47.9	27.49	1.88	-1.01
47.94	26.25	-0.56	0.73
47.98	23.67	-4.23	-0.54
48.02	26.34	-2.76	-0.88
48.06	24.69	-1.18	0.2
48.1	22.24	3.88	-2.7
48.14	19.28	2.9	-2.98
48.18	19.54	-0.91	-3
48.22	17.96	-2.41	-1.64
48.26	19.27	1.46	-2
48.3	16.43	-2.05	-0.74
48.34	18.89	-2.32	0.94
48.38	19.6	-1.56	2.02
48.42	18.37	-1.72	-1.21
48.46	17.97	-1.44	-3.66
48.5	20.67	0.92	-3.26
48.54	21.16	0.07	-2.76
48.58	19.01	-3.4	2.08
48.62	22.78	-4.05	0.73
48.66	23.64	-2.17	-0.42
48.7	22.35	-0.38	-1.64
48.74	22.26	0.39	-1.65
48.78	21.33	0.62	-2.24
48.82	21.27	-2.71	-1.73
48.86	19.31	-1.84	-2.02
48.9	20.15	-1.57	-0.4
48.94	22.73	-4.67	1.87
48.98	26.6	-9.47	0.48
49.02	28.58	-10.04	1.75
49.06	30.07	-8.79	1.84
49.1	28.26	-6.36	6.17
49.14	30.24	-12.37	5.77
49.18	28.3	-7.08	5.12
49.22	25.07	-8.73	1.93
49.26	25.72	-5.57	3.42
49.3	23.24	-6.7	2.52
49.34	20.92	-10.44	2.82
49.38	20.33	-2.06	6.1
49.42	21.25	-0.4	4.37
49.46	21.28	-1.84	4.24
49.5	23.73	-3.73	5.71
49.54	24.34	-6.01	3.51
49.58	28.31	-6.02	0.94
49.62	28.4	-7.97	0.02
49.66	30.29	-9.03	1.24
49.7	31.29	-7.7	1.52
49.74	31.61	-4.07	0.89
49.78	28.58	-9.36	0.13
49.82	27.33	-8.65	-0.94
49.86	29.37	-4.98	3.16
49.9	25.43	-2.82	0.9
49.94	24.6	-2.58	0.38
49.98	26.88	-2.17	2.33
50.02	26.25	-0.57	2.67
50.06	28.83	-0.44	0.21
50.1	26.62	0.18	-0.81
50.14	25.34	-2.06	1.59
50.18	26.03	1.05	1.66
50.22	25.1	0.08	1.28
50.26	24.72	-3.01	3.72
50.3	26.03	-0.08	0.82
50.34	20.92	1.85	1.48
50.38	19.27	-1.99	5.18
50.42	20.9	-1.61	5.03
50.46	22.54	-2.91	6.43
50.5	24.36	-3.3	3.28
50.54	26.33	-0.93	0.79
50.58	27.62	-4.52	3.12
50.62	29.15	-7.74	4.33
50.66	29.53	-5.78	0.5
50.7	25.79	-7.2	0.53
50.74	22.98	-10	1.37
50.78	22.64	-6.78	-1.11
50.82	25.46	-5.53	1.8
50.86	24.86	-2.28	4.69
50.9	24.08	1.27	1.97
50.94	25.22	1.92	3.42
50.98	23.54	2.67	2.46
51.02	22.61	6.33	3.69
51.06	20.54	3.57	3.86
51.1	19.99	-1.6	5.71
51.14	20.78	-4.2	5.62
51.18	26.21	-6.18	2.39
51.22	26.38	-4.83	2.1
51.26	25.93	-4.36	0.09
51.3	24.8	-6.98	0.47
51.34	23.67	-6.39	0.42
51.38	21.55	-9.7	-1.76
51.42	20.83	-7.92	-3.11
51.46	20.88	-9.39	-2.66
51.5	20.92	-6.75	-0.5
51.54	20.28	-8.97	3.63
51.58	20.6	-8.26	3.23
51.62	18.71	-7.22	1.93
51.66	17.87	-6.12	-0.05
51.7	19.01	-5.22	2.34
51.74	20.27	-3.82	1.91
51.78	20.42	-4.17	0.39
51.82	22.53	-4.31	0.93
51.86	21.92	-5.63	1.18
51.9	23.55	-4.46	1.17
51.94	24.87	-4.55	1.96
51.98	24.67	-4.32	3.83
52.02	21.82	-5.09	2.65
52.06	22.61	-0.62	-0.27
52.1	20.42	0.02	-1.79
52.14	19.21	-4.61	5.18
52.18	23.69	-8.25	5.35
52.22	26.76	-5.66	4.89
52.26	28.18	-5.07	1.17
52.3	29.91	-7.62	0.37
52.34	28.42	-1.06	0.96
52.38	30.99	-4.19	0.96
52.42	30.55	-7.36	-0.55
52.46	29.59	-4.66	0.33
52.5	27.48	-3.4	-1.24
52.54	28.46	0.81	1.53
52.58	25.72	1.34	3.42
52.62	25.66	-1.25	8.49
52.66	31.27	0.11	8.64
52.7	25.378	2.2885	5.4948
52.74	24.25	3.46	8.72
52.78	24.55	4.31	8.08
52.82	26.22	3.69	6.32
52.86	23.91	1.07	9.24
52.9	25.69	6.18	6.97
52.94	22.31	8.78	3.86
52.98	17.69	8.54	8.37
53.02	17.85	8.22	5.83
53.06	19.96	7.58	4.59
53.1	24.489	4.776	3.572
53.14	24.626	4.6893	3.2012
53.18	24.81	4.5384	2.816
53.22	24.74	2.6	-1.64
53.26	24.2	1.12	-3.76
53.3	28.68	1.78	-4.78
53.34	28.72	0.84	-4.23
53.38	30.83	1.76	0.14
53.42	30.27	-0.17	2.51
53.46	30.51	1.43	3.8
53.5	30.77	0.02	4.32
53.54	29.85	2.22	4.51
53.58	28.49	-1.26	-0.18
53.62	28.03	-0.18	-3.34
53.66	26.13	-0.83	-3.02
53.7	26.19	-2.73	-4.02
53.74	26.543	-0.40894	-2.472
53.78	26.031	-0.64293	-2.8867
53.82	21.07	0.52	-11.15
53.86	25.081	-1.1855	-3.5433
53.9	22.62	2.21	-8.47
53.94	25.13	0.6	-7.02
53.98	24.14	-1.02	-5.87
54.02	22.43	-3.4	-2.47
54.06	24.7	-4.75	1.9
54.1	25.92	-5.78	1.5
54.14	28.09	-7.65	2.71
54.18	25.02	-3.29	4
54.22	25.86	-5.51	2.9
54.26	29.32	-5.31	2.65
54.3	27.45	-5.56	2.45
54.34	25.31	-7.4	4.1
54.38	27.51	-5.77	0.2
54.42	25.15	0.99	-1.16
54.46	22.17	0.29	0.9
54.5	21.43	-0.41	3.01
54.54	20.29	-5.81	4.07
54.58	17.88	0.17	2.51
54.62	17.9	-2.03	7.35
54.66	17.97	-2.83	8.44
54.7	20.75	-7.84	7.14
54.74	21.79	0.33	3.57
54.78	20	2.16	1.06
54.82	20.92	0.19	2.68
54.86	22.52	-3.47	3.46
54.9	21.15	-1.57	1.31
54.94	24.13	-1.77	-2.19
54.98	21.76	-3.02	-4.4
55.02	22.03	-2.54	-3.67
55.06	20.12	0.17	-2.55
55.1	18.5	0.54	-2.91
55.14	18.04	0.88	-2.17
55.18	19.66	2.66	0.43
55.22	19.95	2.05	2.9
55.26	18.75	0.99	-0.68
55.3	17.67	2.83	-2.34
55.34	19.43	1.24	-0.35
55.38	18.22	4.58	0.7
55.42	16.8	0.44	0.9
55.46	18.39	-2.47	-0.2
55.5	22.88	-4.17	3.88
55.54	27.76	-2.08	6.3
55.58	25.45	0.08	2.66
55.62	23.505	0.73155	3.2986
55.66	24.209	0.98364	3.4196
55.7	24.907	1.2558	3.4849
55.74	25.588	1.5379	3.4922
55.78	23.55	8.18	7.66
55.82	24.15	1.72	6.84
55.86	28.29	0.08	1.8
55.9	30.19	2.03	1.63
55.94	26.88	2.94	0.2
55.98	29.03	4.45	0.15
56.02	28.82	2.35	1.42
56.06	29.21	3.24	-0.23
56.1	28.95	2.1	0
56.14	29.96	0.79	0.73
56.18	28.82	2.85	0.14
56.22	28.16	2.71	-1.15
56.26	26.23	3.62	-1.7
56.3	25.9	3.47	-2.44
56.34	25.69	4.61	-2.73
56.38	24.34	2.66	-2.14
56.42	22.94	1.8	-0.85
56.46	23.41	-0.56	0.47
56.5	23.46	1.1	1.88
56.54	24.79	-0.8	2.62
56.58	25.79	-0.28	1.79
56.62	26.48	-0.2	1.34
56.66	25.22	3.94	3.3
56.7	27.44	4.64	4.22
56.74	25.63	2.1	5.65
56.78	27.31	1.48	3
56.82	24.89	1.84	-1.27
56.86	25.61	2.44	-1.53
56.9	24.9	1.72	-1.17
56.94	24.15	3.15	-1.53
56.98	25.76	5.07	-0.82
57.02	27.57	6.35	-2.62
57.06	26.28	6.44	-0.02
57.1	26.89	7.55	-0.52
57.14	26.81	5.62	1.16
57.18	24.86	5.3	2.62
57.22	23.58	4.36	3.98
57.26	22.49	2.69	1.75
57.3	21.29	1.52	5.15
57.34	22.41	-0.19	4.6
57.38	20.91	1.64	3.99
57.42	21.19	2.72	2.17
57.46	21.41	2.75	0.55
57.5	23	1.74	-0.01
57.54	23.93	-1.72	1.48
57.58	22.25	-1.21	2.45
57.62	23.13	6.05	3.78
57.66	25.89	5.33	2.37
57.7	25.69	1.75	3.38
57.74	23.09	0.93	4.74
57.78	20.17	-1.68	4.51
57.82	20.15	-3.3	4.72
57.86	18.05	-3.53	7.41
57.9	19.06	-4.52	6.24
57.94	17.98	-3.46	6.5
57.98	17.01	-1.88	5.46
58.02	17.23	-0.25	3.86
58.06	19.67	1.71	6.74
58.1	19.67	2.02	6.09
58.14	20.89	-0.75	4.54
58.18	19.38	0.03	4.39
58.22	18.58	1.02	4.18
58.26	18.63	-0.75	7.06
58.3	21.77	-3.08	5.81
58.34	22.91	0.53	5.38
58.38	17.37	-2.05	9.08
58.42	16.77	-6.1	8.05
58.46	18.19	-6.86	6.59
58.5	19.69	-6.06	6.7
58.54	21.31	-4.23	6.03
58.58	18.83	-4.85	3.19
58.62	19.51	-5.07	-0.32
58.66	22.49	-6.52	0.29
58.7	20.17	-5.95	1.31
58.74	17.97	-3.37	0.83
58.78	16.96	-3.52	1.25
58.82	16.26	-2.38	3.69
58.86	15.53	-3.07	4.8
58.9	18.56	-2	3.37
58.94	22.42	0.53	2.22
58.98	19.27	1.4	-0.41
59.02	20.04	-0.16	-3.18
59.06	22.2	-1.9	0.87
59.1	21.82	-1.25	0.7
59.14	21.25	-1.04	0.95
59.18	23.13	-2.7	-0.21
59.22	25.21	-1.47	0.94
59.26	23.64	-2.06	1.81
59.3	24.58	-3.54	1.02
59.34	25.49	-3.85	-0.45
59.38	26.44	-3.75	-0.95
59.42	25.67	-2.84	-0.83
59.46	24.14	-3.84	-1.74
59.5	26.82	-2.47	1.21
59.54	27.65	-2.22	1.12
59.58	27.21	-2.72	0.49
59.62	27.73	-2.38	1.5
59.66	25.28	-7.18	4.98
59.7	23.86	-6.96	5.22
59.74	24.24	1.09	6.24
59.78	26.094	-3.9772	0.48177
59.82	26.052	-4.1707	0.022217
59.86	25.999	-4.3856	-0.43297
59.9	25.77	-3.8	-7.76
59.94	27.17	-6.3	-5.22
59.98	26.69	-5.96	-1.42
60.02	25.15	-6.64	2.84
60.06	25.81	-5.84	-0.1
60.1	25.16	-5.2	-1.52
60.14	24.97	-5.93	-2.28
60.18	26.26	-4.83	-2.47
60.22	26.01	-8.06	-1.56
60.26	23.87	-7.01	-1.14
60.3	25.11	-9.09	4.18
60.34	24.89	-8.33	2.75
60.38	23.88	-2.33	-0.06
60.42	19.86	1.71	-4.99
60.46	17.83	1.23	-2.65
60.5	20.17	1.55	-1.3
60.54	20.71	0.45	0.38
60.58	19.73	-3.28	1.88
60.62	24.28	-3.12	4.12
60.66	23.81	-1.81	3.41
60.7	24.08	-2.69	2.28
60.74	24.52	-2.9	4.59
60.78	28.38	-5.54	3.1
60.82	26.64	-1.59	-0.91
60.86	23.6	-2.94	0.3
60.9	26.4	-5.01	1.52
60.94	25.16	-5.95	2.17
60.98	26.31	-6.25	3.28
61.02	26.63	-4.36	1.41
61.06	27.32	-5.78	-1.14
61.1	29.27	-4.87	-1.06
61.14	24.61	0.02	-3.51
61.18	27.7	-1.26	0.81
61.22	28.08	-0.53	-0.98
61.26	27.65	1.16	0.79
61.3	28.09	-0.83	1.83
61.34	25.78	-0.92	0.87
61.38	28.2	-2.01	-0.19
61.42	26.04	-4.6	-0.68
61.46	25.43	-1.14	-1.85
61.5	24.73	-7.89	-0.59
61.54	22.12	-8.79	-0.33
61.58	22.24	-4.49	-2.16
61.62	21.75	-4.03	-1.83
61.66	19.33	-6.38	-1.21
61.7	20.04	-3.46	-2.23
61.74	20.01	-0.61	-5.75
61.78	18.81	-1.28	-5.41
61.82	20.98	-1.79	-3.3
61.86	20.35	-3.55	0.77
61.9	21.08	-5.19	-0.12
61.94	19.17	-4.94	-2.46
61.98	21.63	-2.13	-2.96
62.02	19.47	-3.21	-3.19
62.06	23.79	-0.82	-5.84
62.1	23.08	-0.59	-3.63
62.14	23.81	-1.1	-2.23
62.18	20.97	-3.05	-0.56
62.22	21.59	-4.78	2.31
62.26	20	-4.31	2.66
62.3	25	-4.09	3.22
62.34	25.4	-5.33	3.08
62.38	24.58	-4.09	1.62
62.42	25.06	-2.91	1.27
62.46	25.41	-0.66	-0.16
62.5	25.02	-2.23	-0.09
62.54	24.51	-1	0.23
62.58	20.78	-3.71	1.49
62.62	16.17	-7.78	5.18
62.66	17.13	-2.61	2.39
62.7	21.66	-2.9696	3.3581
62.74	21.567	-2.8948	3.7553
62.78	21.477	-2.7602	4.1161
62.82	16.02	4.57	3.94
62.86	18.82	0.45	3.96
62.9	22.65	-5.09	6.21
62.94	22.35	-5.43	6.91
62.98	22.29	-6.13	6.91
63.02	24.2	-2.33	6.35
63.06	27.63	2.76	3.6
63.1	21.99	4.6	-0.06
63.14	18.63	7.78	-1.3
63.18	17.08	8.95	-1.49
63.22	18.51	7.74	0.68
63.26	19.55	5.1	1.37
63.3	19.2	4.76	2.56
63.34	18.88	5.71	2.38
63.38	17.13	3.77	2.97
63.42	17.92	2.92	3.41
63.46	19.77	5.02	3.66
63.5	21.09	3.36	3.42
63.54	20.78	2.44	3.27
63.58	18.01	2.73	2.51
63.62	17.7	2.49	2.96
63.66	19.15	0.58	4.33
63.7	19.63	-4.2	4.42
63.74	21.03	-0.44	5.22
63.78	23.3	-1.7	5.83
63.82	25.17	0.41	2.74
63.86	22.721	-0.15051	0.85297
63.9	21.94	0.11	-1.96
63.94	23.52	3.49	-2.61
63.98	26.63	1.61	0.92
64.02	23.92	0.51	-2.79
64.06	20.85	-3.55	-4.63
64.1	23.55	0.02	-4.69
64.14	22.45	-4.72	-2.03
64.18	21	-3.48	-1.02
64.22	22.58	-5.03	0.23
64.26	20.78	-3.29	0.17
64.3	20.81	-3.75	0.13
64.34	19.86	-4.25	-1.17
64.38	19.95	-3.29	-0.97
64.42	19.76	-4.97	-1.32
64.46	16.73	-6.54	-1.7
64.5	17.75	-5.82	-1.2
64.54	21.18	-5.49	0.9
64.58	21.76	-7.82	1.22
64.62	23.73	-7.14	3.27
64.66	23.55	-8.24	4.39
64.7	20.74	-6.85	5.12
64.74	23.97	-6.19	4.83
64.78	23.76	-3.61	3.44
64.82	25.09	-2.69	3.8
64.86	22.64	-4.91	2.92
64.9	22.58	-5.3	3.1
64.94	21.22	-4.07	2.69
64.98	22.74	-6.54	3.28
65.02	21.47	-5.02	3.51
65.06	23.05	-6.46	5.67
65.1	22.31	-6.95	3.33
65.14	22.36	-9.01	4.93
65.18	23.61	-8	5.73
65.22	26.77	-4.39	7.9
65.26	23.35	-4.27	8.52
65.3	23.88	-4.15	7.14
65.34	22.15	-1.66	3.45
65.38	21.58	-2.05	1.43
65.42	22.75	-4.08	2.28
65.46	22.92	-6.33	1.64
65.5	22.32	-7.45	2.26
65.54	21.55	-7.33	4.11
65.58	22.72	-1.13	4
65.62	21.58	-2.3	3.26
65.66	20.3	-4.75	1.32
65.7	22.11	-7.83	1.14
65.74	20.93	-8.2	1.64
65.78	19.28	-6.79	1.91
65.82	21.53	-5.98	1.28
65.86	22.75	-7.36	-1.55
65.9	21	-7.16	-5.53
65.94	21.99	0.36	-3.41
65.98	23.86	-1.84	-2.83
66.02	20.98	-0.83	-3.91
66.06	21.82	0.4	-7.01
66.1	16.73	3.22	-6.11
66.14	14.7	1.96	-5.59
66.18	18.14	2.61	-1.26
66.22	21.24	3.57	-1
66.26	21.35	0.05	1.81
66.3	18.6	-2.29	3.48
66.34	18.2	-0.38	4.53
66.38	20.49	-0.53	3.58
66.42	19.69	-0.72	1.87
66.46	18.19	2.34	1.88
66.5	18.79	2.17	4.8
66.54	16.54	2.52	2.84
66.58	17.5	5.55	0.02
66.62	21.85	2.97	2.19
66.66	20.44	1.91	2.72
66.7	20.15	0.26	4.25
66.74	21.03	-0.18	4.72
66.78	23.94	-0.92	6.88
66.82	27.6	-2.62	4.8
66.86	28.31	-2.88	4.03
66.9	27.8	-4.14	4.5
66.94	27.44	-4.47	4.04
66.98	25.97	-5.57	4.48
67.02	26.42	-0.62	3.51
67.06	29.76	-2.98	3.28
67.1	30.53	-2.63	-2.08
67.14	26.77	-5.49	-4.61
67.18	24.77	-4.19	-2.1
67.22	25.21	-4.57	2.11
67.26	26.77	-6.95	4.73
67.3	26.89	-7.1	2.4
67.34	27.63	-8.61	1.39
67.38	29.02	-9.35	1.52
67.42	30.83	-10.28	2.62
67.46	33.2	-8.31	2.47
67.5	32.01	-11.75	4.28
67.54	29.64	-11.31	-1.23
67.58	28.986	-11.331	0.67076
67.62	28.95	-13.89	-0.68
67.66	32.86	-13.12	1.3
67.7	27.382	-11.148	-1.2346
67.74	26.802	-10.966	-1.8793
67.78	26.229	-10.742	-2.4901
67.82	25.683	-10.486	-3.0439
67.86	26.37	-12.14	-6.39
67.9	25.58	-12.19	-5.56
67.94	23.29	-9.31	-6.71
67.98	18.67	-8.08	-5.66
68.02	21.5	-8.12	-4.17
68.06	23.91	-6.01	-0.44
68.1	24.56	-6.3	2.84
68.14	24.55	-7.62	-1.09
68.18	27.21	-10.35	-3.22
68.22	25.44	-8.88	-2.49
68.26	25.17	-8.22	2.34
68.3	29.47	-10.22	1.37
68.34	29.27	-10.64	1.43
68.38	31.35	-10.69	2.54
68.42	28.66	-9.94	4.22
68.46	29.52	-10.95	3.66
68.5	26.02	-8.06	5.56
68.54	25.25	-9.74	6.14
68.58	23.02	-8.91	5.43
68.62	23.347	-7.9464	1.2958
68.66	20.27	-9.42	0.63
68.7	20.6	-8.38	-3.37
68.74	21.14	-5.69	-4.51
68.78	19.51	-6.75	-4.09
68.82	18.75	-2.72	-3.49
68.86	17.01	-4.71	-3.35
68.9	18.6	-1.06	1.63
68.94	18.15	-2.39	1.81
68.98	16.79	-2.8	2.24
69.02	18.13	-3.22	-0.38
69.06	20.81	-3.55	-0.36
69.1	21.73	-5.72	2.08
69.14	20.76	-3.37	-0.74
69.18	20.7	-2.72	0.38
69.22	21.76	-4.4	1.2
69.26	22.54	-5.28	2.32
69.3	21.74	-3.55	2.52
69.34	24.31	-6.05	4.19
69.38	25.98	-5.34	2.41
69.42	26.56	-6.89	1.79
69.46	26.95	-6.91	2.22
69.5	26.84	-11.16	2.54
69.54	25.76	-10.52	2.18
69.58	25.78	-9.62	1.49
69.62	23.78	-6.96	0.86
69.66	25.81	-0.44	1.51
69.7	27.78	-3.2	-2.98
69.74	25.86	-4.58	3.14
69.78	26.36	-3.42	5.54
69.82	24.98	-4.93	7.38
69.86	21.2	-7.99	6.94
69.9	19.33	-8.22	6.3
69.94	21.49	-5.66	7.95
69.98	24.49	-4.63	5.7
70.02	23.64	1.34	5.03
70.06	21.692	-4.0863	1.0373
70.1	21.307	-4.0467	-0.10853
70.14	19.45	-2.39	-6.19
70.18	20.76	-5.98	-6.33
70.22	20.73	-5.04	-6.42
70.26	20.47	-3.9	-6.81
70.3	18.97	-5.98	-5.81
70.34	20.39	-1.01	-1.57
70.38	18.66	-4.15	-1.99
70.42	19.98	-3.04	-1.77
70.46	19.04	-2.55	-1.53
70.5	15.98	-3.06	-1.79
70.54	17.98	-3.02	-0.74
70.58	19	-3.76	-0.72
70.62	20.37	-1.52	-2.41
70.66	23.34	-0.59	-1.36
70.7	17.05	-0.44	-0.26
70.74	19.04	2.19	2.45
70.78	15.67	-0.06	3.39
70.82	18.39	-0.8	2.36
70.86	18.22	-1.11	-0.23
70.9	15.99	3.13	0.89
70.94	15.75	1.52	3.35
70.98	15.63	-0.56	3.48
71.02	17.83	3.27	3.52
71.06	15.95	2.52	3.87
71.1	17.2	1.23	3.34
71.14	17.69	1.09	2.14
71.18	18.43	-0.18	0.61
71.22	19.47	-0.85	1.54
71.26	19.76	-1.61	2.1
71.3	18.46	-1.61	1.17
71.34	18.73	-5.56	0.96
71.38	18.59	-5.58	-0.34
71.42	20.43	-3.29	-2.62
71.46	21.27	-0.71	-2.41
71.5	23.44	-4.35	0.36
71.54	26.37	-1.59	4.6
71.58	26.15	-1.6	4.17
71.62	29.19	-3.7	2.61
71.66	28.47	0.29	2.43
71.7	25.71	-5.47	1.09
71.74	25.81	-4.26	0.51
71.78	25.24	-1.97	2.25
71.82	24.81	-3.69	1.66
71.86	23.68	-3.52	0.73
71.9	21.33	-1.76	-2.2
71.94	20.62	1.25	2.01
71.98	20.54	1.49	0.7
72.02	21.23	-0.68	-1.65
72.06	20.97	-0.43	-0.6
72.1	20.91	-2.44	2.55
72.14	20.53	-3.55	0.24
72.18	26.45	-3.88	-2.46
72.22	26.64	-4.41	-0.8
72.26	27.31	-6.97	-0.58
72.3	26.37	-7.77	0.08
72.34	25.63	-7.8	-1.52
72.38	23.93	-6.13	-0.9
72.42	23.85	-4.59	1.71
72.46	24.96	-3.3	2.48
72.5	24.92	-3.73	1.88
72.54	24.6	-0.33	2.22
72.58	23.91	-3.04	2.43
72.62	24.62	-5.59	3.9
72.66	26.92	-7.45	1.53
72.7	27.99	-5.81	1.75
72.74	25.85	-4.02	3.41
72.78	23.38	-1.93	3.25
72.82	23.24	-2.73	5.18
72.86	20.58	-3.33	4.74
72.9	19.38	-3.78	4.32
72.94	20.12	-3.33	4.09
72.98	22.26	-4.48	5.56
73.02	21.6	-4.22	6.98
73.06	18.47	1.4	8.72
73.1	23.2	-1.76	6.81
73.14	26.7	-5.08	7.7
73.18	27.99	-4.72	9.6
73.22	24.36	-6.66	10.87
73.26	19.07	-9.38	9.84
73.3	18.6	-7.62	8.22
73.34	21.08	-5.28	6.45
73.38	25.54	-9.16	5.09
73.42	24.53	-7.19	7.58
73.46	26.55	-7.65	7.61
73.5	24.46	-1.69	7.41
73.54	24.64	-3.61	3.72
73.58	29.14	-4.47	3.86
73.62	23.52	-6.61	-2.25
73.66	23.54	-6	-1.07
73.7	23.59	-4.96	-0.97
73.74	27.65	-6.4	-0.19
73.78	26.88	-7.99	-1.17
73.82	26.36	-5.45	-0.74
73.86	27.58	-6.45	-3.38
73.9	27.92	-4.24	-2.41
73.94	27.59	-3.94	-1.32
73.98	24.37	-5.67	-2.05
74.02	24.72	-4.9	-1.31
74.06	25.82	-4.59	-3.37
74.1	26.6	-3.35	-2.24
74.14	24.73	-3.99	-2.84
74.18	28.08	-3.97	-2.17
74.22	26.43	-4.17	-1.14
74.26	26.05	-1.06	-4.71
74.3	25.87	-1.38	-4.06
74.34	26.38	-0.1	-2.21
74.38	23.96	-0.38	-3.29
74.42	22.58	2.51	-4.9
74.46	24.67	0.72	-3.2
74.5	22.9	1.47	-1.5
74.54	21.67	-0.53	-0.5
74.58	22.69	-0.4	-0.07
74.62	22.22	2.22	1.3
74.66	24.84	-0.41	-0.11
74.7	22.37	-0.02	-1.4
74.74	23.93	0.93	-0.16
74.78	23.44	4.41	-0.27
74.82	23.03	4.16	0.2
74.86	23.63	4.38	-0.4
74.9	21.71	2.58	-2.07
74.94	19.86	1.13	-2.59
74.98	20.49	0.43	-2.86
75.02	23.14	-2.32	-0.97
75.06	23.46	-3.65	1.31
75.1	22.15	-5.69	1.9
75.14	21.39	-4.02	3.89
75.18	20.72	-1.82	4.34
75.22	20.18	0.03	5.56
75.26	21	0.02	5.11
75.3	21.77	-1.62	3.47
75.34	20.75	-1.41	3.51
75.38	19.7	-5.72	3.75
75.42	20.68	-4.62	3.59
75.46	21.87	-3.63	1.83
75.5	21.56	-7.68	0.26
75.54	21.86	-5.45	1.28
75.58	21.12	-4.44	1.33
75.62	20.63	-3.2	-0.42
75.66	21.29	-2.99	1.52
75.7	20.45	-3.68	1.32
75.74	20.95	-3.61	1.02
75.78	17.55	-5.48	-0.75
75.82	17.22	-2.64	-0.07
75.86	17.78	-0.5	-0.08
75.9	16.56	-3.84	0.79
75.94	19.63	-1.55	1.86
75.98	19.74	-3.42	3.68
76.02	19.71	-5.3	1.04
76.06	23.02	-6.09	2.6
76.1	23.46	-4.15	1.78
76.14	23.41	-5.81	4.3
76.18	27.8	-6.35	5.76
76.22	26.6	-8.01	6.16
76.26	29.09	-5.26	4.91
76.3	29.39	-9.23	6.55
76.34	28.44	-10.17	4.01
76.38	28.83	-5.45	4.21
76.42	28.54	-5.76	3.15
76.46	28.17	-7.62	-1.44
76.5	29.36	-5.34	-4.4
76.54	32.28	-2.26	-5.19
76.58	30.41	-6.07	-2.06
76.62	27.29	-6.36	-2.32
76.66	28.32	-9.71	-1.44
76.7	27.99	-9.16	-0.62
76.74	28.02	-6.85	0.81
76.78	25.1	-8.39	0.17
76.82	25.12	-9.78	3.8
76.86	25.05	-8.91	2.75
76.9	24.03	-7.51	4.83
76.94	23.96	-5.52	6.4
76.98	23.69	-4.37	4.15
77.02	23.26	-5.34	4.74
77.06	22.15	-2.61	3.64
77.1	23.38	-0.47	1.87
77.14	24.38	-0.15	1.96
77.18	21.75	-1.62	2.4
77.22	21.78	2.05	2.34
77.26	21.5	-3.75	0.82
77.3	19.98	-8.08	-2.62
77.34	19.99	-5.53	-3.96
77.38	20.36	-1.75	-2.38
77.42	21.12	-1.6	0.14
77.46	20.31	-0.97	1.04
77.5	20.26	-0.43	3
77.54	21.4	0.38	-0.73
77.58	19.68	2.62	0.14
77.62	21.7	-0.61	-1.25
77.66	24.57	-1.9	0.3
77.7	24.62	-4.63	2.47
77.74	20.97	-5.37	3.1
77.78	21.09	-5.14	3.12
77.82	21.74	-1.2	3.83
77.86	23.68	-2.99	5.56
77.9	24.69	-2.96	7.44
77.94	28.12	-3.4	4.9
77.98	23.8	0.14	-0.94
78.02	25.51	1.21	1.77
78.06	25.23	-0.93	4.35
78.1	24.38	-0.65	4.5
78.14	24.93	-2.73	2.4
78.18	25.4	0.22	2.44
78.22	24.9	-0.37	1.11
78.26	23.55	3.34	1.84
78.3	22.18	-0.18	2.02
78.34	24.01	-1.82	0.82
78.38	22.29	-1.57	-0.05
78.42	24.28	-3.61	-0.83
78.46	25.75	-3.66	1.89
78.5	24.55	-1.7	2.47
78.54	24.02	-2.06	2.97
78.58	22.09	-2	1.31
78.62	20.36	-3.58	-0.65
78.66	21.66	-5.41	-4.55
78.7	20.74	-0.97	-6.62
78.74	19.63	-0.7	-6.36
78.78	18.88	-0.59	-2.69
78.82	20.37	-0.53	-3.05
78.86	25.29	-0.92	-5.69
78.9	23.88	-5.66	-4.69
78.94	27.89	-7.39	-4.48
78.98	27.36	-4.18	-4.44
79.02	25.13	0.38	-4.43
79.06	22.88	1.52	1.5
79.1	24.28	-2.11	3.34
79.14	23.38	-3.46	4.5
79.18	24.05	-3.31	6.49
79.22	24.34	-6.43	5.65
79.26	24.94	-4.61	2.92
79.3	24.87	-0.76	5.07
79.34	26.83	1.8	3.67
79.38	23.87	0.14	-0.76
79.42	23.41	-0.29	0.76
79.46	21.56	1.34	-3.9
79.5	23.387	-1.661	4.5812
79.54	23.386	-1.6831	4.6613
79.58	23.398	-1.7085	4.7123
79.62	21.97	1.12	8.05
79.66	21.33	-5.31	11.1
79.7	22.07	-7.61	11.83
79.74	22.52	-2.63	12.45
79.78	23.635	-1.8985	4.5918
79.82	23.713	-1.9515	4.5044
79.86	23.799	-2.0102	4.3999
79.9	23.892	-2.075	4.2801
79.94	26.36	0.62	1.78
79.98	23.31	-1.88	-2.77
[truncated: 1,050 more rows]
