# Supplementary material for: Mean flow and turbulence structure over exposed roots on a forested floodplain: Insights from a controlled laboratory experiment
Source: PLoS One. 2020 Feb 26;15(2):e0229306. doi: 10.1371/journal.pone.0229306 (PMC7043746; doi:10.1371/journal.pone.0229306)
Supplement: S1 File — (ZIP) [file pone.0229306.s001.zip › data_and_scripts/velocity_data/t21_069_replaced.csv]

0.02	18.79	-2.14	-1.54
0.06	20.94	-1.8	-1.81
0.1	22.63	-3.02	0.73
0.14	25.81	0.55	2.02
0.18	21.33	1.64	-2.09
0.22	19.01	3.75	-3.49
0.26	16.42	4.27	-3.36
0.3	19.26	4.16	-3.07
0.34	20.42	2.9	0.13
0.38	21.18	0.9	0.14
0.42	21.43	-0.8	0.23
0.46	19.6	-3.29	1.18
0.5	19.6	-4.02	2.13
0.54	19.34	-4.49	-1.06
0.58	19.68	-2.87	-0.66
0.62	19.53	-3.67	-2.5
0.66	19.19	-2.99	-1.99
0.7	19.16	-3.78	-1.29
0.74	20.69	-5.42	-0.83
0.78	19.51	-6.26	-2.06
0.82	20.86	-7.04	-1.29
0.86	24.38	-7.18	-0.62
0.9	23.96	-9.31	-0.27
0.94	24.41	-11.4	1.64
0.98	27.63	-11.29	1.16
1.02	28.56	-11.12	1.09
1.06	28.51	-9.63	1.84
1.1	26.33	-7.53	6.49
1.14	26.82	-10.65	6.82
1.18	27.99	-10.22	4.27
1.22	30.87	-8.27	-0.71
1.26	32.84	-10.16	-3.82
1.3	32.2	-9.85	-5.32
1.34	31.87	-10.83	-5.28
1.38	27.56	-7.59	-6.48
1.42	27.16	-6.71	-5.12
1.46	23.71	-6.54	-5.89
1.5	23.61	-6.21	-4.11
1.54	22.84	-5.39	-2.95
1.58	21.46	-2.12	-3.32
1.62	20.27	-4.78	-2.23
1.66	19.92	-6.22	-3.41
1.7	19.46	-4.12	-4.99
1.74	20.92	-4.5	-0.33
1.78	21.09	-8.11	1.04
1.82	16.41	-7	-1.94
1.86	18.06	-3.81	-3.05
1.9	19.54	-2.17	-1.57
1.94	23.33	-4.91	-1.35
1.98	20.85	-6.22	-5.01
2.02	21.33	-5	-2.11
2.06	23.62	-5.23	-2.97
2.1	22.06	-3.87	-5.48
2.14	27.3	-0.88	-1.31
2.18	22.97	0.17	1.84
2.22	20.17	-2.98	2.54
2.26	24.14	-0.24	2.42
2.3	26.31	-0.9	2.11
2.34	26.16	-1.27	2.21
2.38	24.28	0.55	1.1
2.42	20.66	3.31	3.57
2.46	23.03	4.57	5.63
2.5	24.9	3.86	2.63
2.54	25.45	1.93	1.22
2.58	21.83	2.71	1.92
2.62	23.45	3.28	0.44
2.66	23.7	3.28	1.71
2.7	22.88	4.44	1.03
2.74	21.59	3.09	0.84
2.78	21.88	-0.49	1.94
2.82	23.69	-2.52	3.86
2.86	23.23	-6.74	2.16
2.9	23.71	-9.06	0.14
2.94	24.11	-8.61	0.59
2.98	23.58	-7.33	3.01
3.02	24.06	-6.75	2.8
3.06	22.7	-7.47	3.28
3.1	22.58	-7.28	2.83
3.14	23.48	-7.1	2.63
3.18	24.2	-5.9	2.44
3.22	23.25	-4.8	3.92
3.26	22.36	-5.02	3.41
3.3	23.61	-4.95	2.2
3.34	22.03	-6.16	3.28
3.38	26.49	-7.42	2.51
3.42	28.98	-5.76	1.78
3.46	26.65	-7.83	2.5
3.5	27.98	-7.89	6.29
3.54	26.25	-4.58	7.29
3.58	23.48	-1.26	4.01
3.62	25.08	-4.68	1.4
3.66	27.02	-4.26	-2.55
3.7	27.75	-6.69	-3.91
3.74	27.43	-8.7	0.12
3.78	28.06	-10.02	-1.52
3.82	28.5	-7.58	-3.6
3.86	29.55	-5.48	-3.63
3.9	27.665	-8.4647	-0.28763
3.94	27.835	-9.0601	0.0067617
3.98	28.005	-9.6527	0.33232
4.02	28.08	-11.89	2.16
4.06	27.91	-10.1	0.67
4.1	28.51	-10.73	1.75
4.14	26.85	-9.7	5.68
4.18	27.32	-12.67	3.75
4.22	28.77	-12.25	2.48
4.26	31.08	-12.26	0.87
4.3	28.54	-13.79	1.08
4.34	27.74	-13.22	-2.39
4.38	28.86	-11.29	0.27
4.42	27.77	-10.61	0.47
4.46	29.09	-11.91	0.69
4.5	29.09	-12.59	-1.56
4.54	32.93	-11.07	-0.58
4.58	30.06	-13.97	-0.93
4.62	30.14	-12.04	-4.67
4.66	28.09	-11.43	-5.55
4.7	27.62	-9.88	-2.19
4.74	29.32	-12.39	-0.59
4.78	25.9	-11.37	-2.49
4.82	25.98	-10.98	-1.62
4.86	23.32	-9.29	-1.21
4.9	23.77	-5.55	0.2
4.94	22.85	-5.99	0.85
4.98	22.15	-7.57	0.3
5.02	22.88	-7.31	1.54
5.06	24.14	-8.65	2.08
5.1	24.63	-10.64	2.07
5.14	21.94	-9.49	2.52
5.18	21.89	-6.89	1.93
5.22	19.24	-7.48	3.12
5.26	21.72	-6.97	5.25
5.3	23.65	-8.93	5.63
5.34	26.64	-9.24	3.45
5.38	27	-8.36	0.63
5.42	29.42	-4.05	-0.79
5.46	29.06	-3.85	-0.14
5.5	27.59	-6.84	-0.98
5.54	27.74	-3.55	-2.16
5.58	24.3	-0.68	-0.77
5.62	19.3	0.17	0.39
5.66	23.98	-1.8517	-4.0661
5.7	23.311	-1.6331	-4.7658
5.74	20.46	3.58	-10.38
5.78	22.73	2.31	-10.05
5.82	19.9	-2.55	-7.11
5.86	20.48	-4.64	-5.89
5.9	21.21	-3.7	-5.04
5.94	20.72	-2.62	-4.87
5.98	22.09	-4.7	-4.4
6.02	23.93	-7.96	-4.34
6.06	27.4	-8.33	-3.46
6.1	28.17	-11.17	-3.92
6.14	26.11	-9.35	-2.56
6.18	24.63	-7.31	-2.41
6.22	21.33	-10.38	-1.1
6.26	16.5	-13.17	2.89
6.3	15.22	-11.67	4.5
6.34	16.93	-9.46	4.61
6.38	24.675	-11.532	0.5984
6.42	25.352	-11.505	0.48134
6.46	26.035	-11.39	0.32043
6.5	32.63	-10.66	2.6
6.54	27.335	-10.918	-0.066496
6.58	26.65	-8.53	-3.02
6.62	32.38	-10.93	-2.44
6.66	31.38	-10.73	0.57
6.7	29.01	-10.76	0.56
6.74	30.61	-12.34	-1.12
6.78	30.15	-8.52	-2.04
6.82	27.39	-5.32	-2.33
6.86	25.53	-3.17	-2.41
6.9	25.77	-4.93	2.29
6.94	29.21	-4.93	2.91
6.98	27.55	-6.59	2.29
7.02	24	-3.85	2.55
7.06	24.6	-3.32	3.03
7.1	21.84	-1.79	2.98
7.14	20.71	0.7	1.82
7.18	21.65	3.23	2.23
7.22	23.92	5.35	1.86
7.26	21.76	6.45	-2.44
7.3	19.19	8.29	-5.54
7.34	17.34	5.75	-6.03
7.38	16.81	0.29	-1.83
7.42	16.01	-1.38	1.46
7.46	17.44	-2.35	0.85
7.5	17.23	-6.01	-1.71
7.54	17.75	-4.94	-2.49
7.58	20.583	-1.6661	-2.2438
7.62	25.78	-4.06	-3.11
7.66	22.72	-0.4	-2.56
7.7	22.11	-3.88	-3.05
7.74	22.15	-3.72	-1.61
7.78	27.68	-4.03	-0.3
7.82	27.5	-4.59	-0.39
7.86	26.54	-7.41	-0.18
7.9	26.9	-5.6	-0.83
7.94	25.45	-5.08	-0.44
7.98	25.96	-3.73	-0.07
8.02	29.18	-8.86	0.93
8.06	27.63	-11.05	-1.41
8.1	23.29	-11.79	-2.91
8.14	23.79	-13.12	1.28
8.18	26.72	-13.24	1.28
8.22	22.73	-8.86	3.45
8.26	18.67	-6.55	6.41
8.3	17.63	-7.23	9.41
8.34	21.677	-5.5039	1.5937
8.38	21.301	-4.4508	1.2213
8.42	19.74	4.22	4.2
8.46	19.48	1.23	2.06
8.5	21.64	0.97	-0.3
8.54	22.12	1.2	-1.7
8.58	22.97	1.69	-2.05
8.62	21.91	-2.56	-3.79
8.66	18.85	-1.72	-2.49
8.7	16.78	-0.39	-1.46
8.74	17.98	1.53	2.02
8.78	20.01	0.79	5.47
8.82	18.88	4.54	4.13
8.86	18.8	5.29	5.07
8.9	18.64	4.92	5.29
8.94	18.58	2.76	7.09
8.98	18.43	2.74	4.52
9.02	18.26	-0.33	5.34
9.06	16.94	3.89	6.76
9.1	20.18	-0.18	2.16
9.14	21.82	-0.09	7.02
9.18	25.69	-1.15	5.33
9.22	25.75	1.57	2.45
9.26	24.13	0.3	4.02
9.3	20.91	1.05	3.41
9.34	18.49	1.61	3.22
9.38	17.22	2.6	3.87
9.42	17.11	0.79	4.13
9.46	17.05	-0.78	3.66
9.5	18.55	-4.32	2.13
9.54	23.26	-4.27	4.03
9.58	20.04	-1.46	6.47
9.62	17.22	0.61	6.06
9.66	17.94	4.26	5.9
9.7	20.06	5.8	6.08
9.74	22.27	3.77	3.95
9.78	21.46	2.43	3.25
9.82	20.3	3.75	3.25
9.86	21.33	5.36	3.11
9.9	20.39	1.93	3.15
9.94	19.67	0.87	2.03
9.98	20.07	1.7	1.01
10.02	21.49	3.69	0.93
10.06	21.35	1.75	0.74
10.1	20.89	0.39	1.36
10.14	20.69	2.06	0.99
10.18	21.9	1.83	1.49
10.22	20.33	1.67	1.13
10.26	19.86	1.17	1.76
10.3	20.8	0.12	1.72
10.34	21.26	-1.06	2.47
10.38	21.21	-0.18	3.48
10.42	21.78	-1.5	3.34
10.46	21.42	-0.79	2.92
10.5	20.56	-2.69	3.06
10.54	19.9	-5.04	2.38
10.58	23.55	-4.5	0.35
10.62	22.07	-2.34	-3.7
10.66	19.45	-1.21	-1.72
10.7	21.47	-2.1	0.27
10.74	21.25	-1.48	-1.78
10.78	19.36	-1.06	-0.07
10.82	19.25	-3.13	1.29
10.86	18.24	-3.05	-2.6
10.9	18.95	-3.03	-2.49
10.94	15.33	-2.82	-2.42
10.98	13.26	-2.91	-2
11.02	19.649	-3.1131	-0.26928
11.06	18.98	-3.58	3.94
11.1	20.93	-3.36	2.6
11.14	22.99	-3.21	3.38
11.18	21.22	-5.1	2.63
11.22	21.06	-1	0.92
11.26	20.83	-2.17	-1.62
11.3	25.77	-7.65	-1.5
11.34	26.09	-6.8	-0.92
11.38	25.75	-9.95	-1
11.42	24.46	-8.55	-1.24
11.46	25.04	-12.36	3.22
11.5	24.637	-7.5668	1.479
11.54	25	-7.875	1.565
11.58	25.321	-8.148	1.6294
11.62	23.21	-9.59	3.65
11.66	25.24	-2.68	2.1
11.7	25.961	-8.7002	1.6667
11.74	25.13	-4.55	4.69
11.78	27.1	-9.57	2.8
11.82	26.56	-8.04	2.49
11.86	26.59	-8.91	0.72
11.9	25.49	-11.11	-2.27
11.94	22.14	-8.49	-1.5
11.98	23.17	-6.8	-3.51
12.02	22.53	-7.28	0.17
12.06	24.12	-6.91	2.65
12.1	21.6	-6.42	1.93
12.14	21.12	-4.27	-0.74
12.18	23.44	-5.05	-2.93
12.22	22.67	-6.02	-2.64
12.26	22.58	-3.72	0.84
12.3	25.07	-3.42	-0.54
12.34	23.84	-0.23	0.63
12.38	26.8	-5.34	0.72
12.42	24.13	-4.87	0.38
12.46	21.88	-4.99	-0.65
12.5	22.15	0.55	-1.01
12.54	23.58	2.34	-1.62
12.58	20.21	3.98	-1.37
12.62	19.95	3.31	-0.44
12.66	20.99	4.51	-0.95
12.7	21.06	4.25	-0.8
12.74	19.63	3.59	-0.11
12.78	18.86	3.67	1.42
12.82	20.91	2.49	1.86
12.86	18.82	5.8	2.94
12.9	22.82	4.47	2.81
12.94	22.84	6.54	0.97
12.98	22.5	4.92	1.88
13.02	21.14	5.21	4.1
13.06	21.033	1.6622	4.1246
13.1	23.49	-5.1	5.27
13.14	20.95	-3.35	4.34
13.18	18.37	-2.69	4.86
13.22	17.31	1.03	6.23
13.26	20.98	2.31	6.15
13.3	20.86	3.25	5.64
13.34	19.86	-0.63	5.31
13.38	19.39	4.13	4.22
13.42	19.42	3.18	5.18
13.46	17.91	3.92	4.28
13.5	18.86	2.9	4.43
13.54	18.29	4.86	3.82
13.58	20.05	4.12	2.47
13.62	18.82	4.19	3.53
13.66	18.67	5.22	3.7
13.7	18.22	3.77	3.01
13.74	20.97	5.21	3.5
13.78	20.346	-0.371	2.7902
13.82	19.95	-5.16	2.1
13.86	20.04	-2.76	2.98
13.9	22.55	-4.93	3.36
13.94	24	-3.6	2.27
13.98	24.4	-7.63	3.16
14.02	25.35	-8.53	2.41
14.06	23.09	-5.66	3.45
14.1	24.49	-3.05	5.04
14.14	25.57	-4.93	5.29
14.18	22.89	-1.14	5.91
14.22	26.39	-1.95	7.5
14.26	28.43	-3.32	5.16
14.3	28.91	-6.67	0.96
14.34	28.86	-6.77	-0.82
14.38	27.16	-6.69	-2.18
14.42	26.13	-6.07	-1.94
14.46	25.13	-5.27	-1.21
14.5	27.47	-3.93	-0.21
14.54	26.72	-1.59	-0.14
14.58	25.2	-2.06	-0.01
14.62	26.32	-4.4	0.28
14.66	27.66	-4.52	0.09
14.7	27.89	-1.28	-0.79
14.74	23.92	-0.62	1.31
14.78	24.46	-4.84	0.88
14.82	21.75	-5.3	3.11
14.86	27.3	-8.45	1.48
14.9	26.48	-9.72	5.03
14.94	26.46	-9.59	4.79
14.98	30.6	-6.6	3.92
15.02	28.27	-2.91	4.15
15.06	27.87	1.88	4.04
15.1	25.42	3.27	1.82
15.14	24.55	2.45	3.7
15.18	24.94	-4.23	1.87
15.22	24.47	-5.96	1.2
15.26	25.08	-6.89	0.72
15.3	22.43	-4.18	6.88
15.34	24.26	-8.61	5.17
15.38	22.58	-10.58	2.51
15.42	22.74	-10.25	3.45
15.46	21.83	-5.1	5.68
15.5	17.16	0.37	7.5
15.54	19.01	1.68	7.3
15.58	21.09	0.55	5.91
15.62	19.03	0.27	6
15.66	18.61	-0.71	2.93
15.7	18.48	-1.43	3.74
15.74	17.27	0.84	4.59
15.78	16.59	1.64	5.51
15.82	19.69	0.82	5.53
15.86	18.67	-0.44	4.46
15.9	21.82	-2.77	3.8
15.94	19.19	-2.16	-0.35
15.98	20.86	-2.24	-2.26
16.02	17.69	-2.09	-0.74
16.06	18.51	-2.06	-2.32
16.1	19.22	-2.5	-1.3
16.14	23.82	-1.51	2.79
16.18	26.6	-3.94	2.01
16.22	28.46	-0.67	3.29
16.26	30.39	-3.26	1.93
16.3	31.1	-2.15	2.49
16.34	32.93	-7.39	1.22
16.38	30.32	-9.64	3.63
16.42	26.95	-6.16	5.28
16.46	28.29	-9.92	5.41
16.5	28.5	-9.67	7.92
16.54	28.34	-7.2	6.5
16.58	25.1	-5.26	8.57
16.62	27.48	-9.22	6.91
16.66	31.62	-6.44	2.23
16.7	30.09	-5.43	-2.09
16.74	29.45	-7.02	-2.85
16.78	30.01	-8.18	-4.6
16.82	27.48	-10.67	-4.43
16.86	29.36	-12.24	-4.56
16.9	28.12	-11.9	-1.75
16.94	25.79	-12.8	1.12
16.98	28.31	-8.94	0.69
17.02	27.14	-7.75	-1.21
17.06	26.06	-7.61	-3.05
17.1	25.28	-9.67	-3.08
17.14	24.06	-9.85	-1.14
17.18	21.04	-9.52	1.11
17.22	20.53	-7.78	3.37
17.26	20.53	-6.27	4.86
17.3	22.7	-0.28	2.2
17.34	26.67	1.76	0.44
17.38	26.19	3.15	-1.35
17.42	23.34	3.31	-1.03
17.46	24.64	-0.27	4.77
17.5	23	0.02	3.55
17.54	23.03	1.74	3.09
17.58	22.53	0.33	1.05
17.62	23.13	-2.74	-0.74
17.66	26.22	1.3	-2.99
17.7	26.47	1.63	-3.9
17.74	24.6	-1.09	1.42
17.78	24.55	-6.01	4.31
17.82	22.23	-6.57	3.89
17.86	21.44	-7.8	3.66
17.9	23.14	-6.5	2.96
17.94	20.12	-3.02	5.19
17.98	20.21	-2.8	4.33
18.02	18.82	-8.06	3.46
18.06	21.38	-2.68	4.45
18.1	21	-5.28	4.32
18.14	20.94	-9.53	1.23
18.18	19.86	-8.95	1.56
18.22	20.44	-9.82	2.49
18.26	23.67	-9	4.08
18.3	25.09	-9.08	0.71
18.34	22.15	-7.3	1.94
18.38	21.91	-9.19	3.26
18.42	22.96	-9.1	2.49
18.46	23.08	-8.46	2.02
18.5	22.95	-7.93	2.32
18.54	22.67	-8.17	1.54
18.58	24.44	-9.33	0.02
18.62	25.2	-8.14	-1.59
18.66	27.77	-7.09	-1.12
18.7	27.36	-12.56	-1.93
18.74	26.592	-7.3426	-0.18338
18.78	27.108	-7.131	-0.19499
18.82	27.592	-6.9397	-0.16718
18.86	28.028	-6.7763	-0.10152
18.9	28.401	-6.6485	0.00043174
18.94	30.54	-2.84	0.56
18.98	29.16	-4.3	2.37
19.02	28.64	-5.65	0.71
19.06	24.95	-4.59	0.33
19.1	26.95	-5.51	-0.9
19.14	27.04	-6.33	2.18
19.18	30.42	-11.4	1.66
19.22	29.11	-11.77	2.02
19.26	26.93	-12.1	2.95
19.3	25.46	-8.53	3.36
19.34	24.87	-8.5	1.22
19.38	20.88	-7.91	4.02
19.42	22.29	-10.76	2.9
19.46	21.88	-10.26	0.22
19.5	25.39	-9.23	-1.46
19.54	28.73	-3.55	2.13
19.58	30.7	-4.58	1.17
19.62	30.15	-1.81	1.02
19.66	32.59	-2.23	1.88
19.7	33.14	1.46	1.75
19.74	31.71	-1.63	1.83
19.78	30.22	-1.29	2.43
19.82	28.15	-2.03	6.5
19.86	34.2	-4.11	7.11
19.9	30.47	-1	6.76
19.94	29.26	-0.83	1.37
19.98	26.28	-1.75	2.31
20.02	28.9	-4.16	-0.42
20.06	30.61	-2.07	-1.53
20.1	28.28	0.11	-1.41
20.14	30.64	0.58	0.38
20.18	27.61	-6.78	4.44
20.22	26.5	-8.15	1.03
20.26	23.83	-6.03	0.62
20.3	23.63	-4.9	-0.02
20.34	21.38	-7.15	-0.59
20.38	19.82	-7.16	0.54
20.42	20.9	-1.87	2.98
20.46	19.02	-2.45	2.63
20.5	20.96	3.35	1.52
20.54	22.2	2.28	1.67
20.58	18.76	1.5	2.34
20.62	18.01	1.73	2.78
20.66	17.6	1.41	2.63
20.7	16.59	2.16	2.08
20.74	17.08	0.03	3.09
20.78	14.96	-0.22	3.35
20.82	13.44	0.24	2.95
20.86	16.89	0.97	4.35
20.9	20.06	-1.68	4.33
20.94	18.66	-2.6	4.45
20.98	16.04	-5.25	0.84
21.02	17.28	-8.79	1.86
21.06	14.62	-10.79	2.19
21.1	22.87	-6.83	2.81
21.14	21.43	-10.05	5.12
21.18	20.73	-7.03	7.61
21.22	22.98	-3.84	7.44
21.26	22.35	-7.39	3.29
21.3	20.46	-2.58	5.54
21.34	22.82	-6.32	6.01
21.38	24.36	-5.33	6.19
21.42	25.75	-5.02	3.98
21.46	24.58	-1.83	2.93
21.5	21.95	-4.35	3.71
21.54	23.3	-3.06	0.54
21.58	22.85	-0.56	3.7
21.62	23.01	-0.42	3.14
21.66	23.52	-1.01	2.75
21.7	24.55	-4.19	4.79
21.74	23.73	-4.92	3.09
21.78	24.1	-4.78	0.52
21.82	25.63	-4.25	0.67
21.86	27.04	-4.55	-0.39
21.9	25.05	-5.38	-0.72
21.94	25.22	-2.39	-1.93
21.98	24.76	-4.9855	0.60939
22.02	24.786	-5.2571	0.58585
22.06	24.812	-5.5132	0.54311
22.1	21.34	-4.37	-1.21
22.14	24.24	-5.38	-0.71
22.18	22.35	-8.54	-0.76
22.22	23.11	-8.32	-0.42
22.26	26.94	-8.56	3.18
22.3	28.45	-4.49	2.61
22.34	26.01	-3.11	-2.01
22.38	24.75	-6.13	-2.29
22.42	27.55	-6	-3.65
22.46	29.19	-5.19	-3.46
22.5	25.82	-8.54	-5.37
22.54	24.88	-4.9	-7.43
22.58	21.66	-0.39	-4.87
22.62	22.3	-2.32	-4.55
22.66	21.14	-2.06	-4.67
22.7	21.24	-1.69	-0.6
22.74	20.67	-1.87	-2.2
22.78	20.44	-1.49	-5.57
22.82	20.55	0.54	-4.93
22.86	20.62	3.09	-4.05
22.9	18.88	2.59	-4.43
22.94	18.5	0.18	-5.45
22.98	17.72	0.81	-4.46
23.02	16.62	-2.41	-1.65
23.06	17.06	-1.26	-0.01
23.1	17.79	-4.31	1.04
23.14	16.16	-3.9	-2.45
23.18	16.99	-5.19	-3.93
23.22	19.88	-5.45	-3.51
23.26	20.48	-4.52	-6.01
23.3	21.29	-1.29	-2.91
23.34	21.16	-7.17	-5.08
23.38	19.56	-4.84	2.69
23.42	16.71	-8.98	2.81
23.46	20.75	-2.64	4.86
23.5	20.62	-1.5	7.38
23.54	26.1	-1.06	1.89
23.58	27.33	1.17	0.82
23.62	24.45	2.67	1.46
23.66	25.09	-1.6	0.69
23.7	27.98	-3.35	1.92
23.74	26.06	0.3	1.61
23.78	26.24	-2.25	2.91
23.82	27	-2.26	4.16
23.86	25.43	-2.31	4.36
23.9	27.19	-4.12	2.69
23.94	26.19	-1.6	0.88
23.98	26.96	-0.68	1.64
24.02	23.14	-1.15	3.4
24.06	23.41	0.56	5.32
24.1	22.5	-0.26	0.87
24.14	22.38	0.65	1.55
24.18	22.32	2.84	1.2
24.22	24.31	-2.42	2.72
24.26	24.53	-2.82	0.13
24.3	22.27	-0.74	-0.53
24.34	20.66	0.17	0.43
24.38	20.68	-3.56	-2.75
24.42	20.01	-2.2	-0.74
24.46	20.24	-2.51	1.25
24.5	20.04	-3.63	0.76
24.54	18.56	-2.6	0.81
24.58	16.98	-2.32	0.62
24.62	20.56	-3.54	2.4
24.66	21.6	-4.89	2.81
24.7	20.09	-3.45	1.28
24.74	19.84	-4.69	-1.63
24.78	24.58	-4.87	0.73
24.82	23.18	-3.02	-2.23
24.86	22.75	-1.75	-0.18
24.9	25.57	-6.66	0.01
24.94	27.27	-8.38	-0.66
24.98	31.11	-8.83	-1.87
25.02	28.86	-10.36	-2.91
25.06	24.93	-6.86	-2.82
25.1	24.71	-4.91	-5.92
25.14	25.65	-3.2	-2.88
25.18	24.93	-4.97	-0.42
25.22	21.56	-4.93	1.44
25.26	21.98	-4.22	3.72
25.3	20.21	-6.01	3.6
25.34	24.52	-1.7	3.51
25.38	24.22	-2.54	3.25
25.42	24.26	-4.35	1.53
25.46	23.37	-3.07	-0.61
25.5	21.5	-1.3	0.67
25.54	24.11	0.78	2.3
25.58	21.97	0.35	0.38
25.62	22.16	-0.21	0.27
25.66	22.44	-1.82	0.67
25.7	22.61	-2.23	1.22
25.74	19.4	-1.65	2.05
25.78	19.93	-0.78	0.16
25.82	17.16	0.98	-1.1
25.86	19.63	1.11	-0.18
25.9	19.01	3.03	1.7
25.94	20.65	3.13	2.19
25.98	19.16	2.25	1.43
26.02	19.63	1.91	-0.33
26.06	18.34	0.67	-0.94
26.1	19.71	2.24	-0.4
26.14	22.32	-0.03	0.95
26.18	22.24	-3.4	2.14
26.22	25.24	-3.89	4.22
26.26	25.59	-6.53	3.32
26.3	24.75	-5.95	5.16
26.34	23.17	-4.75	3.67
26.38	22.27	-5.88	3.17
26.42	21.65	-6.89	3.51
26.46	20.81	-4.48	2.83
26.5	20.06	-3.07	3.96
26.54	20.09	-7.18	4.39
26.58	20.79	-10.58	4.69
26.62	23.73	-9.6	4.92
26.66	23.16	-8.36	6.25
26.7	26.9	-6.82	6.4
26.74	27.5	-7.74	4.41
26.78	26.48	-9.55	1.87
26.82	24.37	-7.64	6.03
26.86	25.08	-10.52	1.05
26.9	23.11	-7.12	0.55
26.94	22.17	-8.46	-0.03
26.98	23.88	-9.23	0.45
27.02	29.12	-8.36	1.85
27.06	29.85	-9.79	-1.7
27.1	27.51	-6.5	-4.09
27.14	24.96	-4.91	-7.22
27.18	23.51	-5.03	-7.63
27.22	22.09	-3.35	-7.01
27.26	23.51	-2.32	-6.91
27.3	25.4	0.73	-6.01
27.34	24.4	0.7	-3.93
27.38	26.59	0.37	-0.24
27.42	21.65	0.24	1.72
27.46	19.95	-1.33	0.69
27.5	20.35	-0.76	0.51
27.54	20.44	0.97	0.75
27.58	19.43	0.7	1.84
27.62	20.32	1.05	2.75
27.66	19.22	0.64	2.99
27.7	19.66	2.92	1
27.74	19.83	2.25	2.01
27.78	22.68	3.12	0.93
27.82	23.54	4.49	-0.96
27.86	23.423	-1.7114	2.9107
27.9	24.471	-2.6059	3.2434
27.94	25.532	-3.5332	3.5568
27.98	23.1	-13.17	4.13
28.02	27.57	-9.62	5.11
28.06	31.39	-7.55	5.54
28.1	30.08	-7.44	4.23
28.14	29.69	-6.41	3.98
28.18	30.76	-3.54	3.83
28.22	29.38	-5.95	4.82
28.26	29.08	-9.79	3.33
28.3	30.26	-9.82	4.68
28.34	28.44	-11.23	3.48
28.38	28.62	-10.46	5.21
28.42	27.04	-9.11	-0.27
28.46	27.37	-3.72	-2.12
28.5	26.92	-3.34	0.55
28.54	29.29	-6.71	2.31
28.58	28.39	-5.92	2.75
28.62	27.72	-4.87	2.37
28.66	28.68	-4.64	3.24
28.7	28.57	-4.31	6.19
28.74	26.37	-1.84	5.77
28.78	24.58	-4.11	5.93
28.82	25.1	-3.48	5.79
28.86	24.46	-1.68	5.62
28.9	25.72	-0.85	5.56
28.94	22.52	3.63	4.47
28.98	22.14	5.73	0.84
29.02	19.71	4.04	2.37
29.06	20.29	0.87	2.19
29.1	24.28	-1.34	4.14
29.14	23.07	-3.07	4.99
29.18	23	1.5	6.15
29.22	24.7	0.32	2.95
29.26	23.83	0.08	2.22
29.3	21.61	0.79	3.31
29.34	20.77	-0.47	2.22
29.38	23.46	-4.19	-0.15
29.42	25.29	-5.67	-1.24
29.46	21.24	-3.45	3.58
29.5	23.38	-1.73	2.37
29.54	20.36	-2.93	2.57
29.58	23.93	-4.69	1.64
29.62	23.49	-4.92	0.88
29.66	22.12	-6.4	-1.15
29.7	21.8	-5.01	1.16
29.74	22.79	-4.27	0.82
29.78	21.5	-6.36	0.91
29.82	20.6	-7.22	1.84
29.86	20.32	-8.05	1.53
29.9	20.41	-7.71	4.02
29.94	19.66	-7.96	3.25
29.98	20.83	-8.09	2.47
30.02	20.24	-7.33	2.05
30.06	21.26	-2.27	4.09
30.1	20.04	-2.7	5.32
30.14	22.62	-4.52	3.36
30.18	21.81	-3.32	4.16
30.22	24.89	-2.44	4.12
30.26	24.9	-8.3	3.42
30.3	28.04	-3.99	0.31
30.34	25.68	-3.1	-0.96
30.38	24.13	-4.58	2.25
30.42	23.09	-6.87	2.29
30.46	22.03	-3.43	2.95
30.5	22.23	-4.16	3.07
30.54	22.54	-1.18	3.81
30.58	23.12	2.15	4.21
30.62	23.563	-5.1643	2.6278
30.66	23.716	-5.5746	2.6845
30.7	22.52	-6.91	1.29
30.74	24.28	-6.57	3.71
30.78	23.11	-6.71	1.85
30.82	23.41	-7.12	0.35
30.86	24.94	-7.89	2.25
30.9	28.01	-9.9	3.14
30.94	30.4	-7.42	1.62
30.98	28.86	-4.88	0.64
31.02	31.94	-4.6	-0.28
31.06	30.37	-4.51	-1.42
31.1	30.61	0.53	-2.4
31.14	31.23	-3.8	-2.52
31.18	29.49	-2.92	-2.35
31.22	29.56	-1.7	-2.37
31.26	27.68	-3.79	-2.79
31.3	27.91	-1.49	-3.43
31.34	22.69	0.42	-0.38
31.38	23.46	2.31	0.16
31.42	23.62	0.41	-0.06
31.46	22.35	-1.06	3.47
31.5	26.06	-0.14	2.52
31.54	28.03	1.6	1.26
31.58	25.6	1.04	3.5
31.62	25.08	-3.96	4.9
31.66	26.66	-8.12	2.45
31.7	28.84	-9.37	1.74
31.74	28.59	-6.58	1.14
31.78	30.47	-5.13	1.69
31.82	30.26	-5.8	2.53
31.86	27.2	-7.01	6.91
31.9	27.41	-8.47	8
31.94	31.96	-9.48	3.54
31.98	31.57	-6.28	0.1
32.02	29.61	-6.04	-1.19
32.06	26.49	-8.41	-0.82
32.1	24.99	-6.41	0.75
32.14	27.71	-7.21	0.42
32.18	29.48	-11.34	-1.66
32.22	28.649	-6.7459	-0.012384
32.26	28.728	-6.4401	-0.37935
32.3	27.2	-2.5	0.79
32.34	28.3	-6.6	-1.79
32.38	27.48	-5.1	-2.24
32.42	29.06	-5.22	-0.39
32.46	29.51	-3.23	1.54
32.5	30.46	-3.25	-0.12
32.54	29.7	-6.19	-3.75
32.58	28.61	-7.15	-3.78
32.62	26.97	-3.71	-5.51
32.66	25.31	-2.84	-4
32.7	23.93	-3.73	-2.46
32.74	25.9	-3.83	-2.38
32.78	23.71	-4.16	-0.99
32.82	23.08	-3.02	-2.99
32.86	21.99	-4.39	-3.14
32.9	25	-5.36	-1.61
32.94	25.78	-5.46	-0.09
32.98	26.4	-6.62	0.67
33.02	25.53	-6.28	1.03
33.06	28.03	-6.61	0.31
33.1	28.2	-5.21	0.62
33.14	27.23	-5.1	1.24
33.18	27.4	-3.82	0.47
33.22	23.51	-5.57	0.61
33.26	24.55	-7.92	3.77
33.3	29.04	-3.62	3.51
33.34	29.5	-5.83	0.54
33.38	27.37	-8.91	1.09
33.42	28.56	-7.44	0.76
33.46	28.68	-6.51	1.77
33.5	26.18	-6.02	4.51
33.54	28.4	-5.42	3.34
33.58	27.6	-4.99	4.51
33.62	29.77	-4.52	-1.82
33.66	25.37	-7.62	-2.99
33.7	24.47	-7.56	-1
33.74	25.94	-5.81	-0.81
33.78	27.33	-9.03	-0.06
33.82	26.97	-8.19	1.81
33.86	26.98	-10.51	2.4
33.9	27.29	-9.99	-1.68
33.94	28.55	-11.39	-2.59
33.98	31.2	-8.72	-2.8
34.02	30.93	-11.69	-1.13
34.06	28.77	-10.76	1.08
34.1	26.73	-10.06	0.99
34.14	23.88	-12.26	0.79
34.18	24.33	-10.36	0.51
34.22	23.49	-13.31	2.99
34.26	24.69	-11.63	3.21
34.3	26.18	-10.46	0.26
34.34	24.18	-10.03	-3
34.38	24.23	-12.52	-0.8
34.42	21.76	-14.19	-2.54
34.46	23.19	-11.68	-2.1
34.5	19.45	-8.29	-1
34.54	29.71	-8.51	-2.19
34.58	23.28	-6.69	0.22
34.62	23.53	-7.65	1.65
34.66	27.55	-2.58	0.04
34.7	28.12	-1.85	-0.65
34.74	24.86	-2.06	-0.77
34.78	28.41	-2.73	2.22
34.82	27.68	-1.79	3.65
34.86	28.63	2.82	0.57
34.9	27.33	-1.44	0.02
34.94	25.55	-2.79	1.2
34.98	28.62	-1.72	1.68
35.02	27.77	-0.77	2.48
35.06	25.1	0.93	3.83
35.1	24.34	-2.77	2.8
35.14	23.86	-5.84	-0.64
35.18	22.9	-6.8	-3.37
35.22	21.47	-5.75	-3.14
35.26	19.74	-5.36	-3.12
35.3	21.41	-7.45	-1.41
35.34	19.6	-5.37	-2.03
35.38	18.81	-2.07	-2.7
35.42	19.89	-1.34	-1.85
35.46	21.39	-2.96	0.32
35.5	19.54	-3.29	-0.45
35.54	19.24	-1.63	-0.8
35.58	19.54	-0.62	-0.04
35.62	18.14	0	0.98
35.66	17.76	-2.38	-0.24
35.7	17.55	-3.72	-2.35
35.74	17.43	-0.31	1.4
35.78	17.14	-0.41	0.9
35.82	17.88	-0.74	-3.29
35.86	17.37	-1.02	-4.4
35.9	19.13	0.19	-3.46
35.94	17.91	1.74	-4.78
35.98	18	3.75	-4.69
36.02	17.12	0.52	-3.88
36.06	17.03	1.99	-2.52
36.1	17.18	1.99	-0.81
36.14	17.22	-2.43	-0.85
36.18	14.54	-5.51	-0.33
36.22	16.93	-3.1	0.74
36.26	16.49	-1.52	0.19
36.3	16.85	-3.95	1.4
36.34	16.67	-6.1	-0.67
36.38	17.47	-3.43	-0.17
36.42	18.26	-6.86	7.15
36.46	25.51	-7.74	4.02
36.5	25.48	-6.01	2.31
36.54	27.51	-7.61	1.53
36.58	25.37	-8.7	2.28
36.62	26.87	-6.92	1.67
36.66	26.59	-6.4	3.28
36.7	28.06	-6.75	3.36
36.74	26.36	-4.08	-2.79
36.78	26.25	-3.3	-4.99
36.82	24.45	-4.11	-5.48
36.86	22.32	-1.76	-4.11
36.9	22.32	1.2	-2.9
36.94	22.38	3.61	-1.77
36.98	18.7	3.07	1.69
37.02	21.31	-0.25	7
37.06	26.56	4.94	5.06
37.1	23.83	0.35	4.45
37.14	20.59	-3.85	4.74
37.18	21.69	-4.09	2.83
37.22	24.03	-3.08	2.89
37.26	26.26	1.39	3.52
37.3	26.59	-4.59	2.2
37.34	27.1	-6.25	-0.05
37.38	25.78	-7.07	1.37
37.42	27.02	-6.24	1.58
37.46	30.06	-5.54	1.17
37.5	28.33	-3.4	1.97
37.54	27.59	-4.14	2.33
37.58	27.07	-2.73	-0.56
37.62	26.6	-2.03	-0.1
37.66	24.05	-3.19	-1.84
37.7	27.34	-5.45	-1.99
37.74	27.15	-6.82	-1.21
37.78	26.88	-6.08	-3.62
37.82	24.48	-5.34	-2.14
37.86	25.87	-4.6	-1.45
37.9	24.59	-4.97	-0.04
37.94	21.71	-4.92	-0.65
37.98	20.14	-2.63	0.14
38.02	18.69	-4.58	2.92
38.06	18.75	-5.07	3.97
38.1	19.85	-7.2	3.27
38.14	21.38	-4.97	2.82
38.18	21.89	-4.17	3.72
38.22	23.9	-3.81	3.04
38.26	24.13	-0.63	0.14
38.3	22.83	-3.05	-1.65
38.34	26.75	-0.5	-0.3
38.38	23.43	-2.09	1.3
38.42	22.97	-1.79	2.84
38.46	22.3	-1.51	3.26
38.5	24.21	0.67	2.85
38.54	24.69	-1.57	2.84
38.58	23.68	-3.32	5.51
38.62	25.23	-5.62	3.34
38.66	28.37	-5.2	3.06
38.7	28.93	-3.76	1.08
38.74	28.39	-1.94	-0.06
38.78	28.28	-1.83	2.61
38.82	24.31	-3.04	4.01
38.86	23.35	-2.65	3
38.9	25.02	1.24	2.51
38.94	25.56	-2.56	3.74
38.98	28.15	-3.05	2.43
39.02	28.65	1.15	3.23
39.06	27.601	-1.5094	3.3953
39.1	28.74	0.18	4.27
39.14	30.64	-2.43	2.49
39.18	28.59	-3.92	4.54
39.22	28.98	-2.01	5.48
39.26	27.73	-2	4.12
39.3	25.37	-1.71	2.68
39.34	24.81	-3.59	2.07
39.38	28.69	-6.48	2.4
39.42	27.67	-6.74	0.47
39.46	28.38	-4.9	1.24
39.5	27.38	-4.5	1.57
39.54	27.22	-4.89	-0.45
39.58	25.25	-3.18	1.96
39.62	24.53	-2.15	1.54
39.66	23.38	-3.93	0.5
39.7	23.82	-3.73	0.08
39.74	23.09	-3.74	0.46
39.78	23.38	-3.29	0.3
39.82	22.17	-2.03	-1.06
39.86	21.96	-2.11	-1.07
39.9	21.01	-3.48	-0.99
39.94	20.38	-2.27	-1.17
39.98	19.44	-2.05	-1.56
40.02	19.3	-2.06	-1.18
40.06	19.86	-1.94	0.16
40.1	19.16	-1.67	-0.06
40.14	17.87	-2.69	0.82
40.18	18.75	-1.39	0.39
40.22	18.06	-1.84	0.58
40.26	17.41	-2.55	1.11
40.3	19.16	-2.91	1.02
40.34	17.49	-3.02	1.52
40.38	18.27	-1.85	2.02
40.42	20.38	-1.47	2.75
40.46	21.65	-2.66	2.81
40.5	22.14	-2.84	1.9
40.54	21.43	-3.59	0.91
40.58	22.29	-4.66	3.64
40.62	20.71	-6.22	6.5
40.66	20.68	-5.78	3.78
40.7	20.14	-8.21	6.38
40.74	20.07	-6.69	3.62
40.78	21.31	-5.34	2.65
40.82	21.51	-6.93	1.04
40.86	20.47	-5.37	1.58
40.9	22.04	-6.4	0.94
40.94	20.08	-5.53	1.49
40.98	19.94	-3.78	0.06
41.02	19.51	-8.07	1.5
41.06	20.09	-10.33	4.17
41.1	22.09	-8.07	3.5
41.14	25.47	-9.45	3.5
41.18	23.19	-7.89	4.7
41.22	24.15	-7.82	2.37
41.26	24.23	-8.21	1.28
41.3	26.92	-7.84	0.14
41.34	26.13	-6.51	1.17
41.38	26.18	-2.75	2.15
41.42	26.89	-3.99	1.08
41.46	26.45	-6.66	4.36
41.5	25.43	-9.88	3.47
41.54	27.14	-4.61	4.43
41.58	27.5	-5.95	4.42
41.62	30.81	-5.75	3.07
41.66	33.68	-10.09	-0.27
41.7	29.65	-8.61	-1.42
41.74	27.81	-5.68	-0.44
41.78	27.92	-6.26	2.31
41.82	25.63	-4.79	1.45
41.86	24.83	-4.93	0.35
41.9	23.68	-3.44	0.54
41.94	25.01	-3.95	-0.7
41.98	26.07	-3.8	-1.08
42.02	25.78	-2.27	-0.53
42.06	23.61	-2	-1.47
42.1	24.16	0.58	-2.23
42.14	23.04	1.2	-3.18
42.18	21.65	2.23	-2.68
42.22	22.97	2.84	-2.14
42.26	25.06	-1.36	-0.9
42.3	25.04	0.23	-0.69
42.34	25.02	-0.87	1.01
42.38	21.1	-1.14	-0.37
42.42	19.08	-3.75	-0.46
42.46	19.19	-4.46	-0.01
42.5	22.38	-3.98	-0.1
42.54	22.82	-0.22	-0.77
42.58	23.73	-1.94	-0.85
42.62	25.65	-1.61	-1.2
42.66	26.39	0.55	-1.62
42.7	24.98	2.5	-1.53
42.74	25.31	2.57	-0.43
42.78	26.71	1.49	0.23
42.82	24.4	1.17	0.7
42.86	22.09	2.1	1.1
42.9	23.36	-2.2	0.89
42.94	27.57	-5.69	-2.1
42.98	25.59	-3.51	-1.95
43.02	25.07	-6.01	-0.9
43.06	25.56	-7.23	1.34
43.1	29.43	-9.66	2.66
43.14	30.58	-7.87	3.66
43.18	29.41	-7.5	0.95
43.22	28.82	-5.46	-3.17
43.26	27.82	-4.02	-2.26
43.3	28.07	-4.82	-2.03
43.34	27.22	-5.33	-2.95
43.38	25.16	-4.5	-3.64
43.42	25.72	1.05	-3.34
43.46	23.15	0.76	-2.37
43.5	24.43	0.67	-3.05
43.54	23.8	0.88	-3.46
43.58	24.14	-0.27	-0.18
43.62	25.09	0.1	-3.33
43.66	26.72	-3.72	-2.76
43.7	25.95	-6.16	0.45
43.74	27.72	-7.36	2.63
43.78	26.53	-12.12	-1
43.82	27.11	-8.63	3.17
43.86	27.02	-9.07	0.29
43.9	27.71	-9.71	-1.09
43.94	25.78	-10.35	0.16
43.98	25.37	-9.12	-1.62
44.02	22.94	-10.24	-1.03
44.06	25.8	-6.45	0.2
44.1	24.28	-8.73	2.53
44.14	24.64	-7.88	1.62
44.18	26.28	-9.79	0.96
44.22	26.77	-9.87	1.22
44.26	28.09	-9.5	0.91
44.3	25.9	-7.7	-1.19
44.34	24.99	-6.52	0.27
44.38	23.13	-6.34	1.17
44.42	24.84	-5.45	3.52
44.46	21.26	-6.84	2.16
44.5	20.17	-6.19	5.56
44.54	21.79	-3.84	3.51
44.58	21.97	-1.24	0.81
44.62	22.92	-2.44	3.91
44.66	22.7	-6.89	3.53
44.7	26.25	-5.41	3.35
44.74	25.42	-4.91	2.31
44.78	26.16	-5.82	1.86
44.82	29	-5.58	2.28
44.86	26.91	-4.05	0.18
44.9	28.02	-5.4	3.39
44.94	28.94	-3.23	3.25
44.98	27.97	-5.15	2.94
45.02	26.89	-3.74	1.72
45.06	26.39	-3.49	1.52
45.1	27.69	-5.54	2.95
45.14	28.04	-3.35	3.55
45.18	25.64	-6.04	2.11
45.22	25.43	-5.3	1.89
45.26	24.34	-2.89	3.23
45.3	24.99	-5.03	2.84
45.34	25.56	-0.59	1.64
45.38	23.22	-4.2013	2.3383
45.42	22.82	1.2	2.29
45.46	20.96	-4.72	2.45
45.5	23.52	-4.65	0.79
45.54	22.86	-6.06	2.59
45.58	20.56	-7.77	2.38
45.62	17.6	-2.96	4.67
45.66	19.82	-3.14	0.11
45.7	17.68	-3.2	0.28
45.74	17.74	-1	0.62
45.78	18.54	-0.48	-1.64
45.82	23.67	0.97	-0.56
45.86	20.8	0.99	1.24
45.9	19.92	-0.09	2.72
45.94	20.67	0.24	2.18
45.98	23.53	0.05	1.62
46.02	23.96	-0.18	2.99
46.06	24.11	1.88	0.46
46.1	21.3	1.69	-3.78
46.14	25.252	-2.1599	0.33712
46.18	25.881	-2.9617	0.38049
46.22	27.24	-7.62	-2.35
46.26	26.13	-6.47	-0.33
46.3	28.39	-1.76	0.19
46.34	29.12	-0.6	-0.57
46.38	27.42	-4.23	0.51
46.42	23.31	-7.97	3.59
46.46	27.12	-9.93	3.01
46.5	29.09	-2.35	4.98
46.54	26.09	-3.78	5.36
46.58	23.86	-0.33	4.32
46.62	23.38	3.28	3.77
46.66	21.07	3.14	3.16
46.7	18.93	2.43	3.63
46.74	19.77	0.36	5.29
46.78	19.57	1.53	2.06
46.82	18.98	1.9	2.95
46.86	20.45	-2.1	4.82
46.9	24.61	-3.64	6.87
46.94	26.25	-0.75	6.8
46.98	26.42	-2.68	5.69
47.02	24.99	-3.09	6.04
47.06	24.94	-1.62	5.48
47.1	26.2	-2.64	2.66
47.14	25.99	-4.84	0.6
47.18	25.3	-9.82	-2.38
47.22	25.54	-7.91	0.23
47.26	23.9	-7.22	0.79
47.3	23.42	-7.13	2.02
47.34	19.64	-7.13	0.96
47.38	22.14	-2.93	-0.49
47.42	20.02	-6.17	-0.93
47.46	20.52	-2.64	0.38
47.5	20.27	-3.19	1
47.54	23.55	-2.59	3.8
47.58	23.84	-1.67	2.68
47.62	24.25	-1.69	-1.34
47.66	22.63	0.43	-3.63
47.7	21.83	-2.12	-0.78
47.74	19.39	2.49	-1.83
47.78	21.15	-0.27	-3.91
47.82	21.36	-2.04	-3.29
47.86	20.18	-2.4	0.72
47.9	24.49	-1.72	3.39
47.94	26.83	-2.96	3.14
47.98	28.19	-3.4	3.64
48.02	26.82	-5.35	3.06
48.06	24.42	-6.92	2.7
48.1	27.65	-4.22	-1.52
48.14	29.27	-4.27	0.82
48.18	28.92	-4.9	1.03
48.22	28.04	-5.89	-2.44
48.26	25.46	-4.86	-3.78
48.3	24.27	-3.48	-2.71
48.34	19.46	-5.25	-1.32
48.38	20.04	-6.36	0
48.42	17.96	-4.23	-0.59
48.46	19.98	-4.51	-0.08
48.5	19.77	-4.88	-0.19
48.54	19.27	-7.56	0.23
48.58	19.14	-8.18	1.67
48.62	25.67	-5.97	4.67
48.66	26.49	-6.2	3.18
48.7	25.43	-5.11	-2.26
48.74	24.53	-6.15	-1.57
48.78	25.85	-5.55	2.84
48.82	26.81	-8.85	2.5
48.86	26.38	-6.68	-0.71
48.9	23.82	-6.54	-0.41
48.94	24.39	-7.43	-0.24
48.98	24.78	-8.39	-1.24
49.02	24.02	-8.35	-1.61
49.06	23.79	-6.24	-0.46
49.1	23.25	-6.72	-0.82
49.14	24.48	-6.42	-0.34
49.18	23.31	-7.99	-0.52
49.22	24.66	-8.1	-0.73
49.26	25.25	-7.4	1.95
49.3	25.81	-7.34	0.73
49.34	23.63	-3.76	-1.24
49.38	22.44	-3.35	-5.81
49.42	21.91	-2.44	-6.01
49.46	21.19	-8	-4.05
49.5	19.7	-5.78	-2.33
49.54	18.4	-3.01	-4.61
49.58	21.66	-3.31	-2.63
49.62	22.29	-2.6	-2.22
49.66	21.65	-2.67	-3.59
49.7	21.78	-4.99	-3.23
49.74	21.46	-2.87	-4.2
49.78	21.96	-4.7915	-0.65159
49.82	21.993	-4.95	-0.41123
49.86	22.035	-5.1217	-0.18566
49.9	18.16	-10.76	2.25
49.94	22.148	-5.4927	0.21526
49.98	24.4	-5.26	0.51
50.02	22.79	-9.48	5.97
50.06	25.69	-5.46	5.35
50.1	25.31	-1.04	6.85
50.14	22.565	-6.4394	0.85632
50.18	22.667	-6.6078	0.9109
50.22	22.774	-6.762	0.93752
50.26	23.96	-3.22	-4.05
50.3	25.36	-10.54	1.21
50.34	26.22	-10.44	2.56
50.38	26.75	-8.12	3.94
50.42	23.357	-7.2159	0.6
50.46	20.94	-7.77	-5.78
50.5	20.23	-8.75	-3.47
50.54	21.79	-6.51	-1.88
50.58	20.83	-3.63	-2.06
50.62	20.61	-5.37	-2.5
50.66	22.1	-3.65	-1.61
50.7	22.79	-7.92	0.29
50.74	24.72	-6.36	-0.97
50.78	25.9	-5.5	0.24
50.82	25.69	-6.86	-2.28
50.86	26.76	-4.22	-3.79
50.9	25.82	-5.31	-3.92
50.94	25.86	-7.44	-4.12
50.98	25.82	-8.5	-4.42
51.02	25.51	-5.16	-2.54
51.06	28.28	-8.06	-0.17
51.1	28.3	-10.29	-0.82
51.14	28.9	-6.89	-0.76
51.18	25.43	-5.25	1.28
51.22	22.94	-5.03	-0.3
51.26	22.54	-2.31	-1.83
51.3	23.12	-7.53	1.79
51.34	26.65	-11.08	2.17
51.38	23.02	-10.14	2.7
51.42	24.02	-8.75	3.45
51.46	22.28	-13.56	3.79
51.5	26.55	-5.96	3.76
51.54	23.9	-8.66	3.95
51.58	24.01	-5.81	3.8
51.62	20.5	-7.49	5.03
51.66	17.66	-4.81	4.1
51.7	20.08	-4.37	5.92
51.74	20.04	-5.56	5.84
51.78	22.51	-4.61	4.96
51.82	23.14	-2.81	6.18
51.86	26.34	-2.35	4.77
51.9	23.38	-3.24	6.84
51.94	23.31	-2.93	7
51.98	25.44	-5.13	6.59
52.02	28.94	-1.66	4.44
52.06	27.64	-2.63	5.47
52.1	26.85	-2.17	3.38
52.14	25.65	-1.51	1.37
52.18	23.72	-1.03	2.52
52.22	21.93	0.21	1.99
52.26	17.16	-0.04	2.96
52.3	19.78	-2.6	4.38
52.34	21.65	-7.38	4.65
52.38	20	-6.8	1.6
52.42	19.9	-6.12	1.04
52.46	20.65	-3.67	2.13
52.5	21.72	-0.54	2.05
52.54	20.48	-2.29	1.72
52.58	15.93	-0.28	1.3
52.62	16.25	4.24	2.62
52.66	20.15	4.18	0.98
52.7	18.83	5.74	0.17
52.74	17.53	4.27	-0.85
52.78	13.97	1.39	1.2
52.82	16.26	1.02	1.85
52.86	18.34	-1.1	2.3
52.9	18.57	-2.97	2.72
52.94	19.74	-3.49	2.61
52.98	21.24	-2.75	2.61
53.02	18.55	-5.48	1.03
53.06	15.6	-6.86	0.71
53.1	16.92	-6.72	3.89
53.14	19.48	-5.12	3.24
53.18	19.2	-6.9	3.97
53.22	18	-6.03	4.81
53.26	19.81	-5.73	6.81
53.3	22.2	-8.48	6
53.34	22.69	-7.63	4.8
53.38	23.8	-7.96	2.69
53.42	24.21	-8.82	0.2
53.46	24.77	-9.83	-2.4
53.5	25.16	-8.94	-2.6
53.54	26.57	-9.79	-1.49
53.58	26.6	-8.65	-2.97
53.62	27.39	-9.08	-2.86
53.66	26.37	-8.3	-1.97
53.7	25.14	-6.56	1.67
53.74	25.29	-5.65	3.07
53.78	25.98	-7.77	3.1
53.82	24.89	-5.83	1.9
53.86	25.94	-4.43	1.03
53.9	24.71	-2.48	0.91
53.94	21.82	-2.94	-0.97
53.98	18.66	-5.09	-2.2
54.02	21.56	-5.24	0.33
54.06	23.95	-6.71	0.72
54.1	24.99	-7.51	0.14
54.14	24.36	-5.66	-2.52
54.18	23.43	-3.72	-2.64
54.22	22.59	-5.18	-2.17
54.26	21.63	-4.87	1.89
54.3	25.57	-4.04	3.33
54.34	27	-4.52	0.93
54.38	27.39	-3.32	0.08
54.42	24.61	-4.22	-2.25
54.46	27.34	-5.89	-1.19
54.5	26.35	-7.53	-0.9
54.54	24.64	-12.66	-0.12
54.58	19.91	-6.64	-0.66
54.62	21.73	-2.98	1.06
54.66	19.83	-1.43	2.74
54.7	18.77	-1.02	3.45
54.74	19.83	-1.67	5.38
54.78	20.67	-0.96	3.67
54.82	21.79	0.03	1.72
54.86	21.91	-1.06	2.96
54.9	20.85	-0.27	4.44
54.94	19.13	-0.77	3.71
54.98	21.13	-0.06	2.78
55.02	21.27	-3.1	1.91
55.06	21.51	-5.19	2.78
55.1	21.28	-3.17	2.86
55.14	20.24	-3.05	2.46
55.18	23.47	-3.71	2.09
55.22	24.58	-5.34	1.96
55.26	21.55	-2.86	0.34
55.3	20.93	-2.52	1.77
55.34	22.47	-3.46	2.98
55.38	23.97	-1.02	5.12
55.42	24.38	1.4	3.95
55.46	22.54	-0.77	4.82
55.5	22.04	-0.47	5.4
55.54	22.49	-0.16	5.98
55.58	24.58	0.17	3.72
55.62	22.42	-0.45	3.39
55.66	19.22	-2.44	3.25
55.7	19.8	-4.26	5.51
55.74	24.18	-8.44	5.43
55.78	26.66	-6.99	5.21
55.82	25.9	-8.65	6.19
55.86	24.31	-8.98	4.57
55.9	23.58	-7.98	4.29
55.94	26.7	-3.48	3.6
55.98	25.57	-2.88	3.19
56.02	20.44	-6.91	-1.35
56.06	23.53	-5.08	-0.04
56.1	19.43	-6.44	-1.25
56.14	22.47	-5.04	1.27
56.18	24.27	-3.13	1.91
56.22	24.43	-10.07	3.69
56.26	21.5	-3.9	2.63
56.3	24.79	-5.69	3.11
56.34	23.51	0.18	1.08
56.38	22.33	1.61	1.66
56.42	20.81	1.85	3.25
56.46	18.99	0.52	4.77
56.5	21.94	-1.77	6.22
56.54	22.79	-3.83	5.1
56.58	22.98	-5.52	5.38
56.62	24.49	-6.5	3.8
56.66	26.34	-9.26	2.13
56.7	25.62	-9.43	2.66
56.74	27.15	-5.34	3.57
56.78	27.98	-3.78	3.25
56.82	27.13	-2.19	0.82
56.86	27.3	-3.35	-1.99
56.9	21.25	-1.89	-1.08
56.94	20.97	2.18	0.93
56.98	24.08	-2.85	1.7
57.02	25.04	-5.68	3.42
57.06	25.08	-5.97	2.22
57.1	25.09	-4.84	1.39
57.14	24.2	-3.88	-0.14
57.18	22.56	-2.93	-0.95
57.22	20.23	-3.12	-1.5
57.26	20.75	-5.44	-3.01
57.3	20.72	-3.82	-2.11
57.34	22.73	-4.45	0.44
57.38	21.86	-6.16	0.64
57.42	18.92	-1.88	-1.47
57.46	18.34	0.36	-1.76
57.5	21.19	-0.18	0.3
57.54	22.69	-1.56	-0.27
57.58	23.21	0.9	-1.99
57.62	21.74	0.55	-1.79
57.66	21.04	2.64	-0.55
57.7	18.86	4.4	0.32
57.74	21.79	3.31	0.65
57.78	23.67	-0.5	-2.23
57.82	23.64	-0.28	-2.64
57.86	24	-0.23	-1.78
57.9	22.99	-1.82	0.03
57.94	22.09	-5.47	-0.85
57.98	21.47	-4.04	1.28
58.02	22.32	-1.4	0.95
58.06	21.04	-2.78	-2.05
58.1	22.11	-4.3	-2.78
58.14	21.58	-4.19	-2.85
58.18	20.62	-4.43	-3.76
58.22	19.86	-4.75	-2.19
58.26	21.91	-6.59	1.22
58.3	21.42	-8.02	2.76
58.34	21.17	-9.53	2.97
58.38	20.835	-5.4503	2.7624
58.42	20.947	-5.679	3.5481
58.46	19.78	0.78	4.34
58.5	21.98	-2.65	6.24
58.54	20.48	-3.37	6.14
58.58	17.73	-6.33	7.05
58.62	26.04	-7.83	5.26
58.66	22.14	-7.41	6.28
58.7	23	-9.66	5.87
58.74	25.49	-10.77	4.13
58.78	25.18	-10.46	1.53
58.82	24.93	-11.78	-1.18
58.86	25.31	-7.21	1.38
58.9	25.72	-6.33	1.63
58.94	26.36	-8.62	-0.15
58.98	27.04	-4.22	4.9
59.02	23.11	-7.69	5.89
59.06	22.77	-6.55	6.18
59.1	27.4	-4.93	0.38
59.14	25.13	-0.92	-1.27
59.18	24.49	-3.48	-2.7
59.22	20.97	-2.5	-2.91
59.26	19.7	-7	-1.03
59.3	20.77	-8.98	-1.5
59.34	23.73	-6.45	-0.95
59.38	24.05	-9	-2.09
59.42	23.42	-3.72	-4.49
59.46	22.79	-6.38	-2.42
59.5	22.63	-6.46	-0.36
59.54	23.73	-8	1.22
59.58	24.41	-8.4	1.09
59.62	23.29	-8.43	1.33
59.66	23.46	-8.36	-0.15
59.7	23.17	-6.35	0.5
59.74	20.58	-5.28	-1.26
59.78	19.76	-5.41	-0.71
59.82	22.43	-5.59	-1.26
59.86	22.83	-4.53	-2.86
59.9	26.12	-4.47	-2.14
59.94	24.25	-5.28	0.14
59.98	21.37	-3.62	0.47
60.02	21.27	-3.58	0.81
60.06	24.77	-6.13	-4.33
60.1	23.51	-5.54	-5.25
60.14	24.46	-5.15	-3.61
60.18	25.17	-0.42	-4.34
60.22	22.61	-1.81	-5.48
60.26	22.85	-3.84	-2.85
60.3	22.35	-5.61	-2
60.34	22.94	-3.78	-3.89
60.38	22.32	-1.87	-4.91
60.42	24.14	-4.53	-3.83
60.46	27.51	-5.76	-1.25
60.5	30.67	-6.66	-3.29
60.54	25.69	-6.53	-3.58
60.58	26.72	-6.35	-5.66
60.62	23.67	-0.59	-4.01
60.66	25.8	-1.85	-0.39
60.7	25.27	-5.32	0.75
60.74	23.81	-3.46	-2.41
60.78	20.12	-5.84	2.52
60.82	22.77	-7.82	2.46
60.86	26.91	-11.05	2.08
60.9	25.43	-8.43	4.27
60.94	27.47	-4.46	3.89
60.98	25.1	-3.61	6.47
61.02	30.85	-6.76	6.96
61.06	30.11	-7.13	4.18
61.1	31.54	-3.44	4.92
61.14	28.8	-5.32	4.61
61.18	28.07	-3.46	4.16
61.22	27.54	-2.47	4.25
61.26	28.57	-5.75	3.28
61.3	29.7	-4.52	3.34
61.34	30.41	-3.36	2.57
61.38	29.82	-4.28	2.69
61.42	29.25	-3.87	2.7
61.46	29.54	-5.4	1.76
61.5	31.29	-4.46	2.67
61.54	29.83	-3.71	1.95
61.58	27.19	-4.55	1.33
61.62	26.1	-4.91	5.76
61.66	25.22	-7.75	6.97
61.7	24.55	-9.59	4.93
61.74	23.34	-6.82	3.26
61.78	23.82	-3.99	5.56
61.82	20.01	-3.82	4
61.86	20.22	-6.13	5.88
61.9	21.47	-6.13	4.39
61.94	22.73	-1.27	3.22
61.98	20.64	-0.74	4.16
62.02	21.3	-0.18	3.22
62.06	19.01	-1.04	3.41
62.1	20.98	-2	4.56
62.14	21.51	-3.17	3.59
62.18	22.27	-2.52	1.88
62.22	23.21	-1.15	-0.03
62.26	24.14	-3.36	-2.03
62.3	23.26	-7.07	4.09
62.34	25.13	-7.86	4.1
62.38	26.67	-5.27	2.2
62.42	28.2	-1.74	1.31
62.46	25.49	0.2	0.34
62.5	25.11	-0.56	3.57
62.54	25.9	0.46	1.76
62.58	24.87	0.45	1.44
62.62	25.16	0	-0.87
62.66	24.82	-1.23	-2.06
62.7	22.64	0.46	-2.09
62.74	21.35	0.52	-1.45
62.78	22.41	0.77	-1.51
62.82	22.27	1.4	-0.2
62.86	21.56	0.7	0.88
62.9	20.2	0.56	-2.11
62.94	19.37	0.84	-1.97
62.98	18.79	-0.24	-1.95
63.02	20.73	1.24	-3.14
63.06	20.73	-0.8	-3.14
63.1	20.41	1.43	-2.83
63.14	20.59	-0.91	-2.86
63.18	21.44	-0.36	-1
63.22	21.01	-1.95	1.48
63.26	22.64	-1.23	1.75
63.3	21.59	-0.92	-1.48
63.34	22.87	-1.15	-1.48
63.38	23.47	-0.47	-1.7
63.42	22.06	1.58	-2.36
63.46	23.13	1.38	-0.88
63.5	23.04	-0.12	-0.85
63.54	23.52	-0.02	-0.66
63.58	22.29	-0.07	0.46
63.62	21.1	-1.03	0.33
63.66	21.76	-0.62	0.55
63.7	21.47	-1.5	0.49
63.74	21.5	-1.34	-0.8
63.78	23.45	0.52	-2.14
63.82	21.4	0.99	-2.06
63.86	21.5	-2.52	0.13
63.9	26	-4.43	-4.81
63.94	23.96	-8.74	-0.76
63.98	21.433	-0.73851	-0.074203
64.02	21.46	2.08	-1.82
64.06	19.2	2.84	0.3
64.1	18.82	3.81	0.85
64.14	19.19	0.02	2.96
64.18	21.13	-3.76	2.74
64.22	21.53	-1.97	3.53
64.26	18.99	-1.31	3.45
64.3	19.99	-1.09	3.99
64.34	20.1	-0.24	3.74
64.38	18.24	-0.56	3.48
64.42	19.17	-4.92	3.28
64.46	20.62	-6.54	1.62
64.5	19.36	-1.97	1.46
64.54	24.46	-0.77	1.14
64.58	22.61	-2.85	0.35
64.62	18.62	-5.32	3.27
64.66	21.37	-6.75	3.19
64.7	25.52	-4.81	2.78
64.74	24.61	-2.47	2.77
64.78	22.46	-4.99	2.4
64.82	24.78	-5.57	0.9
64.86	23.51	-8.79	-0.46
64.9	24.17	-5.74	-1.79
64.94	20.39	-6.41	-2.17
64.98	19.41	-5.81	0.15
65.02	20.68	-5.54	1.55
65.06	21.67	-5.64	-2.68
65.1	21.94	-5.56	-3.72
65.14	26.07	-7.59	-0.99
65.18	25.408	-7.2807	-1.5965
65.22	26.344	-7.4881	-1.6305
65.26	25.63	-4.99	-0.21
65.3	32.03	-8.99	0.43
65.34	29.56	-7.55	-1.29
65.38	29.42	-6.05	1.46
65.42	31.01	-4.17	-2.5
65.46	31.1	-10.73	-4.29
65.5	33.03	-10.59	-3.53
65.54	30.31	-8.58	-4.27
65.58	24.96	-6.03	-2.07
65.62	26.76	-3.79	0.52
65.66	28.61	-2.49	-0.69
65.7	29.42	-3.29	-2.91
65.74	25.73	-4.59	-3.76
65.78	25.26	-5.25	-5.43
65.82	24.53	-9.06	-4.97
65.86	24.2	-4.12	-5.12
65.9	19.4	-7.56	-3.06
65.94	22.4	-1.85	-1.91
65.98	23.75	1.64	1.07
66.02	24.08	-2.65	-0.99
66.06	24.93	-3.6	-2.81
66.1	23.49	-3.25	-0.2
66.14	23.11	-3.78	3.89
66.18	22.39	1.1894	-0.15678
66.22	20.12	5.96	0.25
66.26	21.91	4.8	-0.94
66.3	23.96	4.65	-1.98
66.34	24.85	5.38	0.67
66.38	22.23	2.43	0.93
66.42	22.88	1.2	-0.24
66.46	21.35	5.33	-4.08
66.5	19.99	5.93	-2.02
66.54	20.89	3.78	-2.67
66.58	21.72	1.32	-3.88
66.62	21.6	-1.09	-3.78
66.66	23.61	-0.02	-3.8
66.7	22.65	0.57	-3.83
66.74	23.126	-1.4142	-2.2865
66.78	23.568	-2.1432	-2.2225
66.82	24.054	-2.8586	-2.1445
66.86	23.1	-6.55	5.46
66.9	26.38	-2.35	1.17
66.94	26.35	-7.82	-2.28
66.98	28.79	-8.56	-2.33
67.02	27.51	-6.23	-2.32
67.06	27.12	-5.28	-4.77
67.1	26.33	-3.64	-5.07
67.14	28.87	-6.02	-2.09
67.18	27.62	-4.28	-1.49
67.22	29.61	-6.57	0.07
67.26	30.88	-7.64	-0.77
67.3	32.15	-9.74	-1.79
67.34	33.46	-9.88	-0.59
67.38	30.66	-9.47	-0.73
67.42	29.51	-10.09	1.43
67.46	30.27	-9.03	0.53
67.5	28.263	-8.2791	1.6471
67.54	21.2	-2.53	0.76
67.58	21.94	-3.55	2.56
67.62	22.85	-3.52	3.21
67.66	25.69	-9.35	5.94
67.7	31.31	-10.03	1.64
67.74	30.27	-10.99	3.48
67.78	30.75	-10.61	3.02
67.82	28.5	-9.26	3.29
67.86	30.11	-3.47	4.37
67.9	32.26	-3.79	1.73
67.94	25.47	-2.08	1.3
67.98	30.03	-4.14	2.91
68.02	29.35	-8.06	-2.32
68.06	28.44	-10.96	-2.02
68.1	25.63	-8.33	1.4
68.14	25.02	-9.06	0.77
68.18	24.4	-8.74	-1.03
68.22	22.97	-9.59	-2.64
68.26	26.61	-10.55	0.11
68.3	27.1	-9.28	1.86
68.34	25.98	-9.92	-0.12
68.38	25.61	-10.67	-1.05
68.42	28.95	-10.87	-2.03
68.46	26.6	-7.69	-2.03
68.5	30.07	-7.93	-0.17
68.54	29.83	-11.87	2.46
68.58	29.71	-9.26	0.07
68.62	30.45	-11.02	-2.1
68.66	29.39	-6.37	1.84
68.7	30.41	-6.94	3.38
68.74	28.89	-3.67	2.2
68.78	26.13	-5.3	-2.45
68.82	26.07	-4.14	-2.44
68.86	23.85	-5.89	-4.17
68.9	24.25	-5.72	-3.47
68.94	24.42	-4.08	-2.09
68.98	22.99	-4.25	-2.16
69.02	20.82	-4.96	-2.45
69.06	20.97	-4.5	-4.89
69.1	20.12	-5.22	-4.81
69.14	21.06	-4.72	-3.49
69.18	24.19	-4.37	-2
69.22	24.08	-3.92	-1.53
69.26	25.69	-5.78	-2.61
69.3	26.66	-5.9	-2.91
69.34	24.28	-5.16	-3.44
69.38	22.37	-5.54	-3.28
69.42	22.92	-6.19	-2.03
69.46	23.09	-5.19	-0.86
69.5	22.31	-4.41	-0.47
69.54	21.7	-4.24	0.31
69.58	20.59	-3.73	0.26
69.62	19.53	-2.63	-0.15
69.66	20.04	-1.39	-2.67
69.7	21	-0.06	-3.6
69.74	24.43	-0.42	-1.94
69.78	21.3	-1.22	-0.61
69.82	19.48	0.43	-2.2
69.86	18.75	-1.32	-3.61
69.9	18.17	0.45	-5.43
69.94	17.75	0.55	-5.51
69.98	18.28	0.52	-5.56
70.02	16.64	-1.41	-4.4
70.06	16.87	-1.5	-3.05
70.1	15.32	-0.94	-0.44
70.14	17.87	-0.8	-2.23
70.18	16.94	0.11	-4.01
70.22	17.28	2.46	-1.87
70.26	17.65	1.07	0.66
70.3	22.93	-1.86	3.45
70.34	20.06	-0.23	1.64
70.38	21.15	-0.41	0.51
70.42	21.29	-1.17	5.54
70.46	19.86	-9.8	4.42
70.5	18.69	-6.19	4.16
70.54	21.52	-4.64	4.16
70.58	20.49	-5.57	4.36
70.62	20.84	-9.54	4.02
70.66	22.55	-10.7	5.12
70.7	22.82	-10.22	5.39
70.74	22.64	-5.18	6.44
70.78	28.01	-3.51	-0.15
70.82	29.25	-1.42	-1.28
70.86	28.23	-1.41	-4.09
70.9	23.17	-0.57	-2.78
70.94	21.33	-2.27	-1.66
70.98	22.47	-4.53	-0.07
71.02	21	-4.83	2.17
71.06	22.12	-8.54	2.19
71.1	19.86	-6.41	-0.24
71.14	18.1	-6.87	0.61
71.18	19.45	-6.07	-1.06
71.22	20.82	-4.22	-0.34
71.26	22.64	-3.56	2.25
71.3	24.52	-6.22	4.3
71.34	22.67	-9.53	5.44
71.38	22.65	-5.98	4.46
71.42	22.2	-1.41	2.02
71.46	21.21	-2.55	4
71.5	21.03	-2.36	3.63
71.54	20.68	-2.58	1.99
71.58	22.66	-4.29	1.43
71.62	23.26	-5.73	-0.32
71.66	22.45	-3.82	0.71
71.7	24.96	-5.25	4.49
71.74	26.77	-7.32	2.68
71.78	26.95	-4.72	1.43
71.82	26.51	-8.74	0.8
71.86	28.04	-7.89	1.3
71.9	29.56	-6.47	-2.14
71.94	26.11	-4.73	-2.38
71.98	25.2	-3.98	0.02
72.02	25.15	-5.73	-0.65
72.06	23.22	-4.33	0.06
72.1	23.33	-6.78	4.16
72.14	24.96	-4.2	2.05
72.18	25.28	-0.76	4.19
72.22	31.96	-6.3	5.98
72.26	29.91	-7.04	6.15
72.3	28.89	-10.12	3.05
72.34	27.601	-6.6635	2.3871
72.38	26.69	-13.09	-2.11
72.42	26.56	-10.18	1.06
72.46	26.19	-5.33	3.39
72.5	30.28	-3.65	-2.23
72.54	28.26	-4.78	-1.63
72.58	32.7	-6.92	3.04
72.62	31.14	-8.37	3.77
72.66	29.94	-8.89	2.83
72.7	28.94	-10.88	3.41
72.74	29.4	-9.29	3.47
72.78	31.2	-6.59	1.43
72.82	29.68	-9.07	1.81
72.86	31.15	-8.5	0.35
72.9	30.83	-4.93	0.82
72.94	25.87	-4.4	-0.61
72.98	24.01	-3.2	-3.09
73.02	21.41	-1.21	-2.74
73.06	20.56	-1.01	-2.08
73.1	19.5	-1.35	-1.47
73.14	19.95	-3.91	0.64
73.18	25.64	-9.5	0.62
73.22	28.11	-9.08	-0.31
73.26	28.77	-9.6	2.33
73.3	30.06	-8.07	2.23
73.34	28.05	-8.33	2.58
73.38	26.1	-9.59	0.11
73.42	24.52	-11.93	-1.03
73.46	24.28	-9.88	-1.29
73.5	26.27	-8.65	-2.38
73.54	26.33	-7.85	-0.59
73.58	27.04	-9.26	-1.19
73.62	27.14	-8.12	-2.55
73.66	27.39	-7.35	-2.44
73.7	25.8	-8.64	-2.35
73.74	25.97	-6.15	-3.52
73.78	24.25	-6.39	-3.35
73.82	24.16	-7.27	-4.61
73.86	23.3	-4.24	-3.67
73.9	25.69	-5.22	-1.37
73.94	22.56	-3.88	-1.86
73.98	22.41	-3.29	-0.24
74.02	21.82	-3.05	-0.23
74.06	16.17	-4.65	-1.59
74.1	17.68	-3.43	0.63
74.14	19.3	-3.39	1.05
74.18	19.42	-3.79	-0.15
74.22	20.68	-0.44	0.86
74.26	21.66	1.34	1.55
74.3	23.04	2.34	1.7
74.34	21.2	4.4	0.42
74.38	17.63	4.65	1.45
74.42	17.25	0.38	2.61
74.46	16.64	-0.14	4.42
74.5	17.22	-1.77	4.74
74.54	21.47	-4.7	3.74
74.58	21.17	1.44	3.92
74.62	21.77	-3.37	6.76
74.66	18	-4.75	7.64
74.7	18.86	-5.03	5.33
74.74	23.96	-5.14	-0.25
74.78	22.12	-1.83	3.89
74.82	27.15	-8.85	4.86
74.86	28.56	-7.53	3.48
74.9	27.48	-8.05	2.34
74.94	27.62	-5.95	1.47
74.98	26.3	-5.65	2.98
75.02	25.75	-7.43	1.79
75.06	27.68	-7.33	0.96
75.1	27.21	-5.59	1.92
75.14	27.51	-6.69	0.93
75.18	26.94	-4.37	-0.53
75.22	23.29	-6.03	-1.68
75.26	25.48	-6.78	0.05
75.3	24.84	-3.84	-0.1
75.34	24.11	-5.1	-1.56
75.38	22.04	-6.27	-1.02
75.42	22.82	-6.09	-0.69
75.46	24.33	-3.63	0.86
75.5	24.55	-4.65	-0.47
75.54	21.18	-4.63	-1.32
75.58	19.6	-5.1	-1.94
75.62	20.96	-4.73	-2.11
75.66	22.18	-2.55	-0.52
75.7	23.38	1.09	-2.5
75.74	23.7	2.28	-6.07
75.78	24.52	-1.53	-7.51
75.82	21.65	-2.03	-7.66
75.86	20.38	1.84	-5.58
75.9	21.32	-0.07	-2.63
75.94	18.78	2.6	-2.26
75.98	20	3.86	-1.07
76.02	20.43	3.3	-0.15
76.06	20.99	-0.47	0.91
76.1	19.21	-2.43	1.34
76.14	24.77	-0.68	0.43
76.18	25.08	-3.24	-2.47
76.22	22.65	-5.54	-1.99
76.26	25.93	-6.83	-1.81
76.3	26.89	-7.07	-3.18
76.34	27.93	-4.01	-2.41
76.38	26.6	-6.3	-3.8
76.42	25.73	-11.82	-3.36
76.46	24.49	-11.08	-2.38
76.5	23.58	-6.57	1.27
76.54	24.56	-7.21	3.02
76.58	22.76	-5.36	2.05
76.62	18.04	-9.82	7.11
76.66	22.15	-8.61	2.49
76.7	24.35	-5.54	0.63
76.74	22.19	-3.86	3.43
76.78	25.543	-7.5758	4.3713
76.82	25.63	-8.66	5.02
76.86	29.17	-8.27	5.42
76.9	30.61	-11.94	6
76.94	27.3	-6.97	1.98
76.98	29.44	-6.69	0.78
77.02	31.49	-3.07	4.86
77.06	28.53	-7.2	5.89
77.1	26.19	-8.41	5.85
77.14	26.39	-11.26	3.54
77.18	25.41	-10.08	1.28
77.22	23.55	-7.95	-0.4
77.26	24.26	-7.53	-1.01
77.3	20.57	-8.34	-1.32
77.34	21.12	-7.82	0.07
77.38	20.07	-6.29	0.48
77.42	22.16	-5.04	-0.83
77.46	23.26	-3.54	-1.82
77.5	23.81	-3.9	-1.16
77.54	21.41	-5.47	-1.89
77.58	20.56	-4.59	-2.47
77.62	22.21	-4.81	-2.89
77.66	23.98	-4.36	-5.64
77.7	24.65	-4.02	-2.95
77.74	25.69	-5.35	-0.94
77.78	24.93	-7.36	-1.58
77.82	26.45	-5.69	-3.35
77.86	25.76	-5.47	-3.87
77.9	24.26	-3.43	-2.56
77.94	22.19	-4.9	1.02
77.98	23.77	-3.58	1.94
78.02	21.24	-3.02	3.13
78.06	23.7	-2.62	0.94
78.1	23.57	-3.16	0.92
78.14	22.04	-2.53	1.51
78.18	21.03	-1.25	0.67
78.22	20.77	-3.66	1.11
78.26	22.41	-3.81	1.93
78.3	23.37	-3.26	2.34
78.34	24.39	-3.43	-0.03
78.38	23.22	-3.23	-0.24
78.42	20.8	-0.76	0.91
78.46	19.92	-1.41	0.26
78.5	21.6	-3.23	-1.12
78.54	20.68	-2.91	-1.18
78.58	20.62	-0.06	-1.71
78.62	19.19	-1.39	-0.57
78.66	16.53	-2.82	2.25
78.7	14.87	-5.17	3.45
78.74	15.17	-4.02	4.54
78.78	15.49	-5.89	6
78.82	17.75	-6.19	5.97
78.86	17.26	-8	3.29
78.9	21.19	-3.35	0.75
78.94	21.96	0.93	1.31
78.98	20.64	0.27	1.42
79.02	21.97	0.74	0.97
79.06	20.56	-0.11	0.14
79.1	20.17	-3.67	0.62
79.14	20.68	-3.36	-2.44
79.18	21.96	-3.81	-1.57
79.22	21.08	-1.56	-0.54
79.26	18.61	-2.13	-1.18
79.3	18.43	-0.65	-1.5
79.34	18.99	-2.3	-3.93
79.38	17.33	-0.53	-4.74
79.42	17.05	-5.82	-4.24
79.46	20.26	-2.89	-1.39
79.5	22.65	-7.77	3.42
79.54	25.04	-7.06	3.5
79.58	27.43	-7.02	0.72
79.62	24.28	-7.01	1.31
79.66	25.75	-5.47	2.8
79.7	26.21	-5.6	1.1
79.74	27.65	-5.43	0.06
79.78	28.18	-6.86	-0.56
79.82	27.54	-8.94	-0.18
79.86	26.13	-5.86	1.25
79.9	25.12	-4.49	0.2
79.94	23.5	-6.35	0.1
79.98	25.39	-8.02	-0.11
[truncated: 1,047 more rows]
