# Supplementary material for: Mean flow and turbulence structure over exposed roots on a forested floodplain: Insights from a controlled laboratory experiment
Source: PLoS One. 2020 Feb 26;15(2):e0229306. doi: 10.1371/journal.pone.0229306 (PMC7043746; doi:10.1371/journal.pone.0229306)
Supplement: S1 File — (ZIP) [file pone.0229306.s001.zip › data_and_scripts/velocity_data/t21_070_replaced.csv]

0.06	28.81	-7.8	-3.78
0.1	30.38	-8.36	-0.82
0.14	28.88	-6.65	-0.08
0.18	29.5	-7.04	-0.45
0.22	27.65	-9.85	0.36
0.26	28.78	-9.59	-0.03
0.3	26.27	-8.58	-2.89
0.34	25.43	-8.59	-2.49
0.38	23.61	-6.16	0.24
0.42	25.5	-8.09	-0.67
0.46	22.01	-5.91	1.55
0.5	27.28	-9.05	0.65
0.54	27.59	-5.02	-1.4
0.58	28.3	-8.81	-1.01
0.62	27.36	-8.86	0.87
0.66	29.12	-5.93	1.68
0.7	28.51	-6.88	-0.67
0.74	24.88	-8.79	1.35
0.78	26.29	-8.27	0.75
0.82	26.6	-10.42	0.82
0.86	26.4	-10.26	0.69
0.9	26.47	-11.42	1.72
0.94	27.692	-6.8203	-0.16855
0.98	27.549	-6.1809	-0.38428
1.02	28.2	-2.65	-3.52
1.06	28.24	-4.34	-1.57
1.1	28	-3.28	-1.12
1.14	27.07	-3.82	-0.47
1.18	25.89	-4.37	-0.41
1.22	25.15	-0.67	-2.37
1.26	25.52	-0.72	-3.15
1.3	22.97	-2.04	-1.18
1.34	22.54	-1.63	-3.29
1.38	21.46	-1.82	-4.02
1.42	20.23	-2.06	-4.58
1.46	21.3	-1.18	-2.69
1.5	20.07	-1.26	-3.33
1.54	19.63	-0.4	-2.01
1.58	19.37	1.84	-0.27
1.62	20.62	-0.1	-0.82
1.66	23.99	-1.95	-0.15
1.7	22.33	-1.33	-0.54
1.74	19.5	-2.41	-0.31
1.78	24.84	0.84	1.54
1.82	23.99	1.82	0.55
1.86	25.81	2.08	3.98
1.9	28.16	-0.55	3.01
1.94	25.58	-4.32	1.34
1.98	25.32	-8.65	0.44
2.02	28.392	-5.073	1.0294
2.06	29.092	-5.8728	0.83135
2.1	31.46	-10.2	0.51
2.14	31.08	-8.92	-0.93
2.18	32.01	-8.24	-1.94
2.22	29.41	-6.72	-1.17
2.26	28.03	-8.84	-0.45
2.3	31.05	-6.77	2.59
2.34	33.46	-9.76	0.17
2.38	31.28	-9.13	-2.06
2.42	30.99	-9.35	-1.66
2.46	31.52	-9.77	-0.98
2.5	28.33	-10.08	-2.32
2.54	27.55	-8.03	-1.61
2.58	26.32	-7.45	-3.52
2.62	25.6	-7.51	-1.71
2.66	24.14	-5.6	-0.89
2.7	22.43	-7.29	0.08
2.74	23.08	-4.46	-0.03
2.78	22	-4.93	0.96
2.82	24.63	-3.06	-0.18
2.86	22.93	-6.85	-0.65
2.9	22.31	-6.92	-0.08
2.94	22.18	-5.05	-3.55
2.98	22.63	-3.82	-1.62
3.02	25.07	-3.37	-2.64
3.06	25.55	-5.13	-2.02
3.1	23.85	-4.81	-3.37
3.14	23.05	-6.72	-2.99
3.18	24.96	-6.77	-1.47
3.22	23.61	-6.1	-2.17
3.26	24.68	-4.1	-3.47
3.3	25.03	-1.68	-3.54
3.34	23.82	-1.98	-3.27
3.38	22.57	-3.53	-1.84
3.42	22.04	-3.89	-2.76
3.46	21.42	-1.68	-2.17
3.5	19.53	-1.81	-1.92
3.54	22.78	-0.92	-0.71
3.58	20.15	-4	-1.94
3.62	21.41	0.61	0.74
3.66	27.99	-1.77	1.28
3.7	26.6	-6.69	0.64
3.74	27.54	-6.69	0.37
3.78	24.14	-4.64	0.26
3.82	27.94	-3.6	1.62
3.86	28.39	-5.21	-0.49
3.9	27.568	-5.6001	0.22826
3.94	27.577	-5.8294	0.10292
3.98	33.09	-9.35	-0.53
4.02	31.07	-7.45	-1.3
4.06	29.5	-6.38	0.02
4.1	26.04	-7.04	-1
4.14	24.63	-7.8	-0.47
4.18	26.6	-8.59	0.7
4.22	26.02	-3.56	-0.88
4.26	22.76	-5.41	-0.22
4.3	23.23	-3.01	-0.03
4.34	25.08	-4.82	1.15
4.38	27.36	-8.42	1.63
4.42	31.51	-10.08	-0.54
4.46	28.96	-9.25	-1.17
4.5	29.06	-11.45	0.6
4.54	27.4	-8.93	-2.27
4.58	26.13	-6.09	-2.82
4.62	26.29	-4	-2.66
4.66	23.5	-4.9	2.66
4.7	25.84	-4.93	1.4
4.74	23.95	-1.88	0.98
4.78	23.25	-3.28	-3.41
4.82	24.37	-6.7	-1.09
4.86	27.33	-3.28	2.25
4.9	27.27	-3.78	2.01
4.94	25.68	-4.91	1.39
4.98	26.63	-5.56	4.43
5.02	26.55	-2.6	4.04
5.06	31.02	-2.68	1.93
5.1	27.79	-2.93	2.34
5.14	27.69	-6.25	3.29
5.18	25.37	-5.71	0.89
5.22	26.06	-6.48	1.9
5.26	25.1	-2.96	1.58
5.3	24.84	-4.19	1.72
5.34	24.91	-3.6	1.22
5.38	25.36	-1.89	1.93
5.42	24.85	-0.22	2.19
5.46	24.99	-0.85	2.44
5.5	21.81	-4.28	2.12
5.54	22.47	-4.99	0.79
5.58	21.3	-1.76	0.84
5.62	23.81	2.02	2.17
5.66	24.3	4.44	2.22
5.7	22.41	0.76	1.57
5.74	20.98	2.66	1.68
5.78	22.4	2.74	0.2
5.82	20.04	0.72	1.84
5.86	20.09	3.1	5.4
5.9	24.28	1.16	2.22
5.94	22.18	4.03	-0.89
5.98	22.48	4.64	0.33
6.02	23.13	2.19	-1.42
6.06	21.92	2.29	-4.22
6.1	20.04	1.72	-2.93
6.14	20.36	3.01	0.55
6.18	23.61	4.39	0.2
6.22	21.43	4.99	-2.12
6.26	21.76	4.42	-1.51
6.3	22.79	1.4	-1.64
6.34	23.19	1.67	-0.53
6.38	23.6	4.82	-2.42
6.42	24.03	4.56	-2.32
6.46	23.89	2.69	0.52
6.5	25.74	0.23	2.22
6.54	25.87	-3.18	-3.88
6.58	25.71	0.26	-2.61
6.62	26.83	-3.81	-0.35
6.66	28.22	-6.29	-1.27
6.7	25.086	-6.7792	-0.045866
6.74	24.76	-8.034	0.093676
6.78	26.38	-14.29	4.31
6.82	22.23	-13.28	1.64
6.86	25.2	-11.37	-0.12
6.9	23.58	-11.81	-0.29
6.94	22.41	-11.79	0.84
6.98	23.09	-12.51	0.67
7.02	22.81	-11.72	-0.21
7.06	23.14	-10.59	-1.08
7.1	22.63	-10.45	-0.11
7.14	24.59	-11.19	1.08
7.18	27.79	-10.44	0.26
7.22	27.16	-12.37	0.82
7.26	28.62	-10.61	0.23
7.3	29.98	-10.96	0.21
7.34	29.63	-8.51	-0.06
7.38	26.35	-8.91	2.12
7.42	24.2	-10.95	0.79
7.46	26.06	-12.04	1.79
7.5	26.46	-12.06	2.4
7.54	26.72	-9.93	1.41
7.58	28.51	-8.28	1.55
7.62	28.12	-8.82	2.25
7.66	29.13	-7.19	0.69
7.7	26.34	-8.65	0.73
7.74	29.3	-8.91	2.49
7.78	29.7	-7.18	2.91
7.82	27.78	-9.92	-0.26
7.86	26.01	-7.25	-1.89
7.9	25.95	-7.1	-2.39
7.94	23.58	-9.17	1.28
7.98	27.41	-7.77	2.62
8.02	24.06	-9.21	2.22
8.06	24.47	-8.7	1.69
8.1	23.51	-10.73	1.09
8.14	26.44	-9.04	1.36
8.18	25.32	-9.88	1.86
8.22	29.06	-7.45	0.55
8.26	27.93	-8.55	0.35
8.3	29.18	-9.64	2.33
8.34	30.99	-10.17	2.28
8.38	30.05	-12.14	-0.18
8.42	29.56	-9.59	-0.32
8.46	29.74	-9.83	0.15
8.5	29.79	-11.51	-1.78
8.54	28.18	-7.86	-0.28
8.58	29.04	-6.54	-1.21
8.62	27.71	-7.05	-0.62
8.66	27.53	-7.66	1.21
8.7	31.05	-6.16	-0.47
8.74	27.89	-7.21	1.19
8.78	27.96	-7.04	0
8.82	30.34	-8.41	-3.44
8.86	31.46	-8.81	-0.94
8.9	30.3	-7.92	-2.17
8.94	29.5	-4.45	-0.87
8.98	31.07	-7.27	0.29
9.02	31.07	-2.7	0.28
9.06	31.03	-1.31	0.05
9.1	28.74	-3.82	1
9.14	28.26	-5.2	0.66
9.18	27.58	-2.55	-0.06
9.22	26.64	-3.18	-1.91
9.26	27.54	-3.8	-0.4
9.3	25.56	-3.39	-2.03
9.34	24.09	-3.29	-2.15
9.38	23.58	-2.13	-1.47
9.42	22.34	-2.7	-4.17
9.46	22.5	-3.12	-4.74
9.5	21.18	-0.27	-3.32
9.54	20.68	-0.11	-1.72
9.58	18.69	0.9	-3.62
9.62	21.95	0.04	-4.66
9.66	18.33	2.87	-0.38
9.7	19.53	0.22	0.9
9.74	18.68	-1.5	0.24
9.78	19.1	-0.37	0.26
9.82	17.99	-0.65	0.29
9.86	18.42	-0.39	1.02
9.9	18.82	-0.34	-0.64
9.94	18.1	0.93	-0.28
9.98	18.71	-0.66	-0.85
10.02	18.55	1.15	0.67
10.06	19.93	-1.65	-0.44
10.1	18.35	0.06	-0.51
10.14	17.42	0.67	0.29
10.18	18.01	0.93	0.75
10.22	16.19	0.26	0.47
10.26	17.16	-0.07	-1.15
10.3	15.16	-0.59	0.11
10.34	15.26	1.74	3.39
10.38	15.9	2.87	1.58
10.42	20.09	1.75	-0.18
10.46	19.51	2.81	1.11
10.5	16.97	0.55	2.31
10.54	16.63	-3.29	4.54
10.58	14.86	-4.38	5.4
10.62	16.5	-6.36	3.85
10.66	19.96	-8.6	2.27
10.7	16.23	-10.21	2.67
10.74	20.8	-4.87	3.16
10.78	24.67	-3.35	2.29
10.82	25.02	-2.91	2.87
10.86	26.03	-8.03	0.73
10.9	26.16	-11.05	2.69
10.94	26.72	-13.31	1.12
10.98	27.4	-11.87	0.49
11.02	27.16	-10.93	0.63
11.06	27.3	-10.4	1.33
11.1	26.41	-12.11	0
11.14	27.39	-10.47	-0.13
11.18	26.31	-9.7	-2.08
11.22	25.26	-9.7	0.9
11.26	27.81	-9.26	-1.44
11.3	23.47	-6.85	-1.53
11.34	22.17	-9.24	-0.84
11.38	22.25	-7.45	-1.01
11.42	22.03	-6.47	-1.88
11.46	20.31	-7.22	-0.88
11.5	19.89	-8.54	-0.37
11.54	22.45	-8.13	-0.92
11.58	20.22	-6.25	-1.98
11.62	19.69	-4.66	-3.23
11.66	19.18	-4.66	-2.51
11.7	19.28	-7.27	-2.2
11.74	21.83	-6.34	0.75
11.78	21	-7.93	1.21
11.82	23.3	-5.27	-1.27
11.86	22.72	-5.57	-0.08
11.9	21.82	-6.52	-2.31
11.94	23.43	-4.95	-2.82
11.98	21.78	-4.28	-0.58
12.02	23.71	-3.95	-0.97
12.06	22.59	-4.83	-1.79
12.1	22.33	-5.56	-2.09
12.14	20.34	-6.36	-0.92
12.18	21.18	-4.47	-0.28
12.22	20.71	-3.08	-2.33
12.26	17.99	-4.49	-1.26
12.3	17.28	-4.34	-0.34
12.34	20.08	-4.9	-0.76
12.38	21.88	-5.45	-0.58
12.42	20.98	-5.78	-1.59
12.46	19.52	-5.16	-0.77
12.5	20.62	-3.38	0.52
12.54	19.51	-3.46	-0.41
12.58	19.28	-1.09	-1.35
12.62	16.88	0.34	-3.22
12.66	14.62	1.12	-3.06
12.7	13.63	2.2	-2.22
12.74	14.9	0.58	-0.28
12.78	15.98	0.31	0
12.82	17.63	1	-1.93
12.86	19.93	3.12	-2.5
12.9	14.34	-0.41	-2.01
12.94	16.73	0.77	-0.09
12.98	17.88	1.98	0.06
13.02	17.19	1.04	-0.34
13.06	17.98	-1.79	0.49
13.1	19.92	-2.57	-1.61
13.14	19.13	-1.32	-1.29
13.18	21	-1.85	-0.57
13.22	19.43	-3.26	-0.64
13.26	18.16	-5.39	-0.75
13.3	17.87	-3.03	0.66
13.34	17.95	-1.85	0.39
13.38	16.78	-3.32	1.4
13.42	14.88	-2.6	1.81
13.46	20.5	-4.09	0.96
13.5	21.41	-6.22	0.83
13.54	22.68	-6.13	1.37
13.58	22.26	-6.33	0.28
13.62	20.36	-6.88	0
13.66	19.71	-2.85	1.03
13.7	21.12	-2.73	0.56
13.74	22.67	-2.14	1.61
13.78	23.04	-2.65	-0.16
13.82	21.69	-1.83	0.88
13.86	18.92	-0.91	2.95
13.9	19.3	-0.65	4.07
13.94	18.19	1.75	2.35
13.98	17.6	3.51	1.72
14.02	19.99	7.22	2.24
14.06	20.8	6.91	2.89
14.1	19.705	4.1702	2.1682
14.14	19.644	4.1397	1.9972
14.18	20.69	7.79	-0.24
14.22	18.8	7.91	1.13
14.26	19.73	3.69	3.77
14.3	20.35	0.83	1.81
14.34	20.31	-0.28	-0.1
14.38	20.74	0.99	0.65
14.42	19.77	-2.9	-0.86
14.46	17.5	-1.44	-0.39
14.5	20.04	0.02	-2.96
14.54	19.03	-3.36	-0.62
14.58	18.73	-3.93	-3.73
14.62	21.5	-0.95	-1.08
14.66	23.59	-0.15	1.96
14.7	24.72	1.5	1.08
14.74	22.64	-3.87	0.53
14.78	21.4	-0.35	1.72
14.82	23.4	2.84	1.25
14.86	23.11	1.72	-0.08
14.9	20.79	4.71	0.82
14.94	20.49	4.57	0.73
14.98	20.59	3.8	2.46
15.02	22.04	4.26	1.33
15.06	22.14	2.81	2.25
15.1	18.78	0.38	3.16
15.14	18.86	-1.09	2.18
15.18	19.08	-3.63	2.65
15.22	18.96	-1.07	1.93
15.26	20.26	-0.4	-0.66
15.3	25.93	-0.88	-0.45
15.34	24.61	-1.89	1.6
15.38	23.64	-3.08	1.1
15.42	26.88	-5.63	-0.62
15.46	25.11	-6.69	-1.06
15.5	19.89	-7.8	0.82
15.54	25.52	-2	1.69
15.58	25.04	-0.03	2.31
15.62	22.81	-0.49	3.01
15.66	21.33	-4.32	2.4
15.7	21.54	-4.84	0.61
15.74	20.34	-3.59	2.08
15.78	22.86	-5.07	1.32
15.82	23.53	-2.39	1.68
15.86	22.91	-3.05	-0.13
15.9	21.4	-1.38	1.17
15.94	19.19	-1.94	1.4
15.98	18.94	0.84	1.81
16.02	21.49	-1.58	0.93
16.06	24.4	-2.51	1.1
16.1	25.082	-2.8876	1.1237
16.14	25.256	-3.1869	1.063
16.18	30.74	-2.62	-0.8
16.22	30.85	-3.2	-1.22
16.26	26.02	-4.06	-0.14
16.3	28.78	-2.15	-0.76
16.34	27.19	-0.47	0
16.38	24.75	-2.75	0.62
16.42	26.13	-4.75	3.68
16.46	22.66	-8.51	3.66
16.5	25.84	-12.68	2.19
16.54	27.01	-12.33	2.52
16.58	26.19	-14.89	4.13
16.62	25.192	-7.5637	0.27995
16.66	25.065	-7.8193	0.21483
16.7	24.928	-8.0314	0.15045
16.74	24.783	-8.194	0.086981
16.78	24.632	-8.3015	0.024563
16.82	23.33	-4.96	-3.17
16.86	25.34	-6.97	-1.69
16.9	23.51	-5.16	0.08
16.94	22.74	-4.54	0.23
16.98	23.19	-8.91	-2.41
17.02	23.51	-6.16	-4.66
17.06	20.77	-5.31	-1.35
17.1	21.73	-6.75	0.72
17.14	22.32	-7.64	0.43
17.18	23.52	-6.42	0.99
17.22	23.18	-5.67	1.21
17.26	27.22	-2.97	-0.64
17.3	26.35	-3.12	-0.36
17.34	28.02	-5.42	-0.07
17.38	26.11	-5.69	-0.68
17.42	23.46	-5.69	-0.42
17.46	21.79	-5.31	1.72
17.5	21.74	-4.56	1.68
17.54	23.16	-2.44	0.92
17.58	22.65	-3.16	1.32
17.62	23.3	-4.4	1.26
17.66	22.26	-4.83	2.16
17.7	21.17	-4.55	0.56
17.74	21.17	-3.01	-0.23
17.78	18.83	-1.54	0.41
17.82	23.151	-6.7784	1.1207
17.86	23.621	-7.411	1.1802
17.9	25.9	-7.62	1.82
17.94	27.64	-11	-0.46
17.98	28.69	-14.28	0.74
18.02	28.23	-13.28	-0.04
18.06	25.02	-10.8	0.79
18.1	23.61	-7.08	2.16
18.14	23.11	-3.91	3.95
18.18	26.67	-1.73	1.96
18.22	25.27	-6.16	3.34
18.26	23.91	-5.84	2.9
18.3	26.56	-2.77	4.12
18.34	27.61	-2.3	-1.18
18.38	28.78	-2.76	0
18.42	27.36	-0.88	-3.91
18.46	28.39	-3.71	-1.53
18.5	24.1	-4.96	-1.8
18.54	24.37	-6.21	0.2
18.58	26.29	-5.16	-1.54
18.62	25.28	0.68	-1.38
18.66	23.08	1.09	-3.17
18.7	20.08	1.65	-4.89
18.74	19.46	-1.63	-2.58
18.78	18.83	-3.37	1.43
18.82	23.13	-9.19	2.21
18.86	24.68	-5.7	1.02
18.9	25.75	-4.45	0.33
18.94	23.35	-3.78	-0.55
18.98	23.44	-5.16	-0.03
19.02	22.27	-4.84	0.42
19.06	22.87	-3.64	-0.79
19.1	21.88	-3.5	-1.32
19.14	22.97	-3.59	-2.22
19.18	21.19	-3	-0.83
19.22	20.83	-4.32	0.25
19.26	21.76	-2.35	-0.25
19.3	21.69	-2.55	-1.26
19.34	21.31	-2.14	-0.6
19.38	20.6	-0.36	-0.14
19.42	22.6	-0.24	1.09
19.46	23.67	-1.02	0.96
19.5	24.61	-2.36	-0.33
19.54	22.49	-2.36	-0.81
19.58	21.98	-0.52	-0.09
19.62	20.17	-0.69	-0.37
19.66	17.81	-3.64	-0.71
19.7	19.08	-2.79	0.58
19.74	19.36	-2.75	0.03
19.78	19.99	-2.9	-0.27
19.82	22.43	-4.28	3.69
19.86	19.83	-7.54	4.42
19.9	17.49	-7.79	3.27
19.94	22.216	-4.0792	2.6185
19.98	26.19	-7.96	3.74
20.02	25.46	-4.87	1.97
20.06	26.93	-7.33	3.69
20.1	25.02	-0.89	3.07
20.14	23.96	-1.89	5.95
20.18	23	0.21	1.93
20.22	25.04	1.17	1.72
20.26	21.49	-1.77	-0.75
20.3	22.31	-1.4	0.52
20.34	23.96	-5.66	-1.56
20.38	20.71	-7.91	1.15
20.42	22.06	-5.54	2.13
20.46	24.87	-6.88	4.11
20.5	27.6	-6.89	-0.06
20.54	26.35	-6.77	-1.87
20.58	26.73	-2.28	-3.03
20.62	25.67	-4.34	-2.55
20.66	23.87	-5.78	-3.5
20.7	23.73	-4.98	-1.09
20.74	25.37	-4.63	-2.03
20.78	26.12	0.14	-1.68
20.82	26.119	-4.9537	-0.62545
20.86	25.883	-4.9338	-0.56974
20.9	25.589	-4.9206	-0.50187
20.94	27.08	-6.49	0.46
20.98	23.9	-5.85	1.35
21.02	26.07	-7.72	0.35
21.06	25.51	-4.37	1.46
21.1	24.52	-3.85	1.58
21.14	23.16	-9.35	1.35
21.18	22.553	-4.8225	0.15244
21.22	22.071	-4.7804	0.2485
21.26	21.599	-4.7244	0.33945
21.3	21.146	-4.6523	0.42337
21.34	20.718	-4.5618	0.49836
21.38	21.87	-5.28	3.39
21.42	20.21	-2.06	1.69
21.46	18.89	-0.39	1.26
21.5	19.83	-5.62	-2.77
21.54	17.63	-4.69	-3.11
21.58	15.39	-1.09	-1.86
21.62	18.04	-2.15	1.11
21.66	19.05	-4.58	-1.06
21.7	19.42	-4.88	-0.13
21.74	22.36	-0.3	1.84
21.78	20.8	0.35	2.13
21.82	19.86	-3.88	0.94
21.86	18.45	-3.76	2.37
21.9	21.06	-1.31	2.05
21.94	19.94	-0.66	0.65
21.98	17.59	-2.78	-0.65
22.02	21.24	-4.55	-1.85
22.06	23.16	-1.88	-3.19
22.1	21.52	-1	0.03
22.14	19.09	-2.53	1.86
22.18	19.81	-4.09	0.65
22.22	24.82	-8.96	2.69
22.26	25.66	-6.98	0.25
22.3	26.28	-5.47	2.09
22.34	25.64	-5.98	2.28
22.38	24.78	-10.06	2.13
22.42	25.63	-8.5	1.66
22.46	25.8	-7.81	2.07
22.5	25.96	-9.04	0.14
22.54	26.13	-8.14	-1.17
22.58	24	-7.13	0.16
22.62	22.95	-7.53	1.75
22.66	26.21	-3.52	0.64
22.7	23.9	-0.43	1.77
22.74	26.21	-3.2	0.66
22.78	27.36	-3.68	-0.27
22.82	26.39	-3.15	-0.39
22.86	26.31	-2.25	-0.25
22.9	25.9	-1.98	-0.86
22.94	24.36	-1.56	-0.11
22.98	21.88	1.99	-0.27
23.02	22.4	1.05	0.14
23.06	22.96	-3.64	0.14
23.1	22.76	-1.53	-0.63
23.14	22.44	0	0.67
23.18	24.4	-3.22	0.96
23.22	23.81	-3.11	0.74
23.26	24.31	-3.29	-0.09
23.3	24.12	-1.3	0.5
23.34	21.82	-0.65	-0.12
23.38	22.67	-2.51	0.71
23.42	23.1	-0.74	0.22
23.46	23.31	-1.32	0.87
23.5	22.73	0.41	1.2
23.54	22.85	1.65	1.61
23.58	21.55	-0.79	0.32
23.62	22.03	-0.36	-1.5
23.66	21.73	-0.78	1.17
23.7	23.6	-0.94	1.24
23.74	23.09	-2.93	1.43
23.78	24.26	-2.61	0.8
23.82	23.17	-4.31	-0.4
23.86	23.7	-1.62	-0.61
23.9	20.19	-2.52	0.94
23.94	19.25	-5.22	0.95
23.98	19.98	-5.62	1.76
24.02	23.43	-4.22	-1.61
24.06	24.9	-6.38	-3.33
24.1	25.82	-3.93	-2.7
24.14	25.1	-5.21	-1.26
24.18	24.51	-5.83	-1.33
24.22	23.29	-4.6	-1
24.26	26.37	-8.32	-2.56
24.3	27.34	-9.21	-3.24
24.34	27.92	-9.11	0.08
24.38	28.6	-10.99	0.63
24.42	28.21	-8.26	-1.73
24.46	28.09	-10.86	-1.84
24.5	24.95	-9.63	0.08
24.54	26.63	-11.62	2.04
24.58	28.12	-10.22	-0.42
24.62	29.38	-7.42	-2.79
24.66	26.577	-8.0904	-0.47567
24.7	22.02	-2.26	-0.01
24.74	23.24	-5.22	-2
24.78	27.09	-5.82	-0.06
24.82	25.52	-4.84	-1.59
24.86	25.23	-7	-1.79
24.9	24.23	-4.31	-1.56
24.94	23.67	-2.12	3.48
24.98	25.92	-3.14	-2.32
25.02	25.75	-0.06	-0.74
25.06	24.32	3.31	0.12
25.1	24.12	3.06	-4.18
25.14	21.59	2.4	-2.38
25.18	20.86	3.75	-0.56
25.22	22.15	2.67	-0.68
25.26	22.7	3.42	0.48
25.3	20.8	4.52	0.41
25.34	19.72	3.19	0.64
25.38	18.23	1.99	1.02
25.42	20.3	0.23	2.44
25.46	21.38	1.49	1.77
25.5	21.38	1.78	2.75
25.54	19.17	1.67	4.05
25.58	17.79	-2.02	4.36
25.62	20.71	-2.57	3.32
25.66	18.78	-4.93	2.97
25.7	16.59	-5.12	2.28
25.74	15.54	-2.79	2.18
25.78	14.97	-0.71	4.8
25.82	14.5	-6.4	5.03
25.86	17.33	-4.76	4
25.9	19.66	-8.37	2.72
25.94	23.35	-9.15	3.71
25.98	20.16	-8.59	5.1
26.02	23.91	-11.61	6.34
26.06	25.19	-8.45	5.09
26.1	26.31	-8.2	4.45
26.14	23.33	-5.31	3.66
26.18	23.67	-0.91	3.75
26.22	23.46	-4.95	4
26.26	20.53	-3.49	1.93
26.3	21.88	-0.86	-0.68
26.34	22.52	-0.94	-0.48
26.38	19.62	-4.79	1.61
26.42	20.6	-5.12	3.8
26.46	22.29	-6.78	4.03
26.5	20.83	-4.99	2.84
26.54	20.16	-4.35	1.09
26.58	21.92	-3.59	0.5
26.62	27.7	-6.15	0.53
26.66	27.5	-7.86	-0.1
26.7	27.17	-8.13	0.74
26.74	25.9	-7.48	0.73
26.78	24.33	-7.04	1.63
26.82	25.75	-6.92	0.29
26.86	26.6	-8.47	-0.07
26.9	28.39	-5.63	2.42
26.94	28.06	-7.02	2.69
26.98	30.29	-9.23	2.04
27.02	27.98	-7.64	3.07
27.06	30.79	-4.93	3.41
27.1	33.48	-4.98	4.95
27.14	35.07	-7.46	3.98
27.18	30.7	-8.67	0.33
27.22	30.58	-7.08	2.43
27.26	34	-7.06	1.56
27.3	32.33	-8.15	1.03
27.34	32.02	-6.1	1.52
27.38	29.15	-5.01	-0.58
27.42	26.71	-3.61	-1.7
27.46	23.55	-3.63	-3.26
27.5	25.46	-4.29	-1.86
27.54	25.03	-5.22	-1.98
27.58	24.95	-2.59	-1.16
27.62	24.19	-3.32	-0.69
27.66	25.77	-4.88	-0.82
27.7	27.42	-6.89	0.09
27.74	27.61	-9.01	4.48
27.78	25.25	-7.48	5.09
27.82	27.6	-4.24	5.71
27.86	24.95	-4.52	3.66
27.9	23.942	0.020749	2.6636
27.94	24.93	3.55	4.65
27.98	24.29	4.35	-0.04
28.02	22.07	6.37	2.57
28.06	17.05	8.4	0.07
28.1	20.01	7.23	1.43
28.14	18.19	7.89	-0.23
28.18	18.49	7.26	0.74
28.22	17.435	2.1461	2.6971
28.26	17.69	0.43	3.18
28.3	18.49	1.4	4.79
28.34	18.86	-2.09	5.21
28.38	15.93	-7.08	3.03
28.42	14.25	-5.37	3.07
28.46	16.27	-6.35	3.39
28.5	16.09	-3.6	-0.32
28.54	19.49	-6.33	1.32
28.58	21.06	-8.05	2.25
28.62	24.18	-11.11	1.17
28.66	27.35	-10.65	1.09
28.7	28.37	-9.24	1.75
28.74	28.36	-9.13	-1.2
28.78	26.85	-7.31	-1.3
28.82	27.92	-6.75	1
28.86	25.02	-9.56	0.9
28.9	22.09	-9.16	2.69
28.94	26.49	-11.2	0.16
28.98	24.91	-6.68	1.69
29.02	29.35	-8.76	2.24
29.06	29.35	-9.71	-2.15
29.1	29.19	-7.57	0.61
29.14	30.63	-7.71	0.81
29.18	29.74	-8.03	-0.62
29.22	29.18	-7.19	-1.68
29.26	28.85	-7.52	-3.6
29.3	27.69	-6.68	-4.33
29.34	26.13	-6.43	-5.03
29.38	24.67	-5.61	-3.03
29.42	22.31	-3.91	-3.94
29.46	25.78	-3.17	-1.21
29.5	26.63	-4.28	0.76
29.54	26.42	-2.47	1.98
29.58	26.23	0.47	-0.41
29.62	23.41	-1.82	-2.32
29.66	23.32	-0.69	-1.17
29.7	23.32	-1.38	-1.03
29.74	21.22	-3.51	0.7
29.78	21.5	-4.52	1.63
29.82	21.6	-3.77	0.26
29.86	19.4	-3.17	0.33
29.9	18.78	-2.96	0.24
29.94	19.24	-6.89	0.9
29.98	22.69	-10.17	0.67
30.02	21.65	-7.1	0.88
30.06	23.23	-9.67	2.87
30.1	27.5	-12.05	1.67
30.14	28.01	-13.12	2.36
30.18	27.84	-11.64	0.4
30.22	29.35	-11.81	-0.14
30.26	25.64	-8.6	-0.62
30.3	25.01	-8.21	-0.15
30.34	23.74	-5.22	-2.83
30.38	25.86	-3.09	-1.86
30.42	22.63	-2.37	0.04
30.46	21.18	-3.41	-0.18
30.5	21.98	-3.08	-1.5
30.54	20.21	-1.47	-0.77
30.58	24.4	-5.18	1.08
30.62	25.31	-5.06	1.56
30.66	24.49	-7.62	2.49
30.7	26.21	-13.13	-1.36
30.74	24.27	-11.5	-3.5
30.78	20.43	-10.85	-3.02
30.82	24.425	-9.4781	-0.98284
30.86	24.712	-9.9434	-1.1221
30.9	24.999	-10.36	-1.2533
30.94	26.38	-9.14	-2.51
30.98	24.99	-9.18	-2.64
31.02	26.39	-11.49	-0.06
31.06	26.72	-12.17	-1.24
31.1	24.62	-8.22	-2.61
31.14	26.01	-12.15	-0.64
31.18	26.82	-11.14	-1.36
31.22	25.31	-11.79	0.05
31.26	24.74	-10.73	0.41
31.3	28.79	-11.39	1.96
31.34	26.65	-10.39	-0.69
31.38	24.34	-8.99	-1.18
31.42	22.38	-9.59	-0.67
31.46	22.82	-11.09	-3.16
31.5	21.13	-6.25	-0.11
31.54	22.94	-9.81	0.52
31.58	26.35	-9.36	0.76
31.62	25.57	-9.65	-0.57
31.66	24.22	-9.2	-0.24
31.7	24.44	-10.29	-1.02
31.74	25.95	-10.26	0.11
31.78	26.3	-9.59	0.74
31.82	28.27	-9.18	0.47
31.86	26.89	-12.5	1
31.9	28.69	-11.19	0.57
31.94	27.97	-11.61	1.43
31.98	28.85	-11.71	-0.47
32.02	28.14	-10.52	-0.59
32.06	27.18	-11.49	0.81
32.1	24.24	-8.74	1.13
32.14	26.88	-11.71	1.57
32.18	26.38	-12.04	0.32
32.22	25.83	-12.47	-2.35
32.26	25.07	-11.53	-2.03
32.3	26.8	-10.7	-2.69
32.34	26.88	-10.96	-2.77
32.38	25.78	-7.64	-3
32.42	23.43	-6.59	-1.57
32.46	23.64	-6.57	-0.75
32.5	24.22	-6.16	0.74
32.54	24.52	-3.87	0.49
32.58	24.62	-2.88	0.13
32.62	22.99	-0.61	0.86
32.66	23.71	-0.67	0.37
32.7	21.78	1.34	0.97
32.74	21.21	-0.88	1.61
32.78	20.11	-2.24	1.54
32.82	20.22	-2.29	2.95
32.86	20.8	-2.94	3.54
32.9	16.72	1.56	4.42
32.94	14.77	0.73	2.78
32.98	17.8	-3.62	2.35
33.02	19.96	-1.08	1.98
33.06	18.45	-0.19	1.48
33.1	19.74	-3.52	1.29
33.14	20	-3.52	0.9
33.18	22.01	-7.58	-0.63
33.22	23.96	-4.14	1.1
33.26	24.15	-5.72	1.61
33.3	23.7	-6.34	2.91
33.34	27.62	-3.73	1.16
33.38	23.11	-5.11	2.14
33.42	23.81	-5.37	1.44
33.46	25.75	-2.98	2.02
33.5	23.36	-1.66	1.86
33.54	23.42	-0.11	0.74
33.58	21.57	-3.14	1.3
33.62	21.55	-3.33	1.37
33.66	21.7	-4.38	1.75
33.7	25.05	-7.14	0.35
33.74	25.01	-7.79	0.94
33.78	25.77	-9.2	1.42
33.82	28.27	-5.07	-0.9
33.86	26.41	-7.92	0.25
33.9	26.26	-4.39	0.36
33.94	20.9	-2.36	0.44
33.98	25.52	-3.44	0.88
34.02	27.69	0.39	1.05
34.06	27.23	3.18	-0.45
34.1	25.34	-3.41	0.5
34.14	26.03	-1.91	1.72
34.18	27.47	-3.37	1.96
34.22	25.57	-5.28	2.37
34.26	22.31	-2.23	3.36
34.3	25.22	-0.4	3.89
34.34	22.09	2.9	1.99
34.38	21.2	3.56	2.07
34.42	18.98	0.33	3.1
34.46	20.93	-0.64	1.31
34.5	22.38	-0.62	0.17
34.54	23.5	-0.21	0.61
34.58	22.57	-2.64	-0.39
34.62	25.25	2.02	1.52
34.66	25.81	-1.7	0.09
34.7	21.49	-3.79	0.64
34.74	22.35	-2.98	1.79
34.78	20.39	-4.77	1.44
34.82	18.4	-6.26	0.15
34.86	17.81	-6.44	2.95
34.9	18.1	-7.4	2.22
34.94	19.81	-9.56	3.67
34.98	23.32	-8.14	5.01
35.02	26.04	-7.66	4.1
35.06	23.02	-4.6489	0.91277
35.1	26.75	2.48	-0.35
35.14	28.7	0.14	0.67
35.18	28.78	-1.86	-1.3
35.22	25.1	-1.68	-1.86
35.26	23.02	-3.64	-2.55
35.3	21.85	-3.32	-2.6
35.34	18.87	-4.3	-3.05
35.38	19.91	-3.84	-1.69
35.42	21.16	-2.03	-2.15
35.46	20.6	-3.2	-0.06
35.5	22.2	-4.39	1.11
35.54	22.87	-3.29	-0.61
35.58	24.13	-3.77	-0.42
35.62	23.12	1.61	-2.38
35.66	21.31	0.55	-1.43
35.7	21.59	-2.42	-0.89
35.74	21.3	-3.61	-0.91
35.78	22.42	-2.41	0.08
35.82	22.06	-2.5	-2.77
35.86	23.75	-2	-4.19
35.9	24.87	-1.65	-4.43
35.94	23.16	-0.14	-2.1
35.98	23.6	-2	1.49
36.02	24.26	1.78	-1.68
36.06	22.303	-1.46	0.0062566
36.1	22.183	-1.3939	0.49118
36.14	22.82	-5.52	1.56
36.18	20.77	-3.8	2.2
36.22	21.98	-2.1	1.54
36.26	21.03	0.48	0.45
36.3	20.83	-0.47	2.66
36.34	21.47	0.58	1.68
36.38	22.69	-0.22	0.93
36.42	22.98	-0.82	2.9
36.46	25.31	-4.73	1.6
36.5	25.42	-4.36	-0.81
36.54	26.98	-4.69	-4.34
36.58	24.41	-2.02	-1.54
36.62	27.07	-5.16	-0.31
36.66	27.27	-4.1	-1.37
36.7	25.77	-5.92	1.47
36.74	27.58	-6.96	-1.55
36.78	26.36	-6.42	-1.74
36.82	26.29	-4.93	-1.36
36.86	25.54	-6.25	-1.55
36.9	22.74	-5.79	-2.47
36.94	21.86	-6.27	-2
36.98	25.64	-8.66	-0.79
37.02	27.44	-8.72	-1.1
37.06	28.95	-7.97	-0.15
37.1	23.53	-3.55	2.16
37.14	23.79	-3.42	1.63
37.18	21.14	-5.48	3.25
37.22	20.47	-4.05	4.51
37.26	23.15	-3.37	3.12
37.3	25.54	-4.72	-0.65
37.34	25.24	-6.26	-1.06
37.38	25.75	-4.25	-1.52
37.42	24.96	-5.49	-0.39
37.46	28.03	-5.82	0.63
37.5	31.35	-5.6	2.6
37.54	33.36	-1.68	-0.93
37.58	30.99	-5.38	-2.54
37.62	30.85	-6.47	-1.66
37.66	30.1	-3.97	-0.09
37.7	30.26	-4.93	2.47
37.74	28.64	-5.19	-0.53
37.78	27.77	-3.15	1.1
37.82	26.66	-4.81	0.79
37.86	27.8	-4.76	1.76
37.9	28.88	-4.62	0.55
37.94	27.98	-4.95	-0.52
37.98	26.41	-5.04	-0.16
38.02	26.49	-4.27	-0.75
38.06	23.01	-3.43	-1.45
38.1	23.67	-0.73	-0.69
38.14	23.61	3.16	-3.13
38.18	20.02	-0.91	-1.32
38.22	19.23	-2.27	1.59
38.26	20.11	-3.61	1.9
38.3	21.94	-8.15	0.24
38.34	21.86	-9	-0.83
38.38	22.15	-7.77	-1.47
38.42	22.86	-6.43	-0.68
38.46	21.41	-6.99	0.47
38.5	20.86	-9.29	0.38
38.54	20.94	-8.65	1.2
38.58	23.67	-8.44	1.6
38.62	23.56	-7.89	0.12
38.66	22.97	-7.72	-1.03
38.7	22	-10.85	-1.5
38.74	23.55	-8.16	-1.94
38.78	24.33	-6.79	-1.32
38.82	22.71	-7.63	0.45
38.86	21.62	-3.81	-0.44
38.9	21.01	-3.23	0.41
38.94	21.19	-2.79	-1.46
38.98	19.17	-5.19	0.64
39.02	18.43	-5.08	1.16
39.06	20.83	-4.49	0.08
39.1	19.74	-3.12	0.27
39.14	19.13	-4.24	0.43
39.18	21.53	-3.35	0.56
39.22	21.33	-5.3	1.24
39.26	21.62	-5.89	1.24
39.3	22.29	-4.14	0
39.34	21.74	-3.79	0.57
39.38	23.26	-2.61	-0.97
39.42	23.91	-2.56	-1
39.46	22.88	-2.88	0.47
39.5	22.25	-3.53	0.76
39.54	23.84	-2.47	-2.13
39.58	24.88	-3.99	0.29
39.62	30.2	-3.7	-0.51
39.66	29.85	-4.69	-0.65
39.7	29.55	-5.38	-0.13
39.74	30.03	-4.37	-1.23
39.78	27.81	-4.98	-1.76
39.82	27	-2.76	-1.82
39.86	27.69	-1.74	1.9
39.9	28.42	-1.38	1.9
39.94	27.1	-0.86	-0.18
39.98	25.21	-2.65	0.82
40.02	24.08	-2.55	1.3
40.06	24.57	-5.4	1.89
40.1	24.52	-7.44	-0.74
40.14	22.06	-3.53	-0.05
40.18	19.49	-4.14	1.21
40.22	21.38	-5.24	1.9
40.26	22.07	-5.89	0.98
40.3	24.11	-6.98	-0.3
40.34	21.62	-8.26	2.02
40.38	22.83	-8.23	1.93
40.42	21.41	-3.81	-0.85
40.46	16.7	-4.38	0.66
40.5	17.24	-4.37	0.89
40.54	17.14	-4.81	2.77
40.58	18.87	-7.27	3.82
40.62	20.14	-7.06	2.31
40.66	18.28	-8.21	1.23
40.7	19.86	-7.09	1.15
40.74	18.78	-8.25	1.1
40.78	20.21	-6.32	1.64
40.82	17.78	-4.57	2.41
40.86	18.81	-4.74	0.66
40.9	20.19	-2.77	0.26
40.94	19.2	-2.64	-0.5
40.98	19.13	-3.55	1.16
41.02	21.94	-7.11	1.81
41.06	22.08	-6.42	2.55
41.1	22.51	-3.1	1.89
41.14	19.8	-1.67	2.12
41.18	22.31	-6.68	3.28
41.22	26.6	-7.99	3.61
41.26	29.88	-5.92	0.85
41.3	26.32	-5.66	-0.77
41.34	25.33	-3.49	-1.51
41.38	25.38	-3.79	-1.26
41.42	23.05	-2.11	-0.27
41.46	23.55	-2.02	0.56
41.5	23.56	-3.93	1.61
41.54	25.63	-3.65	1.93
41.58	24.4	-2.44	1.4
41.62	22.7	-3.28	1.61
41.66	22.09	-3.34	0.97
41.7	23.24	-2.79	1.05
41.74	24.18	-2.48	0.55
41.78	23.05	-4.12	0.17
41.82	23.32	-4.17	0.58
41.86	25.39	-5.98	0.86
41.9	23.46	-4.99	-0.84
41.94	21.1	-8.17	1.24
41.98	22.89	-8.57	0.51
42.02	23.62	-6.52	0.35
42.06	23.68	-6.98	1.21
42.1	22.16	-7.08	1.31
42.14	24.14	-6.25	0.76
42.18	23.48	-5.97	-0.35
42.22	25.63	-4.97	0.76
42.26	25.13	-6.52	-1.68
42.3	24.8	-5.63	-2.7
42.34	23.86	-2.89	0.15
42.38	27.33	-4.3	0.33
42.42	25.16	-2.82	0.53
42.46	26.03	-0.94	-4.29
42.5	24.01	-2.15	-2.06
42.54	21.59	-2.7	-0.39
42.58	21.12	-1.62	0.41
42.62	22.14	-2.4	-0.3
42.66	24.75	-1.24	-1.23
42.7	25.8	0.16	0.23
42.74	24.95	-1.76	-2.21
42.78	24.08	-2.32	-0.43
42.82	24.28	-5.05	0.87
42.86	21.24	-0.95	1.23
42.9	21.54	-2.73	0.45
42.94	23.14	-3.88	0.37
42.98	27.27	-3.43	0.96
43.02	25.75	-1.55	0.64
43.06	24.42	-0.64	-0.13
43.1	25.37	0.87	-1.42
43.14	23.89	0.18	1.06
43.18	24.64	-1.67	0.4
43.22	23.2	-0.79	1.1
43.26	24.87	0.23	0.08
43.3	23.53	0.69	-0.94
43.34	23.91	1.63	-0.93
43.38	24.13	-1.2	-0.04
43.42	25.57	-2.79	1.24
43.46	22.59	-0.14	1.47
43.5	23.9	-1.47	1.93
43.54	25.1	-2.4	1.03
43.58	27.5	-1.66	-1.94
43.62	23.11	-2.5	-0.62
43.66	24.99	-2.24	-0.03
43.7	25	-1.7	0.26
43.74	23.53	-1.31	0.96
43.78	23.39	-2.27	2.7
43.82	24.47	-0.83	2.67
43.86	28.3	-0.24	0.76
43.9	25.98	-0.5	1.19
43.94	25.75	0.19	-0.53
43.98	25.9	-0.7	-1.08
44.02	26.69	-1.03	-1.04
44.06	25.97	-1.51	-0.56
44.1	24.2	-0.38	-1
44.14	23.19	-0.53	-1.69
44.18	24.61	-1.65	-1.35
44.22	23.32	-1.15	0.95
44.26	23.82	-2.66	2.6
44.3	24.65	-4.46	-2.49
44.34	22.4	-2.73	-2.02
44.38	22.54	-3.43	-2.85
44.42	22.18	-1.36	-1.47
44.46	22.14	-4.45	-2.07
44.5	19.57	-2.07	-3.64
44.54	23.78	-1.22	0.29
44.58	23.27	-3.34	-0.78
44.62	24.02	-4.15	-0.6
44.66	22.53	0.06	-1.97
44.7	24.39	1.57	-2.45
44.74	24.33	3.13	-1.26
44.78	21.68	3.31	1.14
44.82	19.42	-0.88	0.33
44.86	18.11	-1.48	-1.07
44.9	18.31	-2.17	-0.63
44.94	18.54	-1.12	-0.82
44.98	18.63	0.84	0.58
45.02	19.42	2.98	1.81
45.06	20.64	3.35	1.57
45.1	19.23	2.87	1.55
45.14	18.93	3.81	-1.63
45.18	16.55	4.49	1.61
45.22	16.08	2.42	1.78
45.26	17.21	0.6	2.29
45.3	21.33	-4.49	2.04
45.34	21.9	-3.78	1.56
45.38	20.19	-3.85	0.9
45.42	20.07	-7.15	0.3
45.46	19.19	-5.69	-0.44
45.5	15.9	-5.57	-0.42
45.54	16.16	-4.69	2.62
45.58	19.63	-7.68	3.5
45.62	20.14	-5.31	3.08
45.66	18.77	-9.25	-0.55
45.7	23.73	-0.62	0.05
45.74	24.17	-2.32	0.58
45.78	27.64	-3.7	-4.57
45.82	24.81	2.89	1.75
45.86	26.31	0.14	0.11
45.9	28.29	-2	1.87
45.94	31.56	-2.96	0.94
45.98	29.89	2.08	0.03
46.02	28.09	2.77	-0.97
46.06	26.39	4.24	-1.59
46.1	30.86	1.23	-0.88
46.14	28.53	1.28	-1.19
46.18	27.92	1.75	-0.09
46.22	25.84	1.08	-0.8
46.26	23.9	-1	-0.32
46.3	19.99	-4.96	1.21
46.34	22.61	-9.06	3.39
46.38	20.89	-11.62	5.49
46.42	24.48	-7.15	0.31
46.46	27.8	-5.2	0.22
46.5	27.25	-5.78	1.69
46.54	24.1	-7.93	0.95
46.58	25.49	-5.92	2.39
46.62	26	-8.57	-0.45
46.66	25.35	-9	-0.25
46.7	25.69	-8.75	0.73
46.74	24.39	-6.46	0.96
46.78	27.22	-8.12	-0.45
46.82	26.29	-8	0.08
46.86	27.26	-7.67	-0.53
46.9	25.37	-6.96	-0.8
46.94	23.77	-7.39	0.93
46.98	24.18	-5.14	2.92
47.02	24.36	-1.18	2.91
47.06	25.37	1.67	2.95
47.1	24.78	-0.7	1.25
47.14	24.67	-1.02	0.08
47.18	24.888	-3.0516	0.96227
47.22	25.03	-4.62	0.67
47.26	23.89	-1.53	1.39
47.3	25.65	-2.57	0.97
47.34	25.22	-3.06	1.91
47.38	25.51	-3.95	0.32
47.42	23	-5.12	-2.33
47.46	23.17	-4.36	-2.76
47.5	22.33	-5.59	-1.1
47.54	23.33	-3.86	1.87
47.58	23.14	-0.88	-0.08
47.62	22.07	1.2	-0.71
47.66	20.74	0.33	0.44
47.7	21.4	-1.35	0.74
47.74	20.74	0.2	-1.41
47.78	20.67	-1.12	-1
47.82	21.57	2.46	-0.49
47.86	22.81	2.22	3.07
47.9	23.46	1.65	3.1
47.94	21.39	0.08	1.83
47.98	20	-0.78	2.54
48.02	19.98	-2.44	1.02
48.06	19.32	-1.84	0.64
48.1	18.23	-3.43	0.05
48.14	17.29	-1.42	1.87
48.18	18.39	0.01	2.28
48.22	19.59	-1	1.58
48.26	20.15	-2.83	1.02
48.3	19.55	-5.31	-0.26
48.34	17.92	-4.02	0.49
48.38	17.16	-2.74	1.51
48.42	17.46	-3.63	1.95
48.46	17.42	0.17	1.36
48.5	20.64	-1.81	0.29
48.54	19.57	-3.3	0.3
48.58	17.9	-6.32	3.57
48.62	18.07	-7.74	3.13
48.66	19.44	-4.99	3
48.7	23.03	-6.11	1.28
48.74	23.72	-6.21	2.08
48.78	23.83	-6.76	2.5
48.82	26.4	-11.46	1.9
48.86	27.69	-8.62	1.05
48.9	28.31	-10.55	1.42
48.94	29.13	-8.6	2.56
48.98	31.36	-9.36	2.01
49.02	29.26	-8.8	1.43
49.06	31.3	-10.87	2.84
49.1	29.6	-9.23	-0.91
49.14	29.38	-7.45	-1.94
49.18	24.3	-8.47	-1.33
49.22	25.51	-9.09	-0.89
49.26	25.82	-5.92	0.28
49.3	25.57	-6.01	-2.21
49.34	25.72	-0.92	-3.11
49.38	23.68	-3.61	-4.01
49.42	23.65	-2.77	-2.99
49.46	24.75	-3.77	-2.5
49.5	22.64	-5.68	-2.33
49.54	24.83	-4.42	-1.5
49.58	22.21	-5.36	-0.63
49.62	23.17	-8.85	1.79
49.66	22.88	-5.63	0.67
49.7	26.81	-7.21	0.47
49.74	22.32	-8.04	1.4
49.78	21.59	-14.1	-0.44
49.82	20.12	-10.61	-2
49.86	19.66	-8.41	-1.76
49.9	20.56	-5.76	-1.6
49.94	19.63	-7.11	1.19
49.98	20.36	-8.77	1.74
50.02	20.96	-8.27	1.74
50.06	22.624	-6.2639	0.55521
50.1	23.293	-5.6025	0.66764
50.14	23.97	-1.1	0.73
50.18	24.03	-3.15	0.85
50.22	25.26	-6.51	2.81
50.26	26.66	-0.96	-0.24
50.3	26.68	-1.33	1.06
50.34	28.64	-3.14	0.07
50.38	29.54	-3.02	0.52
50.42	28.83	-3.9	0.76
50.46	29.08	-3.17	-0.68
50.5	28.6	-2.51	-0.36
50.54	29.03	-2.5	0.16
50.58	27.72	-1.58	-0.41
50.62	26.02	-0.43	-0.74
50.66	27.32	-1.71	-0.6
50.7	26.46	-2.79	-2.02
50.74	27.79	-3.41	-1.48
50.78	29.56	-0.71	-1.56
50.82	28.69	0.38	-3.14
50.86	26.15	0.58	-0.88
50.9	25.69	1.67	-0.71
50.94	24.11	2.77	-0.26
50.98	25.82	3.07	0.96
51.02	29.15	2.01	-2.25
51.06	29.81	2.82	-3.38
51.1	29.72	3.36	-3.75
51.14	25.4	3.66	-3.91
51.18	25.77	3.18	-3.35
51.22	25.43	1.98	-1.56
51.26	23.84	0.77	-1.66
51.3	23.22	-0.4	-2.18
51.34	22.13	0.15	-2.89
51.38	21.84	0.58	-1.57
51.42	24.98	-0.83	2.99
51.46	23.77	-4.53	1.35
51.5	26.76	-10.34	0.28
51.54	26.26	-10.61	-0.69
51.58	25.14	-12.57	1.28
51.62	25.79	-10.99	1.26
51.66	27.74	-10.9	1.4
51.7	26.71	-12.14	-2.35
51.74	25.38	-11.68	-0.19
51.78	27.24	-8.63	0.17
51.82	26.98	-9.44	0.19
51.86	27.21	-9.79	0.48
51.9	29.27	-11.64	1.76
51.94	26.522	-11.617	-1.0969
51.98	26.317	-11.674	-1.3607
52.02	26.087	-11.726	-1.6116
52.06	23.96	-10.32	-5.93
52.1	24.56	-12.14	-2.61
52.14	23.2	-14.23	-2.69
52.18	25.33	-12.19	-1.68
52.22	24.81	-12.74	-0.4
52.26	27.71	-13.31	-1.09
52.3	26.87	-12.39	-2.12
52.34	22.67	-11.79	-3.74
52.38	22.53	-12.32	-2.47
52.42	23.21	-12.98	-2.22
52.46	23.16	-14.26	-1.24
52.5	24.34	-13.52	-0.83
52.54	23.82	-12.62	-0.25
52.58	23.05	-11.58	-3.67
52.62	21.68	-9.34	-0.45
52.66	23.96	-8.1	-1.46
52.7	24.86	-8.77	-2.18
52.74	24.35	-7.73	-3.2
52.78	19.91	-7.61	-3
52.82	20.65	-9.81	-0.53
52.86	20.42	-8.98	1.16
52.9	21.44	-7.58	-0.85
52.94	20.16	-7.12	-0.27
52.98	20.85	-7.92	-0.81
53.02	21.99	-4.79	-1.88
53.06	22.23	-3.02	-0.87
53.1	23.02	-3.79	0.51
53.14	21.94	-3.08	0.36
53.18	21.71	-2.63	0.7
53.22	22.57	-2.52	0.06
53.26	21.37	-3.37	-2.03
53.3	20.04	-0.79	-0.85
53.34	23.87	-0.42	0.17
53.38	22.52	-1.09	-0.54
53.42	22.23	-1.17	2.38
53.46	24.34	-0.54	0.38
53.5	23.19	-4.25	0.49
53.54	19.57	-7.4	1.61
53.58	20.97	-11.4	0.61
53.62	21.32	-8.5	2.04
53.66	25.4	-11.55	0.87
53.7	24.49	-9.25	-1.24
53.74	24.05	-8.96	-0.51
53.78	24.48	-8.59	-1.97
53.82	23.17	-6.04	-2.91
53.86	22.3	-4.21	-3.76
53.9	20.56	-4.08	-4.61
53.94	21.05	-3.69	-3.62
53.98	19.63	-5.13	-1.67
54.02	19.38	-4.72	0.74
54.06	18.54	-4.25	2.03
54.1	21.62	-4.77	0.84
54.14	21.71	-3.24	-0.85
54.18	21.37	-1.55	1.01
54.22	24.38	-4.28	-0.08
54.26	23	-3.59	-0.36
54.3	22.85	-5.42	-2.19
54.34	22.19	-5.54	0.06
54.38	20.58	-8	-0.17
54.42	17.69	-10.27	0.89
54.46	21.59	-7.28	0.37
54.5	18.96	-8.4	2.18
54.54	22.58	-4.3	1.02
54.58	23.9	-8.68	0.45
54.62	28.01	-5.79	2.95
54.66	24.7	-10.64	1
54.7	28.24	-12.31	2.73
54.74	30.96	-9.69	1.59
54.78	28.89	-6.72	2.75
54.82	31.66	-10.6	2.86
54.86	27.214	-6.9911	0.0144
54.9	26.76	-6.4478	-0.44686
54.94	26.22	-6.91	-3.58
54.98	26.89	-5.22	-4.06
55.02	24.44	-4.43	-2.39
55.06	23.39	-5.4	-1.73
55.1	20.74	-4.43	-1.04
55.14	21.16	-1.32	-2.07
55.18	22.89	-1.4	-1.79
55.22	22.58	-4.4	0.67
55.26	22.97	-5.43	-2.1
55.3	22.36	-3.14	-0.31
55.34	21.24	-5	0.97
55.38	23.41	-7.18	0.24
55.42	24.01	-6.7	4.04
55.46	21.583	-4.4258	-0.033598
55.5	21.481	-4.4478	-0.12956
55.54	21.387	-4.4665	-0.24918
55.58	21.17	-2.93	-5.25
55.62	21.218	-4.49	-0.52688
55.66	20.72	-4.7	0.51
55.7	19.82	-4.21	-1.54
55.74	20.71	-2.16	0.32
55.78	21.03	-4.66	-1.01
55.82	21.72	-5.6	-1.54
55.86	20.43	-4.78	-1.32
55.9	21.21	-3.42	-1.59
55.94	18.82	-4.66	0.45
55.98	19.69	-4.25	-0.38
56.02	19.05	-3.75	0.34
56.06	20.94	-4.68	-1.09
56.1	19.72	-3.49	-0.38
56.14	20.76	-4.22	0.93
56.18	19.32	-4.47	-3.11
56.22	20.53	-2.65	-0.21
56.26	20.67	-3.61	0.63
56.3	19.45	-2.01	0.49
56.34	19.55	-2.88	-0.92
56.38	18.57	-2.05	-1.68
56.42	18.58	-1.02	-0.06
56.46	18.56	-2.5	-0.73
56.5	17.66	-1.66	0.18
56.54	17	-2.42	0.48
56.58	17.18	-2.37	0.89
56.62	16.09	-2.93	1.76
56.66	16.51	-5.9	-0.54
56.7	16.85	-4.88	-1.85
56.74	21.92	-7.08	-0.33
56.78	22.35	-6.42	-0.27
56.82	22.2	-4.96	-0.24
56.86	21.78	-5.59	1.34
56.9	21.45	-6.7	1.25
56.94	23.91	-4.45	1.8
56.98	22.29	-5.75	1.31
57.02	20.68	-3.43	-2.19
57.06	21.65	-1.08	-3.1
57.1	22.15	-3.42	-0.88
57.14	21.09	-3.93	0.3
57.18	17.98	-2.15	-0.41
57.22	19.98	0.37	0.74
57.26	18.22	-0.14	0.36
57.3	17.21	-0.13	0.44
57.34	16.99	0.35	1.57
57.38	17.29	0.74	1.92
57.42	18.16	-1.65	2.57
57.46	17.19	-2.6	2.41
57.5	18.48	-2.47	2.45
57.54	19.24	-2.69	3.28
57.58	18.25	-2.41	1.81
57.62	16.37	-3.49	0.31
57.66	16.9	-1.77	1.12
57.7	17.93	-2.2	0.87
57.74	21.12	-7.04	-1.42
57.78	24.01	-7.53	1.05
57.82	25.31	-8.49	3.15
57.86	26.16	-5.09	2.21
57.9	26.21	-6.1	0.23
57.94	23.36	-3.7	1.08
57.98	23.2	-3.64	-0.17
58.02	24.34	-4.36	-1.8
58.06	23.21	-1.81	-1
58.1	21.2	-2.09	-1.29
58.14	20.65	-0.44	0.64
58.18	19.86	-3.13	1.55
58.22	17.57	-2.69	1.71
58.26	20.91	-1.93	1.31
58.3	22.73	-2.38	1.12
58.34	19.99	1.97	2.1
58.38	22.57	1.49	0.08
58.42	21.21	-3.52	2.58
58.46	19.48	-5.86	3.88
58.5	21.41	-4.56	0.11
58.54	18.43	-3.81	3.15
58.58	21.55	-0.97	2.9
58.62	18.96	-2.94	0.98
58.66	24.752	-5.918	2.1526
58.7	25.275	-6.2645	1.9735
58.74	29.71	-9.68	2.4
58.78	27.59	-9.93	3.29
58.82	32.02	-12.56	2.1
58.86	32.61	-10.17	2.34
58.9	29.31	-9.35	3.63
58.94	27.329	-7.5188	0.5437
58.98	27.404	-7.5554	0.29208
59.02	26.77	-5.93	-2.21
59.06	26.45	-7.23	-1.62
59.1	25.65	-7.19	-2.84
59.14	23.77	-5.25	-1.96
59.18	24.69	-2.83	-1.09
59.22	23.55	-4.96	0.73
59.26	22.64	-3.68	0.03
59.3	23.43	-5.13	-0.56
59.34	22.25	-4.38	-1.13
59.38	21.11	-5.29	-0.59
59.42	20.67	-4.59	-0.49
59.46	19.86	-4.03	-0.89
59.5	20.2	-1.57	-0.3
59.54	21.3	-1.38	-0.06
59.58	21.3	-2.83	-0.35
59.62	23.87	-1.51	0.08
59.66	25.28	-0.26	0.52
59.7	26.34	-2.96	1.72
59.74	26.83	-2.75	2.11
59.78	27.64	-1.68	-0.86
59.82	23.83	-2.14	-2.87
59.86	25.17	-3.49	0.26
59.9	25.31	-2.36	-1.44
59.94	25.19	-3.96	-3.13
59.98	23.17	-4.14	-0.62
60.02	21.16	-3.87	-0.79
60.06	20.71	0.49	-1.29
60.1	21.75	3.25	-0.64
60.14	21.54	2.16	0.81
60.18	18.55	0.09	1
60.22	17.11	-3.96	0.71
60.26	17.31	-4.7	2.51
60.3	18.94	-7.12	0.87
60.34	20.09	-1.89	2.2
60.38	18.85	-0.37	5.18
60.42	21.05	0.75	1.41
60.46	23.93	-2	2.48
60.5	21.44	-3.61	1.45
60.54	19.33	-4.08	0.87
60.58	17.31	0.41	1
60.62	16.04	-1.14	3.25
60.66	18.72	0.08	2.9
60.7	20.59	-0.34	2.22
60.74	18.69	-2.13	2.67
60.78	21.03	-1.79	2.67
60.82	18.38	-4.4	2.65
60.86	16.85	-2.47	3.81
60.9	18.4	-0.58	0.68
60.94	16.96	0.86	-0.95
60.98	14.1	-3.45	0.96
61.02	17.87	-3.48	1.9
61.06	17.83	-4.14	0.94
61.1	19.22	-4.91	0.43
61.14	18.09	-3.52	1.74
61.18	17.67	-3.3	1.89
61.22	17.78	-1.56	0
61.26	18.53	-1.92	0.96
61.3	18.51	-2.62	3.21
61.34	17.51	-1.01	1.93
61.38	17.36	-1.66	2.05
61.42	18.48	-5.39	3.25
61.46	17.89	-5.22	3.13
61.5	18.47	-6.1	2.39
61.54	17.76	-3.87	2.36
61.58	15.47	-2.9	3.73
61.62	15.37	-0.19	5.7
61.66	16.81	-2.04	4.71
61.7	19.93	-5.97	4.13
61.74	20.13	-4.75	2.93
61.78	20.29	-2.03	3.66
61.82	18.15	0.02	4.73
61.86	16.96	-3.85	4.01
61.9	17.05	-5.19	2.86
61.94	18.61	-7.22	3.46
61.98	22.2	-7.44	1.83
62.02	21.66	-5.84	2.18
62.06	23.43	-5.24	3.42
62.1	23.12	-4.88	4.03
62.14	24.83	-2.41	3.27
62.18	22.89	3.56	3.1
62.22	20.86	3.63	2.4
62.26	17.2	1.22	3.21
62.3	16.72	2.1	4.01
62.34	17.98	3.57	1.35
62.38	19.39	3.13	-0.47
62.42	20.27	1.84	-1.69
62.46	19.92	2.58	-1.41
62.5	17.23	0.91	0.01
62.54	17.49	1.49	1.33
62.58	17.43	0.05	3.37
62.62	21.24	-2.34	0.94
62.66	19.27	-1.67	0.58
62.7	20.97	-0.8	0.08
62.74	19.31	-0.64	-0.1
62.78	18.82	-0.71	1.52
62.82	21.6	3.12	-0.83
62.86	20.49	-1.51	-1.79
62.9	15.93	-0.8	-0.03
62.94	18.07	-1.57	0.65
62.98	18.84	-1.06	1.41
63.02	18.04	-2.91	5.06
63.06	17.14	-7.3	4.28
63.1	19.12	-9.35	1.25
63.14	20.89	-8.06	3.6
63.18	25.38	-10.16	1.34
63.22	28.41	-9.41	0.61
63.26	28.65	-6.59	1.61
63.3	26.98	-6.42	0.85
63.34	20.19	-4.37	1.84
63.38	21.81	-6.06	1.29
63.42	22.41	-4.03	1.93
63.46	23.7	-2.26	1.03
63.5	21.59	-3.81	3.22
63.54	26.563	-4.926	0.73463
63.58	29.9	-4.24	0.67
63.62	28.44	-6.64	0.2
63.66	28.6	-6.3	-0.95
63.7	30.64	-5.24	-0.82
63.74	28.45	-6.52	2.07
63.78	27.204	-5.3732	1.0812
63.82	27.158	-5.4987	1.1112
63.86	27.07	-5.6219	1.1159
63.9	24.07	-4.77	-3.07
63.94	23.9	-3.59	0.1
63.98	22.09	-5.69	0.07
64.02	27.66	-4.72	3.48
64.06	28.09	-8.24	1.25
64.1	28.31	-7.44	0.72
64.14	27.81	-7.31	3.18
64.18	24.3	-4.28	1.58
64.22	25.93	-6.86	-1.13
64.26	23.68	-4.69	-4.53
64.3	21.64	-4.01	-2.47
64.34	22.96	-4.77	-3.81
64.38	23.26	-4.49	-2.7
64.42	27.92	-4.18	-0.11
64.46	24.31	-3.67	-1.94
64.5	23.79	-5.26	-3.11
64.54	27.29	-3.14	-1.8
64.58	25.49	-4.8164	-2.1624
64.62	25.884	-4.9879	-1.9166
64.66	26.301	-5.1801	-1.636
64.7	26.729	-5.3857	-1.3323
64.74	27.155	-5.5973	-1.0175
64.78	27.86	-8.59	-0.41
64.82	27.62	-7.53	-0.53
64.86	30.59	-6.99	0.38
64.9	29.79	-6.43	0.64
64.94	29.38	-6.91	0.94
64.98	27.78	-6.54	-0.08
65.02	27.98	-5.58	-0.56
65.06	25.34	-3.66	-1.41
65.1	26.9	-3.78	-0.45
65.14	30.26	-6.66	2.14
65.18	28.27	-6.98	0.24
65.22	29.15	-8.06	-0.81
65.26	27.92	-5.13	-0.15
65.3	28.5	-3.72	0.9
65.34	27.74	-5.04	-1.46
65.38	28.14	-5.59	-1.21
65.42	26.81	-6.54	-3.21
65.46	24.96	-4.69	-2
65.5	23.17	-5.23	-0.95
65.54	21.88	-3.94	0.39
65.58	18.89	-5.24	0.1
65.62	16.34	-5.65	-1.4
65.66	17.84	-2.28	-0.41
65.7	19.48	-2.96	1.58
65.74	20.21	-7.21	2.79
65.78	15.97	-5.72	1.38
65.82	16.34	-6.12	2.28
65.86	15.76	-4.58	3.18
65.9	17.46	-3.02	1.67
65.94	19.51	-3.76	0.52
65.98	22.85	-8.88	0.18
66.02	23.21	-6.03	-0.04
66.06	25.31	-5.16	-3.29
66.1	24.34	-5.1	-3.71
66.14	20.66	-1.24	-2.4
66.18	20.07	0.93	0
66.22	21.3	-3.43	-1.58
66.26	19.56	-4.5	-0.95
66.3	22.91	-0.41	2.61
66.34	20.18	-4.44	0.57
66.38	17.8	-4.14	-0.11
66.42	24.22	-3.73	3.5
66.46	23.79	-5.98	2.19
66.5	26.84	-7.65	-1.36
66.54	25.92	-6.22	1.61
66.58	25.8	-6.6	-1.26
66.62	23.05	-6.09	-1.4
66.66	28.34	-7.19	0.82
66.7	27.28	-5	0.11
66.74	24.22	-1.16	-0.08
66.78	25.28	-1.95	2.07
66.82	27.6	-3	0.99
66.86	28.48	0.83	2.01
66.9	23.55	2.21	3.86
66.94	26.86	-4.74	4.05
66.98	26.64	-2.38	2.73
67.02	24.5	-3.16	2.64
67.06	27.35	-1.29	2.45
67.1	25.95	0.97	-0.34
67.14	25.16	4.93	1
67.18	21.01	1	2.48
67.22	21.82	0.55	1.06
67.26	21.53	-1.18	2.55
67.3	20.72	-6.81	4.19
67.34	22.62	-4.88	2
67.38	22.71	-2.67	0.52
67.42	24.28	-2.21	0.26
67.46	23.2	-4.72	-0.81
67.5	22.83	-3.9	-1.39
67.54	20.24	-3.06	0.64
67.58	18.86	-3.48	1.14
67.62	19.33	-3.46	-0.21
67.66	19.63	-4.25	-1.03
67.7	16.98	-5.98	-1.02
67.74	20.78	-5.31	1.99
67.78	22.112	-3.565	-0.98273
67.82	25.33	-5.32	1.77
67.86	25.41	-1.74	-2.56
67.9	26.3	-1.24	-1.6
67.94	24.93	-1.9	-3.37
67.98	23.38	-2.06	-1.45
68.02	23.66	-4.34	-0.89
68.06	20.57	-4.31	0.49
68.1	21.13	-0.63	-1.56
68.14	21.98	0.28	-3.33
68.18	24.26	-0.61	-0.13
68.22	23.24	-0.91	0.37
68.26	22.14	-0.34	-0.19
68.3	22.65	1.87	-0.19
68.34	24.1	1.99	0.99
68.38	24.43	1.2	1.15
68.42	22.59	-0.2	1.01
68.46	21.62	-1.05	-0.55
68.5	22.39	-0.74	-0.34
68.54	21.03	-1.03	0.44
68.58	20.59	-1.92	2.18
68.62	18.87	-3.99	2.13
68.66	20.21	-6.71	2.47
68.7	19.52	-4.69	-0.47
68.74	20.13	-1.15	1.72
68.78	23.61	-2.13	0.65
68.82	23.39	-2.93	0.44
68.86	23.75	-2.61	0.7
68.9	23.7	-2.88	0.35
68.94	22.22	-1.49	1.15
68.98	22.26	-1.47	1.21
69.02	20.17	-2.91	1.92
69.06	21.1	-7.27	2.29
69.1	23.18	-6.82	3.01
69.14	19.94	0.05	4.01
69.18	20.39	-1.76	2.06
69.22	20.16	-0.61	2.25
69.26	20.09	0.12	0.56
69.3	19.6	-0.84	1.22
69.34	22.08	-2.67	0.9
69.38	22.1	-1.73	0.14
69.42	23.29	-3.52	-0.97
69.46	22.4	-3.46	0
69.5	22.17	-2.98	0.88
69.54	21.59	-2.38	-0.85
69.58	22.62	-0.84	-0.79
69.62	19.98	-1.14	0.96
69.66	20.55	-1.23	1.46
69.7	20.42	-0.89	1.11
69.74	21.66	-1.29	0.39
69.78	20.68	-2.82	0.27
69.82	21	-1.06	-0.72
69.86	17.52	-2.5	0.14
69.9	19.3	-0.08	0.1
69.94	17.12	-2.44	-1.88
69.98	14.77	-2.23	-2
70.02	15.52	-1.41	-2
70.06	15.65	-2.02	-2.35
70.1	15.67	-2.78	-1.09
70.14	14.91	-1.24	-0.85
70.18	14.47	-0.95	0.54
70.22	13.73	-3.45	1.28
70.26	16.94	-3.31	0.76
70.3	14.36	-2.49	1.25
70.34	13.75	-1.65	1.21
70.38	12.03	-3.66	0.97
70.42	12.62	-2.72	0.79
70.46	12.63	-1.35	1.49
70.5	15.1	2.95	1
70.54	16.14	2.31	0.41
70.58	17.31	2.43	2.1
70.62	15.9	0.05	3.48
70.66	17.49	3.72	2.54
70.7	17.58	6.07	3.02
70.74	18.78	6.22	2.69
70.78	20.69	6.27	1.78
70.82	20.85	3.75	2.17
70.86	22.67	6.11	2.55
70.9	23.01	3.54	0.17
70.94	21.75	1.87	-0.98
70.98	22	-2.09	-0.82
71.02	17.46	2.85	1.29
71.06	18.99	3.67	1.67
71.1	19.48	3.52	2.19
71.14	20.5	-1.82	2.61
71.18	22.85	-2.61	0.87
71.22	21.02	-3.58	0.49
71.26	21.88	-3.85	2.83
71.3	18.82	-4.22	2.59
71.34	18.06	-4.32	1.6
71.38	17.58	-5.69	1.31
71.42	18.12	-4.99	2.2
71.46	19.22	-2.88	1.52
71.5	21.4	-2.01	1.46
71.54	20.56	-1.48	3.43
71.58	19.73	-4.9	3.43
71.62	23.05	-4.86	0.41
71.66	21.15	-6.88	-0.83
71.7	21.86	-6.34	0.35
71.74	22.72	-5.61	-0.67
71.78	22.84	-4.06	-1.41
71.82	21.01	-5.44	-1.11
71.86	20.44	-3.99	-0.85
71.9	21.41	-4.56	-0.85
71.94	21.76	-3.2	-0.67
71.98	20.61	-3.9	-1.79
72.02	20.73	-2.71	-2.04
72.06	19.54	-4.11	-1.56
72.1	20.03	-2.15	-0.13
72.14	22.06	-2.93	0.42
72.18	22.67	-5.15	1.12
72.22	24	-5.04	2.18
72.26	23.2	-5.13	1.34
72.3	21.13	-3.83	-1.66
72.34	21.7	-3.46	-0.5
72.38	22.03	-2.67	-1.47
72.42	20.49	-1.18	-2.03
72.46	19.77	-2.52	-1.44
72.5	21.57	-3.21	-2.09
72.54	17.87	-3.67	-1.64
72.58	20.09	-0.48	-0.27
72.62	21.21	-2.85	-0.39
72.66	20.09	-0.6	-0.31
72.7	22.68	-1.06	-0.09
72.74	24	-1.82	-0.29
72.78	21.93	-1.98	-0.03
72.82	22.73	-1.25	0.3
72.86	19.25	-1.47	1.02
72.9	19.86	-0.48	-0.07
72.94	21.17	-0.62	1.08
72.98	21.1	-2.51	1.63
73.02	23.3	-3.29	1.14
73.06	21.59	-4.17	1
73.1	21.3	-5.61	-0.1
73.14	21.37	-2.99	0.49
73.18	20.97	-2.47	1.74
73.22	19.16	-0.68	0.19
73.26	20.14	0.73	1.04
73.3	20.86	-0.17	1.75
73.34	21.18	-0.44	1.72
73.38	20.98	1.94	1.46
73.42	22.13	-1.68	0.3
73.46	19.12	0.11	-2.09
73.5	19.89	-0.53	-3.27
73.54	18.73	2.07	1.13
73.58	18.47	1.8	0.73
73.62	18.48	0.56	-0.95
73.66	16.33	2.65	1.85
73.7	18.01	0.8	2.37
73.74	16.7	1.31	2.86
73.78	16.64	0	2.84
73.82	14.46	-0.87	4.05
73.86	14.18	0.75	3.45
73.9	16.11	-0.9	2.44
73.94	15.66	-0.71	1.14
73.98	14.89	-0.7	1.06
74.02	13.91	0.7	1.16
74.06	13.11	2.31	1.52
74.1	14.14	1.96	2.37
74.14	14.37	0.1	2.78
74.18	14.97	-0.68	1.86
74.22	15.17	0.85	1.27
74.26	16.02	0.46	1.23
74.3	13.81	-0.54	3.31
74.34	13.3	-2.88	2.08
74.38	14.43	-3.42	0.35
74.42	16.82	-4.85	-0.26
74.46	16.28	0.15	-0.81
74.5	15.79	0.37	0.32
74.54	18.46	-5.19	2.63
74.58	17.83	-4.69	1.51
74.62	18.1	-6.96	1.36
74.66	17.34	-9.55	0.49
74.7	15.76	-10.05	2.25
74.74	21.91	-11.53	3.72
74.78	23.654	-8.6858	1.5863
74.82	24.894	-9.0367	1.5698
74.86	26.072	-9.3193	1.5316
74.9	27.159	-9.53	1.4683
74.94	28.18	-8.27	1.72
74.98	32.04	-9.53	3.63
75.02	33.75	-9.28	1.46
75.06	34.54	-8.47	2.06
75.1	31.49	-9.53	0.14
75.14	29.93	-10.03	-2.04
75.18	26.16	-8.43	-3.12
75.22	24.28	-8.42	-1.22
75.26	23.1	-6.64	0.07
75.3	26.34	-6.31	-0.92
75.34	26.8	-6.15	-1.2
75.38	25.28	-6.42	-1.59
75.42	24.11	-4.93	-1.12
75.46	21.21	-4.9	1.71
75.5	19.41	-6.87	1.62
75.54	19.31	-7.07	-1.06
75.58	20.92	-6.74	0.38
75.62	21.12	-5.31	-0.64
75.66	20.63	-5.72	1.16
75.7	21.55	-6.67	0.21
75.74	22.63	-9.19	0.83
75.78	23.72	-9.49	3.14
75.82	22.5	-7.09	1.14
75.86	21.99	-6.95	-2.94
75.9	20.74	-3.51	-3.26
75.94	26.089	-7.8055	0.7312
75.98	26.533	-7.9228	0.6681
76.02	27.42	-5.26	1.63
76.06	27.43	-8.22	-0.45
76.1	29.54	-11.07	-2.79
76.14	27.946	-8.216	0.26768
76.18	27.07	-3.64	0.25
76.22	30.1	-3.47	1
76.26	29.25	-3.23	-0.19
76.3	30.26	-7.1	3.44
76.34	30.96	-9.4	1.34
76.38	32.08	-7.21	-0.26
76.42	29.59	-7.08	2.8
76.46	29.159	-8.0276	-0.9955
76.5	29.171	-7.9382	-1.1735
76.54	29.154	-7.8353	-1.352
76.58	33.58	-13.18	0.46
76.62	31.84	-8.56	-2.84
76.66	27.79	-8.65	-1.73
76.7	27.75	-7.18	-3.56
76.74	26.67	-8.1	-4.23
76.78	28.8	-10	-2.85
76.82	28.02	-10.73	-3.7
76.86	28.5	-9	-4.9
76.9	26.8	-8.82	-1.97
76.94	25.31	-7.87	-1.56
76.98	28.03	-7.95	-1.15
77.02	26.93	-5.6745	-3.0983
77.06	25.88	-6.47	-2.57
77.1	23.93	-4.49	-2.2
77.14	24.78	-7.93	-3.61
77.18	22.76	-6.48	-4.72
77.22	22.47	-4.76	-3.69
77.26	24.628	-4.0717	-3.2899
77.3	24.181	-3.7784	-3.2512
77.34	23.718	-3.4785	-3.1892
77.38	23.238	-3.1724	-3.1027
77.42	23.9	1.99	-4.22
77.46	23.85	5.49	-4.49
77.5	23.68	0.09	-1.56
77.54	22.65	1	-0.61
77.58	21.62	2.87	-2.5
77.62	20.74	1.93	-3.57
77.66	20.36	1.44	-1.8
77.7	18.86	0.51	-1.56
77.74	17.27	1.52	-1.7
77.78	16.48	-3.52	-0.36
77.82	16.51	-2.64	0.93
77.86	16.73	-7.39	0.83
77.9	19.89	-5.92	1.69
77.94	23.4	-6.3	-2.5
77.98	24.2	-3.8	-1.79
78.02	22.7	-5.98	-0.38
78.06	24.59	-4.11	0.02
78.1	24.58	-4.02	-1.43
78.14	23.95	-3.45	-1.24
78.18	22.58	-3.59	-1.15
78.22	22.54	-5.4	-0.69
78.26	18.98	-7.44	-0.47
78.3	19.2	-8.06	0.43
78.34	19.35	-9.01	1.04
78.38	20.91	-4.93	1.51
78.42	20.14	-4.5	3.75
78.46	24.329	-6.6212	-0.35297
78.5	25.108	-6.6554	-0.63604
78.54	25.868	-6.6275	-0.9386
78.58	33.34	-6.22	-1.48
78.62	30.82	-5.87	-3.2
78.66	29.26	-6.13	-3.57
78.7	27.85	-6.36	-1.99
78.74	27.77	-5.47	-0.96
78.78	27.64	-4.23	-3.89
78.82	25.78	-4.34	-3.23
78.86	25.63	-3.49	-2.85
78.9	23.78	-2.5	-2.1
78.94	23.76	-1.91	-2.29
78.98	23.32	0.98	-2.56
79.02	23.89	0.82	-2.68
79.06	22.28	2.13	-0.5
79.1	21.33	0.77	-0.2
79.14	18.66	-0.84	-2.5
79.18	19.08	-2.65	2.11
79.22	19.87	-0.47	-0.33
79.26	21.19	0.5	-2.15
79.3	19.5	0.77	-2.96
79.34	17.49	-0.47	-1.65
79.38	17.8	2.08	-4.69
79.42	18.623	0.19163	-0.63861
79.46	20.12	-2.17	1.9
79.5	19.03	-0.34	-1.16
79.54	20.46	-0.99	0.03
79.58	21.17	-2.26	-0.03
79.62	21.52	1.89	-1.47
79.66	17.88	2.4	-0.28
79.7	23.069	-2.3356	-0.23311
79.74	23.889	-2.7874	-0.19495
79.78	24.717	-3.2498	-0.16023
79.82	25.539	-3.7188	-0.12844
79.86	26.342	-4.1903	-0.099102
79.9	27.113	-4.6603	-0.071701
79.94	27.84	-5.1247	-0.045739
79.98	21.06	-6.28	4.92
80.02	29.108	-6.0208	0.0038631
[truncated: 1,016 more rows]
