# Supplementary material for: Mean flow and turbulence structure over exposed roots on a forested floodplain: Insights from a controlled laboratory experiment
Source: PLoS One. 2020 Feb 26;15(2):e0229306. doi: 10.1371/journal.pone.0229306 (PMC7043746; doi:10.1371/journal.pone.0229306)
Supplement: S1 File — (ZIP) [file pone.0229306.s001.zip › data_and_scripts/velocity_data/t21_071_replaced.csv]

0.06	15.45	-7.1	-0.59
0.1	11.66	-1.47	-1.35
0.14	14.01	1.02	-0.16
0.18	12.88	2.32	-1.38
0.22	13.15	3.33	-1.51
0.26	12.31	3.01	-3.11
0.3	13.36	0.07	-4.67
0.34	13.59	-0.19	-2.54
0.38	12.22	4.26	3.33
0.42	12.97	-1.37	0.01
0.46	12.49	5.45	0.86
0.5	16.1	5.05	-0.69
0.54	17.33	4.3	-2.82
0.58	18.12	7.31	-2.63
0.62	18.68	10.15	-2.88
0.66	19.82	9.02	-4.79
0.7	17.98	2.58	-2.47
0.74	21.55	3.46	-2.41
0.78	20.46	-1.24	-4.14
0.82	22.69	1.77	-5.89
0.86	21.84	-0.34	-4.98
0.9	24.97	3.3	-0.09
0.94	24.326	1.4901	-1.3002
0.98	24.813	1.1142	-0.58028
1.02	23.56	3.77	2.99
1.06	25.89	-0.87	0.17
1.1	25.73	0.21	1.15
1.14	27.43	-1.22	2.05
1.18	25.05	-0.44	-0.02
1.22	26.37	0.29	5.07
1.26	24.75	2.34	4.87
1.3	25.73	0.94	3.5
1.34	25.7	0.46	0.7
1.38	19.64	1.55	-1.74
1.42	23.46	0.53	1.73
1.46	21.79	1.42	1.67
1.5	18.46	0.79	1.13
1.54	19.42	2.58	1.58
1.58	20.18	3.72	1.93
1.62	19.68	5.37	4.4
1.66	19.39	3.52	5.34
1.7	20.78	2.16	1.81
1.74	19.17	1.58	0.03
1.78	17.12	0.42	-3.18
1.82	19.64	1.67	-1.8
1.86	17.57	2.47	-0.57
1.9	16.98	4.12	1.43
1.94	15.84	5.06	2.02
1.98	16.89	3.8	1.21
2.02	17.32	1.73	0.82
2.06	20.57	-0.72	0.58
2.1	24.23	-3.46	-1.1
2.14	26.22	-7.23	-1.85
2.18	28.21	-5.52	-3.26
2.22	29.4	-4.35	-3.28
2.26	30.93	-4.03	-3.7
2.3	30.82	-1.71	-3.48
2.34	29.84	-0.77	-3.9
2.38	26.77	2.52	-6.52
2.42	24.91	2.8	-5.99
2.46	23.55	-0.18	-2.23
2.5	22.47	0.73	-2.94
2.54	21.18	-0.55	-2.52
2.58	19.28	-0.63	0.51
2.62	19.19	3.72	3.72
2.66	20.721	4.4249	0.007808
2.7	19.78	4.59	8.8
2.74	18.83	5.33	5.83
2.78	17.63	7.74	2.81
2.82	21.77	6.54	-3.17
2.86	20.81	7.05	-2.62
2.9	19.56	5	-4.95
2.94	18.98	2.35	-4.99
2.98	23.18	5.13	-3.79
3.02	21.07	6.01	-3.59
3.06	21.93	1.77	-1.62
3.1	19.48	-1.46	-3.02
3.14	17.63	-0.77	-2.82
3.18	19.77	-0.68	-1.09
3.22	19.9	0.52	-1.04
3.26	21.17	1.16	-0.15
3.3	18.125	-3.8069	-2.3874
3.34	19.46	-9.08	-1.5
3.38	17.71	-7.27	-2.01
3.42	17.34	-4.5	-4.04
3.46	15.2	-3.87	-4.44
3.5	15.23	-3.54	-3.2
3.54	15.17	-4.26	-5.05
3.58	14.49	-5.46	-7.19
3.62	13.24	-3.93	-6.84
3.66	15.92	-2.15	-5.92
3.7	16.84	2.47	-6.07
3.74	17.39	6.29	-8.22
3.78	18.04	5.57	-7.4
3.82	17.25	3.16	-3.85
3.86	19.66	2.83	-3.02
3.9	22.21	4.22	-2.59
3.94	20.98	5.64	-3.27
3.98	22.47	1.37	-0.68
4.02	21.18	2.04	-0.02
4.06	19.32	2.56	-0.77
4.1	16.84	1.58	-0.34
4.14	16.99	-1.3	-0.42
4.18	18.22	0.04	0.07
4.22	18.13	-0.3	-0.62
4.26	19.19	4.67	0.56
4.3	20.07	6.17	0.95
4.34	22.32	3.05	0.51
4.38	21.48	2.67	-2.99
4.42	22.27	1.76	-0.61
4.46	27.46	2.81	0.4
4.5	29.31	3.64	0.41
4.54	28.95	3.46	-2.65
4.58	27.08	4.61	-3.36
4.62	27.32	4.61	-1.83
4.66	27.14	3.4	-1.8
4.7	26.75	5.02	-1.38
4.74	25.43	5.31	0.67
4.78	25.83	5.45	1.31
4.82	27.08	4.75	2.55
4.86	26.94	4.53	3.72
4.9	24.99	4.94	4.47
4.94	27.61	0.47	4.23
4.98	28.29	-2.76	1.87
5.02	27.49	-4.38	3.15
5.06	25.03	-3.49	2.25
5.1	22.68	-1.66	0.47
5.14	21.02	2.06	-0.76
5.18	21.06	3.89	0.76
5.22	19.33	3.46	1.48
5.26	20.09	6.13	2.36
5.3	21	6.71	3.9
5.34	20.56	6.71	6.48
5.38	22.15	8.97	4.32
5.42	21.81	9.45	4.9
5.46	21.77	7.81	3.73
5.5	21.17	8.92	2.17
5.54	20.86	5.91	0.79
5.58	19.24	4.84	-2.68
5.62	17.72	7.36	-1.85
5.66	17.31	8.3	0.3
5.7	15.54	9.04	0.73
5.74	16.05	4.6	1.61
5.78	17.81	2.84	1.34
5.82	15.98	2.61	3.83
5.86	16.51	2.85	3.31
5.9	15.23	1.76	-0.84
5.94	16.89	0.75	-0.83
5.98	15.14	2.52	-1.67
6.02	16.03	2.03	1.15
6.06	18.4	0.88	0.94
6.1	18.98	1.46	-0.24
6.14	19.72	4.11	0.11
6.18	20.09	5.13	2.55
6.22	20.24	3.34	3.96
6.26	21.23	3.68	5.87
6.3	19.36	4.34	5.88
6.34	19.61	3.84	5.19
6.38	19.95	2.7	3.13
6.42	22.58	3.06	4.47
6.46	22.03	3.93	4.51
6.5	20.7	3.54	4.02
6.54	22.46	2.24	2.51
6.58	22.3	1.67	1.08
6.62	22.14	2.11	1.76
6.66	22.38	2.94	1.32
6.7	23.46	1.31	0.31
6.74	21.96	1.99	-0.23
6.78	23.08	2.09	0.21
6.82	23.51	4.98	-1.6
6.86	23	3.79	-2.3
6.9	23.61	1.77	-4.1
6.94	24.53	4.48	-5.59
6.98	24.04	4.14	-5.93
7.02	24.12	3.71	-2.78
7.06	26.25	1.99	-3.69
7.1	29.13	1.74	-3.53
7.14	28.19	1.35	-2.73
7.18	27.71	-1	-2.63
7.22	25.51	-0.57	-1.47
7.26	28.43	0.61	0.41
7.3	29.23	-2.35	1.97
7.34	28.56	-3.35	-1.09
7.38	25.82	-2.54	-3.57
7.42	29.11	-3.29	-4.38
7.46	28.78	-4.76	-4.98
7.5	29.02	-5.33	-5.61
7.54	26.62	-2.97	-6.98
7.58	29.45	-2.18	-6.12
7.62	29.2	-2.29	-3.43
7.66	29.49	0.78	-1.62
7.7	32.72	-1.24	-3.27
7.74	29.58	-2.05	-5.17
7.78	30.36	-2.21	-4.84
7.82	29.44	-3.11	-2.27
7.86	29.08	0.86	-2.28
7.9	26.7	2.84	-0.27
7.94	28.34	2.12	-1.69
7.98	26.87	4.62	-2.16
8.02	30.9	4.48	-1.41
8.06	29.149	2.1433	-0.92171
8.1	29.139	2.1112	-0.77421
8.14	29.114	2.0193	-0.6499
8.18	28.7	4.7	3.93
8.22	28.44	3.36	-0.7
8.26	31.45	0.1	-1.54
8.3	30.63	-0.7	-1.05
8.34	28.51	-0.03	-0.74
8.38	27.73	-1	-0.04
8.42	26.88	-0.52	-0.62
8.46	27.18	-0.64	-1.1
8.5	26.73	-1.66	-0.82
8.54	26.34	-1.85	-0.62
8.58	25.78	-1.57	-0.15
8.62	26.34	-0.98	0.43
8.66	24.93	-0.73	0.18
8.7	24.5	-0.65	-0.18
8.74	24.62	-0.64	-0.26
8.78	23.85	-1.84	-0.03
8.82	21.31	-1.84	-1.09
8.86	19.39	-1.41	-2.82
8.9	18.64	-0.09	-3.84
8.94	19.31	1.27	-4.72
8.98	17.48	1.48	-5.05
9.02	17.96	3.37	-4.76
9.06	20.77	2.49	-4.63
9.1	20.72	1.66	-2.28
9.14	21.12	0.28	-1.91
9.18	19.51	-0.01	-3.16
9.22	21.66	1.43	-3.97
9.26	23.25	-3.15	-3.85
9.3	21.03	-4.41	-3.39
9.34	17.74	-2.96	-2.37
9.38	17.83	-3.61	1.34
9.42	18.6	-0.02	0.7
9.46	18.07	0.55	1.72
9.5	17.12	6.66	0.14
9.54	17.59	7.8	-0.99
9.58	20.76	5.59	-0.07
9.62	20.13	1.0464	0.22252
9.66	22.49	-1.38	1.29
9.7	18.29	0.62	0.67
9.74	18.57	-0.85	-0.31
9.78	21.2	1.28	0.32
9.82	22.76	-0.62	0.37
9.86	25.19	-0.54	-2.24
9.9	23	1.23	-1.77
9.94	22.84	4.68	0.05
9.98	18.36	3.9	1.22
10.02	15.63	3.98	-0.2
10.06	17.41	4.46	-0.47
10.1	17.41	5.42	-1
10.14	20.07	3.6	-0.06
10.18	17.69	3.69	-1.04
10.22	20.71	6.69	-1.01
10.26	17.66	6.62	-0.55
10.3	19.04	4.94	-1.34
10.34	15.99	4.37	-2.93
10.38	17.86	4.86	-1.07
10.42	20.98	4.04	-0.31
10.46	20.98	0.96	-3.05
10.5	22.02	-0.74	-4.59
10.54	22.34	3.9	-1.5
10.58	22.93	1.87	-3.14
10.62	21.52	2.77	-3.94
10.66	21.58	2.77	-2.32
10.7	25.14	1.84	-1.08
10.74	24.99	1.4	-0.14
10.78	22.55	5.07	-0.37
10.82	22.78	4.97	-2.28
10.86	21.39	6.42	-1.41
10.9	20.63	7.82	1.72
10.94	22.43	7.83	2.25
10.98	22.45	8.09	1.92
11.02	21.31	6.88	0.9
11.06	25.88	8.43	-1.22
11.1	25.09	9.74	-2.12
11.14	26.11	6.77	-3.6
11.18	24.57	4.47	-3.46
11.22	24.52	3.87	-1.79
11.26	25.97	4.39	1.42
11.3	24.55	3.82	1.11
11.34	21.64	4.33	0.32
11.38	20.3	4.93	1.23
11.42	19.36	-2.09	3.38
11.46	21.42	-2.02	-0.12
11.5	22.41	-2.68	-5.09
11.54	24.87	-2.41	-6.07
11.58	25.28	-1.85	-6.88
11.62	25.78	0.14	-5.58
11.66	24.45	1.81	-5.77
11.7	19.01	-4.79	-3.2
11.74	18.35	-7	-4.7
11.78	15.63	-5.67	-7.02
11.82	15.32	-4.31	-7.06
11.86	14.49	-5.59	-6.8
11.9	16.34	-5.9	-7.28
11.94	18.13	-6.2	-7.37
11.98	16.67	0.69	-7.21
12.02	15.43	0.2	-9.9
12.06	16.61	2.37	-3.32
12.1	17.77	1.54	-2.61
12.14	21.28	1.74	-4.54
12.18	20.31	3.87	-4.39
12.22	20.57	4.01	-6.25
12.26	22.08	1.4	-5.4
12.3	20.96	1.17	-3.84
12.34	20.05	0.77	-3.33
12.38	20.06	1.12	0.7
12.42	21.15	0.49	2.4
12.46	21.71	0.67	0
12.5	22.8	-0.37	-0.71
12.54	25.53	1.94	-1.09
12.58	25.88	3.48	1.92
12.62	25.43	4.04	3.28
12.66	31.19	6.61	2.34
12.7	29.43	6.33	-0.71
12.74	28.16	7.02	-3.88
12.78	28.43	5.81	-1.62
12.82	28.54	6.96	-1.77
12.86	27.59	5.09	-3.5
12.9	27.21	2.89	-4.05
12.94	25.9	1.25	-4.7
12.98	30.19	-4.83	-4.9
13.02	27.27	-0.61	-2.86
13.06	27.26	-3.94	-2.56
13.1	27.96	-2.42	-1.56
13.14	30.13	-2.18	-2.69
13.18	28.13	0.07	-4.3
13.22	26.82	-0.97	-2.56
13.26	27.43	1.02	-2.42
13.3	28.02	0.99	-0.77
13.34	24.59	1.7	0.44
13.38	25.11	3.32	3.25
13.42	23.15	-2.88	1.21
13.46	23.37	-3.47	1.38
13.5	21.37	2.63	3.15
13.54	21.86	0.43	2.18
13.58	21.1	1.26	1.52
13.62	21.23	-0.83	2.96
13.66	23.39	-3.55	4.12
13.7	23.29	-2.35	2.82
13.74	22.21	-1.72	3.18
13.78	19.81	-1.12	2.5
13.82	19.55	0.23	1.34
13.86	18.78	0.65	0.6
13.9	19.52	0.74	-2.38
13.94	20.561	0.45291	1.294
13.98	20.11	0.64	3.25
14.02	21.42	-2.2	4.66
14.06	18.7	-1.18	1.12
14.1	21.07	0.23	0.51
14.14	18.86	3.2	0.85
14.18	22.81	6.57	-0.15
14.22	25.82	7.77	-1.37
14.26	25.38	8.47	-0.85
14.3	22.85	9.59	1.92
14.34	26.05	8.07	4.16
14.38	21.07	6.33	4.02
14.42	23.18	3.47	2.35
14.46	21.15	1.34	0.04
14.5	20.97	2.69	0.41
14.54	21.91	1.03	0.73
14.58	21.74	5.22	-0.39
14.62	23.59	3.81	-3.44
14.66	24.54	3.37	-0.56
14.7	23.67	3.84	0.44
14.74	22.39	2.82	-0.86
14.78	21.21	0.84	-0.5
14.82	20.49	0.31	1.98
14.86	19.36	-1.15	2.81
14.9	19.95	-3.44	2.27
14.94	23.27	0.94	2.22
14.98	23.9	-2.99	3.56
15.02	21.77	-6.02	2.82
15.06	21.3	-5.56	2.69
15.1	21.67	-4.25	3.26
15.14	22.03	-3.29	3.92
15.18	21.2	-3.3	2.34
15.22	18.84	-2.28	1.12
15.26	19.33	-2.27	0.81
15.3	18.64	-1.28	-0.58
15.34	18.22	0	0.06
15.38	18.13	0.4	-0.47
15.42	20.37	2.82	0.35
15.46	20.66	1.81	-1.61
15.5	20.19	2.84	-1.6
15.54	19.14	2.27	-0.96
15.58	16.82	2.2	4.64
15.62	15.99	3.81	4.87
15.66	15.82	2.8	5.07
15.7	16.87	5.15	1.76
15.74	17.52	3.18	3.28
15.78	15.95	5.48	0.46
15.82	15.66	6.25	0.7
15.86	17.8	6.41	-3.43
15.9	18.92	6.71	1.84
15.94	18.19	6.09	1.54
15.98	20.13	7.07	-2.89
16.02	22.28	7.2	-2.98
16.06	26.47	4.69	-1.62
16.1	27.85	4.07	-1.05
16.14	28.05	2.81	-3
16.18	27.01	1.36	-1.74
16.22	24.12	0.95	-0.77
16.26	25.98	2.94	-4.17
16.3	24.32	4.87	-3.25
16.34	26.5	0.22	-2.44
16.38	23.62	-2.49	-3.86
16.42	24.46	-2.23	-3.14
16.46	23.77	-3.25	-2.37
16.5	23.75	-3.63	-2.82
16.54	22.18	-3.46	-3.98
16.58	22.68	-3.96	-2.53
16.62	20.36	-1.85	-4.41
16.66	21.81	-0.85	-4.76
16.7	23.34	1.57	-4.18
16.74	26.2	-0.23	-4.67
16.78	25.87	0.32	-4.25
16.82	26.26	2.34	-5.3
16.86	25.65	2.3	-5.81
16.9	26.48	1.44	-5.32
16.94	26.46	0.55	-3.28
16.98	26.71	0.32	-3.39
17.02	24.999	0.11063	-2.5711
17.06	25.421	-0.29955	-2.1005
17.1	23.88	-0.33	3.14
17.14	22.88	-4.34	-0.44
17.18	20.18	-3.23	1.17
17.22	18.91	-4.47	1.81
17.26	22.41	-4.12	1
17.3	27.84	-3.2194	1.3641
17.34	28.145	-3.6459	2.0087
17.38	30.81	2.05	0.25
17.42	30.21	0.95	1.43
17.46	32.63	-2.94	1.79
17.5	33.29	-7.2	2.11
17.54	31.91	-8.81	3.04
17.58	29.95	-5.84	5.55
17.62	27.88	-6.99	10.55
17.66	28.47	-0.7	8.8
17.7	28.26	-2.21	10.1
17.74	27.17	-2.32	9.43
17.78	25.24	-2.28	7.51
17.82	21.9	0.14	7.3
17.86	20.77	0.76	6.6
17.9	20.51	2.01	3.04
17.94	18.1	-0.76	2.02
17.98	14.82	4.04	3.39
18.02	19.35	7.51	1.83
18.06	16.25	6.72	-0.38
18.1	19.73	5.11	-0.17
18.14	20.33	4.51	-0.71
18.18	23.1	2.9	0.05
18.22	19.36	3.52	0.21
18.26	19.64	5.22	-1.05
18.3	21.95	1.79	-3.35
18.34	20.02	-2.06	-1.97
18.38	19.36	-0.56	-2.05
18.42	19.89	2.23	-1.04
18.46	19.44	4.46	-0.44
18.5	21.07	-2.36	-2.5
18.54	18.28	2.24	-2.84
18.58	22.01	1.79	-1.81
18.62	18.89	2.79	-2.09
18.66	17.57	5.31	0.5
18.7	19.81	6.36	0.96
18.74	20.46	4.91	-1.28
18.78	20.46	7.56	-1.22
18.82	20.93	7.2	-1.55
18.86	20.62	6.04	0.26
18.9	22.01	1.73	0.41
18.94	22.66	1.79	0.55
18.98	22.24	1.18	0.69
19.02	21.24	0.88	0.64
19.06	22.84	-1.62	-3.14
19.1	25.91	-2.32	-7
19.14	23.719	-0.27681	-0.95797
19.18	24.113	-0.86406	-0.99862
19.22	24.501	-1.4217	-1.0354
19.26	21.81	1.81	4.17
19.3	23.58	-0.47	1.32
19.34	23.68	-1	-0.33
19.38	24.88	-0.62	-1.62
19.42	27.36	-2.88	-2.82
19.46	27.97	-3.92	-4.01
19.5	26.69	-8.27	-1.81
19.54	28.24	-6.72	1.54
19.58	32.04	-3.86	-2.54
19.62	28.77	-4.77	-3.35
19.66	25.73	-4.25	-1.16
19.7	25.77	-0.59	-0.04
19.74	25.58	-0.1	-2.24
19.78	26.21	0.34	-2.99
19.82	21.77	2.1	-4.59
19.86	22.27	2.49	-4.55
19.9	23.27	2.43	-5.16
19.94	21.33	2.74	-6.81
19.98	23.16	6.31	-7.56
20.02	26.85	5.18	-9.18
20.06	25.67	5.37	-8.82
20.1	23.74	2.72	-8.82
20.14	22.83	4.65	-8.12
20.18	22.663	4.9206	-2.1798
20.22	22.764	4.4557	-1.6357
20.26	17.93	8.08	-2.7
20.3	19.33	9.45	-1.5
20.34	24.35	5.18	3.64
20.38	21.3	1.41	5.76
20.42	21.57	-3.04	8.01
20.46	25.34	-0.6	7.71
20.5	22.24	-0.86	8.62
20.54	27.34	-0.97	8.47
20.58	25.57	-2.9	5.23
20.62	24.45	-1.07	7.6
20.66	25.65	1.84	5.05
20.7	24.402	-2.9253	2.977
20.74	26.41	-3.61	-3.2
20.78	27.87	-5.71	-0.75
20.82	24.73	-6.13	-1.2
20.86	22.6	-5.76	-2.42
20.9	23.4	-4.59	-3.47
20.94	22.01	-2.5	-4.28
20.98	21.84	1.79	-4.1
21.02	20.06	1.61	-5.14
21.06	18.23	4.67	-5.86
21.1	21.99	5.96	-3.31
21.14	21.26	4.56	-0.62
21.18	21.77	4.53	-0.22
21.22	22.18	7.13	-1.56
21.26	22.87	6.86	-2.36
21.3	21.32	5.35	-2.76
21.34	19.85	7.29	0.9
21.38	21.17	6.39	1.96
21.42	20.08	5.03	2.01
21.46	19.67	6.05	1.92
21.5	20.83	3.39	2.91
21.54	18.31	2.55	2.15
21.58	18.3	1.14	2.48
21.62	15.79	3.06	2.26
21.66	17.52	2.41	2.38
21.7	17.95	2.11	2.36
21.74	18.04	2.43	4.04
21.78	21.54	4.02	2.55
21.82	21.4	6.66	5.06
21.86	22.98	3.25	3.42
21.9	20.6	3.52	4.22
21.94	20.79	7.11	2.09
21.98	19.69	8.75	4.57
22.02	25.02	11.83	3.39
22.06	21.83	10.38	1.2
22.1	26.35	8.68	3.92
22.14	23.9	9.74	5.34
22.18	24.99	6.17	5.29
22.22	25.29	3.07	3.14
22.26	22.77	0.9	4.64
22.3	20.33	2.75	4.11
22.34	19.86	0.85	-0.8
22.38	19.31	0.7	-0.99
22.42	21.3	-2.09	-0.08
22.46	21.26	-3.47	1.52
22.5	23.5	-4.33	2.84
22.54	22.61	-4.05	3.15
22.58	23.74	-2.23	3.42
22.62	21.95	-1.56	2.2
22.66	23.06	-2.75	2.5
22.7	22.16	-1.86	2.43
22.74	24.29	-0.49	7.16
22.78	22.596	-2.1654	1.146
22.82	20.89	-1.13	0
22.86	22.415	-1.4848	0.13166
22.9	22.297	-1.1089	-0.40631
22.94	19.72	-3	-4.75
22.98	20.22	0	-3.41
23.02	22.53	0.32	-2.09
23.06	22.83	2.4	-1.67
23.1	22.56	-0.97	-2.65
23.14	23.09	-0.33	-2.52
23.18	21.38	2.06	-2.19
23.22	22.59	0.24	-3.09
23.26	22.09	0.32	-4.41
23.3	20.63	-0.56	-5
23.34	19.58	0.06	-3.37
23.38	22.73	1.13	-2.89
23.42	23.82	-0.84	-4.99
23.46	22.3	-0.86	-2.45
23.5	24.31	-1.66	0.1
23.54	24.73	0.31	-2.32
23.58	26.04	0.2	-2.65
23.62	25.6	1.54	0.04
23.66	27.21	3.84	0.88
23.7	26.14	2.39	-0.24
23.74	25.43	2.45	-1.56
23.78	25.24	-0.54	0.24
23.82	25.12	-3.7	0.17
23.86	26.3	-5.87	0.96
23.9	24.54	-5.48	0.76
23.94	23.59	-3.06	-2.99
23.98	25.53	-4.2	-2.21
24.02	28.23	-5.5	-2.86
24.06	29.3	-5.74	-3.96
24.1	30.03	-7.25	-4.69
24.14	30.77	-0.84	-5.9
24.18	26.78	-0.36	-4.2
24.22	28.92	-2.74	-4.72
24.26	30.37	-0.71	-4.58
24.3	30.16	-2.6	-1.21
24.34	28.27	-3.97	-0.84
24.38	29.12	-2.5	-0.3
24.42	27.43	-0.71	1.66
24.46	26.63	0.2	5.23
24.5	25.58	-0.21	1.7
24.54	24.44	-1.46	1.23
24.58	22.74	1.17	0.46
24.62	22.74	2.34	-2.1
24.66	25.94	3.96	-2.09
24.7	25.67	6.16	-0.09
24.74	22.24	3.75	-0.62
24.78	20.97	3.43	-4.35
24.82	23.56	1.99	-3.94
24.86	21.22	3.38	0.73
24.9	21.22	4.47	3.84
24.94	24.25	-0.59	5.42
24.98	25.09	-3.13	2.34
25.02	24.46	-1.53	0.85
25.06	23.7	0.58	0.41
25.1	26.44	0.93	0.99
25.14	28.69	-0.74	2.28
25.18	27.3	-2.68	4.5
25.22	28.66	-0.33	3.78
25.26	27.29	-0.76	3.16
25.3	26.45	-0.56	4.13
25.34	24	-0.2	3.78
25.38	24.12	1.54	3.54
25.42	22.53	0.17	2.46
25.46	22.76	1.97	1.37
25.5	21.1	0.07	-0.72
25.54	21.8	1.71	-2.23
25.58	22.62	0.79	-2.15
25.62	24.12	-1.84	-1.72
25.66	24.29	-1.1	-3.5
25.7	24.56	-1.15	-3.82
25.74	24.04	-0.13	-3.22
25.78	25.27	2.16	-2.24
25.82	24.24	7.1	-3.27
25.86	23.34	4.63	-3.98
25.9	21.59	5.94	-2.84
25.94	22.91	4.71	-2.97
25.98	21.86	4.78	-0.39
26.02	22.06	7.04	2.05
26.06	22.05	4.81	1.76
26.1	22.1	2.96	3.02
26.14	23.4	3.19	3.46
26.18	21.14	4.79	2.69
26.22	19.6	0.34	7.12
26.26	19.01	2.85	3.54
26.3	17.23	5.08	-0.08
26.34	17.78	7.21	-2.42
26.38	19.75	8.15	-2.37
26.42	19.1	8.19	-2.87
26.46	20.51	8.14	-3.88
26.5	20.68	7.6	-5.54
26.54	20.33	9.25	-4.67
26.58	23.56	5.58	-7.43
26.62	22.48	7.39	-6.58
26.66	19.42	10.27	-1.4
26.7	21.66	11	-2.23
26.74	19.45	10.2	-0.7
26.78	18.56	6.6	0.49
26.82	19.16	6.13	0.94
26.86	20.04	6.35	1.22
26.9	19.19	4.59	0.3
26.94	25.01	2.82	-1.03
26.98	27.14	-0.68	-0.9
27.02	25.74	0.93	-2.03
27.06	23.42	0.29	-2.41
27.1	20.48	2.56	-0.93
27.14	22.709	1.5649	-1.0904
27.18	25.05	5.52	2.25
27.22	23.56	1.23	-2.21
27.26	20.95	0.62	-1.18
27.3	21.13	1.48	-0.88
27.34	19.33	4.01	0.05
27.38	23.56	5.29	-2.58
27.42	21.83	6.33	-2.76
27.46	24.39	4.18	-0.37
27.5	24.37	4.98	-0.46
27.54	25.96	8.65	-0.3
27.58	25.5	6.28	1.88
27.62	25.2	10.37	3.26
27.66	23.24	7.92	0.92
27.7	24.24	5.15	0.99
27.74	24.48	9.3	0.7
27.78	24.51	9.3	2.29
27.82	22.78	7.2	3.6
27.86	22.36	6.71	3.28
27.9	21.53	7.36	4.04
27.94	20.92	6.74	2.16
27.98	19.95	4.18	1.93
28.02	20.25	6.22	4.03
28.06	21.83	9.85	4.99
28.1	19.31	5.19	-0.07
28.14	20.3	6.22	-1.17
28.18	21.56	2.72	-2.99
28.22	17.75	8.79	1.13
28.26	20.91	7.59	5.44
28.3	23.27	6.55	2.88
28.34	19.808	5.4864	3.5224
28.38	21.64	7.57	8.36
28.42	20.95	4.49	7.74
28.46	20.43	3.17	5.95
28.5	15.21	4.22	1.96
28.54	17.94	2.34	1.64
28.58	20.13	1.48	1.34
28.62	21.04	-0.91	1.2
28.66	22.98	-3.5	-1
28.7	23.81	-7.25	-2.68
28.74	23.88	-6.61	-7.25
28.78	23.79	-3.49	-5.99
28.82	24.26	-5.43	-3.97
28.86	25.29	-6.96	-5.96
28.9	28.55	-2.94	-4.61
28.94	25.59	2.57	1.29
28.98	26.25	-1.86	3.48
29.02	22.56	-3.33	2.46
29.06	21.8	-6.2	2.98
29.1	22.49	-3.73	1.54
29.14	26.4	-5.14	-0.41
29.18	24.54	-5.67	-2.53
29.22	23.62	-3.25	-4.64
29.26	22.37	-2.2206	1.2249
29.3	22.142	-1.8203	0.94676
29.34	22.002	-1.4127	0.58814
29.38	21.96	0.11	5.86
29.42	19.28	-1.18	4.07
29.46	18.26	0.33	0.26
29.5	19.69	0.28	-3.36
29.54	22.15	1.27	-3.29
29.58	27.06	0.96	-2.7
29.62	30.11	1.12	-5.51
29.66	28.29	1.3	-2.65
29.7	28.18	1.04	-5.06
29.74	30.78	0.76	-5.06
29.78	30.45	1.84	-4.65
29.82	31.67	-0.03	-4.69
29.86	30.34	0.77	-4.6
29.9	31.86	0.07	-5.18
29.94	29.84	-1.03	-6.21
29.98	31.42	-1.24	-5.73
30.02	30.63	-0.03	-5.05
30.06	32.26	0.94	-4.01
30.1	30.94	-0.68	-3.89
30.14	31.21	-3.48	-4.14
30.18	30.32	-4.99	-4.47
30.22	31.23	-6.07	-3.46
30.26	31.44	-8.82	-2.76
30.3	32.54	-10.43	-3.94
30.34	27.427	-5.1402	-1.5831
30.38	31.3	-3.5	2.01
30.42	26.077	-4.125	-1.1419
30.46	21.03	-6.75	2.84
30.5	26.62	-6.37	-0.56
30.54	21.47	-7.93	-3.16
30.58	26.24	-3.2	-1.39
30.62	22.588	0.048492	-0.497
30.66	21.912	1.0619	-0.44221
30.7	21.254	2.1051	-0.41085
30.74	18.46	11.32	1.15
30.78	16.2	7.36	-0.11
30.82	17.19	8.2	-0.83
30.86	14.73	9.12	0.16
30.9	16.74	8.07	0.21
30.94	15.78	8.59	-0.99
30.98	15.42	10.39	0.17
31.02	17.3	10.002	-0.93764
31.06	17.046	10.742	-1.0924
31.1	16.862	11.385	-1.2651
31.14	16.753	11.918	-1.4552
31.18	16.726	12.328	-1.6622
31.22	16.784	12.603	-1.8854
31.26	18.45	9.38	-3.87
31.3	19.72	8.81	-4.94
31.34	21.9	12.21	-0.15
31.38	19.91	11.3	-0.35
31.42	20.13	11.07	-3.54
31.46	20.33	12.32	-6.29
31.5	23.37	8.14	-6.84
31.54	23.81	8.84	-3.76
31.58	20.14	6.6	-5.43
31.62	21.05	6.01	-3.28
31.66	24.43	3.19	-3.84
31.7	20.86	2.05	-5.16
31.74	19.75	3.16	-3.66
31.78	20.95	5.89	-0.66
31.82	19.83	1.55	0.6
31.86	18.84	-2.88	-0.38
31.9	20.62	1.39	0.43
31.94	19.93	2.81	-1.4
31.98	21.42	0.12	-2.08
32.02	22.21	1.53	-3.38
32.06	22.62	0.73	-3.52
32.1	24.41	-1.12	-3.31
32.14	23.89	-1.12	-1.66
32.18	22.27	1.87	-5.24
32.22	20.74	-0.62	-5.61
32.26	21.02	2.2025	-1.2052
32.3	21.1	2.51	0.17
32.34	20.64	6.15	2.11
32.38	19.22	5.44	1.79
32.42	19.39	4.2	2.29
32.46	18.01	4.96	0.95
32.5	16.97	4.31	1.11
32.54	18.27	3.63	1.33
32.58	18.36	1.64	-1.51
32.62	18.16	4.42	-2.8
32.66	16.81	1.08	-1.93
32.7	17.75	0.82	-1.11
32.74	19.82	3.22	-2.12
32.78	20.6	3.09	-0.92
32.82	22.56	3.23	0.08
32.86	24.57	1.19	0.05
32.9	24.53	-0.76	-1.71
32.94	23.56	-0.5	-1.44
32.98	23.71	0.76	-0.78
33.02	21.6	5.28	-0.3
33.06	22.25	7.98	2.81
33.1	25.35	4.81	3.54
33.14	26.44	1.52	-0.74
33.18	26.79	-0.41	-2.21
33.22	27.4	-3	-2.35
33.26	28.89	-2.33	-0.14
33.3	26.9	-1.35	0.58
33.34	27.34	-2.19	0.99
33.38	26.88	-0.59	0.15
33.42	27.14	-1.31	-0.8
33.46	26.29	-1.16	-0.5
33.5	25.06	-0.54	-0.36
33.54	26.86	-0.09	-0.74
33.58	24.59	-0.43	-0.81
33.62	23.74	0.41	-0.73
33.66	24.1	-0.15	-0.81
33.7	24.8	-0.33	-1.02
33.74	23.82	-1.83	-1.47
33.78	24.62	-2.46	-1.23
33.82	23.79	-3.28	-0.66
33.86	22.59	-3.3	-0.14
33.9	21.62	-6.93	-0.1
33.94	22.97	-5.85	1.34
33.98	22.7	-5.35	1.75
34.02	20.83	-3.77	2.67
34.06	22.29	0.07	3.6
34.1	23.38	1.67	1.82
34.14	21.56	3.33	0.14
34.18	18.28	1.6	-1.28
34.22	13.53	3	-1.8
34.26	14.11	1.36	-2.02
34.3	15.46	0.83	0
34.34	17.66	-1.43	-1.12
34.38	20.81	-2.12	-5.58
34.42	16.66	3.1	-4.28
34.46	20.51	-1.99	0.47
34.5	21.51	5.19	2.14
34.54	21.39	7.19	2.71
34.58	22.53	5.07	3.8
34.62	22.74	3.49	1.29
34.66	20.82	5.59	0.13
34.7	20.36	5.19	1
34.74	21.83	7.81	-0.21
34.78	20.14	5.4	-2.49
34.82	18.57	4.25	-2.73
34.86	18.4	3.52	-1.61
34.9	18.88	3.49	-0.34
34.94	18.23	4.45	-0.87
34.98	17.49	4.84	-1.32
35.02	19.28	5.16	-1.37
35.06	20.78	4.54	-1.04
35.1	21.61	1.88	-2.85
35.14	23.53	2.11	-7.01
35.18	26.89	4.84	-5.58
35.22	30.94	2.28	-5.17
35.26	32.39	-0.62	-4.83
35.3	33.29	-1.23	-4.67
35.34	28.61	4.71	-2.76
35.38	31.65	3.34	-0.88
35.42	29.4	5.84	1.39
35.46	32.07	2.64	0.29
35.5	30.59	1.32	-2.04
35.54	32.1	0.99	-2.74
35.58	31.74	1.53	-3.59
35.62	33.01	0.38	-3.79
35.66	33.44	1.53	-3.53
35.7	34.89	-2.34	-2.88
35.74	33.14	-2.15	-2.41
35.78	32.8	-0.34	-1.07
35.82	32.91	1.43	1.32
35.86	34.01	-0.3	4.1
35.9	30.19	2.01	2.13
35.94	27.93	-0.03	-1.26
35.98	29.36	-3.11	-1.2
36.02	29.82	-3.87	-1.42
36.06	29.34	-4.6	-1.24
36.1	27.27	-3.61	-1.27
36.14	28.08	-3.35	-1.31
36.18	28.51	-2.56	-1.57
36.22	27.05	-4.78	-0.34
36.26	25.42	-4.86	-0.62
36.3	25.79	-4.47	-0.68
36.34	23.01	-4.7	-1.18
36.38	22.94	-4.99	-1.35
36.42	20.98	-4.2	-1.41
36.46	20.85	-3.67	-2.3
36.5	20.24	-2.87	-2.9
36.54	22.42	-2.95	-4.07
36.58	25.903	-0.66885	0.34809
36.62	25.859	-0.3658	0.78601
36.66	31.72	4.69	-0.37
36.7	32.67	5.59	-0.02
36.74	32.57	5.77	1.53
36.78	34.76	4.14	4.36
36.82	25.452	0.87012	3.0503
36.86	25.327	1.055	3.4661
36.9	26.22	-0.19	11.12
36.94	23.08	2.42	8.77
36.98	21.98	-3.64	6.85
37.02	21.22	1.72	7.86
37.06	22.9	-0.29	7.18
37.1	24.205	1.6503	5.0774
37.14	27.1	-2.44	-1.74
37.18	23.81	3.16	2.05
37.22	24.23	0.47	1.84
37.26	22.18	1.12	3.19
37.3	20.18	0.64	3.78
37.34	16.61	0.56	3.06
37.38	17.89	2.61	3.87
37.42	21.07	2.14	4.57
37.46	22.75	1.02	1.69
37.5	22.74	0.85	-1.07
37.54	22.8	2.04	2.81
37.58	20.58	-2.56	-0.47
37.62	16.42	0.7	-0.25
37.66	18.46	0.47	-0.21
37.7	16.68	1.12	-0.53
37.74	16.22	-1.03	-2.51
37.78	13.73	-1.15	-2.21
37.82	14.13	-0.92	-0.09
37.86	15.93	0.13	1.16
37.9	16.19	0.96	2.37
37.94	19.14	-0.07	3.75
37.98	20.15	-0.08	0.85
38.02	19.42	0.14	1.28
38.06	15.08	-2.17	-0.01
38.1	14.76	2.12	-2.94
38.14	14.75	4.58	-2.83
38.18	14.14	0.62	-1.03
38.22	14.82	2.27	0.29
38.26	16.22	4.58	-0.34
38.3	15.43	2.21	-1.67
38.34	15.21	-1.41	-2.15
38.38	15.74	0.32	-3.04
38.42	18.03	1.51	-5.63
38.46	19.08	4.88	-7.16
38.5	19	4.9	-7.08
38.54	20.81	2.04	-4.52
38.58	20.01	4.84	-1.26
38.62	24	4.01	1.11
38.66	27.42	4.57	2.15
38.7	27.27	6.11	-1.45
38.74	28.78	3.32	-1.77
38.78	27.29	1.61	-1.41
38.82	26.46	1.08	1.27
38.86	26.67	1.11	-2.06
38.9	24.55	0.75	1.33
38.94	27.66	0.79	0.48
38.98	27.02	-2.62	-0.16
39.02	26.37	-1.55	-0.36
39.06	28.11	-3.01	-0.31
39.1	26.58	-4.31	-0.42
39.14	27	-1.83	1.29
39.18	26.69	-0.5	1
39.22	27.78	0.4	0.55
39.26	28.45	-0.3	-1.65
39.3	28.23	-2.26	-1.25
39.34	26	1.33	-0.15
39.38	26.59	2.02	1.09
39.42	24.44	1.21	1.61
39.46	22.87	3.5	-0.62
39.5	20.81	4.68	2.61
39.54	20.19	4.03	1.66
39.58	21.08	2.35	1.85
39.62	20.09	-2.4	-1.02
39.66	19.55	-2.79	-2.07
39.7	19.56	-1.67	-1.29
39.74	19.98	0.43	-1.82
39.78	19.66	0.05	-2.86
39.82	21.19	-0.54	-3.15
39.86	22.21	1.79	-1.28
39.9	21.98	2.72	-1.39
39.94	21.36	3.61	-0.49
39.98	20.22	2.74	-0.8
40.02	20.46	3.69	0.6
40.06	22.61	0.71	0.05
40.1	24.21	2.47	-0.66
40.14	20.19	1.55	-1.11
40.18	21.89	1.96	-0.18
40.22	20.68	2.18	-1.16
40.26	19.6	0.86	-1.17
40.3	16.99	3.04	-0.88
40.34	19.26	3.28	-1.82
40.38	17.43	1.93	-1.68
40.42	17.86	3.76	0.44
40.46	16.56	5.45	1.51
40.5	18.59	8.03	4.58
40.54	19.28	1.5926	-1.1946
40.58	18.97	1.15	-3.62
40.62	21.9	-0.17	-5.17
40.66	24.06	-2.71	-4.45
40.7	22.49	-3.76	-1.79
40.74	23.09	-0.99	-1.26
40.78	21.83	0.59	-2.25
40.82	22.27	2.85	-0.33
40.86	23.8	1.73	1.34
40.9	22.99	4.49	-0.64
40.94	25.97	4.98	0.22
40.98	26.58	3.1	-2.44
41.02	27.28	5.13	-1.85
41.06	28.4	2.87	0.08
41.1	29.99	1.38	1.46
41.14	27.6	2.21	2.33
41.18	26.86	-0.39	1.34
41.22	23.97	0.41	1.25
41.26	22	-4.32	-0.12
41.3	24.62	-2.56	-2.38
41.34	27.19	-1.45	-4.77
41.38	27.02	-0.58	-2.53
41.42	27.85	-0.5	-2.5
41.46	25.531	-2.1508	-0.3336
41.5	25.6	-2.3032	-0.36906
41.54	25.681	-2.3933	-0.45151
41.58	24.49	-2.63	2.31
41.62	23.75	1.57	2.83
41.66	22.97	-0.86	0.05
41.7	25.15	-3.66	-2.73
41.74	24.7	-1.3	-4.65
41.78	28.35	1.64	-5.02
41.82	27.83	-3.73	-2.05
41.86	27.35	-3.7	-1.38
41.9	26.13	-4.82	-3.49
41.94	26.97	0.8	-7.12
41.98	26.11	3.36	-6.05
42.02	20.94	3.74	-9.87
42.06	18.35	4.61	-8.96
42.1	18.13	2.69	-6.24
42.14	19.67	1.28	-3.18
42.18	17.78	2.58	-1.69
42.22	13.5	2.75	-0.85
42.26	12.35	-2.33	0.85
42.3	14.53	-1.55	-0.88
42.34	17.35	-1.05	-2.59
42.38	17.196	3.1905	-3.3198
42.42	24.52	3.16	-8.06
42.46	17.97	3.59	-6.2
42.5	20.53	6.45	-4.39
42.54	19.89	7.04	-3.45
42.58	19.37	5.27	-0.45
42.62	19.51	4.78	1.08
42.66	16.84	4.81	1.1
42.7	17.67	1.8	1.08
42.74	17.72	1.88	0.44
42.78	20.16	0.9	2.25
42.82	20.19	-0.09	4.35
42.86	17.66	2.98	6.16
42.9	16.26	1.08	4.04
42.94	17.8	0.18	1.61
42.98	21.25	0.73	-2.27
43.02	19.76	3.05	-2.27
43.06	19.1	4.64	1.94
43.1	21	6.34	1.16
43.14	24.53	6.57	4.81
43.18	22.86	6.9	2.58
43.22	23.98	5.46	-2.85
43.26	23.4	4.04	-3.95
43.3	25.82	1.4	-1.28
43.34	27.11	0.25	-2.11
43.38	30.4	0.95	-3.66
43.42	29.52	2	-2.65
43.46	30.1	1.71	-0.86
43.5	27.51	4.88	4.29
43.54	25.3	-0.3	3.9
43.58	23.11	0.29	0
43.62	24.39	1.29	-1.27
43.66	24.59	1.46	-2.32
43.7	24.58	2.25	-2.08
43.74	22.15	-3.12	3.91
43.78	23.3	-4.68	3.67
43.82	22.8	-5.09	4.66
43.86	23.44	-5.9	6.26
43.9	23.79	-4.76	5.39
43.94	24.63	-1.1	3.9
43.98	21.62	-1.18	3.4
44.02	23.336	-2.4769	6.0463
44.06	23.413	-2.2121	6.3553
44.1	20.57	0.2	6.54
44.14	23.41	0.66	8.89
44.18	23.12	-1.33	8.98
44.22	25.07	-3.17	9.25
44.26	26.08	-0.31	5.81
44.3	23.15	0.01	4.28
44.34	21.9	-0.69	2.56
44.38	23.29	0.37	2.06
44.42	20.91	1.67	0.03
44.46	22.09	0.49	-0.94
44.5	21.72	0.98	-2.9
44.54	20.02	1.73	1.91
44.58	21.94	0.9	-0.19
44.62	22.39	-0.8	-1.48
44.66	21.97	-0.65	-1.13
44.7	21.8	1.02	0.24
44.74	25.04	-0.03	0.04
44.78	24.81	0.45	0.85
44.82	23.19	1.34	-0.4
44.86	21.33	2.23	0.41
44.9	19.6	0.49	-1.02
44.94	19.01	-0.18	-1.3
44.98	19.55	-0.89	-2.94
45.02	22.67	-2.39	-4.24
45.06	22.79	3.88	-6.32
45.1	24.29	2.42	-5.29
45.14	24.88	3.45	-1.3
45.18	24.09	3.05	-1.32
45.22	28.31	0.21	-5.01
45.26	31.01	-3.27	-4.54
45.3	31.98	-4.31	-3.02
45.34	32.53	-2.4	-1.56
45.38	31.43	-5.05	3.63
45.42	29.71	-7.35	2.52
45.46	29.38	-5.57	1.66
45.5	26.05	-1.05	2.87
45.54	25.14	3.21	7.01
45.58	19.42	1.91	6.11
45.62	22.43	5.23	2.52
45.66	20.51	2.49	1.93
45.7	21.41	2.46	-0.15
45.74	21.43	6.07	-1.18
45.78	19.18	2.72	-0.33
45.82	21.18	2.04	-1.03
45.86	20.37	4.78	-0.26
45.9	19.57	3.6	-0.53
45.94	17.6	2.9	0.32
45.98	19.36	3.78	0.65
46.02	20.39	2.61	-0.15
46.06	19.62	2.72	0.2
46.1	19.85	2.51	-1.47
46.14	17.46	3.59	0.04
46.18	21.28	4.85	0.54
46.22	23.5	6.99	-0.53
46.26	26.03	6.29	-4.39
46.3	24.12	7.01	-4.18
46.34	24.01	7.02	-4.77
46.38	23.73	3.04	-5.97
46.42	26.21	9.18	-4.88
46.46	27.46	4.44	-7.49
46.5	25.88	2.97	-8.1
46.54	21.44	2.63	-7.22
46.58	21.74	0	-6.26
46.62	21.07	-1.21	-6.16
46.66	22.42	-1.43	-7.07
46.7	22.43	-4.29	-5.94
46.74	20.63	-4.49	-5.7
46.78	19.77	-6.29	-3.86
46.82	19.92	-3.79	-4.61
46.86	24.67	-1.81	-4.64
46.9	23.51	-2.34	-3.53
46.94	25.5	-5.52	-3.16
46.98	25.25	-5.25	-5.16
47.02	25.49	-3	-4.23
47.06	24.64	-2.54	-4.3
47.1	24.34	-4.29	-4.78
47.14	22.71	-3.97	-2.16
47.18	21.78	-5.58	-2.04
47.22	20.82	-2.9	-3.65
47.26	20.33	2.82	-4.96
47.3	22.21	1.29	-1.77
47.34	22.45	4.95	0.95
47.38	22.02	6.87	-1.39
47.42	24.66	8.4	-0.39
47.46	22.25	5.82	-0.23
47.5	20.96	5.08	-0.5
47.54	18.61	4.63	1.97
47.58	22.12	3.58	1.11
47.62	18.66	6.45	-2.68
47.66	20.13	5.9	-3.41
47.7	19.96	2.81	-2.75
47.74	18.78	3.47	-0.64
47.78	18.81	3.44	-0.67
47.82	18.02	2.34	-0.06
47.86	21.43	2.54	0.32
47.9	22.45	2.96	2.73
47.94	21.08	4.6	2.58
47.98	18.34	6.25	2.58
48.02	18.99	5.19	4.51
48.06	17.26	5.18	4.02
48.1	19.69	3.93	2.55
48.14	21.15	1.9	0.79
48.18	22.48	3.65	1.87
48.22	21.86	-2.12	3.21
48.26	20.57	-1.76	3.93
48.3	19.86	-1.58	3.45
48.34	21.07	-0.77	3.05
48.38	19.76	-0.8	3.19
48.42	19.75	-0.96	4.88
48.46	20.95	1	4.47
48.5	23.02	2.01	5.16
48.54	22.89	1.79	5.03
48.58	23.22	2.43	4.85
48.62	23.21	0.39	5.44
48.66	21.7	-0.03	5.1
48.7	21.07	-1.09	3.75
48.74	18.52	1.12	3.57
48.78	18.58	1.22	3.25
48.82	18.42	-2.97	3.28
48.86	17.69	-5.02	0.76
48.9	17.7	-4.79	0.02
48.94	20.07	-3.24	0.12
48.98	21.1	-0.85	-1.36
49.02	22.43	-0.91	-6.01
49.06	22.55	0.6	-2.49
49.1	25.26	3.08	-1.85
49.14	30.55	0.17	1.56
49.18	27.82	-0.11	1.65
49.22	27.92	-0.73	1.03
49.26	23.33	-1.22	0.33
49.3	23.38	0.88	-0.15
49.34	25.61	2.79	-2.03
49.38	26.47	1.37	-3.23
49.42	27.53	-0.03	-2.18
49.46	27.38	0.53	-2.81
49.5	28.1	-2.68	-3.41
49.54	26.11	-1	-3.41
49.58	26.79	-0.17	-3.7
49.62	26.69	-0.12	-4.11
49.66	27.77	-1	-4.49
49.7	28.27	-2.1	-4.68
49.74	29.38	-3.06	-4.16
49.78	28.11	-3.26	-4.37
49.82	28.2	-2.56	-4.14
49.86	28.15	-3.45	-3.74
49.9	27.84	-4.1	-3.76
49.94	27.47	-3.28	-3.35
49.98	25.35	-4.55	-2.37
50.02	26.57	-6.57	1.05
50.06	25.57	-6.83	1.08
50.1	24.17	-3.03	0.76
50.14	21.67	-6.33	1.73
50.18	22.04	-0.48	-0.32
50.22	22.68	1.28	0.46
50.26	21.51	3.34	3.06
50.3	21.62	4.06	4.93
50.34	23.02	6.57	5.55
50.38	26.73	6.34	4.19
50.42	25.06	8.31	3.95
50.46	21.98	6.3	5.04
50.5	22.23	5.53	6.28
50.54	23.53	4.37	7.01
50.58	22.06	3.97	4.65
50.62	21.33	6.77	6.37
50.66	21.63	8.68	7.68
50.7	22.21	5.99	5.27
50.74	19.04	4.62	5.9
50.78	16.36	0.71	8.06
50.82	16.19	4.05	4.38
50.86	18.55	6.33	2.19
50.9	14.17	3.52	2.58
50.94	17.13	3.24	-3.21
50.98	18.54	5.79	-0.77
51.02	22.21	4.13	1.55
51.06	23.42	2.37	1.08
51.1	21.85	1.08	-0.36
51.14	21.1	-2.97	-4.45
51.18	20.15	0.92	-1.01
51.22	20.04	-2.18	-0.11
51.26	18.79	-0.16	-0.7
51.3	23.48	3.6	-3.64
51.34	23.51	6.82	-4.71
51.38	24.11	8.1	-3.82
51.42	23.66	6.39	-3.66
51.46	25.2	5.23	-2.52
51.5	22.96	4.25	-3.04
51.54	23.85	1.57	-0.8
51.58	22.91	2.72	-0.42
51.62	23.48	3.15	-0.56
51.66	23.34	8.48	-1.65
51.7	21.32	8.58	-1.95
51.74	21.52	8.38	-1.21
51.78	26.32	4.41	-2.32
51.82	25.54	4.69	-2.63
51.86	26.25	5.37	-2.4
51.9	27.14	5.26	-2.78
51.94	24.7	4.29	-2.77
51.98	24.31	6.07	-2.04
52.02	23.35	3.94	-0.34
52.06	21.77	-0.13	3.15
52.1	19.64	0.35	1.39
52.14	18.75	1.41	-0.24
52.18	18.45	-2.23	-0.92
52.22	18.4	-1.74	-1.79
52.26	19.68	2.5	-2.66
52.3	18.48	6.9	-2.22
52.34	16.43	7.86	0.03
52.38	17.81	7.23	4.02
52.42	19.65	6.14	3.2
52.46	21.95	0.79	3.78
52.5	28.29	3.85	7.86
52.54	28.96	8.33	9.59
52.58	29.86	7.01	11.06
52.62	27.176	4.9779	8.5688
52.66	34.83	7.37	10.94
52.7	27.358	4.0489	9.2695
52.74	27.294	3.4831	9.4858
52.78	27.14	2.867	9.618
52.82	29.23	9.65	8.3
52.86	27.28	3.17	8.95
52.9	23.66	1.4	9.42
52.94	24.14	-0.71	10.47
52.98	24.51	-4.57	10.18
53.02	24.76	-8.43	7.82
53.06	24.76	-5.57	7.97
53.1	22.36	-4.99	7.98
53.14	24.44	-6.08	8.53
53.18	25.61	-5.25	8.3
53.22	24.19	-1.78	9.75
53.26	21.448	-3.7637	6.0982
53.3	20.924	-3.862	5.5003
53.34	22.21	-2.47	5.62
53.38	20.36	-1.95	4.1
53.42	18.25	-0.06	2.42
53.46	16.96	-2.46	3.85
53.5	18.76	0.14	1.34
53.54	15.33	0.29	-0.79
53.58	14.34	1.25	-1.43
53.62	17.1	3.87	-4.07
53.66	17.92	2.58	-1.33
53.7	21.17	5.63	-0.48
53.74	22.66	5.18	-0.52
53.78	21.66	3.58	0.44
53.82	24.04	-1.01	2.45
53.86	25.35	0.05	-0.56
53.9	25.44	3.52	-3.2
53.94	28.91	5.34	-2.68
53.98	30.87	4.76	-1.84
54.02	32.06	3.65	-0.28
54.06	29.66	0.2	0.41
54.1	30.02	2.87	-0.62
54.14	30.87	5.59	-0.87
54.18	30.92	4.17	0.59
54.22	29.44	2.45	1.81
54.26	30.22	0.64	1.05
54.3	29.8	2.12	2.04
54.34	28.64	5.53	1.02
54.38	27.76	0.44	1.94
54.42	25.97	-0.68	1.02
54.46	25.9	-0.89	-0.04
54.5	24.03	-5.73	-2.93
54.54	23.04	-4.54	-3.12
54.58	25.1	-4.38	-2.44
54.62	26.44	-4.27	-3.94
54.66	27.24	-4.99	-5.73
54.7	23.44	-3.75	-5.22
54.74	24.21	-1.01	-2.85
54.78	24	3.69	-5.03
54.82	24.86	3.99	-4.97
54.86	24.72	3.99	-3.92
54.9	26.59	6.82	-4.88
54.94	26.69	5.49	-5.16
54.98	24.65	3.24	-5.79
55.02	23.8	2.08	-3.84
55.06	26.83	-2.28	-4.76
55.1	27.88	-0.55	-4.84
55.14	26.96	2.67	-5.75
55.18	27.58	4.81	-4.55
55.22	27.23	6.76	-3.44
55.26	26.83	4.69	0.95
55.3	23.43	8.7	0.73
55.34	20.92	2.4	4.72
55.38	22.21	0.79	2.64
55.42	23.11	0.75	3.46
55.46	20.43	1.03	3.7
55.5	18.66	0.99	3.92
55.54	20.12	-2.29	4.23
55.58	20.05	-1.7	4.05
55.62	19.86	-0.81	4.45
55.66	17.94	1.99	1.51
55.7	17.38	2.32	2.27
55.74	18.24	0.26	2.61
55.78	20.8	1.95	-0.49
55.82	17.77	3.56	-1.88
55.86	20.54	-0.2	-0.46
55.9	20.77	1.69	0.38
55.94	20.59	4.02	1.43
55.98	19.37	0.1	1.15
56.02	18.31	-0.25	-0.2
56.06	15.81	-2.44	-3.51
56.1	17.67	-1.85	-3.33
56.14	18.23	-0.93	-1.06
56.18	21.63	-1	-0.85
56.22	21.52	-2.13	0.04
56.26	23.13	-4.57	1.11
56.3	23.64	-4.36	-1.8
56.34	21.31	-3.62	-2.31
56.38	21.54	-4.34	-3.03
56.42	21.54	-0.49	-3.09
56.46	21.27	0.51	-0.99
56.5	21.59	-0.27	0.02
56.54	21.55	-1.05	-0.1
56.58	20.84	-0.62	-0.54
56.62	21.9	0.24	-1.65
56.66	20.98	1.51	-3.06
56.7	22.09	2.41	-0.17
56.74	25.2	3.05	1.34
56.78	26.01	5.43	-0.52
56.82	24.67	5.64	0.64
56.86	24.12	6.42	3.08
56.9	23.66	3.93	1.55
56.94	24.5	3.63	1.25
56.98	26.86	-0.12	1.94
57.02	21.73	0.93	4.02
57.06	21.54	0.39	2.43
57.1	18.8	2.31	5.45
57.14	19.51	-2.65	3.48
57.18	17.7	-1.77	0.39
57.22	21.96	-2.52	-1.79
57.26	22.26	-0.87	-1.54
57.3	21.98	-1.52	0.81
57.34	23.02	0.17	-0.37
57.38	21.34	-1.7	-3.12
57.42	22.36	-1.21	-4.36
57.46	21.94	0.32	-3.2
57.5	21.4	1.09	-1.21
57.54	24.42	-0.56	3.4
57.58	25.81	-4.59	5.32
57.62	28	-3.83	3.44
57.66	26.35	-3.63	4.68
57.7	27.15	-3.56	5.72
57.74	27.49	0.38	8.53
57.78	25.05	1.44	9.59
57.82	24.65	-0.82	9.44
57.86	24.74	-1.56	10.44
57.9	28.1	-4.86	9.87
57.94	26.742	-1.1421	6.1617
57.98	24.49	-2.12	4.49
58.02	27.21	-3	6.76
58.06	29.45	-2.5	3.42
58.1	26.14	2.74	0.69
58.14	21.41	3.57	-3.32
58.18	22.85	6.23	-1.78
58.22	22.7	4.12	-0.3
58.26	23.01	4.81	-0.38
58.3	22.46	6.89	0.85
58.34	18.83	8.01	0.93
58.38	17.42	7.39	0.14
58.42	17.3	5.32	0.99
58.46	17.27	5.63	2.09
58.5	16.9	6.34	0.43
58.54	19.78	6.82	-0.58
58.58	22.03	5.58	-0.87
58.62	22.81	8.24	-1.49
58.66	21.25	5.98	0.56
58.7	20.006	6.1287	-1.2375
58.74	19.932	6.0645	-1.4379
58.78	21.78	5.18	-7.03
58.82	21.1	3.32	-4.13
58.86	23.47	3.87	-3.32
58.9	19.854	5.716	-2.1522
58.94	19.913	5.6125	-2.2946
58.98	20.014	5.5051	-2.4167
59.02	20.49	5.5	2.21
59.06	22.35	7.09	-1.44
59.1	20.66	7.68	0.65
59.14	20.89	6.72	0.11
59.18	20.13	4.75	-3.53
59.22	18.65	2.46	-4.1
59.26	19.43	4.94	-6.13
59.3	21.83	3.08	-3.03
59.34	22.24	4	-3.74
59.38	21.69	7.26	-2.07
59.42	27.82	4.51	0.87
59.46	30.25	3.21	-1.38
59.5	29.75	-0.42	-4.23
59.54	26.87	1.08	-2.61
59.58	27.55	1.18	-5.2
59.62	28.58	1.32	-4.44
59.66	28.75	0.15	-3.4
59.7	27.77	-0.74	-5.05
59.74	26.45	-1	-4.16
59.78	26.7	-0.44	-2.91
59.82	26.46	1.96	-4.86
59.86	27.37	2.99	-3.96
59.9	25.69	3.79	-2.86
59.94	24.34	3.84	-0.83
59.98	23.19	2.47	-0.45
60.02	22.77	-0.3	1.01
60.06	23.24	-0.36	0.73
60.1	23.24	1.21	-0.41
60.14	22.73	0.08	0.05
60.18	22.83	0.24	-1.02
60.22	21.75	0.2	-0.23
60.26	21.07	0.13	-0.04
60.3	20.75	0.63	-0.58
60.34	20.3	1.29	-1.3
60.38	19.47	0.9	-1.74
60.42	20.78	0.54	-1.06
60.46	20.33	2.2	-1.24
60.5	19.01	2.25	-1.87
60.54	21.55	-1.13	-0.71
60.58	23.33	0.87	-0.9
60.62	22.12	2.55	-0.65
60.66	20.24	3.17	0.19
60.7	19.33	1.15	-0.15
60.74	17.95	2.36	-0.12
60.78	16.25	2.99	-0.63
60.82	16.87	-1.76	1.29
60.86	18.87	-0.68	4.68
60.9	17.52	-6.4	2.72
60.94	16.66	-4.83	-1.23
60.98	15.22	-1.71	-1.08
61.02	15.81	1.54	2.4
61.06	16.84	0.07	4
61.1	18.77	4.95	2.64
61.14	18.07	3.29	2.43
61.18	18.98	2.93	2.32
61.22	20.07	4.05	2.02
61.26	21.13	5.69	1.87
61.3	19.41	5.29	1.07
61.34	22.38	6.16	1.29
61.38	20.74	4.63	2.12
61.42	19.22	7.26	3.98
61.46	20.15	4.1	4.05
61.5	18.73	1.7	-0.99
61.54	16.46	0.61	-3.2
61.58	17.78	-3.34	-4.4
61.62	18.98	-1.91	-4.51
61.66	18.61	-0.68	-2.83
61.7	17.93	1.32	-3.45
61.74	17.03	-0.11	-3.8
61.78	22.68	-3.24	-3.38
61.82	20.42	-2.57	-3.55
61.86	20.62	-0.93	-1.66
61.9	20.48	0.59	-1.83
61.94	20.36	0.72	-1.09
61.98	21.2	3.8	2.31
62.02	20.93	4.62	3.13
62.06	20.78	5.54	3.24
62.1	19.65	3.32	3.8
62.14	20.04	2.14	2.88
62.18	20.59	4.1	1.08
62.22	19.56	6.54	1.45
62.26	22.69	2.7	0.4
62.3	21.64	6.24	2.71
62.34	22.68	4.61	1.74
62.38	22.83	-0.24	-0.24
62.42	22.32	-0.16	-2.49
62.46	23.05	1.93	-4.12
62.5	22.24	0.82	-3.53
62.54	22.44	-0.4	-1.71
62.58	18.84	-0.77	1.14
62.62	18.04	-1.88	1.75
62.66	16.58	-1.85	2.07
62.7	15.57	-1.28	4.38
62.74	14.96	0.52	3.82
62.78	14.19	4.78	1.16
62.82	15.1	9.41	-1.15
62.86	15.31	7.27	-1.47
62.9	16.66	5.6	1.99
62.94	15.9	6.58	0.67
62.98	14.14	7.27	-3.18
63.02	17.16	2.06	-4.32
63.06	18.64	0.05	-4.95
63.1	20.48	3.65	-4.23
63.14	19.94	1.61	-4.73
63.18	21.86	5.6	-4.24
63.22	22.24	3.98	-3.19
63.26	22.71	3	-2.06
63.3	24.87	3.5	-1.89
63.34	25.14	3.02	-2.37
63.38	24.53	2.29	-4.3
63.42	22.47	2.29	-3.95
63.46	22.21	3.63	-3.1
63.5	21.33	3.55	-3.83
63.54	26.55	0.29	-4.93
63.58	26.13	1.7	-5.3
63.62	24.53	-2.3	-5.58
63.66	21.29	-6.2	-4.86
63.7	24.37	-5.36	-0.84
63.74	26.1	-1.69	1
63.78	27.23	1.25	-2.32
63.82	26.87	-1.71	-1.6
63.86	27.24	-1.88	-1.03
63.9	29.02	0.99	0.4
63.94	23.59	-0.55	-1.29
63.98	22.28	1.78	-0.6
64.02	21.67	3.7	0.11
64.06	22.93	1.36	-1.16
64.1	21.85	-3.2	-1.4
64.14	22.86	-0.85	0.82
64.18	26.81	-4.39	-0.07
64.22	27.2	-5.97	0.02
64.26	27.85	-4.38	-1.38
64.3	29.35	-5.7	-3.53
64.34	26.21	-1.12	-3.71
64.38	27.42	2.96	0.65
64.42	27.02	4.23	0.34
64.46	25.36	3.96	1.12
64.5	25.08	3.85	0.7
64.54	25.21	4.84	-2.31
64.58	23.27	6.18	-0.98
64.62	22.19	2.55	2.02
64.66	21.68	2.29	0.95
64.7	19.18	2.64	0.19
64.74	19.88	3.06	1.03
64.78	19.63	1.07	0.79
64.82	19.19	1.04	0.47
64.86	20.94	-0.06	-2.34
64.9	20.74	-0.09	-2.12
64.94	19.51	2.08	-1.89
64.98	20.27	2.45	-3.5
65.02	19.15	1.89	-3.36
65.06	21.3	0.79	-2.47
65.1	23.66	-1.7	-1.63
65.14	25.38	-2.91	-3.32
65.18	27.82	-3.37	-3.32
65.22	29.79	-4.47	-1.84
65.26	29.28	-1.65	-2.54
65.3	31.34	-4.08	-4.58
65.34	31.57	-4.64	-5.45
65.38	32.02	0.33	-3.64
65.42	30.3	-0.36	-1.27
65.46	32.22	-2.56	-1.57
65.5	29.99	-1.65	-1.59
65.54	30	-2.91	-1.59
65.58	30.41	-2.98	-2.53
65.62	30.02	-2.07	-3.62
65.66	29.96	-2.77	-2.47
65.7	28.71	-3.4	-3.48
65.74	28.79	-4.07	-4.29
65.78	27.24	-0.87	-4.7
65.82	28.49	1.63	-6
65.86	29.39	2.87	-6.41
65.9	30.71	0.92	-5.68
65.94	26.55	4.4	-4.34
65.98	27.73	2.35	-3.84
66.02	26.87	-1.71	-3.86
66.06	25.47	1.99	-3.68
66.1	25.47	4.1	-3.32
66.14	23.47	0.96	-3.35
66.18	22.95	-0.58	-3.4
66.22	25.56	-0.27	-3.23
66.26	24.92	1.3	-1.39
66.3	23.56	2.3	-0.76
66.34	22.71	3.25	0.53
66.38	21.84	2.64	1.9
66.42	19.38	0.52	3.05
66.46	18.47	2.5	3.93
66.5	16.11	2.11	1.58
66.54	14.55	0.2	1.11
66.58	18.31	1.7	3.46
66.62	17.05	0.22	3.31
66.66	16.65	4.17	2.28
66.7	14.29	5.55	1.37
66.74	13.96	3.15	-0.75
66.78	13.72	-1.3	-4.83
66.82	17.59	-0.99	-5.67
66.86	18.63	0.57	-5.61
66.9	19.61	0.87	-5.05
66.94	20.45	2.68	-3.7
66.98	20.83	0.64	-2.3
67.02	22.24	3.22	-1.23
67.06	20.07	4.84	-2.22
67.1	20.63	3.51	-0.61
67.14	20.42	4.46	0.09
67.18	20.95	5.19	-0.13
67.22	20.78	5.43	-1.35
67.26	19.77	5.75	0.19
67.3	18.69	5.39	1.16
67.34	21.74	4.49	0.4
67.38	22.65	6.01	-0.45
67.42	24.55	3.02	-0.11
67.46	27.08	4.87	-3.12
67.5	27.38	0.83	-4.52
67.54	28.06	0.31	-2
67.58	28.54	2.37	-0.85
67.62	29.06	1.99	-0.68
67.66	27.98	-1.03	-0.94
67.7	27.09	2.49	-0.25
67.74	27.08	5.14	-2.59
67.78	23.93	4.4	-4.15
67.82	22.65	0.14	-2.97
67.86	22.74	0.85	-4.08
67.9	24.05	0.62	-3.92
67.94	26.79	2.64	-3.76
67.98	26	2.21	-3.5
68.02	28.11	3.14	-2.76
68.06	26.86	3.32	-3.82
68.1	22.97	2.25	-0.24
68.14	25.34	0.19	1.1
68.18	28.96	4.38	1.9
68.22	25.06	2.72	3.77
68.26	23.88	1.47	3.14
68.3	22.69	2.49	3.52
68.34	22.56	2.01	4.28
68.38	20.57	1.13	2.88
68.42	20.12	1.39	2.61
68.46	20.22	1.76	2.55
68.5	19.48	0.65	1.67
68.54	18.86	0.36	1.83
68.58	19.54	-1.49	1.8
68.62	22	-2.7	-0.35
68.66	23.82	-3.59	-0.88
68.7	26.14	-4.98	1.02
68.74	25.43	-4.06	4.43
68.78	23.24	-4.52	6.51
68.82	21.63	-4.5	6.28
68.86	19.76	-2.12	4.37
68.9	18.98	0.51	3.55
68.94	18.72	1.91	2.34
68.98	21.41	3.95	0.94
69.02	24.66	4.96	-0.56
69.06	27.69	3.69	0.14
69.1	27.06	4.43	0.34
69.14	25.23	6.46	0.11
69.18	27.2	8.62	4.46
69.22	27.02	3.6	0.25
69.26	28.69	2.56	-2.28
69.3	29.87	2.15	-2.02
69.34	26.19	1.74	-3.53
69.38	29.849	1.3845	-3.3081
69.42	28.5	-0.4	-4.65
69.46	32.19	1.29	-2.18
69.5	32.41	-1.53	-3.34
69.54	28.54	0.26	-4.61
69.58	28.58	-1.82	-5.66
69.62	26.79	-1.21	-7.72
69.66	27.26	-1.71	-7.47
69.7	27.86	1.33	-5.64
69.74	23.64	8.21	-4.08
69.78	20.58	5.78	-2.77
69.82	18.16	6.42	-2.26
69.86	22.59	7.74	-1.04
69.9	21.37	3.08	-5.92
69.94	22.52	1.1	-2.42
69.98	19.57	-1.69	1.87
70.02	22.15	1.2	3.99
70.06	24.65	-5.76	1.39
70.1	25	-4.89	0.47
70.14	23.22	-1.06	-0.65
70.18	24.3	0.49	0.51
70.22	21.94	-1.55	1.08
70.26	24.87	-1.9	0.44
70.3	23.81	-0.42	-0.53
70.34	24.83	-1.37	-0.18
70.38	22.85	0.52	-1.27
70.42	25.21	1.09	-2.16
70.46	26.73	-0.17	-3.66
70.5	26.55	3.28	-5.39
70.54	26.09	2.61	-5.79
70.58	30.4	1.28	-4.96
70.62	29.64	0.25	-5.38
70.66	29.25	0.09	-5.52
70.7	29.17	-0.83	-4.88
70.74	30.64	-2.15	-3.72
70.78	30.54	-1.94	-3.34
70.82	31.69	-0.3	-1.09
70.86	27.8	-3.03	-1.41
70.9	27.23	-0.98	0.76
70.94	28.9	-0.35	0.04
70.98	27.81	-1.61	1.24
71.02	30.31	-0.93	1.48
71.06	29.28	-3.19	1.12
71.1	31.58	-0.2	-0.75
71.14	32.51	2.34	-2.68
71.18	33.36	6.92	-3.13
71.22	34.25	5.74	-2.62
71.26	35.05	5.48	-3.81
71.3	34.64	5.25	-2.31
71.34	33.68	4.97	-0.1
71.38	36.11	2.05	0.93
71.42	34.91	0.61	-0.18
71.46	33.54	-1.45	-3.46
71.5	31.44	1.08	-6.39
71.54	32.77	4.88	-5.28
71.58	33.4	5.01	-1.85
71.62	34.07	5.14	-0.18
71.66	33.57	9.5	-2.41
71.7	28.81	6.42	1.34
71.74	29.42	3.57	1.54
71.78	29.38	6.87	-0.91
71.82	29.67	5.88	-1.99
71.86	30.63	7.74	-1.6
71.9	31.37	5.97	-3.44
71.94	32.15	6.79	-4.14
71.98	31.3	4.86	-4.15
72.02	30.53	5.74	-3.93
72.06	30.4	7.56	-3.73
72.1	32.59	6.14	-3.91
72.14	30.88	6.17	-3.26
72.18	29.87	4.62	-4.14
72.22	30.52	6.13	-1.65
72.26	27.62	5.3	-2.55
72.3	26.77	4.43	-3.1
72.34	24.35	3.52	-0.27
72.38	26.04	-1.78	0.41
72.42	17.72	2.05	0.68
72.46	20.74	6.34	-0.29
72.5	22.37	8.12	0.3
72.54	21.64	7.62	2.44
72.58	23.41	6.79	0.03
72.62	25.15	7.54	5.39
72.66	25.4	9.56	2.4
72.7	23.18	9.3	1.42
72.74	21.47	8.64	3.2
72.78	19.01	9.08	3.78
72.82	18.25	6.81	2.93
72.86	19.91	3.66	0.86
72.9	22.02	2.13	-3.94
72.94	18.66	2.75	-8.13
72.98	18.73	1.08	-6.49
73.02	19.98	-1.95	-5.24
73.06	20.51	-3.79	-1.3
73.1	21.74	-2.94	-3.29
73.14	19.6	-1.72	-4.04
73.18	19.36	-0.63	-2.63
73.22	21.71	0.41	-3.73
73.26	21.6	-0.14	-1.5
73.3	25	2.63	-1.27
73.34	25.21	5.39	-1.9
73.38	25.37	5.57	-0.26
73.42	24.8	2.24	0.85
73.46	20.98	1.88	3.05
73.5	18.8	-0.84	4.25
73.54	16.69	0.96	2.02
73.58	16.44	4.47	4.36
73.62	17.61	8.59	5.85
73.66	20	7.56	4.65
73.7	22.22	4.9	5.6
73.74	21.71	2.05	5.14
73.78	21.87	2.93	6.19
73.82	21.46	3.14	3.28
73.86	21.58	2.31	1.87
73.9	18.07	1.02	-0.71
73.94	19.71	1.68	-2.42
73.98	23.16	-2.15	-1.18
74.02	27.13	-1.88	-1.39
74.06	25.64	1.09	-0.31
74.1	22.24	6.08	1.35
74.14	21.14	7.01	2.68
74.18	20.52	2.94	-0.05
74.22	25.45	-1.14	-4.79
74.26	25.5	-3.77	-0.74
74.3	28.36	-5.88	-2.65
74.34	26.2	-5.75	-1.59
74.38	25.68	-3.22	-3.02
74.42	23.08	-0.75	-6.17
74.46	20.29	-1.18	-3.07
74.5	19.47	0.97	-1.68
74.54	20.3	4.24	-1.74
74.58	18.59	5.16	-2.17
74.62	18.7	3.01	-0.5
74.66	21.06	0.21	1.29
74.7	21.52	-1.27	3.35
74.74	20.44	-1.47	3.91
74.78	22.91	1.11	1.49
74.82	21.57	0	0.85
74.86	22.42	1.95	2.67
74.9	21.44	0.52	3.08
74.94	20.1	1.55	2
74.98	19.19	0.44	1.22
75.02	18.2	1.7	-0.59
75.06	16.82	5.6	-1.15
75.1	14.19	1.99	0.88
75.14	14.88	1.07	1.08
75.18	16.92	-0.73	-1.18
75.22	16.81	0.7	-0.41
75.26	14.93	1.4	-1.01
75.3	17.22	1.69	-2.21
75.34	18.84	0.6	-2.73
75.38	23.85	-1.02	-6.42
75.42	24.57	-2.26	-6.64
75.46	26.05	-0.21	-2.43
75.5	26.87	0.16	1.98
75.54	24.09	-1.07	-0.27
75.58	24.79	4.49	3.81
75.62	26.03	5.05	1.76
75.66	25.22	5.17	-0.03
75.7	24.4	3.09	-0.23
75.74	26.26	2.83	-1.06
75.78	25.29	4.66	-1.02
75.82	26	4.57	-0.19
75.86	25.27	4.89	0.24
75.9	24.73	5.34	-0.03
75.94	22.24	4.57	-0.38
75.98	23.75	3.45	-0.65
76.02	20.63	4.16	-2
76.06	22.8	3.39	-0.88
76.1	22.36	2.08	0.15
76.14	22.36	0.43	1.74
76.18	21.18	0.75	0.7
76.22	22.91	0.35	2.37
76.26	20.83	-0.11	1.73
76.3	20.23	-0.74	1.3
76.34	19.68	-0.22	-0.42
76.38	18.26	-1.53	2.64
76.42	16.75	1.52	6.94
76.46	20.37	0.97	5.47
76.5	19.9	-0.21	5.97
76.54	18.59	-2.04	6.06
76.58	18.717	1.2216	3.6149
76.62	18.82	1.6845	3.4
76.66	18.973	2.1497	3.1397
76.7	19.171	2.6002	2.8425
76.74	19.407	3.019	2.517
76.78	18.84	7.06	-0.42
76.82	19.974	3.6935	1.816
76.86	18.71	3.64	-1.22
76.9	19.25	3.87	0.43
76.94	20.98	3.28	2.54
76.98	23.66	1.65	0.73
77.02	21.56	2.86	0.29
77.06	20.26	3.02	-0.15
77.1	22.27	2.86	0.74
77.14	24.82	1.61	-0.34
77.18	24.3	3.02	-0.63
77.22	24.32	0.1	0.15
77.26	23.97	-1.4	0.43
77.3	21.01	-5.9	-1.42
77.34	22.9	-5.4	-2.5
77.38	23.74	-3.76	-2.15
77.42	25.45	-6	-1.06
77.46	26.06	-3.44	-0.47
77.5	28.2	-2.79	-0.09
77.54	28.49	-0.74	-0.55
77.58	29.8	-0.08	-0.16
77.62	28.84	0.05	-2.15
77.66	28.34	-0.8	-1.3
77.7	28.35	-1.76	-1.26
77.74	28.38	-2.24	-1.62
77.78	26.79	-1.98	-0.79
77.82	26.63	-1.24	-0.03
77.86	24.8	-0.89	-0.2
77.9	28.61	-1.36	-1.56
77.94	30.37	-3.08	0.08
77.98	28.05	-4.8	-0.31
78.02	29.44	-2.29	3.7
78.06	25.53	4.52	3.05
78.1	23.81	1.55	3.25
78.14	20.35	1.85	3.14
78.18	18.86	4.75	2.25
78.22	18.85	6.77	-0.98
78.26	21.24	6.77	-3.09
78.3	24.02	6.23	-5.2
78.34	22.93	4.31	-8.56
78.38	21.04	2.55	-8.54
78.42	21.74	-0.02	-7.34
78.46	18.04	-0.6	-5.25
78.5	20.63	-0.68	-1.3
78.54	21.478	0.35102	-2.8082
78.58	25.6	-4.98	-3.31
78.62	20.89	-8.09	0.41
78.66	21.474	0.28144	-0.84539
78.7	21.481	0.32741	-0.058903
78.74	22.11	-4.11	7.94
78.78	21.504	0.49497	1.6059
78.82	21.517	0.60715	2.4487
78.86	24.03	1.23	2.92
78.9	22.17	0.29	5.98
78.94	21.69	5.37	6.4
78.98	22.4	5.14	5.84
79.02	22.13	4.04	6.07
79.06	21.63	1.84	7.6
79.1	24.32	3.95	3.4
79.14	21.55	1.5668	7.0971
79.18	17.98	6.83	7.73
79.22	16.56	0.77	10.35
79.26	18.45	-0.03	8.53
79.3	17.98	3.43	7.14
79.34	22.38	2.08	3.26
79.38	22.27	0.53	0.19
79.42	23.59	-2.85	-0.35
79.46	24.4	-5.08	-3.76
79.5	22.33	-2.97	-1.88
79.54	23.5	-2.44	-0.63
79.58	19.48	1.62	-3.97
79.62	18.07	6.07	-2.4
79.66	18.19	3.9	-0.07
79.7	18.96	6.39	1.53
79.74	15.92	6.08	1.19
79.78	17.6	1.02	0.26
79.82	20.8	2.87	1.87
79.86	20.27	7.2	3.12
79.9	21.98	2.25	1.14
79.94	21.89	-0.05	-0.91
79.98	23.06	1.66	-5.48
80.02	20.89	2.67	-4.32
[truncated: 1,009 more rows]
