# Supplementary material for: Mean flow and turbulence structure over exposed roots on a forested floodplain: Insights from a controlled laboratory experiment
Source: PLoS One. 2020 Feb 26;15(2):e0229306. doi: 10.1371/journal.pone.0229306 (PMC7043746; doi:10.1371/journal.pone.0229306)
Supplement: S1 File — (ZIP) [file pone.0229306.s001.zip › data_and_scripts/velocity_data/t21_072_replaced.csv]

0.02	27.17	3.61	-7.16
0.06	24.85	4.54	-6.45
0.1	21.22	5.64	-0.42
0.14	21.25	2.55	0.74
0.18	20.8	2.67	-2.34
0.22	21.36	1.25	-0.12
0.26	20.66	1.84	0.23
0.3	18.91	2.75	2.36
0.34	22.94	3.7	3.15
0.38	22.68	5.99	2.14
0.42	22.22	6.42	2.2
0.46	23.62	5.19	2.03
0.5	25.26	3.5	1.84
0.54	25.82	6.63	0
0.58	27.44	6.14	-2.27
0.62	28.67	4.08	-0.5
0.66	29.81	4.37	-1.47
0.7	27.31	4.99	0.97
0.74	25.59	-2.24	4.73
0.78	22.86	-2.73	1.39
0.82	23.87	-1.76	0.58
0.86	24.47	-3.44	4.63
0.9	22.71	-0.6	4.88
0.94	20.63	-0.36	7.44
0.98	22.919	-0.34137	2.2821
1.02	22.744	-0.26448	2.2563
1.06	21	2.23	-3.2
1.1	22.45	0.41	-2.87
1.14	18.56	1.02	-1.41
1.18	23.16	2.53	1.57
1.22	22.54	0.49	3.28
1.26	25.75	-0.11	5.89
1.3	26.88	-2.02	4.51
1.34	27.33	-2.74	0.14
1.38	25.91	-1.53	-0.8
1.42	27.9	-3.5	-0.09
1.46	24.88	-1.96	-0.67
1.5	26.16	-2.59	-0.59
1.54	26	-3.79	-0.04
1.58	25.56	-4.68	0.45
1.62	25.99	-5.99	0.08
1.66	26.66	-1.95	1.85
1.7	26.01	0.02	7.35
1.74	24.09	0.06	5.39
1.78	23.62	-2.73	3.08
1.82	22.09	-0.4	3.76
1.86	22	-0.82	7.6
1.9	27.19	-1.65	4.46
1.94	26.58	-2.22	5.41
1.98	28.75	-0.75	4.49
2.02	25.47	-3.06	1.7
2.06	24.5	-5.04	-0.56
2.1	25.91	-4.27	0.56
2.14	26.67	-3.23	2.55
2.18	24.26	-3.5	1.79
2.22	25.87	-3.9	2.64
2.26	26.99	-2.96	5.42
2.3	24.32	-4.29	5.68
2.34	23.75	0.63	6.41
2.38	23.31	-0.93	5.9
2.42	22.22	-1.53	3.43
2.46	21.51	2.78	2.52
2.5	21.09	6.04	0.91
2.54	20.42	4.8	2.06
2.58	19.34	6.01	2.93
2.62	18.74	3.89	1.8
2.66	18.64	5.51	-0.11
2.7	18.34	6.71	-1.77
2.74	21.51	5.82	-0.7
2.78	18.12	5.92	1.22
2.82	17.97	3.22	0.26
2.86	18.78	0.8	0.25
2.9	16.27	1.2	-2.57
2.94	14.01	-4.87	-3.18
2.98	18.15	-0.74	-2.76
3.02	17.01	1.1	-3.2
3.06	18.59	-0.29	-1.77
3.1	19.94	2.67	0.05
3.14	19.51	1.29	-0.03
3.18	23.67	-4.2	-2.54
3.22	20.81	4.18	-1.71
3.26	22.907	-2.573	-3.7861
3.3	25.8	-6.9	-4.1
3.34	26.85	-4.94	-5.2
3.38	25.38	-4.56	-6.93
3.42	27.33	-7.75	-5.15
3.46	24.154	-1.3589	-2.0143
3.5	27.34	-4.64	-4.7
3.54	24.385	-0.52266	-1.0639
3.58	24.449	-0.062529	-0.58001
3.62	24.481	0.41454	-0.10467
3.66	25.79	11.18	0.87
3.7	24.454	1.3863	0.77719
3.74	22.18	0.67	-0.18
3.78	21.63	3.84	-1.77
3.82	23.3	2.48	1.07
3.86	22.46	0.17	3.55
3.9	23.59	2.28	3.46
3.94	22.37	7.39	4.07
3.98	22.93	7.48	4.62
4.02	24.68	4.86	6.54
4.06	23.58	-1.09	4.14
4.1	21.34	1.85	1.15
4.14	22.23	6.42	-2.54
4.18	25.67	4.99	-4.63
4.22	27.72	5.83	-1.36
4.26	24.15	3.43	-1.15
4.3	22.25	1.77	-0.97
4.34	22.15	-0.89	-5.02
4.38	21.15	1.25	-7.6
4.42	20.98	1.44	-4.61
4.46	20.38	2.89	-3.85
4.5	20.81	-0.2	-4.35
4.54	22.47	0.71	-4.11
4.58	22.14	6.23	-0.97
4.62	26.15	4.26	1.74
4.66	24.93	2.66	0.31
4.7	24.47	4.52	-0.71
4.74	24.95	0.69	-0.16
4.78	25.05	-2.32	-1.94
4.82	27.14	-3.32	-3.34
4.86	30.1	-4.85	-3.44
4.9	29.49	-6.04	-1.74
4.94	30.52	-6.21	-2.2
4.98	30.52	-4.61	-1.24
5.02	29.28	-5.96	-0.63
5.06	28.65	-2.73	-1.03
5.1	29.387	-4.3352	3.8832
5.14	29.334	-3.8959	5.174
5.18	29.222	-3.3783	6.338
5.22	25.6	-3.2	11.11
5.26	28.25	-2.21	9.97
5.3	28.84	-1.57	11.2
5.34	32.36	0.79	9.54
5.38	29.46	-0.09	9.73
5.42	27.75	1.9	5.14
5.46	24.21	1.53	5.17
5.5	24.92	0.02	1.55
5.54	26.48	-1.85	-3.25
5.58	26.92	-5.6	-7.03
5.62	24.56	1.85	-10.13
5.66	25.46	2.94	-8.18
5.7	24.08	1.19	-8.32
5.74	28.31	0.05	-5.45
5.78	29.14	-5.38	-3.22
5.82	31.62	-5.35	-5.1
5.86	28.23	-2.22	-5.41
5.9	27.75	-2.57	-4.48
5.94	27.22	-5.97	-3.17
5.98	29.52	-5.65	-2.44
6.02	27.81	-5.73	-2.73
6.06	28.26	-3.26	0
6.1	25.47	-0.73	-1.56
6.14	25.33	2.44	-2.32
6.18	20.1	3.38	-4.88
6.22	18.91	-0.36	-4.91
6.26	17.16	1.05	-3.26
6.3	22.24	1.88	-0.68
6.34	23.48	3.28	2.3
6.38	22.65	-0.21	1.68
6.42	24.34	0.16	3.69
6.46	23.12	-1.37	4.07
6.5	22.79	-3.5	5.69
6.54	22.45	-6.92	0.44
6.58	19.81	-5.31	-0.24
6.62	26.09	-6.67	-3.69
6.66	22.03	-3.59	-2.38
6.7	21.12	-3.96	2.32
6.74	21.36	-0.33	-0.01
6.78	21.27	0.81	-1.09
6.82	20.68	-2.38	-1.01
6.86	21.75	0.91	-1.56
6.9	22.63	4.05	-4.61
6.94	17.75	0.94	-3.47
6.98	18.27	1.66	-2.78
7.02	19.42	0.19	-0.47
7.06	22.32	-0.38	0.17
7.1	23.7	-0.45	-1.12
7.14	23.45	-1.18	-1.63
7.18	23.03	-1.26	-0.2
7.22	20.78	0.12	-3.5
7.26	22.79	4.71	-6.17
7.3	24.41	2.39	-6.37
7.34	26.88	0.79	-6.43
7.38	25.53	0.2	-4.88
7.42	26.81	0.52	-3.59
7.46	26.61	1.84	-3.41
7.5	29.26	0.7	-3.66
7.54	30.49	-1.82	-2.59
7.58	29.12	-0.14	-2.81
7.62	28.75	-1.47	-2.76
7.66	26.67	-2.47	-4.2
7.7	25.91	1.47	-3.9
7.74	25.88	2.02	-2.87
7.78	27.67	1.41	-1.38
7.82	26.86	3.95	0.42
7.86	26.82	2.4	1.61
7.9	25.3	4.55	-0.68
7.94	25.68	6.42	-1.85
7.98	27.52	4.73	0.16
8.02	22.66	0.23	2.02
8.06	26.08	-0.2	2.43
8.1	27.09	-0.76	3.96
8.14	26.7	-2.21	5.8
8.18	27.2	1.25	2.9
8.22	25.143	3.1526	3.1788
8.26	24.918	3.4771	2.962
8.3	27.3	2.43	6.28
8.34	24	3.97	4.16
8.38	23.9	6.45	4.65
8.42	22.78	6.82	3.95
8.46	21.86	6.18	1.99
8.5	24.29	5.52	-2.86
8.54	24.22	1.99	-4.54
8.58	23.37	2.34	-3.82
8.62	25.53	-1.59	-1.14
8.66	27.9	0.57	-0.68
8.7	27.14	-2.34	0.48
8.74	23.88	-2.01	1.21
8.78	23.85	-7.9	2.14
8.82	20.22	-6.11	5.33
8.86	21.18	-3.47	3.9
8.9	23.82	-3.62	1.69
8.94	20.15	-0.6	1.27
8.98	23.26	-4.51	-1.02
9.02	26.42	-3.47	-1.27
9.06	29.08	-3.66	-0.64
9.1	30.79	-4.02	-0.46
9.14	29.11	-3.65	-0.89
9.18	29.88	-0.91	0.35
9.22	29.24	-2.37	1.51
9.26	29.27	-3.85	1.93
9.3	27.99	-6.49	1.6
9.34	28.86	-6.8	3.16
9.38	28.59	-7.51	4.78
9.42	28.46	-7.24	6.66
9.46	26.49	-7.44	7.83
9.5	27.67	-7.31	8.79
9.54	26.96	-7.78	7.01
9.58	23.94	-1.09	7.38
9.62	21.04	-2.69	6.6
9.66	21.22	1.34	7.14
9.7	24.79	4.94	2.49
9.74	22.47	6.04	0.2
9.78	20.45	6.72	-0.42
9.82	20.24	8.15	1.82
9.86	20.54	6.57	2.54
9.9	23.06	8.09	2.24
9.94	23.22	4.92	2.72
9.98	22.44	6.6	3.82
10.02	24.12	1.76	3.55
10.06	25.29	6.35	4.55
10.1	24.17	4.62	3.68
10.14	23.88	0.07	1.64
10.18	22.32	-0.34	4.81
10.22	21.74	-3.29	-2.59
10.26	22.9	-0.99	-4.2
10.3	23.74	2.61	-2.59
10.34	21.86	2.56	-0.84
10.38	19.9	3.64	-1.89
10.42	20.87	2.87	1.73
10.46	20.29	-1.34	1.23
10.5	18.34	-2.06	0.04
10.54	18.95	3.07	2.78
10.58	22.84	-2.93	1.62
10.62	23.81	-3.49	-0.17
10.66	26.52	-3.06	0.48
10.7	26.84	-4.64	0.38
10.74	27.62	-4.87	0.1
10.78	26.51	-5.73	0.4
10.82	26.61	-6.43	0.3
10.86	24.44	-7.58	0.89
10.9	22.89	-6.98	0.41
10.94	21.27	-4.61	1.44
10.98	22.24	-2.94	5.21
11.02	21.707	-1.6862	-1.399
11.06	20.808	-0.4796	-1.9347
11.1	18.39	5.87	-0.81
11.14	16.97	4.07	-3.88
11.18	17.81	3.13	-5.64
11.22	17.81	3.55	-4.46
11.26	17.52	4.01	-4.55
11.3	17.94	7.45	-3.67
11.34	17.59	4.88	-3.08
11.38	20.05	3.15	-3.3
11.42	19.75	5.36	-1.78
11.46	19.61	4.04	0.15
11.5	19.92	4.95	0.46
11.54	18.6	5.34	2.14
11.58	16.47	4.18	3.63
11.62	19.89	3.44	5.76
11.66	20.37	1.03	1.57
11.7	17.87	2.21	1.29
11.74	18.51	1.17	3.28
11.78	20.46	3.28	2.15
11.82	20.83	3.62	2.6
11.86	20.37	2.4	2.93
11.9	24.25	3.46	4.1
11.94	24.84	-1.42	5.39
11.98	21.83	0.35	4.9
12.02	23	2.09	7.6
12.06	25.45	4.53	6.97
12.1	24	2.18	8.45
12.14	24.5	2.5	4.13
12.18	24.3	4.11	1.65
12.22	21.53	4.54	0.06
12.26	22.56	1.85	1.14
12.3	22.43	0.99	2.12
12.34	26.08	0.13	1.97
12.38	25	2.14	3.36
12.42	22.97	3.16	2.84
12.46	20.68	2.65	4.42
12.5	24.64	3.4	4.98
12.54	25.06	0.04	1.49
12.58	23.9	0.14	-0.36
12.62	22.58	0.55	0.88
12.66	23.05	-0.2	-0.72
12.7	20.21	-5.75	0.87
12.74	22.09	-8.66	-1.64
12.78	26.41	-7.65	0.39
12.82	25.85	-6.63	0.9
12.86	24.38	-2.58	1.37
12.9	24.307	-2.869	0.77251
12.94	24.54	-2.2793	1.0006
12.98	24.813	-1.6552	1.2317
13.02	24.83	-0.39	0.27
13.06	26.6	-0.19	2.4
13.1	26.51	2.69	1.88
13.14	24.18	3.62	2.82
13.18	24.73	0.58	3.37
13.22	27.25	-0.15	4.94
13.26	28.26	0.66	-1.28
13.3	30.2	-0.81	-1.66
13.34	31.17	-2.03	-0.47
13.38	32.61	-2.42	-0.34
13.42	31.32	-3.09	0.01
13.46	31.62	-3.46	-0.86
13.5	32.01	-4.14	-1.54
13.54	31.56	-6.81	-0.3
13.58	34.53	-7.17	-0.33
13.62	35.79	-5.79	0.16
13.66	36.02	-6.46	1.99
13.7	37.21	-4.64	-0.39
13.74	36.34	-1.62	-3.99
13.78	37.8	0.28	-1.12
13.82	32.527	-4.0122	-0.58008
13.86	31.672	-3.8637	-0.48856
13.9	30.778	-3.6944	-0.40838
13.94	26.97	-0.91	-3.41
13.98	29.57	-1.78	-1.27
14.02	26.71	-2.61	0.18
14.06	24.18	-1.51	1.29
14.1	25.38	-3.71	0.14
14.14	24.59	-4.73	-0.53
14.18	25.39	-8.18	-1.91
14.22	28.14	-4.35	-0.61
14.26	29.19	1.73	1.76
14.3	29.11	-1.11	0.32
14.34	24.83	-1.27	-6.92
14.38	25.85	0.08	-2.85
14.42	29.34	0.99	-2.44
14.46	28.56	5.82	-1.1
14.5	30.37	6.48	-0.89
14.54	30.19	1.73	-0.16
14.58	28.52	9.96	-5.4
14.62	31.23	6.83	-4.51
14.66	27.83	5.38	-5.99
14.7	27.99	6.66	-6.36
14.74	26.1	7.18	-5.23
14.78	25.25	6.48	-2.6
14.82	26.36	8	-0.84
14.86	25.23	6.57	-4.11
14.9	22.41	5.57	-3.2
14.94	21.17	0.7	-1.86
14.98	21.38	1.17	-3.7
15.02	17.92	2.4	-3.06
15.06	17.6	3.74	-1.33
15.1	18.64	4.26	-0.78
15.14	17.08	4.19	-0.87
15.18	18.24	4.07	-0.98
15.22	17.75	5.13	-3.53
15.26	17.58	6.36	-2.39
15.3	19.35	6.54	-1.38
15.34	20.34	4.5	-1.12
15.38	17.05	1.93	-3.35
15.42	17.67	5.14	-1.94
15.46	19.39	5.16	-0.09
15.5	20.51	7.92	-0.65
15.54	21.86	3.81	-1.82
15.58	24.03	4.13	-3.25
15.62	23.8	4.94	-4.19
15.66	25.04	4.81	-3.51
15.7	23.68	6.16	-5
15.74	22.75	2.54	-5.64
15.78	20.96	8.46	-1.29
15.82	21.556	4.5703	-2.8413
15.86	17.32	4.09	-3.59
15.9	18.58	-0.63	-5.88
15.94	20.316	3.7617	-1.6986
15.98	19.874	3.4615	-1.2972
16.02	19.445	3.1555	-0.90805
16.06	19.4	4.17	2.62
16.1	19.02	4.37	-0.11
16.14	20.56	4.63	0.07
16.18	18.89	3.07	0.26
16.22	18.75	2.04	0.44
16.26	17.28	2.58	0.93
16.3	18.87	0.46	-0.09
16.34	16.9	-1.63	0.27
16.38	18.66	-1.88	1.28
16.42	18.8	-0.93	-1.09
16.46	20.4	2.81	-2.47
16.5	21.56	3.45	-2.06
16.54	22.45	5.4	-2.94
16.58	23.16	3.23	-3.58
16.62	28.73	0.25	-4.97
16.66	28.46	1.43	-3.87
16.7	29.62	-2.18	-3.16
16.74	30.89	-1.35	-3.97
16.78	34.6	4.43	-3.79
16.82	31.56	1.75	-6.05
16.86	33.94	0.45	-4.97
16.9	33.07	-0.67	-3.87
16.94	32.26	0.04	-3.82
16.98	33.36	1.81	-1.98
17.02	28.6	0.25	-0.94
17.06	28.01	3.06	-0.48
17.1	28.11	4.83	1
17.14	28.82	2.05	4.77
17.18	30.43	-0.5	6.26
17.22	27.58	-0.56	6.6
17.26	30.31	-3.27	3.81
17.3	30.43	-1.47	1.11
17.34	30.19	-0.71	-0.37
17.38	30.65	-0.5	-2.89
17.42	28.46	-0.54	-4.16
17.46	30.08	0.05	-3.35
17.5	29.77	1.53	-4.33
17.54	29.22	0.94	-4.42
17.58	29.87	0.88	-3.1
17.62	27.93	1.12	-2.22
17.66	27.22	3.59	-3.85
17.7	25.69	4.38	-5.55
17.74	24.5	4.02	-3.61
17.78	25.26	6.42	-1.78
17.82	24.87	6.45	1.12
17.86	24.85	2.78	0.05
17.9	25.47	2.28	-0.18
17.94	26.36	1.74	1
17.98	24.37	0.99	2.23
18.02	21.62	-0.05	2.82
18.06	22.38	-2.68	2.9
18.1	22.5	-6.41	3.11
18.14	22.65	-5.14	3.18
18.18	19.98	-6.95	1.17
18.22	21.92	-2.47	-1.24
18.26	22.01	-6.51	-3.74
18.3	18.03	-4.17	-5.96
18.34	17.12	-3.5	-3.49
18.38	18.86	-4.11	-3.61
18.42	19.41	-3.81	-2.88
18.46	17.8	-3.12	-1.94
18.5	18.94	0.77	-1.1
18.54	17.66	2.17	-2.64
18.58	17.69	-2.41	0.17
18.62	20.89	-3.86	-1.78
18.66	22.8	-3.03	-0.54
18.7	23.5	1.79	-1.59
18.74	24.08	1.49	0.4
18.78	26.43	3.11	4.7
18.82	23.068	4.6896	1.4837
18.86	23.12	5.379	1.9134
18.9	25.43	15.03	-0.39
18.94	23.5	9.97	4.68
18.98	23.081	7.077	3.0304
19.02	23.036	7.491	3.3246
19.06	22.99	7.8147	3.5693
19.1	22.953	8.0396	3.7582
19.14	23.06	8.13	4.03
19.18	23.96	7.3	2.97
19.22	22.03	7.19	2.34
19.26	22.19	6.66	1.99
19.3	19.95	8.84	0.61
19.34	19.86	7.56	4.98
19.38	24.45	4.01	6.57
19.42	24.6	1.93	5.63
19.46	26.98	2.27	3.08
19.5	27.35	2.29	0.74
19.54	28.46	3.52	-1.77
19.58	23.85	2.55	-1.24
19.62	23.46	4.7	-0.12
19.66	22.94	3.29	1.29
19.7	23.15	2	2.8
19.74	22.5	2.95	3.38
19.78	20.38	4.1	2.2
19.82	19.02	3.93	0.83
19.86	18.95	4.67	3.07
19.9	19.48	4.66	5.78
19.94	20.49	4.75	8.9
19.98	24.01	3.88	10.33
20.02	24.73	1.95	8.81
20.06	26.93	4.59	7.14
20.1	25.84	6.13	6.54
20.14	26.32	7.26	1.65
20.18	27.3	7.23	-2.24
20.22	24.88	0.46	-2.18
20.26	25.06	4.58	-1.47
20.3	23.53	3.46	-4.4
20.34	19.76	-0.43	-4.44
20.38	19.89	-1.6	-2.35
20.42	21.25	-1.12	0.46
20.46	23.15	-2.52	4.34
20.5	22.47	-0.28	1.46
20.54	26.44	2.14	3.44
20.58	22.55	1.08	2.17
20.62	21.39	1.24	3.35
20.66	20.81	2.79	3.02
20.7	21.21	1.44	2.92
20.74	24.26	-0.11	3.79
20.78	26.2	-2.29	4.02
20.82	25.92	-4.07	3.11
20.86	25.35	-3.42	3.49
20.9	25.06	-3.06	4.04
20.94	23.46	-2.19	4.01
20.98	22.64	-4.19	2.96
21.02	22.25	-4.69	3.1
21.06	23.04	-0.94	1.52
21.1	21.36	1.17	-2.05
21.14	20.48	-1.82	-3.41
21.18	19.7	-1.97	-1.47
21.22	19.94	-2.06	-1.56
21.26	21.12	-0.09	-1.16
21.3	19.75	-0.44	-0.69
21.34	19.51	-1.11	0.92
21.38	20.33	-2.05	1.11
21.42	21.19	2.17	2.63
21.46	24.47	1.02	4.49
21.5	22.45	4.6	3.17
21.54	22.22	1.78	0.39
21.58	25.71	0.63	1.81
21.62	25.17	4.15	-0.45
21.66	23.69	6.33	-2.84
21.7	22.8	1.14	-6.46
21.74	16.18	-3.97	-7.72
21.78	16.95	-4.05	-6.44
21.82	17.78	-4.39	-6.16
21.86	19.76	-4.39	-5.31
21.9	19.19	-4.05	-8.48
21.94	20.36	-3.73	-7.04
21.98	20.42	-7.71	-4.64
22.02	23.62	-8.12	-2.84
22.06	25.18	-7.56	-2.1
22.1	26.56	-4.8	-3.74
22.14	24.69	-1.85	-2.81
22.18	23.53	-2.23	-4.02
22.22	20.07	-2.03	-2.77
22.26	21.75	1.01	-2.21
22.3	21.1	1.66	-2.5
22.34	21.42	2.87	-2.86
22.38	22.74	4.37	0.52
22.42	24.44	4.66	-0.12
22.46	25.94	9.76	0.05
22.5	25.08	6.67	0.67
22.54	23.66	6.46	-0.27
22.58	21.29	3.14	1.3
22.62	20.57	4.41	-0.85
22.66	23.04	2.93	0.41
22.7	22.11	2.08	0.71
22.74	20.75	2.64	0.03
22.78	21.29	4.99	1.51
22.82	21.02	4.55	0.82
22.86	20.16	4.4	-1.09
22.9	21.33	5.98	0.49
22.94	20.29	7.13	-0.75
22.98	20.56	7.77	0.55
23.02	22.07	6.79	-2.24
23.06	23.69	4.01	-4.7
23.1	24.34	1.05	-7.18
23.14	23.23	-3.97	-7.19
23.18	22.22	-3.76	-5.87
23.22	17.27	2.81	-5.32
23.26	19.28	3.47	-0.56
23.3	21.05	5.03	-1.21
23.34	23.26	-3.46	-0.56
23.38	23.31	-0.82	-1.71
23.42	21.94	2.69	-1.59
23.46	23.14	0.49	-4.6
23.5	24.28	-0.31	-3.89
23.54	21.85	0.44	-6.31
23.58	18.53	2.31	-3.97
23.62	19.39	1.69	-3.14
23.66	19.66	2.94	-5.03
23.7	19.57	2.9	-5.73
23.74	18.73	2.96	-2.88
23.78	20.2	2.49	-2.07
23.82	17.62	2.56	-2.24
23.86	17.9	2.25	-2.1
23.9	17.4	1.55	-1.33
23.94	18.45	1.7	0.4
23.98	18.77	-0.03	1.68
24.02	17.42	0.81	2.64
24.06	17.9	-0.43	3.52
24.1	16.81	-0.62	3.12
24.14	19.22	-1.5	2.77
24.18	16.29	-1.99	2.61
24.22	16.41	0.32	1.17
24.26	16.33	-0.45	-0.09
24.3	16.02	0.99	-1.8
24.34	17.35	0.26	-1.01
24.38	18.77	4.74	-1.65
24.42	22.01	3.45	-0.2
24.46	21.87	2.6	-0.09
24.5	20.87	0.64	-1.44
24.54	22.09	3.22	-3.85
24.58	21.93	4.22	-3.46
24.62	21.25	5.63	-3.47
24.66	19.31	-0.35	-3.14
24.7	16.92	-0.8	-1.91
24.74	18.62	0.04	-1.65
24.78	18.01	3.28	-1.26
24.82	22.45	0.98	-2.53
24.86	22.63	-0.18	-1
24.9	20.87	-0.07	-1.66
24.94	20.23	-0.18	-0.61
24.98	23.32	-5.44	-2.56
25.02	25.02	-4.76	-4.14
25.06	24.81	-3.16	-3.87
25.1	25.34	-3.84	-1.44
25.14	26.51	-2.99	-0.57
25.18	27.36	-5.42	-2.36
25.22	25.75	-3.85	-3.82
25.26	24.55	-5.16	-3.72
25.3	24.51	-9.02	-0.49
25.34	27.568	-4.369	1.3719
25.38	27.837	-3.9999	1.9966
25.42	29.78	-2.35	7.28
25.46	30.4	-7.16	9.3
25.5	29.69	-5.74	6.7
25.54	27.25	-5.83	7.07
25.58	30.41	-0.42	5.6
25.62	31.42	4.46	4.54
25.66	29.65	2.74	5.45
25.7	25.79	3.25	2.31
25.74	25.58	2.56	3.08
25.78	24.38	3.69	2.68
25.82	27.749	0.48507	7.3214
25.86	23.31	-1.04	11.94
25.9	28.49	-2.85	9.55
25.94	29.68	-1.97	11.41
25.98	27.36	-2.42	10.58
26.02	27.11	-1.68	6.72
26.06	25.03	-0.86	3.3
26.1	24.04	0.49	2.59
26.14	24.42	-2.82	0.22
26.18	24.24	-5.55	1.7
26.22	22.87	-7.65	1.87
26.26	20.33	-6.46	2.76
26.3	20.31	-6.63	3.9
26.34	19.17	-6.47	3.97
26.38	21.54	-0.48	7.27
26.42	20.86	-3.14	7
26.46	19.01	0.41	4.72
26.5	19.28	1.14	5.1
26.54	19.25	0.44	5.6
26.58	18.83	-3.31	3.19
26.62	23.57	-5.17	3.13
26.66	25.12	-4.35	3.88
26.7	25.54	-3.51	1.95
26.74	28.98	-1.02	-3.76
26.78	25.73	1.44	-7.3
26.82	24.7	0.22	-8.45
26.86	30.56	1.88	-6
26.9	30.84	5.36	-4.88
26.94	25.3	8.48	-7.34
26.98	28.93	5.25	-4.94
27.02	28.53	3.92	-7.65
27.06	27.13	4.37	-6.17
27.1	26.55	0.51	-4.82
27.14	25.1	1.42	-3.44
27.18	24.79	1.06	-3.92
27.22	24.67	0.55	-3.35
27.26	21.79	-0.18	-5.11
27.3	23.5	1.37	-4
27.34	23.53	2.46	0.99
27.38	20.3	6.94	0.67
27.42	18.75	5.73	0.1
27.46	19.45	4.26	-0.05
27.5	21.06	0.34	0.21
27.54	20.39	0.62	-0.27
27.58	19.06	-0.36	0.02
27.62	18.13	-2.37	0.44
27.66	19.76	-3.29	3.55
27.7	22.36	-5.66	5.43
27.74	23.64	-4.18	8.46
27.78	23.33	1.27	9.47
27.82	24.93	1.55	10
27.86	21.26	11.12	3.48
27.9	23.21	3.25	7.76
27.94	23.03	3.08	6.3
27.98	23.72	1.23	10.56
28.02	23.33	0.69	11.26
28.06	22.58	4.09	9.15
28.1	24.62	8.33	5.44
28.14	21.77	9.87	3.66
28.18	18.95	6.69	3.03
28.22	19.35	5.93	0.09
28.26	15.76	4.58	-6.18
28.3	16.35	2.64	-6.37
28.34	19.32	1.1	-5.5
28.38	20.33	-2.53	-6.64
28.42	25.95	-0.63	-4.66
28.46	26.05	-0.86	-4.4
28.5	25.71	0.2	-1.5
28.54	24.78	-0.59	-2.17
28.58	23.17	1.48	-0.18
28.62	22.33	-0.51	-0.4
28.66	25.14	-0.65	-0.19
28.7	23.12	-1.57	-0.68
28.74	22.4	1.46	-2.18
28.78	21.55	3.22	-2
28.82	24.37	0.95	0.84
28.86	25.97	0.96	-3.51
28.9	27.24	1.67	-3.39
28.94	27.64	1.4	-1.9
28.98	26.53	1.99	-4.83
29.02	26.04	0.45	-5.15
29.06	26.54	2.44	-4.76
29.1	28.24	2.03	-4.83
29.14	23.88	4.19	-4.83
29.18	23.56	2.95	-3.17
29.22	23.3	2.74	-2.85
29.26	23.57	2.57	-3.69
29.3	24.56	2.9	-4.3
29.34	25.24	4.45	-3.88
29.38	23.54	2.31	-4.37
29.42	20.7	1.37	-4.8
29.46	21.76	0.42	-2.99
29.5	22.15	3.47	-2.21
29.54	21.17	3.83	-2.91
29.58	20.55	3.3	-2.34
29.62	18.65	1.64	-0.97
29.66	20.6	2.68	-2.07
29.7	17.52	0.4	-0.91
29.74	21.02	1.96	1.11
29.78	21.74	2.58	-0.8
29.82	19.3	1.08	0.76
29.86	19.47	4.57	3.05
29.9	19.92	3.94	3.2
29.94	16.17	2.08	-1.25
29.98	17.37	4.93	-2.58
30.02	18.65	3.71	-0.84
30.06	17.66	4.04	-0.03
30.1	18.1	3.4	0.34
30.14	18.89	3.39	2.12
30.18	17.89	4.48	2.69
30.22	16.44	5.15	-0.1
30.26	16.51	1.97	0.4
30.3	17.71	1.85	0.88
30.34	16.98	2.34	0.85
30.38	19.58	1.32	1.29
30.42	22.75	2.75	0.11
30.46	24.68	4.34	0.17
30.5	26.75	1.67	-1.7
30.54	28.29	3.77	-1.67
30.58	29.42	6.1	1.15
30.62	31.51	2.28	2.47
30.66	31.44	-2.52	1.86
30.7	30.03	-1.92	1.38
30.74	30.59	-1.69	1.25
30.78	30.37	-3.4	-0.18
30.82	30.51	-1.45	0.82
30.86	27.2	-2.12	1.01
30.9	28.19	-3.09	-0.8
30.94	27.72	-5.66	0
30.98	26.96	-4.74	2.43
31.02	29.14	-3.02	4.41
31.06	28.34	-3.41	5.81
31.1	26.73	-4.55	5.54
31.14	28.86	-3.92	7.46
31.18	29.15	0.84	6.8
31.22	27.82	2.72	4.82
31.26	27.11	3.37	4.72
31.3	25.75	1.14	5.2
31.34	24.78	-2.41	4.66
31.38	22.28	-0.71	2.97
31.42	23.69	3.25	3.66
31.46	25.63	0.7	3.07
31.5	19.22	1.28	4.26
31.54	20.89	-1.58	6.41
31.58	18.88	2.85	6.46
31.62	18.1	1.59	6.58
31.66	18.91	2.51	5.45
31.7	21.01	2.52	5.47
31.74	22.68	5.48	4.1
31.78	22.12	5.91	0.19
31.82	21.23	5.78	-3.16
31.86	23.68	7.13	-4.02
31.9	25.17	3.22	-5.68
31.94	23.42	6.62	-4.4
31.98	24.73	8.68	-2.39
32.02	24.17	7.76	-0.83
32.06	24.49	4.78	0.35
32.1	25.81	1.55	-1.55
32.14	24.69	0.78	-2.06
32.18	22.61	1.4	-5.16
32.22	22.59	-3.18	-4.91
32.26	23.91	-1.53	-3.38
32.3	22.85	-4.67	-2.29
32.34	22.37	-5.25	0.57
32.38	23.15	-7.81	0.08
32.42	21.36	-7.94	-1.55
32.46	20.93	-4.96	-1.1
32.5	20.01	-6.29	-1.53
32.54	22.8	-6.96	1.46
32.58	26.44	-3.82	3.03
32.62	29.14	1.09	2.67
32.66	29.05	5.16	0.47
32.7	25.85	4.69	0.25
32.74	22.76	4.24	0.61
32.78	20.92	5.28	-1.08
32.82	20.54	6.45	0.25
32.86	21.01	4.63	-2.06
32.9	23.13	5.57	-2.4
32.94	24.04	3.04	-1.03
32.98	24.55	3.34	-2.03
33.02	22.59	3.98	1.12
33.06	20.75	4.8	3.88
33.1	21.8	5.55	4.78
33.14	18.45	3.19	7.72
33.18	20.51	0.46	9.47
33.22	24.213	1.2675	4.2837
33.26	26.66	-6.98	8.83
33.3	28.16	1.23	2.17
33.34	24.35	0.63	1.51
33.38	26.28	1.7	3.13
33.42	28.12	-1.07	1.75
33.46	27.46	1.5	1.31
33.5	25.96	2.67	3.22
33.54	27.46	8.48	3.08
33.58	27	10.1	2.89
33.62	26.82	7.68	0.58
33.66	23.47	6.11	-0.45
33.7	26.26	6.48	-1.91
33.74	24.55	3.69	-0.5
33.78	25.93	3.78	-0.09
33.82	24.88	7.86	-1.36
33.86	23.78	5.66	-0.19
33.9	23.06	4.1	0.56
33.94	24.68	3.43	0.28
33.98	24.96	0.92	-1.94
34.02	28.34	-0.98	-2.83
34.06	27.25	-2.15	-3.81
34.1	27.17	-0.71	-4.17
34.14	27.05	-4.38	-4.4
34.18	29.66	-5.27	-5.46
34.22	29.96	-3.97	-4.88
34.26	29.99	-0.76	-0.7
34.3	29.07	-4.43	1.23
34.34	29.4	-5.73	1.23
34.38	27.55	-5.45	2.24
34.42	27.38	-4.17	4.51
34.46	26.97	-6.05	5.01
34.5	25.7	-8.08	4.16
34.54	21.4	-8.31	2.96
34.58	23.159	-5.9186	2.0292
34.62	21.973	-5.6321	1.7621
34.66	20.66	-5.62	-6.37
34.7	20.1	-3.07	-1.87
34.74	18.47	-6.32	2.34
34.78	19.17	-5.13	4.17
34.82	20.47	0.61	1.13
34.86	17.41	-0.42	-0.97
34.9	14	2.4	0.87
34.94	14.69	2.46	0.52
34.98	14.13	1.62	-1.83
35.02	15.58	3.46	1.03
35.06	17.17	5.65	0.33
35.1	20.06	9.81	1.23
35.14	25.06	6.87	3.77
35.18	26.4	7.21	1.64
35.22	22.99	4.19	-1
35.26	24.7	6.02	1.67
35.3	25.22	8.27	4.15
35.34	23.8	11.76	5.87
35.38	23.77	6.22	5.02
35.42	21.22	9.97	7.01
35.46	21.11	9.36	5.92
35.5	21.56	7.46	5.15
35.54	23.06	7.78	5.02
35.58	22.66	5.1	6.05
35.62	23.19	3.9	5.42
35.66	19.03	6.83	6.37
35.7	18.89	1.76	1.6
35.74	22.09	3.03	-1.44
35.78	26.24	3.47	-3.04
35.82	26.59	4.23	-3.35
35.86	26.2	4.52	-4.63
35.9	22.542	3.6112	0.80969
35.94	20.75	4.16	4.53
35.98	21.09	4.27	4.58
36.02	22.22	5.99	4.15
36.06	20.8	2.15	3.9
36.1	21.21	2.2	1.22
36.14	21.47	2.81	-2.4
36.18	21.16	4.16	-0.97
36.22	20.55	2.75	-1.24
36.26	20.85	3.07	-1.26
36.3	20.41	1.76	-2.7
36.34	21.58	0.96	-1.53
36.38	21.89	1.15	-1.25
36.42	22.56	-0.98	-1.71
36.46	22.9	-2.09	-0.24
36.5	26.88	-1.22	-0.62
36.54	26.57	1.85	1.29
36.58	25.7	1.11	0.67
36.62	23.93	-0.48	0.92
36.66	26.75	-8.03	2.04
36.7	28.79	-8.14	2.75
36.74	31.48	-5	3.37
36.78	32.38	-3.2	2.46
36.82	32.21	-0.37	2.09
36.86	30.48	-2.81	-1.33
36.9	30.42	-6.25	-4.04
36.94	27.77	-0.13	-2.52
36.98	26.59	1.49	0.87
37.02	25.7	1.23	1.45
37.06	25.42	-0.91	-2.88
37.1	24.18	-4.05	-2.62
37.14	23.58	2.84	0.2
37.18	23.05	-1.84	1.75
37.22	26.05	-2.45	-1.48
37.26	26.89	-4.47	0.28
37.3	24.201	-4.5651	-0.25725
37.34	24.107	-5.004	-0.30142
37.38	24.05	-5.4032	-0.35665
37.42	22.92	-14.04	4.79
37.46	27.59	-11.9	-1.44
37.5	24.013	-6.2271	-0.56877
37.54	24.06	-5.93	-1.15
37.58	23.67	-8.91	0.23
37.62	24.94	-6.24	1.39
37.66	24.44	-1.88	-3.38
37.7	26.34	-2.57	-3.93
37.74	22.38	-3.59	-1.41
37.78	22.16	-0.22	-1.26
37.82	21.37	-1.45	-1.38
37.86	19.75	-2.62	-2
37.9	21.04	-2.49	-0.17
37.94	23.53	0.79	-1.27
37.98	24.99	-0.08	-0.01
38.02	24.38	0.31	0.21
38.06	22.93	3.9	0.46
38.1	20.62	6.91	-1.02
38.14	19.8	7.43	-2.38
38.18	17.97	7.19	-1.21
38.22	20.6	0.85	0.53
38.26	20.77	-1.47	-0.57
38.3	21.12	1.64	-0.18
38.34	20.05	2.18	0
38.38	21.86	0.6	5.28
38.42	24.02	3.63	3.01
38.46	20.16	1.19	4.03
38.5	18.91	1.37	4.59
38.54	19.66	0.02	3.7
38.58	15.94	3.48	1.21
38.62	16.82	6.11	3.43
38.66	16.66	5.05	3.44
38.7	16	4.37	1.29
38.74	16.84	3.46	1.14
38.78	16.36	3.62	-0.06
38.82	19.62	2.87	-0.09
38.86	23.74	4.51	2.02
38.9	24.68	1.41	-2.5
38.94	26.07	3.83	-3.71
38.98	27.7	2.11	-5.45
39.02	27.7	-2.27	-5.77
39.06	26	-2.52	-4.58
39.1	23.62	-1.77	-2.59
39.14	21.04	-2.36	-1.37
39.18	22.42	-6.75	-1.36
39.22	21.57	-7.13	-2.46
39.26	21.49	-4.86	-4.81
39.3	22.05	3.65	-5.16
39.34	23.65	1.93	-3.38
39.38	23.7	1.81	-4.05
39.42	25.42	1.7	-0.48
39.46	23.47	-1.21	-0.16
39.5	25.35	-0.97	0.22
39.54	25.74	-3.84	-1.03
39.58	23.87	2.15	-1.38
39.62	22.32	4.88	-1.21
39.66	23.24	1.14	-0.49
39.7	22.87	2.78	-2.61
39.74	24.76	2.45	-0.97
39.78	24.47	-1.83	2.5
39.82	20.69	-0.71	3.21
39.86	20.89	-1.28	4.71
39.9	22.3	-3.05	6.1
39.94	23.34	-2.26	7.47
39.98	27.05	1.52	7.38
40.02	28.43	-0.42	4.58
40.06	26.04	-9.86	2.34
40.1	26.86	-2.45	5.83
40.14	23.72	-6.98	6.22
40.18	21.73	-4.53	8.59
40.22	24.87	-5.43	6.82
40.26	25.17	-1.55	5.3
40.3	23.77	-3.12	8.63
40.34	26.59	4.45	4.77
40.38	24.3	3.7	4.75
40.42	23.91	-0.94	6.18
40.46	24.56	-0.09	6.35
40.5	28.28	2.11	6.77
40.54	23.96	-1.93	5.63
40.58	24.393	3.0622	2.2373
40.62	24.101	3.5952	1.3482
40.66	24.66	3.78	-4.35
40.7	21.62	5.1	-1.37
40.74	25.81	5.68	-1
40.78	22.1	5.07	-4
40.82	19.37	6.9	-2.9
40.86	21.14	6.36	-0.86
40.9	20.56	6.01	-1.27
40.94	18.57	4.22	-2.01
40.98	17.66	4.16	-2.84
41.02	16.79	5.14	-1.9
41.06	16.29	4.54	-1.24
41.1	15.93	4.85	-2.65
41.14	15.61	2.04	-3.15
41.18	14.51	2.05	-2.26
41.22	15.06	3.19	-2.45
41.26	14.92	3.31	-1.78
41.3	18.19	2.58	-0.91
41.34	18.43	3.04	1.17
41.38	20.68	-1.03	2.46
41.42	22.06	0.26	0.15
41.46	22.07	-0.62	-0.51
41.5	24.56	-4.73	2.52
41.54	19.37	-3.26	1.18
41.58	21	4.19	-1.11
41.62	24.34	3.22	0.86
41.66	23.82	7.51	2.12
41.7	24.9	6.46	3.88
41.74	27.52	2.37	3.34
41.78	30.49	-0.07	4.47
41.82	27.76	-1.69	4.79
41.86	28.771	1.5537	5.9608
41.9	29.062	1.3278	5.7724
41.94	25.64	7.74	5.51
41.98	27.38	0.58	9.41
42.02	26.68	5.04	7.18
42.06	29.9	0.48	11.81
42.1	30.51	-3.92	9.44
42.14	32.02	-4.8	7.88
42.18	29.296	-0.94104	2.2202
42.22	35.98	-1.08	-1.66
42.26	34.72	-2.1	-1.99
42.3	33.27	-8	-1.1
42.34	29.72	-7.16	-1.57
42.38	30.16	-5.88	-1.84
42.42	27.672	-2.563	-2.1092
42.46	27.299	-2.6895	-2.7822
42.5	26.907	-2.7562	-3.4145
42.54	21.68	2.64	-8.97
42.58	21.41	-2.28	-7.34
42.62	22.25	0.26	-6.56
42.66	23.3	-1.06	-4.91
42.7	21.52	1.43	-5.58
42.74	22.74	-2.18	-5.49
42.78	23.91	1.44	-5.5
42.82	23.13	0.42	-4.85
42.86	23.78	2.06	-5.01
42.9	25.57	0.59	-3.87
42.94	24.21	1.32	-4.5
42.98	23.38	-0.19	-4.2
43.02	27.55	-1.68	-4.12
43.06	26.93	-4.23	-4.02
43.1	26.27	-7.4	1.8
43.14	27.99	-9.87	3.9
43.18	26.26	-11.39	6.24
43.22	27.35	-11.3	6.96
43.26	24.364	-2.5703	0.35575
43.3	24.028	-1.5146	0.21428
43.34	23.68	-0.37831	0.0079157
43.38	18.64	4.66	-5.67
43.42	15.54	6.86	-3.76
43.46	22.674	3.1194	-0.8782
43.5	22.388	4.1834	-1.2218
43.54	23.88	7.15	-3.13
43.58	20.09	9.34	-2.64
43.62	22.5	8.23	-1.72
43.66	21.55	6.28	-2.44
43.7	22.97	9	-1.31
43.74	24.75	7.06	-1.85
43.78	24.42	1.5	-4.69
43.82	25.32	2.52	-2.5
43.86	23.26	0.73	-1.4
43.9	21.4	0.18	-1.62
43.94	24.15	-0.36	-2.52
43.98	23.76	1.07	-3.97
44.02	24.72	1.64	-4.26
44.06	24.61	-0.27	-3.34
44.1	25	0.72	-1.15
44.14	25.47	-0.87	-1.38
44.18	21.78	-0.8	-1
44.22	21.04	1.98	-2.76
44.26	21.1	2.9	-3.56
44.3	20.3	2.55	-2.5
44.34	19.24	1.55	-2.35
44.38	17.61	-0.22	-1.57
44.42	17.13	1.75	0.06
44.46	22.98	-0.01	2.4
44.5	24.32	-2.41	-0.27
44.54	23.48	-2.26	-0.71
44.58	24.82	-0.36	1.53
44.62	27.48	-3.66	2.19
44.66	30.2	-3.55	1.78
44.7	30.77	-4.7	0.64
44.74	31.83	-7.55	0.86
44.78	33.8	-7.78	-0.03
44.82	29.14	-5.79	-4.38
44.86	27.19	-2.91	-4.71
44.9	26.91	-0.22	-5.71
44.94	24.07	-1.39	-4.43
44.98	26.78	-2.77	-1.38
45.02	25.99	-2.95	-0.36
45.06	27.58	-2.49	1.06
45.1	26.5	-1.4	2.78
45.14	24.28	-0.37	-1.03
45.18	25.06	-3.39	-0.12
45.22	19.78	1.1	-0.51
45.26	21.68	0.85	3.01
45.3	18.18	2.51	1.06
45.34	19.07	2.16	3.4
45.38	18.48	0.88	3.2
45.42	21.3	2.55	2.41
45.46	21.51	4.75	3.34
45.5	20.13	-0.82	3.84
45.54	20.84	-2.75	0.46
45.58	21.99	-1.33	1.34
45.62	19.97	-1.74	-0.57
45.66	22.89	-5.05	0.48
45.7	24.1	-1.5	1.28
45.74	24	0.49	-1.56
45.78	24.64	0.27	-1.35
45.82	22.41	2.83	-1.99
45.86	19.92	2.62	-1.1
45.9	20.47	1.81	1.41
45.94	19.98	0.44	2.56
45.98	19.11	-1.79	2.46
46.02	18.63	-0.33	0.13
46.06	18.95	1.55	-0.78
46.1	19.16	0.03	-1.3
46.14	17.28	-3.58	-0.06
46.18	16.76	-3.03	-0.18
46.22	17.05	-0.81	0.24
46.26	20.16	-2.44	-0.8
46.3	19.72	-1.77	3.31
46.34	21.05	-4.94	2.7
46.38	19.011	-2.4712	4.8472
46.42	19.453	-2.3708	5.7694
46.46	17.17	-6.07	9.92
46.5	15.9	-2.25	10.88
46.54	17.37	1	9.6
46.58	20.89	1.07	9.72
46.62	24.96	-0.81	7.33
46.66	24.53	-0.07	6.01
46.7	24.06	-1.18	7.27
46.74	24.15	-2.19	4.88
46.78	25.11	0.64	2.67
46.82	24.27	-0.24	2.4
46.86	23.24	-1.39	1.4
46.9	22.06	2.87	1.49
46.94	22.85	1.58	0.41
46.98	21.94	3.34	-0.06
47.02	19.91	3.09	-0.37
47.06	21.11	1.26	1.76
47.1	21.47	4.25	-0.54
47.14	23.19	1.19	-2.73
47.18	23.41	0.31	-4.08
47.22	23.15	3.84	-3.55
47.26	22.35	5.59	-3.17
47.3	23.77	4.49	-2.04
47.34	23.71	2.37	-2.76
47.38	24.43	-0.97	-1.82
47.42	26.59	-2.45	-3.64
47.46	26.47	-0.39	-3.48
47.5	25.32	-2.88	-2.45
47.54	23.97	-2.89	-1.56
47.58	23.96	-2.82	-1.15
47.62	23.8	-3.02	-1.56
47.66	21.58	-3.27	-2.37
47.7	21.71	-6.48	-0.49
47.74	21.42	-4.88	0.21
47.78	21.19	-0.85	0.54
47.82	20.63	-2.01	4.28
47.86	25.61	-1.65	4
47.9	23.01	-1.6	3.88
47.94	24.03	-1.22	6.21
47.98	22.74	0.89	5.42
48.02	26.73	-0.16	9.75
48.06	26.05	1.63	9.65
48.1	27.86	0.28	3.7
48.14	25.36	-0.68	4.43
48.18	23.24	-0.97	0.49
48.22	19.6	1.9	0.61
48.26	17.33	1.38	3.65
48.3	16.31	0.08	5.58
48.34	12.03	0.67	2.08
48.38	16.43	0.43	-2.53
48.42	16.76	-4.14	-3.09
48.46	19.42	-2	-5.41
48.5	25.03	-4	-4.07
48.54	23.94	-2.8	-2.71
48.58	23.78	-4.94	-0.88
48.62	24.54	-3.38	0.63
48.66	24.8	-0.97	1.98
48.7	25.96	2.05	2.59
48.74	21.98	1.18	0.13
48.78	19.87	2.87	-1.12
48.82	19.13	4.48	1.08
48.86	17.9	1.24	2.52
48.9	14.82	1.47	1.05
48.94	14.78	1.28	2.05
48.98	15.83	3.43	3.49
49.02	15.48	3.7	2.37
49.06	15.46	1.07	0.9
49.1	16.28	1.02	0.89
49.14	15.32	0.86	2.05
49.18	15.31	2.28	2.7
49.22	16.59	2.45	3.26
49.26	16.89	1.75	2.05
49.3	16.72	0.96	0.82
49.34	16.58	0.85	0.03
49.38	16.55	1.37	-1.38
49.42	16.01	2.74	-1.44
49.46	14.82	2.33	0.84
49.5	13.72	0	2.52
49.54	15.06	1.05	3.6
49.58	14.68	1.36	2.97
49.62	11.74	5.01	-0.22
49.66	14.13	4.5	-1.42
49.7	11.92	2.37	-1.15
49.74	12.76	1.73	-1.5
49.78	14.76	0.64	-1.99
49.82	18.06	3.52	2.85
49.86	13.92	3.15	3.32
49.9	14.42	1.93	2.12
49.94	11.2	1.72	2.52
49.98	11.19	1.15	1.92
50.02	11.51	2.37	1.58
50.06	14.36	3.84	0.7
50.1	13.56	6.12	0.91
50.14	15.79	6.11	2.78
50.18	18.57	5.18	1.37
50.22	17.84	9.09	1.28
50.26	17.34	7.13	-1.56
50.3	19	4.6	-0.58
50.34	19.79	6.51	1.16
50.38	21.82	5.69	0.79
50.42	21.83	6.51	2.05
50.46	24.89	7.04	-0.24
50.5	25.33	8.22	0.11
50.54	24.36	9.75	1.45
50.58	26.02	9.11	1.94
50.62	24.67	4.7	2.58
50.66	25.79	1.94	3.6
50.7	26.7	3.9	4.32
50.74	27.43	1.7	1.84
50.78	28.29	-0.46	-2.39
50.82	28.54	0.73	-2.12
50.86	26.85	0.56	-1.31
50.9	24.36	2.23	-1.33
50.94	25.6	-0.17	-3.26
50.98	24	-0.08	-3.17
51.02	23.3	0.85	-3.16
51.06	23.3	0.91	-2.88
51.1	23.37	0.61	-1.23
51.14	22.25	2.11	-3.2
51.18	19.75	2.2	-2.94
51.22	21.27	1.8	-1.93
51.26	20.48	0.89	-1.42
51.3	23.79	-2.85	-2.29
51.34	23.01	-2.87	-2.68
51.38	24.18	-2.59	-4.44
51.42	19.98	-4.19	-4.19
51.46	19.45	-5.91	-4.84
51.5	20.27	-6.08	0.51
51.54	25.38	-6.49	-2.47
51.58	24.58	-6.35	-3.61
51.62	23.88	-4.69	-5.58
51.66	23.71	1.04	-2.82
51.7	25.09	4.69	-3.67
51.74	26.29	6.7	-3.17
51.78	24.85	3.15	-3.87
51.82	23.81	2.43	-4.43
51.86	23.18	-0.77	-5.58
51.9	21.68	2.02	-2.97
51.94	22.71	-4.5	-3.2
51.98	23.63	-5.01	-2.64
52.02	24.21	-2.07	-2.12
52.06	24.83	-0.21	-0.83
52.1	25.6	0.44	0.26
52.14	25.2	0.67	2.15
52.18	22.26	-1.21	3.63
52.22	23.15	-0.89	2.25
52.26	25.27	1.31	-0.53
52.3	26.76	1.75	-3.46
52.34	28.08	1.21	-2.97
52.38	30.25	4.34	-3.98
52.42	28.2	5.51	-6.8
52.46	26.03	3.9	-5.82
52.5	26.86	4.13	-3.62
52.54	28.76	5.06	-2.62
52.58	27.24	6.57	-2.56
52.62	26.55	6.26	-1.77
52.66	25.22	6.04	-1.57
52.7	24.32	5.06	-2.03
52.74	22.59	3.62	-0.5
52.78	22.27	4.27	-0.18
52.82	19.11	5.96	-2.97
52.86	17.01	6.02	-3.75
52.9	14.79	3.18	-4.13
52.94	17.89	3.92	-4.39
52.98	21.01	2.51	-3.77
53.02	21.82	1.32	-4
53.06	22.16	-0.32	-5.39
53.1	21.27	2.62	-5.75
53.14	21.48	1.7	-4.43
53.18	22.04	1.66	-2.96
53.22	19.42	-0.95	-2.65
53.26	20.31	-2.56	-3.33
53.3	19.83	-1.62	-5.2
53.34	17.09	-1.6	-1.24
53.38	19.1	1.08	2.58
53.42	20.73	0.19	4.1
53.46	18.51	1.55	6.42
53.5	17.75	-0.32	6.01
53.54	14.34	-0.41	1.94
53.58	19.58	1.18	-3.34
53.62	16.69	7.27	-3.95
53.66	19.45	4.57	-1.82
53.7	21.71	2.33	-1.06
53.74	21.41	3.47	0.17
53.78	23.03	3.94	-2.8
53.82	21.5	2.06	-3.84
53.86	21.01	3.47	-2.46
53.9	19.96	1.87	-2.32
53.94	20.35	6.07	0.32
53.98	21.92	4.63	-0.47
54.02	22.68	1.9	-0.8
54.06	21.45	2.44	1.08
54.1	21.42	2.28	1.32
54.14	23.26	0.71	0.93
54.18	23.36	4.86	2.52
54.22	23.97	3.31	3.46
54.26	23.59	3.52	2.63
54.3	22.15	-1.08	1.39
54.34	24.98	-7.83	-2.16
54.38	27.92	-6.11	-3.28
54.42	28.07	-4.96	-2.76
54.46	26.78	-6.37	-2.01
54.5	26.5	-6.06	-0.74
54.54	26.05	-6.29	-0.65
54.58	25.83	-5.79	-0.57
54.62	24.99	-6.99	0.01
54.66	26.6	-8.05	0.76
54.7	27.05	-9.29	0.69
54.74	25.67	-9.93	0.76
54.78	26.44	-9.69	2.08
54.82	26.11	-9.41	2.43
54.86	25.5	-10.15	3.42
54.9	23.86	-8.66	4.54
54.94	22.89	-8.33	6
54.98	23.67	-7.99	6.4
55.02	23.71	-7.28	5.54
55.06	24.26	-3.38	3.72
55.1	24.72	-1.87	2.82
55.14	23.392	-1.1185	2.828
55.18	24.8	5.06	-1.91
55.22	25.74	3.73	1.44
55.26	24.74	6.07	0.11
55.3	20.11	3.25	2.21
55.34	21.53	0.88	3.07
55.38	24.44	2.23	-0.06
55.42	23.5	1.64	-0.65
55.46	24.16	6.14	-0.81
55.5	25.32	4.38	-0.51
55.54	25.84	0.34	-1.12
55.58	27.79	1.73	0.49
55.62	27.75	3.38	0.49
55.66	28.09	3.49	2.95
55.7	24.09	0.11	3.49
55.74	21.59	5.47	0.09
55.78	21.49	3.78	0.79
55.82	22.54	0.02	1.77
55.86	20.05	-0.68	1.79
55.9	22.56	-2.21	0.61
55.94	21.96	0.96	1.89
55.98	18.94	1.67	-0.18
56.02	21.17	4.86	1.65
56.06	16.02	-0.75	-2.3
56.1	17.78	3.56	-0.18
56.14	17.65	2.02	1.11
56.18	19.5	3.15	3.36
56.22	19.08	3.93	5.98
56.26	18.75	7.67	3.99
56.3	19.03	6.69	2.52
56.34	21.71	3.68	0.34
56.38	21.93	3.15	-1.54
56.42	26.32	-1.65	-0.3
56.46	26.44	-4.98	-2.72
56.5	26.85	-5.87	-3.67
56.54	28.47	-7.46	-4.08
56.58	27.44	-3.44	-5.97
56.62	25.32	-1.38	-4.74
56.66	23.18	2.49	-4.5
56.7	21.17	2.75	-3.83
56.74	20.44	-2.82	-5.2
56.78	20.95	-1.51	-5.76
56.82	22.08	0.99	-4.55
56.86	22.47	2.21	-4.67
56.9	23.3	4.65	-3.39
56.94	19.89	4.13	-4.38
56.98	19.32	3	-3.29
57.02	20.4	3.14	-3.38
57.06	19.76	3.49	-3.11
57.1	20.39	4.33	-3.06
57.14	19.93	3.54	-2.57
57.18	19.83	4.41	-2.08
57.22	20.22	4.05	-1.82
57.26	20.47	2.81	-2.22
57.3	23.331	4.5445	-0.23398
57.34	24.246	4.5285	0.15423
57.38	25.18	4.4497	0.4877
57.42	28.82	6.35	3.1
57.46	29.4	1.15	3.69
57.5	29.75	3.68	3
57.54	29.51	4.16	0.54
57.58	27.41	7.81	0.35
57.62	27.4	3.3	0.38
57.66	30.3	-0.84	-1.82
57.7	30.04	-0.58	-2.42
57.74	29.03	-1.5	-1.98
57.78	28.52	-1.88	-1.62
57.82	29.72	-2.29	-2.72
57.86	29.87	-2.75	-3.06
57.9	28.7	-0.66	-3.17
57.94	25.46	0.32	-0.27
57.98	21.62	-1.61	-0.64
58.02	24.79	1.58	-2.89
58.06	23.88	1.59	-4.03
58.1	24.35	0.05	-0.34
58.14	23.05	2.03	3.49
58.18	26.08	1.73	3.46
58.22	27.76	0.63	4.2
58.26	28.96	-0.82	2.46
58.3	26.87	-1.08	-0.65
58.34	25.32	-2.32	-0.18
58.38	23.48	-2.47	0.83
58.42	21.63	-3.85	-1.3
58.46	22.83	-0.15	-1.47
58.5	24.54	-2.85	-2.24
58.54	24.62	-2.69	0.88
58.58	25.06	-3.44	1.97
58.62	23.3	-1.18	0.58
58.66	22.36	-4.05	0.49
58.7	22.85	-3.19	1.95
58.74	24	-1.36	0.5
58.78	29.72	-4.54	4.23
58.82	27.88	3.01	1.93
58.86	25.23	0.23	3.75
58.9	22.39	0.05	6.62
58.94	26.23	-0.91	7.89
58.98	27.18	3.45	8.5
59.02	27.24	2.71	11.65
59.06	24.541	0.95978	7.4856
59.1	24.235	0.98267	7.5728
59.14	23.931	0.97484	7.5239
59.18	20.86	-4.72	7.04
59.22	21.48	-0.43	5.16
59.26	18.92	2.84	6.45
59.3	21.3	5.54	6.65
59.34	25.14	4.81	4.29
59.38	25.97	1.05	4.27
59.42	26.99	-0.06	3.45
59.46	21.01	-1.56	-2.1
59.5	23.08	-5.17	-3.73
59.54	26	-1.03	0.66
59.58	25.96	2.19	-5.46
59.62	22.68	4.22	-6.28
59.66	21.04	2.69	-4.29
59.7	26.58	-3.88	-3.82
59.74	28.16	-0.6	-1.87
59.78	25.34	5.11	0.46
59.82	25.23	6.43	-0.93
59.86	26.38	5.53	-0.71
59.9	27.25	8.2	0.16
59.94	31.44	4.32	2.26
59.98	31.68	4.7	1.73
60.02	32.28	0.82	-0.42
60.06	30.84	-1.67	-3.9
60.1	30.74	-1.22	-3.35
60.14	30.85	-1.7	-2.88
60.18	30.46	-1.44	-2.32
60.22	29.66	-1.6	-3.4
60.26	28.83	-0.96	-3.9
60.3	29.75	-0.68	-3.64
60.34	30.14	-0.63	-3.53
60.38	29.52	-1.56	-3.66
60.42	30.15	-1.3	-3.75
60.46	30.67	-2.6	-2.54
60.5	29.49	-2.24	-1.8
60.54	28.53	1.22	0.37
60.58	27.96	0.85	0.11
60.62	27.44	-0.34	-1.61
60.66	28.46	-1.3	-1.5
60.7	29.87	-1	-0.31
60.74	30.11	-1.71	0.28
60.78	27.95	-0.55	1.05
60.82	27.28	-1.54	-0.34
60.86	26.8	-1.18	4.04
60.9	25.7	-4.03	6.44
60.94	25.79	-4.73	5.5
60.98	25.72	-5.83	5.35
61.02	24.68	-5.61	4.51
61.06	24.77	-4.53	4.86
61.1	23.98	-5.22	6.26
61.14	25.01	-5.72	5.37
61.18	27.55	-3.44	3.67
61.22	27.02	0.85	2.49
61.26	24.636	-1.9952	3.1593
61.3	24.487	-1.2423	2.4568
61.34	24.353	-0.46075	1.71
61.38	24.234	0.32654	0.93907
61.42	25.04	4.6	0.26
61.46	23.14	2.61	-0.67
61.5	22.35	1.98	-2.63
61.54	22.02	2.81	-2.65
61.58	25.67	2.73	-1.56
61.62	25.69	-0.15	-2.24
61.66	25.06	2.92	-3.24
61.7	22.25	5.65	-3.34
61.74	23.27	4.58	-4.05
61.78	22.77	4.68	-2.8
61.82	24.3	0.99	-2.98
61.86	25.96	3.28	-4.34
61.9	22.32	2.17	-1.7
61.94	21.55	0.04	-3.48
61.98	21.68	-0.09	-3.39
62.02	20.01	0.32	-2.77
62.06	21.62	0.26	-0.36
62.1	20.12	0.36	1.07
62.14	17.73	1.2	-0.11
62.18	15.5	5.26	1.72
62.22	17.86	5.75	2.78
62.26	17.74	6.09	2.46
62.3	20.12	8.04	4.19
62.34	22.38	8.48	4.91
62.38	23.84	8.42	3.96
62.42	25.53	7.16	3.02
62.46	24.28	6.98	2.49
62.5	23.5	7.33	3.46
62.54	23.72	10.24	4.16
62.58	25.49	10.21	2.52
62.62	25.07	6.92	-0.74
62.66	24.29	3.98	-1.25
62.7	25.64	3.02	2.6
62.74	22.97	5.41	5.03
62.78	23.74	4.27	3.43
62.82	25.35	3.08	0.94
62.86	25.47	-2.11	2.84
62.9	26.02	-1.32	6.86
62.94	25.29	-1.45	5.39
62.98	23.58	0.47	6.41
63.02	23.19	-0.86	6.8
63.06	25.86	-5.12	3.84
63.1	25.707	-2.4223	2.6268
63.14	28	-4.37	-2.13
63.18	26.275	-2.4145	1.4581
63.22	26.566	-2.3383	0.88442
63.26	24.36	-4.34	-5.35
63.3	24.89	-4.61	-1.24
63.34	28.9	-4.88	-2.88
63.38	30.37	-0.82	0.34
63.42	29.19	1.61	4.19
63.46	26.98	0.41	0.43
63.5	25.83	1.32	2.18
63.54	28.98	-2.19	-0.12
63.58	30.7	-2.26	0.76
63.62	27.64	-2.39	1.76
63.66	27.77	-3.59	2.31
63.7	28.55	-4.96	4.16
63.74	26.41	-1.62	6.17
63.78	28.62	-1.7	4.37
63.82	26.25	0.07	5.1
63.86	24.03	0.08	6.96
63.9	27.01	5.56	7.16
63.94	23.33	9.23	6.95
63.98	26.65	11.95	8.3
64.02	27.485	1.2201	3.331
64.06	27.487	1.0659	3.0769
64.1	25.37	1.76	-5.23
64.14	27.08	1.77	-2.93
64.18	28.44	6.9	-3.99
64.22	27.498	0.0099801	1.7624
64.26	29.52	-5.69	-1.88
64.3	30.51	-8.87	1.59
64.34	32.72	-8.34	0.83
64.38	33.04	-11.92	3.44
64.42	27.411	-1.7055	-0.15239
64.46	27.365	-2.0223	-0.51827
64.5	27.306	-2.312	-0.86602
64.54	27.232	-2.5667	-1.1903
64.58	27.143	-2.7784	-1.4858
64.62	21.44	-3.55	-1.31
64.66	26.91	-3.0413	-1.9692
64.7	26.76	1.26	2.96
64.74	29.21	1.13	-0.08
64.78	26.69	4.73	-0.32
64.82	25.82	-1.18	-1.14
64.86	22.36	-0.42	-0.97
64.9	21.33	-3.44	-1.37
64.94	21.15	-5.87	-5.36
64.98	26.44	-0.65	-8.11
65.02	25.52	1.61	-3.1
65.06	27.02	2.58	-1.83
65.1	24.67	-1.18	1.73
65.14	24.99	1.4	2.45
65.18	27.58	1.39	0.23
65.22	26.55	-3.45	0.22
65.26	23.82	-2.21	0.9
65.3	23.76	-0.98	2.99
65.34	25.85	2.64	-0.14
65.38	27.94	0.16	-4.14
65.42	29.33	0.34	-3.97
65.46	30.57	-0.03	-3.94
65.5	30.08	-0.46	-3.59
65.54	31.45	-0.24	-3.29
65.58	31.72	-0.37	-4.03
65.62	32	-0.9	-4.1
65.66	29.64	-3.51	-4.3
65.7	30.41	-2.11	-1.9
65.74	29.93	-3.39	0.4
65.78	33.8	-2.94	1.15
65.82	30.49	-5.06	-1.24
65.86	30.02	-5.14	1.05
65.9	29.87	-5.36	2.21
65.94	28.7	-5.7	2.86
65.98	29.8	-5.86	2.45
66.02	29.38	-5.04	4.36
66.06	30.9	-1.71	3.86
66.1	32.26	-5.76	5.31
66.14	29.23	-3.03	5.73
66.18	26.64	-1.23	4.02
66.22	29.11	-1.51	3.03
66.26	29.45	1.24	2.2
66.3	26.07	-1.75	4.46
66.34	26.31	-3.88	3.67
66.38	23.621	2.0993	4.615
66.42	23.264	2.4432	4.3116
66.46	18.02	5.65	0.18
66.5	19.72	1.61	0.84
66.54	21.9	1.68	5.21
66.58	17.14	7.53	9.79
66.62	18.47	10.14	9.06
66.66	22.159	3.2424	1.5651
66.7	22.119	3.1965	1.0211
66.74	22.114	3.1085	0.47206
66.78	22.138	2.9817	-0.074877
66.82	22.31	5.54	-3.53
66.86	22.268	2.6254	-1.1331
66.9	22.367	2.4026	-1.6298
66.94	22.484	2.1546	-2.0951
66.98	22.618	1.8848	-2.5218
67.02	22.764	1.5965	-2.9026
67.06	22.92	1.2931	-3.23
67.1	26.01	4.02	-4.29
67.14	21.36	-0.83	-4.8
67.18	23.61	-1.48	-5.19
67.22	23.61	-2.09	-6.07
67.26	25.06	-3.37	-3.88
67.3	27.46	-2.28	-3.61
67.34	28.58	-0.85	-2.41
67.38	25.17	-4.47	-1.17
67.42	24.13	-3.31	-1.97
67.46	21.83	-0.4	-3.12
67.5	21.09	1.23	-0.84
67.54	23.6	0.05	-0.03
67.58	23.29	-3.1	2.76
67.62	19.89	-3.16	2.81
67.66	21.1	-0.6	0.95
67.7	21.39	0.64	-1.38
67.74	23.83	1.09	-0.6
67.78	20.96	0.57	-2.24
67.82	24.61	-5.42	-1.06
67.86	26.6	-3.32	-0.7
67.9	24.03	-1.58	-1.33
67.94	20.77	0.55	2.92
67.98	24.26	0.11	3.55
68.02	23.4	0.58	3.26
68.06	24.35	2.31	2.67
68.1	21.85	4.58	2.94
68.14	24.68	9.16	3.37
68.18	21.77	7.05	3.52
68.22	22.12	10.3	2.14
68.26	19.19	11.19	3.03
68.3	21.45	7.61	6.22
68.34	21.41	5.39	5.36
68.38	21.63	6.28	6.6
68.42	18.99	7.58	4.44
68.46	22.72	4.21	2.24
68.5	24.57	4.51	0.76
68.54	23.81	4.9	-0.21
68.58	20.98	3.83	-1.31
68.62	20.28	5.75	-3.26
68.66	20.93	1.68	-7.66
68.7	21.12	2.15	-8.22
68.74	22.78	3.79	-6.46
68.78	28.2	3.67	-4.42
68.82	29.93	1.2	-1.76
68.86	29.78	0.62	-2.19
68.9	31.31	1.2	-2.2
68.94	29.34	0.42	-1.14
68.98	29.31	-2.3	-1.71
69.02	29.76	-1.89	-1.54
69.06	28.99	-2.18	-0.78
69.1	29.67	-2.67	-0.72
69.14	30.08	-2.15	-0.52
69.18	28.66	-1.61	-0.91
69.22	29.17	-0.75	-2
69.26	28.32	-1.24	-2.56
69.3	27.92	-1.64	-3.7
69.34	27.28	-2.07	-4.57
69.38	27.02	-3.12	-4.98
69.42	25.01	-2.53	-5.29
69.46	26.7	-0.19	-5.29
69.5	25.97	-1.08	-4.32
69.54	27.91	-3.31	-4.66
69.58	25.36	-6.44	-4.32
69.62	23.77	-10.26	-0.71
69.66	25.44	-11.26	4.36
69.7	28.67	-11.77	2.49
69.74	26.45	-13.21	4.03
69.78	25.2	-8.12	7.9
69.82	24.37	-7.49	8.59
69.86	22.42	-5.27	8.53
69.9	20.03	-3.31	7.71
69.94	18.16	-5.13	9.74
69.98	20.25	-6.14	11.68
70.02	17	-3.88	7.47
70.06	22.476	-0.17135	8.3587
70.1	25.38	-0.15	10.33
70.14	25.73	4.74	6.68
70.18	27.31	6.73	3.91
70.22	26.58	9.18	-0.12
70.26	25.67	7.14	0.68
70.3	22.05	5.89	3.9
70.34	25.19	3.96	6.13
70.38	20.39	1.59	9.84
70.42	26.742	1.5715	1.7659
70.46	27.242	1.5019	0.88263
70.5	27.707	1.4	0.032329
70.54	29.8	-3.35	1.95
70.58	28.71	-4.89	-2.15
70.62	28.66	-2.38	-4.2
70.66	28.9	0.17	-5.42
70.7	30.2	-0.63	-3.34
70.74	29.89	-0.86	-3.14
70.78	29.52	-1.45	-2.82
70.82	29.81	-0.12	-2.21
70.86	29.31	-1.38	-1.5
70.9	26.75	1.78	-2.7
70.94	26.47	2	-2.68
70.98	26.05	2.08	-2.83
71.02	26.32	2.68	-3.17
71.06	26.39	2.23	-2.95
71.1	25.76	1.96	-2.88
71.14	23.77	3.83	-2.44
71.18	24.09	3.5	-2.84
71.22	24.19	5.79	-2.57
71.26	23.18	5.54	-1.99
71.3	22.85	4.72	-2.53
71.34	25.13	3.49	-2.27
71.38	24.11	0.34	0.79
71.42	24.61	-1.65	4.07
71.46	23.64	-3.52	5.92
71.5	26.03	-7.01	4.69
71.54	29.14	-3.66	4.31
71.58	29.34	-2.65	4.49
71.62	29.11	-5.55	2.5
71.66	27.539	-5.4047	4.5353
71.7	27.839	-5.8265	4.7185
71.74	24.51	-2.14	5.91
71.78	27.38	-4.69	4.77
71.82	28.32	-5.87	2.88
71.86	27.35	-6.37	3.76
71.9	29.76	-4.03	5.63
71.94	30.27	-6	5.46
71.98	31.48	-5.63	6.25
72.02	26.78	-2.97	6.88
72.06	25.67	-2.18	8.78
72.1	27.97	0.52	9.49
72.14	28.11	3.52	7.6
72.18	27.18	5.95	7.13
72.22	23.11	6.47	7.07
72.26	23.44	6.68	7.33
72.3	25.86	2.28	6.94
72.34	25.79	-0.95	5.55
72.38	26.77	0.05	3.77
72.42	29.57	4.42	3.81
72.46	28.16	0.46	4.08
72.5	32.6	-2.26	4.44
72.54	31.19	-2.44	3.85
72.58	31.62	-4.41	3.55
72.62	24.93	-4.93	2.77
72.66	27.05	-6.2	1.41
72.7	24.26	-6.58	1.26
72.74	26.35	-2.53	0
72.78	22.48	-1.5	-1.06
72.82	20.34	0	-0.73
72.86	15.99	3.62	-1.41
72.9	14.92	8.08	0.44
72.94	13.86	7.8	1.8
72.98	17.13	6.33	2.41
73.02	16.37	6.4	2.04
73.06	16.72	5.5	2.22
73.1	16.9	5.58	0.5
73.14	15.43	0.82	1.08
73.18	18.22	2.26	0.55
73.22	17.49	5.83	1.05
73.26	17.72	4.7	0.97
73.3	18.88	2.58	0.23
73.34	16.87	3.33	0.89
73.38	17.98	3.85	1.26
73.42	17.71	6.01	2.64
73.46	19.72	4.2	1.99
73.5	17.79	0.83	1.41
73.54	16.58	-2.43	-0.24
73.58	16.76	0.34	0.19
73.62	17.74	0.46	0.38
73.66	17.34	0.61	-0.15
73.7	19.53	-0.28	0.65
73.74	20.52	-2.67	-0.45
73.78	20.29	-2.65	0.57
73.82	18.93	-1.85	-0.68
73.86	19.82	1.84	-0.83
73.9	18.46	4.71	1.46
73.94	20.59	2.61	0.5
73.98	19.95	-1.91	-2.91
74.02	23.97	1.23	-4.43
74.06	23.52	4.35	-2.7
74.1	21.86	3.77	-4.72
74.14	23.35	3.05	-3.7
74.18	23.61	0.36	-2.3
74.22	23.95	-2.2	-3.61
74.26	26.1	-1.55	-2.68
74.3	24.88	-2	-1.35
74.34	25.23	-4.14	-3.42
74.38	23.94	-4.32	-1.79
74.42	24.05	-3.94	-0.13
74.46	24.98	-5.58	-0.68
74.5	23.38	-5.31	-1.31
74.54	21.83	-2.8	-1.02
74.58	20.97	-1.09	-0.3
74.62	20.92	-2.53	3.9
74.66	21.34	-6.61	6.42
74.7	20.56	-7.66	4.48
74.74	21.68	-5.26	3.6
74.78	21.24	-5.82	4.04
74.82	18.39	-3.85	4.63
74.86	18.04	2.11	6.12
74.9	16.49	3.12	5.86
74.94	16.99	1.31	6.28
74.98	17.15	1.98	5.55
75.02	17.2	0.99	3.15
75.06	19.08	-0.84	2.25
75.1	20.52	-0.91	1.3
75.14	23.46	-2.35	-0.5
75.18	25.32	-1.74	-1.77
75.22	26.38	-0.57	-0.88
75.26	24.73	-0.19	-1.01
75.3	23.9	-0.75	-0.81
75.34	23.27	0.51	-1.5
75.38	24.15	-0.74	0.55
75.42	24.65	-1.37	-0.68
75.46	23.59	-0.9	-0.74
75.5	22.77	-1.54	1.11
75.54	22.72	-0.4	2.7
75.58	19.39	1.49	3.85
75.62	18.59	1.15	2.1
75.66	19.3	-0.65	-1.91
75.7	21.51	-4.27	-5.43
75.74	18.73	-2.38	-8.4
75.78	16.34	2.22	-3.97
75.82	18.4	3.67	-3.55
75.86	19.07	8.19	0
75.9	19.45	6.65	0.53
75.94	25.02	5.12	2.63
75.98	21.06	5.8504	1.3575
76.02	23.96	9.88	5.98
76.06	18.35	9.27	3.66
76.1	22.18	6.22	3.98
76.14	24.36	7.47	5.07
76.18	22.61	3.55	8.65
76.22	24.93	1.05	7.34
76.26	25.1	-0.35	5.99
76.3	24.9	-3.04	2.75
76.34	22.45	-4.23	0.64
76.38	24.08	-6.22	5.01
76.42	23.34	-7.83	6.26
76.46	23.8	-6.29	6.45
76.5	24.53	-6.43	6.3
76.54	24.06	-3.06	5.63
76.58	26.2	-5.01	7.98
76.62	25.44	0.08	4.36
76.66	21.23	1.03	-0.08
76.7	19.56	-2.04	1.86
76.74	21.329	2.2778	1.0457
76.78	20.742	3.8046	0.1732
76.82	20.58	5.76	-7.54
76.86	17.93	4.98	-4.59
76.9	18.45	9.21	-1.57
76.94	19.11	12.38	0.19
76.98	20.48	9.44	0.05
77.02	18.24	6.87	-3.53
77.06	18.09	9.53	-3
77.1	16.78	6.07	-5.7
77.14	16.03	3.29	-6.29
77.18	15.02	3.75	-5.2
77.22	16.88	2.28	-4.29
77.26	19.47	0.14	-3.68
77.3	18.8	-2.35	-1.82
77.34	23.41	-4.26	-3.19
77.38	25.15	-4.55	-5.14
77.42	25.68	-3.52	-5.7
77.46	24.18	-1.09	-8.16
77.5	19.92	0.58	-6.67
77.54	20.19	5.75	-0.71
77.58	23.54	5.01	-1.44
77.62	27.56	0.2	-2.97
77.66	26.03	2.13	-0.45
77.7	25.13	-2.12	0.5
77.74	24.55	-2.15	-1.25
77.78	22.56	-5.93	-1.34
77.82	22	-5.76	0.84
77.86	22.86	-6.37	4.45
77.9	23.7	-6.32	7.41
77.94	25.04	-7.15	4.37
77.98	24.8	-7.01	4.54
78.02	24.8	-7.24	7.33
78.06	27.89	-5.96	7.18
78.1	24.787	-3.0186	6.69
78.14	24.996	-2.1162	6.4212
78.18	25.98	5.94	9.29
78.22	24.45	4.6	8.89
78.26	25.632	0.80066	4.9464
78.3	25.818	1.7428	4.2842
78.34	25.976	2.6198	3.5627
78.38	26.098	3.4017	2.7976
78.42	27.44	5.5	4.51
78.46	25	4.28	6.61
78.5	26.47	5.13	1.11
78.54	25.38	2.4	-2.79
78.58	24	2.36	-5.67
78.62	24.7	1.96	-4.46
78.66	26.92	0.9	-5.4
78.7	25.06	3.34	-6.7
78.74	24.35	3.41	-4.12
78.78	22.59	2.09	-1.8
78.82	22.5	-3.79	-0.75
78.86	22.19	-5.2	-2.84
78.9	23.15	-3.76	2.72
78.94	22.91	-1.91	1.58
78.98	23.34	-0.4	0.96
79.02	20.41	-0.92	-1.26
79.06	20.45	-1.25	-2
79.1	20.9	-0.21	-0.52
79.14	22.62	-1.23	-1.38
79.18	22.39	0.31	-1.68
79.22	23.27	2.32	-0.95
79.26	21.54	-4.1	1.23
79.3	21.14	-1.12	0.44
79.34	15.11	-1.62	0.34
79.38	18.57	-4.23	-0.15
79.42	22.17	0.96	-1
79.46	20.52	-2.67	-3.08
79.5	19.85	2.61	-4.08
79.54	21.01	4.61	-1.48
79.58	18.91	5.22	-1.36
79.62	20.68	4.9	-2.01
79.66	18.69	1.74	-2.21
79.7	21.07	4.06	0.02
79.74	21.76	3.52	1.23
79.78	22.7	3.2	0.77
79.82	21.06	1.17	-0.24
79.86	24.07	0.05	0.61
79.9	24.11	-0.45	1.28
79.94	26.2	-2.86	3.46
79.98	25.11	0.08	4.95
[truncated: 1,147 more rows]
