# Supplementary material for: Mean flow and turbulence structure over exposed roots on a forested floodplain: Insights from a controlled laboratory experiment
Source: PLoS One. 2020 Feb 26;15(2):e0229306. doi: 10.1371/journal.pone.0229306 (PMC7043746; doi:10.1371/journal.pone.0229306)
Supplement: S1 File — (ZIP) [file pone.0229306.s001.zip › data_and_scripts/velocity_data/t21_073_replaced.csv]

0.02	19.88	1.69	-4.71
0.06	19.52	1.99	-5.69
0.1	17.82	1.47	-6.01
0.14	16.8	0.67	-5.48
0.18	18.46	2.18	-4.28
0.22	18.27	1.61	-3.01
0.26	17.6	2.07	-2.35
0.3	16.29	0.56	-2.11
0.34	13.86	0.13	-0.32
0.38	13.26	0.12	0.37
0.42	10.74	-1.71	1.02
0.46	17.673	1.4872	-1.8464
0.5	18.666	1.7382	-2.221
0.54	19.742	2.0015	-2.6565
0.58	20.868	2.2673	-3.1328
0.62	25.33	4.05	-0.98
0.66	25.32	3.72	-2.42
0.7	23.88	5.25	-5.33
0.74	24.81	5.5	-8.29
0.78	24.81	2.75	-7.16
0.82	24.03	-0.47	-7.64
0.86	28.99	0.46	-6.03
0.9	30.25	3.75	-6.24
0.94	28.37	3.29	-4.88
0.98	25.95	5.38	-3.73
1.02	27.17	3.05	-4.01
1.06	25.41	1.1	-5.9
1.1	24.24	0.75	-4.47
1.14	23.79	-3.81	-2.5
1.18	24.43	-1.26	-3.8
1.22	21.27	2.97	-1.46
1.26	21.59	6.1	-1.01
1.3	22.52	4.12	-2.18
1.34	22.3	-0.4	-1.97
1.38	26.17	-0.81	-3.09
1.42	29.45	-0.37	-5.02
1.46	29.72	-0.77	-5.07
1.5	25.73	-3.27	-5.17
1.54	25.76	-4.34	-2.91
1.58	26.56	-2.2	0.54
1.62	25.92	-2.44	1.21
1.66	23.18	-3.48	2
1.7	25.11	-3.32	1.94
1.74	24.55	-3.42	0.09
1.78	22.93	-1.98	-1.17
1.82	22.96	-2.84	-0.7
1.86	23.1	-3.9	-0.83
1.9	22.12	-4.61	0.28
1.94	21.48	-4.66	1.16
1.98	22.32	-6.06	1.66
2.02	26.02	-5.61	4.42
2.06	31.95	-7.55	2.64
2.1	31.9	-8.55	1.99
2.14	34.87	-8.01	1.98
2.18	34.23	-7.82	-0.39
2.22	33.33	-4.85	-0.21
2.26	34.1	-3.61	0.99
2.3	32.63	-5.17	1.23
2.34	33.6	-4.29	0.67
2.38	33.22	-4.06	0.14
2.42	31.13	-4.95	1.18
2.46	31.1	-7.34	1.79
2.5	30.66	-7.18	1.09
2.54	31.2	-8.45	2.25
2.58	31.5	-7.72	1.53
2.62	31.73	-7.99	0.58
2.66	29.17	-6.41	1.1
2.7	27.75	-4.12	-2.82
2.74	25.09	-3.11	-4.71
2.78	25.62	-2.68	-5.52
2.82	26.77	-5.85	-4.89
2.86	27.74	-7.1	-4.26
2.9	29.14	-7.45	-5.62
2.94	29.8	-9.75	-5.1
2.98	29.64	-6.23	-7.55
3.02	26.16	-4.59	-8.55
3.06	27.26	-4.61	-9.76
3.1	27.86	-5.93	-4.13
3.14	31.57	-4.38	-2.65
3.18	32.04	0.41	-1.5
3.22	33	1.36	0.13
3.26	27.135	-0.61417	-3.7717
3.3	26.613	-0.38991	-3.3884
3.34	21.3	5.06	-6.61
3.38	21.86	4.95	-5.98
3.42	20.6	8.45	-3.09
3.46	24.219	-0.039313	-1.7806
3.5	23.594	-0.077285	-1.386
3.54	22.98	-0.16111	-1.0046
3.58	22.384	-0.28858	-0.64175
3.62	21.819	-0.4575	-0.30255
3.66	21.05	-7.04	5.31
3.7	20.79	-4.64	4.58
3.74	22.55	-4.59	3.23
3.78	22.53	-2.2	0.92
3.82	22.16	-4.76	-1.44
3.86	18.98	-0.82	-1.27
3.9	17.61	0.8	-2.89
3.94	19.26	-1.09	-1.93
3.98	21.33	-4.34	-1.27
4.02	19.83	-5.08	-0.04
4.06	20.09	-4.76	3.25
4.1	19.95	-2.83	2.52
4.14	19.89	2.08	2.77
4.18	21.47	1.7	3.74
4.22	21.08	2.34	4.39
4.26	27.87	1.65	3.49
4.3	26.24	-4.32	3.81
4.34	24.53	-1.66	1.73
4.38	27.68	-2.69	1.98
4.42	27.11	-1.75	2.17
4.46	24.62	-1.71	-1.8
4.5	22.63	-1.74	0.18
4.54	23.12	-2.25	-0.39
4.58	24.8	1.23	-0.76
4.62	25.21	1.69	-1.09
4.66	22.76	3.73	2.33
4.7	23.88	7.49	5.73
4.74	25.2	12.22	5.42
4.78	21.48	10.97	2.27
4.82	22.31	10.96	-0.13
4.86	21.76	11.32	0.81
4.9	19.17	7.33	-0.28
4.94	19.98	2.58	-0.1
4.98	22.92	3.89	-1.91
5.02	23.3	4.01	-6.41
5.06	25.35	3.11	-4.26
5.1	27.52	-4.16	-4.17
5.14	29.75	-2.67	-3.97
5.18	28.75	-1.91	-1.85
5.22	28.58	-2.5	-0.15
5.26	29.69	-5.45	-0.72
5.3	29.7	-5.16	-0.03
5.34	30.15	-3.41	-1.41
5.38	29.187	-8.0685	-1.9099
5.42	28.828	-8.7864	-1.7102
5.46	28.399	-9.3829	-1.4706
5.5	25.86	-12.83	0.46
5.54	30.05	-13.33	1
5.58	28	-13.92	-1.06
5.62	27.26	-11.66	-2.24
5.66	25.81	-13.68	-2.5
5.7	25.18	-7.6	-1.5
5.74	24.21	-5.29	-1.64
5.78	23.79	-3.96	3.51
5.82	25.81	-4.27	7.53
5.86	28.1	-7.37	5.88
5.9	28.59	-7.43	3.32
5.94	26.91	-5.92	4.16
5.98	27.27	-4.03	2.49
6.02	28	-3.83	0.41
6.06	27.06	-2.12	0.52
6.1	22.92	-3.64	3.66
6.14	23.81	0.85	5.61
6.18	26.43	2.25	9.2
6.22	27.79	3.19	8.59
6.26	26.45	3.52	7.98
6.3	23.3	0.17	6.52
6.34	26.93	0.24	4.08
6.38	26.25	2.02	2.46
6.42	23.72	4.65	1.16
6.46	24.23	2.66	-2.44
6.5	30.27	0.04	-3.52
6.54	29.06	2.95	-4.32
6.58	30.1	1.35	0.25
6.62	33.64	-0.59	3.12
6.66	35.14	4.4	0.99
6.7	31.24	7.24	-2.21
6.74	29.26	8.69	-1.04
6.78	28.02	7	-1.46
6.82	28.04	7.9	-2.9
6.86	25.4	8.33	-1.6
6.9	25.77	7.45	-2.84
6.94	24.1	6.08	-4.81
6.98	25.97	6.4	-6.12
7.02	24.01	3.53	-5.81
7.06	24.3	3.6	-0.27
7.1	23.74	-2.65	-1.27
7.14	23.83	-2.43	-0.21
7.18	22.62	-5.37	-0.41
7.22	20.29	-1.13	2.38
7.26	19.72	1.79	-2.21
7.3	17.36	0.62	-0.57
7.34	15.82	-2.5	1.22
7.38	18.04	-0.13	2.34
7.42	19.28	2.17	2.61
7.46	22.09	6.11	4.55
7.5	26.18	-0.47	8.48
7.54	21.68	0.64	7.83
7.58	19.98	1.05	5.1
7.62	22.95	0.83	4.1
7.66	24.98	-1.68	-2.9
7.7	20.04	-8	-3.21
7.74	23.18	-11.67	0.52
7.78	22.31	-12.75	-0.83
7.82	21.55	-10.5	0.35
7.86	24.16	-4.58	3.91
7.9	24.4	-0.69	-1.46
7.94	23.55	0.17	-3.87
7.98	27.37	-0.63	-1.16
8.02	27.25	-1.43	-1.92
8.06	27.82	-0.39	-4.71
8.1	24.32	-2.89	-4.4
8.14	24.77	-1.56	-4.99
8.18	22.65	1.89	-3.16
8.22	22.47	1.44	-3.98
8.26	22.84	1.16	-4.47
8.3	22.49	3.77	-3.36
8.34	26.2	0.19	-5.7
8.38	27.26	2.64	-7.07
8.42	26.93	3.9	-4.29
8.46	26.41	5.86	-4.24
8.5	27.21	3.46	-4.06
8.54	25.23	3.08	-1.41
8.58	27.49	-0.39	2.39
8.62	26.91	-0.92	1.9
8.66	26.06	-1.09	2
8.7	24.82	-1.82	2.11
8.74	26.76	-5.4	0.58
8.78	24.32	-3.1	0.04
8.82	24.73	-1.26	3.01
8.86	25.61	-5.72	2.69
8.9	27.36	-7.1	3.84
8.94	30.4	-2.86	6.57
8.98	29.52	-3.47	8.04
9.02	27.491	-2.6287	2.0498
9.06	27.813	-2.3473	1.7329
9.1	28.129	-2.0388	1.4031
9.14	28.43	-1.7168	1.0746
9.18	28.705	-1.3953	0.76141
9.22	25.74	7.21	-7.02
9.26	25.4	6.6	-4.82
9.3	26.36	2.55	-4.55
9.34	27.25	-2.73	0.88
9.38	33.78	-1.43	3.18
9.42	32.34	-2.72	3.49
9.46	30.29	-7.86	3.54
9.5	29.26	-7.45	2.8
9.54	30.19	-1.93	2.52
9.58	29.09	1.23	0.46
9.62	25.49	0.98	1.87
9.66	25.13	0.2	0.82
9.7	25.85	-0.07	3.46
9.74	25.72	-0.74	6.98
9.78	23.97	-2.29	6.85
9.82	28.11	-0.12	6.28
9.86	27.19	1.9	1.52
9.9	26.45	0.67	0.53
9.94	25.6	2.37	0.65
9.98	26.11	5.95	1.17
10.02	25.84	4.31	2.54
10.06	24.6	2.68	2.35
10.1	19.55	7.83	-1.3
10.14	17.65	6.1	-1.03
10.18	17.58	1.59	-0.58
10.22	20.63	2.55	-3.66
10.26	26.38	-5.57	-3.88
10.3	23.59	-6.46	-3.46
10.34	23.37	-6.67	-3.29
10.38	23.82	-6.48	-3.53
10.42	22.86	-6.53	-4.8
10.46	22.45	-8.04	-4.91
10.5	22.85	-5.61	-5.73
10.54	22.73	-6.23	-5.9
10.58	21.05	-5.93	-6.8
10.62	19.87	-3.4	-6.11
10.66	20.73	-3.83	-4.4
10.7	20.51	-6.64	-4.16
10.74	20.73	-6.34	-3.81
10.78	21.09	-4.92	-2.36
10.82	19.9	-4.53	-2.12
10.86	19.91	-2.99	-2.23
10.9	19.14	-3.51	0.32
10.94	20.82	-2.69	1.05
10.98	22.93	-5.11	7.71
11.02	23.28	-5.4	2.94
11.06	25.11	-6.04	6.33
11.1	24.23	-2.42	3.25
11.14	25.29	-0.16	0.67
11.18	24.07	1.96	-3.05
11.22	23.79	3.52	-4.38
11.26	25.04	0.4	-2.92
11.3	20.5	0.22	-1.33
11.34	18.23	2.52	0.44
11.38	18.02	3.59	1.73
11.42	20.38	2.78	1.36
11.46	23.04	1.99	-0.49
11.5	20.43	1.86	-0.84
11.54	22.37	3.81	0.7
11.58	19.2	1.54	0.12
11.62	17.75	-0.33	-0.08
11.66	19.47	1.32	0.9
11.7	16.9	3.88	1.73
11.74	18.34	3.99	3.46
11.78	19.22	1.17	1.97
11.82	20.54	2.45	1.92
11.86	20.98	-3.1	3.4
11.9	20.76	-4.46	2.35
11.94	25.18	-6.57	2.74
11.98	25.56	-9.55	2.52
12.02	23.74	-9.57	1.84
12.06	25.79	-6.01	2.84
12.1	27.44	-6.38	1.96
12.14	26.14	-3.55	2.67
12.18	25.59	-5.14	2.32
12.22	25.5	-4.56	2.58
12.26	26.55	-4.03	3.37
12.3	25.77	-3.79	5.31
12.34	22.29	-7.28	5.19
12.38	27.08	-6.52	6.86
12.42	26.94	-5.97	6.92
12.46	24.54	-5.37	6.72
12.5	24.65	-3.38	5.65
12.54	27.03	-1.71	5.54
12.58	29.46	1.02	4.1
12.62	30.29	-2.73	2.69
12.66	31.74	-2	1.98
12.7	32.6	-2.41	2.81
12.74	29.12	-2.97	1.74
12.78	31.4	-2.12	3.08
12.82	30.01	-1.14	2.6
12.86	30.98	-4.65	4.12
12.9	31.62	-3.76	3.78
12.94	28.31	-4.02	3.02
12.98	27.12	-2.38	5.22
13.02	24.13	-0.33	3.32
13.06	27.23	1.34	4.8
13.1	23.44	2.77	1.93
13.14	19.16	0.84	4.22
13.18	16.9	1.36	-0.64
13.22	19.13	5.04	-2.54
13.26	19.73	7.22	-1.5
13.3	23.35	7.33	0.29
13.34	25.43	7.8	0.88
13.38	22.81	1.31	-0.96
13.42	22.15	-1.72	-4.2
13.46	21.74	-1.47	-6.28
13.5	23.44	0.76	-2.96
13.54	25.59	-2.73	-0.74
13.58	28.25	-0.72	0.75
13.62	27.77	-3.56	4.37
13.66	23.61	-0.34	5.86
13.7	22.17	-5.9	8.36
13.74	24.53	-1.33	4.76
13.78	23.97	0.88	5.59
13.82	19.77	0.08	1.86
13.86	18.66	2.32	-3.24
13.9	19.94	-0.12	-6.8
13.94	20.2	5.49	-3.76
13.98	22.13	0.57	-1.72
14.02	24.25	-3.06	-6.29
14.06	23.29	-3.5	-5.8
14.1	23.97	-3.22	-3.77
14.14	28.08	-1.86	-2.26
14.18	27.27	-3.97	-2.65
14.22	23.33	-4.62	-2.32
14.26	22.5	-7.4	-2.61
14.3	20.71	-7.19	-2.15
14.34	21.04	-7.01	0.68
14.38	20.71	-5.91	1.56
14.42	21.18	-2.1	2.92
14.46	17.96	0.91	2.49
14.5	17.35	1.4	2.77
14.54	21.1	0.19	4.2
14.58	25.31	1.82	3.26
14.62	25.06	5.8	0.99
14.66	22.76	5.66	0.2
14.7	18.99	7.63	-2.78
14.74	21.1	5.45	-1.62
14.78	20.9	4.04	-0.95
14.82	20.69	5.2	-1.56
14.86	23.27	3.12	-2.32
14.9	21.27	1.52	-3.86
14.94	20.5	0.58	-4.86
14.98	20.18	2.01	-3.2
15.02	21.15	2.92	-3.22
15.06	20.65	3.91	-4.09
15.1	19.89	4.18	-5.53
15.14	19.59	1.49	-5.61
15.18	16.54	5.34	-2.95
15.22	19.57	4.95	-2.24
15.26	22.53	4.34	-3
15.3	23.18	0.5	-4.14
15.34	19.75	2.95	-2.88
15.38	23.91	7	-0.38
15.42	20.41	8.43	-1.82
15.46	22.25	7.15	-0.53
15.5	21.77	6.35	-1.44
15.54	22.72	0.42	1.09
15.58	24.77	-0.91	0.83
15.62	23.13	0.34	0.14
15.66	18.76	0.97	-1.93
15.7	19.83	2.13	-1.32
15.74	19.46	0.9	-0.84
15.78	19.84	0.9	-1.01
15.82	17.54	-2.31	1.02
15.86	20.04	-2.08	-2.05
15.9	18.72	3.4	-2.03
15.94	23.65	4.63	-2
15.98	20.86	3.58	-4.55
16.02	23.16	2.17	-4.23
16.06	22.94	2.21	-2.58
16.1	24.35	2.28	-2.44
16.14	22.32	-1.91	-3.27
16.18	26.21	-0.86	-3.01
16.22	26.84	-2.08	-4.5
16.26	27.25	-3.74	-4.73
16.3	25.93	-2.3	-5.65
16.34	29.15	1.69	-5.17
16.38	29.2	0.83	-4.61
16.42	27.95	-0.21	-5.43
16.46	25.68	0.88	-5.69
16.5	26.53	0.6	-3.19
16.54	26.19	0.11	-2.17
16.58	28.01	0.72	-0.37
16.62	29.61	-1.98	1.43
16.66	28.91	0.3	0.96
16.7	27.64	3.7	-3.44
16.74	25.11	1.97	-5.45
16.78	25.87	4.39	-5.49
16.82	26.21	2.15	-5.12
16.86	26.29	1.3	-2.86
16.9	28.89	-2.25	0.18
16.94	25.26	-0.52	-0.27
16.98	25.98	-4.51	2.82
17.02	27.02	-5	2.19
17.06	27.29	-2.68	2.97
17.1	27.45	-3.96	6.29
17.14	27.52	-5.54	4.68
17.18	27.3	-6.49	1.52
17.22	23.32	-7.22	0
17.26	24.05	-6.76	2.2
17.3	28.81	-8.19	1.42
17.34	28.86	-5.95	3.26
17.38	30.37	-7.25	0
17.42	28.29	-9.87	0.09
17.46	30.902	-6.7632	-0.68638
17.5	31.639	-6.7028	-1.0163
17.54	35.22	-5.17	-1.39
17.58	33.04	-4.57	-5.04
17.62	32.9	-3.92	-5.57
17.66	32.36	-2.48	-6.09
17.7	33.72	-3.59	-4.07
17.74	33.04	-6.36	-0.45
17.78	32.68	-6.26	4.19
17.82	29.98	-9.56	4.55
17.86	30.58	-8.77	1.72
17.9	29.68	-3.85	0.56
17.94	27.09	-0.15	-0.79
17.98	23.74	-1.06	-2.62
18.02	25.93	-0.07	0.9
18.06	25.53	-2.29	5.34
18.1	26	-5.67	5.11
18.14	23.33	-8.4	4.56
18.18	21.44	-7.38	1.07
18.22	20.48	-4.17	1.19
18.26	21.85	-3.55	-0.53
18.3	20.53	-2.05	-3.72
18.34	23.3	0.66	-1.82
18.38	20.89	4.17	-2.48
18.42	23.95	2.87	1.19
18.46	20.6	-0.99	1.15
18.5	23.81	-1.64	1.2
18.54	23.05	-1.62	0.85
18.58	23.06	-3.87	-0.47
18.62	22.33	-4.63	-1.14
18.66	23.85	-0.52	-2.59
18.7	21.49	1.04	-3.01
18.74	21.81	4.18	-2.03
18.78	19.98	4.53	0.15
18.82	22.65	-0.94	-2.1
18.86	17.52	-3.23	-5.54
18.9	20.98	-4.7	-5.6
18.94	20.3	-4.28	-5.11
18.98	22.1	-5.79	-5.03
19.02	21.44	-6.41	-5.65
19.06	22.91	-9.28	-5.1
19.1	18.86	-7.11	-2.85
19.14	19.63	-8.37	-1
19.18	15.95	-8.4	-1.45
19.22	17.09	-7.21	-1.7
19.26	15.93	-5.59	-0.21
19.3	19.16	-5.93	0.64
19.34	20.94	1.98	2.55
19.38	22.59	0.1	4.25
19.42	22.82	1.52	0.77
19.46	22	4.67	-1.4
19.5	21.22	4.48	-0.59
19.54	22.34	3	-0.16
19.58	21.51	1.16	-1.44
19.62	19.19	1.5	-0.86
19.66	19.73	3.55	0.36
19.7	19.66	2.9	0.68
19.74	20.23	1.95	-0.18
19.78	20.8	2.19	-0.21
19.82	21.03	-3.57	0.12
19.86	18.3	-3.51	1.88
19.9	21.07	-2.09	2.55
19.94	20.79	-2.91	1.14
19.98	19.68	-1.03	0.36
20.02	18.58	0.7	-2.32
20.06	17.13	3.08	-2.91
20.1	17.43	2.99	-3.57
20.14	18.95	3.7	-4.23
20.18	21.72	2.14	-2.87
20.22	21.8	1.93	-1.14
20.26	21.65	-0.46	-0.03
20.3	22.24	0.08	-1.83
20.34	23.47	1.08	0.46
20.38	19.52	1.81	5.45
20.42	25.04	3.32	5.37
20.46	24.15	3.49	6.95
20.5	26.2	0.26	3.51
20.54	23.87	5.43	2.02
20.58	20.14	5.01	-0.7
20.62	17.96	4.54	0.06
20.66	18.05	2.02	0.19
20.7	18.54	-0.56	-6.37
20.74	23.09	4.01	-2.56
20.78	24.5	3.24	-4.08
20.82	25.68	0.46	-6.52
20.86	25.56	0.16	-6.64
20.9	26.7	-1.05	-3.23
20.94	27.49	0	-4.25
20.98	29.55	-2.56	-5.12
21.02	29.81	-2.97	-6.23
21.06	28.31	1.13	-6.08
21.1	27.2	-0.86	-6.64
21.14	29.2	-3.12	-6.9
21.18	29.41	-3.77	-5.95
21.22	29.853	-3.9212	-3.0992
21.26	29.96	-4.2735	-2.3985
21.3	33.67	-2.44	5.01
21.34	29.21	-7.99	1.56
21.38	27.9	-6.33	1.34
21.42	28.21	-5.34	-1.18
21.46	28.43	-7.68	0.38
21.5	31.81	-7.61	1.2
21.54	32.5	-7.14	1.71
21.58	29.24	-1.24	-0.58
21.62	29.84	-7.69	4.23
21.66	28.79	-7.89	3.93
21.7	27.64	-6.57	2.81
21.74	29.75	-10.22	5.57
21.78	27.87	-6.6	7.07
21.82	31.04	-6.62	7.48
21.86	27.01	-7.6	7.69
21.9	22.91	-7.6	6.42
21.94	25.85	-3.33	4.38
21.98	28.36	-2.79	1.05
22.02	31.41	-0.26	-0.97
22.06	29.42	-0.59	-2.06
22.1	30.79	-1.19	-3.88
22.14	29.11	-3.85	-3.22
22.18	28.61	-3.19	-4.47
22.22	24.77	-4.03	-5.76
22.26	22.59	-3.12	-6.03
22.3	21.22	-2.35	-6.08
22.34	22.4	-1.36	-5.82
22.38	20.6	1.16	-8.41
22.42	20.79	1.55	-3.25
22.46	21.56	-0.38	-1.33
22.5	21.11	-5.14	-1.02
22.54	25.96	-2.18	-1.99
22.58	26.7	-0.17	-4.23
22.62	27.27	0.85	-3.2
22.66	25.97	0.83	-8.16
22.7	25.13	1.56	-2.79
22.74	21.87	0.3	-0.8
22.78	23.74	-0.73	-0.33
22.82	21.5	-0.38	-0.51
22.86	20.42	-3.32	0.98
22.9	19.39	-2.35	0
22.94	20.34	-0.18	2.12
22.98	21.36	-1.59	-0.35
23.02	21.45	2.52	-2.63
23.06	18.4	1.9	-4.38
23.1	22.41	0.59	1.71
23.14	19.22	1.23	1.06
23.18	22.91	2.26	2.11
23.22	22.59	1.07	1.8
23.26	22.82	-0.92	-0.97
23.3	20.08	-2.68	-0.7
23.34	20.67	-0.91	-1.7
23.38	20.58	-2.06	-2.85
23.42	23.1	0.15	-4.22
23.46	20.58	-1.08	-4.94
23.5	22.16	-1.44	-4.79
23.54	22.93	-0.09	-4.76
23.58	23.75	0.41	-3.17
23.62	18.76	2.85	-3.37
23.66	20.7	4.63	-1.8
23.7	24.84	2.02	-1.59
23.74	19.1	-1.97	6.45
23.78	22.07	-2.51	4.22
23.82	25.88	-1.03	5.82
23.86	24.17	-0.59	7.35
23.9	22.61	-2.02	4.75
23.94	21.969	1.6215	0.21824
23.98	21.796	1.8338	-0.82948
24.02	20.09	3.6	-5.63
24.06	21.54	6.8	-2.59
24.1	20.56	4.54	-3.67
24.14	20.26	1.81	-7.05
24.18	19.6	1.02	-7.7
24.22	21.3	1.32	-6.42
24.26	20.92	0.58	-4.74
24.3	22.57	0.21	-5.02
24.34	21.35	1.91	-8.33
24.38	20.27	1.31	-6.84
24.42	19.83	-0.37	-3.22
24.46	21.18	-1.59	0.4
24.5	24.15	-1.21	-1.02
24.54	22.77	0.63	-1.21
24.58	21.39	-0.68	-0.84
24.62	20.04	-4.04	-1.26
24.66	19.54	-2.81	-0.71
24.7	23.75	-0.3	3.59
24.74	23.81	-4.33	3.58
24.78	24.22	-5.96	1.52
24.82	25.27	-6.28	4.56
24.86	25.83	-8.08	3.83
24.9	28.89	-9.54	3.55
24.94	30.66	-6.43	7.41
24.98	31.64	-2.88	5.99
25.02	33.24	-0.15	1.61
25.06	30.75	-1.95	1.34
25.1	29.58	-1.08	0.2
25.14	30.57	0.22	0.91
25.18	27.21	3.59	3.39
25.22	27.43	1.08	7.23
25.26	27.27	-0.63	8.62
25.3	23.05	-3.18	9.54
25.34	21.54	-1.83	8.46
25.38	23.63	0.17	8.14
25.42	26.5	-4.11	4.57
25.46	30.6	-2.34	0.57
25.5	31.53	-1.88	-2.57
25.54	28.81	-3.59	0.9
25.58	30.46	-2.62	4.76
25.62	29.1	-5.13	0.35
25.66	26.18	-6.84	0.98
25.7	25.89	-5.9	2.6
25.74	29.34	-5.36	0.27
25.78	25.52	-4.69	1.29
25.82	22.97	-5.89	-0.06
25.86	23.81	0.29	-3.56
25.9	24.08	0.1	-3.86
25.94	23.33	-0.62	-3.59
25.98	26.38	1.01	-2.86
26.02	27.4	2.75	-1.45
26.06	27.65	0.23	-2.82
26.1	25.94	2.69	-6.55
26.14	25.67	0.58	-8.68
26.18	24.41	1.34	-6.59
26.22	22.74	3.97	-4.53
26.26	23.47	7.31	-3.23
26.3	23.4	5.43	-6.44
26.34	24.47	2.59	-4.69
26.38	26.72	4.49	-5.14
26.42	28.2	2.76	-2.97
26.46	27.65	0.41	-2.47
26.5	27.91	1.71	-2.59
26.54	26.49	2.25	-2.39
26.58	26.9	0.17	-2.87
26.62	25.97	-1.09	-3.47
26.66	26.85	-1.3	-2.76
26.7	24.94	-3.79	-2.43
26.74	24.73	-2.47	-2.25
26.78	23.34	-3.44	-2.68
26.82	23.18	-1.77	-3.43
26.86	22.59	-0.18	-3.61
26.9	21.42	-0.52	-2.66
26.94	21.56	-0.86	-1.3
26.98	23.12	-3.71	1.13
27.02	25.7	-6.34	4.13
27.06	23.42	-5.81	5.92
27.1	21.83	-7.4	5.07
27.14	19.17	-8.02	3.87
27.18	19.73	-2.1	4.86
27.22	21.65	-1.24	1.22
27.26	24.12	-0.3	1.22
27.3	21.48	0.67	1.37
27.34	23.19	1.58	0.51
27.38	25.26	-3.04	-1.74
27.42	26.32	-3.5	-5.57
27.46	23.89	-5.11	-6.9
27.5	23.4	2.52	-5.19
27.54	23.16	1.82	-4.66
27.58	20.67	0.83	-3.43
27.62	24.44	-0.9	-2.44
27.66	22.68	-1.07	-3.76
27.7	19.24	-2.02	-3.91
27.74	15.6	-1.35	-4.19
27.78	17.89	-1.16	-3.24
27.82	16	2.46	-3.35
27.86	18.52	2.85	-2.59
27.9	16.84	4.94	-2.25
27.94	17.6	5.13	-1.15
27.98	19.54	4.4	-0.02
28.02	21.3	0.64	0.74
28.06	21.35	-2.38	-0.18
28.1	20.3	-2	-1.27
28.14	21.98	0.96	-3.19
28.18	20.13	1.69	-3.03
28.22	20.14	4.72	-3.44
28.26	20.82	2.55	-3.88
28.3	22.78	-0.3	-0.91
28.34	22.56	0.56	-2.91
28.38	24.12	1.76	-4.24
28.42	23.03	6.19	-3.99
28.46	19.36	6.14	-4.95
28.5	18.49	7.91	-3.44
28.54	17.32	7.98	-3.04
28.58	17.88	7.39	-3.48
28.62	17.57	6.69	-2.05
28.66	19.21	5.9	-1.87
28.7	21.44	2.49	-1.62
28.74	23.2	-1.35	-0.67
28.78	23.77	1.56	0.65
28.82	22.88	-2.5	1.08
28.86	21.24	-4.43	-0.65
28.9	23.5	-4.39	-0.68
28.94	25.63	-2.57	1.42
28.98	26.27	-6.74	2.14
29.02	26.26	-4.26	0.11
29.06	22.76	-2.9	-0.66
29.1	19.89	-3.82	4.22
29.14	24.82	-6.71	6.27
29.18	28.58	-4.26	2.76
29.22	27.28	-0.24	2.05
29.26	25.28	-1.86	2.55
29.3	23.47	-0.94	2.28
29.34	23.42	1.95	0.11
29.38	18.84	2.65	-0.55
29.42	20.86	1.52	-1.03
29.46	21.26	-2	-3.14
29.5	22.27	-7.54	1.23
29.54	25.67	-4.87	3.51
29.58	24.5	-9.45	7.13
29.62	24.73	-7.22	0.96
29.66	25.67	-5.11	-0.05
29.7	25.85	-2.89	0.28
29.74	23.37	-4.31	1.84
29.78	24.06	-4.11	1.85
29.82	26.58	-8.46	-0.62
29.86	28.2	-10.42	-0.73
29.9	28.17	-10.86	2.08
29.94	29.72	-11.72	-2.79
29.98	26.75	-8.81	-7.31
30.02	24.73	-9	-6.73
30.06	25.52	-10.87	-4.04
30.1	27.31	-12.3	-3.74
30.14	28.31	-6.84	-3
30.18	25.7	-4.66	-2.92
30.22	24.23	-3.83	-2.06
30.26	21.13	-4.64	-5.92
30.3	23.41	0.14	-5.46
30.34	27.24	0.55	-1.74
30.38	24.62	3.71	-0.45
30.42	24.6	7.41	1.06
30.46	27.75	10.69	2.36
30.5	29.64	6.92	-0.03
30.54	26.56	8.28	0.05
30.58	27.81	2.46	7.77
30.62	28.36	-2.6	7.1
30.66	29.28	0.7	5.59
30.7	27.79	1.36	6.16
30.74	28.86	4.09	2.59
30.78	23.91	2.53	3.09
30.82	24.93	1.99	6.63
30.86	24.7	6.83	5.42
30.9	24.8	5.89	3.83
30.94	23.53	4.94	3.41
30.98	22.73	5.96	3.08
31.02	21.53	6.3	2.75
31.06	19.23	7.95	0.22
31.1	17.48	4.78	0.11
31.14	17.62	6.01	2.28
31.18	16.87	4.32	1.73
31.22	20.66	-0.56	4.79
31.26	19.3	-2.97	5.19
31.3	21.05	-3.23	3.47
31.34	24.09	-0.42	0.3
31.38	23.74	1.34	-4.91
31.42	23.36	2.28	-6.92
31.46	25.72	0.85	-5.29
31.5	24.25	-1.74	-6.75
31.54	21.07	-5.73	-3.29
31.58	21.99	-6.49	0.06
31.62	23.37	-1.82	-2.14
31.66	23.01	-0.93	-0.73
31.7	24.51	0.8	-1.94
31.74	22.42	3.33	-3.7
31.78	24.14	0.05	-2.04
31.82	24.21	0.79	-1.3
31.86	23.88	-1.59	-1.24
31.9	20.85	-0.19	-0.34
31.94	21.24	-3.91	-1.89
31.98	19.41	-2.24	-2.71
32.02	20.48	-4.12	-1.01
32.06	21.89	-0.45	1.77
32.1	23.19	1.8	3.62
32.14	19.54	0.41	2.17
32.18	19.64	4.44	1.94
32.22	22.62	0.93	2.09
32.26	23.77	1	2.75
32.3	23.35	-1.04	2.28
32.34	27.57	-5.34	2.48
32.38	27.55	-7.04	0.67
32.42	27.38	-6.78	0.58
32.46	29.17	-8.09	3.69
32.5	32.8	-8.45	3.31
32.54	32.34	-7.02	0.98
32.58	29.037	-7.1492	-0.62015
32.62	25.67	-5.05	-7.05
32.66	28.59	-7.44	-3.01
32.7	29.19	-8.46	-0.91
32.74	29.54	-6.08	-2.26
32.78	23.97	-6.05	-5.48
32.82	27.62	-5.45	-2.14
32.86	31.86	-4.18	-0.67
32.9	32.27	-2.18	-2.15
32.94	34.02	-0.56	-0.27
32.98	32.82	0.56	1.2
33.02	29.96	-1.45	-0.09
33.06	28.56	-1.35	-6.02
33.1	26.42	-2.59	-3.02
33.14	24.05	1.61	-3.97
33.18	22.92	1.33	-2.91
33.22	25.2	1.42	-6.31
33.26	23.96	2.43	-2.49
33.3	25.25	2.27	-1.71
33.34	30.69	1.38	-1.71
33.38	30.41	3.49	-3.12
33.42	23.96	5.43	0.73
33.46	26.37	5.76	0.92
33.5	26.64	4.57	-1.78
33.54	27.32	4.48	-4.05
33.58	25.02	0.38	-5.49
33.62	26.59	5.44	-6.19
33.66	25.05	5.08	-4.35
33.7	23.82	6.19	-3.26
33.74	22.93	4.93	-2.03
33.78	24.29	3.1	-0.29
33.82	24.03	1.9	-1.6
33.86	25.29	5.05	1.55
33.9	24.21	3.43	2.22
33.94	30.81	-4.33	0.56
33.98	27.68	-5.33	0.52
34.02	28.16	-4.85	0.29
34.06	28.17	-6.05	1.64
34.1	28.86	-7.12	2.27
34.14	28.56	-7	2.28
34.18	28.14	-8.1	2.64
34.22	27.82	-8.33	2.7
34.26	28.43	-6.4	4.32
34.3	29.34	-3.4	1.72
34.34	29.24	-2.42	1.33
34.38	27.88	-3.45	-0.55
34.42	26.63	-0.85	-0.02
34.46	23.93	-1.63	-3.09
34.5	24.83	-1.58	-1.85
34.54	27.56	-3.91	-2.54
34.58	27.02	-2.98	-1.59
34.62	23.47	-2.37	-0.04
34.66	24.86	-2.58	0.58
34.7	24.88	-1.97	1.53
34.74	25.15	-3.98	0.59
34.78	25.14	-3.6	0.74
34.82	24.71	-2.29	0.99
34.86	22.12	-1.56	2.96
34.9	24.05	0.79	3.81
34.94	23.32	1.1	4.46
34.98	20.22	3.42	1.93
35.02	19.18	2.39	0.38
35.06	20.78	1.55	-1.75
35.1	21.45	-0.59	-0.02
35.14	20.69	1.34	-1.88
35.18	18.86	2.13	-1.56
35.22	19.98	1.8	-0.1
35.26	19.86	1.62	-1.05
35.3	19.22	-0.05	-0.69
35.34	18.75	-1.28	-0.18
35.38	22.19	-4.5	0.73
35.42	25.73	-4.21	-2.33
35.46	26.11	-3.23	-3.67
35.5	25.96	-2.24	-3.38
35.54	29.85	-4.09	-4.63
35.58	30.19	-2.21	-5.49
35.62	27.82	-2.29	-5.65
35.66	26.58	-1.94	-7.68
35.7	24.94	-0.89	-8.52
35.74	24.06	-3.44	-9.88
35.78	23.38	-3.21	-8.92
35.82	22.32	-3	-9.35
35.86	24.1	-2.38	-8.28
35.9	23.53	-0.07	-8.13
35.94	25.21	0.89	-6.35
35.98	24.87	-0.89	-7.66
36.02	23.02	1.28	-7.09
36.06	22.57	0.62	-4.25
36.1	22.62	-1.79	-2.17
36.14	21.36	1.64	-2.24
36.18	23.66	-1.71	-2.55
36.22	24.97	-8.79	-0.36
36.26	29.49	-9.36	0.35
36.3	29.34	-6.1	0.8
36.34	26.29	-6.96	-1.35
36.38	25.49	-9.25	-1.53
36.42	24.09	-5.64	-1.29
36.46	23.91	-3.46	-0.3
36.5	23.69	-0.86	1.39
36.54	23.59	5.76	-0.06
36.58	22.62	1.71	0.35
36.62	22.496	2.3667	-0.81503
36.66	19.95	6.67	0.16
36.7	21.77	6.86	-0.34
36.74	20.25	7.04	-4.58
36.78	20.98	7.56	-4.47
36.82	18.66	9.14	-1.89
36.86	19.33	9.42	-0.54
36.9	21.77	5.87	0.02
36.94	22.65	8.54	0.48
36.98	22.24	7.21	-0.13
37.02	24.12	7.03	0.21
37.06	21.66	9.44	-1.03
37.1	22.41	9.37	-0.03
37.14	23.5	5.7	0.02
37.18	21.17	6.89	-0.3
37.22	22.5	3.9	-1.04
37.26	21.97	2.59	-1.59
37.3	23.11	1.53	-0.7
37.34	22.66	2.29	0.13
37.38	22.27	2.47	1.02
37.42	19.92	2.31	0.59
37.46	20.35	3.81	-0.26
37.5	20.38	2.47	0.21
37.54	21.81	2.2	0.79
37.58	20.77	2.15	0.58
37.62	22.94	-0.18	0.79
37.66	23.32	0.26	-1.88
37.7	28.34	-2.23	-1.9
37.74	28.37	-0.86	0.35
37.78	29.09	1.09	1.55
37.82	27.1	3.12	0.43
37.86	24.69	2.68	-0.1
37.9	23.25	6.56	1.33
37.94	29.363	-1.3661	1.1438
37.98	30.108	-1.89	0.98539
38.02	27.33	-5.6	9.59
38.06	27.93	-5.41	6.66
38.1	32.109	-3.3111	0.22498
38.14	38	-4.4	-1.41
38.18	36.26	-4.9	-2.5
38.22	36.41	-3.62	-3.82
38.26	37.33	-5.87	-4.79
38.3	34.96	-5.49	-4.38
38.34	32.07	-3.79	-3.6
38.38	30.5	-2.68	-3.91
38.42	31.47	-3.19	-4.03
38.46	33.54	-1.47	-1.65
38.5	35.79	-4.46	-1.12
38.54	36.03	-3.46	-6.82
38.58	32.33	-0.19	-7.81
38.62	32.25	-4.97	-6.77
38.66	33.49	-6.11	-4.8
38.7	33.94	-7.73	-4.26
38.74	31.66	-7.81	-4.55
38.78	30.6	-8.18	-4.66
38.82	28.21	-6.33	-7.39
38.86	26.33	-6.15	-4.99
38.9	27.3	-7.82	-2.85
38.94	28.81	-4.91	-3.03
38.98	29.03	-3.43	-3.32
39.02	25.97	-5.26	-1.88
39.06	26.91	-5.08	-1.03
39.1	27	-4.56	-1.14
39.14	27.57	-4.48	-1.24
39.18	25.89	-4.47	-1.09
39.22	27.66	-4.99	-1.3
39.26	27.36	-5.1	-1.39
39.3	27.61	-3.12	-1.3
39.34	27.76	-5.08	-0.74
39.38	28.06	-4.53	0.7
39.42	27.23	-4.61	0.41
39.46	26.97	-3.76	0.46
39.5	25.88	-2.82	0.73
39.54	24.47	-3	0.68
39.58	24.63	-4.07	0.07
39.62	24.55	-4.35	-0.58
39.66	23.88	-4.25	0.09
39.7	26.07	-3.23	-0.69
39.74	26.56	-3.19	-1.21
39.78	26.17	-2.29	-3.29
39.82	25.49	-1.23	-3
39.86	26.13	-0.76	-2.53
39.9	23.33	-2.57	-1.95
39.94	22.61	-3.73	-1.77
39.98	22.32	-4.34	-1.29
40.02	24.64	-1.96	0.17
40.06	24.18	-2.19	0.62
40.1	23.62	-1.65	-0.59
40.14	22.86	-0.24	-0.16
40.18	23.96	-2.73	0.29
40.22	22.81	-3.26	0.18
40.26	21.77	-0.36	0.49
40.3	18.32	0.28	-0.26
40.34	21.41	0.81	-0.01
40.38	24.23	4.53	-2.01
40.42	22.66	3.29	1.39
40.46	23.27	2.19	-1.92
40.5	25.47	4.54	-0.49
40.54	25.15	1.9	-0.77
40.58	24.1	4.1	0.45
40.62	22.15	3.42	2.34
40.66	23.34	-0.56	6.13
40.7	24.49	-4.79	4.16
40.74	23.21	1.13	-1.77
40.78	20.3	1.03	0.2
40.82	17.32	-0.12	0.07
40.86	18.11	0.21	0
40.9	16.55	2.37	-0.59
40.94	15.55	0	0.06
40.98	19.02	-3.24	1.92
41.02	19.2	-4.52	1.61
41.06	19.33	-6.67	2.35
41.1	19.68	-5.99	0.93
41.14	19.54	-5.7	0.5
41.18	19.99	-2.53	-0.14
41.22	21.58	-0.06	-0.36
41.26	18.75	3.34	-0.8
41.3	18.54	4.84	-1.23
41.34	21.94	4.9	-1.39
41.38	22.52	5.86	-2.72
41.42	19.6	6.24	-2.21
41.46	23.9	7	-0.01
41.5	23.71	5.93	-1.58
41.54	22.55	6.73	-4.51
41.58	21.79	4.12	-4.53
41.62	24.2	5.45	-2.46
41.66	28.55	0.55	-6.6
41.7	27.82	4.21	-8.31
41.74	26.31	2.93	-9.28
41.78	29.02	3.07	-6.87
41.82	27.48	5.3	-5.8
41.86	25.58	11.82	-3.08
41.9	23.21	6.37	-0.5
41.94	27.01	4.99	-3.59
41.98	24.88	6.99	-2.06
42.02	28.11	5.01	-0.64
42.06	27.46	3.57	1.19
42.1	26.61	0.99	0
42.14	26.41	-0.97	-0.33
42.18	25.03	-2.32	2.28
42.22	25.58	1.29	0.44
42.26	25.35	-1.77	-1.38
42.3	22.69	-2.15	-1.85
42.34	21.13	-0.94	0.82
42.38	22.7	-5.55	0.62
42.42	24.29	-5.11	2.41
42.46	24.39	-5.83	2.2
42.5	22.53	-2.83	3.02
42.54	20.15	-3.5	1.51
42.58	20.5	-3.38	1.53
42.62	21.36	-4.82	1.41
42.66	24.14	-3.89	0.18
42.7	23.86	-5.17	-0.04
42.74	25.76	-7.06	1.35
42.78	25.19	-7.99	0.16
42.82	26.62	-7.64	0.28
42.86	30.8	-5.57	-0.65
42.9	28.43	-6.49	0.08
42.94	27.4	-6.99	0.35
42.98	26.24	-8.75	1.27
43.02	23.71	-9.98	3.52
43.06	24.66	-8.93	4.98
43.1	25.06	-11.83	2.94
43.14	24.17	-7.94	2.02
43.18	23.55	-4.46	6.39
43.22	27	-6.1	6.01
43.26	27.65	-8.42	6.4
43.3	27.18	-5.05	4.25
43.34	24.32	-5.62	1.53
43.38	23.74	-6.4	-2.67
43.42	22.05	-6.64	-2.79
43.46	24.67	-4.72	-3.4
43.5	28.81	-5.9	-1.85
43.54	32.79	-4.96	-3.16
43.58	31.51	-4.46	0.29
43.62	29.75	-4.68	1.46
43.66	29.05	-5.9	-0.66
43.7	29.84	-11.29	-0.22
43.74	28.63	-10.94	2.34
43.78	27.9	-11.76	5.16
43.82	25.73	-14.66	3.78
43.86	25.32	-11.33	4.72
43.9	30.326	-7.9207	2.1935
43.94	30.161	-7.435	2.3218
43.98	27.82	-2.79	3.34
44.02	32.57	-2.09	-0.35
44.06	32.37	-5.16	1.49
44.1	33.62	-5.67	0.89
44.14	32.27	-6.37	-0.27
44.18	27.05	-3.58	0.53
44.22	26.15	-4.93	3.69
44.26	26.999	-1.8729	2.0268
44.3	26.471	-1.1444	1.8467
44.34	25.934	-0.44774	1.6397
44.38	25.396	0.20542	1.4071
44.42	21.14	7.33	-1.62
44.46	23.06	5.83	2.96
44.5	29.46	6.45	-0.77
44.54	23.357	2.1476	0.25124
44.58	24.66	-3.16	-2.99
44.62	21.45	1.25	2.67
44.66	19.54	0	3.5
44.7	23.03	-3.49	-2.91
44.74	22.29	3.26	-1.91
44.78	18.2	0.32	-0.51
44.82	16.2	2.35	1.08
44.86	21.52	2.97	-2.34
44.9	24.94	-1.29	-6.02
44.94	21.67	-1.97	-4.21
44.98	22.17	-3.2	-4.92
45.02	21.98	-3.61	-5.12
45.06	22.3	-1.64	-5.55
45.1	21.49	-1.38	-5.43
45.14	20.92	-2.27	-5.43
45.18	21.81	-0.75	-6.32
45.22	24.03	-0.3	-5.46
45.26	23.05	0.45	-8.2
45.3	24.02	2.1	-7.59
45.34	21.86	0.9	-6.95
45.38	22.94	3.6	-6.62
45.42	23.62	2.23	-6.9
45.46	22.295	2.1508	-2.9499
45.5	22.171	2.6816	-2.6149
45.54	23.8	-0.76	4.76
45.58	19.96	-1.15	7.46
45.62	21.876	4.113	-1.8026
45.66	21.829	4.504	-1.62
45.7	21.823	4.8357	-1.4933
45.74	21.863	5.0985	-1.4298
45.78	21.959	5.2826	-1.4366
45.82	22.119	5.3783	-1.5208
45.86	22.93	3.23	0.14
45.9	19.47	6.26	-0.33
45.94	20.01	7.4	1.11
45.98	25.56	6.68	-3.18
46.02	25.34	6.26	-8.16
46.06	24.91	2.2	-9.37
46.1	25.69	3.79	-9.2
46.14	28.09	1.96	-8.12
46.18	29.11	-0.95	-6.43
46.22	29.49	-1.24	-8.14
46.26	31.08	-0.64	-7.46
46.3	29.29	-5.5	-7.43
46.34	26.48	-9.19	-1.88
46.38	27.181	-1.7761	-3.1391
46.42	27.58	-5.81	5.15
46.46	29.08	-2.94	-1.5
46.5	24.4	3.05	0.99
46.54	21.91	1.97	2.58
46.58	19.66	1.4	1.93
46.62	19.64	0.71	1.11
46.66	18.89	3.25	-0.47
46.7	18.34	4.15	-0.1
46.74	21.2	3.08	-0.46
46.78	18.81	0.84	-0.27
46.82	17.31	1.32	1.23
46.86	17.32	-0.32	-1.32
46.9	17.01	1.38	0.17
46.94	17	-1.06	0.79
46.98	14.83	-0.47	1.52
47.02	15.37	-0.68	0.41
47.06	15.9	2.86	2.67
47.1	16.86	1.4	5.48
47.14	17.99	2.55	3.98
47.18	17.71	0.33	1.35
47.22	15.72	-3.53	1.37
47.26	21.172	0.12353	1.9388
47.3	22.288	0.097485	1.7263
47.34	27.79	-1.45	-1.35
47.38	24.94	0.08	-1
47.42	24.92	1.71	1.52
47.46	27.58	1.03	2.12
47.5	27.15	1.37	-0.66
47.54	25.27	1.11	0.14
47.58	26.08	1.01	-0.61
47.62	24	-0.64	-3.14
47.66	22.57	0.36	-2.76
47.7	20.25	-0.16	-5.49
47.74	19.1	1.67	-5.37
47.78	21.12	3.64	-5.63
47.82	22.8	2.63	-7.18
47.86	20.12	3.06	-5.24
47.9	21.67	3.4	-2.74
47.94	23.44	2.78	-2.56
47.98	23.69	-0.45	-3.94
48.02	25.99	0.68	-4.06
48.06	28.12	-0.72	-4.96
48.1	27.79	2.08	-3.57
48.14	25.96	0.1	-3.14
48.18	25.64	4.28	-4
48.22	24.29	0.96	-2.45
48.26	26.15	-3.82	-1.08
48.3	23.42	-5.58	0.31
48.34	22.22	-2.24	-2.44
48.38	22.56	-2.67	-2.73
48.42	24.04	-3.48	-4.81
48.46	22.53	-4.42	-2.41
48.5	24.93	-5.97	-1
48.54	26.07	-7.53	0.29
48.58	25.2	-5.64	-1.76
48.62	24.04	-5.33	0.52
48.66	25.7	-5.64	0.38
48.7	25.23	-4.74	-0.71
48.74	24.89	-1.52	-1.71
48.78	22.59	-2.67	-0.59
48.82	27.44	-2.83	0.93
48.86	28.75	-6.22	2.52
48.9	31.14	-1.05	4.22
48.94	30.07	-2.48	5.47
48.98	26.46	-2	5.57
49.02	29.98	-1.93	1.62
49.06	30.27	-1.14	0.44
49.1	28.93	-0.99	0.63
49.14	28.8	-1.21	3.19
49.18	26.45	0.14	3.86
49.22	23.82	1.64	5.75
49.26	24.56	0.85	3.82
49.3	23.92	-2.02	2.12
49.34	23.32	-0.97	2.29
49.38	25.74	-5.02	1.6
49.42	23.93	-3.91	-0.69
49.46	25.23	1.61	2.41
49.5	26.6	-2.85	3.68
49.54	30.45	-5.56	4.24
49.58	30.28	-5.13	3.02
49.62	28.99	-0.95	1.85
49.66	25.13	5.01	0.81
49.7	23.57	-3	0.39
49.74	25.74	-1.63	3.46
49.78	25.13	-1.56	5.07
49.82	22.04	-0.58	4.39
49.86	25	-1.32	1.7
49.9	22.65	-2.36	0.3
49.94	21.05	-3.32	-0.66
49.98	22.33	-2.7	-1.3
50.02	20.98	-0.67	-0.94
50.06	20.7	-0.49	-0.88
50.1	21.48	-0.38	1.51
50.14	20.95	-1.03	-3.03
50.18	21.11	-1.62	-1.15
50.22	23.12	1.04	-0.86
50.26	25.97	-0.64	-1.12
50.3	25.08	-1.28	-2.73
50.34	27.38	-2.32	-4.14
50.38	25.18	-3.33	-6
50.42	27.4	-4.79	-6.84
50.46	25.63	-3.15	-7.18
50.5	26.41	-0.98	-3.52
50.54	26.87	-0.27	-0.36
50.58	27.32	0.64	-0.6
50.62	26.54	1.13	0.09
50.66	29.25	-0.31	1.52
50.7	31.48	-3.61	3.37
50.74	29.49	-4.82	1.68
50.78	28.7	-6.14	1.75
50.82	25.01	-4.72	0.64
50.86	26.56	-3.61	1.33
50.9	28.55	-3.32	2.11
50.94	28.96	-0.84	2.59
50.98	24.56	4.05	2.31
51.02	25.86	2.66	2.77
51.06	29.17	-2.39	0.67
51.1	28.23	2.78	4.37
51.14	27.01	0.97	5.59
51.18	31.05	-1.11	5.16
51.22	28.39	-6.89	6.34
51.26	27.15	-3.28	7.5
51.3	25.05	-4.82	7.23
51.34	21.76	-2.24	6.89
51.38	23.39	-3.96	3.5
51.42	22.65	-6.3	4.05
51.46	24.56	-4.88	3.61
51.5	25.41	-4.99	2.63
51.54	29.51	-1.76	7.95
51.58	24.72	0.99	6.58
51.62	23.902	-3.3472	3.5015
51.66	23.891	-3.1036	2.9136
51.7	23.903	-2.8354	2.2996
51.74	23.93	-2.55	1.668
51.78	23.962	-2.255	1.0275
51.82	23.992	-1.9577	0.38655
51.86	20.17	-5.23	0.68
51.9	24	-0.59	1.17
51.94	23.21	0.17	-0.58
51.98	20.83	1.09	-4.58
52.02	24.59	-0.3	-5.85
52.06	24.46	-3.6	-3.94
52.1	26.61	-0.75	-2.71
52.14	25.21	1.81	-3.72
52.18	24.18	-1.43	-2.44
52.22	19.07	-2.35	-3.46
52.26	21.79	-2.26	-3.44
52.3	20.48	2.02	-5.28
52.34	22.57	0.68	-3.08
52.38	22.2	-3.62	-5.74
52.42	22.97	-5.06	-6.9
52.46	18.86	2.27	-6.96
52.5	17.71	0.66	-6.91
52.54	13.75	-0.18	-6.5
52.58	15.03	0.26	-3.88
52.62	13.75	2.64	-4.23
52.66	17.54	4.17	-3.15
52.7	19.48	4.2	-2.15
52.74	21.71	0.88	-0.09
52.78	23.91	0.46	1.14
52.82	25.02	-0.83	0.37
52.86	24.25	1.2	1.8
52.9	27.82	7.04	-2.31
52.94	26.87	6.18	-3.72
52.98	29.22	1.43	-3.01
53.02	29.31	0.18	-3.13
53.06	26.8	-0.16	-1.62
53.1	24.91	0.08	0.21
53.14	25.5	-2.42	-0.46
53.18	24.22	-0.15	-2.67
53.22	23.96	0.57	-5.4
53.26	24.55	-2.75	-4.01
53.3	23.37	1.55	-2.75
53.34	22.8	0.38	-2.29
53.38	25.22	-2.86	-1.21
53.42	21.67	-4.32	-1.95
53.46	21.66	-1.09	-3.5
53.5	23.1	-4.14	-3.39
53.54	25.13	-5.19	-1.92
53.58	26.31	-4.33	-0.45
53.62	26.73	-4.21	-0.16
53.66	26.27	-6.79	0.48
53.7	27.47	-6.34	-0.02
53.74	28.11	-7.4	-0.42
53.78	28.71	-8.19	0.67
53.82	28.14	-7.72	0.46
53.86	28.39	-7.04	1.96
53.9	27.56	-7.84	2.63
53.94	28.08	-9.27	1.99
53.98	31.49	-7.56	0.2
54.02	28.47	-1.5	-2.09
54.06	27.02	-3.26	3.22
54.1	27.67	-5.69	4.82
54.14	26.51	-4.26	4.84
54.18	25.67	-2.35	5.43
54.22	25.73	-2.88	5.26
54.26	24.282	-1.0282	2.7425
54.3	23.848	-0.61728	2.6913
54.34	19.5	6.04	0.84
54.38	21.71	3.3	-0.08
54.42	21.28	1.87	-1.74
54.46	21.41	1.76	1.02
54.5	23.53	0.14	3.02
54.54	25.69	-4.44	1.09
54.58	29.73	-2.72	1.12
54.62	27.55	-0.97	5.99
54.66	28.61	-4.2	4.59
54.7	32.01	-3.79	0.94
54.74	31.81	0.3	-0.3
54.78	30.95	-0.32	-1.5
54.82	31.31	-1.47	-0.67
54.86	30.48	0.99	-2.62
54.9	33.01	-1.12	-3.94
54.94	32.18	-1.15	-4.24
54.98	31.3	-2.78	-4.09
55.02	30.43	-1.7	-2.93
55.06	29.28	-3.12	-4
55.1	28.41	-1.02	-5.19
55.14	28.95	-2.19	-4.61
55.18	30.44	-1.01	-4.78
55.22	27.29	-3.2	-4.91
55.26	26.48	-5.07	-2.49
55.3	25.98	-5.28	-3.69
55.34	26.32	-5.76	-4.18
55.38	27.02	-6.2	-4.39
55.42	26.67	-6.23	-3.86
55.46	28.81	-6.96	-5.22
55.5	28.9	-5.64	-6.86
55.54	26.84	-4.11	-3.2
55.58	26.5	-3.78	0.85
55.62	25.71	-2.06	2.07
55.66	24.89	0.83	-2.39
55.7	29.514	-3.6954	-3.027
55.74	34.59	-1.56	-4.69
55.78	33.88	-2.85	-9.89
55.82	33.17	-3.67	-6.37
55.86	34.92	-6.02	-2.78
55.9	34.24	-6.61	-2.01
55.94	30.13	-6.35	4.14
55.98	25.65	-5.58	5.21
56.02	26.41	-2.82	5.55
56.06	25.9	-4.62	7.65
56.1	30.26	-4.75	6.34
56.14	31.33	-9.91	2.87
56.18	34.49	-6.29	5.08
56.22	33.74	-9.15	4.93
56.26	29.53	-11.36	4.44
56.3	29.19	-9.21	4.41
56.34	27.82	-8.9	3.34
56.38	25.06	-5.99	2.46
56.42	29.55	-3.97	5.9
56.46	31.13	-5.47	6.04
56.5	32.63	-1.3	5.15
56.54	29.392	-4.347	-1.4429
56.58	29.012	-4.0172	-2.5581
56.62	33.03	3.11	-5.26
56.66	30.18	2.05	-8.27
56.7	29.91	-0.02	-9.23
56.74	24.59	-6.12	-8.68
56.78	26.39	-9.01	-7.77
56.82	24.93	-5.73	-7.3
56.86	26.31	-8.13	-2.73
56.9	27.24	-6.77	-0.83
56.94	28.07	-7.41	0.14
56.98	28.17	-7.83	1.69
57.02	29.28	-6.8	1.59
57.06	28.66	-5.53	-0.47
57.1	27.95	-2.13	-3.42
57.14	28.11	-1.63	-4.9
57.18	29.04	-1.56	-5.88
57.22	28.93	-0.94	-2.78
57.26	27.14	-2.9	-2.09
57.3	25.91	-3.47	-1.17
57.34	26.01	-2.93	-0.94
57.38	25.84	-2.66	-2.72
57.42	24.47	-2.92	-3.36
57.46	24.18	-5.2	-1.52
57.5	24.53	-6.65	1.82
57.54	25.94	-7	1
57.58	23.36	-3.73	2.32
57.62	24.43	-6.4	4.73
57.66	24.76	-7.95	5.18
57.7	22.09	-5.08	7.66
57.74	23.06	2.08	5.51
57.78	24.34	2.08	2.33
57.82	24.94	5.65	-1.27
57.86	24.24	5.47	-0.64
57.9	24.8	4.14	-1.97
57.94	22.18	4.44	-0.49
57.98	22.3	4.72	-0.03
58.02	20.63	5.31	-0.05
58.06	19.69	6.25	-0.15
58.1	20.55	2.97	-1.7
58.14	25	1.36	0.7
58.18	26.61	-0.86	0.17
58.22	24.59	-3.21	-3.35
58.26	23.88	1.51	-4.87
58.3	23.87	-1.3054	2.4331
58.34	27.93	2.84	5.86
58.38	27.39	2.2	2.84
58.42	25.3	-2.64	6.74
58.46	24.32	-8.16	6.97
58.5	22.18	-9.04	8.44
58.54	21.62	-2.39	7.57
58.58	23.11	-4.11	1.43
58.62	23.15	-3.7	1.49
58.66	20.49	-1.54	1.34
58.7	21.24	-0.33	-1.24
58.74	22.02	2.86	-0.2
58.78	27.98	2.05	0.83
58.82	22.12	0.67	-2.61
58.86	24.1	7.65	2.72
58.9	23.82	6.66	1.9
58.94	22.47	6.12	-1.58
58.98	24.11	-3.35	2.84
59.02	24.06	-2.46	2.8
59.06	26.58	-5.57	4.55
59.1	25.12	-4.97	3.11
59.14	19.36	-5.56	-0.95
59.18	17.6	-4.17	-3.01
59.22	21.11	-2.5	-3.85
59.26	21.1	-5.53	-5.77
59.3	17.83	-6.81	-6.55
59.34	19.07	-9.82	-3.86
59.38	19.16	-9.13	-5.56
59.42	16.81	-8.1	-4.38
59.46	18.57	-5.68	-4.99
59.5	14.59	-1.99	-1.46
59.54	14.25	-2.94	-2.44
59.58	18.22	-2.16	-3.56
59.62	17.8	1.55	-5.56
59.66	20.54	1.52	-2.14
59.7	20.7	0	-7.25
59.74	20.33	-2.46	-6.94
59.78	19.24	-0.77	-6.28
59.82	20.99	0.06	-7.97
59.86	22.23	0.64	-6.87
59.9	22.89	-3.76	-2.66
59.94	24.64	-5.99	-2.98
59.98	26.16	-3.21	-4.94
60.02	23.12	-1.98	-2.31
60.06	25.62	-0.82	-0.86
60.1	24.07	-1.94	-2.97
60.14	25.57	0.87	-4.85
60.18	18.91	5.54	-6.55
60.22	19.78	2.72	-3.44
60.26	22.05	3.85	-1.72
60.3	22.42	8.36	-1.83
60.34	22.14	6.01	-1.57
60.38	23.36	3.43	-3.32
60.42	20.57	4.34	-4.66
60.46	21.32	5.37	-2.94
60.5	20.55	1.68	-3.62
60.54	20.89	1.78	-2.59
60.58	19.07	-0.77	-1.68
60.62	20.51	1.96	-0.79
60.66	17.59	1.07	-0.54
60.7	17.87	-1.44	-0.74
60.74	16.4	0.05	-2.01
60.78	17.52	2.12	-3.33
60.82	18.63	5.78	-3.62
60.86	17.33	7.8	-2.12
60.9	16.86	2.13	-1.21
60.94	17.88	2.33	-3.72
60.98	16.29	1.73	-3.44
61.02	17.47	2.81	-4.33
61.06	18.57	3.11	-5.31
61.1	20.06	1.43	-4.44
61.14	17.69	2.27	-5.2
61.18	19.54	4.29	-4.22
61.22	20.92	0.52	-4.39
61.26	18.62	-1.76	-5.21
61.3	16.9	0.14	-6.61
61.34	16.99	3.08	-6.42
61.38	15.26	2.47	-5.61
61.42	14.44	1.94	-6.18
61.46	12.39	2.81	-5.89
61.5	15.28	1.17	-3.32
61.54	15.79	1.61	-3.59
61.58	17.79	0.86	-1.8
61.62	16.02	2.24	-2.38
61.66	15.93	-0.76	0.39
61.7	14.56	3.19	-3.09
61.74	17.3	-0.06	-0.98
61.78	15.02	-3.49	0.68
61.82	17.23	-1.74	7.44
61.86	19.514	-2.5882	-0.88126
61.9	20.419	-2.8343	-0.9792
61.94	21.353	-3.0441	-1.1245
61.98	17	-5.27	-4.41
62.02	20.51	-6.45	-2.42
62.06	22.64	-4.39	-1.59
62.1	28.52	-5.58	-4.29
62.14	31.64	-1.24	-1.72
62.18	30.75	-2.78	-1.35
62.22	32.83	-6.7	-2.7
62.26	30.98	-7.52	-6.98
62.3	29.48	-4.53	-8.82
62.34	30.62	-3.65	-5.6
62.38	30.537	-3.7394	-3.5286
62.42	24.42	-3.93	-1.31
62.46	31.63	-1.54	-1.3
62.5	27.78	0.08	-1.99
62.54	30.93	2.1	-0.56
62.58	30.72	-3.47	-3.07
62.62	32.07	-1.21	-3.38
62.66	29.15	-4.05	-1.2
62.7	30.74	-7.36	-0.61
62.74	30.85	-8.31	-0.24
62.78	31.39	-6.08	-0.29
62.82	28.96	0.28	-2.62
62.86	25.58	-5.18	-0.57
62.9	25.2	-6.37	-0.33
62.94	24.19	-6.29	-0.22
62.98	23.65	-7.95	-0.33
63.02	24.38	-3.12	2.34
63.06	24.06	-4.8	6.18
63.1	24.82	-4.97	6.48
63.14	29.02	-6.64	4.26
63.18	29.33	-0.33	1.67
63.22	31.68	1.08	-1.44
63.26	28.28	-2.53	-0.06
63.3	25.43	1.05	0.54
63.34	26.13	3.71	-1.07
63.38	25.64	4.09	-0.96
63.42	25.29	1.86	1.14
63.46	22.23	5.79	-3.17
63.5	22.06	6.06	-0.47
63.54	23.22	3.26	5.72
63.58	22.27	0.84	5.62
63.62	23.38	1.26	2.16
63.66	24.11	-0.89	-0.05
63.7	27.71	0.73	1.57
63.74	24.91	-0.5	0.52
63.78	25.53	4.67	1.85
63.82	28.02	4.13	2.55
63.86	28.11	4.28	-4.06
63.9	30.2	2.6	-1.19
63.94	30.69	6.35	-3.2
63.98	28.58	7.45	-3.15
64.02	28.32	6.95	-2.05
64.06	27.23	3.9	-2.44
64.1	25.59	3.64	-2.75
64.14	26.59	0.97	-0.58
64.18	26.65	4.59	0.48
64.22	26.76	5.14	1.75
64.26	25.79	0.86	1.22
64.3	21.57	0	1.18
64.34	23.79	1.29	0.96
64.38	21.95	1.84	1
64.42	19.86	2.11	-0.67
64.46	20.8	-0.35	-1.72
64.5	21.21	-2.29	-3.17
64.54	21.3	-1.74	-4.27
64.58	19.77	-0.99	-3.94
64.62	15.75	2.66	-1.43
64.66	18.49	-0.12	-3.15
64.7	15.5	0.89	-0.45
64.74	13.93	0.77	-1.12
64.78	13.55	0.15	1.79
64.82	12.66	1.23	1.41
64.86	13.33	1.37	1.73
64.9	14.943	-1.9099	0.52184
64.94	15.343	-2.0855	0.54008
64.98	13.36	-3.35	-0.09
65.02	15.54	-6.76	3.44
65.06	12.76	-6.01	4.19
65.1	15.25	-3.98	2.93
65.14	18.33	-2.38	1.33
65.18	21.1	-3.32	-4.1
65.22	24.21	-5.11	-4.32
65.26	26.58	-7.31	2.27
65.3	21.763	-2.2677	-0.053399
65.34	22.519	-2.0784	-0.11046
65.38	26.94	4.24	0.17
65.42	25.55	2.49	-0.7
65.46	23.12	1.81	-2.79
65.5	24.24	-0.66	-1.83
65.54	23.24	2.17	0.07
65.58	23.72	-1.38	1.43
65.62	25.07	-2.84	1.19
65.66	24.18	1.84	1.99
65.7	25.11	2.35	1.3
65.74	23.46	2.81	0.47
65.78	24.55	6.04	1.34
65.82	27.05	3.22	2.68
65.86	27.93	-1.11	2.13
65.9	25.27	1.32	5.12
65.94	26.48	4.6	7.25
65.98	26	6.27	4.25
66.02	27.36	3.55	6.47
66.06	26.423	5.0019	3.8799
66.1	31.1	6.89	1.38
66.14	27.5	5.86	3.55
66.18	24.72	3.6	5.7
66.22	24.72	2.44	4.34
66.26	20.93	5.85	1.96
66.3	19.16	10.95	5.62
66.34	26.6	7.16	1.88
66.38	27.05	5.92	-1.38
66.42	22.61	7.16	1.97
66.46	24.75	8.71	4.54
66.5	22.92	7.62	4.03
66.54	19.56	5.71	4.9
66.58	19.6	5.52	6
66.62	18.56	5.16	5.16
66.66	20.98	7.59	4.75
66.7	22.062	3.9092	1.5392
66.74	17.53	-1.32	-5.49
66.78	19.41	4.16	-1.42
66.82	21.34	3.79	-0.58
66.86	23.79	2.52	-2.53
66.9	26.74	0	-1.29
66.94	28.03	-5.7	4.67
66.98	30.22	-6.68	6.92
67.02	27.85	-9.02	5.16
67.06	28.65	-7.79	6.47
67.1	26.36	-5.56	5.54
67.14	25.79	-6.13	4.73
67.18	24.12	-7.52	6.03
67.22	23.36	-2.12	7.75
67.26	21.41	2.34	6.44
67.3	24.7	5.02	3.37
67.34	28.98	6.72	6.96
67.38	27.09	1.44	6.23
67.42	27.62	-0.09	2.07
67.46	26.67	3.87	2.79
67.5	27.85	4.72	2.6
67.54	26.26	1.87	0.26
67.58	26.92	3.49	2.5
67.62	26.46	2.98	7.83
67.66	25.53	3.96	7.08
67.7	22.18	-0.8	5.99
67.74	19.35	0.46	4.37
67.78	18.3	-1.83	-0.07
67.82	26.302	-1.1124	0.95828
67.86	28.53	-0.74	-4.87
67.9	28.58	-2.33	-3.06
67.94	28.81	-3.62	-2.59
67.98	30.46	-6.21	-2
68.02	30.45	-7.37	-0.89
68.06	30.09	-7.46	1.34
68.1	31.07	-7.51	3.05
68.14	31.73	-2.38	3.9
68.18	33.46	-1.09	4.45
68.22	30.35	4.76	4.55
68.26	30.237	-5.8136	2.7727
68.3	30.538	-5.8323	3.0798
68.34	28.28	-6.15	3.37
68.38	28.17	-6.5	3.47
68.42	29.9	-6.88	4.22
68.46	30.31	-6.95	4.12
68.5	29.57	-7.6	5.19
68.54	29.99	-6.19	6.45
68.58	30.9	-4.82	5.75
68.62	29.74	-1.22	4.38
68.66	30.36	2.25	5.92
68.7	30.13	7.84	4.76
68.74	31.09	5.39	5.3
68.78	31.76	-0.44	6.34
68.82	30.2	-2.11	4.63
68.86	30.24	-5.09	-0.99
68.9	31.055	0.73015	2.3237
68.94	30.93	-8.08	2.94
68.98	27.9	-5.17	5.98
69.02	29.53	-0.86	2.37
69.06	32.276	1.0083	-1.784
69.1	30.06	4.3	-7.86
69.14	33.96	6.54	-3.15
69.18	33.83	5.86	-5.27
69.22	35.45	-2.47	-7.05
69.26	33.92	-0.9	-7.84
69.3	34.95	0.45	-5.44
69.34	34.78	-0.94	-4.29
69.38	31.86	-1.25	-6.43
69.42	27.41	-2.29	-10.28
69.46	30.77	-2.12	-9.43
69.5	29.18	-4.14	-7.08
69.54	30.23	-6.25	-3.8
69.58	30.64	-4.13	0.46
69.62	33.43	-0.56	-1.59
69.66	31.037	-3.3723	-1.2692
69.7	32.62	3.25	3.39
69.74	33.89	2.43	4.4
69.78	31.53	-5.63	3.72
69.82	30.55	-6.11	1.97
69.86	30.81	-7.43	0.56
69.9	28.22	-5.7	1.68
69.94	26.8	-6.93	3.53
69.98	27.98	-6.69	3.52
70.02	26.88	-7.3	3.18
70.06	24.76	-3.69	6.22
70.1	25.24	-5.46	7.42
70.14	26.3	-7.03	7.53
70.18	29.18	-7.37	4.16
70.22	30.78	-9.54	4.39
70.26	30.35	-9.83	2.57
70.3	28.27	-9.94	2.64
70.34	28.4	-8.04	3.34
70.38	29.72	-3.85	-0.6
70.42	24.2	-3.67	0.16
70.46	27.9	-5.73	1.67
70.5	25.94	-4.4	1.52
70.54	28.14	-4.23	4.03
70.58	25.53	-2.14	2.25
70.62	25.85	0.63	1.52
70.66	26.13	-1.35	-1.97
70.7	22.98	-0.96	-2.55
70.74	22.94	-0.01	-1
70.78	21.15	-0.12	-0.15
70.82	22.87	1.75	0.82
70.86	24.42	7.3	0.47
70.9	23.75	10.18	-1.35
70.94	23.59	9.64	-2.52
70.98	21.64	9.03	-0.59
71.02	22.45	10.61	0.08
71.06	22.12	10.72	-0.58
71.1	22.11	8.97	-0.71
71.14	23.48	6.13	-0.4
71.18	23.81	3.61	-2.73
71.22	25.41	2.64	-5.14
71.26	25.06	1.81	-6.99
71.3	25.51	6	-4.17
71.34	25.34	6.28	-3.45
71.38	24.5	5.28	-1.21
71.42	21.6	4.37	-1.04
71.46	23.59	4.78	-1.85
71.5	22.51	3.34	-2.57
71.54	21.71	2.04	-1.74
71.58	22.06	2.64	-2.65
71.62	23.82	4.47	-0.7
71.66	21.65	4.6	2.03
71.7	21.51	5.99	0.71
71.74	24.44	7.25	0.58
71.78	23.35	6.44	0.54
71.82	23	5.44	-1.35
71.86	22.45	5.2	-2.03
71.9	20.68	3	0.23
71.94	22.06	3.75	2.1
71.98	23.74	3.72	0.33
72.02	24.723	-0.775	2.7293
72.06	24.753	-0.97359	2.7737
72.1	23.25	-10.17	3.46
72.14	25.87	-9.08	2.9
72.18	27.37	-9.34	2.68
72.22	28.84	-7.09	2.04
72.26	27.07	-4.35	3.3
72.3	26.72	-0.62	5
72.34	25.98	1.05	4.79
72.38	20.25	1.16	6.91
72.42	23.89	-0.53481	1.3305
72.46	23.727	-0.31194	1.0387
72.5	23.562	-0.068893	0.73529
72.54	23.4	0.19034	0.42425
72.58	23.242	0.46175	0.10958
72.62	23.092	0.74137	-0.20473
72.66	22.955	1.0252	-0.51469
72.7	27.67	9.68	-4.18
72.74	19.3	8.89	0.03
72.78	20.86	4.3	-1.12
72.82	21.52	1.7	-0.97
72.86	21.87	-0.24	-2.48
72.9	20.14	1.86	-5.82
72.94	20.83	3.58	-5.09
72.98	21.45	0.76	-4.91
73.02	22.75	-0.12	-3.06
73.06	25.88	-0.53	-1.77
73.1	24.91	4.66	-0.69
73.14	23.54	4.84	1.11
73.18	25.32	5.13	1.19
73.22	24.24	2.61	0.39
73.26	23.95	-2.57	-3.55
73.3	27.58	-1.01	-3.3
73.34	26.4	-1.92	-2.68
73.38	25.89	-1.97	-2.95
73.42	24.61	-0.51	-3.06
73.46	24.15	0.22	-2.68
73.5	22.47	0.54	-1.59
73.54	22.79	1.81	-1.57
73.58	22.39	2.49	-1.84
73.62	20.86	3.4	0.63
73.66	20.82	2.96	1.4
73.7	18.18	2.9	-2.09
73.74	20.61	4.22	-0.65
73.78	19.89	5.01	-2.34
73.82	21.48	3.23	-2.29
73.86	19.69	1.99	-4.03
73.9	18.84	2.96	-4.99
73.94	17.97	4.57	-0.41
73.98	18.99	4.11	-1.24
74.02	19.04	1.68	-3.07
74.06	21.06	1.1	-0.3
74.1	22.12	0	-1.07
74.14	25.29	-3	-0.56
74.18	26.58	-3.89	4.17
74.22	27.15	-6.14	5.95
74.26	26.77	-5.35	7.83
74.3	26.17	-6.28	6.96
74.34	27.61	-4.94	7.04
74.38	26.7	-4.67	8.99
74.42	25.85	-4.35	10.01
74.46	27.29	-7.22	6.45
74.5	27.66	0.84	5.37
74.54	28.9	2.13	6.23
74.58	30.19	4.28	8.34
74.62	35.52	-0.32	7.04
74.66	31.74	-1.16	5.75
74.7	32.36	1.22	6.16
74.74	31.43	-1.24	3.31
74.78	32.79	2.06	0.66
74.82	29.11	3.74	-0.56
74.86	32.06	8.53	-2.45
74.9	32.25	10.47	-2.1
74.94	31.92	4.24	1
74.98	32.55	8.9	-1
75.02	34.89	6.16	-1.03
75.06	32.3	2.06	0.7
75.1	29.58	0.11	-1.81
75.14	27.304	5.9151	-3.8907
75.18	26.319	5.6153	-4.2922
75.22	25.377	5.2512	-4.6393
75.26	24.512	4.8385	-4.9322
75.3	18.39	4.31	-10.12
75.34	16.31	12.09	-5.88
75.38	18.4	4.51	-3.76
75.42	23.97	1.86	-5.97
75.46	24.1	0.24	-6.09
75.5	25.08	0.99	-7.31
75.54	24.82	1.28	-7.34
75.58	29.47	0.49	-4.08
75.62	26.41	1.49	-2.07
75.66	28.65	4.43	-1.63
75.7	27.91	1	-5.39
75.74	28.28	1.4	-6.88
75.78	25.03	0.86	-6.99
75.82	21.7	-1.56	-3.64
75.86	23.58	-1.78	-3.9
75.9	20.89	3.02	-5.43
75.94	19.78	1.99	-2.25
75.98	23.1	0.41	-1.26
76.02	21.03	-1	-2.32
76.06	21.11	-1.27	-2.44
76.1	20.57	0.62	-1.15
76.14	20.37	-1.15	1.37
76.18	18.31	-2.21	3.22
76.22	20.25	-1.47	2.24
76.26	21.1	-1.15	0.47
76.3	20.04	-1.05	0.75
76.34	20.39	-1.65	0.28
76.38	20.83	0.26	-0.74
76.42	19.75	-0.5	2.2
76.46	21.86	1.01	1.63
76.5	24.35	0.95	1.65
76.54	24.63	2.67	3.93
76.58	24.76	5.78	4.48
76.62	22.42	-1.74	3.26
76.66	24.17	-0.07	0.02
76.7	26.71	1.96	-0.53
76.74	28.69	-0.8	2.54
76.78	29.28	-2.2	3.05
76.82	29.78	-3.24	5.96
76.86	35.91	-2.42	9.72
76.9	31.04	-5.47	10.3
76.94	30.6	-3.38	12.93
76.98	29.59	1.9	10.27
77.02	28.787	-2.5133	5.4543
77.06	23.57	0.4	7.56
77.1	25.93	2.96	9.34
77.14	27.495	-3.7916	3.1539
77.18	27.086	-4.2274	2.3704
77.22	29.52	-6.55	-4.19
77.26	26.29	-5.29	-2.68
77.3	24.14	0.48	-3.15
77.34	25.32	-2.6	-2.97
77.38	24.59	-7	-2.69
77.42	25.77	-11.78	-0.28
77.46	30.25	-12.71	1.79
77.5	31.56	-10.2	4.39
77.54	29.86	-11.53	1.87
77.58	29.82	-10.3	3.1
77.62	31.76	-5.51	3.48
77.66	32.92	-5.52	3.22
77.7	34.07	-6.25	-0.48
77.74	34.02	-7.32	2.5
77.78	31.71	-10.61	0.26
77.82	30.7	-10.1	-3.4
77.86	25.88	-9.37	-5.65
77.9	26.23	-7.84	-1.28
77.94	20.7	-8.69	0.91
77.98	27.162	-4.8509	-2.9308
78.02	26.746	-4.1087	-3.3951
78.06	26.379	-3.3816	-3.8334
78.1	23.76	-2.47	-8.67
78.14	26.85	-0.08	-4.11
78.18	26.26	1.61	-2.11
78.22	26.53	1.3	-2.35
78.26	25.82	2.76	-4
78.3	26.05	-2.82	-6.75
78.34	26.79	-2.92	-6.65
78.38	28.64	-1.52	-7.77
78.42	28.5	-0.23	-7.49
78.46	27.39	-1.75	-7.49
78.5	27.92	-0.54	-7.33
78.54	27.21	-1.06	-4.34
78.58	28.74	-2.81	-2.75
78.62	28.9	-3.17	-2.2
78.66	28.58	-4.43	-0.59
78.7	27.33	-3.41	-1.21
78.74	24.99	-1.41	-1.74
78.78	26.41	-4.58	-2.6
78.82	23.02	0.79	-3.74
78.86	24.56	1.64	-2.73
78.9	22.17	0.34	-2.96
78.94	22.36	1.97	-2.09
78.98	21.54	3.84	-0.67
79.02	24.12	-0.48	-0.39
79.06	23.91	-2.23	-0.83
79.1	23.36	1	-2.59
79.14	24.47	0.06	-1.24
79.18	25	0.8	-0.81
79.22	25.23	2.05	2.22
79.26	25.66	2.02	0.9
79.3	24.13	1.67	0.7
79.34	21.22	-1.14	1.06
79.38	21.21	-0.1	2.17
79.42	21.59	4.92	1.77
79.46	20.45	4.18	2.78
79.5	23.05	2.77	2.37
79.54	19.42	2.71	3.65
79.58	19.7	-1.44	7.3
79.62	25.51	-6.11	4.75
79.66	22.265	2.2794	2.8289
79.7	23.5	1.58	5.25
79.74	23.7	3.08	4.22
79.78	24.24	3.96	4.15
79.82	25.59	4.19	1.81
79.86	23.486	5.0579	0.65937
79.9	24.06	4.87	-7.16
79.94	23.03	8.12	-5.8
79.98	21.12	11.37	-2.85
[truncated: 1,053 more rows]
