# Supplementary material for: Mean flow and turbulence structure over exposed roots on a forested floodplain: Insights from a controlled laboratory experiment
Source: PLoS One. 2020 Feb 26;15(2):e0229306. doi: 10.1371/journal.pone.0229306 (PMC7043746; doi:10.1371/journal.pone.0229306)
Supplement: S1 File — (ZIP) [file pone.0229306.s001.zip › data_and_scripts/velocity_data/t21_074_replaced.csv]

0.02	26.33	1.59	-1.45
0.06	25.2	5.19	-1.45
0.1	25.13	4.47	-1.11
0.14	24.23	-1.73	0.23
0.18	21.27	-2.31	1.3
0.22	21.71	-0.13	0.86
0.26	21.54	0.87	2.42
0.3	19.85	-1.19	2.85
0.34	20.43	-4.76	0.07
0.38	18.88	-5.87	-2.9
0.42	19.04	-1.78	-0.49
0.46	19.04	-3.12	1.85
0.5	18.61	-5.77	2.86
0.54	18.61	-5.15	2.54
0.58	21.16	-2.24	-1.34
0.62	24.94	-5.91	-2.43
0.66	24.9	-5.52	-3.03
0.7	25.88	-6.19	-3.38
0.74	24.91	-4.7	-2.98
0.78	24.23	-8.73	0.81
0.82	24.43	-7.36	3.05
0.86	26.83	-6.4	3.22
0.9	28.34	-3.93	3.81
0.94	30.43	-3.35	2.46
0.98	29.55	-5.66	0.46
1.02	31.6	0.63	0.6
1.06	31.77	3.42	3.29
1.1	30.05	2.21	1.96
1.14	26.45	-0.03	3.6
1.18	27.3	-6.37	3.9
1.22	30.51	-5.84	0.38
1.26	34.02	-4.37	1.15
1.3	32.86	-5.71	1.43
1.34	28.61	-3.32	-0.81
1.38	28.03	-5.08	0.94
1.42	28.9	-5.32	1.63
1.46	29.46	-3.32	-0.42
1.5	32.48	-2.82	-2.53
1.54	32.65	-4.2	-4.32
1.58	34.02	-4.87	-1.65
1.62	31.86	-5.35	-1.01
1.66	32.52	-5.37	-0.97
1.7	32.07	-3.95	-2.03
1.74	32.22	-3.56	-2.59
1.78	31.87	-3.27	-2.88
1.82	33.78	-3.75	-3.32
1.86	32.66	-5.18	-2.68
1.9	32.55	-5.43	-2.34
1.94	31.88	-6.26	-3.05
1.98	33.32	-5.11	-3.56
2.02	34.6	-3.81	-3.96
2.06	31.42	-1.59	-3.59
2.1	29.14	0.28	-5.82
2.14	29.02	1.08	-5.42
2.18	28.46	-0.05	-4.72
2.22	27.61	-2.85	-4.22
2.26	27.06	-4.39	-3.82
2.3	28.08	-4.18	-3.17
2.34	27.49	-5.07	-3.73
2.38	24.21	-5.49	-2.86
2.42	26.26	-1.57	-3.53
2.46	27.894	-5.7508	2.694
2.5	25.76	-4.7	8.27
2.54	28.57	-8.12	6.79
2.58	31.72	-6.01	7.66
2.62	31.59	-7.11	8.31
2.66	32.68	-9.45	8.83
2.7	31.27	-7.69	9.71
2.74	27.98	-8.11	5.92
2.78	30.84	-4.23	3.58
2.82	32.17	-3.18	1.79
2.86	28.51	3.99	0.84
2.9	30.36	3.55	-0.64
2.94	29.51	0.34	-1.69
2.98	29.2	1.91	-3.38
3.02	29	1.64	-6.64
3.06	29.36	0.16	-8.59
3.1	25.67	1.33	-8.84
3.14	26.31	0.46	-6.71
3.18	28.37	-0.54	-6.75
3.22	29.35	-2.17	-8.53
3.26	29.11	-2.92	-8.25
3.3	28.24	-1.13	-6.72
3.34	26.23	-1.94	-5.39
3.38	26.74	0.62	-6.17
3.42	27.08	1.95	-6.26
3.46	24.95	-1.79	-5.11
3.5	21.82	-2.18	-5.22
3.54	26	-2.12	-0.77
3.58	27.63	-3.66	1.92
3.62	31.34	-6.37	3.26
3.66	33.13	-6.43	1.63
3.7	31.77	-6.16	3.29
3.74	35.92	-6.86	-0.4
3.78	37.29	-0.94	-3.35
3.82	31.65	0.52	-1.55
3.86	32.81	-3.81	0.96
3.9	30.39	-6.11	0.71
3.94	31.78	-7.02	0.99
3.98	31.48	-8.07	0.1
4.02	31.49	-7.42	2.61
4.06	33.62	-7.9	1.38
4.1	35.81	-7.66	1.08
4.14	34.24	-6.64	1.24
4.18	35.62	-9.62	-2.26
4.22	29.21	-8.25	-4.85
4.26	29.08	-6.96	-0.74
4.3	29.78	-6.11	-0.19
4.34	26.85	-6.72	2.66
4.38	26.08	-5.22	2.61
4.42	26.63	-3.4	0.8
4.46	28.46	-7.34	0.63
4.5	30.47	-3.86	-0.6
4.54	31.57	-4.08	-5.76
4.58	31.19	-2.91	-7.78
4.62	31.71	-3.09	-6.84
4.66	29.32	-1.91	-6.68
4.7	27.6	-0.62	-2.34
4.74	26.84	-2.92	0.55
4.78	28.73	-2.2	0.86
4.82	32.03	-6.55	-1.82
4.86	30.22	-5.32	-1.51
4.9	26.69	-6.99	0.42
4.94	27.461	-3.5988	-0.26785
4.98	25.12	-4.57	5.44
5.02	24.06	-1.13	-2.19
5.06	22.13	-2.73	3.94
5.1	28.23	-7.98	2.93
5.14	27.181	-3.106	-1.5735
5.18	27.149	-2.99	-1.9239
5.22	27.116	-2.8686	-2.2821
5.26	27.077	-2.7421	-2.6386
5.3	25.21	-2.24	-2.89
5.34	28.2	4.67	-3.97
5.38	25.15	-2.63	-4.71
5.42	26.783	-2.1894	-3.8588
5.46	31.14	-7.02	-4.04
5.5	31.42	-0.58	-4.44
5.54	28.96	-3.39	-4.39
5.58	27.78	-3.82	-7.05
5.62	26.38	0.23	-7.51
5.66	23.41	-0.41	-5.95
5.7	20.54	1.12	-3.91
5.74	22.48	-0.35	-2.15
5.78	20.74	-0.78	-0.97
5.82	23.47	-0.95	-2.19
5.86	24.79	0.48	-0.48
5.9	24.53	-2.03	0.43
5.94	23.38	-2.15	-0.18
5.98	24.06	0.41	-2.59
6.02	25.14	3.28	-5.73
6.06	27.03	1.34	-4.21
6.1	25.49	-0.38	0.3
6.14	27.874	-0.95861	0.35944
6.18	28.707	-1.1983	0.88066
6.22	29.515	-1.483	1.3783
6.26	30.28	-1.8168	1.839
6.3	29.59	-5.79	0.76
6.34	31.25	-6.4	0.18
6.38	32.01	-4.39	3.69
6.42	31.6	-1.77	4.58
6.46	36.33	-2.91	5.16
6.5	35.39	-3	3.6
6.54	32.7	-4.81	3.05
6.58	31.21	-7.36	3.56
6.62	31.62	-7.81	4.5
6.66	30.11	-7.87	0.41
6.7	29.86	-10.19	-1.71
6.74	30.99	-12.21	-0.53
6.78	30.19	-12.15	-1.49
6.82	26.98	-12.28	-3.12
6.86	28.16	-13.43	-5.85
6.9	29.31	-12.95	-8.02
6.94	26.19	-10.74	-8.96
6.98	24.85	-8.71	-7.58
7.02	29.85	-7.43	-5.84
7.06	28.91	-3.47	-4.59
7.1	27.88	-3.41	0.38
7.14	26.25	-1.29	2.52
7.18	27.14	-2.32	2.66
7.22	30.97	-5.63	2.56
7.26	29.17	-7.09	4.37
7.3	31.46	-6.49	0.67
7.34	30.69	-6.54	0.14
7.38	29.11	-4.64	-0.86
7.42	27.33	-3.88	-2.29
7.46	28.2	-3.35	-1.44
7.5	30.11	0.69	-1.15
7.54	32.58	-2.12	-1.59
7.58	30.88	-2.79	-1.83
7.62	29.94	0.67	0.04
7.66	27.75	-1.98	-0.62
7.7	32.2	-4.27	0.7
7.74	34.51	-6.34	-0.04
7.78	37.1	-6.14	-4.4
7.82	32.98	-2.83	-5.43
7.86	32.83	-3.7	-3.85
7.9	32.68	-2.29	-4.74
7.94	30.85	-3.85	-4.56
7.98	29.83	-6.04	-1.39
8.02	32.18	-7.43	1.37
8.06	31.24	-5.56	-1.75
8.1	30.64	-3.56	-2.11
8.14	28.88	-2.77	-1.5
8.18	29.08	-4.79	-1.41
8.22	27.01	-4.15	-1.48
8.26	25.66	-4.05	-1.65
8.3	24.79	-3.99	-2.87
8.34	25.23	-5.56	-3.91
8.38	25.8	-4.58	-4.9
8.42	23.71	-3.34	-3.19
8.46	24.51	-0.16	-3.59
8.5	23.77	-0.87	-2.35
8.54	20.26	-5.96	0.23
8.58	23.37	-5.63	2.37
8.62	26.26	-6.08	3.28
8.66	28.45	-3.15	4.14
8.7	32.17	-0.92	3.6
8.74	32.78	-2.79	0.47
8.78	27.96	-1.35	0.28
8.82	26.99	-2.86	0.17
8.86	26.3	-1.82	0.52
8.9	24.55	-2.43	2.25
8.94	23.44	-4.45	-1.94
8.98	22.62	-7.4	-2.64
9.02	24.53	-6.54	-1.69
9.06	26.99	-5.52	-0.48
9.1	28.81	-1.13	2.23
9.14	29.94	1.15	3.48
9.18	26.16	0.17	5.05
9.22	25.266	-2.1991	0.61086
9.26	25.483	-1.8468	0.59037
9.3	25.749	-1.4736	0.55189
9.34	26.055	-1.0864	0.49394
9.38	26.394	-0.69231	0.41505
9.42	26.755	-0.29824	0.31372
9.46	20.53	-3.25	-7.39
9.5	27.511	0.46181	0.037819
9.54	27.887	0.81381	-0.13972
9.58	29.98	0.58	0.06
9.62	26.67	1.2	0.11
9.66	27.01	3.83	2.42
9.7	27.2	4.86	2.52
9.74	32.19	2.59	-0.65
9.78	31.87	1.55	-2.32
9.82	30.92	2.67	-7.08
9.86	31.72	0.45	-2.41
9.9	31.1	-1.5	-3.43
9.94	27.87	-0.51	-4.65
9.98	27.39	2.85	-3.43
10.02	28.54	3.06	-4.19
10.06	30.37	5.35	-5.62
10.1	27.28	5.31	-5.62
10.14	28.27	0.81	-5.15
10.18	31.67	2.01	-2.9
10.22	30.66	4.11	-0.55
10.26	29.87	1.31	1.3
10.3	29.86	2.13	-0.18
10.34	28.9	1.23	-1.88
10.38	27.59	-2.22	-0.61
10.42	29.48	-3.53	-1.71
10.46	28.63	-5.17	-3.75
10.5	27.02	-4.32	-3.8
10.54	26.33	-2.37	0.44
10.58	26.76	2.17	-1.6
10.62	25.23	-0.32	-4.11
10.66	26.23	-5.35	-3.46
10.7	26.94	-7.95	-1.02
10.74	25.6	-9.53	0.07
10.78	27.07	-7.78	4.47
10.82	29.61	-5.45	5.25
10.86	27.93	-6.49	5.92
10.9	26.61	-9.68	5.59
10.94	26.91	-6.49	5.72
10.98	27.42	-6.3	6.45
11.02	27.3	-8.48	4.63
11.06	30.64	-5.23	8.74
11.1	30.78	-6.91	10.22
11.14	29.29	-10.1	7.3
11.18	26.23	-8.06	4.44
11.22	29.34	-1.21	7.67
11.26	31.33	-3.56	6.89
11.3	30.23	-2.8	5.34
11.34	30.39	-3.49	5.32
11.38	30.57	-4.44	5.45
11.42	33.77	-2.07	3.14
11.46	33.16	0.44	0.28
11.5	32.83	1.71	2.56
11.54	33.3	0.11	2.37
11.58	32.59	-1.45	3.22
11.62	32.86	-1.47	3.34
11.66	31.94	-2.88	4.91
11.7	32.45	-1.09	2.96
11.74	29.96	-0.89	2.43
11.78	30.55	-2.35	3.48
11.82	31.75	-3.92	3.08
11.86	31.05	-6.01	4.16
11.9	30.57	-9.37	4.06
11.94	29.28	-6.68	4.44
11.98	28.04	-6.41	4.19
12.02	27.79	-8.88	3.36
12.06	26.6	-9.27	2.74
12.1	25.82	-8.7	3.46
12.14	26.19	-9.66	3.62
12.18	27.82	-7.55	2.46
12.22	26.18	-8.3	-1.62
12.26	26.73	-4.08	-1.39
12.3	21.66	-2.43	-1.2
12.34	27.24	-5.16	0.33
12.38	25.6	-1.95	-1.47
12.42	24.09	-4.57	-2.64
12.46	22.68	-3.12	-1.68
12.5	20.16	-4.07	-4.94
12.54	20.81	-4.96	-4.44
12.58	24.08	-2.44	-4.17
12.62	23.71	-3.02	-2.1
12.66	24.31	-0.15	-5.09
12.7	21.71	0.53	-5.62
12.74	23.72	-0.53	-0.43
12.78	25.98	-0.57	-1.81
12.82	27.42	-1.15	-4.27
12.86	25.36	-1.15	-1.91
12.9	24.68	-4.44	-1.74
12.94	27.11	-4.66	-1.09
12.98	25.9	-6.95	3.11
13.02	24.26	-8.39	4.4
13.06	25.108	-4.315	-1.3865
13.1	25.123	-4.237	-1.6724
13.14	20.56	-8.67	-0.53
13.18	25.21	-8.84	-3.55
13.22	23.99	-3.66	-7.35
13.26	25.03	-2.31	-6.64
13.3	26.35	-0.86	-4
13.34	25.6	2.28	-2.49
13.38	26.48	-1.79	-2.17
13.42	27.35	-0.43	-4.17
13.46	27.22	-2.05	-5.32
13.5	27.92	0.76	-5.02
13.54	26.17	-4.86	-5.23
13.58	25.35	-3.47	-5.67
13.62	23.73	-1.41	-6.92
13.66	23.56	5.39	-6.29
13.7	22.99	5.86	-5.07
13.74	21.68	6.16	-0.82
13.78	25.12	10.27	-0.55
13.82	27.23	7.2	-3.99
13.86	26.48	7.01	-3.46
13.9	24.5	6.36	-2.32
13.94	22.7	5.38	-3.47
13.98	22.88	7.57	-2.47
14.02	20.24	6.7	4.45
14.06	20.82	2.02	0.9
14.1	22.98	-0.42	-1.56
14.14	28.23	-7.34	-0.03
14.18	29.02	-5.67	0.2
14.22	31.25	-6.27	0.45
14.26	29.43	-7.28	0
14.3	27.88	-7.31	2.75
14.34	24.77	-8.46	1.84
14.38	23.77	-2.9	4.54
14.42	25.76	-1.78	4.46
14.46	25.04	-2.92	3.05
14.5	25.59	-4.53	2.9
14.54	25.81	-2.27	1.48
14.58	26.52	-2.43	-0.42
14.62	28.11	-7.87	2.85
14.66	29.35	-9.81	5.01
14.7	26.68	-4.29	4.99
14.74	27.51	-3.47	5.54
14.78	26.72	-6.21	6.87
14.82	30.25	-6.64	7.02
14.86	31.78	-4.92	7.43
14.9	33.52	-7.69	7.05
14.94	29.54	-4.55	6.42
14.98	31.24	-0.18	10.15
15.02	34.71	3.43	9.49
15.06	33.48	3.4	8.17
15.1	28.94	5.6	7.82
15.14	26.52	1.93	8.42
15.18	28.84	0	6.19
15.22	31.43	-0.03	3.73
15.26	28.35	1.87	4.59
15.3	26.1	3.05	4.9
15.34	22.52	3.79	3.31
15.38	24.21	2.27	1.86
15.42	23.53	1.42	-0.11
15.46	23.98	0.46	2.17
15.5	22.14	-1.8	1.51
15.54	22.14	-3.85	-2.48
15.58	23.68	-2.56	-1.53
15.62	22.71	-3.41	-2.76
15.66	22.91	-7.52	-1.6
15.7	26.02	-5.52	1.81
15.74	24.9	-2.13	0.75
15.78	26.55	1.35	2.83
15.82	24.43	-1.75	0.9
15.86	26.43	-2.07	-0.86
15.9	29.04	-5.39	2.92
15.94	26.64	-1.73	5.48
15.98	25.72	-4.17	8.84
16.02	24.15	-2.35	8.12
16.06	26.98	-3.34	9.34
16.1	31.42	-1.06	12.17
16.14	31.46	-5.73	10.78
16.18	32.02	-4.15	7.6
16.22	32.65	-3.73	3.41
16.26	32.6	-3.87	-0.04
16.3	35.34	-1.21	-1.27
16.34	34.45	-0.8	-3.12
16.38	33.61	-2.24	-4.49
16.42	29.88	-1.17	-7.29
16.46	29.93	-1.3	-7.09
16.5	26.78	0.76	-4.87
16.54	26.33	1.81	-4.79
16.58	25.46	1.89	-5.37
16.62	25.49	2.45	-4.91
16.66	24.32	2.52	-3.06
16.7	24.52	1.32	-3.06
16.74	21.38	-0.33	-4
16.78	21.6	1.56	-3.93
16.82	21.03	1.46	-4.21
16.86	22.34	-0.76	-5.07
16.9	22.27	0.47	-5.67
16.94	25.03	-0.36	-6.18
16.98	28.35	-3.75	-5.52
17.02	25.59	-5.59	-5.61
17.06	25.94	-3.79	-4.7
17.1	29.16	-0.37	-0.24
17.14	26.75	-2.18	0.78
17.18	28.17	-2.72	1.47
17.22	26.89	-2.62	1.26
17.26	23.29	-3.32	3.18
17.3	27.96	-3.14	4.45
17.34	28.43	-5.74	5.19
17.38	29.59	-10.38	5.59
17.42	29.11	-10.6	4.44
17.46	29.73	-6.52	3.72
17.5	25.81	-3.81	5.28
17.54	28.195	-3.2323	2.7356
17.58	28.281	-2.418	1.9919
17.62	28.366	-1.5929	1.1664
17.66	29.58	1.79	-2.15
17.7	29.55	0.38	-2.88
17.74	26.17	1.42	-3.49
17.78	27.51	3.26	-1.92
17.82	28.11	1.38	-2.66
17.86	29.86	0.66	-4.76
17.9	28.73	2.02	-3.82
17.94	30.61	1.23	-1.74
17.98	29.42	-1.09	-5.1
18.02	29.65	-1.2	-6.01
18.06	29.99	-0.43	-7.78
18.1	28.81	-3.5	-7.25
18.14	28.086	0.32098	-3.6595
18.18	26.58	6.98	-2.92
18.22	23.75	3.41	-1.33
18.26	25	3.72	-1.12
18.3	25.35	-1.85	-1.25
18.34	30.15	-3.87	-3.11
18.38	30.02	-4.57	-3.37
18.42	31.19	-6	0.67
18.46	29.07	-8.6	3.77
18.5	29.01	-8.49	2.65
18.54	32.31	-6.5	-0.25
18.58	30.89	-8.26	-0.06
18.62	27.64	-8.1	-1.41
18.66	23.5	-9.88	-6.68
18.7	20.89	-9.57	-7.19
18.74	25	-5.2	-6.52
18.78	23.03	-5.55	-1.44
18.82	24.31	-5.45	-0.03
18.86	21.66	-3.79	3.45
18.9	23	-5.43	4.28
18.94	26.9	-5.46	1.93
18.98	29.06	-7.38	0.09
19.02	30.26	-6.38	-2.85
19.06	32.39	-5.52	-3.1
19.1	36.8	-2.92	-2.7
19.14	35.26	-6.15	-2.66
19.18	32.95	-5	-1.47
19.22	29.54	-9.62	-0.83
19.26	30.34	-7.92	1.4
19.3	32.27	-2.38	3.17
19.34	32.06	-5.56	5.32
19.38	31.48	-3.18	3.4
19.42	34.29	-0.7	4.41
19.46	31.46	-0.07	3.37
19.5	32.783	-3.8973	2.9188
19.54	32.917	-4.0345	2.7286
19.58	33.062	-4.205	2.4508
19.62	35.27	-1.63	1.69
19.66	34.11	-6.31	-1.09
19.7	31.19	-0.14	0.49
19.74	34.67	-7.04	2.4
19.78	32.48	-6.63	-0.24
19.82	36.59	-9.92	3.21
19.86	35.49	-8.01	-4
19.9	31.87	-6.58	-3.38
19.94	32.98	-5.61	-1.06
19.98	34.44	-4.82	-4.55
20.02	34.78	-5.54	-3.29
20.06	34.98	-6.42	-3.74
20.1	35.21	-3.82	-3.88
20.14	34.03	-6.98	-2.91
20.18	34.57	-8.58	-3.23
20.22	31.15	-8.14	-2.79
20.26	31.47	-7.57	-2.3
20.3	31.55	-0.72	-7.72
20.34	29.11	-3.68	-6.68
20.38	30.22	-3.64	-5.7
20.42	31.24	-4.81	-5.62
20.46	30.51	-4.39	-4.84
20.5	30.14	-6.05	-5.15
20.54	29.02	-6.45	-4.13
20.58	28.76	-6.02	-4.06
20.62	26.48	-4.66	-4.35
20.66	25.36	-2.98	-3.65
20.7	24.38	-1.89	-3.31
20.74	24.78	-2.38	-2.79
20.78	25.05	-1.94	-2.15
20.82	25.58	-2.4	-2.13
20.86	24.44	-2.79	-0.51
20.9	23.93	-3.26	-1.49
20.94	25.09	-1.51	-0.72
20.98	22.42	-2.73	-2.7
21.02	23.03	-3.4	-1.51
21.06	24.43	-2.47	-1.5
21.1	27.12	-2.62	-1.44
21.14	27.85	-3.71	4.26
21.18	30.01	-3.1	3.16
21.22	29.36	-3.38	4.02
21.26	30.34	-5.14	4.78
21.3	28.29	-5.46	3.7
21.34	26.2	-7.11	4.02
21.38	25.196	-4.8871	-0.2329
21.42	24.835	-5.2565	-0.86166
21.46	19.97	-1.11	-4.3
21.5	21.15	-3.41	-6.89
21.54	19.72	-2.95	-7.55
21.58	16.69	-8.92	-5.82
21.62	22.721	-6.9528	-4.4795
21.66	22.295	-7.2128	-5.185
21.7	21.887	-7.4301	-5.8468
21.74	21.506	-7.5977	-6.4489
21.78	22.35	-10.34	-6.52
21.82	21.92	-8.52	-8.22
21.86	21.51	-8.93	-7.46
21.9	22.06	-9.63	-6.23
21.94	21.38	-9.13	-5.21
21.98	22.83	-7.72	-6.78
22.02	22.58	-4.7	-6.78
22.06	20.42	-4.71	-7.08
22.1	22.06	-3.28	-5.43
22.14	18.78	-1.94	-6.16
22.18	20.48	-4.64	-6.4
22.22	20.35	-6.48	-3.97
22.26	21.14	-6.53	-2.98
22.3	22.59	-6.15	-4.46
22.34	22.24	-2.58	-4.49
22.38	19.9	-0.89	-2.48
22.42	23.82	-3.94	-3.12
22.46	22.02	-1.16	-0.78
22.5	21.52	1.37	2.14
22.54	19.36	2.16	4.2
22.58	19.75	-0.41	2.28
22.62	18.23	-2.95	0.05
22.66	18.77	-1.35	0.59
22.7	18.37	-2.78	0.29
22.74	20.13	-0.71	-0.98
22.78	20.11	-4.22	-5.14
22.82	19.244	-0.98454	0.21718
22.86	18.35	-2.43	2.52
22.9	23.89	-3.55	2.34
22.94	23.2	1.03	3.25
22.98	20.24	1.15	0.38
23.02	17.72	2.75	-0.99
23.06	20.09	-0.14	-4.94
23.1	17.36	0.59	-3.3
23.14	21.54	0.28	-0.45
23.18	21.96	0.05	0.19
23.22	25.41	1.15	0.75
23.26	25.35	-0.42	1.35
23.3	27.37	1.29	3.72
23.34	24.9	0.65	0.85
23.38	27.66	-4.47	-0.56
23.42	27.14	-6.17	-6.98
23.46	27.99	-7.14	-5.7
23.5	26.89	-9.37	-4.42
23.54	25.29	-1.8509	-3.916
23.58	24.416	-1.3929	-4.5962
23.62	25.12	1.31	-5.7
23.66	22.68	-2.16	-7.88
23.7	22.71	0.99	-6.26
23.74	20.77	3.34	-6.24
23.78	19.66	2.02	-5.45
23.82	18.82	1.93	-3.5
23.86	16.28	1.4	-4.42
23.9	13.76	1.01	-4.99
23.94	14.4	-0.24	-4.58
23.98	19.28	0.04	-4.53
24.02	16.63	-0.84	-2.78
24.06	18.84	-3.04	-0.35
24.1	18.52	-4.83	-1.05
24.14	18.45	-4.89	-2.44
24.18	23.3	-5.46	-0.42
24.22	24.48	-2.79	-0.33
24.26	23.05	-5.03	-1.88
24.3	21.77	-3.01	-2.82
24.34	22.33	-4.92	-0.76
24.38	23.06	-8.33	2.15
24.42	29.14	-13.06	8.61
24.46	32.72	-10.39	9.55
24.5	31.54	-6.79	8.24
24.54	32.59	-7.25	6.95
24.58	25.88	-4.49	4.13
24.62	29.26	-0.93	-1.23
24.66	29.94	0.82	-5.62
24.7	26	-0.48	-5.85
24.74	22.74	-6.16	-8.59
24.78	23.68	-11.1	-6.34
24.82	24.79	-8.22	-8.26
24.86	29.74	-9.1	-6.85
24.9	29.71	-6.3	-3.82
24.94	27.83	-1.18	-2.87
24.98	24.41	-0.48	-2.97
25.02	23.62	-2.02	-5.82
25.06	24.36	0.24	-3.53
25.1	23.61	1.29	-3.82
25.14	21.54	-1.3	-5.14
25.18	22.43	-2.62	-5.7
25.22	23.64	2.53	-3.25
25.26	25.39	0.93	-4.33
25.3	25.07	-2.21	0.7
25.34	24.74	-5.93	2.61
25.38	26.32	-8.28	0.08
25.42	25.53	-8.94	0.67
25.46	24.26	-9.56	1.84
25.5	25.45	-4.99	3.31
25.54	25.29	-1.31	4.31
25.58	27.39	-2.59	6.81
25.62	27.81	-3.83	8.93
25.66	29.87	-4.9	7.24
25.7	31.07	0.7	5.25
25.74	27.64	4.31	3.16
25.78	26.85	2.92	1.75
25.82	27.81	2.36	1.52
25.86	29.37	-2.07	4.27
25.9	29.45	-2.03	2.84
25.94	27.67	-0.69	0.76
25.98	27.96	-0.61	-0.49
26.02	29.2	-2.07	1.08
26.06	31.76	-1.21	2.65
26.1	33.14	0.26	1.88
26.14	31.24	0.05	-0.39
26.18	31.13	0.35	-2.29
26.22	27.46	2.05	-1.63
26.26	28.93	-2.14	-2.68
26.3	27.34	0.04	-2.65
26.34	25.82	1.67	-2.11
26.38	25.4	2.81	-2.54
26.42	28.64	4.2	-5.02
26.46	29.54	2.7	-7.28
26.5	27.22	-2.12	-5.88
26.54	26.76	-5.72	-2.73
26.58	23.31	-7.66	-1.95
26.62	23.84	-3.7	0.46
26.66	26.2	-0.43	-0.21
26.7	27.56	1.31	-0.89
26.74	25.48	-2.12	0.19
26.78	27.08	-4.57	2.76
26.82	29.14	-4.15	5.36
26.86	29.61	-7.98	8.61
26.9	30.86	-6.52	7.61
26.94	32.4	-4.79	7.55
26.98	31.57	-3.78	7.48
27.02	30.89	-3.44	4.01
27.06	33.14	-3.13	-1.53
27.1	29.43	-2.51	-4.58
27.14	31.37	-2.26	-5.58
27.18	31.17	-4.52	-3.62
27.22	31.04	-2.1	-3.34
27.26	29.68	-4.88	-2.8
27.3	29.2	-4.7	-2.76
27.34	27.64	-6.53	-4.1
27.38	28.2	-6.92	-3.78
27.42	27.73	-6.9	-3.07
27.46	29.22	-8.96	-4.16
27.5	28.88	-9.05	-2.32
27.54	28.73	-8.14	1.75
27.58	28.25	-6.8	1.77
27.62	27.25	-7.27	3.27
27.66	25.74	-3.48	5.14
27.7	26.1	-3.26	6.1
27.74	28.75	-5.29	4.7
27.78	29.62	-6.9	7.14
27.82	29.72	-8.6	7.99
27.86	28.81	-8.18	6.33
27.9	28.87	-3.85	5.13
27.94	26.06	-6.21	4.67
27.98	26.11	-4.85	0.86
28.02	29.48	-2.29	4.27
28.06	32.34	-0.2	2.7
28.1	32.56	-1.84	2.43
28.14	34.66	-5.24	-0.72
28.18	33.14	-6.52	-2.95
28.22	31.79	-1.7	-3.5
28.26	29.577	-2.8899	0.62143
28.3	29.126	-2.7146	0.70288
28.34	28.646	-2.5726	0.80495
28.38	27.43	-6.88	1.78
28.42	25.52	-6.96	2.91
28.46	25.75	-5	3.09
28.5	26.64	-1.37	2.4
28.54	25.73	0.03	-0.03
28.58	25.2	0.7	1.6
28.62	25.94	1.26	0.67
28.66	23.9	-0.23	-2.49
28.7	26.35	-3.09	-2.23
28.74	28.39	-4.52	-1.89
28.78	26.44	-5.43	-3.3
28.82	24.28	-4.48	-3.13
28.86	21.13	-3.42	0.93
28.9	22.2	-5.04	2.68
28.94	25.08	-5.61	-2
28.98	24.83	-3.48	-1.24
29.02	25.64	-4.05	0.62
29.06	26.44	-3.56	-0.68
29.1	25.15	-2.12	-0.8
29.14	26.59	-4.32	0.09
29.18	24.22	-9.22	-1.59
29.22	26.67	-7.32	2.45
29.26	29.4	-6.49	0.56
29.3	30.97	-4.6	3.51
29.34	27.43	-4.05	9.44
29.38	28.47	-8.98	8.82
29.42	29.78	-11.01	10.82
29.46	31.98	-9.39	5.36
29.5	30.17	-8.68	6.61
29.54	33.72	-3.98	5.48
29.58	31.78	-4.74	4.95
29.62	30.72	-6.23	7.68
29.66	30.24	-7.89	8.42
29.7	31.54	-7.81	6.95
29.74	31.55	-7.55	4.13
29.78	32.23	-10.51	4.69
29.82	29.93	-7.14	1.52
29.86	29.64	-5.7	1.24
29.9	33.54	-6	1.96
29.94	37.1	-8.12	-0.12
29.98	33.89	-6.55	-4.68
30.02	31.69	-5.92	-4.09
30.06	29.07	-5	-5.29
30.1	28.24	-1.24	-5.09
30.14	27.1	-2.21	-6.61
30.18	27.91	-2.21	-8.13
30.22	23.95	-4.09	-7.55
30.26	26.12	-2.79	-9.43
30.3	28.99	-0.46	-8
30.34	30.31	-0.15	-7.04
30.38	30.53	-2.47	-5.93
30.42	32.1	-2.16	-3.97
30.46	29.16	-4.54	-3.5
30.5	28.21	-5.36	-1.24
30.54	26.6	-3.46	0.04
30.58	27.68	-3.12	0.82
30.62	28.49	-0.75	-0.94
30.66	27.54	-1.24	0.12
30.7	28.01	-1.42	-0.59
30.74	26	-0.86	-3.26
30.78	28.29	0.93	-3.86
30.82	28.13	0.57	-5.49
30.86	27.68	1.32	-6.02
30.9	23.58	-0.53	-6.39
30.94	22.89	-1.56	-4.74
30.98	27.15	-5.4	-0.81
31.02	31.82	-5.55	0.85
31.06	32.26	-4.2	1.43
31.1	29.09	-5.75	0.01
31.14	30.815	-4.6289	1.2647
31.18	28.15	-8.14	4.45
31.22	31.34	-6.16	6.21
31.26	35.94	-4.21	5.63
31.3	35.54	-4.39	4.23
31.34	36.57	-3.89	4.04
31.38	34.59	-4.45	2.85
31.42	34.68	-3.47	4.54
31.46	34.78	-5.02	2.67
31.5	33.76	-3.62	4.24
31.54	33.58	-4.63	8.59
31.58	35.28	-3.45	5.35
31.62	35.4	-2.32	2.93
31.66	35.18	-3.13	4.25
31.7	35.3	-6.68	6.22
31.74	33.65	-11.8	2.04
31.78	27.58	-11.71	-1.9
31.82	26.86	-9.81	-1.7
31.86	27.32	-7.84	-0.07
31.9	21.48	-7.57	-4.05
31.94	22.22	-6.85	-1.66
31.98	22.18	-4.64	-1.12
32.02	21.16	-4.56	-3.72
32.06	18.81	-3.43	-4.06
32.1	21.11	-4.89	-2.76
32.14	17.69	-5.24	-3.39
32.18	19.09	-4.73	-2.06
32.22	20.89	-5.29	-1.17
32.26	23.15	-5.31	2.46
32.3	22.41	-7.67	5.13
32.34	25.97	-10.95	3.66
32.38	26.77	-8.97	0.33
32.42	25.41	-5.87	2.57
32.46	24.38	-7.9	2.81
32.5	22.82	-8.15	2.05
32.54	25.94	-6	3.99
32.58	30.6	-7.77	3.92
32.62	29.34	-6.44	4.19
32.66	26.82	-8.1	4.72
32.7	26.34	-5.75	4.4
32.74	30.77	-1.85	6.32
32.78	28.286	-4.5135	4.3917
32.82	29.83	-2.32	2.25
32.86	28.03	-4.73	6.4
32.9	30.69	-3.52	4.69
32.94	28.58	-4.44	5.56
32.98	29.3	-0.7	3.43
33.02	24.46	-0.86	1.8
33.06	24.41	-2.13	3.8
33.1	21.93	-4.21	-0.63
33.14	22.44	-1.82	3.57
33.18	22.79	-0.45	2.34
33.22	25.23	-0.78	0.9
33.26	26.29	-0.04	0.06
33.3	25.94	-2.91	-1.65
33.34	26.04	-5.16	-1.65
33.38	26.26	-6.65	1.9
33.42	26.54	-6.16	2.4
33.46	25.01	-4.82	1.22
33.5	25.69	-4.36	-0.68
33.54	24.38	-3.44	0.03
33.58	26.94	-4.53	-0.96
33.62	27.07	-5.76	-0.24
33.66	25.32	-4.13	-0.8
33.7	24.76	-3.79	-0.19
33.74	26.26	-3.85	1.48
33.78	25.73	-4.27	0.98
33.82	24.21	-8.34	-3
33.86	22.07	-7.78	-2.31
33.9	22.65	-2.78	-3.2
33.94	21.04	-2.12	-4.88
33.98	21.17	-1.82	-5.85
34.02	21.66	-3.82	-1.77
34.06	22.33	-2.82	-2.59
34.1	22.26	-4.58	-4.08
34.14	22.87	-3.22	-4.33
34.18	22	-6.76	-1.56
34.22	22.39	-3.74	-0.62
34.26	22.04	-6.31	2.75
34.3	19.57	-6.22	5.66
34.34	24.12	-3.64	5.36
34.38	24.74	-9.4	5.66
34.42	27.91	-7.3	1.56
34.46	24.25	-6.52	1.41
34.5	24.23	-4.25	3.66
34.54	25.27	-5.18	6.47
34.58	22.72	-3.9	7.57
34.62	26.11	-3.93	5.07
34.66	28.49	-1.24	2.06
34.7	25.09	1.43	1.65
34.74	25.7	-2.29	6.1
34.78	28.41	0.11	4.52
34.82	29.92	-0.22	5.77
34.86	27.82	1.45	4.73
34.9	29.23	-4.85	-0.08
34.94	26.55	-2.68	-3.96
34.98	28.45	-1.66	-0.97
35.02	26.78	-3.78	0.36
35.06	26.95	-6.31	1.53
35.1	26.64	-5.92	1.23
35.14	27.14	-7	0.97
35.18	28.46	-7.48	1.41
35.22	32.24	-3.7	5.83
35.26	27.87	-0.22	3.18
35.3	26.04	-2.86	0.99
35.34	24.51	0.83	1.42
35.38	23.26	0.81	2.5
35.42	24.46	2.02	5.2
35.46	23.33	-1.03	3.35
35.5	23.91	-0.54	1.11
35.54	24.24	0.46	3.05
35.58	29.52	-0.12	-2.56
35.62	29.4	-8.23	-4.5
35.66	31.16	-3.09	-2.5
35.7	27.74	-2.57	-0.11
35.74	28.22	-3.37	-1.12
35.78	28.67	-3.36	0.02
35.82	29.87	-0.38	0.7
35.86	29.55	-1.39	-3.64
35.9	30.37	0.38	-4.33
35.94	32.58	-0.75	0.98
35.98	32.28	1.3	-1
36.02	28.07	-0.19	-4.87
36.06	26.58	-1.1	-5.43
36.1	26.49	-0.92	-2.92
36.14	27.94	3.09	-2.01
36.18	26.4	-0.12	-3.14
36.22	27.32	-0.6	-2.73
36.26	26.3	0.46	-1.85
36.3	27.4	0.5	-0.03
36.34	26.11	-0.46	0.84
36.38	24.75	-2.62	1.62
36.42	24.27	-3.09	1.73
36.46	26.59	0.17	1.77
36.5	25.25	-5.29	-0.57
36.54	25.24	-2.94	-1.45
36.58	27.9	-2.72	1.07
36.62	30.14	-3.65	5.03
36.66	22.86	-7	7.36
36.7	25.19	-9.54	7.55
36.74	26.64	-6.51	5.45
36.78	28.53	-4.83	2.99
36.82	28.79	-7.84	1.87
36.86	31.73	-10.54	4.02
36.9	32.75	-3.03	3.49
36.94	34.95	-1.5	2.6
36.98	35.15	1.47	-0.44
37.02	32.85	-1.76	0.84
37.06	31.1	2.82	0.43
37.1	31.41	-1.47	3.97
37.14	27.49	2.03	5.28
37.18	30.03	0.79	5.43
37.22	27.79	-1.15	-0.78
37.26	25.5	3.26	0.09
37.3	27.708	2.8213	-1.5286
37.34	20.29	3.55	-7.75
37.38	26.04	2.73	-5.22
37.42	27.52	1.08	-4.26
37.46	25.7	2.07	-5.09
37.5	27.6	0.02	-4.75
37.54	26.09	3.31	-4.97
37.58	26	3.04	-4.26
37.62	24.54	6.61	-5.07
37.66	23.61	-2.2238	-3.0043
37.7	25.13	-5.72	0.98
37.74	23.92	-7.81	-1.41
37.78	20.66	-8.65	1.02
37.82	22.5	-6.26	0.61
37.86	22.72	-5.02	-2.97
37.9	23.37	-6.03	-1.59
37.94	23.09	-6.42	-1.35
37.98	23.9	-4.5	-3.42
38.02	23.6	-3.43	-2.15
38.06	24.53	-2.93	-1.8
38.1	26.33	-3.73	-1.94
38.14	25.97	-3.69	-0.63
38.18	23.85	-5.29	-1.67
38.22	24.97	-5.77	-0.96
38.26	27.41	-5.96	-3.64
38.3	26.88	-4.88	-5.48
38.34	27.38	-2.61	-5.43
38.38	27.88	-2.32	-5.76
38.42	25.88	-2.97	-5.37
38.46	25.5	-3.84	-4.64
38.5	24.59	-1.86	-3.29
38.54	21.84	-2.08	-2.88
38.58	19.54	0.47	-4.07
38.62	20.45	0.96	-3.2
38.66	22.03	-0.86	-3.99
38.7	23.47	-1.58	-4.52
38.74	23.08	-0.29	-4.48
38.78	25.04	-3.26	-3.03
38.82	24.29	-6.14	-2.93
38.86	21.37	-2.06	-3.15
38.9	21.12	-0.38	-2.46
38.94	25.02	-0.39	-0.47
38.98	23.24	-2.76	1.62
39.02	26	-2.73	2.72
39.06	30.01	-5.52	2.98
39.1	30.87	-5.38	2.78
39.14	30.24	-7.41	3.99
39.18	33.24	-7.64	5.25
39.22	30.66	-5.11	5.05
39.26	33.22	-6.7	3.34
39.3	30.13	-6.44	2.47
39.34	28.55	-6.11	2.94
39.38	28.31	-6.11	0.24
39.42	26.21	-0.42	-1.58
39.46	25.97	0.69	1.64
39.5	26.61	-0.85	4.4
39.54	25.59	-1.85	5.45
39.58	24.99	-2.85	6.02
39.62	29.4	-4.05	4.9
39.66	27.7	-3.73	4.75
39.7	27.42	-5.62	5.84
39.74	29.84	-5.75	6.6
39.78	27.85	-1.23	8.04
39.82	27.36	0.12	2.54
39.86	29.64	7.07	1.87
39.9	30.72	7.57	3.09
39.94	31.03	9.89	0.8
39.98	25.44	6.57	1.11
40.02	23.79	6.41	1.43
40.06	22.7	5.85	-0.26
40.1	24.84	5.47	1.69
40.14	25.12	0.61	-0.97
40.18	24.37	-1.32	-1.47
40.22	25.95	-1.53	-1.15
40.26	27.67	-3.85	-1.88
40.3	26.94	-4.18	-3.75
40.34	24.63	-2.26	-2.79
40.38	24.02	1.1	-2.36
40.42	21.86	-1.07	-0.03
40.46	22.21	-1.45	0.89
40.5	21.53	-4.88	0.12
40.54	20.99	-6.97	-1.47
40.58	22.27	-2.61	-1.74
40.62	19.13	-3.17	-1.32
40.66	21.62	-6.39	1.19
40.7	26.3	-4.1	0.82
40.74	25.69	-4.32	0.23
40.78	24	-3.9	-2.25
40.82	22.6	-3.05	-3.85
40.86	21.56	-1.37	-3.88
40.9	21.18	-3.82	-3.25
40.94	19.84	-2.78	-2.91
40.98	19.31	-3.5	-1.29
41.02	20.92	-3.47	-0.42
41.06	21.93	-4.89	-0.36
41.1	23.12	-5.41	-0.58
41.14	22.23	-5.87	-0.19
41.18	22.13	-4.98	1.96
41.22	23.88	-6.31	0.45
41.26	24.83	-8.58	-0.56
41.3	27.02	-7.36	-2.49
41.34	26.16	-4.4	-1.71
41.38	25.23	-3.5	-0.9
41.42	20.43	-3.12	-0.68
41.46	18.96	-4.06	-1.56
41.5	18.15	-5.46	-0.95
41.54	17.51	-7.08	0.19
41.58	14.47	-6.4	2.35
41.62	14.08	-5.78	8.33
41.66	15.13	-11.24	9.14
41.7	19.404	-4.2205	3.5068
41.74	20.077	-3.9583	3.8094
41.78	20.857	-3.6874	4.0651
41.82	21.721	-3.4085	4.2692
41.86	29.51	-0.92	3.02
41.9	27.62	1.14	3.48
41.94	26.96	2.46	1.12
41.98	21.81	-0.33	3.44
42.02	24.34	-1.29	9.64
42.06	28.22	-3.69	3.88
42.1	25.75	-3.62	3.56
42.14	28.31	-5.01	2.75
42.18	30.07	-2.5	0.61
42.22	29.67	-1.7	1.45
42.26	30.1	1.75	1.99
42.3	29.95	2.83	3.26
42.34	30.63	-0.59	1.91
42.38	32.13	-0.94	2.13
42.42	33.73	-2.13	3.63
42.46	34.68	-0.06	0.64
42.5	33.35	-3.16	-2.79
42.54	33.62	-3.33	-1.43
42.58	31.99	-4.97	-3.97
42.62	30.52	-4.75	-2.91
42.66	29.87	-6.73	-1.03
42.7	28.96	-7.31	-1.33
42.74	29.17	-6.15	-1.41
42.78	28.29	-3.31	-1.39
42.82	29.52	-4.07	-2.14
42.86	30.44	-2.99	-2
42.9	27.61	-1.27	-3.47
42.94	28.23	-2.92	-3.44
42.98	28.42	-2.14	-3.63
43.02	29.92	-1.95	-4.52
43.06	27.44	-3	-4.05
43.1	26.12	-1.64	-5.23
43.14	27.9	-0.2	-3.61
43.18	26.77	0.48	-3.79
43.22	27.737	-3.7172	1.1368
43.26	27.926	-4.3118	2.002
43.3	23.52	-6.85	9.29
43.34	23.82	-5.94	8.19
43.38	26.84	-6.8	8.77
43.42	30.1	-4.86	6.84
43.46	30.27	-5.57	4.43
43.5	31.72	-6.95	1.11
43.54	29.37	-4.92	-2.38
43.58	31.71	-5.02	-4.99
43.62	27.67	-3.97	-5.6
43.66	26.5	-2.64	-5.62
43.7	24.15	0.91	-7.26
43.74	24.81	1.37	-5.98
43.78	27.59	-0.19	-7.14
43.82	27.62	-0.1	-5.72
43.86	24.46	0.55	-4.47
43.9	25	-0.38	-4.61
43.94	23.09	1.54	-3.59
43.98	22.03	2.42	-1.34
44.02	21.58	3.07	0.67
44.06	24.48	3.02	-1.62
44.1	24.65	1.61	-1.41
44.14	26.72	0.14	-0.44
44.18	28.54	-4.08	1.38
44.22	27.64	-2.56	-0.15
44.26	25.04	-3.17	1.88
44.3	26.99	0.76	1.14
44.34	31.04	-0.47	3.45
44.38	30.62	-3.55	3.69
44.42	31.54	-1.54	2.01
44.46	28.31	-3.34	0.03
44.5	26.41	-1.18	-3
44.54	28.75	-2.85	-4.11
44.58	29.99	-3.37	-4.32
44.62	29.04	-3.2	-4.56
44.66	30.78	-3.37	-5.36
44.7	29.11	-5.2	-3.07
44.74	25.82	-7.1	0.66
44.78	24.51	-8.53	2.12
44.82	24.76	-7.58	2.03
44.86	23.58	-6.93	1.87
44.9	22.86	-9.72	-1.06
44.94	23.96	-6.79	-3.78
44.98	23.03	-5.66	-0.15
45.02	19.14	-7.77	0.11
45.06	16.99	-8.31	0.21
45.1	15.34	-11.11	0.83
45.14	14.66	-7.28	1.84
45.18	14.99	-4.91	2.22
45.22	17.72	-6.02	1.92
45.26	18.83	-2.04	2.43
45.3	19.74	2.54	-0.13
45.34	19.57	4.37	-2.59
45.38	17.87	3.85	-4.22
45.42	16.23	4.43	-3.71
45.46	14.7	5.27	-3.86
45.5	17.794	0.4296	1.0228
45.54	18.224	-0.31447	1.5124
45.58	18.707	-1.1631	1.9868
45.62	19.241	-2.0756	2.4224
45.66	19.821	-3.011	2.7957
45.7	17.23	-3.44	6.5
45.74	18.15	-2.7	7.1
45.78	22.98	-7.69	4.69
45.82	20.77	-7.39	3.84
45.86	20.77	-10.87	4.37
45.9	25.44	-12.24	3.38
45.94	28.21	-5.63	0.56
45.98	29.55	-3.61	-3.31
46.02	29.43	-2.86	-3.31
46.06	28.94	-4.64	-3.73
46.1	26.74	-1.81	-3.48
46.14	25.78	-2.49	-3.16
46.18	27.16	-0.18	-3.04
46.22	26.73	-0.2	-2.84
46.26	25.15	-1.91	-3.3
46.3	24.73	-2.25	-4.13
46.34	24.49	-2.91	-3.1
46.38	26.76	-2.08	-1.19
46.42	24.4	0.01	-2.6
46.46	23.71	-0.17	-2.03
46.5	23.33	-2.09	-0.83
46.54	21.98	-2.33	-1.2
46.58	23.5	-3.06	-2.53
46.62	23.12	-1.44	-5.93
46.66	22.48	-2.21	-4.47
46.7	20	-0.42	-4.77
46.74	21.06	1.61	-4.56
46.78	19.72	2.21	-3.73
46.82	20.58	0.6	-0.76
46.86	19.85	-1.27	-1.41
46.9	20.22	-0.77	-1.87
46.94	18.32	-2.02	-2.38
46.98	18.54	-1.37	-3.8
47.02	18.48	-1.8	-2.7
47.06	18.46	0.32	-2.88
47.1	19.08	-1.88	0.26
47.14	21.39	-3.79	-1.71
47.18	22.03	-5.44	-1.23
47.22	21.06	-8.99	-2.11
47.26	25.35	-5.37	-0.2
47.3	26.72	-6.66	1.32
47.34	26.95	-6.59	2.7
47.38	28.42	-7.05	4.33
47.42	27.27	-7.55	6.41
47.46	25.09	-6.42	9.13
47.5	24.73	-3.26	9.47
47.54	26.223	-7.25	2.0936
47.58	26.024	-7.1605	1.2691
47.62	25.749	-7.0184	0.36033
47.66	25.412	-6.8313	-0.60352
47.7	25.023	-6.6068	-1.5934
47.74	24.597	-6.3525	-2.5802
47.78	21.71	-5.99	-10.6
47.82	21.49	-5.42	-9.79
47.86	23.3	-6.77	-5.43
47.9	22.64	-7.38	-3.85
47.94	23.14	-6.85	-4.73
47.98	23.13	-3.94	-7
48.02	22.89	-3.03	-6.34
48.06	21.22	-1.21	-6.68
48.1	22.15	-4.03	-4.01
48.14	24.11	-5.7	-3.67
48.18	19.77	-5.02	-5.65
48.22	18.61	-2.35	-5.78
48.26	18.08	0.17	-3.71
48.3	17.66	0.68	-4.76
48.34	19.03	1.22	-5.33
48.38	19.36	1.33	-4.64
48.42	19.31	-0.29	-4.01
48.46	19.88	-1.27	-3.86
48.5	18.66	-1.25	-2.55
48.54	19.59	0.24	-1.76
48.58	20.31	3.34	-1.62
48.62	18.57	2.33	-1.65
48.66	19.1	0.83	-0.99
48.7	17.55	2.53	-2.84
48.74	18.34	4	-2.53
48.78	20.19	3.7	-2.6
48.82	23.28	4.23	-3.35
48.86	22.13	7.8	-3.29
48.9	21.386	0.7128	-0.54022
48.94	21.633	-0.11855	-0.20683
48.98	22.3	-2.98	1.75
49.02	22.18	-4.62	2.71
49.06	21.88	-5.04	3.32
49.1	23.41	-4.04	2.4
49.14	21.37	-4.15	-1.11
49.18	21.5	-3.43	1.64
49.22	21.21	-4.11	0.1
49.26	18.26	-4.22	0.46
49.3	18.1	-4.12	1.38
49.34	17.34	-3.92	5.51
49.38	18.13	-5.96	2.81
49.42	17.08	-1.82	1.43
49.46	17.52	-4.2	1.82
49.5	19.89	-1.18	3.19
49.54	26.34	-0.79	1.99
49.58	24.12	3.53	-3.3
49.62	25.56	2.96	-2.32
49.66	24.97	-4.25	-1.38
49.7	26.7	-3.76	-0.32
49.74	27.64	-3.82	-1.05
49.78	26.61	-7.14	-0.93
49.82	26.23	-10.88	1.22
49.86	30.78	-3.61	-0.16
49.9	28.87	-3.51	-1.15
49.94	26.03	-5.29	-2.29
49.98	29.44	-5.36	1.99
50.02	31.77	-7.32	4.65
50.06	34.29	-7.19	3.09
50.1	31.44	-5.48	1.2
50.14	32.52	-5.67	3.62
50.18	34.21	-4.17	1.9
50.22	35.47	-2.06	2.86
50.26	36.3	-2.56	0.68
50.3	32.26	0	-0.92
50.34	31.35	0.97	-1.7
50.38	29.69	-3.53	-0.9
50.42	27.68	-3.17	-0.68
50.46	27.61	-2.06	0.46
50.5	31.03	-0.11	1.38
50.54	31.78	-0.99	-1.49
50.58	27.05	1.12	-2.04
50.62	29.58	1.46	-2.76
50.66	29.49	1.57	-1.46
50.7	28.18	0.99	-0.17
50.74	27.9	-1.44	-3.18
50.78	28.81	-0.11	-0.81
50.82	29.96	-4.03	0.96
50.86	27.67	-3.31	-1.56
50.9	28.93	-4.07	-3.38
50.94	27.6	-3.23	-4.97
50.98	27.39	-6.95	-5.25
51.02	25.35	-6.04	-4.35
51.06	26.08	-7.81	-1.56
51.1	25.73	-7.98	-2.01
51.14	22.39	-6.87	-4.58
51.18	21.3	-7.52	-5.35
51.22	22.87	-8.92	-6.43
51.26	20.87	-7.38	-5.22
51.3	22.5	-4.48	-4.55
51.34	23.21	-4.94	-4.37
51.38	22.24	-6.59	-1.65
51.42	23.15	-5.99	-2.18
51.46	25.58	-4.29	-1.03
51.5	27.83	-5.09	1.6
51.54	30.03	-7.64	3.43
51.58	30.72	-13.34	2.08
51.62	29.31	-11.61	3.42
51.66	31.34	-10.16	2.78
51.7	30.68	-11.1	1.59
51.74	26.3	-7.24	-2.23
51.78	25.75	-3.29	-4.95
51.82	24.57	-2.77	-1.01
51.86	25.34	-1.32	3.34
51.9	27.73	-3.63	4.72
51.94	28.58	-2.21	1.33
51.98	28.93	-5.05	-2.75
52.02	26.76	-0.41	-2.86
52.06	23.01	1.32	-2.82
52.1	23.33	2	-4.1
52.14	24.06	1.2	-5.89
52.18	25.2	0.7	-5.75
52.22	24	-1.74	-5.99
52.26	27.02	-1.33	-5.53
52.3	26.55	-1.4	-6.31
52.34	25.89	0.39	-5.45
52.38	23.97	1.11	-4.05
52.42	27.81	-1.11	-4.69
52.46	21.45	-1.49	-4.36
52.5	25.12	0.08	1.09
52.54	22.07	-3.73	0.39
52.58	24.83	-2.16	3.22
52.62	26.59	1.23	0.54
52.66	24.32	2.49	-0.7
52.7	24.94	-1.82	1.42
52.74	27.96	-4.65	0.88
52.78	28.65	-3.85	1.5
52.82	29.69	-5.37	1.07
52.86	30.8	-6.26	0.81
52.9	33.63	-10.1	0.79
52.94	35.12	-14.69	2.2
52.98	32.85	-11.72	2.24
53.02	31.2	-11.27	3.76
53.06	31.08	-11.75	4.69
53.1	29.78	-8.75	2.8
53.14	29.47	-5.9	3.93
53.18	26.04	-3.25	5.01
53.22	24.43	-8.06	0.56
53.26	24.27	-5.9	-1.84
53.3	25.05	-3.9	-3.39
53.34	30.69	-3.83	-0.16
53.38	31.19	-4.37	-1.33
53.42	28.168	-4.2774	-4.4258
53.46	28.403	-4.342	-5.2807
53.5	33.82	-6.42	-12
53.54	31.41	-4.78	-9.69
53.58	28.78	-3.7	-8.49
53.62	27.12	-4.44	-8.05
53.66	27.6	-5.76	-7.25
53.7	27.44	-4.7	-7.2
53.74	28.47	-5.87	-3.73
53.78	25.38	-6.69	-0.53
53.82	24.6	-7.61	0.06
53.86	23.77	-8.24	-0.4
53.9	24.7	-5.7	0.91
53.94	24.86	-6.28	-2.58
53.98	26	-1.43	-2.29
54.02	24.69	-2.08	-0.63
54.06	24.11	-2.68	-0.27
54.1	24.81	-1	-0.03
54.14	23.99	-1.98	0.46
54.18	26.2	-3.35	1.63
54.22	27.46	-3.76	3.33
54.26	24.23	0.40479	0.38667
54.3	24.018	0.85745	0.53618
54.34	22.04	5.97	-5.31
54.38	25.97	1.7	-1.94
54.42	23.25	3.85	-1.88
54.46	22.42	3.63	1.76
54.5	22.01	0.93	4.55
54.54	22.66	-3	2.4
54.58	23.76	-2.72	-0.44
54.62	24.92	3.37	-4.39
54.66	23.01	-0.71	-0.27
54.7	25.98	0.38	-2.86
54.74	26.52	1.41	-5.78
54.78	25.13	-5.53	-6.04
54.82	26.85	-6.39	0.96
54.86	25.94	-10.1	2.25
54.9	26.02	-8.49	0.66
54.94	27.85	-7.91	-0.35
54.98	27.76	-5.97	-0.62
55.02	23.15	-4.24	0.64
55.06	21.45	-5.96	4.87
55.1	23.47	-7.02	4.37
55.14	26.73	-8.81	1.48
55.18	26.61	-8.31	3.02
55.22	26.84	-5.75	2.96
55.26	24.64	-3.9	3.43
55.3	25.5	-2.94	4.29
55.34	26.92	-2.13	4.68
55.38	24.13	-6.49	6.92
55.42	28.96	-8.69	5.1
55.46	25.75	-11.57	5.43
55.5	26.007	-5.2409	6.2236
55.54	23.53	-1.15	6.32
55.58	26.96	-0.8	6.34
55.62	24.64	-2.3	7.51
55.66	25.78	-2.51	4.44
55.7	23.19	-2.37	5.97
55.74	24.41	-4.87	4.94
55.78	26.41	-3.81	3.55
55.82	26.99	-4.95	3.5
55.86	25.99	-1.03	4.89
55.9	28.26	2.61	2.81
55.94	24.85	4.56	-1.49
55.98	23.89	5.72	-5.12
56.02	25.83	2.42	-2.81
56.06	27.08	3.51	-0.94
56.1	26	2.3	-0.63
56.14	27.32	-0.45	0.11
56.18	27.76	-1.33	2.53
56.22	25.79	0.32	2.44
56.26	26.7	1.11	5.33
56.3	28.41	-1.55	4.94
56.34	29.65	-5.46	0.62
56.38	29.61	-3.32	-1.11
56.42	27.61	-4.21	-3.96
56.46	26.42	-1.31	-2.61
56.5	26.6	-4.7	-1.52
56.54	25.3	-2.3	-2.74
56.58	27.83	0.99	-1.26
56.62	25.94	1.62	-3.11
56.66	23.52	0.09	-5.56
56.7	22.87	1.02	-2.59
56.74	24.26	5.04	-0.65
56.78	22.83	4.16	-0.97
56.82	25.62	4.11	-1.84
56.86	25.5	2.73	-4
56.9	24.9	1.82	-5.05
56.94	22.14	-2.12	-3.54
56.98	20.39	-0.19	-2.48
57.02	19.86	0.63	-2.44
57.06	19.15	-0.24	-2
57.1	21.8	0.55	-2.69
57.14	20.17	-0.75	-1.76
57.18	19.22	-1.35	-1.57
57.22	15.38	-1.31	-2.05
57.26	22.038	-1.5349	-0.061806
57.3	22.599	-1.6711	0.055292
57.34	28.57	-1.15	3.56
57.38	27.09	-3.95	4.29
57.42	25.67	-1.63	5.19
57.46	23.7	-2.62	4.82
57.5	25.57	-1.88	3.13
57.54	26.643	-1.5944	0.17665
57.58	27.28	-1.4364	0.11033
57.62	27.08	3.87	-5.75
57.66	30.95	3.05	-3.36
57.7	29.42	0.51	-3.56
57.74	30.56	-2.25	-3.23
57.78	28.51	-1.12	-1.94
57.82	27.35	-2.67	-1.05
57.86	25.76	-1.78	0.6
57.9	29.52	-1.76	2.14
57.94	28.97	2.52	-1.68
57.98	28.24	2.27	-0.54
58.02	26.2	4.67	-2.97
58.06	28.34	4.86	-1.02
58.1	25.62	4.67	-1.58
58.14	25.62	3.75	-1.04
58.18	22.86	0.86	-1.89
58.22	23.43	-3.12	-3.06
58.26	21.95	-4.22	1.32
58.3	24.12	-0.28	0.74
58.34	22.5	-0.42	-1.31
58.38	23.49	-3.14	-2.26
58.42	26.1	-5.59	-1.99
58.46	28.16	-6.25	-3.64
58.5	26.72	-7.2	-2.22
58.54	29.99	-1.62	2.81
58.58	30.52	-5	1.39
58.62	28.08	-5.21	2.69
58.66	27.38	1.31	7.35
58.7	29.01	4.09	2.31
58.74	30.87	1.91	-0.8
58.78	33.16	-2.01	1.94
58.82	32.15	-5.14	2.95
58.86	33.1	-4.06	2.01
58.9	30.98	-7.27	-0.26
58.94	32.21	-7.84	2.43
58.98	30.7	-8.14	3.79
59.02	30.16	-9.01	4.08
59.06	34.62	-7.17	4.04
59.1	33.57	-9.26	4.19
59.14	34.83	-7.17	2.24
59.18	34.27	-7.96	3.28
59.22	32.7	-10.8	3.66
59.26	32.998	-8.9564	-1.4227
59.3	32.841	-8.7982	-2.6186
59.34	32.625	-8.5362	-3.8108
59.38	32.344	-8.1687	-4.9637
59.42	31.994	-7.6936	-6.042
59.46	32.63	-1.41	-12.23
59.5	32.67	-5.56	-11.9
59.54	28.64	-6.45	-9.87
59.58	28.91	-6.94	-9.83
59.62	29.5	-7.19	-9.63
59.66	28.75	-3.3	-7.5
59.7	29.09	-1.48	-4.76
59.74	25.01	0.68	-4.44
59.78	23.31	3.76	-5.38
59.82	21.53	2.75	-3.57
59.86	21.75	5.5	-4.03
59.9	23.95	7.25	-3.07
59.94	24.52	6.92	-3.15
59.98	23.27	6.45	-4.85
60.02	22.58	5.82	-2.73
60.06	24.5	1.26	-4.9
60.1	23.04	2.75	-7.88
60.14	23.21	2.99	-6.84
60.18	24.66	4.77	-6.66
60.22	24.2	1.95	-5.42
60.26	26.17	-0.01	-4.85
60.3	22.14	-3.05	-6.47
60.34	19.91	-3.53	-5.92
60.38	20.19	-3.66	-5.53
60.42	21.46	-2.07	-3.87
60.46	26.51	-4.08	0.64
60.5	26.99	-0.45	-0.3
60.54	23.85	-5.05	1.07
60.58	29.18	-7.91	3.99
60.62	30.16	-6.89	0.26
60.66	30.89	-3.5	1.49
60.7	30.08	0.1	3.61
60.74	29.85	0.16	3.31
60.78	26.48	-5.28	-1.33
60.82	26.95	-3.01	-0.94
60.86	28.84	-2.53	-1.23
60.9	30.29	-9.23	0.79
60.94	31.27	-7.35	2.63
60.98	29.94	-8.3	3.28
61.02	29.89	-5.79	3.92
61.06	27.17	-1.54	6.22
61.1	25.72	-6.11	3.91
61.14	23.57	-4.33	3.83
61.18	25.51	-7.33	3.9
61.22	26.9	-9.43	2.57
61.26	25.72	-8.94	0.82
61.3	27.02	-3.63	1.05
61.34	28.64	-5.43	1.74
61.38	26.67	-6.7	5.48
61.42	27.1	-8.16	4.43
61.46	29.11	-6.7	3.74
61.5	29.22	-8.54	0.56
61.54	25.35	-7.69	-3.52
61.58	26.65	-5.32	-6.06
61.62	23.75	-4.61	-6.25
61.66	24.31	-6.34	-6.26
61.7	25.58	-6.93	-8.76
61.74	23.56	-4.59	-7.93
61.78	26.27	-5	-3.88
61.82	25.97	-8.54	-3.31
61.86	23.82	-9.18	-2.91
61.9	28.41	-2.1	-0.21
61.94	26.65	-2.2	0.44
61.98	28.11	-3.57	2.75
62.02	28.64	-1.48	5.09
62.06	27.47	-3.16	4.7
62.1	24.72	-3.67	5.39
62.14	21.86	-9.94	8.24
62.18	19.56	-8.23	9.47
62.22	18.22	-2.35	9.83
62.26	18.07	-6.23	9.57
62.3	25.44	-4.75	2.28
62.34	26.97	1.57	-0.3
62.38	26.69	4.16	-3.09
62.42	26	4.36	-2.64
62.46	21.55	6.19	-3.9
62.5	19.92	2.64	-3.94
62.54	21.81	3.66	-5.43
62.58	23.65	3.81	-6.53
62.62	21.78	4.93	-6.46
62.66	22.79	4.98	-6.27
62.7	21.02	3.76	-5.2
62.74	18.52	2.49	-2.24
62.78	18.84	0	-0.2
62.82	21.11	-1.15	-2.01
62.86	19.77	-0.72	-2.47
62.9	20.57	-1.45	-1.94
62.94	20.66	1.14	-2.81
62.98	20.45	0.03	-2.54
63.02	21.81	-2.26	-2.24
63.06	20.85	-2.73	-1.16
63.1	17.54	-1.18	-1.41
63.14	18.63	0.32	-3.05
63.18	18.27	0.55	-4.44
63.22	18.6	1.05	-4.9
63.26	19.71	1.54	-4.11
63.3	18.19	-0.32	-3.87
63.34	19.62	-2.05	-2.69
63.38	21.81	-2.97	-1.19
63.42	21.47	-3.26	-0.14
63.46	22.89	-1.82	0.2
63.5	22.61	-4.78	-0.98
63.54	21.41	-5.46	-2.59
63.58	19.77	-3.41	-0.97
63.62	19.89	-1.91	-0.36
63.66	19.58	-3.32	3.11
63.7	20.41	-3.09	3.64
63.74	19.57	-0.81	3.96
63.78	20.3	-3.2	-0.37
63.82	20.98	-1.46	-2.24
63.86	24.41	0.17	-3.77
63.9	21.2	1.29	-3.56
63.94	22.8	-1.58	-2.26
63.98	21.8	-3.33	-1.44
64.02	19.62	-2.26	-0.06
64.06	19.16	-3.7	2.55
64.1	25.886	-3.8941	1.4997
64.14	26.819	-4.5706	2.002
64.18	30.04	-2.19	7.24
64.22	29.12	-3.24	5.13
64.26	31.33	-7.46	2.86
64.3	32.8	-8.23	0.27
64.34	32.78	-9.4	1.17
64.38	31.44	-6.86	4.18
64.42	28.65	-7.89	2.39
64.46	24.54	-7.9	-1.65
64.5	26.66	-3.09	-2.65
64.54	26.36	-3.41	-5.52
64.58	24.88	-4.3	-7.7
64.62	27.29	-2.18	-5.14
64.66	25.82	-6.15	-7.89
64.7	27.21	-4.11	-8.46
64.74	28.36	-2.4	-8.09
64.78	27.82	-1.18	-7.6
64.82	26.84	-2.68	-5.59
64.86	32.12	-5.45	-3
64.9	28.16	-5.62	-1.8
64.94	27.19	-7.36	2.98
64.98	28.1	-7.59	5.42
65.02	29.25	-9.18	6.02
65.06	35.53	-1.48	5.02
65.1	33.08	-0.24	3.65
65.14	29.25	1.59	1.73
65.18	27.79	5.41	-1.32
65.22	28.81	2.86	-0.46
65.26	22.19	-0.44	2.53
65.3	26.64	-5.11	3.11
65.34	25.57	1.54	2.78
65.38	23.68	-3.5	4.86
65.42	26.142	0.014274	1.9434
65.46	27.42	-5.11	3.86
65.5	23.49	-0.5	3.4
65.54	25.5	0.8	-0.81
65.58	29.02	1	1.91
65.62	28.83	-1.78	2.11
65.66	29.74	-2.59	1.08
65.7	28.19	-2.18	0.23
65.74	29.81	-5.29	0.69
65.78	31.24	-3.41	0.9
65.82	33.44	-3.05	-0.97
65.86	35.7	-5.02	0.02
65.9	35.15	-4.92	2.35
65.94	33.89	-5.69	2.22
65.98	33.68	-5.96	0.88
66.02	30.84	-6.46	1.71
66.06	31.04	-5.53	1.44
66.1	32.78	-5.83	1.41
66.14	32.98	-5.45	-0.58
66.18	32.82	-4.47	-1.06
66.22	31.91	-4.77	-1.85
66.26	32.22	-5.65	-2.53
66.3	31.61	-5.6	-3.48
66.34	31.54	-4.12	-4.82
66.38	30.85	-4.03	-3.3
66.42	31.72	-4.34	-3.37
66.46	30.77	-5.2	-2.24
66.5	30.24	-7.01	0.72
66.54	31.45	-6.79	-0.5
66.58	30.53	-9.55	-5.43
66.62	27.12	-7.71	-6.26
66.66	26.61	-2.87	-6.83
66.7	23.2	1.76	-6.71
66.74	20.62	1.2	-5.45
66.78	20.48	1.01	-4.83
66.82	20.92	-2.25	-1.58
66.86	21.15	-1.59	-1.82
66.9	19.01	-3.06	-2.85
66.94	20.32	-4.16	-1.46
66.98	23.7	-3.73	-0.36
67.02	22.51	-2.49	1.37
67.06	23.82	-6.82	3.43
67.1	22.45	-6.14	2.47
67.14	25.15	-3.95	2.33
67.18	23.78	-5.07	3.13
67.22	26.28	-9.95	2.97
67.26	27.17	-9.66	3.46
67.3	22.92	-5.68	4.25
67.34	22.02	-3.92	4.93
67.38	23.21	-3.63	6.95
67.42	28.34	-4.12	9.33
67.46	30.28	-2.03	7.43
67.5	28.4	4.23	6.68
67.54	27.55	4.6	5.95
67.58	27.29	6.73	4.37
67.62	25.41	2.01	-1.21
67.66	28.02	-1.12	-4.21
67.7	27.25	0.72	-1.71
67.74	29.61	-2.15	0.61
67.78	27.38	-5.14	0.6
67.82	27.25	-3.08	1.76
67.86	26.23	-0.02	0.7
67.9	29.69	-3.36	1.48
67.94	29.79	-6.15	3.24
67.98	29.11	-4.03	4.61
68.02	30.78	-8.8	3.73
68.06	29.32	-5.62	2.73
68.1	28.43	-4.69	2.2
68.14	28.03	-3.21	1.88
68.18	30.08	-3.25	-0.12
68.22	33.71	-4.17	0.02
68.26	29.11	-5.19	3.9
68.3	26.44	-3.69	4.95
68.34	26.26	-3	1.24
68.38	27.97	-3.24	-3
68.42	26.22	-4.45	-2.81
68.46	26.38	-4.51	-3.23
68.5	27.69	-3.94	-3.73
68.54	30.05	-1.44	-4.65
68.58	27.2	-3.56	-2.97
68.62	24.25	-5.88	-4.96
68.66	22.83	-3.35	-3.89
68.7	20.68	-1.68	-4.18
68.74	20.14	-3.46	-3.28
68.78	21.89	-4.85	-3.16
68.82	21.37	-5.17	-2.13
68.86	20.95	-4.74	-2.99
68.9	22.27	-2.25	-3.03
68.94	23.88	-3.23	-4
68.98	26.11	-5.16	-3.67
69.02	25.47	-6.78	-2.79
69.06	25.14	-7.75	0.2
69.1	27.58	-9.87	-0.3
69.14	28.48	-10.89	0.05
69.18	27.75	-9.15	1.04
69.22	26.22	-6.37	1.37
69.26	29.81	-7.8	0.49
69.3	27.9	-9.07	-1.65
69.34	26.03	-6.7	-2.17
69.38	25.75	-5.52	-1.67
69.42	31.14	-6.14	-0.51
69.46	30.63	-7	1.61
69.5	32.31	-6.9	-1.62
69.54	35.53	-2.17	0
69.58	33.5	-4.42	-1.23
69.62	30.08	-4.2	-0.26
69.66	33.63	-4.99	1.78
69.7	36.65	-6.77	0.72
69.74	32.11	-9.34	1.58
69.78	28.76	-4.74	1.64
69.82	26.33	-2.58	2.67
69.86	29.81	-2.33	5.16
69.9	28.1	-3.15	5.45
69.94	31.64	-3.9	6.87
69.98	28.93	-6.67	6.51
70.02	28.81	-8.06	4.92
70.06	26.17	0.21	5.04
70.1	26.03	-0.55	5.5
70.14	20.27	5.2	1.91
70.18	22.23	3.55	0.09
70.22	21.39	3.91	0.42
70.26	18.61	4.1	-2.93
70.3	14.82	2.84	-5.4
70.34	19.18	1.13	-3.02
70.38	20.03	4.95	-4.08
70.42	17.96	1.76	-4.19
70.46	19.5	-1.74	-3.17
70.5	18.95	-0.32	-2.85
70.54	21.33	-0.56	-2.25
70.58	23.41	0.11	-2.21
70.62	24.51	-0.85	-3.15
70.66	24.33	-1.32	-2.47
70.7	24.9	1.32	-1.59
70.74	23.18	0.73	-3.62
70.78	23.82	0.72	-1.45
70.82	23.52	1.76	-1.02
70.86	25.92	3.86	-2.06
70.9	23.95	3.03	-2.84
70.94	25.12	0.74	-2.8
70.98	25.01	-0.45	-4.68
71.02	23.97	-1.15	-4.56
71.06	22.52	-1.75	-4.56
71.1	21.82	-0.68	-3.47
71.14	22.58	1.22	-5.02
71.18	20.1	-1.96	-5.02
71.22	19.61	-0.5	-3.29
71.26	19.42	-0.65	-2.03
71.3	21.13	0.82	-1.15
71.34	22.53	-1.71	0.18
71.38	21.79	-1.07	0.31
71.42	21.92	5.43	1.01
71.46	23.5	4.02	-0.49
71.5	22.94	3.41	-3.44
71.54	23.8	4.04	-4.05
71.58	21.86	2	-2.15
71.62	22.59	-0.69	1.55
71.66	22.01	-2.53	2.08
71.7	23.81	-5.5	5.86
71.74	28.12	-3.26	9.82
71.78	25.59	0.09	6.8
71.82	28.14	-3.7	6.33
71.86	28.9	-1.14	4.38
71.9	30.44	-0.52	4.04
71.94	27.73	-1.8	2.4
71.98	27.01	-0.65	2.08
72.02	26.81	0.17	0.08
72.06	25.35	3.02	-0.79
72.1	23.91	3.62	2.97
72.14	24.92	0.02	3.54
72.18	24.44	2.22	6.47
72.22	26.01	5.66	4.54
72.26	26	1.44	1.5
72.3	29.24	-0.86	-1.21
72.34	28.24	-0.34	0.83
72.38	28.98	-1.49	-1.41
72.42	28.59	-4.94	-1.77
72.46	28.7	-4.46	-1.92
72.5	28.43	-3.67	-2.29
72.54	26.82	-4.76	-3.8
72.58	24.84	-2.36	-4.06
72.62	25.36	-7.19	0.93
72.66	29.35	-11.95	3.06
72.7	31.98	-11.34	1.33
72.74	30.62	-10.72	0.39158
72.78	31.041	-11.238	0.44147
72.82	33.08	-17.44	10.51
72.86	31.849	-11.982	0.4983
72.9	32.221	-12.205	0.50466
72.94	32.562	-12.326	0.49595
72.98	32.866	-12.342	0.47189
73.02	33.125	-12.253	0.4322
73.06	38.21	-9.84	2.7
73.1	40.43	-11.12	-2.3
73.14	33.563	-11.329	0.21649
73.18	32.81	-10.86	-3.76
73.22	32.32	-13.52	-3.26
73.26	30.57	-11.48	-2.89
73.3	28.39	-8.99	-1.35
73.34	29.08	-8.86	-0.45
73.38	34.92	-4.3	2.72
73.42	32.7	-1.44	-1.95
73.46	28.87	-1.16	1.87
73.5	30.02	-0.47	1.9
73.54	29.43	0.76	-1.63
73.58	28.29	0.73	-4.09
73.62	28.96	-1.31	-2.71
73.66	29.43	-7.01	0.29
73.7	28.05	-5.5	1.49
73.74	29.33	-9.96	1.76
73.78	31.9	-7.38	-1.88
73.82	30.3	-7.43	0.91
73.86	29.3	-4.88	-2.43
73.9	22.88	-6.37	-1.03
73.94	28.575	-9.1617	2.252
73.98	28.388	-9.2932	2.1899
74.02	25.93	-11.48	5.82
74.06	23.93	-13.53	7.6
74.1	27.29	-6.97	5.84
74.14	33.23	-8.16	2.03
74.18	29.16	-11.18	2.02
74.22	30.81	-10.1	3.99
74.26	26.82	-8.49	4.34
74.3	24.13	-11.69	-0.48
74.34	22.74	-9.5	3.87
74.38	25.111	-7.6089	-0.26177
74.42	24.637	-7.3554	-0.57924
74.46	26.41	-6.9	-2.99
74.5	26	-3.49	-4.03
74.54	23.19	-4.32	-4.78
74.58	23.08	-6.41	-4.94
74.62	21.65	-5.96	-5.76
74.66	19.19	-4.88	-5.3
74.7	19	-6.24	-4.03
74.74	18.07	-7.2	-1.2
74.78	17.19	-7.99	2.08
74.82	15.78	-8.37	-1.09
74.86	19.13	-9.43	-2.11
74.9	20.47	-9.37	-1.48
74.94	24.07	-9.88	1.37
74.98	23.91	-9.17	-0.13
75.02	24.21	-10.8	0.21
75.06	23.82	-13.02	-1.91
75.1	23.66	-9.78	-3.12
75.14	25.4	-6.58	1.63
75.18	29.48	-5.38	1.18
75.22	27.96	-0.38	2.89
75.26	29.93	-1.82	1.4
75.3	30.12	1.04	0.49
75.34	30.22	-1.56	1.5
75.38	28.5	-1.98	-2.96
75.42	26.57	-1.68	-3.48
75.46	26.64	-2.13	-3.81
75.5	27.71	3.27	-4.32
75.54	28.57	6.48	-1.47
75.58	27.44	5.01	-1.5
75.62	27.26	4.56	-1.75
75.66	25.47	1.42	-1.85
75.7	27.93	2.87	-2.91
75.74	28.15	4.63	-2.71
75.78	27.4	5.25	-2.52
75.82	24.21	4.23	3.17
75.86	23.96	2.46	5.6
75.9	24.07	1.17	5.8
75.94	26.29	-0.09	7.89
75.98	23.706	-0.76663	1.4264
76.02	23.372	-1.5649	1.2482
76.06	23.083	-2.3316	1.0254
76.1	17.45	-3.57	-8.22
76.14	21.92	-6.96	-3.99
76.18	21.05	-5.87	-1.59
76.22	23.03	-8.46	4.52
76.26	26.84	-3.79	5.57
76.3	24.7	-2.63	2.69
76.34	22.66	-4.31	-0.81
76.38	22.38	-3.63	-4.13
76.42	22.38	-1.05	-3.42
76.46	27.26	-4.18	-2.59
76.5	23.8	-4.44	-0.56
76.54	24.79	-4.08	2.61
76.58	25.67	-1.6	4.41
76.62	25.93	-2.23	1.88
76.66	23.7	-1.6	-2.19
76.7	25.62	-3.57	2.78
76.74	25.35	-4.88	3.68
76.78	24.94	-5.49	3.6
76.82	25.54	-3.13	1.17
76.86	25.67	-2.78	1.28
76.9	24.44	0.14	0.34
76.94	23.74	-2.81	0.36
76.98	26.62	-3.79	-0.18
77.02	23.89	-5.02	-2.88
77.06	23.71	-6.61	2.03
77.1	26.03	-8.91	0.77
77.14	27.32	-9.49	0
77.18	24.82	-9.92	-2.81
77.22	28.99	-6.29	-1.24
77.26	24.62	-5.13	3.14
77.3	23.15	-6.07	2.41
77.34	25.78	-4.68	4.35
77.38	25.1	-6.93	5.68
77.42	25.17	-7.19	6.03
77.46	25.589	-8.0367	3.304
77.5	20.16	-6.32	-0.86
77.54	21.58	-4.3	5.47
77.58	24.04	-6.43	-0.53
77.62	21.52	-6.94	0.55
77.66	25.46	-8.9239	2.5714
77.7	25.385	-9.019	2.3063
77.74	31.48	-9.31	3.03
77.78	31.87	-8.83	7.28
77.82	31.81	-12.81	4.1
77.86	30.9	-14.09	2.78
77.9	27.28	-15	-0.25
77.94	23.64	-14.98	-1.8
77.98	24.248	-8.378	0.063582
78.02	15.17	-9.5	3.34
78.06	23.685	-7.6416	-0.52372
78.1	20.81	-4	-1.82
78.14	23.21	-4.94	-5.9
78.18	21.65	-1.95	-2.61
78.22	19.81	-1.94	-1.74
78.26	16.09	-0.67	-1.79
78.3	19.98	-1.75	0.52
78.34	22.68	-2.87	-2.59
78.38	23.02	-0.86	-1.92
78.42	19.92	-1.44	-0.44
78.46	22.11	2.57	-1.68
78.5	17.81	1	0.71
78.54	16.53	2.28	0.88
78.58	22.56	3.2	-0.45
78.62	20.45	-0.17	-4.87
78.66	19.23	-0.52	-4.99
78.7	19.01	-3.85	-6.74
78.74	16.33	-0.48	-5.51
78.78	17.94	1.23	-5.15
78.82	18.85	-0.31	-4.96
78.86	19.18	-0.83	-6.05
78.9	18.03	-3.19	-6.39
78.94	18.78	-0.16	-7.38
78.98	19.95	-0.24	-5.22
79.02	19.63	-0.64	-4.18
79.06	20.93	-2.32	-3.86
79.1	21.12	-3.91	-5.56
79.14	18.51	-1.93	-7.88
79.18	20.82	-2.49	-6.93
79.22	22.08	-2.21	-3.73
79.26	22.43	-2.33	0.03
79.3	24.13	-1.95	0.13
79.34	24.72	-3.17	2.9
79.38	29.72	-2.53	2.03
79.42	30.03	-4.94	-0.47
79.46	22.5	2.67	-1.38
79.5	24.23	0.21	1.06
79.54	23.81	-3.91	5.45
79.58	26.02	-5.73	6.48
79.62	28.86	-0.27	3.55
79.66	28.62	-6.96	4.46
79.7	31.57	-5.11	4.57
79.74	30.99	-5.79	2.35
79.78	31.19	-5.96	2.49
79.82	29.69	-7.09	2.31
79.86	31.37	-4.94	0.84
79.9	28.512	-1.9704	3.6221
79.94	28.76	4.49	2.69
79.98	25.27	1.87	-0.03
[truncated: 1,011 more rows]
