# Supplementary material for: Mean flow and turbulence structure over exposed roots on a forested floodplain: Insights from a controlled laboratory experiment
Source: PLoS One. 2020 Feb 26;15(2):e0229306. doi: 10.1371/journal.pone.0229306 (PMC7043746; doi:10.1371/journal.pone.0229306)
Supplement: S1 File — (ZIP) [file pone.0229306.s001.zip › data_and_scripts/velocity_data/t21_075_replaced.csv]

0.02	28.99	-3.89	4.43
0.06	31.56	-3.26	5.29
0.1	31.24	-9.05	4.5
0.14	28.8	-7.71	5.34
0.18	28.1	-5.87	5.26
0.22	26.7	-2.73	1.81
0.26	26.2	-2.76	1.14
0.3	25.22	-0.21	3.9
0.34	23.3	-3.7	0.99
0.38	27.3	2.1	-0.24
0.42	30.5	2.42	-4.32
0.46	29.75	-0.94	-3.02
0.5	27.48	-1.27	-4.06
0.54	24.91	-0.55	-4.56
0.58	25.47	-3.47	-4.03
0.62	23.91	-3.23	-3.79
0.66	22.88	-2.86	-5.74
0.7	23.85	-4.2	-4.83
0.74	22.53	-4.16	-1.09
0.78	22.52	-5.29	-0.5
0.82	21.67	-0.13	-1.8
0.86	21.54	-1.56	-3.66
0.9	21.71	-0.86	-3.03
0.94	21.74	-1.62	-2.92
0.98	19.54	1.26	-1.19
1.02	19.33	0.79	-0.39
1.06	19.21	1.21	-0.21
1.1	19.09	0.97	0.31
1.14	21.47	-1.67	3.16
1.18	22.64	-0.27	2.64
1.22	22.61	0.23	4.38
1.26	22.84	1.14	2.24
1.3	22.42	-0.32	2.26
1.34	21.3	-0.71	3.98
1.38	19.1	-0.73	2.35
1.42	17.37	0.95	4.78
1.46	19.22	-5.44	6.97
1.5	19.3	-10.07	5.82
1.54	24.407	-4.9419	5.7933
1.58	25.344	-5.418	5.9303
1.62	28.92	-7.08	6.54
1.66	27.35	-4.38	4.78
1.7	30.1	-6.45	4.78
1.74	29.9	-9.93	3.01
1.78	28.75	-6.22	3.63
1.82	27.08	-6.16	4.05
1.86	32.63	-3.11	3.37
1.9	31.14	-2.83	2.66
1.94	30.48	-0.49	0.72
1.98	28.14	0.68	-2.72
2.02	26.57	0.85	-5.75
2.06	27.4	-2.37	-8.49
2.1	24.12	-0.61	-6.61
2.14	20.16	-1.4	-7.05
2.18	22.15	-4.23	-5.89
2.22	23.19	-4.97	-1.73
2.26	24.64	-5.28	-1.24
2.3	27.4	-6.77	0.91
2.34	26.62	-3.63	-3
2.38	25.16	-2.24	-3.59
2.42	23.53	-3.26	-4.61
2.46	21.95	-1.97	-6.23
2.5	19.99	0.26	-5.13
2.54	20.86	-1.47	-4.44
2.58	24.28	-0.7	-6.04
2.62	26.12	2.5	-3.7
2.66	24.97	0.41	-2.82
2.7	23.89	-1.07	-0.54
2.74	23.85	0.49	-1.35
2.78	23.39	1.88	-1.88
2.82	22.41	2.88	-2.29
2.86	20.26	1.17	-1.24
2.9	21.85	3.31	-2.16
2.94	21.03	1.52	-1.14
2.98	21.41	-0.48	-1.53
3.02	21.57	-0.51	-0.95
3.06	22.62	0.39	-0.42
3.1	22.85	-2.2	0.23
3.14	22.02	-3.25	0.29
3.18	22.15	-5.88	1.97
3.22	23.74	-4.41	3.05
3.26	26.37	-3.91	3.69
3.3	26.16	-9.06	2.29
3.34	27.7	-5.6	2.92
3.38	26.81	-7.49	0.43
3.42	21.7	-3.83	-0.24
3.46	23.78	-0.42	0.02
3.5	27.7	-6.64	2.08
3.54	28.94	-5.78	0.86
3.58	31.01	-7.97	-0.53
3.62	26.66	-4.01	2.8
3.66	28.27	-6.99	1.71
3.7	28.47	-5.2	1.62
3.74	28.66	-2.57	-0.67
3.78	26.91	-1.68	-0.88
3.82	25.61	-9.89	0.2
3.86	25.38	-6.89	1.25
3.9	25.01	-7.76	5.11
3.94	27.4	-9.05	4.92
3.98	29.67	-6.87	1.32
4.02	28.97	-12.82	3.85
4.06	27.26	-11.84	1.81
4.1	29.81	-10.2	4.72
4.14	30.19	-11.69	6.77
4.18	34.22	-2.41	3.3
4.22	28.72	-6.51	4.54
4.26	35.71	-7.14	6.33
4.3	32.28	-0.8	0.07
4.34	30.4	0.2	-0.06
4.38	32.02	-1.25	-0.69
4.42	33.33	-3	-1.77
4.46	29.42	-0.63	-2.35
4.5	26.91	-4.26	-2.91
4.54	28.43	-4.5	-1.21
4.58	22.21	-7.75	-6.03
4.62	24.27	-3.56	-6.18
4.66	22.28	-0.18	-3.53
4.7	19.89	-4.37	0.23
4.74	15.81	-6.61	-1.36
4.78	14.47	-1.3	-5.35
4.82	17.04	0.45	-3.88
4.86	21.43	-4.52	-5.66
4.9	24.03	-1.82	-7.98
4.94	21.87	2.34	-7.65
4.98	23.01	-0.3	-5.88
5.02	23.82	-1.74	-4.8
5.06	23.09	-1.74	-5.55
5.1	22.41	-2.65	-2.32
5.14	22.79	-3.27	-0.67
5.18	24.47	-2.07	-0.24
5.22	25.05	-1.53	-0.03
5.26	20.95	-3.53	-1.32
5.3	20.67	-3.73	-0.67
5.34	23.99	-3.22	0.54
5.38	24.88	-2.42	0.44
5.42	27.41	-5.43	1.08
5.46	27.38	-6.51	1.02
5.5	29.51	-5.08	2.87
5.54	27.82	-4.43	4.14
5.58	24.7	-0.88	1.09
5.62	24.14	1.7	0.49
5.66	23.3	1.24	-1.18
5.7	23.24	2.34	-2.15
5.74	22.91	-0.86	-0.45
5.78	22.92	-1.21	0.11
5.82	20.53	-1.7	-0.56
5.86	21.76	0.52	-2.48
5.9	20.54	1.46	-3.2
5.94	21.23	2.03	-4.54
5.98	20.16	3.08	-3.67
6.02	20.78	1.77	-3.14
6.06	20.91	2.25	-1.32
6.1	22.41	-1.32	0.63
6.14	25.89	-3.77	2.14
6.18	24.3	-2.43	0.41
6.22	23.06	2.04	-0.84
6.26	24.79	-0.68	0.82
6.3	27.58	-1.27	2.65
6.34	29.87	-2.44	4.22
6.38	29.68	-3.65	5.31
6.42	27.44	-5.95	4.53
6.46	25.79	-2.5	2.54
6.5	24.73	-3.13	2.85
6.54	23.47	-3.29	4.37
6.58	21.88	-0.91	4.25
6.62	21.13	1.82	2.29
6.66	20	1.2	2.59
6.7	21.95	-0.41	1.68
6.74	20.17	1.87	1.32
6.78	21.33	3.02	-0.18
6.82	20.54	1.75	-0.33
6.86	21.55	-2.21	-1.85
6.9	26	-3.61	-1.99
6.94	25.82	-3.67	0.9
6.98	25.25	-0.94	0.12
7.02	27.2	-3.14	1.33
7.06	28.25	-4.34	2.42
7.1	26.44	-7.35	1.39
7.14	24.39	-7.08	-1.48
7.18	25.14	-6.76	-1.38
7.22	29.41	-8.7	-1.23
7.26	25.74	-9.25	-3.61
7.3	20.89	-5.64	-6.9
7.34	23.16	-4.34	-7.42
7.38	25.24	-4.33	-3.28
7.42	26.52	-8.31	-2.8
7.46	28.14	-8.29	-1.34
7.5	26.47	-9.25	-1.79
7.54	26.66	-8.6	-0.92
7.58	28.13	-7.64	-0.53
7.62	32.95	-6.33	-0.12
7.66	29.96	-5.85	2.44
7.7	27.82	-5.47	5.48
7.74	27.21	-8.68	2.84
7.78	26.81	-8.13	6.04
7.82	29.75	-4.88	4.22
7.86	30.21	-6.43	4.93
7.9	32.07	-5.61	3.72
7.94	29.76	-8.45	4.89
7.98	32.26	-4.41	3.6
8.02	29.72	-4.96	3.56
8.06	28.93	-4.88	5.05
8.1	27.29	-4.21	4.84
8.14	26.43	-5.91	1.4
8.18	21.87	-6.16	-0.24
8.22	20.21	-6.06	0.02
8.26	21.49	-5.27	3.47
8.3	23.06	-7.75	4.19
8.34	23.11	-7.24	2.89
8.38	27.89	-7.74	5.47
8.42	27.3	-6.24	6.13
8.46	29.66	-6.56	7.22
8.5	30.47	-7.4	2.37
8.54	29.61	-10.39	4.31
8.58	25.43	-10.45	3.4
8.62	25.23	-11.42	2.92
8.66	22.13	-10.74	1.41
8.7	25.64	-8.32	-2.28
8.74	18.11	-8.14	-4.06
8.78	21.53	-5.43	-5.41
8.82	21.02	-4.28	-4.55
8.86	20.93	-3.76	-3.59
8.9	22.98	-5.07	-1.38
8.94	25.17	-5.17	-0.71
8.98	23.69	-5.83	1.52
9.02	22.24	-4.29	3.46
9.06	21.83	-0.12	3.9
9.1	21.69	2.52	5.96
9.14	24.81	5.71	7.64
9.18	23.71	2.31	6.47
9.22	27.83	3.02	2.67
9.26	25.18	2.28	4.19
9.3	29.4	0.46	2.72
9.34	30.35	-0.79	3.21
9.38	29.68	0.1	0.13
9.42	32.38	4.75	-2.81
9.46	32	-0.71	-0.84
9.5	29.2	0.52	1.13
9.54	25.09	-3.61	3.55
9.58	25.89	2.69	4.75
9.62	23.46	-1.62	8.56
9.66	30.342	-3.1075	2.0067
9.7	34.32	-5.17	7.28
9.74	32.36	-3.32	5.81
9.78	33.81	-6.33	1.4
9.82	31.1	-10.49	-0.53
9.86	30.84	-8.14	-1.61
9.9	31.51	-1.85	-2.26
9.94	32.76	-6.54	0
9.98	32.18	-6.15	-0.7
10.02	31.25	-6.05	-0.5
10.06	33.89	-4.64	0.82
10.1	33.49	-6.55	2.29
10.14	32.82	-7.32	2.64
10.18	31.97	-9.43	-1.51
10.22	30.37	-8.99	-4.51
10.26	30.63	-10.05	-5.35
10.3	33.15	-9.78	-2.57
10.34	31.4	-9.28	-0.61
10.38	31.59	-8.48	1.16
10.42	34.66	-12.24	-1.85
10.46	34.98	-11.1	-4.32
10.5	32.17	-11.6	-5.68
10.54	34.68	-10.89	-8.33
10.58	32.23	-12.04	-7.17
10.62	30.55	-12.82	-7.08
10.66	24.8	-10.24	-2.37
10.7	28.63	-9.19	-1.27
10.74	27.99	-8.3	2.42
10.78	30.53	-3.87	2.46
10.82	26.86	-9.84	2.75
10.86	24.95	-9.51	3.34
10.9	26.18	-9.22	1.15
10.94	23.43	-10.72	-0.32
10.98	22.09	-8.66	-2.61
11.02	21.9	-2.54	1.22
11.06	24.76	-1.94	-0.16
11.1	21.95	-0.5	-1.67
11.14	24.72	-0.72	0.41
11.18	22.72	-3.61	-3.88
11.22	18.6	2.46	-6.12
11.26	19.8	3.49	-4.27
11.3	26	0.46	-1.68
11.34	26.29	0.29	-0.96
11.38	24.12	-1.48	0.83
11.42	22.06	-3.56	-0.65
11.46	22.41	-3.67	-1.15
11.5	25.06	-6.41	-2.83
11.54	24.09	-4.89	-2.38
11.58	24.08	-4.03	-2.94
11.62	21.78	-2.7	-2.84
11.66	24.39	-3.9	-1.55
11.7	22.69	-1.74	-2.17
11.74	22.35	1.26	-3.92
11.78	20.48	0.66	-3.82
11.82	20.47	-3.32	-2.9
11.86	22.58	-3.38	-1.19
11.9	22.79	0.76	-4.46
11.94	17.54	-0.12	-2.02
11.98	17.22	-1.35	-1.21
12.02	18.13	-0.12	0.9
12.06	20.01	-2.87	3.28
12.1	21.57	-1.68	2.99
12.14	22	0.56	1.58
12.18	25.41	-1.8	5.3
12.22	23.91	-6.77	5.7
12.26	26.85	-6.97	4.52
12.3	28.67	-8.72	0.79
12.34	26.43	-7.43	0.57
12.38	27.14	-6.52	2.06
12.42	29.6	-5.63	0.3
12.46	28.55	-4.64	1.63
12.5	29.78	-6.39	3.52
12.54	28.86	-6.98	0.8
12.58	28.55	-6.73	-1.15
12.62	27.76	-3.14	-2.88
12.66	29.04	-4.2	-3.16
12.7	28.46	-6.77	-1.95
12.74	28.29	-0.91	-2.44
12.78	27.93	0.81	-2.21
12.82	28.82	0.53	-2.98
12.86	27.49	-2.09	-4.7
12.9	31.06	-2.91	-3.44
12.94	35.73	-5.58	-0.47
12.98	34.34	-3.09	-1
13.02	33.54	-0.59	-3.72
13.06	30.04	2.25	-5.5
13.1	30.61	-2.06	-4.27
13.14	29.4	-1.66	-3.82
13.18	29.09	-1.74	-3.29
13.22	25.33	-3.17	-2.41
13.26	26.15	-2.91	-0.27
13.3	26.33	-2.27	-1.3
13.34	25.13	-3.32	-2.59
13.38	23.45	-2.19	-2.24
13.42	23.85	-1.6	-0.69
13.46	21.72	-3.44	-2.31
13.5	19.78	-3.44	-1.96
13.54	17.66	-1.87	-0.63
13.58	20.71	-4.1	-1.66
13.62	21.79	-5.09	-6.31
13.66	18.92	-3.69	-6.68
13.7	20.17	-2.31	-4.99
13.74	20.83	-2.55	-0.76
13.78	19.476	-2.765	-3.9241
13.82	20.023	-3.2311	-3.7982
13.86	21.47	-6.41	-0.77
13.9	19.18	-6.08	-4.47
13.94	18.16	-3.23	-2.98
13.98	20.44	-0.77	-2.72
14.02	21.68	0.13	-4.08
14.06	25.35	-3.72	-3.42
14.1	26.23	-0.39	-6.79
14.14	26.529	-7.5632	-1.557
14.18	27.325	-8.002	-1.1939
14.22	28.053	-8.3785	-0.82821
14.26	28.696	-8.6808	-0.46473
14.3	28.06	-12.39	-2.58
14.34	30.76	-11.36	2.4
14.38	32.46	-10.34	2.08
14.42	30.4	-13.45	1.92
14.46	33.86	-11.02	1.68
14.5	30.25	-10.02	1.5
14.54	28.18	-7.78	2.3
14.58	31.96	-3.14	4.57
14.62	23.92	-8.98	3.3
14.66	22.91	-4.64	1.64
14.7	22.67	-2.77	-0.12
14.74	25.4	0.6	0.41
14.78	23.23	-1.25	2.71
14.82	28.13	-5.02	3.23
14.86	29.25	-2.89	5.39
14.9	26.38	-3.78	5.69
14.94	28.21	0.76	4.2
14.98	26.119	-1.5557	3.3788
15.02	25.73	1.64	2.06
15.06	28.13	-0.88	1.23
15.1	27.02	-1.17	2.62
15.14	24.06	1.71	3.19
15.18	24.21	-3.21	3.96
15.22	28.5	-5	4.69
15.26	29.97	-2.83	2.4
15.3	31.16	-5.4	1.37
15.34	29.19	-5.57	1.33
15.38	29.172	-0.39583	1.2942
15.42	29.367	-0.43587	1.0129
15.46	28.65	4.72	-0.69
15.5	28.73	0.52	2.98
15.54	29.69	1.3	2.15
15.58	30.07	2.3	-0.18
15.62	30.29	1.96	-2.06
15.66	30.49	0.16	-2.55
15.7	28.66	-1.61	-2
15.74	25.56	-1.91	-1.58
15.78	25.63	-2.7	-1.76
15.82	26.61	-3.59	-2.39
15.86	25.2	-2.86	-1.18
15.9	27.21	-3.54	0.55
15.94	30.3	-3.03	-0.82
15.98	32	-0.89	-2.42
16.02	32.82	-1.37	0.64
16.06	30.681	-4.3422	0.84761
16.1	31.22	-4.75	1.067
16.14	33.35	-7.88	1.95
16.18	32.37	-2.65	4.74
16.22	34.51	-7.55	4.46
16.26	34.15	-6.01	5.58
16.3	30.16	-8.41	4.21
16.34	34.133	-7.0786	2.2265
16.38	32.64	-7.34	2.12
16.42	35.66	-4.72	0.14
16.46	38.85	-5.11	1.79
16.5	39	-8.9	0.38
16.54	34.22	-8.76	0.79
16.58	32.87	-7.38	1.09
16.62	32.15	-12.89	3.37
16.66	30.41	-13.06	2.62
16.7	30.48	-13.69	5.37
16.74	28.94	-9.37	5.69
16.78	30.04	-13.2	3.47
16.82	35.76	-6.03	4.72
16.86	30.28	-3.22	3.33
16.9	28.95	-4.26	-2.03
16.94	30.19	-2.6	-2
16.98	32.37	-5.57	-0.83
17.02	32.67	-4.15	-0.95
17.06	32.08	-6.2	-0.98
17.1	31.89	-7.74	-5.43
17.14	32.69	-8.06	-6.5
17.18	32.22	-7.55	-7.4
17.22	30.59	-6.15	-6.14
17.26	33.13	-2.56	-9.44
17.3	31.83	-1.76	-9.21
17.34	29.18	-4.02	-8.25
17.38	29.27	-3.29	-6.52
17.42	31.66	-4.83	-4.25
17.46	31.78	-5.23	-3.24
17.5	29.95	-5.84	-3.72
17.54	29.16	-3.06	-3.76
17.58	28.53	-2.95	-4.97
17.62	30.13	-4.29	-6.34
17.66	26.27	-2.31	-4.97
17.7	24.47	0.86	-1.84
17.74	25.28	-0.42	-1.35
17.78	23.38	2.5	-1.43
17.82	23.41	1.2	-1.64
17.86	22.88	2.31	-3.44
17.9	22.86	1.08	-2.18
17.94	23.5	0.44	-3.12
17.98	23.28	2.63	-5.01
18.02	23.56	0.64	-1.68
18.06	24.61	-0.62	-2.95
18.1	27.17	-0.77	-2.34
18.14	27.41	1.47	-1.35
18.18	28.31	0.36	-0.89
18.22	28.23	-0.89	-1.03
18.26	29.81	-0.08	-1.71
18.3	30.42	-0.11	1.3
18.34	29.28	-1.7	0.69
18.38	29.17	-1.14	1.04
18.42	29.76	-3.33	-0.82
18.46	29.82	-3.59	-2.82
18.5	30.13	-4.26	-4.08
18.54	28.58	-2.94	-4.11
18.58	27.11	-3.06	-4.29
18.62	26.19	-6.9	-0.96
18.66	26.75	-8.44	0.38
18.7	27.02	-9.31	1.95
18.74	25.03	-10.71	6.03
18.78	25.82	-7.81	0.97
18.82	25.05	-6.28	-0.27
18.86	17.34	-8.43	3.97
18.9	25.8	-7.14	4.02
18.94	21.42	-1.73	5.19
18.98	26	-5.52	4.19
19.02	25.1	-3.3	6.48
19.06	26.242	-6.4085	4.9889
19.1	26.857	-6.4833	4.7401
19.14	27.483	-6.5796	4.3837
19.18	28.095	-6.6965	3.9277
19.22	28.67	-6.8331	3.3801
19.26	29.187	-6.9883	2.749
19.3	29.622	-7.1614	2.0425
19.34	32.67	-7.88	5.4
19.38	33.33	-8.26	3.54
19.42	33.68	-8.37	-0.12
19.46	32.09	-6.17	-3.2
19.5	29.75	-5.61	-4.11
19.54	27.26	-9.33	-5.7
19.58	23.71	-10.69	-6.26
19.62	24.44	-12.63	-5.87
19.66	22.55	-10.67	-6.73
19.7	23.82	-9.22	-6.67
19.74	23.82	-8.98	-6.81
19.78	24.16	-8.37	-9.11
19.82	21.1	-7.17	-9.48
19.86	22.18	-9.75	-6.73
19.9	25.66	-8.71	-1.61
19.94	22.28	-5.32	-3.2
19.98	20.08	-6.22	-4.57
20.02	20.01	-5.11	-5.02
20.06	20.24	-5.12	-5.38
20.1	20.72	-3.64	-8.05
20.14	21.94	-2.03	-5.72
20.18	24.09	3.03	-1.7
20.22	24.79	1.02	-1.51
20.26	25.42	3.39	-3.53
20.3	22.78	1.34	-5.68
20.34	24.18	-1.61	-6.73
20.38	24.28	0.17	-6.93
20.42	25.7	1.16	-6.61
20.46	28.56	-2.67	-7.27
20.5	28.41	-4.29	-7.18
20.54	24.39	-0.75	-6.7
20.58	21.04	-3.59	-5.58
20.62	21.45	2.75	-5.43
20.66	21.39	5.11	-4.29
20.7	22.4	1.93	-1.9
20.74	21.01	3.86	-3.83
20.78	22.75	2.49	-5.09
20.82	23.96	-0.96	-5.76
20.86	26.17	-5.6	-4.58
20.9	27.61	-6	-4.56
20.94	27.38	-9.71	-2.1
20.98	26.11	-9.13	-2.24
21.02	23.71	-4.72	-3.88
21.06	19.01	-5.58	-3.26
21.1	21.07	-10.06	-0.09
21.14	21.41	-8.93	1.29
21.18	20.5	-5.47	1.58
21.22	22.81	-3.94	-0.48
21.26	21.81	-5.14	5.97
21.3	22.69	-9.77	7.74
21.34	26.47	-6.2	9.21
21.38	29.87	-2.5	4.23
21.42	28.02	-3.76	5.25
21.46	25.92	-7.27	3.49
21.5	24.76	-5.41	4.66
21.54	24.99	-4.76	6.27
21.58	27.9	-8.69	6.74
21.62	31.18	-10.96	6.01
21.66	33.2	-9.54	6.39
21.7	32.53	-9.17	8.15
21.74	34.04	-6.4	6.16
21.78	32.72	-6.49	5.17
21.82	28.25	-11.11	8.27
21.86	30.6	-8.96	9.04
21.9	30.05	-8.1	6.42
21.94	29.01	-11.22	6.48
21.98	25.41	-12.17	2.59
22.02	21.39	-6.14	0.92
22.06	23.1	-2.7	1.25
22.1	26.91	1.9	-3.91
22.14	26.06	6.54	-1.13
22.18	28.27	4.64	-2.53
22.22	26	5.59	-4.18
22.26	27.9	5.94	-2.72
22.3	30	9.18	-1.41
22.34	25.787	5.3489	-5.0007
22.38	25.607	5.426	-5.1395
22.42	25.432	5.3414	-5.1608
22.46	25.262	5.1097	-5.075
22.5	25.1	4.7452	-4.8926
22.54	24.947	4.2622	-4.6238
22.58	23.82	0.44	-3.25
22.62	19.76	4.54	-5.25
22.66	19.86	3.16	-5.36
22.7	24.41	-3.01	-3.07
22.74	26.16	-2.47	-2.88
22.78	27.87	-3.06	-3.21
22.82	28.39	-3.06	-2.01
22.86	26.31	2.2	-0.97
22.9	23.52	3.07	0.9
22.94	24.225	-3.9205	0.53255
22.98	24.266	-4.7579	1.0669
23.02	25.33	-7.08	0.88
23.06	30.64	-3.06	2.44
23.1	24.554	-6.8885	2.4002
23.14	24.709	-7.4236	2.7202
23.18	21.79	-14.94	-1.59
23.22	24.84	-10.85	4.36
23.26	21.1	-10.87	6.27
23.3	21.01	-9.15	4.31
23.34	25.2	-5.33	5.57
23.38	27.37	-5.15	4.81
23.42	26.58	-4.05	1.2
23.46	28.32	-4.69	1.86
23.5	27.22	-0.66	-0.55
23.54	28.17	-3.37	-0.71
23.58	29.31	-5.18	-3.11
23.62	31.86	-5.63	-2.3
23.66	31.22	-5.97	0.17
23.7	31.32	-4.31	1.39
23.74	32.63	-5.47	0.79
23.78	33.2	-7.09	-2.12
23.82	34.85	-5.26	-1.64
23.86	31.7	-2.02	-4.47
23.9	31.23	-6.65	-1.37
23.94	32.63	-7.41	1.17
23.98	32.25	-7.79	1.4
24.02	31.86	-6.23	4.72
24.06	34.1	-6.72	6.34
24.1	29.85	-6.81	4.22
24.14	31.35	-5.7	2.75
24.18	30.82	-9.28	2.23
24.22	29.66	-8.28	1.55
24.26	32.77	-8.84	1.82
24.3	32.64	-11.39	2.6
24.34	26.42	-10.26	-0.33
24.38	23.15	-8.21	-2.97
24.42	23.18	-7.78	-2.35
24.46	22.16	-6.23	-1.44
24.5	20.89	-4.95	-1.91
24.54	20.06	-6.12	-1.49
24.58	17.64	-9.57	0.29
24.62	21.36	-8.6	0.06
24.66	19.28	-9.15	-1.91
24.7	20.39	-7.37	-2.21
24.74	20.66	-4.31	-1.35
24.78	23.24	-2.76	-2.29
24.82	24.32	-3.74	-1.87
24.86	23.04	-4.76	-1.44
24.9	22.8	-6.09	-3.22
24.94	21.3	-8.15	-5.28
24.98	21.01	-5.62	-1.3
25.02	25.74	-6.09	1.14
25.06	28.28	-5.17	2.04
25.1	31.36	-7.08	-2.32
25.14	34.74	-7.41	-0.04
25.18	32.91	-6.79	2.78
25.22	33.59	-2.95	3.49
25.26	30.66	-3.54	4.84
25.3	32.65	-4.84	5.88
25.34	38.77	-3.1	-1.69
25.38	35.42	-0.97	-3.24
25.42	34.83	-0.14	-2.5
25.46	36.15	-3.37	-3.67
25.5	36.87	-5.99	-5.64
25.54	35.13	-6.34	-1.44
25.58	35.29	-1.9171	-1.7876
25.62	38.38	1.34	1.18
25.66	35.37	-0.53	-1.64
25.7	34.36	-1.5	-4.55
25.74	34.88	-0.51	-5.55
25.78	30.9	-0.5	1.46
25.82	31.66	-5.83	0.5
25.86	32.69	-7.06	-1.73
25.9	31.31	-8.94	-3.91
25.94	33.7	-7.94	-3.37
25.98	31.09	-9.75	-1.42
26.02	32.09	-7.65	-1.7
26.06	32.62	-9.12	-2.55
26.1	33.42	-9.53	-1.96
26.14	34.75	-12.34	-0.89
26.18	31.28	-11.29	-1.65
26.22	30.77	-10.92	0.58
26.26	30.52	-10.1	-0.4
26.3	30.48	-7.42	0.02
26.34	28.82	-6.61	0.19
26.38	28.91	-6.77	-0.33
26.42	28.59	-6.29	0.02
26.46	27.5	-5.36	-1.65
26.5	27.75	-5.65	-1
26.54	27.43	-6.4	-0.89
26.58	27.51	-6.43	-0.48
26.62	24.91	-8.02	-1.17
26.66	25.37	-10.31	-1.03
26.7	25.03	-10.39	-1
26.74	26.5	-8.11	-0.62
26.78	25.91	-7.12	-0.39
26.82	25.52	-7.34	0.16
26.86	23.68	-6.55	-0.64
26.9	23.71	-4.95	0.35
26.94	23.74	-3.94	0.58
26.98	24.97	-1.69	-1.35
27.02	24.72	-0.59	-2.94
27.06	25.07	-0.11	-3.61
27.1	23.94	0.28	-3.15
27.14	23.76	-0.35	0.03
27.18	25.42	-0.33	0.47
27.22	22.23	-2.06	-3.7
27.26	21.68	-2.38	-5.46
27.3	23.02	-2.62	-3.79
27.34	23.55	-4.3	-3.44
27.38	20.94	-3.16	1.6
27.42	23.33	-1.97	0.6
27.46	25.7	-0.06	-4.68
27.5	25.27	-0.66	-6.25
27.54	23.91	1.78	-7.16
27.58	23.54	1.98	-6.89
27.62	26.28	1.9	-6.53
27.66	22.4	-0.04	-4.68
27.7	24.35	-2.28	-1.98
27.74	26.19	-2.31	-2.64
27.78	23.06	0.52	-2.06
27.82	22.61	2.85	-5.24
27.86	22.99	0.5	-2.36
27.9	21.71	-2.75	-2.16
27.94	22.71	-2.33	-2.26
27.98	21.37	-2.44	-1.58
28.02	22.37	-4.22	-0.45
28.06	22.92	-5.73	0.44
28.1	22.07	-5.05	1.14
28.14	20.63	-6.58	3.54
28.18	20.48	-8.5	5.38
28.22	25.35	-9.04	2.76
28.26	26.76	-11.68	3.25
28.3	22.57	-12.18	7.8
28.34	25.91	-11.88	7.48
28.38	23.97	-6.37	6.54
28.42	25.9	-4.7	5.21
28.46	25.74	-6.67	6.92
28.5	28.64	-5.51	6.7
28.54	27.87	-5.61	6.45
28.58	30.32	-4.73	7.16
28.62	25.85	0.49	5.31
28.66	26.89	-0.45	5.35
28.7	24.83	-4.13	4.56
28.74	25.67	-2.93	5.34
28.78	24.56	-3.73	3.66
28.82	26.043	-1.3327	0.29706
28.86	25.822	-1.2457	-0.82262
28.9	25.41	3.01	-6.76
28.94	25.43	-2.62	-4.34
28.98	22.9	0.01	-7.05
29.02	24.6	-2.01	-5.72
29.06	23.74	-2.59	-5.27
29.1	24.52	-1.19	-4.3
29.14	27.35	-1.63	-3.58
29.18	26.79	-2.91	-2.8
29.22	23.16	-0.29	-5.13
29.26	20.39	-0.38	-5.7
29.3	22.03	-2.71	-3.47
29.34	22.48	-1.47	-5.05
29.38	23.24	-5	-4.74
29.42	23.63	-5.64	-0.99
29.46	25.06	-5.25	-3.07
29.5	24.81	-3.33	-1.55
29.54	23.53	-3.14	-2.14
29.58	21.53	-1.09	-1.15
29.62	23.95	-1.66	-2.16
29.66	22.38	-2.41	0.23
29.7	21.19	-2.3	3.17
29.74	25.89	-0.92	2.85
29.78	27.04	1.41	1.5
29.82	24.99	2.34	0.75
29.86	26.39	4.13	3.07
29.9	26.44	5.05	4.35
29.94	26.04	2.74	3.6
29.98	23.82	7.02	-0.82
30.02	23.08	6.42	-0.48
30.06	21.5	4.17	0.4
30.1	21.9	4.93	1.17
30.14	22.55	3.43	3.61
30.18	22.43	2.95	4.49
30.22	20.48	-2.56	6.3
30.26	24.35	1.54	2.26
30.3	26.7	-1.64	-0.56
30.34	25.72	-5.84	1.43
30.38	27.31	-6.53	2.41
30.42	26.25	-5.06	1.81
30.46	24.3	-4.79	0.75
30.5	22.38	-6.67	-1.29
30.54	24.4	-5.3	0.49
30.58	23.29	-4.1	2.16
30.62	23.5	-2.95	3.01
30.66	20.9	-0.62	4.07
30.7	24.41	-1.59	6.75
30.74	22.62	-3.9	5.51
30.78	22.74	-2.11	4.69
30.82	24.97	-5.1	2.89
30.86	23.7	-3.67	2.99
30.9	22.88	-1.91	3.73
30.94	22.74	0.17	3.55
30.98	27.18	1.96	4.13
31.02	27.38	-6.34	6.66
31.06	26.45	-4.24	6.39
31.1	25.49	-0.93	0.5
31.14	25.51	-0.6	-0.36
31.18	27.38	-1.28	2.31
31.22	24.3	-1.88	-0.47
31.26	23.41	-1.36	-0.69
31.3	26.26	-3.26	-0.57
31.34	24.54	-5.22	1.14
31.38	23.06	-7.17	-1.31
31.42	24.62	-7.87	2.96
31.46	25.79	-6.93	4.37
31.5	25.22	-11.27	1.92
31.54	23.77	-10.58	4.81
31.58	21.48	-12.13	3.37
31.62	22.65	-11.8	1.91
31.66	21.74	-9.95	3.72
31.7	26.52	-10.64	4.31
31.74	26.96	-13.04	0.7
31.78	31.66	-10.54	1.04
31.82	29.79	-12.07	0.3
31.86	32.32	-11.45	0.4
31.9	32.69	-10.09	-2.06
31.94	30.36	-5.38	-5.37
31.98	26.88	-4.08	-8.73
32.02	27.73	-3.59	-9.57
32.06	28.67	-2.06	-9.45
32.1	28.04	-1.3	-10.09
32.14	27.05	-3.94	-5.79
32.18	25.74	-5.46	-6.94
32.22	23.82	-3.71	-6.63
32.26	24.71	-2.89	-3.32
32.3	25.03	-5.26	-2.07
32.34	24.94	-6.32	-1.15
32.38	26.19	-6.89	-0.51
32.42	27.33	-3.17	0.97
32.46	31.95	-3.82	1.24
32.5	30.43	-2.65	2.55
32.54	28.81	-10.34	2.06
32.58	27.15	-8.46	0.45
32.62	24.36	-8.36	3.98
32.66	23.71	-8.92	3.93
32.7	23.59	-5.26	4.82
32.74	20.08	-6.52	3.55
32.78	21.24	-6.97	4.49
32.82	25.12	-8.87	3.86
32.86	28.32	-8.63	5.9
32.9	27.88	-7.93	7.01
32.94	34.16	-5.52	8.51
32.98	32.58	-4.11	2.53
33.02	34.13	0.28	-0.23
33.06	31.34	-2.43	-0.71
33.1	30.02	-2.7	1.83
33.14	29.93	-3.67	2.48
33.18	29.84	-2.09	-0.51
33.22	30.22	-0.15	-1.12
33.26	32.6	-0.88	-4.59
33.3	31.11	-2.23	-6.24
33.34	28.64	-4.01	-7.46
33.38	26.32	-4.94	-7.02
33.42	27.56	-4.2	-5.29
33.46	28.78	-4.76	-9.16
33.5	26.6	-9.57	-5.63
33.54	27.52	-11.18	-3.29
33.58	27.62	-8.52	-3.23
33.62	26	-1.1	-3.1
33.66	24.447	-4.7858	-4.832
33.7	23.465	-4.3712	-4.3171
33.74	22.491	-3.9304	-3.7423
33.78	21.544	-3.4854	-3.1201
33.82	24.79	-1.3	-1.5
33.86	23.1	0.4	-2.76
33.9	20.54	1.12	-2.88
33.94	18.91	1.28	-2.11
33.98	15.7	-3.61	-0.72
34.02	14.35	-3.39	-0.49
34.06	15.73	-5.98	3.56
34.1	15.26	-5.2	3.31
34.14	16.14	-4.57	3.55
34.18	18.42	-4.11	2.55
34.22	19.29	-3.58	2.45
34.26	22.5	-3.3	3.69
34.3	21.52	-8.8	5.41
34.34	18.43	-3.45	7.46
34.38	24.383	-6.7835	5.7562
34.42	27.67	-6.2	8.33
34.46	29.78	-6.49	6.51
34.5	30.76	-7.22	5.95
34.54	29.92	-9.05	6.76
34.58	28.35	-8.18	4.19
34.62	31.73	-6.92	-0.28
34.66	31.25	-0.87	-2.76
34.7	30.71	-0.51	-2.85
34.74	27.36	-4.79	-6.92
34.78	32.54	-1.99	-6.78
34.82	29.96	1.49	-6.59
34.86	27.25	2.08	-6.55
34.9	25.2	-0.54	-4.35
34.94	27.96	-2.34	-3.48
34.98	27.95	-1.62	-2.94
35.02	24.33	-2.79	-2.5
35.06	23.62	-5.55	-1.38
35.1	26.36	-5.23	1.2
35.14	29.52	-5.58	0.27
35.18	28.91	-4.13	-1.77
35.22	32.26	-10.31	-1.55
35.26	31.52	-11.39	-3.84
35.3	31.23	-10.53	1.58
35.34	29.61	-10.34	0.85
35.38	30.57	-11.54	-0.37
35.42	29.5	-11.29	-0.37
35.46	28.08	-12.66	-1.98
35.5	25.73	-9.46	-1.93
35.54	30.08	-9.04	-5.8
35.58	25.91	-8.66	-1.53
35.62	25.85	-9.52	1.16
35.66	27.52	-6.66	1.75
35.7	24.87	-3.78	3.96
35.74	28.24	-0.49	-0.03
35.78	26.22	-0.5	-1.21
35.82	25.56	-3.32	-4.32
35.86	25.53	-2.44	-2.62
35.9	28.27	-3.86	-2.47
35.94	24.39	-2.37	-5.93
35.98	24.62	-1.59	0.86
36.02	23.01	-6.15	0.23
36.06	23.76	-8.71	1.76
36.1	24.02	-5.21	2.8
36.14	27.92	-5.15	1.15
36.18	27.56	-6.58	2.2
36.22	31.49	-6.79	2.81
36.26	32.6	-9.74	2.23
36.3	31.01	-11.31	-0.02
36.34	25.61	-8.72	-1.45
36.38	29.28	-9.19	-0.62
36.42	31.38	-7.38	-3.15
36.46	27.55	-8.25	-2.06
36.5	25.5	-7.41	-0.62
36.54	25.36	-3.62	-0.73
36.58	26.3	-0.97	-0.56
36.62	26.44	5.04	-0.53
36.66	26.15	3.28	2.55
36.7	25.22	4.93	0.84
36.74	21.32	-1.11	-2.59
36.78	18.14	-4.06	-1.27
36.82	18.89	-6.28	4.49
36.86	22.84	-7.86	5.45
36.9	22.58	-4.33	7.23
36.94	24.88	-2.6	10.44
36.98	25.152	-4.3552	2.2243
37.02	27.17	-7.04	1.64
37.06	27.58	-10.01	1.91
37.1	25.95	-8.17	2.78
37.14	28.18	-6	-0.03
37.18	32.63	-3.15	-2.2
37.22	31.69	-3.22	-4.75
37.26	30.68	-1.36	-5.81
37.3	28.49	-0.87	-6.66
37.34	26.3	-2.04	-3.33
37.38	27.2	-4.22	-1.39
37.42	28.64	-3.2	-2.26
37.46	29.56	-5	-0.84
37.5	29.03	-5.35	-0.99
37.54	29.9	-3.97	-2.28
37.58	28.23	-1.01	-3.03
37.62	26.48	-1.8	-4.22
37.66	27.46	-2.47	-4.22
37.7	28.73	-2.06	-3.45
37.74	26.69	-1.29	-3.43
37.78	25.93	-3.47	-3.66
37.82	25.4	-3.1	-3
37.86	23.93	-1.84	-2.59
37.9	24.61	1.05	-2.16
37.94	23.41	0.26	-2.37
37.98	22.33	-0.32	-4.05
38.02	22.33	0.02	-3.2
38.06	22.69	0.56	-3.17
38.1	23.18	-0.42	-2.27
38.14	23.09	1.73	-1.41
38.18	21.55	0.37	-0.57
38.22	19.28	1.67	1.35
38.26	22.39	-2.18	0.52
38.3	20.69	-2.3	0.17
38.34	19.88	-2.03	1.53
38.38	21.97	-2.59	1.99
38.42	23.11	-5.23	-0.77
38.46	27.78	-5.26	-1.97
38.5	29.84	-5.7	-1.19
38.54	32.57	-5.49	0.14
38.58	33.19	-6.41	1
38.62	32.19	-7.75	2.08
38.66	34.77	-8.35	1.6
38.7	35.19	-7.86	0.52
38.74	36.92	-8.84	0.51
38.78	35.29	-7.8	-1.28
38.82	31.72	-7.33	3.72
38.86	32.58	-6.11	0.52
38.9	31.72	-6.7	-0.06
38.94	31.94	-6.2	-1.8
38.98	31.59	-4.41	-3.08
39.02	32.06	-3.67	-3.13
39.06	30.31	-4.26	-4.24
39.1	28.89	-1.53	-2.97
39.14	30.9	-3.23	-0.33
39.18	31.13	-2.46	1.48
39.22	29.64	-3.28	2.08
39.26	26.6	-3.93	1.79
39.3	24.55	-6.78	3.18
39.34	29.89	-6.94	3.32
39.38	31.33	-5.52	8.73
39.42	30.37	-5.99	7.37
39.46	33.18	-2.38	5.34
39.5	35.77	-5.23	0.83
39.54	34.04	-6.28	-2.38
39.58	34.88	-8.3	-3.58
39.62	30.75	-4.11	-6.55
39.66	28.17	-6.95	-7.23
39.7	29.64	-7.48	-6.4
39.74	30.28	-7.49	-6.06
39.78	29.17	-7.72	-7.4
39.82	28.54	-8.09	-8.08
39.86	28	-5.79	-8.8
39.9	28.23	-4.34	-8.81
39.94	27.9	-5.51	-8.44
39.98	27.91	-6.26	-4.4
40.02	27	-5.35	-4.83
40.06	23.97	-7.46	-1.66
40.1	26.89	-7.76	-0.48
40.14	27.55	-8.1	-0.74
40.18	27.09	-9.31	-1.31
40.22	27.88	-8.59	0.73
40.26	29.25	-8.01	1.78
40.3	30.72	-7.57	-0.75
40.34	28.7	-7.55	2.23
40.38	25.73	-4.8	3.25
40.42	28.14	-3.03	-0.24
40.46	26.11	-6.43	3.91
40.5	29.96	-9.72	0.43
40.54	28.58	-10.59	-2.74
40.58	29.72	-11.72	0.19
40.62	27.76	-11.41	-2.42
40.66	27.91	-8.3	-5.98
40.7	27.45	-10.45	-5.72
40.74	26.76	-10.72	-7.08
40.78	22.57	-7.48	-5.68
40.82	25.43	-7.69	-3.92
40.86	27.87	-6.26	-3.9
40.9	30.39	-5.8	-0.81
40.94	28.346	-9.2436	-2.4758
40.98	34.45	-6.94	0.4
41.02	27.01	-11.18	1.02
41.06	29.11	-9.71	2.77
41.1	27.705	-9.5696	-0.40966
41.14	27.383	-9.5529	0.16449
41.18	26.984	-9.4762	0.73394
41.22	24.62	-9.21	5.97
41.26	30.37	-9.66	2.11
41.3	27.16	-11.22	0.35
41.34	25.95	-13.28	2.51
41.38	22.76	-10.34	3.07
41.42	23.02	-5.79	2.17
41.46	19.05	-2.09	-1.98
41.5	15.87	-3.64	-0.83
41.54	15.15	-1.16	0.89
41.58	15.29	-2.88	5.86
41.62	17.18	-5.86	5.46
41.66	18.55	0.44	4.3
41.7	18.62	-3.22	5.54
41.74	18.9	-1.27	5.61
41.78	24.54	-0.79	3.84
41.82	23.69	-0.07	5.01
41.86	23.53	-5.62	6.24
41.9	23.88	-6.29	6.51
41.94	24.81	-6.52	7.63
41.98	25.12	-3.64	3.16
42.02	27.35	-0.53	1.26
42.06	26.107	-3.7394	1.7106
42.1	26.514	-3.5977	0.95045
42.14	26.862	-3.4381	0.18948
42.18	21.86	-10.68	-2.49
42.22	25.05	-9.97	-2.39
42.26	27.566	-2.9202	-1.9401
42.3	27.692	-2.7573	-2.546
42.34	27.89	3.22	-0.91
42.38	28.7	-0.3	-4.94
42.42	28.61	-1.56	-5.87
42.46	27.96	1.17	-7.18
42.5	28.83	4.18	-4.98
42.54	29.58	-0.6	-1.86
42.58	28.96	-4.29	-2.32
42.62	25.64	-8.89	-1.46
42.66	26.32	-5.4	0.6
42.7	25.06	-6.33	0.2
42.74	25.46	-4.76	-2.11
42.78	25.87	0.88	-2.08
42.82	25.21	3.93	-2.52
42.86	25.81	2.72	0.27
42.9	26.79	1.79	-0.33
42.94	27.97	4.83	-3.78
42.98	27.96	3.9	-2.77
43.02	27.82	5.37	-2.59
43.06	27.56	3.68	-2
43.1	24.86	4.03	-3.03
43.14	20.35	4.95	-1.35
43.18	21.96	1.15	-0.43
43.22	23.6	-0.94	2.78
43.26	25.31	-1.49	-2.23
43.3	26.88	-0.49	-3.21
43.34	26.02	-4.59	-1.52
43.38	27.01	-2.17	-1.12
43.42	27.42	-0.22	-1.94
43.46	25.14	-2.87	-2.34
43.5	23.78	-6.95	-1.51
43.54	22.37	-11.32	-1.55
43.58	19.91	-7.4	-4.8
43.62	24.38	-8.65	-1.62
43.66	23.24	-10.36	-1.53
43.7	31.01	-10.25	-1.26
43.74	28.91	-7.53	-5.38
43.78	29.13	-8.15	-2.26
43.82	29.52	-6	1.59
43.86	29.3	-8.72	1.09
43.9	25.82	-7.31	5.78
43.94	26.47	-9.76	1.65
43.98	30.72	-11.22	2.29
44.02	32.2	-12.01	2.58
44.06	30.33	-10.5	4
44.1	29.49	-11.98	4.1
44.14	31.66	-13.29	4.52
44.18	31.31	-13.67	1.05
44.22	31.51	-11.98	1.55
44.26	30.55	-10.32	-1.41
44.3	30.96	-8.31	5.03
44.34	30.27	-10.62	-0.83
44.38	27.13	-6.27	0.7
44.42	27.04	-7.68	-3.24
44.46	29.04	-6.5	-1.5
44.5	29.52	-7.95	-2.57
44.54	26.695	-8.7508	-2.7103
44.58	26.387	-8.4025	-3.1383
44.62	26.1	-10.74	-4.11
44.66	22.92	-9.65	-5.95
44.7	23.74	-9.94	-3.93
44.74	22.47	-9.18	-3
44.78	23.94	-8.3	-1.98
44.82	27.41	-6.15	-4.9
44.86	24.7	-4.02	-6.08
44.9	22.83	-4.35	-6.06
44.94	23.3	-3.54	-3.91
44.98	22.9	-4.85	-3.09
45.02	25.226	-4.4637	-4.8024
45.06	25.36	-4.1494	-4.6137
45.1	29.28	-7.14	-6.03
45.14	28.27	-5.95	-3.61
45.18	28.99	-3.79	-5.82
45.22	31.78	-4.92	-5.44
45.26	28.4	1.46	-1.62
45.3	28.78	0.09	-3.37
45.34	22.34	-1.35	-0.7
45.38	22.94	-0.53	1.31
45.42	26.59	-1.15	3.2
45.46	30.28	-0.28	2.67
45.5	32.01	-5.78	2.54
45.54	31.24	-4.41	0.76
45.58	31.56	-6.74	-0.09
45.62	29.55	-4.5	-1.98
45.66	30.31	-3.22	0.57
45.7	31.09	-6.74	1.64
45.74	30.23	-11.88	0.23
45.78	27.29	-13.79	0.2
45.82	30.67	-11.62	0
45.86	30.52	-12.87	-1.76
45.9	30.82	-12.45	-0.53
45.94	33.74	-10.89	-3.03
45.98	33.77	-10.16	-1.78
46.02	32.18	-8.29	-0.15
46.06	32.39	-8.52	-0.71
46.1	28.88	-8.75	-2.94
46.14	31.49	-4.73	-1.56
46.18	28.48	-3.21	2.34
46.22	32.3	-5.65	2.09
46.26	33.58	-4.68	2.08
46.3	29.29	-4.06	-2.75
46.34	27.16	-5.05	-6.72
46.38	27.86	-4.33	-3.41
46.42	27.43	-6.08	-1.8
46.46	26.41	-0.54	-5.37
46.5	24.26	-0.22	-5.24
46.54	23.21	-0.5	-4.05
46.58	24	-4.7	-3.92
46.62	24.63	-5.23	-2.61
46.66	24.14	-4.65	-2.83
46.7	22.94	-4.69	-2.19
46.74	25.48	-6.06	-1.6
46.78	24.11	-3.39	-2.67
46.82	24.7	-2.18	-4.39
46.86	25.09	-0.59	-5.84
46.9	25.61	-1.81	-4.22
46.94	27.69	-3.07	-3.32
46.98	29.44	-7.46	-1.88
47.02	28.89	-9.07	0.42
47.06	28.99	-6.43	2.98
47.1	29.14	-7.34	3.75
47.14	26.76	-9.94	1.52
47.18	27.98	-8.89	0.23
47.22	29.61	-8.08	1.69
47.26	31.84	-8	1.96
47.3	33.19	-9.73	0.04
47.34	33.56	-8.72	-1.73
47.38	29.69	-7.96	0.79
47.42	31.895	-8.7559	2.7697
47.46	27.94	-6.09	4.65
47.5	30.46	-9.19	1.02
47.54	33.55	-8.7	2.49
47.58	31.98	-10.27	4.65
47.62	32.19	-7.37	2
47.66	31.56	-7.16	3.52
47.7	31.44	-8.63	4.39
47.74	31.16	-7.72	2.18
47.78	29.5	-7.41	3.72
47.82	27.33	-5.46	2.99
47.86	23.82	-8.83	-0.98
47.9	21.22	-6.73	-4.58
47.94	25.48	-7.93	-2.38
47.98	27.43	-7.85	-3.62
48.02	28.994	-7.8065	-1.4201
48.06	29.692	-7.774	-1.7868
48.1	31.28	-9.52	2.72
48.14	32.89	-7.34	-1.1
48.18	35.04	-7.85	-2.5
48.22	34.02	-9.95	-4.2
48.26	33.19	-9.07	-3.29
48.3	33.55	-2.3	-2.26
48.34	31.64	-3.54	-2.82
48.38	31.88	-5.15	-4.21
48.42	30.93	-2.01	-1.4
48.46	31.41	-2.85	-1.12
48.5	30.29	-2.02	-1.91
48.54	30.25	-1.97	-1.5
48.58	30.56	-4.04	-2.23
48.62	30.41	-3.09	-3.09
48.66	28.7	-2.56	-3.49
48.7	27.95	-4.07	-3.44
48.74	28.4	-3.17	-2.92
48.78	27.82	-2.16	-2.65
48.82	28.99	-2	-3.55
48.86	28.55	-2.44	-3.55
48.9	28.97	-3.5	-3.28
48.94	27.09	-2.35	-3.69
48.98	26.32	-2.59	-4.35
49.02	23.44	-4.01	-3.79
49.06	23.45	-3.95	-4.87
49.1	22.56	-6.67	-6.94
49.14	22.25	-11.92	-7.4
49.18	22.45	-11.32	-6.34
49.22	21.383	-6.7887	0.51925
49.26	21.6	-8.83	5.1
49.3	19.8	-8.97	4.83
49.34	19.1	-7.61	6.36
49.38	20.47	-4.78	6.78
49.42	23.74	-4.54	5.67
49.46	22.64	-3.35	7.92
49.5	24.7	-3.76	7.84
49.54	29.16	-8.14	9.23
49.58	32.64	-7.69	4.71
49.62	34.57	-8.24	3.22
49.66	34.83	-7.97	2.4
49.7	36.17	-7.42	2.56
49.74	35.03	-7.68	2.43
49.78	33.61	-6.65	1.07
49.82	30.31	-9.95	-2.14
49.86	28.55	-6.01	0.4
49.9	31.8	-4.88	0.85
49.94	30.24	-4.69	-3.8
49.98	27.47	-6.57	-4.77
50.02	27.43	-6.58	-5.07
50.06	28	-6.52	-3.95
50.1	27.56	-4.27	-2.87
50.14	29.4	-3.03	-4.11
50.18	31.23	-2.02	-5.14
50.22	28.72	-2.35	-7.14
50.26	24.19	0.46	-8.97
50.3	26.52	0.62	-6.78
50.34	25.31	0.56	-4.13
50.38	23.18	-0.61	-2.88
50.42	23.64	-1.66	-3.82
50.46	23.94	-3.06	-3.66
50.5	25	-4.49	-0.98
50.54	25.97	-8.24	-0.14
50.58	25.62	-9.13	-3.17
50.62	21.55	-9.18	-2.99
50.66	23.77	-5.63	-5.32
50.7	22.64	-0.21	-1.92
50.74	19.53	-2.29	-1.69
50.78	21.24	-0.88	-3.01
50.82	21.18	-0.59	-4.94
50.86	20.85	-1.64	-5.87
50.9	21.2	-1.58	-1.9
50.94	21.38	-3.56	-0.49
50.98	23.74	-2.28	-3.38
51.02	24.41	-6.2	-1.16
51.06	25.32	-7.19	-2.34
51.1	24.92	-3.73	-4.14
51.14	22.59	-2.79	-6.7
51.18	26.75	-3.19	-3.45
51.22	25.345	-2.5019	1.1775
51.26	28.96	-0.59	3.29
51.3	26.7	0.94	4.24
51.34	22.21	4.25	7.23
51.38	23.97	0.2	6.94
51.42	25.29	-6.15	8.83
51.46	26.55	-3.91	9.24
51.5	27.986	2.9228	2.6353
51.54	28.177	3.6016	2.5883
51.58	28.301	4.1956	2.4633
51.62	28.17	7.8	0.56
51.66	27.25	5.89	2.5
51.7	30.84	6.84	-1.41
51.74	32.54	1.99	-5.48
51.78	28.82	5.74	-5.64
51.82	26.49	6.83	-2.74
51.86	26.64	7.55	0.91
51.9	24.24	4.63	-0.65
51.94	24.58	2.4	-1.68
51.98	26.56	0.45	-3.38
52.02	22.49	-3.48	-5.59
52.06	21.04	-2.8	-4.41
52.1	20.33	-2.09	-4.51
52.14	20.75	-2.57	-3.45
52.18	22.97	-4.22	-2.57
52.22	24.37	-3.17	-3.7
52.26	22.67	-1.74	-3.68
52.3	22.36	-5.85	-4.03
52.34	22.17	-5.93	-5.7
52.38	25.79	-4.27	-5.94
52.42	23.38	-2.53	-4.74
52.46	19.73	-3.28	-2.26
52.5	24.055	-3.5382	-3.9729
52.54	20.46	-6.05	-2.76
52.58	24.1	-4.28	-3.91
52.62	25.3	-3.83	-4.66
52.66	27.05	-1.64	-2.89
52.7	28.61	-0.68	-2.97
52.74	28.91	-1.34	-2.77
52.78	31.46	-3.27	-3
52.82	30.17	-7.15	-4.55
52.86	30.06	-8.7613	-0.62166
52.9	29.95	-15.51	2.1
52.94	30.74	-14.86	1.3
52.98	30.01	-13	0.61
53.02	34.01	-11.11	2.31
53.06	33.61	-11.47	3.6
53.1	35.25	-11.71	2.61
53.14	36.14	-12.55	2.08
53.18	34.96	-12.65	1.36
53.22	36	-11.39	5.37
53.26	38.39	-12.63	4.44
53.3	40.55	-7.84	2.35
53.34	36.2	-10.32	2.8
53.38	35.86	-13.42	2.63
53.42	38.65	-10.6	2.46
53.46	37.21	-6.93	0.94
53.5	32.54	-5.92	-0.57
53.54	30.75	-1.77	-3.75
53.58	30.29	-4.26	-4.67
53.62	30.811	-1.778	0.61124
53.66	29.797	-0.97283	0.99121
53.7	32.23	7.6	-0.29
53.74	27.95	7.86	-0.36
53.78	26.06	4.4	0.25
53.82	22.94	2.12	2.2
53.86	24.06	-0.71	3.02
53.9	27.25	-3.41	5.2
53.94	28.08	-4.38	8.87
53.98	31.86	-5.06	8.77
54.02	30.43	-5.22	5.39
54.06	32.08	-6.81	4.82
54.1	36.62	-0.16	4.87
54.14	29.55	-1.11	-0.43
54.18	29.61	-1.12	-2.72
54.22	28.99	1.91	-2.05
54.26	30.01	1.59	-0.97
54.3	29.2	1.72	-1.65
54.34	29.55	2.05	-1.18
54.38	29.22	2.34	-0.15
54.42	26.52	2.85	0.21
54.46	25.79	1.4	-1.94
54.5	26.19	3.59	-0.99
54.54	26.29	1.37	-0.67
54.58	23.65	-1	0.06
54.62	24.38	-3.08	0.71
54.66	25.79	0.44	-0.84
54.7	24.72	-0.16	-1.08
54.74	24.29	-2.44	-0.21
54.78	22.92	-4.05	1.87
54.82	24.43	-5.08	1.65
54.86	22.5	-4.52	1.91
54.9	24.36	-2.8	1.84
54.94	24.24	-7.08	0.9
54.98	23.27	-5.16	1.49
55.02	22.95	-7.13	-0.57
55.06	25.05	-9.24	-0.43
55.1	25.32	-10.78	3.25
55.14	24.86	-7.81	3.73
55.18	29.17	-7.59	4.51
55.22	27.4	-10.42	5.63
55.26	28.55	-5.19	6.98
55.3	27.29	-7.22	8.72
55.34	24.76	-0.63	7.05
55.38	26.65	-5.87	6.13
55.42	27.745	-1.2665	4.2496
55.46	27.59	0.045012	3.7398
55.5	28.51	4.87	2.07
55.54	32.36	3.11	2.44
55.58	28.05	2.72	-0.9
55.62	27.41	2.75	0.22
55.66	26.94	8.33	-2.62
55.7	24.36	2.99	-0.68
55.74	22.63	2.94	0.52
55.78	21.75	2.84	4.2
55.82	22.15	-0.12	3.2
55.86	23.15	-0.22	1.15
55.9	23.5	-3.17	-2.18
55.94	25.51	-2.34	-0.55
55.98	26.12	-3.83	-6.36
56.02	27.43	-2.94	-0.39
56.06	27.26	-1.36	-2.27
56.1	27.02	0.55	-5.7
56.14	27.58	-0.78	-7.14
56.18	26.58	0.08	-7.59
56.22	25.94	-1.71	-6.35
56.26	24.73	-2.47	-4.85
56.3	27.19	-1.86	-4.52
56.34	26.66	-0.66	-4.7
56.38	23.24	1.64	-6.62
56.42	27.66	2.21	-3.63
56.46	25.59	3.88	-4.39
56.5	24.89	2.24	-3.97
56.54	22.21	2.49	-4.7
56.58	23.85	-0.47	-4.14
56.62	24.84	0.79	-3.94
56.66	24.32	1.22	-3.67
56.7	24.33	1.42	-3.24
56.74	24.22	-1.93	-2.18
56.78	23.16	-2.4	-2.77
56.82	19.98	-0.45	-3.26
56.86	19.82	-1.79	0.48
56.9	23.38	-1.24	-0.27
56.94	22.27	-3.06	1.83
56.98	25.84	-7.45	2.24
57.02	25.07	-8.4	2.32
57.06	25.52	-7.96	1.16
57.1	25.05	-6.61	-1.53
57.14	25.64	-6.3	-0.26
57.18	26.57	-7.16	4.44
57.22	26.64	-4.13	-2.1
57.26	30.91	-3.34	-0.99
57.3	28.57	-6.18	0.37
57.34	28.41	-3.98	-2.59
57.38	26.13	-0.91	-1.17
57.42	27.6	-4.67	1.96
57.46	25.46	-4.23	1.93
57.5	24.62	-3.94	-0.17
57.54	23.18	-3.3	1.62
57.58	23.82	-2.4	3.22
57.62	22.24	-4.14	4.02
57.66	22.6	-2	3.38
57.7	21.07	0	4.53
57.74	25.38	-11.06	3.38
57.78	25.52	-2.17	2.21
57.82	29.46	-6.46	8.77
57.86	35.36	-5.67	4.91
57.9	34.65	-5.05	3.51
57.94	35.54	-6.47	2.51
57.98	34.83	-6.68	0.9
58.02	34.62	-7.1	0.95
58.06	34.41	-6.15	-0.54
58.1	33.31	-6.03	-2.05
58.14	32.74	-5.14	-0.83
58.18	29.24	-5.87	-2.03
58.22	29.18	-2.64	-7.84
58.26	26.97	-3.07	-6.97
58.3	30.16	-5.24	-4.05
58.34	32.95	-4.55	-2.46
58.38	32.93	-3.69	-2.56
58.42	31.37	-3.56	-4.52
58.46	31.45	-2.79	-4.77
58.5	31.49	-4.13	-3.64
58.54	31.6	-5.78	-2.89
58.58	30.35	-4.84	-2.47
58.62	30.92	-4.81	-1.35
58.66	29.79	-2.85	-3.37
58.7	28.02	-3.27	-2.54
58.74	29.33	-2.82	-2.19
58.78	29.43	-2.38	-3.75
58.82	26.35	-1.55	-5.58
58.86	26.59	-4.81	-5.64
58.9	25.46	-0.72	-4.67
58.94	23.54	-4.54	-5.26
58.98	25.1	-3.31	-3.23
59.02	20.82	-0.06	-0.36
59.06	25.189	-6.3398	0.34546
59.1	21.98	-9.14	2.69
59.14	21.16	-8.84	4.06
59.18	26.53	-7	2.2
59.22	27.76	-10.89	6.26
59.26	31.78	-12.12	9.94
59.3	32.12	-11.61	4.8
59.34	33.04	-15	3.29
59.38	34.46	-14.21	1.22
59.42	35.91	-10.8	1.95
59.46	34.55	-10.73	1.61
59.5	35.78	-11.13	1.93
59.54	33.74	-8.4	2.82
59.58	37.87	-9.28	2.93
59.62	34.36	-10.94	3.01
59.66	36.524	-9.1249	0.53304
59.7	36.53	-8.95	1.98
59.74	37.32	-8.43	-0.63
59.78	36.65	-7.52	-1.77
59.82	36.47	-4.26	-1.48
59.86	33.16	-5.9	-2.12
59.9	33.76	-3.14	-2.22
59.94	33.66	-6.87	-0.56
59.98	31.66	-6.26	0.76
60.02	32.82	-5.81	-2.17
60.06	30.74	-4.02	-2.09
60.1	28.2	-2.97	-0.79
60.14	29.2	-4.65	2.07
60.18	28.34	-4.58	0.88
60.22	28.46	-2.06	0.68
60.26	29.9	-0.71	0.43
60.3	29.08	-0.14	1.27
60.34	33.56	-4.04	2.62
60.38	31.99	-4.88	1.58
60.42	33.74	-7.66	0.47
60.46	31.18	-6.41	-0.53
60.5	31.55	-5.82	-0.48
60.54	30.99	-6.45	0.08
60.58	29.72	-5.85	-1.15
60.62	28.76	-7.7	-1.57
60.66	29.42	-7.02	-0.83
60.7	29.58	-6.43	-1.67
60.74	28.04	-6.53	-1.6
60.78	29.25	-3.79	-0.53
60.82	28.29	-5.08	-0.04
60.86	27.89	-4.03	-1.45
60.9	31.31	-4.64	-1.77
60.94	30.19	-3.54	-0.36
60.98	28.12	-3.83	-3.03
61.02	29.5	-3.94	-2.7
61.06	27.96	-3.2	-3.74
61.1	26.02	-5.42	-3.38
61.14	26.32	-5.58	-4.74
61.18	26.33	-2.32	-5.54
61.22	25.35	-3.82	-4.91
61.26	25.29	-3.32	-1.92
61.3	25.13	-5.34	-1.67
61.34	24.39	-5.26	-2.01
61.38	21.21	-2.53	0.77
61.42	20.24	-0.87	3.05
61.46	23.03	0.64	1.81
61.5	27.45	-0.09	-0.39
61.54	27.29	-3.66	-1.03
61.58	28.7	-2.13	0.98
61.62	27.89	-3.41	-1.13
61.66	25.77	-3.76	-0.68
61.7	28.82	-0.09	1.55
61.74	26.44	-0.06	2.87
61.78	27.56	0.88	5.69
61.82	26.54	-2.32	7.95
61.86	22.74	-8	7.54
61.9	23.11	-10	7.85
61.94	27.38	-11.44	4.4
61.98	25.92	-7.61	3.22
62.02	27.07	-6.65	-1.11
62.06	23.12	-2.88	1.51
62.1	29.72	-4.8	2.07
62.14	29.9	-6.29	4.53
62.18	31.9	-6.99	4.84
62.22	33.07	-6.28	7.5
62.26	31.54	-7.64	4.86
62.3	31.8	-5.1	3.31
62.34	35.55	-8.23	1.76
62.38	32.22	-7.75	0.23
62.42	29.48	-3.41	-2.47
62.46	30.2	-2.48	-0.29
62.5	30.62	0.15	0.19
62.54	31.86	1.17	1.91
62.58	32.92	0.32	0.51
62.62	31.37	1	-0.91
62.66	27.43	0.2	-2.17
62.7	26.35	2.25	-6.1
62.74	28.41	-0.49	-1.15
62.78	26.47	-3.03	-3.33
62.82	24.97	0.76	-3.65
62.86	22.43	1.89	-0.66
62.9	25.25	-0.5	1.99
62.94	25.79	-1.74	1.17
62.98	26.26	-3.47	-1.03
63.02	24.58	-4.97	-0.27
63.06	26.67	-6	-2.41
63.1	24.82	-6.68	-3.23
63.14	23.82	-4.96	-2.56
63.18	22.12	-5.65	-1.97
63.22	20.77	-1.8	-0.92
63.26	21.67	-0.05	0.38
63.3	21.67	-2.46	2.64
63.34	26.03	-4.53	1.82
63.38	24.85	-3.34	0.38
63.42	23.15	-1.75	2.72
63.46	24.24	-4.83	0.49
63.5	22.18	-1.12	0.1
63.54	22.18	-1.56	-0.56
63.58	20.19	-0.74	-2.08
63.62	20.96	-1.65	-1.92
63.66	22.55	-0.27	-0.42
63.7	22.73	-0.56	-0.42
63.74	21.71	-2.13	1.55
63.78	25.5	-0.62	2.81
63.82	24.32	-2.26	4.25
63.86	23.27	-4.72	5.01
63.9	27.2	-8.59	4.07
63.94	29.08	-8.54	2.93
63.98	29.09	-7.46	1.97
64.02	29.75	-6.46	0.17
64.06	29	-6.43	-1.14
64.1	28.73	-6.27	-2.18
64.14	26.46	-6.91	-2.53
64.18	26.24	-5.18	-2.09
64.22	27.28	-3.76	-3.7
64.26	29.11	-3.62	-5.24
64.3	25	-5.02	-2.7
64.34	24.18	-2.06	1.96
64.38	23.9	1.42	3.19
64.42	23.26	0.58	2.72
64.46	21.48	1.2	2.25
64.5	22.51	2.11	-0.44
64.54	22.95	-4.17	-2.16
64.58	20.32	-5.46	-1.08
64.62	22.86	-2.68	0.46
64.66	19.85	-3.35	2.25
64.7	23.44	-4.08	4.38
64.74	26.76	-2.59	4.49
64.78	27.14	-3.75	4.81
64.82	24.48	-2.46	2.39
64.86	26.23	-5.87	1.57
64.9	25.37	-8.08	2.49
64.94	27.13	-9.11	-0.03
64.98	29.22	-9.9	1.63
65.02	28.73	-9.07	0.7
65.06	27.99	-10.22	0.27
65.1	25.61	-9.65	-3.47
65.14	26.19	-7.64	-6.61
65.18	26.28	-4.62	-4.42
65.22	27.72	-6.95	-2.88
65.26	28.75	-5.29	-1.33
65.3	30.43	-6.73	2.24
65.34	27.58	-2.31	0.96
65.38	26.51	-6.51	-2.05
65.42	26.21	-9.13	-3.29
65.46	23.79	-7.17	-3.67
65.5	22.01	-5.75	-1.75
65.54	20.24	-3.01	-2.67
65.58	22.68	-2.76	-5.16
65.62	23.2	-0.14	-7.72
65.66	26.91	3.19	-9.01
65.7	24.51	-1.53	-7.21
65.74	26.21	-1	-7.43
65.78	26.84	-0.68	-8.54
65.82	25.1	2.08	-8.25
65.86	26.58	2.99	-6.19
65.9	27	-1.52	-5.25
65.94	23.29	-4.81	-5.3
65.98	23.41	-3.33	-4.88
66.02	22.09	-2.84	-3.16
66.06	21.15	2.58	-3.69
66.1	20.36	3.46	-2.57
66.14	21.47	-0.57001	-2.3919
66.18	19.5	-2.15	2.9
66.22	18.56	-2.47	-1.49
66.26	19.83	-1.87	-1.1
66.3	20.8	0.76	-0.92
66.34	24.03	0.96	-0.74
66.38	22.25	0.52	-0.36
66.42	21.46	-3.94	-0.71
66.46	21.81	-2.29	-0.05
66.5	21.39	-3.17	1.21
66.54	21.85	-3.18	2.64
66.58	20.53	-4.22	5.57
66.62	24.29	-6.34	3.31
66.66	19.98	-2.4	0.85
66.7	25.41	-8.58	3.6
66.74	25.69	-10.13	5.22
66.78	22.19	-7.42	4.45
66.82	24.03	-5.97	5.66
66.86	26.78	-6.46	7.13
66.9	26.47	-6.14	5.69
66.94	22.06	-4.75	5.58
66.98	25.71	1.2	2.71
67.02	24.15	2.49	4.6
67.06	22.24	1.91	6.73
67.1	29.17	-5.45	4.37
67.14	29.69	-7.46	2.69
67.18	32.07	-4.91	4.84
67.22	32.54	-5.11	5.12
67.26	33.65	-3.74	4.71
67.3	34.59	-6.01	5.32
67.34	29.39	-5.1119	1.9194
67.38	29.035	-5.5013	1.1426
67.42	28.656	-5.8818	0.35987
67.46	30.74	-6.51	1.61
67.5	27.95	-8.93	-0.93
67.54	27.35	-6.93	-1.6
67.58	25.88	-7.14	-1.77
67.62	20.96	-6.11	-3.7
67.66	24.98	-9.28	-6.56
67.7	28.37	-7.42	-6.37
67.74	27.11	-3.52	-5.31
67.78	30.89	-4.55	-3.2
67.82	31.29	-4.84	-2.47
67.86	30.84	-4.98	-3.68
67.9	31.94	-10.18	-2.97
67.94	32.07	-8.93	-1.75
67.98	30.4	-7.28	0.24
68.02	26.45	-4.46	-1.32
68.06	27.22	-2.79	-2.67
68.1	23.72	-1.42	-3.79
68.14	24.44	-1.81	-5.91
68.18	23.92	-5.31	-5.52
68.22	26.13	-6.24	-1.74
68.26	25.38	-8.53	-2.41
68.3	23.86	-6.36	0.2
68.34	22.77	-6.24	0.49
68.38	22.63	-6.13	-0.53
68.42	22.53	-5.93	0.18
68.46	21.18	-8.26	1.13
68.5	23.15	-5.53	-0.7
68.54	22.53	-0.55	0.6
68.58	24.5	-4.39	0.79
68.62	25.6	-1.93	2.22
68.66	24.93	-0.78	3.07
68.7	27.07	-2.81	-1.03
68.74	23.26	-0.69	-0.8
68.78	23.11	-3.3	2.04
68.82	26.94	-8.59	1.87
68.86	25.83	-9.13	1
68.9	29.06	-4.91	-0.97
68.94	30.73	-2.28	-5.85
68.98	30.42	-4.64	-6.04
69.02	31.66	-3.82	-4.96
69.06	30.51	-5.78	-1.08
69.1	32.84	-7.89	-1.44
69.14	31.77	-9.8	-5.2
69.18	32.83	-9.34	-2.24
69.22	34.54	-10.25	-3.12
69.26	34.15	-10.75	-0.29
69.3	30.6	-10.56	-2.6
69.34	29.37	-7.65	-6.26
69.38	33.32	-7.08	-10.09
69.42	33.27	-5.28	-8.19
69.46	29.35	-6.74	-8.88
69.5	30.05	-4.38	-11.82
69.54	25.07	-4.39	-11.95
69.58	22.1	-1	-12.3
69.62	22.13	-0.45	-11.68
69.66	21.72	1.05	-10.31
69.7	21.72	-0.46	-9.11
69.74	19.72	1.9	-9.43
69.78	21.25	-0.48	-8.16
69.82	21.55	-4.14	-5.43
69.86	22.47	-7.31	-2.82
69.9	23.31	-5.81	0.89
69.94	24.76	-3.92	4.71
69.98	27.37	-6.2	3.05
70.02	29.85	-4.16	-0.25
70.06	27.2	-1.53	0.32
70.1	27.02	0.55	0.61
70.14	27.24	1.41	1.52
70.18	23.68	0.38	2.64
70.22	24.32	1.48	3.45
70.26	25.23	-0.55	2.53
70.3	24.7	1.25	-0.39
70.34	23.48	3.87	1.4
70.38	23.05	-4.79	1.33
70.42	23.19	-4.18	-0.3
70.46	29.31	0.02	1.42
70.5	30.71	0.2	0.59
70.54	31.4	-0.11	1.08
70.58	27.98	1.31	2.29
70.62	25.31	-2.74	3.35
70.66	24.9	-4.44	1.88
70.7	22.39	-4.09	3.19
70.74	23.32	-7.32	6.6
70.78	23.37	-8.57	4.81
70.82	21.6	-5.14	8.09
70.86	27.8	-10.86	1.69
70.9	25.1	-9.58	0.76
70.94	26.23	-6.08	-2.26
70.98	28.75	-9.39	2.37
71.02	23.724	-7.3575	-0.061619
71.06	23.68	-4.99	-1.38
71.1	23.12	-6.64	-3.23
71.14	22.83	-5.26	-3.44
71.18	22.26	-2.71	-4.78
71.22	19.93	-4.81	-2.21
71.26	22	-6.14	-2.1
71.3	23.06	-3.09	-0.55
71.34	23.87	-2.42	-2.94
71.38	25.35	2.58	-7.4
71.42	20.36	3.93	-4.27
71.46	20.1	0.48	-3.24
71.5	21.89	-1.86	-1.26
71.54	25.03	0.57	-2.15
71.58	21.42	1.83	-4.86
71.62	24.09	1.19	-3.38
71.66	26.01	-2.53	1.98
71.7	28.12	-2.65	-0.95
71.74	25.34	-2.39	-1.92
71.78	27.88	-2.08	-1.27
71.82	28.43	-2.15	2.33
71.86	26.18	-3.71	4.78
71.9	30.78	-6.08	5.63
71.94	29.592	-4.2978	2.3581
71.98	30.127	-4.6272	2.3192
72.02	30.617	-4.9312	2.2098
72.06	27.33	-3.12	6.15
72.1	31.69	-5.58	7.79
72.14	31.766	-5.6724	1.5219
72.18	32.025	-5.8566	1.1938
72.22	32.34	-5.32	-4.07
72.26	31.33	-8.05	-3.94
72.3	32.17	-8.86	-0.88
72.34	34.4	-7.25	-1.55
72.38	33.22	-8.01	-1.1
72.42	30.88	-8.17	-0.97
72.46	32.63	-5.58	-0.31
72.5	31.07	0.05	-2.54
72.54	32.13	0.02	-2.56
72.58	29.8	-5.38	-2.8
72.62	28.11	-7.28	-3.38
72.66	27.93	-8.14	-3.73
72.7	26.84	-8.9	-0.21
72.74	26.82	-8.96	0.17
72.78	27.85	-9.96	0.29
72.82	28.49	-10.76	-1.82
72.86	30.1	-12.4	-3.15
72.9	29.19	-12.3	-4.65
72.94	30	-12.08	-4.17
72.98	28.51	-11	-5.61
73.02	26.35	-10.46	-5.2
73.06	27.16	-10.2	-4.44
73.1	24.69	-9.83	-1.82
73.14	22.53	-8.73	-1.81
73.18	22.72	-6.86	-3.64
73.22	24.34	-5.13	-4.61
73.26	21.44	-3.14	-3.05
73.3	21.75	-5.85	-1.5
73.34	21.27	-6.22	-0.62
73.38	21.87	-5.03	1.03
73.42	20.16	-3.59	-0.79
73.46	21.51	-1.31	-0.58
73.5	22.25	0.06	-1.23
73.54	20.87	2.69	-3.45
73.58	22.68	2.2	-4.08
73.62	24.95	2.05	-4.26
73.66	25.93	-0.44	-1.32
73.7	27.29	-0.32	0.43
73.74	27.206	-1.216	-0.64325
73.78	28.138	-1.8093	-0.44352
73.82	29.028	-2.4694	-0.26893
73.86	29.854	-3.1752	-0.13048
73.9	30.4	-6.99	2.4
73.94	32.36	-6.88	1.08
73.98	32.41	-4.84	0.43
74.02	31.92	-5.94	-0.91
74.06	31.05	-6.04	-1.53
74.1	31.99	-6.67	0.32
74.14	32.42	-6.39	-0.36
74.18	31.14	-6.43	-1.28
74.22	29.41	-8.44	-4.89
74.26	28.09	-9.38	-3.59
74.3	26.88	-8.91	-5.77
74.34	27.77	-6.6	-2.85
74.38	25.7	-5.08	-7.11
74.42	23.7	-2.71	-4.5
74.46	23.58	-2.18	-3.91
74.5	25.7	-1.93	-4.21
74.54	25.82	-0.64	-4.05
74.58	26.24	1.8	-2.06
74.62	28.42	2.12	-1.62
74.66	26.82	4.1	-3.08
74.7	26.43	2.28	-4.25
74.74	25.68	0.75	-3.01
74.78	23.06	2.83	-4.67
74.82	23.53	-0.18	-2.56
74.86	23.66	-0.79	-3.05
74.9	22.92	-1.86	-3.79
74.94	21.64	-1.43	-3.13
74.98	19.74	-4.14	-2.26
75.02	20.24	-4.53	0.08
75.06	21.68	-4.81	3.37
75.1	17.54	-3.97	6.19
75.14	21.871	-2.6405	0.053833
75.18	22.169	-2.5096	0.25003
75.22	22.522	-2.3557	0.41668
75.26	26.41	2.75	-3.41
75.3	27.46	-0.6	-2.77
75.34	26.37	0.27	-1.12
75.38	22.45	-3.23	2.86
75.42	23.03	-3.76	1.43
75.46	23.62	-1.82	1.74
75.5	27.12	-4.06	2.74
75.54	24.07	-2.94	1.2
75.58	23.27	-3.15	-1.6
75.62	24.77	-3.96	-0.49
75.66	27.06	-5.34	0.29
75.7	28.15	-3.85	1.12
75.74	27.093	-2.9003	-1.6982
75.78	27.615	-2.3796	-2.3623
75.82	28.097	-1.8304	-2.99
75.86	26.87	-1.8	-6.4
75.9	29.64	-0.89	-5.7
75.94	29.56	-2.09	-5.96
75.98	30.64	-1	-5.64
76.02	31.16	2.8	-3.67
76.06	28.57	2.82	-3.79
76.1	27.42	0.06	0.79
76.14	25.68	-0.47	-1.23
76.18	23.93	1.7	-2.47
76.22	24.73	-0.38	0.38
76.26	23.54	-2.42	3.27
76.3	23.82	-2.44	1.52
76.34	22.2	0.11	-1.78
76.38	21.51	-0.72	-0.6
76.42	18.86	-0.98	-0.93
76.46	18.93	-2.62	0.3
76.5	16.44	-1.96	0.11
76.54	17.01	-2.87	-0.02
76.58	16.04	-4.91	1.05
76.62	17.91	-4.67	1.12
76.66	20.16	-2.88	1.42
76.7	23.934	-3.7022	2.2589
76.74	25.625	-3.9153	2.7032
76.78	27.355	-4.1437	3.1153
76.82	29.068	-4.3925	3.476
76.86	34.79	-5.49	7.89
76.9	36.2	-2.53	6.33
76.94	36.87	-7.61	2.86
76.98	36.6	-7.53	1.38
77.02	34.5	-6.41	1.37
77.06	34.16	-3.74	5.94
77.1	36.34	-5.53	2.48
77.14	30.41	-8.05	0.36
77.18	29.77	-8	1.6
77.22	31.71	-9.57	-0.42
77.26	33.56	-11.21	-1.49
77.3	29.93	-10.44	-2.26
77.34	27.23	-6.6	2.22
77.38	29.22	-6.83	-0.14
77.42	30.33	-6.05	-2.29
77.46	31.8	-5.25	-3.95
77.5	31.55	-5.17	-3.43
77.54	29.31	-8.04	-1.75
77.58	28.34	-6.89	-2.54
77.62	24.46	-5.14	-5.29
77.66	23.82	-5.43	-2.43
77.7	23.41	-2.6	-0.6
77.74	28.8	-0.96	-2.08
77.78	31.33	-3.59	-1.8
77.82	31.57	-4.2	-0.75
77.86	30.6	-1.67	-0.89
77.9	30.95	-0.32	-3.1
77.94	27.2	0.73	-1.17
77.98	27.11	2.5	0.08
78.02	25.4	2.76	1.08
78.06	25.26	-1.64	2.73
78.1	23.69	-0.9	1.67
78.14	23.71	-1.24	-0.32
78.18	25.39	-2.15	-0.69
78.22	23.68	-1.91	-1.13
78.26	24.09	-0.73	-1.64
78.3	23.21	-0.75	-1.97
78.34	23.5	-0.59	-2.26
78.38	23.24	-0.78	-3.62
78.42	20.61	-2.03	-2.06
78.46	20.66	-2.44	-1.43
78.5	23.69	-1.68	3.09
78.54	23.5	1.31	2.64
78.58	26.74	5.11	-0.13
78.62	25.06	3.41	1.69
78.66	21.45	4.05	2.84
78.7	20.38	0	4
78.74	19.92	1.4	1.86
78.78	20.03	2.3	0.98
78.82	22.13	2.25	-0.35
78.86	21.6	1.25	0.19
78.9	23.68	3.93	1.17
78.94	22.82	1.67	2.27
78.98	19.57	-3.63	3.93
79.02	17.67	-5.23	4.75
79.06	20.29	-4.38	0.3
79.1	16.72	-3.26	1.54
79.14	21.81	-2.53	1.54
79.18	24.34	-2.69	1.73
79.22	26.49	-4.3	-1.27
79.26	25.51	-4.78	-2.18
79.3	23.52	2.26	0.2
79.34	21.65	-2.09	0.44
79.38	20.5	-6.26	1.5
79.42	25.95	-6.7468	1.3863
79.46	25.47	-9.3	6.09
79.5	29.64	-11.17	5.08
79.54	27.26	-10.04	3.02
79.58	28.24	-9.29	-0.71
79.62	28.21	-9.01	-0.7
79.66	30.02	-7.46	0.32
79.7	30.71	-6.9	1.77
79.74	31.69	-5.76	2.25
79.78	29.17	-4.32	1.53
79.82	26.71	-4.79	1.14
79.86	27.46	-1.74	2.46
79.9	26.26	-3.38	-2.54
79.94	26.39	-2.73	-4.94
79.98	28.38	-3.33	-3.96
[truncated: 1,045 more rows]
