# Supplementary material for: Mean flow and turbulence structure over exposed roots on a forested floodplain: Insights from a controlled laboratory experiment
Source: PLoS One. 2020 Feb 26;15(2):e0229306. doi: 10.1371/journal.pone.0229306 (PMC7043746; doi:10.1371/journal.pone.0229306)
Supplement: S1 File — (ZIP) [file pone.0229306.s001.zip › data_and_scripts/velocity_data/t21_076_replaced.csv]

0.02	26.88	-9.4	-0.39
0.06	27.14	-9.73	-0.01
0.1	27.73	-9.68	-1.74
0.14	29.25	-6.63	-1.42
0.18	31.07	-6.88	-2.11
0.22	30.31	-5.18	-5.99
0.26	27.66	-3.72	-5.76
0.3	28.99	-7.56	-3.32
0.34	28.23	-6.36	0.72
0.38	27.79	-7.97	-0.67
0.42	24.62	-5.55	3.24
0.46	25.82	-4.98	4.79
0.5	25.98	-9.85	2.89
0.54	25.25	-6.12	-1.73
0.58	23.88	-6.67	0.64
0.62	23.24	-5.6	-0.32
0.66	26.08	-7.5	0.59
0.7	27.49	-5.35	-1.27
0.74	26.36	-6.74	-0.38
0.78	27.08	-8.12	0.58
0.82	28.63	-5.85	1.23
0.86	26.47	-5.18	-0.29
0.9	27.21	-5.02	-1.28
0.94	22.83	-4.2	-2.61
0.98	21.89	-2.57	-3.78
1.02	21.46	-1.85	-4.94
1.06	22.59	0.34	-3.37
1.1	23.382	-1.7586	-3.1769
1.14	22.74	0.96	-4.82
1.18	21.69	-2.81	-0.39
1.22	22.56	-2.6	-2.82
1.26	22.19	0.17	-5.86
1.3	23.24	1.29	-5.27
1.34	21	0.75	-3.59
1.38	20.12	1.98	-1.22
1.42	21.33	0.8	-1.67
1.46	19.8	1.26	-0.74
1.5	19.66	1.63	-2.1
1.54	18.3	2.63	-3.44
1.58	17.58	1.76	-1.06
1.62	18.72	0.41	0.36
1.66	17.43	1.52	0.68
1.7	15.7	-0.65	0.4
1.74	14.56	-0.45	0.87
1.78	14.34	0.08	1.79
1.82	14	-0.43	3.09
1.86	15.67	-1.38	3.02
1.9	13.34	-2.81	2.77
1.94	21.303	-3.9618	0.67836
1.98	22.952	-4.776	0.23101
2.02	24.602	-5.5422	-0.24462
2.06	30.69	-5.67	-1.57
2.1	29.64	-8.37	-1.12
2.14	31.08	-8.83	-1.26
2.18	32.61	-8.47	-0.16
2.22	32.47	-7.78	-0.68
2.26	33.27	-6.37	-2.69
2.3	27.99	-7.23	-6.65
2.34	27.18	-7.03	-5.27
2.38	27.69	-5.9	-3.08
2.42	27.15	-4.89	-0.71
2.46	26.44	-6.12	0.15
2.5	25.97	-2.31	-0.18
2.54	25.38	-2.94	-5.43
2.58	23.78	1.52	1.2
2.62	24.48	3.56	2.81
2.66	21.11	0.34	4.69
2.7	20.98	-3.39	4.16
2.74	18.99	-5.67	7.13
2.78	23.61	-2.76	5.92
2.82	23.19	-1.14	5.94
2.86	23.37	-0.33	3.41
2.9	26.26	2.25	4.21
2.94	23.38	2.58	1.52
2.98	24.54	1.75	2.8
3.02	22.89	0.64	5.92
3.06	24.8	0.53	3.8
3.1	28.26	-2.4	3.93
3.14	31.81	-3.35	5.04
3.18	33.09	-6.06	1.78
3.22	31.87	-6.32	1.83
3.26	31.54	-5.45	1.96
3.3	31.59	-6.19	0.5
3.34	28.68	-6.26	-0.25
3.38	30.37	-5.55	-0.68
3.42	28.31	-5.53	3.08
3.46	29.53	-5.56	0.49
3.5	27.03	-5.67	-1.91
3.54	26.27	-3.77	-1.2
3.58	26.18	-3.29	-2.38
3.62	24.77	-2.3	-1.15
3.66	23.41	-2.18	-2.18
3.7	21.51	-3.32	-3.6
3.74	18.96	-3.34	-5.89
3.78	24.712	-4.191	-0.78005
3.82	24.976	-4.8232	-0.38719
3.86	27.9	4.8	0.57
3.9	25.713	-6.2406	0.46324
3.94	26.158	-6.9852	0.89231
3.98	26.634	-7.7265	1.3049
4.02	27.26	-10.25	8.62
4.06	30.18	-10.96	2.55
4.1	32	-12.87	2.81
4.14	28.33	-14.22	4.02
4.18	29.46	-11.78	-0.47
4.22	29.71	-10.18	-0.04
4.26	27.97	-10.73	2.27
4.3	26.97	-11.27	1.9
4.34	27.61	-7.32	0.7
4.38	29.49	-7.79	1.93
4.42	31.57	-10.38	1.05
4.46	31.51	-10.98	0.73
4.5	30.02	-7.67	-1.06
4.54	27.08	-9.41	-1.22
4.58	25.88	-8.31	1.38
4.62	29.51	-8.29	1.57
4.66	31.77	-5.35	2.01
4.7	27.69	-7.08	0.85
4.74	27.09	-8.37	2.69
4.78	26.61	-7.55	2.27
4.82	25.84	-2.77	-1.41
4.86	29.32	-6.72	0.73
4.9	29.02	-5.25	-0.38
4.94	29.14	-3.58	-0.86
4.98	29.55	-4.2	-0.64
5.02	28.12	-6.77	0.17
5.06	28.52	-4.82	0.62
5.1	29.17	-5.76	1.4
5.14	33.3	-6.29	1.56
5.18	30.28	-3.2	-0.48
5.22	28.2	-1.71	-1.7
5.26	26.63	-4.65	0.78
5.3	25.78	-6.61	-0.15
5.34	26.46	-5.69	-0.24
5.38	26.96	-3.16	-0.42
5.42	26.63	-2	-0.16
5.46	26.8	-1.05	0.75
5.5	26.54	-2.59	1.32
5.54	23.96	-2.28	0.9
5.58	23.94	-1.13	-0.72
5.62	21.15	1.37	-2.69
5.66	22.59	0.9	-3.29
5.7	20.72	0.86	-5.44
5.74	20.6	2.12	-1.43
5.78	22.05	-3.23	-2.07
5.82	19.47	-3.99	1.15
5.86	16.99	-9.67	-1.41
5.9	20.75	-8.53	-2.28
5.94	24.67	-7.59	-1.14
5.98	26.61	-7.23	0.29
6.02	28.49	-7.9	1.92
6.06	29	-7.91	2.17
6.1	29.29	-5.32	1.3
6.14	26.82	-4.38	-0.33
6.18	25.52	-4.39	-2.41
6.22	24.85	-3.76	-1.35
6.26	23.8	-3.74	0.32
6.3	24.13	-7.08	2.84
6.34	28.62	-3.48	3.33
6.38	28.96	-2.7	2.21
6.42	26.89	2.94	-3.33
6.46	20.99	2.85	-3.99
6.5	22.33	-0.69	-2
6.54	20.79	-4.93	-0.24
6.58	18.22	-6.34	-3.52
6.62	20.36	-9.14	-1.27
6.66	19.92	-7.73	0.77
6.7	18.13	-7.07	-2.91
6.74	19.42	-7.92	-1.67
6.78	23.98	-7.81	-5.79
6.82	22.8	-6.58	-7.29
6.86	24.95	-7.9	-7.45
6.9	20.63	-6.55	-6.99
6.94	21.34	-4.46	-6.69
6.98	19.74	-4.6	-5.95
7.02	24.93	-6.21	-4.28
7.06	26.98	-3.1	-2.12
7.1	22.42	-2.88	0.08
7.14	23.74	-2.82	-2.11
7.18	22.12	-0.77	-0.48
7.22	25.64	-2.09	-4.01
7.26	28.42	1.97	-4.58
7.3	23.95	1.33	-0.15
7.34	26.85	-0.49	2.48
7.38	23.27	-0.75	2.68
7.42	27.9	-0.8	1.82
7.46	32.4	-0.24	0.74
7.5	28.92	0.8	-1.34
7.54	31.1	1.63	-3.2
7.58	29.24	2.03	-1.28
7.62	28.83	1.05	-0.42
7.66	27.88	5.33	-0.39
7.7	24.1	4.84	1.2
7.74	25.56	-0.15	1.79
7.78	26.96	-1.86	-1.82
7.82	25.87	-0.53	-2.65
7.86	25.91	-0.73	-3.53
7.9	24.65	-0.65	-1.53
7.94	23.74	1.08	1.36
7.98	23.38	1.88	-0.26
8.02	22.91	1.7	-1.06
8.06	23.23	-1.68	-1.16
8.1	21.65	0.79	-3.46
8.14	23.59	2.69	-3.18
8.18	23.09	1.71	-2.25
8.22	23.77	2.69	-2.67
8.26	22.74	2.51	-2.79
8.3	21.1	2.96	-1.08
8.34	22.93	1.93	1.01
8.38	24.12	-2.1	0.98
8.42	22.68	-1.47	-1.32
8.46	20.21	-1.79	1.11
8.5	19.57	-1.7	-1.91
8.54	20.13	-0.83	-1.52
8.58	19.51	-1.57	1.09
8.62	19.51	-0.12	0.59
8.66	16.96	-0.45	1.34
8.7	19.71	-1.22	3.21
8.74	19.61	-0.14	2.21
8.78	18.77	-0.53	1.4
8.82	18.93	-2.06	1.64
8.86	21.03	-1.43	-0.22
8.9	19.57	-5.98	3.13
8.94	21.24	-4.83	-1.21
8.98	20.21	-4.2	3.18
9.02	24.21	-6.05	2.71
9.06	21.3	-7.01	0.47
9.1	21.59	-5.48	0.28
9.14	28.71	-7.35	1.85
9.18	28.53	-3.29	1.21
9.22	25.81	-1.93	-0.53
9.26	27.42	-3.19	1.2
9.3	32.76	-6.26	1.8
9.34	33.33	-4.11	1.42
9.38	32.62	-3.9	0.46
9.42	33.56	-5.43	-0.03
9.46	32.48	-2.9	0.95
9.5	32.16	-4.21	-1.38
9.54	29.99	-4.33	-5.82
9.58	26.98	-4.03	-6.18
9.62	26.86	-1.55	-2.09
9.66	25.56	-2.99	-1.77
9.7	21.63	-4.7	-2.18
9.74	22.68	-3.69	-3.24
9.78	24.89	-5.23	-3.16
9.82	25.14	-4.65	-2.7
9.86	26.31	-5.92	-4.48
9.9	25.71	-7.84	-0.19
9.94	27.83	-9.14	-0.88
9.98	27.35	-8.78	-2.4
10.02	26.08	-10.39	-1.88
10.06	28.34	-9.82	-1.4
10.1	32.54	-9.97	0.25
10.14	28.56	-8.3273	-1.6103
10.18	28.82	-8.3459	-1.6009
10.22	29.04	-8.317	-1.6018
10.26	26.91	-3.31	-6.14
10.3	28.52	-3.8	-2.06
10.34	22.86	-4.1	-2.03
10.38	29.469	-7.7885	-1.6849
10.42	31.51	-10.25	2.86
10.46	34.47	-8.93	-1.68
10.5	28.68	-5.49	-0.53
10.54	32.13	-7.45	3.49
10.58	28.31	-9.34	-2.91
10.62	28.14	-6.06	-4.68
10.66	29.29	-8.51	-3.09
10.7	25.71	-6.67	-6.43
10.74	23.94	-4.23	-3.32
10.78	27.1	-3.41	-1.5
10.82	25.53	-4.05	-1.36
10.86	27.05	-2.88	0.08
10.9	25.65	-2.51	0.92
10.94	23.22	-4.9	1.87
10.98	23.18	-3.64	0.17
11.02	23.55	-2.42	-0.46
11.06	21.04	-0.21	-0.5
11.1	20.82	-4.48	-0.19
11.14	21.98	-6.48	4.49
11.18	23.85	-8.56	5.36
11.22	25.6	-4.41	2.02
11.26	28.61	-1.21	-2.86
11.3	29.62	-3.41	-0.5
11.34	27.21	-4.77	1.55
11.38	24.91	-1.06	0.26
11.42	22.97	0.65	-1.01
11.46	21.67	-2.01	2.34
11.5	25.49	-4.84	2.61
11.54	27.9	-8.52	1.44
11.58	29.73	-9.1	-0.64
11.62	32.1	-9.25	0.54
11.66	29.47	-9.84	3.34
11.7	33.92	-7.75	4.66
11.74	36.86	-8.75	1.26
11.78	36.8	-6.43	2.88
11.82	35.84	-6.85	1.29
11.86	33.77	-8.29	2.31
11.9	35.82	-9.1	1.23
11.94	33.94	-4.4	0.71
11.98	30.46	-7.93	-3.32
12.02	29.64	-9.25	-2.56
12.06	31.68	-9.87	-1.79
12.1	29.31	-10.21	-4.47
12.14	29.57	-8.49	-5.34
12.18	28.76	-5.68	-5.6
12.22	28.79	-4.76	-4.82
12.26	31.96	-3.64	-3.69
12.3	31.12	-4.05	-1.24
12.34	29.8	-1.56	-2.63
12.38	30.11	-1.34	-2.13
12.42	31.87	-1.73	-1.91
12.46	32.6	-1.65	-1.12
12.5	32.06	-1.29	-3
12.54	31.94	0.4	-3.32
12.58	31.58	1.14	-4.25
12.62	29.69	2.54	-4.03
12.66	25.68	6.22	-1.33
12.7	26.03	4.85	1.57
12.74	27.393	-2.2844	3.5923
12.78	27.075	-2.6082	3.8668
12.82	27.08	-2.48	7.45
12.86	22.71	-4.95	7.7
12.9	19.62	-6.11	7.74
12.94	21.54	-1.24	8.45
12.98	25.14	-3.04	6.04
13.02	21.18	-2	6.55
13.06	22.7	-9.34	3.69
13.1	25.108	-5.5968	3.7943
13.14	29.85	-6.01	7.37
13.18	24.784	-6.358	3.2934
13.22	24.649	-6.7263	2.9927
13.26	30.57	-12.28	3.3
13.3	30.02	-13.11	4.84
13.34	29.08	-12.45	4.93
13.38	24.289	-8.0557	1.548
13.42	24.245	-8.3389	1.1465
13.46	24.22	-8.5973	0.73686
13.5	24.215	-8.8282	0.32319
13.54	24.228	-9.0289	-0.090534
13.58	26.08	-17.8	-9.48
13.62	24.315	-9.3294	-0.90206
13.66	24.388	-9.4239	-1.2918
13.7	24.62	-9.33	-8.81
13.74	24.596	-9.4883	-2.0193
13.78	24.731	-9.4529	-2.3489
13.82	24.887	-9.369	-2.6505
13.86	25.063	-9.2339	-2.92
13.9	25.262	-9.0449	-3.1533
13.94	25.481	-8.7996	-3.3466
13.98	21.29	-7.21	-2.78
14.02	20.02	-5.58	-4.33
14.06	23.12	-2.18	-5.69
14.1	26.33	0.73	-4.61
14.14	26.3	0	-3.85
14.18	27.03	-3.38	-0.86
14.22	30.35	-3.06	1.4
14.26	30.53	-6.42	1.1
14.3	30.69	-7.67	-0.27
14.34	29.72	-4.88	-1.64
14.38	30.48	-4.31	-2.06
14.42	28.38	-5.46	-6.89
14.46	33.343	-6.7557	-0.1616
14.5	33.91	-7.1971	-0.013833
14.54	34.46	-13.01	3.4
14.58	34.18	-11.16	2.61
14.62	35.9	-9.48	2.21
14.66	36.17	-7.79	2.12
14.7	34.32	-7.34	1.17
14.74	37.41	-8.64	-1.65
14.78	33.49	-6.31	-1.38
14.82	33.87	-2.62	-1.09
14.86	29.86	-3.97	-0.47
14.9	31.16	-6.16	2.3
14.94	29.06	-8.48	1.85
14.98	28.67	-6.96	1.8
15.02	28.38	-7.32	0.77
15.06	27.09	-7.68	-1.98
15.1	28.34	-3.26	-2.26
15.14	26.99	-5.1	-2.15
15.18	27.12	-8.28	1.08
15.22	27.313	-4.2947	-0.96218
15.26	31.04	-4.03	-2.59
15.3	26.61	-5.11	-3.76
15.34	28.86	-2.51	-1.69
15.38	25.63	0.44	-3.53
15.42	24.46	-2.88	-1.71
15.46	24.64	-2.76	-0.68
15.5	24.55	-1.65	-1.85
15.54	23.91	-5.06	-1.03
15.58	23.2	-6.2	-2.59
15.62	22.82	-8.19	-4.12
15.66	21.01	-7.08	-4.2
15.7	18.11	-6.66	-4.95
15.74	18.71	-5.93	-4
15.78	18.78	-3.82	-2.62
15.82	22.4	-7.43	-0.87
15.86	23.44	-5.33	-0.15
15.9	24.07	-6.42	0.86
15.94	23.8	-3.44	-0.43
15.98	23.45	-1.71	-0.17
16.02	25.83	-2.07	0.74
16.06	24.55	-5.49	-1.77
16.1	29.08	-4.67	-0.43
16.14	25.05	-3.41	0.75
16.18	28.64	-6.87	1.64
16.22	30.59	-1.59	0.78
16.26	27.97	-3.82	1.41
16.3	27.03	-4.79	1.29
16.34	26.92	-4.7	2.49
16.38	22.98	-4.47	4.09
16.42	23.48	-3.91	3.96
16.46	21.86	-3.34	2.15
16.5	23.65	-4.7	4.51
16.54	23.26	-4.32	6.86
16.58	18.37	-1.64	9.02
16.62	21.05	2.32	6.53
16.66	18.89	-2.54	5.16
16.7	20.51	-1.5	3.62
16.74	21.6	2.05	2.75
16.78	19.45	1.84	2.94
16.82	25.183	-1.9177	4.4961
16.86	29.23	-4.7	4.43
16.9	31.23	-2.36	3.49
16.94	30.81	-1.85	3.84
16.98	31.66	-4.77	6.14
17.02	30.71	-6.67	1.97
17.06	29.37	-3.91	1.99
17.1	33.83	-6.19	4.19
17.14	32.92	-3.53	-0.98
17.18	34.03	-3.46	0.21
17.22	34.38	-3.23	-0.63
17.26	33.3	-4.31	-0.21
17.3	32.15	-4.28	1.81
17.34	33.48	-2.47	-0.02
17.38	32.96	-2.4	-1.85
17.42	31.92	-1.97	-2.21
17.46	31.06	-3.54	-2.86
17.5	30.75	-2.62	-2.7
17.54	30.78	-2.88	-3.44
17.58	28.36	-1.71	-4.28
17.62	27.02	-0.7	-4.84
17.66	25.59	0.64	-3.44
17.7	25.03	-0.72	-2.18
17.74	24.91	-2.23	-2.21
17.78	22.34	-5.05	-1.83
17.82	20.73	-5.08	-0.63
17.86	19.07	-6.03	-1.45
17.9	20.34	-5.11	-3.73
17.94	18.34	-5.56	-4.41
17.98	16.39	-4.08	-1.34
18.02	18.83	-0.34	0.02
18.06	17.74	0.38	-1.5
18.1	24.95	-0.73	-1.55
18.14	23.63	-1.8	-1.54
18.18	28.19	-5.39	-0.83
18.22	28.56	-3.58	-2.38
18.26	25.54	-0.91	-0.07
18.3	25.64	-1.7	-2.25
18.34	26.37	-2.91	-1.62
18.38	24.07	-4.85	-2.1
18.42	23.18	-7.36	-1.08
18.46	23.47	-8.05	-0.49
18.5	21.86	-7.01	-2.67
18.54	18.99	-4.84	-1.28
18.58	17.81	-5.08	2.06
18.62	19.32	-6.48	0.28
18.66	19.21	-4.03	2.57
18.7	19.55	-2.32	3.11
18.74	17.95	-4.79	3.07
18.78	17.78	-4.49	2.84
18.82	16.4	-5.03	3.02
18.86	18.98	-6.74	1.99
18.9	19.47	-6.58	4.41
18.94	22.47	-3.79	0.34
18.98	21.36	-1.51	2.04
19.02	21.87	-4.34	3.22
19.06	21.01	-1.55	1.81
19.1	23.24	-2.72	2.46
19.14	22.5	-2.71	2.7
19.18	21.1	-4.29	3.68
19.22	18.42	-1.68	4.54
19.26	19.88	2.37	5.42
19.3	24.06	2.23	2.26
19.34	29.2	-3.12	3.08
19.38	28.25	-4.62	3.47
19.42	28.76	-5.85	0.5
19.46	29.01	-4.87	1.04
19.5	29.28	-4.1	-0.5
19.54	27.84	-4.66	-0.65
19.58	26.96	-3.52	-5.02
19.62	28.71	-1.6	-4.81
19.66	25.2	-1.08	-7.77
19.7	21.65	1.17	-5.29
19.74	20.57	-2.13	-1.21
19.78	24.35	-5.18	-2.09
19.82	26.2	-5.98	-3.54
19.86	25.22	-6.36	-1.43
19.9	25.15	-7.31	-3.11
19.94	23.29	-4.9	-3.99
19.98	24.72	-5.39	-4.85
20.02	21.48	-3.75	-2.68
20.06	23.43	-3.87	-0.62
20.1	22.29	-0.57	-1.45
20.14	20.51	-1.14	0.11
20.18	22.67	-1.07	1.5
20.22	22.25	-0.73	2.01
20.26	21.59	1.55	-1.21
20.3	22.77	2.77	-3.05
20.34	22.8	-2.98	-4.1
20.38	24.06	-4.26	-1.88
20.42	25.24	-6.17	1.35
20.46	24.18	-2.62	4.68
20.5	25.8	-0.42	0.22
20.54	23.06	-1.76	-2.89
20.58	23.62	-1.27	-4.97
20.62	21.97	-0.54	-5.05
20.66	22.8	-2.84	-3.95
20.7	24.67	-5.64	-1.59
20.74	26.21	-6.14	-1.76
20.78	28	-3.15	-0.73
20.82	27.59	-2.74	1.34
20.86	28.93	-4.38	-1
20.9	30.58	-3.97	-0.52
20.94	30.17	-6.66	0.64
20.98	30.1	-8.31	-1.18
21.02	30.02	-7.88	-0.94
21.06	30.51	-7.64	-1.09
21.1	30.81	-8.87	-2.28
21.14	30.74	-10.75	-3.1
21.18	30.73	-11.95	-3.53
21.22	30.44	-11.83	-5.03
21.26	30.92	-13.65	-4.78
21.3	30.55	-13.72	-3.75
21.34	29.38	-15.8	-3.56
21.38	26.26	-13.38	-3.44
21.42	27.778	-7.7986	-1.2973
21.46	21.34	-6.95	6.66
21.5	25	-3.64	6
21.54	28.04	0.55	3.16
21.58	24.98	-2.82	0.82
21.62	28.09	-2.52	-1.19
21.66	27.72	0.08	-3.11
21.7	27.52	2.14	-3.51
21.74	27.53	-1.96	-2.91
21.78	26.49	-2.24	-4.55
21.82	24.88	-5.52	0.34
21.86	26.72	-6.84	0.3
21.9	25.41	-5.97	1.07
21.94	27.06	-4.73	3.37
21.98	22.69	-4.61	4.38
22.02	23	-1.59	5.36
22.06	20.68	-0.22	6.68
22.1	19.95	-1.59	6.52
22.14	15.34	-1.65	5.24
22.18	16.92	-4.7	6.83
22.22	19.16	-3.19	2.83
22.26	17.44	-3.48	2.37
22.3	22.48	-1.6857	2.1508
22.34	22.531	-1.3351	1.5152
22.38	28.51	-2.45	1.52
22.42	28.39	0.1	-2.17
22.46	24.44	-0.15	-2.59
22.5	25.47	1.54	-3.31
22.54	26.2	-0.8	-3.39
22.58	25.74	-2.06	-4.29
22.62	25.45	-0.78	-4.97
22.66	25.65	2.25	-2.82
22.7	26.14	3.21	-4.88
22.74	23.501	1.4953	-4.9874
22.78	23.571	1.6511	-5.3412
22.82	23.623	1.773	-5.5845
22.86	20.54	0.29	-6.73
22.9	21.02	1.04	-6.66
22.94	23.36	1.05	-3.73
22.98	21.59	0.87	-4.56
23.02	21.16	3	-3.59
23.06	18.66	2.6	-1.64
23.1	20.46	2.86	-1.35
23.14	21.24	3.29	1.51
23.18	22.72	2.35	-1.71
23.22	25.26	1.73	1.03
23.26	24.55	-0.15	1.97
23.3	24.5	-4.18	2.52
23.34	25.45	-5.07	1.84
23.38	26.65	-3.01	1.58
23.42	24.19	-6.44	-0.43
23.46	24.28	-5.87	0.32
23.5	25.95	-6.03	1.14
23.54	27.52	-5.69	1.45
23.58	29.09	-5.11	-0.08
23.62	28.69	-4.91	-0.24
23.66	28.43	-6.43	-1.2
23.7	26.89	-7.49	-3.12
23.74	26.18	-6.14	-0.27
23.78	26.37	-8.34	-1.45
23.82	26.09	-5.5	-2.88
23.86	25.64	-3.9	-4.52
23.9	24.68	-1.55	2.06
23.94	22.7	-7.73	2.12
23.98	22.77	-7.43	0.03
24.02	23.77	-9.62	-0.67
24.06	24.38	-11.41	0.61
24.1	26.35	-11.7	5.03
24.14	25.64	-11.24	1.08
24.18	25.48	-14.14	1.2
24.22	31.04	-12.42	3.41
24.26	27.44	-10.27	4.72
24.3	25.11	-8.99	0
24.34	25.02	-4.84	-0.97
24.38	27.05	-4.03	-1.69
24.42	27.25	-1.26	1.59
24.46	30.71	-7.55	3.96
24.5	31.32	-5.29	0.62
24.54	38.15	-7.79	-0.99
24.58	38.06	-4.56	-1.47
24.62	38.16	-4.82	-0.69
24.66	35.81	-6.48	-1.14
24.7	37.38	-6.45	-2.03
24.74	35.69	-7.99	-0.16
24.78	33.31	-8.59	0.97
24.82	31.24	-10.04	0.07
24.86	31.66	-9.48	0.32
24.9	34.24	-8.24	1.34
24.94	31.74	-6.06	3.95
24.98	29.588	-5.867	-2.3525
25.02	30.13	-4.98	-5.3
25.06	26.58	-1.53	-0.3
25.1	25.683	-3.7765	-4.4357
25.14	23.14	-3.66	-5.82
25.18	22.64	-3.02	-7.81
25.22	22.62	-2.37	-6.77
25.26	20.36	-2.32	-7.01
25.3	20.83	-0.12	-6.59
25.34	19.33	-0.62	-7.62
25.38	18.51	1.44	-6.16
25.42	19.81	0.28	-2.95
25.46	19.32	0.31	-1.37
25.5	21.05	-0.76	1.25
25.54	18.86	-0.93	0.01
25.58	19.45	-2.15	0.98
25.62	20.75	0.29	-1
25.66	22.42	-3.8	-2.21
25.7	25.01	0.08	0.88
25.74	26.094	-4.2778	-0.25434
25.78	27.55	-7.64	-1.14
25.82	31.83	-7.84	0.82
25.86	33.67	-7.14	0.08
25.9	29.73	-7.68	-2.15
25.94	30.52	-9.89	-2.67
25.98	31.82	-5.99	0.71
26.02	30.19	-7.61	-1.55
26.06	26.04	-7.43	1.08
26.1	26.04	-9.34	-0.53
26.14	24.64	-8.69	0.2
26.18	24.6	-5.88	1.76
26.22	29.11	-9.2	2.43
26.26	30.88	-9.75	0.95
26.3	32.04	-9.22	1.52
26.34	32.25	-11.92	-0.19
26.38	31.9	-9.76	-2.03
26.42	33.43	-8.36	0.26
26.46	32.84	-9.4	0.93
26.5	32.18	-5.05	-0.71
26.54	32.96	-6.58	-2.85
26.58	31.02	-7.16	-3.67
26.62	29.66	-4.8	-4.7
26.66	28.87	-5.51	-3.54
26.7	28.45	-5.49	-1.16
26.74	28.62	-4.5	-1.44
26.78	28.81	-5.34	-2.85
26.82	29.07	-3.94	-2.82
26.86	28.52	-6.64	-1.58
26.9	28.87	-6.12	-3.21
26.94	24.97	-4.05	-3.86
26.98	25.82	-4	-3.13
27.02	26.08	-3.27	-3.05
27.06	27.67	-4.48	-3.11
27.1	26.17	-2.7	-2.58
27.14	25.51	-0.79	-1.62
27.18	25.49	-1.02	-0.73
27.22	25.56	-0.56	-1.51
27.26	22.5	-2.59	-1.5
27.3	22.6	-3.1	-0.95
27.34	27.35	-5.58	-3.09
27.38	24.47	-0.56	-2.44
27.42	25.67	-2.64	-0.15
27.46	25.65	-0.09	0.29
27.5	23.92	-4.57	1.6
27.54	20.11	-9.81	0.39
27.58	19.75	-8.29	2.14
27.62	23.7	-9.27	5.21
27.66	27.72	-5.03	6.54
27.7	22.68	-6.69	5.43
27.74	23.7	-0.08	4.66
27.78	23.18	-1.63	5.54
27.82	23.48	1.05	3.4
27.86	26.08	-2.68	3.64
27.9	29.2	-6.23	2.32
27.94	28.33	-5.77	0.17
27.98	29.34	-2.84	-0.45
28.02	26.33	-2.7	-1.45
28.06	25.88	-2.79	-3.32
28.1	24.44	-3.51	-1.65
28.14	25.54	-4.97	-1.93
28.18	24.94	-4.32	-0.21
28.22	27.18	-4.79	-0.45
28.26	28.66	-4.82	-1.92
28.3	26.96	-6.08	-3.58
28.34	25.17	-5.75	-3.15
28.38	25.13	-3.72	-2.22
28.42	24.21	-3	0.26
28.46	26.61	-4.49	3.17
28.5	28.31	-4.1	1.38
28.54	28.31	-5.38	3.63
28.58	30.1	-7.31	1.84
28.62	28.93	-7.33	-0.47
28.66	29.03	-6.03	2.58
28.7	26.629	-6.5162	1.0257
28.74	26.67	-7.32	-0.91
28.78	26.402	-6.8484	0.73306
28.82	22.01	-7.49	-3.64
28.86	25.35	-6.7	1.98
28.9	25.05	-7.25	1.29
28.94	25.85	-6.61	-0.12
28.98	24.82	-5.61	-0.71
29.02	25.75	-6.54	-1.44
29.06	26.75	-4.62	1.6
29.1	29.96	-6.02	-1.43
29.14	28.42	-3.75	-2.62
29.18	28.73	-1.87	-3.32
29.22	27.72	-2.85	-5.07
29.26	26.17	-1.6	-0.39
29.3	27.09	1.34	-6.55
29.34	20.37	1.11	-6.31
29.38	22.75	0.46	-2.82
29.42	20.16	-0.65	-0.8
29.46	25.22	-0.04	0.14
29.5	26.08	0.53	-0.58
29.54	23.68	-0.62	-0.33
29.58	23.15	-0.59	1.2
29.62	22.03	-2.1	2.47
29.66	24.48	0.74	3.81
29.7	24.5	2.17	-0.47
29.74	25.95	0.52	1.15
29.78	29.34	0.02	1.79
29.82	29.27	-0.87	-0.77
29.86	31.37	-4.96	-5.84
29.9	34.15	-5.51	-3.92
29.94	35.06	-5.18	-5.74
29.98	34.16	-8.11	-4.99
30.02	32.66	-4.19	-2.66
30.06	34.45	-8.57	-0.12
30.1	30.2	-7.19	-1.25
30.14	32.54	-14	1.05
30.18	31.2	-11.74	2.5
30.22	32.22	-11.26	1.55
30.26	32.11	-11.92	0.3
30.3	32.55	-12.92	-3.01
30.34	28.87	-10.93	0.6
30.38	32.39	-11.38	0.93
30.42	33.98	-12.66	0.52
30.46	34.73	-11.61	-1.71
30.5	31.86	-7.34	-3.87
30.54	30.68	-4.94	-2.72
30.58	31.34	-5.64	-0.99
30.62	30.72	-4.11	-0.14
30.66	33.6	-4.61	1.42
30.7	35.03	-1.09	0.93
30.74	28.89	-0.63	-1.6
30.78	28.49	-2.76	2.34
30.82	30.8	-2.99	2.62
30.86	30.31	-10	-2.5
30.9	30.26	-11.54	-1.57
30.94	30.72	-9.9	-0.04
30.98	30.55	-11.42	-1.04
31.02	31.92	-11.4	0.11
31.06	34.86	-9.45	1.28
31.1	35.76	-6.93	-0.19
31.14	33.3	-6.54	0.21
31.18	32.87	-1.71	-0.93
31.22	29.78	-1.61	-0.14
31.26	27.28	-0.81	-0.92
31.3	28.93	-6.39	-1.61
31.34	27.72	-4.94	1.01
31.38	29.7	-3.49	0.68
31.42	29.99	-2.54	-4.32
31.46	28.3	-2.51	-0.25
31.5	27.14	-2.73	-1.22
31.54	24.16	-2.78	-1.74
31.58	21.8	-1.38	-0.8
31.62	21.76	-3.09	2.11
31.66	23.08	-2.7	2.25
31.7	23.77	-0.82	1.4
31.74	23.89	-2.31	1.42
31.78	22.62	-3.06	1.69
31.82	21.44	-2.25	1.63
31.86	23.21	-3.3	2.49
31.9	23.24	-3.13	2.29
31.94	23.16	-10.26	2.27
31.98	27.14	-9.51	0.88
32.02	24.25	-7.44	2.87
32.06	24.58	-7.84	1.61
32.1	25.13	-7.37	0.44
32.14	20.12	-9.35	2.74
32.18	21.1	-10.58	5.82
32.22	23.57	-5.1547	3.3009
32.26	23.531	-4.3562	3.3562
32.3	24.05	-0.27	6.32
32.34	23.76	0.01	3.96
32.38	22.61	0.57	3.81
32.42	22.29	1.23	3.07
32.46	21.31	-0.68	2.63
32.5	22.82	-2.31	2.06
32.54	23.2	-3.54	1.75
32.58	22.68	-4.32	2.22
32.62	23.53	-5.62	-0.94
32.66	21.71	-3.17	0.6
32.7	19.62	-3.83	1.11
32.74	17.99	-5.79	1.48
32.78	17.15	-4.31	-0.78
32.82	20.87	-6.94	-2.75
32.86	23.19	-5.31	-1.57
32.9	24.459	-6.4586	-0.24789
32.94	25.573	-6.6136	-0.16402
32.98	26.72	-6.7198	-0.066184
33.02	27.871	-6.7789	0.035028
33.06	28.995	-6.7931	0.12902
33.1	30.062	-6.7642	0.20521
33.14	33.92	-5.54	2
33.18	32.31	-6.78	1.33
33.22	34.36	-6.73	-0.37
33.26	33.98	-6.78	-1.63
33.3	33.83	-7.57	-0.47
33.34	33.32	-6.47	1.2
33.38	33	-4.68	-0.94
33.42	32.3	-3.75	-0.83
33.46	29.38	-4.05	-1.68
33.5	30.89	-6.35	-2.43
33.54	28.29	-4.88	-3.77
33.58	30.37	-2.68	-3.8
33.62	25.81	-1.1	-6.91
33.66	24.53	-1.36	-5.91
33.7	25.97	0.66	-2.63
33.74	27.46	-1.13	-4.36
33.78	30.13	-2.13	-4.38
33.82	28.49	0.49	-4.75
33.86	26.11	-0.06	-5.29
33.9	24.03	-2.25	-1.32
33.94	26.7	-5.35	2.93
33.98	30.93	-6.32	2.4
34.02	29.35	-7.82	0.17
34.06	25.78	-10.58	2.2
34.1	23.42	-11.07	3.28
34.14	22.56	-12.61	2.92
34.18	25.6	-11.75	4.34
34.22	26.47	-12.13	4.6
34.26	30.72	-8.7	1.42
34.3	28.17	-10.47	2.71
34.34	29.37	-6.43	5.09
34.38	31.77	-10.52	3.66
34.42	33.53	-10.63	3.89
34.46	28.65	-12.1	5.15
34.5	30.73	-11.65	-1.82
34.54	29.62	-10.21	-0.57
34.58	30.28	-10.56	0.42
34.62	27.44	-8.94	-3.57
34.66	27.46	-7.32	-3.17
34.7	27.91	-7.47	-3.06
34.74	29.84	-9.66	-5.43
34.78	28.31	-8.48	-4.92
34.82	28.07	-8.99	-1.42
34.86	27.93	-10.44	-1.9
34.9	29.72	-7.4	0.61
34.94	30.66	-7.34	1.5
34.98	26.29	-5.78	-2.77
35.02	29.71	-3.63	-2
35.06	31.9	-2.04	-0.77
35.1	30.69	0.11	0.57
35.14	29.47	-3.49	-0.85
35.18	31.98	-7.7	-0.43
35.22	31.31	-6.29	2.43
35.26	32.68	-3.12	1.7
35.3	30.18	-3.44	2.51
35.34	28.83	-1.59	0.7
35.38	31.4	1.27	0.41
35.42	32.86	-1.15	-0.38
35.46	31.79	-1.9	-2.87
35.5	31.8	-2.02	-3.6
35.54	30.31	-1.9	-3.57
35.58	29.54	-1.54	-5.3
35.62	30.291	-2.8138	-1.3682
35.66	29.912	-3.1833	-1.4884
35.7	29.501	-3.5812	-1.5921
35.74	28.18	-8.16	2.69
35.78	28.97	-7.02	1.66
35.82	28.58	-7.01	3.28
35.86	32.34	-4.55	0.61
35.9	28.12	-3.79	-5.29
35.94	25.83	-1.97	-5.12
35.98	25.38	-4.85	-2.84
36.02	24.26	-5.45	-4.07
36.06	23.94	-5.69	-1.88
36.1	23.63	-6.64	-1.69
36.14	22.86	-5.69	-0.56
36.18	28.1	-6.05	0.24
36.22	29.23	-7.79	-0.3
36.26	28.61	-5.99	-0.49
36.3	28.08	-7.24	1.49
36.34	29.76	-8.93	-1.15
36.38	28.18	-6.74	-1.53
36.42	25.56	-5.66	2.28
36.46	31.11	-6.23	2.72
36.5	33.69	-7.45	1.31
36.54	33.44	-7.02	0.76
36.58	30.3	-6.81	2.63
36.62	29.46	-11.39	1
36.66	31.75	-6.25	3.04
36.7	31.89	-7.68	3.82
36.74	31.01	-8.67	2.59
36.78	28.02	-6.78	3.75
36.82	28.18	-9.04	4.83
36.86	30.19	-8.94	3.96
36.9	28.37	-9.05	3.57
36.94	25.43	-9.54	3.7
36.98	25.89	-8.77	4.17
37.02	27.17	-7.49	3.69
37.06	25.01	-5.84	5.46
37.1	25.35	-5.39	7.18
37.14	26.76	-0.42	6.35
37.18	29.1	-3.24	5.5
37.22	31.7	-1.89	3.18
37.26	32.26	-2.44	-1.07
37.3	32.57	-6.52	1.32
37.34	31.22	-5.77	1.83
37.38	31.07	-5.96	0.15
37.42	29.29	-5.35	-1.06
37.46	26.58	-10.3	-6.06
37.5	20.3	-2.86	-8.55
37.54	23.41	-3.31	-7.92
37.58	25.871	-5.404	-3.686
37.62	25.18	-7.47	1.14
37.66	25.57	-4.64	-2.46
37.7	21.35	-4.39	-3.44
37.74	21.59	-5.11	-1.71
37.78	24.41	-3.5	-2.91
37.82	23.09	-5.16	-2.91
37.86	23.73	-7.87	-1.21
37.9	26.2	-7.35	0.5
37.94	27.13	-8.83	-2.7
37.98	26.59	-5.99	-4.42
38.02	23.78	-7.43	-3.34
38.06	20.34	-8.13	2.64
38.1	20.29	-12.18	2.12
38.14	20.6	-9.97	2.62
38.18	21.4	-9.11	0.36
38.22	24.706	-6.2404	1.8857
38.26	23.68	1.29	3.21
38.3	23.36	0.96	4.87
38.34	20.67	-1.68	5.71
38.38	28.818	-4.3092	1.9637
38.42	29.911	-3.7923	1.8699
38.46	36.28	-9.25	4
38.5	32.028	-2.7955	1.5639
38.54	33.009	-2.3379	1.3566
38.58	37.34	-3.16	-1.97
38.62	36.89	-0.22	-0.73
38.66	37.18	-1.03	-0.21
38.7	36.33	-2.75	0.88
38.74	38.24	-1.52	-0.17
38.78	35.97	1.25	-2.37
38.82	33.59	-2.96	-0.97
38.86	35.42	-1.38	-2.04
38.9	34.35	-1.27	-1.24
38.94	34.44	-1.46	-1.71
38.98	33.54	-2.21	-2.07
39.02	33.54	-2.96	-2.12
39.06	32.04	-2.65	-2.1
39.1	30.89	-0.2	-2.59
39.14	31.63	-1.75	-2.26
39.18	31.98	-3.44	-1.82
39.22	30.13	-1.78	-1.46
39.26	28.94	-3.1	-1.5
39.3	29.27	-3.66	-1.33
39.34	28.47	-3.56	-1.32
39.38	27.84	-3.18	-2.21
39.42	27.11	-0.91	-1.94
39.46	25.12	-2.29	0.26
39.5	27.9	-3.73	-2.26
39.54	29.6	-4.22	-2.51
39.58	29.2	-4.76	-2.26
39.62	26.8	-4.86	-1.97
39.66	25.16	-7.13	0.31
39.7	28	-4.71	-1.88
39.74	26.27	-2.06	-3.5
39.78	23.98	-1.09	-5.53
39.82	22.39	0.3	-4.41
39.86	22.33	0.72	-4.22
39.9	22.59	-1.56	-2.3
39.94	22.93	-2.02	-2.31
39.98	21.75	1.76	-2.94
40.02	21.8	0.09	-3.73
40.06	24.82	-1.71	-1.7
40.1	22.93	-4.11	-0.36
40.14	22.77	-2.52	2.21
40.18	22.57	-2.47	3.53
40.22	23.59	-3.57	3.33
40.26	24.21	-4.44	4
40.3	25.09	-3.38	3.45
40.34	25.57	-2.07	1.46
40.38	24.64	1.64	2.81
40.42	25.01	2.05	1.01
40.46	29.21	-0.24	1.82
40.5	30.19	-3.32	0.73
40.54	29.14	-4.03	1.64
40.58	29.52	-4.43	2.4
40.62	30.55	-6.38	1.19
40.66	30.53	-5.67	-0.55
40.7	30.16	-4.81	-1.6
40.74	34.03	-4.29	-1.74
40.78	35.36	-4.48	-1.64
40.82	35.71	-3.95	-3
40.86	33.15	-4.14	-3.34
40.9	33.77	-4.2	-3.17
40.94	32.84	-2.89	-2.4
40.98	32.01	-3.23	-2.34
41.02	31.93	-1.8	-2.82
41.06	32.87	-1.16	-2.7
41.1	31.1	-0.65	-2.98
41.14	31.27	-0.02	-3.01
41.18	31.42	-0.07	-4.22
41.22	30.39	-0.48	-4.24
41.26	28.84	0.23	-4.58
41.3	28.61	2.15	-5.23
41.34	27.83	4.25	-4.9
41.38	24.8	0.77	-4.9
41.42	22.03	0.71	-3.7
41.46	23.62	-1.79	-3.48
41.5	21.71	-4.39	-2.85
41.54	21.24	-1.41	0.51
41.58	22.69	-0.65	0.64
41.62	21.86	-1.92	0.82
41.66	19.98	0	0.71
41.7	22.23	1.06	1.67
41.74	21.24	-0.32	4.78
41.78	20.92	-1.41	4.19
41.82	24.36	-2.76	2.14
41.86	23.15	-6.55	1.2
41.9	21.92	-6.04	-0.76
41.94	20.96	-3.68	2.07
41.98	22.6	-4.83	1.09
42.02	23.29	-3.51	0.49
42.06	23.09	-4.91	0.31
42.1	22.49	-3.89	1.03
42.14	27.06	-3.88	-1.47
42.18	25.17	-5.95	-0.82
42.22	24.94	-6.54	2.58
42.26	27.64	-7.93	-0.11
42.3	28.72	-8.68	-3.56
42.34	28.77	-9.87	1.91
42.38	29.23	-13.01	1.19
42.42	26.579	-6.8278	-0.81431
42.46	26.933	-6.7918	-0.63964
42.5	28.05	-3.17	-4.87
42.54	25.25	-5.35	-2.76
42.58	25.5	-2.74	-0.59
42.62	24.58	-2.25	-0.97
42.66	22.47	-4.58	-0.12
42.7	20.39	-8.82	1.02
42.74	29.207	-6.2193	0.73548
42.78	29.473	-6.163	0.83546
42.82	31.78	-5.87	2.09
42.86	30.87	-7.72	2.18
42.9	32.57	-8.69	1.3
42.94	32.69	-6.8	0.15
42.98	33.6	-5.47	1.29
43.02	33.95	-7.03	0.88
43.06	31.61	-8.52	0.16
43.1	31.7	-6.26	0.13
43.14	32.92	-7.28	-2.46
43.18	30.03	-7.87	-5.56
43.22	27.92	-7.99	-4.29
43.26	26.71	-8.49	-4.11
43.3	26.21	-7.77	-3.24
43.34	27.01	-6.62	-1.85
43.38	29.87	-6.93	-0.28
43.42	32.06	-6.76	-0.99
43.46	31.08	-5.64	-0.8
43.5	30.43	-4.15	-2.02
43.54	30.42	-3.08	-1.47
43.58	29.43	-2.62	-2.33
43.62	29.64	-0.96	-3.13
43.66	27.4	-0.12	-4.19
43.7	27.06	-1.89	-3.77
43.74	30.82	0.17	-1.38
43.78	28.53	0.05	-2.18
43.82	26.45	-1.39	-4.35
43.86	26.11	-4.54	-1.98
43.9	24.65	-3.38	-2.96
43.94	22.18	-8.33	3.37
43.98	21.36	-11.13	6.15
44.02	19.53	-7.94	5.43
44.06	18.69	-5.82	7.1
44.1	21.1	-4.98	7.49
44.14	22.39	-2.47	10.09
44.18	22.948	-7.4608	4.8494
44.22	23.598	-7.6868	4.5413
44.26	20.89	-4.08	1.95
44.3	26.99	-9.06	3.25
44.34	27.9	-8.43	2.43
44.38	28.34	-8.28	3.72
44.42	27.82	-9.99	2.32
44.46	28.36	-8.63	1.2
44.5	28.04	-9.1	0.14
44.54	28.33	-8.73	0.08
44.58	27.23	-8.99	-2.01
44.62	30.92	-8.43	-3.57
44.66	25.91	-7.78	0.95
44.7	28.74	-6.88	2.69
44.74	32.8	-8.49	3.02
44.78	29.46	-7.17	1.78
44.82	31.39	-1.94	0.58
44.86	32.38	-0.68	-0.5
44.9	31.01	-3.93	-1.68
44.94	30.13	-5.29	-1.54
44.98	29.97	-1.95	-4.05
45.02	28.14	-7.46	-0.41
45.06	26.12	-8.16	-1.2
45.1	25.41	-9.17	2.37
45.14	26.43	-6.47	1.66
45.18	30.73	-4.87	3.28
45.22	28.87	-1.96	2.14
45.26	29.9	-3.44	0.52
45.3	29.01	-5.54	0.84
45.34	27.44	-4.06	-0.93
45.38	23.76	-4.44	-2.97
45.42	27.66	-4.23	-3.77
45.46	27.83	-3.53	-4.3
45.5	28.14	-3.76	-4.49
45.54	27.64	-3.12	-5.7
45.58	25.25	-3.38	-5.68
45.62	22.84	-2.22	-1.74
45.66	28.49	-2.33	1.06
45.7	29.93	-5.66	-1.76
45.74	33	-5.98	1.27
45.78	29.06	-7.57	1.07
45.82	30.02	-4.85	-0.12
45.86	29.64	-8.02	-1.93
45.9	29.64	-5.55	-2.17
45.94	29.11	-7.07	-2.77
45.98	26.88	-8.64	-2.97
46.02	24.53	-9.11	-0.38
46.06	25.35	-4.97	1.25
46.1	22.49	-2.03	1.83
46.14	24.94	-3.79	1.58
46.18	23.57	-2.06	1.67
46.22	25.68	0.64	0.58
46.26	26.63	0.06	1.79
46.3	27.67	-3.15	-0.29
46.34	28.29	-9.55	-0.84
46.38	26.51	-8.09	-0.8
46.42	26.14	-9.4	-0.75
46.46	24.26	-12.18	-0.01
46.5	24.36	-6.02	-3.23
46.54	22.93	-5.6	-3.07
46.58	22.34	-2.67	-0.93
46.62	21.26	-1.01	0.2
46.66	20.73	-4.96	2.2
46.7	18.54	-5.85	1.63
46.74	25.63	-8.7259	0.72786
46.78	26.564	-9.3345	1.0372
46.82	27.526	-9.891	1.3069
46.86	33.08	-7.12	1.18
46.9	30.55	-9.49	1.92
46.94	31.65	-12.57	2.53
46.98	32.52	-14.93	0.82
47.02	31.76	-12.28	3.71
47.06	31.91	-12.58	2.28
47.1	30.76	-12.77	-1.06
47.14	30.37	-9.65	-3.12
47.18	29.96	-7.24	-3.5
47.22	30.31	-6.61	-1.64
47.26	29.14	-5.98	-1.92
47.3	28.21	-1.67	-4.58
47.34	23.08	-6.07	-4.07
47.38	23.3	-5.57	-2.63
47.42	20.66	-5.67	-5.2
47.46	20.57	-3.92	-5.72
47.5	20.45	-5.89	-5.44
47.54	20.92	-4.61	-4.43
47.58	19.93	-3.82	-3.35
47.62	20.45	-3.47	-1.74
47.66	20.81	-3.41	-2.65
47.7	19.19	-2.82	-2.99
47.74	19.22	-3.88	-4.24
47.78	19.22	-1.7	-3.18
47.82	17.16	-2.18	-1.6
47.86	20.44	-0.84	0.44
47.9	21.65	1.93	-2.65
47.94	19.09	0.38	-4.64
47.98	25.38	-3.39	-2.76
48.02	20.69	-4.67	-4.34
48.06	25.818	-4.2754	-0.39518
48.1	23.47	-4.26	0.02
48.14	27.99	-6.64	0.88
48.18	27.02	-10.48	1.64
48.22	29.99	-6.23	3.68
48.26	35.29	-5.47	2.97
48.3	35.91	-7.65	2.22
48.34	36.59	-8.19	0.16
48.38	33.99	-8.29	-1.19
48.42	32.86	-9.42	-1.3
48.46	30.74	-6.14	-4.25
48.5	27.05	-6.99	-4.16
48.54	26.01	-5.55	-1.36
48.58	30.53	-7.17	-1.76
48.62	32.89	-7.88	-4.88
48.66	32.89	-5.59	-4.54
48.7	32.03	-8.12	1.2
48.74	28.46	-10.28	2.81
48.78	29.61	-8.52	1.9
48.82	28.84	-7.71	-0.51
48.86	26.25	-5.55	-1.38
48.9	30.54	-3.38	3.09
48.94	31.43	-3.96	-2.23
48.98	28.08	-1.3	-3.94
49.02	31.99	-4.34	-0.96
49.06	33.38	-1.51	-1.04
49.1	30.99	-6.58	-4.9
49.14	31.98	-3.67	-6.87
49.18	28.52	-2.06	-8.78
49.22	27.88	-3.58	-6.24
49.26	24.53	-6.78	-3.59
49.3	24.53	-6.55	-4.65
49.34	24.24	-2.58	-7.22
49.38	24.83	-2.66	-4.66
49.42	27.21	-7.14	0.76
49.46	30.61	-6.72	-0.33
49.5	28.88	-5.89	-1.36
49.54	28.64	-3.29	-2.34
49.58	26.91	-5.13	0.49
49.62	27.11	-3.31	3.14
49.66	25.97	-4.68	3.14
49.7	25.58	-4.11	2.35
49.74	25.32	-0.12	0.28
49.78	23.53	-1.62	-2.42
49.82	24.1	-0.11	0.5
49.86	22.77	0.2	1.4
49.9	24.39	-0.5	1.44
49.94	26.2	-1.59	3.64
49.98	29.67	-3.86	1.96
50.02	28.31	-5.64	-0.8
50.06	28.16	-5.67	-1.78
50.1	30.6	0.6	-2.06
50.14	28.35	-3.12	-2.97
50.18	28.76	-1.03	0.86
50.22	29.14	-0.23	2.52
50.26	28.05	-7.29	0.84
50.3	28.69	-8.6	3.77
50.34	31.25	-7.45	3.46
50.38	31.95	-8.66	3.27
50.42	32.61	-9.91	1.46
50.46	31.15	-6.59	1.62
50.5	32.04	-4.53	-1.68
50.54	29.12	-5.28	-5.6
50.58	28.55	-4.99	-5.12
50.62	27.46	-3.5	0.23
50.66	26.34	-5.31	-3.66
50.7	20.5	-3.8	-5.82
50.74	23.28	-1.44	-4.6
50.78	25.71	-2.65	-2.44
50.82	25.7	-5.05	-2.27
50.86	23.63	-1.54	-4.73
50.9	19.69	-2.06	-4.19
50.94	20.01	0.12	-6.11
50.98	24.311	-2.863	-2.4244
51.02	24.925	-3.009	-2.0489
51.06	25.581	-3.1594	-1.6887
51.1	27.72	-2.59	2.65
51.14	30.45	-4.2	1
51.18	25.45	-5.55	-1.28
51.22	29.89	-3.36	-2.76
51.26	27.06	-0.64	-1.88
51.3	28.2	-3.98	-1.01
51.34	28.71	-5.21	-1.39
51.38	28.87	-6.45	-0.56
51.42	27.37	-1.81	-0.94
51.46	24.7	0.82	-1.9
51.5	27.43	-0.91	-3.12
51.54	24.87	-1.87	-4.47
51.58	24.7	-0.69	-4.38
51.62	20.71	1.51	-2.14
51.66	20.31	1.82	-2.29
51.7	22.57	1.2	-1.74
51.74	21.46	4.14	-2.58
51.78	20.33	3.06	-0.36
51.82	22	2.64	1.23
51.86	20.78	-1.22	0.93
51.9	24.41	-5.39	2.63
51.94	25.06	-7.3	0.32
51.98	23.27	-6.55	-0.91
52.02	21.74	-2.79	2.17
52.06	27.11	-7.84	-0.67
52.1	26.5	-8.12	-0.74
52.14	25.68	-6.23	-3.06
52.18	27.3	-7.41	-1.85
52.22	27.47	-7.08	2.38
52.26	29.28	-8.9	1.4
52.3	28.96	-4.92	1.6
52.34	27.79	-6.19	2.62
52.38	32.61	-6.14	0.93
52.42	32.19	-6.17	1.71
52.46	33.69	-7.25	0.58
52.5	32.45	-6.2	0.72
52.54	32.36	-7.06	-0.3
52.58	31.16	-6.99	-1.53
52.62	31.84	-5.76	-1.21
52.66	30.75	-7.11	-1.51
52.7	30.3	-6.67	-0.33
52.74	29.03	-6.78	-0.06
52.78	28.1	-6.9	-0.64
52.82	28.53	-7.26	-0.3
52.86	27.14	-6.79	0.29
52.9	25.87	-7.15	-1.27
52.94	28.18	-7.79	-1.04
52.98	27.38	-7.43	-2
53.02	27.7	-4.96	-3.07
53.06	26.91	-4.27	-2.39
53.1	26.04	-6.37	-2.81
53.14	25.47	-8.2	-2.33
53.18	23.73	-4.37	1.14
53.22	24.11	-8.22	1.17
53.26	24.45	-8.28	-0.7
53.3	25.43	-10.5	-3.44
53.34	25.26	-4.64	-1.58
53.38	22.71	-5.96	-4.36
53.42	23.18	-6.87	-4.96
53.46	22.03	-3.75	-6.01
53.5	20.79	-3.96	-2.94
53.54	21.39	-5.62	-0.94
53.58	21.62	-3.59	-0.63
53.62	19.99	-0.65	-4.28
53.66	20.45	-1.88	-4.78
53.7	20.34	-2.78	-1.33
53.74	21.55	-2.09	1.22
53.78	19.49	-2.79	1.16
53.82	21.3	-1.15	1.37
53.86	23.26	-0.27	2.5
53.9	23.143	-1.9976	0.92926
53.94	23.724	-2.0737	0.99538
53.98	24.288	-2.1269	0.99243
54.02	25	1.66	3.52
54.06	24.98	-4.3	-0.57
54.1	27.55	-3.04	-1.85
54.14	28.2	-4.24	-0.21
54.18	27.44	-1.35	0.02
54.22	25.15	-3.3	0.2
54.26	27.3	-1.38	0.99
54.3	22.62	2.19	-2.92
54.34	20.07	5.8	-2.7
54.38	22.84	4.22	-2.56
54.42	26.76	4.84	-3.51
54.46	22.33	3.19	-3.4
54.5	23.03	4.22	-1.17
54.54	21.75	1.95	0.25
54.58	21.47	0.34	-1.26
54.62	20.68	-1.45	-0.76
54.66	21.65	2.17	0.25
54.7	22.3	1.12	1.7
54.74	23.28	-0.97	1.2
54.78	22.13	-2.65	0.25
54.82	18.37	-2.31	1.88
54.86	20.48	-1.89	2.72
54.9	21.31	0.47	3.08
54.94	23.92	-0.57	2.71
54.98	21.52	1.17	1.87
55.02	19.92	-1.18	3.07
55.06	15.9	-1.1	4.05
55.1	16.63	0.76	3.75
55.14	18.07	4.82	1.99
55.18	18.07	4.74	5.46
55.22	20.43	3.95	6.13
55.26	18.88	0.05	4.87
55.3	19.28	-0.3	3.55
55.34	17.82	0.2	4.47
55.38	22.94	-0.83	2.76
55.42	23.02	-0.37	0.53
55.46	22.3	-0.25	2.85
55.5	22.4	3.29	1.26
55.54	24.82	-0.59	2.8
55.58	24.72	-3.32	0.4
55.62	22.63	0.55	1.21
55.66	21.65	2.17	1.48
55.7	21.25	-2.1	1.93
55.74	21.85	0.14	1.46
55.78	22.73	-0.05	0.95
55.82	24.04	0.78	-0.54
55.86	23.3	-1.4	2.2
55.9	24.96	-4.48	1.93
55.94	22.53	-3.82	2.34
55.98	22.671	-2.1012	1.7564
56.02	22.89	-2.4772	1.6968
56.06	23.137	-2.8576	1.6186
56.1	25.67	-3.5	1.39
56.14	21.3	-5.79	0.65
56.18	21.61	-1.89	0.97
56.22	21.77	-2.1	2.2
56.26	23.88	-0.77	4.32
56.3	24.36	2.57	5.19
56.34	25.129	-5.1888	0.5588
56.38	25.378	-5.4089	0.3348
56.42	25.601	-5.5843	0.092802
56.46	25.21	-9.48	-4.91
56.5	24.64	-10.94	0.14
56.54	26.17	-10.13	-3
56.58	26.89	-6.92	-4.01
56.62	26.87	-4.77	-3.4
56.66	29.81	-4.48	-2.41
56.7	27.25	-4.38	-0.35
56.74	26.44	-3	0.71
56.78	26.74	-3.84	-0.46
56.82	23.21	-3.49	-2.26
56.86	22.03	-1.34	-4.88
56.9	23.75	-3.61	-5.57
56.94	26.28	-4.02	-3.64
56.98	23.3	-2.76	-4.58
57.02	21.07	-5.3	-4.4
57.06	22.94	-3.94	-2.04
57.1	23.08	0.76	-2.57
57.14	19.22	-2.51	-2.3
57.18	22.86	-3.01	3.18
57.22	24.78	-3.29	-0.32
57.26	25.23	-2.47	0.91
57.3	26.55	-3.58	-0.53
57.34	27.07	0.27	0.97
57.38	27.37	-1	0.24
57.42	24.39	-0.24	-1.26
57.46	24.7	-1.81	-0.88
57.5	23.63	-4.28	1.06
57.54	22.16	-1.17	3.37
57.58	24	-2.7	2.06
57.62	23.67	-3.51	-0.24
57.66	21.51	-0.54	1.56
57.7	20.2	-1.77	2.87
57.74	20.95	-3.77	3.94
57.78	20.45	-5.09	2.78
57.82	21.65	-4.55	2.46
57.86	25.5	-6.26	2.56
57.9	24.15	-4.94	1.21
57.94	23.09	-4.94	3.14
57.98	24.24	-3.95	3.69
58.02	23.49	-6.47	-1.09
58.06	22.15	-5.7	-0.36
58.1	20.36	-5.15	0.29
58.14	20.37	-5.81	-0.42
58.18	21.24	-2.08	3.37
58.22	25.47	-6.86	5.28
58.26	25.85	-2.15	3.27
58.3	23.79	0.97	2.78
58.34	26.52	-2.53	1.29
58.38	26.61	-1.85	-3.06
58.42	26.18	-4.67	-4.11
58.46	26.06	-1.85	-5.2
58.5	22.54	1.9	0.32
58.54	21.04	1.23	0.56
58.58	20.69	2.17	-1.39
58.62	21.7	2.42	1.4
58.66	21.95	3.78	3.76
58.7	23.3	3.82	3.72
58.74	21.27	2.25	3.51
58.78	20.48	2.11	4.78
58.82	21.95	-0.97	5.24
58.86	21.455	1.8726	3.9946
58.9	21.87	1.4436	3.9639
58.94	22.333	0.95381	3.8839
58.98	22.81	0.77	3.66
59.02	18.8	1.31	4.22
59.06	20.05	-1.75	4.11
59.1	21.8	-0.65	3.46
59.14	23.75	-2.06	2.63
59.18	29.08	0.64	4.37
59.22	29.29	-2.69	3.59
59.26	27.46	-6.57	2.34
59.3	28.52	-4.96	2.23
59.34	24.61	-2.62	2.42
59.38	21.12	-2.53	4.08
59.42	23.69	-4.37	8.17
59.46	25.87	-0.15	3.36
59.5	30.31	-4.23	2.72
59.54	26.22	-6.25	2.79
59.58	28.82	-8.3	1.31
59.62	30.23	-4.76	0.76
59.66	26.76	-5.74	-1.55
59.7	27.12	-5.23	-1.69
59.74	27.38	-1.21	2.06
59.78	25.38	-5.02	0.8
59.82	28.11	-3.4	-2.51
59.86	27.86	-5.43	-5.34
59.9	24.47	-4.9	-7.22
59.94	23.18	-5.86	-6.18
59.98	25.25	-4.99	-1.34
60.02	23.82	-4.5	-2.94
60.06	26.81	-1.3	-5.46
60.1	26.06	-3.16	-4.76
60.14	25.54	-0.61	-1.28
60.18	26.6	-5.72	0.81
60.22	28.2	-7.4	-0.86
60.26	23.88	-6.31	-2.46
60.3	24.54	-5.58	-0.95
60.34	23.88	-3.09	0.99
60.38	25.41	-2.52	4.39
60.42	26.98	-6.75	2.2
60.46	26.7	-5.12	2.67
60.5	26.09	-7.97	-1.03
60.54	24.03	-6.6	-3.03
60.58	25.99	-5.21	-2.54
60.62	28.26	-6.15	-0.01
60.66	27.83	-6.28	-2.19
60.7	28.99	-4.67	-0.87
60.74	29.23	-8.6	0.29
60.78	34.86	-5.4	1.17
60.82	35.36	-4.15	1.08
60.86	32.98	-3.2	1.4
60.9	33.45	-1.21	1.75
60.94	33.49	-0.97	1.38
60.98	33.23	-3.63	-0.6
61.02	31.12	-2.59	0.9
61.06	34.82	-4	0.27
61.1	31.18	-7.6	-0.68
61.14	34.497	-4.4471	1.5059
61.18	31.53	-9.65	1.19
61.22	36.18	-6.34	1.39
61.26	36.8	-3.66	1.89
61.3	37.32	-2.82	1.53
61.34	34.07	-6.21	0.9
61.38	33.52	-6.16	3.2
61.42	32.481	-4.5891	2.24
61.46	32.087	-4.6271	2.2768
61.5	31.07	-8.13	4.07
61.54	30.78	-5.1	4.47
61.58	33.04	-3.91	3.97
61.62	29.52	0.42	1.64
61.66	28.28	-0.82	1.32
61.7	28.9	-4.07	2.31
61.74	29.2	-5.74	2.2
61.78	30.04	-5.75	-0.36
61.82	29.76	-6.26	-1.06
61.86	28.6	-4.06	0.51
61.9	29.42	-6.43	2.66
61.94	31.63	-5.49	1.5
61.98	31.41	-5.86	2.77
62.02	33.12	-4.08	1.5
62.06	28.995	-7.9827	0.71813
62.1	28.783	-8.3464	0.73321
62.14	23.44	-10.19	-1.58
62.18	28.7	-9.71	-1.6
62.22	30.72	-11.8	0.64
62.26	27.16	-8.74	2.96
62.3	30.68	-6.37	1.64
62.34	28.71	-8.85	1.7
62.38	27.79	-4.89	0.33
62.42	25.51	-5.59	-0.77
62.46	26.27	-6.38	0.45
62.5	30.24	-5.04	0.91
62.54	30.19	-1.71	0.14
62.58	31.58	-0.05	0.25
62.62	26.76	1.11	-1.53
62.66	28.32	-4.06	1.67
62.7	25.23	-0.89	-0.9
62.74	27	0.86	-1.12
62.78	26.82	2.93	2.23
62.82	26.28	1.89	-0.96
62.86	26.17	1.12	-1.71
62.9	27.76	0.99	-1.33
62.94	25.92	1.12	-0.74
62.98	26.73	0.25	-0.58
63.02	26.4	0.2	-0.41
63.06	26.06	2.47	0.05
63.1	26.61	-1.72	-2.08
63.14	25.32	-0.43	-2.03
63.18	23.78	-0.49	-1.44
63.22	25.61	-0.8	-1.92
63.26	24.59	0.54	-1.5
63.3	25.23	-0.94	-3.4
63.34	22.59	0.5	-3.55
63.38	21.79	2.05	-1.91
63.42	23.12	-0.89	-2.91
63.46	22.18	-1.14	-2.99
63.5	23.53	-1.66	-2.73
63.54	25.17	-0.21	-1.72
63.58	24.35	-1.47	-0.7
63.62	24.37	-2	0.35
63.66	24.16	-2.08	0.06
63.7	25.63	0	-3.37
63.74	23.36	1.8	-3.99
63.78	20.47	-5.53	0.96
63.82	23.93	-5.13	1.29
63.86	23.73	-6.4	-0.19
63.9	23	0.72	1.76
63.94	24.15	-0.55	-2.05
63.98	26.17	4.66	-2.39
64.02	24.83	6.77	-1.47
64.06	23.3	4.51	-2.06
64.1	28.37	1.46	-2.39
64.14	27.73	0.3	-3.91
64.18	23.29	3.88	0.75
64.22	22.83	-0.5	-2.76
64.26	20.92	0.55	-1.79
64.3	23.808	2.105	-0.13179
64.34	23.554	1.522	0.42402
64.38	24.77	-0.39	2.67
64.42	22.6	-0.62	1.52
64.46	25.64	1.24	0.42
64.5	24.09	-1.68	1.8
64.54	22.42	-0.48	2.88
64.58	23.27	-2.69	3.6
64.62	20.64	-3.31	3.46
64.66	24.49	-4.91	2.41
64.7	27.98	-7.8	-0.59
64.74	25.73	-6.27	-2.94
64.78	27.17	-7.61	-1.15
64.82	28.69	-9.13	-1.29
64.86	30.26	-11.19	-1.47
64.9	30.03	-7.57	-2.05
64.94	29.46	-8.96	-1.25
64.98	27.08	-10.12	-0.14
65.02	28.253	-9.5638	-1.9778
65.06	27.94	-9.5101	-1.9896
65.1	26.5	-6.15	-4.6
65.14	27.87	-6.51	-0.78
65.18	27.26	-8.44	-1.48
65.22	25.61	-12.38	0.12
65.26	25.69	-6.08	-5.95
65.3	25.5	-8.02	-1.44
65.34	24.76	-7.96	-0.24
65.38	25.43	-6.25	-3.89
65.42	24.38	-6.52	-3.44
65.46	23.65	-5.53	-4.27
65.5	24.67	-2.38	-4.91
65.54	25.21	-1.73	-4.13
65.58	22.59	-1	-3.04
65.62	23.45	-4.64	-3.47
65.66	23.7	-5.26	-4.27
65.7	23.18	-4.76	-5.5
65.74	22.3	-4.05	-5.32
65.78	21.64	-6.93	-3.93
65.82	20.66	-6.73	-3.45
65.86	20.54	-6.35	-2.64
65.9	20.39	-5.3	-4.05
65.94	21.6	-4.12	-1.86
65.98	22.53	-1.05	1.23
66.02	26.23	-3.79	-0.54
66.06	25.85	-3.29	1.15
66.1	22.48	-3.05	1.7
66.14	20.31	-3.98	1.93
66.18	16.54	-6.79	1.74
66.22	19.04	-9.62	4.33
66.26	22.28	-10.64	4.05
66.3	26.449	-6.9962	2.1485
66.34	27.254	-7.4127	1.8346
66.38	28.04	-7.8148	1.4483
66.42	39.76	-8.5	4.05
66.46	35.17	-10.22	2.85
66.5	30.116	-8.8117	0.004674
66.54	31.48	-10	-5.46
66.58	32.63	-6.8	-3.61
66.62	30.45	-5.96	-4.81
66.66	28.98	-7.85	-0.06
66.7	30.55	-7.49	0.58
66.74	32.35	-11.71	-0.98
66.78	28.57	-10.1	-1.72
66.82	26.38	-6.99	-4.66
66.86	28.88	-5.91	-5.26
66.9	29.02	-6.61	-3.79
66.94	29.64	-5	-4.77
66.98	28.86	-4.38	-0.53
67.02	30.37	-5.57	-2.01
67.06	30.46	-4.05	-3.08
67.1	29.14	-1.82	-4.5
67.14	28.52	-1.58	-4.27
67.18	27.23	-2.11	-5.17
67.22	28.91	-1.88	-5.93
67.26	28.83	-0.56	-6.37
67.3	28.75	-1.6	-6.99
67.34	24.35	-2.15	-5.46
67.38	23.99	-6.65	-5.17
67.42	24.15	-5.77	-7.34
67.46	23.65	-4.35	-7.1
67.5	22.65	-2.37	-7.81
67.54	20.14	-5.07	-5.58
67.58	21.11	-3.89	-6.46
67.62	22.2	-0.74	-5.28
67.66	19.48	-1.81	-2.59
67.7	18.66	-3	-3.64
67.74	20.92	-2.31	-3.38
67.78	21.23	-3.06	0.63
67.82	18.31	-4.85	0.26
67.86	19.33	-2.71	1.15
67.9	21.48	-5.41	2.13
67.94	19.81	-7.48	-0.92
67.98	21.762	-2.9774	-1.0517
68.02	22.589	-2.9991	-1.2138
68.06	22.93	1.44	-2
68.1	22.12	-3	-6.22
68.14	21.54	-3.2	-5.51
68.18	24.1	-2.35	-4.29
68.22	28.29	-1.83	-1.36
68.26	30.93	-5.52	0.58
68.3	29.78	-2.41	1.05
68.34	29.52	-8.37	0.61
68.38	31.26	-9.17	-0.65
68.42	33.61	-9.92	-0.94
68.46	30.6	-8.84	-1.78
68.5	26.05	-6.99	-0.5
68.54	25.7	-8.9	0.7
68.58	25.83	-5.52	-0.45
68.62	28.41	-4.56	1.05
68.66	32.57	-8.43	1.45
68.7	35.94	-11.97	1.97
68.74	38.61	-11.92	-1.95
68.78	32.04	-7.5127	2.1358
68.82	35.02	-6.54	4.49
68.86	33.16	-6.39	7.32
68.9	29.78	-2.42	7.13
68.94	32.07	-6.89	5.24
68.98	32.04	-7.67	1.34
69.02	31.17	-8.54	0.87
69.06	29.14	-10.22	0.99
69.1	31	-5.69	0.45
69.14	34.24	-8.13	-1.64
69.18	35.36	-10.5	2.38
69.22	31.28	-13.14	0.35
69.26	28.78	-10.83	5.45
69.3	30.893	-10.235	-0.16517
69.34	31.84	-12.01	-1.89
69.38	32.07	-11.4	-3.68
69.42	31.81	-9.98	-4.5
69.46	28.81	-10.86	1.2
69.5	28.82	-9.07	1.99
69.54	27.84	-8.23	1.01
69.58	30.23	-5.04	1.33
69.62	30.55	-4.18	1.37
69.66	30.31	-4.2	-1.81
69.7	30.48	-4.53	-1.47
69.74	30.46	-6.13	-1.02
69.78	29.67	-5.93	0.73
69.82	29.63	-4.47	-0.91
69.86	31.2	-2.05	-2.67
69.9	30.78	-1.16	-1.7
69.94	31.04	-0.84	-4.47
69.98	28.93	-0.35	-4.88
70.02	29.93	-0.54	-4.45
70.06	28.69	-4.81	-4.64
70.1	26.16	-6.63	-2.17
70.14	26.41	-7.19	-1.15
70.18	25.56	-6.89	-2.23
70.22	25.03	-5.12	-3.53
70.26	25.96	-2.99	-4.37
70.3	22.84	-4	-2.15
70.34	23.56	-3.99	-0.9
70.38	25.3	-1.97	0.76
70.42	23.5	-2.39	1.31
70.46	23.81	-2.75	0.99
70.5	22.94	-3.17	1.21
70.54	19.56	-2.07	-1.33
70.58	20.22	-0.76	1.08
70.62	21.76	-4.2	2.31
70.66	21.67	-3.88	-0.33
70.7	21.75	-2.29	1.54
70.74	22.3	-2.49	0.38
70.78	25.01	-3.98	-3.76
70.82	23.63	1.32	-3.14
70.86	19.75	2.03	-1.3
70.9	20.14	2.7	1.3
70.94	23.331	-6.4226	2.1681
70.98	23.01	-7.46	4.89
71.02	19.77	-10.63	6.86
71.06	28.56	-13.61	4.51
71.1	26.5	-11.53	6.08
71.14	27.52	-15.05	5.01
71.18	28.17	-14.82	3.15
71.22	30.25	-9.97	4.13
71.26	31.87	-8.78	3.95
71.3	31.29	-7.55	0.91
71.34	30.64	-5.79	2.23
71.38	32.67	-4.11	3.05
71.42	32.93	-5.7	3.25
71.46	34.18	-6.37	4.38
71.5	35.06	-8.22	2.18
71.54	36.54	-9.24	1.08
71.58	36.15	-8.03	0.41
71.62	36.3	-6.63	-0.53
71.66	36.59	-7.96	2.73
71.7	37.66	-9.4	1.14
71.74	35.1	-10.83	1.93
71.78	35.52	-9.22	-4.42
71.82	32.98	-5.69	-5.94
71.86	31.68	-4.05	-8.64
71.9	31.46	-2.15	-7.09
71.94	30.91	-5.09	-4.26
71.98	29.55	-1.69	-3.53
72.02	29.82	-2.38	-2.62
72.06	28.61	-6.45	0.7
72.1	30.21	-6.4	0.04
72.14	29.78	-6.6	-0.55
72.18	29.14	-4.83	-0.49
72.22	28.05	-6.52	0.34
72.26	27.23	-3.76	-2.2
72.3	26.5	-3.53	-1.38
72.34	27.36	-4.29	-3.18
72.38	26.61	-4.91	-3.66
72.42	25.62	-8.02	-4.75
72.46	25.54	-7.93	-3.93
72.5	25.64	-5.57	1.79
72.54	25.46	-5.99	2.62
72.58	22.31	-2.74	4.12
72.62	21.59	-0.65	4.6
72.66	23.76	-1.71	4.02
72.7	23.79	-2.71	2.82
72.74	21.26	-2.28	3.02
72.78	21.83	-2.2	3.4
72.82	22.27	-2.1	2.78
72.86	23.1	-0.21	2.23
72.9	22.06	-0.76	0.81
72.94	22.24	-0.42	2.02
72.98	22.75	-0.59	4.08
73.02	22.88	0.96	1.57
73.06	20.39	2.04	-0.06
73.1	21.19	-0.89	2.39
73.14	21.897	0.24855	1.8132
73.18	21.835	0.13792	2.026
73.22	21.793	-0.018673	2.2658
73.26	21.773	-0.21751	2.524
73.3	21.779	-0.45489	2.7917
73.34	25.25	-1.85	-1.88
73.38	23.5	0.19	0.07
73.42	24.22	-0.23	4.15
73.46	23.19	-0.71	5.48
73.5	21.48	-3.85	6.45
73.54	22.556	-2.4808	4.1044
73.58	22.842	-2.8842	4.1922
73.62	16.79	-3.17	6.52
73.66	21.39	-2.73	4.95
73.7	19.92	-1.79	2.55
73.74	24.73	-2.5	4.56
73.78	26.24	-7.59	3.43
73.82	28.59	-4.14	3.96
73.86	27.44	-11.26	5.22
73.9	32.68	-6.31	-0.08
73.94	28.05	-7.17	-1.45
73.98	29.18	-6.91	-1.98
74.02	29.55	-6.12	0.8
74.06	29.7	-5.68	-0.92
74.1	29.2	-6.8	-0.05
74.14	30.01	-5.82	-0.91
74.18	29.84	-5.81	-0.8
74.22	28.46	-4.78	-1.67
74.26	28.58	-5.85	-2.62
74.3	28.37	-7.05	-4.15
74.34	27.45	-5.52	-4.29
74.38	26.62	-3.53	-4.35
74.42	25.05	-2.85	-4.76
74.46	25.45	-2.22	-5.03
74.5	27.78	-3.25	-2.73
74.54	29.67	-2.49	-5.5
74.58	28.59	-2.97	-2.76
74.62	27.9	-6.34	-2.37
74.66	25.59	-3.31	-1.25
74.7	23.98	-4.73	-1.7
74.74	22.93	-6.08	-4.4
74.78	25.44	-6.93	0.35
74.82	28.34	-7.31	-1.85
74.86	25.31	-8.6	-2.22
74.9	24.72	-8.33	-0.49
74.94	30.89	-8.46	1.92
74.98	29.42	-9.75	-1.8
75.02	27.62	-8.49	-3.03
75.06	27.79	-8.5	1.58
75.1	30.83	-5.97	0.79
75.14	30.38	-4.85	2.57
75.18	31.23	-2.53	2.2
75.22	34.21	-5.18	-0.33
75.26	32.95	-2.89	1.2
75.3	33.31	-4.03	2.96
75.34	34.57	-7.37	-0.02
75.38	35.33	-7.47	-1.35
75.42	31.95	-8.01	-3.67
75.46	29.54	-7.2	-4.25
75.5	28.81	-5.52	-4.56
75.54	26.94	-4.95	-0.79
75.58	30.35	-5.86	0.29
75.62	32.16	-3.57	2.04
75.66	27.55	-4.15	-3.78
75.7	33.71	-3.02	-2.91
75.74	35.65	-1.43	0.44
75.78	35.17	-3.97	0.12
75.82	33.79	-7.9	-1.35
75.86	30.89	-6.9	-2.14
75.9	28.81	-9.39	0.76
75.94	27.02	-8.06	1.72
75.98	23.03	-6.99	2.62
76.02	23.5	-6.73	4.73
76.06	24.26	-8.75	5.28
76.1	24.31	-8.32	3.99
76.14	22.86	-6.61	5.62
76.18	25.523	-10.265	3.2568
76.22	25.858	-10.683	3.0223
76.26	26.268	-11.027	2.6945
76.3	30.45	-8.26	2.19
76.34	28.57	-11.61	1.17
76.38	27.77	-11.87	0.02
76.42	26.38	-13.29	-2.66
76.46	28.57	-13.13	0.45
76.5	30.4	-12.35	-0.5
76.54	28.76	-10.72	-1.06
76.58	28.11	-9.16	-0.46
76.62	27.99	-8.44	-3.83
76.66	26.76	-6.89	-5.43
76.7	26.5	-7.08	-7.11
76.74	27.51	-4.36	-5.55
76.78	26.47	-5.35	-5.74
76.82	24.89	-5.35	-6.5
76.86	19.96	-7.89	-5.94
76.9	20.35	-9.01	-3.89
76.94	22.5	-8.87	-2.93
76.98	22.03	-5.61	-2.81
77.02	22.14	-4.53	-1.8
77.06	20.66	-4.87	-0.47
77.1	22.77	-8.81	-0.15
77.14	22.05	-7.57	-0.83
77.18	23	-4.82	0.58
77.22	21.6	-4.65	2.28
77.26	20.51	-4.91	1.23
77.3	21.72	-4.02	1.18
77.34	20.82	-2.68	1.72
77.38	24.02	-3.19	1.3
77.42	26	-0.51	-2.03
77.46	29.4	-3.75	1.15
77.5	30.81	-0.74	-0.3
77.54	28.58	-2.46	-0.78
77.58	25.8	-0.68	0.44
77.62	26.38	0.81	-0.5
77.66	25.88	-1.21	0.35
77.7	27.75	-3.15	0.2
77.74	26.56	-4.47	2.08
77.78	31.14	-6.45	2.67
77.82	33.01	-10.47	-0.54
77.86	33.75	-8.78	-0.39
77.9	33.41	-7.48	-0.89
77.94	33.8	-9.79	-3.04
77.98	37.08	-12.73	-0.3
78.02	38.62	-10.25	-3.32
78.06	36.39	-6.61	-5.43
78.1	32.64	-7.36	-4.64
78.14	32.74	-4.76	-3.73
78.18	31.34	-1.09	-0.81
78.22	29.94	-5.41	-2.37
78.26	29.03	-7	-3.33
78.3	29.57	-6.02	-5.17
78.34	24.56	-5.79	-6.34
78.38	24.1	-7.49	-0.17
78.42	24.79	-8.75	0.8
78.46	24.73	-9.07	4.67
78.5	24.14	-6.41	4.26
78.54	23.97	-8.52	5.01
78.58	29.02	-4.23	0.7
78.62	29.78	-3.08	-0.23
78.66	27.45	-5.86	-0.77
78.7	26.32	-5.51	0.49
78.74	30.1	-6.61	1.84
78.78	32	-6.84	1.28
78.82	31.51	-5.37	-1.44
78.86	28.41	-7.97	-3.56
78.9	30.17	-10.39	-4.44
78.94	29.21	-7.81	-3.47
78.98	27.1	-7.74	-5.21
79.02	26.57	-4.33	-6.64
79.06	25.86	-2.45	-5.64
79.1	23.83	-3.71	-4.29
79.14	23.54	-4.3	-2.32
79.18	27.14	-4.51	-3.56
79.22	27.93	-4.67	0.28
79.26	28.7	-4.64	-0.97
79.3	27.38	-5.79	-0.53
79.34	21.53	-10	-1.39
79.38	19.87	-1.89	-6.76
79.42	24.524	-4.8685	-1.1365
79.46	21.87	-4.76	-0.47
79.5	24.27	-10.04	0.2
79.54	27.91	-6.77	-0.91
79.58	22.13	-5.39	1.76
79.62	22.41	-3.7	5.03
79.66	27.32	-2.54	-2.08
79.7	28.2	-2.24	-0.89
79.74	26.3	-5.89	-0.52
79.78	24.97	-2.47	-2.5
79.82	26.89	-4.21	0.53
79.86	24.69	-8.11	2.7
79.9	23.14	-7.51	3.46
79.94	22.91	-4.1	3.49
79.98	24.2	-4.66	5.14
[truncated: 1,059 more rows]
