# Supplementary material for: Mean flow and turbulence structure over exposed roots on a forested floodplain: Insights from a controlled laboratory experiment
Source: PLoS One. 2020 Feb 26;15(2):e0229306. doi: 10.1371/journal.pone.0229306 (PMC7043746; doi:10.1371/journal.pone.0229306)
Supplement: S1 File — (ZIP) [file pone.0229306.s001.zip › data_and_scripts/velocity_data/t21_077_replaced.csv]

0.06	20.13	-5.08	-0.09
0.1	20.1	-5.05	-0.26
0.14	20.71	-11.79	0.27
0.18	27.56	-13.77	-0.31
0.22	25.87	-13.55	-0.97
0.26	25.67	-8.46	-1.67
0.3	29.43	-6.67	-1.41
0.34	27.26	-8.31	-0.97
0.38	29.58	-9.57	2.03
0.42	31.36	-11.81	0.55
0.46	30.23	-10.57	1.43
0.5	33.16	-11.37	-0.21
0.54	33.66	-13.59	-1.89
0.58	33.66	-11.15	-2.97
0.62	32.5	-11.36	-2.81
0.66	31.08	-12.08	-1.94
0.7	31.54	-11.87	-0.08
0.74	31.32	-9.41	0.1
0.78	31.33	-7.63	-2.65
0.82	33.08	-8.69	-0.99
0.86	32.42	-5.46	-1.06
0.9	28.73	-5.24	-5.46
0.94	26.28	-5	-4.45
0.98	27.52	-3.48	-1.42
1.02	27.27	-2.19	-0.52
1.06	29.16	-0.84	-2.88
1.1	28.61	-1	-1.12
1.14	27.68	-0.6	-1.18
1.18	26.17	-0.55	-2.98
1.22	22.07	0.46	-3.22
1.26	23.53	-0.93	-1.31
1.3	22.64	-1.95	0.53
1.34	22.93	-1.2	0.1
1.38	22.22	-3.35	-0.79
1.42	21.45	-3.33	-1.56
1.46	19.86	-2.24	-0.91
1.5	18.77	-4.03	-0.74
1.54	18.62	-2.26	-1.2
1.58	18.95	-3.38	-0.28
1.62	21.25	-2.09	1.46
1.66	19.45	-7.51	-0.5
1.7	19.86	-5	-0.4
1.74	20.19	-2.5	1
1.78	22.92	-4.07	1.61
1.82	24.97	-0.64	3.02
1.86	26.06	-6.24	2.69
1.9	29.95	-4.86	1.62
1.94	27.76	-7.81	-2.21
1.98	27.67	-5.26	-2.38
2.02	26.73	-3.73	-1.73
2.06	27.43	-0.34	0.73
2.1	29.5	-2.73	-1.86
2.14	26.51	-1.19	-0.55
2.18	26.94	-5.82	1.03
2.22	27.77	-7.25	-0.39
2.26	30.16	-11.8	-1.67
2.3	30.02	-11.47	1.48
2.34	29.9	-11.73	1.87
2.38	30.78	-6.23	0.67
2.42	34.23	-9.99	1.85
2.46	35.59	-2.93	0.21
2.5	35.62	-3.12	-1.05
2.54	32.33	-3.88	-0.59
2.58	30.7	-3.41	0.03
2.62	33.32	-2.74	0.55
2.66	31.13	-5.79	0.76
2.7	33.26	-3.87	-0.45
2.74	34.55	-5.02	-1.76
2.78	32.39	-4.05	-3.21
2.82	32.72	-4.11	-0.14
2.86	32.66	-5.46	0.51
2.9	34.62	-4.6	0.09
2.94	32.67	-3.04	0.42
2.98	30.98	-3.55	0.71
3.02	34.37	-4.5	-0.4
3.06	36.34	-6.61	-0.09
3.1	34.18	-8.11	-0.93
3.14	35.98	-9.63	-2.5
3.18	30.65	-12.62	-3.22
3.22	31.62	-8.54	-2.37
3.26	34.27	-11.27	-1.64
3.3	32.48	-11.23	-2.36
3.34	37.2	-9.79	-2.5
3.38	34.16	-6.33	-0.53
3.42	32.71	-6.82	-1.46
3.46	32.84	-6.95	-3.92
3.5	32.45	-5.5	-1.17
3.54	31.11	-7.72	-2.08
3.58	31.16	-9.87	-5.1
3.62	28.23	-11.99	-2
3.66	28.78	-8.66	-3.09
3.7	27.16	-9.75	-1.78
3.74	25.78	-11.9	0.41
3.78	25.09	-10.57	0.82
3.82	24.17	-7.3	1.15
3.86	24.28	-4.3	3.01
3.9	22.23	-2.16	3.15
3.94	23.3	-2.65	2.46
3.98	22.54	-4.99	0.5
4.02	22.86	-4.32	3.04
4.06	23.24	-3.41	2.38
4.1	23.96	-2.44	0.3
4.14	24.27	-3.96	-0.99
4.18	25.46	-5.78	-0.51
4.22	26.58	-5.49	-2.48
4.26	26.62	-5.77	-2.53
4.3	25.91	-8.82	-1.31
4.34	27.11	-8	0.23
4.38	24.46	-6.59	-3.82
4.42	26.17	-5.47	-1.06
4.46	25.54	-4.79	-0.27
4.5	24.73	-5.29	-0.7
4.54	24.85	-5.99	1.26
4.58	25.6	-6.21	2.3
4.62	26.41	-5.59	-0.58
4.66	25.07	-3.23	-2.33
4.7	24.18	-1.2	-2.77
4.74	22.4	0.29	-3.97
4.78	21.92	-0.59	-2.82
4.82	22.71	-0.18	-3.6
4.86	18.37	-5.22	-2.56
4.9	17.05	-4.73	-0.3
4.94	17.84	-1.5	0.8
4.98	20.72	-0.4	0.64
5.02	20.39	-0.62	0.7
5.06	21.13	-0.66	1.02
5.1	22.86	-1.71	2.64
5.14	22.36	0.99	2.05
5.18	23.66	1.52	0.57
5.22	24.52	1.06	1.29
5.26	26.32	-2.35	-1
5.3	24.11	-1.11	-0.56
5.34	22.53	1.08	-0.57
5.38	22.75	1.6	-0.12
5.42	20.85	-0.72	0.99
5.46	23.03	-4.52	3.46
5.5	27.81	-6.91	2.7
5.54	29.48	-7.36	2.14
5.58	29.63	-8.42	0.89
5.62	29.22	-6.65	2.61
5.66	32.79	-6.95	0.23
5.7	34.61	-4.44	1.44
5.74	33.71	-4.69	0.82
5.78	34.78	-8.11	1.59
5.82	35.44	-6.7	0.49
5.86	35.92	-8.25	1.51
5.9	36.93	-7.61	-3.22
5.94	35.07	-0.2	-5.38
5.98	30.26	-2.79	-4.9
6.02	28.77	-3.39	-2.83
6.06	29.33	-4.17	-0.56
6.1	30.7	-2.84	-0.65
6.14	31.15	-2.51	0.48
6.18	30.32	-2.08	-0.52
6.22	30.5	-2.28	-1.77
6.26	30.69	0.08	-1.48
6.3	29.51	-1.12	-0.74
6.34	29.11	0.26	-1.73
6.38	25	-0.08	-3.96
6.42	26.61	-1	-3.4
6.46	25.88	-1.53	-2.79
6.5	25.36	-1.92	-3.23
6.54	24.44	-2.79	-3
6.58	24.32	-3.13	-2.68
6.62	23.26	0.02	-1.5
6.66	24.03	0.23	-1.88
6.7	24.09	0.59	-1.18
6.74	25.15	-1.71	0.08
6.78	29.24	-1.57	-3.23
6.82	26.82	-1.49	-1.14
6.86	25.3	0.72	-2.44
6.9	24.09	0.26	-3.59
6.94	22.82	-0.8	0.46
6.98	24.09	-3.2	0.92
7.02	24.85	-1.94	0.38
7.06	25.83	-2.58	-0.77
7.1	28.56	-5.55	-1.95
7.14	27.24	-4.51	-2.82
7.18	24.83	-5.02	-5.46
7.22	22.51	-2.8	-5.18
7.26	22.15	-3.64	-1.96
7.3	23.24	-5.1	1.46
7.34	21.2	-2.58	1.93
7.38	18.51	-4.47	1.63
7.42	18.14	-5.41	2.25
7.46	19.16	-6.04	2.43
7.5	17.26	-2.72	2.72
7.54	17.25	-2.87	3.02
7.58	17.22	-2.05	2.15
7.62	18.3	0.97	3.44
7.66	14.45	-3.37	2.65
7.7	19.152	-1.214	3.2487
7.74	23.38	3.6	4.17
7.78	19.83	-3.1	3.43
7.82	23.95	0.98	2.9
7.86	21.7	0.97	1.36
7.9	22.39	0.23	0.37
7.94	21.94	-0.57	0.76
7.98	20.04	-0.77	1.64
8.02	18.45	-1.53	1.95
8.06	18.55	-3.15	1.18
8.1	18.8	-0.15	0.05
8.14	22.57	-1.98	0.85
8.18	20.86	-0.07	-1.1
8.22	18.42	-6.11	2.46
8.26	19.41	-7.24	-0.47
8.3	20.71	-6.99	1.64
8.34	26.55	-6.58	2.65
8.38	28.56	-6.03	0.9
8.42	29.95	-4.78	1.26
8.46	33.3	-5.2	1.2
8.5	35.05	-7.17	1.31
8.54	34.47	-6.93	0.67
8.58	32.72	-5.08	0.89
8.62	31.01	-5.18	0.11
8.66	30.77	-5.76	-0.33
8.7	29.73	-5.32	-1.06
8.74	30	-6.32	-1.96
8.78	29.58	-5.33	-1.82
8.82	29.1	-4.41	-2.58
8.86	29.78	-5.36	-3.87
8.9	29.4	-3.71	-5.39
8.94	27.991	-5.113	-1.1043
8.98	27.787	-5.1694	-0.88425
9.02	24.03	-0.94	5.29
9.06	23.62	-4.27	1.87
9.1	25.55	-5.81	0.58
9.14	27.87	-7.27	-1.35
9.18	29.05	-6.08	0.76
9.22	27.99	-7.09	0.05
9.26	27.43	-6.31	0.22
9.3	26.27	-5.59	-0.64
9.34	26.5	-3.76	-2.06
9.38	25.01	0.21	-1.48
9.42	25.21	-1.71	0.67
9.46	21.42	-4.95	0.54
9.5	22	-2.15	0.88
9.54	21.47	-0.3	1.23
9.58	23.22	-3.74	0.91
9.62	22.53	-0.09	0.41
9.66	23.85	0.37	0.32
9.7	24.54	1.73	0.49
9.74	25.24	-1.62	0.71
9.78	25.75	-0.41	-0.2
9.82	29.38	0.37	0.23
9.86	28.46	-2.14	-0.05
9.9	29.71	-6.04	0.74
9.94	30.81	-5.47	0.23
9.98	31.95	-3.44	-0.21
10.02	32.42	-5.32	-2.38
10.06	30.38	-6.43	-0.95
10.1	29.94	-9.75	-0.71
10.14	30.98	-9.23	0.36
10.18	29.76	-9.04	-1.22
10.22	29.66	-8.22	-1.15
10.26	30.44	-6.01	-1.02
10.3	30.3	-6.02	-0.25
10.34	28.15	-6.24	-1.65
10.38	27.25	-6.74	-3.12
10.42	25.15	-3.64	-2.38
10.46	24.75	-3.7	-0.81
10.5	24.38	-5.99	-1.71
10.54	25.84	-5.9	-0.24
10.58	27.78	-7.64	-1.44
10.62	28.9	-8.88	0.85
10.66	30.17	-10.78	1.11
10.7	32.12	-8.13	1.77
10.74	31.34	-11.54	1.76
10.78	31.1	-9.55	1.96
10.82	30.95	-9.25	2.3
10.86	31.88	-9.51	1.59
10.9	32.45	-7.77	-2.57
10.94	33.5	-8.09	-0.36
10.98	28.18	-8.34	-3.65
11.02	28.97	-8	-4.49
11.06	28.19	-4.23	-2.58
11.1	26.95	-4.6	-0.27
11.14	25.46	-3.15	-2.85
11.18	26.87	-6.02	-1.79
11.22	25.61	-7.69	-1.5
11.26	24.85	-8.16	1.49
11.3	25.56	-8.45	-0.14
11.34	24.41	-6.38	-0.22
11.38	25.95	-5.19	0.23
11.42	30.73	-3.75	-1.11
11.46	25.86	-3.52	-1.27
11.5	26.1	-1.91	-2.19
11.54	22.65	-4.1	-0.53
11.58	24.56	-5.22	-0.42
11.62	23.43	-5.95	-0.51
11.66	24.22	-4.2	-1.85
11.7	23.97	-4.7	-1.87
11.74	23.15	-1.44	-0.09
11.78	25.86	-2.76	0.27
11.82	26.74	-0.75	-0.24
11.86	25.56	-1.25	-1.01
11.9	22.6	-2.16	0.2
11.94	20.87	-1.4	2.03
11.98	20.8	-2.6	2.46
12.02	20.97	-1.64	2.03
12.06	21.08	-3.14	2.09
12.1	21	-7.65	1.37
12.14	21.77	-5.67	0.2
12.18	21.98	-4.53	-0.13
12.22	20.8	-5.05	1.16
12.26	18.75	-4.69	1.64
12.3	18.94	-4.8	3.45
12.34	19.57	-5.09	2.42
12.38	20.6	-3.36	2.11
12.42	18.16	-3.89	3.4
12.46	19.2	-5.56	1.96
12.5	22.8	-7.05	1.3
12.54	24.66	-11.07	2.76
12.58	29.47	-6.73	-1.76
12.62	25.345	-6.9209	0.10529
12.66	27.79	-6.44	3.47
12.7	29.32	-7.74	3.3
12.74	30.8	-8.23	1.49
12.78	32.14	-11.06	-3.56
12.82	27.97	-8.31	-4.75
12.86	27.69	-7.03	-3.97
12.9	27.04	-8.37	-5.74
12.94	27.87	-8.87	-5.03
12.98	28.5	-8.3	-4.67
13.02	29.053	-9.304	-1.0764
13.06	29.327	-9.5218	-1.1152
13.1	29.583	-9.7316	-1.1345
13.14	25.44	-4.86	1.2
13.18	26.28	-5.83	0.19
13.22	24.06	-9.82	0.03
13.26	29.68	-11.95	0.94
13.3	29.26	-13.1	2.67
13.34	34.77	-11.78	2.8
13.38	36.13	-14.32	1.37
13.42	32.48	-11.55	-0.71
13.46	34.1	-14.16	1.02
13.5	30.27	-11.82	-1.66
13.54	28.46	-7.85	-1.98
13.58	30.95	-9.79	-1.76
13.62	27.97	-7.86	-1.34
13.66	30.65	-1.82	-0.26
13.7	30.49	-2.39	1.03
13.74	26.9	0.17	-0.12
13.78	26.42	0.7	0.45
13.82	20.88	3.07	-1.11
13.86	20.97	1.08	1.33
13.9	22.17	-5.64	4.46
13.94	22.58	-3.65	2.49
13.98	22.38	-4.98	2.48
14.02	22.73	-5	0.49
14.06	28.24	-7.21	2.82
14.1	30.04	-8.11	2.55
14.14	25.413	-4.4916	-0.89468
14.18	29.38	-2.63	-5.15
14.22	29.18	-3.06	-3.83
14.26	29.18	-5.02	-2.56
14.3	25.96	-5.61	-4.08
14.34	24.44	-3.31	-4.5
14.38	23.27	-1.62	-3.36
14.42	22.22	-0.65	-2.56
14.46	24.08	-3.42	-1.29
14.5	23.3	-4.17	-1.62
14.54	22.6	-2.83	-1.62
14.58	22.87	-0.71	-0.73
14.62	22.68	-1.55	0.31
14.66	23.46	-2.41	-1.21
14.7	23.36	-3.5	-0.44
14.74	25.24	-2.86	-1.45
14.78	25.12	-3.8	-0.96
14.82	26.05	-3.59	-0.68
14.86	26.12	-4.05	1.19
14.9	26.51	-3.12	-0.12
14.94	26.72	-0.94	-2.56
14.98	28.87	-2.33	2.08
15.02	32.64	-6.31	1.49
15.06	32.56	-2.44	1.7
15.1	32.98	-6.41	-0.57
15.14	35.39	-9.04	-5.51
15.18	32.95	-8.71	-1.65
15.22	34.63	-9.14	-0.15
15.26	30.13	-9.19	-0.72
15.3	29.08	-11.19	-0.83
15.34	31.57	-8.99	-2
15.38	29.94	-7.3	-1.1
15.42	31.03	-4.2	1.89
15.46	32.53	-4.55	0.69
15.5	31.36	-7.98	0.52
15.54	33.7	-6.1	1.9
15.58	34.92	-8.62	-1.68
15.62	30.58	-6.68	-2.91
15.66	30.95	-3.35	0.06
15.7	34.72	-4.48	-0.54
15.74	31.1	-4.36	-3.24
15.78	32.21	-6.37	-1.97
15.82	29.49	-4.14	-2.59
15.86	30.32	-4.74	-0.87
15.9	29.06	-4.92	-3.23
15.94	27.13	-5.16	-3.73
15.98	27.2	-4.09	-2.65
16.02	27.28	-3.53	-0.86
16.06	27.47	-3.89	-0.01
16.1	30.89	-2.17	-0.13
16.14	28.93	0.58	-0.84
16.18	28.1	2.8	-1.53
16.22	28.93	3.99	-0.56
16.26	28.93	3.08	-2.09
16.3	28.24	3.23	-1.91
16.34	26.26	2.72	-3.17
16.38	26.17	2.64	-2.1
16.42	24.09	3.42	-0.62
16.46	24.54	2.99	0.99
16.5	21.87	2.37	-2.3
16.54	20.22	4.27	-3.53
16.58	20.28	7.63	-1.44
16.62	21.15	7.87	-1.85
16.66	19.54	7.45	-1.27
16.7	22.59	6.56	0.23
16.74	23.91	5.28	0.75
16.78	20.92	4.25	-0.74
16.82	19.65	3.54	-1.39
16.86	16.14	4.04	-2.73
16.9	17.92	1.92	1.19
16.94	20.42	1.15	1.7
16.98	18.34	0.09	1.3
17.02	18.71	1.03	1.29
17.06	21.48	2.32	1.43
17.1	19.67	-0.74	1.49
17.14	20.07	-0.01	1.92
17.18	19.06	0.37	2.19
17.22	19.92	-1.49	0.37
17.26	21.89	-5.52	0.38
17.3	23.721	-5.9688	0.21833
17.34	29.83	-4.57	-1.75
17.38	27.87	-10.25	-0.85
17.42	30.08	-9.16	-2.06
17.46	26.82	-12.99	-1.58
17.5	28.85	-14.26	-3.41
17.54	25.1	-13.09	-2.61
17.58	27.69	-10.47	-2.8
17.62	24.2	-11.32	2.39
17.66	32.095	-8.5817	-0.55231
17.7	33.98	-5.51	1.73
17.74	35.02	-7.38	0.04
17.78	36.13	-4.81	0.26
17.82	35.06	-2.3	1.15
17.86	34.87	-4.82	1.36
17.9	33.05	-7.32	-1.89
17.94	33.32	-5.58	-2.7
17.98	32.54	-2.57	-1.85
18.02	33.83	-3.39	-2.7
18.06	31.15	-5.38	-3.96
18.1	27.36	-4.09	-3.89
18.14	26.03	-4.85	-2.7
18.18	26.08	-3.98	-1.71
18.22	24.79	-3.03	-1.34
18.26	26.67	-3.48	-2.32
18.3	27.63	-4.7	-2.62
18.34	24.68	-1.43	-1.27
18.38	26.95	-0.59	-0.14
18.42	25.7	-4.08	-1.26
18.46	24.7	-2.25	-0.21
18.5	24.57	-0.62	-1.01
18.54	27.1	-4.14	-1.3
18.58	25	-7.16	-0.6
18.62	27.19	-6.01	2.08
18.66	30.047	-5.3818	-0.76499
18.7	33.86	-6.67	-2.02
18.74	29.43	-4.7	-2.92
18.78	33.48	-5.74	-0.42
18.82	34.03	-8.4	-0.09
18.86	33.07	-5.05	-0.22
18.9	35.6	-8.17	-1.23
18.94	34.8	-9.58	0.11
18.98	32.78	-10.13	-0.27
19.02	33.2	-7.25	-3.06
19.06	29.99	-8.04	-2.26
19.1	27.93	-6.85	-2.01
19.14	27.07	-5.7	1.99
19.18	21.75	-9.43	2.91
19.22	23.39	-4.81	3.45
19.26	27.248	-8.0701	-0.45301
19.3	28.56	-10.22	-3.72
19.34	22.13	-9.5	1.61
19.38	25.7	-6.69	-0.51
19.42	29.57	-7.7	-1.68
19.46	28.98	-9.29	-1.08
19.5	29.63	-7.93	-1.45
19.54	28.93	-8.66	-1.84
19.58	28.73	-7.51	-1.85
19.62	28.06	-6.42	-1.79
19.66	28.73	-7.57	-1.14
19.7	25.63	-8.62	0.33
19.74	24.88	-7.61	-0.02
19.78	27.9	-7.11	-0.62
19.82	31.54	-7.07	-3.53
19.86	31.43	-7.53	-2.39
19.9	31.83	-3.33	-2.58
19.94	27.76	-2.45	-0.69
19.98	25.06	-4.95	-1.59
20.02	26.4	-11.63	-0.57
20.06	26.91	-5.7	-0.47
20.1	24.9	-9.87	-2.15
20.14	19.16	-2.38	0.97
20.18	21.16	-5.43	0.57
20.22	20.43	-3.64	-0.19
20.26	21.38	-1.32	-0.47
20.3	20.63	1.06	-1.19
20.34	20.63	0.07	2.65
20.38	21.32	-0.98	4.34
20.42	20.1	-3.5	2.39
20.46	20.19	-7.93	1.64
20.5	21.01	-7.28	2.2
20.54	20.68	-5.04	3
20.58	26.83	-10.25	2.53
20.62	28.07	-10.48	-0.24
20.66	27.3	-11.6	0.97
20.7	27.79	-9.68	1.96
20.74	29.02	-10.42	1.15
20.78	27.04	-12.53	-0.15
20.82	25.43	-14.97	0.49
20.86	24.41	-16.66	0.24
20.9	24.943	-11.92	-2.1399
20.94	24.13	-12.67	-7.29
20.98	21.9	-11.16	-7.83
21.02	22.81	-8.77	-6.11
21.06	21.42	-9.83	-3.94
21.1	21.84	-8.93	-2.23
21.14	22.93	-7.66	-3
21.18	19.62	-7.52	1.68
21.22	22.33	-9.12	-1.45
21.26	23.65	-9.45	-1.6
21.3	23.51	-8.47	0.37
21.34	24.34	-7.27	-1.18
21.38	23.56	-8.18	-4.14
21.42	22.74	-9.35	-0.39
21.46	23.06	-8.98	1.17
21.5	24.84	-11.57	3.34
21.54	28.44	-9.85	1.79
21.58	29.96	-9.76	1.08
21.62	30.05	-8.42	1.92
21.66	30.95	-7.01	0.87
21.7	30.54	-6.47	-0.74
21.74	29.03	-11.55	-0.9
21.78	29.37	-13.24	0.22
21.82	31.07	-9.4	-2.09
21.86	30.75	-7.97	-3.02
21.9	28.92	-8.13	-2.82
21.94	30.11	-6.36	-0.85
21.98	30.45	-9.1	-1.85
22.02	30.749	-8.7696	-0.7043
22.06	30.648	-8.766	-0.63242
22.1	30.518	-8.762	-0.53998
22.14	30.364	-8.7559	-0.4304
22.18	34.84	-8.28	-2.14
22.22	29.52	-6.75	3.22
22.26	29.52	-11.13	2.72
22.3	30.29	-9.4	1.52
22.34	29.83	-9.1	4.67
22.38	29.091	-8.5817	0.39536
22.42	28.849	-8.5141	0.5291
22.46	28.606	-8.4309	0.6526
22.5	28.366	-8.3306	0.76245
22.54	28.132	-8.2114	0.85522
22.58	28.77	-9.41	-1.3
22.62	26.58	-8.77	-2.42
22.66	24.74	-4.7	-0.41
22.7	27.12	-5.19	0.61
22.74	25.5	-7.46	1.93
22.78	26.46	-7.69	0.41
22.82	29.05	-7.19	0.32
22.86	26.43	-2.75	0.32
22.9	27	-9.89	0.84
22.94	28.93	-9.53	-0.28
22.98	27.59	-5.11	0.55
23.02	25.23	-1.63	0.39
23.06	31.11	-4.69	1.24
23.1	29.86	-8.14	1.54
23.14	33.01	-4.15	0.35
23.18	32.8	-5.93	2.75
23.22	28.56	-4.01	4.15
23.26	30.3	-7.7	1.51
23.3	30.1	-7.02	0.76
23.34	28.68	-5.19	1.08
23.38	28.85	-3.58	-1.5
23.42	26.75	-2.72	0.47
23.46	28.02	-7.76	1.74
23.5	29.05	-7.84	1.22
23.54	28.91	-7.93	0.99
23.58	28.15	-9.92	1.49
23.62	29.41	-9.1	0.86
23.66	29.93	-7.94	0
23.7	30.09	-8.9	-1.08
23.74	29.4	-9.72	-0.83
23.78	30.05	-11.01	-1.91
23.82	29.19	-11.76	-3.66
23.86	27.66	-11.74	-3.24
23.9	28.38	-9.62	-2.62
23.94	26.43	-9.66	-0.87
23.98	25.64	-8.9	-1.71
24.02	27.55	-7.8	-2.22
24.06	26.61	-9.09	-4.3
24.1	24.5	-6.82	-3.25
24.14	22.83	-8.85	-2.55
24.18	20.21	-5.93	-1.69
24.22	21.39	-5.05	-1.76
24.26	22.77	-10.25	0.84
24.3	24.4	-9.35	0.41
24.34	21.92	-4.52	-0.89
24.38	20.43	-8.6	1.49
24.42	22.14	-9.83	2
24.46	27.69	-10.25	0.37
24.5	30.52	-6.9	-1.23
24.54	34.07	-4.44	-1.05
24.58	31.02	-3.31	1.82
24.62	32.65	-2.8	1.54
24.66	31.91	-5.37	0.7
24.7	32.67	-1.43	3.09
24.74	31.61	-0.21	1.79
24.78	30.5	-1.61	4.59
24.82	31.18	-5.49	0.9
24.86	31.69	-2.13	1.53
24.9	33.67	-4.63	0.46
24.94	28.17	-3.32	-1.5
24.98	28.17	-1.5	1.6
25.02	28.61	-4.94	2.78
25.06	32.04	-4.94	1.96
25.1	31.15	-8.43	-2.98
25.14	30.41	-8.29	-1.65
25.18	30.21	-7.49	-2.68
25.22	28.48	-6.67	-4.4
25.26	27.99	-3.84	0.56
25.3	26.693	-5.284	-1.1448
25.34	26.517	-5.443	-1.0014
25.38	26.33	-1.55	-3.01
25.42	26.86	-4.11	-1.91
25.46	28.08	-2.73	-2.65
25.5	27.14	-7.72	-1.8
25.54	25.76	-3.44	-0.25
25.58	22.49	-2.24	2.58
25.62	22.8	-11.76	1.9
25.66	20.77	-5.09	3.43
25.7	23.56	-5.26	3.98
25.74	20.46	-7.5	2.92
25.78	28.293	-6.1672	1.2664
25.82	29.2	-5.21	1.36
25.86	32.22	-9.19	2.11
25.9	34.12	-7.36	1.26
25.94	37.65	-6.7	1.47
25.98	36.59	-2.79	-3.12
26.02	33.69	-4.07	-0.68
26.06	34.16	-4.96	1.33
26.1	35.36	-5.31	-1.55
26.14	33.69	-2.47	0.25
26.18	34.65	-0.31	-0.8
26.22	34.5	-1.56	0.23
26.26	34.5	-0.35	-1.25
26.3	34.15	-2.03	-1.22
26.34	33.58	-1.16	-1.03
26.38	32.84	0.52	-3.02
26.42	29.53	-0.37	-2.34
26.46	30.36	-1.03	-0.03
26.5	30.01	-4.91	-2.62
26.54	31.31	-5.87	-2.11
26.58	30.78	0.05	0.97
26.62	30.26	-0.74	0.43
26.66	29.14	-1.45	-0.73
26.7	28.92	-0.05	0.1
26.74	27.11	-0.3	-0.09
26.78	27.78	1.23	-0.03
26.82	26.93	2.18	-0.83
26.86	28.82	3.27	-0.12
26.9	26.62	1.67	-0.68
26.94	25.76	4.58	0.42
26.98	23.75	3.4	1.34
27.02	22.03	0.03	3.18
27.06	21.72	0.41	2.05
27.1	21.39	0.35	1.87
27.14	19.15	-0.06	1.85
27.18	19.32	0.32	0.72
27.22	19.4	0.61	0.46
27.26	19.66	-2.06	1
27.3	18.64	-4.04	0.05
27.34	19.08	0.03	0.44
27.38	18.19	0.85	1.43
27.42	17.98	-0.09	1.76
27.46	18.78	-1.53	1.89
27.5	19.63	-2.88	1.05
27.54	19.5	-2.78	-0.39
27.58	17.28	-2.15	-0.51
27.62	18.55	-2.11	0.34
27.66	20.5	-1.11	0.63
27.7	20.43	-4.36	2.27
27.74	21.2	-3.24	1.41
27.78	22.7	-1.71	1.9
27.82	25.26	-2.94	1.55
27.86	27.6	-5.61	-1.5
27.9	30.26	-2.95	-0.88
27.94	31.09	-2.88	-1.24
27.98	31.32	-5.37	-1.49
28.02	30.99	-4.29	-1.61
28.06	30.43	-5.22	-0.04
28.1	30.16	-5.18	-0.44
28.14	29.39	-5.28	-0.81
28.18	28.9	-4.23	-0.8
28.22	26.76	-5.4	-1.85
28.26	26.17	-5.03	-1.49
28.3	24	-2.47	-1.47
28.34	24.12	-5.22	0.19
28.38	23.74	-6.51	0.11
28.42	23.77	-4.59	0.19
28.46	25.75	-3.83	1.51
28.5	27.08	-2.21	1.07
28.54	24.35	0.91	-0.26
28.58	23.29	-0.17	0.18
28.62	25.24	-0.73	-0.9
28.66	21.13	-0.17	-2.5
28.7	21.86	-2.26	0.5
28.74	23.01	-1.56	1.69
28.78	23.57	-1.5	0.24
28.82	27.2	-2.38	-0.83
28.86	30.18	-7.11	-0.62
28.9	34.77	-8.69	0.1
28.94	32.42	-6.84	-2.33
28.98	33.31	-6.25	-0.1
29.02	35.77	-7.58	-0.23
29.06	35.38	-12.1	-1.93
29.1	33.45	-11.63	-0.7
29.14	35.27	-9.64	0.35
29.18	31.86	-10.63	-1.23
29.22	33.38	-13.16	-0.39
29.26	30.27	-14.01	0.24
29.3	32.07	-13.64	-1.08
29.34	31.92	-12.83	-0.03
29.38	30.599	-12.879	-1.3705
29.42	30.161	-12.947	-1.3978
29.46	29.731	-12.962	-1.4153
29.5	29.09	-9.06	-2.44
29.54	28.74	-12.48	-1.05
29.58	27.14	-13.03	-1.47
29.62	25.42	-13.59	-1.39
29.66	27.887	-12.368	-1.3665
29.7	27.613	-12.14	-1.3319
29.74	27.42	-11.17	-4.48
29.78	28.55	-12.27	-1.68
29.82	26.61	-12.78	-0.27
29.86	27.87	-10.78	-1.13
29.9	28.08	-12.58	-3.25
29.94	26.14	-10.86	-5.85
29.98	27.175	-9.9647	-0.90195
30.02	26.72	-9.72	1.51
30.06	28.34	-5.97	1.4
30.1	29.64	-7.66	2.25
30.14	28.26	-8.73	0.55
30.18	29.11	-9.09	-0.44
30.22	30.58	-7.43	0
30.26	29.28	-7.75	-0.37
30.3	29.62	-8.29	1.6
30.34	33.15	-7.66	-0.46
30.38	34.59	-7.61	-0.15
30.42	36.41	-5.75	-0.61
30.46	34.21	-6.57	-0.89
30.5	33.17	-7.55	-4.06
30.54	32.93	-4.37	-2.46
30.58	32.48	-4.75	-0.33
30.62	33.6	-2.9	-2.48
30.66	31.15	-4.87	-3.64
30.7	31.62	-3.5	-1.94
30.74	32.26	-5.44	-1.15
30.78	32.65	-4.66	-1.83
30.82	31.64	-5.29	-2.26
30.86	31.9	-5.71	-2.88
30.9	31.04	-7.01	-1.16
30.94	31.78	-6.61	-2.98
30.98	31.39	-5.96	-3.85
31.02	28.89	-7.79	-1.97
31.06	27.73	-7.58	-2.24
31.1	29.1	-4.96	-1.05
31.14	28.64	-4.82	-1.46
31.18	27.02	-4.58	-1.18
31.22	27.6	-2.92	0.37
31.26	28.82	-5.64	-2.24
31.3	26.69	-5.48	-0.68
31.34	27.26	-7.31	1.39
31.38	23.99	-4.14	2.61
31.42	23.56	-2.74	3.25
31.46	19.76	-1.91	3.78
31.5	21.99	-2.76	4.43
31.54	22.71	-2.94	0.85
31.58	22.59	-3.61	1.38
31.62	23.78	-2.25	1.13
31.66	26.43	-4.42	0.76
31.7	26.41	-5.36	0.78
31.74	25.59	-7.23	-3.93
31.78	24.92	-8.56	-3.54
31.82	26.5	-3.26	-1.4
31.86	24.12	0.09	0.17
31.9	21.61	-1	2.31
31.94	24.69	-5.23	-0.48
31.98	25.76	-4.44	-3.79
32.02	27.79	-3.73	-2.74
32.06	24.96	-4.5	0.93
32.1	26.57	-6.87	-0.47
32.14	27.83	-5.2	0.64
32.18	23.31	-1.71	1.41
32.22	24.04	-3.23	1.34
32.26	24.41	-2.47	0.76
32.3	25.88	1.66	0.58
32.34	25.59	0.27	1.32
32.38	25.44	-0.31	1.23
32.42	27.71	-0.77	2.17
32.46	24.15	-2.03	1.44
32.5	24.86	-2.66	-1.6
32.54	23.24	-2.26	-2.12
32.58	23.91	-2.68	-2.64
32.62	19.31	-4.22	0.96
32.66	20.39	-5.2	2.05
32.7	20.36	-4.79	0.11
32.74	22.53	-0.8	-2.16
32.78	26.59	1.57	-2.56
32.82	28.81	-1.04	0.7
32.86	30.16	-4.93	0.38
32.9	25.87	-2	-1.74
32.94	25.93	-3.23	1.4
32.98	28.7	-9.48	2.9
33.02	28.48	-10.24	0.64
33.06	28.32	-10.57	0
33.1	32.07	-12.28	-3.09
33.14	29.73	-10	-0.97
33.18	30.42	-11.56	0.7
33.22	34.24	-13.16	-0.13
33.26	32.57	-15.03	0.48
33.3	35.52	-15.44	-1.69
33.34	31.79	-12.58	-3.12
33.38	31.13	-12.24	-1.91
33.42	31.65	-10.5	-1.24
33.46	31.07	-11.82	-2.32
33.5	29.74	-10.56	-1.95
33.54	28.64	-10.26	-2.53
33.58	28.28	-12.21	-2.28
33.62	30.93	-7.06	-0.33
33.66	32.04	-8.4	2.24
33.7	32.54	-10.2	-0.36
33.74	31.22	-11.86	-0.38
33.78	31.27	-7.19	-1.56
33.82	29.66	-6.23	-2.65
33.86	26.68	-7.16	-3.37
33.9	28.18	-8.03	-0.74
33.94	29.79	-7.72	-2.85
33.98	28.29	-7.12	-5.36
34.02	28.37	-5.38	-3.62
34.06	29.99	-4.35	-1.47
34.1	27.411	-5.1673	-3.1158
34.14	27.026	-4.7213	-3.0762
34.18	26.635	-4.2897	-2.9873
34.22	27.69	-3.18	-0.33
34.26	22.28	-1.33	-4.48
34.3	25.16	-2.65	-0.56
34.34	24.98	-6.81	0.21
34.38	26.32	-3.85	-2.96
34.42	24.85	-3.64	-5.06
34.46	24.3	-0.89	-4.19
34.5	23.41	-1.34	-1.26
34.54	20.77	-2.24	2.35
34.58	20.75	-2.5	2.38
34.62	21.55	-2.24	1.37
34.66	22.22	-3.64	-0.45
34.7	21.11	-4.07	0.88
34.74	17.87	-4.35	1.43
34.78	19.39	-5.44	1.14
34.82	23.2	-5.41	-1.59
34.86	23.89	-4.88	-0.22
34.9	24.73	-4	0
34.94	25.07	-3.03	-1.04
34.98	25.03	-5.4	-1.73
35.02	23.66	-3.23	-0.74
35.06	24.99	-2.01	0.97
35.1	25.19	-4	1.78
35.14	25.78	-5.73	0.7
35.18	25.59	-4.58	0.48
35.22	25.71	-4.14	-0.96
35.26	26.71	-1.58	-2.54
35.3	25.36	-2.88	-0.97
35.34	25.44	-4.49	1.95
35.38	29.58	-4.5	-1.02
35.42	29.52	-5.44	-0.56
35.46	31.11	-3.85	0.38
35.5	30.63	-3.32	-0.65
35.54	30.54	-2.59	-0.38
35.58	29.38	-2.57	-1.15
35.62	31.37	-4.11	2.29
35.66	32.13	-8.78	-1.99
35.7	30.3	-9.6	-3.25
35.74	33.4	-8.31	-1.13
35.78	35.21	-6.4	-1.09
35.82	32.81	-5.11	0.8
35.86	34.33	-5.29	0.17
35.9	31.34	-7.19	1.71
35.94	32.93	-7.55	-0.24
35.98	33.18	-8	-0.69
36.02	32.49	-7.57	-0.62
36.06	31.9	-6.72	-1.8
36.1	31.45	-6.77	-2.45
36.14	30.05	-6.23	-3.15
36.18	28.86	-8.25	-4.29
36.22	26.41	-7.83	-5.17
36.26	25.19	-2.75	-0.12
36.3	27.23	-4.72	0.12
36.34	28.36	-5.47	0.85
36.38	25.542	-5.2191	-1.0069
36.42	25.458	-4.9525	-0.98526
36.46	24.94	-4.87	2.08
36.5	19.11	-2.74	1.87
36.54	25.688	-4.1714	-0.91008
36.58	27.91	-3.2	1.52
36.62	29.27	-4.76	4.49
36.66	28.31	-7.39	-1.65
36.7	27.47	-6.54	-1.3
36.74	26.58	-4.49	-3.87
36.78	24.35	-2.15	-3.77
36.82	26.25	-1.42	-2.45
36.86	25.23	-2.47	-2.6
36.9	25.81	1.72	-3.2
36.94	24.65	-5.15	-0.74
36.98	29.994	-2.551	-0.88402
37.02	29.49	2.58	1.15
37.06	31.32	0.11	-0.52
37.1	32.12	-1.58	-1.54
37.14	36.11	-6.26	1.08
37.18	35.95	-4.91	-0.18
37.22	35.99	-4.94	-1.8
37.26	36.64	-4.51	-1.35
37.3	34.64	-5.39	-2.68
37.34	33.59	-5.01	-3.39
37.38	30.88	-4.26	-2.03
37.42	29.65	-4.85	-1.56
37.46	28.62	-5.2	-2.01
37.5	26.79	-2.73	0.14
37.54	27.97	-1.62	0.67
37.58	26.63	-2.55	0.08
37.62	25.66	-2.57	-1.18
37.66	20.5	-1.68	0.05
37.7	22.77	-3.67	-1.59
37.74	24.64	-4.44	-2.79
37.78	25	-0.06	-0.71
37.82	25.89	-0.96	-0.73
37.86	24.84	-7.51	0.24
37.9	22.12	-7.96	0.7
37.94	20.8	-10	0.38
37.98	22.39	-6.64	2.91
38.02	25.94	-5.6	2.56
38.06	28.42	-6.11	0.6
38.1	31.15	-7.2	-1.97
38.14	30.37	-7.38	-1.21
38.18	30.8	-8.3	-3.49
38.22	33.36	-8.81	-3.79
38.26	32.64	-8.92	-4.43
38.3	29.61	-9.64	-4.13
38.34	29.67	-8.1	-4.17
38.38	30.49	-7.21	-1.38
38.42	30.39	-7.37	-1.47
38.46	27.14	-6.85	-1.8
38.5	26.91	-7.26	-1.94
38.54	25.16	-9.29	-2.95
38.58	23.01	-10.07	-1.62
38.62	23.56	-6.26	1.58
38.66	25.9	-8.7	-0.5
38.7	27.2	-9.6	-0.6
38.74	25.79	-6.4	-1
38.78	26.42	-5.9	-0.87
38.82	25.98	-6.52	-1.35
38.86	25.04	-7.61	-3.19
38.9	25.2	-5.6	-2.92
38.94	25.35	-5.58	-3
38.98	23.51	-4.72	-3.53
39.02	21.72	-3.25	-1.68
39.06	23.06	-4.57	-1.44
39.1	22.27	-4.13	-1.06
39.14	23.76	-11.72	0.13
39.18	23.27	-9.67	2.81
39.22	23.4	-7.9	1.11
39.26	26.06	-10.17	0.26
39.3	24.91	-8.9	-2.59
39.34	24.67	-9.86	0.61
39.38	25.03	-11.81	-0.46
39.42	24.57	-10.03	-2.44
39.46	28.05	-8.96	0.33
39.5	26.06	-11.43	-0.1
39.54	30.44	-11.06	0.49
39.58	27.67	-11.1	-1.03
39.62	28.08	-10.67	0.75
39.66	30.61	-8.93	-0.93
39.7	29.64	-5.54	-2.77
39.74	31.39	-5.73	-0.91
39.78	30.48	-4.23	-2.06
39.82	30.95	-3.91	-1.72
39.86	30.05	-4.81	-0.66
39.9	28.56	-3.85	-1.96
39.94	28.89	-3.07	-4.41
39.98	26.57	-5.26	-5.49
40.02	22.39	-4.7	-2.21
40.06	24.46	-2.84	-4.73
40.1	23.75	-0.18	-4.57
40.14	23.24	-1.65	-3.93
40.18	24.03	-1.17	0.61
40.22	23.21	-0.27	0.55
40.26	23.06	-2.52	-0.03
40.3	23.88	-4.45	0.49
40.34	23.44	-4.58	0.9
40.38	21.39	-2.53	1.02
40.42	21.64	-6.38	0.21
40.46	20.24	-1.56	1.61
40.5	20.04	-2.03	-0.3
40.54	18.98	-2.18	2.21
40.58	18.98	-4.88	-0.19
40.62	20.04	-1.68	-3.85
40.66	20.3	-3.55	-3.28
40.7	19.5	-4.53	-2.17
40.74	19.46	-5.43	-0.04
40.78	21.07	-3.88	-2.25
40.82	21.96	-2.76	-0.19
40.86	20.07	-1.35	0.19
40.9	21.93	-0.21	0.26
40.94	21.48	0.37	1.23
40.98	19.4	-0.56	2.84
41.02	20.54	-4.51	3.9
41.06	18.84	-3.2	4.77
41.1	26.95	-0.77	2.98
41.14	25.2	5.04	0.79
41.18	27.12	6.34	0.04
41.22	27.85	4.3	2.81
41.26	26.44	2.51	2.04
41.3	27.23	5.63	1.78
41.34	27.9	5.98	0.35
41.38	26.11	7.71	0.76
41.42	26.16	7.46	1.03
41.46	25.12	6.14	0.04
41.5	24.17	7.51	0.08
41.54	24.76	6.28	0.99
41.58	24.21	5.76	1.15
41.62	24.25	4.57	0.99
41.66	23.64	3.69	0.29
41.7	24.59	3.04	-0.03
41.74	22.84	0.76	-0.37
41.78	22.97	-1.33	0.36
41.82	21.95	-0.56	1.13
41.86	20.63	0.72	2.49
41.9	21.04	2.07	2.69
41.94	21.77	0.38	2.34
41.98	21.86	0.81	3.55
42.02	21.09	-4.47	2.61
42.06	23.95	-3.46	0.32
42.1	22.55	-5.17	-0.89
42.14	22.57	-5.61	-2.53
42.18	22.9	-3.09	-4.26
42.22	22.414	-4.0183	1.1075
42.26	22.53	-4.4958	1.0528
42.3	20.61	-4.35	1.84
42.34	24.09	-1.44	-1.03
42.38	23.51	-5.27	-0.69
42.42	23.88	-1.79	0.47
42.46	23.86	-1.71	1.9
42.5	24.91	-2.38	3.74
42.54	26.05	-9.04	1.82
42.58	22.85	-11.95	-1.3
42.62	18.86	-13.89	0.45
42.66	20.39	-11.17	3.69
42.7	24.18	-11.38	3.46
42.74	24.145	-7.3528	-0.0063408
42.78	19.75	-5.57	6.9
42.82	24.341	-6.875	-0.17282
42.86	24.419	-6.487	-0.24614
42.9	27.66	-5.4	-1.77
42.94	29.14	-4.96	-1.85
42.98	27.76	-4.3	-2.59
43.02	26.64	-2.92	-3.33
43.06	25.61	-1.75	-3
43.1	24.24	-0.2	-2.97
43.14	22.28	0.56	-3.97
43.18	20.3	1.46	-0.85
43.22	21.21	3.68	1.89
43.26	22.89	6.32	0.85
43.3	25.53	4.8	2.38
43.34	26	5.37	0.5
43.38	26.92	3.07	0.43
43.42	26.08	1.67	1.15
43.46	27.12	1.96	-0.45
43.5	24.51	1.62	-2.29
43.54	23.24	-0.15	-1.41
43.58	24.93	-1.38	-2.98
43.62	23.43	-2.05	-0.97
43.66	22.56	-1.08	-0.78
43.7	22.43	-2	-2.37
43.74	20.13	-0.77	-1.84
43.78	21.03	-2.79	-3.06
43.82	17.35	-5.34	-2.2
43.86	19.9	-8.72	1.6
43.9	23.21	-7.8	-0.94
43.94	26.6	-11.35	0.49
43.98	24.33	-4.91	-0.33
44.02	26.76	-10.71	5.16
44.06	30.56	-9.39	3.7
44.1	27.19	-3.47	0.36
44.14	28.24	-8.87	2.23
44.18	31.04	-10.38	1.16
44.22	31.63	-9.19	-0.07
44.26	33.33	-10.61	0.78
44.3	30.43	-14.94	-0.12
44.34	30.91	-16.33	-0.62
44.38	28.28	-13.22	2.13
44.42	31.48	-13.94	4.16
44.46	31.75	-11.05	1.81
44.5	32.42	-13.23	3.04
44.54	29.749	-9.3769	-1.2327
44.58	28.862	-8.2769	-1.4734
44.62	29.13	-7.42	-5.7
44.66	31.62	-2.65	-5.75
44.7	28.38	-3.38	-6.2
44.74	27.11	-0.62	-6.77
44.78	24.045	-2.6279	-2.1548
44.82	24.38	-0.26	0.02
44.86	20.61	-1.53	-1.31
44.9	17.74	0.49	-1.57
44.94	19.8	0.8	-1.3
44.98	15.07	-0.86	2.69
45.02	23.91	-4.32	0.58
45.06	20.21	-2.11	-1.45
45.1	20.23	-1.38	-0.98
45.14	22.5	-3.63	0.67
45.18	23.99	-5.14	-0.24
45.22	24.53	-6.16	1.9
45.26	24.66	-7.86	0.34
45.3	23.16	-5.14	-1.54
45.34	22.15	-4.17	-0.21
45.38	21.18	-4.5	-3.35
45.42	22.77	-3.31	-3.38
45.46	22.33	-3.16	-1.99
45.5	22.26	-6.14	-2.26
45.54	27.46	-8.69	-2.47
45.58	26.46	-11.01	0.11
45.62	26.48	-9.62	0.53
45.66	27.73	-7.28	4.72
45.7	25.47	-2.41	4.27
45.74	26.07	-6.05	1.11
45.78	29.35	-9.05	0.8
45.82	27.22	-5.72	1.6
45.86	25.7	-7.79	5.13
45.9	32.01	-9.63	2.26
45.94	31.7	-6.64	0.61
45.98	36.19	-8.08	3.84
46.02	32.6	-9.13	2.59
46.06	34.51	-8.85	2.4
46.1	33.79	-6.52	0.19
46.14	32.979	-6.1829	0.89748
46.18	32.869	-5.6409	0.62854
46.22	29.89	-0.15	2.05
46.26	32.95	-5.13	1.11
46.3	32.21	-3.12	-0.6
46.34	31.73	-3.47	-0.72
46.38	30.87	-2.52	-1.27
46.42	27.87	-3.32	-1.39
46.46	26.41	-5.05	-0.12
46.5	28.2	0.58	0.35
46.54	25.79	-0.41	1.99
46.58	24.58	-0.83	-0.14
46.62	21.51	0.68	0.11
46.66	21.98	-0.38	2.9
46.7	22.18	-1.54	3.66
46.74	23.6	-2.71	-1
46.78	22.33	-2.81	-1.87
46.82	24.8	-3.02	-3.96
46.86	22.09	-3.7	-2.16
46.9	23.03	-6.6	0.28
46.94	23.53	-4.67	2.2
46.98	24.03	-5.76	0.39
47.02	26.12	-4.76	0.03
47.06	27.43	-6.89	-0.9
47.1	30.79	-4.76	2.37
47.14	30.42	-4.98	0.83
47.18	24.77	-2.44	-1.29
47.22	29.35	-0.89	-4.36
47.26	27.2	-5.09	-1.28
47.3	23.71	-4.29	0.61
47.34	24.14	-5.43	2.47
47.38	24.46	-7.35	0.5
47.42	28.1	-7.36	-1.97
47.46	27.75	-5.84	-2.86
47.5	26.9	-6.02	-3.7
47.54	26.11	-4.85	-2.03
47.58	26.32	-5.36	-0.17
47.62	24.25	-5.05	-1.47
47.66	23.57	-1.26	-0.15
47.7	23.59	-0.26	1.7
47.74	24.16	-0.85	1.84
47.78	23.66	-0.81	1.61
47.82	23.43	-5.61	3.48
47.86	23.77	-6.02	-0.8
47.9	21.02	-7.68	-0.57
47.94	22.01	-8.28	0.29
47.98	25.03	-6.34	0.79
48.02	23.71	-5.07	0.96
48.06	24.65	-7.73	3.47
48.1	28.89	-10.51	3.36
48.14	30.74	-10.72	2.14
48.18	29.65	-8.13	0.76
48.22	33.18	-6.12	1.18
48.26	32.51	-8.23	-1.36
48.3	31.66	-7.11	-0.88
48.34	30.02	-7.16	-0.18
48.38	30.3	-7.43	0.76
48.42	30.06	-5.66	-0.51
48.46	31.08	-9.82	0.55
48.5	26.54	-6.61	1.47
48.54	30.83	-5.27	1.9
48.58	31.11	-3.79	0.83
48.62	30.85	-6.4	1.11
48.66	30.92	-3.91	0.16
48.7	32.26	-4.88	-0.05
48.74	30.42	-6.08	0.13
48.78	31.61	-6.7	-0.67
48.82	33.55	-5.97	-1.47
48.86	32.98	-3.7	-0.91
48.9	34.47	-3.67	-1.91
48.94	32.04	-3.85	-0.5
48.98	31.95	-1.41	-1.21
49.02	30.29	-0.61	-1.44
49.06	28.96	0.24	-0.02
49.1	29.08	-3.03	-1.67
49.14	27.13	-0.59	-1.84
49.18	27.75	-1	-1.91
49.22	28.18	-1.21	-1.65
49.26	29.75	-2.48	0.78
49.3	30.69	-4.71	2.71
49.34	33.16	-6.57	0.6
49.38	36	-7.9	2.02
49.42	34.45	-9.6	0.63
49.46	35.45	-8.81	1.12
49.5	33.32	-6.17	1.35
49.54	31.87	-7.52	-1.21
49.58	28.58	-6.86	-3.19
49.62	25.79	-9.82	-3.25
49.66	28.45	-8.63	-3.35
49.7	29.9	-8.22	-3.09
49.74	30.54	-7.25	0.05
49.78	31.55	-7.88	0.67
49.82	31.98	-7.49	-0.56
49.86	33.26	-7.27	-0.57
49.9	34.51	-8.93	-1.06
49.94	33.77	-8.31	-1.33
49.98	32.69	-5.76	-3.17
50.02	30.47	-7.62	-3
50.06	26.37	-9.92	-1.38
50.1	27.58	-9.84	-3.3
50.14	26.94	-9.77	-3.12
50.18	26.13	-9.95	-3.37
50.22	28.17	-15.62	-0.8
50.26	31.29	-13.56	-0.84
50.3	34.32	-13.89	-1.83
50.34	35.71	-13.94	-0.53
50.38	37.21	-7.3	0.7
50.42	36.59	-8.9	-3.12
50.46	36.2	-8.87	-2.52
50.5	35.07	-7.78	-1.4
50.54	32.83	-4.63	-2.71
50.58	31.9	-4.72	-3.28
50.62	29.74	-3.93	-3.17
50.66	27.66	-2.38	-5.17
50.7	25.91	-4.18	-4.55
50.74	28.57	-3.18	-2.73
50.78	26.58	-4.75	-2.47
50.82	26.5	-4.3	-2.57
50.86	27.23	-2.91	-3.59
50.9	26.23	-3.02	-2.04
50.94	25.53	-5.39	-3.91
50.98	22.88	-4.26	-4.17
51.02	20.16	-2.29	-0.66
51.06	20.92	-2.06	0.41
51.1	21.59	-2.53	-0.33
51.14	22.5	-2.15	-0.82
51.18	21.67	-2.81	0.46
51.22	23.43	-0.97	0.67
51.26	23.12	0.32	0.12
51.3	22.98	-3.17	1.8
51.34	22.77	-7.48	2.02
51.38	22.38	-6.62	2.66
51.42	23.69	-8.6	0.79
51.46	23.94	-6.73	-0.83
51.5	25.63	-9.38	-0.1
51.54	25.26	-9.63	-0.02
51.58	25.52	-8.63	-0.09
51.62	26.83	-9.61	0.01
51.66	27.18	-7.91	-1.9
51.7	30.61	-6	-3.43
51.74	29.96	-2.45	-5.49
51.78	30.099	-7.1365	-1.098
51.82	28.65	-4.49	2.56
51.86	30.83	-5.77	1.29
51.9	33.47	-6.82	-0.8
51.94	33.43	-5.51	-1.2
51.98	32.31	-5.64	-0.42
52.02	35.56	-6.7	-0.46
52.06	33.1	-7.24	-0.99
52.1	31.85	-4.82	-1.74
52.14	29.61	-6.81	1.01
52.18	28.56	-4.4	2.6
52.22	32.51	-2.26	0.82
52.26	33.22	-1.33	-2.3
52.3	33.14	2.78	-2.55
52.34	29.36	2.18	-3.06
52.38	31.95	4.09	-0.84
52.42	30.5	-3.15	0.59
52.46	27.46	-4.91	0.14
52.5	28.68	-4.67	0.72
52.54	30.75	-1.87	-0.79
52.58	28.52	-0.62	-1.38
52.62	30.05	-3.88	0.19
52.66	31.4	-1.27	-0.27
52.7	31.17	0.44	1.62
52.74	28.18	-0.59	0.35
52.78	30.3	2.81	0.85
52.82	32.46	-0.33	0.08
52.86	32.09	-1.21	-0.46
52.9	32.27	-2.69	-1.42
52.94	31.83	-2.1	-2.24
52.98	31.36	-0.68	-1.74
53.02	32.98	-1.5	-1.19
53.06	31.25	-0.78	-1.65
53.1	30.34	-1.85	-1.97
53.14	30.46	-1.62	-2.17
53.18	29.49	-2.45	-1.84
53.22	30.15	-2.82	-1.69
53.26	29.29	-2.82	-3.64
53.3	29.02	-0.38	-3.86
53.34	29.49	-0.36	-3.07
53.38	28.5	-0.85	-4.27
53.42	27.77	-1.19	-4.45
53.46	25.5	-0.26	-3.09
53.5	25.86	1.17	-3.17
53.54	24.73	-1.48	-0.15
53.58	26.25	-4.87	0.65
53.62	25.82	-3.54	2.87
53.66	22.47	-3.13	3.5
53.7	22.66	-3.36	1.73
53.74	17.39	-5.8	1.97
53.78	19.57	-2.4	3.3
53.82	22.98	-3.65	0.29
53.86	20.98	-4.86	-1.43
53.9	21.22	-2.61	-0.6
53.94	17.76	-3.91	-1.25
53.98	21.6	-4.63	-0.37
54.02	21.29	-3.38	1.33
54.06	21.27	-2.24	-1.03
54.1	25.1	-4.36	3.19
54.14	25.772	-3.4785	0.097066
54.18	30.55	-4.49	-0.91
54.22	28.105	-3.1405	0.2004
54.26	29.204	-2.953	0.24161
54.3	30.69	-2.46	0.91
54.34	31.27	-2.88	2.21
54.38	30.9	-3.31	-0.28
54.42	30.69	-1.95	0.54
54.46	32.93	-2.68	0.54
54.5	32.42	-1.49	-1.56
54.54	32.58	-1.35	-1.06
54.58	33.04	-0.33	-1.91
54.62	30.78	-0.93	-2.08
54.66	28.74	0.15	-4.31
54.7	26.35	-0.95	-0.59
54.74	26.21	-2.21	-2.66
54.78	27.05	-1.8	-1.53
54.82	27.93	-2.89	-1.82
54.86	27.23	-3.02	-1.98
54.9	27.33	-2.66	-2.05
54.94	26.8	-3.62	-0.55
54.98	26.38	-2.88	-0.27
55.02	26.17	-3.93	-0.69
55.06	25.49	-1.14	-0.78
55.1	24.65	-0.15	-1.05
55.14	23.58	-0.46	-2.6
55.18	24.46	-0.83	-0.83
55.22	24.29	-0.2	-0.91
55.26	24.75	-0.25	-0.4
55.3	24.25	-0.87	-1.13
55.34	23.47	-0.53	-1.46
55.38	23.23	-0.68	-0.58
55.42	22.89	1.02	0.48
55.46	22.08	0.84	1.38
55.5	23.23	4.18	0.24
55.54	22.87	3.12	-2.69
55.58	21.62	3.67	-3.44
55.62	19.79	3.15	1.05
55.66	19.93	2.62	-3.09
55.7	16.45	3.08	-0.1
55.74	19.48	1.14	-1
55.78	17.4	0.73	1.52
55.82	20.825	-0.49516	0.63473
55.86	15.34	-4.62	5.97
55.9	22.116	-1.5082	0.82574
55.94	23.61	-10.56	0.35
55.98	25.56	-5.73	3.31
56.02	24.271	-3.0973	0.98431
56.06	24.96	-3.6124	0.996
56.1	29.09	-3.55	-0.95
56.14	24.94	-3	1.29
56.18	28.8	-3.92	1.25
56.22	28.13	-4.31	1.19
56.26	28.92	-5.98	0.83
56.3	27.29	-5.85	0.7
56.34	26.13	-4.03	-0.29
56.38	25.42	-2.1	-3.13
56.42	23.85	-3.76	-0.8
56.46	24.69	-7.37	-1.15
56.5	23.98	-8.54	0.55
56.54	25.29	-8.11	0.34
56.58	29.32	-10.86	0.77
56.62	31.38	-10.83	-0.59
56.66	33.25	-11.3	-1.65
56.7	32.66	-11.83	-1.59
56.74	27.11	-13.46	-0.68
56.78	27.26	-13.57	1.25
56.82	22.56	-10.07	4.37
56.86	30.02	-11.12	2.45
56.9	32	-16.02	3.99
56.94	32.9	-13.21	2.2
56.98	32.64	-11.66	-0.98
57.02	31.26	-10.03	-1.74
57.06	30.93	-8.38	-4.03
57.1	28.79	-6.95	-3.1
57.14	27.75	-7.34	-3.28
57.18	24.04	-5.51	-4.21
57.22	23.73	-6.15	-2.94
57.26	26.05	-8.76	-2.24
57.3	27.93	-6.04	-4.7
57.34	26.17	-5.58	-4.16
57.38	24.22	-5.27	-3.35
57.42	22.91	-1.47	-5.42
57.46	19.63	-2.05	-3.33
57.5	21.42	-4.59	-1.75
57.54	22.12	-4.69	-3.26
57.58	21.42	-6.47	-2.92
57.62	20.73	-4.44	-1.46
57.66	19.7	-4.67	-2.47
57.7	18.76	-2.29	-3.17
57.74	16.81	-3.67	-2.34
57.78	17.96	-3.67	-1.32
57.82	18.19	-3.44	-0.46
57.86	20.28	-5.85	-0.87
57.9	20.16	-7.81	-0.62
57.94	18.83	-8.64	1.98
57.98	23.24	-5.84	0.85
58.02	24.11	-7.99	-0.35
58.06	24.15	-7.47	-1.29
58.1	27.35	-6.9	-1.71
58.14	29.37	-6.86	-3.31
58.18	27.21	-7.65	-3.38
58.22	24.78	-2.32	-1.62
58.26	23.03	-4.65	-1.39
58.3	21.57	-7.73	-1.09
58.34	20.53	-9.83	0.83
58.38	19.72	-9.64	1.92
58.42	20.03	-9.35	0.81
58.46	26.38	-9.46	-0.3
58.5	27.4	-7.99	-1.58
58.54	28.4	-7.38	-1.52
58.58	27.56	-7.37	-0.04
58.62	28.02	-6.49	-1.21
58.66	26.5	-6.66	-2.04
58.7	27.85	-6.31	-2.24
58.74	26.64	-4.19	-2.87
58.78	25.98	-3.46	-2.39
58.82	25.55	-2.9	-1.29
58.86	26.19	-3.29	-0.88
58.9	25.15	-3.85	-1.88
58.94	22.81	-6.02	-2.41
58.98	21.17	-3	-2.66
59.02	23.97	-4.79	-0.19
59.06	23.5	-6.62	-0.2
59.1	22.93	-6.79	-0.92
59.14	22.22	-7.77	-0.29
59.18	21.95	-6.9	-3.14
59.22	20.89	-7.28	1
59.26	21.49	-5.08	0.9
59.3	20.97	-5.05	1.54
59.34	20.564	-5.789	-0.41956
59.38	20.404	-5.6896	-0.41652
59.42	20.28	-5.6158	-0.39973
59.46	21.2	-2.7	-3.35
59.5	18.48	-3.89	-0.48
59.54	19.98	-4.17	-0.2
59.58	18.86	-8.01	1.45
59.62	18.7	-8.61	1.05
59.66	21.64	-7.9	0.48
59.7	21.82	-7.21	1.14
59.74	20	-9.73	0.38
59.78	20.46	-6.67	1.43
59.82	24.12	-8.02	0.41
59.86	20.87	-11.92	3.3
59.9	20.39	-12.17	4.78
59.94	25.56	-5.9	2.59
59.98	24.63	-7.19	1.91
60.02	23.66	-4.73	1.33
60.06	26.017	-5.864	0.80473
60.1	34.22	-1.85	0.51
60.14	31.11	-3.41	1.52
60.18	30.79	-5.36	0.44
60.22	25.7	-4.98	-3.87
60.26	24.49	-4.84	-2.73
60.3	22.94	-2.87	-2.82
60.34	24.15	-1.47	-2.56
60.38	23.43	-4.23	-3.11
60.42	21.8	-5.89	-4.46
60.46	21.68	-2.78	-4.55
60.5	25.56	-5.32	-3.53
60.54	25.64	-3.11	-4.03
60.58	22.15	-3.77	0.35
60.62	23.97	-1.54	-2.58
60.66	24.5	0.76	-4.07
60.7	26.22	0.17	-3.99
60.74	27.07	-1.86	-3.17
60.78	24.45	-4.6	-1.47
60.82	23.28	-1.98	-1.12
60.86	23.38	-3.63	1.1
60.9	23.97	-4.23	0.26
60.94	24.56	-6.34	-1.21
60.98	24.44	-5.61	0.26
61.02	26.42	-7.22	-1.1
61.06	25.66	-4.64	-0.21
61.1	24.38	-4.37	-2.47
61.14	23.08	-4.45	-2.6
61.18	28.21	-5.87	0.14
61.22	27.82	-5.14	-0.16
61.26	28.25	-5.52	-0.76
61.3	28.31	-3.47	-1.29
61.34	27.73	-4.17	-2.01
61.38	31.84	-2.58	-4.58
61.42	31.44	0.31	-4.64
61.46	26.41	4.51	-1.79
61.5	26.11	2.04	-0.76
61.54	24.77	3.14	-0.65
61.58	26.18	5.42	-0.63
61.62	27.86	1.73	3.28
61.66	27.49	5.74	2.16
61.7	26.42	7.77	2.27
61.74	24.15	6.88	2.46
61.78	21.43	2.84	4.31
61.82	22.25	2.25	5.18
61.86	25.7	-4.28	2.22
61.9	26.61	-3.15	3.02
61.94	24.53	-4.39	-1.42
61.98	22.65	-2.24	0.64
62.02	19.51	-2.18	1.14
62.06	21.62	-0.62	0.04
62.1	23.29	-2.75	0.23
62.14	25.64	-5.51	-0.78
62.18	24.43	-1.61	0.43
62.22	24.65	-1.6	0.55
62.26	28.62	0.21	-0.91
62.3	29.62	-0.97	0.42
62.34	27.4	0.58	0.52
62.38	31.6	2.1	-1.13
62.42	28.8	-3.8508	0.46613
62.46	34.69	-6.74	-0.53
62.5	36.01	-4.86	0.1
62.54	28.786	-7.0536	0.93736
62.58	28.784	-8.1167	1.0854
62.62	28.818	-9.1262	1.2217
62.66	25.39	-9.19	3.46
62.7	27.43	-14.15	3.31
62.74	25.88	-9.74	2.45
62.78	30.14	-12.02	0.34
62.82	30.35	-14.62	-1.97
62.86	25.04	-10.65	1.44
62.9	31.52	-9.86	1.99
62.94	33.57	-12.45	1.92
62.98	35.55	-14.09	1.95
63.02	38.64	-11.06	1.37
63.06	40.02	-7.11	1.85
63.1	36.41	-3.41	-1.2
63.14	33.035	-7.4083	-1.0095
63.18	32.411	-6.9105	-1.3575
63.22	26.47	-9.55	-2.06
63.26	26.68	-9.1	-2.36
63.3	26.08	-8.02	-3.63
63.34	25.48	-5.15	-2.73
63.38	25.51	-1.71	-1.72
63.42	28.52	-0.65	-1.94
63.46	30.42	0.08	-6.26
63.5	27.46	-1.15	-3.64
63.54	27.76	-0.82	-3.65
63.58	22.674	-3.9546	-3.586
63.62	21.801	-3.9854	-3.6046
63.66	21.028	-4.0981	-3.5717
63.7	21.33	-2.38	-4.02
63.74	20.89	-7.64	-3.64
63.78	20.71	-6.61	-3.96
63.82	18.93	-7.4	-2.97
63.86	17.15	-7.64	-2.67
63.9	16.49	-5.99	-3.38
63.94	17.46	-9.43	2.37
63.98	17.37	-11.24	2.02
64.02	24.33	-13.53	0.21
64.06	24.67	-14.34	-0.39
64.1	26.85	-9.9	-0.62
64.14	27.38	-7.14	1.25
64.18	26.11	-8.96	-0.01
64.22	24.16	-6.85	-0.89
64.26	25	-7.12	-0.02
64.3	25.32	-7.6	0.17
64.34	25.71	-11.27	-0.01
64.38	27.74	-9.76	1.49
64.42	29.85	-6.09	1.53
64.46	30.01	-3.74	1.37
64.5	29.43	-6.52	2.81
64.54	29.63	-7.7	1.53
64.58	30.15	-4.23	-0.81
64.62	29.2	-4.94	-1.25
64.66	26.65	-3.66	1.05
64.7	26.02	-5	0.68
64.74	30.1	-6.07	2.08
64.78	35.01	-7.02	-0.16
64.82	32.92	-8.04	0.84
64.86	33.97	-6.34	0.07
64.9	33.75	-6.56	-0.96
64.94	31.49	-7.31	-0.59
64.98	32.38	-10.89	0.49
65.02	31.42	-10.49	-2.82
65.06	26.49	-8.46	-2.21
65.1	25.23	-5.49	-4.13
65.14	27.99	-6.23	-2.59
65.18	31.9	-6.85	-1.03
65.22	32.23	-6.67	0.87
65.26	31.86	-3.97	-3.06
65.3	29.97	-4.63	-3.26
65.34	31.38	-3.32	-2.44
65.38	31.01	-4.98	-1.76
65.42	31.33	-5.54	-2.15
65.46	31.9	-3.04	-2.92
65.5	29.31	0.2	-3.6
65.54	28.21	-2.72	-3.1
65.58	28.36	-5.1	-1.06
65.62	28.98	-3.53	-1.51
65.66	27.52	-3.01	-0.53
65.7	28.66	-4.68	-0.65
65.74	28.116	-7.1143	-0.12513
65.78	28.319	-7.2578	-0.034443
65.82	24.8	-11.2	5.62
65.86	24.76	-12.2	2.96
65.9	28.73	-14.32	3.06
65.94	30.94	-13.91	1.7
65.98	28.67	-7.71	-0.93
66.02	34.36	-6.46	-2.48
66.06	33.34	-3.07	-3.7
66.1	30.29	-6.38	-3.82
66.14	31.72	-6.8315	-0.25426
66.18	32.115	-6.6165	-0.36028
66.22	32.481	-6.3726	-0.47591
66.26	32.81	-6.1011	-0.59933
66.3	33.093	-5.8032	-0.72871
66.34	29.04	-1.84	0.99
66.38	34.04	-5.29	-1.33
66.42	29.81	-6.23	-0.43
66.46	34.77	-6.73	0.38
66.5	37.18	-1.73	-0.5
66.54	34.77	-1.82	-0.86
66.58	36.07	-4.02	-3.61
66.62	33.04	0.65	-2.62
66.66	32.11	0.3	-4
66.7	31.3	0.23	-1.15
66.74	28.68	-4.06	-1.77
66.78	29.05	-4.27	-1.18
66.82	29.33	-0.33	-2.06
66.86	29.11	-2.26	-0.94
66.9	29.5	-0.15	-1.66
66.94	27.45	-0.06	-1.21
66.98	28.3	-0.35	-1.97
67.02	29.05	-0.42	-1.84
67.06	27.26	0.03	-0.87
67.1	27.16	-0.13	-2.21
67.14	26.73	1.58	-2.14
67.18	27.4	2.6	-0.93
67.22	26.79	2.49	-2.42
67.26	25.29	0.63	-4.61
67.3	23.88	1.88	-0.74
67.34	20.79	3.23	-1.51
67.38	19.51	-0.65	-4.85
67.42	20.98	1.64	-2.57
67.46	19.49	4.51	-3.99
67.5	21.62	7.89	-3.23
67.54	20.658	3.0278	-0.96006
67.58	22.35	3.16	2.28
67.62	21.1	1.08	2.08
67.66	22.31	2.07	1.02
67.7	21.48	2.34	0.1
67.74	21.45	2.21	0.82
67.78	21.47	-0.87	1.98
67.82	21.69	-1.67	1.61
67.86	21.29	-4.38	-0.02
67.9	24.976	-4.5483	1.4783
67.94	25.701	-5.557	1.7002
67.98	26.438	-6.5556	1.8987
68.02	27.179	-7.5323	2.0701
68.06	27.912	-8.4751	2.2106
68.1	28.629	-9.3721	2.3165
68.14	31.37	-13.37	2.02
68.18	30.45	-12.15	4.07
68.22	31.3	-11.85	2.7
68.26	33.7	-10.7	1.5
68.3	32.68	-14.36	1.59
68.34	31.24	-12.82	2.58
68.38	31.58	-14.71	1.14
68.42	31.94	-13.77	-2.15
68.46	31.03	-11.86	0.76
68.5	34.77	-13.41	0.73
68.54	33.85	-11.58	0.39
68.58	29.87	-12.35	2.01
68.62	30.34	-12.62	-1.25
68.66	30.2	-12.92	-2.29
68.7	30.45	-12.77	-0.03
68.74	34.45	-7.64	-0.7
68.78	31.78	-8.19	-2.23
68.82	31.93	-5.82	-2.44
68.86	30.6	-3.53	-4.79
68.9	29.31	-4.14	-3.07
68.94	29.28	-2.48	-1.5
68.98	28.25	-2.75	-2.12
69.02	27.5	-0.42	-0.96
69.06	26.38	-2	0.72
69.1	27.25	-2.26	0.04
69.14	26.91	-3.59	-0.85
69.18	27.96	-1.35	-1.99
69.22	25.41	-1.66	-2.97
69.26	24	-1.37	-0.63
69.3	23	-3.01	-0.96
69.34	23.27	-0.94	-1.2
69.38	22.98	-1.66	-1.75
69.42	21.82	0.02	0.96
69.46	25.07	-1.51	0.94
69.5	24.92	0.28	2.5
69.54	23.98	-6.61	2.24
69.58	25.47	-7.68	1.93
69.62	24.67	-10.18	3.05
69.66	26.23	-9.88	-0.85
69.7	25.75	-7.37	-3.2
69.74	23.8	-10.71	1.27
69.78	25.32	-9.25	2.6
69.82	29.25	-9.75	0.94
69.86	31.76	-13.59	-1.71
69.9	32.5	-11.74	1.73
69.94	34.01	-8.07	1.75
69.98	35.01	-7.13	-1.09
70.02	32.11	-5.72	-3.88
70.06	30.31	-4.55	-3.41
70.1	29.26	-5.4	-4.79
70.14	29.75	-3.7	-2.15
70.18	32.29	-3.15	-3.89
70.22	30.81	-4.15	-3.98
70.26	28.78	-3.71	-2.13
70.3	27.75	-1.34	-4.44
70.34	29.55	-2.79	-1.92
70.38	28.02	-3.49	-1.22
70.42	28.23	-4	-1.77
70.46	25.17	-3.35	-1.71
70.5	24.88	-2.7	-2.56
70.54	25.86	-3.53	-2.93
70.58	27.65	-5.04	-3.58
70.62	25.07	-2.56	-4.59
70.66	25.12	-1.71	-3.47
70.7	24.26	-2.73	-3.09
70.74	23.34	-5.09	-3.29
70.78	24.57	-5.47	-1.97
70.82	25.32	-2.77	-2.11
70.86	22.59	-2.38	-0.27
70.9	22.16	-3.56	-3.29
70.94	21.36	-0.29	-2.15
70.98	23.46	-4.75	1.4
71.02	23.56	-6.58	0.48
71.06	21.23	-8.8	0.11
71.1	23.51	-8.01	-0.62
71.14	22.03	-7.19	-5.79
71.18	20.37	-2.89	-5.23
71.22	20	-1.68	-2.45
71.26	20.3	-4.67	-1.01
71.3	23.45	-3.19	-1.06
71.34	23.21	-0.22	0.63
71.38	23.46	-0.45	0.11
71.42	22.35	-0.16	0.1
71.46	22.56	-1.47	1.85
71.5	19.46	-5.95	0.65
71.54	20.57	-4.22	1.92
71.58	19.85	-9.54	3.31
71.62	22.56	-10.32	0.85
71.66	19.87	-8.2	0.65
71.7	24.52	-9.6	1.14
71.74	27.52	-8.72	1.16
71.78	25.67	-11.35	-0.73
71.82	25.65	-7.36	-3.36
71.86	24.68	-6.62	-2.44
71.9	19.86	-6.1	-0.43
71.94	20.84	-8.77	-0.25
71.98	21.65	-8.75	1.75
72.02	28.85	-7.09	-1.03
72.06	28.14	-5.99	-2.96
72.1	26.53	-5.5	-0.9
72.14	24.89	-6.02	-1.74
72.18	24.3	-5.34	-5.02
72.22	23.44	-3.15	-4.88
72.26	23.87	-6.53	-4.26
72.3	27.02	-8.33	-2.67
72.34	28.81	-7.69	-0.2
72.38	25	-7.79	-0.65
72.42	29.6	-8.19	0.92
72.46	29.33	-4.5	0.44
72.5	25.44	-4.23	0.02
72.54	27.91	-4.54	0.49
72.58	29.25	-4.01	-2.97
72.62	30.56	-2.12	-2.65
72.66	29.56	-2.19	-4.63
72.7	28.07	-1.8	-5.69
72.74	28.34	1.14	-3.94
72.78	24.91	0.02	-3.01
72.82	26.78	1.24	-1.13
72.86	24.08	-2.44	-0.43
72.9	22.42	-4.1	-0.28
72.94	22.21	-3.56	-0.74
72.98	23.8	-4.15	-1.38
73.02	25.43	-3.57	-0.6
73.06	23.06	-3.59	-0.81
73.1	25.41	-3.09	-1.62
73.14	25.76	-6.93	-1.52
73.18	23.99	-3.37	-1.86
73.22	22.91	-2.94	-2.59
73.26	24.17	-1.51	-2.76
73.3	24.86	-0.27	-4.01
73.34	22.64	-1.09	-5.29
73.38	25.707	-6.2073	-1.9064
73.42	25.871	-6.3385	-2.1214
73.46	22.54	-6.14	3.72
73.5	23.85	-11.03	3.07
73.54	30.22	-13.46	0.38
73.58	29.15	-9.56	-3.59
73.62	29.91	-12.21	-1.66
73.66	25.48	-11.02	-5.26
73.7	28.67	-6.99	-6.64
73.74	27.61	-6.14	-4.11
73.78	24.96	-4.67	-6.78
73.82	27.61	-7.3	-4.81
73.86	26.423	-6.5054	-4.1768
73.9	29.14	-5.65	-1.2
73.94	26.84	-5.1	-5.87
73.98	26.02	-2.93	-4.51
74.02	22.71	-1.7	-4.87
74.06	22.51	-6.08	-4.64
74.1	21.41	-5.66	-2.93
74.14	24.3	-5.41	-0.94
74.18	26.22	-5.83	-3.2
74.22	25.97	-4.9	-4.92
74.26	28.99	-6.52	-4.05
74.3	23.77	-6	-3.04
74.34	23.64	-10.42	1.46
74.38	21.24	-10	1.26
74.42	27.08	-11.2	1.41
74.46	29.88	-11.46	0.2
74.5	29.05	-10.34	-0.79
74.54	28.25	-7.89	0.14
74.58	26.15	-6.38	1.08
74.62	22.37	-4.66	2.64
74.66	21	-2.45	0.38
74.7	19.86	-2.73	2.19
74.74	20.54	0.1	3.93
74.78	20.42	0.67	2.75
74.82	21.83	3.19	2.99
74.86	22.27	1.32	2.26
74.9	21.38	-0.67	1.14
74.94	24.82	0.77	1.19
74.98	23.39	0.98	1.79
75.02	23.17	1.71	2.67
75.06	22.95	-0.62	2.65
75.1	21.27	-1.4	2.46
75.14	21.14	-1.17	5.43
75.18	25.77	-6.2	1.11
75.22	26.2	-2.15	3.05
75.26	28.75	-5.55	0.76
75.3	28.78	-9.41	-0.28
75.34	30.36	-7.88	-0.59
75.38	28.32	-9.25	1.21
75.42	29.53	-8.74	0.55
75.46	29.48	-6.43	1.32
75.5	30.66	-5.61	0.46
75.54	29.21	-3.04	0.51
75.58	30.56	-1.5	-0.9
75.62	32.99	-1.64	1.3
75.66	32.54	-3.57	0.33
75.7	30.53	-1.79	-0.66
75.74	29.58	-0.5	-0.41
75.78	28.46	-0.37	-0.79
75.82	29.11	1.26	-3.37
75.86	27.32	-0.09	-1.37
75.9	29.3	-2.86	-1.82
75.94	27.73	-2.16	-1.96
75.98	26.94	-2.79	-3.57
76.02	25.81	-4.25	-3.34
76.06	25.12	-5.11	-4.04
76.1	21.78	-7.55	-4.47
76.14	24.06	-4.73	-0.3
76.18	23.15	-4.44	0.85
76.22	22.68	-4.47	-1.22
76.26	22.53	-6.39	1.35
76.3	22.74	-2.85	1.96
76.34	21.97	-2.8	-0.12
76.38	20.38	0.29	-1.56
76.42	20.63	1.5	-0.4
76.46	25.06	0.51	1.17
76.5	24.04	1.81	0.89
76.54	23.36	-3.5	0.58
76.58	20.04	-4.12	2.15
76.62	24.38	-4.46	1.03
76.66	24.15	-8.19	-1.33
76.7	23.2	-4.81	-0.28
76.74	23.61	-6.14	-0.46
76.78	24.12	-6.05	1.69
76.82	29.01	-7.3	-0.98
76.86	30.87	-8.07	-2.02
76.9	31.76	-7.54	-5.63
76.94	31.31	-8.34	-4.15
76.98	29.94	-5.5	-5.9
77.02	30.48	-1.4	-6.53
77.06	29.17	-2.87	-6.69
77.1	29.07	-4.02	-5.65
77.14	30.14	-5.7	-1.53
77.18	28.98	-4.64	-2.76
77.22	27.52	-5.32	-3.59
77.26	29.57	-6.52	1.88
77.3	27.19	-3.64	-1.69
77.34	30.11	-1.18	-2.48
77.38	25.88	-5.34	-3.2
77.42	24.12	-2.68	-1.31
77.46	23.59	-0.12	0.1
77.5	27.35	-7.49	1.11
77.54	23.8	-7	2.37
77.58	20.42	-12	1.58
77.62	23.61	-7.43	-1.19
77.66	23.71	-6.68	-0.91
77.7	21.41	-11.3	1.87
77.74	21.87	-8.09	1.07
77.78	26.14	-6.38	3.31
77.82	30.21	-7.2	0.26
77.86	32.97	-5.37	0.08
77.9	32.78	-3.39	-0.57
77.94	33.39	-4.23	-0.06
77.98	29.52	-2.79	-1.29
78.02	30.99	-7.34	1.74
78.06	32.43	-6.46	-0.62
78.1	34.41	-4.09	-3.09
78.14	33.95	-1.88	-1.41
78.18	32.43	0.47	-1.75
78.22	32.13	0.38	-5.17
78.26	32.41	-1.58	-3.07
78.3	32.78	-1.67	-1.14
78.34	30.87	-2.46	-3.14
78.38	31.2	-0.57	-3.42
78.42	32.87	-0.07	-3.06
78.46	32.09	-0.06	-4.22
78.5	31.66	-0.44	-4.03
78.54	28.58	-3.19	-1.13
78.58	30.57	3.27	-1.7
78.62	26.84	0.05	-3.8
78.66	27.01	1.97	-1.65
78.7	28.03	0.1	1.8
78.74	23.65	-0.8	-1.82
78.78	22.37	-2.56	-0.84
78.82	20.89	-2.72	-0.46
78.86	23.43	-1.5	-0.16
78.9	22.85	0.61	-0.06
78.94	21.24	-0.36	0.82
78.98	20.66	-1.18	1.52
79.02	20.97	-0.74	0.73
79.06	19.69	-3.22	1.73
79.1	19.37	-3.76	1.95
79.14	19.43	-4.94	-0.18
79.18	19.8	-5.38	2.1
79.22	18.98	-5.37	2.4
79.26	18.66	-6.41	1.96
79.3	18.77	-6.79	1.2
79.34	16.31	-8.51	0.81
79.38	18.4	-9.29	0.71
79.42	18.69	-12.42	2.25
79.46	19.31	-10.48	0.97
79.5	19.83	-10.05	0.25
79.54	18.77	-7.78	0.53
79.58	18.32	-3.96	2.05
79.62	21.48	-4.67	1.88
79.66	19.76	-5.23	2.83
79.7	22.94	-5.71	1.29
79.74	21.39	-4.47	1.97
79.78	20.85	-6.99	2
79.82	21.87	-2.48	1.7
79.86	19.62	0.83	2.3
79.9	21.85	-1.04	-0.13
79.94	21.04	-0.27	-0.59
79.98	22.26	-1.37	0.41
80.02	22.13	-2.05	-2.25
[truncated: 1,049 more rows]
