# Supplementary material for: Mean flow and turbulence structure over exposed roots on a forested floodplain: Insights from a controlled laboratory experiment
Source: PLoS One. 2020 Feb 26;15(2):e0229306. doi: 10.1371/journal.pone.0229306 (PMC7043746; doi:10.1371/journal.pone.0229306)
Supplement: S1 File — (ZIP) [file pone.0229306.s001.zip › data_and_scripts/velocity_data/t21_078_replaced.csv]

0.06	27.35	2.7	-3.92
0.1	26.41	1.47	-2.63
0.14	25.47	2.16	-2.09
0.18	24.48	-1.3	-3.28
0.22	24.43	-2.4	-1.54
0.26	24.85	-3.47	-1.08
0.3	26.61	-2.79	-2.16
0.34	26.46	-1.64	-2.67
0.38	27.03	-2.93	-2.84
0.42	27.39	-2.69	-2.64
0.46	30.55	-1.31	-1.17
0.5	27.87	1.08	0.02
0.54	28.51	-0.67	1.36
0.58	27.17	0.56	0.51
0.62	30.78	-0.3	3.14
0.66	29.93	1.88	4.04
0.7	29.04	4.19	4.42
0.74	26.94	0.54	3.2
0.78	26.06	-1	0.57
0.82	24.97	-2.71	-0.77
0.86	23.25	-2.67	-2.13
0.9	20.54	0	-0.95
0.94	19.7	1.53	-1.07
0.98	20.48	3.86	-0.68
1.02	23.67	5.43	0.92
1.06	23.4	5.4	2.64
1.1	22.6	6.62	1.8
1.14	23.1	6.61	0.71
1.18	22.55	6.23	-0.35
1.22	21.66	6.11	-0.28
1.26	23.16	4.72	-0.56
1.3	22.26	5.86	0.41
1.34	25.6	5.54	1.12
1.38	24.71	2	1.57
1.42	26.55	0.44	-0.9
1.46	27.18	1.47	2.01
1.5	23.9	1.85	2.27
1.54	23.68	2.04	-0.83
1.58	21.9	2.47	-3.29
1.62	23.42	2.73	-0.96
1.66	23.12	3.65	-0.24
1.7	26.59	-2.5	-1.95
1.74	25.23	-0.65	-4.49
1.78	23.4	-1.36	-1.75
1.82	22.94	0.03	-0.92
1.86	24.77	1.09	1.13
1.9	24.22	3.43	1.21
1.94	23.02	4.84	0.28
1.98	21.42	1.79	0.93
2.02	20.93	0.51	1
2.06	20.66	0.71	1.26
2.1	20.69	0.14	-0.37
2.14	19.6	0.29	-0.8
2.18	20.17	0.76	-0.32
2.22	20.33	-0.06	0.45
2.26	22.24	0.01	0.1
2.3	23.43	2.62	1.02
2.34	23.49	4.05	0.48
2.38	21.76	3.97	-0.41
2.42	21.79	0.97	0.7
2.46	24.23	-0.79	1.47
2.5	22.99	1.29	-3.13
2.54	24.25	1.56	-2.22
2.58	26.97	-0.64	-0.39
2.62	26.65	0.29	0.17
2.66	27.57	-1.02	-1.26
2.7	29.69	-0.7	-0.65
2.74	30.14	-2.31	-2.31
2.78	28.96	-2.49	-2.95
2.82	30.05	-2.67	-2.45
2.86	29.54	-3	-2.5
2.9	29.04	-3.76	-2.06
2.94	28.45	-4.17	-1.81
2.98	28.01	-4.72	-1.1
3.02	26.85	-5.09	-0.88
3.06	26.49	-5.94	-0.96
3.1	25.44	-4.22	-1.47
3.14	25.52	-4.61	-1.6
3.18	24.03	-3.11	-1.72
3.22	22.67	-2.87	-2.96
3.26	19.34	-1.9	-3.75
3.3	21.38	-0.71	0.36
3.34	26.487	0.71755	-3.9251
3.38	29.62	1.69	-3.43
3.42	29.28	3.9	-6.36
3.46	28.92	5.33	-7.21
3.5	31.4	2.56	-5.94
3.54	31.68	7.09	-5.92
3.58	28.61	5.58	-5.44
3.62	29.42	8.44	-5.13
3.66	28.95	5.36	-4.41
3.7	27.11	4.04	-4.11
3.74	28.45	5.61	-3.93
3.78	28.31	4.28	-2.19
3.82	22.37	4.84	-1.24
3.86	22.34	0.02	-2.57
3.9	25.75	-1.77	0.35
3.94	22.88	3.12	-2.54
3.98	25.826	-0.30199	-2.8398
4.02	25.33	-0.5888	-2.4697
4.06	24.82	-0.81749	-2.0854
4.1	22.65	1.8	-3.13
4.14	25.33	-0.89	-3.6
4.18	26.59	5.45	-7.56
4.22	22.737	-1.2091	-0.50483
4.26	28.12	-4.49	-0.45
4.3	28.27	-5.02	-1.42
4.34	25.42	-5.27	-1.04
4.38	25.29	-7.06	0.59
4.42	23.67	-5.07	2.82
4.46	21.78	-2.92	3.54
4.5	17.14	-4.41	3.4
4.54	14.3	-3.13	2.65
4.58	12.01	0.59	0.67
4.62	10.98	3.58	-0.74
4.66	18.571	0.75068	2.0506
4.7	18.446	1.0566	1.9963
4.74	18.382	1.3713	1.8732
4.78	20.53	10.07	2.46
4.82	17.3	8.04	3.83
4.86	17.51	6.67	4.67
4.9	17.58	5.04	3.61
4.94	20.69	2.8	-1.17
4.98	20.66	2.8	-2.93
5.02	17.43	1.71	-1.29
5.06	21.74	2.56	-1.27
5.1	24.66	3.53	-5.55
5.14	24	2.55	-5.94
5.18	22.89	3.69	-4.88
5.22	22.22	3.67	-6.3
5.26	21.15	0.19	-4.7
5.3	16.9	2.69	-1.5
5.34	16.64	6.72	-1.03
5.38	16.78	4	-0.48
5.42	21.41	3.03	-0.6
5.46	23.6	4.48	0.36
5.5	23.12	3.98	0.5
5.54	19.25	4.21	0.23
5.58	21.27	5.56	0.48
5.62	23.65	4.72	-5.73
5.66	24.9	6.22	-5.51
5.7	24.93	4.4	-6.11
5.74	24.7	4.12	-5.29
5.78	25.17	5.2	-4.65
5.82	26.27	6.85	-4.61
5.86	25.21	4.64	-4.82
5.9	23.95	4.18	-4.76
5.94	20.53	1.3	-3.72
5.98	21.57	3.61	-1.81
6.02	21.51	-0.76	-0.95
6.06	19.7	0.79	0.28
6.1	25.31	2.17	5.46
6.14	24.26	3.03	5.69
6.18	26.97	4.69	5.6
6.22	27.27	-1.06	4.91
6.26	27.02	-4.64	5.9
6.3	28.1	-6.93	4.72
6.34	30.18	-8.78	2.78
6.38	26.8	-5.29	3.01
6.42	26.679	-1.5982	6.1631
6.46	26.293	-1.1801	5.9962
6.5	25.827	-0.69151	5.7304
6.54	25.296	-0.14689	5.3769
6.58	24.718	0.43917	4.947
6.62	24.111	1.0521	4.4518
6.66	23.491	1.6773	3.9027
6.7	22.52	8.55	4.35
6.74	20.96	5.09	3.38
6.78	21.7	6.34	3.43
6.82	21.16	4.02	2.68
6.86	21.82	5.07	4.76
6.9	20.451	4.8713	0.1055
6.94	20.4	2.65	0.77
6.98	17.43	1.21	0.32
7.02	18.29	2.39	-3.4
7.06	19.65	7.1	-4.72
7.1	21.36	5.49	-4.86
7.14	21.04	5.54	-3.54
7.18	24.23	5.11	-3.86
7.22	25.9	4.16	-4.37
7.26	25.88	2.39	-3.79
7.3	24.91	-0.65	-4.05
7.34	26.94	1.62	-0.92
7.38	27.61	-1.35	-0.36
7.42	27.96	-1.78	-3.25
7.46	28.54	-2.83	-2.79
7.5	29.25	-3.13	-2.64
7.54	29.79	-4.37	-2.2
7.58	30.49	-5.37	-1.62
7.62	30.1	-4.45	-1.28
7.66	29.28	-6.45	-0.68
7.7	28.71	-5.12	0.17
7.74	27.65	-7.27	-0.24
7.78	24.41	-2.8	-1.15
7.82	25.56	-0.42	2.45
7.86	25.868	-0.1965	-2.1986
7.9	24.95	4.92	-5.09
7.94	25	4.46	-5.61
7.98	23.73	5.41	-6.73
8.02	21.69	3.88	-3.35
8.06	25.08	1.62	0.24
8.1	21.15	0.67	-1.1
8.14	19.95	4	-2.49
8.18	19.71	5.99	-2.85
8.22	19.63	2.95	-2.87
8.26	19.69	0.74	-4.01
8.3	17.02	0.53	-2.49
8.34	19.15	0.99	0.85
8.38	19.37	2.49	3.01
8.42	19.67	3.51	3.92
8.46	22.84	-0.73	1.29
8.5	23.43	-3.78	1.44
8.54	22.58	-6.56	0.54
8.58	23.84	-7.18	1.79
8.62	24.85	-6.23	2.24
8.66	23.7	-4.99	0.64
8.7	22.31	-6.38	0.59
8.74	22.52	-3.22	3.05
8.78	20.75	-3.72	4.35
8.82	20.92	-2.81	4.3
8.86	20.5	0.97	3.21
8.9	17.77	2.18	0.91
8.94	17.5	4.42	-0.2
8.98	18.08	4.84	-3.52
9.02	14.95	4.43	-1.84
9.06	14.54	6.54	-0.63
9.1	13.2	8.65	-2.24
9.14	20.08	4.5435	-1.4052
9.18	21.026	4.5083	-1.726
9.22	22.7	4.03	-2.26
9.26	24.82	4.55	-2.93
9.3	26.28	0.94	-2.81
9.34	24.91	-1.57	-1.48
9.38	27.98	-1.61	-1.18
9.42	25.55	5.51	-3.34
9.46	24.68	6.13	-1.78
9.5	23.58	6.94	-2.69
9.54	22.21	6.62	-4.32
9.58	20.89	6.35	-3.59
9.62	21.04	5.6	-3.07
9.66	19.86	1.19	-3.1
9.7	24.667	2.0493	-2.7362
9.74	25.066	1.6274	-2.6027
9.78	27.94	-2.52	-3.58
9.82	27.52	-2.52	-3.94
9.86	29.02	-1.01	-2.18
9.9	26.64	1.37	-1.84
9.94	26.92	-0.04	-1.57
9.98	26.35	0.91	-0.02
10.02	29.81	1.95	-0.22
10.06	28.41	4.92	-2.47
10.1	29.48	4.72	-1.75
10.14	27.86	5.31	-2.15
10.18	28.88	4.95	-2.34
10.22	28.99	5.51	-2.43
10.26	27.63	1.85	-0.62
10.3	25.18	2.12	-2.18
10.34	23.5	2.47	-0.86
10.38	25.91	-3.38	0.64
10.42	23.27	-3.91	-2.65
10.46	21.95	-4.21	-4.63
10.5	25.51	0.9	-1.4
10.54	23.77	1.41	-2.21
10.58	21.84	0.37	1.53
10.62	25.01	-1.75	2.19
10.66	27.52	-4.52	2.56
10.7	29.48	-5.08	2.83
10.74	29.43	-4.89	1.03
10.78	32.37	-7.63	3.74
10.82	32.43	-7.06	3.38
10.86	30.7	-7.65	4.61
10.9	27.19	-8.27	7.52
10.94	26.59	-4.64	9.56
10.98	29.374	-5.3005	4.0408
11.02	29.327	-5.0564	3.6575
11.06	29.224	-4.7428	3.1946
11.1	29.068	-4.3699	2.6651
11.14	28.864	-3.9479	2.0819
11.18	28.615	-3.4872	1.4582
11.22	28.326	-2.998	0.80674
11.26	28.001	-2.4905	0.14063
11.3	23.79	4.53	-4.67
11.34	26.13	6.37	-2.4
11.38	26.851	-0.96118	-1.816
11.42	26.423	-0.48337	-2.411
11.46	25.98	-0.038636	-2.9557
11.5	23.46	-0.03	-6.77
11.54	25.97	-0.59	-5.04
11.58	25.86	-0.88	-3.7
11.62	23.57	-0.62	-2
11.66	23.64	-0.16	-2.87
11.7	26.68	-0.32	-1.62
11.74	25.08	1.33	-3.78
11.78	21.97	-4.39	-2.71
11.82	23.05	-0.21	-2.75
11.86	23.04	0.06	-3.84
11.9	19.55	1.68	-3.28
11.94	18.34	3.47	-1.88
11.98	19.28	5.57	-2.22
12.02	17.91	4.92	-2.87
12.06	18.28	4.39	-2.71
12.1	18.39	4.03	-1.57
12.14	18.81	6.82	-3.4
12.18	22.1	9.39	-4.23
12.22	25.43	8.36	-6.62
12.26	27.44	11.16	-4.24
12.3	24.78	11.14	-1.02
12.34	23.74	8.05	-1.54
12.38	23.55	6.43	0.36
12.42	24.1	7.38	-2.58
12.46	19.59	5.28	2.07
12.5	20.36	6.43	2.98
12.54	18.88	5.87	3.46
12.58	17.96	3.94	3.26
12.62	19.29	2.2	2.36
12.66	20.99	0.27	0.82
12.7	21.42	1.88	-0.24
12.74	19.45	1.73	-0.86
12.78	19.68	4.81	0.64
12.82	18.6	8.06	2.58
12.86	20.57	6.68	3.25
12.9	23.32	5.2	2.12
12.94	22.9	5.19	0.83
12.98	22.75	4.87	-0.23
13.02	22.76	2.28	-0.5
13.06	22.28	-0.07	-0.66
13.1	28.96	-3.08	0.51
13.14	28.01	-1.68	1.59
13.18	29.8	-1.84	1.44
13.22	31.14	-2.66	0.42
13.26	30.4	-2.87	-0.03
13.3	30.84	-4.82	0.58
13.34	30.69	-5.36	1.05
13.38	28.978	-2.1459	0.28312
13.42	28.992	-1.6704	-0.19307
13.46	28.96	-1.1109	-0.70154
13.5	27.23	-2.25	2
13.54	26.15	-4.21	1.6
13.58	24.97	0.88	1.87
13.62	26.65	4.33	2.29
13.66	28.471	2.1736	-3.2982
13.7	24.43	11.24	-6.38
13.74	28.3	3.3013	-4.1329
13.78	26.3	10.31	-8.09
13.82	30.72	3.5	-7.94
13.86	33.13	4.48	-8.18
13.9	31.48	4.81	-8.62
13.94	29.04	3.89	-8.31
13.98	30.75	0.64	-3.33
14.02	28.8	-2.42	-0.73
14.06	29.07	-1.55	-0.51
14.1	30.48	-0.65	-2.57
14.14	28.92	-1.84	0.57
14.18	31.63	-0.23	-1.6
14.22	32.26	1.55	-2.76
14.26	31.25	3.21	-4.4
14.3	28.96	1.06	-3.4
14.34	29.21	-0.41	-4.28
14.38	32.35	2.13	-2.73
14.42	30.13	0.97	-3.9
14.46	30.73	-1.13	-3.93
14.5	31.04	-0.59	-3.97
14.54	31.25	0.27	-3.49
14.58	31.99	0.22	-3.42
14.62	32.32	0.28	-3.58
14.66	33.26	1.32	-3.62
14.7	33.56	-0.5	-3.93
14.74	33.48	-0.95	-2.96
14.78	34	0.95	-3.02
14.82	33.6	0.48	-2.96
14.86	32.88	0.5	-3.1
14.9	34.21	-1.14	-3.08
14.94	33.39	-1.01	-2.45
14.98	34.36	0.63	-1.65
15.02	34.62	0.2	-1.47
15.06	34.65	-1.01	-1.57
15.1	33.71	-1.54	-1.14
15.14	34.21	-0.57	-2.17
15.18	34.67	-1.7	-2.59
15.22	33.97	-2.02	-1.38
15.26	34.21	-2.06	-0.77
15.3	33.83	-1.82	-0.41
15.34	33.39	-1.95	-0.39
15.38	33.75	-1.63	-0.63
15.42	33.77	-2.22	-0.24
15.46	32.59	-1.46	-0.39
15.5	30.3	0.03	0.16
15.54	29.87	1.23	0.28
15.58	28.26	-0.36	1.23
15.62	27.92	0.9	1.71
15.66	27.17	2.53	2.93
15.7	26.91	3.8	3.51
15.74	26.35	5.44	3.94
15.78	25.68	4.66	7.61
15.82	23.84	4.22	7.68
15.86	23.44	3.55	7.14
15.9	23.08	5.28	6.63
15.94	23.17	4.32	5.1
15.98	22.6	6.46	3.8
16.02	23.2	7.78	2.5
16.06	24.18	5.07	0.34
16.1	25.1	6.88	-1.13
16.14	25.02	7.55	-4.4
16.18	26.3	10.03	-2.65
16.22	25.91	7.4	-3.13
16.26	24.88	4.58	-5.01
16.3	25.71	4.75	-4.66
16.34	24.91	1	-3.47
16.38	25.56	-0.98	-0.93
16.42	23.99	0.48	-0.56
16.46	26.18	-2.14	-2.05
16.5	28.45	2.39	-1.4
16.54	31.74	-1.79	-4.55
16.58	31.15	-0.12	-3.26
16.62	30.18	0.62	-1.67
16.66	29.16	0.17	-2.76
16.7	30.44	1.8	-3.29
16.74	30.46	1.54	-4.14
16.78	30.04	-1.48	-5.75
16.82	30.275	-1.1894	-3.4006
16.86	30.116	-1.6438	-3.4921
16.9	29.912	-2.0708	-3.5774
16.94	29.676	-2.4491	-3.6564
16.98	28.87	-1.56	-1.38
17.02	28.33	-0.65	-2.52
17.06	29.25	0.46	-3.49
17.1	26.51	-3.26	-2.63
17.14	29.31	-5.8	-4.19
17.18	29.69	-5.55	-4.34
17.22	27.44	-5.69	-4.3
17.26	28.95	-2.57	-5.36
17.3	29.86	2.67	-6.09
17.34	29.14	2.24	-4.91
17.38	27.76	4.16	-3.56
17.42	28.28	4.04	-2.56
17.46	31.71	6.05	-3.08
17.5	27.47	6.11	-4.09
17.54	27.994	3.0485	-3.2464
17.58	27.708	3.1748	-2.9382
17.62	27.419	3.2406	-2.6145
17.66	25.9	2.72	-4.37
17.7	25.66	2.97	0.18
17.74	27.85	0.36	0.08
17.78	28.63	-0.96	-3.99
17.82	26.232	2.837	-0.99065
17.86	28.46	2.24	-0.95
17.9	24.63	2.71	1.8
17.94	22.34	0.82	3.01
17.98	23.6	3.61	-0.12
18.02	27.88	3.26	-2.54
18.06	28.48	3.3	-3.53
18.1	27.12	2.45	0.78
18.14	26.86	0.27	-0.21
18.18	27.41	0.03	0.38
18.22	30.01	-1.24	0.47
18.26	31.62	-1.4	-0.12
18.3	28.51	1.8	-1.09
18.34	25.2	3.57	-2.01
18.38	27.42	5.63	-2.34
18.42	24.77	6.92	-3.44
18.46	25.73	4.42	-3.93
18.5	25.95	3.67	-1.12
18.54	26.15	3.19	-0.36
18.58	27.7	4.25	-1.81
18.62	25.83	-0.26	1.89
18.66	23.387	4.177	1.5582
18.7	25.47	0.41	0.09
18.74	23.79	5.75	2.41
18.78	21.87	1.89	3.7
18.82	18.38	4.09	4.73
18.86	17.21	4.11	8.88
18.9	19.56	4.66	7.89
18.94	19.042	6.0405	3.6755
18.98	16.2	12.06	7.52
19.02	18.154	6.4553	3.8389
19.06	17.809	6.6354	3.8082
19.1	17.539	6.7952	3.6922
19.14	13.07	7.56	2.61
19.18	18.89	7.85	2.56
19.22	15.7	7.26	1.21
19.26	17.69	6.72	0.82
19.3	19.54	7.15	-0.42
19.34	17.21	7.97	2.51
19.38	23.76	6.05	-3.17
19.42	20.71	8.3	-5.19
19.46	20.16	7.82	-5.38
19.5	19.95	6.92	-4.17
19.54	21.81	4.58	-3.93
19.58	20.29	7.04	-1.64
19.62	18.08	5.33	-0.15
19.66	22.43	2.53	-1.69
19.7	21.63	3.54	-1.83
19.74	19.06	3.18	-2.44
19.78	26.8	1.17	1.8
19.82	25.79	0.55	2.82
19.86	27.42	-0.68	2.65
19.9	28.25	-1.25	2.71
19.94	25.68	-2.07	2.65
19.98	27.66	-3.25	1.86
20.02	28.77	-6.07	-0.84
20.06	28.58	-5.79	0.46
20.1	29.76	-6.94	0.42
20.14	29.1	-7.68	0.51
20.18	27.01	-6.35	1.41
20.22	27.39	-6.38	0.4
20.26	25.85	-5.55	-0.54
20.3	25.07	-5.78	0.11
20.34	24.11	-4.91	1.28
20.38	22.83	-3.91	2.66
20.42	22.46	-2.76	4.93
20.46	22.68	-2.19	5.01
20.5	24.97	-2.22	4.33
20.54	24.23	-2.57	4.98
20.58	22.51	-2.82	7.43
20.62	25.55	-1.66	2.71
20.66	23.29	2.72	2.27
20.7	24.16	3.39	0.82
20.74	21.98	3.27	-1.08
20.78	20.57	3.44	-2.41
20.82	20.64	4.37	-3.11
20.86	19.48	4.36	-3.18
20.9	19.67	5.16	-3.46
20.94	21.46	5.62	-4.28
20.98	22.63	5.65	-3.84
21.02	21.44	3.19	-4.21
21.06	24.01	1.3	-6.9
21.1	24.71	1.28	-5.93
21.14	22.87	3.89	-4.47
21.18	21.78	3.15	-3.44
21.22	21.67	2.44	-3.11
21.26	22.86	1.83	-3.88
21.3	23.1	-0.51	-2.64
21.34	21.413	2.0506	-4.0597
21.38	20.944	2.0478	-3.9324
21.42	20.491	2.0728	-3.7675
21.46	21.75	4.96	-3.55
21.5	20.13	3.87	-3.02
21.54	18.3	2.27	-2.99
21.58	16.93	1.24	-1.54
21.62	17.48	1.47	-1.95
21.66	19.51	3.98	-2.36
21.7	18.77	1.68	-2.19
21.74	22.83	1.69	-2.26
21.78	23.6	2.67	-1.16
21.82	24.13	2.97	0.65
21.86	24.49	4.87	3.23
21.9	22.87	2.95	2.89
21.94	25.24	-3.73	2.73
21.98	27	-4.94	4.23
22.02	27.21	-7	3.27
22.06	30.4	-10.44	1.74
22.1	26.49	-10.21	0.96
22.14	27.77	-2.9331	0.35408
22.18	28.108	-2.6278	-0.23444
22.22	28.431	-2.2718	-0.84919
22.26	28.744	-1.8896	-1.4662
22.3	26.12	5.59	-7.63
22.34	26.06	3.53	-6.42
22.38	28.48	0.31	-4.33
22.42	30.24	-0.96	-3.67
22.46	31.64	-0.72	-2.87
22.5	32.73	-1.1	-1.01
22.54	32.78	-1.17	-0.74
22.58	33.72	-2.68	-1.78
22.62	32.91	-2.84	-1.86
22.66	32.86	-2.52	-2.09
22.7	34.5	-2.42	-2.14
22.74	32.5	-3.38	-3.11
22.78	31.73	-2.41	-3.58
22.82	31.14	-2.41	-3.79
22.86	31.2	-2.53	-3.62
22.9	31.71	-1.48	-4.02
22.94	32.01	-0.82	-2.84
22.98	32.11	-2.33	0.43
23.02	30.43	-4.83	1.08
23.06	28.3	-4.99	1.5
23.1	27.89	-5.4	2.21
23.14	26.73	-6.82	3.33
23.18	24.4	-6.15	5.9
23.22	25.72	-0.47394	3.6053
23.26	24.986	0.56444	3.9864
23.3	24.299	1.6417	4.2913
23.34	23.674	2.7321	4.5151
23.38	20.05	9.3	6.75
23.42	23.36	8.56	5.35
23.46	23.81	6.67	3.7
23.5	24.97	5.19	0.59
23.54	23.51	8.62	4.07
23.58	21.31	7.94	5.66
23.62	20.89	5.48	3.45
23.66	21.79	7.7	1.95
23.7	23.27	8.41	1.31
23.74	25.9	9.57	0.7
23.78	25.67	8.18	1.05
23.82	26.52	8.03	-0.11
23.86	24.97	8.77	-0.27
23.9	26.168	4.7788	0.73693
23.94	26.752	3.8963	0.69723
23.98	27.33	2.9899	0.68597
24.02	27.888	2.0802	0.69883
24.06	27.57	-2.95	-0.28
24.1	27.66	-0.83	1.42
24.14	29.97	-1.18	2.02
24.18	31.4	-0.87	1.68
24.22	30.54	-1.57	0.14
24.26	29.8	-2.22	-0.3
24.3	29.01	-3.25	1.46
24.34	29.07	-1.92	2.73
24.38	30.14	-1.51	2.12
24.42	28.32	-1.3	0.32
24.46	28.9	-1.68	0.38
24.5	28.67	-3.58	1.32
24.54	27.15	-4.87	2.48
24.58	25.36	-4.62	3.32
24.62	24.05	-6.82	4.72
24.66	22.47	-4.11	6.04
24.7	20.78	-1.25	6.35
24.74	18.87	0.78	7
24.78	22.28	3.86	5.76
24.82	20.658	0.57986	1.1614
24.86	20.363	0.87703	0.79583
24.9	21.16	8.82	-3.47
24.94	18.79	6.91	-2.3
24.98	17.76	4.83	-2.79
25.02	18.49	4.16	-3.83
25.06	18.76	3.95	-3.95
25.1	17.37	-0.09	-5.48
25.14	21.94	-4.09	-8.12
25.18	19.826	3.0945	-1.4948
25.22	19.883	3.3647	-1.5696
25.26	23.02	0.61	3.66
25.3	18.25	1.7	1.03
25.34	21.48	2.97	0.66
25.38	21.99	4.95	0.08
25.42	20.46	3.86	0.51
25.46	20.58	4.74	0.17
25.5	20.63	5.71	4.48
25.54	18.95	6.5	4.04
25.58	17.49	9.46	0.32
25.62	19.6	7.09	3.99
25.66	20	6.05	3.65
25.7	18.68	5.97	2.3
25.74	19.74	5.52	1
25.78	20.85	3.94	-0.33
25.82	21.49	4.62	-0.36
25.86	21.84	3.41	0.79
25.9	21.68	3.01	-0.39
25.94	19.48	7.6	-1.11
25.98	23.07	3.99	0.74
26.02	21.27	1.69	0.15
26.06	22.15	2.82	2.89
26.1	27.8	2.17	2.26
26.14	26.67	2.98	0.88
26.18	26.97	2.88	-1.21
26.22	29.04	0.49	-1.31
26.26	31.36	0.44	-1.95
26.3	31.86	-2.14	-1.57
26.34	30.42	-4.05	-4.67
26.38	31.17	-2.98	-3.21
26.42	31.08	-3.99	-1.69
26.46	31.76	-3.91	-1.19
26.5	31.07	-4.4	-1.1
26.54	30.5	-3.18	-0.13
26.58	30.55	-3.67	1
26.62	27.89	-3.68	2.48
26.66	28.56	-5.47	1.47
26.7	27.66	-2.69	-0.39
26.74	28.27	-2.51	1.15
26.78	29.04	-3.51	2.42
26.82	27.87	-2.98	3.15
26.86	27.16	-3.88	3.93
26.9	24.88	-3.26	5.8
26.94	23.73	-1.99	6.37
26.98	22.27	-1.12	7.2
27.02	20.99	0.32	7.29
27.06	23.11	3.21	7.3
27.1	24.83	5.07	6.11
27.14	25.39	5.98	5.19
27.18	25.26	5.75	2.41
27.22	24.47	6.9	-1.82
27.26	25.62	7.4	-3.07
27.3	27.69	5.03	-3.43
27.34	24.171	6.4587	-1.2194
27.38	24.14	3.48	-5.49
27.42	22.87	8.26	-2.66
27.46	22.67	6.59	-3.84
27.5	22.04	3.34	-2.9
27.54	22.25	5.65	-1.86
27.58	24.26	5.61	-0.68
27.62	27.06	5.96	-0.65
27.66	24.02	3.42	-1.04
27.7	24.78	1.56	-2.15
27.74	24.42	5.31	0.32
27.78	21.83	0.3	-0.04
27.82	24.38	2.65	-0.49
27.86	22.37	1.94	-0.94
27.9	22.26	0.91	-0.9
27.94	29.19	-5.6	4.71
27.98	27.14	-5.92	5.75
28.02	24.97	-3.75	4.25
28.06	29.18	-1.5562	-1.2646
28.1	29.412	-1.8806	-1.5954
28.14	29.592	-2.1687	-1.9441
28.18	35.12	2.5	-0.26
28.22	34.58	1.42	-1.36
28.26	33.2	-2.3	-5.52
28.3	30.83	-4.82	-8.37
28.34	28.53	-3.1	-6.99
28.38	27.22	-0.61	-6.5
28.42	29.33	0.3	-7.54
28.46	30.68	-1.33	-8.57
28.5	32.24	0.52	-8.05
28.54	29.045	-3.1787	-5.4694
28.58	28.814	-3.1055	-5.7308
28.62	30.74	-8.78	-4.2
28.66	29.11	-7.73	-6.03
28.7	30.12	-6.85	-4.53
28.74	29.89	-4.7	-4.98
28.78	27.398	-2.3113	-6.4449
28.82	27.08	-2.0709	-6.4388
28.86	26.71	-0.38	-5.95
28.9	27.12	-2.21	-4.93
28.94	23.98	0.33	-4.04
28.98	20.03	1.67	-4.08
29.02	21.14	-0.42	-3.52
29.06	21.68	2.22	-4.8
29.1	21.25	2.62	-5.04
29.14	22.7	-3.1	-2.54
29.18	27.73	0.95	-3.61
29.22	26.44	3.5	-3.91
29.26	25.25	2.65	-0.89
29.3	27.16	0.75	-3.29
29.34	28.96	0.61	-3.46
29.38	25.73	-1.68	-2.64
29.42	26.71	-0.68	1
29.46	27.24	-2.81	-1.86
29.5	27.42	-0.45	-2.83
29.54	26.58	-0.04	-2.94
29.58	27.36	-0.09	-1.84
29.62	27.55	0.55	-2.01
29.66	26.92	-3.59	-1.45
29.7	27.14	-3.98	-3.06
29.74	27.81	-0.99	-4.61
29.78	26.74	3.09	-4.57
29.82	28.41	1.74	-2.74
29.86	28.49	3.86	-1.86
29.9	30.1	2.62	-1.81
29.94	29.05	0.02	-0.96
29.98	28.13	0.22	-1.34
30.02	28.49	-0.66	-1.66
30.06	28.22	-0.88	-2.2
30.1	27.3	-1.96	-2.5
30.14	26.49	-1.68	-2.81
30.18	25.53	-1.59	-3.04
30.22	24.8	-1.25	-2.83
30.26	25.14	-2.75	-3.46
30.3	24.24	-3.03	-2.63
30.34	22.96	-3.48	-3.12
30.38	21.42	2.37	-1.77
30.42	22.66	2.98	1.21
30.46	23.37	2.65	1.03
30.5	23.12	3.89	0.82
30.54	23.11	5.11	1.16
30.58	25.73	7.76	1.85
30.62	24.08	5.59	0.41
30.66	29.29	4.78	0.35
30.7	30.1	3.89	1.47
30.74	28.57	5.07	-0.48
30.78	25.68	5.72	-1.72
30.82	24.51	3.87	-0.35
30.86	22.87	2.07	-3.13
30.9	20.7	6.12	-3.74
30.94	19.52	6.41	-4.9
30.98	22.81	2.99	-5.61
31.02	23.79	2.16	-4.37
31.06	22.93	0.27	-2.99
31.1	23.62	-0.13	-3.96
31.14	23.17	2.4	-4.89
31.18	20.66	1.88	-4.65
31.22	22.1	2.37	-3.37
31.26	21.94	3.57	-1.86
31.3	22.28	8.14	0.9
31.34	20.38	7.76	1.21
31.38	22.69	8.73	2.04
31.42	21.52	9.63	0.56
31.46	20.41	10.09	0.81
31.5	21.11	7.29	-1
31.54	21.34	9.14	-1.78
31.58	20.67	8.27	-0.6
31.62	23.2	6.02	-4.67
31.66	20.09	7.27	-0.82
31.7	19.5	5.69	0.72
31.74	20.83	3.97	-0.1
31.78	19.55	4.2	1.97
31.82	20.9	3.57	3.32
31.86	20.58	0.63	2.14
31.9	22.14	4.34	4.45
31.94	20.89	5.51	2.37
31.98	20.43	0.26	2.4
32.02	22.31	1.62	0.7
32.06	23.31	1.68	0.88
32.1	24.59	-3.08	3.51
32.14	25.06	-2.45	4.68
32.18	22.42	-0.65	3.81
32.22	22.4	-2.28	4.46
32.26	18	0.47	4.17
32.3	15.19	-3.92	6.72
32.34	17.38	-3.28	4.77
32.38	22.644	0.54553	2.972
32.42	27.12	2.6	3.5
32.46	26.28	6.48	5.46
32.5	27.18	3.43	4.98
32.54	27.69	3.06	1.83
32.58	24.73	6.31	-1.26
32.62	23.66	3.12	-3.5
32.66	22.12	1.45	-3.3
32.7	21.57	1.64	-3.51
32.74	24.305	2.8597	-1.1161
32.78	24.512	3.0583	-1.5871
32.82	24.721	3.2183	-2.0377
32.86	24.929	3.3327	-2.4614
32.9	25.136	3.3939	-2.8517
32.94	25.341	3.3948	-3.2021
32.98	25.543	3.328	-3.5061
33.02	22.87	3.66	-6.92
33.06	19.61	2.82	-4.48
33.1	23.08	0.73	-1.8
33.14	25.73	1.56	-1.96
33.18	29.44	-1.03	-2.55
33.22	31.9	0.33	-1.36
33.26	30.84	0.23	-2.96
33.3	28.86	-0.41	-2.95
33.34	27.87	-2.29	-4.14
33.38	26.74	-1.97	-4.05
33.42	26.31	-2.49	-2.4
33.46	24.19	-4.26	-1.96
33.5	25.39	-7.41	0.29
33.54	24.25	-5.98	1.71
33.58	26.12	-5.38	6.53
33.62	28.7	-7.74	3.91
33.66	27.74	-7	2.66
33.7	26.92	-5.5	2
33.74	27.75	-5.57	3.05
33.78	26.34	-4.7	5.27
33.82	28.66	-3.79	4.88
33.86	26.74	-1.16	3.79
33.9	22.81	-0.3	6.42
33.94	24.82	3.36	5.48
33.98	24.9	0	6.75
34.02	22.83	0.2	6.51
34.06	23.61	-2.23	9.88
34.1	23.51	0.91	7.43
34.14	20.99	3.5	6.67
34.18	21.61	4.54	6.07
34.22	23.96	5.86	2.06
34.26	21.13	5.24	-0.6
34.3	20.79	5.42	-0.94
34.34	22.66	1.38	-4.59
34.38	25.72	2.71	-3.04
34.42	26.06	4.01	-0.51
34.46	27.15	5.21	-1.44
34.5	30.29	5.9	-2.4
34.54	33.14	6.57	-3.81
34.58	32.09	6.11	-3.32
34.62	32.72	1.54	-2.25
34.66	33.22	1.57	-0.37
34.7	30.73	-0.13	0.76
34.74	31.06	0.85	-1.69
34.78	31.14	-0.62	-2.43
34.82	30.19	1.88	-2.91
34.86	31.16	0.75	-3.95
34.9	28.75	1.76	-4
34.94	25.7	1.64	-3.79
34.98	23.33	3.97	-3.28
35.02	24.04	4.83	-2.25
35.06	22.71	4.83	-2.48
35.1	22.31	3.24	-2.61
35.14	23.32	1.35	-3.95
35.18	27.08	-2.15	-6.91
35.22	26.801	0.72882	-2.1916
35.26	31.88	0.96	0.67
35.3	31.37	-2.51	1.41
35.34	29.78	-1.13	1.46
35.38	31.84	-4.06	-1.83
35.42	29.41	-1.9848	-1.0018
35.46	29.866	-2.5361	-0.73693
35.5	30.247	-3.0644	-0.46828
35.54	28.86	-0.26	1.65
35.58	30.08	-3.81	-1.78
35.62	30.76	-6.53	-0.76
35.66	29.64	-4.33	-0.85
35.7	28.9	-4.27	0.25
35.74	29.37	-4.69	0.36
35.78	28.01	-4.8	1.15
35.82	27.47	-4.09	1.94
35.86	26.07	-5.11	2.16
35.9	25.07	-4.96	2.32
35.94	23.36	-4.81	2.65
35.98	21.93	-3.93	2.2
36.02	20.56	-2.1	2.4
36.06	21.25	-2.13	0.92
36.1	21.3	-2.34	-0.09
36.14	22.72	-2.2	1.68
36.18	22.34	-5.45	2.78
36.22	20.205	1.9232	3.3107
36.26	19.851	2.6433	3.4198
36.3	19.544	3.3355	3.507
36.34	19.13	9.65	5.64
36.38	20.42	8.29	6.58
36.42	19.03	8.02	6.75
36.46	19.19	7.18	4.58
36.5	19.81	6.13	2.89
36.54	18.83	8.33	2.83
36.58	18.35	9.32	1.38
36.62	17.52	9.05	2.47
36.66	19.06	5.69	2.95
36.7	16.38	4.33	5.49
36.74	18.682	7.4153	2.6966
36.78	18.779	7.311	2.4319
36.82	18.896	7.1019	2.1304
36.86	19.031	6.7821	1.7909
36.9	19.89	5.46	-1.95
36.94	17.32	3.95	-1.65
36.98	20.81	5.48	-2.31
37.02	20.16	4.74	0.28
37.06	18.85	2.53	-0.87
37.1	18.19	0.95	1.03
37.14	19.71	-1.92	0.88
37.18	20.89	-1.15	0.44
37.22	24.32	-0.65	-1.85
37.26	23.79	-4.29	-3.13
37.3	20.07	-5.97	-6.65
37.34	18.97	-4.58	-7.54
37.38	18.12	-1.98	-4.48
37.42	20.34	-2.09	-5.06
37.46	23.14	0.93	-6.5
37.5	23.32	7.14	-2.6
37.54	22.21	4.84	-1.92
37.58	21.56	6.19	-2.29
37.62	24.58	2.59	-2.82
37.66	29.34	4.57	-5.55
37.7	25.205	2.1154	-2.731
37.74	26.47	1.59	-4.82
37.78	26.72	0.22	-0.52
37.82	25.57	2.24	-0.09
37.86	25.41	-3.33	-1.53
37.9	25.79	-1.57	-1.95
37.94	25.73	-1.72	0.76
37.98	26.86	-1.08	3.3
38.02	27.61	1.41	3.55
38.06	24.77	2.42	4.3
38.1	20.68	5.35	1.6
38.14	22.16	1.03	1.47
38.18	20.8	-1.28	4.61
38.22	20.1	-0.06	5.01
38.26	19.4	1.03	7.17
38.3	16.92	0.82	5.89
38.34	14.97	-0.54	2.24
38.38	14.87	2.77	0.13
38.42	12.75	0.97	3.27
38.46	15.87	5.63	0.88
38.5	13.59	5.22	1.81
38.54	15.68	6.31	1.05
38.58	17.11	6.16	0.39
38.62	18.67	7.05	0.29
38.66	17.65	5.59	0.24
38.7	16.74	3.47	-0.34
38.74	16.39	3.42	0.25
38.78	14.81	2.28	-1.63
38.82	13.87	3.4	-2.2
38.86	14.93	2.09	-0.06
38.9	17.69	0.8	-1.47
38.94	17.51	3.6	-0.91
38.98	16.07	4.87	-1.2
39.02	18.41	2.21	-2.34
39.06	20.87	0.06	-2.96
39.1	20.39	-1.45	-2.66
39.14	20.02	0.98	-0.98
39.18	17.6	-1.72	-3.87
39.22	15.05	0.47	-3.59
39.26	17.94	4.13	-1.76
39.3	18.96	2.81	0.41
39.34	21.57	-0.74	1.74
39.38	20.84	0.57	-1.07
39.42	18.77	0.33	-3.62
39.46	18.33	1.54	-4.34
39.5	16.79	4.83	-4.05
39.54	17.2	2.75	-0.54
39.58	20.34	0.06	1.12
39.62	18.13	0.39	0.1
39.66	18.02	1.11	3.04
39.7	16.32	-0.57	2.14
39.74	16.28	-0.2	1.44
39.78	17.4	2.78	0.64
39.82	17.51	5.49	0.3
39.86	19.08	3.09	0.38
39.9	22.44	3.32	0.73
39.94	21.84	2.18	-0.33
39.98	24.41	2.3	0.2
40.02	22.69	3.69	-1.3
40.06	24.67	5.33	-2.04
40.1	26.65	2.91	-1.26
40.14	28.22	0.11	0.93
40.18	28.3	-1.71	0.53
40.22	27.48	-2.93	0.09
40.26	29.31	-5.61	0.85
40.3	28.86	-7.7	-2.12
40.34	26.94	-7.5	-2.51
40.38	27.46	-5.8	-2.53
40.42	26.71	-5.29	-2.6
40.46	27.45	-5.17	-2.58
40.5	28.15	-3.34	-0.65
40.54	27.75	-4.81	0.59
40.58	24.9	-6.22	0.58
40.62	24.47	-5.88	0.66
40.66	24.3	-6.89	0.57
40.7	23.57	-5.83	1.79
40.74	24.22	-6.35	3.83
40.78	25.35	-5.5	4.61
40.82	21.14	-2.37	4.92
40.86	20.07	0.81	2.97
40.9	20.19	5.13	0.67
40.94	17.87	6.05	-0.84
40.98	20.39	9.59	-3.06
41.02	22.84	8.83	-7.17
41.06	22.37	10.99	-3.83
41.1	21.25	6.16	-4.03
41.14	22.7	7.37	-4.3
41.18	21.71	7.97	-4.51
41.22	26.66	8.23	-4.88
41.26	28.42	7.61	-4.42
41.3	29.41	6.98	-4.85
41.34	30.96	8.29	-3.12
41.38	31.8	3.39	-3.5
41.42	32.76	0.75	-4.04
41.46	32.01	3.27	-1.68
41.5	34.75	1.21	-3.72
41.54	33.73	0.68	-6.89
41.58	29.6	-6.97	-8.71
41.62	27.28	-0.74	-4.21
41.66	23.28	-1.15	-3.05
41.7	26.06	-3.57	0.4
41.74	28.53	-2.7	0.97
41.78	28.54	-3.31	0.85
41.82	29.37	-3.28	2.72
41.86	27.98	-1.17	3.97
41.9	28.36	1.13	2.83
41.94	27.45	3.07	2.69
41.98	27.74	-0.41	4.84
42.02	26.03	0.46	3.68
42.06	23.79	-0.46	0.69
42.1	24.52	-2.59	2.67
42.14	26.92	-2.48	0.5
42.18	25.91	-2.69	-0.16
42.22	29.93	-1.68	-1.13
42.26	26.17	-2.45	-1.49
42.3	30.79	-5.44	-1.56
42.34	29.85	-5.15	-4.48
42.38	28.28	-4.4	-2.72
42.42	28.16	-4.57	-1.82
42.46	28.2	-5.17	-1.63
42.5	27.95	-5.12	-1.36
42.54	27.92	-4.05	-0.95
42.58	28.42	-4.08	-1.43
42.62	28.57	-3.04	-0.63
42.66	28.32	-2.45	0.09
42.7	29.81	-1.95	0.56
42.74	27.69	-3.67	0.12
42.78	26.59	-1.33	1.07
42.82	24.93	-1.4	2.47
42.86	23.85	-1.87	2.08
42.9	22.78	-2.3	1.98
42.94	21.95	-0.82	2.15
42.98	21.42	0.35	3.8
43.02	20.05	1.2	2.02
43.06	20.13	1.84	2.14
43.1	21.53	0.89	1.4
43.14	20.6	1.45	1.43
43.18	22.65	0.84	0.39
43.22	20.63	-0.43	-2.28
43.26	20.64	2.29	-0.9
43.3	23.79	4.16	0.08
43.34	22.56	6.75	0.93
43.38	22.25	5.91	0.39
43.42	20.78	1.56	0.62
43.46	19.95	1.87	-0.73
43.5	19.75	2.65	-1.16
43.54	20.39	4.23	0.23
43.58	23.58	4.66	-1.62
43.62	23.64	4.8	-1.79
43.66	24.6	7.26	-0.77
43.7	26.83	3.45	-0.39
43.74	25.5	1.39	-1.51
43.78	23.74	-0.06	-0.03
43.82	24.4	-0.96	1.49
43.86	28.25	0.41	-2.75
43.9	29.21	-1.03	-3.1
43.94	30.55	-0.32	-3.4
43.98	30.03	-0.51	-4.1
44.02	29.62	-1.22	-4.42
44.06	30.9	-2.22	-3.84
44.1	30.87	-0.77	-2.13
44.14	30.89	-1.55	-1.43
44.18	30.72	-0.57	-0.42
44.22	28.57	0.78	1.38
44.26	26.83	2.86	2.34
44.3	26.97	5.1	2.53
44.34	25.79	6.83	1.44
44.38	25.58	3.43	0.56
44.42	23.27	-2.48	2.9
44.46	23.07	-4.53	2.89
44.5	22.04	-3.9	2.25
44.54	21.04	-1.03	1.35
44.58	21.21	2.06	0.51
44.62	18.92	3.07	-0.54
44.66	16.45	5.56	-1.92
44.7	16.69	4.22	0.83
44.74	17.23	4.51	-1.36
44.78	17.45	4.77	-0.85
44.82	19.71	7.26	3.93
44.86	19.75	7.15	2.65
44.9	23.1	5.93	2.39
44.94	23.08	2.59	4.36
44.98	22.61	2.13	0.48
45.02	18.85	3.38	-3.64
45.06	17.59	5.3	-5.15
45.1	19.03	7.37	-5.55
45.14	19.38	7.6	-4.32
45.18	18.19	6.49	-3.25
45.22	18.8	5.34	-4
45.26	21.81	2.98	-2.13
45.3	22.13	5.98	-2.48
45.34	23.68	5.89	-3.07
45.38	24.8	5.93	-0.53
45.42	25.15	2.58	-1.49
45.46	26.84	-0.77	-2.18
45.5	28.71	-4.05	-1.57
45.54	30.57	-3.17	-1.38
45.58	30.84	-2.11	-1.66
45.62	28.8	-2.67	-0.62
45.66	27.98	-3.71	-0.88
45.7	27.83	-3.69	-0.89
45.74	28.38	-4.14	0.38
45.78	27.6	-4.4	0.52
45.82	27.3	-3.56	-0.02
45.86	25.85	-3.21	-0.14
45.9	24.9	-3.07	-0.48
45.94	23.9	-1.23	0.38
45.98	27.48	1.43	-1.71
46.02	25.65	5.2	-4.49
46.06	25.5	3.98	-3.46
46.1	26.78	3.6	-3.25
46.14	25.94	1.59	-2.76
46.18	24.84	1.56	-2.99
46.22	21.8	3.01	-3.33
46.26	22.87	4	-3.05
46.3	22.32	3.92	-1.48
46.34	24.26	3	-0.57
46.38	21.68	2.75	-0.3
46.42	22.52	4.26	-0.62
46.46	22.78	3.12	-0.77
46.5	24.28	3.95	0.79
46.54	23.98	0.79	-1.49
46.58	24.26	0.52	-2.45
46.62	26.67	1.56	-1.6
46.66	26.06	-0.08	-0.15
46.7	24.82	0.45	-1.8
46.74	24.09	0.48	-1.97
46.78	21.33	0.07	-2.66
46.82	19.32	-0.47	-2.61
46.86	19.64	4.83	-2.9
46.9	19.86	4.87	-1.06
46.94	25.12	7.05	-2.66
46.98	23.37	8.53	-4.11
47.02	21.98	5.97	-3.91
47.06	23.11	3.15	-2.43
47.1	22.16	4.28	-1.13
47.14	22.15	5.7	-0.92
47.18	22.99	7.46	-0.47
47.22	25.86	3.66	0.3
47.26	26.54	-1.92	1.47
47.3	26.83	-1.73	1.37
47.34	27.76	-2.57	-0.3
47.38	28.07	-0.81	-1.24
47.42	29.66	0.64	-3.67
47.46	28.42	-0.15	-6.71
47.5	27.77	-0.63	-5.64
47.54	28.14	-0.45	-5.25
47.58	28.83	-2.37	-5.97
47.62	28.83	-3.68	-3.23
47.66	27.89	-3.89	-2.61
47.7	26.33	-3.05	-3.58
47.74	27.87	-4.76	-3.88
47.78	27.77	-3.99	-5.12
47.82	25.47	-0.79	-3.54
47.86	27.47	5.16	-0.52
47.9	29.21	6.27	-2.22
47.94	32.09	5.82	0.44
47.98	32.33	4.45	2.14
48.02	30.65	5.69	5.22
48.06	32.97	-0.31	3.45
48.1	29.64	0	3.71
48.14	28.92	2.29	4.39
48.18	26.28	-0.22	4.53
48.22	24.24	2.5	4.32
48.26	22.76	0.72	2.53
48.3	21.45	1.59	2.63
48.34	21.1	3.76	4.81
48.38	20.91	6.15	5.68
48.42	20.24	4.45	6.69
48.46	19.74	3.24	10.66
48.5	26.09	0.95	5.95
48.54	20.791	3.5194	5.5358
48.58	29.78	5.08	6.67
48.62	23.23	2.12	6.04
48.66	23.41	3.8	5.25
48.7	22.49	3.41	6.13
48.74	22.31	4.33	4.39
48.78	18.86	1.56	2.14
48.82	16.37	0.37	0.98
48.86	18.09	1.05	-2.42
48.9	16.41	4.65	-3.06
48.94	16.08	2.32	-2.16
48.98	18.28	-0.11	-2.89
49.02	22.336	0.68884	-2.6459
49.06	24.62	-3.69	-7.56
49.1	27.08	-0.38	-5.94
49.14	23.89	-0.6	-4.34
49.18	26.92	0.49	-4.78
49.22	24.55	1.62	-1.67
49.26	21.78	1.27	-1.51
49.3	22.55	1.31	0.38
49.34	20.64	1.27	0.23
49.38	18.82	0.91	1.04
49.42	17.41	-0.49	-0.23
49.46	16.22	1.96	1.56
49.5	17.54	2.06	1.85
49.54	15.35	1.46	2.45
49.58	12.89	0.91	2.24
49.62	14.89	0.02	1.65
49.66	15.15	1.56	-2.22
49.7	15.21	3.07	-3.29
49.74	15.63	3.81	-2.54
49.78	16.94	5.57	-1.93
49.82	16.11	5.79	-1.24
49.86	15.3	2.68	-0.11
49.9	16.33	4.92	-1.01
49.94	16.32	4.47	-3.19
49.98	15.26	4.28	-4.52
50.02	16.47	4.27	-3.43
50.06	16.04	1.57	-1.3
50.1	16.42	0.61	-1.26
50.14	18.43	-0.48	-0.12
50.18	22.04	-1.6	0.74
50.22	24.38	0.25	-1.98
50.26	23.31	0.35	-2.57
50.3	21.34	3.27	-4.14
50.34	23.17	2.62	-2.28
50.38	23.79	2.32	-0.68
50.42	25.71	-1.58	-0.43
50.46	25.87	1.2	1.48
50.5	26.86	-0.53	1.68
50.54	28.01	-2.6	2.89
50.58	28.32	-4.03	2.68
50.62	29.24	-4.08	1.82
50.66	26.637	-1.4615	0.97543
50.7	26.39	-1.4987	0.92556
50.74	26.07	-1.4947	0.83414
50.78	25.684	-1.447	0.70365
50.82	25.241	-1.3533	0.53654
50.86	25.17	-4.73	0.95
50.9	23.96	1.14	-2.26
50.94	23.34	2.03	-2.84
50.98	23.69	-0.64	-0.38
51.02	22.4	-0.95	0.56
51.06	20.54	0.33	-0.2
51.1	20.73	0.49	-2.48
51.14	20.66	2.06	-1.84
51.18	17.94	4.25	-0.78
51.22	19.57	4.81	-1.59
51.26	20.72	0.91	-5.08
51.3	18.88	2.91	-2.72
51.34	19.45	5.41	-2.75
51.38	18.22	5	-1.93
51.42	16.61	6.53	-0.97
51.46	18.19	8.26	-0.29
51.5	17.43	6.35	-0.81
51.54	16.79	5.02	-0.17
51.58	15.2	4.01	0.14
51.62	17.17	3.23	0.87
51.66	16.73	3.43	2.57
51.7	19.57	3.56	3.9
51.74	20.99	3.97	3.51
51.78	18.84	4.95	4.28
51.82	20.69	6.64	2.88
51.86	21.08	5.75	-1.24
51.9	20.02	5.46	-4.59
51.94	22.78	2.23	-4.82
51.98	20.44	0.47	-4.64
52.02	19.98	1.71	-4.18
52.06	18.31	2.94	-2.58
52.1	17.08	1.53	-3.84
52.14	18.55	1.64	-1.57
52.18	20.61	-0.42	0.13
52.22	21.54	5.24	1.79
52.26	21.75	3.27	4.39
52.3	19.24	2.93	2.04
52.34	22.48	5.57	3.53
52.38	25.37	5.45	2.74
52.42	26.95	3.29	-1.15
52.46	27.88	0.35	1.23
52.5	29.1	-3.5	-1.44
52.54	29.28	-4.23	-1.28
52.58	29.44	-6.02	-0.14
52.62	28.16	-1.6	-6.29
52.66	32.251	-1.833	-2.662
52.7	33.57	-1.75	-4.43
52.74	34.92	-1.44	-5.16
52.78	36.21	-1.26	-4.16
52.82	36.15	-2.07	-3.38
52.86	36.21	-3.8	-2.87
52.9	36.34	-3.9	-3.19
52.94	36.85	-3.7	-3.01
52.98	37.54	-2.79	-2.38
53.02	37.66	-4.87	-2.84
53.06	36	-4.38	-2.9
53.1	35.86	-4.69	-2.45
53.14	37.72	-5.28	-2.72
53.18	37.73	-5	-2.13
53.22	38.56	-5.47	-1.89
53.26	36.9	-7.07	-2.67
53.3	37.66	-6.95	-2.28
53.34	36.77	-8.08	-2.21
53.38	36.15	-9.57	-2.73
53.42	33.62	-10.28	-2.76
53.46	30.66	-10.42	-2.53
53.5	29.25	-10.4	-1.51
53.54	29.45	-10.51	-1.64
53.58	28.83	-12.04	-1.79
53.62	26.03	-11.63	-1.49
53.66	29.53	-5.2863	-3.7606
53.7	29.416	-3.9588	-4.0833
53.74	29.361	-2.5954	-4.3833
53.78	29.03	5.78	-7.49
53.82	29.365	0.077013	-4.8658
53.86	31.43	3.73	-3.8
53.9	28.6	7.76	-8.48
53.94	27.81	8	-4.52
53.98	31.38	4.54	-8.05
54.02	32.11	4.24	-4.37
54.06	29.68	-0.15	-1.72
54.1	29.18	-0.98	-2.73
54.14	28.6	-1.11	-2.48
54.18	27.47	3.79	-2.1
54.22	26.64	0.54	-1.94
54.26	27.52	2.27	-0.89
54.3	26.81	0.83	-0.26
54.34	26.55	2.12	0.05
54.38	26.16	3.72	0.19
54.42	25.66	4.98	-0.03
54.46	25.39	3.02	2.09
54.5	26.05	3.65	2.12
54.54	26.07	5.45	2.09
54.58	23.43	5.55	2.98
54.62	22.28	4.63	2.08
54.66	23.39	5.17	2.3
54.7	21.6	3.8	3.29
54.74	22.57	4.49	4.6
54.78	21.27	4.3	4.81
54.82	20.6	2.57	3.11
54.86	20.45	4.13	1.52
54.9	20.39	3.62	1.97
54.94	22.58	2.73	1.19
54.98	22.71	2.07	4.15
55.02	26.96	1.95	-1.25
55.06	26.99	2.87	-0.86
55.1	24.75	0.64	0.22
55.14	25.29	-0.14	-0.67
55.18	23.34	1.06	0.29
55.22	22.85	-1	-0.3
55.26	29.01	-0.032211	-2.6645
55.3	29.955	-0.22641	-3.1547
55.34	31.79	0.7	-4.52
55.38	32.31	-0.14	-5.61
55.42	33.85	-0.24	-4.31
55.46	34.53	-3.45	-3.92
55.5	34.05	-0.46	-4.08
55.54	33.75	4.04	-4.05
55.58	30.75	-0.36	-3.32
55.62	32.08	-2.15	-3.22
55.66	30.88	1.62	-5.07
55.7	30.4	2	-1.3
55.74	29.01	5.18	1.39
55.78	27.77	1.19	-0.62
55.82	25.95	4.36	1.23
55.86	26.44	-0.21	5.35
55.9	25.884	3.1898	4.944
55.94	23.72	3.66	4.93
55.98	23.55	4.69	7.15
56.02	23.96	3.35	8.39
56.06	22.96	4.86	9.31
56.1	23.25	3.83	9.17
56.14	23.13	2.83	6.88
56.18	20.53	1.26	9.09
56.22	22.74	6.88	9.75
56.26	23.82	9.19	7.04
56.3	22.36	9.35	7.26
56.34	20.341	7.1777	3.6194
56.38	20.076	7.2925	3.1191
56.42	19.98	10.39	-2.51
56.46	18.74	10.01	-3.38
56.5	18.03	9.13	-1.36
56.54	16.17	7.15	-1.54
56.58	17.41	6.38	-1.19
56.62	19.92	5.64	-2.37
56.66	22.24	6.04	-3.92
56.7	21.44	1.68	-2.95
56.74	21.64	1.71	-1.46
56.78	21.2	3.3	-2.06
56.82	19.8	3.98	-1.56
56.86	20.28	3.9	-0.76
56.9	19.92	3.46	-1.36
56.94	20.75	4.07	-0.49
56.98	18.19	3.27	-0.78
57.02	19.26	1.91	-0.83
57.06	21.08	2.55	-1.14
57.1	19.1	3.63	-2.28
57.14	20.21	1.93	-1.49
57.18	23.32	0.23	-1.71
57.22	21.02	-0.3	-3.22
57.26	20.83	-0.06	-3.19
57.3	21.18	-0.95	-2.71
57.34	20.3	1.31	-3.96
57.38	21.1	-0.13	-0.24
57.42	19.46	1.86	2.95
57.46	22.521	-2.1278	1.52
57.5	22.728	-2.6395	2.3295
57.54	24.51	-3.59	6.25
57.58	24.88	-3.87	3.94
57.62	22.57	-6.56	4.04
57.66	23.31	-6.3	1.83
57.7	23.86	-2.95	5.79
57.74	22.9	-4.31	7.19
57.78	21.98	-1.12	6.17
57.82	20.73	-2.51	2.08
57.86	21.46	-6.18	0.44
57.9	20.74	-2.74	2.47
57.94	20.84	-1.78	1.2
57.98	19.2	-0.93	-0.53
58.02	22.13	-0.5	2.62
58.06	23.37	2.77	4.74
58.1	22.87	1.29	6.74
58.14	20.55	-0.62	2.65
58.18	22.87	-2.53	2.25
58.22	27.14	0.88	1.45
58.26	26.91	0.79	-1.31
58.3	23.08	-4.91	-2.66
58.34	25.32	-5.82	-1.58
58.38	22.81	-5.89	-0.92
58.42	24.04	-6.72	1.95
58.46	23.25	-4.17	0.82
58.5	21.28	-1.64	3.2
58.54	24.52	0.56	1.04
58.58	23.45	1.94	-2.2
58.62	19.62	5.08	-3.64
58.66	17.3	4.5	-2.25
58.7	18.73	4.05	-0.36
58.74	18.41	3.95	2.67
58.78	19.27	4.65	-0.09
58.82	19.75	7.79	-0.76
58.86	17.3	7.47	-1.37
58.9	17.27	5.09	-2.22
58.94	16.98	3.78	-2.81
58.98	16.11	3.01	-2.25
59.02	16.47	1.62	-3.32
59.06	15.2	2.71	-4.58
59.1	15.3	0.9	-3.22
59.14	15.93	1.36	-1.24
59.18	17.16	-1.16	-1.57
59.22	17.12	1.43	-1.3
59.26	17.2	3.95	-0.28
59.3	17.26	-0.38	0.13
59.34	15.96	0.58	-0.03
59.38	16.36	1.39	0.44
59.42	15.79	3.36	0.39
59.46	13.82	1.88	0.92
59.5	14.72	2.3	0.17
59.54	13.46	3.06	-1.23
59.58	14.58	2.83	-1.12
59.62	15.23	1.91	-1.57
59.66	15.53	2.46	-1.59
59.7	15.48	3.48	-1.67
59.74	16.05	3.54	-1.45
59.78	16.88	1.2	-2.8
59.82	17.83	1.27	-2.4
59.86	19.21	2.33	0.33
59.9	20.41	4.23	-0.05
59.94	24.03	0.01	3.82
59.98	22.58	-0.32	3.65
60.02	22.92	-3.68	7.49
60.06	21.409	-1.138	-1.002
60.1	21.475	-1.7854	-1.5875
60.14	21.75	-4.18	0.47
60.18	24.38	0.98	-1.4
60.22	20.12	0.05	-4.66
60.26	19.45	-4.47	-6.35
60.3	21.2	-5.77	-7.59
60.34	21.13	-4.73	-6.5
60.38	22.75	-6.12	-3.82
60.42	19.43	-6.11	-1.91
60.46	19.59	-5.49	2.64
60.5	21.63	-5.12	3.61
60.54	24.91	-3.22	6.58
60.58	23.11	-3.13	2.27
60.62	20.91	-2.1	7.93
60.66	20.543	-2.0894	2.3039
60.7	21.14	-1.06	0.63
60.74	17.49	0.91	1.93
60.78	18.49	0.21	2.34
60.82	20.08	2.77	2.42
60.86	19.21	1.85	2.71
60.9	21.59	2.98	2.78
60.94	20.179	1.1297	-0.87481
60.98	20.2	4.91	-6.32
61.02	18.43	1.1	-3.17
61.06	19.97	2.1	-5.64
61.1	22.02	-1.12	-4.47
61.14	22.13	-1.49	-3.31
61.18	22.19	-2.8	-2.6
61.22	22.14	-1.16	-4.4
61.26	20.31	-2.42	-3.87
61.3	22.39	-2.61	-2.5
61.34	23.93	-1.12	-1.57
61.38	22.25	-3.16	-0.51
61.42	24.48	-2.72	-2.29
61.46	26.25	-2.03	-0.95
61.5	26.24	0.64	0.65
61.54	28.34	1.21	0.44
61.58	26.99	1.71	0.13
61.62	26.11	2.71	0.9
61.66	23.77	2.53	1.43
61.7	22.22	2.82	1.52
61.74	21.48	4.63	0.51
61.78	21.09	3.99	-0.15
61.82	21.87	7.53	-1.58
61.86	21.9	9.15	-2.69
61.9	21.97	9.41	-4.09
61.94	22.69	8.23	-5.94
61.98	22.43	8.31	-6.43
62.02	22.99	8.35	-6.54
62.06	23.02	8.08	-5.91
62.1	22.72	7.82	-3.55
62.14	23.35	8.1	-1.19
62.18	21.78	8.79	0.87
62.22	22.18	8.25	0.82
62.26	21.01	7.62	1.73
62.3	19.92	4.96	1.81
62.34	20.21	5.84	1.13
62.38	21.01	4.43	0.59
62.42	20.54	4.35	-1.13
62.46	22.49	8.35	-0.74
62.5	23.33	7.09	0.16
62.54	22.44	7.08	-0.53
62.58	21.54	6.79	-0.3
62.62	19.88	5.69	-0.66
62.66	19.16	4.11	-1.69
62.7	19.61	2.17	-0.97
62.74	19.42	5.61	-0.02
62.78	20.49	4.3	-0.79
62.82	24.9	4.43	-2.17
62.86	24.22	1.72	-2.67
62.9	22.5	2.73	-0.56
62.94	25.68	1.25	-1.38
62.98	26.27	1.25	-0.89
63.02	24.02	-0.19	-3.01
63.06	25.69	0.30025	0.67295
63.1	26.13	-0.28959	1.1657
63.14	26.519	-0.88368	1.6703
63.18	26.847	-1.4777	2.1758
63.22	27.98	3.22	8.31
63.26	23.76	-0.75	6.62
63.3	29.9	-4.14	4.59
63.34	27.23	-4.49	3.16
63.38	28.83	-5.47	3.43
63.42	25.76	-6.03	3.12
63.46	24.58	-6.05	1.71
63.5	25.76	-6.74	3.29
63.54	26.57	-7.18	4.61
63.58	26.14	-6.44	4.85
63.62	24.53	-5.77	5.4
63.66	22.07	-6	5.86
63.7	19.78	-4.91	5.99
63.74	19.02	-2.51	4.48
63.78	18.61	0.12	4.69
63.82	18.55	2.39	4.13
63.86	18.84	2.24	-0.42
63.9	18.34	4.41	-0.6
63.94	19.89	6.78	-1.57
63.98	20.89	9.17	-1.1
64.02	25.14	9.51	2.22
64.06	27.18	8.62	-0.51
64.1	24.73	10.75	-1.1
64.14	22.97	8.48	-0.3
64.18	24.31	9.59	0.02
64.22	19.24	9.73	-3.18
64.26	20.1	11.14	-3.99
64.3	20.71	10.16	-5.82
64.34	21.58	5.99	-6.46
64.38	20.69	8	-5.36
64.42	20.93	8.76	-1.94
64.46	21.12	5.89	-1.81
64.5	22.96	4.2	-2.28
64.54	22.48	2.21	-3.8
64.58	22.57	-0.48	-4.61
64.62	20.86	-2.37	-4.34
64.66	22.93	3.57	-2.25
64.7	23.31	5.72	-2.85
64.74	24.02	4.41	-5.11
64.78	23.5	7.43	0.05
64.82	21.91	7.92	-0.39
64.86	26.52	8.31	-2.81
64.9	26.8	9.3	-1.02
64.94	26.62	6.67	-0.56
64.98	24.04	3.66	-0.69
65.02	24.09	-1.11	-3.88
65.06	26.789	1.2576	-0.43679
65.1	25.2	-2.63	-2.46
65.14	30.07	-4.39	-1.19
65.18	29.49	-4.17	0.99
65.22	27.39	-4.88	2.28
65.26	28.07	-5.28	2.15
65.3	28.33	-4.72	0.2
65.34	28.17	-4.7	0.26
65.38	28.54	-3.95	2.42
65.42	27.96	-4.6	1.43
65.46	27.48	-5.23	0.2
65.5	27.79	-5.35	0.15
65.54	27.13	-5.02	0.29
65.58	26.97	-3.48	0.67
65.62	29.1	-4.57	0.41
65.66	29.97	-4.17	0.56
65.7	31.96	-6.63	-1.95
65.74	31.46	-7.68	0.05
65.78	29.7	-3.9366	-1.6704
65.82	29.818	-3.4163	-2.1922
65.86	29.932	-2.8491	-2.7224
65.9	31.22	-1.06	-1.57
65.94	30.94	-0.68	-7.08
65.98	30.16	-1.62	-3.17
66.02	30.77	-3.34	-3.58
66.06	27.74	-1.24	-5.67
66.1	30.22	1.89	-7.06
66.14	28.94	0.58	-6.65
66.18	30.65	4.61	-4.65
66.22	32.26	6.42	-5.32
66.26	31.81	7.15	-6.13
66.3	31.61	2.8	-6.91
66.34	31.86	1.08	-6.37
66.38	32.85	3.75	-5.5
66.42	32.61	2.02	-4.92
66.46	32.67	0.79	-5.01
66.5	31.51	1.99	-4.82
66.54	30.98	-0.06	-5.1
66.58	32.39	-0.86	-3.08
66.62	33	-0.91	-3.12
66.66	32.27	0.8	-3.05
66.7	30.62	0.76	-2.54
66.74	32.35	-1	-1.35
66.78	32.64	-0.58	-1.31
66.82	33	0	-0.88
66.86	32.43	-0.34	-1.23
66.9	32.67	0.69	-1
66.94	31.37	0.73	-1.25
66.98	28.34	1.9	-1.57
67.02	28.6	3.13	-0.73
67.06	30.36	5.41	-1.32
67.1	29.77	7.36	-2.33
67.14	30.43	4.61	-2.88
67.18	31.81	4.28	-1.04
67.22	31.2	3.39	-1.44
67.26	30.66	0.38	-3.4
67.3	30.19	-1.65	-4.16
67.34	34.97	-3.95	-1.61
67.38	34.15	-4.39	-2.06
67.42	32.76	-4.44	-2.4
67.46	30.63	-4.82	-2.57
67.5	30.06	0.14	-5.16
67.54	30.71	4.83	-5.92
67.58	29.8	2.21	-6.33
67.62	31.62	8.36	-4.97
67.66	31.34	8.72	-3.93
67.7	30.72	7.49	-3.02
67.74	28.27	4.53	-3.01
67.78	23.63	5.52	-2.74
67.82	27.13	10.65	-0.66
67.86	25.92	9.2	1.31
67.9	25.8	7.88	2.54
67.94	24.35	8.1	3.38
67.98	23.75	4.59	3.36
68.02	25.83	-0.9	3.18
68.06	27.45	-4.47	8.05
68.1	27.81	-5.41	7.37
68.14	25.374	1.0556	4.2476
68.18	25.204	0.64408	3.6989
68.22	25.025	0.28779	3.0341
68.26	27.2	0.44	4.87
68.3	28.51	2.94	7.52
68.34	24.373	-0.42521	0.59234
68.38	24.094	-0.53607	-0.28762
68.42	26.37	4.77	-4.29
68.46	20.63	0.7	-3.39
68.5	22.49	-2.32	-2.78
68.54	21.37	-1.69	-5.46
68.58	19.99	-0.48	-6.37
68.62	18.86	-3.23	-3.65
68.66	21.54	0.81	-3.91
68.7	18.29	2.41	-7.05
68.74	17.85	3.82	-4.92
68.78	20.02	3.65	-4.17
68.82	17.03	2.46	-3.38
68.86	16.76	3.02	-1.67
68.9	18.84	4.16	-1.42
68.94	17.99	5.68	-0.37
68.98	20.903	2.4395	0.8423
69.02	23.64	3.42	5.84
69.06	25.54	2.98	6.25
69.1	24.27	-0.63	6.87
69.14	24.05	-2.41	4.29
69.18	23.65	-2.11	1.28
69.22	26.2	-3.72	0.8
69.26	24.49	2.24	-0.39
69.3	26.27	5.34	1.61
69.34	28.1	5.92	1.03
69.38	26.56	2.79	0.88
69.42	27.62	1.06	2.44
69.46	27.27	0.77	0.97
69.5	29.77	0.47	2.2
69.54	28.93	-4.2	1.9
69.58	30.11	-2.13	-1.33
69.62	32	-0.21	-3.99
69.66	29.69	-0.98	-2.72
69.7	31.06	0.62	-2.91
69.74	28.08	-2.63	-3.2
69.78	27.48	-4.71	-1.57
69.82	27.6	-4.08	-1.54
69.86	26.19	-3.99	-1.48
69.9	25.06	-3.67	-1.67
69.94	24.38	0.38	-1.04
69.98	24.5	-3.27	4.19
70.02	24.2	-1.3	4.9
70.06	22.61	-1.84	5.64
70.1	24.61	-1.22	6.35
70.14	24.17	-1.99	6.24
70.18	24.84	4.24	3.31
70.22	20.26	2.74	2.66
70.26	19.42	-0.59	3.01
70.3	18.1	-2.46	-0.94
70.34	15.71	1.94	3.06
70.38	21.8	3.4	0.99
70.42	21.34	1.49	-1.27
70.46	18.51	1.8	-1.77
70.5	18.12	2.59	-1.1
70.54	17.44	2.43	-1.36
70.58	18.03	4.37	0.35
70.62	19.26	6.91	2.27
70.66	19.06	5.99	1.6
70.7	21.47	9.66	0.5
70.74	17.68	6.58	-0.77
70.78	19.83	6.93	4.97
70.82	20.51	5.94	5.63
70.86	20.872	6.0765	0.59157
70.9	21.286	5.8975	0.31372
70.94	23.55	-0.14	-4
70.98	27.52	3.26	-2.45
71.02	24.76	5.03	-2.85
71.06	21.75	7.57	-2.25
71.1	20.19	7.26	-1.96
71.14	20.81	5.95	0
71.18	21.23	3.98	-0.17
71.22	23.34	-0.17	-3.98
71.26	23.76	-1.19	-5.25
71.3	22.96	-0.36	-6.51
71.34	24.07	0.23	-6.87
71.38	23.9	1.43	-6.13
71.42	25.66	1.28	-4.34
71.46	25.99	1.23	-1.8
71.5	24.32	0.47	-2.87
71.54	24.03	0.6	-3.68
71.58	24.28	0.4	-4.93
71.62	24.1	1.78	-5.79
71.66	23.95	-1.32	-6.17
71.7	22.78	-0.37	-6.41
71.74	22.96	-0.68	-6.76
71.78	23.96	2.36	-6.05
71.82	24.94	0.72	-6.53
71.86	23.82	3.21	-5.53
71.9	20.24	3.8	-4.63
71.94	19.59	3.95	-4.08
71.98	20.06	4	-3.75
72.02	21.3	3.6	-2.72
72.06	19.87	3.39	-1.57
72.1	20.24	2.98	-2.34
72.14	18.28	3.33	-2.02
72.18	19.28	2.3	0.39
72.22	19.28	2.41	-0.09
72.26	17.85	2.58	0.55
72.3	20.56	0.52	1.53
72.34	20.03	1.82	-0.98
72.38	20.67	1.62	-4.75
72.42	18.72	4.09	-2.71
72.46	17.42	4.23	0.07
72.5	17.35	4.32	-0.01
72.54	17.44	5.13	0.32
72.58	18.83	4.55	0.22
72.62	20.31	1.9	-2.5
72.66	21.12	1.35	-4.37
72.7	21.37	0.52	-2.99
72.74	22.48	1.41	-4
72.78	22.99	2.59	-4.46
72.82	25	0.52	-4.79
72.86	24.82	1.04	-5.57
72.9	26.8	-1.27	-2.97
72.94	26.711	1.0798	-4.7269
72.98	29.89	-0.33	-3.84
73.02	33.19	0.61	-7.67
73.06	28.541	1.3965	-4.5184
73.1	29.088	1.4636	-4.3208
73.14	29.604	1.4852	-4.0616
73.18	25.14	4.21	1.29
73.22	27.31	3.44	-1.51
73.26	28.75	1.18	-2.66
73.3	30.08	0.79	-3.43
73.34	32.49	-1.09	-5.23
73.38	32.9	0.1	-4.06
73.42	36.05	-1.42	-2.1
73.46	36.68	-0.26	-0.35
73.5	31.59	-5.91	4.07
73.54	32.58	-5.3	3.09
73.58	32.64	-5.5	3.64
73.62	33.16	-6.24	1.33
73.66	33.38	-6.26	1.17
73.7	33.3	-6.35	2.36
73.74	32.48	-7.41	3.24
73.78	31.8	-8.95	3.39
73.82	31.65	-10.19	4.15
73.86	30.395	-3.5926	-0.032831
73.9	29.672	-2.4087	-0.79261
73.94	28.921	-1.1599	-1.5911
73.98	28.151	0.11445	-2.4052
74.02	30.6	5.34	-11.16
74.06	27.06	4.77	-10.37
74.1	25.819	3.6974	-4.71
74.14	22.43	6.99	-6.02
74.18	24.12	5.33	-4.91
74.22	23.98	7.99	-5.33
74.26	22.1	6.87	-5.47
74.3	22.49	5.02	-4.11
74.34	21.51	5.28	-3.69
74.38	22.28	5.45	-4.16
74.42	20.75	1.48	-4.33
74.46	19.77	1.99	-4.72
74.5	20.71	-0.66	-4.99
74.54	20.75	-1.28	-3.81
74.58	20.85	-1.08	-2.59
74.62	19.83	0.34	-2.71
74.66	17.66	-1.19	-2.98
74.7	18.33	-0.76	-3.63
74.74	19.26	-0.39	-4.08
74.78	20.31	1.03	-5.14
74.82	17.78	3.77	-6.35
74.86	17.99	5.69	-4.67
74.9	18.85	5.39	-5.28
74.94	17.71	6.22	-5.58
74.98	21.161	4.1376	-4.226
75.02	21.653	4.0239	-4.1207
75.06	25.31	1.58	-5.34
75.1	22.56	5.81	-5.14
75.14	27.45	7.86	-2.11
75.18	27.02	8.2	-2.12
75.22	23.813	2.6766	-3.1596
75.26	24.78	0.02	0.11
75.3	24.55	2.07	1.48
75.34	24.5	0.33	-0.48
75.38	21.94	-0.33	-3.66
75.42	21.48	-0.75	-2.54
75.46	20.59	-1.1	-2.84
75.5	23.46	-0.05	-1.54
75.54	23.29	0.61	-1.03
75.58	20.3	-0.65	-1.54
75.62	20.04	0.05	-0.32
75.66	22.12	1.88	4.1
75.7	18.23	3.25	4.17
75.74	18.3	7.94	2.85
75.78	19.89	10.44	2.26
75.82	22.99	9.71	0.91
75.86	22.99	7.99	1.32
75.9	26.25	7.04	-0.08
75.94	26.75	6.06	-0.57
75.98	27.39	4.01	-2.01
76.02	26.19	3.2	-2.11
76.06	24.64	1.66	-1.31
76.1	25.69	2.53	-3.97
76.14	28.27	1.31	-4.67
76.18	29.72	-1.3	-4.58
76.22	31.739	0.15618	-2.9249
76.26	31.745	0.036746	-3.2157
76.3	34.59	1.49	0.64
76.34	32.4	-0.4	2.12
76.38	31.019	0.19087	-3.9689
76.42	30.577	0.38094	-4.1806
76.46	34.88	-0.22	-5.18
76.5	35.86	-1.87	-3.97
76.54	32.21	-3.15	-3.62
76.58	33.6	-5.19	-1.95
76.62	27.527	1.938	-4.946
76.66	26.851	2.3033	-5.041
76.7	23.44	5.9	-8.57
76.74	20.86	6.89	-7.18
76.78	25.65	6.31	-7.75
76.82	25.7	4.95	-6.23
76.86	23.946	3.8693	-5.2296
76.9	23.563	4.063	-5.2105
76.94	21.74	5.17	-6.44
76.98	22.19	6.93	-8.15
77.02	20.33	5.3	-6
77.06	21.37	3.77	-3.24
77.1	20.89	3.73	-2.33
77.14	23.16	1.44	-0.25
77.18	23.23	1.97	-1.33
77.22	25.85	-1.36	-3.99
77.26	28.09	1.88	-5.98
77.3	28.08	2.68	-6.73
77.34	30.54	-0.01	-4.51
77.38	32.38	-0.45	-3.16
77.42	31.77	0.07	-3.01
77.46	31.7	0.43	-3.26
77.5	32.64	1.39	-2.6
77.54	32.39	0.83	-1.18
77.58	32.58	-0.99	-1.29
77.62	32.18	-1.28	-1.8
77.66	32.6	-1.47	-2.81
77.7	32.23	-2.01	-2.45
77.74	32.21	-3.13	-2.71
77.78	30.49	-2.65	-3.12
77.82	28.33	-3.81	-6.66
77.86	29.55	-6.93	-8.83
77.9	27.19	-10.72	-7.53
77.94	25.5	-11.96	-5.2
77.98	27.092	-8.3041	-2.1963
78.02	25.1	-10.87	-2.18
78.06	25.21	-14.14	0.59
78.1	22.86	-8.81	1.06
78.14	23.87	-10.21	2.22
78.18	27.76	-7.4	6.4
78.22	25.65	-7.06	4.75
78.26	24.507	-0.5163	0.12328
78.3	24.255	0.85563	0.27594
78.34	28.27	7.32	2.58
78.38	26.12	9.37	-0.82
78.42	23.61	11.21	-2.99
78.46	21.13	10.45	-4.23
78.5	23.35	7.56	-1.67
78.54	23.03	6.55	-0.53
78.58	22.35	9.13	-2.72
78.62	22.12	9.33	-5.22
78.66	24.77	7.75	-5.73
78.7	24.56	6.47	-4.73
78.74	24.12	8.2	-4.88
78.78	23.9	6.85	-4.82
78.82	24.95	9.38	-5.16
78.86	25.71	5.87	-5.5
78.9	28.1	7.04	-4.67
78.94	28.36	3.71	-5.42
78.98	26.8	2.69	-5.68
79.02	27.89	2.44	-4.02
79.06	28.89	-0.89	-4.09
79.1	28.27	-0.36	-4.43
79.14	27.63	0.91	-2.79
79.18	26.42	-1.04	-0.48
79.22	26.56	1.53	1.29
79.26	26.54	2.48	1.95
79.3	23.96	-3.69	2.95
79.34	24.48	-5.67	1.69
79.38	23.61	-2.66	-0.52
79.42	25.89	-0.42	-2.93
79.46	26.15	-0.87	-6.92
79.5	22.59	-2.37	-4.27
79.54	24.75	-1.48	-2.12
79.58	24.09	-0.08	-1.1
79.62	23.34	-0.62	0.23
79.66	25.34	-4.6	2.27
79.7	25.48	-4.49	2.31
79.74	25.11	-4.1	3.57
79.78	27.68	-5.05	4.22
79.82	26.54	-5.23	4.89
79.86	24.47	-4.82	5.64
79.9	25.8	-4.67	7.67
79.94	23.86	-3.19	7.95
79.98	24.14	-4.4	7.53
80.02	23.67	-1.88	8.26
[truncated: 1,014 more rows]
