# Supplementary material for: Mean flow and turbulence structure over exposed roots on a forested floodplain: Insights from a controlled laboratory experiment
Source: PLoS One. 2020 Feb 26;15(2):e0229306. doi: 10.1371/journal.pone.0229306 (PMC7043746; doi:10.1371/journal.pone.0229306)
Supplement: S1 File — (ZIP) [file pone.0229306.s001.zip › data_and_scripts/velocity_data/t21_079_replaced.csv]

0.02	26.18	1.53	-3.74
0.06	25.08	0.93	-2.66
0.1	28.49	-4.56	-2.37
0.14	29.39	-3.73	-4.35
0.18	28.78	-5.61	-4.31
0.22	26.86	-7.76	-2.13
0.26	25.29	-4.89	-0.42
0.3	22.32	-4.33	-0.89
0.34	23.95	-2.28	-2.66
0.38	21.81	-0.12	-4.34
0.42	20.28	0.81	-5.14
0.46	20.4	7.66	-0.37
0.5	18.09	6.87	-4.06
0.54	13.82	8.66	-2.9
0.58	14.95	5.61	-0.35
0.62	15.84	4.78	-1.89
0.66	15.22	4.5	-2.48
0.7	18.71	5.73	-3.74
0.74	15.283	5.5048	-3.2168
0.78	14.5	1.59	-4.97
0.82	12.75	3.13	-4.95
0.86	14.67	3.26	-3.31
0.9	15	3.73	-2.71
0.94	18.38	2.54	-1.39
0.98	18.3	4.02	0.79
1.02	21.22	4.18	-0.36
1.06	22.07	4.11	-1.04
1.1	19.72	6.81	-2.04
1.14	18.46	4.21	-4.16
1.18	19.74	2.95	0.45
1.22	24.71	-0.12	3.72
1.26	24.61	-1.21	2.43
1.3	26.11	3.06	2.34
1.34	26.2	0.97	1.1
1.38	28.13	1.97	-2.35
1.42	25.2	3.8	-2.52
1.46	25.79	3.57	-0.47
1.5	25.9	0.22	1.01
1.54	25.052	0.11738	-2.6678
1.58	24.881	-0.060541	-3.4022
1.62	24.36	-1.64	-6.07
1.66	20.81	0.38	-5.93
1.7	22.26	0.09	-7.73
1.74	23.47	-1.95	-5.89
1.78	23.56	-2.24	-5.17
1.82	25.24	0.81	-4.79
1.86	28.42	0.22	-3.01
1.9	27.23	0.48	-3.34
1.94	26.86	1.54	-2.94
1.98	26.64	4.26	-3.61
2.02	25.68	3.79	-4.49
2.06	28.72	1.41	1.87
2.1	29.6	-0.13	4.23
2.14	29.87	-4.49	3.57
2.18	28.83	-5.11	3.6
2.22	28	-5.02	4.86
2.26	29.75	-5.42	3.77
2.3	30.71	-7.33	-0.3
2.34	29.78	-8.36	-1.01
2.38	26.96	-9.39	1.12
2.42	27.54	-9.35	0.83
2.46	26.35	-8.25	-0.3
2.5	24.86	-7.92	-2.83
2.54	23.65	-4.61	-2.04
2.58	25	-2.38	-3.63
2.62	23.41	-4.47	-5.31
2.66	20.54	-4.14	-5.36
2.7	20.74	-7.15	-0.71
2.74	19.639	-1.7631	-2.4382
2.78	19.176	-1.0242	-2.292
2.82	16.62	5.69	-0.28
2.86	16.3	3.42	0.36
2.9	15.07	2.83	-0.54
2.94	18.35	2.13	-0.19
2.98	19.75	-0.6	-1.59
3.02	20.89	-1.15	-1.85
3.06	23.69	-3.87	-3.55
3.1	27.12	-2.7	-3.82
3.14	26.56	-1.27	-1.39
3.18	27.32	-4.55	-0.52
3.22	29.3	-5.23	-0.27
3.26	28.07	-2.61	-1.57
3.3	30.52	-1.79	-2.03
3.34	31.84	-4.76	-1.92
3.38	31.47	-4.67	-2.2
3.42	33.1	-3.87	-1.88
3.46	31.08	-4.31	-0.74
3.5	32.35	-5.26	-0.65
3.54	31.77	-4.96	-1.94
3.58	31.7	-6.1	0.17
3.62	31.21	-6.59	1.28
3.66	29	-4.05	1.91
3.7	28.36	-6.79	2.88
3.74	27.87	-4.59	2.52
3.78	27.74	-1.76	2.42
3.82	25.65	-1.19	3.63
3.86	25.68	-1.5	3.24
3.9	25.76	4.37	-0.12
3.94	24.08	6.96	-2.39
3.98	25.15	4.89	-2.32
4.02	23.7	2.9	-3.41
4.06	22.72	0.87	-2.76
4.1	25.71	-2.67	-2.71
4.14	26.83	-2.32	-5.71
4.18	25.12	-1.45	-3.12
4.22	26.28	2.69	-4.17
4.26	22.87	0.43	-2.02
4.3	22.18	0.68	-3.09
4.34	20.85	0.09	1.92
4.38	22.44	2.24	-3.16
4.42	22.11	-3.86	-3.12
4.46	22.31	-2.55	-4.43
4.5	22.55	-4.18	-3.57
4.54	24.23	-3.67	-1.02
4.58	23.99	-5.16	-3.84
4.62	21.16	-4.31	-5.21
4.66	19.58	-2.6	-5.07
4.7	18.34	1.43	-3.25
4.74	20.34	0.97	1.93
4.78	20.24	1.13	2.77
4.82	20.22	1.94	2.75
4.86	21.72	3.06	1.12
4.9	23.28	4.13	3.34
4.94	22.6	2.17	5.6
4.98	23.52	-0.99	4.66
5.02	22.52	-2.38	8.26
5.06	24.71	-2.51	9.26
5.1	22.69	-1.06	9.42
5.14	23.4	0.48	9.2
5.18	24.4	-0.50254	4.5331
5.22	24.524	-0.55695	3.5236
5.26	24.588	-0.56216	2.416
5.3	22.37	2.76	-3.07
5.34	24.32	0.02	-0.94
5.38	26.64	-4.34	-1.92
5.42	25.48	-2.63	0.35
5.46	24.95	1.01	-3.8
5.5	23.98	2.53	-3.59
5.54	22.65	3.94	-6.76
5.58	23.12	2.93	-6.41
5.62	19.77	1.52	-7.51
5.66	20.14	2.65	-5.29
5.7	22.12	3.12	-5.71
5.74	20.31	5.01	-6.17
5.78	21.42	5.37	-4.61
5.82	23.33	4.82	-3.32
5.86	22.31	4.44	-1.46
5.9	22.81	2.53	-0.83
5.94	22.45	4.39	0.88
5.98	22.52	4.39	-0.45
6.02	27.49	4.25	-1.49
6.06	27.03	-2.7	-1.08
6.1	30.05	-0.92	-1.83
6.14	30.21	1.66	-3.22
6.18	29.58	1.56	-2.96
6.22	29.54	0.38	-4.65
6.26	27.7	3.18	-3.21
6.3	30.046	0.38119	-3.2741
6.34	30.435	0.319	-3.3949
6.38	30.778	0.27239	-3.4735
6.42	28.92	1.03	-5.51
6.46	30.3	-0.73	-3.49
6.5	30.39	-1.45	-2.92
6.54	30.54	-1.88	-3.72
6.58	32.98	-1.61	-4.39
6.62	33.3	-2.45	-4.59
6.66	32.51	2.94	-0.15
6.7	33.98	3.27	1.97
6.74	31.79	0.4	1.61
6.78	32.3	-1.2	-0.98
6.82	30.49	-2.75	-0.45
6.86	31.01	-3.15	-0.72
6.9	31.26	-4.2	-0.54
6.94	33.32	-5.66	0.4
6.98	33.6	-5.58	2.15
7.02	32.7	-5.17	4.1
7.06	31.5	-5.43	4.78
7.1	30.99	-5.38	3.49
7.14	29.69	-5.87	5.4
7.18	30.82	-1.85	4.89
7.22	29.62	-0.44	5.51
7.26	30.56	-3.32	10.45
7.3	29.81	-2.37	11.1
7.34	26.97	-3.3	11.86
7.38	26.79	-4	10.42
7.42	27.421	-3.061	5.3285
7.46	27.046	-2.883	4.968
7.5	26.696	-2.7068	4.5519
7.54	24.85	-2.92	0.93
7.58	26.8	-1.45	2.95
7.62	26.96	-4	0.69
7.66	28.48	-3.37	2.75
7.7	29.14	-4.04	0.49
7.74	26.47	-4.9	-1.83
7.78	24.27	-3.28	-1.5
7.82	23.99	-1.09	3.37
7.86	24.708	-1.1913	-0.59926
7.9	19	0.9	1.32
7.94	22.42	0.49	-0.64
7.98	25.29	-1.23	-2.95
8.02	25.35	1.83	-5.34
8.06	25.84	2.37	-7.27
8.1	22.93	4.43	-10.67
8.14	21.66	1	-10.33
8.18	22.31	-2.5	-9.01
8.22	24.52	-3.05	-5.88
8.26	25.027	0.38258	-5.0666
8.3	25.211	0.53582	-5.1961
8.34	26	-0.46	0.89
8.38	25.17	4.39	-1.33
8.42	27.85	-0.37	-1.1
8.46	30.98	-0.48	-0.63
8.5	31.51	-0.37	0.41
8.54	28.38	-1.78	-1.19
8.58	26.89	-0.41	-2.13
8.62	25.11	5.47	-1.88
8.66	25.25	3.9	-1.42
8.7	26.78	5.57	0.38
8.74	29.52	1.59	-2.46
8.78	29.97	-0.03	-5.76
8.82	30.95	3.49	-7.27
8.86	32.75	0.08	-7.92
8.9	31.09	1.67	-8.03
8.94	26.97	-0.22	-8.32
8.98	27.21	-2.66	-3.64
9.02	27.8	-1.81	-3.22
9.06	29.93	2.35	-4.25
9.1	30.045	-1.8663	-3.346
9.14	27.05	1.91	-2.78
9.18	29.5	-1.26	-3.58
9.22	31.75	-5.02	0.67
9.26	31.62	-4.61	2.01
9.3	31.26	-4.14	2
9.34	29.01	-7.14	0.64
9.38	26.74	-6.06	0.35
9.42	25.3	-4.54	0.42
9.46	27.55	-5.87	0.38
9.5	27.03	-5.3	-0.3
9.54	26.77	-5.8	-0.28
9.58	24.72	-4.89	-0.49
9.62	23.08	-3.67	0.63
9.66	20.65	-2.63	1.98
9.7	17.94	-3.87	5.69
9.74	27.504	-5.6208	0.94157
9.78	28.495	-5.5172	0.81848
9.82	29.439	-5.3635	0.62968
9.86	33.01	-10.93	1.09
9.9	31.11	-12.14	0.05
9.94	33.6	-6.03	-1.17
9.98	35.53	-5.59	0.17
10.02	34.09	0.04	-4.28
10.06	32.03	1.35	-1.03
10.1	29.11	2.45	-3.99
10.14	26.05	0.25	-5.74
10.18	20.47	-2.1	-7.45
10.22	20.64	-2.46	-6.14
10.26	19.17	0.2	-9.4
10.3	17.8	2.06	-9.25
10.34	17.94	4.6	-7.34
10.38	18.89	3.89	-4.17
10.42	22.6	3.71	-1.28
10.46	24.35	4.57	-0.98
10.5	22.49	4.05	-0.87
10.54	21.96	2.53	-0.63
10.58	22.3	4.6	-3.23
10.62	21.18	5.22	-4.44
10.66	20.77	5.07	-1.3
10.7	22.11	7.61	-0.32
10.74	26.28	5.34	-1.74
10.78	28.42	2.44	-1.45
10.82	25.39	1.77	-1.1
10.86	26.3	4.03	-1.89
10.9	24.27	3.03	-2.19
10.94	23.78	3.45	-2.97
10.98	25.08	3.41	-2.43
11.02	25.96	3.76	-4.28
11.06	26.16	4.39	-5.06
11.1	25.38	8.88	-4.3
11.14	25.29	9.06	-3.89
11.18	24.97	4.19	-8.39
11.22	19.89	2.16	-3.36
11.26	19.74	-4	-1.77
11.3	25.38	-1.04	-2.15
11.34	24.26	2.71	2.75
11.38	30.32	1.16	-0.52
11.42	30.82	0.68	-1.98
11.46	29.33	-0.25	-2.83
11.5	29.33	0.06	-2.98
11.54	29.48	-1.28	-2.66
11.58	29.33	0.28	-3.11
11.62	28.45	-0.54	-3.08
11.66	27.44	-0.28	-2.6
11.7	27.48	0.97	-2.25
11.74	27.52	0.97	-2.8
11.78	28.72	-3.34	-2.14
11.82	28.01	-3.32	-2.48
11.86	28.76	-3.61	-2.58
11.9	28.28	-3.68	-2.36
11.94	28.8	-4.49	-1.11
11.98	29.9	-4.88	-0.13
12.02	29.44	-5.88	1.12
12.06	28.62	-5.82	1.15
12.1	27.49	-6.56	1.65
12.14	27.73	-6.23	1.6
12.18	26.12	-5.41	3.56
12.22	25.13	-7.61	2.09
12.26	24.37	-7.67	1.45
12.3	22.58	-5.74	4.18
12.34	21.65	-8.99	7.61
12.38	21.69	-2.9442	5.6231
12.42	21.028	-1.6851	5.787
12.46	18.77	3.5	9.06
12.5	18.99	0.11	10.55
12.54	21.23	1.2	9.55
12.58	18.4	3.55	5.87
12.62	17.31	8.29	3.34
12.66	18.65	10	4.35
12.7	22.64	7.56	6.13
12.74	25.58	7.37	-1.28
12.78	25.18	8.11	0.03
12.82	23.83	9.95	2.85
12.86	23.9	12.59	4.72
12.9	26.09	12.81	6.26
12.94	24.38	13.84	0.66
12.98	21.24	12.74	1.83
13.02	20.04	12.97	2.37
13.06	23.99	13.51	0.86
13.1	26.91	7.7	0.02
13.14	21.56	7.31	-2.63
13.18	23.341	9.104	1.2165
13.22	23.305	8.1657	1.2409
13.26	23.267	7.1418	1.2585
13.3	23.225	6.0503	1.2602
13.34	24.07	1.68	0.52
13.38	24	2	1.04
13.42	22.38	2.3	0.84
13.46	22.15	2.32	1.24
13.5	20.62	2.79	1.99
13.54	22.66	1.03	0.5
13.58	24.51	0.94	0.75
13.62	24.67	-3.02	0.08
13.66	21.69	-5.78	0.5
13.7	21.15	-4.54	-1.92
13.74	21.28	-7.17	-4.43
13.78	21.53	-4.9	-3.23
13.82	22.84	-3.22	-1.18
13.86	22.39	-1.88	-1.07
13.9	22.16	-1.69	-0.09
13.94	22.84	-1.32	0.64
13.98	25.48	-1.39	0.76
14.02	26.84	5.25	-3.02
14.06	22.94	2.74	-4.49
14.1	23.2	3.13	1.88
14.14	25.86	2.46	-0.5
14.18	26.83	6.25	0.38
14.22	24.81	3.36	2.44
14.26	23.5	2.85	3.5
14.3	21.43	4.79	3.67
14.34	21.53	3.07	3.45
14.38	23.29	0.67	2.83
14.42	21.84	4.26	2.15
14.46	21.04	6.87	3.71
14.5	20.21	2.44	4.66
14.54	21.04	3.66	0.17
14.58	20.45	2.39	-1.41
14.62	21.4	0.85	-2.58
14.66	20.67	-1.87	-1.69
14.7	22.04	-5.38	3.02
14.74	23.45	-5.54	1.76
14.78	27.62	-7.76	0.73
14.82	27.13	-6.03	4.81
14.86	28.39	-4.7	4.03
14.9	28.21	-3.86	3.6
14.94	29.16	-4.01	3.1
14.98	32.33	-1.22	2.66
15.02	28.63	3.15	0.38
15.06	25.44	1.71	1.53
15.1	23.14	0.2	1.69
15.14	23.79	-1.38	3.91
15.18	24.51	0.85	5.15
15.22	25.61	2.97	5.42
15.26	24.88	5.9	-1.08
15.3	20.27	6.9	-2.13
15.34	17.97	6.25	-1.39
15.38	19.56	6.02	-3.58
15.42	21.77	3.98	-4.78
15.46	23.97	3.54	-3.61
15.5	20.52	0.91	-2.48
15.54	22.75	-2.16	0.82
15.58	23.13	-2.07	-2.79
15.62	21.65	1.85	-5.89
15.66	22.31	3.04	-1.88
15.7	24.44	3.14	0.17
15.74	28.3	1.64	-0.08
15.78	29.84	0.82	-2.84
15.82	29.22	-2.27	-2.42
15.86	31.99	-3.19	-2.47
15.9	31.16	-2.77	-2.42
15.94	30.38	-1.89	-1.87
15.98	31.4	-1.2	-2.18
16.02	31.93	-1.93	-2.38
16.06	30.47	-2.07	-1.5
16.1	30.84	-0.86	-0.15
16.14	30.14	-2.31	0.38
16.18	29.6	-2.03	0.45
16.22	28.33	-2.66	0.54
16.26	25.88	-2.05	1.05
16.3	24.2	-3.37	1.15
16.34	22.84	-5.27	2.53
16.38	25.59	-3.05	5.96
16.42	26.09	-3.19	4.19
16.46	23.44	-0.85	5.81
16.5	27.286	-1.6027	0.54467
16.54	27.368	-1.4279	0.096137
16.58	27.473	-1.2415	-0.40074
16.62	27.593	-1.0455	-0.93529
16.66	27.72	-0.84155	-1.4969
16.7	34.82	2.94	-7.12
16.74	33.77	3.49	-4.43
16.78	28.63	0.24	-6.74
16.82	30.84	-0.15	-6.75
16.86	29.3	2.89	-8.33
16.9	28.62	-1.35	-5.73
16.94	29.24	-1.79	-4.84
16.98	30.09	-0.68	-2.14
17.02	27.998	1.039	-6.0059
17.06	25.85	-0.49	-3.34
17.1	23.73	-0.36	-7.65
17.14	22.49	-0.55	-7.89
17.18	26.01	4.46	-3.57
17.22	26.36	2.8	-2.33
17.26	23.31	3.71	-4.99
17.3	24.09	2.03	-4.89
17.34	22.2	0.85	-4.5
17.38	23.54	1.12	-3.13
17.42	21.79	1.37	-4.34
17.46	22.38	3.11	-2.38
17.5	21.69	2.36	-3.19
17.54	24.38	4.22	-4.14
17.58	25.11	1.22	-4.48
17.62	23.69	1.3	-3.68
17.66	22.08	0	-1.84
17.7	21.46	-3.13	1.79
17.74	22.56	-4.67	2.86
17.78	24.36	-3.09	2.8
17.82	25.21	-2.16	3.67
17.86	26.12	0.28	5.11
17.9	26.06	1.01	3.12
17.94	23.72	0.62	2.01
17.98	19.11	-2.96	-0.62
18.02	16.44	0.42	-2.75
18.06	16.17	1.65	-0.29
18.1	17.04	5.88	0.09
18.14	18.78	5.98	-0.21
18.18	19.78	6.43	-0.91
18.22	19.1	5.78	-2.87
18.26	16.76	5.22	-2.85
18.3	18.3	5.61	-1.82
18.34	20.1	3.54	-4.49
18.38	19.93	5.17	-4.18
18.42	20.82	4.07	-2.61
18.46	22.55	3.09	-1.25
18.5	22.65	1.3	-2.59
18.54	21.81	-0.34	0.56
18.58	24.9	-3.3	-1.31
18.62	26.14	-1.92	-5.18
18.66	27.13	-4.92	-3.16
18.7	28.87	-4.15	-5.02
18.74	29.63	-4.67	-5.5
18.78	26.76	-2.73	-7.07
18.82	26.89	3.71	-7.73
18.86	29.45	3.44	-5.74
18.9	28.2	3.77	-4.29
18.94	26.44	3.92	-2.77
18.98	27.73	-0.01	1.65
19.02	29.73	-0.54	0.91
19.06	29.49	-1.89	0.85
19.1	27.49	-0.43	2.12
19.14	27.92	0.15	-0.18
19.18	29.25	-0.92	-0.76
19.22	31.11	-0.68	-0.54
19.26	30.2	-2.39	0.05
19.3	30.29	-2.42	-0.29
19.34	30.93	-3.11	0.47
19.38	30.58	-3.02	2.21
19.42	32.2	-3.45	2.65
19.46	30.82	-3.22	2
19.5	30.95	-4.44	3.8
19.54	30.2	-5.47	3
19.58	28.86	-5.82	2.74
19.62	27.42	-5.36	5.7
19.66	30	-5.5	5.87
19.7	29.07	-1.93	4.6
19.74	27.71	-4.1	3.76
19.78	27.74	-3.39	3.97
19.82	29.001	-2.3283	5.8675
19.86	29.154	-2.3165	5.5918
19.9	29.335	-2.3261	5.2333
19.94	29.536	-2.3542	4.8033
19.98	21.19	7.3	5.22
20.02	29.969	-2.4536	3.7726
20.06	30.186	-2.5191	3.194
20.1	33.41	2.96	3.06
20.14	33.23	-0.5	4.63
20.18	32.56	-0.39	3.19
20.22	31.41	-2.41	1.72
20.26	30.22	-5.7	0.5
20.3	31.81	-5	2.92
20.34	32.5	-4.85	0.77
20.38	32.05	-7.65	-0.57
20.42	32.37	-9.16	0.84
20.46	30.613	-3.0429	-2.2826
20.5	30.319	-3.0169	-2.5566
20.54	32.24	-3.84	-5.88
20.58	29.25	-1.78	-5.45
20.62	29.22	0.15	-4.81
20.66	26.59	0.59	-5.69
20.7	23.85	0.94	-3.18
20.74	23.15	-5.89	-2.75
20.78	23.74	-3.27	-3.7
20.82	23.36	-2.13	-1.91
20.86	23.34	-0.36	2.98
20.9	22.58	-1.48	1.77
20.94	18.78	0.7	4.63
20.98	20.36	0.09	7.02
21.02	22.703	-1.1727	0.23651
21.06	24.61	-1.42	-1.61
21.1	22.7	-0.56	-1.24
21.14	23.8	-0.29	-4.7
21.18	24.48	0.94	-1.6
21.22	25.04	-3.35	1.33
21.26	26.34	-0.83	-4.78
21.3	23.92	1.32	-4.51
21.34	21.69	2.5	-3.63
21.38	21.79	1.25	-5.89
21.42	19.2	3.89	-6.19
21.46	19.12	4.4	-4.29
21.5	20.36	5.84	-2.25
21.54	18.44	5.78	-1.66
21.58	19.16	4.8	-2.99
21.62	18.27	5.25	-3.44
21.66	20.51	8.39	0.25
21.7	22.65	3.66	0.54
21.74	23.04	4.27	-1.19
21.78	22.65	5.54	-2.92
21.82	22.96	6	-3.67
21.86	23	1.18	-3.58
21.9	24.08	-0.32	-7.62
21.94	28.36	-1.78	-6.71
21.98	31.93	-2.63	-5.79
22.02	30.08	-2.67	-5.72
22.06	30.46	-2.43	-4.38
22.1	32.08	-2.4	-2.35
22.14	34.97	-5.11	-1.77
22.18	32.17	-7.69	-1.34
22.22	30.02	-8.37	-1.65
22.26	31.37	-7.26	0
22.3	30.42	-8.44	0.51
22.34	31.36	-11.48	-0.08
22.38	28.27	-11.59	2.08
22.42	26.55	-10.43	3.33
22.46	22.81	-9.94	6.82
22.5	22.48	-1.72	3.36
22.54	22.63	-2.44	6.28
22.58	25.08	-1.99	5.28
22.62	24.44	-1.68	5.95
22.66	25.65	-4.55	4.91
22.7	23.42	-0.79	6.19
22.74	22.33	1.03	4.54
22.78	20.78	3.23	4.19
22.82	21.82	4.91	2.61
22.86	21.07	6.46	0.7
22.9	20.3	9.1	-1.25
22.94	20.61	5.05	0.44
22.98	20.26	8.53	1.62
23.02	19.394	5.5754	-2.2157
23.06	19.403	5.7502	-2.7094
23.1	19.482	5.8458	-3.1465
23.14	19.625	5.8657	-3.5279
23.18	17.32	1.76	-10.16
23.22	19.45	2.21	-9.71
23.26	18.74	3.36	-7.14
23.3	22.5	1.21	-6.53
23.34	23.06	2.08	-5.12
23.38	21.1	2.5	-2.18
23.42	22.12	1.77	-3.61
23.46	20.84	7.61	-4.63
23.5	20.7	9.09	-1.91
23.54	21.03	7.01	-0.91
23.58	17.75	9.03	-3.84
23.62	24.582	1.4216	-4.1276
23.66	26.03	-0.91	-1.42
23.7	24.52	2.59	-4.99
23.74	28.05	-1.71	-1.86
23.78	33.03	-3.38	-3.01
23.82	31.28	-4.76	-4.02
23.86	28.69	-6.01	-4.17
23.9	29.37	-5.35	-2.56
23.94	28.79	-4.01	-0.33
23.98	27.98	-5.1	0.15
24.02	29.61	-5.9	1.56
24.06	27.56	-6.38	1.65
24.1	26.67	-6.2	-0.63
24.14	25.2	-6.44	-2.45
24.18	25.4	-4.78	-0.48
24.22	24.14	-5.38	0.47
24.26	23.04	-5.7	0.88
24.3	23.49	-5.89	1.44
24.34	22.36	-4.54	-0.26
24.38	20.36	-2.13	2.8
24.42	18.02	-3.69	4.81
24.46	17.41	-4.36	5.7
24.5	17.69	0.5	5.19
24.54	18.87	3.76	4.66
24.58	16.27	6.17	1.33
24.62	15.52	7.76	-1.83
24.66	18.71	8.27	-3.04
24.7	21.62	10.05	-4.68
24.74	19.81	10.54	-5.61
24.78	20.36	9.71	-4.41
24.82	20.17	7.49	-5.09
24.86	19.62	6.4	-7.97
24.9	21.26	3.89	-6.93
24.94	20.43	4.29	-5.43
24.98	22.14	4.64	-5.03
25.02	22.76	3.96	-4.78
25.06	22.16	2.07	-3.38
25.1	21.69	-1.45	-3.7
25.14	22.88	0.63	-2.28
25.18	21.42	-2.13	-2.07
25.22	22.03	-2.4	-2.28
25.26	21.2	-1.6	-2.4
25.3	19.88	-2.09	-2.37
25.34	19.03	-1.26	-1.92
25.38	19.82	0.26	-1.74
25.42	22.73	1.77	-2.72
25.46	22.43	-1.79	-3.75
25.5	23.02	-1.4	-2.72
25.54	24.13	0.39	-4.31
25.58	25.04	0.64	-1.75
25.62	28.21	1.17	-1.27
25.66	25.9	-0.68	-0.91
25.7	26.159	-5.2342	2.594
25.74	26.33	-5.1474	2.7605
25.78	27.89	-11.62	4.33
25.82	26.06	-9.99	2.39
25.86	28.78	-8.99	5.17
25.9	28.93	-9.59	6.94
25.94	28.33	-10.08	6.3
25.98	26.95	-11.04	7.55
26.02	26.231	-2.616	2.2765
26.06	26.074	-2.0653	2.026
26.1	25.893	-1.4889	1.7437
26.14	24.14	0.09	8.61
26.18	25.94	-4.1	9.28
26.22	24.08	3.66	6.63
26.26	24.988	0.93156	0.3869
26.3	24.735	1.5295	0.013419
26.34	24.477	2.1103	-0.36474
26.38	21.27	6.11	-5.2
26.42	23.51	7.72	-3.78
26.46	24.08	8.88	-6.95
26.5	22.19	9.32	-7.57
26.54	23.45	7.72	-6.81
26.58	22	7.51	-7.34
26.62	22.55	5.89	-7.36
26.66	22.89	3.65	-7.29
26.7	22.11	1.91	-7.39
26.74	22.466	5.3992	-3.4097
26.78	22.399	5.3187	-3.5412
26.82	20.46	6.93	2.15
26.86	21.51	5.83	1.18
26.9	24.44	1.73	1.39
26.94	22.08	1.65	4.07
26.98	25.47	-1.97	-0.25
27.02	26.24	-0.73	-3.92
27.06	25.91	0.32	-5.42
27.1	22.93	0.01	-3.96
27.14	23.25	-1.16	-2.35
27.18	24.13	-1.22	-1.06
27.22	23.52	-1.49	-0.78
27.26	24.03	-3.69	-2.34
27.3	25.76	-5.38	-3.85
27.34	27.8	-4.97	-4.09
27.38	28.21	-5.33	-4.4
27.42	28.53	-4.64	-4.55
27.46	28.78	-1.84	-5.73
27.5	29.34	-1.91	-3.35
27.54	28.18	0.23	-1.16
27.58	27.15	0.45	0.81
27.62	28.48	-0.86	-0.37
27.66	27.15	-0.98	-1.78
27.7	24.38	-0.27	-2.11
27.74	23.34	-0.91	0.37
27.78	21.38	-2.21	5.87
27.82	23.31	0.41	4.98
27.86	21.91	3.84	3.54
27.9	19.03	3.07	-1.91
27.94	18.97	4.2	-5.53
27.98	20.31	6.96	-5.38
28.02	21.7	6.68	-3.02
28.06	21.9	6.22	-3.74
28.1	21.78	6.5	-2.42
28.14	20.83	6.58	0.49
28.18	21.2	5.15	2.36
28.22	20.8	3.51	6.83
28.26	20.64	3.96	7.76
28.3	19.99	3.21	6.19
28.34	20.34	4.45	4.67
28.38	23.95	6.01	2.59
28.42	24.78	6.08	1.64
28.46	25.69	1.62	-1.8
28.5	25.17	1.88	-2.73
28.54	23.38	3.39	-3.63
28.58	26.53	2.74	-6.29
28.62	24.09	1.23	-8.51
28.66	22.58	-2.33	-11.55
28.7	20.26	-0.32	-9.34
28.74	21.7	-0.9	-5.14
28.78	21.95	0.61	-4.06
28.82	25.32	2.49	-2.35
28.86	25.87	3.07	-1.14
28.9	23.76	1.6	-1.47
28.94	24.16	1.67	-2.16
28.98	25.32	-3.08	-2.28
29.02	26.75	-5.39	-0.41
29.06	26.33	-4.88	2.3
29.1	25.98	-6.2	2.75
29.14	25.89	-7.98	2.71
29.18	26.2	-9.46	5.19
29.22	23.32	-9.47	7.08
29.26	23.44	-6.37	9.17
29.3	28.15	-2.35	4.66
29.34	23.69	-1.52	6.39
29.38	26.868	-2.0553	5.1051
29.42	27.192	-0.84971	4.5269
29.46	27.507	0.3643	3.8167
29.5	27.806	1.5386	2.9923
29.54	27.98	7.57	1.44
29.58	30.47	8.59	4.03
29.62	31.02	6.25	3.13
29.66	27.12	5.4	-3.63
29.7	28.38	4.46	-1.63
29.74	27.03	2.33	-4.74
29.78	28.48	0.47	-6.18
29.82	29.66	2.21	-7.28
29.86	29.93	-2.04	-6.91
29.9	27.13	-0.42	-8.54
29.94	28.68	-2.62	-8.57
29.98	26.38	1.22	-6.69
30.02	27.49	4.63	-1.69
30.06	24.44	4.67	1.32
30.1	28.28	1.47	4.12
30.14	28.97	-1.6	3.33
30.18	28.46	3.29	2.52
30.22	28.57	1.11	0.86
30.26	29.51	-1.81	1.35
30.3	30.53	-2.14	0.33
30.34	30.87	-3.95	0.11
30.38	32.26	-4.84	-1.01
30.42	30.49	-2.76	-1.79
30.46	29.81	-1.99	-0.95
30.5	29.89	-2.46	-0.92
30.54	30.21	-1.59	-1.35
30.58	29.07	0.69	-2.07
30.62	29.91	-1.79	-1.58
30.66	30	-2.92	-1.3
30.7	29.5	-2.69	-2.45
30.74	30.42	-2.64	0.86
30.78	30.29	-5.54	2.56
30.82	28.27	-4.9	2.03
30.86	30.25	-6.35	4.84
30.9	29.96	-6.75	3.04
30.94	27.078	-0.55649	5.2717
30.98	29.99	-4.6	9.12
31.02	27.71	-0.3	9.34
31.06	26.254	0.82317	5.1116
31.1	21.27	5.68	6.39
31.14	28.86	2.27	9.41
31.18	25.11	0.45	6.77
31.22	24.24	4.78	5.34
31.26	24.88	6.93	3.74
31.3	20.74	8.94	5.39
31.34	20.3	9.77	3.32
31.38	19.87	7.31	1.35
31.42	22.46	7.92	-0.19
31.46	24.85	3.94	-2.75
31.5	23.54	8.1	1.06
31.54	24.851	4.4276	0.092288
31.58	24.906	4.3633	-0.33778
31.62	27.65	1.85	-5.94
31.66	27.12	1.12	-2.97
31.7	27.68	0.07	-0.4
31.74	28.48	-1.45	-0.92
31.78	28.83	-1.64	-2.22
31.82	28.31	-1.44	-2.14
31.86	27.86	-1.41	-1.83
31.9	27.28	-1.85	-1.5
31.94	26.74	-0.83	-0.83
31.98	26.54	-0.71	-0.62
32.02	25.67	-0.98	-0.13
32.06	25.01	0.5	1.07
32.1	25.117	0.64913	-1.1476
32.14	22.32	2.48	1.14
32.18	21.83	3.38	-2.85
32.22	23.03	3.27	-3.47
32.26	25.56	2.37	-3.4
32.3	26.32	1.31	-3.68
32.34	24.45	1.73	-2.59
32.38	24.82	0.62	-0.24
32.42	25.15	-1.45	-1.89
32.46	25.5	-1.52	-3.43
32.5	25.27	-0.06	-5.71
32.54	26.68	0.47	-4.01
32.58	24.75	-2.1	-0.18
32.62	28.15	-0.83	-1.92
32.66	29.48	-0.12	-2.12
32.7	31.09	-3.66	0.54
32.74	32.82	-3.69	-2.86
32.78	33.59	-4.21	-3.34
32.82	33.48	-2.95	-4.36
32.86	31.4	-0.55	-5.55
32.9	30.8	3.78	-3.12
32.94	30	3.95	-4.41
32.98	27.8	3.84	-2.01
33.02	28.44	3.82	0.85
33.06	30.34	1.66	-2.16
33.1	28.99	3.37	-0.79
33.14	32.61	1.54	-1.72
33.18	31.46	-0.38	-1.58
33.22	28.13	2.28	-1.54
33.26	26.68	1.5	-1.24
33.3	28.07	-2	-2.37
33.34	27.42	-3.11	-2.49
33.38	27.48	-3.13	-1.97
33.42	25.21	-2.66	-2.2
33.46	21.81	2.71	-0.19
33.5	23.74	3.38	-0.08
33.54	24.49	1.06	-1.33
33.58	22.9	-1.96	-0.11
33.62	22.84	-1.07	0.61
33.66	23.5	-0.84	0.13
33.7	23.26	-3.72	-0.68
33.74	22.07	-2.89	-1.83
33.78	20.27	-3.14	-1.1
33.82	19.72	-3.9	-0.1
33.86	16.85	-0.99	1.27
33.9	19.93	3.48	-1.16
33.94	18.44	6.08	-3.12
33.98	17.86	1.74	-0.23
34.02	21.87	1.18	2.74
34.06	22.12	-1.92	3.57
34.1	21.07	-2.97	3.04
34.14	21.07	-2.35	1.59
34.18	18.82	-1.15	2.37
34.22	17.95	-0.94	5.27
34.26	20.215	2.3187	3.2805
34.3	20.083	2.7947	2.8603
34.34	22.79	5.54	2.25
34.38	22.49	3.92	7.91
34.42	22.82	4.94	3.06
34.46	21.36	7.47	4.72
34.5	17.01	5.66	5.32
34.54	19.155	5.1944	-0.94413
34.58	19.031	5.4353	-1.652
34.62	13.37	6.52	-6.56
34.66	15.48	4.01	-7.17
34.7	16.73	4.09	-7.83
34.74	17.8	3.49	-6.14
34.78	19.26	6.84	-4.28
34.82	20.9	6.73	-5.05
34.86	23.6	5.16	-4.26
34.9	22.83	4.55	-5.61
34.94	20.36	2.65	-6.35
34.98	18.51	1.62	-4.7
35.02	18.28	2.39	-2.77
35.06	20.9	0.11	-3.99
35.1	20.2	3.06	-2.66
35.14	18.92	1.81	-1.42
35.18	20.08	3.5	-0.44
35.22	23.4	4.9	0.78
35.26	27.09	-1.79	-1.45
35.3	28.98	-4.89	-2.26
35.34	27.35	-4	-2.46
35.38	27.58	-4.24	-1.84
35.42	28.86	-3.68	-1.58
35.46	28.89	-5.85	-2.86
35.5	28.07	-6.62	-2.26
35.54	27.74	-6.7	-0.04
35.58	26.22	-8.27	-0.06
35.62	23.13	-7.33	1.48
35.66	21.21	-6.24	1.8
35.7	18.96	-4.67	2.95
35.74	18.59	-4.02	3.62
35.78	19.98	-0.13	3.5
35.82	22.9	0.33	0.61
35.86	21.98	3.36	-2.76
35.9	20.13	3.93	-4.87
35.94	21.4	4.06	-2.81
35.98	20.61	2.02	2.15
36.02	24.47	3.63	2.08
36.06	22.51	1.94	0.7
36.1	23.99	1.3	1.21
36.14	24	0.41	-1.79
36.18	23.61	2.36	-0.36
36.22	24.34	4.44	-0.3
36.26	21.54	4.16	-4.28
36.3	19.9	3.12	-5.04
36.34	22.58	4.72	-3.87
36.38	19.63	4.42	-0.76
36.42	22.61	3.45	-1.1
36.46	23.19	2.96	0.46
36.5	22.43	1.39	-1.75
36.54	18.63	3.52	-1.92
36.58	20.94	3.58	3.77
36.62	18.69	3.32	4.4
36.66	20.57	3.92	3.19
36.7	17.7	4.85	-0.33
36.74	20.17	8.89	2.71
36.78	22.13	7.7	6.25
36.82	24.26	6.71	5.18
36.86	19.92	7.94	2.54
36.9	19.83	8.23	1.63
36.94	20	5.52	1.4
36.98	23.73	1.88	1.32
37.02	22.84	-0.39	-0.94
37.06	21.16	1.43	-0.33
37.1	22.84	-0.54	-2.91
37.14	22.04	0.71	-3.55
37.18	21.01	1.29	-3.26
37.22	22.08	3.44	-1.43
37.26	24.08	2.89	-2.71
37.3	22.89	-2	-2.07
37.34	25.48	-1.33	-1.06
37.38	28.21	-1.04	2.4
37.42	28.48	-1.17	1.26
37.46	25.28	-0.91	0.56
37.5	24.44	-2.64	0.95
37.54	24.64	-3.78	2.18
37.58	26.354	-5.0661	-0.4504
37.62	26.276	-5.7443	-0.75042
37.66	26.125	-6.3678	-1.0763
37.7	25.904	-6.9207	-1.4123
37.74	23.68	-13.2	-5.91
37.78	26.04	-12.02	-2.9
37.82	27.83	-10.36	-2.07
37.86	28.3	-8.57	-2.62
37.9	25.17	-8.41	-3.38
37.94	22.99	-5.26	-2.88
37.98	22.04	-4.46	-1.78
38.02	19.88	-3.87	0.32
38.06	18.21	-1.72	-0.8
38.1	15.08	-2.01	-2.89
38.14	18.76	-5.79	-4.26
38.18	24.13	-7.74	0.52
38.22	22.74	-5.77	-1.04
38.26	22.036	-0.34449	-2.1072
38.3	22.31	4.52	1.5
38.34	24.55	1.62	0.98
38.38	24.58	3.68	-1.32
38.42	23.11	2.03	-5.08
38.46	27.44	-1.27	-6.89
38.5	27.45	0.61	-6.16
38.54	31.08	0.64	-4.84
38.58	32.24	-0.12	-5.55
38.62	32.89	-0.58	-6.12
38.66	31.97	-3.16	-4.43
38.7	31.11	-4.37	-3.12
38.74	31.2	-5.01	-2.2
38.78	29.83	-4.13	-0.6
38.82	30.81	-3.99	-0.51
38.86	30.22	-3.87	-0.83
38.9	30.06	-5.3	-1.11
38.94	30.46	-3.91	-1.69
38.98	30.64	-4.21	-2.94
39.02	31.86	-3.88	-3.11
39.06	31.12	-3.37	-4.76
39.1	33.01	-1.97	-5.54
39.14	29.52	4.2	-5.44
39.18	29.07	7.28	-5.14
39.22	30.89	5.06	-4.69
39.26	27.15	4.21	-4.74
39.3	27.25	3.64	-2.04
39.34	29.07	5.97	-2.55
39.38	28.08	2.65	0.35
39.42	28.54	-0.62	0.38
39.46	28.48	-1.69	-0.71
39.5	28.27	2.65	-2.56
39.54	27.91	3.53	-1.66
39.58	28.81	2.24	-1.24
39.62	28.71	-1.3	-2.04
39.66	30.58	-2.64	-2.34
39.7	32.27	-2.81	0.75
39.74	31.4	-2.56	1.02
39.78	30.04	-3.1	2.01
39.82	26.81	-1.19	4.93
39.86	25.88	-3.84	5.25
39.9	24.7	-4.05	7.05
39.94	21.66	-4.86	9.65
39.98	23.895	-2.2729	1.3621
40.02	22.755	-1.8461	0.48264
40.06	21.614	-1.3629	-0.46587
40.1	20.498	-0.84181	-1.4501
40.14	19.433	-0.30094	-2.4368
40.18	22.02	5.33	-9.51
40.22	19.25	2.69	-7.43
40.26	16.48	-0.13	-6.29
40.3	15.3	3.11	-6.76
40.34	14.67	1.57	-5.61
40.38	13.39	1.3	-5.41
40.42	16.89	2.39	-2.78
40.46	16.85	-1.1	-6.44
40.5	18.03	0	-6.12
40.54	14.55	2.92	-4.34
40.58	19.27	2.79	-4.39
40.62	20.49	2.75	-3.03
40.66	24.28	5.28	-6.52
40.7	24.29	3.62	-8.32
40.74	23.96	3.22	-9.45
40.78	21.95	0.97	-9.52
40.82	22.09	-1.76	-8.18
40.86	22.36	-0.29	-7.07
40.9	24.58	1.03	-7.02
40.94	23.42	-0.8	-6.2
40.98	25.1	-0.71	-6.36
41.02	26.1	-1.45	-4.9
41.06	23.7	-1.6	-2.71
41.1	20.4	1.03	-2.66
41.14	18.21	7.52	1.32
41.18	21.98	6.49	1.75
41.22	23.2	8.06	3.36
41.26	25.11	8.51	3.12
41.3	26.06	4.69	2.36
41.34	22.29	2.71	1.35
41.38	20.92	2.03	-1.09
41.42	20.48	2.66	-4.34
41.46	21.96	4.75	-0.17
41.5	23.84	2.74	0.02
41.54	21.93	2.02	2.47
41.58	23.76	-3.55	-0.45
41.62	25.2	-2.27	0.11
41.66	24.9	-0.98	0.76
41.7	23.98	-3.1	0.35
41.74	25.03	-5.49	-0.8
41.78	26.32	-4.67	0.59
41.82	27.15	-1.01	-2.48
41.86	28.88	-0.04	-0.36
41.9	28.48	0.77	0.25
41.94	27.45	-1.46	-0.01
41.98	29.25	-2.55	1.67
42.02	29.6	-0.68	2.24
42.06	29.24	0.41	1.32
42.1	27.64	-2.35	2.65
42.14	27.36	-2.96	2.06
42.18	29.07	-1.13	4.25
42.22	26.58	-4.23	4.01
42.26	26.47	-2.07	5.01
42.3	25.94	-1.84	3.86
42.34	25.79	-0.49	0.98
42.38	28.07	1.93	-0.12
42.42	28.15	4.69	-0.67
42.46	25.08	3.01	-1.48
42.5	25.38	3.12	-0.74
42.54	25.78	3.6	1.72
42.58	25.52	3.28	3.86
42.62	28.42	0.53	2.36
42.66	27.33	2.05	1.06
42.7	29.81	0.36	-0.21
42.74	31.96	-0.45	0.67
42.78	30.32	-1.3	-0.32
42.82	31.44	-3.59	0.04
42.86	32.41	-1.98	-2.02
42.9	29.16	-5.38	1.82
42.94	29.4	-7.27	1.23
42.98	28.45	-9.44	1.09
43.02	26.64	-10.63	3.39
43.06	25.56	-10.11	3.91
43.1	27.821	-4.3634	-0.58243
43.14	27.413	-3.603	-1.2259
43.18	27.02	-2.7585	-1.8949
43.22	26.655	-1.8598	-2.5733
43.26	26.331	-0.9371	-3.2452
43.3	22.25	7.52	-0.83
43.34	25.861	0.86037	-4.5048
43.38	30.75	3.18	-4.02
43.42	29.93	6.24	-6.9
43.46	26.53	4.06	-9.35
43.5	26.02	2.16	-8.35
43.54	24.94	3.56	-7.1
43.58	22.35	4.8	-5.79
43.62	25.57	0.58	-4.37
43.66	29.53	-1.52	-5.67
43.7	31.7	-2.19	-7.16
43.74	31.35	2.56	-6.45
43.78	31.45	-0.3	-2.48
43.82	33.23	1.42	-2.1
43.86	33.85	-1.16	0.27
43.9	33.77	-3.18	2.01
43.94	32.99	-1.34	1.05
43.98	32.91	-2.85	0.4
44.02	32.23	-2.16	0.54
44.06	31.73	-1.88	-0.97
44.1	31.85	-2.15	-1.31
44.14	30.58	-1.19	-1
44.18	30.67	-3.66	-0.77
44.22	29.66	-2.45	0.29
44.26	28.77	-3.01	0.68
44.3	27.62	-3.79	0.1
44.34	27.46	-3.4	0.66
44.38	26.03	-4.2	-0.23
44.42	27.52	-5.77	1.8
44.46	29.39	-5.17	4.3
44.5	28.58	-6.43	2.62
44.54	26.77	-5.87	4.81
44.58	25.72	0.59	7.58
44.62	27.007	-1.6217	0.58082
44.66	27.105	-1.1046	0.084652
44.7	23.42	3.93	-3.72
44.74	22.05	4.18	-5.5
44.78	24.81	4.45	-2.34
44.82	29.32	5.25	-0.95
44.86	30.07	-2.28	-1.76
44.9	29.4	-2	0.38
44.94	24.02	-2.13	-2.16
44.98	24.11	-2.37	1.76
45.02	25.01	-2.54	2.72
45.06	21.7	-0.1	2.17
45.1	18.21	4.66	3.68
45.14	16.88	1.24	4.89
45.18	15.05	4.63	2.06
45.22	15.91	9.04	-0.58
45.26	15.99	5.72	-1.36
45.3	19.12	5.04	-2.5
45.34	17.79	5.18	-2.75
45.38	19.96	4.92	-2.88
45.42	20.27	7.57	-4.14
45.46	20.81	5.34	-4.72
45.5	20.39	4.99	-3.74
45.54	21.1	4.44	-0.39
45.58	21.3	5.43	-1
45.62	24.24	4.22	-1.96
45.66	24.36	1.05	-6.08
45.7	23.9	1.2	-7.52
45.74	24.15	-0.63	-5.35
45.78	23.63	-3.85	-6.17
45.82	24.94	-0.36	-8.51
45.86	26.77	0.24	-8.12
45.9	25.68	-0.37	-8.25
45.94	24.73	2.1	-6.8
45.98	26.97	2.59	-4.82
46.02	28.07	3.52	-1.04
46.06	28.52	-2.39	3.04
46.1	33.07	-3.18	1.26
46.14	28.83	-0.71	-1.89
46.18	29.86	-0.2	-0.48
46.22	30.49	0.87	-0.24
46.26	27.01	1.44	0.35
46.3	27.2	-1.11	-0.15
46.34	28.95	-1.77	-1.39
46.38	31.85	-2.03	-0.89
46.42	31.02	-0.06	-2.85
46.46	26.74	0.34	-2.51
46.5	26.08	-0.3	-1.58
46.54	27.36	-3.73	-3.26
46.58	27.7	-5.05	-2.63
46.62	26.9	-7.3	-1.81
46.66	28.17	-7.47	-2.06
46.7	26	-6.92	-2.29
46.74	24.57	-6.53	-2.02
46.78	30.49	-4.17	0.96
46.82	24.56	-2.22	-0.6
46.86	27.34	-1.44	1.92
46.9	27.67	-2.33	2.78
46.94	27.98	-0.21	2.27
46.98	23.921	-4.4271	5.6283
47.02	21.32	-1.27	11.34
47.06	24.88	-2.7	6.12
47.1	21.34	-8.65	7.88
47.14	20.67	-8.02	6.91
47.18	23	-2.87	5.31
47.22	19.97	-3.94	8.31
47.26	19.59	-4.24	10.68
47.3	19.03	-0.04	10.82
47.34	18.7	1.25	12.07
47.38	16.65	5.79	12.72
47.42	20.391	2.8593	5.3039
47.46	20.362	3.3772	4.9221
47.5	20.407	3.817	4.4989
47.54	18.79	9.82	-1.35
47.58	19.25	9.41	-2.36
47.62	18.53	6.96	-2.88
47.66	23.48	2.93	1.19
47.7	26.33	2.63	0.93
47.74	26.75	1.5	-1.22
47.78	26.97	2.98	-1.7
47.82	28.04	3.17	0.31
47.86	25.53	1.77	0.95
47.9	25.36	2.27	-0.01
47.94	25.2	-0.1	0.54
47.98	24.65	-2.31	-0.04
48.02	21.45	1.53	-0.56
48.06	19.91	2.43	-0.79
48.1	20.7	2.34	-1.05
48.14	21.53	-1.98	-1.54
48.18	20.76	-3.19	-2.28
48.22	22.83	-1.51	-2.18
48.26	26.6	-2.93	-5.25
48.3	23.38	-4.46	-2.72
48.34	23.94	-5.23	-0.48
48.38	25.36	-3.95	1.52
48.42	26.14	-3.96	3.29
48.46	25.84	-2.4	2.54
48.5	25.77	2.5	-0.83
48.54	25.95	3.77	0.32
48.58	26.22	-0.68	4.48
48.62	24.29	-0.21	5.02
48.66	23.39	0.08	4.57
48.7	23.2	0.48	3.01
48.74	22.38	2.51	0.24
48.78	21.99	-0.15	-0.25
48.82	20.75	-1.1	-2.75
48.86	21.26	1.37	-2.96
48.9	16.35	1.32	-3.38
48.94	18.54	-0.43	0.31
48.98	20.1	-0.57	1.53
49.02	21.99	-2.99	2.94
49.06	22.04	-1.16	3.66
49.1	19.27	-0.39	2.91
49.14	18.65	0.88	3.06
49.18	16.84	1.44	1.78
49.22	18.38	2.42	1.51
49.26	18.41	4.04	1.43
49.3	19.23	4.45	2.59
49.34	21.04	5.54	1.8
49.38	21.36	5.02	2.3
49.42	23.05	4.4	3.24
49.46	23.34	4.04	3.01
49.5	23.37	2.48	0.89
49.54	25.08	3.39	1.88
49.58	24.68	5.51	3.62
49.62	23.9	6.22	2.18
49.66	26.13	3.4	-0.44
49.7	30.22	5.15	0.72
49.74	26.05	5.94	-0.21
49.78	24.19	2.26	-1.39
49.82	24.36	-0.35	-1.85
49.86	26.94	-3.34	-2.58
49.9	26.37	-1.93	-0.96
49.94	24.19	1.59	-0.6
49.98	22.76	0.88	0.68
50.02	22.58	0.73	0.15
50.06	21.37	2.2	-1.24
50.1	20.21	2.97	-3.23
50.14	20.22	5.65	-2.69
50.18	19.62	3.03	-3.75
50.22	19.17	6.09	-1.63
50.26	20.07	5.13	-1.88
50.3	19.5	5.84	-2.54
50.34	18.37	4.32	-3.25
50.38	20.19	-0.66	-3.02
50.42	22.32	0.19	-4.26
50.46	20.31	1.21	-4.69
50.5	21.08	0.52	-3.81
50.54	24.11	-0.48	-2.5
50.58	23.87	1.68	-3.13
50.62	26.4	0.91	-4.17
50.66	27.07	2.16	-4.08
50.7	27.64	0	-3.98
50.74	24.83	-1.45	-3.17
50.78	25.9	-2.51	-2.04
50.82	29.73	-2.79	-2.48
50.86	29.56	1.03	-2.56
50.9	28.35	0.35	-4.2
50.94	28.87	-3.92	-5.18
50.98	25.491	2.7977	-1.0174
51.02	25.597	2.856	-0.76605
51.06	25.717	2.8716	-0.52751
51.1	21.28	8.78	1.69
51.14	21.33	4.9	-0.3
51.18	22.73	3.96	1.24
51.22	22.61	2.95	1.23
51.26	25.94	5.41	-0.4
51.3	25.88	4.33	1.28
51.34	27.7	5.01	0.32
51.38	26.56	5.86	0.13
51.42	24.9	4.1	0.43
51.46	27.536	1.2817	0.97627
51.5	26.21	-2.74	5.03
51.54	31.5	-0.23	9.13
51.58	28.229	0.43725	1.041
51.62	28.468	0.14386	1.0153
51.66	28.71	-0.15088	0.96476
51.7	28.953	-0.44421	0.8884
51.74	29.197	-0.73335	0.78546
51.78	29.441	-1.0156	0.65514
51.82	31.82	-2.23	-5.56
51.86	30.16	-3.24	-4.85
51.9	33	-4.79	0.6
51.94	32.47	-3.78	2.43
51.98	32.14	-4.63	0.94
52.02	32.14	-1.9	-3.4
52.06	31.1	-3.01	-3.28
52.1	29.61	-3.98	-3.07
52.14	29.69	-2.45	-1.43
52.18	30.76	-1.44	-1.18
52.22	32.02	-0.3	-1.76
52.26	30.96	-1.72	-1.12
52.3	31.18	-0.24	-0.46
52.34	32.56	-0.76	-0.36
52.38	32.13	0.11	-0.66
52.42	32.49	-0.3	-1
52.46	30.44	1.03	-2.4
52.5	29.89	-0.31	-0.32
52.54	30.66	1.88	0.26
52.58	29.89	1.77	-0.98
52.62	28.199	-2.9418	2.8235
52.66	27.747	-3.0257	3.0847
52.7	27.286	-3.078	3.3064
52.74	26.821	-3.0996	3.4891
52.78	19.21	-7.74	7.02
52.82	18.38	-5.25	7.14
52.86	21.92	-5.39	5.37
52.9	22.45	-8.6	4.19
52.94	25.16	-6.03	5.43
52.98	24.82	-4.23	5.89
53.02	28.79	-4.9	5.48
53.06	30.4	-2.93	6.52
53.1	29.22	-3.57	5.4
53.14	22.747	-1.8599	3.3043
53.18	22.477	-1.613	3.0977
53.22	22.247	-1.3479	2.8593
53.26	22.061	-1.0655	2.5897
53.3	21.921	-0.76697	2.2894
53.34	22.37	6.45	-1.8
53.38	18.29	4.1	-2.3
53.42	18.97	4.05	-4.56
53.46	19.61	2.75	-1.16
53.5	21.67	3.12	-2.45
53.54	20.55	4.43	1.18
53.58	22.51	0.17	3.78
53.62	27.52	-3.92	1.18
53.66	25.1	-1.29	-0.52
53.7	23.79	2.79	-3.4
53.74	24.23	2.28	-4.41
53.78	24.11	4.83	-1.07
53.82	25.75	4.4	1.11
53.86	25.97	3.41	-1.17
53.9	25.2	1.41	-2.2
53.94	21.18	1.59	1.62
53.98	26.56	2.44	4.13
54.02	28.23	-0.51	-0.67
54.06	29.51	-0.92	-1.4
54.1	29.57	1.07	-2.16
54.14	27.75	0	-1.3
54.18	26.38	-2.31	0.7
54.22	27.53	-2.55	0.33
54.26	30.52	-3.86	1.06
54.3	31.05	-4.17	1.47
54.34	32.21	-5.7	0.73
54.38	34.47	-5.26	1.38
54.42	33.17	-1.95	2.95
54.46	32.15	-1.12	3.51
54.5	31.02	-2.74	1.9
54.54	30.59	-3.08	2.48
54.58	30.01	-3.97	1.85
54.62	28.93	-5.16	2.84
54.66	26.94	-5.68	3.88
54.7	23.49	-6.34	3.17
54.74	20.93	-5.51	1.45
54.78	24.657	-3.384	-2.9123
54.82	24.186	-3.0272	-4.1383
54.86	21.24	1.5	-11.3
54.9	20.25	0.35	-9.84
54.94	25.06	-2.68	-10.66
54.98	24.87	-4.08	-9.8
55.02	24.12	-2.33	-11.27
55.06	24.13	0.52	-9.24
55.1	27.2	4.54	-5.03
55.14	28.39	4.71	-4.18
55.18	29.55	6.7	-6.56
55.22	31.08	8.11	-6.65
55.26	29.28	8.43	-8.63
55.3	29.26	7.32	-7.63
55.34	30.04	6.78	-5.43
55.38	28.46	4.43	-7.96
55.42	28.52	2.72	-6.17
55.46	32.86	3.66	-3.78
55.5	32.18	2.35	-4.2
55.54	33.33	0.35	-4.61
55.58	31.9	0.22	-5.38
55.62	32.98	-1.11	-3.09
55.66	31.87	-1.58	-3.23
55.7	33.2	-1.39	-3.26
55.74	34.07	-2.01	-3
55.78	33.11	-1.33	-3.05
55.82	30.07	-2.01	-3.1
55.86	30.29	-2.63	-2.59
55.9	29.01	-3.72	-2.54
55.94	29.41	-3.58	-2.83
55.98	28.1	-4.15	-3.55
56.02	28.27	-1.9	-3.25
56.06	25.14	-6.29	1.72
56.1	24.57	-7.38	1.98
56.14	25.33	-6.47	3.3
56.18	25	-8.04	4.95
56.22	30.07	-8.95	7.44
56.26	31.87	-10.69	3.72
56.3	31.96	-9.84	5.77
56.34	32.33	-8.75	1.94
56.38	32.23	-7.36	4.74
56.42	29.72	-8.09	0.47
56.46	30.5	-6.97	2.43
56.5	32.97	-8.16	1.08
56.54	31.17	-7.23	-0.8
56.58	29.13	-5.73	1.22
56.62	28.5	-4.97	5.12
56.66	29.62	-7.1145	-1.4656
56.7	29.245	-6.9754	-2.172
56.74	28.859	-6.8026	-2.8253
56.78	28.475	-6.5863	-3.4097
56.82	28.105	-6.3169	-3.9092
56.86	23.13	-6.54	-6.85
56.9	27.61	-7.32	-7.02
56.94	25.35	-7.02	-5.16
56.98	24.34	-7.78	-5.11
57.02	31.05	-2.51	-2.19
57.06	28.9	-1.52	-4.31
57.1	26.94	-1.33	-5.26
57.14	28.86	1.06	-1.58
57.18	30.48	0.76	-0.6
57.22	29.43	1.56	0.48
57.26	27.21	3.04	-0.65
57.3	25.68	3.01	1.97
57.34	26.62	0.06	0.02
57.38	24.54	1.01	-0.45
57.42	23.68	1.23	0.42
57.46	26.95	-1.35	-1.38
57.5	30.66	3.56	-1.94
57.54	29.01	4.06	-3.77
57.58	27.68	4.21	-3.9
57.62	27.24	0.76	-2.63
57.66	24.95	1.26	-4.53
57.7	27.21	4.71	-3.93
57.74	27.79	5.47	-2.11
57.78	30.79	6.58	0.17
57.82	32.61	3.42	-1.57
57.86	31.51	0.29	-1.99
57.9	31.54	-0.6	-1.98
57.94	30.34	-0.33	-3.9
57.98	28.54	-0.03	-0.02
58.02	29.93	-0.52	0.83
58.06	29.24	-1.15	0.28
58.1	27.81	-0.52	0.09
58.14	27.73	-1.27	-0.3
58.18	26.78	-1.49	0.07
58.22	25.84	-2.28	-0.75
58.26	25	-1.8	-1.73
58.3	24.11	-1.55	-2.13
58.34	24.32	-2.15	-2.31
58.38	23.2	-1.18	-3.25
58.42	22.22	-0.6	-3.9
58.46	21.61	-0.76	-3.82
58.5	21.66	0.04	-2.74
58.54	21.09	2.4	-2.79
58.58	20.98	2.75	-3.75
58.62	20.83	2.77	-3.23
58.66	21.27	2.46	-1.87
58.7	21.91	5.1	-3.89
58.74	20.43	3.26	-2.75
58.78	25.14	4.2	-1.96
58.82	24.88	0.86	1.12
58.86	23.57	-0.93	4
58.9	21.768	3.1185	-0.99078
58.94	18.65	-3.02	6.43
58.98	23.77	0.91	4.97
59.02	19.71	5.1	-0.46
59.06	19.17	5.6	-2.71
59.1	18.47	3.68	-1.47
59.14	23.46	2.59	-2.11
59.18	23.53	4.11	-1.6
59.22	21.49	4.57	-1.13
59.26	21.56	0.64	-3.07
59.3	23.61	2.67	-3.69
59.34	23.29	6.19	-0.39
59.38	22.043	1.3472	1.9177
59.42	22.088	1.1552	2.0568
59.46	22.138	0.97349	2.1678
59.5	22.193	0.80584	2.248
59.54	22.253	0.65589	2.2949
59.58	22.318	0.52733	2.3057
59.62	22.389	0.42385	2.2779
59.66	21.16	-7.93	6.99
59.7	22.47	-4.01	6.37
59.74	20.6	-1.44	6.61
59.78	22.49	0.35	4.87
59.82	23.52	2.57	-1.08
59.86	23.4	4.81	0.44
59.9	23.64	2.77	0.1
59.94	23.46	3.88	-1.54
59.98	24.44	2.3	-0.45
60.02	25.92	0.34	-1.14
60.06	22.95	1.58	-2.22
60.1	21.53	0.47	-2.42
60.14	21.44	-1.66	-2.63
60.18	20.86	-0.15	-3.61
60.22	19.66	0.79	-3.64
60.26	20.67	-3.12	-0.14
60.3	23.62	-4.88	-0.83
60.34	25.82	-5.29	-0.6
60.38	26.77	0.04	1.83
60.42	22.49	2.82	3.24
60.46	21.57	1.87	4.33
60.5	21.61	1.84	5.59
60.54	25.02	0.26	5.28
60.58	24.72	1.07	4.3
60.62	24.81	-0.55	4.51
60.66	23.6	0.13	5.11
60.7	24.7	1.8	4.87
60.74	23.95	3.27	3.67
60.78	23.94	2.77	3.33
60.82	24.04	1.72	3.36
60.86	25.23	0.3	-0.24
60.9	23.73	-2.93	3.03
60.94	27.05	-4.37	4.76
60.98	29.94	-2.57	0.65
61.02	27.73	1.21	-2.34
61.06	26.45	4.01	-6.59
61.1	23.85	3.77	-4.05
61.14	27.56	2.33	-3.35
61.18	28.15	2.49	-2.85
61.22	28.62	3.43	-3.61
61.26	28.57	0.45	-3.37
61.3	24.82	5.72	-2.1
61.34	25.35	5.07	-3.65
61.38	22.86	5.88	-4.08
61.42	22.84	5.8	-2.05
61.46	22.31	3.28	2.45
61.5	22.03	2.72	2.9
61.54	21.81	-1.17	-1.48
61.58	22.46	-0.2	-2.6
61.62	23.47	1.06	1.14
61.66	22.33	0.44	-2.57
61.7	22.28	0.7	-2.96
61.74	20.95	0.76	-2.45
61.78	21.1	-0.98	-1.01
61.82	21.05	-1.48	-1.76
61.86	21.53	-3.67	0.23
61.9	21.04	-4.34	0.08
61.94	21.1	-9.35	2.42
61.98	19.76	-9.36	0.15
62.02	20.66	-5.23	2.83
62.06	24.39	-2.01	6.55
62.1	27.3	-4.55	6.21
62.14	27.18	-7.65	6.86
62.18	27.8	-8.65	6.84
62.22	30.31	-8.83	8.24
62.26	25.65	-5.83	9.59
62.3	21.67	-0.36	9.9
62.34	19.88	4.2	7.4
62.38	22.22	6.05	5.99
62.42	20.42	2.89	5.92
62.46	22.96	8.19	0.83
62.5	21.53	6.93	-0.45
62.54	25.33	6.73	-1.6
62.58	25.02	6.41	-2.32
62.62	24.6	5.22	-3.26
62.66	26.77	6.56	-2.93
62.7	24.66	2.64	-0.31
62.74	26.09	2.77	0.52
62.78	23.52	2.76	-1.78
62.82	23.96	3.33	-1.3
62.86	22.4	3.45	-1.56
62.9	23.81	0.67	-1.51
62.94	23.67	0.22	-2.52
62.98	24.73	1.5	-3.01
63.02	27.26	-0.17	-0.5
63.06	26.98	-3.46	-1.16
63.1	27.12	-3.98	-0.6
63.14	27.18	-4.48	-1.22
63.18	26.41	-4.31	-0.63
63.22	23.92	0.56	0.97
63.26	23.37	2.4	2.36
63.3	23.18	-2.69	1.77
63.34	23.17	-1.11	4.38
63.38	26.24	-0.04	5.77
63.42	27.29	2.95	5.46
63.46	26.97	3.04	5.69
63.5	27.53	6.35	3.19
63.54	24.08	6.87	-2.44
63.58	23.77	3.56	-0.86
63.62	25.08	2.3	0.97
63.66	23.75	0.94	-2.14
63.7	24.85	-1.61	-3.72
63.74	25.32	0.68	-5.25
63.78	23.55	0.54	-5.67
63.82	22.61	3.05	-5.5
63.86	20.31	2.62	-4.89
63.9	20.94	1.77	-3.67
63.94	20.19	-0.01	-2.43
63.98	21.83	1.15	-3.73
64.02	25	-0.24	-2.27
64.06	29	-1.66	-0.89
64.1	30.04	-1.48	2.65
64.14	27.77	-2.82	4.53
64.18	27.02	-4.08	6.38
64.22	24.58	-3.49	6.34
64.26	24.49	-4.83	7.5
64.3	23.59	1.4351	3.4252
64.34	22.607	2.4546	2.9614
64.38	19.62	6.41	3.86
64.42	22.31	6.57	4.14
64.46	21.13	6.87	2.67
64.5	18.26	10.83	-1.48
64.54	16.88	7.43	-2.53
64.58	15.24	6.43	-4.17
64.62	15.99	4	-5.35
64.66	17.2	3.55	-5.26
64.7	16.72	5.24	-5.45
64.74	16.08	3.37	-3.1
64.78	16.16	2.3	-3.47
64.82	19.87	2.98	-5.02
64.86	20.2	4.45	-5.14
64.9	20.26	2.72	-4.49
64.94	20.68	0.58	-3.48
64.98	20.75	-0.95	-3.13
65.02	22.65	-0.63	-0.71
65.06	20.73	0.95	-1.63
65.1	21.06	3.44	-3.26
65.14	21.14	4.56	-2.84
65.18	23.18	1.87	-3.88
65.22	25.84	0.61	-3.46
65.26	24.82	-0.68	-3.13
65.3	24.5	-0.25	-2.06
65.34	23.79	-1.69	-0.75
65.38	22.79	0.23	-2.41
65.42	22.18	2.09	-1.71
65.46	22.61	2.17	1.24
65.5	22.7	2.26	2.69
65.54	20.99	4.63	1.2
65.58	20.04	4.85	-0.34
65.62	19.57	2.51	0.56
65.66	20.57	1.99	-0.56
65.7	19.63	0.91	-0.42
65.74	22.12	-0.65	-2.09
65.78	20.84	0.98	-1.75
65.82	24.79	0.4	-2.13
65.86	24.41	-0.58	-1.04
65.9	27.82	-2.82	-1.07
65.94	29.78	-4.11	-3.21
65.98	25.86	-4.93	-3.78
66.02	26.86	-3.19	-3.6
66.06	28.18	-2.95	-3.13
66.1	30.49	-2.33	-4.49
66.14	30.89	-2.28	-5.49
66.18	29.19	-1.39	-3.13
66.22	30.4	-1.72	-3.75
66.26	30.49	-1	-4.41
66.3	31.36	-2.87	-3.88
66.34	31.02	-3.19	-5.2
66.38	30.9	-2.51	-5.29
66.42	30.58	-2.4	-2.02
66.46	30.58	-6.09	-4.05
66.5	29.46	-8.64	-5.59
66.54	31.76	-2.4	-4.46
66.58	29.49	-2.53	-3.63
66.62	31.07	-1.84	-2.87
66.66	29.47	1.09	-2.68
66.7	25.18	2.02	-3.56
66.74	23.09	5.42	-1.25
66.78	22.91	4.91	-1.3
66.82	22.22	3.57	0.7
66.86	19.03	1.68	0.14
66.9	17.98	-0.24	0.75
66.94	20.33	3.3	2.3
66.98	21.69	2.04	2.59
67.02	19.98	2.26	2.94
67.06	19.25	4.05	1.73
67.1	18.26	5.47	0.02
67.14	17.07	6	-0.8
67.18	16.96	5.46	-0.09
67.22	17.2	5.66	1.89
67.26	19.87	5.45	-1.42
67.3	21.27	4.75	-3.64
67.34	21.43	5.47	-1.1
67.38	21.34	5.19	0.35
67.42	19.09	7.8	4.5
67.46	20.69	7.06	5.22
67.5	20.47	6.04	5.64
67.54	21.193	3.8595	-2.3603
67.58	21.464	3.1199	-3.0758
67.62	23.7	3.67	-6.98
67.66	23.75	-0.54	-8.32
67.7	22.23	-0.32	-8.89
67.74	22.14	0	-7.19
67.78	21.25	-1.31	-5.91
67.82	21.78	-2.01	-4.87
67.86	24.48	-2.41	-3.31
67.9	26.36	-3.93	-2.44
67.94	26.39	-5.23	-2.13
67.98	28.33	-3.94	-2.95
68.02	28.24	-5.14	-1.27
68.06	28.1	-5.75	-0.3
68.1	28.33	-8.42	-0.95
68.14	24.34	-4.83	-2.25
68.18	26.14	-6.5	-2.02
68.22	26.06	-6.32	-4.34
68.26	22.34	-2.21	-3.13
68.3	21.18	0.81	-1.1
68.34	23.18	2.21	0.29
68.38	23.44	5.25	-2.19
68.42	18.9	6.85	-4.84
68.46	18.25	3.77	-3.52
68.5	16.09	2.65	-0.74
68.54	16.48	0.59	-3.01
68.58	19.73	-3.29	-2.42
68.62	21.99	-3.95	-1.19
68.66	22.57	-6.68	-0.02
68.7	25.35	-2.94	1.07
68.74	26.39	0.29	3.62
68.78	26.56	0.29	0.88
68.82	22.46	0.13	1.26
68.86	20.95	1.33	3.37
68.9	22.52	1.45	0.94
68.94	26.86	2	1.37
68.98	26.45	1.92	1
69.02	25.62	1	2.92
69.06	24.11	1.33	6.34
69.1	24.23	4.64	5.72
69.14	22.95	4.68	3.63
69.18	22.9	2.28	5.31
69.22	23.472	4.7186	-0.58983
69.26	23.307	5.0172	-1.6146
69.3	23.88	7.76	-5.67
69.34	23.45	7.4	-5.75
69.38	22.46	6.4	-7.41
69.42	22.55	6.29	-7.06
69.46	22.12	6.29	-5.86
69.5	22.55	6.28	-6.26
69.54	21.71	3.66	-7.25
69.58	22.37	1.91	-6.2
69.62	21.46	1.49	-5.61
69.66	21.31	2.21	-5.79
69.7	22.93	3.95	-5.75
69.74	21.6	4.46	-6.31
69.78	22.42	3.79	-5.94
69.82	20.88	-0.02	-4.23
69.86	22.4	1.95	-7.99
69.9	21.27	2.32	-6.91
69.94	24.32	3.19	-6.06
69.98	24.54	5.24	-6.41
70.02	24.11	2.01	-5.47
70.06	22.73	1.54	-4.15
70.1	23.96	-0.31	-2.1
70.14	23.52	-0.98	-0.68
70.18	25.5	-0.23	-0.76
70.22	22.96	-1.62	0.64
70.26	23.77	0.88	-2.91
70.3	24.34	3.73	-2.21
70.34	20.6	-0.36	-2.45
70.38	23.04	-1.56	-2.94
70.42	23.24	-1.78	-3.52
70.46	23.42	-2.37	-4.22
70.5	22.34	-1.55	-3.6
70.54	22.56	-0.92	-4.52
70.58	23.03	0.06	-5.26
70.62	24.15	-0.1	-6.97
70.66	27.42	-1.27	-6.44
70.7	23.17	-4.29	-3.55
70.74	24.013	-2.2031	-0.88602
70.78	24.48	-5.94	0.08
70.82	25.32	1.23	1.65
70.86	25.51	-0.71	4.06
70.9	23.73	1.65	3.68
70.94	22.37	-1.33	5.86
70.98	23.89	-5.45	5.35
71.02	23.56	-7.62	1.91
71.06	23.38	-3.42	5.96
71.1	23.37	-3.99	5.23
71.14	23.78	-1.84	4.21
71.18	23.29	-2.16	0.48
71.22	25.03	-2.07	1.79
71.26	27.85	-3.8	2.3
71.3	29.31	-4.81	5.93
71.34	30.08	-4.39	7.27
71.38	30.71	-6.76	7.17
71.42	28.95	-7.99	5.64
71.46	28.08	-7.63	3.89
71.5	29.35	-8.86	1.04
71.54	30.93	-7.49	-0.68
71.58	30.177	-4.7269	0.77622
71.62	30.242	-4.6811	0.56083
71.66	28.25	2.78	-0.68
71.7	29.69	-2.51	-0.27
71.74	26.95	-0.46	-2.02
71.78	30.44	-0.47	0.11
71.82	31.81	-4.62	0.07
71.86	30.83	-1.63	-2.69
71.9	31.35	-0.04	-3.15
71.94	28.2	-0.69	-1.68
71.98	28.15	0.16	-0.16
72.02	28.433	-3.2887	-0.52867
72.06	28.11	-3.0987	-0.56848
72.1	27.781	-2.9072	-0.60249
72.14	27.45	-2.7163	-0.63241
72.18	28.93	-11.46	-4.14
72.22	31.1	-9.55	-2.6
72.26	28.83	-8.67	-3.76
72.3	26.28	-8.62	-1.69
72.34	25.08	-7.31	1.18
72.38	25.94	-5.26	3.18
72.42	20.54	-0.36	7.36
72.46	21.28	0.39	2.62
72.5	20.36	6.86	-0.85
72.54	19.68	4.98	-4.08
72.58	20.94	2.13	-6.84
72.62	25.028	-1.1699	-1.289
72.66	25.099	-1.162	-1.4199
72.7	33.09	0.23	0.73
72.74	32.29	-1.15	2.6
72.78	30.28	-0.07	2.72
72.82	28.49	-0.88	-3.47
72.86	24.35	0.02	-3.81
72.9	25.64	-2.15	-4.64
72.94	27.84	-3.81	-6.57
72.98	27.72	-2.2	-5.58
73.02	28.21	-2.55	-5.58
73.06	30.01	-2.73	-3.68
73.1	30.99	-3.82	-2.96
73.14	30.88	-5.74	-3.34
73.18	31.26	-0.13	-3.05
73.22	30.07	2.71	-3.38
73.26	31.73	3.21	-5.25
73.3	30.83	3.15	-3.82
73.34	29.28	-0.77	-2.96
73.38	29.21	-1.76	-1.82
73.42	27.56	-3.3	-1.05
73.46	27.47	-4.6	0.51
73.5	30.58	-5.52	0.7
73.54	29.02	-5.01	-0.25
73.58	28.37	-3.95	-3.06
73.62	28.86	-2.05	-3.75
73.66	27.33	-3.68	-1.9
73.7	27.62	-2.3	-4.05
73.74	28.53	-2.39	-2.13
73.78	28.6	-0.94	-4.91
73.82	30.51	-1.46	-5.37
73.86	33.62	-1.71	-2.54
73.9	34.41	-4.05	-0.73
73.94	33.14	-4.17	0.53
73.98	31.8	-4.26	2.05
74.02	29.82	-5.38	2.74
74.06	29.39	-6.21	1.71
74.1	30.38	-7.6	0.73
74.14	31.663	-1.5866	2.849
74.18	31.456	-1.628	3.2638
74.22	31.196	-1.7	3.6355
74.26	30.891	-1.7993	3.9628
74.3	30.55	-1.9227	4.2446
74.34	30.179	-2.067	4.4798
74.38	26.39	6.75	2.74
74.42	29.38	-2.4055	4.8052
74.46	28.968	-2.5931	4.8932
74.5	35.59	12.43	8.67
74.54	28.158	-2.9891	4.9136
74.58	27.775	-3.191	4.8438
74.62	27.417	-3.3912	4.7189
74.66	27.092	-3.5865	4.5379
74.7	26.808	-3.7737	4.2996
74.74	23.5	-10.15	8.49
74.78	26.394	-4.1107	3.6463
74.82	26.279	-4.2541	3.2289
74.86	26.236	-4.3764	2.7494
74.9	26.72	-4.02	1.87
74.94	26.74	-6.25	0.43
74.98	27.89	-7.58	0.32
75.02	27.82	-5.2	-0.06
75.06	26.68	-7.62	-2.23
75.1	26.71	-7.41	-3.22
75.14	27.33	-5.25	-2.53
75.18	28.97	-3.68	-5.07
75.22	30.87	-2.52	-4.15
75.26	32.3	-1.24	-7.03
75.3	31.74	-4.46	-7.82
75.34	35.19	0.05	-3.81
75.38	30.021	0.38552	-4.7802
75.42	29.81	1.2697	-4.6181
75.46	29.583	2.0526	-4.3996
75.5	29.33	5.18	-2.97
75.54	31.25	2.92	-0.86
75.58	26.79	5.57	-4.67
75.62	27.07	3.98	-4.76
75.66	28.05	2.57	-0.75
75.7	29.29	2.09	-0.4
75.74	29.8	-0.2	-3.81
75.78	27.65	-1.35	-4.52
75.82	29.69	-0.96	-3.16
75.86	28.74	-3.05	-3.07
75.9	31.8	-6.66	-1.16
75.94	33.83	-7.23	-1.22
75.98	34.51	-3.67	-4.07
76.02	28.64	-0.88	-2.75
76.06	32.04	-1.96	0.76
76.1	28.04	0.74	1.62
76.14	26.07	0.44	3.12
76.18	23.33	-1.22	4.19
76.22	23.07	-4.35	5.37
76.26	21.36	-5.3	6.16
76.3	18.46	-4.61	5.73
76.34	18.41	-3.24	3.83
76.38	16.02	1.71	-0.95
76.42	21.73	7.17	-0.81
76.46	19.014	3.1917	1.3538
76.5	23.17	7.09	2.3
76.54	19.81	8.8	0.41
76.58	19.27	8.35	0.33
76.62	20.66	6.19	-2.91
76.66	20.07	5.08	-3.06
76.7	18.8	2.6	-3.49
76.74	20.7	2.26	-3.23
76.78	23.58	2.92	-4.04
76.82	23.62	1.4	-4.87
76.86	24.48	0.44	-3.72
76.9	26.27	-1.54	-0.26
76.94	25.97	2.45	-0.24
76.98	24.7	0.09	1.39
77.02	24.19	-1.78	1.18
77.06	26.41	-5.2	2.05
77.1	27.45	-4.96	1.69
77.14	27.57	-5.49	0.17
77.18	31.73	-7.85	-1.13
77.22	36.39	-5.41	-2.88
77.26	34.15	-7.36	-1.58
77.3	32.35	-7.95	-0.09
77.34	29.45	-9.1	-1.22
77.38	26.62	-8.55	-1.75
77.42	23.61	-8.22	-3.59
77.46	23.64	-6.12	-3.9
77.5	24.11	-4.5	-4.1
77.54	24.76	-4.04	-5.37
77.58	21.36	-2.23	-6.23
77.62	24.87	1.16	-6.08
77.66	24.97	2.84	-7.68
77.7	27.4	2.55	-4.99
77.74	28.57	0.29	-5.01
77.78	29.45	-1.72	-3.93
77.82	31.76	-3.13	-3.65
77.86	33.5	-2.38	-2.57
77.9	33.75	-4.39	-0.36
77.94	31	-3.66	0.29
77.98	32.8	-3.4	1.96
78.02	32.43	-5.23	3.92
78.06	30.13	-4.76	5.01
78.1	29.94	-3.11	4.97
78.14	29.94	-3.25	3.55
78.18	26.77	-1.71	2.97
78.22	27.81	-0.27	3.38
78.26	27.27	-2.34	3.88
78.3	26.26	1.41	3.36
78.34	25.2	1.06	0.75
78.38	24.41	1.26	1.76
78.42	26.15	-2.35	0.85
78.46	24	-2.13	-1.92
78.5	18.75	-0.24	-0.67
78.54	16.79	1.85	-1.55
78.58	17.6	3.17	-1.66
78.62	19.92	4.77	0.89
78.66	22.5	7.26	-0.71
78.7	22.34	4.58	2.21
78.74	23.27	0.91	2.59
78.78	21.87	0.85	2.57
78.82	21.12	4.34	4.3
78.86	18.58	2.51	8.07
78.9	20.75	-0.41	7.42
78.94	23.34	1.5	8.3
78.98	22.04	-0.96	10.44
79.02	23.23	1.25	8.05
79.06	22.16	0.2	4.44
79.1	21.68	4.02	-0.12
79.14	25.05	6.46	-0.62
79.18	28.55	6.85	-2.64
79.22	26.58	5.96	-5.5
79.26	23.15	4.25	-6.11
79.3	22.32	3.21	-6.48
79.34	23.26	3.32	-6.57
79.38	21.96	-0.18	-5.25
79.42	20.2	-2.93	-4.17
79.46	20.36	-1.22	-4.09
79.5	20.26	-2.09	-2.93
79.54	20.69	-0.65	-4.46
79.58	21.27	-2.98	-3.78
79.62	21.9	-3.34	-3.13
79.66	21.14	-2.6	-2.46
79.7	20.62	-3.99	-2.45
79.74	20.32	0.02	-1.82
79.78	20.21	4.83	1.65
79.82	20.45	0.71	3.17
79.86	18.56	1.44	3.72
79.9	18.41	5.54	4.17
79.94	22.14	6.23	4.22
79.98	22.24	7.11	2.98
[truncated: 1,015 more rows]
