# Supplementary material for: Mean flow and turbulence structure over exposed roots on a forested floodplain: Insights from a controlled laboratory experiment
Source: PLoS One. 2020 Feb 26;15(2):e0229306. doi: 10.1371/journal.pone.0229306 (PMC7043746; doi:10.1371/journal.pone.0229306)
Supplement: S1 File — (ZIP) [file pone.0229306.s001.zip › data_and_scripts/velocity_data/t21_080_replaced.csv]

0.02	18.45	4.13	-4.34
0.06	19.45	4.92	-1.59
0.1	20.23	5.4	-1.58
0.14	21.25	5.34	-0.83
0.18	21.52	5.51	-2.06
0.22	21.7	4.76	-2.97
0.26	23.05	3.77	-2.9
0.3	23.737	4.8195	-2.3119
0.34	24.699	4.411	-2.1711
0.38	25.681	3.9145	-2.0129
0.42	26.664	3.3436	-1.8456
0.46	27.627	2.7121	-1.6776
0.5	28.553	2.0336	-1.5174
0.54	29.419	1.322	-1.3733
0.58	30.208	0.59083	-1.2537
0.62	27.86	4.33	-1.69
0.66	31.97	-0.22	-0.51
0.7	31.17	-3.02	-2.55
0.74	33.8	-3.71	-2.76
0.78	34.39	-5.7	-2.68
0.82	32.34	-4.37	-1.09
0.86	31.25	-1.52	-0.02
0.9	31.72	-3.81	-1.1
0.94	29.81	-3.95	-1.47
0.98	29.16	-6.79	-1.35
1.02	28.66	-4.27	-4.46
1.06	26.12	-4.2	-7.08
1.1	26.3	-3.03	-7.1
1.14	23.29	-3.55	-5.74
1.18	23.2	-2.93	-3.79
1.22	21.84	0.89	-2.71
1.26	24.82	-1.16	-2.34
1.3	24.42	-1.72	-1.97
1.34	22.64	1.95	-2.77
1.38	23.65	2.98	-3.1
1.42	24.49	1.23	-1.44
1.46	23.82	2.06	-1.18
1.5	21.69	2.97	-2.36
1.54	24.7	2.33	-5.69
1.58	26.852	-0.35147	-1.5106
1.62	27.509	-0.48354	-1.4451
1.66	28.191	-0.64125	-1.4097
1.7	24.17	-2.72	2.78
1.74	28.83	-4.69	-1.04
1.78	30.27	-4.37	-0.51
1.82	31.01	-4.08	0.16
1.86	31.28	-2.45	0.13
1.9	32.414	-1.9572	-1.69
1.94	40.68	-5.41	-3.1
1.98	38.14	-2.57	-5.93
2.02	38.96	-1.28	-5.78
2.06	38.34	-2.79	-5.76
2.1	37.72	-2.69	-5.12
2.14	35	-1.5	-1.05
2.18	36.76	-4.25	0.88
2.22	36.18	-5.03	-0.12
2.26	36.671	-4.0327	-2.7854
2.3	32.88	-4.85	-1.22
2.34	34.66	-4.55	-1.27
2.38	34.48	-2.91	-2.06
2.42	34.8	-2.45	-6.05
2.46	33.47	-1.05	-2.65
2.5	34.4	-4.2	-1.92
2.54	34.03	-4.57	-2.96
2.58	33.5	-3.64	-3.18
2.62	33.08	-4.61	-3.6
2.66	33.38	-4.17	-3.46
2.7	33.73	-4.75	-3.63
2.74	34.94	-5.77	-2.38
2.78	34.83	-5.28	0.23
2.82	33.14	-5.68	-0.89
2.86	31.49	-4.17	-0.39
2.9	32.42	-4.87	0.35
2.94	32.42	-6.12	-0.16
2.98	32.7	-6.51	0.21
3.02	32.92	-7.19	0.32
3.06	32.96	-7.4	0.64
3.1	33.44	-8.27	1.21
3.14	33.08	-7.97	1
3.18	32.29	-8.26	1.88
3.22	31.37	-8.36	2.56
3.26	30.71	-8.09	3.15
3.3	29.34	-8.68	4.77
3.34	28.85	-7.81	6.78
3.38	26.53	-5.08	8.27
3.42	21.72	-8.68	6.48
3.46	22.31	-11.83	0.99
3.5	25.49	-7.29	0.59
3.54	30.97	-2.17	1.21
3.58	28.6	-0.36	0.45
3.62	30.8	-0.13	-0.04
3.66	29.22	1.79	-3.93
3.7	29.14	1.48	-4.45
3.74	29.73	0.8	-0.86
3.78	27.1	0.75	-0.44
3.82	23.14	3.87	-1.54
3.86	22.61	1.18	-0.56
3.9	23.17	1.54	0.94
3.94	23.89	4.18	0.01
3.98	22.25	5.62	-2.34
4.02	22.52	4.95	-2
4.06	23.54	5.3	-1.36
4.1	22.8	6.37	-1.6
4.14	21.51	4.28	-1.3
4.18	23.95	1.77	-1.03
4.22	26.47	2.26	-1.26
4.26	25.31	0.84	-1.78
4.3	25.13	-0.18	-2.94
4.34	23.79	-0.37	-2.87
4.38	24.4	0.61	-1.78
4.42	26.3	1.53	-0.21
4.46	22.86	-0.45	-2.88
4.5	24.34	0.49	0.57
4.54	24.34	1.38	1.12
4.58	24.91	3.01	-1.27
4.62	26.39	2.48	-3.64
4.66	27.36	0.85	-3.05
4.7	30.89	-3.1	-2.72
4.74	27.77	-3.74	-1.34
4.78	27.09	-4.7	0.69
4.82	27.9	-3.34	0.05
4.86	28.75	-3.49	1.27
4.9	30.53	-4.45	-0.65
4.94	28.59	-6.09	-1.49
4.98	28.75	-5.39	-2.99
5.02	29.01	-2.84	-4.52
5.06	28.87	-3.43	-3.83
5.1	29.66	-3.62	-3
5.14	30.43	-3.58	-3.61
5.18	29.45	-3.48	-2.67
5.22	30.61	-5.55	-1.39
5.26	29.87	-5.32	-2.5
5.3	27.71	-3.93	-1.39
5.34	29.8	-3.19	0.79
5.38	31.2	-8.06	1.46
5.42	28.7	-10.08	1.53
5.46	27.04	-9.08	0.95
5.5	27.22	-5.1	5.1
5.54	27.8	-1.3	5.28
5.58	24.17	-0.77	6.18
5.62	25.32	1.03	4.77
5.66	21.96	-6.62	5.62
5.7	20.89	-7	7.26
5.74	20.03	-6.77	7.97
5.78	22.06	-7	6.31
5.82	22.82	-6.62	3.13
5.86	20.58	0.34	1.42
5.9	22.99	3.45	4.51
5.94	25.13	4.43	6.52
5.98	27.21	4.95	7.25
6.02	24.38	2.019	3.7619
6.06	24.917	2.2079	3.2996
6.1	25.491	2.3304	2.8168
6.14	26.09	2.3876	2.3196
6.18	29.02	9.67	5.51
6.22	27.315	2.3091	1.3067
6.26	26.99	13.58	-2.17
6.3	28.495	1.979	0.31014
6.34	29.037	1.7217	-0.16659
6.38	29.531	1.404	-0.62074
6.42	28.45	0.73	-6.29
6.46	31.42	-2.25	-3.75
6.5	32.2	-3.51	-1.69
6.54	30.08	-4.07	-1.16
6.58	32.37	-4.61	-0.47
6.62	29.24	-4.42	0.92
6.66	28.76	-3.75	-0.5
6.7	28.32	-3.99	-1.95
6.74	29.13	-3.58	-3.54
6.78	29.98	-4.08	-4.05
6.82	28.45	-4.47	-3.39
6.86	29.01	-3.34	-2.01
6.9	26.15	-2.26	-1.86
6.94	23.99	-1.62	-3.2
6.98	22.93	0.42	-2.51
7.02	24.79	2.59	1.61
7.06	28.81	3.45	4.51
7.1	30.96	-4.67	5.37
7.14	27.8	2	5.17
7.18	27.89	0.41	4.54
7.22	26.71	-4.5	5.23
7.26	32.14	-8.18	6.51
7.3	30.69	-5.3	4.01
7.34	28.534	-2.4179	8.0828
7.38	30.59	-0.26	7.6
7.42	27.86	-1.99	11.02
7.46	26.12	-2.02	10.95
7.5	23.92	-2.48	12.79
7.54	29.387	-4.526	5.9467
7.58	29.504	-4.9256	5.1901
7.62	30.28	-3.87	11.56
7.66	29.665	-5.6342	3.4561
7.7	29.703	-5.926	2.5059
7.74	27.35	-9.57	0.53
7.78	30.7	-6.41	0.12
7.82	31.55	-6.62	-2.06
7.86	31.11	-6.53	-3.52
7.9	28.5	-3.3	-6.29
7.94	29.41	-5.25	-6.86
7.98	29.07	-6.78	-8
8.02	27.62	-7	-6
8.06	29.46	-6.34	-5.53
8.1	30.03	-4.87	-4.02
8.14	28.3	-3.38	-5.61
8.18	23.83	-2.04	-6.47
8.22	25.71	-1.94	-6.53
8.26	23.99	-0.27	-6.67
8.3	25.9	-3.73	-4.47
8.34	25.56	-7.13	-5.19
8.38	24.23	-5.15	-4.21
8.42	25.94	-2.04	-6.48
8.46	23.8	6.13	-2.84
8.5	24.93	2.74	-4.34
8.54	25.09	3.52	-1.19
8.58	28.77	0.68	-0.81
8.62	29.17	0.88	-3.62
8.66	27.51	-0.5	-1.66
8.7	28.96	-1.41	-0.98
8.74	28.69	-1.33	-1.57
8.78	29.25	-1.92	-1.01
8.82	29.63	-2.83	-0.68
8.86	30.19	-2.93	-0.68
8.9	30.8	-3.41	-0.27
8.94	30.16	-5	0.46
8.98	31.64	-4.56	0.92
9.02	31.76	-4.51	1.09
9.06	33.2	-4.46	0.59
9.1	33.2	-5.04	1.44
9.14	32.13	-4.63	1.1
9.18	33.18	-5.5	0.32
9.22	32.34	-7.78	0.3
9.26	32.47	-9.69	0.48
9.3	31.9	-10.63	-1.42
9.34	33.68	-12.63	-1.27
9.38	36.44	-13.76	-4.88
9.42	30.56	-11.74	-8.34
9.46	29.34	-10.47	-9.07
9.5	25.7	-7.03	-10.75
9.54	27.3	-6.76	-8.3
9.58	26.09	-8.32	-3.58
9.62	30.401	-7.2298	-4.8356
9.66	35.96	-5.5	-2.13
9.7	33.35	-3.45	-3.05
9.74	32.96	-5.02	-0.66
9.78	30.13	-2.34	0.47
9.82	31.1	-2.59	1.56
9.86	31.5	-4.42	-2.02
9.9	28.08	-5.4	-4.31
9.94	28.72	-3.4	-0.65
9.98	28.77	-4.75	3.67
10.02	29.9	-5.93	1.56
10.06	33.78	-4.29	1.77
10.1	31.63	-4.18	2.76
10.14	33.16	-3.07	3.06
10.18	30.07	-4.43	4.01
10.22	30.75	-4.81	5.74
10.26	29.26	-4.79	6.64
10.3	27.15	-3.19	1.18
10.34	26.7	-2.77	-0.12
10.38	26.94	-1.14	3.19
10.42	28.77	-3.87	1.68
10.46	23.96	-5.76	0.44
10.5	27.71	-1.23	2.85
10.54	27.86	-1.38	5.16
10.58	26.74	-1.48	6.27
10.62	25.78	1.13	5.43
10.66	23.56	-4.94	4.13
10.7	21.75	-0.39	6.92
10.74	25.162	1.5305	1.8462
10.78	25.121	2.15	1.3935
10.82	25.17	3.33	-3.82
10.86	27.8	6.68	0.78
10.9	28.26	3.83	-1.01
10.94	26.35	2.16	-1.49
10.98	25.42	2.78	-0.52
11.02	25.96	3.5	0.11
11.06	25.3	2.71	0.21
11.1	26.29	1.12	-0.03
11.14	27.96	-3.05	-0.53
11.18	29.39	-3.55	2.12
11.22	29.69	-2.63	2.52
11.26	32.5	-6.5	1.79
11.3	34.28	-5.97	1.44
11.34	34.47	-6.23	-0.54
11.38	34.73	-7	-3.81
11.42	33.41	-9.99	-4.02
11.46	35	-11.51	-4.58
11.5	34.98	-8.17	-4.92
11.54	34.24	-6.14	-4.53
11.58	32.88	-6.63	-3.83
11.62	31.18	-7.55	-3.33
11.66	31.81	-6.22	-2.99
11.7	32	-6.55	-3.01
11.74	30.28	-5.85	-3.33
11.78	31.65	-5.62	-4.2
11.82	31.79	-6.83	-3.7
11.86	31.31	-8.27	-2.33
11.9	30.86	-6.45	-2.24
11.94	29.75	-5.75	-2.66
11.98	28.3	-5.33	-3.59
12.02	26.42	-4.63	-3.04
12.06	24.71	-5.25	-2.24
12.1	23.25	-5.41	-1.79
12.14	22.32	-4.96	-1.43
12.18	21.65	-5.25	-1.72
12.22	22.31	-4.92	-8.18
12.26	24.97	-1.11	-9.08
12.3	26.12	-1.6	-8.09
12.34	27.58	-2.55	-10.95
12.38	28.54	-1.18	-12.28
12.42	28.9	-0.7	-8.35
12.46	26.71	1.63	-14.08
12.5	25.14	1	-9.02
12.54	31.22	0.06	-6.62
12.58	27.77	-0.53	-7.13
12.62	24.24	2.15	-7.07
12.66	22.62	1.8	-6.37
12.7	22.14	3.67	-6.91
12.74	21.87	1.36	-5.19
12.78	23.15	2.42	-5.32
12.82	20.45	5.55	-6.66
12.86	19.96	2.92	-5.88
12.9	20.01	0.94	-5.43
12.94	19.33	-0.89	-5.47
12.98	19.09	-2.1	-0.61
13.02	24.24	-2.1	-1.42
13.06	22.9	-1.86	-2.04
13.1	25.53	-1.96	-2.83
13.14	26.05	-1.3	-0.46
13.18	25.48	-4.04	1.04
13.22	22.33	1.09	-3.67
13.26	22.37	-0.15	-5
13.3	27.667	-1.947	-3.5088
13.34	32.2	-1.05	-6.08
13.38	30.94	-1.48	-5.64
13.42	31.49	0.54	-7.53
13.46	29.93	-1.74	-5
13.5	29	-3.85	-1.05
13.54	28.69	-2.37	-4.61
13.58	30.57	0.19	-5.17
13.62	33.11	0.47	-4.82
13.66	29.2	-0.74	-5.1
13.7	25.84	-2.73	-1.47
13.74	28.53	0.4	-1.53
13.78	29.25	0.06	-3.28
13.82	28.69	-1.58	-5.21
13.86	29.72	-0.71	-3.29
13.9	29.05	2.56	-3.61
13.94	28.07	3.96	-2.98
13.98	26.18	4.29	-3.12
14.02	30.49	3.09	-2.87
14.06	31.38	2.3	-2.99
14.1	33.33	1.94	-4.61
14.14	31.79	1.22	-4.2
14.18	31.35	3.02	-1.72
14.22	30.53	-1.37	-3.1
14.26	27.73	-2.47	-2.23
14.3	27.13	-0.6	-0.5
14.34	26.12	-2.14	0.19
14.38	27.1	-1.46	-0.06
14.42	24.25	-2.52	-3.3
14.46	26.9	-3.61	-1.51
14.5	24.25	-2.25	-2.42
14.54	24.42	-3.85	-0.21
14.58	24.53	-6.74	-0.77
14.62	23.546	0.31539	0.87959
14.66	23.471	0.52833	0.84441
14.7	23.468	0.73395	0.75727
14.74	19.54	1.44	-0.6
14.78	23.6	3.93	-0.83
14.82	21.4	1.65	1.55
14.86	26.17	2.42	2.5
14.9	28.1	2.77	8.61
14.94	28.48	2.56	5.25
14.98	31.07	4	2.36
15.02	28.47	6.27	1.18
15.06	25.467	1.585	-1.4493
15.1	18.71	9.47	-6.06
15.14	17.89	9.51	-7.43
15.18	15.95	3.48	-9.9
15.22	26.655	0.89281	-2.5781
15.26	26.896	0.56944	-2.8097
15.3	28.05	-2.4	-4.96
15.34	26.13	-3.16	-2.6
15.38	31.55	-3.8	-1.1
15.42	29.78	-10.16	-3.58
15.46	29.48	-8.48	-3.75
15.5	31.43	-7.4	-3.5
15.54	27.43	-5.5	-1.51
15.58	30.48	-7.64	-2.42
15.62	27.28	-4.73	-3.06
15.66	24.85	-2.6	-1.52
15.7	23.76	-5.67	-3.97
15.74	21.76	-5.38	-0.45
15.78	22.62	-5.78	-1.66
15.82	23.76	-3.16	0.28
15.86	23.31	1.57	2.09
15.9	24.11	4.23	-0.56
15.94	23.32	3.15	-0.83
15.98	22.38	-1.1	-1.02
16.02	19.98	0.6	-0.94
16.06	20.3	1.72	-1.1
16.1	22.15	1.94	-1.89
16.14	19.75	1.13	-2.05
16.18	18.59	2.47	-0.99
16.22	18.44	4.51	1.05
16.26	17	4.33	3.48
16.3	18.47	-0.73	5.39
16.34	17.39	-2.81	5.34
16.38	16.64	1.21	5.97
16.42	19.74	-2.46	7.13
16.46	18.45	-4.08	8.14
16.5	16.62	-4.08	6.84
16.54	17.29	-1.42	3.36
16.58	23.152	-1.7185	0.45633
16.62	23.926	-2.1166	0.22998
16.66	31.35	-3.88	0.07
16.7	27.32	-5.52	-2.81
16.74	29.93	-4.35	-6.83
16.78	30.67	-0.24	-10.22
16.82	31.25	0.69	-7.41
16.86	30.13	-1.95	-5.7
16.9	29.9	-2.96	-4.89
16.94	29.46	-3.46	-2.69
16.98	30.78	-4.4	-0.06
17.02	31.66	-7.09	-1.22
17.06	32.241	-5.9812	-2.0413
17.1	32.789	-6.2068	-2.1879
17.14	33.271	-6.3983	-2.3179
17.18	33.679	-6.5526	-2.4296
17.22	34.007	-6.6667	-2.5217
17.26	34.246	-6.7376	-2.5925
17.3	34.389	-6.7623	-2.6405
17.34	31.31	-5.41	2.33
17.38	34.27	-4.24	1.18
17.42	32.4	-9.66	0.38
17.46	32.84	-10.26	-0.07
17.5	32.51	-7.51	-0.54
17.54	32.46	-5.73	-1.16
17.58	31.58	-8.43	-2.04
17.62	30.4	-6.26	-2.52
17.66	31.08	-3.26	-2.37
17.7	28.38	-3.31	-2.97
17.74	29.48	0.67	-2.81
17.78	27.57	-2.17	-3.87
17.82	26.64	-0.65	-6.25
17.86	26.74	-0.57	-4.72
17.9	25.79	0.08	-7.03
17.94	25.65	1.33	-5.32
17.98	27.18	0.28	-4.69
18.02	29.78	1.65	-4.4
18.06	28.22	4.01	-3.37
18.1	28.22	4.22	-3.49
18.14	25.97	1.74	-2.16
18.18	24.25	0.45	0.93
18.22	27.03	-1.22	-0.12
18.26	29.57	-3.69	0.49
18.3	29.2	-1.66	-0.5
18.34	28.93	-2.05	-2.11
18.38	28.32	-3.51	-1.77
18.42	27.32	-3.28	-0.65
18.46	27.86	-2.22	-0.4
18.5	29.44	-2.43	-0.73
18.54	26	-0.94	0.04
18.58	25.62	-1.42	1.8
18.62	29.51	-5.42	2
18.66	32.58	-3.15	3.57
18.7	30.035	-2.5727	1.4997
18.74	29.878	-2.4329	1.5279
18.78	36.33	-4.64	5.22
18.82	29.43	-2.0621	1.5123
18.86	33.45	2.68	3.94
18.9	36.8	5.47	1.3
18.94	28.486	-1.2906	1.3447
18.98	28.116	-0.97947	1.2601
19.02	27.28	3.68	-0.99
19.06	28.52	-0.45	1.04
19.1	27.95	-1.95	3.35
19.14	25.7	-1.47	1.75
19.18	23.08	-1.16	-3.05
19.22	21.43	-1.06	-3.48
19.26	21.18	-0.21	-1.66
19.3	21.75	-0.06	2.08
19.34	20.06	-0.73	2.31
19.38	18.53	-1.66	-1.78
19.42	23.678	3.9413	0.17839
19.46	23.354	4.5025	0.12919
19.5	23.063	5.079	0.098664
19.54	28.33	2.98	3.01
19.58	25.31	7.75	1.23
19.62	25.48	8.83	0.32
19.66	23.58	10.34	-0.5
19.7	23.1	11.24	-0.03
19.74	23.52	13.1	0.28
19.78	23.08	13.98	0.93
19.82	24.07	12.43	2.14
19.86	23.34	12.29	-0.42
19.9	20.96	11.06	1.98
19.94	21.13	8.87	1.33
19.98	22.39	7.4	1.71
20.02	20.23	4.92	0.14
20.06	21.43	5.87	-1.69
20.1	21.01	2.63	-1.75
20.14	18.95	2.6	0.02
20.18	23.997	0.64261	-0.48603
20.22	24.772	-0.66703	-0.63003
20.26	29.05	-4.33	-1.91
20.3	27.76	-5.9	-1.08
20.34	28.18	-4.55	0.65
20.38	27.76	-2.63	1.06
20.42	29.15	-3.87	0.21
20.46	29.25	-4.85	-0.51
20.5	29.24	-4.72	-0.54
20.54	29.94	-4.55	0.66
20.58	29.51	-4.07	1.65
20.62	29.65	-4.22	1.55
20.66	30.49	-3.69	2.4
20.7	30.72	-1.37	5.15
20.74	32.11	-5.85	8.2
20.78	27.24	-9.57	7.91
20.82	27.55	-9.33	9.47
20.86	26.818	-5.8986	4.1755
20.9	26.261	-5.5503	3.919
20.94	24.29	-6.53	-1.42
20.98	22.95	-5.85	0.11
21.02	21.18	-8.75	0.99
21.06	22.08	-4.5	1.38
21.1	24.66	-2.19	1.91
21.14	28.98	2.02	0.33
21.18	25.61	1.86	1.31
21.22	28.84	6.08	1.75
21.26	30.31	3.39	-4.82
21.3	29.13	7.24	-6.02
21.34	29.66	5.96	-4.08
21.38	28.53	3.14	-6.01
21.42	26.47	4.96	-4.61
21.46	27.68	-2.91	-1.97
21.5	28.24	-4.57	-4.56
21.54	25.63	-3.62	-6.06
21.58	25.7	-1.22	-5.82
21.62	24.68	1.09	-5.29
21.66	23.85	3.8	-3.43
21.7	25.62	3.92	-3.22
21.74	26.36	5.72	-4.18
21.78	21.78	5.66	-1.58
21.82	21.53	5.08	0.32
21.86	21.75	7.55	1.66
21.9	24.08	5.04	1.94
21.94	25.23	1.59	1.47
21.98	26.97	-4.43	1.06
22.02	26.5	-2.18	0.17
22.06	26.28	-3.89	1.41
22.1	23.09	-0.71	-0.64
22.14	23.32	3.27	2.48
22.18	20.31	2.89	-0.36
22.22	20.19	3.74	-0.74
22.26	22.87	5.6	3.66
22.3	24.941	-1.2786	-0.21835
22.34	25.224	-1.59	-0.18903
22.38	25.25	-6.57	-4.88
22.42	28.49	-2.4	-3.92
22.46	26.32	-4.52	-4.98
22.5	28.22	-4.06	0.44
22.54	29.62	-2.24	4.19
22.58	25.02	-3.08	5.63
22.62	26.24	-5.12	3.9
22.66	28.98	-5.66	3.3
22.7	29.25	-6.42	2.74
22.74	28.21	-8.49	2.61
22.78	28.43	-6.5	3.45
22.82	28.86	-6.64	3.66
22.86	28.79	-5.97	3.26
22.9	28.175	-3.2638	5.3054
22.94	28.12	-2.3601	5.1851
22.98	26.8	3.11	5.99
23.02	27.98	-1.71	5.96
23.06	29.34	-3.69	7.85
23.1	30.18	-1.76	8.09
23.14	28.18	2.18	4.99
23.18	27.88	4.82	2.86
23.22	26.43	4.98	1.81
23.26	23.86	5.02	-2.01
23.3	28.72	2.38	0.84
23.34	29.63	-1.47	2.16
23.38	28.67	-0.64	2.8
23.42	29.04	-0.89	3.89
23.46	31.19	-2.9	0.64
23.5	31.61	-4.59	-2.64
23.54	33.11	-5.67	-1.26
23.58	30.27	-4.35	-5.47
23.62	26.83	0.63	-8.65
23.66	27.4	1.33	-6.24
23.7	27.63	-0.07	-3.24
23.74	26.43	-2.53	-2.87
23.78	24.61	-4.67	-3.22
23.82	27.5	-3.4	-1.93
23.86	29.68	-2.63	-2.13
23.9	28.67	-2.27	-2.47
23.94	30.75	-2.51	-2.98
23.98	29.74	-3.64	-3.21
24.02	29.68	-2.31	-1.57
24.06	30.66	-7.1	-2.63
24.1	29.49	-2.31	-3.57
24.14	29.35	-0.82	-6.11
24.18	29.59	0.86	-5.49
24.22	28.85	-2.2	-4.09
24.26	30.16	-2.93	-3.57
24.3	30.05	-4.54	-4.34
24.34	29.82	-5.43	-4.15
24.38	29.06	-3.33	-6.48
24.42	29.45	-0.88	-6.04
24.46	30.37	-0.61	-4.57
24.5	30.3	-2.48	-4.21
24.54	29.49	-2.54	-2.68
24.58	30.78	-2.96	-2.16
24.62	30.57	-4.7	-1.32
24.66	31.33	-3.78	-1.72
24.7	30.83	-2.11	0
24.74	31.27	-4.78	-0.01
24.78	30.66	-4.42	-0.48
24.82	30.47	-3.8	-0.03
24.86	30.05	-4.29	-0.21
24.9	29.78	-4.05	-0.15
24.94	31.2	-3.93	1.91
24.98	30.9	-3.05	1.81
25.02	30.52	-4.79	1.37
25.06	31.97	-2.63	1.79
25.1	31.82	-4.93	2.06
25.14	32.47	-4.05	2
25.18	35.57	-0.82	2.27
25.22	37.36	-3.21	1.77
25.26	36.11	-6.78	4.01
25.3	33.64	-8.11	5.63
25.34	35.49	-6.65	6.74
25.38	34.74	-4.37	8.57
25.42	35.32	-2.25	11.39
25.46	36.18	-2.95	10.02
25.5	38.56	-1.99	11.21
25.54	38.88	-4.11	9.7
25.58	37.715	-2.8979	9.7168
25.62	37.703	-3.217	9.4846
25.66	37.611	-3.5767	9.1335
25.7	37.75	1.32	7.42
25.74	37.65	0.72	10.33
25.78	42.15	1.9	10.85
25.82	36.403	-5.169	6.7685
25.86	35.88	-5.5423	5.9941
25.9	35.263	-5.8803	5.1692
25.94	29.4	-3.62	4.83
25.98	30.96	-8.3	0.63
26.02	32.43	-10.48	0.52
26.06	33.28	-9.69	1.03
26.1	32.89	-9.01	-0.47
26.14	30.93	-9.5	-1.71
26.18	28.13	-6.41	-0.21
26.22	26.26	-7.24	-0.57
26.26	24.41	-7.01	-1.18
26.3	22.87	-1.49	-2.19
26.34	20.92	-2.28	-4.73
26.38	21.15	-0.59	-4.88
26.42	18.77	-2.95	-7.18
26.46	22.62	-1.98	-9.57
26.5	25.29	-1.86	-10.55
26.54	24.231	-1.1111	-5.688
26.58	34.53	-4.34	-7.66
26.62	25.241	-0.49016	-4.9729
26.66	25.808	-0.26657	-4.5133
26.7	31.2	-2.54	-1.89
26.74	28.58	-1.33	-5.33
26.78	29.63	1.94	-3.78
26.82	23.77	1.9	-1.27
26.86	26.32	0.01	1.62
26.9	23.7	2.38	0.41
26.94	23.08	1.23	1.32
26.98	27.03	0.41	-1.21
27.02	30.07	-2.75	-1.51
27.06	28.98	-4.13	-2.04
27.1	25.97	-0.73	-2.19
27.14	25.44	-0.71	0.7
27.18	26.71	-2.45	-1.2
27.22	26.29	0.39	-2.2
27.26	26.13	-1.14	-2.51
27.3	28.35	-0.24	-2.28
27.34	28.32	-2.06	-3.31
27.38	29.71	-1.1	-2.78
27.42	31.11	-0.29	2.44
27.46	34.97	-0.79	-1.19
27.5	32.82	-0.89	-5.38
27.54	33.62	1.94	-7.26
27.58	33.74	2.92	-7.44
27.62	33.56	0.76	-6.06
27.66	31.66	-5.4	-1.68
27.7	31.19	-4.93	-2.57
27.74	31.47	-5.15	-1.78
27.78	30.31	-2.53	0.24
27.82	28.92	-3.9	1.97
27.86	29.99	-3.72	1.47
27.9	28.34	-2.22	0.46
27.94	29.02	-3.46	0.8
27.98	32.45	-4.23	-2.19
28.02	29.22	-4.28	-1.75
28.06	28.69	-1.03	-0.21
28.1	26.68	-2.55	-0.38
28.14	28.11	-2.67	-0.06
28.18	27.34	-3.43	-0.29
28.22	26.6	-2.61	-3.19
28.26	27.64	-3.87	-1.78
28.3	26	-3.31	-1.78
28.34	25.26	-2.34	-0.89
28.38	25.23	-3.25	-2.21
28.42	25.54	-3.69	-2.93
28.46	26.79	-1.3	-1.02
28.5	25.32	-1.81	1.58
28.54	27.34	-5.5	2.57
28.58	24.85	-5.94	2.35
28.62	24.25	-6.59	1.97
28.66	22.57	-5.5	2.84
28.7	20.73	-3.75	3.22
28.74	21.89	-1.39	3.52
28.78	21.35	2.35	1.13
28.82	22.02	1.16	-1.45
28.86	25.84	-0.56	-3.38
28.9	24.23	0.42	-1.3
28.94	24.86	-0.65	0.26
28.98	24.71	-0.42	1.21
29.02	24.35	-0.91	-1.18
29.06	24.99	0.81	-1.93
29.1	24.29	1.98	-0.33
29.14	21.55	0.77	-0.47
29.18	21.2	0.48	-2.08
29.22	19.91	3.57	-1.56
29.26	17.56	4.35	-0.77
29.3	17.49	4.54	-2.87
29.34	19.86	4.6	-3.68
29.38	22.9	-0.27	-4.76
29.42	21.81	-4.77	-7.08
29.46	24.58	-1.78	-5.16
29.5	22.84	-2.57	-3.88
29.54	20.89	-1.36	-2.75
29.58	17.98	2.77	-0.06
29.62	19.64	1.56	0.96
29.66	21.69	-1.49	1.81
29.7	26.72	-1.86	0.82
29.74	29.48	-1.18	0.39
29.78	29.39	-2.1	0.93
29.82	30.82	-3.2	2.18
29.86	31.86	-3.75	2.86
29.9	31.7	-3.96	2.17
29.94	31.17	-3.5	3.2
29.98	31.06	-2.23	5.72
30.02	33.35	-6.2	2.9
30.06	33.18	-4.9	-1.7
30.1	31.6	-6.6	0.75
30.14	29.07	-5.19	0.41
30.18	28.76	-3.36	2.57
30.22	27.31	-4.85	0.79
30.26	27.95	-3.79	2.03
30.3	29.952	-3.1106	-1.4721
30.34	31.39	5.72	-2.06
30.38	33.05	1	-4.96
30.42	30.39	-0.45	-4.45
30.46	30.64	-5.34	-2.38
30.5	27.41	-6.35	-4.73
30.54	26.59	-4.92	-6.19
30.58	26.7	-2.3	-6.38
30.62	27.01	-0.83	-5.47
30.66	27.49	-0.15	-4.19
30.7	25.35	2.27	-2.1
30.74	26.5	-0.36	-2.36
30.78	25.91	-0.97	-6.12
30.82	26.86	-5.91	-1.66
30.86	27.62	-6.42	-0.94
30.9	29.96	-8.15	-2.28
30.94	32.49	-9.13	-5.05
30.98	32.75	-6.94	-3.59
31.02	29.89	-10.81	-3.22
31.06	31.8	-10.91	-0.36
31.1	32.51	-9.92	-2.51
31.14	30.69	-8.34	-4.6
31.18	32.65	-9.21	-4.35
31.22	34.37	-9.49	-2.33
31.26	34.01	-7.75	-3.07
31.3	35.22	-9.45	-4.39
31.34	36.55	-7.64	-6.16
31.38	35.09	-7.23	-6.12
31.42	35.11	-5.78	-4.14
31.46	31.7	-6.9528	-5.7701
31.5	31.064	-6.5567	-5.3222
31.54	29.75	-5.44	-9.07
31.58	26.72	-1.52	-9.48
31.62	26.05	-3.63	-8.69
31.66	24.52	-6.18	-5.7
31.7	27.2	-8.8	-3.41
31.74	26.43	-7.18	-4.17
31.78	26.064	-3.5445	-0.36935
31.82	25.42	-4.36	5.72
31.86	24.4	-2.34	5.51
31.9	25.56	-3.13	4.39
31.94	25.32	-2.28	4.36
31.98	24.69	-0.94	4.32
32.02	25.27	-0.65	4.37
32.06	24.76	0.38	5.54
32.1	23.96	2.68	5.91
32.14	22.45	2.14	5.04
32.18	23.96	-2.28	6.09
32.22	25.97	-3.09	4.62
32.26	23.83	0.21	4.17
32.3	23.95	-0.59	2.62
32.34	23.22	0.61	3.3
32.38	20.39	1.13	-0.24
32.42	18.5	6.2	-2.31
32.46	17.78	7.14	-3.43
32.5	16.16	5.32	-4.39
32.54	16.97	1.84	-1.24
32.58	19.34	3.77	-0.25
32.62	21.36	2.58	-0.1
32.66	21.6	1.15	-3.56
32.7	25.12	3.67	-4.4
32.74	25.28	4.7	-4.55
32.78	24.68	3.82	-3.72
32.82	23.11	4.75	-4.7
32.86	23.32	2.9	-3.36
32.9	25.06	0.26	-5.4
32.94	24.29	-0.4	-7.65
32.98	21.68	0.74	-4.86
33.02	22.84	0.37	-3.5
33.06	20.81	0.61	-2.1
33.1	22.03	3.18	0.85
33.14	22.7	2.83	1.35
33.18	22.36	-0.12	1.71
33.22	22.9	3.46	4.6
33.26	21.34	1.62	3.59
33.3	20.65	2.71	2.2
33.34	20.89	6.15	3.4
33.38	24.88	-0.8	-1.39
33.42	24.41	-2.34	-1.87
33.46	24.94	-1.14	-1.92
33.5	24.58	0.95	-2.06
33.54	23.37	2.01	-0.68
33.58	22.02	0.17	2.49
33.62	23.08	-1.52	5.35
33.66	23.16	-7.95	3.94
33.7	22.65	-9.17	2.88
33.74	23.93	-11.79	3.42
33.78	26.14	-12.25	4.3
33.82	31.12	-12.24	-2.3
33.86	31.9	-7.21	-4.7
33.9	31.57	-4.59	-6.15
33.94	30.43	-3.55	-6.41
33.98	29.04	-2	-8.3
34.02	27.62	-0.85	-6.72
34.06	28.04	-9.01	-5.26
34.1	26.8	-5.68	-6.62
34.14	25.97	-2.47	-5.67
34.18	22.75	-2.68	-3.52
34.22	23.76	-4.74	-3.75
34.26	23.2	-2.03	-5.68
34.3	25.43	-1.8	-5.24
34.34	31.39	-4.37	-3.25
34.38	32.36	-0.78	1.74
34.42	30.12	-3.46	4.33
34.46	29.6	-3.34	1.22
34.5	28.23	-2.37	-2.13
34.54	26.59	-3.42	-1.25
34.58	26.2	-5.65	-0.77
34.62	25.17	-3.1	-1.72
34.66	22.09	-1.42	-4.26
34.7	23.49	-0.3	-4.74
34.74	23.95	2.74	-7.66
34.78	22.23	3.15	-6.68
34.82	23.02	3.21	-5.14
34.86	25.42	0.91	-1.81
34.9	24.52	0.98	-4.08
34.94	21.47	3.58	-2.41
34.98	20.6	3.06	-1.89
35.02	19.43	0.84	-1.42
35.06	19.27	-0.45	0.04
35.1	18.67	2.36	-0.06
35.14	21.42	1.98	0.41
35.18	20.34	4.67	0.01
35.22	21.69	3.45	-2.04
35.26	21.459	0.2555	-0.055956
35.3	21.731	0.065727	-0.3452
35.34	22.032	-0.1025	-0.7008
35.38	22.351	-0.2459	-1.1085
35.42	22.59	-8.09	2.86
35.46	24.05	-6.81	0.97
35.5	25.35	-3.7	-1.12
35.54	24.97	-1.49	-2.75
35.58	27.03	3.71	-1.57
35.62	26.9	5.96	-7.07
35.66	22.99	3.66	-8.98
35.7	19.48	0.41	-7.86
35.74	17.96	-0.71	-4.34
35.78	23.41	0.34	-3.58
35.82	25.82	2.07	-5.39
35.86	27.59	-2.48	-2.42
35.9	29.31	-3.33	-2.13
35.94	30.31	-4.67	-2.02
35.98	31.52	-4.79	-1.58
36.02	32.76	-6.68	-1.33
36.06	32.53	-8.34	-1.54
36.1	31.61	-8.21	-0.77
36.14	31.33	-6.54	-1.26
36.18	31.57	-2.96	0.32
36.22	27.85	-5.38	4.82
36.26	30.91	-2.46	4.39
36.3	25.82	1.58	1.1
36.34	25.9	0.72	1.74
36.38	24.26	3.66	2.7
36.42	24.08	1.64	-1.17
36.46	23.73	6.22	-4.29
36.5	24.14	9.41	-4.82
36.54	27.21	7.14	-1.61
36.58	29.6	3.09	-0.3
36.62	30.35	-1.15	-3.87
36.66	29.64	-2.94	-3.81
36.7	30.63	-4.46	-2.68
36.74	31.6	-4.07	-1.94
36.78	30.9	-3.29	-1.15
36.82	30.63	-2.95	-0.64
36.86	29.31	-2.36	-0.57
36.9	29.07	-3.19	-0.38
36.94	28.79	-3.78	-0.27
36.98	28.69	-4.29	0.04
37.02	28.73	-4.6	-0.06
37.06	28.55	-4.59	-0.29
37.1	28.52	-4.72	-0.23
37.14	29.19	-3.87	0.61
37.18	28.18	-1.64	-0.63
37.22	27.25	-0.51	0.02
37.26	27.93	-2.32	-0.62
37.3	28.52	-3.32	-1.21
37.34	27.74	-3.84	-1.65
37.38	28.21	-3.77	-1.66
37.42	29.34	-4.49	-2.5
37.46	27.35	-4.14	-2.35
37.5	25.25	-4.33	-1.9
37.54	22.02	-4.2	-1.48
37.58	20.7	-2.75	0.39
37.62	20.68	-2.13	1.95
37.66	19.18	-2.26	3.48
37.7	20.79	-3.47	5.94
37.74	20.63	-3.28	3.8
37.78	20.51	-5.29	5.02
37.82	25.135	-5.6896	5.3134
37.86	25.46	-5.5626	5.2087
37.9	25.82	-5.3839	4.9918
37.94	26.208	-5.1592	4.6741
37.98	26.14	3.04	7.16
38.02	27.044	-4.5955	3.781
38.06	32.82	-2.54	3.68
38.1	29.75	-5.79	4.88
38.14	29.25	-8.21	6.01
38.18	30.86	-13.23	5.61
38.22	35.03	-9.99	4.78
38.26	34.05	-6.14	-0.75
38.3	33.91	-6.68	1.45
38.34	30.339	-1.6709	-1.5655
38.38	33.37	-2.6	-7
38.42	32.35	-1.92	-8.26
38.46	31.134	-0.71477	-3.4938
38.5	36.89	8.56	-7.63
38.54	31.404	-0.24635	-4.511
38.58	31.443	-0.080337	-4.9053
38.62	26.86	2.06	-8.28
38.66	25.44	2.36	-8.37
38.7	24.26	5.21	-7.2
38.74	25.09	5.4	-5.05
38.78	27.7	2.03	-2.54
38.82	28.21	0.05	-1.95
38.86	27.12	-2.22	-3.87
38.9	28.48	-2.66	-2.45
38.94	28.27	-3.38	-1.42
38.98	28.88	-4.67	-0.86
39.02	29.39	-4.96	-1.19
39.06	29.29	-4.22	-1.43
39.1	28.98	-3.38	-2.34
39.14	29.74	-3.1	-2.54
39.18	28.69	-3.92	-2.63
39.22	27.58	-3.55	-2.47
39.26	27.68	-2.33	-2.69
39.3	26.22	-2.6	-2.6
39.34	25.13	-1.59	-0.09
39.38	26.3	-0.91	-0.39
39.42	24.21	-1.04	-0.28
39.46	23.98	0.96	0.07
39.5	24.49	0.4	0.09
39.54	27.63	-0.84	3.34
39.58	24.87	-4.37	3.69
39.62	27.26	-3.67	4.63
39.66	29.13	-2.99	-2.07
39.7	27.04	0.65	-3.07
39.74	26.4	2.4	-1.91
39.78	26.44	-0.53	1.59
39.82	26.68	-1.35	3.98
39.86	27.39	-1.3	4.95
39.9	27.59	-0.3	3.71
39.94	28.19	0	0.82
39.98	28.48	-2.37	-2.53
40.02	28.16	-0.15	-2.83
40.06	31.64	-0.79	-0.82
40.1	27.457	0.79878	0.90405
40.14	27.383	1.0471	1.0079
40.18	27.327	1.278	1.1232
40.22	23.32	0.11	2.02
40.26	26.49	3.92	-2.18
40.3	29.63	3.09	2.95
40.34	27.98	2.75	4.85
40.38	26.39	1.37	6.45
40.42	26.53	1.38	3.08
40.46	29.63	2.24	-0.03
40.5	27.9	1.43	-1.55
40.54	28.98	1.1	0.25
40.58	30.72	2.74	3.92
40.62	29.84	1.21	4.66
40.66	31.04	-0.05	2.71
40.7	30.82	-1.66	2.16
40.74	33.07	-2.13	3.08
40.78	31.833	-2.563	0.30834
40.82	32.206	-3.3578	-0.089609
40.86	32.551	-4.1425	-0.47143
40.9	32.862	-4.9015	-0.8293
40.94	33.132	-5.6192	-1.1554
40.98	33.354	-6.2799	-1.4418
41.02	35.61	-5.5	-4.73
41.06	35.11	-4.96	-4.34
41.1	30.47	-12.08	-0.67
41.14	31.77	-9.09	-2.16
41.18	32.79	-7	-2.8
41.22	33.41	-7.78	-1.59
41.26	33.29	-8.05	-0.5
41.3	33.25	-7.66	-0.18
41.34	32.94	-6.63	-0.18
41.38	32.15	-6.74	-0.14
41.42	29.57	-5.22	0.29
41.46	30.15	-4.02	-0.13
41.5	29.25	-1.2	-3.26
41.54	27.38	-2.36	-3.97
41.58	25.86	-3.34	-2.52
41.62	26.5	-5.47	-1.19
41.66	28.6	-6.15	-0.55
41.7	29.59	-6	-1.51
41.74	30.65	-4.84	1.14
41.78	27.9	-7.15	1.57
41.82	24.96	-5.48	1.43
41.86	21.84	-3.61	-1.89
41.9	25.32	-1.57	-6.37
41.94	25.87	-3.51	-2.38
41.98	24.34	-4.25	-0.18
42.02	25.21	-5.55	-1.98
42.06	23.2	-5.35	-4.04
42.1	23.18	-2.99	-4.44
42.14	21.51	-2.72	0.17
42.18	21.49	-2.14	-1.33
42.22	23.13	-1	-1.99
42.26	27.09	4.31	-4.98
42.3	26.86	1.74	-8.76
42.34	25.03	1.9	-7.44
42.38	24.015	0.1656	-3.7137
42.42	24.153	0.22176	-3.3279
42.46	24.323	0.21363	-2.893
42.5	24.527	0.13938	-2.418
42.54	23.35	1.68	-5.06
42.58	24.44	-2.48	-4.82
42.62	24.75	-3.25	-3.19
42.66	24.78	-1.57	-3.02
42.7	25.62	-0.08	0.2
42.74	28.45	0.28	5.15
42.78	28.21	0.31	5.23
42.82	26.07	-5.06	5.35
42.86	27.2	-5.7	7.16
42.9	26.52	-7.97	4.52
42.94	30.84	-6.47	0.81
42.98	29.12	-2.54	-2.78
43.02	28.81	0.68	-2.28
43.06	29.1	-1.07	-4.43
43.1	26.43	0.53	-6.14
43.14	23.79	0.73	-8.85
43.18	22.97	2.77	-7.68
43.22	23.79	6.05	-7.83
43.26	22.71	4.58	-4.93
43.3	23.22	0.63	-3.4
43.34	22.36	1.29	-4.79
43.38	23.46	-0.57	-5.7
43.42	23.23	-1.03	-7.35
43.46	20.66	0.69	-7.28
43.5	21.19	-0.51	-5.4
43.54	18.38	-1.13	-4.4
43.58	17.72	-0.21	-5.03
43.62	18.37	1.77	-3.99
43.66	17.62	2.88	-4.52
43.7	18.72	2.12	-3.25
43.74	18.72	2.46	-4.09
43.78	17.6	3.3	-5.21
43.82	20.4	2	-4.29
43.86	20.3	0.79	-3.1
43.9	19.9	0.2	-3.85
43.94	19.01	0.72	-3.37
43.98	19.83	0.2	-2.68
44.02	18.89	0.32	-3.07
44.06	19.24	0.41	-4.08
44.1	21.4	-2.75	-5.5
44.14	22.16	-3.13	-5.15
44.18	20.36	-3.93	-4.36
44.22	19.55	1.53	-3.58
44.26	22.37	2.15	-3.91
44.3	22.18	-2.07	-1.5
44.34	23.34	-2.76	0.45
44.38	21.8	-2.47	0.35
44.42	21.28	-4.08	2.96
44.46	21.12	-7.78	6.16
44.5	26.13	-5.84	7.37
44.54	24.27	-0.19	6.49
44.58	26.7	2.03	8.29
44.62	24.73	5.51	7.88
44.66	21.96	4.67	5.4
44.7	23.673	-1.1353	1.627
44.74	22.99	5.52	-4.26
44.78	21.56	-1.41	-4.5
44.82	22.32	-0.33	-5.14
44.86	22.32	-2.67	-3.49
44.9	23.22	-4.17	-5.81
44.94	21.87	-5.32	-4.79
44.98	26.41	-4	-5.37
45.02	26.82	-3.45	-1.17
45.06	26.25	-2.29	-0.19
45.1	25.8	-0.65	-0.45
45.14	24.99	1.71	-2.67
45.18	22.46	2	-3.82
45.22	20.89	0.43	-2.92
45.26	21.62	-3.91	-3.08
45.3	25.726	-1.616	2.13
45.34	26.028	-1.6345	3.1101
45.38	29.66	-0.81	7.05
45.42	28.37	-2.17	7.31
45.46	28.8	-3.29	8.02
45.5	27.93	-3.03	7.33
45.54	26.21	-0.97	6.81
45.58	28.33	1.28	4.65
45.62	27.8	-1.85	4.6
45.66	29.19	-2.43	7.71
45.7	30.71	-0.51	9.03
45.74	32.64	4.43	4.4
45.78	32.41	2.46	5.99
45.82	30.74	1.41	4.12
45.86	30.76	1.7	2.76
45.9	31.63	9.17	1.29
45.94	30.66	8	-1.57
45.98	26.25	8.93	-1.58
46.02	26.94	8	-1.81
46.06	25.48	5.98	-2.36
46.1	26.29	2.83	-0.62
46.14	27.74	2.51	-1.33
46.18	26.92	-0.78	-2.29
46.22	26.41	2.65	-1.86
46.26	26.75	0.62	2.52
46.3	25.62	1.94	-0.59
46.34	20.66	5.17	-2.84
46.38	22.7	4.91	-3.6
46.42	23.82	4.82	-4.2
46.46	26.09	5.14	-3.64
46.5	27.37	1.52	0.13
46.54	26.76	0.2	-0.09
46.58	27.37	2.22	-0.78
46.62	27.8	2.36	-1.1
46.66	28.76	3.24	0.22
46.7	27.36	1.27	-1.36
46.74	27.31	0.76	-0.3
46.78	26.25	1.29	1.31
46.82	26.46	-1.36	0.86
46.86	27.18	-1.39	-0.57
46.9	27.18	-5	0.45
46.94	25.72	-5.63	-1.45
46.98	26.72	-2.48	-2.07
47.02	27.53	-4.69	-2.81
47.06	27.36	-4.79	-4.17
47.1	27.51	-6.1	-2.31
47.14	29.65	-6.33	-3.77
47.18	27.98	-6.44	-3.13
47.22	26.89	-4.01	3.36
47.26	26.39	-6.79	5.49
47.3	26.4	-7.03	4.09
47.34	27.56	-0.57	3.17
47.38	29.46	1.99	2.17
47.42	29.52	0.53	3.4
47.46	28.7	-1.17	2.66
47.5	28.57	-4.96	4.62
47.54	26.77	-4.05	4.25
47.58	27	0.23	3.02
47.62	24.61	-0.65	4.92
47.66	22.14	0.3	6.84
47.7	23.5	-0.21	9.29
47.74	28.37	-5.73	8.96
47.78	27.05	-5.05	8.01
47.82	31.3	-2.76	3.66
47.86	33.5	-0.5	2.6
47.9	33.78	-1.45	-0.68
47.94	29.47	-2	-0.09
47.98	31.14	-4.67	2.11
48.02	31.96	-0.54	2.66
48.06	28.68	-0.67	2
48.1	26.43	-1.35	1.78
48.14	27.04	-2.31	4.08
48.18	31.43	-0.75	0.46
48.22	28.79	-0.92	-3.78
48.26	31.07	1.93	-2.67
48.3	27.71	-1.68	-1.1
48.34	33.79	-3.29	-3.22
48.38	32.81	-2.19	-4.94
48.42	33.2	-3.58	-4.45
48.46	33.17	-2.11	-4.52
48.5	31.971	-2.088	1.4285
48.54	32.161	-2.0908	2.7402
48.58	29.9	0.73	5.48
48.62	32.35	-1.71	6.42
48.66	31.46	-5.79	6.38
48.7	30.22	-2.5	8.05
48.74	31.64	-0.79	6.41
48.78	32.95	-0.1	7.43
48.82	32.14	0.17	8.34
48.86	30.16	-1.84	7.98
48.9	31.42	1.43	6.67
48.94	30.96	0.82	5.48
48.98	28.46	0.49	-1.48
49.02	26.41	1.06	-3.96
49.06	26.56	-0.86	-5.36
49.1	30.134	0.14819	-2.0886
49.14	30.429	-0.064118	-3.1112
49.18	30.769	-0.31712	-4.0524
49.22	32.89	-0.13	-5.88
49.26	30.78	-0.33	-8.34
49.3	31.75	-0.87	-8.16
49.34	32.16	-2.86	-6.86
49.38	32.6	-2.3	-5.15
49.42	33.6	-1.5	-4.6
49.46	34.32	-2.4	-3.53
49.5	34.76	-2.82	-3.32
49.54	35.96	-3.13	-3.27
49.58	36.01	-1.78	-3.82
49.62	34.61	-4.86	-3.81
49.66	33.22	-2.23	-3.62
49.7	31.39	-4.58	-3.72
49.74	30.41	-6.94	-3.73
49.78	29.98	-5.15	-3.68
49.82	31.22	-5.19	-2.68
49.86	29.2	-5.08	-2.79
49.9	29.45	-5.47	-2.2
49.94	29.36	-7.13	-1.71
49.98	29.6	-6.89	-1.77
50.02	28.89	-6.33	-1.58
50.06	28.54	-6.02	-0.89
50.1	28.55	-5.05	1.79
50.14	26.63	-5.13	3.12
50.18	27.33	-6.29	2.31
50.22	24.88	-2.88	1.49
50.26	22.49	0.29	1.33
50.3	22.43	0.4	5.34
50.34	23.87	-2.6	7.23
50.38	26.21	-7.82	3.46
50.42	27.07	-6.47	0.47
50.46	27.51	-6.39	1.71
50.5	29.18	-5.02	-0.74
50.54	26.64	-3.49	-2.28
50.58	27.86	-6.79	-3.37
50.62	26.78	-7.29	-4.15
50.66	26.67	-6.23	-5.56
50.7	22.65	-7.2	-7.06
50.74	21.89	-5.1	-4.46
50.78	23.5	-5.88	-0.94
50.82	21.74	-3.61	-1.51
50.86	22.31	-3.19	-0.2
50.9	19.95	-3.77	0.03
50.94	22.66	-0.27	-1.22
50.98	20.03	1.98	-3.02
51.02	20.19	3.18	-2.13
51.06	20.55	4.48	-2.07
51.1	17.84	5.02	-1.36
51.14	17.97	3.04	-2.51
51.18	15.99	3.71	-0.91
51.22	14.65	4.75	1.29
51.26	18.403	4.9034	-1.8909
51.3	18.67	5.0399	-1.8292
51.34	19.01	5.0861	-1.7371
51.38	18.41	1.71	-2.54
51.42	19.63	3.73	-4.6
51.46	21.62	2.29	-2.37
51.5	22.55	4.83	-2.65
51.54	22.11	6.91	-1.24
51.58	22.61	5.19	0.07
51.62	23.46	5.13	1.76
51.66	22.65	4.13	3.23
51.7	24.22	1.06	1
51.74	22.96	1.69	1.15
51.78	25.79	1.35	1.55
51.82	25.14	-0.27	0.17
51.86	26.59	-4.98	-0.44
51.9	26.29	-2.93	-4.37
51.94	24.58	1	-6.24
51.98	24.25	1.27	-5.1
52.02	23.61	4.31	-3.17
52.06	22.31	2.15	-4.04
52.1	20.88	1.38	-3.89
52.14	22.72	0.17	-5.35
52.18	24.77	2.43	-6.24
52.22	23.51	-1.62	-5.89
52.26	23.65	-3.46	-5.08
52.3	21.52	-2.58	-6.89
52.34	25.13	-3.75	-6.47
52.38	25.12	-4.64	-3.26
52.42	26.67	-6.13	-1.94
52.46	25.9	-7.06	-1.44
52.5	25.78	-8.36	-1.05
52.54	26.29	-7.81	0.55
52.58	26.74	-7.84	1.4
52.62	26.41	-8.22	1.62
52.66	26.24	-6.96	0.8
52.7	27.95	-7.19	2.02
52.74	28.64	-8.83	1.73
52.78	29.9	-7.71	2.55
52.82	29.8	-5.64	3.64
52.86	29.84	-4.65	5.23
52.9	27.89	-8.3	5.79
52.94	25.49	-8.18	6.4
52.98	25.7	-3.13	7.12
53.02	27.7	-2.03	8.38
53.06	29.87	-1.18	8.12
53.1	31.58	-2.31	7.42
53.14	28.476	-2.4939	2.0612
53.18	28.215	-2.1963	0.76828
53.22	27.9	-1.936	-0.53164
53.26	27.533	-1.7137	-1.7872
53.3	28.86	0.53	-9.11
53.34	27.23	1.27	-8.09
53.38	28.53	-1.92	-5.41
53.42	25.59	-1.37	-5.25
53.46	24.98	-2.23	-4.61
53.5	23.31	-2.21	-4.76
53.54	22.13	-2.75	-4.11
53.58	20.13	-2.19	-3.13
53.62	20.99	-3.33	-1.33
53.66	20.96	-2.08	1.41
53.7	21.62	-0.56	2.84
53.74	20.54	-0.83	2.12
53.78	21.81	2.64	2.34
53.82	20.14	5.81	-0.62
53.86	18.93	1.62	0.23
53.9	18.3	0.05	0.29
53.94	16.61	-1.06	0.55
53.98	19.38	-5.86	-1.38
54.02	17.62	0.98	-7.68
54.06	17.49	0.18	-4.64
54.1	17.79	1.47	-4.47
54.14	18.47	3.51	-4.16
54.18	18.5	6.9	-3.61
54.22	19.6	5.66	-1.45
54.26	20.32	4.81	-2.78
54.3	18.69	5.47	-3.75
54.34	17.99	2.88	-1.97
54.38	19.64	3.04	-2.69
54.42	20.68	-0.69	-0.47
54.46	27.65	-1.92	0.94
54.5	26.56	-0.94	0.11
54.54	28.07	0.4	3.15
54.58	32.57	0.32	0.78
54.62	32.87	-1.89	0.37
54.66	33.97	-2.4	-0.62
54.7	35.56	-2.72	-1.21
54.74	34.72	-3.82	-0.11
54.78	33.25	-4.43	3.15
54.82	34.66	-4.31	0.55
54.86	34.26	-3.11	0.76
54.9	34.15	-3.78	1.01
54.94	33.38	-3.36	0.5
54.98	33.88	-4.86	1.46
55.02	32.62	-5.21	0.64
55.06	32.46	-4.68	0.48
55.1	31.44	-4.09	1.35
55.14	32.2	-4.93	0
55.18	30.52	-5.89	-1.05
55.22	31.87	-6.21	-0.99
55.26	31.83	-6.66	-2.34
55.3	32.24	-8.75	-1.92
55.34	30.17	-7.47	-3.48
55.38	29.74	-7.96	-4.75
55.42	29.99	-7.99	-3.06
55.46	28.83	-7.29	-3.72
55.5	30.12	-5.8	-3.39
55.54	29.77	-8.13	-2.55
55.58	34.52	-5.44	0.33
55.62	35.35	-7.81	0.57
55.66	31.36	-1.12	1.41
55.7	28.37	0.39	0.84
55.74	29.6	-3.52	-0.49
55.78	25.25	-7.43	2.57
55.82	31.05	-7.2	2.99
55.86	31.46	-6.95	4.73
55.9	31.61	-8.27	5.4
55.94	33.3	-8.59	9.68
55.98	33.2	-13.43	8.39
56.02	29.01	-8.24	7.61
56.06	26.16	-6.98	7.61
56.1	27.568	-1.7091	6.8826
56.14	27.068	-0.5929	6.728
56.18	22.27	7.11	3.21
56.22	25.42	8.19	5.46
56.26	27.09	8.82	2.88
56.3	23.97	7.33	6.51
56.34	27.79	9.82	8.48
56.38	24.656	5.7106	4.1621
56.42	23.43	10.12	3.42
56.46	22.69	6.56	5.91
56.5	23.14	4.6	4.81
56.54	27.56	5.08	2.23
56.58	25.63	2.52	-0.69
56.62	23.35	3.93	-3.91
56.66	24.26	1.08	-1.42
56.7	24.46	3.87	-4.48
56.74	26.71	4.06	-0.33
56.78	28.09	5.06	-3.55
56.82	26.62	2.07	-1.92
56.86	29.07	1.94	-1.76
56.9	27.09	3.31	-0.33
56.94	28.06	3.15	-0.92
56.98	28.54	-0.18	-2.66
57.02	30.47	-1.28	-2.08
57.06	28.15	-2.98	-3.11
57.1	26.7	-3.83	-1.35
57.14	26.95	-3.46	0.47
57.18	27.22	-4.17	0.39
57.22	25.97	-4.64	2.14
57.26	25.04	-8.59	2.35
57.3	24.96	-7.42	3.33
57.34	23.6	-8.82	6.97
57.38	22.7	-6.05	6.69
57.42	23.49	-1.73	5.58
57.46	21.48	3.47	1.41
57.5	20.47	4.51	-3.61
57.54	22.34	0.68	-4.42
57.58	23.26	-1.57	-4.34
57.62	24.3	-2.17	-7.86
57.66	25.23	-4.21	-8.36
57.7	24.02	-3.88	-7.5
57.74	26.7	3.95	-5.23
57.78	26.04	4.33	-0.6
57.82	26.04	1.01	0.83
57.86	27.55	2.17	-0.07
57.9	24.33	1.76	1.77
57.94	21.68	0.82	1.85
57.98	20.31	-2.04	-0.54
58.02	21.17	-6.59	-4.27
58.06	19.86	-3.55	-2.74
58.1	22.67	0.07	-3.64
58.14	21.76	-2.9	-4.41
58.18	19.79	3.04	-3.32
58.22	19.67	3.5	-2.37
58.26	19.35	0	-2.28
58.3	19.3	0.67	-2.55
58.34	18.58	-1.5	-1.98
58.38	18.36	-1.26	-3.19
58.42	17.93	1.08	-3.09
58.46	18.74	0.82	-3.59
58.5	18.74	1.25	-2.92
58.54	18.67	0.53	-3.51
58.58	18.16	1.43	-1.69
58.62	21.31	2.58	-2.35
58.66	23.14	2.39	-1.65
58.7	26.03	3.63	-2.46
58.74	25.95	2.77	-1.77
58.78	25.08	-2.19	0.69
58.82	24.76	-2.13	0.76
58.86	24.65	-3.48	-1.14
58.9	24.05	-3.2	-1.95
58.94	24.2	-1.92	-1.94
58.98	23.57	-1.36	0.61
59.02	25.46	-1.03	1.12
59.06	24.29	-2.76	1.6
59.1	25.75	-0.39	-0.54
59.14	27.98	0.47	-2.34
59.18	27.48	0.02	0.08
59.22	29.22	-0.18	0.11
59.26	33.19	-5.6	-0.6
59.3	31.43	-2.34	1.23
59.34	29.48	-4.92	2.3
59.38	29.39	-5.72	2.39
59.42	27.24	-8.93	3.71
59.46	29.185	-3.7749	-2.7956
59.5	28.862	-3.7214	-3.5705
59.54	26.65	-2.7	-7.27
59.58	29.35	-1.92	-6.98
59.62	28.14	-2.48	-6.94
59.66	26.07	-3.02	-7.71
59.7	25.57	-3.05	-6.26
59.74	26.5	-3.01	-4.79
59.78	25.25	-0.6	-4.94
59.82	28.19	-1.3	-4.1
59.86	26.27	-0.77	-2.87
59.9	26.5	-0.21	-1.01
59.94	24.46	-1.06	0.65
59.98	24.34	-0.74	1
60.02	25.13	-4.93	-5.22
60.06	24.86	-3.99	-3.12
60.1	23.91	-3.5	-0.95
60.14	26.91	-3.63	0.78
60.18	28.67	-5.88	1.77
60.22	31.94	-5.11	3.74
60.26	26.559	-5.5591	5.1346
60.3	26.989	-6.0522	5.8062
60.34	23.15	-3.61	12.65
60.38	23.96	-5.79	9.53
60.42	23.6	-2.41	10.71
60.46	24.98	-5.71	7.06
60.5	32.26	-10.42	4.07
60.54	31.23	-11.25	3.87
60.58	32.7	-8.19	3.27
60.62	31.93	-9.75	-1.5
60.66	33.43	-4.15	-5.4
60.7	35.55	-4.01	-5.91
60.74	29.52	-1.94	-6.26
60.78	27.27	-3.64	-5.91
60.82	27.53	-4.05	-7.57
60.86	26.74	-0.97	-5.91
60.9	24.53	-1.1	-1.82
60.94	28.27	2.82	-2.66
60.98	26.95	3.96	-3.04
61.02	28.15	1.45	-1.64
61.06	26.94	2.93	-2.99
61.1	24.76	4.96	-4.77
61.14	26.8	3.56	-5.29
61.18	29.73	3.3	-4.87
61.22	29.51	-0.15	-6.24
61.26	27.4	-1.04	-4.8
61.3	28.61	3.08	-5.66
61.34	24.91	0.49	-7.08
61.38	26.91	-3.06	-5.48
61.42	27.21	0.06	-7.24
61.46	24.6	2.18	-6.76
61.5	25.26	1.11	-4.46
61.54	27.43	-4.38	-3.78
61.58	26.49	-6.28	-2.51
61.62	26.03	-4.94	-4.4
61.66	26.24	-1.83	-4.34
61.7	23.52	1.47	-2.19
61.74	23.41	0.75	3.18
61.78	24.25	2.33	3.09
61.82	26.77	4.3	1.51
61.86	30.72	0.34	1.95
61.9	29.11	-0.18	2.8
61.94	29.44	-1.44	4.23
61.98	31.05	-4.61	3.12
62.02	28.55	-2.9	2.54
62.06	27.45	-1.19	2.62
62.1	27.89	-0.83	3.33
62.14	30.22	1.61	7.45
62.18	27.8	-0.8	3.08
62.22	30.11	0.29	2.08
62.26	24.91	3.12	-3.09
62.3	25.36	3.66	2.16
62.34	28.33	-2.14	-0.61
62.38	30.13	-4.46	3.91
62.42	31.52	-6.79	2.2
62.46	34.92	-6.92	1.87
62.5	34.75	-3.67	4.62
62.54	33.83	-3.64	0.63
62.58	33.46	-4.59	1.01
62.62	35.12	-6.06	0.11
62.66	33.58	-5.14	-0.37
62.7	32.73	-6.27	-0.92
62.74	30.49	-4.85	-0.02
62.78	29.14	-2.2	3.15
62.82	28.01	-1.79	1.85
62.86	27.79	-1.11	2.53
62.9	24.65	-2.3	-0.32
62.94	20.13	-4.26	-4.99
62.98	18.76	-3.69	-4.66
63.02	19.71	-4.02	-2.62
63.06	21.04	-3.19	-0.57
63.1	19.96	-2.61	-5.44
63.14	20.87	-0.6	-2.54
63.18	22.19	-1.19	-4.58
63.22	22.49	0.61	-9.15
63.26	20.12	-0.38	-7.47
63.3	20.51	-1.3	-4.63
63.34	19.94	-2.04	-5.5
63.38	18.87	-1.75	-6.19
63.42	20.6	-1.62	-5.06
63.46	21.29	-1.64	-5.25
63.5	23.18	-4.84	-4.34
63.54	24.64	-3.79	-5.83
63.58	24.75	-5.67	-5.14
63.62	24.24	-4.45	-5.02
63.66	24.62	2.9	-2.53
63.7	24.21	0.89	-1.65
63.74	23.48	1.61	1.38
63.78	23.23	3.05	-0.47
63.82	22.32	4.49	2.77
63.86	20.39	-0.41	2.95
63.9	22.6	-6.71	1.06
63.94	23.63	-4.61	-1.56
63.98	20.92	-5.05	-0.64
64.02	19.95	-2.99	2.89
64.06	20.08	-0.42	4.34
64.1	20.2	0.53	3.33
64.14	20.86	-0.19542	-1.5907
64.18	21.056	0.036864	-2.3077
64.22	19.63	7.25	-8.24
64.26	23.92	5.03	-6.56
64.3	24.08	2.63	-5.91
64.34	23.99	1.15	-5.43
64.38	21.05	0.35	-6.09
64.42	21.13	-4.46	-5.21
64.46	24.86	-5.48	-1.78
64.5	28.54	-6.1	1.04
64.54	27.28	-7.77	0.22
64.58	32.43	-2.72	1.85
64.62	31.81	-5.23	-0.98
64.66	29.41	-7.33	-0.12
64.7	32.25	-5.84	2.45
64.74	33.07	-3.33	5.64
64.78	35.41	-2.86	3.48
64.82	35.71	-3.01	1.09
64.86	32.57	-6.72	1.17
64.9	33.1	-5.04	0.42
64.94	31.09	-2.74	1.08
64.98	33.42	-3.82	1.63
65.02	29.63	-4.96	1.2
65.06	30.83	-4.15	2.82
65.1	32.93	-3.91	2.32
65.14	30.48	-0.77	0.89
65.18	26.68	1.53	-1.33
65.22	24.02	3.89	-0.8
65.26	24.89	-0.29	1.87
65.3	23.42	0.31	3.61
65.34	25.94	-1.24	2.61
65.38	25.006	1.9101	1.5913
65.42	22.23	6.45	-1.28
65.46	21.51	5.33	2.19
65.5	26.16	4.39	2.92
65.54	26.59	4.34	2.3
65.58	28.04	0.68	2.36
65.62	28.83	0.7	1.67
65.66	26.4	-2.44	1
65.7	24.61	-2.44	-0.79
65.74	27.65	-0.39	1.1
65.78	30.92	0.44	0.74
65.82	32.2	0.17	0.94
65.86	28.13	2.44	0.47
65.9	26.27	1.18	1.03
65.94	27.87	-0.89	-1.63
65.98	27	-3.08	0.47
66.02	28.61	-6.12	2.57
66.06	26.74	-4.4	2.9
66.1	26.29	-3.7	3.71
66.14	25.89	-3.2	5.29
66.18	27.75	-2.8	7.44
66.22	27.96	-2.54	9.12
66.26	31.8	2.07	9.25
66.3	27.48	4.44	8.13
66.34	26.59	8.67	5.1
66.38	33.13	9.29	1.18
66.42	28.5	9.06	-1.83
66.46	28.3	11.83	0.14
66.5	26.83	9.82	4.07
66.54	28.539	8.4685	1.3979
66.58	27.43	12.6	-0.12
66.62	28.33	14.13	2.44
66.66	27.895	5.3299	-0.88686
66.7	27.649	4.0014	-1.5809
66.74	27.401	2.5976	-2.211
66.78	28.42	-0.34	-5.53
66.82	27.76	1.57	-4.58
66.86	26.41	-0.68	-4.16
66.9	26.09	-5.52	-2.16
66.94	26.3	-7.24	-1.99
66.98	26.32	-6.27	-0.12
67.02	25.11	-6.77	-2.59
67.06	26.72	-9.01	-2.21
67.1	26.71	-11.69	-2.69
67.14	26.38	-7.04	-4.02
67.18	27.23	-3.02	-1.46
67.22	26.56	-2.27	3.66
67.26	25.38	0.22	2.15
67.3	31.99	1.57	0.27
67.34	33.26	0.65	2.77
67.38	32.68	0.32	0.57
67.42	29.1	-0.1	-0.72
67.46	24.8	0.34	0.72
67.5	25.14	-0.41	-2.44
67.54	27.188	1.6839	2.7374
67.58	26.943	1.7852	2.6397
67.62	26.98	-2.79	7.29
67.66	24.42	-4.53	5.41
67.7	22.93	3.71	5.56
67.74	21.51	2.85	8.53
67.78	25.705	1.5538	1.3449
67.82	25.501	1.4584	0.98057
67.86	28.6	9.26	-0.19
67.9	24.35	8.17	-2.21
67.94	26.35	2.61	-1.98
67.98	25.35	-0.98	-3.47
68.02	25.55	-1.48	-4.58
68.06	25.82	-1.76	-4.31
68.1	24.76	1.35	-2.65
68.14	25.89	1.92	-0.83
68.18	28.98	0.85	1.88
68.22	27.96	3.66	1.49
68.26	27.31	6.85	-2.04
68.3	22.89	6.27	-4.64
68.34	24.01	4.49	-2.67
68.38	27.83	3.48	-4.03
68.42	30.94	2.95	-4.14
68.46	33.14	0.38	-3.08
68.5	34.39	3.71	-2.74
68.54	32.68	5.32	-2.33
68.58	31.22	3.73	-2.99
68.62	30.31	1.56	-2.25
68.66	31.04	-0.61	-2.01
68.7	30.88	-1.29	-1.73
68.74	30.91	-2.7	-1.25
68.78	32.82	-4.2	-1.64
68.82	32.93	-8.44	-3.84
68.86	32.79	-6.33	-3.2
68.9	31.58	-5.79	-2.89
68.94	32.49	-7.55	-2.39
68.98	30.75	-8.95	-2.06
69.02	31.7	-9.35	-1.22
69.06	31.38	-11	-1.33
69.1	31.03	-11.29	-1.63
69.14	31.84	-10.84	-2.65
69.18	31.683	-9.726	-1.8977
69.22	33.23	-2.73	-1.41
69.26	31.37	-9.31	-2.41
69.3	33.25	-7.73	-3.42
69.34	31.08	-10.98	-1.38
69.38	30.07	-8.43	0.65
69.42	30.87	-7.56	1.65
69.46	30.01	-7.79	1.59
69.5	30.51	-6.6	3.96
69.54	28.57	-7.77	5.79
69.58	29.12	-5.1	3.71
69.62	29.93	-3.57	2.67
69.66	31.17	-0.64	6.58
69.7	33.67	4.28	4.3
69.74	31.77	0.64	2.85
69.78	28.26	-2.26	5.56
69.82	28.91	-4.68	5.25
69.86	28.83	-0.75	6.33
69.9	27.48	-3.34	11.27
69.94	26.56	-3.98	7.83
69.98	27.27	-4.59	7.95
70.02	27.2	-7.7	4.56
70.06	27.34	-4.87	1.99
70.1	29.43	-5.68	-1.3
70.14	25.17	-3.53	-3
70.18	27.01	-4	-3.57
70.22	27.15	-4.31	-5.91
70.26	24.88	-2.28	-8.06
70.3	23.52	-0.54	-6.82
70.34	22.95	1.11	-4.9
70.38	21.92	0.74	-4.84
70.42	22.75	0.69	-4.45
70.46	21.57	-3.1	-4.9
70.5	21.24	0.57	-2.14
70.54	21.72	-1.98	0.59
70.58	22.79	-3.75	1.61
70.62	21.66	-4.62	2.88
70.66	21.99	-3.14	3.86
70.7	23.99	-3.1	4.39
70.74	25.81	-3.35	4.79
70.78	27.78	-2.54	3.37
70.82	28.43	-1.57	2.08
70.86	30.88	-1.71	3.04
70.9	33.52	-0.66	-0.22
70.94	34.74	-2.87	-2.65
70.98	36.45	-4.1	-2.82
71.02	36.39	-3.62	-2.33
71.06	34.23	-4.98	-1.81
71.1	33.74	-3.49	-2.89
71.14	33.93	-2.27	-3.62
71.18	32.42	-2.19	-4.64
71.22	28.6	-1.75	-6
71.26	27.39	0.02	-6.98
71.3	26.09	1.49	-5.52
71.34	26.22	5.99	-2.93
71.38	26.15	0.05	-2.43
71.42	27.65	-0.41	-1.34
71.46	25	0.28	-1.39
71.5	24.4	-0.07	-0.19
71.54	26.3	-0.09	2.22
71.58	25.95	1.81	0.05
71.62	22.24	-1.47	4.13
71.66	18.94	-1.66	5.49
71.7	15.22	-2.08	2.92
71.74	14.77	2.49	-0.06
71.78	17.91	3.36	-4.03
71.82	18.63	4.42	-3.66
71.86	18.58	4.1	-2.8
71.9	19.66	0.82	-2.33
71.94	19.8	1.44	-2.45
71.98	20.54	1.88	-2.79
72.02	22.49	1.57	-3.78
72.06	23.38	2.41	-1.78
72.1	24.26	4.4	-5.58
72.14	19.83	4.04	-1.22
72.18	23.85	4.61	-5.52
72.22	23.31	-1.31	-7.5
72.26	25.08	-1.3	-10.01
72.3	24.69	-0.02	-8.9
72.34	24.22	-0.15	-8.23
72.38	27.22	-0.31	-5.99
72.42	23.02	-1.76	-3.25
72.46	23.28	-2.84	-1.8
72.5	23.73	-5.14	-2.28
72.54	26.42	-4.47	-3.13
72.58	30.14	-5.29	-1.81
72.62	27.58	-4.85	0.79
72.66	27.67	-7.52	0.79
72.7	26.18	-6.69	-1.53
72.74	26.45	-4.24	-2.69
72.78	25.25	-4.08	-3.71
72.82	26.32	-0.75	-1.19
72.86	27.01	1.56	-0.26
72.9	31.15	1.16	-1.5
72.94	29.42	-4.85	-3.32
72.98	25.44	-3.3	-4.54
73.02	25.47	-0.1	-4.5
73.06	20.98	3.63	-2.63
73.1	20.81	3.77	4.36
73.14	18.61	-2.63	3.8
73.18	17.38	-1.78	4.85
73.22	17.2	-1.63	5.55
73.26	15.66	-3.07	5.82
73.3	18.92	-3.64	5.87
73.34	19.58	0	6.51
73.38	21.235	-3.9327	6.111
73.42	22.459	-4.6711	6.2818
73.46	23.778	-5.3416	6.3238
73.5	26.74	-4.23	4.07
73.54	29.19	-5.13	4.36
73.58	31.02	-6.68	3.87
73.62	29.51	-8.52	5.78
73.66	29.6	-6.7	5.59
73.7	29.6	-7.95	4.19
73.74	30.25	-3.99	4.44
73.78	27.45	-3.05	-0.72
73.82	30.58	-3.58	1.72
73.86	31.64	-1.59	-0.18
73.9	32.13	2.21	-2.82
73.94	28.54	5.09	-5.05
73.98	26.97	3.67	-5.02
74.02	25.48	3.5	-4.9
74.06	24.47	2.24	-4.62
74.1	22.58	2.29	-4.35
74.14	21.48	2.56	-2.12
74.18	25.23	2.52	-0.95
74.22	24.38	2.55	-3.02
74.26	28.42	0.56	-4.19
74.3	26.71	-0.15	-3.57
74.34	28.24	0.26	-1.97
74.38	28.42	0.32	-2.17
74.42	28.23	-0.02	-1.24
74.46	26.8	-0.8	-1.24
74.5	25.99	-0.68	-1.81
74.54	25.61	-0.46	-1.88
74.58	25.18	-1.33	-2.2
74.62	24.56	-1.99	-2.07
74.66	24.27	-0.36	-1.46
74.7	24.17	-0.15	-0.78
74.74	24.79	0.11	-0.85
74.78	26.71	0.97	-1.06
74.82	29.9	0.05	0.77
74.86	30.81	0.33	1.91
74.9	28.79	-4.4	4.48
74.94	29.6	-3.98	5.01
74.98	31.5	-2.47	6.67
75.02	32.88	-3.92	4.63
75.06	33.76	-3.9	4.08
75.1	34.57	-2.05	3.62
75.14	34.87	-1.21	4.25
75.18	33.43	-0.57	4.37
75.22	32.91	-1.01	4.69
75.26	32.94	-1.1	4.67
75.3	31.89	-1.79	5.33
75.34	31.39	-2.5	6.23
75.38	30.92	-2.46	9.01
75.42	32.506	-2.8943	-0.48635
75.46	32.237	-3.0406	-0.96251
75.5	31.934	-3.1957	-1.4001
75.54	31.601	-3.3568	-1.7996
75.58	31.244	-3.5211	-2.1611
75.62	27.17	-4.84	-9.25
75.66	30.42	-7.9	-7.11
75.7	29.6	-6.74	-5.63
75.74	32.41	-3.85	-6.41
75.78	32.61	-3.81	-6.51
75.82	30.19	-1.39	-8.4
75.86	26.62	0.66	-7.85
75.9	28.8	-1.06	-6.37
75.94	31.58	-1.2	-2.43
75.98	27.373	-4.7413	-3.764
76.02	25.64	-13.1	-3.83
76.06	25.32	-11.46	-1.15
76.1	24.8	-12.49	1.53
76.14	26.346	-4.6309	-3.4258
76.18	26.196	-4.5157	-3.2579
76.22	26.097	-4.36	-3.0572
76.26	28.67	1.81	0.79
76.3	27.13	-1.3	0.8
76.34	24.83	-2.25	-0.33
76.38	23.12	0.11	-0.62
76.42	25.75	-0.31	0.21
76.46	25.88	-3.55	-2.19
76.5	25.22	-4.52	0.08
76.54	29.99	-1.73	0.77
76.58	31.02	0.2	-2.26
76.62	30.43	4.82	-2.04
76.66	29.75	-1.9	0.35
76.7	29.34	-1.64	0.91
76.74	29.32	-3.43	0.91
76.78	30.67	-4.54	1.18
76.82	30.49	-3.85	0.72
76.86	29.9	-5.32	0.73
76.9	29.08	-5.55	0.93
76.94	29.15	-6.12	1.62
76.98	28.77	-5	1.91
77.02	27.8	-3.63	1.25
77.06	30.34	-5.21	1.52
77.1	31.23	-6.59	2.8
77.14	30.27	-5.79	4.07
77.18	29.76	-4.05	4.92
77.22	28.2	-2.84	7.85
77.26	26	-1.11	9.94
77.3	29.3	-0.89	6.59
77.34	26.453	2.5286	4.0785
77.38	25.677	3.8858	3.3806
77.42	29.04	4.19	3.02
77.46	24.27	6.3477	1.779
77.5	25.98	13.12	-0.17
77.54	23.37	12.75	2.62
77.58	22.23	12.56	3.86
77.62	21.31	11.53	-2.63
77.66	18.33	8.11	-4.14
77.7	20.27	4.3	-7.21
77.74	22.44	3.77	-6.4
77.78	27.17	3.21	-4.97
77.82	30.16	4.52	-4.2
77.86	30.37	3.98	-3.07
77.9	29.9	0.72	-3.1
77.94	30.34	0.76	-2.04
77.98	30.52	0.26	-0.57
78.02	29.79	-1.58	1.69
78.06	26.44	-3.71	1.78
78.1	27.61	-5.71	0.7
78.14	27.68	-3.43	-0.77
78.18	28.21	-5.41	1.74
78.22	27.04	-4.51	4.33
78.26	26.94	-3.7445	0.74791
78.3	21.64	-2.03	0.85
78.34	23.11	-3.11	-1.31
78.38	25.22	-4.68	-0.8
78.42	31.17	-4.57	0.84
78.46	27.395	-3.495	-0.94453
78.5	27.614	-3.4084	-1.3315
78.54	27.874	-3.3409	-1.7007
78.58	28.174	-3.3059	-2.0377
78.62	30.65	2.09	-6.48
78.66	27.62	0.56	-4.76
78.7	29.59	-2.41	-1.7
78.74	30.58	-4.34	-2.19
78.78	30.25	-5.71	-2.31
78.82	31.14	-6.8	-1.95
78.86	32.06	-6.98	-0.94
78.9	32.23	-8.68	-0.68
78.94	32.65	-9.58	0.11
78.98	33.06	-7.33	-0.06
79.02	34.29	-7.42	-0.16
79.06	33.14	-7.58	0.07
79.1	32.79	-8.74	-0.49
79.14	30.54	-8.87	0.81
79.18	31.14	-9.49	1.72
79.22	29.08	-8.39	-0.12
79.26	27.77	-12.3	-1.01
79.3	28.85	-6.64	1.42
79.34	32.02	-3.6	0.54
79.38	32.09	-4.55	1.69
79.42	30.4	-4.17	2.8
79.46	32.17	-4.24	3.58
79.5	33.27	-6.94	2.81
79.54	33.46	-4.62	-1.48
79.58	33.05	-3.46	-2.21
79.62	31.69	-3.13	-1.37
79.66	25	-2.28	-3.58
79.7	26.33	-0.98	-4.67
79.74	23.7	-0.62	-5.11
79.78	25.68	-1.93	-4.94
79.82	26.78	-2.96	-5.26
79.86	28.54	-1.89	-3.86
79.9	30.7	-2.81	-3.34
79.94	30.87	-2.66	-3.42
79.98	30.63	-2.69	-3.88
[truncated: 1,000 more rows]
