# Supplementary material for: Mean flow and turbulence structure over exposed roots on a forested floodplain: Insights from a controlled laboratory experiment
Source: PLoS One. 2020 Feb 26;15(2):e0229306. doi: 10.1371/journal.pone.0229306 (PMC7043746; doi:10.1371/journal.pone.0229306)
Supplement: S1 File — (ZIP) [file pone.0229306.s001.zip › data_and_scripts/velocity_data/t21_081_replaced.csv]

0.02	22.39	-6.1	2.89
0.06	21.43	-2.04	1.85
0.1	21.65	0.05	4.25
0.14	22.36	4.5	-2.45
0.18	22.19	0.46	-4.97
0.22	22.63	0.63	-5.94
0.26	24.97	-1.1	-4.38
0.3	26.59	-1.19	-2.21
0.34	27.18	0.55	-0.27
0.38	26.98	-1.25	-1.17
0.42	24.26	-1	-2.61
0.46	26.71	-1.38	-2.05
0.5	24.17	-3.12	-3.87
0.54	22.81	-3.9	-4.32
0.58	22.09	-4.55	-3.46
0.62	25.91	-3.26	-1.38
0.66	25.06	-2.58	-1.67
0.7	26.25	-2.22	-4.26
0.74	23.71	-0.48	-4.73
0.78	23.39	-0.97	-4.15
0.82	21.94	0.69	-3.81
0.86	20.67	1.42	-5.23
0.9	21.4	1.51	-2.62
0.94	22.92	2.24	-2.9
0.98	24.62	1.05	-1.93
1.02	23.52	-0.21	-3.34
1.06	23.89	-2.03	-4.24
1.1	23.5	1.03	-5.35
1.14	23.7	-4	-4.9
1.18	25.27	-3.15	-7.37
1.22	23.67	-6.04	-5.69
1.26	23.7	-5.27	-3.21
1.3	25.21	-2.74	-0.42
1.34	26.21	-2.89	0
1.38	26.7	-2.48	-0.72
1.42	24.64	-0.81	1.19
1.46	25.79	-4.16	1.09
1.5	27.53	-8.69	0.7
1.54	27.92	-6.04	0.89
1.58	29.42	-2.76	0.07
1.62	29.42	-6.9	-2.58
1.66	30.75	-4.7	-0.39
1.7	29.98	-2.21	2.43
1.74	31.63	-6.24	0.17
1.78	33.18	-7.3	-2.43
1.82	30.55	-7.54	-2.16
1.86	32.99	-7.86	-4.02
1.9	32.28	-8.36	-2.48
1.94	27.85	-4.29	1.98
1.98	26.53	-5.69	-2.11
2.02	27.33	-6.62	-2.36
2.06	28.04	-5.64	-3.08
2.1	25.24	-4.79	-2.08
2.14	25.41	-7.38	-3.8
2.18	26.9	-3.52	-5.22
2.22	26.3	-7.47	-8.2
2.26	21.94	-1.86	-11.13
2.3	20.83	-2.16	-8.38
2.34	22.71	-7.12	-6.41
2.38	25.29	-4.1	-3.87
2.42	21.35	1.64	-6.28
2.46	21.17	-0.95	-6.98
2.5	18.79	-1.51	-5.73
2.54	17.8	-3.77	-5.86
2.58	18.33	-5.32	-3.64
2.62	17.74	-4.97	-3.43
2.66	22.11	-5.99	-3.17
2.7	22.43	-5.34	-2.82
2.74	21.01	-3.84	-4.55
2.78	23.37	-3.51	-5.88
2.82	26.22	-2.31	-5.41
2.86	25.91	-4.29	-4.89
2.9	28.24	-2.57	-5.15
2.94	29.3	-2.96	-4.43
2.98	31.17	-3.59	-2.35
3.02	31.49	-3.21	-4.77
3.06	31.64	-2.9476	-1.775
3.1	32.383	-2.7926	-0.95267
3.14	33.023	-2.6298	-0.12853
3.18	30.24	-5.48	1.68
3.22	33.3	-3.68	0.91
3.26	33.91	-2.53	2.48
3.3	36.73	0.98	2.34
3.34	36.98	-0.8	3.92
3.38	33.47	-2.1	3.28
3.42	34.51	-1.01	2.86
3.46	33.68	-1.07	4.09
3.5	29.95	1.89	4.49
3.54	32.16	0.88	2.25
3.58	30.5	0.44	-0.66
3.62	30.98	-0.25	1.47
3.66	33.39	-4.24	0.3
3.7	32.97	-4.85	0.35
3.74	35.2	-8.39	-1.24
3.78	31.58	-7.61	-3.73
3.82	31.9	-6.56	-4.82
3.86	29.88	-7.16	-5.2
3.9	29.53	-4.59	-5.16
3.94	29.88	-5.99	-3.64
3.98	30.12	-5.21	-2.98
4.02	31.06	-5.32	-2.8
4.06	30.03	-6.3	-1.77
4.1	31.4	-6.88	-1.98
4.14	30.81	-6.97	-1.46
4.18	30.45	-7.31	-1.7
4.22	31.47	-7.19	-0.95
4.26	31.97	-8.57	-0.32
4.3	33.87	-9.78	0.97
4.34	34.22	-6.66	0.11
4.38	34.64	-5.74	2.73
4.42	33.02	-3.67	3.41
4.46	30.8	-1.63	0.94
4.5	31.25	-1.27	1.76
4.54	31.97	0.9	0.9
4.58	32.28	-0.1	0.13
4.62	30.88	-2.9	2.95
4.66	30.53	-8.33	-0.7
4.7	32.78	0.72	4.44
4.74	33.41	-3.21	3.64
4.78	32.83	-2.81	5.99
4.82	31.71	-4.34	7.32
4.86	31.21	-5.45	7.61
4.9	30.91	-9.59	2.97
4.94	30.49	-7.27	3.68
4.98	31.74	-5.91	2.55
5.02	29.94	-5	0.73
5.06	27.71	-1.56	-2.16
5.1	29.02	-1.5	-2.7
5.14	30.16	-1.49	0.07
5.18	28.64	-5.47	1.4
5.22	27.02	-5	2.59
5.26	25.44	-2.54	3.77
5.3	23.42	1.35	2.83
5.34	22.63	1.21	0.07
5.38	23.67	2.71	-2.63
5.42	25.04	0.14	-7.9
5.46	19.49	0.65	-9.92
5.5	21.52	0.75	-9.26
5.54	23.61	-1.33	-9.3
5.58	24.15	-4.34	-8.09
5.62	23.99	-4.23	-8.57
5.66	22.72	-4.21	-6.28
5.7	22.78	-3.6	-7.34
5.74	22.25	-1.95	-6.34
5.78	25.74	-1.26	-2.99
5.82	26.96	-3.4	-1.33
5.86	24.87	-5.5	-0.52
5.9	28.96	-2.54	-1.19
5.94	26.68	-3.67	-3.44
5.98	23.39	-4.17	-0.65
6.02	19.37	-4.84	0.31
6.06	18.89	-2.36	2.78
6.1	22.54	0.44	4.1
6.14	24.48	0.91	0.05
6.18	24.29	-2.37	-2.99
6.22	22.78	-0.74	-2.68
6.26	22.47	3.19	-2.04
6.3	20.66	4.19	-3.64
6.34	23.35	7.05	-3.72
6.38	21.95	4	-1.4
6.42	21.46	1.9	-2.2
6.46	20.94	0	0.07
6.5	23.34	1.03	0.35
6.54	20.92	-1.18	-1.89
6.58	18.74	0.14	0.27
6.62	18.56	2	0.53
6.66	20.29	0.15	1.57
6.7	22.37	1.2	0.64
6.74	21.28	-0.56	-0.66
6.78	23.32	-2.5	-0.26
6.82	27.62	-2.83	1.67
6.86	27.77	-1.15	2.89
6.9	27.55	-2.23	3.36
6.94	30.29	-2.68	1.72
6.98	31.2	-3.51	1.42
7.02	31.54	-3.43	0.89
7.06	31.46	-4.18	1.49
7.1	31.89	-4.65	1.35
7.14	34.81	-3.48	0.61
7.18	34.53	-2.8	0.37
7.22	34.67	-2.66	-0.94
7.26	33.19	-3.72	-0.73
7.3	33.68	-3.71	-0.97
7.34	33.1	-3.79	-1.75
7.38	33.08	-2.27	-1.84
7.42	32.63	-1.53	-2.23
7.46	33.76	-1.54	-1.87
7.5	32.05	-1.16	-2.54
7.54	31.46	-1.79	-1.25
7.58	32.32	-1.51	-0.48
7.62	31.52	-1.48	-0.49
7.66	33.35	-1.01	-1.29
7.7	33.25	-0.38	-3.16
7.74	32.73	0.73	-2.3
7.78	33.69	-1.99	-2.07
7.82	33.59	-2.57	-2.56
7.86	33.13	-2.08	-1.78
7.9	33.98	-9.66	1.81
7.94	30.29	-7.36	-0.86
7.98	34.07	-4.26	2.97
8.02	32.79	-6.73	3.53
8.06	34.13	-6.77	3.51
8.1	36.03	-7.82	1.67
8.14	35.12	-10.88	3.65
8.18	33.88	-9.04	4.51
8.22	30.72	-8.38	2.46
8.26	27.8	-7.35	3.16
8.3	29.14	-9.03	2.76
8.34	27.24	-7.97	7.48
8.38	27.8	-10.13	7.96
8.42	28.2	-11.57	3.86
8.46	30.6	-10.29	2.12
8.5	30.37	-10.57	2.39
8.54	31.1	-11.32	2.18
8.58	31.51	-11.6	0.4
8.62	31.66	-13.81	-0.36
8.66	31.55	-13.08	-3.05
8.7	28.89	-10.87	-3.78
8.74	24.88	-7.76	-3.32
8.78	27.21	-9.99	-1.36
8.82	31.68	-8.2	-3.07
8.86	29.87	-4.84	-4.74
8.9	27.93	-5.02	-8.03
8.94	24.32	-4.19	-7.45
8.98	23.12	-4.08	-7.71
9.02	25.06	-6.05	-6.31
9.06	24.49	-5.18	-5.09
9.1	23.44	-6.94	-0.88
9.14	25.36	-9.66	0.55
9.18	24.28	-9.1	1.63
9.22	27.19	-6.85	1.84
9.26	25.05	-3.28	-4.46
9.3	22.73	-4.82	-3.47
9.34	23.37	-3.1	0.64
9.38	26.53	-1.07	1.27
9.42	27.65	-2.19	0
9.46	24.95	-1.89	-1.58
9.5	24.8	-3.88	-2.85
9.54	28.71	-4.24	-2.38
9.58	30.81	-5.98	-0.62
9.62	31.25	-4.38	0.17
9.66	31.15	-4.39	0.81
9.7	32.9	-4.65	-1.05
9.74	31.92	-5.88	-3.64
9.78	30.49	-5.67	-4.46
9.82	30.12	-3.81	-4.31
9.86	28.84	-4.77	-3.98
9.9	29.22	-4.8	-4.21
9.94	29.87	-6.28	-2.72
9.98	28.45	-4.97	-2.64
10.02	30.25	-6.76	-3.19
10.06	29	-6.89	-2
10.1	28.83	-7.28	-0.6
10.14	26.84	-7.12	0.38
10.18	24.95	-5.86	2.06
10.22	22.95	-2.1	2.52
10.26	23.07	0.06	1.77
10.3	25.2	2.39	0.7
10.34	23.73	4.17	-0.86
10.38	22.87	1.68	0.37
10.42	22.81	-0.43	1.79
10.46	23.82	-2.07	3.34
10.5	22.41	-3.69	2.15
10.54	24.16	-1.08	0.29
10.58	23.98	1.14	-0.57
10.62	20.7	2.52	1.1
10.66	18.33	4.87	1.41
10.7	18.2	-0.24	4.22
10.74	19.92	0.89	2.08
10.78	19.02	1.24	-0.75
10.82	20.28	-2.14	-2.81
10.86	19.19	-1.24	-2.33
10.9	24.47	-5.02	-1.64
10.94	22.73	-6.32	-2.41
10.98	21.68	-2.71	0.77
11.02	19.76	-1.38	-1.09
11.06	20.04	-4.29	0.03
11.1	22.7	-6.09	-0.16
11.14	22.7	-3.04	2.83
11.18	23.14	-2.84	3.51
11.22	24.35	-2.94	2.25
11.26	24.11	-1.9	2.84
11.3	23.49	-2.12	4.27
11.34	27.15	-1.63	5.13
11.38	29.15	-2.37	4.87
11.42	32	-0.57	7.67
11.46	32.89	0.35	2.72
11.5	32.16	-1.98	2
11.54	33.37	-3.49	3.66
11.58	32.31	-2.69	3.24
11.62	30.12	-3.61	1.66
11.66	32.32	-2.4	0.32
11.7	32.7	-2.35	-2.6
11.74	32.78	-4.82	-3.84
11.78	35.3	-5.98	-5.7
11.82	32.14	-4.44	-5.61
11.86	30.54	-1.17	-5.3
11.9	32.04	0.45	-1.69
11.94	35.71	0.23	-0.33
11.98	36.52	-1.57	-1.1
12.02	36.48	1.94	-2.77
12.06	34.53	-0.57	-4.21
12.1	34.31	-2.15	-3.04
12.14	33.54	-2.3	-4.09
12.18	33.52	-2.15	-2.57
12.22	33.11	-3.5	-2.35
12.26	34.7	-6	-1.37
12.3	34.35	-6.03	-0.64
12.34	32.88	-5.6	-0.49
12.38	32.86	-6.85	-1.42
12.42	32.43	-7.92	-1.63
12.46	31.43	-6.72	0.32
12.5	30.63	-6.9	3.17
12.54	31.01	-6.59	-0.95
12.58	29.24	-6.71	-1.45
12.62	31.02	-6.29	0.3
12.66	31.67	-4.24	1.47
12.7	30	-4.44	1.5
12.74	32.57	-0.61	1.44
12.78	32.34	-1.24	0.11
12.82	31.5	2.6	-1.6
12.86	26.44	4.31	-2.31
12.9	30.04	6.7	0.9
12.94	32.14	2.87	1.81
12.98	26.94	0.59	5
13.02	28.01	-3.53	7.42
13.06	29.81	-4.54	0.93
13.1	26.97	-5.29	2.44
13.14	26.61	-9.18	1.4
13.18	25.91	-5.35	3.98
13.22	28.25	-6.78	3.54
13.26	28.3	-6.34	-1.27
13.3	28.696	-4.8557	3.2431
13.34	26.86	-4.07	5.64
13.38	25.32	-1.85	6.97
13.42	31.28	-5.11	2.31
13.46	33.81	-5.04	2.03
13.5	35.18	-2.15	1.58
13.54	31.79	3.19	-2.45
13.58	31.48	-0.13	-1.11
13.62	34.83	-1.81	0.01
13.66	35.21	-2.92	-1.77
13.7	36.45	-2.15	-1.48
13.74	34.86	-2.37	-2.07
13.78	34.07	-2.87	-1.83
13.82	32.73	-3.18	-1.89
13.86	32.15	-3.7	-1.23
13.9	32.64	-4.64	0.11
13.94	30.93	-3.55	-1.81
13.98	30.06	-5.26	-1.36
14.02	29.96	-5.23	-0.52
14.06	30.34	-5.08	0.07
14.1	30.33	-5.94	0.23
14.14	30.52	-6.64	0.15
14.18	30.61	-6.74	0.47
14.22	30.57	-7.58	1.06
14.26	30.72	-7.6	0.85
14.3	28.97	-7.27	0.24
14.34	29.32	-4.73	1.13
14.38	28.23	-5.71	1.47
14.42	30.72	-6.28	4.07
14.46	30.32	-7.18	7.18
14.5	30.44	-7.27	7.08
14.54	31.402	-2.8961	5.0659
14.58	32.58	-2.16	11.19
14.62	32.86	-2.61	10.22
14.66	35.62	2.59	11.47
14.7	32.61	2.09	7.04
14.74	31.719	1.5754	1.9152
14.78	31.6	5.47	-3.05
14.82	31.1	4.82	-1.21
14.86	31.85	1.06	-5.02
14.9	32.04	3.04	-5.45
14.94	30.67	2.56	-5.4
14.98	30.31	1.6	-2.65
15.02	27.12	2.18	-5.79
15.06	26.97	-0.89	-5.64
15.1	26.56	-3.36	-4.97
15.14	26.41	-4.48	-4.9
15.18	28.46	-6.28	-4.11
15.22	27.6	-5.17	-4.44
15.26	27.89	-3.62	-3.84
15.3	27.66	-2.87	-2.88
15.34	27.15	-3.89	-2.51
15.38	27.03	-0.49	-4.88
15.42	25.7	-0.09	-2.99
15.46	25.56	-1.89	-2.93
15.5	26.27	-1.92	-2.53
15.54	25.65	-2.28	-2.4
15.58	24.74	-2.1	-1.27
15.62	25.85	-1.48	-1.99
15.66	25.08	-1	-1.66
15.7	25.76	-1.14	-1.67
15.74	25.25	-0.74	-2.09
15.78	26.68	1.24	-3.25
15.82	25.68	0.64	-2.35
15.86	25.29	0.79	-2.7
15.9	25.09	0.35	-2.37
15.94	24.64	0.55	-2.14
15.98	23.29	2.02	-1.3
16.02	27	3.89	-0.86
16.06	25.53	5.46	0.85
16.1	24.71	6.84	3.41
16.14	25.13	4.78	3.22
16.18	22.9	2.15	5.81
16.22	23.79	1.2	7.08
16.26	20.69	-2.9	5.45
16.3	21.04	-2.55	6.43
16.34	23.38	-2.6	3.74
16.38	22.3	-2	2.53
16.42	23.95	-0.65	5.2
16.46	29.56	-0.12	7.67
16.5	27.15	-5.17	9
16.54	27.804	-3.029	2.9664
16.58	28.891	-3.0423	2.0576
16.62	29.991	-3.0089	1.127
16.66	31.077	-2.9457	0.20497
16.7	32.121	-2.8695	-0.67796
16.74	33.098	-2.7971	-1.4914
16.78	37.45	-2.6	-6.82
16.82	35.36	-2.53	-5.56
16.86	33.91	-0.27	-4.08
16.9	34.71	-3.73	-3
16.94	35.34	-3.84	-2.85
16.98	35.93	-4.61	-1.84
17.02	34.59	-4.46	0.84
17.06	33.56	-4.05	-0.8
17.1	35.83	-4.04	-0.86
17.14	33.45	-6.85	-0.72
17.18	31.31	-8.05	4.49
17.22	30.64	-7.06	3.32
17.26	29.01	-6.1	3.71
17.3	30.72	-9.03	4.33
17.34	30.19	-5.65	2.81
17.38	30.21	-2.3	2.27
17.42	31.99	-0.25	-0.24
17.46	32.26	-0.11	-1.95
17.5	28.89	0.59	-1.33
17.54	30.24	0.9	-1
17.58	30.19	1.95	-1.62
17.62	30.6	1.59	-2.27
17.66	30.42	3.12	-3.49
17.7	31.21	3.27	-4.55
17.74	34.63	-4.42	-1.26
17.78	29.54	0.64	3.32
17.82	28.6	0.41	4.51
17.86	25.35	1.85	2.46
17.9	30.103	-0.94184	-0.77945
17.94	30.23	-1.6188	-0.89945
17.98	30.351	-2.3201	-1.0253
18.02	30.31	-3.28	-1.62
18.06	30.34	-3.05	-2.55
18.1	29.6	-4.28	-2.06
18.14	30.07	-4.93	-1.69
18.18	31.48	-4.23	-3.58
18.22	29.59	-4.48	-3.84
18.26	30.65	-7.4	-0.57
18.3	30.89	-8.55	0.61
18.34	30.32	-8.23	-0.9
18.38	30.63	-8.9	-0.95
18.42	28.66	-6.32	-1.91
18.46	24.5	-4.64	0.08
18.5	27.62	-4.9	3.01
18.54	31.32	-5.6	2.53
18.58	29.34	-8.65	1.15
18.62	31.52	-8.79	-0.54
18.66	29.28	-9.54	1.18
18.7	29.813	-6.6762	-0.65806
18.74	29.878	-6.4781	-1.4584
18.78	30.51	-3.99	3.61
18.82	30.6	-7.2	0.36
18.86	30.65	-7.49	-2.56
18.9	30.94	-5.12	-6.66
18.94	30.37	-3.86	-8.49
18.98	31.09	-3.26	-8.13
19.02	27.64	-5.79	-7.68
19.06	26.47	-6.32	-6.98
19.1	25.07	-4.64	-8.33
19.14	26.74	-6.19	-5.3
19.18	26.9	-5.39	-4.99
19.22	28.69	-4.31	-3.27
19.26	29.13	-5.37	-1.75
19.3	29.78	-4.49	-2.29
19.34	31.12	-5.23	-0.57
19.38	33.41	-3.4	-1.27
19.42	31.98	-4.82	-0.36
19.46	34.42	-6.31	2.68
19.5	36.91	-3	1.47
19.54	34.066	-5.8889	3.2508
19.58	34.211	-5.6262	3.3261
19.62	33.55	-5.4	4.26
19.66	31.61	-7.56	1.65
19.7	30.85	-6.21	3.55
19.74	32.46	-5.2	4.19
19.78	37.51	-6.67	5.96
19.82	36.63	-8.19	7.32
19.86	33.72	-6.76	8.67
19.9	34.15	-1.07	6.43
19.94	31.667	-1.6003	0.33029
19.98	31.012	-1.0479	-0.20192
20.02	28.21	0.41	-6.84
20.06	30.43	-0.92	-4.34
20.1	30.74	2.68	-6.26
20.14	27.21	4.52	-6.61
20.18	26.59	6.05	-5.8
20.22	24.74	5.93	-3.72
20.26	21.39	4.25	-2.93
20.3	22.75	1.56	-1.69
20.34	21.62	2.38	-2.6
20.38	20.95	3.14	-2.77
20.42	21.17	3.12	-2.7
20.46	21.75	3.21	-1.56
20.5	22.34	4.47	-4.13
20.54	21.55	2.05	-2.84
20.58	25.67	-0.88	-2.99
20.62	26.24	-0.5	-1.38
20.66	27.54	-1.88	-1.44
20.7	28.6	-0.74	-1.71
20.74	27.59	-1.06	-1.8
20.78	28.18	-0.65	-1.87
20.82	27.26	-1.48	-1.1
20.86	27.89	-0.91	-1.19
20.9	27.52	-3.53	-1.82
20.94	28.57	-3.36	-1.01
20.98	27.47	-4.05	-0.57
21.02	27.56	-3.25	-0.48
21.06	28.39	-5.35	-1.1
21.1	27.65	-5.66	-1.36
21.14	29.34	-8.24	1.21
21.18	30.13	-7.8	2.65
21.22	30.11	-7.94	2.68
21.26	32.35	-9.01	3.06
21.3	33.34	-8.5	3.53
21.34	35.86	-11	4.13
21.38	35.18	-9.45	5.85
21.42	36.98	-12.11	5.83
21.46	36.66	-12.81	3.63
21.5	35.24	-9.86	2.68
21.54	37.9	-10.98	2.13
21.58	38.05	-13.9	1.44
21.62	35.92	-9.12	-3.26
21.66	35.37	-11.93	0.2
21.7	34.91	-8.3	0.98
21.74	35.45	-2.66	-2.08
21.78	37.24	-4.63	-1.86
21.82	37.2	-5.79	-2.12
21.86	35.41	-6.15	-2.69
21.9	33.6	-6.73	-1.82
21.94	35.11	-2.53	-3.72
21.98	29.61	-3.06	-3.37
22.02	31.15	-1.1	-6.43
22.06	27.8	-2.55	-5.96
22.1	27.86	-1.71	-7.42
22.14	24.33	-0.31	-7.84
22.18	25.26	-2.78	-8.09
22.22	26.19	-5.41	-8.89
22.26	25.18	-6.09	-7.21
22.3	26.47	-3.62	-8.03
22.34	27.16	-2.66	-6.85
22.38	25.83	-4.53	-7.22
22.42	27.56	-6.68	-5.1
22.46	26	-4.43	-4.15
22.5	26.61	-9.75	-3.55
22.54	29.81	-9.73	-1.27
22.58	26.58	-11.36	2.64
22.62	26.54	-10.09	3.41
22.66	30.12	-8.24	0.16
22.7	25.81	-6.71	-1.87
22.74	25.88	-7.72	-1.98
22.78	28.3	-5.68	0.79
22.82	29.63	-10.06	3.19
22.86	28.37	-12.11	2.59
22.9	28.087	-6.0116	0.8745
22.94	28.268	-5.305	0.31716
22.98	27.82	-0.6	-2.92
23.02	28.43	-2.26	-1.54
23.06	27.17	-1.92	0.38
23.1	26.3	-1.46	-0.2
23.14	27.56	-2.69	3.35
23.18	28.99	-1.1259	-3.8153
23.22	30.25	-1.31	-5.13
23.26	29.27	0.53	-4.07
23.3	28.59	2.8	-5.58
23.34	30.83	1.64	-6.51
23.38	29.48	-0.44	-7.51
23.42	30.25	-1.87	-7.41
23.46	29.42	-2.15	-7.53
23.5	26.69	-2.63	-8.28
23.54	22.77	-0.65	-6.02
23.58	24.32	-1.34	-2.85
23.62	25.71	-0.52	0.17
23.66	25.48	-3.07	-0.2
23.7	25.32	-4.68	0.38
23.74	29.04	-3.43	-1.57
23.78	24.64	-1.91	-4.3
23.82	20.48	-0.76	0.17
23.86	22.62	-0.74	3.54
23.9	24.17	-2.51	2.79
23.94	24.49	-2.97	2.35
23.98	26.32	-2.99	4.29
24.02	27.31	-0.95	1.59
24.06	26.84	1.8	-1.14
24.1	22.61	2.32	-2.51
24.14	23.05	2.71	-1.73
24.18	24.11	3.53	-1.8
24.22	23.96	2.91	-1.42
24.26	23.85	2.47	-2.5
24.3	24.49	1.07	-0.25
24.34	26.15	-0.68	2.79
24.38	29.023	1.2589	-1.3316
24.42	33.7	-1.76	1.01
24.46	32.41	2.52	2.36
24.5	33.57	-1.36	1.8
24.54	34.26	-2.76	-3.87
24.58	33.11	1.45	-5.38
24.62	34.9	-1.63	-3.46
24.66	35.53	-5.16	-0.39
24.7	35.09	-7.62	-0.06
24.74	34.75	-8.48	-0.8
24.78	35.35	-11.01	-1
24.82	34.94	-11.11	0.63
24.86	35.23	-7.67	2.7
24.9	35.95	-7.75	2.47
24.94	36.23	-8.02	2.35
24.98	36.36	-10.01	1.15
25.02	35.65	-5.35	1.19
25.06	34.53	-3.47	0.76
25.1	33.75	-5.55	1.6
25.14	32.46	-1.16	0.38
25.18	31.37	-3.34	-1
25.22	33.35	-2.08	1.77
25.26	34.36	-4.3	2.02
25.3	34.45	-4.23	3.21
25.34	35.42	-5.32	-0.74
25.38	35.46	-8.06	-5.35
25.42	35.21	-5.2	-0.83
25.46	36.46	-3	0.05
25.5	35.6	-2.6	2.5
25.54	35.24	0.96	-0.97
25.58	35.84	5.41	-3.17
25.62	33.38	4.28	-4.08
25.66	32.38	2.68	-4.98
25.7	30.37	3.36	-3.58
25.74	30.52	4.16	0.17
25.78	23.74	-0.48	0.42
25.82	25.67	-2.48	1.81
25.86	26.36	-0.16	0.95
25.9	25.2	0.81	-3.45
25.94	24.96	0.08	-7.72
25.98	23.46	-2.1	-9.45
26.02	24.18	-2.85	-7.23
26.06	23.87	-1.2	-4.85
26.1	22.28	-4.24	-6.86
26.14	23.208	-1.1731	-0.50341
26.18	23.34	-0.84377	0.3748
26.22	23.556	-0.48795	1.2363
26.26	23.75	-1.93	9.01
26.3	23.25	1.35	8.13
26.34	24.4	0.89	6.74
26.38	24.76	0.59	5.25
26.42	26.99	0.54	3.71
26.46	26.64	2.03	1.68
26.5	27.36	2.3	1.37
26.54	27.41	1.38	1.23
26.58	26.08	-0.68	2.33
26.62	26.56	0.04	0.11
26.66	28.26	0.38	0.33
26.7	30.4	-3.06	0.18
26.74	27.21	-2.97	-0.46
26.78	28.5	-4.79	0.84
26.82	30.99	-5.32	3.3
26.86	29.82	-1.5	5.7
26.9	32.762	-5.2599	0.69716
26.94	33.464	-5.7963	0.70711
26.98	34.095	-6.3052	0.72411
27.02	39.86	-10.96	0.26
27.06	38.28	-9.82	-1.38
27.1	38.46	-7.03	-2.42
27.14	37.31	-8.03	-1.72
27.18	36.45	-7.3	-1.17
27.22	33.33	-8.62	-0.12
27.26	30.66	-7.34	3.4
27.3	30.53	-7.42	7.16
27.34	28.6	-7.16	0.79
27.38	31.99	-9.49	0.01
27.42	31.79	-11.11	-0.95
27.46	32.52	-10.81	-1.45
27.5	28.86	-9.37	2.54
27.54	28.3	-9.95	0.9
27.58	31.46	-11.55	-2.09
27.62	33.08	-10.51	-2.43
27.66	32.5	-10.93	-1.48
27.7	29.19	-11.96	-6.23
27.74	29.98	-10.69	-5.55
27.78	30.69	-8.44	-4.46
27.82	31.55	-8.26	-4.02
27.86	29.95	-8.45	-4.86
27.9	30.28	-8	-4.66
27.94	29.71	-8.26	-4.17
27.98	29.3	-7.08	-4.4
28.02	28.81	-3.94	-5.77
28.06	27.8	-3.75	-4.99
28.1	25	-0.81	-4.52
28.14	25.14	-1.59	-4.01
28.18	27.85	0.29	-5.03
28.22	23.05	-1.22	-8.59
28.26	22.73	-0.5	-7.83
28.3	23.07	0.56	-6.66
28.34	23.52	1.49	-4.82
28.38	22.79	5.63	-2.6
28.42	22.87	4.99	-5.02
28.46	21.81	2.44	-4.51
28.5	22.86	-1.19	-4.99
28.54	24.97	-1.03	-2.47
28.58	23.87	-2.55	-7.08
28.62	22.82	0.08	-7.65
28.66	19.42	-0.06	-6.97
28.7	20.22	-0.71	-4.71
28.74	22.27	-1.39	-5.17
28.78	22.73	2.22	-5.44
28.82	20.3	2.89	-2.2
28.86	23.36	0.85	-0.84
28.9	23.18	0.17	-0.76
28.94	24.55	-0.2	1.41
28.98	22.95	-4.11	0.82
29.02	21.19	-5.29	-2.31
29.06	21.79	-0.18	-0.12
29.1	28.69	-4.97	1.17
29.14	28.23	-7.13	-1.01
29.18	30.06	-7.35	-0.81
29.22	31.84	-7.26	-0.78
29.26	31.28	-6.77	-1.25
29.3	29.88	-3.05	0.56
29.34	29.01	0.15	3.88
29.38	31.36	-5.68	2.18
29.42	31.81	-2.19	2.27
29.46	31.43	-2.69	2.32
29.5	30.19	-4.71	0.57
29.54	30.59	-4.4	-1.22
29.58	29.48	-3.49	1.05
29.62	31.14	-2.54	1.27
29.66	31.56	-3.1	1.41
29.7	31.81	-0.9	3.66
29.74	34.18	-0.12	6.55
29.78	30.61	2.99	4.82
29.82	31.02	6.79	2.98
29.86	33.12	4.24	3.09
29.9	27.56	2.59	7.64
29.94	32.11	-0.84	9.97
29.98	26.66	5.51	6.66
30.02	23.71	1.96	10.06
30.06	24.32	5.41	5.5
30.1	25.78	8.38	2.33
30.14	24.47	8.5	-1.55
30.18	23.58	5.15	-3.35
30.22	24.426	3.2192	-0.73161
30.26	24.256	2.739	-1.858
30.3	26.91	-1.33	-4.84
30.34	25.58	0.28	-3.7
30.38	24.56	-0.33	-4.57
30.42	22.37	-0.86	-5.97
30.46	22.22	-4.43	-4.88
30.5	22.19	-0.15	-5.02
30.54	24.97	2.03	-3.26
30.58	26.01	4.52	-1.39
30.62	25.33	1.77	-1.84
30.66	23.46	-5.12	-2.1
30.7	24.47	-1.27	1.21
30.74	23.35	-3.3	2.05
30.78	23.61	-5.33	3.05
30.82	24.02	-2.6	5.59
30.86	24.14	-7.09	3.47
30.9	25.72	-3.31	1.91
30.94	23.09	-2.48	3.01
30.98	26.71	0.85	2.38
31.02	29.98	3.47	-1.8
31.06	27.74	-3.69	0.92
31.1	24.97	-2.43	4.24
31.14	23.76	-5.17	5.77
31.18	23.08	-5	2.42
31.22	24.85	-5.19	1.06
31.26	29.18	-2.47	2.95
31.3	26.77	-5.48	2.09
31.34	28.79	-3.57	-0.21
31.38	29.12	-0.16	0.11
31.42	29.69	-6.22	-1.71
31.46	27.51	-5.58	-1.01
31.5	27.01	-6.26	-0.56
31.54	27.47	-5.89	-0.89
31.58	28.92	-2.9	1.32
31.62	25.7	-3.32	-0.19
31.66	25.28	-6.35	4.98
31.7	26.59	-6.75	3.48
31.74	23.96	-5.19	2.46
31.78	22.39	-1.16	4.81
31.82	21.87	2.02	4.78
31.86	25.536	-5.9436	4.877
31.9	25.76	-6.17	5.51
31.94	27.64	-9.8	4.37
31.98	25.55	-7.65	6.1
32.02	26.95	-9.41	4.84
32.06	28.26	-10.53	4.58
32.1	28.66	-6.59	3.83
32.14	29.07	-6	1.92
32.18	27.78	-6.57	0.68
32.22	29.63	-4.85	-2.48
32.26	27.46	-5.24	-4.42
32.3	28.16	-5.58	-5.41
32.34	27.71	-6.3	-5.23
32.38	26.13	-4.55	-7.64
32.42	25.96	-6.88	-6.77
32.46	24.82	-10.07	-5.29
32.5	24.65	-9	-4.08
32.54	21.18	-7.94	-1.84
32.58	23.14	-9.3	0.88
32.62	28.89	-6.26	2.47
32.66	30.16	-4.76	4.92
32.7	30.25	-1.66	2.91
32.74	29.14	-2.34	0.13
32.78	29.1	-2.52	0.5
32.82	27.09	-1.19	-0.33
32.86	26.03	-0.06	-0.48
32.9	24.76	1.43	-0.48
32.94	27.02	-0.54	-2.2
32.98	28.48	-2.75	-2.73
33.02	29.4	-2.75	-6.13
33.06	27.36	-6.71	-6.47
33.1	26.53	-3.31	-6.43
33.14	29.71	-1.15	-4.01
33.18	32.07	-1.37	-5.36
33.22	29.51	-3.14	-6.55
33.26	29.16	-2.38	-5.11
33.3	30.41	-6.33	-6.2
33.34	31.08	-7.11	-4.43
33.38	27.71	-7.27	-7.36
33.42	25.73	-5.98	-7.09
33.46	26.8	-2.85	-1.74
33.5	25.18	-4.5	-3.69
33.54	19.51	-2.85	-3.78
33.58	23.64	-3.05	0.76
33.62	21.37	-0.61	1.24
33.66	22.96	-0.7	1.37
33.7	20.89	0.38	1.47
33.74	20.62	-1.7	2.22
33.78	20.95	-2.81	0.64
33.82	22.13	-1.84	0.69
33.86	22.55	-2.54	2.03
33.9	21.97	-4.05	1.05
33.94	21.62	-2.86	-0.64
33.98	21.03	-1.1	-0.06
34.02	23.46	-1.33	1.11
34.06	24.21	0	1.59
34.1	22.43	0.07	-0.27
34.14	26.47	-3.25	0.67
34.18	28.82	-3.81	1.63
34.22	32.38	-3.55	2.19
34.26	29.75	-4.67	4.11
34.3	32.1	-6.03	5.82
34.34	36.71	-10.58	5.78
34.38	34.47	-11.84	1.63
34.42	34.11	-13.25	-2.75
34.46	31.3	-10.37	-2.36
34.5	27.75	-7.12	-0.78
34.54	30.32	-4.2	-4.08
34.58	33.92	-4.59	-4.59
34.62	34.87	-2.71	-7.58
34.66	29.76	0.57	-9.3
34.7	29.06	-0.15	-3.92
34.74	28.76	-4.7	-1.1
34.78	28.86	-1.69	-0.67
34.82	27.09	-0.09	-4.06
34.86	26.47	0.14	-4.93
34.9	26.6	-3.63	-6.42
34.94	26.28	-0.3	-3.5
34.98	28.31	-4.9	-0.77
35.02	28.72	-5.39	1.53
35.06	29.64	-5.11	1.3
35.1	29.06	-5.32	1.47
35.14	29.19	-6.47	0.88
35.18	31.31	-7.38	1.38
35.22	29.78	-7.77	1.47
35.26	27.88	-8.99	3.78
35.3	27.77	-8.97	-0.39
35.34	28.58	-2.98	2.27
35.38	32.98	-7.22	0.95
35.42	35.5	-7.83	1.46
35.46	35.99	-8.7	3.54
35.5	35.43	-7.1	2.17
35.54	34.61	-5.5	1.4
35.58	34.8	-3.93	1.65
35.62	34.72	-3.49	2.75
35.66	35.5	-4.29	1.73
35.7	35.66	-3.33	1.46
35.74	32.78	-2.51	3.46
35.78	31.55	-1.88	4.74
35.82	32.52	-0.23	5.84
35.86	30.2	-1.3	4.78
35.9	29.92	-3.67	3.37
35.94	27.85	-5.71	3.48
35.98	28.05	-5.23	5.19
36.02	28.87	-6.15	3.57
36.06	27.01	-6.19	1.53
36.1	30.56	-2.56	1.52
36.14	29.79	-4.25	2.77
36.18	27.23	-3.43	-0.38
36.22	27.56	-3.6	-0.33
36.26	25.33	-3.37	-0.57
36.3	24.53	-7.02	-0.53
36.34	22.16	-8.06	-2.24
36.38	22.67	-7.29	-0.92
36.42	26.93	-6.76	-2.1
36.46	27.92	-9.46	-0.2
36.5	26.16	-8.73	-2.04
36.54	27.07	-8.31	-0.24
36.58	28.51	-5.05	0.23
36.62	27.71	-3.67	2.12
36.66	25.03	-2.91	6.02
36.7	25.861	-4.8805	-2.0435
36.74	25.473	-4.5095	-2.538
36.78	28.62	0.34	-0.97
36.82	28.96	-0.11	-3.71
36.86	24.63	-3	-6.53
36.9	22.25	-5.73	-8.18
36.94	19.02	-4.68	-6.22
36.98	20.21	-5.63	-5.2
37.02	21.93	-5.89	-4.69
37.06	20.5	-5.06	-2.39
37.1	21.03	-5.7	1.63
37.14	20.75	-6.49	4.69
37.18	20.68	-4.7	3.12
37.22	21.77	-4.98	-1.6
37.26	17.68	0.47	-2.24
37.3	23.78	-1.27	1.17
37.34	25.3	-0.89	-0.5
37.38	24.23	2.92	-2.66
37.42	24.78	0.61	-2.84
37.46	27.8	-1.19	-1.66
37.5	27.83	0.11	1.32
37.54	31.27	2.83	-0.48
37.58	28.05	2.14	-3.61
37.62	28.1	0.07	-2.87
37.66	30.84	-0.23	-2.45
37.7	30.57	0.59	1.3
37.74	31.31	4.09	1.83
37.78	32.4	2.06	-1.43
37.82	33.23	3.48	-1.44
37.86	32.86	0.76	0.57
37.9	31.74	-0.9	3.1
37.94	29.63	1.29	-2.93
37.98	27.9	3.33	-3.48
38.02	25.11	2.69	-3.72
38.06	24.84	3.43	-3.92
38.1	22.4	3.63	-1.45
38.14	24.71	1.54	-1.2
38.18	22.91	0.3	-2.69
38.22	22.38	0.93	-1.55
38.26	22.92	0.95	0.14
38.3	21.36	2.3	-0.08
38.34	20.92	1.96	0.14
38.38	19.64	2.42	-2.05
38.42	19.74	1.12	-2.6
38.46	19.21	-0.01	-2.04
38.5	19.22	0.17	0.38
38.54	20.69	-3.91	1.52
38.58	17.49	-2.54	-0.27
38.62	17.44	-2.03	-0.89
38.66	19.32	-1.14	-2.72
38.7	21.47	-1.13	-1.1
38.74	22.83	-1.72	-1.16
38.78	23.71	-0.9	0.48
38.82	24.3	-3.32	-0.64
38.86	26.17	-3.49	-0.01
38.9	26.76	-3.19	-0.63
38.94	27.3	0.2	-0.8
38.98	30.149	-6.1293	0.6433
39.02	30.944	-6.2813	0.29759
39.06	32.89	-11.31	3.18
39.1	32.52	-11.43	3.63
39.14	34.58	-13.26	4.48
39.18	39.2	-12.13	3.64
39.22	40.1	-11.19	2.97
39.26	40.54	-8.09	2.26
39.3	34.557	-6.1242	-2.4825
39.34	34.785	-5.9722	-2.7861
39.38	36.49	-2.45	-9.77
39.42	32.77	-0.14	-10.44
39.46	31.41	-1.62	-10.14
39.5	30.94	-2.95	-5.61
39.54	29.93	-2.45	-3.96
39.58	32.45	-4.75	-2.1
39.62	33.71	-4.05	-1.29
39.66	33.46	-4.29	0.08
39.7	32.52	-3.57	0.96
39.74	31.2	-4.18	1.54
39.78	34.44	-5.19	0.3
39.82	35.88	-6.07	0.81
39.86	34.93	-5.61	0
39.9	38.11	-5.84	3.66
39.94	36.66	-10.78	3.71
39.98	36.19	-8.89	2.11
40.02	34.59	-6.44	3.32
40.06	31.67	-5.81	5.43
40.1	29.47	-3.32	5.38
40.14	28.43	-3.02	7.26
40.18	31.119	-5.518	0.78567
40.22	30.328	-5.1802	-0.23966
40.26	29.555	-4.8427	-1.2669
40.3	31.35	-5.34	-4.39
40.34	24.75	-1.86	0.2
40.38	28.22	-6.94	-2.54
40.42	28.73	-5.8	-4.49
40.46	28.2	-4.85	-8.91
40.5	28.01	-2.89	-8.17
40.54	26.65	-2.35	-4.93
40.58	27.54	-3.83	-5.49
40.62	26.52	-3.82	-5.32
40.66	28.79	-6.06	-0.53
40.7	29.49	-5.92	1.06
40.74	30.66	-6.26	1.72
40.78	29.69	-7.25	0.47
40.82	31.38	-7.19	1.65
40.86	34.72	-5.38	3.93
40.9	33.62	-5.57	4.21
40.94	34.77	-5.47	4.84
40.98	37.29	-7.52	3.03
41.02	37.13	-2.81	0.67
41.06	38.59	-4.82	0.48
41.1	34.92	-4.14	-1.87
41.14	35.42	-3.95	1.44
41.18	35.06	-4.05	3.09
41.22	35.12	-3	3.92
41.26	32.56	-6.11	3.37
41.3	29.99	-6.05	3.72
41.34	29.87	-3.39	1.57
41.38	31.92	-4.59	0.85
41.42	27.69	-2.31	0.16
41.46	32.46	1.23	-0.68
41.5	29.73	0.88	-2.7
41.54	29.96	-0.26	0.2
41.58	30.16	-5.85	0.3
41.62	27.74	-5.8	-0.62
41.66	32.35	-1.58	0.91
41.7	32.97	-2.41	2.44
41.74	37.02	0.38	1.77
41.78	30.16	2.74	-2.86
41.82	28.95	-1.41	1.22
41.86	26.98	0.02	1.36
41.9	26.41	2.01	0.32
41.94	27.01	1.64	0.68
41.98	26.94	0.53	0
42.02	27.69	0.52	-2.5
42.06	28.97	-1.98	-2.75
42.1	29.64	-3.21	-2.6
42.14	29.06	-5.29	-1.41
42.18	30.11	-2.42	-3.19
42.22	29.5	-3.32	-2.63
42.26	27.34	-0.62	-2.01
42.3	26.93	-0.39	-3.26
42.34	25.56	-3.38	-0.31
42.38	26.12	-3.81	0.26
42.42	24.2	-0.48	0.03
42.46	23.31	-0.74	2.04
42.5	22.15	0.07	1.83
42.54	20.16	2.42	1.84
42.58	19.4	4.85	0.14
42.62	20.86	4.52	0.82
42.66	21.37	1.95	-0.47
42.7	20.23	0.31	-1.18
42.74	21.09	1.06	-0.09
42.78	20.1	1.4	-0.6
42.82	21.25	2.92	-1.19
42.86	21.35	4.66	-1.42
42.9	23.05	5.9	-2.62
42.94	23.1	-0.78841	0.37892
42.98	23.805	-1.8691	0.67554
43.02	24.564	-2.9907	0.99656
43.06	28.18	-11.19	4.57
43.1	26.204	-5.2519	1.674
43.14	27.064	-6.3389	2.0115
43.18	27.939	-7.3619	2.3356
43.22	28.817	-8.2945	2.6369
43.26	29.69	-9.1106	2.9059
43.3	28.36	-8.81	4.36
43.34	31.379	-10.288	3.3091
43.38	34.34	-9.16	7.65
43.42	31.2	-10.4	5.33
43.46	33.05	-11.16	3.41
43.5	32.48	-10.57	2.16
43.54	34.84	-9.28	2.59
43.58	34.09	-8.05	-1.95
43.62	36.8	-6.6	0.01
43.66	37.13	-6.14	0.57
43.7	37.33	-4.31	0.13
43.74	37.38	3.95	1.31
43.78	37.57	1.81	1.2
43.82	32.65	5.38	-0.88
43.86	32.8	2.36	1.44
43.9	33.04	-1.81	-4.18
43.94	32.48	-3.35	-5.14
43.98	30.7	-7.19	-3.46
44.02	28.15	-5.41	-3.37
44.06	27.15	-6.41	-5.22
44.1	27.74	-5.25	-3.53
44.14	24.72	-5.13	-3.13
44.18	26.45	-4	-0.71
44.22	28.15	-3.62	0.29
44.26	28.48	-4.73	0.94
44.3	30.1	-5.04	1.18
44.34	28.89	-5.03	-0.15
44.38	29.41	-2.97	1.68
44.42	31.98	-6.41	4.29
44.46	33.53	-5.93	5.64
44.5	34.06	-3.34	4.45
44.54	33.62	-4.12	3.54
44.58	34.74	-4.27	3.74
44.62	34.55	-6.19	5.66
44.66	31.01	-2.48	1.59
44.7	33.071	-2.2964	3.8529
44.74	33.48	4.73	3.99
44.78	34.62	-1.41	4.44
44.82	32.78	0.81	2.37
44.86	31.5	1.44	0.91
44.9	28.84	-3.46	0.85
44.94	27.77	-4.84	5.42
44.98	29.49	0.51	4.28
45.02	29.48	-1.6	3.04
45.06	29.6	4.18	1.94
45.1	29.52	2.3	1.9
45.14	27.46	-0.2	3.89
45.18	27.42	0.76	0.42
45.22	26.26	0.51	0.27
45.26	28.92	0.88	-1.6
45.3	25.24	2.01	-5.54
45.34	25.13	1.3	-5.75
45.38	24.33	-2.85	-4.44
45.42	27.32	-4.8	-2.85
45.46	28.64	-6.07	-4.05
45.5	28.51	-4.46	-2.43
45.54	31.23	-3.11	0.08
45.58	33.83	-2.13	-0.03
45.62	33.21	-1.36	-0.26
45.66	32.72	-1.45	0.06
45.7	32.61	-3.86	-0.73
45.74	32.23	-2.89	-2.09
45.78	32.71	-3.58	-1.82
45.82	32.88	-5.17	-2.07
45.86	32.64	-4.7	-2.96
45.9	32.67	-3.82	-3.11
45.94	32.66	-6.31	-2.5
45.98	32.79	-6.44	-1.78
46.02	32.2	-6.29	-1.08
46.06	32.67	-6.46	-0.67
46.1	32.38	-7.33	0.38
46.14	31.76	-7.86	0.55
46.18	31.94	-7.95	1.12
46.22	31.71	-8.09	1.45
46.26	33.04	-8.96	2.8
46.3	31.82	-9.64	4.2
46.34	31.76	-9.64	4.33
46.38	31.58	-9.83	6.09
46.42	33.05	-10.7	6.96
46.46	30.382	-6.6904	1.6577
46.5	29.994	-6.2756	1.1619
46.54	29.606	-5.8352	0.61309
46.58	29.224	-5.3781	0.027532
46.62	28.856	-4.9127	-0.57853
46.66	26.38	1.69	-5.58
46.7	29.66	1.09	-6.19
46.74	28.14	0.03	-6.79
46.78	25.51	-0.51	-6.28
46.82	24.37	-1.6	-3.49
46.86	27.343	-2.4338	-3.736
46.9	27.98	-2.35	2.87
46.94	27.33	-7.35	-2.29
46.98	30.35	-7.37	-3.31
47.02	29.19	-4.47	-4.05
47.06	26.41	-2.94	-4.49
47.1	26.62	-2.19	-2.66
47.14	28.66	-2.26	-3.75
47.18	29.44	0.09	-1.87
47.22	30.99	-1.89	1.2
47.26	31.58	-2.63	0.24
47.3	33.57	-4.23	1.68
47.34	30.04	-4.39	1.03
47.38	27.77	-3.2	0.59
47.42	28.84	-2.44	-2.55
47.46	31.34	-2.25	-3.75
47.5	30.2	-0.82	-4.34
47.54	28.89	0.34	-4.26
47.58	29.36	2.99	-2.62
47.62	28.08	0.47	-0.2
47.66	28.06	0.69	-0.64
47.7	28.92	-0.44	-2.05
47.74	27.88	2.43	-4.59
47.78	26.6	3.43	-2.04
47.82	30.7	0.36	2.15
47.86	27.25	-2.28	-3.35
47.9	28.37	-6.67	2.48
47.94	30.79	-9.28	4.87
47.98	36.14	-7.47	6.54
48.02	27.09	-6.34	7.58
48.06	32.273	-6.201	2.5311
48.1	33.23	-5.52	7.11
48.14	37.19	-10.93	4.72
48.18	33.489	-6.8024	1.4391
48.22	33.746	-6.819	0.95071
48.26	35.97	-4.2	-2.34
48.3	33.77	-2.69	-5.58
48.34	33.06	-5.29	-2.96
48.38	34.91	-8.76	-1.82
48.42	33.26	-7.2	-0.17
48.46	31.4	-3.69	-0.85
48.5	29.35	-2.92	-7.03
48.54	29.64	-2.49	-3.77
48.58	30.58	-3.42	-0.53
48.62	27.03	-1.45	-3.28
48.66	25.62	-1.24	-4.82
48.7	27.71	0.53	-4.7
48.74	31.89	-2.04	-0.93
48.78	31.68	-1.62	-0.74
48.82	35.72	-1.05	-1.39
48.86	32.49	-0.74	-1.47
48.9	32.53	-0.86	-2.25
48.94	32.06	-2.43	-1.53
48.98	32.51	-2.19	-1.94
49.02	32.43	-2.68	-2.37
49.06	31.52	-2.55	-3.69
49.1	30.11	-2.37	-3.99
49.14	30.19	-1.91	-3.66
49.18	30.23	-1.91	-3.7
49.22	30.46	-2.93	-3.25
49.26	29.29	-0.6	-4.05
49.3	30.07	-0.63	-4.8
49.34	28.96	-0.86	-4.58
49.38	29.93	-1.1	-5.14
49.42	27.68	-0.95	-5.41
49.46	27.95	-0.13	-2.91
49.5	27.53	-1.53	-0.92
49.54	25.32	-3.1	-0.36
49.58	27.27	1.05	-1.54
49.62	28.31	3.27	-2.87
49.66	28.04	0.45	0.19
49.7	25.97	-0.16	0.02
49.74	25.29	2.09	-1.95
49.78	24.05	1.3	-2.41
49.82	24.48	1.02	-1.74
49.86	23.39	2.53	-1.41
49.9	23.87	2.25	-0.84
49.94	23.03	1.79	-1.61
49.98	21.59	-0.95	-1.75
50.02	21.12	-1.54	-2.46
50.06	23.44	-4.19	-2.15
50.1	23.49	-7.15	4.37
50.14	25.38	-3.25	1.7
50.18	25.67	-5.52	0.88
50.22	25.59	-4.82	0.35
50.26	27.19	-3.9	1.44
50.3	26.89	-4.39	2.14
50.34	29.29	-5.79	3.18
50.38	29.72	-5.44	3.83
50.42	30.59	-5.64	2.51
50.46	30.36	-4.46	4.13
50.5	33.58	-6.22	2.84
50.54	35.49	-8.69	2.22
50.58	35.54	-9.89	2.27
50.62	37.19	-9.48	2.95
50.66	36.32	-13.5	2.45
50.7	35.46	-11.96	3.03
50.74	36.46	-9.14	4.07
50.78	36.58	-6.16	3.14
50.82	36.91	-9.45	2.66
50.86	37.18	-6.59	1.36
50.9	38.08	-7.86	-2.7
50.94	35.21	-8.56	0.59
50.98	34.86	-8.51	1.43
51.02	34.53	-7.46	-3.55
51.06	31.02	-5.47	-7.19
51.1	31.17	-4.99	-7.77
51.14	33.26	-1.1	-4.69
51.18	32.5	0.05	-5.19
51.22	33.5	4.67	-7.77
51.26	31.807	-0.49412	-4.3097
51.3	31.555	0.16374	-3.8481
51.34	29.6	2.59	-3.38
51.38	28.94	-0.86	-3.44
51.42	31.3	-0.04	-2.66
51.46	32.46	0.86	-2.34
51.5	32.75	0.14	-0.27
51.54	29.87	2.57	-0.34
51.58	29.81	1.6	-0.42
51.62	27.53	1.58	-0.81
51.66	27.73	-3.1	-1.92
51.7	29.28	-2.59	-2.98
51.74	28.03	-3.45	-4.97
51.78	26.8	-2.07	-5.56
51.82	25.68	-3.91	-2.82
51.86	22.46	-3.31	0.2
51.9	21.5	-5.72	1
51.94	24.35	-3.01	2.92
51.98	26.05	-3.24	5.85
52.02	30	-6.26	8.56
52.06	26.94	-4.37	7.61
52.1	23.61	-1.22	8.63
52.14	28.1	3.68	6.98
52.18	24.52	6.38	1.88
52.22	27.584	-1.4079	3.7144
52.26	28.158	-1.4491	2.796
52.3	28.728	-1.5283	1.7964
52.34	29.276	-1.6434	0.7594
52.38	30.24	-2.21	-6.52
52.42	31.58	-2.93	-3.22
52.46	29.56	-1.84	-2.37
52.5	30.72	-4.75	-1.98
52.54	31.31	-4.99	-1.78
52.58	31.99	-4.16	-2.44
52.62	29.78	-3.02	-2.75
52.66	32.38	-3.21	-4.62
52.7	30.4	-1.57	-1.4
52.74	27.17	-4.13	0.48
52.78	26.84	-5.47	-0.93
52.82	30.62	-4.46	-1.48
52.86	30.39	-6.09	-1.35
52.9	32.06	-4.61	-1.24
52.94	33.56	-5.5	-1.66
52.98	32.19	-2.1	0.11
53.02	31.67	-2.81	0.25
53.06	30.93	-5.78	-0.77
53.1	27.65	-4.06	-4.4
53.14	30.34	-3.47	-3.16
53.18	32.25	-1.27	-4.4
53.22	31.38	-3.9	-3.79
53.26	30.81	-3.1	-4.61
53.3	30.05	-2.22	-4.71
53.34	27.5	0.59	-5.73
53.38	27.77	-2.66	-3.17
53.42	27.73	-2.99	-2.27
53.46	27.2	-1.71	-1.82
53.5	27.08	-1.07	1.07
53.54	27.62	-2.63	0.11
53.58	27.824	-6.5563	0.21573
53.62	27.565	-7.5187	0.64851
53.66	27.278	-8.4076	1.0358
53.7	25.56	-14.97	7.3
53.74	28.15	-14.82	4.86
53.78	28.76	-11.07	1.22
53.82	27.51	-11.16	1.34
53.86	26.89	-10.81	0.46
53.9	25.44	-8.89	-0.36
53.94	25	-4.49	-0.13
53.98	21.01	-4.61	0.24
54.02	20.57	-4.9	-0.44
54.06	18.43	-2.51	-0.34
54.1	20.69	-4.55	-0.9
54.14	24.07	0.89	1.97
54.18	24.38	-6.7	1.73
54.22	22.52	-3.16	4.21
54.26	27.45	-2.1	2.36
54.3	28.83	-5.36	-2.51
54.34	25.58	-0.52	0.62
54.38	29.33	3.39	-1.65
54.42	26.32	5.11	-6.7
54.46	24.11	7.15	-6.53
54.5	24.19	6.76	-9.21
54.54	22.83	4.51	-8.51
54.58	21.29	2.2	-9.8
54.62	23.23	-0.99	-4.83
54.66	24.84	2.46	-4.11
54.7	25.73	6.28	-1.65
54.74	23.4	0.93	-0.71
54.78	22.96	1.44	0.44
54.82	20.59	3.98	-1.74
54.86	20.07	3.48	-1.03
54.9	18.95	1.98	1.07
54.94	17.15	0.5	1.05
54.98	19.44	-3.41	1.81
55.02	23.19	-5.71	-3.69
55.06	24.97	-6.09	-1.93
55.1	26.56	-6.49	-2.31
55.14	26.21	-6.47	-2.67
55.18	26.03	-7.44	-1.27
55.22	25.94	-8.72	-1.98
55.26	26.54	-7.41	-1.84
55.3	27.59	-8.16	-1.17
55.34	28.3	-7.16	1.16
55.38	30.4	-9.51	0.96
55.42	30.26	-7.48	-1.41
55.46	32.9	-7.21	-1.12
55.5	34.57	-5.34	-0.36
55.54	34.24	-4.58	0.88
55.58	31.04	-3.37	0.83
55.62	32.62	-4.57	1.29
55.66	32.04	-5.98	0.47
55.7	29.06	-4.88	1.41
55.74	30.15	-3.73	1.56
55.78	31.514	-4.2502	1.6924
55.82	31.153	-4.3808	1.7571
55.86	30.752	-4.5547	1.7831
55.9	29.26	0.07	1.84
55.94	29.81	-1.47	2.39
55.98	33.14	-5.38	5.61
56.02	30.52	-6.64	4.65
56.06	27.45	-9.3	-0.71
56.1	26.66	-8.55	0.74
56.14	27.31	-6.78	-2.3
56.18	27.22	-7.38	-3.08
56.22	29.09	-5.33	-0.81
56.26	28	-5.59	-1.64
56.3	28	-5.8	-0.22
56.34	25.93	-6.44	-0.51
56.38	28.5	-8.18	-4.08
56.42	29.26	-6.33	-3.65
56.46	27.22	-9.3	1.29
56.5	29.83	-8.72	-0.59
56.54	28.81	-9.75	-0.07
56.58	29.94	-8.09	2
56.62	29.9	-6.38	1.33
56.66	28.56	-4.56	0.85
56.7	26.32	-4.3	-0.46
56.74	25.84	-3.49	-0.88
56.78	27.31	-1.67	-1.36
56.82	29.22	-4.67	-3.01
56.86	22.78	-2.07	-3.23
56.9	22.94	-3.44	-1.42
56.94	21.93	-2.83	-0.6
56.98	24.35	-4.23	-0.53
57.02	26.87	-0.92	-2.75
57.06	30.28	0.82	-4.11
57.1	26.99	0.53	-5.64
57.14	25.88	-0.06	-3.21
57.18	26.45	0.18	-4.32
57.22	27.4	2.8	-6.6
57.26	27.48	1.23	-6.38
57.3	27.95	0.75	-4.79
57.34	26.38	-1.3	-2.19
57.38	25.21	-1.92	-2.52
57.42	25.24	-2.25	-3.52
57.46	25.01	-2.71	-4.26
57.5	24.71	-2.19	-5.21
57.54	23.93	-2.8	-4.87
57.58	21.98	-3.13	-2.71
57.62	21.6	-3.67	-1.65
57.66	20	-4.14	-0.22
57.7	19.53	-5.62	-0.21
57.74	16.8	-4.54	-0.61
57.78	16.94	-3.75	-0.02
57.82	17.13	-0.46	-1.13
57.86	19.11	0.73	-1.96
57.9	20.66	1.07	-1.41
57.94	19.13	-1.03	-1.12
57.98	20.576	0.33607	0.071121
58.02	27.5	0.08	2.23
58.06	23.56	5.1	-0.95
58.1	24.91	1.2	-0.51
58.14	20.66	4.22	0.05
58.18	22.96	-3.64	4.79
58.22	22.55	1.06	4.42
58.26	23.8	3.46	2.73
58.3	28.02	-0.51	2.13
58.34	24.12	-2.74	2.21
58.38	23.82	-8.42	6.83
58.42	27.3	-3.59	8.89
58.46	28.69	-1.04	7.47
58.5	32.88	-0.31	4.87
58.54	30.75	2.44	-0.66
58.58	27.48	-0.18	-1.42
58.62	26.21	7.7	-2.1
58.66	27.75	0.83	2.32
58.7	28.799	1.5172	-0.36179
58.74	27.86	2.03	-1.27
58.78	27.67	5.13	-1.02
58.82	31.37	7.26	0.47
58.86	27.526	2.4097	-2.4113
58.9	27.154	2.5163	-2.7506
58.94	28.3	-2.02	-6.82
58.98	28.01	-1.25	-8.35
59.02	27.34	-0.59	-7.22
59.06	24.7	0.97	-5.14
59.1	24.55	3.36	-0.74
59.14	24.76	3.48	1.53
59.18	24.25	1.23	2.64
59.22	24.6	-0.45	3.26
59.26	25.97	-1.32	2.87
59.3	26.61	1.03	2.92
59.34	28.07	-2.59	2.46
59.38	28.3	-4.29	-0.58
59.42	24.49	-5.24	-2.11
59.46	27.58	-7.63	-3.96
59.5	31.72	-9.01	-2.16
59.54	34.86	-10.45	-2.99
59.58	32.18	-11.44	0.98
59.62	30.21	-13.41	2.11
59.66	29.45	-11.27	5.93
59.7	33.65	-11.51	6.5
59.74	32.47	-8.34	5.33
59.78	34.007	-12.051	1.2355
59.82	33.7	-13.32	-0.27
59.86	34.91	-13.26	-0.3
59.9	38.46	-11.61	-1.46
59.94	36.1	-10.72	-0.53
59.98	37.09	-6.64	3.32
60.02	34.5	-11.27	3.16
60.06	33.29	-8.34	1.63
60.1	32.858	-8.4114	-2.8213
60.14	33.26	-5.91	-8
60.18	30.55	-6.33	-6.57
60.22	30.33	-5.38	-6.8
60.26	27.33	-7.4	-6.24
60.3	28.99	-7.17	-7.2
60.34	27.89	-5.69	-5.82
60.38	28.04	-5.47	-3.16
60.42	28.68	-5.67	-1.86
60.46	30.35	1.2	-2.75
60.5	30.6	0.39	-3.35
60.54	28.3	-0.81	-1.45
60.58	24.82	-3.97	-0.71
60.62	27.65	-5.42	-0.62
60.66	24.99	-5.08	-2.69
60.7	22.9	-4.31	-4.6
60.74	22.5	-4.11	-6.02
60.78	23.61	-2.37	-4.11
60.82	24.76	-3.83	-2.66
60.86	23.86	-3.02	-2.67
60.9	23.35	-0.19	-4.14
60.94	22.84	0.09	-4.86
60.98	23.28	-1.67	-4.79
61.02	22.35	1.56	-5.73
61.06	25.44	-2.51	-1.11
61.1	24.18	-4.44	1.77
61.14	22.18	-5.64	2.5
61.18	22.71	-0.32	3.18
61.22	26.38	0.05	0.86
61.26	27.95	-1.36	-1.72
61.3	30.72	-1.95	-2.68
61.34	31.76	-1.8	-4.91
61.38	29.13	-3.86	-4.79
61.42	28.99	-5.09	-6.2
61.46	30.19	-4.14	-5.11
61.5	28.32	-4.64	-4.73
61.54	29.07	-3.72	-4.09
61.58	27.61	-4.8	-3.77
61.62	25.61	-2.58	-1.74
61.66	26.2	-1.33	-0.39
61.7	25.58	-1.17	0.53
61.74	27.36	-1.51	0.47
61.78	29.07	-1.63	0.38
61.82	26.89	1	2.06
61.86	31.24	-0.06	2.89
61.9	29.92	-1.61	0.75
61.94	27	-8.51	1.23
61.98	23.46	-4.31	6.1
62.02	27.36	-7.42	5.16
62.06	28.66	-8.8	1.68
62.1	30.57	-9.96	3.33
62.14	33.36	-5.89	3.21
62.18	33.8	-8.3	1.7
62.22	32.35	-10.25	3.11
62.26	31.64	-9.69	2.33
62.3	34.65	-10.1	0.18
62.34	34.65	-11.21	0.94
62.38	36.57	-11.4	1.86
62.42	36.42	-10.77	4.54
62.46	35.271	-9.2285	-2.3986
62.5	36.15	-8.09	-5.55
62.54	34.667	-8.2003	-3.8303
62.58	34.65	-5.27	-9.05
62.62	32.67	-7.89	-4.95
62.66	32.89	-6.34	-8.47
62.7	31.29	-6.06	-9.62
62.74	29.42	-5.12	-8.35
62.78	31.7	-5.03	-2.3
62.82	32.64	-3.21	-1.87
62.86	30.42	-2.51	-1.54
62.9	29.66	-2.19	-1.95
62.94	27.63	-2.54	-3.19
62.98	26.59	-1.04	-3.61
63.02	27.36	-2.03	-3.19
63.06	26.06	-0.4	-1.1
63.1	27.83	-4.4	-1.45
63.14	25.15	-6.96	-0.89
63.18	27.79	-7.93	-0.54
63.22	26.44	-6.88	-1.87
63.26	25.623	-3.0673	1.8438
63.3	25.381	-3.0948	2.3055
63.34	22.59	-4.44	8.45
63.38	23.88	-3.22	6.25
63.42	22.95	-2.32	7.48
63.46	27.56	-2.58	6.54
63.5	28.45	0.47	4.49
63.54	30.4	1.06	3.15
63.58	24.925	-3.9555	4.3323
63.62	25.58	-0.37	1.87
63.66	24.85	-3.58	3.15
63.7	23.97	-4.7	4.6
63.74	25.08	-6.24	4.24
63.78	26.02	-6.26	1.37
63.82	24.15	-6.76	-0.18
63.86	26.15	-9.49	4.37
63.9	26.33	-10.48	-1.24
63.94	23.78	-12.05	0.08
63.98	29.16	-9.81	0.49
64.02	31.48	-7.5	2.34
64.06	32.17	-4.54	-2.29
64.1	29.67	-2.52	-5.28
64.14	28.82	-1.42	-8.06
64.18	26.86	-1.79	-8.57
64.22	26.54	-2.1	-8.7
64.26	27.34	-3.72	-6.61
64.3	26.8	0.47	-7.17
64.34	23.92	0.89	-5.91
64.38	22.18	-0.87	-7.21
64.42	24.47	-0.14	-7.53
64.46	24.95	-0.49	-3.02
64.5	27.65	-0.7	-4.31
64.54	30.25	-1.82	-2.01
64.58	29.83	-3.22	-1.38
64.62	29.48	-3.78	-0.35
64.66	29.93	-5.9	-0.68
64.7	29.58	-4.9	-1.29
64.74	28.68	-4.73	-1.1
64.78	29.45	-4.93	-1.07
64.82	30.28	-5.19	-2.54
64.86	32.53	-7.15	-3.51
64.9	36.82	-5.08	-1.16
64.94	37.72	-3.4	-1.17
64.98	36.57	-0.4	-1.09
65.02	40.39	-5.94	2.74
65.06	34.04	-5.49	4
65.1	38.4	-10.62	3.18
65.14	34.4	-8.9469	1.8402
65.18	34.155	-9.1673	1.5928
65.22	33.841	-9.3438	1.2684
65.26	33.466	-9.4773	0.87624
65.3	33.038	-9.5687	0.42572
65.34	32.566	-9.6192	-0.073841
65.38	30.33	-13.45	0.38
65.42	27.74	-12.56	-0.5
65.46	26.89	-14.09	0.02
65.5	27.21	-12.83	1.71
65.54	28.75	-12.49	-1.09
65.58	29.243	-9.1153	-3.5782
65.62	28.683	-8.906	-4.1596
65.66	24.75	-11.49	-3.85
65.7	24.32	-11.29	0.26
65.74	27.153	-8.0833	-5.7125
65.78	30.07	-3.93	-7.53
65.82	29.6	-4.6	-9.73
65.86	27.28	-3.61	-9.51
65.9	26.55	-3.15	-10.63
65.94	27.72	-2.1	-11.07
65.98	29.84	-2.12	-10.24
66.02	25.77	-0.46	-8.59
66.06	27.45	-6.46	-5
66.1	27.45	-6.9	-4.61
66.14	25.93	-6.09	-3.29
66.18	23.61	-6.02	-4.65
66.22	23.44	-3.12	-3.51
66.26	25.41	-2.72	-4.99
66.3	23.61	0.14	-8.11
66.34	22.52	1.01	-8.01
66.38	24.26	-2.77	-6.32
66.42	24.21	-1.44	-7
66.46	21.76	-0.96	-7.96
66.5	19.45	1.11	-8.36
66.54	21.51	0.63	-8.52
66.58	22.02	2.22	-8.72
66.62	25.52	-0.21	-4.72
66.66	25.46	3.53	-6.81
66.7	26.75	-0.91	-7.38
66.74	24.47	-0.06	-7.31
66.78	23.42	-1.35	-6.04
66.82	27.44	-0.2	-3.67
66.86	30.36	-0.08	-0.95
66.9	29.18	0.5	2.41
66.94	29.07	-2.22	2.68
66.98	26.16	-1.54	5.78
67.02	28.775	-4.095	2.2752
67.06	29.018	-4.8117	2.8007
67.1	29.223	-5.4809	3.1945
67.14	28.71	-9.88	6
67.18	28.23	-9.8	4.68
67.22	26.99	-7.06	0.91
67.26	29.59	-7.67	4.03
67.3	29.23	-6.91	0.39
67.34	32.77	-5.28	0.04
67.38	31.84	-5.55	-0.58
67.42	27.74	-5.34	1.06
67.46	30.77	-5.23	1.35
67.5	30.92	-7.26	-5.22
67.54	28.94	-3.67	-5.2
67.58	27.19	-3.31	-4.69
67.62	28.03	-1.8	-10.41
67.66	27.65	-1.1698	-3.8762
67.7	26.73	0.41	-7.5
67.74	28.01	0.77	-2.28
67.78	27.62	-1.7	-0.06
67.82	23.93	-0.11	1.86
67.86	22.04	4.41	-3.71
67.9	27.21	0.34	-0.04
67.94	29.02	2.98	-3.83
67.98	28.29	1.88	-3.5
68.02	28.31	1.17	-1.42
68.06	28.97	3.88	-1.3
68.1	29.91	-3.1	-0.53
68.14	31.03	-2.07	-0.21
68.18	28.65	-0.77	1.12
68.22	29.18	0.59	0.3
68.26	29.18	-0.01	-0.5
68.3	28.72	0.75	-0.79
68.34	28.57	0.52	0.19
68.38	30.72	-0.38	0.29
68.42	28.98	-0.82	1.47
68.46	29.91	-1.36	1.63
68.5	34.19	1.25	0.37
68.54	32.7	0.35	1.85
68.58	32.23	-1.47	0.65
68.62	30.88	-2.2	0.71
68.66	31.16	-2.03	0.85
68.7	33.16	-4.15	1.02
68.74	34.77	-4.29	-1.14
68.78	35.91	-2.73	0.93
68.82	36.77	-3.81	0.42
68.86	36.58	-4.58	2.07
68.9	37.25	-4.05	0.84
68.94	38.3	-5.05	1.25
68.98	37.36	-6.01	1.64
69.02	37.42	-5.33	2.61
69.06	37.92	-6.46	2.36
69.1	38.51	-7.12	1.47
69.14	37.05	-6.82	6.53
69.18	38.55	-7.8	7.4
69.22	40.84	-10.04	3.16
69.26	36.63	-13.17	1.29
69.3	37.24	-11.78	0.88
69.34	39.49	-9.96	0.13
69.38	36.41	-9.28	-0.95
69.42	34.52	-10.34	-1.92
69.46	34.32	-8.95	-0.12
69.5	33.21	-12.06	-2.48
69.54	33.17	-9.06	-4.9
69.58	33.65	-7.7	-4.02
69.62	32.02	-7.91	-6.78
69.66	31	-5.15	-9.72
69.7	28.92	-6.09	-7.5
69.74	30.07	-5.77	-5.09
69.78	31.76	-4.94	-0.66
69.82	30.47	-6.4	-1.56
69.86	27.73	-2.07	-5.12
69.9	26.05	-1.63	-3.12
69.94	27.75	-1.59	-3.56
69.98	27.65	3.77	-2.91
70.02	27.63	2.83	-3.52
70.06	29.5	0.63	-2.71
70.1	31.95	-0.6	-0.24
70.14	31.9	0.89	-1.65
70.18	31.27	0.32	-1.84
70.22	32.89	-0.27	-3.25
70.26	30.2	-3.32	-2.69
70.3	30.08	-4.12	-4.38
70.34	26.43	-2.45	-4.59
70.38	28.36	-3.55	-3.87
70.42	26.56	-1.33	-6.22
70.46	25.76	2.15	-5.38
70.5	25.94	3.54	-4.1
70.54	27.18	-0.76	-2.64
70.58	31.02	-4.78	-0.13
70.62	28.13	-2.87	2.51
70.66	30.72	-1.1	3.74
70.7	25.2	-3.52	2.66
70.74	24.64	-1.54	-0.62
70.78	23.77	-0.09	-2.29
70.82	23.46	1.88	-4.35
70.86	25.02	-1.38	-2.35
70.9	22.4	0.77	-3.36
70.94	19.93	0.49	-2.9
70.98	25	-1	-0.43
71.02	26.62	0.41	-0.77
71.06	26.8	-1.57	0.09
71.1	28.45	-2.04	3.1
71.14	27.84	0.53	4.54
71.18	28.83	-4.25	5.01
71.22	27.89	-7.18	3.52
71.26	27	-7.44	6.43
71.3	30.18	-7.51	9.98
71.34	30.76	-7.99	8.73
71.38	33.5	-7.59	5.83
71.42	34.86	-4.9	6.87
71.46	36.51	-3.49	10.04
71.5	33.85	0.57	9.22
71.54	32.7	4.73	9.04
71.58	31.29	5.68	5.49
71.62	31.62	9	1.84
71.66	31.924	1.235	1.5611
71.7	31.505	1.4559	0.10185
71.74	31.042	1.6091	-1.3328
71.78	30.55	1.702	-2.6961
71.82	28.07	-1.24	-8.98
71.86	24.23	-2.64	-9.57
71.9	27.34	-1.08	-7.82
71.94	27.25	3.66	-7.35
71.98	30.5	1.88	-5.41
72.02	31.91	2.1	-5.03
72.06	31.17	1.05	-2.79
72.1	30.02	1.03	-2.43
72.14	26.31	0.09	-2.1
72.18	27.71	0.89	-0.97
72.22	27.1	1.24	-0.71
72.26	27.12	2.1	-0.08
72.3	27.51	4.06	2.07
72.34	24.76	5.25	2.18
72.38	27.53	3.39	3.05
72.42	27.98	1.49	2.66
72.46	27.23	0.18	-1.45
72.5	28.8	-0.21	-2.71
72.54	26.21	-0.82	-1.66
72.58	28.01	1.47	-0.14
72.62	27.25	1.87	0.76
72.66	27.74	1.83	0.73
72.7	26.14	1.44	-0.68
72.74	25.79	1.26	1.4
72.78	27.12	-5.29	1.36
72.82	29.52	-5.91	0.64
72.86	29.18	-8.1915	3.5489
72.9	29.333	-8.701	3.6882
72.94	29.47	-9.1155	3.7854
72.98	27.56	-14.59	6.7
73.02	29.09	-13.66	5.46
73.06	24.55	-15.28	3.21
73.1	26.64	-14.88	4.89
73.14	26.62	-11.13	5.48
73.18	32.61	-10.07	9.29
73.22	35.12	-9.01	4.34
73.26	36.24	-8.71	2.89
73.3	35.53	-9.52	3.43
73.34	32.96	-11.67	3.39
73.38	31.36	-14.28	1.85
73.42	29.932	-8.5932	2.408
73.46	29.877	-8.2507	2.1423
73.5	29.808	-7.8866	1.8628
73.54	29.726	-7.5063	1.5715
73.58	30.72	-6.22	2.39
73.62	31.58	-7.56	1.55
73.66	29.54	-5.88	1.68
73.7	28.17	-1.57	3.57
73.74	29.121	-5.5438	0.0087088
73.78	28.962	-5.1759	-0.31104
73.82	25.07	-1.71	-4.8
73.86	25.44	-1.58	-5.13
73.9	26.68	-1.79	-2.3
73.94	26.57	-3.83	-3.68
73.98	26.91	-2.54	-5
74.02	26.5	-0.87	-3.91
74.06	26.18	-2.21	-0.89
74.1	25.32	-6.97	-1.21
74.14	27.15	-6.06	-1.92
74.18	28.72	-5.47	-2.1
74.22	28.48	-4.52	-1.88
74.26	29.05	-3.86	-2.13
74.3	30.05	-4.37	-1.62
74.34	30.9	-4.15	0.33
74.38	31.52	-4.35	-0.02
74.42	32.47	-3.58	-0.78
74.46	31.07	-3.41	0.11
74.5	31.06	-4.17	-0.47
74.54	30.73	-4.68	-0.5
74.58	30.49	-4.22	0.4
74.62	29.07	-4.1	1.63
74.66	28.77	-3.11	3.76
74.7	28.42	-6.11	2.15
74.74	27.36	-4.52	4.14
74.78	31.54	-5.19	4.56
74.82	30.35	-7.75	3.11
74.86	29.25	-2.43	0.56
74.9	26.11	0.11	2.39
74.94	27.14	-1.33	6.21
74.98	31.09	-2.52	5.07
75.02	31.73	-5.56	5.18
75.06	31	-7.33	4.75
75.1	29.7	-4.1	5.94
75.14	32.23	-3.43	3.32
75.18	31.27	-0.55	1.21
75.22	31.2	-1.38	1.15
75.26	32.48	-2.25	-2.94
75.3	31.7	1.62	-8.09
75.34	32.73	-1.54	-7.56
75.38	33.55	2.16	-8.27
75.42	33.11	-2.67	-5.23
75.46	32.05	-5.37	-4.97
75.5	31.84	-5.43	-4.13
75.54	32.89	-5.55	-1.64
75.58	29.17	-5.69	-3.58
75.62	27.21	-4.64	-7.65
75.66	27.64	-3.27	-3.16
75.7	29.12	-5.33	0.11
75.74	29.42	-5.11	0.02
75.78	27.29	-3.49	0.28
75.82	23.54	-5.94	-0.51
75.86	25.96	-4.23	-0.61
75.9	27.74	-2.31	-0.03
75.94	28.09	-3	0.76
75.98	31.36	-2.48	2.42
76.02	31.35	-3.13	1.03
76.06	28.52	-3.57	2.09
76.1	29.63	-0.49	-0.63
76.14	25.87	-0.42	-4.24
76.18	27.54	3.2	-6.53
76.22	25.88	3.89	-6.01
76.26	22.96	3.89	-4.18
76.3	24.3	5.14	-2.68
76.34	23.71	1.24	-0.51
76.38	22.96	0.85	-1.9
76.42	23.22	1.09	-1.65
76.46	25.59	0.86	2.03
76.5	25.79	2.18	1.16
76.54	26.13	3.38	-1.09
76.58	24.31	3.77	-1.44
76.62	22.4	2.83	-3.21
76.66	24.6	2.22	-5.35
76.7	26.156	-3.8068	0.84768
76.74	26.765	-5.1964	1.3313
76.78	27.68	-11.28	-0.74
76.82	26.44	-11.03	0.17
76.86	29.14	-7.14	5.58
76.9	33.64	-7.35	5.31
76.94	31.46	-8.77	3.86
76.98	29.75	-10.93	2.83
77.02	31.43	-9.61	5.16
77.06	33.04	-10.64	5.2
77.1	32.59	-11.11	5.16
77.14	36.92	-7.12	4.76
77.18	36.69	-4.38	3.81
77.22	36.53	0.75	0.64
77.26	31.2	-2.25	1.01
77.3	31.8	-3.59	0.63
77.34	32.56	-4.9	-0.67
77.38	31.17	-6.43	-0.58
77.42	32.08	-6.05	-0.57
77.46	33.06	-4.48	-1.6
77.5	31.93	-2.09	-3.2
77.54	30.68	-3.33	-2.21
77.58	30.43	-2.04	-1.09
77.62	30.7	-1.75	-1.41
77.66	28.85	-1.91	-3.44
77.7	30.36	-2.9	-2.82
77.74	30.97	-2.21	-2.93
77.78	30.84	-1.75	-1.89
77.82	29.93	0.12	-1.7
77.86	29.76	-0.84	-1.16
77.9	28.94	0.81	-1.76
77.94	30.68	-3.1	0.42
77.98	30.95	-2.9	1.19
78.02	28.5	-1.99	-1.73
78.06	30.68	-3.94	-2.47
78.1	30.6	-5.9	-0.03
78.14	32.09	-7.77	1.21
78.18	33.15	-6.5	1.95
78.22	31.26	-7.21	0.84
78.26	35.3	-6.56	-0.8
78.3	33.29	-3.15	-0.9
78.34	36.75	-9.57	-1.67
78.38	38.4	-8.52	-1.84
78.42	37.6	-10.24	-3.59
78.46	34.453	-7.3282	-0.96006
78.5	34.319	-7.0462	-0.84947
78.54	34.149	-6.6992	-0.71618
78.58	33.957	-6.2973	-0.56327
78.62	33.756	-5.85	-0.39381
78.66	28.56	-4.78	-4.55
78.7	29.37	-3.12	1
78.74	30.6	-5.44	1.35
78.78	33.47	-3.43	2.33
78.82	33.64	-1.73	0.16
78.86	34.68	-2.88	1.26
78.9	36.06	-2.79	0.19
78.94	36.94	-2.98	2.8
78.98	34.59	-1.21	3.04
79.02	33.46	-2.14	1.62
79.06	33.6	-1.25	0.27
79.1	33.6	0.82	1
79.14	35.69	1.77	-1.67
79.18	33.46	1.28	-0.48
79.22	33.05	2.91	2.29
79.26	32.93	1.03	1.9
79.3	34.24	-4.18	-2.51
79.34	34.88	-2.45	-2.31
79.38	33.38	-2.58	-1.24
79.42	28.64	-0.02	-3.3
79.46	28.4	-4.05	-3.91
79.5	31.17	-7.95	-6.06
79.54	29.51	-5.41	-7.57
79.58	29.24	-5.15	-5.08
79.62	30.55	-6.17	-3.58
79.66	30.6	-7.03	-2.89
79.7	30.99	-7.24	-3.03
79.74	31.13	-6.74	0.98
79.78	32.04	-4.68	0.2
79.82	30.75	-6.67	-0.9
79.86	31.55	-4.91	-0.05
79.9	29.65	-4.79	-0.19
79.94	29.34	-4.05	-0.03
79.98	29.45	-2.9	-0.6
[truncated: 1,020 more rows]
