# Supplementary material for: Mean flow and turbulence structure over exposed roots on a forested floodplain: Insights from a controlled laboratory experiment
Source: PLoS One. 2020 Feb 26;15(2):e0229306. doi: 10.1371/journal.pone.0229306 (PMC7043746; doi:10.1371/journal.pone.0229306)
Supplement: S1 File — (ZIP) [file pone.0229306.s001.zip › data_and_scripts/velocity_data/t21_082_replaced.csv]

0.06	26.18	3.36	-2.98
0.1	25.36	1.93	-1.27
0.14	24.97	3.23	-2.52
0.18	25.57	4.56	-3.37
0.22	22.39	1.65	-3.5
0.26	24.32	-3.85	0.53
0.3	22.25	-4.46	-0.63
0.34	23.72	-3.85	-1.6
0.38	25.19	-2.97	-0.43
0.42	26.55	-1.79	-0.1
0.46	24.64	-0.21	-0.06
0.5	24.91	-0.15	-0.31
0.54	24.04	0.91	-1.48
0.58	22.31	-2.6	-2.18
0.62	24.01	-5.05	-3.04
0.66	24.61	-3.8	-2.67
0.7	30.42	-0.49	-1.79
0.74	29.9	-1.38	-4.91
0.78	27.95	0.23	-6.09
0.82	26.9	-1.63	-4.49
0.86	28.52	-1.95	-4.28
0.9	28.92	-2.76	-4.25
0.94	28.76	-1.07	-4.14
0.98	29.89	-1.81	-2.38
1.02	29.93	-3.21	-0.36
1.06	30.97	-5.22	-0.23
1.1	27.89	-7.43	1.69
1.14	27.02	-7.3	0.21
1.18	25.91	-6.99	4.09
1.22	32.4	-7.49	2.22
1.26	32.87	-7.92	2.07
1.3	32.29	-5.76	-0.12
1.34	31.79	-10.69	-0.25
1.38	32.17	-10.32	1.52
1.42	30.72	-10.78	0.47
1.46	29.7	-10.29	2.05
1.5	30.66	-9.91	2.66
1.54	32	-9.67	1.3
1.58	32.26	-8.32	0.34
1.62	32.38	-7.25	2.15
1.66	31.08	-5.44	3.63
1.7	29.28	-5.51	-2.27
1.74	27.88	-5.79	-2.76
1.78	28.35	-3.8	-1.42
1.82	28.58	-7.95	0.17
1.86	31.64	-6.49	2.1
1.9	32.73	-4.64	2.26
1.94	29.925	-5.5845	-1.5191
1.98	27.23	-3.24	-7.17
2.02	26.68	-2.98	-3.9
2.06	28.6	-6.9	-3.28
2.1	30.83	-6.76	-0.8
2.14	30.61	-7.13	-0.86
2.18	32.63	-8.65	-1.77
2.22	32.62	-8.73	-2.66
2.26	29.56	-9.31	-4.63
2.3	28.21	-7.1	-8.35
2.34	27.94	-4.55	-7.2
2.38	28.48	-5.31	-4.99
2.42	27.79	-7.04	-4.5
2.46	26.6	-5.8	-1.2
2.5	30.19	-3.33	4.38
2.54	30.37	-2.99	3.07
2.58	31.49	-2.95	3.77
2.62	33.49	-1.24	2.21
2.66	35.61	1.4	0.24
2.7	32.21	0.74	-3.29
2.74	29.75	-2.54	-1.86
2.78	27.21	-4.19	2.37
2.82	28.98	-1.72	2.18
2.86	27.59	0.78	-0.98
2.9	26.09	-2.63	-0.55
2.94	27.48	-2.97	1.35
2.98	27.52	-3.37	0.25
3.02	29.8	-5.44	-0.7
3.06	28.73	-5.53	-0.77
3.1	28.74	-4.67	1.43
3.14	27.52	-4.7	0.25
3.18	27.21	-5.66	2.58
3.22	28.24	-5.57	2.95
3.26	28.45	-5.5	4.52
3.3	30.38	-3.55	1.17
3.34	31.01	-1.07	-1.7
3.38	32.34	-0.74	-0.21
3.42	33.06	-0.85	0.44
3.46	33.95	-1.69	-0.59
3.5	33.69	-3.11	-1.22
3.54	34.6	-4.37	1.03
3.58	33.03	-7.26	2.12
3.62	35.28	-9.27	1.98
3.66	35.29	-10.93	0.53
3.7	33.72	-12.68	-0.09
3.74	33.29	-13.71	1.89
3.78	30.99	-13.6	5.14
3.82	28.77	-11.72	5.55
3.86	29.69	-11.67	4.71
3.9	32.17	-11.18	6.21
3.94	36.45	-12.31	-0.57
3.98	33.47	-10.2	-0.25
4.02	29.63	-9.1	0.88
4.06	26.03	-9.16	-3.37
4.1	31.09	-10.03	-3.22
4.14	29.15	-9.62	-5.78
4.18	30.83	-8.15	-2.32
4.22	28.599	-7.0718	-4.585
4.26	28.53	-7.29	-6.12
4.3	25.42	-5.15	-8.67
4.34	28.3	-4.25	-7.17
4.38	27.68	-2.16	-6.67
4.42	25.68	-4.21	-5.93
4.46	26.28	-5.48	-2.07
4.5	26.63	-7.76	-0.06
4.54	27.93	-7.65	1.01
4.58	28.46	-8.08	0.61
4.62	27.97	-7.39	0.39
4.66	26.43	-6.98	-0.13
4.7	28.89	-5.57	1.78
4.74	31.83	-4.73	-3.96
4.78	31.43	-6.53	-1.77
4.82	32.76	-6.91	-1.01
4.86	31.7	-5.7	0.08
4.9	33.5	-3.58	2.32
4.94	34.93	-3.17	2.73
4.98	31.06	-3.64	1.55
5.02	28.67	-1.43	0.88
5.06	29.32	-0.69	-0.3
5.1	30.05	-1.55	-4.64
5.14	30.08	-5.32	-3.62
5.18	34.53	-8.8	0.16
5.22	36.11	-9.45	-1.65
5.26	35.67	-9.79	-2.04
5.3	34.83	-8.34	-3.25
5.34	33.62	-7.88	-3.58
5.38	34.09	-5.44	-5.64
5.42	30.23	-4.91	-6.11
5.46	30.45	-6.06	-4.29
5.5	29.9	-5.88	-1.39
5.54	31.07	-5.64	-1.36
5.58	31.12	-5.55	-1.27
5.62	31.2	-3.46	0.89
5.66	33.47	-6.77	-0.36
5.7	33.19	-7.35	-3.05
5.74	32.04	-6.25	-2.66
5.78	28.63	-4.26	-1.72
5.82	25.85	-5.23	-1.54
5.86	23.69	-3.46	-1.83
5.9	23.7	-0.86	0.49
5.94	27.02	1.8	2.36
5.98	25.27	-0.34	3.01
6.02	27.68	-2.13	3.81
6.06	31.23	-2.52	2.49
6.1	30.34	-4.23	0.96
6.14	28.41	-5.34	3.09
6.18	29.52	-5.41	0.81
6.22	31.11	-5.6	0.59
6.26	30.17	-5.97	-0.51
6.3	34.69	-7.38	0.67
6.34	37.69	-4.82	-4.12
6.38	38.09	-3.35	-5.63
6.42	34.42	-5.91	-8.3
6.46	34.92	-5.61	-4.13
6.5	34.63	-8.98	-7.95
6.54	33.45	-6.14	-8.56
6.58	34.427	-4.6976	-7.473
6.62	33.983	-3.9793	-7.7168
6.66	33.45	-3.2162	-7.8704
6.7	32.842	-2.4269	-7.9375
6.74	32.173	-1.6304	-7.9219
6.78	31.455	-0.84547	-7.8274
6.82	29.92	-4.7	-10.4
6.86	29.93	0.61457	-7.4166
6.9	29.148	1.252	-7.1078
6.94	28.373	1.8027	-6.7351
6.98	28.07	0.23	-0.71
7.02	29.1	3.55	-6.44
7.06	24.95	3.35	-6.7
7.1	22.56	0.57	-5.56
7.14	24.88	6.16	-2.34
7.18	27.03	4.78	-1.66
7.22	24.37	5.8	-5.57
7.26	24.18	2.1	-2.12
7.3	23.27	-1.36	-1
7.34	24.46	-5.14	-0.2
7.38	24.86	-6.63	0.25
7.42	23.27	-3.12	1.57
7.46	23.27	-3.43	3.67
7.5	22.61	-2.39	5.42
7.54	25.03	-5.75	4.02
7.58	23.47	-6.25	7.51
7.62	28.66	-9.14	4.5
7.66	31.05	-10.34	2.79
7.7	33.94	-10.42	0.59
7.74	34.93	-9.13	-2.6
7.78	35.52	-8.71	-1.95
7.82	33.82	-9	-2.76
7.86	33.51	-6.88	-4.93
7.9	31.27	-5.08	-4.67
7.94	30.1	-2.16	-4.57
7.98	32.82	-5.27	2.31
8.02	31.03	-8.09	2.82
8.06	28.28	-4.79	4.68
8.1	26.94	-4.63	4.88
8.14	34.48	-4.47	2.87
8.18	31.94	-4.29	1.66
8.22	30.03	-4.22	3.83
8.26	28.29	-6.42	-1.53
8.3	27.72	-6.91	1.26
8.34	27.18	-10.58	3.09
8.38	26.59	-10.78	3.31
8.42	26.93	-6.17	3.66
8.46	26.12	-6	4.84
8.5	28.4	-5.9	5.16
8.54	29.18	-5.82	5.9
8.58	33.75	-4.02	3.62
8.62	33.91	-3.52	3.11
8.66	32.41	-4.06	2.97
8.7	29.41	-2.99	4.79
8.74	31.54	-1.22	4.87
8.78	31.22	-2.15	3.55
8.82	31.39	-3.28	1.82
8.86	29.21	-4.4	1.71
8.9	29.54	-5.44	3.25
8.94	30.07	-8.03	2.83
8.98	28.65	-8.45	1.88
9.02	29.23	-9.16	-2.47
9.06	27.9	-6.91	0.26
9.1	31.12	-3.72	-0.6
9.14	29.49	-4.96	-2.01
9.18	25.5	-5.02	-0.79
9.22	28.36	-1.19	-0.06
9.26	27.56	-5.5	2.26
9.3	32.08	-6.44	6.02
9.34	30.96	-5.94	4.82
9.38	30.04	-5.55	4.95
9.42	31.71	-6.62	0.41
9.46	32.61	-3.96	-4.69
9.5	33.08	-4.73	-3.49
9.54	31.59	-6.42	-2.32
9.58	30.28	-5.72	-0.67
9.62	29.21	-5.14	-2.15
9.66	30.46	-5.81	-1.79
9.7	29.87	-5.51	-1.85
9.74	28.71	-5.94	-1.08
9.78	27.38	-6.17	0.09
9.82	27.62	-6.23	0.18
9.86	27.01	-7.72	-3.17
9.9	26.47	-4.34	-5.96
9.94	23.88	-5.1	-5.26
9.98	23.03	-3.78	-4.16
10.02	22.16	-3.65	-3.14
10.06	23.82	1.08	-3.9
10.1	22.58	1.5	-2.01
10.14	22.86	-0.23	0.51
10.18	25.9	-2.41	0.07
10.22	29.66	-5.97	-1.4
10.26	30.07	-1.94	-4.09
10.3	30.58	-3.83	-2.51
10.34	32.7	-6.17	0.52
10.38	31.85	-7.82	-0.18
10.42	32	-3.81	1.47
10.46	27.24	-4.37	-0.65
10.5	23.35	-4.16	0.2
10.54	23.89	-2.4	3.26
10.58	27.74	-2.96	1.99
10.62	28.96	-4.26	1.84
10.66	32.08	-6.36	0.96
10.7	33.19	-6.91	0.65
10.74	29.22	-8.03	3.75
10.78	27.93	-8.42	3.45
10.82	30.97	-6.35	2.51
10.86	33.71	-9.1	2.9
10.9	34.98	-7.65	1.56
10.94	34.47	-8.67	1.68
10.98	34.21	-8.27	1.54
11.02	35.34	-7.2	2.06
11.06	36.07	-5.85	1.96
11.1	35.21	-7.2	0.71
11.14	32.71	-6.69	-0.65
11.18	31.57	-7.88	0.9
11.22	31.88	-6.98	2.75
11.26	30.39	-6.55	-0.92
11.3	31.02	-6.25	1.12
11.34	31.21	-0.49	2.03
11.38	32.32	-0.12	-1.33
11.42	31.35	-0.21	0.92
11.46	26.29	-2.05	4.11
11.5	28.63	-6.78	7.12
11.54	24.73	-8.62	6.02
11.58	23.05	-6.58	5.18
11.62	25.34	-8.15	1.05
11.66	27.88	-8.59	2.56
11.7	27.88	-5.88	1.9
11.74	25.69	-6.71	0.26
11.78	25.94	-10.71	3.18
11.82	25.63	-5.87	4.23
11.86	27.8	-5.67	4.04
11.9	27.37	-10.77	-1.11
11.94	29.61	-8.07	-2.9
11.98	28.34	-8.33	-1.56
12.02	29.63	-6.51	-0.17
12.06	28.39	-7.39	-0.98
12.1	29.94	-6.89	-1.04
12.14	29.28	-6.85	-1.48
12.18	28.84	-5.08	-1.86
12.22	26	-2.98	-0.77
12.26	24.29	-3.87	-2.17
12.3	25.42	-4.37	-2.57
12.34	27.12	-3.96	-1.68
12.38	26	-3.54	-1.06
12.42	25.34	-5.12	-0.11
12.46	25.57	-5.2	0.26
12.5	25.71	-5.11	0.92
12.54	25.28	-6.07	0.99
12.58	23.61	-7.77	-0.03
12.62	25.82	-6.35	-0.39
12.66	25.243	-4.6863	-0.23963
12.7	29.66	-7.33	4.99
12.74	25.75	-4.11	1.71
12.78	24.32	-3.79	-0.06
12.82	22.89	-3.76	-3.44
12.86	24.95	-2.04	-3.6
12.9	25.25	-1.95	-0.91
12.94	25.06	-1.64	-5.23
12.98	22.43	1.12	-3.99
13.02	26.03	-2.02	-1.85
13.06	21.64	-3.22	-5.59
13.1	22.58	-1.92	-1.6
13.14	26.41	-5.67	2.12
13.18	29.12	-3.22	-1.13
13.22	31.49	-0.75	-0.48
13.26	30.66	-2.18	-2.07
13.3	31.37	-4.68	-4.35
13.34	30.99	-4.08	-5.32
13.38	31.79	-2.51	-6.35
13.42	31.55	-0.83	-4.1
13.46	31.27	-0.21	-7.69
13.5	27.82	2.5	-4.2
13.54	28.15	5.3	-3.37
13.58	25.9	3.89	-5.33
13.62	25.11	3.06	-8.27
13.66	23.84	3.13	-8.39
13.7	22.18	7.02	-7.23
13.74	23.43	9.07	-0.51
13.78	22.16	6.74	0.07
13.82	23.07	4.32	-0.74
13.86	25.7	-0.98	-1.48
13.9	28.48	-3.51	-3.6
13.94	29.72	-2.81	-5.65
13.98	27.51	-4	-0.02
14.02	27.62	-3.84	2.31
14.06	25.86	-3.5	1.28
14.1	29	-3.38	2.01
14.14	27.72	-5.4	1.27
14.18	26.96	-5.32	1.53
14.22	28.88	-6.26	0.3
14.26	28.96	-6.86	1.68
14.3	29.71	-6.41	0.22
14.34	28.42	-4.27	-1.78
14.38	29.26	-2.43	-1.1
14.42	28.02	-2.6	-0.41
14.46	28.93	-3.84	-1.16
14.5	29.39	-4.76	-1.27
14.54	28.54	-3.83	-1.23
14.58	26.77	-6.2	1.1
14.62	27.19	-6.03	1.29
14.66	26.6	-5.01	0.61
14.7	24.97	-5.22	-0.68
14.74	25.34	-4.34	-1.39
14.78	25.38	-3.75	-0.53
14.82	26.09	-4.64	0.57
14.86	26.5	-4.3	0.76
14.9	26.48	-5.43	-0.18
14.94	27.24	-5.19	0.1
14.98	27.08	-5.32	1.67
15.02	29.96	-5.63	0.39
15.06	29.34	-7.3	3.57
15.1	34.42	-8.95	2.41
15.14	31.92	-9.83	-0.04
15.18	32.73	-10.7	1.02
15.22	34.72	-11.88	2.09
15.26	35.77	-11.72	1.71
15.3	36.45	-10.94	3.68
15.34	34.77	-6.14	5.72
15.38	35.15	-3.97	6.41
15.42	33.35	-2.78	4.72
15.46	30.76	-4.04	4.2
15.5	29.04	-6.59	2.39
15.54	29.57	-7.15	0.65
15.58	29.24	-6.96	0.08
15.62	30.51	-3.9	-3.81
15.66	31.86	-4.34	-8.08
15.7	33.3	-3.72	-4.99
15.74	32.35	-7.07	-1.66
15.78	30.79	-8.18	-1.9
15.82	30.63	-11.25	-0.14
15.86	28.14	-7.91	1.68
15.9	29.39	-9.1	1.53
15.94	26.62	-12.13	-1.75
15.98	28.36	-10.07	-2.43
16.02	23.87	-5.38	-5.91
16.06	24.08	-1.9	-9.34
16.1	22.95	1.97	-8.37
16.14	23.94	1.9	-8.65
16.18	27.09	-0.48	-4.68
16.22	23.93	1.12	-6.53
16.26	25.03	4.07	-7.07
16.3	22.37	0.28	-5.88
16.34	22.36	-4.26	-3.19
16.38	22.41	-2.95	-2.6
16.42	26.97	-4.59	1.09
16.46	26.12	-3.77	2.36
16.5	28.66	-2.85	3.78
16.54	27.15	-4.43	-0.05
16.58	24.69	-3.87	-1.44
16.62	23.36	-7.03	0.03
16.66	26.15	-4.58	1.4
16.7	28.44	-4.88	0.85
16.74	25.65	-1.24	-5.2
16.78	21.99	-3.78	-7.46
16.82	20.12	-0.02	-3.77
16.86	21.78	0.28	-1.51
16.9	21.87	-0.77	-2.59
16.94	22.65	1.5	-0.65
16.98	23.15	-0.08	-0.96
17.02	23.07	-1.1	-0.29
17.06	23.14	-2.37	-0.67
17.1	22.06	-0.48	-0.63
17.14	25.17	0.38	-2.35
17.18	23.52	-0.65	-4.01
17.22	20.29	-0.3	-4.7
17.26	20.14	-0.95	-4.02
17.3	20.92	1.37	-1.11
17.34	22.49	4.51	0.04
17.38	23.7	3.33	-2.35
17.42	22.11	4.74	-1.78
17.46	21.54	4	-1.15
17.5	18.62	1.36	-0.82
17.54	16.77	-0.19	-0.09
17.58	16.82	-2.98	-0.34
17.62	18.05	-3.42	-0.85
17.66	20.21	-6.29	-0.02
17.7	19.03	-7.44	3.15
17.74	19.29	-8.21	4.26
17.78	20.89	-6	4.61
17.82	23.48	-10.42	4.2
17.86	22.03	-12.11	-0.17
17.9	22.672	-6.9365	0.19175
17.94	23.394	-6.2467	-0.48153
17.98	24.084	-5.4353	-1.1585
18.02	24.718	-4.5379	-1.807
18.06	24.7	-2.15	-2.01
18.1	27.21	-1.61	-3.37
18.14	26.86	-1.18	-3.46
18.18	26.7	-0.68	-2.47
18.22	26.32	-0.33	-5.56
18.26	26.89	0.5	-3.93
18.3	24.51	1.71	-4.11
18.34	22.61	3.21	-2.74
18.38	21.92	1.66	-0.84
18.42	20.81	0.88	2.06
18.46	21.08	-3.49	4.51
18.5	21.69	2.51	2.5
18.54	21.25	0.68	1.21
18.58	21.23	-2.24	3.38
18.62	23.56	0.7	1.86
18.66	24.75	-3.82	1.27
18.7	29.46	-4.7	2.98
18.74	27.88	-6.86	3.81
18.78	31.05	-7.26	4.39
18.82	30.95	-7.83	4.69
18.86	28.76	-8.42	4.21
18.9	27.98	-10.19	4.05
18.94	28.36	-9.41	1.24
18.98	30.67	-4.6	2.4
19.02	29.87	-3.54	1.74
19.06	31.55	-2.81	-1.01
19.1	29.58	1.27	0
19.14	30.41	-0.2	2.91
19.18	34.44	-1.49	2.34
19.22	33.22	1.01	3.5
19.26	33.28	-0.86	-0.86
19.3	30.33	-1.63	-0.54
19.34	26.38	-1.53	-2.48
19.38	27.51	0.18	-0.66
19.42	28.13	-1.42	-0.84
19.46	25.85	-2.05	0.85
19.5	26.38	-0.33	1.42
19.54	27.62	1.03	4.23
19.58	31.15	0.31	5.2
19.62	31.79	-2.41	-0.12
19.66	31.32	-2.4	-0.43
19.7	30.31	-4.64	-2.19
19.74	29.71	-5.9	-0.12
19.78	29.18	-6.03	-0.36
19.82	28.48	-5.31	-1.79
19.86	28.92	-4.76	-1.77
19.9	27.46	-4.3	-2.23
19.94	25.37	-2.48	0.26
19.98	27.48	-1.01	4.73
20.02	32.03	-1.15	-0.56
20.06	31.08	-1.38	-2.61
20.1	32.23	-1.87	-2.79
20.14	32.3	-1.38	-3.1
20.18	29.703	-1.3124	-2.1432
20.22	29.642	-1.284	-2.3966
20.26	29.579	-1.3084	-2.641
20.3	29.517	-1.3835	-2.8689
20.34	29.462	-1.507	-3.0726
20.38	29.419	-1.6768	-3.2445
20.42	29.393	-1.8905	-3.3768
20.46	29.48	-1.33	-7.36
20.5	27.59	-0.73	-5.67
20.54	30.42	-2.44	-1.84
20.58	32.41	-5.4	-1.72
20.62	29.84	-4.73	-2.66
20.66	28.8	-4.41	-1.13
20.7	28.66	-4.44	-1.3
20.74	28.59	-4.41	-0.8
20.78	29.1	-5.37	-1.55
20.82	30.52	-5.74	-2.9
20.86	33.02	-6.49	-0.58
20.9	33.92	-6.88	0.86
20.94	33.1	-7.76	1.35
20.98	33.15	-7.47	3.41
21.02	32.92	-8.59	4.16
21.06	33.67	-9.99	3.82
21.1	34.14	-8.63	3.59
21.14	36.79	-7.31	2.74
21.18	37.09	-8.15	-1.01
21.22	35.54	-6.46	-3.34
21.26	33.65	-7.1	-5.27
21.3	32.19	-7.68	-3.34
21.34	29.48	-5.64	0.74
21.38	32.68	-6.06	1.43
21.42	31.25	-5.89	1.19
21.46	32.11	-6.22	0.84
21.5	34.27	-8.76	-1.55
21.54	34.26	-7.24	1.1
21.58	32.73	-7.92	1.32
21.62	31.17	-4.8	1.96
21.66	31	-3.46	2.58
21.7	35.32	-4.14	0.11
21.74	35.04	-3.83	1.28
21.78	33.3	-4.98	1.44
21.82	32.28	-5.01	-1.72
21.86	31.9	-5.14	0.56
21.9	30.07	-5.41	-0.99
21.94	28.07	-1.98	-2.2
21.98	26.38	-1.59	-1.82
22.02	26.92	-3.69	-2.1
22.06	25.6	-4.4	-3.63
22.1	25.21	-4.81	-2.84
22.14	28.65	-4.25	-4.2
22.18	26.02	-2.84	-3.78
22.22	25.7	-3.88	-3.8
22.26	25.59	-0.92	-0.31
22.3	26.87	0.59	0.54
22.34	24.99	0.5	2.15
22.38	25.63	-1.89	2.76
22.42	23.79	-3.13	2
22.46	25.7	-5.08	1.92
22.5	27.45	-4.96	1.37
22.54	30.99	-3.11	3.38
22.58	28.74	0.24	2.08
22.62	27.39	0.61	-0.39
22.66	26.46	1.55	-1.34
22.7	26.43	-2.01	1.72
22.74	25.74	-2.28	0.86
22.78	24.64	-3.09	0.03
22.82	25.91	-1.04	0.81
22.86	26.32	-1.02	1.65
22.9	29.4	-2.2	1.3
22.94	31.26	-2.29	-1.53
22.98	29.82	-3.23	-5.37
23.02	25.91	-1.43	-5.51
23.06	27.67	-1.69	-0.78
23.1	28.95	-2.37	-0.74
23.14	28.31	-3.36	-0.1
23.18	28.84	-4.5	1.3
23.22	29.5	-4.71	1.47
23.26	29.95	-4.9	1.18
23.3	28.37	-4.79	0.29
23.34	28.22	-4.19	2.17
23.38	27.58	-6.39	1.43
23.42	29.44	-10.89	3.68
23.46	30.78	-8.06	3.86
23.5	32.13	-5.17	2.3
23.54	30.26	-4.68	4.98
23.58	33.76	-3.9904	2.752
23.62	38.1	-2.44	1.63
23.66	41.17	-3.24	0.5
23.7	37.49	-1.71	2.92
23.74	35.59	-0.91	0.86
23.78	35.8	-1.4	-0.21
23.82	33.34	0.29	1.21
23.86	35.36	-2.86	1.01
23.9	35.71	-4.05	0.38
23.94	36.6	-5.74	-1.69
23.98	36.58	-8.33	-3.39
24.02	33.68	-7.76	-5.09
24.06	33.93	-7.27	-4.62
24.1	33.01	-7.86	-3.84
24.14	31.56	-7.92	-3.51
24.18	30.34	-8.89	-4.29
24.22	29.95	-8.48	-4.39
24.26	26.68	-7.17	-5.17
24.3	29.92	-6.2	-2.84
24.34	33.05	-7.35	-3.1
24.38	34.26	-8.45	-0.42
24.42	33.62	-8.04	-0.62
24.46	32.95	-8.92	-1.18
24.5	33.64	-7.71	-2.84
24.54	32.76	-8.45	-3.1
24.58	32.81	-7.64	-2.76
24.62	30.96	-4.54	-3.7
24.66	27.95	-4.21	-5.66
24.7	28.69	-6.68	-1.98
24.74	27.46	-6.87	-1.19
24.78	25.48	-3.75	0.5
24.82	27	-2.58	1.39
24.86	26.24	-4.86	4.48
24.9	27.18	-4.08	2.21
24.94	28.18	-4.96	2.01
24.98	28.45	-2.61	1.19
25.02	25.22	-2.89	-2.07
25.06	28.66	-0.2	-0.45
25.1	31.6	0.95	-0.54
25.14	28.25	0.95	0.66
25.18	29.55	-2.76	0.07
25.22	28.38	-0.86	-2.19
25.26	26.95	-0.93	-1.1
25.3	26.3	-1.81	0.35
25.34	26.47	-1.45	0.8
25.38	29.2	1.5	-1.66
25.42	26.67	-3.09	-2.45
25.46	30.99	0.11	3.05
25.5	29.42	0.38	2
25.54	25.83	-1.27	-0.93
25.58	26.84	-2.42	-0.82
25.62	28.07	-1.27	-0.46
25.66	27.77	-3.66	0.04
25.7	29.74	-1.81	0.31
25.74	29.75	-2.62	0.32
25.78	29.83	-3.55	0.96
25.82	31.46	-4.58	1.3
25.86	32.41	-4.41	1.09
25.9	32.7	-5.58	1.78
25.94	32.42	-7.71	3.59
25.98	32.14	-3.99	3.68
26.02	33.4	-8.37	1.05
26.06	32.43	-5.81	2.98
26.1	32.64	-4.93	4.93
26.14	31.35	-2.34	4.48
26.18	34.35	-5.69	2.88
26.22	28.24	-5.01	2.7
26.26	29.89	-7.34	2.83
26.3	31.06	-8.8	3.95
26.34	29.45	-5.82	2.33
26.38	29.97	-5.47	-0.89
26.42	31.53	-4.92	-2.41
26.46	28.35	-4.27	-2.5
26.5	32.14	-6.24	-4.52
26.54	25.92	-8.52	-3.23
26.58	27.24	-10.97	2.75
26.62	29.05	-8.21	5.37
26.66	29.58	-8.12	4.52
26.7	31.53	-3.22	4.46
26.74	29.01	-3.62	3.66
26.78	29.9	-6.56	4.07
26.82	29.21	-5.02	4.25
26.86	27.09	-3.79	5.35
26.9	30.14	-2.9	2.96
26.94	28.32	-1.73	3.48
26.98	27.5	-3.14	3.49
27.02	28.06	-0.89	4.32
27.06	28.37	-2.6	3.98
27.1	26.62	1.62	1.98
27.14	22.99	1.88	1.53
27.18	23.43	-5.29	0.97
27.22	23.24	-4.19	3.92
27.26	25.14	-4.71	2.8
27.3	26.14	-3.78	2.2
27.34	27.48	-2.43	0.18
27.38	30.87	-4.76	2.02
27.42	30.04	-5.45	0.73
27.46	30.16	-6	-0.04
27.5	30.45	-6.75	0.56
27.54	32.19	-7.38	2.29
27.58	32.15	-6.94	3.98
27.62	32.25	-4.9	4.65
27.66	32.85	-4.24	1.77
27.7	32.58	-6.59	0.7
27.74	33.01	-3.99	1.26
27.78	32.62	-1.57	3.19
27.82	31.18	-1.19	-0.07
27.86	26.69	-1.34	0.41
27.9	29.93	-2.72	-1.07
27.94	28.88	-1.57	-5.08
27.98	28.21	0.96	-6.19
28.02	27.93	1.41	-6.93
28.06	28.13	-0.42	-2.69
28.1	26.15	-1.92	-2.95
28.14	27.97	0.17	-2.6
28.18	25.65	-0.18	-0.54
28.22	27.26	-3.28	-0.1
28.26	27.68	-5.08	-0.83
28.3	27.03	-3.4	1.42
28.34	29.91	-6.31	1
28.38	29.39	-5.05	1.7
28.42	30.27	-4.52	0.35
28.46	33.45	-3.64	-1.02
28.5	33.98	-5.03	-1.47
28.54	33.94	-4.89	-1.37
28.58	32.83	-4.24	-2.06
28.62	31.64	-3.28	-0.56
28.66	33.11	-2.02	-0.83
28.7	31.25	-1.69	-0.92
28.74	31.58	-3.26	-2.87
28.78	33.56	-4.61	1.71
28.82	30.14	-6.65	0.96
28.86	26.83	-1.83	4.48
28.9	29.61	-3.15	3.86
28.94	30.46	-7.31	-0.92
28.98	29.2	-6.96	0.16
29.02	24.83	-9.32	-3.11
29.06	26.83	-13.02	-3.41
29.1	25.86	-12.25	-2.27
29.14	27.36	-14.14	-3.31
29.18	27.62	-15.33	-2.12
29.22	27.47	-12.86	-3.75
29.26	28.69	-10.772	-2.8534
29.3	29.325	-10.406	-2.8577
29.34	29.994	-9.9685	-2.8048
29.38	32.35	-3.99	-4.83
29.42	32.71	-7.59	-3.36
29.46	29.93	-6.97	-1.19
29.5	31.49	-9.36	3.8
29.54	33.63	-8.26	0.35
29.58	33.73	-7.56	0.25
29.62	33.76	-5.49	-4.02
29.66	32.89	-6.56	-4.59
29.7	32.57	-6.3	-3.87
29.74	34.09	-9.57	0.59
29.78	33.6	-7	0.62
29.82	30.71	-5.72	2.1
29.86	28.11	-6.78	1.94
29.9	29	-7.02	3.79
29.94	30.96	-3.77	3.03
29.98	27.53	-6.88	1.12
30.02	31.02	-1.07	-2.72
30.06	29.89	-1.85	-5.37
30.1	33.78	1.02	-3.61
30.14	31.31	3.01	-6.05
30.18	27.51	1.16	-4.55
30.22	29.92	1.57	-5.02
30.26	26.69	0.75	-4.62
30.3	27.71	-1.28	-0.28
30.34	28.57	-1.1	1.06
30.38	27.37	-5.39	-4.41
30.42	27.03	-3.19	-4.44
30.46	27.65	-0.41	-4.08
30.5	29.4	4.19	1.4
30.54	28.32	-0.81	4.56
30.58	28.79	-0.8	3.14
30.62	27.02	2.36	1.89
30.66	26.84	-1.39	5.63
30.7	28.48	1.34	5.29
30.74	28.14	1.11	4.5
30.78	31.68	-3.26	0.72
30.82	31.5	-0.21	0.86
30.86	29.28	0.68	2.45
30.9	31.01	-1.41	-0.39
30.94	30.34	-3.19	-0.81
30.98	31.59	-3.28	-0.6
31.02	31.43	-3.68	-1.76
31.06	32.09	-3.16	-2.04
31.1	30.34	-3.96	-2.38
31.14	29.12	-2.51	-2.14
31.18	33.07	-1.45	1.2
31.22	34.57	-4.91	1.9
31.26	34.8	-7.47	2.84
31.3	33.97	-8.84	1.06
31.34	34.02	-7.38	1.5
31.38	33.82	-8.25	1.4
31.42	34.84	-8.12	1.09
31.46	34.59	-7.3	1.5
31.5	35.08	-7.03	1.61
31.54	35.17	-7.78	1.21
31.58	35.09	-6.35	1.26
31.62	35.42	-5.91	0.17
31.66	34.59	-6.62	-0.29
31.7	34.43	-5.35	0.18
31.74	34.83	-3.85	0.93
31.78	35.3	-5.87	0.42
31.82	34.58	-6.92	-1.54
31.86	31.83	-5.49	-0.17
31.9	29.97	-5.07	-1.24
31.94	30.1	-4.63	-1.13
31.98	32	-9.1	-2.67
32.02	28.92	-7.61	-3.17
32.06	27.65	-4.16	-0.34
32.1	26.45	-3.35	1.85
32.14	27.21	-4.73	1.66
32.18	27.87	-5.84	0.65
32.22	31.55	-2.65	1.72
32.26	31.84	-1.69	2.33
32.3	29	-2.63	-0.04
32.34	28.22	-4.04	0.28
32.38	30.88	-4.21	2.11
32.42	30.86	-8.15	4.59
32.46	35.62	-5.91	7.09
32.5	34.34	-2.57	7.6
32.54	30.9	-3.25	6.53
32.58	36.3	-6.98	6.14
32.62	30.66	-1.2715	2.7923
32.66	28.35	1.32	2.63
32.7	28.26	2.01	1.25
32.74	27.81	2.85	2.07
32.78	27.17	1.44	1.79
32.82	26.47	2.09	0.53
32.86	23.58	2.52	-6.47
32.9	25.59	1.88	-4.13
32.94	24.99	1.68	-3.18
32.98	25.2	3.11	-1.03
33.02	22.55	0.93	-0.56
33.06	22.36	-0.32	-0.31
33.1	21.93	0.87	2.56
33.14	24.49	4.42	3.27
33.18	22.35	-2.62	0.7
33.22	22.13	-0.56	-3.19
33.26	26.901	0.41894	1.5449
33.3	28.93	-1.97	3.77
33.34	29.66	-1.15	4.05
33.38	30.11	0.52	1.8
33.42	30.22	1.23	1.87
33.46	33.38	-1.69	1.71
33.5	35.85	0.43	1.03
33.54	35.39	-1.18	1.65
33.58	35.34	-2.66	2.74
33.62	34.69	-4.88	2.93
33.66	34.53	-1.86	3.81
33.7	35.562	-4.8756	0.55711
33.74	36.001	-5.3051	0.32008
33.78	36.315	-5.701	0.067969
33.82	35.5	-9.16	-0.24
33.86	37.64	-8.36	-2.34
33.9	34.83	-7.08	-4.95
33.94	35.46	-6.64	-2.84
33.98	34.4	-7.4	-2.02
34.02	33.22	-7.16	-1.87
34.06	32.76	-6.63	-1.58
34.1	30.45	-8.54	-2.51
34.14	29.55	-6.91	-2.9
34.18	29.37	-5.61	-1.13
34.22	28.39	-5.84	-1.44
34.26	28.12	-4.9	-3.5
34.3	28.12	-4.01	-3.33
34.34	26.97	-3.58	-4.58
34.38	26.23	-3.21	-5.58
34.42	25.45	-3.49	-4.83
34.46	24.09	-3.93	-3.14
34.5	22.45	-6.39	-4.25
34.54	18.88	-6.09	-1.86
34.58	18.86	-2.07	-0.57
34.62	22.25	-4.6	0.07
34.66	24.882	-3.7958	-1.7023
34.7	25.613	-3.7367	-1.2579
34.74	26.397	-3.6799	-0.80114
34.78	27.203	-3.6238	-0.34307
34.82	27.26	-5.29	-1.6
34.86	33.2	-3.9	0.17
34.9	33.36	-2.97	1.08
34.94	33.38	-2.11	3.15
34.98	30.83	1.79	5.37
35.02	28.66	-5.08	-0.77
35.06	27.86	-2.81	0.5
35.1	28.03	-3.89	0.53
35.14	29.96	-4.93	0.23
35.18	28.92	-3.9	1.97
35.22	29.63	-2.81	2.52
35.26	28.05	-0.76	2.48
35.3	28.26	2.61	-3.24
35.34	24.82	0.97	-4.39
35.38	24.3	-0.29	-1.73
35.42	25.27	-0.54	-1.09
35.46	27.23	0.76	0.01
35.5	27.45	-1.77	1.53
35.54	31.05	-2.8	-1.36
35.58	30.66	-5.11	-1
35.62	29.75	-3.72	1.48
35.66	30.35	-1.48	-0.2
35.7	29.95	-1.99	-0.73
35.74	28.56	-1.03	1.9
35.78	26.78	0.37	1
35.82	26.25	0	1.72
35.86	23.8	-0.04	-0.24
35.9	23.59	0.52	-1.73
35.94	22.89	0.42	-1.27
35.98	22.25	-0.35	-0.68
36.02	23.57	-0.48	-0.09
36.06	24.88	0.5	-0.11
36.1	24.84	0.86	0.64
36.14	25.72	-1.89	2.34
36.18	28.96	-0.82	3.04
36.22	31.93	2.26	3.57
36.26	34.47	-0.15	-0.73
36.3	31.76	0.53	1.36
36.34	33.32	-0.23	2.5
36.38	34.45	-0.52	1.18
36.42	35.13	-2.28	-0.04
36.46	35.69	-1.94	-0.35
36.5	34	-6.45	0.43
36.54	35.47	-7.48	-0.11
36.58	34.16	-6.89	2.57
36.62	31.66	-3.59	6.19
36.66	30.52	-5.13	3.14
36.7	33.26	-8.74	0.73
36.74	31.22	-5.41	1.45
36.78	31.18	-5.41	0.79
36.82	30.65	-5.38	-0.1
36.86	31.71	-8.48	-0.57
36.9	30.78	-8.47	-0.62
36.94	29.42	-5.38	1.77
36.98	27.6	-3.3	2.54
37.02	29.71	-4.76	-1.5
37.06	31.09	-8.21	-1.89
37.1	34.81	-9.13	-4.59
37.14	35.27	-5.55	-4.05
37.18	32.09	-8.05	-5.35
37.22	31.16	-5.52	-3.88
37.26	31.21	-4.11	-1.31
37.3	31.84	-3.53	1.66
37.34	31.1	-8.19	0.34
37.38	33.87	-8.95	-3.49
37.42	32.96	-4.34	-1.63
37.46	31.85	-4.37	2.33
37.5	29.19	-10.11	2.25
37.54	28.67	-9.75	-0.34
37.58	29.07	-9.07	0.27
37.62	27.62	-6.71	-1.11
37.66	26.33	-9.45	-2.84
37.7	24.05	-9.5	-2.48
37.74	25.19	-5.41	-2.12
37.78	23.4	-3.2	-0.3
37.82	23.77	-3.16	-1.28
37.86	20.07	-2.26	-0.7
37.9	21.1	-3.94	0.53
37.94	24.46	-5.93	2.29
37.98	24.08	-7.58	3.27
38.02	21.99	-1.91	3.95
38.06	24.84	-7.72	2.03
38.1	23.67	-4.18	3.25
38.14	25.53	-2.13	2.15
38.18	29.08	-1.99	-1.04
38.22	29.26	-1.39	-0.61
38.26	28.23	-2.82	0.45
38.3	28.51	-0.55	1.76
38.34	28.25	-0.03	2.94
38.38	28.07	3.2	0.8
38.42	27.72	0.39	-0.27
38.46	26.35	6.66	0
38.5	25.61	5.63	-2.06
38.54	25.01	4.45	0.39
38.58	24.38	4.29	2.62
38.62	23.21	3.36	2.97
38.66	23.4	3.38	1.51
38.7	22.97	-2.19	-4.11
38.74	22.75	0.03	-3.79
38.78	21.57	2.08	-2.59
38.82	21.95	1.99	-3.58
38.86	19.57	2.43	-1.82
38.9	20.65	0.39	0.23
38.94	21.08	-2.04	-1.78
38.98	21.15	-1.21	-2.52
39.02	19.5	-1.49	-5.47
39.06	19.41	-0.69	-5.44
39.1	19.09	1.22	-2.26
39.14	18.27	-0.02	-0.95
39.18	20.45	0.32	2.78
39.22	21.4	-2.64	2.55
39.26	20.81	-1.22	0.85
39.3	19.98	-1.16	6.28
39.34	25.59	-3.13	1.83
39.38	25.08	-1.16	-0.89
39.42	28.31	-0.61	-0.74
39.46	24.58	-3.89	-0.73
39.5	23.9	-4.87	1.32
39.54	22.56	-5.33	0.59
39.58	25.66	-5.79	-1.14
39.62	27.61	-6.47	-1.82
39.66	29.93	-6.73	-0.63
39.7	29.97	-6.6	-1.3
39.74	30.54	-3.05	-0.63
39.78	26.83	-0.55	0.5
39.82	25.58	-2.72	-1.23
39.86	21.76	-3.64	-1.38
39.9	19.95	-3.55	0.26
39.94	23.34	-1.16	1.27
39.98	19.3	0.37	0.26
40.02	26.229	-4.346	0.41123
40.06	26.722	-4.9848	0.5478
40.1	27.244	-5.6636	0.67277
40.14	27.781	-6.3599	0.78247
40.18	31.77	-5.3	0.85
40.22	28.835	-7.7148	0.94144
40.26	29.322	-8.3283	0.98338
40.3	29.25	-10.74	3.45
40.34	32.31	-12.28	1.27
40.38	32.47	-12.46	-0.65
40.42	30.18	-10.9	1.34
40.46	30.33	-9.02	2.32
40.5	30.04	-9.13	-1.43
40.54	29.97	-8.9	-2.13
40.58	28.91	-9.98	-2.62
40.62	33.14	-3.81	1.77
40.66	28.91	-2.6	0.79
40.7	26.78	-6.03	-1
40.74	26.38	-7.11	-2.26
40.78	26.77	-6.94	0.05
40.82	27.85	-4.58	1.83
40.86	29.42	-6.16	-4.47
40.9	31.75	-5.44	-3.57
40.94	31.16	-8.03	-1.54
40.98	31.17	-6.83	0.15
41.02	33.11	-8.43	0.78
41.06	34.24	-9.24	1.54
41.1	33.94	-10.49	-1.34
41.14	32.59	-8.27	-3.81
41.18	32.43	-6.91	-1.77
41.22	32.49	-7.04	-4.43
41.26	32.93	-8.57	-2.03
41.3	31.55	-10.05	-0.86
41.34	31.3	-9.99	-0.03
41.38	34.23	-9.21	-0.65
41.42	33.54	-9.66	0.72
41.46	33.34	-8.52	1.09
41.5	31	-7.35	-1.22
41.54	32.23	-7.15	-1.13
41.58	29.63	-0.8	-2.78
41.62	23.76	0.53	-3.47
41.66	26.89	1.2	-2.1
41.7	26.86	2.52	-3.05
41.74	30.94	-3.07	-2.06
41.78	28.61	-4.72	1.83
41.82	26.66	-4.02	3.35
41.86	25.14	-5.23	3.99
41.9	31.471	-2.9759	1.3497
41.94	34.93	-3.19	2.33
41.98	33.81	-3.1	1.89
42.02	35.11	-5.72	2.86
42.06	35.98	-5.54	3.1
42.1	37.63	-4.73	0.82
42.14	37.74	-5.07	-0.29
42.18	35.74	-5.05	-1.05
42.22	34.74	-2.01	-2.2
42.26	32.63	-6.07	-3.88
42.3	32.78	-6.53	-3.47
42.34	31.51	-3.85	-2.62
42.38	28.31	-1.16	-7.99
42.42	25.56	-2.22	-2.1
42.46	29.013	-3.5557	-2.8452
42.5	26.69	-1.51	-0.94
42.54	27.83	-3.89	-3.95
42.58	25.55	-3	-2.54
42.62	28.63	-2.3	-0.86
42.66	27.12	-2.69	-0.18
42.7	27.2	-6.03	0.58
42.74	28.12	-6.38	0.98
42.78	25.92	-5.16	3.07
42.82	26.15	-3.13	3.94
42.86	25.15	-3.22	1.18
42.9	25.59	-3.81	1
42.94	28.62	-3.92	1.91
42.98	25.15	-3.58	2.3
43.02	25.74	0.05	2.86
43.06	25.28	-1.1	2.68
43.1	24.53	-2.24	0.09
43.14	24.14	-4.45	3.12
43.18	21.95	-5.17	5.4
43.22	21.72	-6.56	2.91
43.26	23.53	-9.25	3.21
43.3	21.1	-9.13	2.86
43.34	21.61	-11.5	6.87
43.38	26.57	-9.62	5.09
43.42	27.56	-3.05	3.03
43.46	27.38	-3.25	9.3
43.5	32.12	-3.38	5.96
43.54	28.191	-5.0145	6.1474
43.58	32.55	-2.2	9.23
43.62	29.287	-3.6756	5.8449
43.66	31.4	-3.94	7.06
43.7	30.22	-0.54	5.59
43.74	32.84	0.72	6.37
43.78	31.76	0.87	3.44
43.82	29.31	-2.59	2.6
43.86	31.99	-4.34	2.99
43.9	29.01	-3.9	0.9
43.94	29.22	-0.91	2.35
43.98	27.96	-1.31	1.37
44.02	30.29	0.97	0.81
44.06	35.03	-0.69	0.13
44.1	34.56	-1.27	1.64
44.14	34.96	-1.92	1.1
44.18	33.41	-0.86	-1.03
44.22	34.38	0.41	0.02
44.26	35.36	-2.26	2.07
44.3	33.51	2.52	-1.53
44.34	30.29	3.9	-4.3
44.38	28.55	4.3	-6.41
44.42	27.78	0.28	-2.24
44.46	26.06	0.11	-1.93
44.5	27.47	-0.95	-1.94
44.54	30.52	-3.68	-2.14
44.58	32.35	-2.35	-1.44
44.62	29.66	-3.25	-2.23
44.66	33.28	-4.65	-1.89
44.7	32.88	-4.16	-0.61
44.74	31.32	-4.65	1.14
44.78	31.22	-5.9	1.41
44.82	28.83	-2.59	4.07
44.86	31.22	-4.78	-1.11
44.9	31.44	-6.76	-4.18
44.94	29.59	-6	-0.77
44.98	31.702	-7.809	2.9269
45.02	31.952	-7.8943	2.8064
45.06	32.196	-7.9163	2.6092
45.1	30.37	-10.94	3.1
45.14	30.66	-10.47	4.65
45.18	31.15	-10.65	7.46
45.22	32.44	-9.6	9.07
45.26	33.47	-11.94	5.27
45.3	37.6	-7.02	6.49
45.34	33.134	-6.6991	-0.09377
45.38	33.071	-6.3869	-0.5502
45.42	32.938	-6.0544	-0.99455
45.46	33.67	-0.83	-6.53
45.5	32.2	-4.79	-5
45.54	31.22	-3.55	-5.94
45.58	32.34	-2.88	-5.01
45.62	32.22	-3.51	-5.14
45.66	30.22	-2.49	-5.47
45.7	28.36	-3.57	-3.47
45.74	27.85	-3.7	-2.56
45.78	27.35	-3.78	-2.94
45.82	25.85	-2.46	-2.16
45.86	25.38	-2.17	-0.08
45.9	22.78	-4.31	0.74
45.94	20.83	-1.75	2.09
45.98	19.74	-4.35	2.68
46.02	22.31	-7.48	-3.58
46.06	22.72	-6.07	-3.16
46.1	22.88	-6.25	-2.56
46.14	24.31	-5.26	-2.9
46.18	23.64	-4.4	-2.34
46.22	24.8	-0.4	-1.46
46.26	22.54	-1.51	-0.94
46.3	20.18	-4.69	1.99
46.34	19.75	-4.48	1.56
46.38	21.04	-3.24	3.39
46.42	19.06	-6.22	2.98
46.46	20.26	-5.42	2.01
46.5	22.39	-2.96	2.39
46.54	23.06	-4.02	3.93
46.58	24.36	-5.73	4.09
46.62	28.34	-7.02	4.48
46.66	30.66	-10.08	2.07
46.7	33.59	-9.5	3.47
46.74	36.34	-6.5	5.46
46.78	34.11	-3.14	6.82
46.82	31.656	-4.8829	0.38927
46.86	31.699	-4.4943	-0.69084
46.9	31.609	-4.0813	-1.7789
46.94	34.57	1.14	-5.78
46.98	34.92	3.33	-2.4
47.02	27.08	-3.45	-5.53
47.06	26.06	-4.46	-4.17
47.1	25.25	-6.13	-9.72
47.14	28.22	-4.05	-8.33
47.18	31.58	-3.69	-5.3
47.22	25.5	-0.91	-8.41
47.26	25.87	1.41	-4.99
47.3	27.38	-0.39	-3.19
47.34	27.92	-1.13	-3.82
47.38	24.85	-1.38	-4.11
47.42	23.72	0.14	-4.74
47.46	25.03	-1.04	-4.84
47.5	24.38	-2.9	-4.32
47.54	25.25	-3	-5.11
47.58	25.49	-0.73	-5.88
47.62	25.05	-1.98	-3.45
47.66	25.88	-2.07	-4.46
47.7	27.49	-1.52	-4.29
47.74	25.23	-4.14	-4.4
47.78	25.5	-4.7	-2.96
47.82	25.61	-6.21	-1.66
47.86	23.96	-5.68	-2.14
47.9	23.3	-4.24	-2.39
47.94	22	-6.07	-1.81
47.98	22.43	-5.85	-2.75
48.02	21.57	-2.86	-3.84
48.06	21.66	-4.43	-2.86
48.1	20.85	-3.51	-1.42
48.14	22.14	-2.4	-2
48.18	19.3	-3.17	-3.13
48.22	19.23	-2.41	-0.9
48.26	18.27	-3.38	1.76
48.3	20.01	-2.34	0.64
48.34	22.77	-0.76	0.79
48.38	26.41	-0.69	-1.92
48.42	25.46	0.35	-0.22
48.46	27.94	-5.55	-1.82
48.5	26.39	-3.93	-2.18
48.54	21.76	-2.79	-1.21
48.58	24.94	-7.25	6
48.62	28.07	-3.99	3.21
48.66	28.03	-5.29	3.18
48.7	29.27	-6.8	1.47
48.74	31.76	-6.35	1.59
48.78	30.87	-6.79	-1.41
48.82	32.38	-1.55	1.57
48.86	29.92	-2.61	-0.74
48.9	36.92	-2.04	-0.92
48.94	30.077	-3.7822	1.3381
48.98	31.19	1.15	-0.48
49.02	24.26	-1.1	-2.16
49.06	30.51	-3.3215	0.86174
49.1	25.74	-0.86	4.46
49.14	30.71	-3.0234	0.43362
49.18	34.64	-2.63	2.45
49.22	31.46	-4.48	6.62
49.26	36.21	-7.56	7.34
49.3	30.944	-2.5217	-0.56463
49.34	30.976	-2.4277	-0.82379
49.38	27.36	-6.03	-5.46
49.42	27.34	-6.17	-5.94
49.46	29.26	-4.05	-3.6
49.5	28.75	-3.63	-3.68
49.54	27.32	0.28	-4.98
49.58	26.73	-0.62	-5.19
49.62	30.7	-1.9	-2.66
49.66	32.97	-0.89	-3.1
49.7	30.65	-0.92	-4.07
49.74	30.87	-0.69	0.91
49.78	31.035	-2.9337	-2.722
49.82	36.54	-6.26	0.69
49.86	34.78	-2.16	-1.78
49.9	31.95	-3.59	-3.33
49.94	30.32	-4.57	-0.39
49.98	33.7	-3.84	-0.6
50.02	31.86	-4.54	-1.36
50.06	33.2	-5.1	-0.63
50.1	32.3	-5.29	-3.1
50.14	32.58	-6.89	-1.43
50.18	28.51	-4.73	-2.07
50.22	29.28	-11.55	2.19
50.26	30.7	-9.64	-0.57
50.3	33.84	-9.37	-1.1
50.34	33.7	-5.38	-1.4
50.38	29.4	-6.55	-0.25
50.42	28.13	-7.15	0.34
50.46	28.97	-7.15	0.38
50.5	30.86	-4.63	1.5
50.54	31.99	-3.11	2.25
50.58	31.45	-0.86	0.9
50.62	29.21	0.02	-1.9
50.66	28.96	1.52	-3.62
50.7	28.6	1.97	-5.61
50.74	26.92	0.1	-3.84
50.78	27.98	-2.08	-3.48
50.82	25.24	-0.14	-3.68
50.86	27.62	0.26	-3.95
50.9	27.53	2.13	-2.51
50.94	26.94	2.29	-0.74
50.98	24.44	-3.25	1.54
51.02	24.81	-3.51	3.09
51.06	26.14	-6.5	4.6
51.1	22.99	-5.6	-1.73
51.14	22.56	-1.87	0.45
51.18	26.04	-2.51	2.97
51.22	25.73	-1.35	2.8
51.26	27.33	-4.91	3.8
51.3	25.04	-1.25	3.86
51.34	22.62	2	2.01
51.38	25.15	1.03	3.48
51.42	28.58	-0.26	5.87
51.46	33.97	0.54	4.21
51.5	32.13	4.76	3.61
51.54	31.43	4.39	3.1
51.58	31.84	2.86	3.36
51.62	30.34	3.31	1.66
51.66	30.55	6.43	2.56
51.7	31.46	0.81	-1.16
51.74	31.11	2.17	-3.79
51.78	27.16	3.57	-4.55
51.82	27.52	1.99	0.29
51.86	26.44	-0.82	0.64
51.9	27.38	0.91	-0.68
51.94	24.76	-3.28	1.65
51.98	26.93	-2.89	1.65
52.02	29.6	-3.54	1.99
52.06	31.05	-2.98	2.71
52.1	31.84	-2.28	2.77
52.14	32.06	-3.71	2.24
52.18	33.01	-9.05	0.79
52.22	30.25	-9.59	-1.75
52.26	28.72	-7.23	-4.44
52.3	25.29	-8.67	-5
52.34	26.13	-11.6	-2.47
52.38	29.4	-7.78	-0.21
52.42	27.89	-6.06	5.09
52.46	31.73	-9.65	5.67
52.5	35.16	-8.22	3.17
52.54	33.15	-12.25	4.29
52.58	33.148	-7.7903	1.4282
52.62	33.992	-7.2922	1.38
52.66	34.28	-3.26	4.08
52.7	39.11	-5.52	2.34
52.74	37.33	-2.96	1.66
52.78	35.96	-4.04	1.15
52.82	36.2	-6.01	-2.69
52.86	35.54	-3.9	-4.57
52.9	34.61	-5.52	-6.06
52.94	33.91	-7.81	-0.1
52.98	34.4	-4.78	-2.22
53.02	34.45	-4.08	-4.2
53.06	33.64	-3.12	-3.61
53.1	30.5	-2.77	-4.05
53.14	27.69	-3.78	-1.4
53.18	23.52	-3.05	1.7
53.22	27.07	-0.56	5.45
53.26	29.83	-1.36	2.61
53.3	32.98	0.1	2.09
53.34	29.48	-1.26	-3.62
53.38	29.3	0.39	1.31
53.42	29.93	-0.58	-0.45
53.46	29.4	-2.67	0.36
53.5	29.36	-0.81	-1.25
53.54	29.78	-2.04	-2.98
53.58	29.68	-3.79	-2.99
53.62	28.98	-0.94	-4.59
53.66	29.61	-3.02	-6.5
53.7	26.49	-3.87	-4.73
53.74	28.18	-4.7	1.22
53.78	28.97	-1.76	3
53.82	29.34	-4.58	1.66
53.86	25.92	-1.98	3.92
53.9	25.44	-2.23	3.82
53.94	24.29	0.56	4.04
53.98	23.21	-0.05	3.55
54.02	23.99	-1.81	2.92
54.06	25.53	-2.34	3.92
54.1	29.1	-4.4	1.88
54.14	29.58	-3.31	0.21
54.18	29.32	-4.07	0.49
54.22	28.55	-4.93	-0.03
54.26	28.18	-7.2	-1.01
54.3	25.26	-8.1	-0.68
54.34	22.13	-2.51	2.16
54.38	25.92	-2.16	2.36
54.42	23.28	1	3.27
54.46	25.41	-2.28	4.92
54.5	25.97	-1.7	4.63
54.54	25.81	-3.07	3.22
54.58	30.18	-6.85	2.9
54.62	31.1	-6.15	2.68
54.66	28.08	-4.52	3.33
54.7	28.26	-6.37	2.06
54.74	28.36	-5.13	0.29
54.78	34.52	-2.13	-3.69
54.82	33.72	-3.39	-4.2
54.86	32.53	-4.17	-3.97
54.9	31.71	-7.39	-2.01
54.94	33.38	-6.48	-3.31
54.98	32.32	-11.48	1.18
55.02	30.13	-8.76	3.13
55.06	30.49	-2.77	2.18
55.1	32.45	-4.91	-0.95
55.14	34.19	-3.58	0.08
55.18	29.628	-3.8442	-0.6268
55.22	24.16	2.32	-5.38
55.26	28.45	-0.64	-0.03
55.3	25.59	-2.13	1.75
55.34	25.85	-1.1	3.03
55.38	26.35	-2.5	1.88
55.42	26.12	-6.33	0.5
55.46	23.2	-0.92	-4.4
55.5	22.64	-2.93	-1.46
55.54	23.333	0.79482	1.028
55.58	22.736	1.0759	1.1649
55.62	23.48	6.96	-0.51
55.66	23.83	6.15	-0.18
55.7	22.3	3.66	1.75
55.74	20.39	0.42	4.16
55.78	23.16	-4.53	3.2
55.82	19.9	-3.12	2.69
55.86	21.48	0.71	3.13
55.9	21.44	-0.15	1.96
55.94	19.5	-1.51	-0.51
55.98	22.3	-3.28	-1.38
56.02	22.48	-4.64	0.32
56.06	23.5	-6.57	0.27
56.1	25.47	-5.06	1.9
56.14	24.74	-5	4.33
56.18	23.74	-8.7	3.85
56.22	26.35	-4.75	-0.14
56.26	26.63	-3.13	-2.29
56.3	26.06	-5.16	0.38
56.34	24.8	-6.83	1.68
56.38	26.28	-4.67	2.08
56.42	25.28	-5.39	2.88
56.46	24.61	-5.79	3.22
56.5	25.26	-4.47	2.26
56.54	26.18	-4.05	1.41
56.58	28.75	-4.35	-0.87
56.62	27.15	-4.21	-1.09
56.66	27.27	-5.2	-0.72
56.7	27.72	-4.99	-1.78
56.74	29.39	-3.11	-2.52
56.78	27.64	-1.22	-3.36
56.82	25.94	-0.86	-1.77
56.86	27.19	-1.1	-1.78
56.9	26.3	-0.28	-1.12
56.94	27.35	0.37	0.09
56.98	31.87	1.59	3.98
57.02	32.29	3.13	3.3
57.06	33.17	4.79	0.11
57.1	28.3	-3.4166	1.3797
57.14	28.118	-4.5927	1.8599
57.18	27.68	-5.83	-2.37
57.22	25.63	-7.82	-1.87
57.26	30.1	-10.51	1.57
57.3	30.01	-14.68	4.92
57.34	24.31	-13.49	6.43
57.38	28.08	-10.06	2.46
57.42	28.36	-7.92	4.73
57.46	30.52	-5.82	4.68
57.5	32.28	-3.34	2.21
57.54	33.4	-7.54	2.99
57.58	34.09	-5.29	-2.75
57.62	38.16	-4.76	-0.26
57.66	35.25	-5.41	4.11
57.7	35.93	-4.73	5.5
57.74	33.68	-6.89	3.1
57.78	32.657	-4.8958	-0.63085
57.82	27.92	-7.95	-6.49
57.86	25.23	-8	-5.47
57.9	26.91	-7.21	-4.29
57.94	30.95	-5.2	-1.78
57.98	31.58	-3.13	-5.29
58.02	32.248	-3.6349	0.15431
58.06	34	-3.12	2.92
58.1	31.08	-1.02	2.83
58.14	31.91	-1.42	3.75
58.18	34.85	-4.02	1.15
58.22	31.93	-3.44	-0.5
58.26	34.69	-4.02	3.83
58.3	36.63	-2.77	3.48
58.34	34.61	5.01	2.76
58.38	32.15	1.59	3.48
58.42	31.95	0.91	4
58.46	28.85	1.87	-1.05
58.5	33.35	-6.29	-0.92
58.54	30.1	-2.81	1.47
58.58	29.4	-6	-3.72
58.62	26.58	-7.78	-6.03
58.66	25.33	-7.66	-4.52
58.7	25.22	-8.11	-2.45
58.74	22.75	-4.23	-0.78
58.78	22.5	-2.22	-1.57
58.82	22.96	-1.31	-1.39
58.86	23.37	-3.44	0.62
58.9	24.09	-6.29	0.14
58.94	25.27	-4.34	0.17
58.98	24.88	-3.43	-0.71
59.02	24.41	-3.75	-1.13
59.06	24.47	-2.57	-0.39
59.1	24.89	-2.8	0.17
59.14	27.04	-1.67	-2.19
59.18	22.77	-3.7	-3.72
59.22	22.46	-5.74	-0.12
59.26	24.32	-5.64	-0.35
59.3	25.81	-6.11	-1.22
59.34	25.08	-9.66	-1.67
59.38	25.15	-8.34	-1.38
59.42	25.82	-9.56	0.92
59.46	25.13	-9.13	0.9
59.5	27.16	-7.89	0.77
59.54	28.09	-9.2	-0.27
59.58	30.66	-9.33	-0.83
59.62	31.89	-11.25	-0.8
59.66	31.34	-11.64	-1.02
59.7	30.69	-12.27	-1.6
59.74	30.52	-9.8	-1.14
59.78	30.05	-8.97	-0.76
59.82	30.49	-8.62	0.2
59.86	30.87	-6.55	-0.82
59.9	30.74	-6.12	-2.68
59.94	29.9	-6.09	-3.05
59.98	28.76	-6.62	-3.31
60.02	27.31	-6.24	-3.48
60.06	27.39	-5.44	-4.09
60.1	26.38	-5.15	-4.36
60.14	26.8	-3.52	-4.4
60.18	25.64	-4.35	-3.61
60.22	27.33	-3.23	-2.58
60.26	28.95	-0.33	-1.49
60.3	27.811	-4.9245	-1.9508
60.34	28.057	-5.2096	-1.5513
60.38	28.316	-5.5319	-1.1366
60.42	28.574	-5.8801	-0.71977
60.46	28.16	-9.34	2.44
60.5	30.69	-7.87	3.1
60.54	31.19	-9.36	2.69
60.58	28.08	-7.47	1.16
60.62	29.1	-5.46	0.36
60.66	29.37	-8.4	-1.44
60.7	27.96	-8.18	0.03
60.74	27.84	-8.18	-0.12
60.78	29.84	-6.64	-1.43
60.82	26.23	-5.67	-2.34
60.86	25.04	-8.65	0.38
60.9	27.69	-10.12	4.44
60.94	25.44	-8.42	2
60.98	26.18	-4.53	2.39
61.02	28.17	-5.46	3.85
61.06	29.72	-5.55	4.12
61.1	26.8	-6.06	2.29
61.14	26.07	-8.89	3.21
61.18	27.12	-6.31	2.44
61.22	28.73	-6.47	2.18
61.26	29.36	-5.5	3.73
61.3	29.78	-2.04	1.33
61.34	28.33	-0.16	-0.26
61.38	27.18	-0.89	0.64
61.42	26.6	1.53	1.09
61.46	26.53	2.59	0.17
61.5	26	-0.95	-1.95
61.54	26.84	-4.49	-3.64
61.58	26.38	-3.34	-3.96
61.62	28.17	-0.22	-1.95
61.66	31.34	-0.54	-3.11
61.7	29.59	-0.23	-3.27
61.74	28.68	-3	0.5
61.78	27.33	-0.77	2.53
61.82	26.83	-2.43	4.3
61.86	27.3	-7.24	0.07
61.9	29.11	-3.99	-0.88
61.94	29.79	-5.58	-0.97
61.98	31.73	-7.19	-0.39
62.02	32.71	-7.89	-0.04
62.06	28.1	-5.41	0.64
62.1	28.89	-7.61	-0.97
62.14	27.04	-8.33	-1.3
62.18	29.28	-8.55	-0.11
62.22	28.12	-8.38	0.12
62.26	29	-8.83	-0.26
62.3	28.43	-7.29	1.15
62.34	29.72	-8.15	1.66
62.38	29.51	-7.43	1.54
62.42	28.12	-2.83	-0.89
62.46	28.1	-4.25	-2.26
62.5	27.39	-6.53	-4.34
62.54	29.01	-6.53	-2.97
62.58	29.77	-7.12	-2.19
62.62	31.95	-8.46	-0.23
62.66	30.88	-8.64	-0.31
62.7	32.02	-8.94	0.2
62.74	31.23	-5.78	-3.16
62.78	30.04	-4.85	-3.59
62.82	29.47	-5.72	-5.62
62.86	30.08	-6.76	-3.81
62.9	30.36	-5.64	-2.17
62.94	29.81	-6	-1.49
62.98	29.63	-4.75	-1.19
63.02	29.59	-6.26	-0.02
63.06	30.7	-6.76	-0.2
63.1	30.51	-7.03	-0.03
63.14	30.32	-7.36	-1.19
63.18	31.24	-5.26	-2.69
63.22	30.99	-9.98	0.67
63.26	29.66	-11.37	1.43
63.3	28.15	-11.87	4.67
63.34	28.614	-4.0608	0.99068
63.38	28.235	-2.9754	0.93833
63.42	27.871	-1.8832	0.83464
63.46	27.535	-0.81991	0.68242
63.5	25.92	2.65	-0.21
63.54	25.6	4.69	0.96
63.58	28.81	6.44	2.67
63.62	28.87	4.31	0.93
63.66	25.38	1.68	-2.75
63.7	26.65	1.74	-5.11
63.74	23.13	2.89	-4.24
63.78	28.19	0.44	-0.48
63.82	29.66	-0.37	-0.65
63.86	30.93	-1.61	-1.61
63.9	30.66	-2.07	-1.97
63.94	28.16	-0.11	-5.58
63.98	28.66	-1.63	-3.93
64.02	30.9	-1.85	-2.35
64.06	28.77	-2.05	-4
64.1	30.15	3.46	-5.51
64.14	29.47	0.11	-3.49
64.18	31.84	-3.65	-0.6
64.22	29.96	-5.49	1.88
64.26	31.37	-1.92	0.92
64.3	28.29	-0.79	0.73
64.34	30.99	-0.34	-1.34
64.38	29.15	0.93	-1.57
64.42	27.77	1.56	-0.93
64.46	26.51	-0.42	-0.13
64.5	27.83	-1.51	-1.56
64.54	29.54	-1.89	-1.75
64.58	29.07	-2.51	1.8
64.62	28.59	0.55	0.69
64.66	26.44	1.33	0.79
64.7	27.21	-3.96	1.29
64.74	26.38	-3.93	2.63
64.78	26.36	-9.52	2.76
64.82	26.77	-7.91	3.36
64.86	24.05	-4.45	3.66
64.9	24.47	-7.27	3.55
64.94	25.29	-2.37	4.1
64.98	28.36	0.02	3.64
65.02	25.92	-0.62	2.84
65.06	30.72	-3.96	3.41
65.1	32.02	-5.5	-1.16
65.14	29.54	-7.61	-1.6
65.18	28.22	-4.37	0.05
65.22	25.11	-2.69	0.05
65.26	25.02	-5.19	-2.63
65.3	23.79	-4.85	-1.24
65.34	22.09	-4.58	-0.36
65.38	22.19	-9.04	-6.21
65.42	21.56	-10.34	-5.28
65.46	25.65	-12.79	-1.69
65.5	27	-9.6	2.91
65.54	29.31	-7.44	2.14
65.58	29.62	-10.28	2.17
65.62	28.33	-8.2	0.16
65.66	31.7	-6.16	0.69
65.7	34.09	-7.84	0.42
65.74	34.66	-5.11	-3.87
65.78	33.05	-7.13	-5.41
65.82	29.78	-8.72	-5.35
65.86	30.31	-6.76	-5.55
65.9	29.69	-4.78	-4.23
65.94	30.75	-3.32	-0.77
65.98	31.17	-2.37	-1.98
66.02	28.86	-1.88	-2.93
66.06	27.2	-2.3	-3.16
66.1	25.67	-1.36	-5.1
66.14	27.89	-5.14	-1.57
66.18	27.88	-4.45	-1
66.22	28.57	-4.05	-0.59
66.26	28.98	-4.21	-0.76
66.3	28.02	-2.78	-1.08
66.34	26.06	-4.65	-1.27
66.38	25.14	-5.14	-0.94
66.42	24.84	-4.29	-1.87
66.46	23.4	-2.75	-0.91
66.5	24.38	-2.37	0.7
66.54	25.28	-3.78	0.91
66.58	26.31	-3.2	1.31
66.62	27.44	-2.87	1.42
66.66	30.04	-7.86	4.47
66.7	30.22	-12.43	4.09
66.74	29.19	-10.82	4.84
66.78	31.79	-10.81	5.12
66.82	34.35	-10.22	5.75
66.86	36.51	-11.39	4.34
66.9	35.68	-12.14	2.76
66.94	34.35	-8.77	4.75
66.98	38.69	-6.9	3.27
67.02	36.8	-7.27	0.44
67.06	37.17	-8.25	-1.63
67.1	37.14	0.27	1.67
67.14	39	0.44	0.94
67.18	36.19	2.62	-1.57
67.22	32.58	-1.37	-6.78
67.26	33.753	0.63244	-3.3092
67.3	32.55	1.18	-4.35
67.34	33.66	3.25	-1.12
67.38	31.66	3.93	-1.69
67.42	31.8	3.65	-4.24
67.46	29.39	2.79	-7.89
67.5	26.07	-0.11	-7.53
67.54	23.79	-1.26	-7.58
67.58	26.12	-4.04	-5.84
67.62	28.24	-3.33	-5.82
67.66	27.21	-5.99	-1.34
67.7	31.28	-4.5	-0.87
67.74	28.58	-1.5	-2.93
67.78	27.72	-0.92	-1.41
67.82	27.3	-2.53	-1.87
67.86	28.45	-3.71	-2.4
67.9	30.72	-3.73	-0.53
67.94	30.8	-4.11	-2.72
67.98	32.1	-3.71	-2.98
68.02	31.3	-4.55	-3.64
68.06	29.87	-6.23	-4.76
68.1	29.52	-11.17	-5.21
68.14	27.09	-6.2	-1.75
68.18	26.66	-5.47	0.89
68.22	23.64	-3.77	1.87
68.26	22.69	-5.47	2.63
68.3	22.8	-1.13	2.74
68.34	23.82	-0.55	3.75
68.38	20.13	-0.03	3.23
68.42	22.4	0.02	3.11
68.46	23.35	-1.25	4.21
68.5	24.75	0.97	3.73
68.54	24.33	1.94	4.51
68.58	24.98	0.76	3.35
68.62	25.77	0.01	0.49
68.66	22.82	-0.71	0.18
68.7	22.59	-3.06	1.38
68.74	23.99	-0.35	-3.84
68.78	27.74	-3.64	-1.57
68.82	29.92	-5.42	-1.1
68.86	30.28	-3.99	-0.54
68.9	31.06	-3.78	-0.79
68.94	31.06	-4.42	-0.92
68.98	30.78	-5.39	-1.06
69.02	30.63	-4.76	-0.35
69.06	30.63	-3.99	1.63
69.1	31.12	-5.11	1.38
69.14	31.77	-0.79	0.53
69.18	30.4	-2.41	-2.6
69.22	26.55	2.05	2.93
69.26	31.22	1.41	6.45
69.3	34.12	0.34	3.23
69.34	34.53	-1.24	0.62
69.38	32.45	-0.87	0.88
69.42	34.11	1.89	0.09
69.46	33.23	-1.53	0.09
69.5	31.66	-0.29	0.35
69.54	31.81	-1.68	-0.5
69.58	32.62	-0.18	-0.52
69.62	32.6	-4.85	2.36
69.66	30.67	-2.72	2.25
69.7	30.74	2.91	1.72
69.74	28.09	3.23	2.8
69.78	30.44	2.87	3.03
69.82	32.37	-1.69	2.88
69.86	33.12	-2.56	-1.2
69.9	31.54	-3.11	-2.33
69.94	35.48	-4.11	1.6
69.98	36.47	-3.84	0.91
70.02	35.67	-3.36	-1.07
70.06	35.59	-1.33	-4.55
70.1	31.197	-4.8483	-1.6682
70.14	30.634	-5.4304	-1.6377
70.18	30.047	-5.9924	-1.5616
70.22	29.454	-6.5225	-1.4481
70.26	27.53	-11.75	-1.92
70.3	26.61	-9.66	-4.41
70.34	24.61	-7.41	-3.37
70.38	22.44	-6.85	-3.55
70.42	27.009	-8.2792	-0.61056
70.46	26.746	-8.3689	-0.44713
70.5	27.8	-8.56	0.31
70.54	24.48	-7.97	1.86
70.58	25.02	-8.33	1.68
70.62	24.93	-7.15	-0.37
70.66	30.05	-5.08	1.97
70.7	32.64	-5.7	1.91
70.74	33.6	-3.43	0.98
70.78	32.67	-4.65	0.11
70.82	32.31	-2.24	-2.13
70.86	31.11	0.17	-3.05
70.9	34.4	1.59	-3.22
70.94	35.47	-0.15	-2.31
70.98	32.67	3.3	-1.91
71.02	33.28	5.78	-0.54
71.06	33.48	2.53	0.33
71.1	28.75	3.39	-0.75
71.14	27.14	2.73	1.77
71.18	28.63	2.98	2.47
71.22	28.88	2.18	1.13
71.26	27.37	2	1.21
71.3	26.14	0.52	2.32
71.34	26.99	-0.93	2.62
71.38	30	-0.25	0.91
71.42	29.8	1.32	2.8
71.46	31.73	-1.36	1.03
71.5	29.6	-0.37	2.19
71.54	29.1	-1.36	2.05
71.58	29.57	-0.3	1
71.62	29.29	-0.12	0.37
71.66	27.46	0.2	0.81
71.7	26.85	0.45	4.44
71.74	25	-2.6	2.08
71.78	23.88	-7.93	1.35
71.82	25.75	-9.39	-0.24
71.86	32.76	-7.59	-1.38
71.9	31.84	-5.49	0.86
71.94	34.69	-8.41	2.41
71.98	36.01	-8.33	0.26
72.02	34.59	-6.62	1.26
72.06	30.78	-8.71	2.46
72.1	30.52	-8.97	1.38
72.14	33.51	-13.09	-0.33
72.18	34.61	-12.6	-2.16
72.22	33.31	-8.16	-5.6
72.26	35.55	-8.98	-1.59
72.3	33	-12.23	-3.5
72.34	31.48	-13.23	1.28
72.38	31.48	-9.93	0.71
72.42	34.77	-8.86	-0.62
72.46	33.29	-5.72	-1.53
72.5	31.05	-6.51	-1.89
72.54	32.36	-6.16	-2.14
72.58	29.47	-5.49	-3.05
72.62	27.72	-5.07	-2.94
72.66	27.71	-4.2	-0.24
72.7	30.06	-4.26	-1.24
72.74	29.85	-3.52	-2.78
72.78	29.17	-2.86	-5.05
72.82	27.82	-3.04	-4.24
72.86	28.65	-3.16	-1.83
72.9	30.84	-5.75	-0.27
72.94	32.34	-4.82	0.23
72.98	32.85	-4.33	0.32
73.02	33.13	-5.4	0.82
73.06	32.82	-5.31	1.23
73.1	32.83	-5.68	1.77
73.14	34.12	-7.91	0.08
73.18	32.01	-8.28	5.16
73.22	33.52	-8.31	2.53
73.26	34.08	-7.89	0.27
73.3	35.24	-6.48	-0.28
73.34	37.49	-3.64	-0.66
73.38	38.02	-2.59	1.03
73.42	39.53	-4.22	1.09
73.46	39.17	-1.81	1.18
73.5	38.43	-3.05	1.54
73.54	35.92	-4.25	0.11
73.58	35.91	-3.69	1.03
73.62	37.14	-1.25	1.77
73.66	32.87	-3.71	1.21
73.7	33.17	-4.32	-0.59
73.74	33.72	-5.94	-1.72
73.78	33.66	-1.3	-6.79
73.82	29.82	-1.56	-5.3
73.86	30.72	-2.74	-2.1
73.9	30.1	-4.05	-1.28
73.94	29.83	-3.55	-1.67
73.98	29.38	-4.14	-0.9
74.02	31.06	-5.65	-0.71
74.06	30.63	-5.91	-0.48
74.1	30.13	-5.61	-1.01
74.14	29.16	-5.08	-0.16
74.18	30.13	-6.21	0.92
74.22	30.69	-5.2	1.06
74.26	30.04	-5.93	2.02
74.3	32.49	-8.87	2.66
74.34	32.26	-10.18	1.55
74.38	32.485	-4.3651	0.86903
74.42	32.946	-3.895	0.76446
74.46	32.2	1.8	-1.98
74.5	31.47	1.16	0.35
74.54	34.89	-1.43	1.28
74.58	35.14	-2.55	0
74.62	34.88	-2.72	0.02
74.66	34.57	-3.83	0.65
74.7	34	-3.28	-0.46
74.74	34.59	-3.11	-1.38
74.78	33.91	-3.52	-2.06
74.82	32.48	-4.5	-1.41
74.86	29.9	-5.11	-1.22
74.9	30.98	-3.64	-0.76
74.94	30.49	-1.66	-2.22
74.98	30.63	-1.33	-2.79
75.02	30.13	-1.74	-1.3
75.06	28.85	-1.08	-2.4
75.1	28.54	0.58	-4.52
75.14	26.61	2.02	-4.38
75.18	30.41	2.07	1
75.22	30.59	0.71	5.16
75.26	27.83	-4.76	4.73
75.3	25.88	-5.26	4.87
75.34	26.32	-4	4.25
75.38	26.08	-12.51	3.08
75.42	27.12	-9.71	5.72
75.46	30.51	-8.06	5.4
75.5	32.6	-8.49	4.48
75.54	31.13	-10.36	3.13
75.58	33.02	-4.38	2.85
75.62	31.76	-6.29	0.85
75.66	30.22	-4.23	0.38
75.7	31.01	-2.21	0.56
75.74	31.32	-1.66	-4.45
75.78	28.42	0.58	-1.9
75.82	27.45	-2.07	-1.63
75.86	26.21	-2.04	-2
75.9	26.34	-4.44	0.2
75.94	26.17	-1.97	-0.62
75.98	29.04	-1.58	-0.71
76.02	29.28	-4.64	1.59
76.06	29.1	-5.91	2.92
76.1	27.41	-9.29	2.14
76.14	31.104	-6.2783	-0.11509
76.18	31.565	-6.2683	-0.53469
76.22	32.019	-6.1889	-0.99361
76.26	34	-12.08	-0.19
76.3	39.28	-11.4	-0.69
76.34	38.21	-9.7	1.05
76.38	36.52	-8.34	-0.65
76.42	40.13	-1.51	-3.15
76.46	33.929	-4.4553	-3.7915
76.5	31.2	0.79	-7.22
76.54	31.67	-0.78	-6.85
76.58	29.08	-3	-5.16
76.62	32.45	-2.57	-5.23
76.66	31.49	-0.23	-7.75
76.7	30.87	-0.69	-7.3
76.74	29.69	0.24	-3.73
76.78	30.2	0.46	-0.06
76.82	29.43	2.27	-0.87
76.86	29.16	3.84	-3.81
76.9	27.62	2.05	-0.77
76.94	29.06	-1.52	0
76.98	27.05	-1.6	0.71
77.02	27.53	0.61	-0.73
77.06	30.23	0.1	-2.02
77.1	32.46	0.67	-2.3
77.14	32.31	2.88	-0.7
77.18	31.6	3.89	-0.92
77.22	28.78	1.55	-2.22
77.26	29.34	2.55	-2.88
77.3	29.59	1.49	-3.42
77.34	31.02	2.51	-1.49
77.38	30.13	2.73	-0.51
77.42	28.08	-0.15	5.2
77.46	29.53	-1.83	5.25
77.5	29.9	-2.35	2.06
77.54	28.37	-2.74	0.77
77.58	29.06	-2.91	0.28
77.62	29.14	-3.43	0.04
77.66	26.35	-4.4	-1.04
77.7	26.56	-4.24	-1.21
77.74	24.85	-7.03	-1.04
77.78	26.3	-8.87	-1.1
77.82	28.03	-6.06	1.62
77.86	27.95	-8.52	2.09
77.9	29.76	-4.58	1.34
77.94	28.63	-3.25	2.97
77.98	27.46	-6.04	3.16
78.02	31.11	-11.5	1.5
78.06	27.32	-10.23	0.97
78.1	26.09	-11.49	1.32
78.14	27.18	-11.91	1.91
78.18	28.86	-9.86	2.39
78.22	28.86	-8.54	3.16
78.26	32.18	-8.86	6.72
78.3	36.8	-7.14	0.7
78.34	37.14	-7.06	0.95
78.38	40.96	-5.6	-0.28
78.42	39.56	-6.2	-1.33
78.46	36.7	-6.14	-1.9
78.5	36.77	-3.69	-4.08
78.54	33.88	-5.26	-1.06
78.58	36.28	-4.61	0.2
78.62	36.96	-6.2	1.39
78.66	36.13	-9.53	-0.12
78.7	36.72	-9.43	-0.24
78.74	36.6	-11.04	-0.75
78.78	33.53	-10.7	-0.52
78.82	35.27	-7.99	-0.78
78.86	33.88	-11.64	-0.45
78.9	34.23	-11.28	0.12
78.94	34.26	-13	0.41
78.98	34.2	-11.76	0.54
79.02	32.43	-11.43	1.47
79.06	31.55	-11.34	0.88
79.1	32.89	-12.24	2.91
79.14	34.68	-9.48	1.79
79.18	34.28	-8.37	1.36
79.22	33.59	-8.13	2.69
79.26	33.5	-6.12	4.38
79.3	29.85	-7.19	4.61
79.34	32.55	-7.06	5.07
79.38	35.45	-5.38	6.64
79.42	37.93	-3.08	3.64
79.46	36.79	2.26	1.7
79.5	34.16	1.36	-0.88
79.54	33.62	-0.57	2.55
79.58	36.03	-2.88	3.9
79.62	35.74	-0.97	2.28
79.66	32.51	-0.41	-0.1
79.7	33.64	0.2	1.12
79.74	33.5	-2.69	0.44
79.78	29.67	-2.04	-3.36
79.82	26.65	-2.6	-4.14
79.86	26.04	-4.43	-4.66
79.9	26.92	-4.42	-4.74
79.94	26.21	-4.64	-3.69
79.98	26.6	-5.13	-3.32
80.02	24.37	-4.04	-3.62
[truncated: 1,106 more rows]
