# Supplementary material for: Mean flow and turbulence structure over exposed roots on a forested floodplain: Insights from a controlled laboratory experiment
Source: PLoS One. 2020 Feb 26;15(2):e0229306. doi: 10.1371/journal.pone.0229306 (PMC7043746; doi:10.1371/journal.pone.0229306)
Supplement: S1 File — (ZIP) [file pone.0229306.s001.zip › data_and_scripts/velocity_data/t21_083_replaced.csv]

0.06	27.79	-10.1	4.22
0.1	30.69	-9.08	2.15
0.14	28.44	-8.99	1.55
0.18	29.96	-7.91	1.91
0.22	29.75	-8.68	1.71
0.26	29.6	-9.7	1.35
0.3	30.65	-9.03	1.01
0.34	30.11	-7.44	3.54
0.38	28.96	-7.06	3.68
0.42	30.8	-4.84	3.99
0.46	31.43	-7.93	1.32
0.5	32.32	-8.6	3.72
0.54	34.68	-8.63	1.94
0.58	34.8	-9.15	0.59
0.62	36.15	-9.1	2.49
0.66	34.31	-7.28	2.21
0.7	34.39	-5.32	1.73
0.74	33.4	-4.82	1.44
0.78	32.51	-5.5	2.81
0.82	33.75	-4.56	0.91
0.86	30.25	-4.29	-0.33
0.9	31.46	-2.19	0.78
0.94	29.25	-2.51	-1.71
0.98	29.21	-5.51	-2.02
1.02	27.21	-5.91	-0.78
1.06	27.77	-3.09	-0.16
1.1	28.76	-3.03	-1.26
1.14	27.74	-3.26	-2.5
1.18	27.06	-2.22	0.48
1.22	26.14	-3.59	-0.98
1.26	26.74	-2.1	-1.84
1.3	24.399	-2.2894	-1.7259
1.34	23.19	1.87	-5.23
1.38	23.76	-2.23	-0.83
1.42	25.29	-5.06	-0.88
1.46	23.02	-3.53	-0.59
1.5	22.32	-7.17	-0.78
1.54	22.22	-1.07	-3.06
1.58	17.56	-0.95	1.02
1.62	20.42	0.2	4.29
1.66	22.52	-1.05	3.99
1.7	26.22	-1.18	3.02
1.74	25.85	-5.14	1.68
1.78	24.96	-8.97	4.15
1.82	25.94	-6.76	4.6
1.86	25.9	-5.42	2.3
1.9	29.08	-4.27	1.77
1.94	27.65	-7.16	1.38
1.98	28.15	-8.44	1.26
2.02	29.31	-7.04	-0.8
2.06	30.28	-4.49	-3.69
2.1	33.14	-2.69	-1.86
2.14	33.51	-2.45	-3.14
2.18	29.41	1.35	1.98
2.22	31.552	-5.2121	-1.3628
2.26	31.746	-5.2345	-1.5802
2.3	33.8	-9.66	2.12
2.34	32.97	-8.69	3.4
2.38	30.79	-8.95	-2.39
2.42	31.34	-6.76	-3.94
2.46	32.43	-4.13	-5.11
2.5	31.81	-3.18	-4.98
2.54	30.91	-3.46	-3.37
2.58	35.33	-1.54	-0.59
2.62	33.88	-4.29	-0.12
2.66	32.84	-3.13	0.25
2.7	34.76	-4.61	0.64
2.74	34.51	-3.84	-1.75
2.78	33.61	-7.46	-0.25
2.82	31.84	-5.28	-0.62
2.86	30.93	-4.89	-1.59
2.9	30.51	-5.01	-1.05
2.94	31.87	-4.53	-0.88
2.98	32.48	-5.64	-0.16
3.02	32.35	-5.33	0.46
3.06	32.46	-4.66	1.57
3.1	30.43	-5.38	1.22
3.14	29.05	-1.6	1.63
3.18	28.98	-3.24	2.96
3.22	29.82	-3.08	3.42
3.26	28.5	-4.23	1.24
3.3	28.7	-4.34	-1.72
3.34	21.38	-5.26	-0.74
3.38	26.74	-1.92	2.67
3.42	27.93	-2.83	1.26
3.46	25.17	-0.93	-5.21
3.5	24.26	-0.48	-3.84
3.54	24.7	-0.41	-1.28
3.58	25.65	-0.19	-0.38
3.62	26.39	3.15	-0.32
3.66	22.65	0.09	3.99
3.7	22.29	-2.64	5.4
3.74	24.15	-1.41	5.09
3.78	28.44	-3.41	6.56
3.82	31.95	-4.92	1.71
3.86	34.98	-3.89	-1.74
3.9	37.44	-4.14	0.22
3.94	38.13	-6.09	1.32
3.98	37.51	-7.35	0.83
4.02	37.72	-9.04	0.97
4.06	37.75	-5.54	-0.01
4.1	35.12	-9.13	1.09
4.14	34.58	-9.61	-0.05
4.18	33.59	-8.66	-2.7
4.22	34.04	-8.44	-0.29
4.26	34.94	-6.72	-1.8
4.3	32.07	-5.5	-3.31
4.34	35.29	-4.04	-4.24
4.38	36.99	-5.64	-2.63
4.42	35.5	-4.58	-2.48
4.46	37.6	-5.08	-2.96
4.5	36.2	-4.22	-1.36
4.54	38.84	-4.89	0.05
4.58	39.26	-3.66	-1.87
4.62	35.71	-3.61	-1.29
4.66	34.94	-5.3	-0.73
4.7	34.74	-4.39	0.75
4.74	35.32	-2.7	-0.5
4.78	35.69	-5.09	-1.52
4.82	35.63	-6.27	-1.98
4.86	32.21	1.09	0
4.9	30.52	-0.32	-1.98
4.94	30.09	-0.99	-1.03
4.98	30.77	-5.2	0.05
5.02	28.4	-5.49	0.07
5.06	30.78	-4.58	1.36
5.1	29.9	-6.06	0.34
5.14	30.38	-6.7	2.45
5.18	27.86	-7.83	5.15
5.22	27.97	-5.13	3.05
5.26	29.51	-4.21	2.76
5.3	28.12	-7.1	1.78
5.34	27.76	-4.08	0.48
5.38	29.4	-1.21	-0.92
5.42	29.1	-2.16	-1.84
5.46	27.66	-2.89	-0.89
5.5	29.9	-5.13	-1.41
5.54	28.99	-4.78	-0.1
5.58	29.37	-5.44	-0.57
5.62	28.14	-6.86	2.09
5.66	28.35	-6.64	1.32
5.7	28.12	-7.05	0.52
5.74	28.55	-6.9	-0.48
5.78	28.52	-6.13	-0.64
5.82	27.91	-7.25	0.79
5.86	28.56	-7.08	0.06
5.9	27.39	-6.33	-0.23
5.94	29.22	-9.63	0.24
5.98	29.19	-7.28	-0.47
6.02	29.42	-7.38	0.87
6.06	32.11	-8.29	2.74
6.1	34.17	-8.92	4.5
6.14	34.45	-7.45	0.99
6.18	32.94	-6.3	1.21
6.22	32.49	-10.94	3.01
6.26	29.22	-10.64	2.98
6.3	31.46	-11.52	4.43
6.34	33.32	-12.34	3.59
6.38	35.25	-7.78	0.79
6.42	35.92	-10.88	0.82
6.46	36.13	-8.19	0.46
6.5	33.68	-9.39	-2.19
6.54	32.14	-7.39	-4.47
6.58	28.98	-6.02	-5.07
6.62	29.04	-4.11	-3.31
6.66	28.18	-1.67	-3.48
6.7	29.03	-3.57	-2.75
6.74	29.13	-3.2	-5.76
6.78	28.76	0.39	-6.5
6.82	28.567	-2.6494	-3.8986
6.86	28.57	-2.6703	-3.5687
6.9	25.63	-2.27	-2.5
6.94	23.78	-3.34	-1.66
6.98	28.13	-3.24	-0.46
7.02	29.98	-4.37	-0.32
7.06	30.69	-4.2	-0.36
7.1	29.98	-4.53	-2.43
7.14	31.19	-5.03	-0.65
7.18	28.5	-8.12	-0.6
7.22	30.66	-8.51	-1.78
7.26	27.16	-7.56	-0.28
7.3	28.04	-6.26	1.32
7.34	23.63	-9.29	2.33
7.38	30.16	-10.25	-1.35
7.42	30.78	-11.41	2.62
7.46	28.4	-9.36	7.14
7.5	29.51	-8.95	0.2
7.54	31.46	-6.85	1.67
7.58	31.8	-7.65	2.8
7.62	32.29	-6.1	2.31
7.66	31.41	-5.58	-1.78
7.7	29.54	-3.96	-2.12
7.74	33.14	-7.21	0
7.78	25.94	-6.3	-1.71
7.82	25.9	-5.34	1.65
7.86	29.85	-6.2	2.44
7.9	27.33	-6.58	-2.36
7.94	26.94	-2.58	-4.63
7.98	25.27	-3.7	-6.24
8.02	25.65	-2.2	-4.81
8.06	27.92	0.56	-7.28
8.1	26.703	-1.3036	-4.205
8.14	26.899	-0.91644	-4.3381
8.18	27.88	3.14	-1.96
8.22	26.7	2.39	-4.64
8.26	28.21	1.63	-2.69
8.3	28.69	-1.8	-2.82
8.34	29.05	-0.96	-6.1
8.38	28.16	-3.13	-6.95
8.42	28.53	-4.57	-3.57
8.46	30.84	-2.92	-0.11
8.5	32.7	-3.24	-0.89
8.54	31.43	-3.72	-0.56
8.58	32.25	-4.09	-2.1
8.62	32.14	-5.27	-1.35
8.66	30.1	-6.49	-1.16
8.7	30.07	-7.33	-1.33
8.74	32.03	-5.32	-0.21
8.78	30.81	-3.75	-0.53
8.82	31.17	-6.28	0.12
8.86	28.1	-8.24	1.23
8.9	30.02	-6.06	1.67
8.94	30.23	-8.48	3.06
8.98	33.5	-6.68	0.71
9.02	31.37	-7.78	-0.07
9.06	34.86	-10.01	3.78
9.1	36.04	-10.64	2.61
9.14	36.23	-10.95	5.1
9.18	33.65	-6.93	4.2
9.22	34.81	-6.51	0.53
9.26	36.87	-7.27	-0.03
9.3	35.9	-7.53	-3.55
9.34	33.02	-6.29	-3.2
9.38	33.12	-2.89	-5.17
9.42	29.86	-1.58	-4.96
9.46	29.19	-1.71	-3.01
9.5	27.38	-2.18	-1.72
9.54	27.14	-2.01	-1.01
9.58	26.73	-2.65	0.35
9.62	26.76	-1.84	-0.47
9.66	28.88	-4.97	-0.95
9.7	26.67	-5.27	0.45
9.74	30.51	-6.05	-0.77
9.78	32.7	-4.88	-1.86
9.82	32.12	-4.17	-1.52
9.86	31.36	-5.65	-1.04
9.9	31.11	-5.54	-1.98
9.94	29.72	-4.02	-2.14
9.98	29.5	-3.3	-1.36
10.02	29.72	-4.62	-0.26
10.06	30.6	-2.9	-2.86
10.1	28.1	-4.12	-2.92
10.14	27.86	-4.67	-0.77
10.18	26.23	-6.09	-4.14
10.22	25.767	-0.34743	-2.946
10.26	26.33	3.33	-6.03
10.3	24.81	3.3	-5.41
10.34	24.42	4.17	-3.75
10.38	23.45	5.25	-1.73
10.42	21.67	4.03	-2.15
10.46	21.3	1.63	0.1
10.5	19.28	2.83	-0.53
10.54	18.78	2.3	0.64
10.58	20.94	-0.1	1.74
10.62	22.41	-0.05	2.74
10.66	23.63	2.91	1.27
10.7	23.38	3.33	0.48
10.74	22.49	2.15	-0.18
10.78	20.08	3.48	0.9
10.82	19.03	1.46	1.93
10.86	19.39	1.19	3.15
10.9	21.21	-2.2	3.27
10.94	22.29	-4.07	1.86
10.98	27.1	-3.76	3.2
11.02	27.93	-2.98	2.34
11.06	26.74	-2.33	3.02
11.1	27.53	-3.69	2.81
11.14	23.79	-4.52	3.11
11.18	24.1	-6.17	2.06
11.22	26.99	-4.76	2.47
11.26	25.3	-0.8	3.46
11.3	21.82	-6.35	3.31
11.34	27.92	-7.27	3.56
11.38	30.26	-6.53	1.63
11.42	29.06	-7.1	2.98
11.46	29.07	-6.76	2
11.5	25.21	-5.55	4.02
11.54	23.06	0.81	3.57
11.58	25.9	-1.17	4.52
11.62	28.65	-3.1	2.09
11.66	32	-4.76	-0.15
11.7	30.38	-5.37	-1.74
11.74	28.01	-4.14	0.43
11.78	29.45	-4.33	0.07
11.82	31.71	-4.74	-2.65
11.86	29.4	-1.9	1.44
11.9	30.63	-3.17	0.67
11.94	29.58	-5.14	-1.23
11.98	30.28	-5.24	-1.21
12.02	28.21	-3.13	0.99
12.06	26.62	-2.96	1.23
12.1	27.96	-1.04	-2.07
12.14	24.44	-1.71	-4.17
12.18	21.3	-1.25	-3.52
12.22	22.18	-1.48	-1.17
12.26	24.66	-1.06	0.2
12.3	24.03	-1.4	1.95
12.34	23.27	-1.26	-0.24
12.38	24.55	0.91	1.32
12.42	24.11	0.01	0.47
12.46	23.47	-0.89	-1.43
12.5	23.31	-0.2	-1.97
12.54	23.81	0.47	-1.92
12.58	23.01	-0.77	0.89
12.62	22.97	-5.45	0.17
12.66	24.7	-5.24	-4.6
12.7	22.54	-7.22	-0.51
12.74	23.22	-8.83	3.16
12.78	21.2	-6.15	2.96
12.82	22.16	-0.21	3.01
12.86	22.37	-2.86	1.96
12.9	27.3	-4.61	3.44
12.94	30.53	-8.98	4.07
12.98	28.497	-7.3107	3.0811
13.02	35.89	-9.08	3.45
13.06	30.1	-8.48	4.36
13.1	33.96	-12.14	6.59
13.14	35.79	-9.04	5.26
13.18	35.48	-6.41	2.6
13.22	31.508	-7.1639	2.2862
13.26	29.84	-1.48	-3.82
13.3	28.75	-6.19	-0.86
13.34	28.21	-4.08	-2.13
13.38	29.68	-4.58	-1.98
13.42	29.13	-6.26	0.2
13.46	33.17	-7.33	3.3
13.5	31.79	-10.59	5.6
13.54	35.38	-6.82	1.62
13.58	31.96	-2.8	3.56
13.62	30.75	-2.89	-1.54
13.66	29.57	-1.35	-2.48
13.7	33.21	-3.95	-1.81
13.74	33.29	-3.69	-1.83
13.78	33.18	-3.4	-1.63
13.82	33.98	-1.39	-1.49
13.86	31.41	-3.89	-1.79
13.9	32.2	-2.66	-3.67
13.94	29.98	-1.81	-2.44
13.98	28.29	-4.4	0.22
14.02	30.19	-4.2	-0.65
14.06	31.46	-3.9	-0.96
14.1	31.6	-2.32	-2.62
14.14	30.15	-3.28	-1.38
14.18	29.3	-3.37	-1.81
14.22	28.48	-3.99	-1.54
14.26	28.29	-3.13	-1.07
14.3	27.35	-1.42	-2.08
14.34	26.68	-3.52	-2.43
14.38	25.96	-3.38	-0.77
14.42	24.01	-3.95	1.13
14.46	24.2	-6.12	0.7
14.5	23.63	-5.84	-1.33
14.54	23.7	-1.86	-0.43
14.58	21.68	1.5	-0.59
14.62	21.25	1.92	3.38
14.66	21.74	-1.14	3.03
14.7	22.65	-1.92	2.39
14.74	21.99	-1.42	4.47
14.78	22.85	-0.24	3.62
14.82	20.56	0.42	2.9
14.86	20.39	3.77	4.66
14.9	21.41	2.47	2.15
14.94	22.913	1.2136	4.126
14.98	22.31	7.23	2.39
15.02	23.433	1.0874	4.133
15.06	21.76	3.16	3.11
15.1	21.71	3.92	2.92
15.14	24.346	0.53542	3.8154
15.18	24.671	0.27286	3.6355
15.22	30.43	-10.59	4.45
15.26	25.328	-0.34279	3.1847
15.3	25.653	-0.68679	2.9205
15.34	34.65	-8.59	9.56
15.38	26.276	-1.4244	2.3316
15.42	26.566	-1.8089	2.0136
15.46	26.836	-2.1978	1.6843
15.5	27.084	-2.5865	1.3471
15.54	27.305	-2.9706	1.0054
15.58	27.495	-3.3454	0.66257
15.62	27.65	-3.7064	0.32193
15.66	27.768	-4.0491	-0.013136
15.7	27.23	-3.71	-6.39
15.74	24.52	-0.91	-3.05
15.78	26.92	-1.16	-1.97
15.82	25.39	-1.86	1.18
15.86	25.51	-6.05	2.29
15.9	25.63	-6.32	0.56
15.94	26.92	-7.17	-4.39
15.98	29.14	-5.66	-3.49
16.02	27.88	-4.11	-2.35
16.06	27.09	-5.64	-2.7
16.1	26.01	-7.73	-0.79
16.14	25.02	-5.63	-2.51
16.18	29.88	-4.26	1.18
16.22	30.47	-6.91	-0.01
16.26	30.9	-7.83	0.61
16.3	31.21	-5.39	0.52
16.34	30.07	-7.01	1.4
16.38	29.07	-7.68	0.61
16.42	33.24	-7.21	0.37
16.46	32.96	-7.21	1.39
16.5	30.87	-5.89	7.19
16.54	32.05	-7.77	-0.92
16.58	31.37	-5.31	-1.33
16.62	30.97	-4.14	-1.98
16.66	31.89	-2.97	-0.9
16.7	31.93	-1.6	-1.9
16.74	31.46	-1.75	-2.66
16.78	32.5	-1.12	-2.21
16.82	31.59	-1.5	2.59
16.86	33.89	-3.13	0.94
16.9	33.53	-4.67	-0.8
16.94	33.85	-3.06	-0.76
16.98	31.9	-2.4	0.38
17.02	32.15	-4.37	-0.36
17.06	31.98	-2.17	1.02
17.1	34.97	-1.51	1.12
17.14	33.97	-4.34	1.23
17.18	33.07	-3.72	0.14
17.22	30.91	-5.85	-0.86
17.26	28.99	-4.73	0.44
17.3	29.34	-4.48	0.21
17.34	30.84	-2.87	0.41
17.38	29.06	-3.09	-1.09
17.42	29.51	-4.44	-0.82
17.46	29.22	-3.6	-1.37
17.5	28.36	-7.77	1.65
17.54	29.57	-9.31	1.95
17.58	32.95	-9.2	0.56
17.62	34.12	-7.48	2.45
17.66	34.86	-10.9	3
17.7	35.2	-9.17	1.21
17.74	34.71	-7.15	1.12
17.78	34.04	-4.4	-2.69
17.82	33.5	-2.04	0.73
17.86	32.32	-6.31	2.47
17.9	31.04	-7.74	2.36
17.94	32.94	-6.88	2.98
17.98	29.43	-7.32	3.33
18.02	27.67	-9.38	4.41
18.06	25.81	-9.24	5.53
18.1	33.038	-9.0752	1.0055
18.14	32.582	-8.7749	0.67471
18.18	39.02	-11.31	2.71
18.22	36.36	-10.51	1.5
18.26	36.34	-11.81	0.07
18.3	33.85	-11.59	-1.27
18.34	31.25	-9.13	-2.46
18.38	29.52	-5.35	-5.52
18.42	28.01	-6.62	-3.79
18.46	26.58	-5.74	-0.93
18.5	29.36	-6.2	-4.85
18.54	29.35	-2.71	-6.12
18.58	26.048	-3.5332	-2.232
18.62	25.513	-3.113	-2.2384
18.66	25.02	-2.7411	-2.1699
18.7	27.29	-0.33	0.5
18.74	26.06	1.75	-1.6
18.78	22.35	2.49	-2.62
18.82	20.08	-1.37	-0.12
18.86	21.27	-2.76	0.23
18.9	19.39	-1.61	1.58
18.94	18.3	0.02	2.71
18.98	18.7	-2.11	3.22
19.02	21.54	-4.6	5.35
19.06	26	-6.18	5.73
19.1	30.44	-5.64	5.51
19.14	28.97	-5.5	2.04
19.18	27.95	-5.82	1.27
19.22	28.96	-4.2	1.35
19.26	27.39	-1.83	-0.65
19.3	27.09	-5.92	3.74
19.34	26.95	-7.12	7.11
19.38	27.76	-9.77	7.78
19.42	30.509	-5.9384	1.0641
19.46	33.5	-7.71	5.13
19.5	35.11	-6.97	3.7
19.54	30.317	-4.4227	-1.7098
19.58	30.115	-3.7831	-2.5682
19.62	28.02	-0.9	-7.76
19.66	29.32	-0.33	-8.07
19.7	28.5	-2.66	-6.52
19.74	28.86	-1.07	-7.48
19.78	28.32	-1.07	-5.62
19.82	28.07	-2.1	-2.38
19.86	26.93	2.27	-6.36
19.9	30.93	4.88	-2.03
19.94	28.25	5.37	-1.07
19.98	28.42	3.3	-2.3
20.02	26.14	2.89	-1.57
20.06	27.1	3.65	1.35
20.1	27.7	3.18	2.4
20.14	27.68	3.57	0.91
20.18	28.17	3.26	-1.39
20.22	30.24	1.21	2.55
20.26	30.07	-0.21	2.13
20.3	28.15	0.29	0.79
20.34	24.79	0.76	-0.95
20.38	25.94	-5.69	-1.45
20.42	27.47	-4.68	-1.5
20.46	22.74	-8.05	2
20.5	25.61	-5.07	0.96
20.54	26.21	-6.37	1.88
20.58	27.87	-6.09	0.09
20.62	27.12	-5.17	2.14
20.66	27.46	-1.12	-2.94
20.7	25.26	-3.19	0.11
20.74	31.66	-5.18	1.64
20.78	29.6	-3.08	1.52
20.82	29.12	-4.74	5.22
20.86	30.75	-8.77	3.82
20.9	32.29	-6.35	4.07
20.94	33.47	-7.5	2.59
20.98	34.29	-7.81	1.54
21.02	35	-7.8	1.53
21.06	33.7	-7.53	2.31
21.1	34.03	-8.72	1.41
21.14	33.01	-10.68	1.4
21.18	32.17	-10.35	0.87
21.22	32.61	-10.22	0.64
21.26	30.75	-11.4	1.87
21.3	29.98	-10.37	1.97
21.34	28.21	-10.05	2.11
21.38	27.48	-8.69	-0.92
21.42	26.52	-7.53	-1.05
21.46	26.8	-5.9	0.5
21.5	25.33	-8.61	-1.14
21.54	24.85	-7.3	-0.39
21.58	24.47	-5.35	0.19
21.62	24.59	-3.21	-0.03
21.66	26.01	-4.44	0.22
21.7	25.5	-5.04	2.53
21.74	29.87	-4.28	0.14
21.78	27.51	-7.4	-1.03
21.82	27.61	-4.93	2.21
21.86	30.07	-0.21	-0.47
21.9	29.92	-2.87	-0.8
21.94	29.64	-5.22	5.28
21.98	33.17	-8	3.31
22.02	32.41	-6.02	2.18
22.06	34.26	-4.79	1.84
22.1	35.35	-5.31	2.69
22.14	35.94	-5.11	2.22
22.18	35.47	-4.48	-1.57
22.22	33.12	-3.33	-3.74
22.26	29.13	-3.59	-5.7
22.3	27.36	-3.02	-4.15
22.34	28.19	-5.09	-4.07
22.38	29.19	-5.03	-2.79
22.42	26.21	-3.25	-5.52
22.46	26.22	-1.17	-1.75
22.5	24.43	-5.19	1.23
22.54	23.44	-5.41	1.45
22.58	23.49	-6.82	2.95
22.62	27.78	-5.44	3.04
22.66	27.02	-7.87	2.58
22.7	25.7	-6.3	0.89
22.74	24.41	-6.69	0.8
22.78	23.91	-6.22	-0.3
22.82	25.41	-3.61	0.25
22.86	26.18	-3.16	0.2
22.9	22.31	-4.98	0.41
22.94	23.95	-3.95	-0.68
22.98	21.49	-2.16	-2.47
23.02	20.61	-5.06	-2.5
23.06	22.76	-2.4	-1.75
23.1	25.23	-1.89	-0.88
23.14	23.99	-2.05	-2.29
23.18	23.34	-1.81	-0.57
23.22	21.11	-4.85	-0.85
23.26	22.25	-5.88	-1.58
23.3	22.37	-7.85	0.21
23.34	26.29	-6.23	1.38
23.38	28.03	-4.21	2
23.42	29.11	-4.61	1.44
23.46	30.13	-5.24	0.72
23.5	27.77	-5.76	0.66
23.54	27.36	-3.89	0.5
23.58	25.41	-1.78	1.35
23.62	33.12	-4.34	2.1
23.66	34.17	-5.32	0.97
23.7	34.96	-4	0.12
23.74	33.71	-5.55	2.47
23.78	34.32	-7.65	3.2
23.82	33.76	-3.72	1.57
23.86	32.64	-1.09	-0.44
23.9	35.17	-5.36	1.88
23.94	36.56	-5.5	1.98
23.98	35.48	-7.06	1.14
24.02	35.95	-7.54	1.25
24.06	37.1	-6.44	1.29
24.1	36.95	-6.14	2.18
24.14	38.11	-7.93	0.17
24.18	35.2	-7.15	-0.21
24.22	34.06	-6.83	-2.13
24.26	32.59	-6.87	-1.65
24.3	32.91	-6.22	-0.21
24.34	32.45	-5.51	-0.15
24.38	33.03	-5.31	-0.84
24.42	31.31	-6.71	-0.95
24.46	31.56	-6.41	-2.82
24.5	30.53	-5.29	-2.72
24.54	26.97	-3.94	-0.54
24.58	31.421	-6.5196	2.3975
24.62	27.65	-3.49	7.04
24.66	31.77	-8.77	4.88
24.7	32.57	-8.45	4.9
24.74	34.93	-2.88	2.01
24.78	32.56	-10.5	5.8
24.82	33.2	-8.18	7.53
24.86	36.55	-5.85	4.33
24.9	33.2	-6.09	2.8
24.94	32.73	-3.67	-0.18
24.98	29.71	-2.51	-3.52
25.02	28.64	-0.96	-4.29
25.06	30.25	-1.89	-4.49
25.1	27.19	1.13	-5.42
25.14	29.4	0.11	-3.07
25.18	28.89	-2.05	-6.02
25.22	28.01	-0.12	-4.11
25.26	27.4	-3.78	-3.32
25.3	27.67	-2.01	-2.13
25.34	30.4	-1.01	-2.27
25.38	30.34	-1.3	-7.25
25.42	28.19	-1.07	-6.43
25.46	26.37	-2.54	-5.15
25.5	26.47	-1.38	-4.31
25.54	25.63	-1.73	-6.07
25.58	23.17	-2.24	-5.58
25.62	21.97	1.09	-5.58
25.66	21.07	2.15	-6.17
25.7	20.42	0.82	-2.96
25.74	20.49	1.83	1.26
25.78	22.29	-0.3	2.42
25.82	22.55	-0.11	1.94
25.86	21.25	0.15	2
25.9	21.34	1.31	1.51
25.94	21.51	1.99	0.94
25.98	21.71	0.68	1.65
26.02	21.48	-1.89	1.53
26.06	21.05	-4.33	2.44
26.1	22.94	-6.49	3.07
26.14	25.52	-6.32	3.68
26.18	22.93	-5.5	3.68
26.22	21.474	-2.1267	2.0893
26.26	19	2.24	-0.95
26.3	17.92	-1.04	1.51
26.34	20.71	-3.97	2.89
26.38	22.55	-1.04	2.17
26.42	24.02	-0.57	2
26.46	23.73	-0.55	0.67
26.5	24.08	1.22	2.81
26.54	27.33	-0.47	0.41
26.58	28.71	-1.24	0.08
26.62	30.94	-2.66	-0.85
26.66	27.45	0.46	2.54
26.7	32.19	-6.74	0.48
26.74	32.73	-5.48	0.73
26.78	31.47	-4.61	-0.1
26.82	31.4	-5.32	0.66
26.86	30.78	-6.33	0.73
26.9	31.87	-4.69	-0.96
26.94	31.58	-6.24	1.21
26.98	32	-3.69	0.68
27.02	31.78	-3.4	-0.75
27.06	29.34	-9.87	-0.77
27.1	31.55	-5.9	-1.82
27.14	31.99	-3.19	1.27
27.18	28.57	-3.35	-2.34
27.22	26.96	-2.26	2.98
27.26	27.77	-2.95	4.79
27.3	31.52	-10.15	3.23
27.34	34.09	-8.3	1.2
27.38	32.32	-7.03	1.1
27.42	32.41	-7.02	1.3
27.46	31.14	-6.97	1.12
27.5	31.81	-7.4	1.06
27.54	31.58	-8.19	1.64
27.58	32.33	-7.72	-0.01
27.62	31.27	-5.57	-0.21
27.66	29.46	-7.09	0.18
27.7	28.31	-6.6	-0.24
27.74	28.87	-7.35	0.13
27.78	27.88	-7.13	0.21
27.82	27.96	-10.56	-0.39
27.86	28.15	-7.86	-0.32
27.9	29.07	-8.3	-0.61
27.94	29.39	-8.03	-0.27
27.98	28.44	-9.3	-0.38
28.02	27.83	-8.11	-0.3
28.06	27.66	-8.74	-0.5
28.1	27.34	-7.34	0.26
28.14	27.45	-7.43	1.5
28.18	26.96	-8.89	1.04
28.22	26.11	-8.73	0.64
28.26	26.03	-9.79	0.55
28.3	26.48	-10.72	1.12
28.34	27.65	-8.88	0.81
28.38	28.35	-9.8	1.01
28.42	32.24	-9.41	2.35
28.46	30.81	-8.45	1.96
28.5	29.69	-11.4	3.39
28.54	30.16	-8.01	5.48
28.58	30.8	-7.19	4.79
28.62	30.879	-8.2623	1.3532
28.66	30.983	-8.0908	0.98622
28.7	30.61	-3.89	-3.06
28.74	31.56	-4.31	0.81
28.78	31.38	-7.33	1.08
28.82	30.52	-9.66	-0.7
28.86	28.9	-10.16	-2.25
28.9	30.09	-9.68	-3.41
28.94	30.62	-8.46	-3.04
28.98	27.32	-7.71	-0.22
29.02	23.54	-7.79	-0.95
29.06	25.45	-6.85	-1.81
29.1	25.79	-8.35	-1.33
29.14	23.86	-8.18	-2.54
29.18	25.85	-3.72	0.5
29.22	28.01	-2.76	0.91
29.26	28.79	-2.6	-1.49
29.3	27.94	-1.17	-3.14
29.34	25.99	-2.49	-3.64
29.38	25.5	-3.46	-1.13
29.42	27.3	-3.82	-2.51
29.46	26.53	-3.99	-1.96
29.5	27.53	-1.53	1.97
29.54	28.59	-1.66	2.55
29.58	29.83	0.03	-0.95
29.62	27.94	1.62	-2.49
29.66	28	2.18	-2.1
29.7	29.72	3.17	-2.97
29.74	28.38	4.22	-2.47
29.78	26.32	3.03	-1.74
29.82	26.5	1.3	-0.58
29.86	26.63	3.24	-0.61
29.9	24.31	0.26	0.32
29.94	23.76	1.06	1.38
29.98	23.11	-3.09	2.66
30.02	21.31	-5.11	2.98
30.06	26.8	-4.95	-0.55
30.1	27.9	-4.13	2.36
30.14	26.46	-2.72	-0.18
30.18	24.73	-3.96	-1.86
30.22	26.21	-5.02	-1.18
30.26	28.82	-6.38	-0.64
30.3	28.16	-6.14	-1.05
30.34	24.6	-5.05	-0.78
30.38	26.38	-5.52	1.64
30.42	27.56	-7.71	1.64
30.46	27.28	-6.92	1.44
30.5	28.46	-6.82	1.13
30.54	29.1	-6.9	0.51
30.58	31.99	-9.27	1.59
30.62	35.74	-7.54	0.08
30.66	33.85	-6.23	-0.36
30.7	31.5	-5.85	0
30.74	28.51	-6.19	1.25
30.78	28.47	-5.35	2.05
30.82	27.82	-8.09	2.04
30.86	29.54	-7.96	1.97
30.9	30.34	-4.11	2.62
30.94	34.91	-7.09	4.84
30.98	34.56	-9.36	2.8
31.02	36.8	-8.98	-1.56
31.06	29.727	-6.5122	1.9415
31.1	27.49	-6.71	2.09
31.14	29.22	-4.88	1.75
31.18	28.14	-5.95	0.59
31.22	25.5	-5.84	2.16
31.26	24.55	-4.58	2.06
31.3	26.05	-5.21	0.16
31.34	26.42	-3.98	1.12
31.38	27.18	-6.46	1.14
31.42	27.21	-3.75	-1.22
31.46	23.93	-1.04	-3.67
31.5	25.21	-2.52	-0.8
31.54	23.85	-3.82	0.39
31.58	22.99	-4.18	3.68
31.62	22.6	-2.69	1.9
31.66	24.85	-6.91	1
31.7	25.31	-7.86	0.56
31.74	25.92	-4.88	0.23
31.78	25.13	-5.02	0.74
31.82	27.09	-6.31	2.72
31.86	29.57	-5.53	1.53
31.9	30.5	-5.13	-0.87
31.94	29.18	-3.75	-0.64
31.98	28.89	-4.84	1.93
32.02	27.74	-7.98	2.47
32.06	27.88	-7.12	2.62
32.1	28.67	-5.8	3.59
32.14	28.95	-6.05	-0.62
32.18	30.73	-6.21	-0.91
32.22	29.81	-5.27	-1.61
32.26	29.98	-3.47	-1.36
32.3	26.92	-4.7	-1.33
32.34	25.62	-3.41	-0.49
32.38	27.51	-3.16	-0.37
32.42	27.09	-3.22	-1.26
32.46	26.68	1.94	-1.05
32.5	25.23	1.67	-0.83
32.54	28.22	0.38	-0.12
32.58	27	1.36	0.05
32.62	28.41	0.42	0.57
32.66	25.99	-1.4	-0.27
32.7	29.28	1.62	0.32
32.74	26.59	-1.01	3.96
32.78	26	-3.13	5.1
32.82	27.57	-4.19	1.56
32.86	27.06	-2.11	0.59
32.9	28.82	-1.78	1.98
32.94	32.84	-0.85	0.44
32.98	32.46	0.06	0.45
33.02	28.6	-1.61	-0.56
33.06	30.29	-1.98	1.06
33.1	31.31	-3.1	1.07
33.14	29.12	-5.43	-0.16
33.18	27.08	-6.13	0.62
33.22	26.38	-4.14	2.48
33.26	27.83	-3.85	2.21
33.3	29.15	-1.44	1.74
33.34	27.4	-1.63	1.67
33.38	29.45	-0.48	0.73
33.42	27.53	-0.58	0
33.46	28.39	0.36	0.83
33.5	29.13	0.65	1.23
33.54	25.19	-2.25	3.75
33.58	25.16	-2.44	-0.71
33.62	25.29	-1.01	-2.56
33.66	24.97	-1.71	-0.27
33.7	25.14	-0.56	-2.51
33.74	25.38	-2.25	-1.52
33.78	25.82	-0.83	0.21
33.82	24.01	-5.97	2.83
33.86	25.05	-5.29	2.34
33.9	24.3	-1.81	1.5
33.94	21.54	-1.56	-0.74
33.98	23.08	-3.08	-1.36
34.02	26.09	-3.13	1.18
34.06	26.77	-3.75	0.35
34.1	23.95	-3.99	1.26
34.14	24.14	-5.27	1.63
34.18	23.58	-6.25	-1.05
34.22	22.41	-7.25	-0.74
34.26	24.48	-7.58	-1.1
34.3	22.95	-6.62	-0.78
34.34	24.62	-7.68	-0.83
34.38	24.13	-9.5	-2.33
34.42	22.87	-10.07	-2.01
34.46	22.59	-11.34	3.78
34.5	20.15	-9.18	6.73
34.54	20.89	-6.49	4.92
34.58	25.973	-8.1525	2.5774
34.62	26.898	-7.8166	2.9418
34.66	30.66	-5.8	0.08
34.7	27.84	-5.39	3.57
34.74	27.42	-5.94	6.45
34.78	32.78	-7.63	4.73
34.82	33.11	-5.67	2.65
34.86	31.67	-5.38	-0.09
34.9	31.04	-5.48	-0.09
34.94	32.72	-5.49	3.09
34.98	32.53	-3.96	1.14
35.02	31.64	-3.99	0.22
35.06	29.05	-2.04	-0.19
35.1	29.93	-3.63	-3.31
35.14	27.89	-2.27	-4.65
35.18	25.73	-3.04	-3.05
35.22	29.44	-3.46	-2.29
35.26	30.23	-4.48	-0.33
35.3	30.38	-5.07	-0.08
35.34	31.23	-4.17	-2.24
35.38	28.31	-7.54	0
35.42	27.7	-6.2	2.82
35.46	31.49	-7.87	1.81
35.5	30.31	-9.32	0.75
35.54	31.46	-7.33	0.36
35.58	31.94	-2.33	-1.1
35.62	29.28	-3.99	-0.15
35.66	30.13	-6.36	1.56
35.7	29.9	-7.5	3.59
35.74	32.73	-6.76	4.07
35.78	31.08	-5.44	7.17
35.82	31.52	-10.13	3.6
35.86	30.2	-8.03	1.56
35.9	30.57	-5.52	1.8
35.94	29.34	-4.03	0.12
35.98	28.95	-4.08	-1
36.02	28.6	-3.81	-1.55
36.06	28.07	-3.11	-4.93
36.1	26.02	-0.09	-5.61
36.14	26.21	-2.49	-4.78
36.18	23.54	-0.52	-6.39
36.22	19.24	-0.09	-2.55
36.26	19.73	-0.31	0.15
36.3	17.82	2.44	3.74
36.34	20.18	-0.09	2.95
36.38	19.31	-1.43	2.57
36.42	20.66	-2.58	2.95
36.46	19.84	-5.81	3.38
36.5	24.19	-3.17	2.05
36.54	24.57	-1.3	3.24
36.58	25.79	-3.21	4.65
36.62	21.37	-4.86	5.61
36.66	27.91	-3.63	4.41
36.7	28.24	-4.85	-0.15
36.74	30.99	-4.73	-0.18
36.78	29.19	-8.98	1.57
36.82	28.23	-6.18	1.21
36.86	29.99	-7.84	-0.28
36.9	28.28	-4.7	3.56
36.94	29.41	-3.16	3.63
36.98	29.77	-6.38	3.98
37.02	33.4	-7.89	0.91
37.06	33.09	-7.36	1.25
37.1	32.92	-8.55	2.68
37.14	33.49	-10.09	3.21
37.18	35.18	-9.66	3.99
37.22	36.66	-8.51	2.52
37.26	37.49	-8.7	0.65
37.3	37.97	-9.18	1.1
37.34	35.98	-10.9	2.52
37.38	34.66	-7.59	0.63
37.42	34.78	-13.36	-3.56
37.46	30.37	-7.6	-3.38
37.5	32.857	-8.337	-0.43457
37.54	27.81	-9.9	-4.07
37.58	30.03	-6	0.56
37.62	30.95	-9.86	2.47
37.66	31.2	-4.51	-1.22
37.7	30.18	-0.89	-0.7
37.74	31.55	-5.24	-2.93
37.78	29.78	-4.99	-3.07
37.82	27.2	-7.03	0.06
37.86	27.89	-7.09	2.12
37.9	26.59	-4.01	-1.08
37.94	26.86	-4.43	-0.62
37.98	27.68	-2.92	-3.99
38.02	24.56	-3.58	-1.73
38.06	24.64	-3.65	-0.18
38.1	23.63	-4.6	-1.18
38.14	24.94	-3.96	-1.22
38.18	27.71	-1.52	-1.64
38.22	26.85	-2.37	-3.05
38.26	26.77	-0.89	-3.28
38.3	28.28	-0.89	-1.42
38.34	28.63	-2.95	-1.55
38.38	28.55	-4.69	-2.38
38.42	30.25	-8.89	2.14
38.46	30.6	-8.48	-0.09
38.5	33.07	-9.74	0.17
38.54	38.42	-10.5	-0.82
38.58	36.86	-5.89	1.46
38.62	36.47	-6.2	0.94
38.66	39.67	-7.16	1.75
38.7	37.76	-3.59	1.76
38.74	37.57	-1.2	1.61
38.78	37.21	-3.3	2.75
38.82	36.73	-4.37	1.64
38.86	37.74	-4.17	0.88
38.9	36.86	-3.49	0.91
38.94	36.48	-2.81	-1.7
38.98	34.15	-1.41	-2.87
39.02	31.01	-1.33	0.47
39.06	32.05	-1.24	0.42
39.1	30.48	0.48	-1.87
39.14	31.44	-2.05	-0.51
39.18	29.81	-2.22	0.15
39.22	28.61	-2.65	1.08
39.26	26.86	-1.67	2.24
39.3	29.92	-1.63	2.86
39.34	28.65	0.11	-0.93
39.38	27.68	-2.16	-1.16
39.42	29.07	-3.21	1.34
39.46	28.6	-2.55	1.06
39.5	28.76	-3.31	-0.48
39.54	27.42	-3.04	-0.8
39.58	26.65	-2.97	-0.54
39.62	25.94	-2.22	0.06
39.66	26.26	-3.38	0.35
39.7	25.5	-3.28	-0.74
39.74	25.35	-3.35	-0.13
39.78	24.69	-2.11	-1.2
39.82	24.44	-0.48	-1.4
39.86	22.62	-1.7	1.99
39.9	22.94	-2.74	3.31
39.94	26.989	-3.1421	0.57899
39.98	23.8	-2.5	4.6
40.02	23.93	-2.03	2
40.06	30.41	-4.1956	0.43537
40.1	31.583	-4.5129	0.35699
40.14	38.98	-2.48	-3.58
40.18	37.65	-5.16	-2.29
40.22	36.42	-6.94	0.12
40.26	37.1	-5.43	1.69
40.3	34.7	-5.84	-0.3
40.34	34.94	-7.84	0.27
40.38	35.44	-7.05	-0.91
40.42	36.16	-3.55	-0.8
40.46	36.77	-2.49	-1.75
40.5	35	-1.8	-2.19
40.54	34.24	-0.74	0.42
40.58	32.69	-2.44	-1.39
40.62	33.74	-3.28	-1.42
40.66	35.05	-2.49	-0.64
40.7	32.46	-5.59	-0.17
40.74	31.37	-3.93	-1.21
40.78	30.05	-3.25	-0.52
40.82	26.47	-2.72	0.42
40.86	24.56	-9.99	2.27
40.9	23.01	-5.72	1.97
40.94	24.66	-2.96	4.3
40.98	27.9	-1.66	2.98
41.02	28.01	-0.96	0.5
41.06	28.08	-0.21	0.86
41.1	25.97	-2.74	2.92
41.14	29.58	-2.81	3.66
41.18	27.45	-1.66	3.04
41.22	25.3	-4.93	3.35
41.26	25.36	-6.17	2.95
41.3	28.86	-7.77	3.86
41.34	33.15	-8.92	1.67
41.38	34.01	-8.94	0.28
41.42	35.71	-3.8	-2.72
41.46	31.85	-1.47	-5.62
41.5	31.796	-5.7108	-0.47636
41.54	31.963	-5.2927	-0.96169
41.58	27.95	-6.33	4.22
41.62	28.4	-7.36	-0.14
41.66	31.977	-3.8394	-2.216
41.7	31.799	-3.362	-2.516
41.74	31.517	-2.9246	-2.7317
41.78	33.82	-4.92	-3.23
41.82	31.58	-2.75	-3.9
41.86	34.51	0.47	-2.92
41.9	32.46	-0.71	-5.11
41.94	29.08	-1.01	-3.1
41.98	28.43	-1.97	-2.81
42.02	23.73	-3.49	-1.17
42.06	19.45	-3.54	4.1
42.1	17.72	-4.95	4.48
42.14	18.81	-4.55	5.45
42.18	20.1	-7.72	4.86
42.22	24.21	-9.28	3.05
42.26	20.03	-8.41	1.23
42.3	19.42	-8.65	5.05
42.34	24.183	-8.3652	4.1968
42.38	25.675	-8.4364	4.146
42.42	30.92	-8.67	2.12
42.46	29.82	-9.87	2.15
42.5	32.61	-11.1	1.68
42.54	34.11	-8.66	2.58
42.58	34.91	-5.2	3
42.62	32.93	-6.59	5.67
42.66	33.7	-5.88	3.93
42.7	33.52	-4.92	3.16
42.74	33.29	-3.61	0.72
42.78	34.29	-6.26	-0.77
42.82	36.02	-7.1	-1.58
42.86	35.97	-5.1	0.26
42.9	33.41	-4.55	-0.77
42.94	33.24	-5.02	-1.53
42.98	32.29	-5.03	-2.91
43.02	32.22	-4.44	-2.17
43.06	29.54	-3.7	-2.57
43.1	29.21	-0.58	-1.98
43.14	31.12	-2.03	-6.56
43.18	28.39	-1.78	-5.1
43.22	27.2	-1.41	-4.61
43.26	28.244	-2.2116	-2.3251
43.3	27.894	-2.2045	-1.9585
43.34	27.599	-2.2485	-1.5631
43.38	27.362	-2.3417	-1.1525
43.42	26.71	-3.37	4.27
43.46	27.96	-1.66	2.19
43.5	26.86	-5.44	-1.27
43.54	27.52	-4.25	-0.8
43.58	28.13	-4.01	-1.86
43.62	28.2	-3.27	-0.76
43.66	27.11	-4.03	2.41
43.7	27.83	-2.63	1.71
43.74	27.66	-4.64	1.49
43.78	26.68	-4.49	1.5
43.82	28.59	-6.63	-1.08
43.86	31.25	-7.53	0.23
43.9	27.35	-9.25	-1.35
43.94	25.91	-4.21	-1.4
43.98	25.26	-5.86	-0.08
44.02	25.21	-6	-1.16
44.06	25.02	-5.73	0.37
44.1	22.25	-2.96	2.37
44.14	23.79	-4.34	2.74
44.18	24.85	-4.91	3.68
44.22	25.772	-2.8099	0.97009
44.26	26.203	-2.7133	1.0379
44.3	26.7	-2.6675	1.1042
44.34	26.36	0.42	2.81
44.38	26.83	-3.28	2.09
44.42	27.15	0.42	0.99
44.46	28.09	1.84	0.01
44.5	33.94	-1.9	-1.49
44.54	31.14	2.32	1.32
44.58	31.064	-3.8088	1.5275
44.62	31.678	-4.1862	1.582
44.66	33.85	-7.9	1.29
44.7	34.94	-5.54	1.85
44.74	33.7	-6.84	0.91
44.78	30.01	-9.23	3.65
44.82	36.7	-8	1.83
44.86	34.21	-9.91	-0.16
44.9	32.88	-10.69	1.92
44.94	31.31	-10.92	4.7
44.98	34.46	-10.14	2.24
45.02	34.07	-10.51	1.56
45.06	32.93	-11.5	2.04
45.1	34.92	-9.3	1.58
45.14	33.73	-8.87	1.38
45.18	32.35	-7.55	0.33
45.22	32.6	-8.53	0.2
45.26	32.73	-9.1	0
45.3	33.52	-7.41	-0.65
45.34	33.87	-6.4	0.99
45.38	32	-7.34	0
45.42	34.83	-5.91	2.58
45.46	35.77	-7.2	3.53
45.5	36.01	-6.38	-1.82
45.54	37.13	-6.15	0.62
45.58	33.04	-6.61	-2.17
45.62	31.84	-4.9	2.33
45.66	31.93	-8.18	2.28
45.7	33.63	-7	2.71
45.74	36.06	-1.7	-2.28
45.78	33.37	-4.43	-1.41
45.82	29.92	-4.08	-0.36
45.86	30.61	-4.75	-2.28
45.9	28.62	-5.29	-1.07
45.94	30.32	-5.81	0.95
45.98	30.16	-5.73	0.84
46.02	27.97	-6.31	0.28
46.06	27.4	-6.16	-0.21
46.1	25.96	-5.66	-0.06
46.14	24.67	-4.37	-1.6
46.18	23.9	-1.48	1.21
46.22	29.88	-2.2	-0.05
46.26	27.71	-4.05	2.41
46.3	28.03	-6.97	-0.95
46.34	27.07	-3.53	-3.61
46.38	27.01	-4.66	-0.83
46.42	24.13	-5.05	2.12
46.46	26.29	-6.16	3.29
46.5	28.75	-5.31	0.2
46.54	28.44	-4.09	-1.88
46.58	27.51	-6.35	-1.13
46.62	27.49	-5.37	-0.36
46.66	27.61	-3.63	1.86
46.7	28.1	-2.81	2.36
46.74	28.69	-0.47	2.12
46.78	28.63	1.81	2.99
46.82	31.53	3.01	2.68
46.86	30.93	0.61	3.63
46.9	33.26	-1.86	1.18
46.94	33.94	-2.07	-1.86
46.98	33	-4.07	-0.54
47.02	32.81	-6.36	-0.45
47.06	30.52	-4.67	3.94
47.1	33.41	-8.71	1.92
47.14	33.17	-8.89	1.48
47.18	33.05	-8.44	2.39
47.22	30.57	-7.77	1.87
47.26	33	-11.13	1.36
47.3	34.21	-9.18	1
47.34	34.17	-8.83	0.49
47.38	29.32	-6.75	1.88
47.42	28.67	-3.34	3.86
47.46	26.96	-7.91	4.76
47.5	25.95	-4.93	6.43
47.54	31.92	-7.39	1.65
47.58	33.42	-7.09	0.04
47.62	31.17	-6.53	0.94
47.66	31.14	-6.5	1.13
47.7	31.15	-6.91	0.05
47.74	29.75	-7.59	-1.18
47.78	32.79	-8.72	2.83
47.82	32.8	-5.94	-0.65
47.86	32.68	-7.71	1.17
47.9	33.59	-9.6	1.53
47.94	32.2	-8.68	-2
47.98	31.52	-4.28	-2.15
48.02	32.44	-4.18	1.27
48.06	30.55	-2.99	1.67
48.1	30.62	-4.52	0.41
48.14	29.48	-5.02	-1.69
48.18	26.13	-5.11	-1.85
48.22	26.08	-3.92	-0.31
48.26	28.11	-3.61	0.43
48.3	28.54	-4.23	-1.25
48.34	29.38	-5.88	-1.66
48.38	24.97	-1.05	-2.48
48.42	26	-3.61	-3.07
48.46	27.26	-4.18	-3.27
48.5	26.31	0.23	-5.61
48.54	27.39	0.56	-4.17
48.58	28.49	0.55	-2.03
48.62	27.43	-2.29	-0.03
48.66	27	-2.68	-0.07
48.7	29.83	-4.1	-0.6
48.74	26.015	-0.91757	0.072447
48.78	25.798	-1.0713	0.82476
48.82	25.586	-1.296	1.5612
48.86	23.14	4.51	-0.1
48.9	21.5	0.2	3.65
48.94	23.73	-1.72	3.31
48.98	24.65	-5.11	4.47
49.02	25.08	-3.79	4.52
49.06	23.05	-4.85	6.13
49.1	29.47	-7.41	1.69
49.14	24.68	-4.54	3.45
49.18	25.9	-7.47	2.05
49.22	23.71	-7.74	1.71
49.26	22.85	-8	-0.3
49.3	24.18	-7.5	0.08
49.34	22.96	-9.31	1.43
49.38	23.54	-8.18	1.09
49.42	26.63	-6.64	0.25
49.46	26.45	-2.72	-0.09
49.5	26.9	-2.61	0.99
49.54	30.06	-6.25	2.73
49.58	29.48	-4.05	2.51
49.62	27.21	-6.66	3.21
49.66	29.18	-7.44	3.39
49.7	27.08	-7.6	2.49
49.74	27.15	-7.96	4.15
49.78	26.27	-8	5.27
49.82	27.03	-7.21	7.1
49.86	28.24	-6.97	4.88
49.9	28.22	-8.01	3.68
49.94	30.35	-9.4	1.34
49.98	30.33	-8.39	-0.86
50.02	28.45	-6.54	-0.34
50.06	28.7	-5.27	-2.57
50.1	31.11	-4.74	-2.96
50.14	31.84	-2.84	1.03
50.18	28.8	-4.57	1.11
50.22	27.97	-4.49	-1.1
50.26	26.22	-4.64	2.09
50.3	25.97	-5.57	2.21
50.34	27.46	-6.02	3.01
50.38	26.87	-5.66	1.36
50.42	25.79	-4.58	1.65
50.46	25.56	-5.7	1.43
50.5	25.2	-3.17	0.31
50.54	24.1	-4.64	0.08
50.58	24.52	-3.49	0.98
50.62	25.4	-6.06	0.73
50.66	25.59	-5.96	0.79
50.7	25.82	-6.06	-1.59
50.74	25.58	-6.11	-1.51
50.78	25.16	-5.73	-0.42
50.82	24.12	-5.59	-0.75
50.86	23.89	-3.99	-0.38
50.9	23.1	-1.92	0.27
50.94	22.93	-3.86	0.37
50.98	20.71	-3.13	1.53
51.02	22.13	-5.76	4.19
51.06	23.17	-7.5	4.41
51.1	25.06	-9.29	2.78
51.14	25.36	-6.36	-0.7
51.18	26.55	-6.12	2.16
51.22	25.06	-9.19	5.4
51.26	28.56	-8.09	3.14
51.3	24.72	-7.46	-0.31
51.34	22.9	-9.75	0.02
51.38	22.7	-9.97	1.55
51.42	25.51	-6.56	0.91
51.46	27.53	-9.29	1.45
51.5	27.71	-8.74	-0.51
51.54	26.87	-6.7	-0.51
51.58	27.39	-11.1	-0.64
51.62	31.12	-7.41	1.71
51.66	31.66	-3.01	0.59
51.7	31.14	-3.48	-3.99
51.74	28.77	-3.72	-4.7
51.78	26.74	-2.1	-3.26
51.82	27.48	-1.3	-2.17
51.86	27.95	0.32	-0.91
51.9	27.18	-0.41	0.38
51.94	30.56	-3.46	0.2
51.98	29.9	-2.55	-1.01
52.02	29.5	-1.63	-3.97
52.06	27.87	-0.37	-3.15
52.1	25.98	-0.88	-3.46
52.14	24.65	-3.67	-6.22
52.18	25.37	-3.64	-6.26
52.22	19.88	-4.59	-6.37
52.26	27.426	-4.53	-0.17832
52.3	27.968	-5.2213	0.53804
52.34	28.545	-5.9099	1.1967
52.38	23.26	-3.61	7.37
52.42	26.68	-6.96	5.42
52.46	30.75	-7.47	3.99
52.5	32.23	-6.55	3.68
52.54	34.28	-10.25	2.98
52.58	36.49	-9.72	3.19
52.62	37.08	-8.55	-0.22
52.66	32.04	-10.31	-3.51
52.7	31.69	-11.46	-5.04
52.74	32.03	-10.65	-2.99
52.78	30.75	-7.23	-5.79
52.82	30.05	-6.06	-7.16
52.86	25.44	-10.33	-5.29
52.9	30.07	-11.34	-5.4
52.94	29.37	-9.2	-5.87
52.98	29.98	-9.29	-5.05
53.02	31.41	-8.63	-7.55
53.06	29.93	-4.68	-7.5
53.1	28.85	-2.32	-7.51
53.14	27.18	-4.7	-6.39
53.18	25.13	-6.76	-7.22
53.22	22.63	-6.52	-8.33
53.26	24.929	-5.0138	-4.5839
53.3	25.43	-4.6	-2.74
53.34	19.8	-2.43	-7.69
53.38	19.27	-4.67	-2.96
53.42	20.89	-3.01	0.34
53.46	24.58	-6.47	0.74
53.5	26.81	-3.49	0.54
53.54	25.36	-3.76	1.58
53.58	24.84	-4.98	-1.16
53.62	24.03	-1.51	-2.78
53.66	24.26	-0.05	-2.27
53.7	22.71	-3.07	-2.37
53.74	23.84	-5.12	-2.07
53.78	23.39	-5.38	-2.87
53.82	23.7	-5.15	0.92
53.86	25.68	-5.61	0.61
53.9	26.17	-5.9	-0.8
53.94	25.35	-6.19	-0.74
53.98	25.8	-6.87	-0.35
54.02	25.47	-9.07	2.09
54.06	27.77	-7.58	2.25
54.1	27.68	-10.36	1.49
54.14	29.97	-9.32	0.77
54.18	30.38	-8.67	-0.48
54.22	29.7	-8.46	-0.35
54.26	30.66	-7.81	-1.45
54.3	32.07	-6.43	-1.64
54.34	31.36	-6.94	-2.16
54.38	29.9	-7.21	-2
54.42	29.31	-6.47	-2.07
54.46	27.68	-5.38	-1.71
54.5	27.74	-4.26	-1.14
54.54	26.05	-4.9	1.59
54.58	27.13	-2.25	-1.03
54.62	27.14	-1.51	0.01
54.66	23.76	0	-0.73
54.7	22.36	-1.41	0.89
54.74	25.91	-3.61	1.39
54.78	28.83	-2.62	1.76
54.82	29.51	-2.55	0.97
54.86	26.83	-1.83	-0.94
54.9	23.73	-3.43	0.74
54.94	25.21	-3.82	1.66
54.98	29.13	-3.96	-2.08
55.02	29.78	-3.76	-1.49
55.06	31.31	-4.55	-1.24
55.1	31.41	-4.25	-0.44
55.14	31.11	-4.52	0.08
55.18	29.58	-4.62	0.6
55.22	31.28	-5.8	0.94
55.26	30.72	-5.85	0.67
55.3	32.25	-5.51	0.83
55.34	34.42	-6.59	1.96
55.38	35.76	-6.97	1.94
55.42	37.43	-5.28	2.22
55.46	38.01	-5.64	2.33
55.5	36.83	-6.91	2
55.54	36.15	-6.87	2.18
55.58	35.12	-10.28	-0.57
55.62	32.79	-8.95	-2.21
55.66	31.66	-9.48	-1.03
55.7	30.46	-8.62	1.58
55.74	31.18	-8.8	-0.39
55.78	31.25	-9.05	-0.12
55.82	31.51	-9.36	0.69
55.86	29.65	-7.83	1.49
55.9	28.83	-8.31	2.36
55.94	30.57	-7.62	2.74
55.98	31.73	-6.88	2.78
56.02	29.06	-6.2	2.86
56.06	30.74	-3.72	3.78
56.1	31.44	-0.44	-2.4
56.14	29.03	-0.39	-4.81
56.18	29.97	-2.12	-4.64
56.22	26.08	-2.96	-4.84
56.26	24.59	1.04	-4.68
56.3	20.56	1.23	-2.17
56.34	22.93	1.66	1.16
56.38	22.58	-3.13	3.23
56.42	23.36	-3.54	4.32
56.46	24.22	-5.62	3.44
56.5	23.95	-5.59	-0.24
56.54	24.76	-7.54	-1.62
56.58	25.18	-5.84	-0.27
56.62	29.07	-2.62	-2.18
56.66	28.84	-2.35	-2.31
56.7	27.46	-3.25	-1.75
56.74	24.98	-3.38	2.5
56.78	27.46	-4.99	3.71
56.82	31.14	-6.05	2.59
56.86	30.42	-7.42	1.22
56.9	30.69	-7.05	2.8
56.94	30.07	-7.13	0.27
56.98	30.41	-7.62	3.12
57.02	29.81	-3.31	2.18
57.06	30.46	-0.42	1.45
57.1	33.58	-5	-1.18
57.14	34.45	-4.97	-0.94
57.18	34.12	-6.18	-2.42
57.22	32.26	-5.36	-0.42
57.26	31.36	-5.79	-2.01
57.3	29.84	-4.34	-3.2
57.34	27.66	-4.83	-2.66
57.38	26.24	-3.5	-2.88
57.42	26.47	-3.67	-1.48
57.46	28.81	-2.06	-0.94
57.5	29.79	-2.64	-3.76
57.54	24.55	-2.54	-5.11
57.58	26.724	-4.0442	-1.4398
57.62	26.669	-4.0041	-1.2955
57.66	24.28	-5.82	5.57
57.7	27.14	-8.45	4.54
57.74	30.99	-8.16	2.97
57.78	27.167	-3.97	-0.65281
57.82	27.446	-3.9944	-0.4909
57.86	27.775	-4.0326	-0.33452
57.9	26.98	-0.92	-9.22
57.94	29.01	1.32	-7.34
57.98	29.023	-4.2322	0.071262
58.02	26.89	-4.08	1.37
58.06	31.65	-6.62	0.62
58.1	33.68	-4.92	-0.68
58.14	30.4	-4.51	-0.19
58.18	29.27	-6.12	3.15
58.22	28.9	-6.68	3.63
58.26	34.94	-2.84	3.83
58.3	35.43	-6.61	0.73
58.34	33.95	-4.09	0.4
58.38	33.63	-5.45	-3.24
58.42	35.5	-8.28	-2.28
58.46	35.08	-5.59	-0.06
58.5	34.32	-6.83	1.08
58.54	35.53	-6.87	1.27
58.58	35.71	-6.53	1.91
58.62	37.85	-7.69	-0.48
58.66	36.05	-7.06	-3.73
58.7	35.04	-7.98	-1.72
58.74	36.32	-9.1	-1.25
58.78	35.36	-8.12	-3.16
58.82	36.03	-7.91	-3.35
58.86	37.28	-8.68	-4.17
58.9	35.6	-8.02	-4.73
58.94	36.15	-6.49	-6.91
58.98	32.51	-6.07	-5.91
59.02	30.2	-7.96	-5.29
59.06	29.39	-6.47	-6.49
59.1	26.83	-8.21	-5.26
59.14	24.97	-6.16	-1.75
59.18	25.65	-3.57	-2.92
59.22	26.77	-2.56	-0.86
59.26	29.99	-1.82	-0.66
59.3	26.84	-3.27	0.18
59.34	28.99	-5.9	3.53
59.38	27	-2.9	1.82
59.42	28.65	-6.47	1.06
59.46	30.63	-6.62	1.06
59.5	27.49	-3.67	1.74
59.54	26.94	-3.03	3.27
59.58	26.37	-3.9	1.47
59.62	28.18	-6.35	1.98
59.66	29.72	-7.47	1.5
59.7	30.98	-8.95	2.24
59.74	33.08	-10.57	3.24
59.78	32.67	-11.09	3.99
59.82	31.9	-3.98	-0.89
59.86	30.92	-4.78	-1.04
59.9	30.15	-2.11	-0.67
59.94	33.26	-3.31	-0.59
59.98	32.89	-2.7	0.73
60.02	32.14	-2.22	0.08
60.06	31.63	-2.26	-0.19
60.1	31.11	-2.98	-1.1
60.14	29.82	-2.26	-0.38
60.18	27.15	-3.81	0.11
60.22	28.55	-5.1	-0.19
60.26	27.48	-5.03	-0.77
60.3	26.71	-4.14	1.47
60.34	25.46	-6.23	1.59
60.38	27.21	-7.5	2.01
60.42	30	-9.07	3.15
60.46	33.83	-9.89	1.7
60.5	35.18	-11.85	0.86
60.54	34.24	-6.76	0.95
60.58	35.04	-7.92	3.55
60.62	36.37	-11.01	2.55
60.66	37.87	-10.39	0.82
60.7	35.78	-7.12	1.09
60.74	33.9	-7.83	1.49
60.78	33.03	-10.15	4.01
60.82	33.69	-10.81	0.6
60.86	30.19	-4.64	1.65
60.9	29.43	-4.37	2.84
60.94	32.54	-3.21	4.54
60.98	35.52	-7.3	3.19
61.02	34.6	-7.94	2.86
61.06	36.54	-8.77	1.9
61.1	36.06	-9.64	2.91
61.14	34.97	-8.89	-0.65
61.18	37.11	-11.63	1.13
61.22	35.02	-12.44	1.06
61.26	35.68	-11.69	0.98
61.3	34.98	-11.96	-1.11
61.34	33.58	-12.21	-3.77
61.38	33.51	-11.4	-4.54
61.42	33.35	-9.13	-2.31
61.46	32.17	-9.08	-1.92
61.5	32.75	-9.87	-1.45
61.54	31.89	-7.9	-3.7
61.58	29.99	-8.24	-5.94
61.62	32.269	-9.7161	-1.3216
61.66	30.79	-6.5	3.01
61.7	28.25	-8.16	2.68
61.74	34.16	-10.31	1.52
61.78	33.62	-10.77	1.83
61.82	32.46	-10.25	-0.73
61.86	29.34	-9.72	-0.42
61.9	32.56	-9.1	1.51
61.94	34.38	-4.45	1.2
61.98	33.17	-0.42	-1.63
62.02	27.68	-1.61	4.25
62.06	28.72	-2.77	4.52
62.1	25.41	-1.29	2.47
62.14	23.82	-0.98	-2.28
62.18	24.29	0.06	-6.44
62.22	24.04	-1.24	-6.3
62.26	22.94	-1.9	-6.41
62.3	22.72	-1.89	-5.19
62.34	23.02	-3.38	-4.5
62.38	22.77	-5.32	-2.45
62.42	23.02	-6.34	-1.48
62.46	24.12	-6.06	-1.78
62.5	23.41	-5.48	-1.51
62.54	22.02	-4.84	-1.13
62.58	22.49	-4.55	0.19
62.62	23.81	-5.45	0.67
62.66	23.72	-5.97	-1.07
62.7	22.48	-8.34	-0.71
62.74	21.97	-6.85	1.77
62.78	21.1	-5.6	2.03
62.82	22.81	-5.41	2.96
62.86	25.9	-5.44	2.81
62.9	27.22	-2.79	0.59
62.94	25.89	-1.62	-0.84
62.98	26.34	1.91	-0.45
63.02	23.73	3.27	0.29
63.06	21.94	-1.6	-1.9
63.1	22.32	-2.16	-1.82
63.14	22.03	-0.91	-0.43
63.18	22.62	-3.11	2
63.22	21.75	-0.9	1.16
63.26	23.08	-1.47	1.9
63.3	25.62	0.54	0.44
63.34	24.91	-0.74	-0.17
63.38	23.07	1.26	1.21
63.42	21.4	1.15	0.08
63.46	21.63	1.51	0.28
63.5	22.13	1.94	0.62
63.54	21.57	-0.21	3.69
63.58	22.66	-3.78	3.28
63.62	24.73	-2.16	1.23
63.66	23.73	-1.82	-3.98
63.7	22.3	0.64	-2.82
63.74	20.48	0.94	0.4
63.78	22.789	-2.8824	0.92709
63.82	23.2	-3.3159	1.0075
63.86	23.67	-8.89	2.03
63.9	24.185	-4.1462	1.1492
63.94	21.82	-7.75	6.63
63.98	21.18	-5.43	0.95
64.02	28.23	-4.36	-0.48
64.06	27.55	-4.8	0.48
64.1	28.63	-3.11	2.12
64.14	31.13	-5.91	-0.43
64.18	30.22	-4.52	-0.37
64.22	27.86	-5.85	0.94
64.26	27.64	-7.21	1.85
64.3	28.62	-5.36	2.51
64.34	31.75	-5.27	0.27
64.38	31.87	-7.18	-0.85
64.42	33.53	-7.68	-1.62
64.46	29.93	-9.78	-1.13
64.5	28.73	-9.52	-0.78
64.54	27.21	-9.83	-1.54
64.58	30.81	-8.51	3.43
64.62	30.1	-8.75	4.1
64.66	30.12	-8.65	4.44
64.7	33.44	-8.81	1.71
64.74	34.4	-8.32	-1.82
64.78	34.97	-5.56	-2.76
64.82	32.74	-7.16	-4.37
64.86	33.3	-9.04	-2.1
64.9	31.7	-9.45	-2.66
64.94	32.7	-8.09	-2.97
64.98	33.54	-10.26	-3.1
65.02	32.34	-8.82	-2.19
65.06	29.06	-9.3	0.57
65.1	32.02	-10.28	3.84
65.14	32.06	-10.27	3.86
65.18	32.27	-11.28	2.35
65.22	30.95	-10.01	4.83
65.26	30.66	-11.22	2.22
65.3	31.08	-12.14	0.45
65.34	27.96	-11.11	0.02
65.38	28.8	-10.2	0.01
65.42	25.97	-10.31	0.22
65.46	24.62	-10.61	-2.93
65.5	25.03	-9.46	-4.43
65.54	25.13	-5.88	-4.19
65.58	25.1	-7.87	0.55
65.62	24.59	-8.26	0.41
65.66	24.52	-7.43	0.48
65.7	23.36	-5.14	-2.74
65.74	26.09	-4.42	1.9
65.78	26.48	-7.38	3.45
65.82	26.78	-7.39	0.6
65.86	24.56	-1.81	-5.11
65.9	24.31	-6.71	-0.24
65.94	28.6	-7.2	1.49
65.98	31.09	-6.63	3.71
66.02	30.9	-2.78	-1.14
66.06	28.98	-7.08	-3.37
66.1	29.18	-7.03	-5.23
66.14	29.78	-9.39	-1.25
66.18	32.93	-8.56	-0.71
66.22	34.97	-9.63	1.14
66.26	34.32	-7.69	-2.16
66.3	31.144	-4.1462	-1.2044
66.34	35.35	2.92	1.39
66.38	28.15	0.28	-0.09
66.42	29.92	-2.1009	-0.90904
66.46	29.451	-1.4565	-0.78796
66.5	28.985	-0.86338	-0.65955
66.54	26.85	1.45	-6.68
66.58	24.98	1.09	-4.43
66.62	23.9	0.71	-2.69
66.66	25.33	-0.05	2.56
66.7	27.42	-0.39	3.58
66.74	27.46	-1.85	4.27
66.78	32.07	-1.37	1.14
66.82	32.29	-1.85	-0.24
66.86	26.86	3.41	0.01
66.9	29.34	-4.93	1.27
66.94	30.41	-3.61	-0.35
66.98	27.55	-3.07	-0.63
67.02	25.32	-5.61	-1.72
67.06	27.59	-6.86	3.42
67.1	29.56	-4.59	2.5
67.14	31.41	-7.77	2.47
67.18	31.2	-8.69	2.81
67.22	30.577	-6.4512	0.068784
67.26	30.987	-6.644	-0.094954
67.3	31.375	-6.8011	-0.24864
67.34	29.4	-5.19	-0.24
67.38	32.2	-8.62	0.19
67.42	34.4	-3.69	-4.57
67.46	33.77	-6.24	-2.74
67.5	32.51	-6.62	-1
67.54	32.65	-7.58	1.56
67.58	32.52	-8.92	-0.91
67.62	31.9	-8.77	-1.84
67.66	27.73	-6.97	-0.31
67.7	30.12	-4.61	1.88
67.74	26.52	-9.98	-0.9
67.78	31.36	-6.29	-0.13
67.82	32.92	-6.61	-0.39
67.86	34.38	-10.84	2.04
67.9	33.41	-10.68	1.2
67.94	34.8	-9.47	0.38
67.98	35.33	-5.69	0.26
68.02	34.4	-6.32	0.46
68.06	34.44	-5.43	-1.93
68.1	33.47	-6.87	-2.57
68.14	32.2	-8.03	-0.84
68.18	32.81	-7	0.19
68.22	35.62	-9.29	-0.03
68.26	36.31	-9.92	-0.71
68.3	36.91	-9.13	-3.74
68.34	34.83	-6.6	-3.38
68.38	32.14	-5.73	-3.21
68.42	33.3	-7.1	-1.76
68.46	33.87	-6.54	-0.58
68.5	34.72	-6.12	-0.71
68.54	32.85	-6.12	0.33
68.58	30.8	-7.83	2.01
68.62	28.77	-2.52	6.95
68.66	30.79	-4.05	3.86
68.7	25.24	-4.37	4.52
68.74	26.77	-3.9	0.59
68.78	26.56	-3.99	2.16
68.82	26.84	-2.98	2.6
68.86	25.88	-0.96	4.67
68.9	23.47	-4.76	-2.54
68.94	21.13	-6.6	1.16
68.98	21.46	-4.47	-1.52
69.02	20.48	-3.58	-1.07
69.06	20.33	-0.85	3.24
69.1	20.95	0.04	0.47
69.14	18.59	-1.74	0.15
69.18	19.43	-3.58	3.26
69.22	21.81	-1.02	3.74
69.26	21.87	-0.04	3.1
69.3	21.49	0.54	2.89
69.34	22.1	-2.64	1.99
69.38	22.52	-4.05	-0.45
69.42	19.15	-4.26	3.39
69.46	22.69	-4.15	2.37
69.5	21.94	-1.54	2.02
69.54	21.25	-4.71	3.5
69.58	21.26	-1.06	1.09
69.62	18.64	-4.79	2.83
69.66	20.82	-4.61	2.62
69.7	24.11	-5.23	2.59
69.74	28.68	-6.69	2.71
69.78	31.22	-6.4	1.8
69.82	35.59	-5.6	1.08
69.86	34.91	-3.22	2.33
69.9	35.61	-4.23	2.59
69.94	32.97	-6.48	-1.37
69.98	31.93	-5.25	-1.02
70.02	32.99	-3.34	-2.2
70.06	30.55	-1.49	-1.54
70.1	27.27	-4.07	2.24
70.14	28.34	-1.05	2.28
70.18	27.22	-3.16	1.14
70.22	27.78	-3.19	1.14
70.26	27.34	-3.24	-0.18
70.3	27.3	-3.49	-0.71
70.34	28.14	-4.6	-1.07
70.38	28.04	-5.63	-0.41
70.42	28.52	-8.41	2.25
70.46	29.029	-5.5652	1.8153
70.5	29.393	-5.648	1.9389
70.54	29.794	-5.7007	2.0419
70.58	30.222	-5.7239	2.1241
70.62	30.667	-5.7183	2.1854
70.66	32.34	-5.45	4.1
70.7	34.12	-5.25	5.51
70.74	34.29	-5.23	2.62
70.78	31.21	-7.3	3.98
70.82	34.61	-5.63	2.06
70.86	33.25	-6.44	-1.49
70.9	31.44	-5.82	0.91
70.94	30.93	-9.48	0.94
70.98	33.656	-4.4839	1.7787
71.02	33.68	-4.2275	1.6248
71.06	34.99	-1.81	5.7
71.1	35.15	-2.62	0.93
71.14	33.56	-1.92	-0.09
71.18	32.88	-0.06	0.23
71.22	30.85	-1.98	-0.07
71.26	29.49	-3.22	-0.48
71.3	29.36	-1.98	-0.73
71.34	28.1	-0.41	-0.88
71.38	27.71	0.14	-2.05
71.42	26.25	-0.09	0.7
71.46	25.81	0.7	1.16
71.5	25.09	-3.61	-3.72
71.54	24.1	-2.67	-2.61
71.58	21.9	-2.41	1.08
71.62	22.95	-2.71	2.44
71.66	23.8	-3.9	2.37
71.7	25.69	-2.24	1.74
71.74	23.9	-1.24	1.11
71.78	25.19	-0.85	0.03
71.82	25.23	-0.6	1.59
71.86	24.61	-4.6	4.46
71.9	28.95	-5.74	5.17
71.94	28.438	-3.2107	0.67222
71.98	28.979	-3.4379	0.54088
72.02	29.511	-3.6775	0.39706
72.06	36.8	-3.78	-3.58
72.1	33.64	-2.02	-3.37
72.14	36.73	-1.46	-6.82
72.18	31.403	-4.7275	-0.2005
72.22	31.786	-5.0044	-0.32988
72.26	32.121	-5.2838	-0.44104
72.3	29.1	-4.91	2.41
72.34	29.71	-8.73	-1.67
72.38	28.19	-6.68	-1.15
72.42	31.43	-6.69	-0.51
72.46	33.13	-9	0.73
72.5	33	-7.02	2.39
72.54	32.58	-6.41	2.06
72.58	33.35	-7.78	2.09
72.62	32.2	-5.6	0.37
72.66	32	-7.16	-0.84
72.7	30.1	-7.77	0.79
72.74	31.37	-9.13	-0.99
72.78	31.38	-6.52	-2.13
72.82	29.93	-6.33	0.33
72.86	28.72	-6.41	1.5
72.9	30.88	-5.11	0.86
72.94	29.21	0.76	0.59
72.98	28.89	1.31	-2.42
73.02	29.15	0.68	-2.73
73.06	28.27	-3.31	-5.15
73.1	27.57	-3.25	-5.97
73.14	27.36	-3.07	-4.7
73.18	27.76	-1.1	-3.13
73.22	27.45	-2.54	-4.31
73.26	30.59	-3.08	-5.45
73.3	24.26	-3.7	-4.73
73.34	26.14	-2.06	-4.31
73.38	26.86	-3.04	-2.16
73.42	29.24	-4.11	-1.69
73.46	26.76	-3.13	-1.24
73.5	25.94	-3.13	-1.59
73.54	25.06	-2.69	-1.94
73.58	25.47	-0.5	-3.85
73.62	25.248	-2.2966	-1.8418
73.66	25.263	-2.6308	-1.4048
73.7	25.313	-3.0041	-0.95795
73.74	24.03	-1.78	-4.49
73.78	30.26	-0.57	0.09
73.82	25.77	-0.15	-1.46
73.86	23.27	-3.21	-0.01
73.9	23.73	-2.66	2.55
73.94	24.39	-6.14	0.33
73.98	22.91	-5.17	2.91
74.02	26.542	-6.4128	2.0791
74.06	22.44	-13.4	1.43
74.1	26.941	-7.0817	2.4161
74.14	27.133	-7.3437	2.4803
74.18	27.08	-9.14	5.57
74.22	31.33	-10.41	2.27
74.26	28.95	-10.34	3.57
74.3	29.68	-5.2	2.81
74.34	30.72	-7.08	-0.41
74.38	28.58	-6.12	-0.18
74.42	27.36	-6.14	1.74
74.46	28.95	-6.5	-2.08
74.5	28.32	-5.69	-1.78
74.54	27.74	-5.54	0.14
74.58	26.87	-5.18	-5.13
74.62	25.47	-2.9	-5.44
74.66	27.21	-0.42	-5.38
74.7	27.6	-0.53	-3.44
74.74	26.69	0.54	-3.7
74.78	27.62	0.61	-4.34
74.82	27.19	-0.32	-2.84
74.86	25.14	2.45	-2.8
74.9	26.67	1.28	-4.03
74.94	25.82	1.56	-1.51
74.98	24.1	-0.04	-0.65
75.02	22.5	-0.16	1.34
75.06	24.34	0.15	1.47
75.1	23.55	-0.42	2.35
75.14	22.08	-1.33	1.71
75.18	21.94	-5.03	0.78
75.22	25.39	-4.69	3.79
75.26	27.94	-6.67	3.05
75.3	28.86	-6	2.84
75.34	30.46	-9.39	3.84
75.38	27.86	-6.4	-2.19
75.42	26.77	-5.64	-0.84
75.46	26.71	-2.93	-2.22
75.5	23.08	-3.64	-0.8
75.54	21.48	-5.91	-0.89
75.58	22.39	-5.69	-0.5
75.62	24.41	-3.7	0.41
75.66	25.27	-4.63	1.52
75.7	25.6	-4.1	2.43
75.74	25.2	-1.8	2.2
75.78	28.66	-3.7	0.86
75.82	29.76	-2.99	-0.43
75.86	23.81	-6.46	4.14
75.9	26.7	-4.54	4.39
75.94	27.65	-1.54	3.53
75.98	28.75	-2.84	-0.83
76.02	25.97	-1.96	-1.7
76.06	27.32	0.04	-2.61
76.1	28.24	-1.15	0.7
76.14	30.25	-2.47	0.38
76.18	32.41	-6	-1.39
76.22	30.62	-6.98	-0.03
76.26	31.27	-7.35	0.74
76.3	27.28	-7.03	-0.01
76.34	25.06	-7.75	0.89
76.38	28.22	-5.95	1.06
76.42	30.28	-7.56	1.74
76.46	32.97	-8.51	-0.25
76.5	34.96	-7.62	-0.61
76.54	34.8	-5.94	-1.94
76.58	36.26	-4.73	-2.61
76.62	32.41	-2.48	1.35
76.66	32.43	-4.29	0.95
76.7	31.66	-4.73	-0.21
76.74	31.22	-5.35	-0.36
76.78	30.36	-4.21	1.46
76.82	29.97	-4.7	0.76
76.86	32.17	-4.48	0.09
76.9	31.37	-3.4	-0.56
76.94	31.28	-2.33	-0.76
76.98	30.44	-3.01	-1.11
77.02	29.78	-2.93	0.6
77.06	27.95	-2.89	-0.89
77.1	31.47	-4.74	-0.77
77.14	29.04	-3.37	-0.63
77.18	27.45	-0.83	0.18
77.22	26.85	-4.14	2.04
77.26	24.31	-5.11	1.2
77.3	27.4	-2.34	2.92
77.34	27.87	-3.33	0.26
77.38	30.02	-3.05	3.12
77.42	30.88	-5.11	-1.63
77.46	30.9	-3.83	0.64
77.5	32.56	-6.14	2.16
77.54	37.78	-5.17	-1.16
77.58	37.14	-3.9	-2.52
77.62	33.69	-5.98	-3.61
77.66	35.4	-7.38	-2.36
77.7	33.31	-9.69	-2.44
77.74	30.16	-11.55	-1.6
77.78	31.64	-7.46	-0.62
77.82	30.26	-10.69	-0.36
77.86	29.51	-6.06	-2.31
77.9	27.29	-3.7	-4.95
77.94	26.449	-7.5927	-0.33476
77.98	25.195	-7.3272	0.048645
78.02	22.8	-6.38	5.73
78.06	22.02	-11.23	1.15
78.1	18.35	-3.68	3.99
78.14	21.84	-6.87	2.86
78.18	20.92	-7.71	-1.72
78.22	20.12	-6.29	0.73
78.26	21.75	-4.28	-0.21
78.3	23.25	-4.85	-3.02
78.34	22.13	-5.74	-2.28
78.38	20.31	-7.49	-1.98
78.42	21.45	-6.23	-1.12
78.46	23.17	-7.38	-2.3
78.5	21.01	-4.64	1.91
78.54	19.55	-9.51	0.64
78.58	26.195	-5.4598	0.37884
78.62	23.48	-9.42	3.07
78.66	27.83	-6.21	3.09
78.7	28.08	-4.9	4.86
78.74	27.679	-4.3714	1.0028
78.78	38.18	-2.41	4.94
78.82	35.92	-1.98	2.66
78.86	36.22	-0.57	-0.92
78.9	29.72	-0.6	1.06
78.94	26.44	1.25	-2.54
78.98	28.78	-2.9831	1.9819
79.02	28.837	-2.8549	2.1063
79.06	28.858	-2.7717	2.2106
79.1	29.63	-2.83	1.85
79.14	23.03	0.66	1.38
79.18	28.13	-7.17	3.95
79.22	27.65	-7.53	1.82
79.26	24.32	-5.95	2.21
79.3	24.38	-5.59	0.61
79.34	23.46	-3.85	0.87
79.38	28.65	-5.79	1.46
79.42	29.43	-4.23	3.98
79.46	29.31	-0.57	1.83
79.5	27.92	-6.66	1.81
79.54	29.09	-7.77	0.25
79.58	28.4	-5.77	-2.17
79.62	27.53	-6.1	-2.37
79.66	25.76	-5.37	-3.01
79.7	27.7	-3.12	-1.57
79.74	27.05	-4.39	-1.33
79.78	25.5	-6.47	-1.16
79.82	25.38	-5.55	-0.89
79.86	23.41	-6	1.38
79.9	25.45	-4.79	2
79.94	25.94	-5.57	2.06
79.98	26.64	-5.07	0.16
80.02	25.3	-2.97	-1.57
[truncated: 1,014 more rows]
