# Supplementary material for: Mean flow and turbulence structure over exposed roots on a forested floodplain: Insights from a controlled laboratory experiment
Source: PLoS One. 2020 Feb 26;15(2):e0229306. doi: 10.1371/journal.pone.0229306 (PMC7043746; doi:10.1371/journal.pone.0229306)
Supplement: S1 File — (ZIP) [file pone.0229306.s001.zip › data_and_scripts/velocity_data/t21_084_replaced.csv]

0.02	29.61	-11.4	1.16
0.06	28.43	-11.6	1.56
0.1	28.94	-10.9	3.24
0.14	31.4	-10.96	2.79
0.18	32.16	-8.5	3.27
0.22	27.59	-3.31	5.19
0.26	33.98	-7.59	3.15
0.3	35.02	-7.99	1.37
0.34	36.36	-8.38	2.96
0.38	35.152	-5.1825	1.3596
0.42	35	-2.66	-0.98
0.46	34.535	-3.4265	0.56535
0.5	38.94	-6.85	1.77
0.54	33.399	-1.8579	-0.19551
0.58	39.37	-1.3	-1.71
0.62	32.59	-0.74	-5.53
0.66	31.28	1.2	-1.43
0.7	27.89	0.52	-2.63
0.74	27.81	-0.17	-1.57
0.78	28.29	0.17	2.31
0.82	24.76	-0.13	-0.64
0.86	24.81	1.15	1.1
0.9	27.56	-0.92	1.71
0.94	28.57	-3.53	2.34
0.98	27.33	-4.05	1.75
1.02	29.78	-5.86	-1.22
1.06	26.97	-2.83	0.2
1.1	26.59	-4.31	0.03
1.14	26.62	-4.08	-0.4
1.18	26.92	-5.31	0.28
1.22	28.01	-8.57	0.55
1.26	29.89	-9.44	-0.23
1.3	27.52	-9.3	-0.02
1.34	25.96	-11.25	0.53
1.38	25.26	-10.18	-0.05
1.42	25.66	-11.78	0.69
1.46	29.42	-13.12	1.32
1.5	28.81	-10.19	1.72
1.54	27.98	-9.32	0.79
1.58	28.44	-7.43	-1.31
1.62	29.34	-6.51	-2.57
1.66	29.87	-5.93	-0.24
1.7	29.04	-5.97	-0.74
1.74	27.92	-5.7	1.45
1.78	29.93	-4.67	-0.06
1.82	26.71	-4.27	0.43
1.86	22.19	-4.88	2.2
1.9	24.47	-6.17	2.68
1.94	27.59	-7.81	1.88
1.98	28.13	-7.03	0.64
2.02	28.54	-6.59	0.51
2.06	27.57	-4.14	-0.38
2.1	28.3	-7	1.35
2.14	29.64	-8.25	1.35
2.18	30.76	-6.57	0.34
2.22	31.96	-4.07	1.68
2.26	31.69	-4.33	0.42
2.3	30.89	-2.4	2.94
2.34	31.28	-3.45	1.21
2.38	29.19	-2.67	-2.26
2.42	26.03	-3.53	-1.98
2.46	24.2	-1.19	-1.66
2.5	24.73	-1.7	-0.42
2.54	24.72	-2.92	1.6
2.58	23.75	-4.9	1.03
2.62	22.77	-4.04	0.53
2.66	23.11	-2.6	0.99
2.7	24.34	-1.22	0.78
2.74	25.94	-2.76	1.67
2.78	24.35	-2.13	1.12
2.82	22.99	-5.5	0.32
2.86	25.4	-6.79	-2.45
2.9	28.657	-4.8584	1.3421
2.94	29.78	-4.9877	1.3787
2.98	32.85	-7.4	0.33
3.02	31.62	-7.52	2.24
3.06	32.91	-7.68	5.02
3.1	36.51	-3.01	2.37
3.14	33.82	-1.27	-1.3
3.18	31.7	-3.7	0.91
3.22	32.07	-2.6	3.04
3.26	33.59	-4.05	-0.18
3.3	30.25	-1.16	-0.42
3.34	28.63	-5.41	1.5
3.38	30.09	-1	1.47
3.42	24.17	-0.77	-0.57
3.46	27.58	-2.41	1.62
3.5	29.01	-2.89	-0.09
3.54	27.47	-1.94	2.15
3.58	32.07	0.68	0.02
3.62	29.75	-0.6	-2.75
3.66	29.35	-0.54	-1.79
3.7	27.97	1.53	-0.76
3.74	24.68	0.72	0.02
3.78	23.93	1.68	1.18
3.82	22.9	2.29	0.61
3.86	23.14	2.68	2.91
3.9	20.2	2.11	2.57
3.94	20	-1.86	2.53
3.98	21.43	-2.42	2.39
4.02	23.8	-2.34	1.35
4.06	23.85	-4.76	2.69
4.1	25.73	-4.93	1.88
4.14	27.43	-4.77	1.84
4.18	32.33	-8.83	1.19
4.22	32.11	-8.36	1.59
4.26	32.97	-6.77	-0.33
4.3	27.94	-4.18	1.44
4.34	26.61	-3.52	2.93
4.38	25.68	-5.52	2.18
4.42	27.06	-7.95	1.37
4.46	25.88	-7.15	4.78
4.5	29.31	-7.89	1.98
4.54	29.29	-5.11	-1.47
4.58	27.74	-3.02	-1.22
4.62	26.2	-0.43	-0.33
4.66	24.97	0.38	1.5
4.7	28.02	-4.03	3.45
4.74	31	-7.47	3.04
4.78	33.53	-3.93	0.85
4.82	33.18	-5.11	-0.77
4.86	32.26	-9.29	2.16
4.9	31.51	-7.19	4.25
4.94	35.15	-7.5	1.5
4.98	34.09	-8.21	0
5.02	36.38	-4.25	1.38
5.06	37.43	-4.39	1.48
5.1	35.6	-7.03	0.44
5.14	33.51	-4.57	0.57
5.18	34.28	-6.21	-0.58
5.22	32.96	-5.46	-0.42
5.26	30.48	-6.1	0.62
5.3	29.92	-4.73	-1.06
5.34	27.03	-4.37	-2.25
5.38	27	-5.11	-1.06
5.42	25.48	-6.74	0.23
5.46	25.74	-6.12	1.57
5.5	27.96	-6.05	1.2
5.54	29.32	-6.7	0.55
5.58	28.37	-8.41	0.27
5.62	28.59	-7.44	1.19
5.66	27.91	-4	-0.81
5.7	28.54	-5.3	-0.66
5.74	27.22	-5.26	-0.62
5.78	27.02	-3.46	-0.31
5.82	25.53	-2.22	-0.36
5.86	24.02	-3.27	2
5.9	23.29	-1.59	1.56
5.94	23.69	-3.19	-0.09
5.98	23.58	-3.86	0.74
6.02	23.53	-2.66	-1.24
6.06	24.22	-4.84	0.88
6.1	27.58	-1.13	0.38
6.14	26.88	-0.3	2.4
6.18	28.93	-1.09	1.84
6.22	33.23	-2.93	1.42
6.26	33.48	-5.31	0.42
6.3	33.11	-2.92	-1.51
6.34	32.97	1.18	-2.54
6.38	32.02	2.62	1.15
6.42	31.83	-1.65	2.79
6.46	33.7	-4.48	-1.33
6.5	31.36	-7.23	-1.56
6.54	29.06	-7.92	-1.42
6.58	29.81	-5.82	1.53
6.62	30.47	-6.03	1.9
6.66	31.42	-5.14	-1.28
6.7	29.86	-5.87	-0.53
6.74	28.82	-2.76	-1.27
6.78	28.62	-2.49	-0.41
6.82	29.09	-3.67	-1.6
6.86	26	-1.43	1.26
6.9	24.85	-3.22	1.97
6.94	25.98	-2.76	-0.43
6.98	25.57	-2.83	0.29
7.02	24.55	-5.9	1.13
7.06	25.32	-6.2	1.96
7.1	26.89	-4.11	1.94
7.14	28.12	-8.05	1.74
7.18	30.22	-8.57	-0.52
7.22	30.04	-6.94	0.87
7.26	29.72	-8.68	1.41
7.3	30.32	-7.3	-1.22
7.34	28.31	-3.31	-1.16
7.38	27.53	-4.75	0.5
7.42	26.8	-7.07	1.22
7.46	26.22	-8.05	0.9
7.5	28.54	-5.76	0.32
7.54	26.98	-7.21	1.16
7.58	27.75	-10.62	0.18
7.62	29.42	-7.53	2.39
7.66	34.09	-7.27	1.61
7.7	33.35	-9.61	1.09
7.74	30.88	-8.48	3.45
7.78	31.12	-5.66	2.86
7.82	34.67	-11.31	1.91
7.86	31.58	-4.75	1.41
7.9	27.99	-2.16	-1.71
7.94	26.21	-7.97	-0.87
7.98	27.96	-6.07	-0.45
8.02	27.32	-3.77	-0.78
8.06	25.59	-5.59	0.69
8.1	26.13	-5.38	0.85
8.14	29.01	-9.66	-1.18
8.18	24.49	-7.53	2.27
8.22	27.89	-8.48	1.65
8.26	25.87	-7.22	0.76
8.3	26.91	-6.91	2.83
8.34	25.9	-7.86	0.82
8.38	25.93	-2.92	1.04
8.42	30.77	-1.33	-0.03
8.46	27.54	-3.01	-1.85
8.5	27.59	-3.85	1.81
8.54	31.11	-8.1	0.59
8.58	29.98	-3.52	-1.08
8.62	27.34	-0.22	3.46
8.66	25.49	-6.27	1.83
8.7	25.12	-5.52	2.27
8.74	21.95	-3.59	2.96
8.78	30.77	-6.6624	1.0962
8.82	31.084	-6.8552	0.90768
8.86	31.357	-7.0235	0.70987
8.9	36.74	-13.96	1.78
8.94	37.29	-14.33	2.85
8.98	39.14	-14.38	3.27
9.02	31.921	-7.3577	-0.039442
9.06	37.8	-5.91	-2.59
9.1	33.74	-6.85	-2.31
9.14	32.92	-5.61	-2.03
9.18	27.5	-5.08	-2.39
9.22	28.97	-3.81	-0.65
9.26	25.77	-3.28	-0.22
9.3	24.41	-1.69	0.04
9.34	27.74	-3.98	0.08
9.38	25.2	-3.3	1.64
9.42	27.26	-5.97	1.12
9.46	26.65	-5.54	1.59
9.5	31.34	-5.32	1.49
9.54	27.81	-5.71	4.62
9.58	24.77	-8.67	2.56
9.62	26.22	-10.88	-1.23
9.66	30.12	-11.64	2.47
9.7	32.67	-9.98	0.04
9.74	33.24	-9.17	3.34
9.78	33.71	-8.62	0.36
9.82	34.18	-6.09	0.38
9.86	33.38	-7.03	1.32
9.9	32.41	-7.72	2.74
9.94	33.71	-4.67	1.88
9.98	32.26	-3.52	1.19
10.02	30.27	-4.29	4
10.06	32.97	-3.07	-1.24
10.1	28.02	-2.69	-1.26
10.14	25.62	-2.84	-3.14
10.18	24.54	-0.09	-0.53
10.22	22.18	-1.78	-2.4
10.26	18.45	-0.12	-4.31
10.3	16.67	-0.56	-2.61
10.34	17.06	0.03	-2.28
10.38	16.72	1.38	-0.81
10.42	19.72	0.26	-0.03
10.46	19.1	2.42	-2.37
10.5	17.86	0.75	0.09
10.54	18.82	1.57	-0.93
10.58	18	0.13	0.07
10.62	17.74	-0.15	0.04
10.66	17.03	1.5	0.52
10.7	18.89	0.73	1.46
10.74	18.96	-0.06	2.62
10.78	19.36	-0.03	2.8
10.82	19.07	-2.66	2.58
10.86	18.62	-2.78	1.94
10.9	18.46	-1.69	2.03
10.94	20.82	-1.8	1.56
10.98	20.63	-4.99	3.01
11.02	23.59	-5.63	3.57
11.06	24.7	-4.03	3.73
11.1	27.76	-0.51	-0.71
11.14	25.59	1.5	-2.95
11.18	22.96	2.08	-1.35
11.22	21.48	1.06	1.33
11.26	19.33	-0.71	-1.69
11.3	14.12	1.29	0.12
11.34	16.64	-4.36	3.27
11.38	14.95	-6.14	2.93
11.42	20.5	-3.37	4.63
11.46	21.64	-6.88	2.75
11.5	27.73	-7.54	1.4
11.54	28.79	-7.8	0.57
11.58	29.95	-6.11	1.32
11.62	33.62	-5.44	2.17
11.66	34.3	-5.9	1.81
11.7	35.45	-5.08	1.33
11.74	33.93	-5.66	2.15
11.78	33.95	-4.85	0.08
11.82	31.27	-2.04	-0.33
11.86	30.97	-3.68	1.35
11.9	31.05	-2.76	1.22
11.94	32.52	-4.79	0.8
11.98	32.12	-3.93	1.4
12.02	33.96	-5.92	0.95
12.06	32.93	-6.81	0.96
12.1	32.91	-6.03	0.15
12.14	31.52	-7.27	-0.69
12.18	30.16	-7.18	0.11
12.22	30.73	-4.34	-0.27
12.26	28.44	-4.28	0.15
12.3	28.56	-1.33	1.71
12.34	30.14	-0.82	0.35
12.38	26.29	-0.93	0
12.42	26.56	2.03	0.88
12.46	27.36	2.89	0.29
12.5	26.68	-0.02	2.52
12.54	24.11	-1.62	4.45
12.58	28.35	-3.07	2.53
12.62	27.63	-1.91	1.72
12.66	27.78	1	0.23
12.7	29.2	0.7	2.18
12.74	28.11	1.94	1.76
12.78	28.5	0.17	0.92
12.82	26.38	-1.72	1.94
12.86	24.84	-4.64	-1.04
12.9	23.88	-4.82	-4.29
12.94	23.29	-2.65	-3.18
12.98	22.51	-2.08	-2.05
13.02	20.92	-0.95	0.1
13.06	21.72	-0.83	2.23
13.1	23.29	-2.49	1.94
13.14	23.85	-5.58	1.16
13.18	23.15	-9.21	1.66
13.22	25.61	-8.66	2.89
13.26	27.3	-13.73	1.56
13.3	25.92	-12.21	-2.57
13.34	25.07	-9.56	-0.48
13.38	24.32	-8.58	1.25
13.42	24.58	-10.4	0.68
13.46	26.774	-6.3513	1.4674
13.5	27.53	-4.96	1.62
13.54	26.26	-2.31	1.71
13.58	24.22	-0.61	1.83
13.62	29.31	1.55	1.97
13.66	33.12	2.29	1.76
13.7	29.75	2.16	0.24
13.74	28.22	-1.16	3.44
13.78	31.275	-4.1924	1.3826
13.82	31.692	-4.0184	1.3232
13.86	34.29	-9.41	3.25
13.9	33.52	-7.68	0.41
13.94	32.55	-7.06	0.49
13.98	32.89	-5.86	2.6
14.02	32.74	-6.33	-0.45
14.06	33.98	-7.2	0.75
14.1	34.24	-8.01	-0.4
14.14	31.6	-7.62	-0.2
14.18	30.13	-6.35	0.82
14.22	30.13	-6.19	-0.42
14.26	30.72	-6.77	-0.06
14.3	30.49	-6.14	1.06
14.34	29.53	-5.59	1.17
14.38	29.83	-3.13	1.05
14.42	26.32	-1.45	1.83
14.46	25.29	-1.81	3.69
14.5	25.2	-3.55	2.95
14.54	25.74	-2.68	-0.3
14.58	26.11	-3.14	-0.42
14.62	24.35	-4.94	-2.38
14.66	26.42	-4.7	0.94
14.7	29.08	-3.34	-0.62
14.74	27.49	-4.46	0.46
14.78	28.51	-0.15	-0.23
14.82	26.55	1.91	-0.71
14.86	25.95	1.6	0.02
14.9	25.32	-0.01	-1.72
14.94	23.3	0.88	0.14
14.98	22.37	1.41	1.88
15.02	21.9	2.83	2.86
15.06	21.45	4.87	3.46
15.1	21.14	5.2	3.09
15.14	22.02	4.74	1.98
15.18	21.1	5.31	1.72
15.22	19.48	5.65	2.53
15.26	18.44	5.67	4.49
15.3	18.01	1.92	4.42
15.34	20.99	-0.85	3.16
15.38	20.36	-0.26	2.86
15.42	20.91	-4.73	1.45
15.46	21.54	-3.03	1.81
15.5	22.43	-2.24	-0.76
15.54	21.43	-2.18	0.25
15.58	23.28	-6.65	1.73
15.62	22.42	-11.64	-0.83
15.66	24.37	-9.13	-2.88
15.7	20.95	-6.69	0.67
15.74	16.91	-7.25	4.14
15.78	21.07	-6	0.79
15.82	19.45	-8.37	2.9
15.86	20.92	-5.23	3.86
15.9	22.36	-4.49	1.72
15.94	27.66	-5.19	-0.51
15.98	28.27	-8.62	0.98
16.02	27.16	-9.39	3.36
16.06	24.17	-7.53	4.19
16.1	29.57	-10.69	3.97
16.14	28.1	-9.72	2
16.18	30.87	-3.92	3.04
16.22	29.57	-8.54	1.85
16.26	33.74	-9.81	1.5
16.3	32.96	-6.89	1.62
16.34	32.08	-8.41	2.6
16.38	33.04	-11.19	3.08
16.42	35.79	-7.09	2.29
16.46	33.05	-4.1	2.39
16.5	32	-4.92	2.7
16.54	30.72	-3.97	0.11
16.58	28.68	-5.12	1.56
16.62	31.45	-4.93	2.42
16.66	30.69	-6.2	2.28
16.7	33.35	-8.72	0.49
16.74	30.34	-5.5	-1.13
16.78	31.66	-5.17	0.14
16.82	33.91	-5.02	1.53
16.86	31.4	-5.34	-0.6
16.9	31.44	-4.59	-2.71
16.94	28.6	-3.07	0.14
16.98	29.54	-4.77	0.95
17.02	30.26	-4.77	1
17.06	30.45	-5.05	-0.24
17.1	30.75	-5.52	0.16
17.14	30.02	-6.07	0.67
17.18	30.18	-6.99	0.94
17.22	31.34	-6.53	0.96
17.26	33.11	-6.54	-0.12
17.3	32.6	-7.81	-0.71
17.34	33.99	-10.81	-2.63
17.38	35.94	-14.84	1.16
17.42	36	-10.369	0.60906
17.46	36.173	-10.367	0.37821
17.5	36.252	-10.281	0.12496
17.54	36.55	-12.33	2.05
17.58	37.73	-9.9	3.42
17.62	38.59	-11.84	2.73
17.66	43.29	-9.6	0.26
17.7	37.7	-10.15	-1.75
17.74	34.721	-8.3363	-1.4935
17.78	34.13	-7.8338	-1.7179
17.82	33.443	-7.2971	-1.9115
17.86	33.2	-6.24	-3.55
17.9	32.85	-6.53	-1.41
17.94	29.53	-4.05	-3.48
17.98	27.85	-2.93	-3.57
18.02	25.11	-3.82	-2.78
18.06	25.34	-3.92	-2.9
18.1	24.01	-2.93	-4.07
18.14	21.39	-1.28	-3.49
18.18	19.83	-0.8	-0.12
18.22	21.9	-1.92	1.72
18.26	22.49	-0.45	0.48
18.3	21.62	-3.19	0.97
18.34	20.88	-1.19	1.66
18.38	21.69	-1.48	2.03
18.42	22.04	-1.44	1.33
18.46	21.6	-1.45	0.84
18.5	23.16	-1.37	0.61
18.54	21.28	-3.4	0.69
18.58	21.88	-1.65	0.67
18.62	20.81	-1.29	0.61
18.66	22.52	-2.1	1.68
18.7	23.58	-2.16	0.04
18.74	24.1	-9.88	1.83
18.78	18.81	-7.3	2.27
18.82	20.5	-5.98	3.66
18.86	22.28	-5.79	3.45
18.9	28.29	-5.89	1.92
18.94	28.053	-9.0799	2.4455
18.98	33.78	-12.2	-0.09
19.02	28.88	-8.71	2.43
19.06	29.42	-9.4915	2.0017
19.1	36.49	-13.08	3.3
19.14	35.78	-14.23	3.6
19.18	37.04	-15.06	4.16
19.22	30.516	-9.0839	1.1055
19.26	30.647	-8.8421	0.86061
19.3	30.715	-8.5536	0.61742
19.34	30.72	-8.223	0.38095
19.38	30.658	-7.855	0.15623
19.42	29.9	-4.76	-1.07
19.46	28.21	-3.52	-2.35
19.5	27.3	-4.62	-1.04
19.54	28.45	-6.15	0.79
19.58	24.68	-5.78	-0.85
19.62	25.31	-3.99	-2.54
19.66	27.99	-4.73	0.41
19.7	28.26	-2.89	-0.68
19.74	25.88	-2.46	-1.3
19.78	26.59	-4.05	-0.65
19.82	26.6	-3.47	0.79
19.86	27.16	-4.26	0.91
19.9	27.51	-3.55	0.12
19.94	28.6	-1.45	1.3
19.98	27.68	-1.54	1.05
20.02	28.51	-2.1	1.92
20.06	27.09	-1.05	-0.09
20.1	27.21	-0.31	0.17
20.14	26.9	0.98	-0.18
20.18	26.59	0.8	-0.27
20.22	24.75	-0.54	-0.06
20.26	25.04	-0.26	0.88
20.3	23.58	1.26	-0.35
20.34	22.19	2.57	-0.06
20.38	21.68	1.94	1.81
20.42	20.66	3.71	-0.01
20.46	20.45	0.89	1.68
20.5	21.72	-0.97	2.19
20.54	19.81	-2.83	1.83
20.58	21.84	-1.7	1.85
20.62	22.89	-1.48	1.26
20.66	19.81	-1.86	0.97
20.7	19.44	-3.93	2.3
20.74	18.07	-3.9	1.12
20.78	16.76	-1.81	1.53
20.82	17.4	-6.43	2.82
20.86	19.13	-5.67	2.24
20.9	19.65	-5.62	4.95
20.94	21.67	-0.9	2.25
20.98	19.46	2.03	1.15
21.02	18.18	3.36	0.68
21.06	18.32	3.94	0.07
21.1	15.26	3.37	2.08
21.14	17.2	2.49	2.75
21.18	19.74	2.18	1.96
21.22	19.66	2.88	2.14
21.26	17.66	0.78	3.06
21.3	20	-4.06	3.53
21.34	23.11	-3.91	2.17
21.38	23.23	-3.84	1.8
21.42	23.79	-4.09	1.38
21.46	24.12	0.05	-0.21
21.5	25.961	-4.3552	1.8411
21.54	27.64	-2.94	1.87
21.58	28.132	-5.6127	1.7637
21.62	28.65	-4.53	0.07
21.66	30.167	-6.703	1.6418
21.7	31.094	-7.1719	1.5638
21.74	33.84	-9.45	1.29
21.78	34.61	-8.61	0.61
21.82	34.42	-8.51	1.42
21.86	32.24	-9.48	1.71
21.9	33.99	-9.62	0.73
21.94	32.52	-8.8	0.64
21.98	32.61	-7.98	1.59
22.02	32.68	-7.09	1.57
22.06	34.48	-7.58	1.5
22.1	35.22	-5.33	1.37
22.14	33.33	-8.59	-0.66
22.18	30.79	-7.86	-2.4
22.22	30.46	-6.93	0.51
22.26	31.9	-6.96	1.26
22.3	30.34	-6.71	0.47
22.34	29.98	-7.85	0.31
22.38	28.9	-7.37	-1.63
22.42	26.78	-5.2	-0.7
22.46	25.53	-4.65	-1.16
22.5	26.77	-6.03	-1.01
22.54	26.41	-2.73	0.88
22.58	28.98	-7.95	2.18
22.62	29.58	-6.98	-0.57
22.66	26.68	-6.18	-1.92
22.7	24.68	-5.47	-1.5
22.74	25.54	-8.74	0.02
22.78	28.06	-4.73	2.12
22.82	26.278	-5.7854	-0.040828
22.86	26.249	-5.7462	-0.035383
22.9	26.256	-5.7035	-0.034021
22.94	26.304	-5.6557	-0.035926
22.98	27.05	-7.36	1.29
23.02	27.89	-5.16	-0.45
23.06	26.53	-4.51	-1.05
23.1	26.74	-5.31	-0.39
23.14	25.23	-2.65	-1.84
23.18	25.4	-3.39	-1.81
23.22	25.71	-7.26	1.41
23.26	30.84	-7.56	1.38
23.3	31.7	-4.93	1.86
23.34	30.43	-2.57	-0.19
23.38	30.19	-4.16	-0.98
23.42	29.75	-4.76	-0.42
23.46	27.3	-3.87	1.06
23.5	27.35	-5.18	0.05
23.54	26.51	-5.76	1.98
23.58	25.59	-5.9	3.32
23.62	24.73	-6.4	3.01
23.66	28.93	-10.71	1.01
23.7	27.88	-11.34	0.23
23.74	25.03	-7.95	0.67
23.78	24.18	-11.82	1.56
23.82	24.61	-10.82	0.28
23.86	25.24	-10.97	0.87
23.9	25.86	-7.93	1.91
23.94	25.26	-13.59	3.24
23.98	26.44	-10.01	3.93
24.02	27.86	-5.46	1.83
24.06	29.31	-7.58	3.68
24.1	31.61	-7.66	1.56
24.14	35.53	-7.18	1.39
24.18	34.5	-6.7	-0.72
24.22	32.44	-8	-0.31
24.26	33.34	-5.86	0.67
24.3	35.46	-4.62	1.46
24.34	32.71	-7.24	-0.63
24.38	31.52	-4.87	-0.28
24.42	32.06	-6.74	-0.54
24.46	26.73	-8.46	-0.79
24.5	29.16	-7.2	0.56
24.54	30.16	-5.3	1.96
24.58	28.79	-3.21	0.9
24.62	28.86	-5.27	0.72
24.66	28.42	-5.9	1.95
24.7	28.62	-5.11	0.81
24.74	27.87	-6.26	0.03
24.78	26.19	-5.21	-1.53
24.82	26.71	-5.16	0.11
24.86	25.7	-4.4	1
24.9	27.91	-1	3.14
24.94	27.45	-1.87	-1.83
24.98	26.376	-3.0042	1.1372
25.02	25.76	0.17	5.28
25.06	24.92	-0.71	0.95
25.1	24.2	-1.26	0.75
25.14	22.34	-2.6	3.59
25.18	26.8	-6.08	1.1
25.22	30.46	-6.5	1.52
25.26	31.62	-6.47	-1.15
25.3	30.41	-6.14	0.53
25.34	28.42	-5.35	0.78
25.38	28.21	-6.65	-0.23
25.42	29.5	-5.19	0.85
25.46	27.68	-6.82	1.45
25.5	30.32	-7.33	2.02
25.54	32.34	-7.14	1.44
25.58	28.24	-2.93	2.86
25.62	28.12	-6.36	1.79
25.66	26.97	-2.28	1.13
25.7	26.81	-1.63	2.71
25.74	28.51	-6.91	2.95
25.78	29.59	-4.92	1.43
25.82	27.49	-4.05	1.89
25.86	31.41	-4.35	0.22
25.9	31.1	-4.28	-0.91
25.94	30.99	-5.92	-0.03
25.98	30.01	-5.41	0.45
26.02	31.11	-4.93	-0.8
26.06	28.27	-4.44	-1.6
26.1	24.61	-4.26	-1.66
26.14	25.16	-2.11	0.29
26.18	25.36	-1.55	0.71
26.22	23.27	-2.27	1.92
26.26	24.16	-2.88	0.72
26.3	22.72	-3.11	0.86
26.34	24.89	1.02	1.12
26.38	23.43	1.78	1.6
26.42	23.15	2	3.16
26.46	23.58	-2.51	2.08
26.5	27.53	-0.93	-1.92
26.54	24.322	-1.709	1.6577
26.58	22.9	-1.66	1.44
26.62	25.32	-1.32	4.54
26.66	22.32	-3.87	2.44
26.7	24.04	-3.16	0.98
26.74	26.8	-5.66	0.81
26.78	27.56	-6.75	0.99
26.82	30.46	-6.78	-0.93
26.86	31.89	-8.14	0.65
26.9	32.03	-10.15	0.69
26.94	32.76	-6.2	-0.28
26.98	29.35	-8.06	2.17
27.02	30.04	-7.53	0.94
27.06	28.58	-5.73	0.15
27.1	28.33	-8.21	1.25
27.14	29.51	-10.4	1.41
27.18	30.47	-7.2	1.05
27.22	30.46	-7.23	-0.51
27.26	31.22	-5.65	-1.63
27.3	30.41	-5.7	1.62
27.34	31.61	-6.62	-0.37
27.38	33.26	-6.16	-1.51
27.42	33.84	-6.1	-0.9
27.46	30.42	-6.85	-0.48
27.5	31.25	-6.32	-1.38
27.54	31.35	-4.59	-2.11
27.58	29.9	-3.12	-2.97
27.62	28.84	-1.75	-2.59
27.66	29.2	-1.34	-4.09
27.7	29.22	-0.15	-0.7
27.74	27.47	-2.57	0.11
27.78	25.53	-2.65	-0.65
27.82	26.92	-2.7	-1.44
27.86	26.18	-1.97	-0.44
27.9	29.69	-2.19	0.01
27.94	27.49	0.66	0.21
27.98	28.06	-2.05	2.61
28.02	26.9	-2.22	1.16
28.06	28.23	-3.71	-0.74
28.1	28.1	-1.29	-1.45
28.14	27.87	-1.24	0.73
28.18	28.46	0.66	-1.48
28.22	26.35	-0.5	-0.24
28.26	27.87	0.87	-0.44
28.3	24.12	-1.01	-4.52
28.34	23.8	3.14	-2.91
28.38	19.95	1.86	-1.27
28.42	21.31	2.09	0.74
28.46	23.15	1.77	-0.07
28.5	24.25	-0.9	0.05
28.54	24.86	-0.8	0.7
28.58	21.75	-0.47	1.9
28.62	18.55	-6	3.36
28.66	18.81	-4.61	3.04
28.7	20.86	-3.77	2.37
28.74	23.132	-2.4294	1.5709
28.78	28.66	-1.81	2.42
28.82	27.55	-3.28	-1.71
28.86	24.02	-3.67	-0.88
28.9	23.79	-1.44	2.12
28.94	23.11	-2.34	1.9
28.98	23.85	-3.37	1.29
29.02	25.41	-3.46	-0.21
29.06	24.07	-0.98	-0.42
29.1	23.6	-2.27	-0.35
29.14	22.9	-3.81	0.16
29.18	23.43	-5.43	0.59
29.22	21.71	-5.27	-0.33
29.26	21.85	-4.51	-0.53
29.3	21.93	-5.17	0.71
29.34	23.03	-4.09	0.56
29.38	20.98	-4.99	3.36
29.42	19.67	-3.28	1.99
29.46	23.47	-2.51	1.79
29.5	26.39	-4.17	-0.33
29.54	26.18	-4.28	1.35
29.58	26.87	-7.02	2
29.62	28.18	-8.65	0.79
29.66	29.54	-7.95	2.81
29.7	32.94	-8.67	1.71
29.74	32.39	-9.01	1.47
29.78	31	-7.02	-0.23
29.82	29.66	-7.38	-0.55
29.86	27.51	-4.99	-0.06
29.9	28.1	-1.74	1.24
29.94	27.79	-2.13	-0.24
29.98	22.78	-5.18	-0.64
30.02	18.18	-5.14	3.92
30.06	23.674	-3.4826	0.88634
30.1	22.906	-3.1868	1.0623
30.14	23.03	-2.96	-2.22
30.18	21.61	-2.78	0.98
30.22	19.39	-6.94	1.82
30.26	20.48	2.01	3.19
30.3	23.37	-3.06	3.51
30.34	22.91	-6.41	1.98
30.38	25.06	-3.39	0.63
30.42	23.93	-1.3	2.21
30.46	26.18	-6.23	1.99
30.5	26.97	-5.82	0.35
30.54	30.33	-8.12	-0.03
30.58	29.21	-7.31	1.63
30.62	31.13	-7.15	1.63
30.66	31.69	-6.03	0.15
30.7	32.94	-3.84	-1.54
30.74	33.79	-1.57	-0.03
30.78	32.36	-2.55	0.55
30.82	27.75	-1.84	-2.48
30.86	24.3	-2.7	-1.89
30.9	25.74	-0.88	-0.1
30.94	23.34	-1.88	0.76
30.98	21.25	-0.74	1.08
31.02	20.57	-1.1	-0.33
31.06	20.96	-2.66	1.21
31.1	20.07	-3.54	1.37
31.14	24.46	-5.47	2.42
31.18	27.33	-8.11	2.27
31.22	28.56	-5.91	-0.75
31.26	26.3	-5.49	0.73
31.3	26.24	-7.85	1.29
31.34	26.14	-7.24	0.13
31.38	25.29	-5.41	1.14
31.42	28.9	-9.45	0.17
31.46	27.37	-5.53	1.31
31.5	26.699	-7.589	0.37488
31.54	26.91	-7.9893	0.3229
31.58	26.15	-7.84	-2.55
31.62	23.96	-6.58	-1.06
31.66	22	-7.98	-2.3
31.7	28.89	-4.73	-0.35
31.74	28.18	-6.75	0.49
31.78	26.04	-7.78	1.91
31.82	25.35	-13.59	2.89
31.86	26.38	-12.79	1.65
31.9	28.325	-10.45	0.13586
31.94	28.66	-6.31	0.38
31.98	28.55	-15.74	2.59
32.02	32.86	-10.61	1.01
32.06	30.25	-11.87	-0.44
32.1	30.78	-12.37	-1.03
32.14	30.37	-10.64	-0.87
32.18	31.49	-9.34	-0.93
32.22	30.18	-7.53	-0.8
32.26	32.2	-7.78	1.03
32.3	28.12	-7.07	1.26
32.34	28.38	-6.01	1.63
32.38	29.19	-4.9	2.33
32.42	32.7	-2.81	0.65
32.46	27.53	-6.78	1.3
32.5	30.35	-3.67	2.91
32.54	29.81	-3.19	0.19
32.58	29.8	-1.53	0.41
32.62	28.99	-0.65	1.5
32.66	31.03	-1.83	2.74
32.7	30.75	-2.67	3.71
32.74	29.82	0.28	1.25
32.78	28.08	0.55	1.24
32.82	27.82	-3.55	1.83
32.86	28.41	-2.92	0.18
32.9	31.87	-2.62	-1.26
32.94	30.87	-3.38	-0.06
32.98	31.36	-4.06	0.46
33.02	29.84	-2.58	0.87
33.06	29.07	-0.33	0.67
33.1	27.07	-2.31	2.07
33.14	26.22	-5.5	2.35
33.18	26.09	-6.41	1.3
33.22	26.45	-4.43	0.97
33.26	23.31	-5.38	-1.66
33.3	26.23	-2.47	-1.38
33.34	26.18	-3.31	0.21
33.38	28.6	-1.66	-1.84
33.42	28.55	-2.44	-0.83
33.46	27.18	-3.4	-1.14
33.5	25.82	-6.6	-1.86
33.54	28.34	-8.22	-1.04
33.58	28.709	-6.2914	-0.11217
33.62	29.368	-6.884	0.21375
33.66	30.029	-7.4757	0.54927
33.7	30.673	-8.0499	0.87803
33.74	27.33	-6.68	2.41
33.78	27.4	-7	4.11
33.82	31.78	-11.07	2.28
33.86	33.9	-11.4	1.09
33.9	36.71	-11.17	4.08
33.94	36.69	-9.96	1.08
33.98	33.09	-11.04	-1.72
34.02	31.7	-10.93	-0.39
34.06	33.32	-8.51	1.18
34.1	34.08	-7.46	-0.16
34.14	30.63	-6.86	-0.39
34.18	28.96	-9.75	-0.27
34.22	27.74	-7.66	-1.55
34.26	30.71	-3.51	1.17
34.3	27.98	-2.34	0.54
34.34	26.24	-2.33	2.88
34.38	29.42	-4.04	1.47
34.42	29.63	-1.79	0.94
34.46	27.56	0.48	1.56
34.5	26.88	1.18	1.64
34.54	24.2	0.81	-0.53
34.58	20.03	1.6	-0.28
34.62	20.24	1.06	-3.25
34.66	21.04	-0.44	-0.58
34.7	19.3	-0.59	-0.61
34.74	20.31	-1.33	-3.75
34.78	18.96	-0.4	-4.29
34.82	18.04	-0.79	-0.72
34.86	16.25	1.8	1.5
34.9	17.06	0.42	0.7
34.94	18.9	0.5	0.93
34.98	18.19	3.56	1.83
35.02	20.42	-0.65	-1.79
35.06	20.48	3.23	-1.05
35.1	22.898	-2.066	0.58519
35.14	24.249	-2.7178	0.61217
35.18	26.03	-7.62	0.07
35.22	23.88	-5.76	2.33
35.26	26.32	-5.77	5.11
35.3	31.9	-4.38	-0.03
35.34	32.58	-4.16	0.35
35.38	32.47	-5.08	-0.55
35.42	32.72	-6.05	-1.23
35.46	31.11	-6.31	-0.72
35.5	30.46	-3.23	-0.45
35.54	31.08	-2.16	0.31
35.58	31.09	-2.7	0.41
35.62	28.75	-3.4	1.88
35.66	28.95	-2.86	2.24
35.7	26.89	-3.22	1.83
35.74	27.21	-1.24	1.29
35.78	27.86	-0.86	0.97
35.82	27.32	-1.2	-0.77
35.86	25.58	-1.24	-0.07
35.9	26.32	-1.92	1.05
35.94	24.35	-0.91	0.71
35.98	23.32	-2.28	-0.21
36.02	24.2	-5.96	1.47
36.06	22.49	-4.79	1.14
36.1	23	-3.67	0.56
36.14	20.02	-5.57	-0.16
36.18	23.97	-5.35	1.15
36.22	23.48	-7.75	-0.09
36.26	25.13	-5.39	1.66
36.3	27.92	-5.97	-0.49
36.34	26.15	-6.13	2.16
36.38	27.92	-6.25	1.09
36.42	28.51	-5.2	1.05
36.46	29.69	-7.31	2.4
36.5	31.44	-12.49	0.69
36.54	30.34	-13.16	0.73
36.58	29.18	-10.95	0.41
36.62	29.15	-9.96	-0.08
36.66	26.71	-12.9	1.85
36.7	26.47	-11.43	0.56
36.74	23.61	-8.22	3.33
36.78	24.97	-5.34	6.05
36.82	23.3	-6.71	5.13
36.86	26.71	-7.6	2.96
36.9	31.9	-7.47	3.04
36.94	33.48	-8.28	-0.36
36.98	33.28	-7.06	0.69
37.02	32.03	-6.33	0.79
37.06	32.63	-7.36	0.52
37.1	33.82	-3.24	-0.98
37.14	33.89	-5.39	0.47
37.18	31.17	-6.28	-2.25
37.22	31.49	-7.12	-1.81
37.26	30.37	-6.35	-0.83
37.3	31.27	-5.29	-1.54
37.34	27.57	-8.52	-3.07
37.38	32.07	-8.94	0.2
37.42	28.81	-8.27	1.56
37.46	29.5	-7.35	0.17
37.5	28.19	-6.35	0.31
37.54	29.1	-5.18	1.06
37.58	26.32	-3.8	0.9
37.62	26.09	-2.81	1.29
37.66	26.09	-4.62	0.61
37.7	25	-4.26	-0.34
37.74	27.15	-4.17	0.91
37.78	29.55	-3.03	1.06
37.82	30.12	-4.58	1.13
37.86	27.42	-2	-1.42
37.9	25.85	-4.17	0.91
37.94	24.83	-7.17	-0.52
37.98	21.96	-4.15	0.67
38.02	22.47	-6.65	2.39
38.06	25.42	-5.81	-0.95
38.1	27.62	-4.34	-2.43
38.14	28.59	-4.73	-1.3
38.18	24.8	-8.91	-0.75
38.22	25.84	-9.09	4.13
38.26	31.37	-8.58	1.38
38.3	33.91	-8.56	0.85
38.34	30.01	-6.08	0.73
38.38	31.42	-8.6	1.81
38.42	28.65	-11.75	1.93
38.46	27.21	-13.32	3.39
38.5	34.44	-11.19	3.82
38.54	33.81	-9.51	2.39
38.58	35.08	-9.89	2.12
38.62	30.282	-8.3986	0.35237
38.66	28.71	-7.3	-4.4
38.7	27.6	-7.87	-2.89
38.74	27.33	-3.68	-2.34
38.78	27.02	-4.58	-2.15
38.82	28.01	-7.3	-1.37
38.86	29.55	-5.38	-0.2
38.9	28.72	-6.07	-0.1
38.94	30.63	-5.16	1.57
38.98	29.93	-6.15	2.92
39.02	33.29	-8.13	2.59
39.06	32.85	-6.38	2.09
39.1	29.53	-6.53	-1.95
39.14	27.65	-7.09	1.21
39.18	28.53	-7.35	0.93
39.22	29.63	-7	0.2
39.26	32.26	-7.35	1.3
39.3	30.86	-6.32	-2.58
39.34	30.19	-6.43	0.22
39.38	31.7	-4.61	0.76
39.42	30.53	-4.61	-0.27
39.46	30.37	-6.06	-0.54
39.5	31	-4.25	-1.32
39.54	28.49	-4.06	-2.15
39.58	28.19	-4.36	-4.61
39.62	27.29	-7.33	-1.24
39.66	25.11	-5.73	-1.52
39.7	22.19	-7.7	-1.17
39.74	23.38	-11.22	1.15
39.78	22.13	-6.97	4.98
39.82	26.22	-9.56	3.7
39.86	25.5	-6.41	1.85
39.9	26.32	-8.48	1.49
39.94	27.55	-9.51	0.59
39.98	28.48	-8.34	0.79
40.02	27.71	-4.08	1.24
40.06	28.01	-2.6	1.23
40.1	30.6	0.46	0.73
40.14	31.16	-1.6	2.12
40.18	33.12	2.28	0.59
40.22	30.97	3.14	-1.81
40.26	28.9	3.87	0.28
40.3	27.515	-0.7747	0.78847
40.34	27.718	-0.96921	0.74766
40.38	27.951	-1.2579	0.71219
40.42	23.95	-0.92	0.46
40.46	27.67	2.73	4.74
40.5	28.6	-4.02	0.7
40.54	25.76	-6.11	2.42
40.58	22.8	-7.72	0.41
40.62	24.94	-9.42	-0.43
40.66	23.55	-8.57	-0.42
40.7	30.345	-5.3181	0.51181
40.74	30.648	-5.8392	0.48358
40.78	30.937	-6.3177	0.45162
40.82	31.208	-6.74	0.41501
40.86	31.458	-7.0923	0.37287
40.9	31.682	-7.361	0.32426
40.94	37.36	-6.85	1.52
40.98	37.04	-6.07	-0.1
41.02	34.65	-5.72	-1.57
41.06	32.57	-6.96	-0.53
41.1	33.76	-6.28	1.56
41.14	34.05	-4.67	-0.58
41.18	34.47	-4.79	0.58
41.22	32.9	-3.04	-2.04
41.26	30.14	-3.29	-1.92
41.3	30.55	-3.21	-0.86
41.34	29.67	-2.21	-0.59
41.38	27.72	-1.25	0.44
41.42	26.09	-0.02	-1.63
41.46	24.83	-1.72	-0.73
41.5	24.72	-2.13	0.02
41.54	24.22	-1.91	1.21
41.58	24.48	-2.45	1.37
41.62	25.16	-3.2	0
41.66	23.24	-1.6	0.25
41.7	22.83	-0.95	-0.64
41.74	21.22	-2.48	0.94
41.78	22.7	1.73	2.3
41.82	23.64	0.7	1.83
41.86	23.82	-0.2	0.52
41.9	26.08	0.19	1.55
41.94	27.27	0.61	-0.42
41.98	25.43	-1.13	-0.9
42.02	25.28	-3.15	-3.68
42.06	21.804	-1.7802	1.3535
42.1	21.862	-2.005	1.4828
42.14	21.972	-2.2513	1.6123
42.18	21.78	-2.63	3.37
42.22	18.1	-6.56	2.84
42.26	20.98	-8.46	2.98
42.3	22.872	-3.3955	2.103
42.34	23.197	-3.7071	2.2116
42.38	23.558	-4.0235	2.3116
42.42	19.18	-0.73	4.69
42.46	19.3	-1.27	5.77
42.5	22.07	-4.24	4.35
42.54	18.8	-3.24	2
42.58	26.59	-6.05	0.17
42.62	28.85	-9.13	0.53
42.66	28.95	-11.12	4.23
42.7	27.343	-6.3836	2.6285
42.74	27.886	-6.6151	2.5859
42.78	30.62	-2.71	1.75
42.82	31.75	-6.32	0.41
42.86	30.96	-7.82	1.47
42.9	31.64	-6.53	1.43
42.94	32.51	-5.7	3.48
42.98	32.62	-7.37	1.8
43.02	33.91	-6.71	1.44
43.06	33.01	-8.62	0.93
43.1	34.21	-8.91	1.06
43.14	30.61	-6.86	-0.01
43.18	32.17	-7.41	2.11
43.22	30.75	-6.48	-0.33
43.26	32.75	-4.82	-0.07
43.3	31.97	-3.85	-0.54
43.34	31.8	-3.04	-1.71
43.38	30.6	-3.15	-0.65
43.42	30.02	-3.16	-0.06
43.46	28.74	-3.37	-1.07
43.5	30.04	-1.85	-0.86
43.54	29.49	-1.31	0.42
43.58	27.58	-1.63	0.01
43.62	27.71	-0.09	-2.87
43.66	27.03	-0.87	-1.69
43.7	26.413	-0.026865	0.12
43.74	25.737	0.29994	0.33504
43.78	25.4	0.35	1.93
43.82	22.91	-1.06	1.87
43.86	25.35	1.82	1.88
43.9	24.52	1.24	0.89
43.94	23.19	-0.09	2.7
43.98	23.46	0.02	1
44.02	21.9	1.5	-0.73
44.06	19.76	1.75	-0.22
44.1	17.54	2.14	0.07
44.14	20.22	0.23	2.19
44.18	20.91	-0.65	0.7
44.22	22.16	-3.34	0.26
44.26	26.92	-4.11	-0.01
44.3	23.46	-2.66	-1.36
44.34	23.08	1.5	-1.17
44.38	26.58	0.82	0.78
44.42	21.35	2.54	0.55
44.46	23.2	1.55	2.3
44.5	22.77	1.73	0.2
44.54	23.82	2.81	0.5
44.58	23.09	2.8	-0.93
44.62	23.99	3.95	-0.24
44.66	21.82	5.51	-0.15
44.7	20.65	3.35	0.57
44.74	20.98	3.17	0.7
44.78	20.39	4.7	0.34
44.82	20.5	7.4	0.4
44.86	19.726	0.24558	1.5149
44.9	21.75	1.71	0.12
44.94	19.59	0.55	2.02
44.98	19.5	-1.3	2.39
45.02	17.28	-5.07	2.31
45.06	18.25	-6.5	3.28
45.1	16.81	-5.3	3.24
45.14	17.57	-3.99	3.34
45.18	21.42	-4.42	0.22
45.22	21.697	-1.5954	1.7083
45.26	19.03	-3.69	0.02
45.3	22.51	-1.9039	1.6604
45.34	25.11	-0.48	1.94
45.38	24.55	3.09	2.51
45.42	23.46	0.34	5.64
45.46	24.26	-2.4375	1.4958
45.5	24.696	-2.556	1.4432
45.54	25.121	-2.6694	1.3871
45.58	32.38	-5.48	-0.61
45.62	27.25	-6.53	2.15
45.66	25.79	-8.02	1.26
45.7	24.26	-3.75	1.06
45.74	25.28	-4.4	2.41
45.78	28.13	-3.49	0.87
45.82	31.74	-0.84	-0.11
45.86	31.77	-0.32	-1.53
45.9	28.42	1.44	1.18
45.94	27.752	-3.6199	0.7418
45.98	27.748	-3.7062	0.67992
46.02	25.79	-2.24	-1.03
46.06	28.42	-2.39	-0.68
46.1	24.56	-4.56	-0.79
46.14	25.34	-3.66	2.16
46.18	25.81	-4.3	0.61
46.22	24.35	-4.68	0.69
46.26	23.5	-4.7	1.47
46.3	22.66	-2.51	0.67
46.34	21.63	-4.2	-0.73
46.38	23.28	-4.92	1.2
46.42	24.25	-6.37	0.6
46.46	25.63	-6.82	0.04
46.5	27.67	-6.09	-0.96
46.54	26.87	-2.53	-1.3
46.58	24.32	-5.8	0.3
46.62	22.89	-9.54	0.76
46.66	22.51	-8.87	3.44
46.7	19.12	-9.18	1.12
46.74	22.27	-6.96	-0.98
46.78	27.66	-8.8	-0.59
46.82	21.74	-10.19	1.22
46.86	27.75	-13.17	-2.06
46.9	25.88	-11.86	2.56
46.94	28.32	-8.91	0.89
46.98	27.81	-8.3	1.9
47.02	28.81	-5.94	0.23
47.06	29.64	-7.22	2.52
47.1	28.45	-4.48	1.8
47.14	24.94	-4.29	2.71
47.18	27.12	-6.59	2.35
47.22	29.91	-4.82	0.56
47.26	29.74	-7.24	0.88
47.3	28.49	-7.12	0.72
47.34	27.33	-7.36	1.29
47.38	26.4	-5.76	1.09
47.42	31.25	-5.2	1.84
47.46	33.14	-4.63	2.32
47.5	32.19	-5.57	1.79
47.54	34.31	-4.77	-2.05
47.58	33.3	-4.23	-0.58
47.62	29.48	-6.62	0.55
47.66	31.61	-6.2	1.2
47.7	31.29	-6.41	1.53
47.74	33.21	-8.68	0.56
47.78	34.56	-9.63	1.56
47.82	33.89	-10.22	1.5
47.86	30.36	-3.34	4.36
47.9	30.9	-5.54	3.6
47.94	35.62	-4.37	0.66
47.98	32.84	-4.04	0.88
48.02	31.11	-4.23	3.06
48.06	30.34	-1.78	2.62
48.1	31.64	-3.13	2.72
48.14	31.35	-4.96	2.24
48.18	29.73	-3.93	2.42
48.22	30.17	-7.1	2.3
48.26	30.77	-5.18	1.19
48.3	32.22	-4.44	0
48.34	28.21	-6.47	1.05
48.38	32.26	-6.52	1.28
48.42	33	-4.99	0.67
48.46	32.26	-2.84	0.64
48.5	29.69	-4.03	-0.94
48.54	27.53	-4.52	0.16
48.58	27.27	-5.08	-0.11
48.62	27.48	-5.46	-0.06
48.66	28.98	-6.86	1.19
48.7	30.98	-5.64	0.07
48.74	30.75	-5.17	-0.26
48.78	29.29	-5.01	1.09
48.82	29.22	-6.32	-0.24
48.86	29.99	-6	0.33
48.9	28.91	-5.97	0.23
48.94	26.8	-9.04	0.39
48.98	28.57	-7.8	-1.45
49.02	28.03	-5.33	0.08
49.06	28.4	-6.74	0.71
49.1	29.63	-6.24	-2.12
49.14	32.26	-7.98	-0.47
49.18	30.13	-7.47	-1.24
49.22	28.95	-10.21	0.3
49.26	32.35	-5.39	-0.03
49.3	29.95	-5.61	0.53
49.34	28.26	-2.48	2.08
49.38	27.49	-3	-0.24
49.42	26.67	-3.88	0.49
49.46	26.15	-5.33	-0.12
49.5	24.58	-3.06	1.03
49.54	22.72	-2.63	0.05
49.58	22.32	-1.33	-1.36
49.62	21.65	-0.47	1.56
49.66	22.29	-1.48	3.68
49.7	17.77	-2.14	3.3
49.74	17.48	-0.5	4.16
49.78	21.79	-2.75	2.42
49.82	26.27	-1.16	1.85
49.86	30.66	-2.89	0.73
49.9	29.16	-4.25	-0.61
49.94	28.502	-5.4579	1.4293
49.98	29.973	-6.2077	1.2348
50.02	31.412	-6.8908	1.0294
50.06	32.67	-11.38	-1.63
50.1	34.09	-10.26	2.18
50.14	34.12	-10.07	0.18
50.18	34.86	-12.86	-0.69
50.22	38.42	-6.03	0.96
50.26	37.34	-5.11	0.78
50.3	36.68	-4.37	0.84
50.34	34.31	-2.22	0.32
50.38	33.67	-1.75	0.22
50.42	32.55	-1.39	0.53
50.46	31.9	-1.54	0.6
50.5	31.14	0.5	-0.23
50.54	31.77	0.53	1.18
50.58	27.33	-0.62	-0.29
50.62	26.33	-1.43	1.38
50.66	27.15	-2.43	-0.69
50.7	26.38	-2.15	1.84
50.74	26.48	-1.71	1.37
50.78	25.52	-0.29	1.94
50.82	24.46	-1.61	0.21
50.86	24.36	-3.55	-0.29
50.9	23.01	-1.72	-0.91
50.94	23.62	-3.29	-0.34
50.98	25.42	-5.06	-1.65
51.02	23.46	-4.95	-2.32
51.06	22.81	-5.89	-0.78
51.1	25.73	-5.51	0.96
51.14	27.93	-5.76	0.39
51.18	23.43	-4.88	-0.4
51.22	24.24	-6.59	0.73
51.26	25.31	-7	1.11
51.3	28.17	-6.59	-1.07
51.34	29.31	-5.8	-1.09
51.38	30.74	-6.24	0.11
51.42	32.8	-3.93	-0.15
51.46	29.87	-6.93	-1.07
51.5	27.9	-6.26	1.93
51.54	31.98	-4.64	-1.91
51.58	28.8	-4.72	-1.72
51.62	27.59	-1.63	-1.46
51.66	27.06	-3.78	-1.01
51.7	28.99	-3.87	0.75
51.74	29.66	-3.5	1.01
51.78	28.94	-2.67	1.12
51.82	31.14	0.84	1.02
51.86	28.74	2.79	0.48
51.9	24.21	-0.02	0.97
51.94	25.42	-2.51	1.43
51.98	26.16	-1.01	0.46
52.02	25.86	1.5	3.55
52.06	28.56	-0.21	-0.54
52.1	27.41	-0.73	0.2
52.14	28.33	0.53	-0.23
52.18	26.18	-1.63	-1.52
52.22	23.13	-1.24	-2.14
52.26	24.3	1.79	0.82
52.3	25.53	1.04	0.16
52.34	24.4	2	0.3
52.38	23.69	1.7	0.45
52.42	23.45	2.35	0.37
52.46	24.03	2.95	1.45
52.5	23.92	0.6	1.53
52.54	24.71	0.35	0.91
52.58	23.7	-0.45	1.36
52.62	23.37	-4	1.23
52.66	21.52	-3.49	-0.81
52.7	22.78	-1.57	0.5
52.74	20.65	-6.61	1.12
52.78	19.04	-6.56	1.92
52.82	20.55	-8.74	3.23
52.86	20.39	-5.32	2.03
52.9	21.73	-3.93	1.08
52.94	21.42	-8.85	4.02
52.98	20.79	-8.62	3.54
53.02	19.25	-9.38	4.05
53.06	25.25	-13.35	1.03
53.1	25.504	-7.9827	2.1163
53.14	30.14	-4.49	2.76
53.18	32.41	-6.06	1.09
53.22	28.42	-4.84	0.46
53.26	28.03	-7.34	1.58
53.3	26.64	-7.5	-2.16
53.34	31.3	-6.2	1.16
53.38	31.71	-4.76	0.8
53.42	29.79	-3.34	-0.15
53.46	29.37	0.81	0.04
53.5	28.18	-1.12	-3.04
53.54	25.69	-2.38	0.66
53.58	30.29	1.49	-1.95
53.62	30.13	0.95	0.61
53.66	29.75	0.59	-2.71
53.7	27.26	0.27	-4.08
53.74	27.21	0.71	-4.27
53.78	23.09	0.86	-4.46
53.82	23.43	4.42	-1.33
53.86	24.14	3.49	-0.17
53.9	23.16	2.55	2.85
53.94	22.76	0.71	3.45
53.98	24.74	-0.77	1.73
54.02	24.2	-1.47	1.06
54.06	26.79	-1.22	2.85
54.1	28.94	-1.89	1.04
54.14	26.21	-4.61	0.4
54.18	24.5	-3.25	0.95
54.22	25.69	-0.67	1.26
54.26	25.98	-0.61	2.12
54.3	26.43	-2.48	1.38
54.34	23.36	-2.14	1.35
54.38	22.3	-4.85	1.94
54.42	21.44	-5.03	1.65
54.46	20.51	-3.8	3.7
54.5	24.52	-9.6	2.86
54.54	25.692	-4.9704	2.0811
54.58	32.17	-3.42	-1.69
54.62	26.38	-2.84	3.91
54.66	30.07	-5.01	-0.09
54.7	27.77	-2.59	2.55
54.74	28.03	-3.69	2.85
54.78	26.89	-6.14	4.28
54.82	28.04	-6.74	2.95
54.86	26.12	-5.92	1.17
54.9	24.03	-0.72	2.42
54.94	22	-1.54	-0.95
54.98	27.77	1.89	0.1
55.02	26.12	1.97	1.71
55.06	26.654	-2.7804	0.77224
55.1	32.17	-1.33	3.09
55.14	28.73	-3.17	1.38
55.18	27.46	0.82	2.94
55.22	28.21	-8.25	-0.82
55.26	27.67	-7.51	-2.63
55.3	25.08	-9.25	-3.25
55.34	26.42	-7.75	-2.34
55.38	28.21	-8.15	-0.73
55.42	25.18	-7.23	-0.33
55.46	22.61	-11.52	0.82
55.5	26.06	-7.2	0.83
55.54	30.43	-10.99	2.95
55.58	31.95	-7.89	0.68
55.62	33.08	-8.71	0.5
55.66	32.85	-10.68	-0.25
55.7	31.74	-8.56	2.67
55.74	35	-10.99	1.91
55.78	34.73	-13.04	1.09
55.82	36.15	-13.27	1.02
55.86	34.1	-11.54	0.47
55.9	33.85	-12.28	1.08
55.94	36.15	-8.25	1.7
55.98	33.62	-11.46	-1.51
56.02	32.3	-11.1	-2.02
56.06	32.45	-10.67	0.22
56.1	31.012	-7.8659	0.11745
56.14	30.177	-6.9278	0.12257
56.18	27.18	-2.67	-1.51
56.22	26.97	-5.03	-0.2
56.26	28.49	-2.34	0.17
56.3	26.28	-3.02	0.97
56.34	26.65	-1.72	-0.57
56.38	27.52	-1.98	0.83
56.42	26.99	-2.8	2.82
56.46	25.2	-2.13	-0.85
56.5	26.02	-3.77	2.21
56.54	28.6	-1.42	-1.13
56.58	26.21	-1.17	-1.19
56.62	27.12	-0.27	-0.3
56.66	24.74	0.51	-0.48
56.7	23.88	0.18	-0.6
56.74	22.16	-2.07	-1.19
56.78	21.07	-2.85	-1.19
56.82	20.4	-1.33	0.37
56.86	20.95	-0.62	0.62
56.9	22.02	0.63	0.5
56.94	19.41	0.9	1.05
56.98	20.39	0.08	2.03
57.02	20.1	0.43	1.18
57.06	22.5	1.79	2.06
57.1	22.56	1.03	2.22
57.14	22.21	1.18	2.42
57.18	21.78	-0.81	2.27
57.22	20.72	-1.33	4.2
57.26	20.74	-3.61	3.92
57.3	19.71	-4.28	4.07
57.34	19.68	-3.59	3.55
57.38	17.06	-4.3	3.61
57.42	19.06	-3.67	3.21
57.46	20.14	-8.45	1.05
57.5	21.71	-7.35	0.73
57.54	22.22	-10.45	-0.85
57.58	22.13	-8.54	2.54
57.62	26.84	-11.82	3.15
57.66	26.77	-6.71	-0.47
57.7	25.7	-8.25	-0.49
57.74	27.28	-8.05	1.09
57.78	28.44	-7.97	2.39
57.82	28.45	-6.66	1.22
57.86	23.82	-5.8	1.97
57.9	26.02	-3.95	2.95
57.94	22.78	-4.82	4.07
57.98	21.89	-7.68	4.68
58.02	25.72	-8.46	1.41
58.06	30.47	-7.36	0.44
58.1	32.36	-9.63	2.21
58.14	31.28	-8.33	1.86
58.18	33.72	-7.98	2.15
58.22	32.35	-8.91	3.45
58.26	33.15	-5.67	0.24
58.3	32.37	-4.23	-2.26
58.34	32.67	-5.55	-1.67
58.38	28.59	-6.49	-2.33
58.42	30.49	-6.44	-2.05
58.46	29.64	-5.4	-1.43
58.5	28.17	-6.33	0.86
58.54	27.25	-9.69	1.65
58.58	29.05	-9.2	3.52
58.62	26.33	-9.6	0.03
58.66	27.17	-7	-1.78
58.7	25.45	-8.19	-2.01
58.74	25.76	-6.97	-1.33
58.78	25.25	-6.71	-0.79
58.82	23.55	-5.2	-1.55
58.86	22.57	-4.35	-3.61
58.9	19.56	-1.6	-2.69
58.94	19.62	-0.8	0.99
58.98	21.11	-1.93	0.17
59.02	18.61	-2.81	1.87
59.06	20.62	-5.08	1.71
59.1	19.02	-5.41	0.89
59.14	24.11	-5.53	3.42
59.18	24.82	-6.12	1.41
59.22	24.79	-3.29	-0.7
59.26	25.84	-5.42	0.17
59.3	26.6	-5.14	-0.9
59.34	26.62	-2.24	-1.52
59.38	25.18	1.45	-3.73
59.42	21.34	0.45	-2.91
59.46	22.72	1.47	0.22
59.5	21.07	-0.99	1.56
59.54	21.81	-2.55	2.44
59.58	17.88	-2.17	2.81
59.62	23.25	-0.54	2.69
59.66	21.98	-2.13	3.68
59.7	20.48	-8.27	5.12
59.74	18.81	-6.32	2.48
59.78	20.86	-6.41	2.34
59.82	20.78	-7.59	2.02
59.86	22.12	-7.61	0.58
59.9	23.15	-8.35	2.31
59.94	23.007	-6.2816	1.8864
59.98	23.729	-6.1249	1.6112
60.02	23.14	-1.39	-0.57
60.06	24.02	-3.07	-0.21
60.1	21.83	-6.17	4.72
60.14	30.22	-5.55	1.38
60.18	30.39	-5.28	-0.24
60.22	28.34	-3.92	0.85
60.26	28.87	-5.41	-0.54
60.3	27.36	-6.2	0.14
60.34	29.26	-4.64	1.63
60.38	31.91	-3.31	1.16
60.42	31.49	-2.45	0.7
60.46	28.39	-4.39	1.54
60.5	28.71	-7.1	1.31
60.54	26.95	-8.02	-0.98
60.58	29.65	-4.73	0.2
60.62	29.61	-4.9	-0.33
60.66	29.28	-3.67	0.06
60.7	28.27	-5.45	1.7
60.74	27.32	-3.46	0.05
60.78	29.38	-3.58	0.19
60.82	30.16	-5.08	-0.44
60.86	29.23	-5.41	-0.15
60.9	30.45	-4.41	2.41
60.94	31.62	-1.2	-0.26
60.98	30.22	-1.25	-2.15
61.02	30.02	0.26	2.6
61.06	26.55	0.69	-2.66
61.1	25.43	0.73	-2.01
61.14	25.75	-2.8	1.23
61.18	24.4	-1.81	-0.67
61.22	25.1	-1.84	0.17
61.26	25.17	-2.93	-0.43
61.3	24.95	-3.68	0.59
61.34	25.2	-4.82	0.47
61.38	24.41	-3.13	1.08
61.42	25.68	-3.02	-0.84
61.46	27.46	-5.38	-0.85
61.5	25.68	-5.01	0.53
61.54	26.99	-7.01	0.2
61.58	25.35	-3.53	-0.52
61.62	25.29	-1.9	-0.09
61.66	23.63	-0.11	-0.13
61.7	21.32	-5.52	-2.07
61.74	16.99	-6.65	0.11
61.78	15.43	-8.54	2.71
61.82	16.52	-13.2	4.31
61.86	22.45	-6.61	3.91
61.9	27.487	-6.4932	0.57084
61.94	29.2	-6.5899	0.27288
61.98	35.22	-4.61	1.45
62.02	36.62	-1.74	2.3
62.06	39.31	-5.5	0.21
62.1	38.45	-8.89	-2.99
62.14	36.27	-8.08	-3.76
62.18	33.77	-6.31	-3.96
62.22	33.4	-6.06	-0.65
62.26	33.29	-6.88	-0.01
62.3	33.53	-5.55	-0.94
62.34	30.88	-4.06	-0.77
62.38	27.79	-5.67	-0.06
62.42	27.86	-4.7	2.57
62.46	26.76	-1.14	-3.64
62.5	24.89	3.82	-2.4
62.54	23.56	3.75	-0.92
62.58	22.03	4.57	-0.7
62.62	22.87	2.84	1.97
62.66	22.22	1.65	-1.81
62.7	20.57	0.28	0.24
62.74	20.72	2.5	-1.6
62.78	21.51	-0.33	-4.2
62.82	18.26	-0.81	-2.92
62.86	19.18	-2.36	-2.72
62.9	18.82	-2.54	-0.11
62.94	20.98	0.55	0.29
62.98	21.51	-0.96	2.27
63.02	23.76	-3.58	2.27
63.06	27.3	-4.76	0.39
63.1	28.98	-5.09	-1.52
63.14	29.01	-4.71	-2.88
63.18	25.44	-8.06	-1.13
63.22	23.24	-11.56	0.9
63.26	25.165	-6.1757	0.17008
63.3	26.32	-4.99	0.94
63.34	21.07	-8.3	-1.6
63.38	23.6	-6.68	1.23
63.42	23.54	-4.79	1.09
63.46	22.9	-5.35	-0.57
63.5	22.43	-4.81	-0.77
63.54	21.86	-4.06	-0.74
63.58	21.24	-2.72	0.12
63.62	20.01	-4.08	-1.16
63.66	19.24	-3.7	0.43
63.7	18.7	-4.08	0.9
63.74	18.15	-5	0.29
63.78	17.2	-4.39	0.29
63.82	16.84	-5.11	0.53
63.86	16.88	-4.49	1.39
63.9	16.18	-5.74	1.03
63.94	18.68	-3.93	-0.73
63.98	18.2	-3.93	0
64.02	16.66	-5.32	0.47
64.06	16.64	-6.19	1.59
64.1	15.95	-5.78	4.01
64.14	20.04	-7.86	2.75
64.18	18.49	-4.31	2.61
64.22	21.35	-1.28	0.53
64.26	23.63	-2.16	-0.27
64.3	21.72	-1.36	-0.46
64.34	21.9	-2.9	1.92
64.38	26.07	-2.76	1.83
64.42	24.37	-2.48	2.01
64.46	22.78	-4.96	1.45
64.5	20.03	-3.54	3.38
64.54	27.43	-7.12	0.6
64.58	29	-5.94	-0.42
64.62	33.88	-11.51	2.46
64.66	32.82	-6.98	1.15
64.7	31.05	-5.32	0.22
64.74	29.25	-6.15	1
64.78	26.63	-6.23	4.58
64.82	31.22	-7.17	2.47
64.86	30.4	-8.64	2.9
64.9	29.21	-5.88	2.61
64.94	30.58	-4.93	2.64
64.98	29.86	-7.22	2.65
65.02	29.75	-7.7	2
65.06	29.05	-7.97	1.9
65.1	29.09	-6.16	1.18
65.14	30.13	-6.34	1.77
65.18	29.7	-6	0.67
65.22	28.21	-6.86	1.51
65.26	28.54	-8.21	1.29
65.3	32.14	-7.27	3
65.34	33.47	-10.28	-0.77
65.38	34.91	-8.21	-1.25
65.42	32.14	-8.77	-1.12
65.46	26.77	-7.85	0.07
65.5	32.04	-7.1086	-0.28873
65.54	31.964	-7.0037	-0.47756
65.58	34.63	-3.45	0.55
65.62	34.86	-5.06	1
65.66	31.388	-6.6073	-0.92447
65.7	31.88	-4.77	-1.19
65.74	32.09	-6.03	-0.71
65.78	30.12	-6.76	-2.32
65.82	28.3	-7.24	-0.95
65.86	29.03	-6.1	-0.54
65.9	27.42	-6.3	-1.35
65.94	27.98	-6.26	-1.38
65.98	27.07	-4.65	-2.37
66.02	25.06	-5.4	0.28
66.06	25.68	-4.02	1.37
66.1	23.17	-4.18	1.85
66.14	28.25	-3.45	-0.01
66.18	25.74	-0.68	2.46
66.22	22.93	0.94	-0.83
66.26	23.46	2.09	1
66.3	24.32	0.64	2.28
66.34	23.67	1.59	2.73
66.38	25.07	-1.22	1.06
66.42	25.11	-4.31	2.86
66.46	28.28	-4.43	2.52
66.5	28.68	-3.02	-0.9
66.54	29.05	-3.91	1.21
66.58	31.08	-1.88	0.33
66.62	30.84	-2.79	0.05
66.66	31.17	-3.46	-0.12
66.7	30.48	-2.13	-0.88
66.74	28.17	-2.13	-2.04
66.78	25.8	-2.82	-3.93
66.82	27.461	-1.3721	-1.1206
66.86	26.782	-0.98685	-1.0965
66.9	24	1.02	-0.92
66.94	23.53	1.77	-0.27
66.98	24.37	2.05	-0.06
67.02	24.16	0.11	-0.54
67.06	22.64	0.59	-1.4
67.1	23.67	-2.52	0.81
67.14	26.09	-2.28	-1.42
67.18	24.18	-1.56	1.26
67.22	25.48	-3.1	0.37
67.26	23.75	-1.22	0.66
67.3	25.94	-3.05	0.32
67.34	22.94	-2.99	0.29
67.38	26.72	-3.6	0.3
67.42	24.88	-4.36	-0.06
67.46	23.71	-6.17	1.51
67.5	17.03	-6.71	4.1
67.54	25.602	-5.6222	2.1494
67.58	21.45	-8.85	4.21
67.62	26.788	-6.1666	2.2781
67.66	31.4	-5.29	3.71
67.7	27.65	-6.62	3.86
67.74	30.97	-4.61	3
67.78	28.7	-4.4	2.49
67.82	30.66	-9.69	0.95
67.86	32.53	-8.85	0.67
67.9	32.72	-6.73	-0.68
67.94	30.85	-5.2	0.97
67.98	30.72	-9.58	2.22
68.02	31.32	-8.51	1.27
68.06	31.37	-8.12	1.81
68.1	32.7	-7.35	1.78
68.14	27.92	-10.48	1.22
68.18	30.22	-9.52	0.26
68.22	29.91	-9.2	1.15
68.26	30.79	-8.95	0.29
68.3	30.19	-7.68	-0.54
68.34	30.69	-5.52	0.68
68.38	29.1	-7	0.47
68.42	26.74	-7.97	0.56
68.46	27.65	-6.69	0.38
68.5	25.82	-5.98	-1.72
68.54	26.53	-3.84	0.18
68.58	27.71	-1.72	-0.1
68.62	26.44	-1.6	-0.39
68.66	25.84	-4.32	0.14
68.7	29.01	-2.81	1.43
68.74	30.23	-5.45	0.83
68.78	29.15	-5.45	-0.6
68.82	29.05	-5.47	-0.49
68.86	26.19	-7.71	-0.22
68.9	27.91	-8.59	-2.6
68.94	26.02	-9.03	-2.19
68.98	23.36	-7.77	0.25
69.02	20.22	-6.26	2.48
69.06	17.8	-7.57	0.92
69.1	23.72	-10.14	0.9
69.14	23.61	-7.75	1.98
69.18	21.84	-4.51	1.56
69.22	21.69	-4.02	2.56
69.26	19.44	-6.8	3.41
69.3	21.36	-7.04	2.3
69.34	26.15	-6.72	1.98
69.38	29.22	-5.52	0.82
69.42	28.65	-6.69	0.97
69.46	28.94	-6.78	1.33
69.5	28.11	-6.41	1.46
69.54	26.47	-6.88	0.95
69.58	25.18	-4.58	-2.63
69.62	21.97	-3	-3.86
69.66	19.33	-1.98	-2.13
69.7	19.35	-0.83	-2.39
69.74	14.8	0.73	-1.45
69.78	16.41	-3.01	3.14
69.82	16.94	-4.59	3.48
69.86	17.59	-6.35	2.38
69.9	14.02	-6.09	2.75
69.94	13.86	-4	2.69
69.98	15.93	-1.23	2.26
70.02	17.26	-1.13	2.06
70.06	16.54	-7.63	1.95
70.1	21.44	-8.42	1.26
70.14	24.85	-7.49	1.35
70.18	25.91	-7.89	1.54
70.22	26.55	-6.25	2.74
70.26	24.55	-5.07	2.25
70.3	24.29	-4.46	4.1
70.34	23.76	-5.04	5.53
70.38	26.747	-9.448	0.88238
70.42	26.945	-10.096	0.54772
70.46	31.2	-15.19	1.59
70.5	27.03	-11.185	-0.08611
70.54	26.39	-13	-4.22
70.58	25.08	-13.91	-4.67
70.62	27.11	-12.05	-1.78
70.66	27.69	-12.26	-1.18
70.7	28.23	-9.35	-1.77
70.74	23.61	-6.59	-1.72
70.78	21.66	-11.99	2.4
70.82	26.59	-10.82	1.49
70.86	25.23	-8.61	0.02
70.9	22.8	-7.65	0.67
70.94	22.41	-5.83	2.68
70.98	25.58	-1.81	-2.29
71.02	22.93	-4.37	-2.35
71.06	24.6	-4.5	-0.37
71.1	25.1	-2.54	1.53
71.14	23.77	-4.62	1.91
71.18	22.4	-2.42	1.08
71.22	21.34	-1.62	1.52
71.26	20.31	-0.42	-0.84
71.3	19.297	-1.1154	0.82516
71.34	18.569	-0.93688	0.99622
71.38	17.899	-0.81644	1.175
71.42	14.11	-2.4	2.88
71.46	15.4	-1.54	1.18
71.5	15.76	-1.24	1.15
71.54	15.15	-0.89	1.62
71.58	17.71	0.07	1.94
71.62	16.93	1.18	0.51
71.66	16.79	-0.25	1.93
71.7	17.27	-2.23	3.09
71.74	20.04	-1.54	3.29
71.78	19.97	-1.28	3.22
71.82	18.88	-2.68	2.6
71.86	20.8	-1.98	1.73
71.9	23.01	-1.34	2.55
71.94	24.61	-0.85	0.67
71.98	24.04	-2.12	0.91
72.02	26.14	0.04	0.11
72.06	28.18	-3.33	1.05
72.1	27.99	-3.35	-1.2
72.14	27.99	-3.62	-0.9
72.18	25.73	1.24	1.44
72.22	28.652	-5.441	0.9315
72.26	28.92	-8.19	1
72.3	27.27	-8.8	0.97
72.34	28.84	-8.03	3.62
72.38	33.41	-9.09	0.56
72.42	33.65	-9.23	1.62
72.46	32.53	-7.8	3.92
72.5	30.32	-11.13	0.43
72.54	28.72	-11.38	2.46
72.58	29.2	-11.49	2.89
72.62	30.66	-10.84	-0.07
72.66	32.058	-10.21	1.4235
72.7	32.176	-10.446	1.4331
72.74	34.48	-7.67	1.26
72.78	34.57	-9.58	0.39
72.82	32.76	-9.5	1.8
72.86	33.35	-10.82	1.32
72.9	33.6	-12.09	1.96
72.94	31.58	-9.89	-0.33
72.98	30.97	-8.29	-1.45
73.02	30.85	-9.62	-1.57
73.06	31.24	-8.15	1.23
73.1	32	-6.97	0.14
73.14	33.88	-9.4	1.53
73.18	32.32	-12.17	-0.4
73.22	36.33	-6.45	0.5
73.26	34.32	-9.27	1.25
73.3	32.3	-9.19	-1.57
73.34	31.67	-8.07	-1.83
73.38	32.58	-5.44	-0.58
73.42	31.49	-3.86	1.7
73.46	30.97	-3.36	0.83
73.5	32.51	-5.81	0.64
73.54	32.6	-3.59	-0.2
73.58	33.29	-6.04	-0.12
73.62	29.95	-6.5	0.91
73.66	29.89	-4.95	1.15
73.7	33.57	-6.26	-1.28
73.74	33.01	-2.53	-1.77
73.78	28.54	-2.51	-1.39
73.82	28.38	-1.78	2.09
73.86	26.73	-3.83	2.56
73.9	26.16	-1.49	1.87
73.94	26.32	0.61	-1.12
73.98	25.35	0.92	-2.87
74.02	27.42	-0.95	-1.84
74.06	24.73	-0.39	-3.42
74.1	21.54	-1.35	-2.65
74.14	26.5	-5.05	-1.13
74.18	28.61	-3.07	-1.6
74.22	23.26	-4.51	0.32
74.26	24.7	-0.41	0.52
74.3	26.68	-1.09	0.19
74.34	25.53	-0.37	4.3
74.38	25.77	-0.09	3.04
74.42	28.12	-0.89	1.93
74.46	27.37	-2.25	1.41
74.5	26.83	-2.04	-0.85
74.54	26.51	-1.57	-0.77
74.58	24.62	-2.36	-0.99
74.62	24	-1.69	-0.76
74.66	23.13	-1.31	1.38
74.7	24.48	1.04	1.51
74.74	23.1	1.88	2.3
74.78	26.13	1.38	4.71
74.82	30.78	-1.68	1.41
74.86	28.46	2.01	0.07
74.9	24.94	1.68	-3.46
74.94	21.26	2.95	-0.88
74.98	21.5	2.59	2.06
75.02	21.52	1.04	0.89
75.06	22.37	-0.3	2.11
75.1	20.63	-1.37	0.95
75.14	20.17	-2.19	0.51
75.18	19.16	0.49	0.36
75.22	19.42	-3.46	1.54
75.26	22.58	-7.08	-0.21
75.3	25.65	-6.39	-0.38
75.34	29.7	-6.68	-0.96
75.38	28.21	-7.15	0.42
75.42	28.04	-6.09	-0.31
75.46	26.21	-4.23	-0.06
75.5	23.87	-4.48	0.44
75.54	24.95	-4.99	-0.42
75.58	24.38	-4.66	0.84
75.62	21.54	-3.91	1.91
75.66	21.19	-5.91	1.26
75.7	22.43	-6.3	0.68
75.74	20.3	-3.91	0.69
75.78	20.52	-3.88	1.76
75.82	19.16	-4.29	1.07
75.86	20.16	-5.55	2.58
75.9	22.82	-8.91	3.19
75.94	27.4	-11.24	2.59
75.98	28.91	-8.57	-0.85
76.02	27.5	-10.43	-0.93
76.06	31.55	-10.43	1.07
76.1	31.57	-8.93	1.5
76.14	31.74	-10.13	1
76.18	31.63	-9.25	1.35
76.22	31.57	-3.88	0.12
76.26	31.2	-3.83	1.56
76.3	28.09	-0.97	1.74
76.34	29.7	-0.95	2.12
76.38	31.43	-2.38	0.98
76.42	29.33	-0.09	1.43
76.46	28.83	-5.05	1.58
76.5	28.67	-2.84	3.73
76.54	31.92	-3.55	0.59
76.58	26.77	-4.08	-1.07
76.62	25.48	-6.57	-0.65
76.66	28.05	-5.87	1.8
76.7	29.47	-7.49	0.47
76.74	31.11	-7.33	-0.44
76.78	30.84	-7.09	-0.93
76.82	29.88	-8.36	0.78
76.86	29.66	-8.59	-0.87
76.9	28.21	-8.09	0.3
76.94	24.23	-8.39	-0.31
76.98	25.16	-7.32	0.11
77.02	23.69	-7.63	-0.55
77.06	23.71	-7.18	-0.81
77.1	21.04	-7.9	1.23
77.14	23.24	-8.52	1.17
77.18	25.14	-4.99	-1.22
77.22	23.57	-4.11	0.62
77.26	23.29	-6.61	1.15
77.3	24.41	-5.4	0.55
77.34	22.49	-2	-0.89
77.38	20.36	-2.53	-1.15
77.42	20.3	-0.73	-0.29
77.46	19.28	-2.13	-0.17
77.5	18.51	-0.87	-1.01
77.54	19.21	-0.47	0.64
77.58	21.11	1.41	1.03
77.62	19.35	2.24	2.72
77.66	20.9	1.53	3.43
77.7	20.72	0.34	2.44
77.74	21.45	-4.3	1.5
77.78	19.26	-4.92	1.06
77.82	18.13	-5.2	6.07
77.86	16.01	-7.33	5.28
77.9	18.52	-6	5.44
77.94	24.852	-6.7664	3.4838
77.98	25.208	-7.0523	3.5171
78.02	19.06	-10.45	5.31
78.06	24.38	-10.28	4.65
78.1	27.48	-7.61	2.76
78.14	26.96	-10.45	3.91
78.18	28.89	-10.28	3.79
78.22	34.55	-10.4	2.21
78.26	33.85	-7.23	1.44
78.3	32.07	-6.8	1.54
78.34	29.71	-7.72	1.85
78.38	28.81	-6.5	2.95
78.42	29.93	-8.64	4.3
78.46	26.349	-6.9476	2.2505
78.5	26.281	-6.7545	2.0644
78.54	26.202	-6.55	1.8749
78.58	26.116	-6.3378	1.6838
78.62	26.027	-6.1215	1.4933
78.66	24.88	-2.34	-0.62
78.7	21.28	1.36	-4.75
78.74	25.767	-5.4841	0.94345
78.78	24.77	-5.08	2.36
78.82	21.42	-3.94	-0.69
78.86	25.54	-6.55	-1.19
78.9	26.12	-7.24	1.92
78.94	25.38	-2.1	-1.07
78.98	25.579	-4.5887	0.11551
79.02	25.46	-2.04	-0.33
79.06	24.26	1.02	1.09
79.1	25.823	-4.5271	-0.058662
79.14	21.91	-8.12	2.09
79.18	22.1	-7.68	2.89
79.22	23.16	-6.12	0.81
79.26	25.19	-7.77	1.35
79.3	29.97	-6.65	2.36
79.34	32.74	-8.95	-1.09
79.38	31.86	-7.77	1
79.42	32.28	-5.32	0.59
79.46	28.2	-8.03	0.73
79.5	26.41	-7.1	2.39
79.54	29.68	-6.2	1.93
79.58	31.69	-6.67	-1.96
79.62	26.09	-7.3	3.19
79.66	30.91	-8	2.68
79.7	34.01	-8.29	0.7
79.74	35.34	-4.04	2.1
79.78	31.22	-2.16	2.2
79.82	30.69	-5.28	3.13
79.86	34.26	-6.43	-0.54
79.9	33.14	-8.68	1.03
79.94	36.39	-3.19	-0.93
79.98	34.88	-6.27	-0.92
[truncated: 1,086 more rows]
