# Supplementary material for: Mean flow and turbulence structure over exposed roots on a forested floodplain: Insights from a controlled laboratory experiment
Source: PLoS One. 2020 Feb 26;15(2):e0229306. doi: 10.1371/journal.pone.0229306 (PMC7043746; doi:10.1371/journal.pone.0229306)
Supplement: S1 File — (ZIP) [file pone.0229306.s001.zip › data_and_scripts/velocity_data/t21_085_replaced.csv]

0.1	25.67	-7.93	-0.14
0.14	26.22	-8.82	-5.45
0.18	28.43	-7.93	-1.37
0.22	25.36	-8.93	-1.23
0.26	23.86	-5.87	1.38
0.3	24.976	-2.2674	-1.6744
0.34	24.988	-1.7023	-1.699
0.38	23.55	5.99	-2.81
0.42	22.05	4.13	-1.63
0.46	19.63	4.67	-3.27
0.5	20.19	7.33	-1.7
0.54	21.76	6.75	-3.27
0.58	22.61	5.08	-2.34
0.62	29.03	4	-1.12
0.66	25.307	-1.0378	-2.518
0.7	32.03	-5.81	-3.54
0.74	32.87	-5.72	-4.5
0.78	30.61	-8.73	-5.06
0.82	26.43	-9.46	-3.3
0.86	26.15	-7.95	-2.52
0.9	24.14	-8.1	-1.06
0.94	22.59	-9.53	-1.1
0.98	24.24	-9.69	-3.41
1.02	26.132	-3.7991	-3.7435
1.06	26.254	-4.0289	-3.833
1.1	26.383	-4.206	-3.905
1.14	26.517	-4.3201	-3.9573
1.18	26.657	-4.3609	-3.9877
1.22	26.803	-4.3183	-3.994
1.26	26.955	-4.182	-3.974
1.3	27.113	-3.9419	-3.9253
1.34	28.78	5.33	-0.42
1.38	28.74	4.08	-4.48
1.42	27.16	2.99	-6.02
1.46	26.31	1.3	-4.06
1.5	28.5	0.05	-3.52
1.54	26.57	-0.55	-3.66
1.58	25.52	0.6	-2.89
1.62	26.28	2.42	-3.39
1.66	26.81	2.62	-2.24
1.7	31.33	7.6	-0.5
1.74	30.81	6.77	-0.57
1.78	31.73	6.41	0.81
1.82	30.71	4.49	0.75
1.86	29.86	2.81	-1.79
1.9	30.15	1.79	-2.84
1.94	31.33	1.28	-2.72
1.98	31.51	0.83	-2.96
2.02	30.7	0.24	-3.73
2.06	31.45	0.7	-3.47
2.1	30.74	-0.58	-3.1
2.14	31.53	-0.83	-2.52
2.18	30.74	-1.01	-2.37
2.22	30.66	-1.19	-1.75
2.26	30.57	-2.04	-1.19
2.3	30.18	-1.87	-0.69
2.34	30.45	-2.99	-0.94
2.38	30.77	-2.78	-0.12
2.42	31.85	-2.74	0.35
2.46	29.71	-4.26	-0.06
2.5	30.79	-3.29	0.33
2.54	31.12	-6.01	0.71
2.58	30.92	-8.95	0.88
2.62	28.8	-8.94	2.21
2.66	24.78	-5.42	5.14
2.7	23.25	0.35	6.41
2.74	23.34	4.45	7.14
2.78	22.21	7.34	7.3
2.82	21.73	7.39	4.65
2.86	20.16	7.21	3.56
2.9	21.4	5.14	1.27
2.94	21.5	4.62	-2.79
2.98	24.2	3.77	-2.04
3.02	23.03	2.51	-1.99
3.06	25.56	2.85	-5.86
3.1	26.36	2.5	-5.58
3.14	25.98	1.67	-5.77
3.18	27.35	0.7	-5.63
3.22	28.91	-0.18	-4.55
3.26	28.87	-2.69	-3.03
3.3	30.27	-2.98	-2.43
3.34	32.11	-5.17	-0.72
3.38	33.91	-3.32	-0.37
3.42	30.464	-5.4335	-0.96059
3.46	30.534	-5.7403	-0.85256
3.5	30.532	-5.9566	-0.77804
3.54	30.463	-6.0877	-0.73457
3.58	30.335	-6.139	-0.71964
3.62	29.16	-12.15	5.11
3.66	29.925	-6.024	-0.76554
3.7	29.656	-5.8686	-0.82141
3.74	29.352	-5.6551	-0.8959
3.78	29.021	-5.3889	-0.98656
3.82	28.668	-5.0756	-1.0909
3.86	28.299	-4.7204	-1.2064
3.9	27.922	-4.3289	-1.3306
3.94	24.07	-0.67	-2.3
3.98	24.8	-2.16	-1.19
4.02	24.96	-2.24	1.02
4.06	27.35	-7.21	-1.58
4.1	26.07	-4.49	-2.41
4.14	28.07	-3.51	-3.06
4.18	26.68	-1.34	0.37
4.22	25.348	-0.53872	-2.3406
4.26	25.177	-0.064047	-2.4317
4.3	25.06	0.39275	-2.5067
4.34	24.39	-0.46	-3.4
4.38	27.37	-0.02	-0.6
4.42	27.49	2.13	-2.93
4.46	25.79	5.55	-4.93
4.5	23.44	6.09	-4.04
4.54	25.41	4.62	-6.23
4.58	24.88	5.18	-5.11
4.62	27.69	2.54	-2.9
4.66	28.91	2.55	-1.8
4.7	28.43	3.51	-1.45
4.74	28.2	1.66	0.41
4.78	29.71	-1.85	1.82
4.82	28.47	-1.54	2.87
4.86	29.57	-1.19	2.68
4.9	28.79	-1.28	2.21
4.94	32.124	1.3704	0.09406
4.98	32.765	1.0175	-0.12475
5.02	33.376	0.66506	-0.41282
5.06	30.03	7.38	-3.25
5.1	33.61	4.52	-4.92
5.14	33.85	6.83	-3
5.18	36.45	4.03	-3.25
5.22	38.71	5.1	-0.98
5.26	38.44	1.77	-2.02
5.3	37.13	-0.33	-3.36
5.34	38.05	-1.93	-2.54
5.38	39.06	-8.57	-5.12
5.42	38.42	-8.36	-4.48
5.46	38.78	-10.41	-6.14
5.5	36.425	-2.202	-5.3882
5.54	38.07	-7.97	-4.35
5.58	38.1	-8.57	-5.12
5.62	34.74	-6.11	-4.96
5.66	31.94	-1.65	-7.29
5.7	30.68	2.21	-6.64
5.74	28.94	4.9	-5.43
5.78	29.09	4.45	-5.33
5.82	27.24	6.47	-3.29
5.86	30.6	1.74	-0.97
5.9	29.39	-0.87	-2.7
5.94	28.41	-1.32	-2.06
5.98	29.08	-2.43	-1.67
6.02	29.52	-2.55	-1.43
6.06	30.3	-0.87	-1.54
6.1	29.27	-2.13	-1.98
6.14	29.41	-2.28	-1.26
6.18	29.09	-3.17	-1.1
6.22	29.03	-2.66	-0.82
6.26	29.97	-2.33	1.36
6.3	28.79	-4.31	-1.1
6.34	28.53	-5.53	-0.02
6.38	28.53	-6.45	0.34
6.42	28.47	-6.86	-0.21
6.46	28.94	-5.22	0.4
6.5	28.54	-6.21	-0.9
6.54	31.94	-4.26	2.39
6.58	29.93	-5	5.22
6.62	28.6	-2.99	6.35
6.66	28.89	-4.79	10.28
6.7	29.53	-7.42	8.11
6.74	28.924	-3.3641	6.4867
6.78	29.6	-7.01	9.2
6.82	27.7	-2.79	9.69
6.86	27.91	-1.31	7.86
6.9	29.71	-1.23	7.81
6.94	26.904	1.8572	6.6437
6.98	26.407	2.9064	6.4892
7.02	25.888	3.9062	6.2814
7.06	25.63	9.46	-0.44
7.1	26.32	8.82	2.54
7.14	23.02	8.69	6.06
7.18	21.64	6.9	6.26
7.22	23.73	8.97	3.78
7.26	22.6	6.8	4.08
7.3	20.56	7.79	3.81
7.34	21.97	7.42	3.75
7.38	20.95	1.35	3.84
7.42	18.47	2.28	2.46
7.46	20.99	5.85	1.82
7.5	20.55	8.89	0.52
7.54	20.97	7.54	-0.5
7.58	23.4	6.31	2.03
7.62	26.55	0.94	-1.56
7.66	25.01	6.16	-3.06
7.7	24.06	4.99	-2.06
7.74	22.51	1.37	-3.95
7.78	23.46	1.96	-2.35
7.82	22.01	-0.66	-2.33
7.86	22.5	-0.64	-4.92
7.9	20.15	0.71	-3.11
7.94	21.96	1.26	-2.99
7.98	23.27	-1.63	0.2
8.02	26.07	-1.93	0.31
8.06	25.56	-3.46	0.96
8.1	25.87	-3.54	0.75
8.14	26.03	-2.55	-0.12
8.18	25.07	-3.94	-0.75
8.22	23.31	-4.08	-0.11
8.26	22.2	-4.15	1.59
8.3	21.64	-3.67	1.88
8.34	20.54	-2.51	2.77
8.38	19.73	-1.42	3.27
8.42	20.2	-0.22	3.73
8.46	19.9	3.13	4.32
8.5	18.62	1.94	6.62
8.54	19.671	0.84483	1.2195
8.58	20.41	2.59	-1.89
8.62	20.41	1.13	-1.8
8.66	20.16	-0.38	-2.19
8.7	20.1	0.32	-1.78
8.74	19.78	0.87	-1.29
8.78	19.02	2.95	0.33
8.82	20.07	1.6	-3.15
8.86	18.97	0.11	-1.72
8.9	21.21	-0.66	-1.32
8.94	22.28	0.41	-2.46
8.98	20.96	-2.11	-3.41
9.02	20.91	-4.49	-2.36
9.06	22.57	-4.64	-2.08
9.1	20.27	-2.33	-0.71
9.14	21.87	-2.31	1.86
9.18	24.2	-1.48	2.04
9.22	25.91	-1.96	2.16
9.26	29.35	1.03	-0.02
9.3	26.47	-0.4	-2.2
9.34	23.34	-4.68	-4.42
9.38	21.43	-1.07	-5.26
9.42	20.29	-0.75	-4.39
9.46	18.18	0.36	-3.34
9.5	16.52	-0.51	-2.28
9.54	15.75	-0.57	-0.62
9.58	14.27	1.65	0.41
9.62	16.18	2.09	0.02
9.66	17.514	1.4758	-0.52128
9.7	17.598	1.739	-0.15001
9.74	21.86	3.27	1.25
9.78	18.121	2.1685	0.56943
9.82	18.545	2.3223	0.88671
9.86	21.24	2.4	6.38
9.9	20.78	3.34	4.1
9.94	20.94	2.82	3.84
9.98	20.66	3.3	2.04
10.02	21.15	2.54	1.81
10.06	22.67	1.83	-0.21
10.1	21.02	1.1	-5.22
10.14	25.27	-1.53	-3.8
10.18	25.81	0.42	-4.58
10.22	27.75	-0.24	-3.26
10.26	30.72	-2.28	1.71
10.3	27.71	1.76	1.13
10.34	27.31	2.78	3.58
10.38	29.8	-1.44	2.5
10.42	31.36	-0.21	-2.07
10.46	28.168	-1.9547	-1.1246
10.5	31.6	3.28	-3.82
10.54	28.839	-2.4199	-1.1635
10.58	29.151	-2.6146	-1.1781
10.62	30.19	-1.63	0.29
10.66	29.732	-2.9331	-1.1983
10.7	27.76	-0.25	-5.87
10.74	29.94	-0.57	-3.5
10.78	28.57	-4.77	-2.55
10.82	29.92	-5.61	-3.13
10.86	28.76	-6.92	-0.2
10.9	31.22	-9.26	0.94
10.94	32.37	-11.42	1.89
10.98	28.84	-10.12	0.5
11.02	31.66	-3.3816	-1.1674
11.06	31.81	-3.3508	-1.1543
11.1	31.949	-3.3074	-1.1398
11.14	32.075	-3.2523	-1.1239
11.18	32.191	-3.1863	-1.1069
11.22	32.295	-3.1106	-1.0888
11.26	32.388	-3.0259	-1.0698
11.3	32.47	-2.9333	-1.05
11.34	32.543	-2.8337	-1.0296
11.38	26.44	6	0.88
11.42	26.24	4.05	0.82
11.46	28.14	2.95	-2.42
11.5	29.9	0.15	-3.24
11.54	31.61	1.35	-1.19
11.58	36.06	1.18	-0.8
11.62	39.15	-1.92	-2.05
11.66	36.93	-3.68	-2.49
11.7	36.48	-0.18	1.65
11.74	37.83	-3.08	-0.28
11.78	34.69	-3.4	-3.08
11.82	32.686	-1.4347	-0.78186
11.86	32.646	-1.3297	-0.76503
11.9	32.73	-9.01	-0.09
11.94	31.07	-6.16	-0.12
11.98	32.49	-7.21	0.11
12.02	34.57	-5.71	0.32
12.06	33.5	-4.14	1.51
12.1	32.38	-2.2	0.35
12.14	32.181	-0.821	-0.68841
12.18	32.092	-0.79193	-0.68494
12.22	26.7	5.81	-3.2
12.26	32.26	7.74	-3.05
12.3	30.3	1.32	-1.83
12.34	32.59	0.97	-1.04
12.38	31.48	1.33	-1.81
12.42	31.36	-2.8	-0.63
12.46	30.57	-2.43	-0.26
12.5	30.24	-1.63	-0.21
12.54	30.89	-1.03	0.06
12.58	30.86	-1.45	-0.36
12.62	31.54	-2.84	-0.77
12.66	31.5	-2.56	-0.5
12.7	32.66	-2.03	0.2
12.74	32.96	-2.18	-0.89
12.78	32.46	-2.77	-0.44
12.82	31.69	-2.19	0.14
12.86	32.31	-2.65	-0.31
12.9	31.73	-2.83	-0.18
12.94	31.97	-2.67	0.06
12.98	31.15	-3.88	0.04
13.02	31.73	-4.48	-0.4
13.06	35.21	-4.01	-0.93
13.1	36.36	-3.53	-2.42
13.14	38.4	-5.66	-2.84
13.18	41.99	-4.14	-2.84
13.22	40.94	-3.67	-2.95
13.26	40.74	2.08	-4.75
13.3	38.46	4.13	-6.38
13.34	37.91	6.29	-4.65
13.38	37.05	2.45	-4.47
13.42	34.94	1.89	-4.11
13.46	32.46	-0.24	-3.44
13.5	31.8	-1.65	-3.56
13.54	31.59	-2.04	-3.42
13.58	29.89	-4.14	-2.91
13.62	29.59	-7.35	-2.16
13.66	28.73	-6.57	-0.49
13.7	28.55	-7.45	0.75
13.74	27.35	-9.17	1.42
13.78	26.31	-10.17	0.44
13.82	25.1	-11.15	2.35
13.86	21.8	-6.88	7.09
13.9	20.56	-6.32	7.38
13.94	18.34	-2.09	9.48
13.98	18.08	1.12	7.36
14.02	15.72	3.89	4.76
14.06	18.67	6	1.5
14.1	20.01	4.99	0.15
14.14	21.89	4.16	-1.43
14.18	23.47	5.51	-1.8
14.22	22.38	2.77	-3.9
14.26	26.193	2.6487	-0.35478
14.3	32.04	-2.01	-1.27
14.34	32.05	-1.06	-1.79
14.38	33.85	-0.42	-1.31
14.42	33.7	-0.01	-1.34
14.46	33.49	-0.32	-1.33
14.5	33.88	-0.82	-1.24
14.54	33.4	-2.31	-1.73
14.58	33.31	-1.1	-1.87
14.62	33.56	-1.35	-1.66
14.66	34.04	-1.96	-1.49
14.7	33.7	-2.1	-1.72
14.74	34.73	-1.25	-2.1
14.78	34.18	-1.12	-1.97
14.82	34.56	-3.41	-0.72
14.86	34.58	-2.92	-2.51
14.9	33.09	-1.6	-2.43
14.94	33.34	-2.84	-1.96
14.98	34.35	-3.45	-2.05
15.02	33.38	-3.32	-2.07
15.06	32.88	-2.46	-1.18
15.1	31.81	-2.58	-0.94
15.14	31.31	-3.32	-0.31
15.18	31.93	-3.29	-0.36
15.22	30.72	-5.15	-0.64
15.26	32.18	-2.59	-0.53
15.3	31.33	-2.68	-1.76
15.34	31.5	-3.5	-1.89
15.38	32.25	-3.19	-1.96
15.42	31.48	-4.2	-0.98
15.46	31.45	-4.5	-0.7
15.5	31.24	-4.54	-0.67
15.54	32.16	-4.57	-0.8
15.58	32.9	-2.57	-1.39
15.62	32.28	-2.27	-0.9
15.66	32.63	-4.2	0.08
15.7	31.56	-3.31	0.62
15.74	31.94	-3.45	0.95
15.78	30.77	-3.24	1.03
15.82	31.2	-2.87	1.51
15.86	30.55	-2.31	0.62
15.9	28.68	-2.49	0.46
15.94	29.73	-2.96	0.97
15.98	29.07	-0.92	1.79
16.02	28.25	-1.01	2.66
16.06	30.75	-3.02	5.31
16.1	30.22	-2.31	5.21
16.14	29.72	-7.79	7.3
16.18	28.009	0.042394	3.3252
16.22	26.44	-2.73	5.03
16.26	25.95	1.25	0.68
16.3	26.99	3.36	1.15
16.34	28.23	5.67	3.56
16.38	27.82	4.79	3.55
16.42	24.84	7.41	3.32
16.46	24.03	6.62	3.12
16.5	24.75	7.96	3.85
16.54	26.37	9.96	2.77
16.58	25.12	8.54	2.83
16.62	23.71	8.63	3.75
16.66	25.38	4.54	6.52
16.7	22.96	4.48	5.98
16.74	21.72	5.41	6.21
16.78	20.36	7.95	3.54
16.82	17.22	11.25	-1.01
16.86	15.84	9.72	-0.28
16.9	14.33	6.64	-6.62
16.94	15.58	7.2	-6.31
16.98	17.7	2.22	-10.43
17.02	19.448	4.6983	-2.839
17.06	20.31	4.323	-3.05
17.1	23.17	-0.95	-3.43
17.14	24.39	1.59	-2.02
17.18	22.47	1.81	-1.87
17.22	26.28	0.35	-2.25
17.26	26.4	0.71	-3.52
17.3	26.32	3.4	-1.33
17.34	28.5	4.62	-1.03
17.38	30.5	3.14	-1.08
17.42	32.16	-0.31	-2.78
17.46	32.7	-4.07	-1.65
17.5	34.56	-4.7	-1.46
17.54	32.25	-5.6	-4.77
17.58	34.71	-4.93	-1.67
17.62	35.23	-4.82	-0.99
17.66	34.23	-2.02	-1.33
17.7	33.55	-3.51	1.06
17.74	33.16	-3.15	1.65
17.78	33.46	-3.37	1.14
17.82	33.09	-0.97	-0.65
17.86	31.33	-1.15	0.23
17.9	30.73	-1.08	2.05
17.94	31.71	0.56	1.5
17.98	31.05	0.95	2.45
18.02	30.7	2.81	4.87
18.06	26.84	0.88	5.02
18.1	25.48	4.68	6
18.14	26.72	7.2	1.8
18.18	23.06	8.88	0.35
18.22	21.94	7.58	-2.07
18.26	24.4	4.48	-3.33
18.3	27.08	1.95	-4.17
18.34	29.65	0.62	-3.68
18.38	30	-0.95	-3.23
18.42	29.8	-1.69	-3.02
18.46	29.46	-2.1	-3.08
18.5	29.44	-3.15	-2.72
18.54	28.36	-3.97	-2.34
18.58	25.44	-7.19	-1.53
18.62	26.63	-4.56	-0.32
18.66	30.62	0.41	-2.4
18.7	27.29	1.51	-0.07
18.74	26.54	3.13	-1.54
18.78	24.8	0.34	1.23
18.82	22.13	3.67	-1.36
18.86	20.03	1.84	-0.71
18.9	21.27	0.12	-0.63
18.94	21.38	2.09	-3.83
18.98	21.1	5.08	-5.47
19.02	21.01	4.36	-5.15
19.06	20.55	5.52	-6.46
19.1	16.42	7.86	-3.49
19.14	17.66	7.65	-1.67
19.18	19.39	8.21	1.6
19.22	21.12	8.03	0.23
19.26	21.6	7.39	0.53
19.3	25.642	3.3752	-0.85598
19.34	31.25	3.99	-4.94
19.38	27.531	2.964	-0.63359
19.42	28.505	2.7334	-0.54424
19.46	31.34	2.59	0.53
19.5	33.06	1.99	2.17
19.54	31.87	-0.21	3.1
19.58	32.46	-1.92	2.3
19.62	35.32	-0.32	2.32
19.66	36.81	-2.02	1.07
19.7	38.57	-3.34	-0.77
19.74	37.13	-4.18	-1.76
19.78	35.18	-4.11	-3.17
19.82	38.6	-3.86	-4.82
19.86	39.64	-3.84	-2.07
19.9	38.24	-1.2236	-0.51285
19.94	38.62	-1.6439	-0.58959
19.98	38.892	-2.0769	-0.67741
20.02	39.048	-2.5223	-0.77605
20.06	39.078	-2.9797	-0.88528
20.1	33.21	7.2	1.5
20.14	33.26	1.47	-0.07
20.18	36.8	-2.16	2.31
20.22	37.26	-1.09	0.95
20.26	39.88	-2.67	-2.87
20.3	38.55	-4.64	-5.2
20.34	34.05	-7.19	-5.77
20.38	32.28	-8.67	-3.97
20.42	31.1	-7.82	-0.89
20.46	27.68	-13.39	-5.16
20.5	31.02	-10.02	-1.01
20.54	30.08	-10.12	0.03
20.58	28.92	-10.1	1.31
20.62	28.47	-9.84	0.91
20.66	29.25	-10.31	1.58
20.7	28.76	-10.77	1.3
20.74	28.66	-12.01	1.36
20.78	27.06	-10.29	0.08
20.82	26.07	-3.76	1.05
20.86	25.45	-2.32	0.22
20.9	25.16	-0.3	1.73
20.94	27.07	1.43	1.44
20.98	27.69	2.89	1.48
21.02	26.68	2.83	0.11
21.06	26.64	-0.35	-2.99
21.1	27.58	3.22	-4.53
21.14	27.67	3.77	-6.55
21.18	31.05	0.08	-7.08
21.22	32.87	0.54	-7.34
21.26	26.71	2.71	-8.15
21.3	27.31	3.2	-7.37
21.34	24.91	2.73	-8.15
21.38	24.03	3.78	-7.75
21.42	27.371	0.95726	-5.3567
21.46	27.95	-0.99	-0.46
21.5	27.14	-1.36	-4.36
21.54	23.41	1.89	-3.89
21.58	27.49	-1.44	-1.56
21.62	29.49	-1.81	-0.55
21.66	30.12	-1.6	-0.13
21.7	28.19	-2.49	-0.53
21.74	29.3	-1.93	-0.6
21.78	29.73	-2.69	-0.63
21.82	28.4	-3.05	-0.93
21.86	29.56	-3.11	-1.27
21.9	29.13	-3.46	-1.42
21.94	29	-4.76	-1.33
21.98	30.25	-4.35	-0.2
22.02	29.29	-6.75	-1.06
22.06	29.12	-5.93	1.85
22.1	30.27	-9.03	3.19
22.14	29.84	-9.34	4.12
22.18	27.879	-3.6758	3.3786
22.22	27.409	-2.8572	3.9161
22.26	26.919	-1.9776	4.3837
22.3	26.418	-1.0612	4.7607
22.34	25.916	-0.132	5.0258
22.38	21.77	3.96	5.34
22.42	23	3.04	6.91
22.46	25.59	3.98	5.73
22.5	24.14	5.45	5.58
22.54	23.75	2.33	5.84
22.58	25.77	3.34	2.65
22.62	23.59	3.85	-0.65
22.66	23.15	4.28	-2.25
22.7	24.79	4.35	-2.22
22.74	21.66	4.22	-4.29
22.78	22.29	4.17	-5.18
22.82	23.53	3.71	-5.12
22.86	23.98	4.43	-5.25
22.9	25.39	4.73	-6.57
22.94	27.05	2.45	-2.38
22.98	28.38	6.89	0.47
23.02	29.56	5.58	0.59
23.06	31.68	1.94	-1.66
23.1	30.31	0.11	-5.18
23.14	32.1	0.59	-1.99
23.18	33.21	-0.21	-2.28
23.22	32.29	-0.11	-3.67
23.26	32.36	0.04	-4.29
23.3	30.83	-1.63	-3.33
23.34	31.36	-2.29	-3.87
23.38	31.76	-1.42	-3.76
23.42	30.89	-2.32	-4.09
23.46	27.86	-1.6	-4.51
23.5	28.34	-3.52	-2.62
23.54	27.61	-4.03	-2.16
23.58	24.99	-7.16	-0.51
23.62	25.15	-7.15	0.08
23.66	25.37	-5.89	-0.62
23.7	26.81	-6.8	-1.61
23.74	25.75	-7.78	-1.93
23.78	25.54	-8.42	-1.66
23.82	26.04	-8.34	-1.51
23.86	25.07	-7.92	-1.13
23.9	24.95	-9.42	-3.17
23.94	24.71	-6.83	-5.21
23.98	20.55	-6.02	-4.18
24.02	18.23	-7.29	-7.28
24.06	15.74	-2.6	-9.95
24.1	13.51	0.9	-8.9
24.14	15.19	0.06	-10.64
24.18	16.63	0.097056	-4.5096
24.22	16.402	0.49418	-4.1336
24.26	16.271	0.82915	-3.7085
24.3	18.21	4.81	-4.74
24.34	16.267	1.3398	-2.7622
24.38	16.38	1.5291	-2.2666
24.42	16.559	1.6834	-1.7731
24.46	18.32	8.76	7.18
24.5	14.74	8.84	5.94
24.54	13.98	6.86	6.69
24.58	17.783	2.0872	-0.075831
24.62	18.177	2.1687	0.21525
24.66	18.592	2.2562	0.42744
24.7	21.54	-0.21	0.97
24.74	19.88	0.41	-1.6
24.78	17.96	-1.58	-2.93
24.82	20.69	0.88	-5.05
24.86	17.75	-2.28	-4.85
24.9	20.25	1.12	-2.43
24.94	24.24	2.07	-1
24.98	26.3	3.15	-2.49
25.02	25.33	3.97	-2.84
25.06	23.14	6.52	-4.14
25.1	19.01	8.23	-4.37
25.14	19.4	9.33	-5.59
25.18	19.09	7.86	-5.45
25.22	20.2	4.99	-1.42
25.26	20.6	4.3	0.09
25.3	22.42	5.47	-0.89
25.34	23.41	3.48	-0.51
25.38	22.94	1.39	0
25.42	25.31	0.14	1.28
25.46	26.75	-0.44	1.3
25.5	29.96	-0.77	2.39
25.54	28.79	-0.51	3.61
25.58	31.01	1.09	2.24
25.62	32.5	1.3	0.76
25.66	30.27	1.22	1.03
25.7	29.72	-0.09	1.43
25.74	29.73	2.63	0.06
25.78	29.48	1.4	-2.21
25.82	28.85	3.42	-3.17
25.86	33.47	6.56	-5.34
25.9	35.11	4.96	-5.38
25.94	34.56	4.88	-3.54
25.98	36.56	4.93	-7.52
26.02	32.22	8.48	-5.77
26.06	33.025	2.5695	-6.9168
26.1	33.042	1.9565	-7.2755
26.14	33.78	-3.08	-8.58
26.18	33.85	-2.47	-7.59
26.22	32.77	-3.4	-6.69
26.26	32.14	0.37	-8.75
26.3	34.85	-0.84	-7.2
26.34	30.9	-1.15	-9.12
26.38	31.89	-1.7	-6.46
26.42	33.01	-2.93	-5.09
26.46	33.11	-4.59	-4.4
26.5	33.43	-3.79	-4.19
26.54	34.31	-6.33	-3.91
26.58	36.08	-4.97	-4.06
26.62	34.56	-5.52	-3.98
26.66	33.42	-2.47	-2.38
26.7	30.86	-4.73	-0.93
26.74	29.47	-7.44	-4.03
26.78	31.438	-4.4566	-1.1733
26.82	30.741	-4.2202	-0.69083
26.86	29.99	-3.9263	-0.24523
26.9	29.195	-3.5804	0.15688
26.94	28.366	-3.1876	0.50884
26.98	27.02	4.22	-1.97
27.02	26.649	-2.2828	1.0356
27.06	26.57	-0.79	0.23
27.1	24.92	-1.2544	1.2819
27.14	28.74	0.77	-1.24
27.18	25.98	-4.02	2.86
27.22	22.67	-6.01	4.37
27.26	20.62	-0.03	5.78
27.3	19.39	1.04	4.34
27.34	21.56	5.58	-0.37
27.38	16.94	5.05	-4.39
27.42	17.97	2.83	-4.91
27.46	15.89	3.7	-6.21
27.5	17.87	4.19	-5.6
27.54	21.1	4.76	-2.05
27.58	21.49	4.99	-4.17
27.62	19.35	6.77	-3.79
27.66	22.82	3.3	-5.12
27.7	24.01	4.54	-5.06
27.74	23.72	6	-4.57
27.78	23.66	7.38	-5.53
27.82	20.99	6.52	-6.24
27.86	19.23	7.59	-4
27.9	21.9	6.63	-1.51
27.94	21.36	4.14	-1.8
27.98	22.14	3.96	-3.09
28.02	25.81	0.71	-0.47
28.06	25.13	-0.36	0.2
28.1	26.43	-1.93	-1.1
28.14	27.31	-2.87	-1.33
28.18	27.73	-3.19	-0.66
28.22	28.68	-3.97	-2.12
28.26	30.03	-2.93	-0.02
28.3	33.76	-3.23	3.27
28.34	35.03	-6.45	2.79
28.38	32.14	-5.38	2.39
28.42	31.08	-0.53	2.62
28.46	31.58	-2.25	4.38
28.5	30.99	-1.42	3.93
28.54	31.54	-1.57	3.93
28.58	32.43	-2.96	3.4
28.62	32.08	-3.26	4.04
28.66	28.86	-0.09	3.46
28.7	28.53	1.27	2.52
28.74	26.45	-0.44	2.83
28.78	25.89	0.82	2.57
28.82	27.92	-3.9	3.48
28.86	24.03	-2.69	6.67
28.9	28.41	-2.77	7.85
28.94	23.32	-2.79	5.23
28.98	24.41	1.45	2.07
29.02	24.83	5.1	-0.24
29.06	23.37	4.24	-1.08
29.1	25.64	5.68	-3.84
29.14	25.573	1.0117	-0.89207
29.18	25.928	0.96881	-1.5789
29.22	26.316	0.89367	-2.2208
29.26	27.83	4.86	-3.62
29.3	26.67	-0.77	-4.27
29.34	26.07	-4.2	-6.95
29.38	27.14	-2.27	-4.71
29.42	26.99	-0.47	-4.87
29.46	30.87	0.17	0.14
29.5	30.51	1.36	-1.24
29.54	28.28	-1.57	-1.21
29.58	30.18	-2.7	-0.92
29.62	27.73	-1.04	-1.6
29.66	26.48	-0.6	-2.66
29.7	28.85	-1.81	-0.76
29.74	27.31	-1.86	-0.02
29.78	26.9	-2.59	-1.87
29.82	27.57	-2.1	0.45
29.86	28.31	2.09	0.96
29.9	28.56	0.56	-1.85
29.94	28.23	0.61	-3.06
29.98	31.45	2.69	-2.12
30.02	31.11	5.64	-2.27
30.06	32.86	5.01	-1.04
30.1	32.62	1.01	-1.93
30.14	31.66	-0.92	-2.79
30.18	30.16	-0.77	-3.55
30.22	28.88	-0.51	-3.68
30.26	30.27	-0.2	-3.29
30.3	29.13	0.25	-3.29
30.34	29.38	-1.25	-3.33
30.38	30.49	-1.2	-2.73
30.42	29.17	-1.98	-2.05
30.46	29.32	-1.84	-0.64
30.5	29.68	-1.78	-0.15
30.54	29.52	-1.55	0.81
30.58	29.34	-0.22	3.32
30.62	28.02	0.73	3.32
30.66	26.06	0.57	4.34
30.7	26.25	1.8	5.17
30.74	25.66	3.22	6.56
30.78	26.34	-2.18	3.69
30.82	26.03	-1.75	3.43
30.86	25.8	-1.75	5.32
30.9	25.37	-1.49	5.19
30.94	23.24	-2.15	4.24
30.98	21.75	-0.92	5.05
31.02	21.46	1.23	6.35
31.06	19.99	0.94	6.69
31.1	21.37	2.81	6.37
31.14	20.31	5.17	5.88
31.18	20.51	5.62	5.64
31.22	19.89	3.22	5.2
31.26	19.45	1.97	5.14
31.3	19.26	5.66	3.84
31.34	19.85	6.88	3.43
31.38	18.91	6.8	2.85
31.42	17.82	5.85	0.82
31.46	18.96	6.19	0.63
31.5	18.04	6.71	1.3
31.54	20.111	6.7943	-1.2341
31.58	20.15	6.8558	-1.6077
31.62	19.04	6.88	-7.48
31.66	19.45	6.08	-6.25
31.7	19.05	4.96	-4.79
31.74	24.9	6.85	-3.39
31.78	25.34	7.68	-3.92
31.82	26.1	9.19	-2.35
31.86	20.386	6.149	-2.7956
31.9	20.404	5.9083	-2.7997
31.94	20.417	5.6384	-2.7722
31.98	19.76	2.88	-1.25
32.02	20.57	7.29	-1.49
32.06	18.21	4.73	-0.84
32.1	18.82	4.62	0.23
32.14	16.83	4.37	-2.29
32.18	16.97	1.86	-0.05
32.22	20.74	1.59	-1.83
32.26	21.36	2.24	-2.82
32.3	19.75	2.39	-3.06
32.34	20.1	2.24	-1.83
32.38	21.18	2.42	-1.42
32.42	21.22	0.51	-1.79
32.46	24.15	2.65	-0.39
32.5	24.18	1.3	0.52
32.54	23.34	-0.78	-0.25
32.58	23.64	-1.17	-0.38
32.62	22.65	-2.22	-0.77
32.66	26.89	-2.84	-1.36
32.7	27.17	-3.68	-0.95
32.74	26.88	-5.89	0.1
32.78	26.25	-6.72	0.74
32.82	28.25	-7.49	2.01
32.86	29.51	-7.66	2.48
32.9	30.41	-5.24	0.96
32.94	31.21	-4.21	-1.95
32.98	30.08	-5.27	-0.77
33.02	28.17	-5.75	-0.14
33.06	27.53	-6.51	0.92
33.1	26.74	-4.27	2.7
33.14	27.2	-6.05	4.87
33.18	28.05	-4.98	7.52
33.22	29.62	-0.95	7.39
33.26	27.22	5.73	5.32
33.3	27.31	8.05	0.77
33.34	25.87	8.63	-1.15
33.38	23.77	8.6	-2.9
33.42	22.86	7.74	-2.2
33.46	23.94	6.22	-4.92
33.5	19.98	4.93	-5.08
33.54	18.52	5.4	-3.55
33.58	15.49	5.67	-3.82
33.62	19.04	1.45	-5.13
33.66	22.2	0.51	-3.61
33.7	24.16	2.06	-1.49
33.74	24.628	1.855	-3.4739
33.78	25.459	1.414	-3.625
33.82	26.361	0.99568	-3.7504
33.86	31.77	0.61	-2.9
33.9	32.41	1.44	-2.04
33.94	33.03	1.34	-1.81
33.98	32.6	-0.53	-1.9
34.02	32.52	-1.98	-2.08
34.06	32.61	-1.83	-1.9
34.1	34.53	-3.1	-1.47
34.14	35.3	-3.62	-2.34
34.18	33.92	-4.38	-4.16
34.22	34.65	-1.47	-4.72
34.26	36.03	-2.1268	-3.2311
34.3	34.69	-0.24	-4.22
34.34	35.58	0.16	-3.18
34.38	34.67	-0.57	-3.73
34.42	34.38	-1.1	-4.32
34.46	34.72	-2.4	-4.18
34.5	35.03	-3.44	-2.98
34.54	34.57	-4.35	-2.1
34.58	33.39	-2.49	-0.91
34.62	33.76	-3.2	0.71
34.66	30.57	-2.42	0.5
34.7	30.28	-2.46	3.96
34.74	28.82	-3.14	4.08
34.78	28.16	0.04	5.93
34.82	27.84	0.73	6.16
34.86	23.81	0.32	5.76
34.9	22.962	-2.2453	-1.4172
34.94	22.337	-2.0604	-1.6989
34.98	21.809	-1.8556	-2.0011
35.02	20.1	-2.87	-9.75
35.06	19.71	0.16	-9.69
35.1	18.61	-2.54	-10.14
35.14	17.94	-3.64	-9.1
35.18	16.3	-5.62	-6.28
35.22	18.21	-6.16	-4.99
35.26	20.54	-0.12329	-4.2613
35.3	20.661	0.1293	-4.5438
35.34	20.92	3.16	-4.26
35.38	19.03	2.46	-6.89
35.42	16.33	7.26	-4.56
35.46	21.752	1.0276	-5.3696
35.5	21.67	2.55	-3.55
35.54	28.25	-1.15	-4.37
35.58	24.92	-0.76	-4.25
35.62	23.635	1.5966	-5.4641
35.66	24.53	0.74	-2.13
35.7	22.87	2.74	-4.12
35.74	25.29	0.17	-3.03
35.78	27.86	3.83	-6.02
35.82	29.81	3.58	-3.07
35.86	30.2	0.35	-1.28
35.9	29.58	3.14	-1.78
35.94	30.71	0.32	-0.1
35.98	31.54	-0.12	-0.06
36.02	29.59	-0.83	-0.68
36.06	29.41	-1.6	-2.13
36.1	26.34	0.53	-1.77
36.14	25.12	4.7	-4.91
36.18	27.9	3.58	-4.14
36.22	29.62	3.42	-3.14
36.26	31.1	1.9	-2.61
36.3	30.3	1.15	-1.69
36.34	31.43	1.03	-1.49
36.38	32.18	0.3	-1.24
36.42	32.58	0	-0.1
36.46	33.24	0.08	1.15
36.5	32.28	-0.76	0.94
36.54	32.6	-1.92	0.68
36.58	32.21	-3.45	0.46
36.62	33.04	-4.23	0.41
36.66	32.85	-4.64	0.86
36.7	31.18	-3.76	-0.04
36.74	32.63	-5.99	1.3
36.78	31.79	-8.18	0.76
36.82	30.78	-8.04	1.86
36.86	30.31	-9.44	3.31
36.9	29.66	-11.04	4.63
36.94	31.13	-13.03	3.5
36.98	32.2	-11.89	-0.15
37.02	28.78	-4.9208	0.56303
37.06	28.333	-4.2963	0.17453
37.1	27.884	-3.6117	-0.2436
37.14	27.437	-2.8789	-0.68304
37.18	27.82	0.49	-1.24
37.22	25.99	-0.29	-2.19
37.26	25.11	8.11	-3.94
37.3	25.11	7.23	-3.2
37.34	23.37	6.69	-2.81
37.38	22.5	6.16	-3.58
37.42	21.81	5.29	-4.64
37.46	22.28	6.79	-4.68
37.5	23.797	3.9422	-4.225
37.54	23.475	4.5089	-4.4202
37.58	26.19	-0.33	-5.56
37.62	24.54	-3.45	-4.02
37.66	23.51	-0.16	-2.22
37.7	23.32	4.41	-2.9
37.74	24.36	4.21	-4.33
37.78	23.6	2.72	-3.76
37.82	21.49	4.36	-3.35
37.86	22.17	4.83	-2.58
37.9	21.7	5.87	-1.6
37.94	20.1	7.2	-1.51
37.98	20.6	4.35	-0.59
38.02	22.59	3.42	0.54
38.06	24.42	2.32	0.91
38.1	26.18	5.11	3.21
38.14	28.11	6.27	2.52
38.18	26.91	5.78	2.01
38.22	27.58	3.86	3.1
38.26	26.16	6.06	3.67
38.3	25.9	2.66	6.09
38.34	25.88	3.5	4.73
38.38	26.01	1.08	4.48
38.42	28.47	-0.62	4.04
38.46	27.7	-0.64	3.99
38.5	28.13	1.18	5.61
38.54	28.7	-1.48	5.33
38.58	29.65	0.76	4.89
38.62	30.78	1.62	4.39
38.66	28.773	1.4424	3.6506
38.7	28.697	1.5169	3.4093
38.74	28.582	1.6235	3.1439
38.78	28.432	1.759	2.8569
38.82	28.252	1.92	2.5509
38.86	28.044	2.1032	2.2285
38.9	27.813	2.3052	1.8923
38.94	25.95	-0.88	0.02
38.98	28.02	3.51	2.12
39.02	28.22	4.32	2.54
39.06	27.8	7.71	3.6
39.1	29.32	7.27	0.05
39.14	26.2	6.03	-1.36
39.18	25.32	3.18	-3.31
39.22	25.29	2.65	-6.69
39.26	25.308	4.4268	-1.3314
39.3	22.22	6.07	-1.33
39.34	23.69	6.26	-0.49
39.38	23.73	6.27	0.88
39.42	24.26	0.5	-1.91
39.46	23.26	1.77	-4.65
39.5	24.08	1.82	-6.64
39.54	25.03	5.52	-4.91
39.58	26.78	6.92	-3.51
39.62	25.02	8.77	-3.18
39.66	23.48	8.13	-5.03
39.7	24.06	5.75	-4.28
39.74	24.265	5.0384	-3.8038
39.78	24.477	4.8169	-3.7929
39.82	22.57	5.72	0.68
39.86	22.81	4.52	-2.49
39.9	24.59	6.04	-3.76
39.94	26.22	-0.61	-1.87
39.98	28.25	-1.04	-0.92
40.02	28.69	-0.73	-1.95
40.06	28.74	0.2	-2.49
40.1	29.84	0	-1.63
40.14	29.56	0.06	-1.78
40.18	30.78	-0.78	-0.77
40.22	31.81	-0.21	-0.74
40.26	31.77	-0.62	-1.7
40.3	32.66	-1.27	-2.31
40.34	32.31	-1.6	-1.53
40.38	32.3	-3.23	-0.89
40.42	34.38	-3.39	-1.34
40.46	33.83	-3.85	-1.19
40.5	34.21	-4.32	-0.77
40.54	34.94	-3.45	-0.23
40.58	33.27	-2.49	0.7
40.62	33.14	-3.76	-0.36
40.66	34.02	-5.78	0.6
40.7	33.11	-5.17	1.81
40.74	32.8	-5.16	1.77
40.78	33.11	-4.12	2.16
40.82	30.97	-2.84	2.96
40.86	30.7	-3.13	3.61
40.9	30.75	-3.45	3.94
40.94	29.41	-4.84	5.15
40.98	29.47	-3.82	5.7
41.02	28.48	-4.41	7.19
41.06	27.22	-4.3	8.32
41.1	25.737	0.038145	5.5637
41.14	24.918	1.1905	5.2019
41.18	24.18	2.3545	4.7093
41.22	22.66	2.8	7
41.26	22.55	4.27	5.73
41.3	21.25	5.61	2.68
41.34	20.81	8.86	0.92
41.38	21.8	7.62	-3.59
41.42	20.8	10.79	-4.59
41.46	23.71	9.5	-0.8
41.5	28.19	8.16	-1.92
41.54	27.29	6.95	-5.93
41.58	26.78	8.11	-7.34
41.62	28.67	8.65	-8.33
41.66	26.8	7.5	-8.84
41.7	31.86	3.79	-7.2
41.74	27.99	1.41	-7.66
41.78	28.2	-0.24	-6.57
41.82	27.85	1.18	-4.4
41.86	26.47	-0.18	-3.05
41.9	29.52	-3.12	-1.71
41.94	29.34	-2.64	-0.6
41.98	29.8	-2.32	0.67
42.02	29.83	-1.68	1.36
42.06	27.88	2.16	0.93
42.1	25.67	4.9	0.24
42.14	23.78	0.98	2.23
42.18	25.89	-1.2	5.76
42.22	30.79	-6.67	5.21
42.26	32.31	-6.15	3.97
42.3	29.62	-5.06	6.13
42.34	26.52	-3.12	6.18
42.38	28.91	-5.31	7.54
42.42	27.71	-8.78	2.84
42.46	29.89	-7.15	-0.26
42.5	29.63	-7.69	-2.02
42.54	26.98	-5.62	-0.83
42.58	27.11	-2	0.32
42.62	23.24	-2.05	0.82
42.66	22.19	0.5	2
42.7	24.03	6.71	0.82
42.74	26.66	6.46	-2.07
42.78	26.012	1.1138	-2.5818
42.82	23.88	3.09	-8.29
42.86	26.71	4.13	-5.9
42.9	27.49	2.83	-3.7
42.94	26.95	1.77	-2.62
42.98	27.21	2.46	-3.2
43.02	28.97	-1.46	-2.87
43.06	29.5	-1.34	-2.37
43.1	28.66	-1.18	-3.32
43.14	26.76	1.6	-6.21
43.18	26.28	3.89	-6.6
43.22	28.23	2.65	-6.95
43.26	26.99	4.56	-6.12
43.3	28.6	0.14172	-1.8056
43.34	28.435	-0.063998	-1.2929
43.38	28.02	0.7	-4.68
43.42	27.28	-2.51	-3.77
43.46	26.2	-5.31	-2.48
43.5	24.21	-2.63	3.51
43.54	28.11	2.11	4.13
43.58	28.15	1.92	6.9
43.62	26.95	0.6	6.29
43.66	27.79	-0.25	4.21
43.7	29.03	2.73	3.6
43.74	28.08	-2.96	4.16
43.78	27.58	-3.38	6.95
43.82	24.702	0.12017	2.9912
43.86	24.442	0.47347	3.0008
43.9	24.22	0.89674	2.9274
43.94	24.98	-0.39	-0.16
43.98	25.57	3.69	-0.15
44.02	23.06	2.6	1.86
44.06	22.79	2.21	1.47
44.1	21.94	0.55	-1.58
44.14	23.08	2.48	-0.31
44.18	21.2	7.57	-0.82
44.22	19.27	12.03	-3.69
44.26	22.46	12.66	-5.14
44.3	25.51	12.38	-4.13
44.34	29.48	9.76	-3.64
44.38	31.37	8.83	-2.24
44.42	31.74	6.88	-0.71
44.46	28.05	7.18	-1.37
44.5	31.35	7.76	-3.14
44.54	27.238	8.4361	-4.5048
44.58	26.787	7.8072	-4.8951
44.62	26.251	7.0717	-5.2777
44.66	25.649	6.2449	-5.6484
44.7	25.001	5.3421	-6.0032
44.74	24.324	4.3785	-6.3378
44.78	23.64	3.3696	-6.6481
44.82	22.966	2.3305	-6.9301
44.86	22.321	1.2765	-7.1796
44.9	21.726	0.2231	-7.3925
44.94	21.199	-0.81458	-7.5645
44.98	20.759	-1.8212	-7.6917
45.02	20.425	-2.7815	-7.7699
45.06	20.217	-3.6801	-7.7949
45.1	13.47	-6.6	-9.41
45.14	15.21	-6.01	-8.61
45.18	18.05	-4.45	-9.32
45.22	19.96	-5.52	-5.25
45.26	23.94	-7.62	-7.13
45.3	26.79	-7.78	-6.31
45.34	27.64	-5.55	-5.64
45.38	29.87	-3.81	-4.93
45.42	30.97	-4.91	-4.56
45.46	30.71	-5.57	-3.82
45.5	28.93	-7.06	-3.14
45.54	29.34	-5.74	-3.52
45.58	30.07	-4.05	-3.23
45.62	30.19	-5.24	-2.45
45.66	30.09	-4.32	-2.48
45.7	30.4	-4.29	-2.72
45.74	30.59	-4.05	-1.96
45.78	30.26	-0.91	-0.55
45.82	28.41	-2.6	-1.3
45.86	25.03	-1.39	-1.22
45.9	26.37	-1.4	-1.01
45.94	29.45	-2.39	0.36
45.98	30.22	-1.75	-0.15
46.02	31.07	5.7	-4.62
46.06	28.37	7.35	-2.02
46.1	24.33	10.01	-3.27
46.14	20.79	11.15	-1.96
46.18	19.89	10.63	1.19
46.22	20.19	5.75	0.85
46.26	22.85	4.91	-0.12
46.3	24.68	1.82	2.83
46.34	24.48	-0.84	1.26
46.38	24.09	1.12	-0.43
46.42	24.15	2.21	1.2
46.46	24.03	3.52	1.08
46.5	21.82	1.92	0.71
46.54	18.95	0.66	1.86
46.58	19.49	0.51	2.26
46.62	17.92	1.38	2.45
46.66	20.51	4.05	5.85
46.7	19.077	2.6732	1.97
46.74	18.332	3.1366	1.7476
46.78	17.607	3.6384	1.4677
46.82	21.28	2.29	2.59
46.86	18.59	4.61	0.35
46.9	15.16	7.29	1.03
46.94	16.04	7.61	-0.15
46.98	13.17	7.25	-0.82
47.02	12.68	7.62	-2.27
47.06	14.52	5.55	-3.12
47.1	13.46	5.64	-4.88
47.14	16.08	4.34	-3.94
47.18	18.06	8.51	-3.71
47.22	16.32	10.27	-4.74
47.26	17.59	8.71	-5.2
47.3	20.25	6.71	-3.56
47.34	23.7	4.43	-3.79
47.38	23.26	2.99	-6.6
47.42	25.57	3.01	-5
47.46	25.84	0.47	-3.55
47.5	28.79	1.59	-4.17
47.54	29.32	2.2	-3.41
47.58	29.68	2.88	-5.04
47.62	28.79	0.57	-4.32
47.66	30.72	2.54	-2.74
47.7	30.31	6.41	-0.98
47.74	27.13	2.09	-2.26
47.78	27.79	4.3	-2.29
47.82	27.99	3.09	-1.97
47.86	27.61	3.33	0.54
47.9	29.76	2.82	0.52
47.94	31.16	1.6	2.67
47.98	31.22	1.67	4.34
48.02	34.33	1.25	2.42
48.06	35.72	0.82	-0.18
48.1	37.66	-0.13	0.6
48.14	36.6	-0.95	-0.75
48.18	37.02	-1.19	-1.07
48.22	37.54	1.35	-1.75
48.26	39.15	1.31	-1.87
48.3	40.93	-3.02	-4.68
48.34	36.15	-5.94	-6.96
48.38	35.21	-10.76	-9.61
48.42	35.32	-8.85	-7.48
48.46	33.11	-14.18	-8.63
48.5	34.08	-10.66	-6.21
48.54	36.72	-12.15	-6.16
48.58	37.81	-8.09	-5.65
48.62	33.76	-5.37	-5.98
48.66	34.531	-7.6545	-3.8571
48.7	33.939	-6.7756	-2.8173
48.74	33.345	-5.819	-1.7762
48.78	39.91	0.01	0.23
48.82	38.97	-4.38	1.89
48.86	35.23	-5.69	3.69
48.9	32.1	-3.24	0.48
48.94	27.46	0.92	-1.72
48.98	24.47	2.87	0.78
49.02	24.18	0.56	1.15
49.06	28.08	-4.64	2.68
49.1	28.01	-3.76	0.71
49.14	31.53	-1.55	-1.9
49.18	33.28	-2.1	-2.24
49.22	32.59	-0.51	-6.24
49.26	30.5	-0.3	-5.16
49.3	29.95	2.06	-3.26
49.34	27.84	4.14	-3.23
49.38	25.93	5.9	-2.84
49.42	25.45	2.56	-0.08
49.46	29	0.07	0.41
49.5	30.61	0.66	-0.85
49.54	30.94	-0.46	-1.01
49.58	30.03	-0.46	-1.36
49.62	31.98	-2.87	-1.47
49.66	33.23	2.15	-4.27
49.7	32.8	2.61	-1.9
49.74	31.37	-0.43	-1.5
49.78	30.7	1.83	-2.16
49.82	31.8	1.68	-2.57
49.86	33.24	-0.15	-2.22
49.9	34.38	-2.31	-2.13
49.94	35.04	-2.7	-2.63
49.98	35.07	-0.66	-1.29
50.02	34.17	0.11	-0.74
50.06	34	-0.08	-0.49
50.1	32.89	-1.61	1.22
50.14	33.54	-1.09	1.47
50.18	32.51	-0.39	1.74
50.22	32.64	0.8	2.73
50.26	36.91	-0.24	-2.2
50.3	36.34	2.56	-2.01
50.34	35.06	2.34	-2.46
50.38	34.72	-1.09	-0.18
50.42	34.18	-0.85	1.53
50.46	32.24	-1.23	1.79
50.5	32.01	-2.62	0.5
50.54	33.31	-1.52	-1.22
50.58	33.67	-0.76	-1.9
50.62	33.94	-1.56	-2.16
50.66	33.4	-1.99	-3.02
50.7	31.26	-2.66	-1.71
50.74	28.83	-3.49	-1.93
50.78	25.12	-0.17	-2.05
50.82	23.27	3.62	-3.99
50.86	25.04	7.59	-2.21
50.9	27.56	10.5	-1.87
50.94	28.79	11.29	-3.28
50.98	28.38	12.38	-3.1
51.02	26.36	9.56	-0.89
51.06	26.94	5.79	0.47
51.1	30.15	3.89	2.05
51.14	29.42	2.55	-1.39
51.18	33.76	-0.55	0.81
51.22	31.25	-4.94	-0.83
51.26	33.25	-3.23	0.9
51.3	36.75	-4.79	-0.83
51.34	35.7	-4.04	-1.81
51.38	36	-5.78	-2.99
51.42	35.47	-1.56	-1.84
51.46	34.39	-3.05	-1.15
51.5	36.79	-4.59	-1.34
51.54	35.35	-3.83	-2.02
51.58	35.65	-3.84	-2
51.62	33.83	-3.49	-2.4
51.66	31.89	-2.91	-2.28
51.7	32.06	-4.47	-2.16
51.74	32.27	-3.76	-2.05
51.78	31.43	-3.63	-4.89
51.82	33.17	-3.65	-5.01
51.86	33.08	-2.34	-5.88
51.9	33.52	-2.58	-4.74
51.94	32.92	-1.94	-4.76
51.98	32.3	-1.99	-7.16
52.02	32.61	-2	-7.01
52.06	29.619	-4.4113	-1.4064
52.1	29.372	-4.2978	-1.0944
52.14	29.14	-4.1364	-0.78298
52.18	21.69	2.99	6.29
52.22	22.43	-0.53	5.48
52.26	23.32	-2.22	8.05
52.3	21.43	-6.78	7.09
52.34	28.083	-2.6573	0.60895
52.38	27.867	-2.236	0.82335
52.42	30.7	-9.3	0.59
52.46	31.72	-7.29	-1.64
52.5	32.31	-7.23	-0.12
52.54	30.53	-5.92	-1.45
52.58	29.61	-2.05	-3.97
52.62	29.59	-2.72	-0.82
52.66	25.894	1.7271	1.1895
52.7	25.503	2.4227	1.0266
52.74	25.075	3.1467	0.79654
52.78	25.74	10.08	1.21
52.82	23.69	9.29	0.5
52.86	22.27	6.76	1.27
52.9	21.14	11.35	-0.58
52.94	20.63	11.35	-0.74
52.98	18.1	11.56	-2.13
53.02	18.09	11.02	-2.67
53.06	18.89	12.09	-5.06
53.1	18.61	9.86	-8.19
53.14	18.52	9.85	-7.1
53.18	18.03	8.73	-6.69
53.22	18.55	9.43	-6.07
53.26	19.84	7.15	-6.44
53.3	22.22	5.64	-6.96
53.34	21.31	4.29	-6.37
53.38	21.68	2.66	-6.57
53.42	21.05	8.72	-3.04
53.46	21.82	7.33	-2.22
53.5	19.88	6.65	-3.05
53.54	19.01	2.98	-3.66
53.58	22.02	3.59	-5.09
53.62	22.6	4.61	-2.54
53.66	19.98	7.41	-0.45
53.7	18.41	5.71	-2.49
53.74	20.69	4.58	-3.37
53.78	20.43	4.68	-3.67
53.82	21.32	5.7	-3.06
53.86	21.54	4.62	-4.69
53.9	20.1	3.99	-3.78
53.94	19.18	4.2	-3.94
53.98	20.05	2.98	-2.48
54.02	20.13	2.67	-4.79
54.06	20.52	4	-3.21
54.1	19.96	1.97	1.56
54.14	20.86	1.08	1.27
54.18	19.5	2.34	-0.97
54.22	22.51	2.22	0.66
54.26	22.64	0.7	2.42
54.3	25.22	-0.95	1.81
54.34	22.35	1.47	3.24
54.38	24.8	1.48	2.54
54.42	26.17	0.77	1.49
54.46	27.9	0.38	-0.03
54.5	29.28	1.06	-1.36
54.54	29.57	-0.42	-1.5
54.58	30.09	0.15	-1.66
54.62	32.24	0.62	-0.95
54.66	32.95	0.48	-1.52
54.7	33.68	-1.09	-1.16
54.74	34.12	-2.46	-0.39
54.78	33.67	-7.64	0.59
54.82	32.52	-7.77	-0.53
54.86	29.82	-3.33	0.32
54.9	26.95	-0.5	-0.49
54.94	25.19	-3.13	-2.25
54.98	25.99	-0.89	-4.03
55.02	28.01	0.24	-4.09
55.06	30.93	4.57	0.47
55.1	28.09	4.7	2.62
55.14	28.07	6.09	2.42
55.18	28.336	-1.7137	2.4641
55.22	25.54	2.55	-0.39
55.26	23.66	0.64	4.9
55.3	27.99	-0.22	2.72
55.34	27.79	-4.25	3.45
55.38	29.65	-3.47	3.41
55.42	29.22	-5.01	4.85
55.46	29.9	-6.3	5.61
55.5	32.46	-8.38	7.29
55.54	34.49	-11.83	8.93
55.58	27.571	-4.2968	3.9814
55.62	31.02	-13.16	7.34
55.66	29.09	-15.97	8.07
55.7	27.588	-4.5411	3.8943
55.74	27.608	-4.4956	3.8065
55.78	27.632	-4.3736	3.6888
55.82	27.661	-4.1674	3.5408
55.86	27.691	-3.8693	3.3623
55.9	21.38	-0.45	-3.36
55.94	22.27	2.39	-1.27
55.98	24.11	1.99	0.23
56.02	26.24	4	0.97
56.06	28.26	4.6	1.15
56.1	26.63	5.6	0.68
56.14	31.1	3.7	2.57
56.18	30.92	2.12	2.11
56.22	26.75	3.32	-0.18
56.26	25.88	1.13	-0.6
56.3	28.35	2.85	0.23
56.34	30.95	8.4	1.38
56.38	30.54	9.61	4.19
56.42	31.3	5.59	3.93
56.46	26.66	5.04	-2.22
56.5	25.04	4.05	0.76
56.54	18.7	3.57	1.08
56.58	23.682	5.1363	-1.2047
56.62	22.733	5.0085	-1.6104
56.66	23.62	7.13	-5.06
56.7	19.43	5.16	-5.47
56.74	19.45	6.73	-4.71
56.78	18.74	7.24	-4.42
56.82	18.1	1.03	-2.11
56.86	19.3	2.21	-0.08
56.9	19.14	1.98	-0.86
56.94	17.69	4.55	-1.98
56.98	19.71	4.46	-1.03
57.02	18.78	5.31	-0.58
57.06	18.94	5.95	-2.11
57.1	17.69	5.2	-1.69
57.14	19.39	3.72	-1.98
57.18	20.53	0.82	-0.27
57.22	23.31	0.37	-1.05
57.26	23.43	2.39	-2.62
57.3	21.68	2.6	-5.88
57.34	21.1	0.97	-4.47
57.38	22.16	0.82	-4.08
57.42	20.57	-0.29	-4.75
57.46	23.5	-4.03	-3.2
57.5	26.41	-2.38	-1.01
57.54	26.71	-2.02	-1.13
57.58	26.35	-2.77	-1.16
57.62	26.87	-3.19	-1.51
57.66	27.32	-3.11	-1.03
57.7	27.03	-2.74	-0.54
57.74	27.5	-3.36	-0.02
57.78	27.7	-5.35	0.23
57.82	28.13	-3.74	1.06
57.86	28.02	-4.04	1.02
57.9	28.53	-4.06	1.68
57.94	28.56	-4.29	3.37
57.98	27.72	-4.96	2.95
58.02	26.16	-6.24	2.53
58.06	24.17	-7.25	2.36
58.1	23.47	-5.62	3.16
58.14	22.54	-4.4	4.79
58.18	21.52	-3.94	6.08
58.22	19.96	-2.55	6.85
58.26	21.66	-2.66	9.08
58.3	23.69	0.98	8.62
58.34	23.149	-0.14173	6.8395
58.38	23.395	0.81787	6.6678
58.42	23.663	1.7601	6.3572
58.46	23.93	2.6601	5.9024
58.5	26.69	7.06	7.57
58.54	26.63	4.77	4.06
58.58	23.82	3.24	2.46
58.62	23.75	2.87	4.93
58.66	23.71	3.41	1.28
58.7	23.48	7.01	-0.74
58.74	24.02	8.86	-2.13
58.78	23.95	4.68	-4.07
58.82	22.78	2.41	-8.47
58.86	20.51	3.61	-10.66
58.9	19.15	2.77	-10
58.94	20.04	2.2	-8.93
58.98	21.52	2.71	-7.62
59.02	21.87	3.91	-5.52
59.06	22.23	4.28	-4.6
59.1	24.21	4.87	-1.72
59.14	24.71	3.81	-1.65
59.18	24.22	1.49	-2.15
59.22	28.17	0.68	-0.97
59.26	27.91	1.09	-3.35
59.3	28.23	-0.3	-4.38
59.34	28.02	-1.85	-2.45
59.38	27.96	-1.48	-1.67
59.42	27.62	-1.96	-0.8
59.46	26.48	-0.97	0.06
59.5	24.69	-1.04	0.26
59.54	22.38	-3.2	-0.41
59.58	21.98	-4.09	0.62
59.62	20.5	-1.81	2.24
59.66	18.59	3.73	3.02
59.7	20.27	7.87	1.31
59.74	16.85	6.42	2
59.78	17.3	7.06	4.32
59.82	20.8	8.07	3.21
59.86	21.46	6.68	1.56
59.9	24.49	2.37	-1.97
59.94	23.57	5.47	-2.03
59.98	25.15	4.63	0.62
60.02	26.51	0.11	-2.33
60.06	25.03	-0.51	-4.21
60.1	23.33	-2.58	-3.11
60.14	28.53	-3.69	-1.82
60.18	29.56	-3.85	-1.72
60.22	30.6	-4.88	-1.42
60.26	31.3	-4.65	-1.18
60.3	31.16	-4.28	-0.39
60.34	31.71	-4.23	-1.18
60.38	31.83	-2.9	-1.26
60.42	31.18	-4.54	-1.07
60.46	31.91	-5.6	-2.18
60.5	31.97	-4.2	-1.98
60.54	31.09	-4.36	-1.87
60.58	30.08	-4.97	-1.11
60.62	31.14	-6.77	-0.44
60.66	31.57	-7.37	-0.12
60.7	30.8	-7.51	-0.19
60.74	29.54	-8.03	1.68
60.78	30.05	-7.52	2.22
60.82	28.61	-11.08	5.84
60.86	27.892	-2.7759	2.7862
60.9	27.814	-2.1709	2.9134
60.94	23.71	2.07	6.94
60.98	23.56	8.16	3.48
61.02	22.56	11.38	4.01
61.06	27.949	0.24164	2.9081
61.1	28.079	0.78005	2.7863
61.14	28.242	1.2674	2.6194
61.18	28.434	1.6912	2.409
61.22	28.654	2.0387	2.1567
61.26	29.7	0.26	1.09
61.3	31.53	0.62	1.22
61.34	31.96	1.74	0.96
61.38	30.74	0.79	-0.33
61.42	30.21	0.8	-1.07
61.46	31.17	0.51	-0.42
61.5	31.07	-0.51	-0.83
61.54	31.65	-0.97	-0.99
61.58	31.1	-1.81	-2.02
61.62	30.77	-1.04	-2.37
61.66	30.62	-0.94	-2.49
61.7	32.02	-1.39	-2.52
61.74	31.63	0.56	-1.88
61.78	31.44	0.44	-1.3
61.82	29.93	-0.35	-1.41
61.86	29.72	-0.82	-0.78
61.9	29.23	-0.24	-0.13
61.94	30.33	0.54	1.43
61.98	30.24	0.74	2.16
62.02	30.27	3.31	-1.01
62.06	29.58	1.87	-0.02
62.1	29.615	0.23067	-0.49533
62.14	29.684	0.083854	-0.57721
62.18	29.8	-2.92	-7.15
62.22	29.73	-2.4	-2.75
62.26	30.8	-0.18	-0.63
62.3	28.05	1.77	3.04
62.34	27.6	-1.94	-0.2
62.38	31.96	1.47	-0.98
62.42	34.2	-1.65	-1.91
62.46	34.71	-1.93	-1.34
62.5	35.08	-1.92	-1.24
62.54	36.64	-0.8	-1.2
62.58	35.3	-0.48	-2.71
62.62	34.5	-1.39	-2.04
62.66	35.22	0.93	-1.94
62.7	35.59	0.85	-2.59
62.74	36.44	0.67	-2.63
62.78	35.71	-1.37	-1.71
62.82	35.12	-1.81	-1.63
62.86	35.87	-3.08	-0.82
62.9	37.06	-3.52	-0.04
62.94	37.89	-1.97	0.26
62.98	42.02	0.5	0.6
63.02	37.956	-0.32105	-3.4311
63.06	38.082	0.017375	-3.9598
63.1	38.173	0.36754	-4.466
63.14	39.11	1.83	-9.94
63.18	40.7	-0.89	-7.55
63.22	40.78	0.11	-5.83
63.26	37.66	2.98	-5.45
63.3	34.47	3.08	-5.47
63.34	34.51	3.41	-5.14
63.38	35.41	1.83	-4.87
63.42	39.24	2.3	-3.73
63.46	36.69	2.51	-3.24
63.5	36.35	2.28	-4.53
63.54	37.57	0.19	-5.04
63.58	35.65	1.86	0.54
63.62	38.12	-1.71	-0.74
63.66	39.27	-0.51	-4.03
63.7	39.43	-0.97	-4.41
63.74	38.14	1.63	-6.28
63.78	33.96	1.95	-5.33
63.82	32.47	4.13	-6.17
63.86	33.42	2.7	-6.94
63.9	36.85	0.43	-4.47
63.94	35.97	-1.28	-3.68
63.98	36.95	-1.76	-3.01
64.02	35.66	-2.51	-3.89
64.06	35.41	0.14	-3.47
64.1	33.78	-4.43	-0.61
64.14	35.81	-3.41	-0.83
64.18	35.1	-6.36	-1
64.22	34.089	-6.8997	-0.57666
64.26	33.75	-7.0893	-0.62948
64.3	33.391	-7.1735	-0.75518
64.34	33.015	-7.1612	-0.94484
64.38	32.626	-7.0611	-1.1896
64.42	32.229	-6.8822	-1.4805
64.46	31.828	-6.6331	-1.8086
64.5	31.426	-6.3228	-2.1652
64.54	33.36	-9.44	2.57
64.58	27.84	-9.51	0.04
64.62	27.99	-12.72	0.29
64.66	29.75	-11.65	-3.12
64.7	31.39	-9.76	-6.04
64.74	29.227	-3.668	-4.4013
64.78	28.933	-3.1757	-4.7071
64.82	28.671	-2.6927	-4.97
64.86	28.444	-2.2277	-5.1811
64.9	28.32	10.09	-7.9
64.94	27.37	7.45	-6.93
64.98	26.63	1.94	-9.48
65.02	27.66	0.88	-7.37
65.06	28.64	0.1	-5.42
65.1	29.15	-0.69	-4.09
65.14	28.67	-0.66	-3.79
65.18	29.15	-1.12	-3.16
65.22	29.65	-0.99	-2.81
65.26	29.32	-1.69	-1.75
65.3	29.09	-2.76	-0.88
65.34	28.5	-2.84	-0.15
65.38	28.91	-3.68	0.35
65.42	28.08	-2.22	0.59
65.46	29.48	-2.93	1.67
65.5	29.77	-4.48	1.91
65.54	29.77	-4.91	2.12
65.58	30.32	-3.86	4.05
65.62	30	-6.43	5.73
65.66	27.41	-3.09	7.84
65.7	27.52	-3.41	6.59
65.74	28.482	0.86401	2.532
65.78	28.077	2.3616	1.8477
65.82	27.645	3.8725	1.1044
65.86	27.195	5.3514	0.32924
65.9	30.54	6.33	-1.07
65.94	27.93	9.13	-2.46
65.98	27.13	10.46	-3.27
66.02	28.29	12.57	-1.73
66.06	25.48	10.14	-3.2
66.1	22.12	9.6	-5.74
66.14	20.49	10.79	-3.82
66.18	22.12	10.16	-3.72
66.22	21.58	11.05	-3.6
66.26	23.78	8.86	-0.57
66.3	23.58	5.94	-3.11
66.34	27.25	3.55	-1.59
66.38	28.17	3.42	-2.77
66.42	26.33	3.06	-1.79
66.46	26.33	4.59	-2.31
66.5	29.32	-0.57	-1.04
66.54	32.21	0.05	-1.39
66.58	31.63	0.68	-1.75
66.62	32.21	-1.16	-2.74
66.66	34.09	-3.17	-1.71
66.7	32.54	-3.02	-1.41
66.74	30.6	-2.87	-2.76
66.78	28.61	-2.83	-3.35
66.82	28.37	-2.16	-2.88
66.86	28.53	-1.66	-2.22
66.9	27.96	-2.34	-1.85
66.94	28.59	-3.02	-1.9
66.98	29.42	-2.39	-1.72
67.02	28.68	-1.41	-1.39
67.06	29.48	-2.46	-1.07
67.1	27.91	-3.35	-1.66
67.14	26.73	-4.56	-1.28
67.18	26.46	-3.55	-0.78
67.22	26.33	-3.02	0.49
67.26	26.31	-3.38	1.53
67.3	26.6	-1.98	2.3
67.34	25.25	-1.99	2.66
67.38	24.47	-3.58	2.27
67.42	23.53	-4.45	0.83
67.46	21.73	-4.88	-1.25
67.5	19.14	-3	-3.04
67.54	15.81	-2.03	-3.2
67.58	17.85	1.82	-3.99
67.62	17.68	2.5	-3.38
67.66	16.98	1.5	-0.74
67.7	18.07	1.9442	-1.1824
67.74	20.03	1.37	0.6
67.78	17.79	3.72	-1.4
67.82	17.81	6.52	0.47
67.86	21.13	4.16	1.17
67.9	17.68	6.44	3.25
67.94	17.319	4.7293	-0.75096
67.98	21.34	3.77	-0.3
68.02	17.894	5.0866	-0.61735
68.06	17.54	6.58	-5.76
68.1	17.24	4.71	-3.29
68.14	19.46	4.25	-0.71
68.18	21.35	4.99	3.34
68.22	23.55	5.3	0.81
68.26	21.56	1.56	-1.04
68.3	20.04	1.8	-1.32
68.34	22.04	-0.83	-3.91
68.38	26.68	-2.32	-2.9
68.42	27.8	-1.5	-3.11
68.46	33.76	-2	-1.53
68.5	34.49	-1.32	-2.43
68.54	34.63	-3.58	-1.15
68.58	34.65	-3.08	-0.29
68.62	35.01	-3.93	-0.59
68.66	36.7	-3.62	-0.19
68.7	36.57	-5	-1.76
68.74	34.81	-3.26	-1.52
68.78	31.87	-2.62	-1.51
68.82	28.98	-0.6	-1.42
68.86	30	2.54	-0.02
68.9	31.18	-0.12	-0.8
68.94	30.86	-3.01	-0.27
68.98	30.51	1.85	-1.72
69.02	28.79	2.71	-2.25
69.06	29.93	3.3	-1.55
69.1	29.52	-0.36	-1.45
69.14	29.92	-1.14	-1.94
69.18	29	-1.87	-2.22
69.22	29.21	-1.49	-1.79
69.26	28.6	-2.7	-1.54
69.3	27.77	-1.5	-0.86
69.34	28.14	-2.17	-1
69.38	29.48	-2.05	-2.7
69.42	28.88	-3.91	-0.6
69.46	28.59	-5.43	0.26
69.5	28.56	-4.33	0.55
69.54	29.74	-5.98	1.35
69.58	27.9	-7.43	1.89
69.62	25.65	-4.67	3.63
69.66	24.49	-2.73	3.93
69.7	23.66	-0.63	1.3
69.74	22.85	0.79	-2.19
69.78	24.23	4.1	-4.35
69.82	24.75	9.85	-3.5
69.86	25.16	9.15	-3.56
69.9	24.43	6.59	-2.66
69.94	23.58	6.41	-4.4
69.98	22.61	7.35	-3.66
70.02	23.28	6.22	-4.11
70.06	22.88	2.98	-4.16
70.1	23.32	2.66	-3.7
70.14	22.58	2.06	-4.11
70.18	22.42	0.94	-4.5
70.22	21.61	1.34	-5.31
70.26	20.64	0.81	-6.23
70.3	19.61	2.35	-4.87
70.34	21	4.48	-3.14
70.38	22.49	5.54	-4.38
70.42	22.97	6.82	-5.39
70.46	24.03	6.77	-7.5
70.5	25.068	2.2039	-4.1632
70.54	25.243	1.7698	-3.896
70.58	25.387	1.316	-3.5964
70.62	26.78	8.88	-1.56
70.66	26.04	5.26	0.91
70.7	29.33	-0.06	-0.36
70.74	27.11	-0.44	-2.16
70.78	30.38	-0.95	-1.5
70.82	29.07	-4.51	-4.92
70.86	27.49	-6.81	-2.71
70.9	26.64	-9.6	-2.68
70.94	21.25	-6.23	-1.48
70.98	28.2	-6.66	2.28
71.02	24.85	-7.79	2.24
71.06	24.653	-2.5293	1.3795
71.1	24.381	-2.4551	1.8139
71.14	23.58	1.55	5.76
71.18	22.91	3.44	1.68
71.22	18.86	1.55	1.32
71.26	20	-1.27	1.15
71.3	21.46	0.98	4.67
71.34	21.08	1.65	5.18
71.38	22.11	3.48	3.32
71.42	20.13	6.91	4.78
71.46	17.59	4.14	6.17
71.5	19.3	4.14	6.94
71.54	22.36	4.69	4.88
71.58	21.77	5.26	3.37
71.62	23.44	4.54	1.62
71.66	23.31	1.36	-3.85
71.7	29.01	0.31	-4.73
71.74	31.3	1.72	-6.12
71.78	30.32	5.41	-5.76
71.82	29.71	7.48	-3.47
71.86	26.2	5.93	-3.32
71.9	27.64	3.62	-1.22
71.94	25.87	1.37	1.41
71.98	26.13	3.33	0.93
72.02	26.78	0.62	-0.24
72.06	25.97	2.93	1.9
72.1	25.66	2.14	3.15
72.14	29.5	-1.7	2.42
72.18	28.91	-3.88	0.51
72.22	27.25	-3.11	-0.6
72.26	25.89	-2.79	-2.16
72.3	27.11	-0.03	-4.12
72.34	31.64	-0.56	-5.88
72.38	30.86	-1.96	-7.28
72.42	33.17	-2.07	-4.4
72.46	35	0	-2.58
72.5	32.12	-0.48	-2.88
72.54	33.02	1.16	-2.49
72.58	30.92	4.47	-2.22
72.62	30.13	5.38	-2.12
72.66	33.77	3.04	-0.56
72.7	33.66	2.43	-0.57
72.74	34.13	2.06	1.42
72.78	33.81	0.57	0.71
72.82	33.31	-0.27	0.02
72.86	34.64	-0.22	-0.21
72.9	34.34	-2.46	-0.05
72.94	35.31	-3.53	-0.69
72.98	33.98	-4.23	-0.88
73.02	34.43	-3.91	-0.54
73.06	33.78	-5.29	-0.76
73.1	32.01	-5.36	-0.66
73.14	31.73	-7.01	-0.15
73.18	30.6	-9.94	0.9
73.22	30.135	-2.2073	-1.9275
73.26	29.6	-1.3119	-2.5115
73.3	29.088	-0.37655	-3.1017
73.34	23.48	3.78	1.8
73.38	23.68	4.79	-1.28
73.42	25.99	8.19	-4.1
73.46	25.31	6.94	-8.3
73.5	27.08	3.79	-7.83
73.54	30.61	2.32	-7.52
73.58	31.84	2.05	-7.37
73.62	32	-1.36	-5.68
73.66	29.61	0	-8.16
73.7	25.85	1.55	-8.42
73.74	23.77	6.37	-5.44
73.78	27.02	2.37	-2.25
73.82	26.31	3.94	-2.18
73.86	28.79	0.1	-1.01
73.9	30.74	-1.04	-2.62
73.94	29.83	-2.34	-2.02
73.98	30.54	-2.4	-1.08
74.02	30.65	-1.87	-0.28
74.06	30.95	-2.78	0.45
74.1	30.81	-3.15	1.01
74.14	31.02	-3.39	1.06
74.18	31.93	-5.19	0.7
74.22	33.07	-4	0.17
74.26	33.62	-4	-0.73
74.3	33.39	-2.84	-1.4
74.34	32.72	-4.21	-0.69
74.38	32.92	-5.04	-0.28
74.42	29.92	-5.95	0.63
74.46	25.92	-4.06	4.01
74.5	25.74	2.23	7.21
74.54	25.24	4.27	6.71
74.58	26.72	4.93	7.72
74.62	27.36	-1.43	7.53
74.66	24.587	3.6005	2.5597
74.7	24.07	-0.28	2.66
74.74	20.08	5.42	2.52
74.78	22.85	8.27	-0.08
74.82	24.71	8.84	-2.05
74.86	22.22	9.25	-1.9
74.9	19.79	8.46	-2.83
74.94	20.18	8.31	-1.63
74.98	20.75	7.89	-3.2
75.02	22.79	8.51	-2.34
75.06	22.44	7.84	-1.13
75.1	20.33	6.68	-0.38
75.14	20.98	5.5	3.18
75.18	19.85	3.41	2.56
75.22	19.57	2.89	3.08
75.26	21.57	4.7	-0.26
75.3	23.65	3.87	-2.05
75.34	23.36	1.57	-1.26
75.38	25.21	-2.77	-1.51
75.42	26.1	-3.14	-5.74
75.46	26.69	-2.02	-4.43
75.5	23.38	5.91	-2.72
75.54	25.51	2.17	-0.41
75.58	26.2	2.21	-0.56
75.62	28.48	-2.28	2.06
75.66	26.28	1.85	-0.72
75.7	23.17	3.95	3.65
75.74	26.58	1.47	1.88
75.78	27.58	-0.14	1.27
75.82	28.47	-0.51	2.76
75.86	27.75	-1.84	5.71
75.9	29.49	-4.96	5.88
75.94	30.86	-7.71	3.01
75.98	29.21	-3.78	2.12
76.02	26.55	-2.52	1.31
76.06	22.7	-5.19	1.13
76.1	21.52	-3.32	-0.78
76.14	18.36	-4.81	-1.63
76.18	17.17	0.42	1.85
76.22	18.86	2.98	-1.18
76.26	19	1.7	-3.18
76.3	21.11	4.62	-2.25
76.34	23.53	4.99	-2.82
76.38	23.22	2.43	-5.15
76.42	23.62	1.01	-3.52
76.46	26.51	-0.69	-1.92
76.5	25.33	0.04	-3.14
76.54	27.51	0.7	-2.27
76.58	27.38	-1.22	-5.68
76.62	28.44	2.67	-4.2
76.66	26.72	2.87	-3.76
76.7	26.88	2.86	-3.96
76.74	26.05	2.31	-4.26
76.78	25.51	2.11	-2.42
76.82	26.37	3.15	-2.6
76.86	29.35	-1	-2.87
76.9	29.97	-0.46	-0.98
76.94	29.2	0.08	-1.46
76.98	28.62	-0.8	-0.82
77.02	28.79	-1.96	-0.23
77.06	28.32	-2.09	-0.12
77.1	28.73	-1.2	-0.46
77.14	28.73	-0.28	-0.86
77.18	28.82	-0.17	-0.8
77.22	30.32	-0.09	-1.04
77.26	30.03	-0.13	-2.15
77.3	29.06	0.41	-2.3
77.34	30.03	0.26	-2.9
77.38	30.93	0	-3.21
77.42	30.73	-0.61	-2.61
77.46	30.17	-1.31	-2.5
77.5	30.66	-1.66	-3.35
77.54	30.29	-0.99	-3.94
77.58	28.7	-2.63	-2.55
77.62	29.04	-3.16	-1.4
77.66	28.88	-3.85	-1.28
77.7	28.37	-4.28	-0.98
77.74	28.97	-5.55	0.14
77.78	26.67	-3.93	0.85
77.82	26.01	-4.48	2.85
77.86	26.31	-3.42	5.11
77.9	23.24	-2.31	6.01
77.94	19.54	-0.78	7.71
77.98	23.172	0.51215	4.2571
78.02	22.561	1.6882	4.3841
78.06	22.012	2.8734	4.408
78.1	21.541	4.0331	4.3274
78.14	26.57	7.09	-0.94
78.18	23.18	7.2	-0.45
78.22	21.06	7.38	4.76
78.26	20.76	7.99	5.57
78.3	17.14	8.96	5.27
78.34	17.79	8.44	2.61
78.38	20.13	8.16	-0.33
78.42	22.4	5.67	-1.72
78.46	24.74	7.24	-0.8
78.5	26.79	5.61	-3.25
78.54	25.73	5.61	-4.32
78.58	25.36	5.02	-4.31
78.62	25.48	3.61	-3.18
78.66	26.93	3.27	-2.96
78.7	27.14	3.01	-2.87
78.74	29.13	-0.29	-5.11
78.78	31.43	-2.25	-5.71
78.82	30.03	-4.06	-3.93
78.86	31.39	-2.58	-3.31
78.9	31.26	-2.03	-2.55
78.94	29.62	0.05	-2.43
78.98	27.77	-3.11	-3.62
79.02	27.42	-0.18	-4.03
79.06	27.14	-3.6	-4.14
79.1	28.38	-5.27	-3.82
79.14	27.59	-7.4	-5.38
79.18	26.91	-8.7	-5.21
79.22	27.51	-13.72	-6.95
79.26	29.85	-11.21	-4.91
79.3	28.45	-10.39	-2.35
79.34	27.57	-11.59	-4.37
79.38	25.65	-12.67	-3.91
79.42	30.58	-7.0531	-4.1852
79.46	31.322	-5.8812	-4.0027
79.5	32.063	-4.6314	-3.8233
79.54	37.3	0.17	-2.28
79.58	34.83	2.15	-5.02
79.62	34.47	0.59	-3.75
79.66	33.76	0.71	-3.2
79.7	34.88	2.61	-2.87
79.74	33.82	0.01	-3.77
79.78	36.31	2.44	-4.01
79.82	34.76	0.63	-3.86
79.86	34.11	-0.69	-3.69
79.9	33.9	-0.61	-4.38
79.94	34.16	0.92	-5.46
79.98	34.35	1.35	-5.24
80.02	34.58	-0.9	-4.68
80.06	33.18	-1.64	-2.75
[truncated: 1,427 more rows]
