# Supplementary material for: Mean flow and turbulence structure over exposed roots on a forested floodplain: Insights from a controlled laboratory experiment
Source: PLoS One. 2020 Feb 26;15(2):e0229306. doi: 10.1371/journal.pone.0229306 (PMC7043746; doi:10.1371/journal.pone.0229306)
Supplement: S1 File — (ZIP) [file pone.0229306.s001.zip › data_and_scripts/velocity_data/t21_086_replaced.csv]

0.02	32.39	-5.33	1.18
0.06	32.76	-4.24	-0.98
0.1	33.09	-4.79	-1.1
0.14	34.5	-6.48	-1.62
0.18	32.14	-5.58	-1.94
0.22	30.56	-8.54	-4.41
0.26	28.29	-7.01	-5.89
0.3	27.04	-5.1	-6.22
0.34	25.87	-3.2	-4.12
0.38	24.9	-4.73	-6.13
0.42	28.44	-5.39	-3.72
0.46	29.27	-5.45	-4.1
0.5	29.03	-3.81	-3.88
0.54	28.32	-4.47	-3.52
0.58	27.6	-4.24	-2.87
0.62	26.97	-3.26	-2.28
0.66	25.35	-2.4	-1.9
0.7	24.54	-0.13	-1.45
0.74	24.94	1.36	-0.68
0.78	28.73	0.89	1.02
0.82	26.82	1.21	3.84
0.86	23.27	-3.88	7.45
0.9	25.66	-7.46	9.26
0.94	22.11	2.0052	1.0955
0.98	22.041	2.1986	1.2936
1.02	22.063	2.3259	1.4722
1.06	22.171	2.3916	1.6317
1.1	22.359	2.3999	1.7725
1.14	22.621	2.3556	1.8947
1.18	22.95	2.263	1.9988
1.22	21.56	10.2	-0.24
1.26	21.08	10.28	1.51
1.3	24.281	1.7404	2.2053
1.34	24.819	1.4996	2.24
1.38	25.394	1.2328	2.2581
1.42	26	0.94475	2.2601
1.46	26.66	4.75	-3.79
1.5	26.87	2.77	-2.58
1.54	26.49	1.3	-1.19
1.58	27.52	-1.73	1.18
1.62	26.21	-0.01	1.05
1.66	27.45	-4.14	1.85
1.7	26.97	-5.45	0.85
1.74	29.09	-8.34	-1.32
1.78	31.66	-8.52	0.83
1.82	32.395	-2.1272	1.4594
1.86	32.934	-2.3549	1.3045
1.9	33.429	-2.5503	1.1372
1.94	33.876	-2.7089	0.95792
1.98	34.268	-2.8261	0.76698
2.02	34.68	-2.25	7.68
2.06	39.23	-1.49	6.31
2.1	39.72	-0.19	4.67
2.14	39.5	-0.68	3.63
2.18	38.08	-0.57	3.42
2.22	39.17	-0.06	0.79
2.26	34.68	-3.97	-3.13
2.3	36.06	-2.49	-5.28
2.34	32.39	-0.35	-4.61
2.38	30.36	-0.45	-3.41
2.42	30.47	-1.65	-3.32
2.46	29.97	-0.15	-2.96
2.5	29.72	-0.53	-3.7
2.54	30.49	1.27	-1.26
2.58	33.3	1.62	0.88
2.62	33.11	-0.63	-0.55
2.66	34.17	-1.01	-0.85
2.7	34.91	0.31	-2.4
2.74	33.31	1.08	-2.76
2.78	33.87	1.98	-2.02
2.82	33.99	0.37	-1.68
2.86	33.59	-1.35	-2.46
2.9	32.99	-0.66	-2.76
2.94	32.22	-0.73	-2.7
2.98	32.75	-1.11	-2.86
3.02	33.08	-2.08	-3.08
3.06	31.59	-2.17	-3.17
3.1	31.67	-1.28	-4.3
3.14	32.08	0.91	-4.98
3.18	30.86	1.53	-3.22
3.22	33.26	1.18	-3.41
3.26	31.82	-2.04	2.15
3.3	30.18	-5.03	3.86
3.34	29.51	-3.63	3.94
3.38	28.79	-3.21	3.43
3.42	30.09	-1.75	2.4
3.46	28.61	-2.46	3
3.5	27.62	-0.23	4.78
3.54	28.09	0.94	5.49
3.58	27.51	-0.74	6.88
3.62	30.52	-4.58	6.17
3.66	29.89	-5.31	1.92
3.7	31.13	-5.76	2.63
3.74	33.14	-7.59	1.59
3.78	33.82	-9.51	2.39
3.82	34.5	-9.97	3.01
3.86	33.954	-3.549	-0.9015
3.9	34.487	-2.8195	-2.0898
3.94	34.954	-2.0441	-3.2817
3.98	35.341	-1.2501	-4.4483
4.02	36.36	-2.68	-6.75
4.06	35.73	3.94	-8.82
4.1	37.31	3.11	-8.73
4.14	38.47	1.72	-9.61
4.18	35.87	3.1	-11.25
4.22	32.93	3.64	-8.27
4.26	30.77	5.32	-7.73
4.3	30.73	2.92	-6.31
4.34	32.19	-0.12	-7.66
4.38	33.95	-0.92	-7.02
4.42	31.33	0.08	-6.37
4.46	27.86	0.92	-9.81
4.5	28.04	2.36	-7.58
4.54	28.94	5.94	-5.42
4.58	30.27	-1.1	-6.27
4.62	28.32	-2.78	-3.4
4.66	29.35	-3.09	-1.87
4.7	28.14	-4.17	-1
4.74	27.44	-5.92	0.2
4.78	25.16	-6.2	0.97
4.82	27.43	-6.54	-1.4
4.86	25.6	-5.97	0.5
4.9	24.6	-3.8	3.59
4.94	27.02	-0.57186	3.9245
4.98	28.32	4.13	7.19
5.02	27.64	0.82	5.02
5.06	30.57	3.9	4
5.1	29.24	5.97	2.66
5.14	24.69	8.41	3.81
5.18	24.42	7.74	7.76
5.22	23.82	7.42	7.15
5.26	24.33	8.89	3.81
5.3	18.78	9.7	3.28
5.34	21.09	9.65	3.8
5.38	24	8.84	0.37
5.42	24.43	5.2	-2.52
5.46	24.89	1.95	-4.28
5.5	29.1	-0.37	-4.49
5.54	28.87	1.25	-3.48
5.58	30.12	0.32	-0.83
5.62	28.85	-2.56	-0.05
5.66	26.99	-2.78	0.73
5.7	26.39	-2.15	-0.82
5.74	23.49	-1.4	-1.04
5.78	27.22	0.42	-3.67
5.82	26.9	3.4	-0.85
5.86	24.04	-1.35	0.08
5.9	25.84	-0.6	1.5
5.94	27.57	0.12	1.95
5.98	27.99	1.36	1.83
6.02	27.43	1.78	3.49
6.06	26.07	-0.35	3.52
6.1	28.35	0.29	3.53
6.14	29.82	0.75	2.3
6.18	29.47	0.22	1.42
6.22	30.28	0.78	0.62
6.26	29.39	0.39	-1.84
6.3	29.92	0.65	-2.8
6.34	32.47	-1.39	-2.73
6.38	32.4	-1.35	-2.19
6.42	33.75	-2.4	-1.37
6.46	33.91	-3.15	-1.32
6.5	34.46	-4.01	-1.57
6.54	34.38	-4.83	-1.33
6.58	34.79	-6.96	-1.09
6.62	33.95	-9.03	-0.69
6.66	37.35	-10.81	0.56
6.7	33.327	-6.5481	-4.1603
6.74	32.765	-6.2171	-4.8634
6.78	32.134	-5.7777	-5.5491
6.82	31.452	-5.2461	-6.1949
6.86	30.737	-4.6386	-6.7785
6.9	31.75	-8.59	-10.01
6.94	29.26	-5.31	-8.11
6.98	26.35	-3.95	-8.68
7.02	22.98	-2.01	-9.47
7.06	25.21	0.94	-8.73
7.1	26.85	2.66	-8.4
7.14	28.62	2.27	-7.5
7.18	28.61	3.96	-5.25
7.22	28.06	3.28	-2.8
7.26	25.48	4.49	-2.19
7.3	25.51	0.05	-3.32
7.34	23.88	-1.25	-2.75
7.38	22.34	-3.2	-0.59
7.42	26.07	-8.31	-0.67
7.46	22.12	-9.6	0.92
7.5	20.54	-8.79	2.35
7.54	22.756	-1.1601	-1.5888
7.58	22.711	-0.73965	-1.7068
7.62	22.741	-0.34459	-1.8314
7.66	19.88	4.07	-10.08
7.7	19.81	2.89	-5.6
7.74	21.16	5.14	-3.83
7.78	23.98	2.16	-1.22
7.82	24.09	2.07	-0.67
7.86	28.56	-2.34	1.3
7.9	27.14	-0.49	1
7.94	26.83	-2.48	2.85
7.98	29.56	-9.41	1.83
8.02	28.18	-9.29	1.56
8.06	28.52	-8.9	2.75
8.1	25.23	-8.41	2.68
8.14	21.66	-5.13	3.32
8.18	20.01	-2.34	4.61
8.22	22.37	0.3	3.87
8.26	20.87	1.73	2.76
8.3	23.39	1.72	1.65
8.34	26.07	2.78	-1
8.38	25.09	-0.92	-5.45
8.42	21.65	-2.58	-4.76
8.46	24.71	0.08	-3.34
8.5	22.82	0.35	-7.4
8.54	23.32	0.3	-3.45
8.58	21.73	1.59	-2.15
8.62	20.99	3.51	-2.8
8.66	24.3	1.87	-4.63
8.7	23.35	2.9	-4.92
8.74	22.78	3.46	-5.29
8.78	22.54	2.18	-5.79
8.82	21.02	2.72	-4.62
8.86	26.25	2.64	-2.07
8.9	29.29	0.08	-0.15
8.94	30.45	-1.59	-0.12
8.98	30.07	-0.23	-1.06
9.02	32.13	-0.75	-1.81
9.06	31.81	-0.83	-1.96
9.1	33.45	0.5	-1.97
9.14	33.94	1.33	-2.34
9.18	35.67	0.33	-3.08
9.22	35.51	-0.38	-3.26
9.26	34.92	0.38	-3.58
9.3	35.75	-0.92	-3.1
9.34	36.37	-2.72	-2.78
9.38	36.64	-2.25	-2.54
9.42	37.07	-1.43	-1.31
9.46	36.83	-0.55	-1.87
9.5	36.56	-0.02	-2.37
9.54	35.53	-0.39	-1.25
9.58	35.87	-1.66	-1.35
9.62	35.14	-1.2	-1.54
9.66	35.38	-0.08	-1.48
9.7	34.33	-1.16	-1.86
9.74	33.97	-2.59	-2.51
9.78	34.12	-4.58	-3.23
9.82	32.95	-5.63	-2.81
9.86	33.78	-4.75	-3.17
9.9	31.99	-4.3	-3.5
9.94	31.28	-4.47	-4.04
9.98	29.51	-3.79	-4.62
10.02	29.5	-2.99	-4.77
10.06	31.69	-4.82	-6.14
10.1	30.09	-4.32	-4.32
10.14	29.303	-6.1099	0.034153
10.18	29.388	-6.1807	0.22773
10.22	29.525	-6.1992	0.3928
10.26	25.42	-8.52	7.63
10.3	26.28	-8.65	6.65
10.34	26.55	-9.41	7.57
10.38	29.31	-7.93	7.38
10.42	28.38	-6.88	5.89
10.46	29.54	-3	6.71
10.5	30.848	-4.9216	0.75931
10.54	36.15	3.06	-0.12
10.58	36.48	-2.62	-3.92
10.62	31.05	-3.2	-6.94
10.66	32.24	-3.4	-5.24
10.7	31.34	-5.03	-3.73
10.74	30.71	-2.34	-2.17
10.78	29.44	-1.75	-1.87
10.82	27.39	-0.69	-1.99
10.86	25.49	-1.95	-0.68
10.9	26.37	0.32	-1.65
10.94	25.81	2.33	2.24
10.98	24.97	3.49	2.43
11.02	22.22	0.57	6.22
11.06	22.55	2.06	0.82
11.1	21.87	2.6	0.67
11.14	23.77	2.65	-1.46
11.18	20.59	2.68	-2.04
11.22	20.01	2.36	-2.73
11.26	19.15	1.86	-3.01
11.3	18.36	1.74	-3.09
11.34	19.05	1.67	-2.87
11.38	18.5	3.57	-2.28
11.42	18.49	3.91	-0.79
11.46	22.763	1.5278	-3.9882
11.5	23.791	1.1468	-3.9455
11.54	28.4	2.92	-7.78
11.58	28.09	3.85	-6.68
11.62	27.67	-3.01	-1.69
11.66	29.04	-2.75	-3.26
11.7	28.41	-2.46	-2.43
11.74	28.54	-3.35	-1.58
11.78	29.46	-1.53	-0.84
11.82	31.62	-1.16	-0.54
11.86	32.33	-3.53	-0.21
11.9	30.96	-2.37	1.01
11.94	30.95	-3.12	1.71
11.98	31.39	-4.38	0.02
12.02	29.44	-5.35	0.85
12.06	28.31	-5.68	0.54
12.1	26.29	-6.27	0.55
12.14	24.21	-7.37	1.09
12.18	21.3	-6.39	-0.45
12.22	20.24	-0.71	-3.12
12.26	25.1	2.56	-2.86
12.3	26.62	1.15	-3.78
12.34	29.43	-0.29	-2.81
12.38	33.67	0.79	-4.76
12.42	35.23	4.14	-4.95
12.46	34.28	6.39	-3.35
12.5	34.05	4.55	-3.04
12.54	33.67	3.69	-4.16
12.58	31.93	4.16	-2.89
12.62	31.6	3.37	-2.58
12.66	32.32	1.7	-1.88
12.7	32.47	0.24	-1.48
12.74	31.6	-1.07	-1.04
12.78	33.44	-3.43	-0.6
12.82	34.2	-4.79	-3.08
12.86	31.63	-4.77	-3.79
12.9	29.8	-5.54	-4.71
12.94	30.33	0.65	-1.97
12.98	32.04	-1.37	-0.36
13.02	26.33	3.48	0.41
13.06	27.13	1.76	5.24
13.1	31.697	-3.0535	-2.2071
13.14	32.041	-3.1941	-2.6928
13.18	32.386	-3.2986	-3.2014
13.22	32.48	-3.21	-1.39
13.26	33.018	-3.3944	-4.2265
13.3	33.272	-3.3834	-4.7128
13.34	35.14	-3.85	-6.68
13.38	35.3	-3.8	-6.66
13.42	37.38	-7.59	-7.07
13.46	34.24	-8.46	-5.49
13.5	33.81	-0.37	-7.78
13.54	33.6	-3.32	-6.75
13.58	30.81	-1.09	-7.53
13.62	27.33	1.25	-5.59
13.66	28.5	1.06	-4.5
13.7	30.25	1.8	-3.94
13.74	28.91	-3	-4.64
13.78	28.23	-0.83	-3.02
13.82	29.68	-0.66	-2.81
13.86	27.79	-1.37	-5.09
13.9	27.41	-3.03	-6.4
13.94	24.36	-1.75	-5.15
13.98	26.73	-3.9	-4.1
14.02	28.76	-1.72	-2.44
14.06	28.98	-0.12	-4.32
14.1	25.98	-0.88	-4.25
14.14	30.62	-3.2	-0.98
14.18	31.13	-3.08	-2.34
14.22	30.44	-3.73	-0.93
14.26	29.88	-4.06	-1.13
14.3	30.49	-3.2	-1.1
14.34	29.69	-2.93	-1.06
14.38	30.22	-4.99	-2.26
14.42	30.27	-3.76	-1.88
14.46	30.7	-3.94	-1.97
14.5	29.82	-2.67	-1.7
14.54	30	-3.42	-1.26
14.58	31.24	-4.26	-1.3
14.62	30.53	-3.94	-1.96
14.66	31.36	-1.9	-0.92
14.7	31.18	-3.51	-1.42
14.74	30.19	-3.65	-2.6
14.78	30.79	-4.59	-2.41
14.82	28.44	-2.96	-0.34
14.86	32.36	0.5	3.92
14.9	33.72	-5.58	6.23
14.94	31.19	-6.96	2.33
14.98	29.286	-4.4194	4.3374
15.02	28.958	-4.005	4.9733
15.06	23.2	-7.84	8.6
15.1	28.27	-2.9833	6.0937
15.14	23.5	-9.78	5.2
15.18	27.573	-1.7613	6.9366
15.22	27.234	-1.0964	7.2257
15.26	26.909	-0.40698	7.4112
15.3	26.603	0.29851	7.482
15.34	26.321	1.0115	7.4266
15.38	26.069	1.7236	7.2337
15.42	25.851	2.4262	6.8919
15.46	25.674	3.1107	6.3899
15.5	29.94	5.7	9.83
15.54	31.76	8.19	7.49
15.58	28.82	10.78	4.34
15.62	24.35	7.87	1.92
15.66	21.49	4.12	0.14
15.7	23.34	3.14	-1.78
15.74	21.5	0.27	-4.3
15.78	26.08	7.54	-8.9
15.82	25.98	8.9	-10.41
15.86	28.27	8.49	-10.06
15.9	28.84	6.39	-13.24
15.94	29.82	6.5	-10.62
15.98	29.43	1.53	-8.48
16.02	31.9	4.42	-6.4
16.06	30.71	4.32	-6.81
16.1	28.38	0.05	-7.16
16.14	30.398	0.29918	-5.4337
16.18	31.81	-1.31	2.09
16.22	29.54	-3.95	0.56
16.26	29.83	-4.61	-0.37
16.3	30.15	-3.57	-1.04
16.34	30.95	-2.53	-1.41
16.38	30.43	-2.64	-3.64
16.42	28.78	-0.8	-4.68
16.46	29.54	2.52	-3.7
16.5	30.95	1.74	-0.05
16.54	32.08	5.17	-1.32
16.58	30.79	4.92	-2.15
16.62	32.46	5.4	-1.04
16.66	33.94	1.87	-0.83
16.7	36.65	1.91	-0.89
16.74	35	1.15	-1.22
16.78	35.28	-0.6	-1.13
16.82	34.35	-0.93	-1.22
16.86	34.26	-2.3	0.03
16.9	32.3	1.84	1.9
16.94	32.49	3.55	2.24
16.98	34.41	1.59	2.48
17.02	32.44	0.31	3.07
17.06	30.63	-4.74	3.93
17.1	28.98	-5.53	4.1
17.14	34.42	-5.27	2.74
17.18	37.32	-5.35	3.78
17.22	39.11	-7.4	2.6
17.26	36.64	-8.61	1.09
17.3	34.48	-7.25	1.37
17.34	32.705	-3.3824	-1.2619
17.38	32.418	-3.2139	-1.6826
17.42	34.23	-0.54	-6.95
17.46	29.83	1.21	-6.91
17.5	31.54	1.34	-6.15
17.54	28.91	5.47	-6.76
17.58	29.37	2.41	-5.39
17.62	26.12	-2.02	-3.82
17.66	25.85	-5.53	-5.54
17.7	30.212	-0.99954	-3.9966
17.74	30.047	-0.73811	-4.082
17.78	29.928	-0.50756	-4.1062
17.82	32.27	-1.32	-1.75
17.86	30.65	-1.44	-2.28
17.9	30.38	-0.77	-1.42
17.94	30.36	-1.42	-1.76
17.98	30.86	-1.04	-1.48
18.02	31.67	-0.17	-1.72
18.06	32.95	-1.57	-1.21
18.1	32.99	-1.65	-1.14
18.14	33.05	-2.71	-0.1
18.18	32.27	-1.99	-0.37
18.22	32.67	-0.74	-0.3
18.26	32.12	-0.87	-0.33
18.3	33.58	-0.35	-0.18
18.34	33.28	-2.01	-0.56
18.38	33.12	-2.14	-0.06
18.42	33.33	-2.66	1.47
18.46	33.76	-4.57	-0.56
18.5	33.16	-4.87	-1.16
18.54	33.67	-2.43	-3
18.58	34.15	-4.31	-1.9
18.62	33.44	-5.68	-2.04
18.66	34.4	-6.78	-0.57
18.7	33.46	-7.09	0.79
18.74	35	-7.94	2.42
18.78	31.679	0.29739	-2.1728
18.82	31.042	1.7914	-2.5048
18.86	30.422	3.2563	-2.8212
18.9	32.87	9.19	-3.73
18.94	29.18	8.96	-3.9
18.98	27.86	10.21	-4.19
19.02	27.07	9.69	-5.31
19.06	26.74	8.91	-4.82
19.1	27.37	8.46	-4.75
19.14	26.44	7.07	-3.72
19.18	29.92	2.69	-1.57
19.22	30.51	2.06	-3.05
19.26	32.06	1.53	-1.75
19.3	31.99	0.73	-2.54
19.34	31.82	0.45	-2.67
19.38	32.55	-0.71	-2.69
19.42	33	-1.01	-2.42
19.46	32.32	-2.37	-1.81
19.5	32.53	-2.68	-2.32
19.54	34.43	-4.53	-1.66
19.58	34.34	-5.03	-1.45
19.62	35	-5.3	-1.37
19.66	35.28	-5.84	0.98
19.7	34.97	-6.69	2.66
19.74	34.42	-6.65	0.88
19.78	34.23	-8.88	2.27
19.82	35	-9.41	-0.03
19.86	37.68	-8.08	-2.86
19.9	38.75	-7.73	-0.46
19.94	39.23	-7.6	-1.45
19.98	36.19	-10.06	-3.59
20.02	36.73	-9.36	-4.6
20.06	37.8	-7.86	-5.89
20.1	38.08	-5.09	-7.82
20.14	36.86	-2.37	-9.35
20.18	35.91	-2.99	-8.07
20.22	37.57	-4.35	-5.45
20.26	35.97	-6.33	-2.16
20.3	34.88	-6.21	-0.89
20.34	33.88	-6.95	-0.03
20.38	32.15	-5.59	3.21
20.42	33.61	-10.48	-1.12
20.46	32.28	-11.62	-0.17
20.5	34.29	-6.82	-5.69
20.54	33.91	-5.98	-4.17
20.58	31.03	-9.01	-2.46
20.62	29.164	-2.4118	0.66135
20.66	26.83	3.26	1.36
20.7	27.69	1.63	4.65
20.74	26.1	1.33	4.49
20.78	26.46	2.17	2.49
20.82	25.84	6.83	-2.15
20.86	24.56	10.02	-3.79
20.9	22.02	6.86	-2.43
20.94	20.75	5.11	0.1
20.98	20.38	4.19	0.39
21.02	24.22	2.72	-2.09
21.06	25.24	4.28	-3.29
21.1	23.98	3.81	-3.52
21.14	24.9	4.8	-3.7
21.18	24.26	3.22	-3.6
21.22	29.19	5.58	-7.1
21.26	31.95	4.14	-5.89
21.3	30.69	1.8	-3.78
21.34	29.03	-0.97	-3.86
21.38	26.27	2.88	0.26
21.42	32.24	2.88	0.7
21.46	33.17	5.88	2.03
21.5	32.6	3.75	3.01
21.54	34.97	-2.24	2.29
21.58	34.65	-0.8	0.82
21.62	35.43	-0.86	1
21.66	35.95	-1.39	1.56
21.7	35	-0.92	0.51
21.74	36.35	-0.33	1.27
21.78	36.43	-1.17	0.54
21.82	38.1	0.37	-0.54
21.86	38.37	-3.08	-2
21.9	32.38	-2.48	-1.99
21.94	34.14	-1.86	-0.35
21.98	34.29	-3.73	-0.95
22.02	32.11	-7.56	-2.95
22.06	28.73	-10.15	-3.96
22.1	26.54	-9.74	-4.18
22.14	26.82	-8.82	-1.98
22.18	29.04	-5.85	-0.01
22.22	29.09	-4.65	0.47
22.26	30.09	-4.74	0.93
22.3	29.24	-4.62	1.92
22.34	29.46	-5.89	3.57
22.38	31.04	-6.27	4.46
22.42	31.14	-3.69	4.16
22.46	31.34	-1.19	6.3
22.5	32.869	-4.5416	-0.58484
22.54	33.028	-3.9545	-0.94455
22.58	33.139	-3.3396	-1.3463
22.62	33.201	-2.7034	-1.7819
22.66	38.64	-3.58	-6.01
22.7	36.45	-2.82	-7.54
22.74	35	-1.9	-9.61
22.78	35.33	-0.93	-7.73
22.82	31.48	-2.94	-9.02
22.86	32.633	1.1881	-4.6374
22.9	32.391	1.7872	-5.0759
22.94	32.111	2.3545	-5.4816
22.98	38.02	-8.28	-1.62
23.02	31.438	3.3671	-6.1609
23.06	31.048	3.7991	-6.4179
23.1	30.623	4.1728	-6.6087
23.14	30.165	4.4815	-6.725
23.18	21.23	8.13	-7.67
23.22	23.14	8.1	-6.63
23.26	25.33	8.78	-5.3
23.3	26.57	10.84	-4.27
23.34	29.31	5.76	-4.22
23.38	31.25	5.58	-2.61
23.42	29.57	1.3	-0.05
23.46	25.66	3.72	-3.05
23.5	23.11	1.95	-3.97
23.54	23.97	3.43	-3.36
23.58	23.86	2.3	-2.11
23.62	22.85	-3.03	-2.76
23.66	26.72	-5.59	-0.48
23.7	28.28	-4.3	-4.74
23.74	27.26	-5.94	-1.07
23.78	28.87	-5.47	-3.43
23.82	28.88	-4.57	-3.14
23.86	29.06	-0.22	-4.62
23.9	25.23	1.86	-4.34
23.94	26.87	-0.02	-2.81
23.98	30.12	-1.31	-2.64
24.02	29.16	-0.9	-2.68
24.06	28.9	-1.39	-1.45
24.1	29.84	-1.42	-2.9
24.14	28.41	-2.05	-2.29
24.18	28.47	-2.5	-2.5
24.22	28.14	-3.51	-1.81
24.26	29.38	-2.5	-1.28
24.3	28.25	-2.2	-1.38
24.34	28.8	-2.23	-0.68
24.38	28.81	-4.02	-1.01
24.42	30.01	-5.09	-1.64
24.46	29.71	-5.43	-1.01
24.5	30.16	-5.43	-0.9
24.54	30.62	-5.39	-1.39
24.58	33.23	-5.37	-1.13
24.62	33.29	-6.32	-1.2
24.66	33.2	-5.3	0.14
24.7	33.97	-5.02	-0.12
24.74	32.48	-3.6	-0.54
24.78	28.83	-4.16	1.26
24.82	25.64	-7.78	1.74
24.86	26.4	-10.12	3.49
24.9	30.282	-4.5883	-0.010912
24.94	30.042	-4.2163	-0.37786
24.98	29.786	-3.82	-0.79032
25.02	29.515	-3.4063	-1.2381
25.06	29.233	-2.9819	-1.711
25.1	28.945	-2.5536	-2.1987
25.14	34.95	-0.38	-4.06
25.18	29.41	1.69	0.44
25.22	30	2.03	-2.07
25.26	27.782	-0.93671	-4.0946
25.3	27.506	-0.59035	-4.5038
25.34	21.28	-4.82	-9.04
25.38	24.75	-2.46	-8.08
25.42	23.74	-1.85	-6.29
25.46	29.71	0.46	-5.27
25.5	25.67	3.9	-8.11
25.54	26.52	-0.83	-0.63
25.58	29.54	2.58	-4.88
25.62	26.51	0.59	-2.78
25.66	26.33	-1.37	-6.39
25.7	26.66	-0.39	-6.17
25.74	25.42	-0.02	-2.18
25.78	24.74	-1.5	-3.59
25.82	24.7	-2.16	-4.54
25.86	26.01	3.1	-6.3
25.9	26.43	-2.64	-4.4
25.94	29.74	-4.01	-4.86
25.98	29.53	-5.04	-1.52
26.02	27.75	-5.87	-0.75
26.06	27.7	-6.23	0.17
26.1	25.69	-6.15	-0.74
26.14	26.25	-5.33	-1.37
26.18	25.94	-5.02	-3.56
26.22	25.83	-0.88	-4.28
26.26	27.02	2.2	-5.84
26.3	29.59	-0.89	0.62
26.34	30.51	-1.39	1.88
26.38	30.06	2.25	1.89
26.42	30.45	0.14	4
26.46	31.6	-0.57	0.56
26.5	32.06	-0.54	0.38
26.54	31.5	0.28	0.64
26.58	32.19	-0.53	1.09
26.62	31.54	0.04	0.61
26.66	30.18	-1.28	-0.09
26.7	33.29	-2.08	1.14
26.74	33.64	-2.22	1.07
26.78	32.27	-2.1	1.66
26.82	33.02	-3.63	1.23
26.86	33.49	-5.03	0.17
26.9	32.11	-5.77	-0.53
26.94	31.08	-6.64	-1.05
26.98	29.71	-6.45	1.09
27.02	29.26	-1.78	3.75
27.06	28.1	-0.59	5.11
27.1	29.041	-2.5167	-0.15242
27.14	29.066	-2.2104	-0.53637
27.18	29.141	-1.8722	-0.94714
27.22	29.257	-1.5085	-1.3789
27.26	29.41	-1.1258	-1.8257
27.3	29.592	-0.73048	-2.2819
27.34	29.798	-0.32898	-2.7414
27.38	25.63	3.73	-5.91
27.42	27.21	5.82	-5.98
27.46	29.01	7.04	-5.26
27.5	28.17	-0.8	-6.57
27.54	26.82	0.29	-4.63
27.58	27.9	-0.77	-4.85
27.62	31.396	2.1131	-5.5631
27.66	36.35	-0.71	-4.23
27.7	32.04	1.8	-5
27.74	34.02	-0.57	-6.01
27.78	36.27	-0.57	-5.45
27.82	36.8	3.48	-7.67
27.86	35.12	4.78	-3.52
27.9	31.6	2.98	-4.95
27.94	32.25	1.5	-7.13
27.98	30.54	1.89	-7.3
28.02	29.06	-0.24	-4.24
28.06	27.88	3.24	-5.77
28.1	28.98	-0.03	-4.94
28.14	30.04	0.56475	0.8271
28.18	28.73	5.05	4.63
28.22	30.26	-0.14	5.12
28.26	32.48	-0.76	6.49
28.3	31.65	-2.52	6.26
28.34	30.61	-1.7	5.97
28.38	29.87	-2.06	6.33
28.42	30.54	-0.74	6.27
28.46	28.42	-5.19	4.64
28.5	27.16	-3.01	7.13
28.54	27.923	2.2546	1.7727
28.58	27.894	2.3806	1.6235
28.62	27.902	2.4797	1.4431
28.66	27.949	2.5469	1.2348
28.7	23.82	14.81	-7.04
28.74	23.37	10.99	-1.86
28.78	20.51	11.3	-7.16
28.82	28.542	2.4015	0.18795
28.86	28.797	2.2377	-0.11074
28.9	29.08	-1.43	1.42
28.94	31.72	0.1	0.27
28.98	31.81	-1.37	-1.94
29.02	33.03	-1.83	-2.64
29.06	33.83	-1.33	-3.41
29.1	32.75	-1.62	-2.19
29.14	33.15	-1.72	-1.73
29.18	33.61	-0.33	-2.13
29.22	33.49	-3.61	-1.55
29.26	34.96	-5.12	-2.07
29.3	34.33	-4.06	-2.83
29.34	31.28	-3.2	-2.61
29.38	30.99	-4.16	-2.52
29.42	30.53	-4.76	-2.2
29.46	29.87	-4.32	-1.78
29.5	29.97	-4.68	-1.9
29.54	29.89	-3.88	-1.81
29.58	29.16	-4.02	-1.78
29.62	28.75	-3.67	-1.72
29.66	29.16	-3.12	-1.58
29.7	29.29	-4.17	-0.96
29.74	28.19	-3.39	-0.85
29.78	28.8	-4.55	-0.98
29.82	29	-3.91	0.37
29.86	28.94	-4.9	0.1
29.9	29.22	-4.11	-0.49
29.94	28.94	-4.04	0.49
29.98	28.04	-4.68	2.17
30.02	26.37	-4.76	2.8
30.06	24.76	-4.35	3.76
30.1	23.35	-3.97	7.49
30.14	21.2	-2.64	7.73
30.18	19.19	-2.64	8
30.22	20.86	-0.57	9.72
30.26	26.31	6.13	8.51
30.3	21.801	0.9599	2.9642
30.34	21.885	1.5838	2.0322
30.38	22.094	2.1619	1.0521
30.42	22.424	2.6803	0.059938
30.46	22.873	3.125	-0.9085
30.5	19.21	2.98	-11.91
30.54	22.97	3.23	-9.36
30.58	21.73	7.32	-7.16
30.62	25.55	6.06	-4.39
30.66	29.04	3.02	-2.74
30.7	29.92	3.63	0.82
30.74	30.08	1.22	0.37
30.78	32.94	-1.65	-0.3
30.82	33.22	-0.58	0.21
30.86	34.68	-0.24	0.65
30.9	34.25	1.07	-1.76
30.94	33.12	-0.06	-2.1
30.98	33.21	0.62	-2.18
31.02	32.65	-0.05	-1.27
31.06	32.54	-1.93	-0.71
31.1	32.7	-2.38	-0.46
31.14	33.04	-3	-0.37
31.18	33.22	-3.82	-0.46
31.22	33.45	-2.55	-0.25
31.26	33.88	-3.9	-0.18
31.3	34.2	-3.58	-0.95
31.34	33.91	-2.13	-1.44
31.38	34.18	-4.5	-2.15
31.42	32.47	-0.55	0.38
31.46	31.33	-2.05	1.54
31.5	31.5	-3.97	0.74
31.54	31.9	-3.9	0.56
31.58	31.04	-2.96	0.95
31.62	32.85	-2.66	0.53
31.66	32.6	-5.69	0.23
31.7	33.55	-4.09	0.6
31.74	33.14	-5.29	1.56
31.78	33.41	-5.96	1.09
31.82	33.96	-7.08	2.07
31.86	34.56	-9.23	2.07
31.9	34.09	-8.83	1.15
31.94	35.88	-10.32	0.04
31.98	34.813	-2.4131	-1.3722
32.02	34.671	-1.2808	-1.7777
32.06	37.95	0.11	-4.76
32.1	34.83	1.58	-7.13
32.14	34.65	8.15	-4.81
32.18	33.7	7.51	-3.49
32.22	32.73	6.69	-2.22
32.26	31.97	3.93	-0.93
32.3	30.48	0.56	-0.15
32.34	29	3.16	-0.38
32.38	27.57	-2.65	-0.31
32.42	26.28	-3.31	2.54
32.46	28.28	0.38	2.79
32.5	29.49	1.67	-1.28
32.54	30.79	2.4711	2.4003
32.58	31.421	2.7568	2.6723
32.62	28.97	5.32	1.52
32.66	35.96	6.35	3.99
32.7	33.64	2.67	6.27
32.74	32.75	4.87	3.57
32.78	35.3	2.98	3.07
32.82	34.75	5.1	2.18
32.86	33.52	4.26	0.67
32.9	32.96	6.87	0.76
32.94	28.58	9.6	0.81
32.98	25.48	6.33	0.76
33.02	26.6	5.35	1.09
33.06	25.77	5.32	-0.48
33.1	22.49	6.97	-2.95
33.14	24.32	5.88	-0.49
33.18	22.1	5.17	-2.9
33.22	25.63	6.44	-4.93
33.26	25.105	8.2369	-4.1378
33.3	27.49	8.07	-9.34
33.34	23.53	8.98	-8.53
33.38	24.99	10.2	-7.28
33.42	27.21	8.57	-6.38
33.46	26.44	8.44	-5.5
33.5	25.1	10.15	-4.03
33.54	27.623	5.102	-4.0233
33.58	28.209	4.449	-3.819
33.62	32.28	2.28	0.7
33.66	35.24	2.68	0.55
33.7	35.74	5.21	1.71
33.74	30.694	1.6099	-2.6971
33.78	31.298	0.87906	-2.3609
33.82	31.873	0.15407	-2.0107
33.86	32.409	-0.55792	-1.6506
33.9	28.4	-7.24	-3.46
33.94	33.322	-1.9143	-0.91706
33.98	34.78	0.22	-0.79
34.02	34.99	-2.05	-1.25
34.06	32.97	-5.14	-0.77
34.1	32.5	-5.6	1.2
34.14	28.51	-4.17	1.98
34.18	32.43	-6.87	-0.04
34.22	33.76	-7.63	1.06
34.26	31.43	-5.45	0.88
34.3	35.47	-3.43	-0.84
34.34	32.8	-4.42	1.58
34.38	30.23	-3.97	4.91
34.42	33.1	-5.5	2.57
34.46	34.14	-6.5	1.91
34.5	34	-2.94	4.28
34.54	33.58	-2.98	5.79
34.58	32.92	-4.17	4.37
34.62	30.04	-1.41	3.81
34.66	29.96	-1.22	0.56
34.7	31.52	1.53	-2.75
34.74	32.28	0.33	-5.54
34.78	34.36	-0.18	-6.04
34.82	31.37	-4.37	-6.98
34.86	30	-1.3	-6.96
34.9	33.03	1.7	-8.4
34.94	29.64	2.2	-6.85
34.98	27.95	-0.36	-4.9
35.02	27.89	5.13	-5.27
35.06	29.37	2.62	-6.55
35.1	29.95	3.5	-3.51
35.14	31.36	3.19	-3.97
35.18	32.37	0.85	-4.37
35.22	32.24	0.2	-4.12
35.26	30.96	-0.11	-3.79
35.3	30.96	-0.88	-3.63
35.34	30.77	-0.45	-4.72
35.38	29.15	0.37	-3.17
35.42	29.93	-0.2	-1.31
35.46	29.86	-0.92	-1.24
35.5	30.46	-1.34	-1.33
35.54	29.97	-2.69	-0.58
35.58	30	-2.82	-0.01
35.62	30.19	-1.55	1.24
35.66	29.93	-3.31	0.98
35.7	31.87	-3.76	0.52
35.74	30.82	-5.06	1.09
35.78	31.34	-5.17	2.36
35.82	29.94	-5.77	3.42
35.86	29.83	-7.54	3.8
35.9	29.57	-7.6	2.64
35.94	32.72	-8.93	3.41
35.98	33.99	-7.53	1.62
36.02	34.26	-5.3	0.14
36.06	31.3	-4.43	0.03
36.1	28.25	-2.17	0.51
36.14	28.96	-1.54	3.67
36.18	29.17	-0.6	4
36.22	28.31	-2.91	3.79
36.26	29.8	-3.98	3.55
36.3	25.06	-4.43	0.55
36.34	22.52	-7.43	-3.35
36.38	21.81	-6.48	0.29
36.42	20.29	-5.01	-2.55
36.46	21.08	-1.95	-1.99
36.5	24.95	-3.41	2.65
36.54	25.75	1.21	1.2
36.58	24.16	2.47	-0.25
36.62	24.43	0.31	0.05
36.66	23.64	3.45	-1.4
36.7	24.24	3.19	-6.41
36.74	26.87	4.05	-4.19
36.78	27.07	7.89	-6.59
36.82	27.52	11.44	-4.49
36.86	29.35	11.21	-3.88
36.9	29.97	6.72	-5.64
36.94	28.52	4.84	-5.75
36.98	26.47	7.2	-5.35
37.02	22.61	6.99	-4.18
37.06	23.86	3.81	-4.15
37.1	23.84	-0.65	0.2
37.14	26.74	1.27	3.4
37.18	27.25	-0.61	2.83
37.22	26.97	3.01	3.84
37.26	26.01	2.16	4.65
37.3	25.81	-1.21	3.33
37.34	27.07	-4.01	1.41
37.38	25.66	-3.7	1.38
37.42	23.84	-3.03	2.12
37.46	26.55	-2.5	1.36
37.5	28.69	-3.11	1.36
37.54	28.52	-4.05	2.45
37.58	28.91	-4.83	4.15
37.62	30.88	-5.62	2.4
37.66	31.84	-6.25	3.28
37.7	31.57	-0.21	8.98
37.74	33.11	-3.08	7.11
37.78	29.65	-5.15	6.44
37.82	28.53	-5.11	7.82
37.86	27.22	-8.61	9.58
37.9	27.08	-7.45	9.22
37.94	25.922	0.49631	-0.46378
37.98	25.741	0.75035	-0.77283
38.02	25.596	0.95227	-1.0355
38.06	25.487	1.1049	-1.254
38.1	25.41	1.2111	-1.4303
38.14	25.364	1.2738	-1.5667
38.18	25.347	1.2958	-1.6651
38.22	21.57	10.23	-9.5
38.26	22.57	8.96	-9.02
38.3	21.62	6.66	-7.82
38.34	21.38	7.42	-6.3
38.38	22.82	3.7	-6.49
38.42	21.73	3.54	-5.65
38.46	21.86	4.6	-5.91
38.5	24.99	3.2	-7.17
38.54	25.21	0.9	-8.37
38.58	26.292	-0.096198	-1.0334
38.62	26.452	-0.33376	-0.85527
38.66	29.58	-5.71	1.38
38.7	30	-5.56	0.3
38.74	29.75	-4.93	1.51
38.78	29.94	-4.81	1.98
38.82	30.19	-6.57	2.23
38.86	29.92	-8.58	3.47
38.9	27.548	-2.0181	0.62089
38.94	27.677	-2.2276	0.83904
38.98	27.792	-2.4207	1.0527
39.02	27.891	-2.5945	1.2596
39.06	27.05	0.57	9.6
39.1	28.38	-0.71	9.93
39.14	30.95	-3.29	7.28
39.18	28.093	-3.0409	1.9783
39.22	28.083	-3.0759	2.1202
39.26	28.046	-3.0747	2.2426
39.3	27.978	-3.0342	2.3435
39.34	28.41	-5.86	10.23
39.38	29.24	-4.49	9.2
39.42	27.572	-2.6491	2.496
39.46	27.362	-2.4234	2.4897
39.5	27.112	-2.1442	2.4512
39.54	26.818	-1.8087	2.3785
39.58	26.48	-1.4141	2.2695
39.62	26.095	-0.95742	2.122
39.66	24.71	2.11	-6.86
39.7	26.37	0.24	-6.13
39.74	25.07	0.97	-5.64
39.78	24.89	2.09	-5.85
39.82	22.66	3.33	-4.85
39.86	17.58	5.23	-0.24
39.9	18.2	6.37	-0.55
39.94	16.25	8.1	2.09
39.98	15.76	8.83	1.86
40.02	20.46	7.34	1.43
40.06	22.61	5.79	-0.12
40.1	23.3	5.99	-0.05
40.14	25.13	2.39	3.57
40.18	24.86	2.6	3.6
40.22	25.05	5.57	4.8
40.26	29.27	0.41	0.12
40.3	26.96	-4.18	-2.19
40.34	26.66	-3.54	-3.42
40.38	25.45	-0.22	-5.61
40.42	26.28	-1.56	-2.04
40.46	26.84	-1.71	-1.47
40.5	27.05	-2.43	-1.52
40.54	25.22	-3.8	-3.82
40.58	23.22	-4.9	-2.19
40.62	23.79	-5.33	-1.57
40.66	25.55	-3.06	2.41
40.7	26.18	-5.36	4.34
40.74	24.53	-9.12	4.96
40.78	24.5	-0.84935	2.6209
40.82	24.365	0.15923	2.8046
40.86	23.47	-1.56	5.93
40.9	26.75	2.16	6
40.94	24.74	7.74	2.89
40.98	23.85	6.3	0.45
41.02	21.83	8.3	-1.16
41.06	20.9	3.02	-0.88
41.1	22.48	4.87	-1.87
41.14	26.75	7.25	-2.47
41.18	25.88	6.62	-4.85
41.22	23.06	2.78	-9.52
41.26	21.65	3.64	-8.37
41.3	24.06	3.51	-7.64
41.34	27.31	0.66	-7.16
41.38	27.34	-2.06	-3.09
41.42	27.14	0.18	-2.51
41.46	27.81	5.49	-2.28
41.5	25.2	1.04	-1.28
41.54	25.07	-0.88	-1.48
41.58	24.53	-0.44	-2.38
41.62	24.3	0.51	-3.11
41.66	23.7	1.81	-3.97
41.7	22.61	1.37	-2.43
41.74	20.53	1.77	-1.88
41.78	19.88	2.28	-2.48
41.82	20.99	4.86	-1.56
41.86	20.01	4.61	-1.1
41.9	18.47	6.93	-1.58
41.94	16.99	5.88	-1.29
41.98	17.53	6.61	-0.09
42.02	20.06	4.8	-0.85
42.06	17.54	4.47	-2.5
42.1	18.53	4.74	-1.42
42.14	19.72	5.14	-1.01
42.18	18.1	3.86	-3.04
42.22	20.96	2.72	-4.19
42.26	21.08	-0.29	-2.73
42.3	18.62	-2.82	-0.89
42.34	20.12	2.67	-2.5
42.38	21.31	-1.17	-3.32
42.42	23.16	0.11	-4.72
42.46	23.24	-0.55	-4.15
42.5	23.92	0.98	-2.31
42.54	27.28	-1.34	1.29
42.58	27.88	-2.04	1.46
42.62	25.4	-4	-3.06
42.66	23.87	-6.49	-5.19
42.7	18.26	-3.31	-1.75
42.74	23.9	-0.24	-0.34
42.78	23.744	-0.3593	-1.0608
42.82	24.94	5.56	-0.51
42.86	25.74	-0.5	0.33
42.9	20.9	0.53	0.12
42.94	21	3.99	0.54
42.98	23.6	0.27	-2.48
43.02	22.11	0.16	-2.37
43.06	20.82	0.26	-1.78
43.1	19.47	-2.24	-2.29
43.14	22.44	1.68	-2.66
43.18	24.1	-1.82	-4.58
43.22	21.84	-4.16	-4.09
43.26	24.16	-0.09	-2.86
43.3	28.41	2.01	-3.61
43.34	26.82	0.25348	-2.2615
43.38	32.52	5.01	-3.73
43.42	29.54	0.53	-0.83
43.46	30.44	-1.69	-0.53
43.5	31.04	0.05	-0.3
43.54	31.39	-0.39	-0.83
43.58	32.13	-1.39	-0.45
43.62	31.24	-0.33	-0.56
43.66	32.54	0.68	0.49
43.7	33.07	2.06	0.26
43.74	32.53	1.34	-1.91
43.78	34.62	1.18	-2.81
43.82	38.22	-6.09	-3.21
43.86	34.44	-6.19	-3.51
43.9	35.431	-3.1362	-0.64067
43.94	35.51	-3.533	-0.59615
43.98	37.57	-5.05	5.87
44.02	35.9	-4.01	1.34
44.06	34.93	-6.66	-0.27
44.1	34.35	-7.16	0.14
44.14	33.8	-6.06	-0.89
44.18	35.21	-4.41	0.23
44.22	33.11	-1.69	0.2
44.26	30.73	-1.54	-2.27
44.3	29.12	-2.02	-1.99
44.34	26.58	-4.9	-2.03
44.38	28.29	-3.63	0.12
44.42	29.23	-6.01	3.42
44.46	29.43	-6.95	4.92
44.5	31.01	-8.13	2.13
44.54	30.06	-9.84	0.32
44.58	28.07	-10.29	-1.9
44.62	26.6	-6.76	-0.77
44.66	26.63	-5.09	-1
44.7	27.96	-7.87	0.32
44.74	27.2	-3.35	-2.54
44.78	27.74	-7.22	1.25
44.82	29.77	-5.12	2.32
44.86	29.2	-2.07	-1
44.9	26.58	3.16	-1.39
44.94	28.89	0.39	-1.72
44.98	31.02	5.23	-2.77
45.02	27.99	6.5	-5.19
45.06	27.12	5.47	-6.66
45.1	30.5	5.49	-6.96
45.14	27.38	5.2	-5.23
45.18	26.87	1.15	-1.72
45.22	30.74	4.81	-1.39
45.26	33.17	4.11	-1.73
45.3	31.57	1.73	-2.52
45.34	31.36	0.47	-2.75
45.38	30.76	-1.58	-2.18
45.42	29.94	-1.65	-2.12
45.46	30.27	-2.9	-2.17
45.5	34.9	-3.95	-1.48
45.54	36.55	-5.65	0.88
45.58	37.42	-2.93	1.93
45.62	38.09	0.7	1.93
45.66	36.79	-1.51	2.66
45.7	36.59	-1.31	2.92
45.74	35.02	0.85	2.86
45.78	33.48	0.78	5.41
45.82	33.03	0.61	5.35
45.86	32.61	-1.16	2.42
45.9	27.99	-0.77	4.28
45.94	27.65	1.2	3.52
45.98	24.5	5.79	-1.45
46.02	23.47	8.04	-1.47
46.06	23.1	5.64	-1.37
46.1	25.61	4.58	-3.59
46.14	25.81	7.12	0.81
46.18	22.98	6.06	-0.46
46.22	20.78	4.05	-0.89
46.26	24.42	3.16	-4.11
46.3	24.94	7.32	-5.27
46.34	25.22	7.37	-6.92
46.38	23.26	5.47	-5.22
46.42	21.58	3.22	-3.14
46.46	23.16	3.81	-3.94
46.5	22.93	5.74	-2.61
46.54	24.73	5.74	-0.55
46.58	26.52	5.7	-0.97
46.62	24.69	4.19	-3.81
46.66	25.87	0.7	-1.99
46.7	24.58	-0.34	-2.78
46.74	27.79	0.71	-4
46.78	30.89	-0.25	-1.53
46.82	29.34	-1.66	-1.25
46.86	29.94	0.22	-2.25
46.9	31.26	2.33	0.1
46.94	32.37	-0.03	-1.05
46.98	31.43	-0.26	-1.66
47.02	30.59	0.62	-1.98
47.06	31.17	0.11	-1.63
47.1	32.42	1.78	-0.67
47.14	33.32	1.24	-0.32
47.18	30.49	0.12	-0.76
47.22	27.86	-0.18	-4.38
47.26	27.95	0.4	-2.75
47.3	25.98	2.69	-3.41
47.34	26.242	-2.806	-2.6811
47.38	25.424	-3.3556	-2.8238
47.42	24.663	-3.8684	-2.9254
47.46	21.38	-12.52	-2
47.5	21.91	-10.42	-3.58
47.54	21.79	-11.15	-4.52
47.58	19.32	-6.45	-1.55
47.62	26.07	-1.89	-0.15
47.66	25.08	-0.22	-0.83
47.7	24.78	-1.47	-0.49
47.74	25.18	-1.24	-1.05
47.78	25.1	-1.82	-4.21
47.82	26.69	-1.81	-2.13
47.86	27.32	-7.07	2.9
47.9	27.82	-3.39	4.33
47.94	27.49	-5.7	3.09
47.98	25.69	-9.2	2.73
48.02	27.707	-4.1885	4.4054
48.06	27.486	-3.8627	4.3207
48.1	28.92	-7.49	9.88
48.14	27.57	-6.13	10.86
48.18	25.65	-3.32	9.71
48.22	26.064	-2.2955	3.0999
48.26	25.643	-1.8679	2.6273
48.3	25.224	-1.4381	2.1089
48.34	24.82	-1.012	1.5553
48.38	24.445	-0.59587	0.97715
48.42	26.1	-1.37	-3.75
48.46	27.98	1.09	0.06
48.5	23.637	0.53314	-0.79883
48.54	24.03	4.4	-3.45
48.58	25.69	0.85	-2.84
48.62	24.18	-0.65	-5.66
48.66	24.56	-0.3	-3.99
48.7	22.68	1.08	-4.48
48.74	18.81	2.02	-3.67
48.78	22.86	4.81	-2.88
48.82	22.13	5.2	-0.76
48.86	27.5	4.87	-3.46
48.9	28.8	4.38	-4.51
48.94	33.5	-3.85	-4.37
48.98	33.83	-3.85	-2.44
49.02	33.19	-4.35	2.1
49.06	34.62	-3.64	-0.34
49.1	35.3	-4.2	-3.67
49.14	32.194	1.029	-1.6798
49.18	32.294	1.3327	-1.8392
49.22	26.61	7.62	-0.04
49.26	28.01	5.79	1.63
49.3	31.32	3.29	-0.45
49.34	33.26	0.61	-3.04
49.38	33.86	1.03	-4.61
49.42	33.01	5.29	-5.64
49.46	30.77	1.39	-5.45
49.5	32.1	0.76	-5.5
49.54	32.41	0.48	-4.56
49.58	31.63	-0.23	-4.02
49.62	31.71	-0.42	-3.92
49.66	32.43	-1.71	-3.46
49.7	32.12	-1.7	-3.34
49.74	30.91	-2.43	-3.06
49.78	31.33	-4.06	-3.02
49.82	32.21	-3.64	-2.73
49.86	31.97	-3.69	-2.84
49.9	31.81	-3.18	-2.42
49.94	32.76	-2.44	-2.2
49.98	32.11	-3.42	-1.1
50.02	33.34	-2.3	0.08
50.06	32.22	-3.76	-0.53
50.1	31.8	-4.14	1.23
50.14	29.62	-3.3	1.55
50.18	30.07	-3.29	1.71
50.22	27.88	-2.28	1.63
50.26	27.59	-2.1	1.91
50.3	26.88	-3.08	2.04
50.34	25.28	-2.37	1.53
50.38	25.94	-5.79	0.6
50.42	24.85	-0.6	2.09
50.46	26.48	3.31	3.31
50.5	24.49	3.54	4.22
50.54	26.81	2.72	7.34
50.58	26.42	-1.72	5.38
50.62	27.46	-4.11	9.52
50.66	30.36	-3.58	2.35
50.7	30.12	-2.55	8.81
50.74	31.25	0.88	7.38
50.78	27.61	-1.45	4.32
50.82	28.2	-3.73	5.82
50.86	30.56	-4.5	4.85
50.9	31.71	-0.7	6.32
50.94	31.78	0.52	6.13
50.98	30.12	-0.72	6.62
51.02	27.24	-1.01	8.93
51.06	27.13	1.82	8.16
51.1	28.25	2.94	5.99
51.14	27.85	3.5	6.07
51.18	26.27	6.87	6.38
51.22	23.46	7	5.8
51.26	25.31	0.6	2.31
51.3	26.952	3.1395	1.1907
51.34	27.01	2.8277	0.14388
51.38	27.06	2.4437	-0.87741
51.42	25.42	4.71	-10.91
51.46	27.86	-0.17	-7.86
51.5	25.7	-0.5	-6.57
51.54	27.03	-1.72	-3.25
51.58	30.19	-0.69	-1.82
51.62	26.07	-0.14	-2.59
51.66	25.95	0.52	-0.57
51.7	26.54	0.82	-1.87
51.74	24.72	-1.83	-2.55
51.78	23.1	-1.31	-2.67
51.82	20.53	-2.38	-3.61
51.86	20.66	-1.23	-4.74
51.9	18.45	-0.14	-4.82
51.94	20.75	-0.91	-5.07
51.98	20.57	-0.6	-6.17
52.02	21.49	-0.79	-3.55
52.06	24.6	3.73	1.3
52.1	27.28	3.16	4.55
52.14	26.85	1.92	4.21
52.18	24.6	1.03	2.51
52.22	28.36	3.92	4
52.26	30.77	-1.52	7
52.3	30.89	-2.99	2.15
52.34	29.58	0.41	-1.01
52.38	29.02	-1.31	1.06
52.42	27.41	-0.63	2.39
52.46	28.66	-2.81	3.98
52.5	28.82	-0.51	4.45
52.54	28.84	2.69	2.52
52.58	27.59	3.22	3.06
52.62	26.49	3.89	3.01
52.66	26.05	3.15	1.86
52.7	27.07	1.05	0.67
52.74	26.23	4.72	-0.92
52.78	24.56	2.83	-4.46
52.82	23.97	-2.52	-4.4
52.86	29.89	-5.86	-3.29
52.9	31.03	-4.77	-3.1
52.94	31.28	-7.37	-2.93
52.98	28.02	-5.42	-3.06
53.02	27.61	-4.08	-3.95
53.06	27.08	-4.37	-5.55
53.1	30.16	-1.84	-5.98
53.14	31.62	-1.1	-5.49
53.18	34.69	-3.02	-5.05
53.22	34.14	-2.68	-6.33
53.26	32.365	-6.6409	-3.5624
53.3	32.542	-7.2182	-3.1944
53.34	32.678	-7.7257	-2.8356
53.38	32.777	-8.1381	-2.5028
53.42	32.843	-8.4308	-2.2127
53.46	33.49	-7.01	-2.55
53.5	31.1	-6.8	-0.63
53.54	32.84	-11.46	-4.95
53.58	31.84	-12.3	0.2
53.62	33.43	-8.39	2.06
53.66	31.03	-6.28	0.04
53.7	33.31	-5.68	-3.9
53.74	35.65	-2.16	-3.67
53.78	32.75	-2.48	-6.31
53.82	32.7	3.14	-7.11
53.86	31.89	4.21	-7.94
53.9	32.6	5.86	-5.93
53.94	32.6	3.05	-6.66
53.98	33.25	2.11	-6.25
54.02	28.64	0.23	-5.5
54.06	28.38	1.69	-4.1
54.1	31.26	-2.68	-5.7
54.14	28.45	-2.96	-5.89
54.18	31.14	-6.78	-3.84
54.22	31.53	-3.08	-3.12
54.26	29.82	-2.25	-5.06
54.3	29.93	1.41	-2.98
54.34	31.57	4.15	-2.16
54.38	29.62	4.16	-5.94
54.42	30.55	5.32	-5.29
54.46	32.34	2.24	-0.33
54.5	32.01	1.24	-3.16
54.54	36.84	0.06	-3.86
54.58	35.37	2.79	-5.77
54.62	33.31	2.76	-6.51
54.66	33.7	-2.13	-5.15
54.7	32.5	0.89	-2.13
54.74	28.96	0.05	-0.32
54.78	30.18	-0.92	2.66
54.82	27.32	-1.24	1.04
54.86	28.16	0.85	0.2
54.9	22.94	4.06	5.91
54.94	28.415	-3.7807	4.5215
54.98	28.304	-3.8689	5.0461
55.02	28.247	-3.8825	5.5023
55.06	29.57	-10.15	-0.42
55.1	28.6	-8.98	2.04
55.14	27.66	-7.83	4.72
55.18	28.426	-3.2912	6.6598
55.22	33.28	-7.87	10.44
55.26	31.98	-3.96	10.11
55.3	29.83	-4.45	10.23
55.34	30.72	-2.89	9.28
55.38	28.53	-1.31	10.26
55.42	27.41	-0.66	10.73
55.46	26.52	-1.57	10.58
55.5	26.9	-0.57	8.75
55.54	23.88	2.54	8.04
55.58	26.63	4.4	9.49
55.62	27.45	8.49	9.12
55.66	29.694	1.974	4.2035
55.7	29.633	2.4657	3.6296
55.74	33.03	4.24	-0.82
55.78	31.72	4.02	-3.53
55.82	32.55	4.69	-3.73
55.86	31.4	6.56	-5.41
55.9	32.31	6.58	-6.04
55.94	26.86	3.34	-6.47
55.98	26.49	2.27	-4.04
56.02	27.16	0.06	-3.02
56.06	25.2	3.48	-2.81
56.1	23.06	6.5	-1.43
56.14	22.91	7.05	-1.9
56.18	23.29	7.14	-2.32
56.22	27.05	3.7	-4.97
56.26	29.39	0.04	-0.68
56.3	31.13	0.2	-3.05
56.34	30.12	0.64	-3.03
56.38	30.21	0.04	-2.47
56.42	30.2	-0.54	-2.54
56.46	30.91	1.47	-1.74
56.5	30.78	0.82	-1.13
56.54	30.51	0.41	-1.48
56.58	32.51	-0.18	-1.83
56.62	30.84	-0.42	-3.34
56.66	30.03	0.53	-2.19
56.7	33.8	-3.76	-1.11
56.74	34.96	-5.39	-1.54
56.78	36.84	-7.56	-1.52
56.82	39	-6.11	-0.6
56.86	32.462	-6.5171	1.4627
56.9	31.66	-8	3.72
56.94	30.31	-8.08	3.18
56.98	29.85	-7.78	1.21
57.02	29.87	-8.36	3.97
57.06	28.56	-7.89	6.51
57.1	27.55	-8.76	2.84
57.14	28.73	-9.87	1.34
57.18	28.67	-10.86	-1.27
57.22	26.5	-7.31	-1.47
57.26	27.34	-8.17	-3.49
57.3	26.31	-6.96	-6.36
57.34	28.05	-4.55	-4.15
57.38	31.38	-0.46	-5.4
57.42	30.48	0.89	-1.99
57.46	28.25	2.82	-3.34
57.5	22.29	-0.85	-5.99
57.54	24.22	0.41	-10.07
57.58	24.37	5.64	-9.61
57.62	23.76	4.63	-6.98
57.66	25.22	5.46	-3.65
57.7	23.56	2.25	-0.48
57.74	22.53	1.85	-1.48
57.78	23.06	3.33	-2.19
57.82	21.54	2.15	-2.92
57.86	22.85	0.87	-2.48
57.9	24.34	0.77	-1.47
57.94	25.39	0.53	-0.14
57.98	22.82	0.34	-1.1
58.02	21.77	1.15	-0.71
58.06	21.47	1.97	-1.83
58.1	22.48	1.86	-3.8
58.14	23.33	-0.69	-2.71
58.18	24.75	0.65	-4.56
58.22	24.93	-0.13	-4.73
58.26	26.1	-0.54	-3.99
58.3	27.64	-0.05	-3.26
58.34	26.82	-1.5	-0.76
58.38	26.68	-2.27	-1.01
58.42	27.27	-2.49	-0.95
58.46	27.74	-2.73	0.14
58.5	28.53	-4.71	0.88
58.54	28.51	-5.87	1.5
58.58	28.2	-6.33	1.44
58.62	25.95	-5.99	3.64
58.66	25.31	-6.04	3.31
58.7	24.89	-5.06	4.46
58.74	23.45	-2.95	6.94
58.78	22.58	-0.51	7.5
58.82	22.04	0.55	7.65
58.86	23.47	1.52	7.42
58.9	24.08	3.95	7.26
58.94	22.67	5.69	6.19
58.98	23.74	6.08	5.83
59.02	21.81	4.28	3.66
59.06	26.828	3.399	1.6152
59.1	26.43	2.82	-5.36
59.14	28.73	3.93	-5.2
59.18	32.4	1.8	-4.55
59.22	34.5	1.55	-4.49
59.26	35.38	2.37	-3.12
59.3	34.14	1.65	-1.72
59.34	33.29	1.21	-3.24
59.38	35.65	2.64	-5.03
59.42	36.09	2.45	-5.01
59.46	35.62	3.71	-5.73
59.5	36.87	3.64	-5.89
59.54	34.2	3.77	-7.72
59.58	35.409	2.9838	-5.161
59.62	35.109	2.9489	-5.1146
59.66	34.733	2.8936	-5.0468
59.7	34.291	2.8171	-4.9582
59.74	33.798	2.7188	-4.8495
59.78	33.266	2.5982	-4.7214
59.82	32.707	2.4546	-4.5743
59.86	32.134	2.2875	-4.4091
59.9	31.561	2.0961	-4.2262
59.94	30.999	1.8798	-4.0264
59.98	30.462	1.6381	-3.8102
60.02	29.963	1.3703	-3.5783
60.06	29.513	1.0758	-3.3314
60.1	24.3	3.37	-5.03
60.14	28.815	0.4041	-2.7947
60.18	27.48	2.18	-2.19
60.22	31.19	-2.46	-1.86
60.26	30.54	-1.14	-1.79
60.3	29.06	-1.87	-1.01
60.34	28.66	-2.67	-1.31
60.38	28.98	-2.58	-0.98
60.42	30.92	-4.4	-0.05
60.46	31.39	-4.29	2.07
60.5	31.33	-3.89	0.53
60.54	33.73	-4.21	0.5
60.58	33.32	-5.39	0.21
60.62	34.02	-4.98	0.09
60.66	33.23	-2.76	0.4
60.7	31.68	-0.8	1.52
60.74	31.57	-2.1	2.08
60.78	30.38	-3.63	1.39
60.82	28.52	-4.11	1
60.86	27.8	-3.15	2.32
60.9	30.46	-2.67	3.28
60.94	30.33	-3.08	3.9
60.98	28.73	-5.3	3.96
61.02	28.47	-5.68	4.63
61.06	28.35	-6.46	4.79
61.1	27.68	-6.6	5.35
61.14	25.45	-2.88	6.69
61.18	25.48	-0.09	6.53
61.22	24.89	0.05	6.36
61.26	23.87	2.31	4.63
61.3	25.3	5.23	3.78
61.34	27.76	2.67	0.84
61.38	32.17	0.74	-3.73
61.42	31.88	0.97	-5.45
61.46	30.89	0.43	-4.5
61.5	30.09	-0.28	-5.47
61.54	32.66	-1.6	-3.17
61.58	32.14	0.52	-5.3
61.62	30.4	-1.69	-2.68
61.66	33.25	-3.02	-1.61
61.7	31.72	-2.69	-0.58
61.74	31.5	-2.23	1.52
61.78	30.481	-6.6166	-3.7474
61.82	29.43	-12.12	-4.63
61.86	27.46	-12.6	-5.96
61.9	26.87	-15.47	-3.03
61.94	25.92	-12.74	-5.66
61.98	27.99	-9.28	-5.88
62.02	25.511	-3.8248	-3.3057
62.06	24.8	-7.41	-0.63
62.1	25.69	2.06	-5.42
62.14	22.82	2.24	-3.05
62.18	23.1	3.49	-0.53
62.22	20.9	6.94	-2.16
62.26	16.28	7.47	-5.56
62.3	17.52	6.82	-6.13
62.34	18.09	6.42	-6.51
62.38	17.84	3.78	-6.41
62.42	17.79	2.87	-7.76
62.46	16.58	5.9	-8.87
62.5	13.96	4.75	-6.33
62.54	17.12	8.51	-3.82
62.58	17.39	7.71	-2.46
62.62	17.24	7.73	-2.28
62.66	16.64	6.88	-1.49
62.7	14.84	4.98	-0.06
62.74	16.54	4.84	1.83
62.78	20.84	2.23	3.16
62.82	19.61	1.77	-0.78
62.86	18.6	3.27	-2.19
62.9	20.7	3.1	-1.16
62.94	17.57	3.86	-2.25
62.98	17.17	4.05	-1.63
63.02	19.24	1.01	-0.66
63.06	19.83	-2.62	0.88
63.1	23.43	-3.08	2.05
63.14	26.19	-3.85	1.23
63.18	23.89	2.63	1.31
63.22	23.65	3.69	0.69
63.26	20.95	-0.5	0.76
63.3	22.05	-4.21	-1.04
63.34	25.51	-4.24	-2.6
63.38	25.93	-2.11	0.2
63.42	22.73	1.33	-0.79
63.46	21.55	2.93	-1.61
63.5	24.38	3.05	-0.3
63.54	27.22	0	-1.84
63.58	28.1	0.64	-1.34
63.62	28.44	-0.78	-1.85
63.66	29.44	-3	-1.32
63.7	29.42	-3.49	-1.69
63.74	28.38	-3.71	-1.7
63.78	28.77	-4.09	-1.97
63.82	30.75	-4.86	-0.92
63.86	31.25	-6.42	0.59
63.9	31.14	-8.28	0.52
63.94	34.11	-9.31	1.78
63.98	35	-10.19	2.12
64.02	36.31	-10.44	1.77
64.06	36.73	-11.85	4.06
64.1	35.92	-6.48	1.44
64.14	33.08	-5.7	1.18
64.18	30.7	-3.18	-1.99
64.22	34.129	-3.9945	-1.3468
64.26	33.717	-2.9439	-2.1377
64.3	33.226	-1.9158	-2.9161
64.34	34.06	3.1	-4.35
64.38	32.43	2.95	-4.34
64.42	31.25	3.53	-5.96
64.46	29.58	2.33	-8.21
64.5	29.82	0.4	-7.18
64.54	30.27	-0.3	-4.85
64.58	28.2	-1.29	-3.34
64.62	29.51	-2.21	-2.51
64.66	27.84	-3.47	-2.22
64.7	27.19	-3.98	-2
64.74	26.13	-4.2	-1.27
64.78	26.24	-1.3	-1.72
64.82	27.4	0.39	-2.94
64.86	28.09	-0.18	-0.6
64.9	28.34	3.04	-0.03
64.94	27.85	3.34	0.19
64.98	24.21	1.92	1.77
65.02	24.14	3.72	2.21
65.06	25.66	2.21	2.54
65.1	27.25	2.1	1.15
65.14	25.02	0.47	3.33
65.18	20.85	-0.37	2.36
65.22	19.34	-0.46	0.44
65.26	18.69	0.05	0.6
65.3	19.9	1.94	2.47
65.34	23.44	4.84	0.76
65.38	21.03	7.06	-0.1
65.42	21.89	6.87	-0.73
65.46	22.54	4.89	-0.44
65.5	20.19	5.97	-1.82
65.54	21.75	5.78	-2.02
65.58	24.69	6.53	-3.08
65.62	23.37	3.69	-2.52
65.66	26.43	-0.15	0.09
65.7	25.43	-5.48	-0.86
65.74	26.07	-1.16	-1.48
65.78	27.8	-1.03	-0.96
65.82	26.07	0.18	-0.62
65.86	25.96	2.69	-3.22
65.9	24.6	3.04	-5.36
65.94	25.57	6.47	-5.52
65.98	24.96	2.68	-5.72
66.02	26.49	3.08	-2.6
66.06	29.99	-2.73	0.05
66.1	31.93	-5.57	-2.02
66.14	30.87	-4.22	-4.99
66.18	25.95	-3.19	-6.12
66.22	26.08	-1.45	-5.36
66.26	29.8	1.16	-3.33
66.3	29.76	4.7	-4.52
66.34	32.34	1.15	-1.33
66.38	33.17	4.6	-3.42
66.42	32.37	1.61	-3.18
66.46	33.19	1.02	-2.22
66.5	32.22	1.56	-0.15
66.54	31.22	0.02	0.97
66.58	30.89	-0.56	-0.26
66.62	29.71	-1.25	-0.44
66.66	30.48	-1.93	-0.78
66.7	31.05	-2.51	-0.78
66.74	31.1	-2.93	-0.59
66.78	30.84	-4.15	0.1
66.82	32.02	-2.96	-0.32
66.86	31.35	-4.16	-0.24
66.9	31.78	-4.23	-0.6
66.94	32.96	-5.06	-0.57
66.98	32.61	-4.23	-0.49
67.02	32.64	-4.19	-0.35
67.06	33.92	-4.82	-0.5
67.1	33.45	-3.92	-0.64
67.14	33.04	-3.81	-0.19
67.18	33.16	-5.1	1.05
67.22	32.14	-4.43	2.05
67.26	32.18	-5.15	2.72
67.3	30.39	-5.08	4.16
67.34	29.626	-2.223	-1.8511
67.38	28.745	-1.4754	-2.6089
67.42	27.872	-0.71718	-3.3813
67.46	27.034	0.03119	-4.1456
67.5	26.257	0.74933	-4.8794
67.54	26.9	1.37	-12.1
67.58	25.33	2.89	-10.91
67.62	24.09	1.56	-7.74
67.66	22.4	4.39	-7
67.7	23.11	1.1	-3.66
67.74	22.68	2.68	-3.33
67.78	25.07	3.26	-5.29
67.82	27.93	3.48	-8.52
67.86	28.04	7.42	-6.86
67.9	28.28	1.71	-5.97
67.94	30.22	-1.93	-4.2
67.98	30.18	-0.89	-3.88
68.02	31.18	-1.81	-3.4
68.06	31.45	-2.35	-2.67
68.1	31.73	0.39	-1.85
68.14	34.17	2.29	-1.98
68.18	34.23	2.33	-2.48
68.22	34.05	1.8	-2.43
68.26	34.32	4.38	-3.11
68.3	31.71	2.46	-0.17
68.34	32.4	3.96	0.42
68.38	31.629	-2.2922	-0.040406
68.42	31.463	-2.8278	0.13268
68.46	31.271	-3.3816	0.2744
68.5	30.6	-16.28	-0.83
68.54	30.819	-4.5191	0.47837
68.58	30.566	-5.0904	0.54794
68.62	30.298	-5.6551	0.60078
68.66	30.019	-6.207	0.64055
68.7	29.731	-6.7399	0.67091
68.74	29.437	-7.2476	0.69553
68.78	29.141	-7.7238	0.71806
68.82	28.845	-8.1625	0.74216
68.86	23.8	-7.69	4.29
68.9	28.264	-8.902	0.80973
68.94	22.41	-15.73	3.52
68.98	20.81	-15.22	2.06
69.02	25.39	-14.41	-0.21
69.06	27.234	-9.6565	1.1248
69.1	27.02	-9.6579	1.2624
69.14	31.19	-3.88	3.93
69.18	32.15	-5.25	0.43
69.22	29.44	-3.76	-0.45
69.26	29.81	-4.89	0.95
69.3	28.23	-4.78	1.01
69.34	28.2	-6.3	2.21
69.38	27.24	-6.65	2.42
69.42	26.4	-6.45	2.83
69.46	27.22	-8.86	2.95
69.5	25.89	-7.75	5.58
69.54	22.3	-3.97	7.33
69.58	25.85	-0.02	8.04
69.62	23.71	-5.68	8.36
69.66	19.86	-2.95	7.67
69.7	18.82	-0.92	6.51
69.74	17.16	3.29	6.08
69.78	18.06	4.93	2.03
69.82	18.98	4.69	-2.07
69.86	20.497	1.3145	0.68905
69.9	20.903	1.4021	-0.49407
69.94	21.418	1.4368	-1.6713
69.98	25.02	2.44	-7.9
70.02	23.04	1.4	-7.63
70.06	22.21	1.23	-6.56
70.1	22.82	-0.8	-7.46
70.14	25.36	0.53	-4.79
70.18	27.11	1.73	-2.79
70.22	27.42	1.21	-2.25
70.26	28.82	-1.31	-4.31
70.3	28.29	0.56	-4.06
70.34	30.26	4.78	-5.62
70.38	29.8	6.09	-5.19
70.42	29.86	2.76	-6.23
70.46	26.9	5.05	-2.49
70.5	28.29	5.26	-1.73
70.54	26.86	4.65	-0.99
70.58	24.55	5.86	-1.68
70.62	25.57	5.91	-1.19
70.66	26.04	5.71	-0.57
70.7	24.95	3.99	-0.09
70.74	21.55	4.19	0.82
70.78	23.63	2.41	1.86
70.82	25.42	1.22	1.54
70.86	25.66	-0.58	0.73
70.9	29.89	1.18	0.44
70.94	29.57	-1.39	-0.25
70.98	30.15	-1.04	-1.16
71.02	30.6	-2.02	-1.42
71.06	31.84	-3.74	-2.04
71.1	31.32	-4.5	-2.28
71.14	31.84	-4.79	-1.62
71.18	32.42	-5.7	-0.22
71.22	32.75	-6.19	1.51
71.26	32.11	-7.23	2.46
71.3	31.22	-8.68	4.19
71.34	30.47	-10.61	4.03
71.38	29.32	-11.12	5.81
71.42	28.515	-1.2191	1.1812
71.46	27.715	0.45818	0.88333
71.5	26.897	2.1314	0.51052
71.54	22.73	7.16	-2.37
71.58	23.72	10.34	-2.1
71.62	23.98	10.75	-1.16
71.66	22.52	12.53	-4.03
71.7	21.61	8.33	-5.62
71.74	25.13	7.87	-1.24
71.78	25.94	7	-0.63
71.82	24.67	2.89	-4.41
71.86	22.61	2.52	-5.79
71.9	20.15	0.68	-5.86
71.94	22.02	2.69	-7.13
71.98	21.9	1.95	-8.73
72.02	20.72	5.43	-8.31
72.06	19.51	1.83	-8.32
72.1	19.07	0.55	-7.81
72.14	21.09	4.7	-8.44
72.18	21.13	5.54	-7.95
72.22	21.34	6.62	-4.4
72.26	20.73	6.38	-5.35
72.3	21.08	4.67	-3.86
72.34	22.37	4.93	-4.26
72.38	18.51	6.12	-5.97
72.42	21.16	6.77	-3.35
72.46	22.44	8.51	-2.02
72.5	18.99	8.86	-1.99
72.54	19.55	3.69	-2.08
72.58	19.91	3.81	-0.58
72.62	20.61	4.74	0.6
72.66	18.63	1.53	-0.08
72.7	20.08	1.93	-1.56
72.74	20.94	2.97	-2.7
72.78	21.43	4.13	-2.58
72.82	21.99	3.02	-2.07
72.86	24.09	0.88	-1.72
72.9	22.32	0.43	-0.64
72.94	19.92	-2.02	1.88
72.98	21.93	2.73	3.45
73.02	20.22	5.4	0.06
73.06	15.77	6.63	-0.67
73.1	20.69	4.06	-0.96
73.14	21.16	5.21	-4.47
73.18	22.05	7.24	-6.53
73.22	24.66	3.57	-6.07
73.26	22.16	3.9	-3.94
73.3	22.29	0.14	-5.18
73.34	23.74	0.38	-7.82
73.38	26.808	2.7999	-3.6703
73.42	28.199	2.2821	-3.1703
73.46	29.593	1.7436	-2.6082
73.5	32.28	5.26	-1.64
73.54	31.28	-0.29	-0.78
73.58	31.9	-1.67	1.03
73.62	35.68	-2.54	-1.6
73.66	39.79	-1.2	0.43
73.7	37.45	0.73	2.12
73.74	35.21	1.75	1.96
73.78	35.11	0.17	0.96
73.82	35.57	0.24	1.47
73.86	35.8	-1.2	1.46
73.9	36.43	-0.9	0.43
73.94	36.16	-0.16	-0.19
73.98	35.87	-1.52	-0.39
74.02	35.98	-1.18	-0.36
74.06	34.03	-1.27	-0.48
74.1	34.38	-4.32	-1.7
74.14	32.89	-3.66	-1.98
74.18	33.19	-3.05	-1.65
74.22	32.76	-3.43	-1.83
74.26	34.29	-5.35	-1.77
74.3	33.46	-5.1	-2.43
74.34	33.7	-4.77	-1.49
74.38	34.67	-5.34	-1.93
74.42	35.04	-7.01	-2
74.46	37.75	-5.86	-2.4
74.5	37.21	-2.36	-5.39
74.54	34.86	-3.43	-4.45
74.58	35.82	-0.8	-5.21
74.62	33.02	-2.48	-5.64
74.66	29.86	-1.55	-7.04
74.7	26.49	1.36	-8.4
74.74	28.95	0.78	-8.12
74.78	31.06	4.93	-6.18
74.82	30.21	3.03	-5.64
74.86	28.96	-0.01	-3.72
74.9	30.92	-1.72	-2.18
74.94	31.58	-0.65	-2.02
74.98	32.1	-2.64	-2.48
75.02	32.43	-1.76	-2.31
75.06	31.11	-2.81	-2.05
75.1	31.66	-2.82	-2.09
75.14	31.54	-4.13	-2.72
75.18	32.41	-3.41	-2.2
75.22	32.93	-3.2	-2.86
75.26	32.54	-2.77	-2.58
75.3	32.97	-3.55	-2.3
75.34	33.7	-3.28	-2.64
75.38	35.36	-1.58	-2.49
75.42	35.68	-2.78	-2.67
75.46	37.53	-3.46	-2.61
75.5	37.17	-4.2	-2.73
75.54	37.72	-4.05	-2.25
75.58	37.04	-4.25	-0.56
75.62	39.04	-1.57	-1.18
75.66	37.46	1.94	-1.25
75.7	37.4	0.85	1.07
75.74	35.98	2.29	-0.7
75.78	35.72	2.09	0.11
75.82	34.67	1.06	-0.68
75.86	35.69	-1.12	-0.3
75.9	37.24	-2.07	-0.89
75.94	36.99	-5.06	-1.45
75.98	34.02	-9.55	-3.39
76.02	30.45	-7.6	-4.36
76.06	33.64	-5.85	-1.37
76.1	33.8	-6.27	-2.22
76.14	34.76	-6.66	-1.58
76.18	35.69	-6.51	-1.63
76.22	35.27	-6.19	-1.92
76.26	35.49	-5.12	-0.86
76.3	36.01	-6.58	-1.09
76.34	35.38	-8.05	-1.6
76.38	36.82	-7.79	-0.41
76.42	36.02	-6.58	0.42
76.46	33.64	-7.28	0.46
76.5	33.93	-6.27	-3.14
76.54	30	1.16	-2.96
76.58	30.36	-1.21	-1.01
76.62	29.96	0.73	0.85
76.66	30.57	3.1	2.82
76.7	31.2	-0.91	1.3
76.74	32.37	-0.65	1.24
76.78	30.71	-0.24	-0.35
76.82	27.97	0.86	-3.58
76.86	29.53	2.15	-4.23
76.9	29.79	-0.21	-6.13
76.94	29.83	0.9	-6.59
76.98	29.25	2.32	-4.91
77.02	30.36	0.82	-2.37
77.06	34.14	-1.07	1
77.1	33.75	-0.8	0.76
77.14	32.29	-2.46	0.18
77.18	30.67	-3.02	0.81
77.22	30.68	-3.59	1.87
77.26	30.45	-4.47	2.18
77.3	28.79	-6.21	2.82
77.34	29.33	-5.7	3.03
77.38	23.63	-6.85	2.15
77.42	23.28	-4.77	5.21
77.46	26.699	-4.0614	0.26653
77.5	26.263	-3.8075	-0.49278
77.54	25.873	-3.5028	-1.2977
77.58	25.536	-3.1611	-2.121
77.62	25.26	-2.7962	-2.9351
77.66	25.69	2.58	-7.61
77.7	26.24	2.31	-8.07
77.74	24.89	1.61	-6.67
77.78	25.92	0.59	-6.35
77.82	23.23	-1.04	-6.3
77.86	24.44	-2.96	-4.94
77.9	27.17	-8.21	-4.91
77.94	26.43	-2.93	-4.63
77.98	28.6	-3.81	-0.36
78.02	29.47	-1.26	-1.78
78.06	28.57	-1.68	-3.05
78.1	27.52	3.93	-7.67
78.14	25.16	2.93	-5.92
78.18	28.56	2.31	-1.3
78.22	28.37	0.06	-0.12
78.26	29.89	3.44	-3.8
78.3	25.66	6.79	-6.28
78.34	25.41	6.07	-3.12
78.38	26.65	4.84	-2.07
78.42	24.98	5.22	-5.98
78.46	23.63	5.29	-5.36
78.5	24.45	6.14	-2.3
78.54	22.27	4.96	-2.37
78.58	23.25	2.64	-1.13
78.62	22.4	1.97	-2.19
78.66	22.85	3.24	-1.42
78.7	22.93	3.1	-1.38
78.74	22.22	2.64	-0.95
78.78	21.87	-0.79	1.92
78.82	26.28	0.5	2.58
78.86	24.09	-0.11	3.15
78.9	23.94	-3.02	3.84
78.94	25.18	-4.61	4.44
78.98	25.36	-6.76	0.56
79.02	23.32	-4.47	-0.21
79.06	22.88	-3.34	1.13
79.1	25.79	-3.62	5.32
79.14	27.08	-2.34	8.35
79.18	26.87	-1.42	5.64
79.22	25.99	2.57	5.2
79.26	27.15	1.08	4.94
79.3	25.024	0.98671	2.6787
79.34	24.909	0.95304	2.1808
79.38	24.785	0.86211	1.6514
79.42	28.23	10.63	-0.93
79.46	24.16	8.1	1.23
79.5	23.32	6.26	-0.92
79.54	21.49	2.09	-0.57
79.58	22.79	0.63	-1.17
79.62	19.57	-3.81	1.22
79.66	23.983	-0.89164	-1.8523
79.7	21.79	-5.09	-1.72
79.74	25.76	-5.07	-5.72
79.78	25.81	-4.56	-5.68
79.82	27.02	-2.75	-5.89
79.86	25.21	-4.3	-3.01
79.9	23.64	-3.69	-0.82
79.94	23.14	-5.59	0.35
79.98	22.76	-5.49	1.35
[truncated: 1,023 more rows]
