# Supplementary material for: Mean flow and turbulence structure over exposed roots on a forested floodplain: Insights from a controlled laboratory experiment
Source: PLoS One. 2020 Feb 26;15(2):e0229306. doi: 10.1371/journal.pone.0229306 (PMC7043746; doi:10.1371/journal.pone.0229306)
Supplement: S1 File — (ZIP) [file pone.0229306.s001.zip › data_and_scripts/velocity_data/t21_087_replaced.csv]

0.02	31.23	0.6	-0.71
0.06	28.93	1.42	-1.93
0.1	29.17	0.93	-6.7
0.14	30.31	-3.46	-5.14
0.18	31.92	-2.22	-3.76
0.22	34.08	-1.28	-3.27
0.26	32.86	-0.01	-4.37
0.3	31.23	-4.7	-6.57
0.34	24.95	-4.48	-4
0.38	25.48	-2.52	-2.97
0.42	27.99	-2.65	0.73
0.46	25.607	-4.6519	-3.6282
0.5	25.148	-5.1734	-3.6322
0.54	24.737	-5.6642	-3.6378
0.58	20.15	-3.76	-4.23
0.62	18.98	-6.76	-3.36
0.66	21.73	-6.48	-5.71
0.7	23.658	-7.1236	-3.6953
0.74	20.26	-7.84	1.21
0.78	23.519	-7.4137	-3.759
0.82	22.75	-11.33	-4.63
0.86	24.33	-6.09	-2.96
0.9	26.12	-3.46	-5.41
0.94	25.78	-6.95	-3.97
0.98	27.14	-7.2	-4.26
1.02	29.56	-7.63	-4.95
1.06	29.97	-6.15	-4.92
1.1	24.27	-3.68	-5.71
1.14	26.09	-2.21	-4.84
1.18	26.82	0.42	-5.27
1.22	28.3	2.36	-4.98
1.26	29.3	-0.21	-3.07
1.3	26.93	3.07	-5.1
1.34	26.67	2.77	-5.21
1.38	28.19	2.57	-5.06
1.42	29.1	2.83	-1.82
1.46	28.83	-2.23	-0.68
1.5	28.56	-2.58	-2.18
1.54	28.3	-3.94	-3
1.58	29.44	-3.71	-2.64
1.62	30	-3.51	-1.45
1.66	27.7	-3.56	0.78
1.7	30.37	-6.54	1.33
1.74	27.45	-6.81	-0.77
1.78	27.43	-1.77	0.4
1.82	25.1	-6.22	2.78
1.86	26.6	-4.16	6.26
1.9	26.43	-2.98	8.97
1.94	24.19	-1.5	8.89
1.98	26.434	0.39114	0.4429
2.02	26.428	1.3212	-0.46114
2.06	28.14	7.41	-2.31
2.1	24.17	5.88	-7.34
2.14	25.3	6.22	-7.3
2.18	26.19	4.01	-6.06
2.22	25.78	5.96	-4.39
2.26	30.12	2.25	-5.55
2.3	30.01	1.45	-4.17
2.34	27.5	-0.27	-5.08
2.38	26.64	-0.15	-1.09
2.42	26.84	-0.39	-1.48
2.46	26.52	-0.16	-2.87
2.5	27.54	-0.18	-2.56
2.54	25.81	-2.63	-2.02
2.58	26.85	-0.91	-1.68
2.62	27.09	-0.74	-1.18
2.66	26.72	1.85	-3.33
2.7	26.46	0.18	-3.39
2.74	26.16	-0.01	-1.69
2.78	26.37	-0.92	-1.5
2.82	26.93	-1.96	-1.28
2.86	26.53	-2.29	-0.41
2.9	26.57	-2.34	0.56
2.94	27.61	-2.68	0.01
2.98	27.54	-3.04	-0.27
3.02	26.07	-2.73	0.28
3.06	26.47	-3.2	0.38
3.1	24.19	-4.12	0.17
3.14	26.57	-4.16	2.63
3.18	29.78	-5.32	1.12
3.22	28.66	-4.47	1.33
3.26	28.02	-5.21	2.35
3.3	30.25	-6.95	3.64
3.34	32.23	-6.4	3.11
3.38	32.99	-6.68	3.27
3.42	35.66	-7.13	2.81
3.46	35.83	-5.31	2.95
3.5	36.66	-2.07	1.32
3.54	37.31	-1.78	0.38
3.58	35.98	-1.91	-0.46
3.62	34.65	-0.69	-2.11
3.66	36.53	-2.72	-1.63
3.7	35.48	-5.03	-2.8
3.74	34.41	-4.08	-3.02
3.78	33.58	-4.06	-2.78
3.82	32.16	-4.54	-3.46
3.86	31.65	-4.41	-1.88
3.9	32.69	-4.2	-1.74
3.94	32.26	-4.32	-1.38
3.98	32.22	-4.28	-1.06
4.02	31.1	-5.57	0.08
4.06	32.47	-4.77	0.17
4.1	31.61	-5.03	0.56
4.14	33.85	-7.49	-0.23
4.18	31.514	-2.5824	-1.0274
4.22	31.389	-1.9394	-1.4542
4.26	31.26	-1.2836	-1.9219
4.3	31.21	3.45	0.42
4.34	33.99	-1.09	-0.3
4.38	29.62	1.27	-0.45
4.42	30.617	1.1407	-3.8835
4.46	27.72	3.34	-7.81
4.5	29.71	3.1	-4.6
4.54	29.92	0.53	-5.37
4.58	28.69	0.92	-9.38
4.62	29.13	0.7	-8.24
4.66	29.21	2.66	-5.92
4.7	30.27	3.45	-2.74
4.74	29.87	3.86	-4.31
4.78	25.21	0.17	-3.58
4.82	24.43	-0.68	-2.15
4.86	25.54	-1.6	-2.98
4.9	26.3	-1.84	-2.84
4.94	25.25	0.53	-4.52
4.98	29.76	4.35	-2.67
5.02	30.15	0.79	-1.66
5.06	30.4	0.97	-2.1
5.1	30.24	0.2	-2.25
5.14	29.75	-0.73	-2.37
5.18	29.97	-1.3	-2.34
5.22	30	-1.13	-1.89
5.26	31.96	-1.6	-1.99
5.3	30.51	0.01	0.54
5.34	33.91	-1.1	-0.37
5.38	32.39	-0.51	0.25
5.42	31.47	-1.1	-0.83
5.46	33.41	-0.41	-0.61
5.5	33.73	-0.97	-0.42
5.54	32.47	-0.35	0.01
5.58	33.02	-0.51	0.12
5.62	32.96	-1.51	1.22
5.66	33.95	-1.94	0.29
5.7	35.3	-3.41	0.82
5.74	37.45	-5.04	0.4
5.78	36.81	-3.36	2.05
5.82	36.74	-4.43	2.63
5.86	36.47	-3.63	2.77
5.9	39.25	-3.19	0.34
5.94	38.47	-2.86	0.83
5.98	37.529	-3.0946	0.20191
6.02	37.101	-2.5879	-0.040264
6.06	36.584	-2.0331	-0.29447
6.1	38.55	-0.13	-2.88
6.14	37.87	-5.36	-2.46
6.18	39.3	-2.56	-2.46
6.22	36.48	-5.34	-2.17
6.26	33.205	0.82153	-1.5189
6.3	32.478	1.2801	-1.709
6.34	28.86	5.73	-0.45
6.38	28.93	6.94	-1.27
6.42	27.17	6.44	-1.97
6.46	28.67	2.95	-1.93
6.5	26.47	-1.51	-0.95
6.54	30.02	-0.77	0.31
6.58	28.58	-0.75	-2.75
6.62	28.73	1.22	-1.33
6.66	31.16	1.57	-3.11
6.7	29.21	-0.63	-0.51
6.74	29.67	-4.15	1.15
6.78	29.21	-5.24	-0.63
6.82	27.01	-4.31	0.6
6.86	26.55	-6.05	2.2
6.9	28.7	-3.29	3.86
6.94	27.9	-5.03	2.87
6.98	32.42	-7.92	-1.41
7.02	29.55	0.47	-3.98
7.06	30.86	-1.73	-4.2
7.1	32.73	-1.58	-3.29
7.14	30.84	0.59	-3.38
7.18	29.21	1.97	-1.07
7.22	28.79	1.89	-1.51
7.26	27.42	1.58	-2.32
7.3	28.32	-0.39	-2.28
7.34	29.43	-2.12	-1.07
7.38	30.09	-3.29	-0.97
7.42	28.47	-3.46	0.98
7.46	29.32	-0.39	-1.55
7.5	30.29	1.92	-1.57
7.54	33.45	-0.64	-3.85
7.58	31.6	0.68	-3.65
7.62	33.59	-1.32	-5.45
7.66	32.52	-2.57	-5.05
7.7	30.99	-5.16	-4.47
7.74	29.12	-4.3	-4.94
7.78	29.49	-6.07	-5.73
7.82	27.17	-7.11	-8.2
7.86	27.07	-9.57	-2.54
7.9	29.03	-11.92	-1.76
7.94	31.92	-7.96	-1.4
7.98	33.1	-9.91	0.34
8.02	35.65	-11.72	-2.25
8.06	35.2	-5.89	-5.19
8.1	32.57	-4.47	-4.73
8.14	30.38	-0.85	-4.29
8.18	30.24	-4.38	-5.5
8.22	28.82	-5.25	-5.32
8.26	28.26	-4.16	-4.85
8.3	27.08	-4.23	-4.32
8.34	26.16	-4.38	-3.53
8.38	24.2	-2.55	-4.09
8.42	22.24	-1.56	-6.74
8.46	22.94	-0.14	-4.36
8.5	22.4	2.06	-3.21
8.54	21.83	2.11	-2.94
8.58	23.53	0.42	-0.92
8.62	26.73	-4.74	3.21
8.66	27.61	-5.32	2.96
8.7	29.23	-3.29	2.52
8.74	30	-4.08	0.73
8.78	29.59	-4.77	1.22
8.82	29.47	-1.96	0.99
8.86	27.44	-3.04	0.52
8.9	32.71	-4.92	3.83
8.94	30.89	-4.91	6.9
8.98	28.37	-4.06	7.67
9.02	31.2	-5.17	5.17
9.06	30.3	-4.93	4.92
9.1	26.78	-2.9	6.61
9.14	24.8	-3.08	7.54
9.18	25.84	0.08	9.31
9.22	29.7	-1.88	5.78
9.26	29.421	-3.1388	7.7256
9.3	34.47	-4.78	6.58
9.34	31.28	-5.26	7.33
9.38	28.85	-3.82	8.32
9.42	30.434	-3.3072	3.8546
9.46	29.59	-2.07	9.6
9.5	29.97	-1.41	6.6
9.54	28.02	-1.42	4.62
9.58	27.22	0.99	2.19
9.62	31.135	-3.2087	-2.025
9.66	34.61	0.84	-7.51
9.7	36.98	-5.13	-6.42
9.74	32.8	-5.82	-6.61
9.78	30.27	-9.61	-9.58
9.82	28.76	-7.34	-10.62
9.86	27.66	-1.64	-9.32
9.9	27.83	0.97	-7.9
9.94	27.97	1.67	-6.48
9.98	26.9	2.91	-2
10.02	24.52	1.35	-1.9
10.06	25.04	1.8	-1.76
10.1	23.98	-0.12	-2.33
10.14	22.67	0.43	-2.05
10.18	25.24	0.3	-2.95
10.22	25.84	-0.45	-4.08
10.26	28.47	-1.13	-6.17
10.3	30.28	-2.73	-4.3
10.34	30.72	-4.38	-1.45
10.38	30.6	-4.19	-2.52
10.42	28.79	-3.13	-2.03
10.46	29.53	-2.28	-1.42
10.5	28.43	-1.57	-0.16
10.54	28.43	-3.31	2.4
10.58	30.071	-0.85391	-1.0112
10.62	29.829	-0.20156	-0.86852
10.66	29.519	0.45655	-0.73777
10.7	29.154	1.0928	-0.61845
10.74	31.59	3.44	-2.35
10.78	29.93	3.19	-0.31
10.82	29.36	1.41	3.69
10.86	27.81	0.83	2.37
10.9	27.76	5.14	-2.74
10.94	23.79	2.15	-2.67
10.98	25.13	2.92	-0.59
11.02	24.94	2.65	-2.58
11.06	25.1	1.03	-0.79
11.1	25.69	0.55	0.67
11.14	24.53	-2.4	1.33
11.18	27.62	-2.6	1.16
11.22	28.9	-2.47	-0.55
11.26	31.39	-5.19	-1.07
11.3	32.08	-6.29	-0.82
11.34	32	-6.98	-0.98
11.38	30.48	-6.45	-0.62
11.42	30.87	-5.96	4.75
11.46	34.41	-4.18	3.39
11.5	34.56	-4.47	2.57
11.54	31.81	-6.03	1.09
11.58	32.34	-2.95	2.5
11.62	28.14	-2.61	0.74
11.66	24.88	-0.67	-0.21
11.7	23.1	-0.51	-2.94
11.74	29.691	-1.6546	-2.083
11.78	29.748	-1.1904	-3.0403
11.82	29.15	-3.09	-7.18
11.86	30.74	-1.2	-4
11.9	31.28	1.83	-5.35
11.94	31.98	1.71	-6.07
11.98	32.04	4.43	-6.42
12.02	31.12	4.88	-7.41
12.06	30.42	0.23	-8.81
12.1	30.51	-2.02	-9.38
12.14	32.58	2.35	-4.79
12.18	34.53	4.96	-5.07
12.22	33.99	6.81	-7.75
12.26	29.32	7.58	-6.26
12.3	31.45	5.589	-7.344
12.34	31.4	5.02	-7.99
12.38	30.89	6.7	-9.61
12.42	30.52	5.73	-10.23
12.46	30.27	6.18	-9.97
12.5	31.31	5.49	-6.86
12.54	32.86	8.38	-2.86
12.58	30.81	2.5504	-3.0892
12.62	30.804	1.9052	-2.4166
12.66	30.837	1.2396	-1.7635
12.7	25.78	-3.8	2.78
12.74	28.68	-0.01	4.5
12.78	31.36	-0.6	3.25
12.82	32.13	-2.82	2.54
12.86	32.61	-3.26	0.11
12.9	33.65	-2.59	0.29
12.94	34.47	-4.2	-0.32
12.98	34.7	-4.15	-0.66
13.02	35.34	-4.4	-0.77
13.06	35.99	-4.11	-0.77
13.1	35.44	-4.38	0.53
13.14	33.31	-1.99	2.88
13.18	35.96	-1.57	1
13.22	32.87	-1.54	-0.27
13.26	35.53	-3.01	-0.6
13.3	36.3	-4.39	0.97
13.34	36.09	-3	0.28
13.38	34.89	-2.87	-0.54
13.42	34.26	-2.77	-1.46
13.46	32.61	-3.92	-1.31
13.5	32.81	-5.31	-1.89
13.54	33.33	-4.74	-2.84
13.58	29.95	-5.35	0.25
13.62	31.48	-2.77	2.88
13.66	31.54	-4.09	2.77
13.7	29.89	-3.73	-0.98
13.74	30.13	-1.62	-1.13
13.78	29.35	-2.34	-0.35
13.82	30.03	-0.88	-0.69
13.86	31.13	-3.62	0.85
13.9	31.51	-4.5	1.56
13.94	32.96	-4.2	0.63
13.98	33.8	-4.43	-0.19
14.02	28.854	-0.043644	-1.4766
14.06	28.649	0.28333	-1.6026
14.1	28.462	0.58173	-1.7226
14.14	28.02	1.77	-7.57
14.18	30.93	-0.73	-3.72
14.22	29.58	-3.14	-4.38
14.26	29.55	0.61	-3.8
14.3	29.38	-3.28	-4.92
14.34	27.698	1.8125	-2.3237
14.38	26.87	7.24	-3.22
14.42	24.78	8.36	-1.22
14.46	26.92	5.07	-2.45
14.5	26.08	6.05	-6.03
14.54	27.442	2.1849	-2.685
14.58	25.98	2.83	-0.66
14.62	27.88	1.45	-3.97
14.66	25.43	1.13	-3.91
14.7	25.33	1.33	-1.96
14.74	24.42	1.18	-4.09
14.78	21.19	3.26	-3.21
14.82	21.04	4.09	-2.76
14.86	21.16	2.72	-1.27
14.9	23.6	2.64	0.2
14.94	24.68	0.79	0.06
14.98	27.581	1.3803	-3.1265
15.02	27.615	1.221	-3.1475
15.06	34.5	-0.08	-1.44
15.1	35.15	2.46	-0.19
15.14	34.99	0.44	2.8
15.18	38.97	-6.71	1.15
15.22	27.766	0.2709	-3.2167
15.26	32.47	-4.17	-0.33
15.3	31.26	2.98	-4.79
15.34	27.82	4.73	-7.54
15.38	27.08	7.83	-8.05
15.42	27.818	-0.86932	-3.2397
15.46	27.808	-1.1122	-3.2404
15.5	27.789	-1.3584	-3.2401
15.54	27.76	-1.6071	-3.2389
15.58	27.721	-1.8576	-3.2371
15.62	21.18	-7.31	-8.16
15.66	23.6	-5.48	-6.83
15.7	23.45	-6.4	-6.53
15.74	23.48	-7.59	-4.63
15.78	23.51	-4.76	-3.47
15.82	27.35	-3.3	-1.81
15.86	29.62	-2.34	-3.43
15.9	29.89	-2.87	-3.91
15.94	29.89	-2.11	-3.19
15.98	28.73	-1.89	-0.36
16.02	25.32	-3.59	0.05
16.06	25.79	-3.7	-2.76
16.1	28.11	-1.73	-2.4
16.14	26.78	-1.56	-1.22
16.18	25.56	-2.71	-4.38
16.22	25.3	-3.97	-1.73
16.26	24.56	-2.33	0.43
16.3	25.35	-1.99	4.64
16.34	29.47	-0.71	4.02
16.38	27.58	-1.16	4.71
16.42	28.18	0.02	5.15
16.46	26.98	-0.71	5.02
16.5	26.43	1.42	4.03
16.54	27.679	-1.1481	4.0246
16.58	27.955	-1.2134	4.0189
16.62	26.04	-1.3	1.04
16.66	27.86	-2.99	-0.62
16.7	30.08	-1.95	2.8
16.74	30.36	-2.08	2.63
16.78	29.23	-2.83	3.81
16.82	28.01	-2.14	4.33
16.86	29.9	-2.18	3.4
16.9	30.18	-0.75	2.28
16.94	31.09	-1.07	0.17
16.98	29.54	-1.29	-1.31
17.02	29.09	-1.83	-2.58
17.06	30.11	-3.05	-2.09
17.1	28.15	-2.51	-0.43
17.14	29.91	-1.67	0.05
17.18	30.65	-2.63	1.55
17.22	31.84	-2.68	4.74
17.26	29.647	-1.9479	-3.0664
17.3	29.22	-1.8709	-3.5534
17.34	28.742	-1.7873	-4.019
17.38	28.221	-1.6993	-4.4624
17.42	27.665	-1.6087	-4.8826
17.46	27.083	-1.5175	-5.2787
17.5	26.482	-1.4276	-5.6497
17.54	27.17	2.83	-9.47
17.58	26.81	0.01	-9.96
17.62	24.91	-3.83	-10.58
17.66	25.98	-4.14	-10.44
17.7	27.89	-1.87	-7.54
17.74	22.938	-1.0259	-7.2967
17.78	22.433	-1	-7.4659
17.82	20.28	-3.84	-2.32
17.86	17.41	-1.84	-6.75
17.9	16.36	1.21	-5
17.94	18.13	-0.73	-4.26
17.98	20.22	-0.88	-7.01
18.02	20.01	0.51	-9.38
18.06	23.47	1.71	-8.69
18.1	23.99	-0.43	-9.14
18.14	22.76	-2.76	-8.35
18.18	22.62	-4.19	-4.88
18.22	21.9	-3.54	-7.1
18.26	19.89	-2.04	-8.25
18.3	19.28	-3.41	-10.76
18.34	20.31	-2.58	-9.02
18.38	21.51	-3.88	-6.4
18.42	18.59	-0.59	-7.31
18.46	16.66	0.1	-6.15
18.5	20.51	0.94	-1.88
18.54	19.383	-0.046385	-5.747
18.58	19.16	-1.57	-2.64
18.62	16.67	-0.34	-5.51
18.66	21.14	2.06	-4.06
18.7	22.13	2.72	-5.09
18.74	23.26	2.63	-4.55
18.78	23.26	2.2	-4.79
18.82	23.66	2.33	-4.18
18.86	22.79	-1.24	-3.47
18.9	25.51	-2.55	-4.23
18.94	27.83	-2.89	-0.23
18.98	27.54	-2.9	-0.77
19.02	28.62	-4.67	1.5
19.06	29.56	-7.54	2.63
19.1	30.63	-8.19	3.37
19.14	30.54	-8.97	4.18
19.18	34.32	-6.13	3.13
19.22	37.83	-6.6	1.71
19.26	39.62	-5.44	-0.18
19.3	38.59	-5.09	0.01
19.34	38.43	-7.78	-0.87
19.38	35.98	-7.24	-4.35
19.42	35.01	-7.64	-6.4
19.46	38.02	-1.97	-6.78
19.5	36.88	-1.68	-5.77
19.54	36.43	-2.16	-3.84
19.58	35.15	-1.91	-2.55
19.62	34.61	-1.18	-3.14
19.66	33.11	-0.91	-2.85
19.7	30.65	-1.08	-2.01
19.74	30.85	-2.02	-3.51
19.78	31.28	-2.56	-2.03
19.82	33.73	-2.7	0.18
19.86	33.6	-2.06	0.12
19.9	34.93	-2.28	0.02
19.94	35.39	-3.93	-0.46
19.98	34.88	-3.67	-0.88
20.02	34.06	-4.34	-0.06
20.06	35.07	-4.77	0.38
20.1	35.5	-7.25	0.7
20.14	36.03	-0.83	-0.86
20.18	33.5	-2.14	-2.29
20.22	33.25	-2.81	-5.24
20.26	37.53	-4.17	-6.06
20.3	38.06	-1.25	-6.4
20.34	36.84	-2.02	-5.19
20.38	36.95	-4.49	-3.76
20.42	36.82	-5.49	-3.29
20.46	37.22	-6.69	-0.42
20.5	37.25	-8.12	-1.47
20.54	36.69	-9.94	-2.77
20.58	34.73	-9.13	-1.8
20.62	33.85	-9.76	-0.94
20.66	34.48	-8.13	0.7
20.7	31.33	-6.2	-1.57
20.74	31.89	-7.6	-7.66
20.78	29.27	-7.91	-5.02
20.82	27.36	-7.51	-4.27
20.86	29.62	-2.61	-0.7
20.9	30.86	-2.98	-0.35
20.94	29.806	-3.0926	-3.6341
20.98	29.6	-2.1738	-3.6188
21.02	31.27	-0.51	-7.81
21.06	31.84	-1.07	-3.57
21.1	29.06	-0.64	-5.9
21.14	30.61	2.08	-1.42
21.18	30.07	2.27	-1.64
21.22	28.56	1.64	-1.05
21.26	27.93	-0.51	-1.75
21.3	24.78	0.5	-2.94
21.34	25.19	3.25	-1.3
21.38	26.28	2.65	-0.45
21.42	28.22	0.34	-0.15
21.46	28.47	-0.7	-0.66
21.5	26.93	-0.83	0
21.54	28.22	-3.02	0.32
21.58	29.45	-3.35	0.13
21.62	28.57	-4	0.52
21.66	28.69	-3.85	0.28
21.7	29.09	-4.13	-0.79
21.74	29.63	-4.43	-0.51
21.78	31.52	-4.8	-0.48
21.82	33.7	-4.49	0.79
21.86	32.65	-5.18	2.42
21.9	32.05	-5.42	1.75
21.94	32.476	-3.7213	0.68218
21.98	32.731	-3.3102	0.4378
22.02	32.942	-2.8672	0.16388
22.06	33.106	-2.4084	-0.13169
22.1	33.218	-1.9498	-0.441
22.14	33.276	-1.5074	-0.75613
22.18	33.277	-1.0974	-1.0692
22.22	33.217	-0.73582	-1.3723
22.26	33.85	-1.11	4.73
22.3	32.36	-0.38	0.07
22.34	29.69	-0.21	-0.59
22.38	29.94	3.32	-1.17
22.42	36.26	4.68	-5.36
22.46	34.4	0.29	-6.8
22.5	30.67	-2.93	-5.98
22.54	29.88	-6.75	-3.17
22.58	25.76	-6.1	-3.94
22.62	27.12	-4.48	-4.16
22.66	29.7	-0.33	0.62
22.7	26.88	-5.15	2
22.74	29.79	-4.71	1.46
22.78	31.25	-7.16	-0.35
22.82	32.18	-5.33	-0.58
22.86	29.78	-3.06	0.26
22.9	31.33	-6.29	-0.39
22.94	28.84	-4.33	-0.32
22.98	28.66	-3.26	-2.42
23.02	28.42	-5.28	-1.55
23.06	27.38	-3.33	-0.23
23.1	29.57	-2.18	0.08
23.14	28.73	-1.96	0.02
23.18	29.1	-2.68	-1.41
23.22	29.3	-1.63	-2.53
23.26	26.93	-3.83	-1.6
23.3	28.21	-4.7	-0.09
23.34	27.25	-2.35	-1.79
23.38	26.31	-2.45	-0.95
23.42	24.62	-1.21	-1.69
23.46	21.51	3.66	-2.28
23.5	20.3	1.47	-1.73
23.54	19.88	3.81	2.38
23.58	17.68	0.43	4.27
23.62	17.97	-0.27	2.02
23.66	17.66	-0.74	0.6
23.7	20.38	-1.64	1.78
23.74	21.18	-3.49	-0.45
23.78	19.124	-0.71363	2.1086
23.82	19.12	-2.19	0.03
23.86	20.84	-3.38	2.36
23.9	22.19	-2.88	2.36
23.94	23.16	-1.31	1.94
23.98	21.42	-2.31	1.78
24.02	22.9	-0.98	3.78
24.06	21.99	0.82	6.23
24.1	23.86	0.5	7.12
24.14	28.38	-1.93	2.61
24.18	28.24	-4.17	0.44
24.22	30.75	-2.54	0.97
24.26	30.8	-1.86	1.06
24.3	30.15	-2.4	1.2
24.34	29.91	-2.24	1.21
24.38	29.74	-4.03	0.98
24.42	29.26	-1.54	-1.83
24.46	30.48	-2.47	0.88
24.5	30.23	-4.4	1.06
24.54	29.46	-3.52	-0.23
24.58	28.78	-2.93	-0.54
24.62	30.44	-2.37	-0.45
24.66	31.98	-3.63	-1.48
24.7	32.49	-3.16	-1.9
24.74	34.35	-3.06	-2.25
24.78	32.96	-0.76	-2.28
24.82	35.89	-2.49	-0.42
24.86	32.96	-1.88	-0.33
24.9	31.92	-1.13	-3.79
24.94	31.29	0.35	-1.42
24.98	33.47	-3.08	1.95
25.02	30.88	-7.05	4.62
25.06	31.82	-3.47	6.23
25.1	33.17	-6.49	5.61
25.14	31.98	-9.97	6.95
25.18	29.119	-2.7978	-0.12407
25.22	28.42	-2.3293	-1.0416
25.26	27.757	-1.8435	-1.9958
25.3	27.148	-1.359	-2.9498
25.34	26.614	-0.89443	-3.8669
25.38	20.25	3.84	-8.66
25.42	24.54	0.64	-8.62
25.46	26.11	-0.59	-9.42
25.5	26.59	-2.4	-7.21
25.54	25.87	1.66	-6.15
25.58	27.34	-0.75	-7.41
25.62	27.9	2.15	-4.28
25.66	27.52	2.3	-3.14
25.7	28.29	-0.14	-1.69
25.74	32.48	-2.87	-1.57
25.78	30.53	-2.3	-2.33
25.82	31.21	-4.92	-0.26
25.86	32.72	-2.26	4.29
25.9	31.24	-1.19	5.44
25.94	30.16	-2.17	4.46
25.98	30.36	0.68	4.53
26.02	27.64	-0.27	3.4
26.06	25.79	1.85	0.56
26.1	30.59	3.99	0.1
26.14	31.53	-0.9	1.89
26.18	33.03	-3.75	2.97
26.22	31.6	-8.26	1.3
26.26	31.74	-3.4	0.91
26.3	32.46	-2.16	2.1
26.34	32	-1.66	2.21
26.38	31.92	-3.91	2.27
26.42	31.91	-2.46	3.67
26.46	32.52	-4.26	2.33
26.5	31.39	-5.29	1.74
26.54	31.59	-5.23	3.29
26.58	33.46	-4.47	3.45
26.62	36	-5.71	3.99
26.66	34.76	-5.97	3.74
26.7	37.13	-5.98	5.33
26.74	36.69	-1.66	5.53
26.78	35.91	-2.28	2.18
26.82	31.44	-4.74	1.6
26.86	34.84	-3.82	2.07
26.9	35.3	-4.69	1.47
26.94	34.17	-2.14	1.38
26.98	32.62	-3.79	1.37
27.02	32.84	-3.2	-0.4
27.06	27.96	-2.74	-3.65
27.1	28.02	-2.39	-5.06
27.14	32.17	-0.6	0.24
27.18	32.97	-2.05	-0.12
27.22	33.75	-2.23	0.25
27.26	35.12	-2.62	0.85
27.3	35.24	-2.26	1.34
27.34	38.68	-4.69	1.41
27.38	41.45	-8.76	-1.77
27.42	40.53	-6.15	-0.84
27.46	40.72	-7.02	-1.88
27.5	40.72	-7.37	-3.2
27.54	44.7	-6.3	-3.55
27.58	39.38	-5.59	-9.35
27.62	39.33	-5.33	-7.75
27.66	37.85	-6.37	-7.39
27.7	36.77	-4.89	-7.37
27.74	36.91	-6.1	-5.86
27.78	33.9	-4.89	-2.64
27.82	34.61	-4.1	-2.31
27.86	31.51	-0.54	-3.57
27.9	32.83	-4.26	-0.52
27.94	32.87	-4.62	-1.99
27.98	33.35	1.59	-1.13
28.02	28.23	0.51	-2.49
28.06	26.72	6.24	4.11
28.1	28.01	8.69	4.1
28.14	31.22	7.41	3.57
28.18	30.34	3.16	0.05
28.22	28.293	3.214	1.1936
28.26	28.246	2.9879	0.91136
28.3	25.47	0.88	3.52
28.34	28.5	1.47	3.51
28.38	26.67	0.89	0.82
28.42	26.56	0.15	-3.97
28.46	29.76	-0.5	-4.81
28.5	30.46	-0.02	-2.67
28.54	32.45	2.72	-0.95
28.58	32.28	1.22	-1.09
28.62	31.44	0.98	-1.89
28.66	30.63	0.23	-1.65
28.7	31.62	0.84	-1.28
28.74	32.18	0.59	-0.83
28.78	34.11	-0.58	0.32
28.82	32.84	-0.58	1.95
28.86	31.69	-0.48	2.06
28.9	30.61	-1.35	0.41
28.94	30.12	-1.21	-0.27
28.98	30.92	-2.02	-0.03
29.02	30.6	-2.75	-0.21
29.06	31	-2.74	-0.45
29.1	30.8	-1.75	-0.53
29.14	29.65	-1.7	-0.59
29.18	29.18	-3.52	-0.54
29.22	31.01	-2.74	-0.82
29.26	31.51	-2.4	-0.93
29.3	31.78	-2.64	-1.16
29.34	32.59	-2.4	-0.48
29.38	31.97	-6.02	0.76
29.42	32.63	-7.07	0.51
29.46	32.25	-7.79	0.17
29.5	33.33	-8.47	0.44
29.54	34.33	-8.61	1.81
29.58	34.68	-8.75	3.16
29.62	36.35	-8.38	3.6
29.66	36.24	-5	5.64
29.7	40.04	-5.77	7.98
29.74	36.23	-8.93	0.97
29.78	36.416	-7.2992	2.6528
29.82	36.379	-6.946	2.2871
29.86	36.289	-6.5381	1.8622
29.9	36.153	-6.0867	1.3906
29.94	35.979	-5.6031	0.88492
29.98	35.772	-5.0985	0.3576
30.02	35.54	-4.5842	-0.1788
30.06	35.288	-4.0714	-0.71178
30.1	35.024	-3.5712	-1.2288
30.14	34.754	-3.095	-1.7174
30.18	36.63	-0.8	-6.86
30.22	32.88	-2.04	-4.49
30.26	33.94	-4.26	-0.9
30.3	33.75	-1.53	-1.47
30.34	32.81	-1.15	-3.29
30.38	31.62	-0.97	-3.67
30.42	31.66	-0.5	-3.23
30.46	32.91	-2.37	-1.16
30.5	34.91	-2.9	-1.49
30.54	34.46	-3.55	-1.84
30.58	35.07	-2.48	-2.22
30.62	31.66	-1.57	-2.31
30.66	30.08	-1.48	-0.6
30.7	29.15	1.52	-2.28
30.74	31.2	3.97	0.59
30.78	34.78	0.66	-0.84
30.82	35.56	-0.7	-0.88
30.86	33.86	-0.63	-0.45
30.9	33.82	-0.42	0.23
30.94	33.32	-0.63	1.1
30.98	32.62	0.57	0.79
31.02	33.68	-0.39	0.92
31.06	33.76	-0.29	0.85
31.1	33.6	-2.26	-2.47
31.14	34.28	-1.61	-2.05
31.18	35.13	-2.55	0.91
31.22	35.2	-2.65	0.2
31.26	36.01	-3.2	-0.29
31.3	37.36	-4.41	-0.03
31.34	38.04	-4.41	-1.9
31.38	39.48	-6.52	-3.23
31.42	36.81	-8.51	-3.24
31.46	35.58	-7.78	-1.34
31.5	38.19	-7.77	-2.42
31.54	38.12	-3.09	-6.67
31.58	36.01	-0.41	-8.2
31.62	34.08	-0.24	-8.53
31.66	31.71	0.17	-6.12
31.7	30.11	0.74	-4.77
31.74	27.9	1.3	-4.15
31.78	27.35	-0.69	-2.75
31.82	26.43	-1.26	-4.11
31.86	27.31	-3	-3.91
31.9	28.84	0.11	-3.86
31.94	28.38	0.67	-3.82
31.98	28.2	-1.48	-3.45
32.02	29.7	-1.47	-4.94
32.06	31.28	-3.57	-2.37
32.1	30.45	-2.24	-2.54
32.14	31.1	-2.67	-2.82
32.18	31.15	-2.52	-2.87
32.22	32.55	-2.34	-2.94
32.26	31.13	-3.12	-3.14
32.3	32.63	-2.17	-2.99
32.34	32.22	-1.83	-2.8
32.38	31.59	-1.87	-3.42
32.42	30.03	-0.71	-4.56
32.46	29.5	0.75	-3.5
32.5	30.15	1.02	-0.89
32.54	29.77	0.04	0.18
32.58	28.91	-0.92	-2.42
32.62	29.57	1.13	-3.67
32.66	29.25	1.92	-1.95
32.7	28.57	0.02	-1.59
32.74	28.28	-0.18	-0.4
32.78	28.02	-0.77	-0.92
32.82	26.97	-0.18	-1.69
32.86	25.79	-0.87	-2.23
32.9	22.79	-0.96	-2.96
32.94	21.72	-5.1	-2.22
32.98	22.53	-7.1	-1.5
33.02	24.39	-7.07	0.3
33.06	24.42	-6.27	-0.08
33.1	24.56	-4.22	-0.77
33.14	21.64	-8.14	1.83
33.18	20.04	-7.72	0.66
33.22	19.86	-5.15	1.04
33.26	19.73	-3.32	0.76
33.3	18.93	-0.74	2.04
33.34	18.83	-0.14	3.2
33.38	17.38	1.57	3.01
33.42	21.89	0.63	5.49
33.46	21.23	-1.12	6.8
33.5	23.59	-1.98	9.69
33.54	27.09	-5.59	10.16
33.58	32.23	-7.35	7.92
33.62	33.71	-9.91	7.88
33.66	36.59	-9.08	3.58
33.7	36.68	-9.82	-0.57
33.74	30.55	-9.22	-2.25
33.78	28.9	-9.67	-3.34
33.82	26.91	-8.02	-2.97
33.86	28.878	-8.1325	-2.1465
33.9	21.84	-9.52	-3.82
33.94	23.43	-8.46	-5.69
33.98	23.3	-5.06	-8.17
34.02	23.97	-4.47	-6.3
34.06	25.63	-1.36	-3.08
34.1	29	-3.41	-1.48
34.14	28.35	-3.46	-1.94
34.18	30.3	-2.34	-6.88
34.22	27.15	-0.34	-8.24
34.26	29.32	-2.17	-5.38
34.3	29.19	-2.68	-5.05
34.34	29.03	-2.31	-4.29
34.38	29.27	-1.28	-2.78
34.42	28.32	-1.13	-3.15
34.46	27.76	-2.33	-3.49
34.5	26.43	-3.96	-3.85
34.54	26.57	-6.89	-3.19
34.58	24.95	-1.17	1.87
34.62	26.81	-3.4	2.72
34.66	27.37	-4.89	4.11
34.7	31.63	-8.7	8.54
34.74	32.91	-8.15	6.47
34.78	36.77	-6.01	7.03
34.82	35.5	-9.24	5.45
34.86	37.01	-7.99	7.06
34.9	35.7	-8.62	8.29
34.94	35.05	-10.07	8.54
34.98	31.272	-4.932	2.8516
35.02	30.149	-4.058	1.4957
35.06	28.943	-3.165	0.082449
35.1	27.7	-2.2867	-1.3349
35.14	22.17	2.21	-9.08
35.18	21.28	1.6	-9.89
35.22	23.85	1.14	-7.93
35.26	23.86	-0.61	-7.53
35.3	22.51	-0.12	-5.59
35.34	24.03	1.1	-4.97
35.38	23.99	-0.44	-1.75
35.42	23.05	0.16	-2.11
35.46	20.26	0.99	-4.27
35.5	21.37	-3.47	-2.01
35.54	25.19	-5.14	-3.16
35.58	26.92	-3.03	-3.7
35.62	28.04	-2.51	-3.15
35.66	25.3	-1.04	-6.6
35.7	24	1.1753	-3.9001
35.74	22.49	4.31	-4.79
35.78	25.36	2.7	-4.5
35.82	25.02	1.24	-5.43
35.86	21.92	4.71	-4.57
35.9	21.85	6.88	-5.98
35.94	23.09	6.27	-2.42
35.98	26.18	7.72	-1.31
36.02	24.58	7.63	-1.2
36.06	26.04	5.5	-0.02
36.1	25.84	2.94	0.85
36.14	27.62	3.25	1.24
36.18	26.75	3.4	-1.14
36.22	25.5	4.94	1.65
36.26	26.66	1.31	2.28
36.3	27.05	0.59	1.73
36.34	30.51	-3.63	1.65
36.38	30.45	-5	1.7
36.42	31.04	-4.77	1.95
36.46	31.27	-5.74	1.65
36.5	31.19	-5.02	-0.51
36.54	31.17	-2.98	-4.65
36.58	33.61	-6.4	-4.65
36.62	33.79	-7.54	-2.55
36.66	34.96	-5.17	-2.7
36.7	33.11	-4.57	-5.5
36.74	31.86	-1.69	-7.91
36.78	36.66	-5.68	-7.72
36.82	35.42	-1.66	-8.64
36.86	35.42	2.43	-6.6
36.9	34.15	1.95	-6.62
36.94	27.67	1.58	-10.71
36.98	27.76	1.54	-10.1
37.02	24.78	-2.9	-10.94
37.06	30.656	1.2879	-7.699
37.1	30.69	1.1927	-7.0702
37.14	30.758	0.99802	-6.3652
37.18	30.852	0.71273	-5.6057
37.22	25.33	5.28	-6.17
37.26	31.079	-0.094547	-4.0102
37.3	31.195	-0.59892	-3.2177
37.34	35.41	-2.07	-1.07
37.38	31.73	-1.71	-2.21
37.42	31.93	-2.89	-1.22
37.46	32.17	-3.14	-1.35
37.5	31.77	-2.13	0.82
37.54	31.66	-1	1.13
37.58	32.86	-7.21	2.96
37.62	32.22	-10.42	-1.72
37.66	29.53	-9.42	0.38
37.7	30.39	-8.19	-0.57
37.74	29.43	-5.46	-3.97
37.78	27.88	-6.4	-1.58
37.82	24.49	-5.45	1.05
37.86	26.936	-4.4232	-1.347
37.9	26.191	-3.9114	-1.7196
37.94	24.5	4.07	-2.07
37.98	23.63	1.08	-4.17
38.02	23.97	-1.27	-3.64
38.06	24.69	-2.05	-2.51
38.1	23.91	0.08	-0.91
38.14	23.5	-1.99	-0.71
38.18	20.49	-4.53	-2.72
38.22	22.68	-6.01	-5.51
38.26	17.88	-4.9	-7.75
38.3	17.81	-3.54	-7.49
38.34	18.88	-0.86	-3.35
38.38	19.61	0.54	-2.19
38.42	18.83	1.9	-4.47
38.46	18.65	2.07	-2.19
38.5	22.477	-0.053342	-2.2383
38.54	23.534	0.14694	-1.4518
38.58	28.43	4.98	-1.47
38.62	26.99	0.84	-2.6
38.66	30.39	0	-0.66
38.7	28.97	-0.3	0.85
38.74	29	-1.55	1.59
38.78	28.84	-1.53	3.3
38.82	31.52	-3.14	4.51
38.86	31.57	-2.67	4.4
38.9	33.32	-4.35	3.77
38.94	35.52	-4.94	4.52
38.98	36.09	-5.56	2.56
39.02	36.12	-3.9	-3.31
39.06	36.27	-2.9	-4.87
39.1	39.34	-1.55	-7.47
39.14	37.82	-3.03	-8.61
39.18	37.2	-1.79	-8.52
39.22	36.83	-0.44	-8.99
39.26	35.15	-4.47	-9.24
39.3	36.33	-2.74	-5.52
39.34	36.98	-4.93	-4.06
39.38	34.89	-4.08	-7.52
39.42	36.17	-8.99	-8.82
39.46	32.765	-2.8379	-4.3184
39.5	31.639	-2.4927	-3.3914
39.54	31.14	-1.95	2.78
39.58	28.98	-1.88	4.46
39.62	28.23	-2.78	4.2
39.66	24.83	-0.07	-0.39
39.7	25.16	2.24	-1.77
39.74	22.19	-1.36	-3.23
39.78	25.48	4.5	-1.9
39.82	21.87	2.52	-1.69
39.86	22.46	3.79	-2.37
39.9	24.43	5.24	-1.22
39.94	21.58	5.89	-0.82
39.98	18.06	1.95	0.73
40.02	20.92	-3.64	2.45
40.06	23.74	-1.26	3.66
40.1	25.84	-0.08	0.68
40.14	30	0.41	-1.31
40.18	30.67	-1.36	-4.12
40.22	29.92	1.5	-3.51
40.26	27.96	2.69	-6.02
40.3	26.81	3.03	-3.82
40.34	29.35	1.56	-3.85
40.38	29.39	1.58	-3.71
40.42	27.99	1.68	-2.84
40.46	28.73	0.64	-1.82
40.5	29.53	0.36	-2.07
40.54	31.19	1.25	-1.67
40.58	30.9	0.51	-1.17
40.62	32.51	1.21	-1.25
40.66	32.47	0.36	-1.39
40.7	34.02	0.65	0.62
40.74	34.39	1.08	2.07
40.78	34.43	1.91	0.51
40.82	32.52	-0.5	2.27
40.86	35.02	-0.99	2.09
40.9	35.38	-1.28	2.04
40.94	35.98	-1.22	2.27
40.98	36.51	-2.57	1.37
41.02	38.35	-2.81	0.11
41.06	40.52	-3.26	-0.71
41.1	40.35	-1.45	-3.38
41.14	39.76	-1.04	-8.39
41.18	40.13	1.2	-7.93
41.22	39.28	-2.22	-9.29
41.26	36.66	0.25	-10.97
41.3	37.477	-3.3669	-7.2275
41.34	36.834	-3.6881	-7.341
41.38	36.124	-3.9933	-7.35
41.42	27.44	-9.19	-10.14
41.46	34.581	-4.5237	-7.0892
41.5	33.786	-4.7327	-6.8369
41.54	33.004	-4.8934	-6.5149
41.58	32.32	-4.24	0.08
41.62	36.13	-6.86	-3.91
41.66	35.17	-8.49	-2.75
41.7	33.76	-5.42	-5.45
41.74	30.5	-3.29	-6.46
41.78	26.04	-2.09	-6.15
41.82	24.83	-0.89	-3.26
41.86	27.68	-4.77	-2.13
41.9	30.4	-2.89	-1.87
41.94	32.01	0.79	-0.46
41.98	31.01	-1.69	-0.88
42.02	31.96	-2.6	-0.88
42.06	30.56	-0.77	-3.47
42.1	30.92	-2.66	-1.78
42.14	31.58	-2.73	-1.55
42.18	31.19	-2.37	-1.54
42.22	31.25	-1.85	-1.42
42.26	32.13	-2.32	-1.35
42.3	32.15	-3.64	-1.66
42.34	31.41	-2.26	-1.38
42.38	30.61	-2.78	-1.04
42.42	30.42	-3.74	-1.33
42.46	29.5	-3.46	-1.75
42.5	30.74	-3.66	-1.04
42.54	29.72	-4.06	-0.68
42.58	29.08	-4.4	-0.36
42.62	30.33	-7.27	1
42.66	28.85	-5.5	-2.01
42.7	23.65	-2.66	-1.55
42.74	25.01	0.27	-1.04
42.78	25.41	0.59	0.91
42.82	28.93	0.32	2.29
42.86	29.53	0.21	0.67
42.9	29.58	0.59	-2.73
42.94	28.82	2.49	-7.83
42.98	26.38	3.39	-7.35
43.02	29.56	0.2	-4.98
43.06	31.96	0.06	-6.54
43.1	33.86	-1.97	-7.84
43.14	33.79	-2.68	-7.82
43.18	34.5	-2.61	-3.62
43.22	34.3	-0.75	0.39
43.26	32.68	-3.85	-4.06
43.3	31.668	2.1423	-1.9119
43.34	29.6	1.53	-2.55
43.38	30.44	3.72	-0.03
43.42	31.07	7.09	2.45
43.46	30.32	6.99	0.59
43.5	30.79	7.8	0.65
43.54	28.85	6.64	6.31
43.58	27.2	5.67	5.32
43.62	28.23	1.92	3.72
43.66	26.47	3.37	1.38
43.7	25.33	1.76	-1.43
43.74	25.77	-0.03	-3.56
43.78	31.45	-0.36	-2.41
43.82	33.79	1.56	-2.33
43.86	35.36	1.45	-1.32
43.9	36.66	-0.51	-2.57
43.94	38.38	-0.5	-2.78
43.98	37.4	-0.21	-4
44.02	36.33	-0.54	-4.49
44.06	35.02	0.18	-4.9
44.1	33.92	0.08	-4.5
44.14	33.94	-0.92	-4.59
44.18	34.49	-0.77	-4.05
44.22	33.86	-0.8	-3.84
44.26	32.35	-1.45	-3.43
44.3	32.03	-1.42	-3.11
44.34	31.76	-2.16	-3.18
44.38	31.28	-3.3	-3.13
44.42	31.84	-3.63	-3.27
44.46	30.93	-2.93	-3.56
44.5	32.58	-2.75	-2.81
44.54	31.82	-3.75	-3.11
44.58	33.14	-4.51	-4.41
44.62	33.05	-4.94	-4.59
44.66	34.53	-6.17	-4.18
44.7	33.58	-6.08	-0.55
44.74	35.15	-5.83	-0.48
44.78	32.09	-2.8	-1.54
44.82	29.55	0.62	1.84
44.86	29.5	-1.29	0.79
44.9	30.6	-1.9	2.151
44.94	28.42	1.08	8.48
44.98	25.27	-3.44	8.92
45.02	31.04	2.5	4.84
45.06	32.46	-2.61	1.83
45.1	30.35	-3.76	1.44
45.14	31.81	-3.06	0.77
45.18	33.49	-0.86	-2.34
45.22	33.59	-1.6	-3.41
45.26	34.53	-1.93	-4.72
45.3	35.71	-3.23	-5.94
45.34	38.61	-6.06	-3.29
45.38	38.33	-7.91	-3.58
45.42	34.048	-7.2995	-3.4639
45.46	29.46	-12.14	4.22
45.5	33.91	-11.97	1.42
45.54	28.94	-10.83	-1.14
45.58	29.27	-9.05	-0.47
45.62	29.78	-4.28	-3.37
45.66	29.3	-5.39	-3.02
45.7	26.46	-5.1	-3.62
45.74	21.82	-6.57	2.36
45.78	21.85	-6.08	4.12
45.82	18.77	-4.62	5.11
45.86	16.92	-2.51	8.93
45.9	17.47	-0.77	8.98
45.94	18.38	-3.88	8.72
45.98	20.98	-4.35	8.59
46.02	23.59	-5.42	5.33
46.06	27.08	-2.33	1.9
46.1	27.22	-0.55	3.31
46.14	30.92	1.82	1.43
46.18	30.63	-0.77	3.71
46.22	30.45	-1.9	3.89
46.26	30.12	-2.9	1.68
46.3	31.4	-0.97	0.98
46.34	32.01	-2.32	0.88
46.38	33.22	-3.28	-0.05
46.42	34.53	-3.21	-0.27
46.46	34.28	-1.2	-2.07
46.5	35.06	-1.45	-1.84
46.54	32.75	0.11	-4.09
46.58	32.93	-0.59	-2.24
46.62	33.98	-1.75	-2.16
46.66	33.61	-1.54	-2.26
46.7	34.88	-1.17	-3
46.74	34.61	-2.11	-3.32
46.78	33.57	-1.92	-3.27
46.82	32.84	-1.6	-3.26
46.86	33.22	-2.16	-2.42
46.9	33.65	-3.44	-1.17
46.94	35.46	-0.36	-2.1
46.98	37.62	-1.54	-0.64
47.02	34.37	-1.45	3.02
47.06	37.15	0	1.19
47.1	38.58	-0.77	4.4
47.14	34.485	-0.024773	0.66569
47.18	34.249	0.1643	0.74876
47.22	33.988	0.31577	0.80501
47.26	30.91	0.17	3.94
47.3	32.38	1.12	0.67
47.34	33.106	0.45394	0.86188
47.38	32.797	0.36436	0.85988
47.42	28.11	0.88	-1.87
47.46	32.57	5.62	-3.2
47.5	32.55	-0.88	-0.21
47.54	32.13	-1.96	-0.73
47.58	31.81	-2.01	-0.54
47.62	33.47	-1.14	0.23
47.66	30.1	-3.02	2.76
47.7	32.61	-8.5	5.45
47.74	31.13	-9.29	5.16
47.78	30.49	-7.19	2.75
47.82	30.07	-6.19	-0.12
47.86	30.18	-6.89	-0.48
47.9	29.04	-6.94	-0.13
47.94	28.17	-7.66	0.2
47.98	29.1	-7.42	-0.22
48.02	30.24	-9.59	-2.31
48.06	30.12	-9.55	-4.47
48.1	29.9	-8.06	-6.92
48.14	28.03	-7.69	-7.17
48.18	27.82	-8.79	-6.16
48.22	32.82	-7.51	-2.71
48.26	29.94	-6.94	-2.95
48.3	27.33	-3.15	1.27
48.34	32.72	-1.65	2.19
48.38	31.49	2.37	6.77
48.42	28.55	2.89	6.06
48.46	27.4	-3.55	9.81
48.5	28.23	-2.75	8.92
48.54	29.86	-1.81	7.89
48.58	30.45	0.51	5.78
48.62	30.15	-0.68	6.67
48.66	30.477	-1.0237	5.3605
48.7	30.399	-1.6103	4.3392
48.74	30.299	-2.2123	3.2061
48.78	37.72	3.2	-0.18
48.82	34.64	-3.09	1.44
48.86	31.06	-2.63	-0.5
48.9	28.74	-1.84	-1.1
48.94	28.58	-4.17	-4.11
48.98	28.18	-6.83	-4.54
49.02	22.52	-8.61	-4.51
49.06	26.19	-2.9	-3.39
49.1	28.55	-1.87	-1.71
49.14	29.49	0.42	-3.65
49.18	30.58	3.69	-4.59
49.22	29.42	4.51	-4.02
49.26	28	4.76	-3.94
49.3	26.97	5.82	-1.11
49.34	26.87	6.37	-0.83
49.38	26.34	3.08	-0.52
49.42	24.48	1.56	-2
49.46	25.6	-0.78	-2.58
49.5	23.39	-0.13	-0.45
49.54	26.73	-1.38	-1.12
49.58	20.23	3.32	0.18
49.62	21.89	3.13	4.1
49.66	21.46	4.11	4.49
49.7	27.24	3.87	4.62
49.74	26.41	7.51	1.93
49.78	23.44	0.93	4.65
49.82	23.868	3.2754	0.10167
49.86	22.67	3.31	0.21
49.9	21.37	5.58	-4.18
49.94	22.07	2.15	-3.73
49.98	27.77	4.67	-3.05
50.02	27.88	5.92	-4.95
50.06	28.61	1.82	-4.33
50.1	27.12	2.15	-0.27
50.14	29.71	3.34	0.52
50.18	30.44	3.59	0.52
50.22	29.56	3.58	-0.24
50.26	31.6	3.6	0.11
50.3	31.02	4	0.5
50.34	32.72	3.83	0.11
50.38	33.53	0.91	-2.31
50.42	38.2	-0.52	-3.4
50.46	36.18	-1.46	-3.44
50.5	37.75	0.29	-1.69
50.54	31.74	-1.0635	-2.3902
50.58	35.11	-1.81	-5.53
50.62	30.867	-1.9802	-2.5409
50.66	30.359	-2.4283	-2.5968
50.7	29.817	-2.8669	-2.6404
50.74	29.255	-3.2941	-2.672
50.78	21.81	-2.49	-6.11
50.82	21.84	-4.5	-5.64
50.86	24.1	-1.14	-2.81
50.9	27.015	-4.8484	-2.6856
50.94	23.11	-10.94	-3.16
50.98	24.92	-10.97	0.83
51.02	25.661	-5.7968	-2.588
51.06	28.88	-6.08	1.5
51.1	25.89	-7.35	0.61
51.14	24.11	-5.02	-2.54
51.18	23.92	-10.08	-1.94
51.22	24.93	-6.8049	-2.2504
51.26	22.64	-7.25	-0.95
51.3	24.29	-4.62	-4.08
51.34	27.46	-4.93	-4.03
51.38	28.85	-3.58	-1.81
51.42	29.82	-4.11	-2.38
51.46	31.69	-5.09	-2.99
51.5	33.34	-6.62	-2.26
51.54	34.08	-5.65	-1.1
51.58	33.84	-6.23	-0.31
51.62	32.97	-8.33	-1.06
51.66	32.57	-6.19	-0.95
51.7	34.59	-6.36	-0.27
51.74	34.23	-5.05	0.94
51.78	33.14	-6.73	-0.56
51.82	32.57	-8.61	-2.78
51.86	31.42	-5.6	-4.65
51.9	28.22	-5.45	-5.3
51.94	27.37	-3.98	-5.48
51.98	29.86	-5.848	-1.7009
52.02	29.207	-5.5672	-1.522
52.06	31.33	-4.71	2.1
52.1	32.01	-3.97	-1.16
52.14	27.36	-6.34	-1.26
52.18	25.33	-5.28	2.57
52.22	28.58	-2.41	0.67
52.26	24.15	0.5	-0.91
52.3	24.46	-2.23	1.53
52.34	24.37	2.45	1.04
52.38	22.24	2.45	1.48
52.42	23.56	5.11	0.96
52.46	23.94	6.84	1.52
52.5	26.54	8.04	4.5
52.54	26.67	5.44	-0.19
52.58	29.13	4.55	-4.54
52.62	27.43	5.16	-3.82
52.66	32.93	3.07	-2.97
52.7	33.41	2.43	-1.16
52.74	34.68	3.64	-0.3
52.78	35.84	1.52	0.81
52.82	35.58	-0.77	0.43
52.86	37	-0.15	0.3
52.9	39.77	-5.03	-2.16
52.94	38.73	-1.54	-4.94
52.98	39.23	-6.52	-5.75
53.02	36.83	-1.74	-6.59
53.06	39.02	-1.51	-9.83
53.1	35.25	-3.04	-10.47
53.14	34.93	-3.85	-9.5
53.18	33.79	-6.1	-9.61
53.22	35.87	-4.14	-8.92
53.26	34.495	-4.1135	-7.5071
53.3	33.856	-4.0027	-6.8927
53.34	33.224	-3.8709	-6.184
53.38	32.614	-3.7307	-5.4108
53.42	32.69	-6.21	-0.82
53.46	32.34	-1.8	-3.26
53.5	29.87	-3.05	-2.36
53.54	29.9	-3.17	-1.78
53.58	30.24	-2.02	-2.17
53.62	30.01	-4.14	-1.29
53.66	31.34	-4.53	-1.45
53.7	31.88	-3.86	-1.45
53.74	31.64	-3.61	-1.19
53.78	31.99	-4.5	-1.09
53.82	32.16	-5.3	-0.96
53.86	32.14	-6.09	-0.78
53.9	30.83	-5.85	-1.27
53.94	31.48	-5.67	-1.69
53.98	31.18	-2.95	-2.88
54.02	30.8	-3.52	-3.97
54.06	31.34	-2.69	-2.71
54.1	32.71	-1.51	-1.76
54.14	32.06	-1.87	-0.87
54.18	31.84	-1.89	-1.03
54.22	32.79	-1.84	-1.57
54.26	30.68	-1.25	-1.84
54.3	31.34	-1.21	-3.04
54.34	32.43	-1.6	-3.94
54.38	32.26	-1.04	-3.55
54.42	31.43	-3.74	-2.68
54.46	30	-4.41	-2.15
54.5	31.79	-5.8	-1.22
54.54	32.1	-1.99	-0.5
54.58	30.12	-4.32	-0.79
54.62	28.95	-4.14	-0.74
54.66	31.32	-8.55	0.33
54.7	34.26	-9.68	0.42
54.74	34.98	-8.39	-1.24
54.78	34.8	-5.5	-2.97
54.82	31.57	-3.69	-5.67
54.86	34.42	-5.05	-2.06
54.9	33.05	-5.66	-2.26
54.94	31.96	-4.99	-3.84
54.98	29.8	-2.82	-4.68
55.02	31.19	-4.85	-3.54
55.06	28.79	-5.23	-4.32
55.1	31.07	-8.11	-7.16
55.14	33.97	-8.45	-6.12
55.18	31.2	-6.06	-8.21
55.22	26.36	-6.3	-10.42
55.26	25.46	-5.94	-10.04
55.3	28.02	-4.78	-5
55.34	29.67	-1.2	-3.87
55.38	26.21	-0.71	-5.45
55.42	27.79	0.58	-6.84
55.46	30.15	0.48	-7.13
55.5	29.26	5.95	-5.73
55.54	31.18	-3.11	0.73
55.58	32.81	0.24	2.42
55.62	31.51	-0.45	4.43
55.66	36.21	1.92	2.92
55.7	31.72	6.39	-2.64
55.74	27.52	6.97	-1.63
55.78	29.58	6.66	2.22
55.82	29.65	5.78	2.14
55.86	30.4	4.46	1.95
55.9	31.54	1.99	-0.96
55.94	24.87	1.42	-5.42
55.98	26.18	1.85	-3.81
56.02	25.95	1.41	-4.08
56.06	25.9	-1.06	-3.31
56.1	28.19	-5.16	-2.34
56.14	28.05	-4.12	-1.39
56.18	29.08	-4.81	2.21
56.22	29.26	-3.77	3.56
56.26	26.07	-5.25	3.05
56.3	23.71	-5.53	0.82
56.34	25.63	-2.14	-2.57
56.38	28.91	-4.22	-3.58
56.42	28.79	-1.59	2.27
56.46	33.83	1.19	2.14
56.5	28.239	-2.2426	1.0369
56.54	28.067	-1.4502	0.88438
56.58	27.877	-0.64144	0.67473
56.62	27.678	0.15362	0.41263
56.66	29.56	-5.87	-2.6
56.7	27.08	-5.86	-2.82
56.74	27.02	-0.73	1.07
56.78	27.31	1.61	2.11
56.82	28.37	6.8	0.67
56.86	26.86	7.42	-0.97
56.9	26.36	8.83	-2.79
56.94	24.71	4.93	-1.74
56.98	22.41	0.91	-4.09
57.02	26.25	-0.69	-8.99
57.06	29.22	-3.23	-4.75
57.1	30.3	-2.93	-2.94
57.14	30.56	-4.33	-2.18
57.18	29.55	-1.6	-1.78
57.22	29.42	-2.7	-2.44
57.26	25.89	-2.26	-1.87
57.3	26.34	-1.19	1.2
57.34	26.36	-1.69	0.38
57.38	28.92	-1.12	-0.15
57.42	26.19	0.56	-0.88
57.46	29.98	-2.89	-0.35
57.5	30.44	-1.75	-1.61
57.54	31	-2.95	-0.57
57.58	30.32	-3.46	0.24
57.62	30.51	-4.25	0.52
57.66	30.71	-5.09	1.15
57.7	29.32	-2.87	-0.55
57.74	28.49	0.49	0.45
57.78	25.07	-1.52	4.34
57.82	30.47	-7.19	3.57
57.86	33.2	-4	1.14
57.9	37.09	-4.28	0.73
57.94	35.64	-3.31	-2.07
57.98	34.75	1.06	0.98
58.02	34.73	1.05	2.32
58.06	32.46	-2.51	-1.52
58.1	32.61	-4.2	-3
58.14	30.03	-2.03	1.35
58.18	29.97	-4.47	-2.05
58.22	28.54	-4.29	0.02
58.26	28.14	-1.84	1.45
58.3	29.61	-3.32	4.96
58.34	24.85	-5.65	0.27
58.38	27.602	-2.823	0.92189
58.42	26.79	-2.86	2.7
58.46	26.04	-2.72	5.14
58.5	29.12	1.95	4.78
58.54	28.385	-3.0638	-0.56426
58.58	28.74	-3.1269	-0.93453
58.62	29.13	-3.1911	-1.2762
58.66	29.543	-3.2561	-1.5752
58.7	25.95	-3.48	-3.43
58.74	29.97	-2.59	-2.13
58.78	31.9	-2.68	-6.98
58.82	31.31	-5.27	-6.95
58.86	31.16	-4.23	-3.17
58.9	34.68	-4.24	-0.74
58.94	33.58	-5	0.8
58.98	33.42	-3.94	1.3
59.02	33.06	-3.49	1.54
59.06	30.48	-3.09	0.43
59.1	31.1	-3.17	2.33
59.14	30.05	-4.53	2.71
59.18	29.58	-3.41	5.77
59.22	29.23	-6.09	5.91
59.26	27.96	-3.53	7.42
59.3	28.05	-5.18	4.86
59.34	30.12	-6.1	3.48
59.38	27.22	-1.98	6.38
59.42	24.24	-3.88	6.2
59.46	21.31	-4.91	6.29
59.5	21.55	-0.35	6.19
59.54	25.19	3.9	2.26
59.58	25.84	3.06	3.24
59.62	32	0.02	0.74
59.66	29.44	3.28	-1.19
59.7	27.76	1.65	-3.93
59.74	27.51	1.47	-5.27
59.78	25.81	1.49	-5.92
59.82	30.06	0.97	-8.01
59.86	27.28	-3.67	-4.52
59.9	34.02	-0.49	-6.55
59.94	32.38	1.47	-5.54
59.98	33.61	0.23	-4
60.02	33.45	1.35	-3.44
60.06	32.98	1.47	-3.08
60.1	30.27	1.48	-2.71
60.14	29.92	0.11	-1.92
60.18	33.51	-0.71	-1.37
60.22	32.99	-0.23	-2.44
60.26	35.03	-1.45	-3.31
60.3	36.54	-0.4	-4.47
60.34	39.79	1.19	-1.48
60.38	39.54	-1.27	1.49
60.42	36.13	-5.44	0.22
60.46	34.4	-3.29	2.89
60.5	32.93	-3.79	2.56
60.54	33.14	-5.12	3.36
60.58	33.24	-4.37	1.98
60.62	36.72	-6.35	0.46
60.66	35	-5.22	1.34
60.7	34.86	-6.07	2.67
60.74	32.88	-5.85	4.34
60.78	33.77	-5.59	4.79
60.82	32.31	-5.94	5.83
60.86	38.84	-5.01	7.35
60.9	40.82	-5.75	6.78
60.94	39.39	-0.09	1.66
60.98	38.95	0.38	0.15
61.02	34.98	1.92	-2.32
61.06	38.13	2.59	-4.3
61.1	36.76	3.01	-7.88
61.14	32.19	0.73	-8.31
61.18	32.87	2.42	-6.42
61.22	30.4	0.99	-3.67
61.26	32.38	-4.23	-5.74
61.3	30.43	-2.01	-7.1
61.34	29.88	-4.35	-5.5
61.38	29.98	-3.77	-6.08
61.42	29.21	-1.97	-5.15
61.46	29.24	-0.69	-3.84
61.5	29.44	-3.38	-4.63
61.54	28.69	-1.26	-6.46
61.58	26.28	-2.31	-4.23
61.62	27.67	-4.4	-0.55
61.66	28.54	-5.56	0.37
61.7	31.86	-4.53	1.26
61.74	32.01	-7.44	0.45
61.78	28.95	-3.65	0.71
61.82	30.82	-3.11	0.2
61.86	30.72	-4.35	0.51
61.9	31.25	-4.92	1.77
61.94	30.95	-5.07	1.3
61.98	31	-4.53	1.59
62.02	31.01	-5.19	0.99
62.06	31.21	-5.82	1.41
62.1	30.98	-5.38	2.33
62.14	30.51	-7.02	3.2
62.18	31.61	-6.98	2.69
62.22	30.47	-6.48	4.27
62.26	30.44	-6.1	4.37
62.3	27.042	-4.8096	2.7387
62.34	25.916	-4.1732	2.5468
62.38	25.06	-7.43	0.83
62.42	27.24	-4.7	2.7
62.46	25.18	-1.84	0.99
62.5	22.52	-1.4	0.73
62.54	20.33	-2.33	1.01
62.58	20.04	3.04	1.34
62.62	18.58	3.94	-0.57
62.66	20.45	2.45	-2.02
62.7	22.77	-1.24	-3.9
62.74	24.74	-1.16	-4.62
62.78	28.42	-1.56	-5.08
62.82	29.89	-0.17	-3.67
62.86	31.12	-2.54	2.39
62.9	31.42	-5.71	0.89
62.94	31.19	-5.71	1.11
62.98	33.35	-5.42	1.65
63.02	34.42	-4.72	2.8
63.06	33.21	-3.13	3.89
63.1	31.08	-2.89	3.88
63.14	29.15	-2.7	3.87
63.18	28.78	-0.59	2.74
63.22	27.61	0.76	1
63.26	27.19	-0.8	-0.21
63.3	25.58	-6.36	-3.74
63.34	31.45	-4.31	-0.7
63.38	29.59	-4.07	-4.31
63.42	33	-3.72	-0.66
63.46	31.16	-3.25	0.97
63.5	31.57	-1.91	2.97
63.54	29.06	3.4	4.66
63.58	27.9	3.1	5.72
63.62	26.777	1.1021	-1.0475
63.66	21.03	6.44	-3.09
63.7	20.04	6.55	-3.97
63.74	21.53	7.53	-5.62
63.78	25.714	1.5649	-2.3379
63.82	25.511	1.5555	-2.5785
63.86	25.343	1.4902	-2.7668
63.9	24.61	-1.82	1.06
63.94	23.77	-0.77	-2.84
63.98	21.87	0.88	-1.75
64.02	29.24	-2.45	-2.04
64.06	29.42	-3.02	-2.82
64.1	29.33	-2.2	-3.67
64.14	27.3	-0.95	-3.11
64.18	26.7	-0.72	-2.84
64.22	25.52	-1.39	-3.14
64.26	26.57	-0.58	-1.66
64.3	26.39	-2.38	3.35
64.34	26.33	-5.28	5.55
64.38	26.76	-4.79	2.12
64.42	22.11	-4	1.01
64.46	23.21	-1	-3.82
64.5	23.09	1.56	-6.65
64.54	23.24	1.62	-4.35
64.58	25.54	-0.47	-4.19
64.62	22.7	1.62	-3.07
64.66	23.74	-0.79	-1.28
64.7	24.17	0.2	-1.48
64.74	26.1	0.89	-0.3
64.78	27.22	2.18	0.32
64.82	28.2	0.65	1.15
64.86	28.38	0.68	0.46
64.9	28.71	-2.38	-1.51
64.94	29.49	-4.19	0.14
64.98	30.39	-3.32	2.01
65.02	29.59	-3.52	3.3
65.06	31.39	-1.78	2.11
65.1	29.49	-1.16	2.35
65.14	35.11	-0.98	3.6
65.18	34.7	-7.25	1.59
65.22	34.34	-7.33	-1.22
65.26	32.42	-6.85	2.34
65.3	32.42	-5.7939	-1.8296
65.34	27.22	-2.22	-7.06
65.38	29.56	-5.99	-5.3
65.42	30.72	-4.85	-3.96
65.46	31.8	-5.09	-3.67
65.5	33.22	-6.01	-4.47
65.54	35.83	-7.66	-1.19
65.58	32.83	-9.76	-1.67
65.62	30.08	-7.58	0.08
65.66	26.99	-6.86	3.19
65.7	25.06	-5.29	5.82
65.74	28.85	0.05	3.91
65.78	28.32	-2.89	7.39
65.82	27.68	2.37	6.34
65.86	26.65	1	6.44
65.9	24.596	-0.49479	0.56899
65.94	23.663	0.31217	-0.5856
65.98	22.78	1.1031	-1.7695
66.02	22.55	-1.04	-7.22
66.06	21.49	3.46	-7.69
66.1	19.95	1.3	-7.24
66.14	19.88	5.41	-7.69
66.18	19.78	3.55	-5.92
66.22	19.45	2.68	-4.9
66.26	22.08	5.62	-3.67
66.3	20.21	6.59	-3.83
66.34	17.88	4.55	-4.5
66.38	18.86	4.13	-3.48
66.42	24.46	6.07	-1.57
66.46	23.65	4.64	1.5
66.5	23.8	2.24	0.46
66.54	21.16	6.15	-2.9
66.58	19.83	3.12	-2.06
66.62	21.66	-1.25	-2.04
66.66	21.64	-2.43	-3.92
66.7	21.89	-1.72	-5.89
66.74	22.42	0.9	-2.73
66.78	22.27	2.8	-1.7
66.82	22.17	3.16	-0.74
66.86	25.7	4.93	-2.32
66.9	23.73	1.41	-2.02
66.94	22.92	1.53	-0.85
66.98	29.24	4.27	3.31
67.02	28.24	1.31	2.06
67.06	28.83	-4	0.04
67.1	31.45	-5.21	0.88
67.14	31.36	-5.47	0.76
67.18	32.64	-4.94	0.47
67.22	33.63	-5.12	0.21
67.26	34.42	-4.2	-0.51
67.3	35.22	-3.92	-0.01
67.34	34.81	-4.8	-0.82
67.38	36.6	-3.98	-2.06
67.42	36.55	-1.95	-0.74
67.46	35.73	-5.89	-0.89
67.5	34.95	-5.5	4.9
67.54	35.9	-7.93	7.36
67.58	34.16	-3.99	8.23
67.62	34.14	-6.07	3.19
67.66	35.33	-7.51	0.75
67.7	33.97	-5.4	0.65
67.74	33.18	-4.71	0.65
67.78	34.52	-2.8	-0.47
67.82	35.08	-1.97	-0.55
67.86	34.33	-1.39	-1.04
67.9	35.5	-1.74	-0.24
67.94	35.81	-2.52	-0.52
67.98	35.36	-1.26	-3.06
68.02	33.78	-0.42	-2.67
68.06	34.01	-0.74	-1.54
68.1	32.87	-0.3	-0.89
68.14	32.79	-0.27	-0.16
68.18	33.2	-1.56	-0.2
68.22	34.19	-1.13	-0.07
68.26	33.55	-1.25	0.26
68.3	32.77	-0.18	0.29
68.34	33.31	0.15	-0.8
68.38	33.08	-0.24	-0.31
68.42	32.84	-0.42	-0.38
68.46	33.51	0.44	-0.84
68.5	32.14	0.2	-1.31
68.54	33.14	-1.39	-1.31
68.58	33.98	0.65	0.08
68.62	34.31	-1.06	-0.97
68.66	34.51	-0.22	-1.49
68.7	34.02	-1.25	-1.69
68.74	34.74	-1.01	-0.77
68.78	35.62	-2.43	-1.07
68.82	34.59	-2.61	-1.93
68.86	33.89	-2.47	-1.16
68.9	33.08	-3.83	-1.37
68.94	32.75	-4.49	-2.23
68.98	31.65	-4.3	-2.93
69.02	31.75	-5.3	-2.65
69.06	31.19	-4.36	-2.46
69.1	31.75	-5.15	-1.84
69.14	32.01	-4.17	-2.46
69.18	31.334	-6.299	0.48381
69.22	31.364	-6.59	1.1719
69.26	31.432	-6.8169	1.8197
69.3	29.41	-6.39	5.42
69.34	28.2	-7.79	1.01
69.38	29.12	-9.55	3.04
69.42	34.35	-5.39	2.72
69.46	32.92	-8.15	4.85
69.5	33.88	-7.33	3.74
69.54	34.41	-3.35	3.01
69.58	32.8	-4.79	2.13
69.62	34.08	-6.03	0.85
69.66	34.41	-3.46	-0.86
69.7	32.72	1.68	-4.06
69.74	31.07	-3.82	-4.16
69.78	35.59	-4	-0.23
69.82	33.87	-1.62	-1.68
69.86	32.29	0	-1.66
69.9	31.28	4.1	-0.51
69.94	29.3	3.46	-0.83
69.98	27.88	1.41	-1.6
70.02	30.53	0.26	-2.26
70.06	33.64	1.15	-4.51
70.1	31.81	3.43	-1.34
70.14	27.64	3.98	-1.86
70.18	28.88	2.58	-3
70.22	29.63	3.72	-1.07
70.26	31.4	4.02	0.46
70.3	34.36	-0.54	-2.21
70.34	33.22	0.34	-3.54
70.38	33.58	1.86	-5.21
70.42	34.76	2.09	-4.64
70.46	32.61	0.55	-4.38
70.5	32.3	-0.33	-2.45
70.54	30.21	-0.42	-3.05
70.58	30.29	-2.74	-2.56
70.62	30.4	-2.34	-0.21
70.66	30.8	-1.78	-0.13
70.7	30.77	-1.88	-0.58
70.74	30.94	-1.96	0.33
70.78	30.98	-2.64	0.2
70.82	32.78	-2.61	-0.37
70.86	32.97	-2.55	-0.57
70.9	32.92	-2.9	-0.76
70.94	34.05	-2.72	-0.86
70.98	33.97	-2.34	-0.94
71.02	34.32	-1.99	-1.38
71.06	33.86	-2.4	-1.46
71.1	33.97	-3.05	-1.88
71.14	33.33	-2.94	-2.49
71.18	33.49	-2.17	-2.1
71.22	32.32	-1.78	-1.89
71.26	31.88	-1.67	-2.4
71.3	31.12	-2.17	-1.75
71.34	30.65	-0.95	-0.5
71.38	31.46	-1.04	-0.42
71.42	30.64	-1.9	-1.54
71.46	30.43	-2.44	-1.35
71.5	31.08	-2.05	0.19
71.54	31.23	-3.47	1.17
71.58	31.9	-5.47	2.31
71.62	29.71	-8.86	5.23
71.66	32.19	-7.45	4.49
71.7	33.05	-8.7	1.27
71.74	29.94	-8.23	1.28
71.78	28.05	-9.79	1.47
71.82	25.98	-5.82	1.55
71.86	28.58	-5.85	-2.79
71.9	29.002	-6.2358	0.015004
71.94	33.41	-4.94	-2.7
71.98	28.88	-4.69	-3.29
72.02	29.03	-3.37	-1.6
72.06	28.26	-2.35	-0.41
72.1	28.5	-2.64	1.23
72.14	27.13	-2.52	-3.16
72.18	28.69	-0.83	-2.51
72.22	32.05	-3.41	-1.93
72.26	36.19	-7.46	-3.29
72.3	34.08	-1.16	-0.36
72.34	35.69	1.18	-0.11
72.38	34.89	-0.34	-2.93
72.42	30.27	2.66	-2.19
72.46	30.2	-0.92	-1.54
72.5	28.96	-1.06	-1.67
72.54	29.09	0.15	0.83
72.58	27.11	-1.55	2.01
72.62	30.72	-3.46	3.41
72.66	30.56	-6.21	5.1
72.7	30.3	-7.87	4.61
72.74	30.81	-6.83	5.2
72.78	32.22	-5.24	5.15
72.82	30.12	-5.34	5.68
72.86	26.82	-5.94	4.55
72.9	28.21	-5.24	7.72
72.94	29.82	-2.85	8.48
72.98	28.06	-3.17	9.3
73.02	30	-3.02	10.53
73.06	28.08	2.1	6.14
73.1	33.08	-0.85	5.75
73.14	29.181	3.1427	5.0892
73.18	32.61	8.87	2.03
73.22	30.63	8.21	1.02
73.26	29.21	9.39	-0.36
73.3	27.359	4.4957	0.83685
73.34	26.882	4.6082	-0.27226
73.38	28.45	8.26	3.63
73.42	25.53	10.8	6.12
73.46	25.536	4.4347	-3.3034
73.5	25.144	4.2129	-4.1304
73.54	24.794	3.9123	-4.8232
73.58	24.495	3.5348	-5.3566
73.62	19.63	0	-10.37
73.66	19.57	-1.73	-7.87
73.7	21.05	-0.46	-6.83
73.74	24.92	0.41	-5.69
73.78	26.68	-1.16	-5.47
73.82	27.57	-1.53	-6.07
73.86	24.86	-2.1	-4.06
73.9	25.77	-1.46	1.34
73.94	25.69	-2.46	4.2
73.98	27.31	-4	4.84
74.02	24.97	-5.06	6.45
74.06	27.97	-3.2	9.11
74.1	25.84	-7.19	6.01
74.14	31.19	-1.64	5.45
74.18	29.327	-3.0842	3.8265
74.22	29.854	-2.8329	3.1685
74.26	30.367	-2.5425	2.3818
74.3	30.861	-2.2234	1.4993
74.34	31.329	-1.8856	0.5539
74.38	31.767	-1.5394	-0.42155
74.42	32.167	-1.1949	-1.3942
74.46	32.525	-0.86242	-2.331
74.5	32.66	2.56	-7.44
74.54	32.22	1.28	-9.58
74.58	32.1	0.35	-5.61
74.62	35.02	-0.98	-4.4
74.66	33.64	-1.42	-5.02
74.7	32.98	-0.36	-3.52
74.74	33.37	-0.49	-2.09
74.78	35.92	0.08	-1.44
74.82	32.66	0.07	-2.14
74.86	31.48	-0.85	-2.38
74.9	30.9	-1.56	-1.91
74.94	31.69	-0.01	-1.39
74.98	30.7	-0.52	-1.55
75.02	30.11	-1.6	-1.7
75.06	31.25	-2.85	-1.36
75.1	32.12	-2.41	-1.37
75.14	32.23	-2.81	-0.99
75.18	32.79	-2.24	-0.95
75.22	32.91	-1.66	-0.92
75.26	32.25	-1.75	-0.83
75.3	32.34	-2.15	-1.6
75.34	32.81	-4.69	-1.23
75.38	32.78	-3.39	-1.33
75.42	31.9	-3.18	-1.02
75.46	32.9	-4.01	-0.96
75.5	32.81	-4.64	-1.13
75.54	34.62	-4.29	-0.52
75.58	34.82	-6.1	-0.77
75.62	36.23	-5.57	-1.03
75.66	36.76	-5.76	-1.25
75.7	35.7	-9.85	-2.05
75.74	33.332	-5.2082	0.41706
75.78	32.916	-4.8077	0.89221
75.82	32.494	-4.3717	1.3514
75.86	32.084	-3.9191	1.777
75.9	30.77	-5.36	1.11
75.94	31.19	-3.73	1.12
75.98	32.14	-5.57	0.67
76.02	29.36	-3.32	2.81
76.06	27.9	0.36	6.62
76.1	28.88	1.24	4.22
76.14	31.45	1.09	1.82
76.18	34.21	-0.71	3.16
76.22	33.44	-2.51	0.78
76.26	34.9	-3.62	-0.47
76.3	33.79	-4.01	-0.84
76.34	33.72	-4.96	-2.85
76.38	33.83	-5.64	-1.13
76.42	34.93	-6.78	-1.81
76.46	32.92	-7.07	-3.44
76.5	30.79	-1.15	-2.28
76.54	31.04	-3.59	-3.01
76.58	30.35	-2.21	-4.69
76.62	30.69	-3.69	-6.28
76.66	29.83	-3.42	-6.33
76.7	29.29	-2.49	-0.7
76.74	30.1	-1.25	-0.28
76.78	29.97	0.54	-0.84
76.82	31.39	-3.91	1.79
76.86	32.83	-7.76	1.34
76.9	34.03	-7.96	3.02
76.94	33.869	-0.65424	-1.2867
76.98	34.467	-0.11837	-1.5677
77.02	35.02	0.3796	-1.8748
77.06	39.12	5.57	0.73
77.1	40.65	1.41	-1.02
77.14	37.13	5.35	-5.51
77.18	34.47	3.13	-6.92
77.22	34.6	0.2	-6.1
77.26	34.68	0.65	-4.14
77.3	34.83	0.34	-2.93
77.34	32.99	0.64	-3.52
77.38	32.95	-0.75	-2.09
77.42	31.63	-1.65	-1.58
77.46	32.64	-1.76	-2.05
77.5	31.8	-3.01	-2.23
77.54	33.1	-3.15	-2.67
77.58	33.52	-3.77	-1.09
77.62	34.47	-4.79	-1.46
77.66	33.67	-3.35	-3.08
77.7	31.95	-3.57	-0.98
77.74	32.5	-3.85	-0.42
77.78	34.06	-5.22	-0.31
77.82	35.02	-4.38	-1.87
77.86	32.68	-2.37	-1.84
77.9	33.48	-0.57	0.2
77.94	34.32	-3.33	-0.15
77.98	33.93	-3.81	1.06
78.02	33.45	-4.03	3.3
78.06	33.15	-6.79	3.8
78.1	34.67	-8.48	3.25
78.14	37.88	-2.85	2.52
78.18	38.19	-4.6	-2.94
78.22	35.06	-4.49	-3.63
78.26	34.19	-2.31	-4.69
78.3	34.97	-5.49	-4.53
78.34	34.68	-4.76	-1.7
78.38	31.69	-6.78	-0.41
78.42	30.06	-8.63	-0.45
78.46	30.27	-6.81	-0.06
78.5	31.69	-0.42	-3.2
78.54	29.28	1.05	-5.29
78.58	27.18	1.03	-8.39
78.62	28.09	1.54	-8.15
78.66	26.34	2.51	-9.41
78.7	25.21	0.56	-9.77
78.74	32.38	6.22	-9.38
78.78	30.65	2.12	-6.9
78.82	32.07	0.21	-5.01
78.86	31.61	-1.27	-5.68
78.9	31.65	-4.03	-4.7
78.94	28.82	-2.21	-3.37
78.98	29.76	0.03	-3.04
79.02	29.66	0.29	-2.67
79.06	32.01	2.42	-2.35
79.1	30.64	-1.48	-2.58
79.14	29.01	1.46	-2.03
79.18	30.59	-0.5	-0.48
79.22	26.16	-0.73	0.55
79.26	26.65	-0.86	0.97
79.3	24.72	0.26	-0.36
79.34	23.21	-2.31	-1.19
79.38	21.92	0.39	-4.45
79.42	20.37	-1.58	-4.85
79.46	22.686	0.64319	-0.32852
79.5	21.27	-1.54	1.86
79.54	24.09	1.94	0.63
79.58	23.14	3.38	0.05
79.62	21.73	1.77	1.63
79.66	21.29	3.4	1.88
79.7	21.2	3.63	1.69
79.74	20.38	1.82	0.56
79.78	21.47	0.05	0.58
79.82	22.42	4.05	0.38
79.86	24.28	1.97	1.32
79.9	24.1	-0.48	1.83
79.94	22.7	0.23	2.66
79.98	22.34	-1.61	0.65
[truncated: 1,011 more rows]
