# Supplementary material for: Mean flow and turbulence structure over exposed roots on a forested floodplain: Insights from a controlled laboratory experiment
Source: PLoS One. 2020 Feb 26;15(2):e0229306. doi: 10.1371/journal.pone.0229306 (PMC7043746; doi:10.1371/journal.pone.0229306)
Supplement: S1 File — (ZIP) [file pone.0229306.s001.zip › data_and_scripts/velocity_data/t21_088_replaced.csv]

0.06	37.04	-11.02	-1.84
0.1	36.36	-11.59	0.91
0.14	37.93	-12.07	2.12
0.18	39.26	-10.08	-2.4
0.22	33.37	-8.3	-5.27
0.26	32.29	-2.86	-9.67
0.3	34.62	-2.54	-8.31
0.34	33.57	-1.52	-8.18
0.38	31.98	-3.99	-7.41
0.42	31.46	-2.02	-6.31
0.46	30.07	2.15	-5.05
0.5	29.45	3.13	-6.12
0.54	29.59	-0.69	-3.63
0.58	29.19	-1.96	-3.85
0.62	30.62	-4.86	-3.07
0.66	30.63	-2.64	-4.16
0.7	29.9	-2.52	-4.44
0.74	29.06	0.03	-4.29
0.78	32.15	-1.27	-0.67
0.82	32.61	-2.9	-1.15
0.86	33.02	-3.49	-1.09
0.9	33.35	-0.57	-1.89
0.94	30.93	0.56	-1.64
0.98	30.31	0.97	-0.63
1.02	32.15	-1.16	0.75
1.06	31.43	-2.13	1.03
1.1	28.16	0.62	0.26
1.14	31.53	-0.27	1.24
1.18	30.67	-1.51	-0.2
1.22	30.53	-1.51	-0.63
1.26	30.28	-3.88	0.76
1.3	30.17	-2.67	3.57
1.34	30.14	-0.11	2.95
1.38	30.59	-1.45	2.07
1.42	29.9	-3.32	1.31
1.46	30	-1.37	0.82
1.5	30.18	-2.21	0.32
1.54	29.28	-0.83	0.4
1.58	30.57	-1.15	0.65
1.62	29.17	-1.4	0.25
1.66	29.97	-2.55	0.28
1.7	29.83	-2.66	0.11
1.74	30.02	-3.79	0.25
1.78	28.94	-4.22	0.07
1.82	29.72	-6.07	0.27
1.86	29.02	-4.8	0.26
1.9	27.37	-4.75	0.45
1.94	25.86	-2.83	0.67
1.98	23.32	-0.32	2.18
2.02	24.44	-1.82	3.61
2.06	27.05	-7.31	4.87
2.1	28.276	-4.6317	1.7671
2.14	28.365	-4.5834	1.3629
2.18	28.473	-4.513	0.90745
2.22	28.597	-4.425	0.41416
2.26	28.736	-4.3242	-0.10347
2.3	32.22	-5.13	2.53
2.34	31.34	-4.22	0.14
2.38	33.22	-4.69	-0.88
2.42	32.89	-5.7	-2.67
2.46	36.07	-7.05	1.85
2.5	29.742	-3.7098	-2.9648
2.54	30.51	-6.31	-3.08
2.58	27.12	-2.22	-6.15
2.62	27.78	0.2	-4.73
2.66	26.13	-1.28	-4.71
2.7	26.2	-2.46	-4.5
2.74	28.21	-1.57	-7.42
2.78	29.86	-5.66	-4.11
2.82	31.45	-5.46	-3.61
2.86	31.42	-3.88	-0.81
2.9	31.97	-6.09	2.89
2.94	32.02	-5.77	1.75
2.98	33.2	-5.2	1.46
3.02	32.96	-5.27	2.94
3.06	32.37	-5.62	1.96
3.1	32.47	-6.27	0.86
3.14	33.89	-9.11	-0.18
3.18	30.706	-2.9363	-2.7347
3.22	34.42	0.66	-6.8
3.26	28.14	-2.38	-7.9
3.3	26.89	2.58	-7.43
3.34	25.77	1.86	-8.82
3.38	24.84	1.62	-8.63
3.42	25.82	1.77	-5.38
3.46	28.08	-2.12	-3.11
3.5	31.24	-1.54	-1.78
3.54	30.98	-1.93	-0.95
3.58	31.22	-2.19	-0.54
3.62	31.02	-2.77	-0.1
3.66	31.1	-2.05	0.17
3.7	30.73	-2.45	-0.33
3.74	30.84	-0.92	-0.66
3.78	31.1	-1.74	-0.31
3.82	30.05	-2.76	-0.25
3.86	31.46	-3.06	-0.09
3.9	28.93	-2.75	-0.12
3.94	29.88	-4.33	-0.21
3.98	30.33	-5.63	-1.38
4.02	30.71	-5.01	-1.99
4.06	31.41	-5.66	-1.22
4.1	29.87	-6.24	-1.3
4.14	29.4	-6.14	-2.55
4.18	29.76	-4.62	2.08
4.22	30.65	-6.98	2.81
4.26	32.95	-9.05	2.15
4.3	32.3	-6.69	1.59
4.34	37.04	-6.45	-2.65
4.38	29.71	-5.5163	1.2713
4.42	32.2	-3.53	-1.32
4.46	27.74	-1.42	3.69
4.5	26.49	-3.43	5.05
4.54	26.72	-5.45	2.15
4.58	24.74	-2.61	3.93
4.62	26.15	-7.27	4.83
4.66	29.29	-7.84	0.34
4.7	31.07	-6.09	3.11
4.74	34.59	-7.64	3.33
4.78	33.29	-7.69	4.28
4.82	36.28	-7.13	5.61
4.86	34.15	-6.26	6.11
4.9	35.5	-5.4	0.1
4.94	32.37	-3.93	-1.25
4.98	31.16	-1.52	-0.3
5.02	33.18	-1.68	1.21
5.06	31.9	1.41	-1.45
5.1	28.76	1.19	-1.62
5.14	32.93	2.4	-6.39
5.18	33.29	0.78	-7.66
5.22	31.22	2.7	-5.75
5.26	30.99	0.58	-4.56
5.3	28.396	3.0001	-2.6774
5.34	28.017	3.1143	-2.2392
5.38	23.27	6.48	3.57
5.42	27.466	3.1099	-1.1996
5.46	27.308	3.0097	-0.64792
5.5	22.12	2.86	4.82
5.54	24.58	3.73	2.62
5.58	26.25	3.03	0.84
5.62	29.41	0.37	0.2
5.66	30.24	-0.23	0.62
5.7	31.32	-0.8	-0.55
5.74	30.31	1.96	-0.86
5.78	29.13	3.46	0.14
5.82	32.08	2	-0.39
5.86	32.87	0.71	-0.35
5.9	32.7	-0.19	-0.61
5.94	31.39	0	0.68
5.98	31.02	-1.96	0.05
6.02	30.21	-3.89	-1.58
6.06	29.51	-4.56	-0.45
6.1	29.15	-4.98	-0.24
6.14	29.45	-6.14	2.01
6.18	34.41	-5.83	2.34
6.22	29.74	-8.55	-0.97
6.26	31.19	-9.53	1.52
6.3	31.588	-7.544	1.2429
6.34	31.968	-7.7281	1.371
6.38	32.377	-7.8359	1.4757
6.42	29.72	-7.69	-1.25
6.46	34.37	-9.89	1.49
6.5	36.21	-7.64	1.06
6.54	35.56	-4.89	2.8
6.58	35.55	-6.49	2.19
6.62	33.13	-3.29	1.8
6.66	35.175	-6.9158	1.2175
6.7	33.88	-7.28	2.03
6.74	35	-6.44	2.33
6.78	34.54	-5.56	2.26
6.82	36.06	-7.29	1.82
6.86	37.39	-7.47	0.14
6.9	37.86	-5.92	-2.59
6.94	34.97	-6.66	-4.55
6.98	34.09	-2.16	-2.79
7.02	33.94	-1.28	-7.55
7.06	33	-2.87	-6.2
7.1	32.06	-3.46	-5.29
7.14	33.32	-2.85	-1.53
7.18	33.7	-5.02	-0.36
7.22	33.9	-5.96	-1.63
7.26	34.56	-6.57	-0.89
7.3	37.37	-7.9	-1.41
7.34	36.57	-7.76	-2.13
7.38	37.91	-7.34	-2.76
7.42	35.48	-6.42	-2.81
7.46	37.32	-4.01	-2.17
7.5	32.87	-0.74	-2.43
7.54	34.17	-2.58	-3.52
7.58	32.92	-4.71	-2.02
7.62	32.3	-4.81	-1.63
7.66	31.35	-10.47	-0.56
7.7	32.66	-7.43	-3.07
7.74	33.17	-7.16	-2.18
7.78	30.85	-8.27	-1.94
7.82	31.42	-9.06	-0.94
7.86	30.73	-10.78	-0.82
7.9	30.67	-11.09	0.52
7.94	28.64	-11.05	0.65
7.98	29.56	-10.36	2.99
8.02	30.45	-11.93	-0.31
8.06	27.72	-5.45	-2.91
8.1	26.75	-5.07	-1.96
8.14	24.95	-2.57	-2.38
8.18	29.16	-1.31	-2.4
8.22	27.5	-1.44	0.57
8.26	30.42	-4.23	2.09
8.3	31.41	-2.22	0.53
8.34	29.28	-1.85	-3.87
8.38	28.53	1.89	-3.97
8.42	28.05	-1.69	-6.07
8.46	28.24	2.84	-10.56
8.5	26.89	0.28	-9.53
8.54	26.961	1.166	-2.8967
8.58	26.692	1.5279	-2.6457
8.62	22.86	-3.29	2.14
8.66	26.265	2.1059	-2.0424
8.7	26.139	2.3097	-1.7037
8.74	22.39	3.69	2.89
8.78	26.07	2.89	2.47
8.82	24.93	3.12	1.09
8.86	25	3.21	0.73
8.9	28.03	4.24	-3.14
8.94	29.81	2.51	-1.26
8.98	32.9	0.79	-1.22
9.02	32.9	0.75	-1.54
9.06	29.92	0.04	1.03
9.1	29.45	-2.06	4.65
9.14	32.52	-1.42	2.54
9.18	33.86	-0.77	0.65
9.22	33.46	-1.01	0.65
9.26	36.05	-0.79	0.87
9.3	36.66	-0.78	1.44
9.34	37.99	-2.17	1.37
9.38	39.2	-2.72	0.7
9.42	36.75	-3.85	-0.42
9.46	37.6	-6.39	-2.53
9.5	37.84	-6.4	-3.94
9.54	36.25	-8.92	-4.98
9.58	37.05	-6.63	-5.09
9.62	36.95	-5.06	-4.48
9.66	36.72	-3.2	-0.16
9.7	33.4	-5.72	4.25
9.74	32.2	-3.41	4.37
9.78	31.96	-6.88	5.05
9.82	33.15	-9.98	-0.26
9.86	35.14	-7.16	-0.36
9.9	34.48	-8.89	-0.13
9.94	36.62	-7.96	0.12
9.98	36.69	-6.3	2.14
10.02	33.96	-8.57	4.46
10.06	35.69	-6.54	0.88
10.1	33.25	-0.6	-3.48
10.14	29.22	-0.77	-4.65
10.18	28.97	-1.89	-2.23
10.22	32.21	-1.3	-1.63
10.26	30.25	-1.84	0.11
10.3	32.8	-1.41	0.14
10.34	32.55	-2.45	0.37
10.38	32.72	-2.66	1.05
10.42	31.17	-2.3	0.24
10.46	32.47	-3.61	-0.25
10.5	32.46	-3.8	-1.02
10.54	32.12	-5.01	-0.91
10.58	33.54	-4.77	0.31
10.62	34	-5.68	0.51
10.66	34.54	-4.05	-1.04
10.7	31.68	-4.64	-2.23
10.74	30.15	-4.69	-0.72
10.78	30.94	-6.16	-0.18
10.82	30.82	-2.1	0.81
10.86	29.37	-2.85	0.56
10.9	28.14	-3.58	-0.89
10.94	28.58	-5.13	3.32
10.98	30.21	-5.08	1.53
11.02	29.77	-4.67	-0.3
11.06	30.5	-5.13	0.01
11.1	30.83	-5.05	0
11.14	30.55	-4.79	0.47
11.18	30.21	-4.89	1.02
11.22	29.92	-5	1.1
11.26	31.33	-4.59	1.19
11.3	30.88	-5.06	1.54
11.34	32.19	-5.61	2.31
11.38	32.09	-4.38	1.28
11.42	34.2	-1.54	2.09
11.46	32.36	-5.87	4.62
11.5	36.77	-8.31	4.36
11.54	38.43	-7.34	3.28
11.58	39.41	-5.56	1.7
11.62	38.93	-0.76	0.23
11.66	37.89	-3.26	-3.02
11.7	38.91	-5.27	-4.5
11.74	37.29	-5.03	-3.42
11.78	35.06	-1.53	-1.22
11.82	32.61	-3.15	-1.15
11.86	32.07	-5.49	0
11.9	31.23	-3.85	-2.36
11.94	29.97	-3.75	-2.82
11.98	29.67	-3.88	-3.26
12.02	30.23	-0.55	-3.64
12.06	30.64	-1.31	-2.16
12.1	30.6	0.46	-2.56
12.14	29.92	0.03	-3.53
12.18	29.96	0.08	-2.86
12.22	31.4	2.44	-1.86
12.26	27.37	-0.63	-4.76
12.3	27.57	1.06	-1.79
12.34	26.82	1.21	-0.04
12.38	29.38	3.7	4.09
12.42	29.9	-0.41	-0.39
12.46	28.311	-2.9818	1.6411
12.5	26.4	-3.02	4.28
12.54	26.24	-8.13	6.6
12.58	22.41	-10.3	4.08
12.62	22.25	-12.63	2.5
12.66	30.493	-6.6953	2.0787
12.7	30.863	-7.2451	1.9417
12.74	32.71	-9.24	4.19
12.78	34.7	-7.98	2.36
12.82	36.69	-7.7	-1.73
12.86	36.33	-7.87	-1.93
12.9	35.5	-5.56	-1.84
12.94	32.86	-5.27	0.42
12.98	29.7	-3.52	-2.12
13.02	25.2	-0.91	-5.86
13.06	25.07	-3.01	-5.25
13.1	25.57	-3.41	-2.67
13.14	26.62	-2.27	-4.58
13.18	26.08	0.16	-5.59
13.22	27.43	1.3	-2.67
13.26	26.52	2.11	0.78
13.3	24.33	-0.57	1.85
13.34	26.7	2.46	5.48
13.38	25.538	1.7795	-1.4384
13.42	25.901	2.044	-1.5729
13.46	26.329	2.2418	-1.7225
13.5	26.802	2.3696	-1.8789
13.54	27.299	2.4244	-2.0337
13.58	27.799	2.4031	-2.1785
13.62	28.282	2.3025	-2.305
13.66	28.728	2.1195	-2.4048
13.7	28.55	-5.38	-3.1
13.74	25.59	2.07	-2.27
13.78	27.99	1.7	2.77
13.82	30.16	4.64	-0.99
13.86	32.9	4.45	-5.33
13.9	28.97	1.98	-4.88
13.94	32.77	-1.73	-8.02
13.98	26.61	-6.3	-0.68
14.02	28.2	-8.25	-0.11
14.06	26.56	-6.16	-0.72
14.1	23.59	-5.51	3.44
14.14	24.26	-5.43	2.74
14.18	23.86	-4.91	3.99
14.22	26.07	-3.37	2.09
14.26	27.28	-3.33	1.88
14.3	27.42	-2.52	0.7
14.34	32.16	-3.26	-0.74
14.38	32.8	-2.52	0.05
14.42	35.27	-0.27	0.4
14.46	34.5	-2.87	2.19
14.5	35.18	-3.26	2.37
14.54	34.62	-3.67	2.95
14.58	35.05	-4.38	3.43
14.62	34.73	-5.8	4.05
14.66	33.52	-6.58	4.52
14.7	34.09	-7.93	3.68
14.74	34.59	-8.25	3.53
14.78	35.99	-9.08	3.07
14.82	39.41	-8.85	2.6
14.86	37.3	-9.52	2.54
14.9	36.37	-9.17	-2.58
14.94	33.65	-5.85	0.08
14.98	34.612	-8.1313	-0.62083
15.02	34.334	-7.8036	-1.3532
15.06	34.055	-7.405	-2.0557
15.1	33.788	-6.9463	-2.707
15.14	33.37	-5.84	-2.78
15.18	32.2	-5.88	-2.83
15.22	30.45	-5.39	-2.61
15.26	32.05	-6.45	-3.63
15.3	32.28	-3.45	-6.3
15.34	32.72	-3.3	-8.49
15.38	36.02	-2.91	-3.21
15.42	34.53	-2.36	-2.56
15.46	34.02	-3.38	-1.26
15.5	35.31	1.07	-0.36
15.54	34.85	-2.37	0.06
15.58	33.19	-0.39	-0.39
15.62	32.16	-1.36	-0.2
15.66	32.92	-2.93	3.24
15.7	33.2	-4.2	2.03
15.74	32.52	-2.27	1.23
15.78	31.51	-3.27	0.25
15.82	33.31	-4.91	1.15
15.86	33.88	-5.24	1.92
15.9	35.69	-6.03	1.56
15.94	35.69	-9.28	2.82
15.98	37.49	-9.01	2.72
16.02	36.8	-8.99	-0.91
16.06	34.71	-3.99	-2.02
16.1	33.91	-8.3	-1.61
16.14	37.45	-6.91	-5.39
16.18	37.63	-5.42	-2.99
16.22	35.11	-8.28	-1.51
16.26	35.57	-7.44	-1.26
16.3	35.03	-6.61	-2.66
16.34	36.39	-3.43	-3.6
16.38	38.27	-7.19	-1.72
16.42	33.6	-1.94	-0.71
16.46	31.04	-2.35	-2.12
16.5	30.46	-1.51	-3.58
16.54	35.574	-2.8341	-2.1006
16.58	35.834	-2.4761	-2.0875
16.62	36.062	-2.1493	-2.074
16.66	36.238	-1.8608	-2.0582
16.7	34.45	-1.25	-1.62
16.74	36.69	0.69	-2.19
16.78	35.24	0.56	-3.61
16.82	39.17	-1.45	1
16.86	37.19	-2.88	-1.25
16.9	35.74	-2.68	-0.69
16.94	35.52	-3.18	-0.83
16.98	34.02	-4.9	-1.62
17.02	32.94	-1.61	-5.46
17.06	28.95	-2.06	-3.97
17.1	28.49	-1.01	-1.4
17.14	27.13	-3.88	2.1
17.18	25.83	-3.76	1.89
17.22	26.52	-1.31	2.25
17.26	26.72	-3.11	3.13
17.3	26.83	-4.52	2.54
17.34	26.28	-5.33	2.12
17.38	27.46	-3.11	4.72
17.42	30.61	-3.55	4.01
17.46	32.87	-3.5	2.74
17.5	32.46	-3.26	2.35
17.54	33.91	-3.74	1.9
17.58	34.48	-3.57	0.25
17.62	33.4	-2.38	0.52
17.66	36.76	-3.06	0.53
17.7	34.41	-2.53	-0.11
17.74	33.08	1.28	-2
17.78	32.25	-0.56	-1.96
17.82	33.41	-0.39	0.89
17.86	33.4	-2.21	0.16
17.9	33.39	-0.44	-0.89
17.94	32.72	-0.79	-0.62
17.98	32.07	-2.55	-0.04
18.02	32.79	-3.32	1.38
18.06	31.1	-3.79	-0.15
18.1	31.1	-3.82	0.58
18.14	32.13	-4.01	0.27
18.18	32.64	-2.39	-0.64
18.22	32.62	-1.48	-0.8
18.26	32.31	-3.03	0.7
18.3	32.52	-3.86	1.38
18.34	34.2	-4.62	1.4
18.38	32.68	-6.32	3.64
18.42	34	-6.27	2.45
18.46	34.14	-3.85	3
18.5	33.49	-6.51	1.03
18.54	36.199	-3.2821	2.3139
18.58	36.661	-2.8896	2.1111
18.62	37.064	-2.4996	1.8584
18.66	37.391	-2.1288	1.5626
18.7	40.55	-3.55	8.78
18.74	40.71	-0.69	4.91
18.78	40.77	-0.24	0.7
18.82	38.6	1.75	-1.93
18.86	36.72	0.31	-4.42
18.9	34.62	-0.83	-1.95
18.94	33.05	-3.53	-3.05
18.98	34.62	-2.36	-3.26
19.02	33.73	-3.06	-2.78
19.06	32.23	-2.6	-2.61
19.1	32.32	-4.95	-0.94
19.14	32.49	-4.81	-0.86
19.18	32.37	-5.77	-2.16
19.22	32.3	-3.97	0.5
19.26	32.25	-4.28	0.64
19.3	30.68	-2.59	2.1
19.34	31.04	0.63	0.11
19.38	31.94	0.61	2.04
19.42	33.14	-1.93	4.15
19.46	33.85	-1.87	0.17
19.5	33.14	1.07	-2.31
19.54	29.81	4.43	-6.51
19.58	31.38	0.66092	1.9267
19.62	31.577	0.70569	2.1466
19.66	25.27	1.19	3.1
19.7	29.64	0.48	3.63
19.74	29.69	1.97	4.43
19.78	33.81	1.15	3.68
19.82	33.1	0.28	4.59
19.86	35.56	-2.14	4.98
19.9	38.31	-2.93	-1.14
19.94	37.96	0.5	-2.63
19.98	37.26	-0.24	-2.7
20.02	35.56	1.27	-2.69
20.06	35.95	1.89	-3.06
20.1	35.75	-0.71	-3.47
20.14	34.62	-5.26	-5.15
20.18	31.39	-3.73	-6.58
20.22	31.96	-2.31	-6.15
20.26	28.69	-2.31	-4.42
20.3	29.21	-4.09	-4.39
20.34	28.08	-6.07	-7.37
20.38	25.3	-5.98	-5.12
20.42	26.73	-5.45	-3.91
20.46	27.64	-4.73	-2.47
20.5	28.02	-5.21	-2.33
20.54	27.28	-4.45	-2.16
20.58	27.26	-3.11	-1.4
20.62	27.37	-3.82	-1
20.66	28.43	-4.25	-1.84
20.7	29.16	-4.53	-0.72
20.74	31.42	-2.92	0.5
20.78	28.205	-5.7378	1.2475
20.82	28.376	-5.7178	1.4227
20.86	28.56	-5.6758	1.537
20.9	28.756	-5.6127	1.5956
20.94	28.962	-5.5291	1.6033
20.98	26.37	-11.12	4.74
21.02	29.396	-5.3036	1.4858
21.06	32.65	-4.61	1.2
21.1	28.17	-6.03	0.71
21.14	27.94	-8.07	5.18
21.18	29.21	-7.13	5.79
21.22	29.2	-8.4	4.06
21.26	30.3	-7.69	1.24
21.3	30.937	-3.9817	0.20144
21.34	33.99	1.35	-2.68
21.38	29.49	0.48	-6.75
21.42	31.31	0.15	-4.85
21.46	32.09	-1.72	-2.04
21.5	32.85	-2.18	-1.96
21.54	33.58	-2.62	-0.39
21.58	31.26	-1.45	-0.62
21.62	33.8	-0.63	0.2
21.66	32.12	-0.13	-0.08
21.7	32.77	-0.9	-0.84
21.74	31.25	-2.46	-1.3
21.78	30.72	-2.97	-0.63
21.82	29.44	-2.1	1.93
21.86	30.36	-1.21	2.82
21.9	31.61	-0.06	2.42
21.94	29.26	-0.32	-1.26
21.98	32.859	-2.8575	1.5264
22.02	33.496	-3.2283	1.4591
22.06	34.141	-3.5939	1.3497
22.1	34.772	-3.9427	1.2017
22.14	35.364	-4.2629	1.0188
22.18	35.71	-7.92	5.46
22.22	36.84	-6.36	4.03
22.26	37.9	-5.51	1.89
22.3	37.21	-5.96	-0.06
22.34	38.04	-3.61	-0.32
22.38	37.66	-3.99	-2.92
22.42	35.82	-3.55	-4.23
22.46	35.59	-4	-3.76
22.5	34.08	-3.57	-3.8
22.54	32.64	-0.91	-3.34
22.58	32.61	-3.31	-0.09
22.62	31.39	-3.49	0.32
22.66	31.81	-3.29	0.94
22.7	32.81	-5.2	-0.54
22.74	34.05	-4.66	-1.09
22.78	33.95	-4.23	-1.21
22.82	34.33	-3.34	-1.29
22.86	32.92	-3.35	-1.69
22.9	32.68	-4.26	-2.33
22.94	32.25	-4.5	-1.34
22.98	32.48	-4.06	-1.75
23.02	31.91	-4.44	-1.55
23.06	32.46	-4.74	-1.81
23.1	31.16	-3.48	-2.42
23.14	31.22	-3.19	-2.31
23.18	30.58	-3.89	-1.52
23.22	30.42	-3.06	-1.95
23.26	30.67	-1.17	-2.46
23.3	30.33	-2.67	-2.67
23.34	29.92	-1.58	-3.47
23.38	30.26	-1.01	-2.9
23.42	33.38	0.85	-3.58
23.46	33.11	-0.67	-4.04
23.5	30.12	5.28	-2.43
23.54	30.627	-0.95012	-2.1281
23.58	30.543	-1.1523	-1.825
23.62	28.2	-6.67	-0.75
23.66	30.8	-2.09	-1.48
23.7	30.39	-3.61	1.57
23.74	32.68	-2.31	-1.5
23.78	32.13	-1.63	-1.28
23.82	30.95	-1.88	-1.44
23.86	27.69	-0.32	0.67
23.9	28.64	-3.13	2.77
23.94	28.32	-7.75	3.12
23.98	30.11	-4.09	0.83
24.02	30.35	-4.5	0.94
24.06	32.3	-3.53	1.43
24.1	31.43	-1.62	0.29
24.14	31.17	-3.35	-1.12
24.18	30.83	-1.21	-1.9
24.22	31.35	-7.51	4.19
24.26	32.75	-7.4462	2.9078
24.3	35.38	-10.06	0.22
24.34	33.87	-9.91	-0.77
24.38	32.75	-14.02	1.13
24.42	30.3	-10.83	3.95
24.46	34	-11.95	5.2
24.5	34.47	-12.08	7.21
24.54	34.55	-9.85	3.08
24.58	33.88	-10.35	5.97
24.62	36.51	-7.87	7.71
24.66	33.39	-4.86	6.51
24.7	30.57	-3.39	4.63
24.74	30.399	-6.7514	1.7995
24.78	30.04	-6.4675	1.554
24.82	29.667	-6.1592	1.2934
24.86	29.284	-5.8287	1.0196
24.9	28.894	-5.4782	0.73441
24.94	28.498	-5.11	0.43961
24.98	20.56	4.2	-10.17
25.02	27.703	-4.3291	-0.17149
25.06	27.309	-3.9209	-0.48414
25.1	26.92	-3.5038	-0.79911
25.14	26.539	-3.0801	-1.1146
25.18	26.169	-2.6519	-1.4287
25.22	25.813	-2.2215	-1.7396
25.26	25.472	-1.7911	-2.0456
25.3	21.59	4.81	-6.69
25.34	20.28	2.97	-5.74
25.38	20.6	1.83	-4.58
25.42	21.24	2.69	-3.08
25.46	21.67	1.94	-1.34
25.5	23.916	0.66726	-3.675
25.54	25.45	-7.1	2.83
25.58	23.645	1.3862	-4.0958
25.62	23.569	1.7168	-4.275
25.66	27.02	-3.71	-5.87
25.7	31.57	-3.22	-3.72
25.74	26.54	-2.06	-4.6
25.78	27.82	1.61	-3.52
25.82	26.75	3.29	-4.17
25.86	25.63	4.62	-3.84
25.9	24.98	1.54	-3.98
25.94	21.9	4.9	-4.2
25.98	22.67	5.26	-6.55
26.02	23.76	4.31	-5.94
26.06	25.01	3.65	-4.99
26.1	24.77	6.57	-3.67
26.14	24.18	2.33	-3.46
26.18	27.21	3.42	0.05
26.22	22.814	1.3792	-1.5469
26.26	22.779	0.47396	-0.91001
26.3	22.16	-2.44	0.3
26.34	21.48	-2.82	-0.54
26.38	21.42	-2.97	0.73
26.42	21.65	-2.84	1.06
26.46	22.32	-2.27	1.38
26.5	24.42	-3.58	2.15
26.54	25.48	-3.05	1.09
26.58	28.73	-3.02	0.57
26.62	30.56	-3.38	-0.03
26.66	30.67	-2.5	-1.6
26.7	29.94	-0.57	-2.25
26.74	29.81	-1.61	-2.13
26.78	30.7	-0.83	-2.92
26.82	31.56	-0.64	-3.74
26.86	31.64	-6.57	-0.42
26.9	29.86	-5.29	2.83
26.94	27.46	-4.53	1.19
26.98	28.02	-1.57	2.51
27.02	30.96	-1.56	0.68
27.06	33.43	-1.62	0.32
27.1	34.13	-2.13	-0.72
27.14	35.31	-1.64	-0.52
27.18	33.94	-2.62	-1.37
27.22	35.69	-2.77	0.32
27.26	37.56	-3.38	-1.65
27.3	38.71	-3.81	-1.55
27.34	37.42	-4.56	-1.45
27.38	37.46	-4.41	-1.95
27.42	36.54	-3.68	-0.48
27.46	35.5	-4.47	-0.37
27.5	33.92	-3.76	1.79
27.54	35.73	-3.98	3.54
27.58	38.29	-6.1	0.92
27.62	33.2	-2.77	5.93
27.66	35.44	-6.33	2.21
27.7	34.79	-7.49	1.02
27.74	37.81	-7.49	2.06
27.78	36.76	-4.64	-0.01
27.82	35.52	-5.78	1.1
27.86	35.311	-7.0262	0.35562
27.9	35.296	-7.5272	-0.11589
27.94	35.33	-0.24	-6.37
27.98	35.278	-8.4837	-1.1592
28.02	35.272	-8.9142	-1.7095
28.06	32.91	-12.06	-4.41
28.1	35.255	-9.6172	-2.8142
28.14	34.25	-10.02	1.74
28.18	35.67	-12.77	-3.32
28.22	35.32	-11.21	-3.21
28.26	34.54	-11.06	-6.72
28.3	35.84	-9.63	-6.72
28.34	34.57	-10.27	-2.87
28.38	35.84	-8.05	-6.67
28.42	36.06	-6.49	-5.46
28.46	35.13	-5.71	-4.45
28.5	34.22	-7.81	-4.44
28.54	34.29	-6.1	-6.29
28.58	33.55	-4.47	-6.39
28.62	32.57	-5.22	-5.73
28.66	32.88	-6.18	-5.3
28.7	30.57	-6.78	-4.32
28.74	33.19	-5.44	-1.1
28.78	34.07	-6.87	-0.69
28.82	33.27	-5.59	-0.99
28.86	32.43	-6.07	-1.34
28.9	31.3	-4.65	-1.66
28.94	31.81	-4.87	-2.11
28.98	32.24	-4.92	-1.84
29.02	31.82	-3.04	-1.86
29.06	32.9	-3.65	-1.34
29.1	31.48	-3.49	-1.85
29.14	30.97	-5.59	2.36
29.18	28.61	-7.46	0.69
29.22	28.17	-6.33	-0.71
29.26	27.45	-5.92	-0.79
29.3	27.96	-6.39	-0.3
29.34	25.59	-7.24	0.32
29.38	26.68	-6.94	0.66
29.42	25.18	-3.97	-1.47
29.46	28.56	-3.26	-2.22
29.5	31.38	-3.79	-1.56
29.54	30.36	-4.71	0.37
29.58	27.99	-6.57	4.1
29.62	27.96	-8.94	5.32
29.66	31.21	-9.39	5.79
29.7	33.2	-9.5	3.85
29.74	33.19	-2.16	0.06
29.78	32.76	-5.78	3.28
29.82	31.54	-6.69	2.75
29.86	29.1	-6.1	3.21
29.9	30.76	-9.35	3.6
29.94	30.73	-11.63	5.13
29.98	30.544	-6.9388	-0.10702
30.02	30.239	-6.75	-0.92487
30.06	26.36	-5.97	-4.68
30.1	28.75	-6.57	-3.69
30.14	29.47	-5.74	-3.29
30.18	31.04	-4.71	-5.9
30.22	28.345	-5.4386	-4.554
30.26	27.935	-5.1324	-5.0195
30.3	29.47	-0.32	-10.65
30.34	29.59	-4.28	-9.64
30.38	28.85	0.11	-8.14
30.42	26.33	-3.32	-4.26
30.46	23.77	-5.94	-2.01
30.5	27.34	-4.21	0.47
30.54	24.34	-6.51	0.85
30.58	22.39	-7.28	2.15
30.62	21.68	-5.27	2.48
30.66	23.85	-2.22	1.98
30.7	27.58	2.12	2.38
30.74	27.08	-1.28	3.22
30.78	25.57	3.28	2.72
30.82	25.31	1.2	1.01
30.86	28.67	-1.69	-0.12
30.9	29.12	1.11	-1.05
30.94	31.83	-3.23	-0.86
30.98	28.82	-2.97	0.12
31.02	30.15	-3.69	1.95
31.06	32.66	-7.19	1.19
31.1	32.45	-9.11	3.4
31.14	32.16	-4.72	5.83
31.18	35.34	-9.2	6.04
31.22	39.74	-1.6	7.46
31.26	38.03	-4.85	5.61
31.3	37.447	-3.8768	2.0418
31.34	41.99	-1.89	1.51
31.38	37.501	-2.8413	0.36821
31.42	39.46	0.3	2.64
31.46	40.8	-0.38	-0.56
31.5	37.59	1.67	-4.47
31.54	34.98	1.33	-6.66
31.58	32.4	-3.3	-5.68
31.62	33.72	-3.11	-6.73
31.66	29.44	-3.55	-5.93
31.7	28.4	-2.13	-5.39
31.74	26.4	-2.8	-3.94
31.78	28.33	-4.38	-1.29
31.82	28.18	-1.56	-3.49
31.86	26.78	-2.7	-5.44
31.9	27.33	-0.66	-2.75
31.94	27.21	1.6	-1.47
31.98	26.93	2.25	-2.07
32.02	25.46	0.94	-1.89
32.06	24.67	-1.37	0.37
32.1	23.94	-1.45	-2.78
32.14	24.68	1.18	1.15
32.18	23.75	0.31406	0.81674
32.22	18.97	-2.31	4.47
32.26	20.67	0.18	2.49
32.3	23.98	-1.69	3.59
32.34	23.42	2.92	2.92
32.38	26.7	2.8	1.03
32.42	26.6	-2.36	-0.14
32.46	26.63	-2.8	-2.05
32.5	28.04	-3.46	-0.71
32.54	31.39	-3.86	-0.3
32.58	31.66	-3.72	-0.92
32.62	31.51	-4.76	-0.47
32.66	32	-4.02	-1.13
32.7	30.01	-1.31	-2.07
32.74	27.83	0.01	-3.5
32.78	31.26	4.02	-2.93
32.82	31.53	1.19	-2.13
32.86	28.38	-1	0.53
32.9	32.51	-2.74	-0.59
32.94	28.49	-4.97	-4.42
32.98	29.69	-6.33	-3.43
33.02	27.8	-1.89	-2.24
33.06	26.75	-7.43	3.43
33.1	25.78	-8.4	1.72
33.14	25.21	-7.84	7.77
33.18	26.84	-8.71	7.62
33.22	25.21	-6.51	4.44
33.26	28.953	-5.8145	0.65388
33.3	29.537	-5.1592	0.039803
33.34	28.66	-0.72	-4.07
33.38	35.52	-3.53	-1.42
33.42	32.81	-3.29	-3.55
33.46	34.38	-1.95	-2.83
33.5	33.5	-3.75	-0.64
33.54	32.72	2.12	-1.65
33.58	30.94	-1.95	-3.47
33.62	29.36	-1.87	-4.18
33.66	30.86	1.69	-6.24
33.7	30.5	2.63	-4.39
33.74	31.66	0.24	0.78
33.78	31.42	-0.71	2.67
33.82	31.69	-3.53	2.09
33.86	31.57	-4.65	0.05
33.9	31.3	-3.26	0.36
33.94	30.17	-3.02	-1.16
33.98	29.56	-3.26	-2.21
34.02	29.75	-3.8	-1.75
34.06	27.63	-4.19	-1.6
34.1	27.39	-5.21	-1.4
34.14	26.47	-4.1	-1.39
34.18	27.17	-5.33	-1.52
34.22	25.77	-6.04	-0.76
34.26	26.43	-4.53	0.05
34.3	25.56	-2.26	3.6
34.34	27.176	-2.3977	-0.52171
34.38	27.306	-2.1815	-0.62866
34.42	27.481	-1.9686	-0.7479
34.46	27.695	-1.7611	-0.8758
34.5	32.77	7.96	1.95
34.54	28.211	-1.3706	-1.143
34.58	28.499	-1.192	-1.275
34.62	28.798	-1.0272	-1.4012
34.66	29.102	-0.87834	-1.5178
34.7	29.402	-0.74764	-1.6212
34.74	29.692	-0.63717	-1.7078
34.78	29.966	-0.54906	-1.774
34.82	30.215	-0.48543	-1.8161
34.86	31.44	-1.69	-3.44
34.9	31.28	-2.6	-3.37
34.94	28.69	-2.4	-4.32
34.98	29.95	-1.66	-2.48
35.02	29.93	0.35	-2.34
35.06	30.05	1.03	0.84
35.1	29.97	-1.01	0.44
35.14	31.84	-2.4	0.35
35.18	30.8	-1.36	1.06
35.22	30.16	-1.62	-0.42
35.26	28.79	-1.44	-0.59
35.3	29.56	-1.66	0.34
35.34	30.15	-1.8	0.67
35.38	30.98	-1.84	0.32
35.42	32.16	-1.9	0.77
35.46	30.98	-1.43	0.2
35.5	31.63	-2	-0.18
35.54	29.96	-2.61	-0.31
35.58	31.19	-2.77	3.91
35.62	33.87	-8.34	4.89
35.66	33.22	-9.43	3.31
35.7	31.46	-8.91	1.03
35.74	30.45	-9.97	-1.17
35.78	32.17	-10.4	0.63
35.82	33.22	-6.98	-0.2
35.86	32.52	-6.75	-3.98
35.9	33.807	-6.8693	-0.33733
35.94	35.06	-7.76	-1.24
35.98	34.66	-5.92	-0.03
36.02	37.37	-5.09	0.11
36.06	35.87	-3.86	-1.4
36.1	36.22	-4.55	-1.19
36.14	33.415	-1.4713	-2.395
36.18	33.19	-0.5594	-2.67
36.22	32.916	0.2851	-2.9056
36.26	32.95	5.75	-2.88
36.3	30.97	6.69	-2.58
36.34	27.74	6.94	-6.22
36.38	29.68	2.46	-5.63
36.42	29.53	0.89	-3.14
36.46	31.87	-0.07	-1.12
36.5	30.77	-0.57	-1.61
36.54	27.98	-2.55	-1.78
36.58	27.63	-2.16	-1.02
36.62	26.93	-1.51	-1.47
36.66	27.39	-1.04	-0.98
36.7	26.16	-0.98	-1.1
36.74	26.65	-1.42	-1.42
36.78	28.73	-1.69	-1.56
36.82	29.7	-0.98	-2.27
36.86	27.96	-0.66	-3.92
36.9	29.977	-3.656	-0.26432
36.94	30.322	-4.1973	-0.12352
36.98	30.689	-4.7348	-0.0016367
37.02	32.61	-5.42	4.93
37.06	34.74	-5.72	2.71
37.1	36.78	-6.86	0.11
37.14	35.56	-6.69	-1.12
37.18	32.656	-6.9902	0.21157
37.22	33.039	-7.28	0.1525
37.26	33.407	-7.4911	0.052037
37.3	31.36	-9.97	-0.23
37.34	33.88	-10.09	-0.21
37.38	34.34	-8.01	-0.33
37.42	34.38	-7.08	-0.3
37.46	34.36	-6.18	-0.55
37.5	31.3	-3.69	-3.55
37.54	31.87	-4.55	-3.35
37.58	34.41	-3.67	-4.03
37.62	35.92	-5.77	-3.29
37.66	34	-3.08	-2.71
37.7	38.1	-2.01	-3.97
37.74	36.04	-0.29	-5.32
37.78	34.32	-2.32	-2.21
37.82	33.282	-1.2549	-4.2792
37.86	31.79	1.6	-1.2
37.9	30.21	1.47	-4.45
37.94	30.51	-0.61	-5.68
37.98	31.19	-3.64	-4.92
38.02	31.44	-2.82	-5.36
38.06	33.94	0.11	-0.54
38.1	27.99	-3.45	-1.67
38.14	31.48	1.5	3.6
38.18	30.6	0.09	4.79
38.22	31.13	1	5.03
38.26	30.24	-0.09	5.03
38.3	28.46	-0.66	5.19
38.34	27.79	0.62	4.45
38.38	28.3	0.25	3.68
38.42	29.24	-1.42	1.72
38.46	30.91	-1.6	1.2
38.5	30.51	0.94	4.1
38.54	35.68	-0.27	1.02
38.58	34.72	-0.43	-3.08
38.62	35.12	-0.11	-2.79
38.66	33.91	-0.3	-2.52
38.7	33.06	-0.48	-1.39
38.74	34.65	-2.67	-1.38
38.78	33.96	-3.31	-2.02
38.82	34.11	-3.13	-3.38
38.86	33.64	-1.81	-4.87
38.9	32.758	-1.5087	0.55108
38.94	33.15	-2.02	4.73
38.98	30	-2.94	4.82
39.02	30.39	-3.2	5.92
39.06	32.06	-1.36	4.16
39.1	34.41	0.44	2.01
39.14	30.12	1.13	-0.02
39.18	30.92	-0.82	2.72
39.22	31.83	-0.6	3.61
39.26	31.48	-4.42	1.02
39.3	34.01	-3.75	-0.7
39.34	38.4	-2.61	-1.29
39.38	36.48	-4.26	-0.62
39.42	35.92	-0.83	-0.59
39.46	36.61	-1.9	-2.34
39.5	34.41	-2.08	-2.54
39.54	34.11	-2.28	-3.61
39.58	31.81	-1.25	-4.17
39.62	31.9	1.79	-4.26
39.66	28.79	2.33	-2.13
39.7	30.06	1.76	0.3
39.74	31.511	-4.3128	0.056126
39.78	27.96	-7.94	4
39.82	25.26	-7.84	5.64
39.86	25.82	-7.98	5.51
39.9	29.8	-5.82	4.82
39.94	30.36	-4.42	-1.04
39.98	28.57	-2.47	0.73
40.02	28.68	-5.42	3.13
40.06	32.43	-6.66	-1.57
40.1	31.42	-8.63	0.2
40.14	31.9	-7.25	2.75
40.18	28.771	-5.2708	-0.57188
40.22	29.3	-3.88	-2.37
40.26	28.355	-5.2611	-0.80765
40.3	28.159	-5.2383	-0.93386
40.34	27.972	-5.2043	-1.0645
40.38	27.795	-5.1594	-1.1989
40.42	27.627	-5.1041	-1.336
40.46	27.469	-5.039	-1.4752
40.5	27.322	-4.9644	-1.6156
40.54	27.186	-4.8809	-1.7563
40.58	33.41	-2.99	-4.64
40.62	26.947	-4.6889	-2.0358
40.66	26.847	-4.5813	-2.1728
40.7	26.758	-4.4668	-2.307
40.74	26.68	-1.78	-11.12
40.78	23.35	-2.75	-9.73
40.82	26.81	-5.79	-5.7
40.86	29.24	-7.19	-3.97
40.9	29.84	-6.7	-4
40.94	29.68	-9.98	-4.33
40.98	27.09	-11.09	-5.09
41.02	29.01	-6.39	-0.03
41.06	25.47	-4.37	-1.37
41.1	31.03	-0.21	3.44
41.14	28.01	-1.14	1.85
41.18	26.836	-2.7135	-3.3967
41.22	26.95	-2.5502	-3.4194
41.26	22.94	5.82	-5.27
41.3	21.31	4.94	-4.12
41.34	20.31	2.12	-3.38
41.38	21.04	-0.44	-0.31
41.42	27.805	-1.7365	-3.3025
41.46	28.036	-1.5777	-3.2274
41.5	26.05	-4.35	3.35
41.54	28.562	-1.2676	-3.0187
41.58	28.858	-1.1174	-2.8836
41.62	29.176	-0.97092	-2.7269
41.66	30.6	3.64	-6.7
41.7	33.8	0.14	-5.42
41.74	31.63	0.14	-5.9
41.78	30.28	-3.37	-2.1
41.82	32.39	-4.52	1.72
41.86	34.17	-1.69	-0.41
41.9	33.52	-1.42	3.06
41.94	33.29	-0.44	1.53
41.98	33.86	-0.77	0.01
42.02	33.44	0.35	-0.3
42.06	34.21	0.47	-0.79
42.1	32.27	1.92	-2.3
42.14	31.25	3.24	-3.65
42.18	28.06	5.98	-3.49
42.22	26.55	7.41	-0.86
42.26	25.57	5.83	-0.69
42.3	28.93	1.46	0.88
42.34	30.94	4.56	2.15
42.38	31.87	4.21	0.94
42.42	32.72	5.67	2.68
42.46	31.69	4.79	1.71
42.5	31.43	2.75	1.31
42.54	32.55	-2.78	0.05
42.58	33.65	-4.28	-2.57
42.62	28.52	-4.37	-4.09
42.66	31.75	-5.6	-2.78
42.7	33.49	-3.46	0.72
42.74	32.85	-5.48	2.86
42.78	31.74	-7.11	-1.42
42.82	30.72	-7.44	-2.04
42.86	31.93	-5.99	-4.4
42.9	32.1	-2.55	-3.63
42.94	33.118	-6.4232	-1.456
42.98	33.535	-6.2521	-1.2431
43.02	33.957	-5.9967	-1.0067
43.06	34.374	-5.67	-0.7563
43.1	34.84	-3.88	1.59
43.14	34.06	-4.36	0.32
43.18	34.47	-3.16	-0.45
43.22	35.38	-4.62	-0.71
43.26	37.02	-5.15	-1.35
43.3	34.76	-4.09	3.7
43.34	37.67	-3.17	1.88
43.38	36.49	-2.9	0.82
43.42	37.87	-3.98	-0.59
43.46	36.81	-0.12	-2.97
43.5	35.18	2.4	-0.78
43.54	32.79	-1.8	2.86
43.58	32.07	-1.69	3.02
43.62	28.64	-1.17	1.88
43.66	29.18	1.77	1.01
43.7	27.32	-0.71	4.12
43.74	27.62	-1.29	2.88
43.78	29.29	-0.87	0.44
43.82	31.42	-0.78	-2.98
43.86	29.65	-2.69	-3.06
43.9	30.39	0.7	-4.41
43.94	29.22	1.56	-4.17
43.98	27.148	-1.249	-1.3102
44.02	26.795	-1.3772	-1.2879
44.06	26.475	-1.5056	-1.226
44.1	26.191	-1.6335	-1.129
44.14	25.947	-1.7601	-1.0017
44.18	25.747	-1.8848	-0.84847
44.22	25.594	-2.0069	-0.67396
44.26	25.491	-2.1257	-0.48273
44.3	25.441	-2.2405	-0.27935
44.34	25.448	-2.3506	-0.068397
44.38	25.516	-2.4552	0.14557
44.42	24.41	-6.84	3.42
44.46	24.16	-5.19	3.85
44.5	24.71	-2.43	2.18
44.54	26.19	0.59	-1.41
44.58	24.35	-1.01	-0.95
44.62	26.55	-1.85	1.09
44.66	31.22	-3.96	0.27
44.7	31.33	-2.44	1.3
44.74	31.63	-2.58	1.27
44.78	31.63	-3.17	1.03
44.82	30.03	-4.03	1.54
44.86	29.88	-3.23	2.07
44.9	30.38	-4.77	1.68
44.94	30.65	-3.82	0.64
44.98	32.02	-3.52	-0.3
45.02	32.69	-3.03	0.14
45.06	32.3	-4.09	0.35
45.1	32.04	-3.63	-0.04
45.14	32.69	-4.59	-0.6
45.18	30.41	-5.3	-0.34
45.22	30.51	-5.14	-1.3
45.26	28.56	-5.66	-1.33
45.3	26.74	-5.69	-1.16
45.34	25.2	-5.04	-1.26
45.38	24.05	-4.21	0.57
45.42	27.39	-4.82	2.47
45.46	31.54	-6.85	4.25
45.5	32.86	-5.03	3.13
45.54	27.957	-3.8717	-1.1294
45.58	28.031	-3.5403	-1.5879
45.62	30.89	-2.69	-2.13
45.66	28.74	-3.14	-1.92
45.7	27.84	0.51	-6.78
45.74	28.573	-2.4669	-3.1663
45.78	30.13	-0.32	-6.1
45.82	26.16	-2.88	-3.95
45.86	24.34	-2.89	0.41
45.9	29.08	-5.89	-4.79
45.94	28.26	-2.34	-5.18
45.98	28.56	-1.77	-4.78
46.02	30.02	-1.95	-2.47
46.06	30.54	-4.81	-0.41
46.1	29.76	-7.92	4.15
46.14	32.19	-7.04	1.56
46.18	28.11	-7.61	1.89
46.22	25.46	-7.49	2.75
46.26	27.34	-2.87	-0.42
46.3	27.35	-3.61	-3.89
46.34	24.31	-0.62	-5.34
46.38	27.07	-2.22	-3.11
46.42	24.59	1.22	-3.56
46.46	25.24	-0.15	0.35
46.5	25.98	-1.82	-3.93
46.54	27.84	-1.71	-2.39
46.58	29.93	-3.08	-3.79
46.62	30.09	-1.4	-3.85
46.66	32.26	-4.03	-4.82
46.7	34.36	-4.73	-4.98
46.74	35.74	-5.06	-9
46.78	33.34	-2.98	-7.24
46.82	33.19	-4.81	-6.12
46.86	31.74	-4.47	-4.67
46.9	30.26	-5.81	-1.56
46.94	29.1	-1.5	-3.43
46.98	30.18	2.09	-4.46
47.02	27.58	2.23	-5.2
47.06	28.49	2.91	-5.42
47.1	30.94	1.61	-4.54
47.14	35.15	-2.13	-2.47
47.18	34.41	-4.72	-1.79
47.22	33.57	-4.48	-5.31
47.26	32.29	-2.84	-6.01
47.3	32.51	-4.38	-4.03
47.34	35.21	-4.4	-3.76
47.38	32.68	-4.22	-1.93
47.42	31.98	-3.82	-0.59
47.46	31.15	-2.64	-0.84
47.5	30.18	-4.03	-0.66
47.54	31.08	-4.85	-0.39
47.58	30.65	-5.83	-1.31
47.62	31.48	-7.37	0.52
47.66	32.9	-5.71	-0.89
47.7	33.91	-5.5	-1.3
47.74	33.63	-4.83	-0.23
47.78	32.76	-3.73	2.92
47.82	31.84	-4.81	0.99
47.86	32.62	-0.68	1.65
47.9	31.95	-2.28	-1.05
47.94	32.66	-2.46	-2.92
47.98	36.95	-4.53	-4.77
48.02	34.24	-2.83	-8.39
48.06	30.82	-2.57	-9.85
48.1	29.35	-4.15	-9.02
48.14	30.77	-3.71	-3.64
48.18	33.06	0.86	-3.09
48.22	32.24	-0.68	0.16
48.26	31.03	-0.36	-1.68
48.3	34.61	-4	1.15
48.34	35.63	-2.22	0.51
48.38	34.32	-0.56	-0.45
48.42	34.54	-0.17	-0.08
48.46	34.61	0.8	-0.68
48.5	33.4	0.74	-0.34
48.54	27.43	0.15	-2.33
48.58	28.02	3.81	1.3
48.62	28.67	2.9	2.75
48.66	28.17	1.93	3.31
48.7	31.04	0.8	1.89
48.74	35.71	-2.93	0.29
48.78	34.73	-2.73	0.6
48.82	34.84	-2.37	0.82
48.86	34.29	-1.81	2.83
48.9	33.2	-6.58	2.89
48.94	31.89	-8.79	1.86
48.98	34.1	-7.1	1.93
49.02	31.33	-6.32	3.06
49.06	29.41	-8.55	1.43
49.1	29.32	-4.65	1.83
49.14	27.15	-2.78	2.87
49.18	29.24	-6.52	5.54
49.22	32.78	-9.34	3.47
49.26	33.05	-10.01	3.28
49.3	33.7	-7.9	2.99
49.34	31.69	-8.1	0.9
49.38	30.36	-9.38	-1.76
49.42	30.05	-5.9	-3.85
49.46	27.26	-5.5	-3
49.5	27.76	-5.48	-4.37
49.54	26.918	-3.6928	-1.1189
49.58	26.742	-3.5613	-1.2141
49.62	26.604	-3.4664	-1.2694
49.66	26.506	-3.4046	-1.2878
49.7	22.49	4.34	1.88
49.74	23.19	1.24	0.68
49.78	22.33	0.84	-2.44
49.82	25.88	-1.13	-0.51
49.86	27.55	-2.18	-1.5
49.9	27.21	-3.62	-2.53
49.94	26.78	-5.83	-4.41
49.98	23.11	-2.16	-1.19
50.02	23.97	-3.38	3.72
50.06	27.44	-8.13	3.4
50.1	27.764	-3.9493	0.094764
50.14	28.072	-4.0228	0.28768
50.18	28.409	-4.0857	0.47897
50.22	28.774	-4.1347	0.66569
50.26	29.166	-4.1664	0.84488
50.3	33.51	-7.87	-0.38
50.34	33.34	-7.34	2.85
50.38	33.05	-2.99	-0.91
50.42	30.92	-4.02	-0.95
50.46	30.9	-4.62	2.73
50.5	33.27	-2.5	3.87
50.54	32.57	-2.65	1.83
50.58	34.12	-3.79	0.07
50.62	35.78	-5.87	1.02
50.66	36.09	-2.69	2.86
50.7	32.16	-1.56	0.97
50.74	32	0.47	1.56
50.78	35.27	-0.54	1.98
50.82	29.12	0.35	-1.16
50.86	30.75	4.02	0.42
50.9	32.15	0.21	1.55
50.94	32.57	-0.42	-0.04
50.98	33.01	-0.47	-1.1
51.02	32.75	-1.9	-1.9
51.06	31.87	-1.22	-1.44
51.1	32.34	-0.83	-1.25
51.14	33.11	-1.69	-1.35
51.18	34.19	-1.48	-1.37
51.22	34.5	-0.93	-0.65
51.26	34.44	-1.92	-0.15
51.3	33.21	0.33	0.28
51.34	33.43	-2.99	-2.31
51.38	33.85	-1.88	0.23
51.42	35.73	-3.13	1.09
51.46	36.96	-5.3	0.76
51.5	39.14	-5.15	0.93
51.54	40.88	-2.96	-1.42
51.58	39.61	1.38	-2.28
51.62	38.76	0.83	-2.45
51.66	36.96	-0.05	-1.47
51.7	37.04	-1.55	-1.88
51.74	36.97	-3.58	-1.87
51.78	37.28	-3.12	-2.42
51.82	37.9	-4.94	-3.64
51.86	37.06	-3.92	-4.86
51.9	35.89	-4.88	-4.87
51.94	36.9	-1.2	-7.23
51.98	35.56	-2.46	-4.28
52.02	32.45	2.3	-4.54
52.06	32.22	3.29	-1.78
52.1	35.172	-2.5594	-1.1748
52.14	35.17	-2.6831	-0.55721
52.18	37.9	-4.74	2.63
52.22	34.91	-1.5	7.33
52.26	35.49	-4.73	3.09
52.3	36.29	-5.79	1.8
52.34	35.12	-4.21	1.4
52.38	35.61	-4.74	0.18
52.42	36.67	-5.53	-0.54
52.46	35.77	-4.11	-0.93
52.5	37.91	-6.57	-3.58
52.54	37.24	-9.64	-1.2
52.58	38.49	-9.54	0.15
52.62	37	-6.05	-0.41
52.66	36.73	-3.35	-1.54
52.7	32.89	-1.96	-1.67
52.74	31.42	-2.39	-0.24
52.78	29.14	-4.36	1.73
52.82	27.96	-3.67	0.76
52.86	28.6	-4.34	-1.09
52.9	28.98	-2.58	-4.94
52.94	30.65	-2.27	-4.91
52.98	31.13	-0.59	-1.97
53.02	30.54	-3.44	-2.17
53.06	33.52	-3.39	-1.07
53.1	34.24	-3.32	-1.54
53.14	31.07	-0.48	-2.76
53.18	28.17	-2.5	-1.93
53.22	29.19	-2.58	-3.05
53.26	28.8	0.33	-5.96
53.3	26.32	-2.01	-3.59
53.34	28.04	-1.85	-1.8
53.38	28.58	-0.03	2.72
53.42	28.44	0.88	0.56
53.46	26.2	-1.78	-0.3
53.5	26.96	0.54	-0.77
53.54	26.45	-0.93	1.61
53.58	26.27	0.03	1.66
53.62	29.18	0.81	3.28
53.66	28.16	3.01	1.86
53.7	26.01	3.59	1.06
53.74	26.93	1.33	1.98
53.78	28.18	-3.14	1.55
53.82	29.36	-2.52	0.52
53.86	31.04	-2.53	0.59
53.9	30.66	-2.84	1.14
53.94	31.84	-2.05	1.03
53.98	33.23	-5.45	2.4
54.02	33.06	-2.2248	1.4055
54.06	33.711	-2.3104	1.2354
54.1	35.3	-1.34	3.28
54.14	35.77	-0.99	2.6
54.18	34.2	-2.73	1.04
54.22	35.51	-3.35	0.8
54.26	36.21	-3.23	0.82
54.3	37.21	-3.88	-2.48
54.34	36.31	-0.64	-2.05
54.38	34.43	-2.1	-3.78
54.42	34.38	-1.69	-4.42
54.46	36.08	-2.37	-3.4
54.5	34.16	-3.17	-2.89
54.54	35.24	-5.62	-3.34
54.58	33.96	-4.5	-4.81
54.62	35	-4.51	-3.15
54.66	35.53	-2.7	-3.91
54.7	32.64	-3.47	-1.59
54.74	33.49	-4.71	-1.04
54.78	33.04	-5.92	-1.19
54.82	32.93	-3.16	-1.92
54.86	30.45	-3.06	-2.7
54.9	31.12	-3.65	-1.69
54.94	31.36	-4.65	-1.88
54.98	29.84	-3.74	-1.59
55.02	29.83	-2.75	-1.24
55.06	29.8	-3.52	-1.75
55.1	30.74	-2.44	-1.5
55.14	31.86	-4.39	-3.85
55.18	30.23	-1.96	-5.09
55.22	31.54	-2.81	-4.68
55.26	31.22	-5.89	-2.97
55.3	30.14	-6.08	2.69
55.34	26.19	-6.72	4.28
55.38	22.96	-5.09	4.62
55.42	23.28	-3.67	4.37
55.46	21.99	-0.7	3.33
55.5	21.9	-0.92	2.72
55.54	25.54	1.24	2.33
55.58	26.35	-1.78	1.8
55.62	31.91	-4.56	3.55
55.66	32.07	-8.64	-2
55.7	34.68	-5.8	-1.78
55.74	29.72	-3.11	-0.47
55.78	30.54	-7.7	3.12
55.82	31.9	-8.33	2.06
55.86	32.53	-6.39	0.16
55.9	30.75	-5.89	-2.11
55.94	31.99	-4.68	-0.66
55.98	30.1	-6.68	-1.65
56.02	29.23	-3.73	-0.75
56.06	35.67	-3.59	-3.63
56.1	36.61	-2.81	-4.68
56.14	31.831	-4.4256	-2.8436
56.18	31.827	-4.2888	-3.0922
56.22	31.781	-4.1732	-3.3136
56.26	26.16	-3.94	-9.05
56.3	29.79	-6.8	-4.2
56.34	31.63	-4.01	-2.53
56.38	30.24	-5.24	-2.33
56.42	32.64	-2.82	-4.52
56.46	30.73	-4.14	-4.03
56.5	28.92	-5	-1.67
56.54	30.94	-2.88	-0.12
56.58	27.61	-3.72	-0.18
56.62	26.55	-4.55	-4.48
56.66	25.66	-2.07	-2.57
56.7	23.57	-7.68	-3.88
56.74	22.75	-4.41	-5.78
56.78	20.4	-1.68	-8.83
56.82	23.14	-1.57	-8.39
56.86	26.17	-2.93	-10.07
56.9	26.14	-1.19	-8.76
56.94	25.48	-1.97	-8.58
56.98	23.17	-1.13	-4.95
57.02	26.52	3.83	-1.91
57.06	25.02	3.22	-3.85
57.1	24.08	4.8	-1.69
57.14	24.6	5.42	2.41
57.18	24.75	4.46	2.12
57.22	23.38	7.14	0.38
57.26	24.96	2.75	0.62
57.3	27.79	2.12	-2.41
57.34	24.77	1.49	-1.05
57.38	27.34	-1.36	1.73
57.42	30.21	-2.22	-0.99
57.46	30.38	-2.23	-1.43
57.5	29.87	-3.21	-0.6
57.54	30.4	-3.82	-0.4
57.58	31.33	-3.7	-0.6
57.62	32.01	-5.15	-0.24
57.66	32.87	-4.21	0.24
57.7	34.14	-3.81	0.15
57.74	33.29	-3.38	0.29
57.78	34.76	-2.91	-0.24
57.82	34.4	-4.23	-0.18
57.86	32.99	-2.17	-0.89
57.9	32.97	-3.36	-0.54
57.94	31.46	-2.4	-0.47
57.98	32	-0.72	-2.13
58.02	29.34	1.51	-0.95
58.06	29.07	0.14	0.02
58.1	29.82	0.32	-1.19
58.14	31.9	-0.18	1.56
58.18	33.62	-1.16	1.25
58.22	33.68	-0.02	1.65
58.26	33.79	-0.84	1.03
58.3	34.28	-1.2	1.8
58.34	35.98	-2.9	3.39
58.38	36.66	-4.65	2.42
58.42	38.79	-6.54	-3.25
58.46	38.19	-8.89	-3.02
58.5	36.96	-9.3	-4.31
58.54	35.8	-9.53	-4.23
58.58	38.07	-7.16	-6.27
58.62	33.83	-7.1	-7.78
58.66	33.7	-4.88	-8.55
58.7	32.55	-6.59	-5.85
58.74	31.13	-6.57	-6.9
58.78	29.03	-4.75	-7.49
58.82	28.69	-6.21	-7.69
58.86	27.35	0.43	-9.47
58.9	30.35	2.3	-6.75
58.94	32.51	3.45	-4.01
58.98	30.03	2.42	-3.29
59.02	27.79	-1.27	-3.55
59.06	25.24	-1.93	-4.82
59.1	27.26	-3.82	-1.78
59.14	29.08	-3.27	-1.63
59.18	28.72	-3.19	-1.51
59.22	28.66	-4.07	-1.04
59.26	28.26	-5.11	-0.51
59.3	26.18	-5.28	0.29
59.34	24.24	-5.3	1.47
59.38	23.04	-4.01	0.2
59.42	25.12	-2.98	-2.83
59.46	28.77	-2.22	-3.26
59.5	30.8	-4.62	-0.23
59.54	32.77	-5.95	0.09
59.58	33.29	-6.31	-0.57
59.62	33.79	-7.54	-1.45
59.66	36.21	-6.49	-1.63
59.7	36.24	-6.61	-2.37
59.74	33.46	-6.56	-0.9
59.78	34.67	-3.7	0.3
59.82	30.74	-4.14	4.57
59.86	35.44	-6.81	2.37
59.9	29.17	-5.55	-1.57
59.94	32.96	-0.65	-1.99
59.98	32.84	3.04	-5.36
60.02	31.56	3.4	-6.89
60.06	29.35	3.3	-6.78
60.1	30.17	7.68	-5.63
60.14	31.05	4.94	-4.71
60.18	31.37	2.72	-2.53
60.22	29.26	2.46	-3.41
60.26	29.52	5.12	-2.22
60.3	32.1	0.46	-0.66
60.34	33.41	0.11	-0.51
60.38	33.04	-0.07	0.44
60.42	32.39	-2.16	1.95
60.46	32.87	-2.36	1.8
60.5	32.34	-2.16	1.04
60.54	32.72	-2.53	0.61
60.58	32.88	-2.39	1.46
60.62	33.5	-3.71	1.35
60.66	33.74	-3.85	-1.48
60.7	33.28	-3.52	-1.21
60.74	31.6	-7.54	-1.28
60.78	32.72	-6.21	-0.03
60.82	32.55	-7.28	-0.98
60.86	33.32	-4.77	-0.15
60.9	34.88	-7.35	0.51
60.94	32.69	-5.92	0.48
60.98	33.04	-1.29	0.08
61.02	29.73	-5.69	-3.35
61.06	31.54	-3.52	-4.41
61.1	32.492	-4.5177	-1.097
61.14	32.569	-4.2754	-1.1366
61.18	31.16	-4.43	0.31
61.22	33.6	-3.99	1.02
61.26	33.73	-3.74	-0.36
61.3	33.77	-3.79	-1.44
61.34	34.06	-2.99	-1.66
61.38	34.17	-2.7	-2.51
61.42	34.05	-3.97	-1.69
61.46	32.87	-4.43	-1.39
61.5	34.11	-5.18	-1.41
61.54	34.65	-5.96	-1.04
61.58	34.59	-5.8	-0.75
61.62	36.12	-4.11	-1.15
61.66	36	-4.62	-2.35
61.7	34.76	-4.53	-2.02
61.74	35.06	-4.68	-0.8
61.78	34.54	-5.89	-1.56
61.82	33.7	-7.99	-0.19
61.86	33.32	-5.8	0.62
61.9	32.29	-4.71	-0.6
61.94	33.37	-6.03	-0.81
61.98	32.37	-5.59	-0.75
62.02	33.08	-4.6	0.11
62.06	32.34	-4.55	1.25
62.1	32.66	-6.53	1.4
62.14	32.47	-6.41	3.6
62.18	34.48	-7.61	5.49
62.22	34.03	-5.73	6.01
62.26	33.15	-3.22	7.55
62.3	30.05	2.06	7.26
62.34	27.58	4.42	4.87
62.38	29.149	-1.1402	1.6504
62.42	28.661	-0.51628	0.68785
62.46	25.04	0.18	-5.96
62.5	26.75	1.77	-0.41
62.54	26.37	0.2	-5.27
62.58	24.19	1.66	-4.04
62.62	26.01	1	-2.16
62.66	29.59	0.08	-3.64
62.7	32.19	2.24	-3.38
62.74	33.74	5.05	-5.74
62.78	30.16	5.21	-5.41
62.82	34.11	5.03	-1.43
62.86	33.11	6.82	-2.58
62.9	30.72	4.5	-2.04
62.94	29.41	5.9	-1.84
62.98	28.98	3.22	-0.3
63.02	32.46	0.65	0.53
63.06	31.61	1.09	2.61
63.1	31.91	2.99	3.69
63.14	29.59	0.94	4.29
63.18	29.93	-0.78	2.06
63.22	30.35	-2.18	0.91
63.26	29.78	-1.1	0.26
63.3	29.27	-2.64	2
63.34	30.42	-3.2	1.3
63.38	29.81	-3.31	0.94
63.42	30.98	-3.67	1.03
63.46	31.6	-3.87	0.1
63.5	31.97	-3.89	-0.21
63.54	31.5	-4.03	-0.02
63.58	31.57	-4.91	-0.17
63.62	31.59	-4.35	0.05
63.66	31.74	-4.32	0.01
63.7	30.69	-5.09	-1.06
63.74	32.15	-5.59	-0.45
63.78	33.19	-7.46	0.04
63.82	35.17	-8.14	-0.61
63.86	34.16	-7.66	0.39
63.9	37.96	-5.49	-0.59
63.94	37.45	-2.81	-0.39
63.98	36.49	-4.68	1.5
64.02	36.64	-5.18	0.83
64.06	36.89	-4.79	-1.06
64.1	36.62	-5.24	-0.13
64.14	35.06	-4.72	-2.11
64.18	29.77	-3.73	-0.45
64.22	29.21	1.92	-2.74
64.26	32.73	-2.34	2.5
64.3	33.1	-4.64	3.34
64.34	32.14	-1.22	7.3
64.38	29.368	-1.9323	-1.6549
64.42	28.589	-1.868	-2.2485
64.46	27.822	-1.8226	-2.8257
64.5	25.76	3.35	-7.31
64.54	24.59	0.81	-7.54
64.58	24.13	-0.87	-6.91
64.62	25.37	-3.88	-3.33
64.66	26.78	-5.86	-3.14
64.7	23.66	-3.27	-3.96
64.74	23.68	-1.81	-5.03
64.78	22.7	-2.02	-4.39
64.82	20.54	-1.9	-3.22
64.86	22.98	-1.19	-0.93
64.9	20.63	0.24	-1.46
64.94	20.48	-0.92	-1.25
64.98	21.06	-1.32	-0.8
65.02	20.24	-1.64	-0.7
65.06	23.24	0.8	0.69
65.1	24.46	0.68	3.04
65.14	24.17	-1.12	-0.57
65.18	28.07	-4.66	-3.05
65.22	31.08	-3.82	2.24
65.26	28.95	-6.93	2.48
65.3	30.9	-6.27	4.34
65.34	31.66	-4.03	4.05
65.38	32.21	-6.39	2.31
65.42	32.1	-6.93	2.17
65.46	34.2	-7.95	3.33
65.5	33.26	-8.9	4.35
65.54	32.58	-7.4	4.06
65.58	34.602	-5.0715	0.8581
65.62	34.71	-4.3274	0.21966
65.66	34.719	-3.5451	-0.43795
65.7	34.634	-2.7565	-1.0941
65.74	38.32	-0.8	-5.33
65.78	34.7	1.52	-4.56
65.82	33.68	1.74	-2.8
65.86	34.53	-1.06	-4.23
65.9	32.46	-0.86	-5.87
65.94	30.38	0.13	-2.93
65.98	30.59	-0.72	-1.27
66.02	31.1	-1.46	-1.54
66.06	29.95	-0.57	-2.18
66.1	28.86	-2.36	-2.77
66.14	29.11	-2.97	-2.94
66.18	28.29	-3.1	-2.99
66.22	27.28	-3.23	-3.45
66.26	28.07	-3.54	-3.21
66.3	26.37	-4.48	-2.67
66.34	25.56	-3.05	-2.64
66.38	23.25	-4.11	-1.2
66.42	24.33	-4.86	0.29
66.46	23.74	-3.64	1.02
66.5	22.75	-2.55	2.7
66.54	23.11	0.78	2.62
66.58	26.57	-1.31	0.82
66.62	28.89	-3.34	0.27
66.66	31.78	-5.6	1.06
66.7	31.3	-6.1	1.72
66.74	31.26	-6.63	1.85
66.78	32.82	-5.69	1.17
66.82	33.22	-7.23	1.03
66.86	34.73	-5.92	2.01
66.9	36.42	-7.14	-1.19
66.94	36	-7.22	-3.85
66.98	33.73	-5.47	-6.63
67.02	36.53	-3.92	-4.21
67.06	33.11	-1.04	-5.25
67.1	33.52	-5.12	-4.65
67.14	32.3	-4.88	-4.2
67.18	31.88	-4.17	-3.22
67.22	31.65	-4.41	-2.85
67.26	30.21	-5.63	-2.19
67.3	31.1	-5.62	-1.23
67.34	29.89	-2.96	2.44
67.38	29.55	-3.47	1.77
67.42	26.89	-4.12	0.73
67.46	24.86	-5.61	4.62
67.5	28.05	-6.24	3.31
67.54	25.42	-6.59	1.57
67.58	29.22	-5.1975	1.3867
67.62	29.657	-5.3398	1.2265
67.66	30.128	-5.4637	1.0288
67.7	30.612	-5.5605	0.81036
67.74	31.085	-5.6214	0.58766
67.78	33.19	-1.01	-3.82
67.82	35.44	-3.87	-1.5
67.86	33.53	-5.31	-0.7
67.9	33.88	-6.45	-0.15
67.94	31.9	-5.26	-1.04
67.98	31.48	-6.8	-0.52
68.02	32.12	-6.63	0.99
68.06	31.04	-7.46	4.86
68.1	29.41	-0.96	3.62
68.14	27.68	0.6	4.24
68.18	28.95	0.01	1.58
68.22	31.3	-1.75	0
68.26	34.77	-1.99	1.43
68.3	33.49	-1.98	-0.33
68.34	33.59	-3.35	1.55
68.38	34.05	-4.41	2.04
68.42	33.02	-2.84	3.17
68.46	30.27	-2.29	3.9
68.5	28.44	-3.22	3.98
68.54	31.4	-0.879	0.48034
68.58	31.071	-0.66642	0.134
68.62	32.11	1.96	-2.63
68.66	32.32	3.75	0.63
68.7	31.08	-0.1	1.7
68.74	28.09	-2.03	1.76
68.78	29.367	0.25183	-1.4261
68.82	26.72	-0.39	-7.09
68.86	27.49	-0.37	-4
68.9	27.77	3.22	-4.34
68.94	28.44	3.87	-3.62
68.98	27.87	1.25	-2.26
69.02	30.37	-3.41	-0.06
69.06	30.98	-1.04	-0.47
69.1	31.02	0.23	-0.7
69.14	32.08	0.42	-1.41
69.18	30.82	1.17	-1.87
69.22	30.71	-0.51	-1.43
69.26	31.3	0.46	-1.81
69.3	31.42	1.38	-1.38
69.34	31.41	1.44	-1.14
69.38	29.18	0.92	-2.27
69.42	26.02	-0.8	0.81
69.46	26.76	-3.53	-2.04
69.5	28.42	-2.41	-3.11
69.54	29.29	-0.86	-1.3
69.58	32.51	-3.04	-1.41
69.62	33.53	-2.41	-1.85
69.66	31.54	-6.75	-3.36
69.7	33.79	-9.11	0.14
69.74	32.09	-3.23	-3.61
69.78	29.29	-5.67	0.13
69.82	32.51	-6.98	-3.03
69.86	32.04	-5.91	-3.11
69.9	33.95	-4.42	-1.34
69.94	35.3	-6.1	-0.42
69.98	34.7	-6.43	2.92
70.02	35.94	-6.3	0.91
70.06	34.67	-7.18	-2.16
70.1	31.98	-7.27	0.32
70.14	33.37	-7.5	-0.15
70.18	34.71	-8.17	-0.93
70.22	33.61	-7.48	-2.65
70.26	35.23	-6.05	-4.9
70.3	34.08	-5.28	-5
70.34	33.24	-0.77	-0.19
70.38	31.01	3.14	-1.23
70.42	28.94	-0.6	-2.22
70.46	27.78	-0.4	2.01
70.5	30.49	-1.9	0.73
70.54	31.11	-1.13	-3.13
70.58	34	-3.08	-5.55
70.62	35.92	-2.64	-4.09
70.66	32.93	-2	-2.11
70.7	32.96	-3.49	-3.97
70.74	32.44	-0.46	-5.42
70.78	28.75	-0.09	-6.15
70.82	29.69	0.58	-1.6
70.86	30.86	-2.25	2.69
70.9	30.63	-2.48	0.76
70.94	30.17	-0.79	0.62
70.98	30.22	-1.19	4.37
71.02	32.78	0.78	0.11
71.06	31.6	-2.85	-0.22
71.1	32.22	-3.9	-0.73
71.14	32.52	-3.04	-0.79
71.18	33.06	-4.03	0.33
71.22	33.96	-4.23	-0.5
71.26	33.82	-4.1	-0.96
71.3	33.71	-3.85	-1.92
71.34	34.28	-2.82	-1.73
71.38	33.79	-3.23	-2.09
71.42	33.29	-1.52	-2.37
71.46	32.07	-1.31	-1.9
71.5	32.76	-1.28	-1.12
71.54	31.86	-2.15	-0.76
71.58	32.88	-3.52	-0.36
71.62	32.09	-3.94	-0.45
71.66	31.98	-5.53	-0.92
71.7	31.19	-4.64	-1.26
71.74	30.76	-6.75	0.14
71.78	29.36	-4.65	-1
71.82	30.48	-3.96	-0.63
71.86	31.23	-5.54	2.17
71.9	27.73	-8.46	5.24
71.94	31.14	-8.28	5.05
71.98	28.64	-4.01	0.36
72.02	31.44	-4.14	-2.24
72.06	25.54	-5.29	-6.03
72.1	25.01	-3.79	-3.35
72.14	28.75	-4.99	-2.67
72.18	27.76	-6.71	-2.16
72.22	28.72	-5.93	-1.19
72.26	28.37	-3.46	-0.28
72.3	29.97	-4.62	-1.13
72.34	29.91	-7.25	-3.37
72.38	27.52	-2.96	-6.42
72.42	26.46	-2.16	0.01
72.46	24.53	0.02	-5.72
72.5	24.27	0.59	-4.33
72.54	27.26	-5.89	-2.75
72.58	28.87	-4.57	-2.75
72.62	30.03	-6.51	-0.86
72.66	28.48	-5.58	1.6
72.7	30.69	-5.05	2.17
72.74	31.25	-4.68	0.86
72.78	31.13	-4.63	-0.47
72.82	33.44	-7.82	0.9
72.86	31.63	-7.77	-0.29
72.9	30.52	-7.9	-2.55
72.94	30.8	-3.61	-2.4
72.98	35.63	-1.54	-0.8
73.02	33.8	-0.56	2.8
73.06	33.02	-3.41	3.21
73.1	30.85	-3.34	4.99
73.14	31.87	-3.25	3.56
73.18	32.55	-2.31	0.94
73.22	31.55	-2.58	4.14
73.26	34.15	-8.67	1.01
73.3	32.36	-6.04	-4.42
73.34	34.72	-4.1	-5.24
73.38	33.82	0.35	-5.03
73.42	30.56	0.47	-8.19
73.46	31.107	-1.2306	-2.3085
73.5	24.82	-0.54	-4.36
73.54	27.7	3.63	-2.22
73.58	31.12	1.59	-2.36
73.62	33.76	0.72	-2.55
73.66	35.25	1.12	-1.15
73.7	32.93	-1.68	4.52
73.74	26.87	-5	3.31
73.78	31.48	-4.79	1.68
73.82	30.15	-3.32	0.94
73.86	32.99	-3.64	0.05
73.9	31.58	-3.98	-0.51
73.94	32.87	-5.34	0.88
73.98	33.38	-5.24	0.76
74.02	33.74	-5.72	0.24
74.06	32.14	-6.13	0.26
74.1	32.05	-4.93	3.04
74.14	31.97	-5.5	3.11
74.18	35.79	-5.31	2.18
74.22	37.58	-6.04	2.31
74.26	37.2	-7.64	4.19
74.3	38.88	-8.07	3.54
74.34	39.49	-7.34	6.37
74.38	39.88	-6.91	5.15
74.42	38.4	-3.11	5.36
74.46	35.71	-6.12	2.89
74.5	36.66	-2.25	2.15
74.54	35.77	-5.39	-3.36
74.58	36.74	1.64	-6.18
74.62	34.2	0.1	-8.71
74.66	32.25	1.44	-8.68
74.7	28.88	6.44	-6.74
74.74	29.32	3.66	-4.02
74.78	29.77	2.45	-6.43
74.82	27.03	1.33	-7.9
74.86	27.96	-2.6	-6.86
74.9	27.96	-2.34	-4.06
74.94	27.28	-1.93	-4.07
74.98	27.81	-2.86	-2.31
75.02	31.19	-2.79	-1.19
75.06	31.07	-3.67	-1.78
75.1	31.43	-1.93	-1.21
75.14	31.35	-3.7	-1.51
75.18	32.25	-3.97	-1.94
75.22	30.89	0.97	-2.63
75.26	33.23	0.14	-2.57
75.3	31.49	1.26	-2.05
75.34	32.07	0.04	-0.35
75.38	31.09	-0.99	-1.69
75.42	30.68	-1.13	-2.51
75.46	30.57	-3.11	-4.2
75.5	30.5	-2.31	-4.26
75.54	32.81	-1.14	-5.29
75.58	28.1	-0.22	-5.77
75.62	28.44	0.45	-3.89
75.66	26.81	0.38	-3.66
75.7	27.48	-1.28	-2.81
75.74	24.75	-0.76	-1.73
75.78	25.61	-2.46	-0.58
75.82	24.81	-0.94	0.82
75.86	21.81	-0.23	2.69
75.9	22.15	-4.08	0.54
75.94	23.88	-7.6	2.61
75.98	20.42	-9.32	1.81
76.02	20.4	-10.5	0.44
76.06	20.32	-9.15	-0.3
76.1	18.29	-8.7	0.53
76.14	18.41	-9.59	1.2
76.18	21.572	-8.4702	2.1941
76.22	22.502	-8.4172	2.2461
76.26	18.91	-6.59	4.23
76.3	24.741	-8.0984	2.2682
76.34	24.96	-7.43	4.61
76.38	25.94	-6.96	1.74
76.42	27.87	-6.83	2.28
76.46	30.99	-6.39	0.91
76.5	34.04	-6	2.06
76.54	35.65	-7.26	-0.45
76.58	35.65	-6.08	0.7
76.62	36.2	-5.83	2.42
76.66	37.22	-5.89	3.89
76.7	36.5	-6.56	3.75
76.74	37.64	-4.53	1.06
76.78	37.31	-5.21	-0.29
76.82	37.34	-2.78	-1.05
76.86	41.06	-0.89	-1.01
76.9	36.982	-1.9646	1.2331
76.94	35.8	2.73	0.88
76.98	33.73	-0.48	2.12
77.02	34.65	-0.44	1.68
77.06	32.9	-2	3.51
77.1	33.79	1.24	0.71
77.14	32.48	0.85	-1.72
77.18	32.43	1.5	-1.84
77.22	35.62	2.71	-2.4
77.26	34.76	0.54	-3.02
77.3	32.4	2.38	-5.04
77.34	30.15	1.56	-7.17
77.38	28.75	4.37	-3.3
77.42	29.68	-2.23	1.76
77.46	31.51	-1.74	-0.32
77.5	30.13	-0.48	-0.11
77.54	30.56	-0.57	-0.9
77.58	29.65	-1.17	-0.48
77.62	29.15	-1.97	-0.02
77.66	27.93	-1.81	-0.27
77.7	25.83	-1.94	-0.33
77.74	24.81	-1.84	-0.04
77.78	24	-2.19	1.57
77.82	24.45	-2.55	1.99
77.86	22.27	-2.86	2.47
77.9	21.87	-4.11	3.4
77.94	21.55	-5.57	5.23
77.98	19.54	-8.99	3.36
78.02	22.331	-3.7812	-1.4983
78.06	22.451	-3.4564	-2.5009
78.1	22.666	-3.1038	-3.4983
78.14	28.91	-10.65	-8.85
78.18	23.345	-2.3875	-5.3241
78.22	26.08	-3.7	-9.19
78.26	22.67	0.79	-9.91
78.3	21.92	2.39	-8.43
78.34	24.56	3.33	-6
78.38	23.74	1.92	-5.34
78.42	28.28	-0.86	-3.26
78.46	28.31	-5.3	-3.29
78.5	27.65	-1.83	-5.81
78.54	28.97	-4.13	-3.66
78.58	30.8	-5.32	-2.47
78.62	30.29	-4.4	0.38
78.66	29.74	-4.09	5.4
78.7	29.06	-5.65	7.27
78.74	32.89	-8.1	8.13
78.78	29.693	-4.7584	1.1918
78.82	29.347	-4.4641	0.79959
78.86	28.944	-4.0832	0.31131
78.9	28.506	-3.6296	-0.24943
78.94	28.053	-3.1177	-0.85901
78.98	27.607	-2.5617	-1.4938
79.02	27.14	4.55	-4.54
79.06	27.95	0.19	-5.7
79.1	21.59	-1.66	-5.47
79.14	24.73	0.31	-5
79.18	25.21	-1.01	-5.32
79.22	27.9	-0.53	-5.03
79.26	28.29	0.32	-3.46
79.3	29.1	-0.63	-1.76
79.34	28.17	0.41	-0.75
79.38	27.34	2.95	-4.79
79.42	30.11	3.35	-3.98
79.46	27.87	4.02	-3.82
79.5	28.17	6.56	-0.86
79.54	29.706	2.4422	-0.2717
79.58	29.92	2.2287	0.20172
79.62	31.9	2.7	4.25
79.66	34.14	3.72	0.46
79.7	29.68	4.12	2.51
79.74	26.84	-0.2	3.08
79.78	29.39	-2.62	2.92
79.82	31.95	-4.23	0.68
79.86	30.34	-2.9	-0.4
79.9	29.86	-2.03	-0.72
79.94	30.97	-2.3	0.26
79.98	30.74	-2.73	0.35
80.02	30.9	-3.88	-0.05
[truncated: 1,014 more rows]
