# Supplementary material for: Mean flow and turbulence structure over exposed roots on a forested floodplain: Insights from a controlled laboratory experiment
Source: PLoS One. 2020 Feb 26;15(2):e0229306. doi: 10.1371/journal.pone.0229306 (PMC7043746; doi:10.1371/journal.pone.0229306)
Supplement: S1 File — (ZIP) [file pone.0229306.s001.zip › data_and_scripts/velocity_data/t21_089_replaced.csv]

0.06	34.71	-1.31	-1.09
0.1	32.74	0.59	-2.01
0.14	38.59	-1.14	-2.28
0.18	37	0.54	-0.58
0.22	34.5	-0.6	-1.94
0.26	34.86	-2.12	1.89
0.3	35.23	-8.02	2.06
0.34	34.23	-5.65	3.04
0.38	34.97	-4.85	0.82
0.42	34.34	-3.07	-0.63
0.46	33.13	-4.35	-0.05
0.5	32.42	-4.5	1.4
0.54	32.32	-5.25	1.25
0.58	32.71	-6.17	-0.24
0.62	32.57	-6.21	-0.86
0.66	32.93	-6.03	-0.85
0.7	32.75	-6.42	0.33
0.74	33.54	-5.95	-0.1
0.78	31.97	-5.2	0.01
0.82	31.38	-5.14	0.12
0.86	30.95	-3.59	1.06
0.9	32.73	-3.45	0.85
0.94	31.42	-0.76	-2.31
0.98	29.76	0.2	0.36
1.02	26.01	-1.05	-1.25
1.06	25.86	-2	-0.84
1.1	25.8	-2.73	-2.23
1.14	25.31	-3.29	-2.71
1.18	25.69	-1.76	-2.36
1.22	22.94	0.14	-2.7
1.26	20.24	-0.39	-2.06
1.3	22.79	0.76	-3.6
1.34	18.78	1.24	-0.71
1.38	21.67	-4.83	2.77
1.42	19.67	-3.61	1.69
1.46	18.4	-3.11	1.71
1.5	17.07	-3.7	3.37
1.54	18.94	-4.03	4.52
1.58	22.52	-6.16	5.5
1.62	22.58	-3.18	1.99
1.66	20.78	-6.96	1.38
1.7	25.13	-6.45	1.02
1.74	26.53	-7.55	0.85
1.78	26.46	-9.24	2.16
1.82	28.43	-6.17	1.27
1.86	28.58	-3.79	-0.3
1.9	27.03	-3.82	-0.05
1.94	29.06	-4.43	0.57
1.98	31.39	-3.13	2.66
2.02	31.46	-2.99	3.99
2.06	29.56	-0.17	4.17
2.1	28.66	-1.84	0.73
2.14	25.52	0.17	-1.16
2.18	26.28	-1.51	-0.43
2.22	24.33	-0.98	-0.42
2.26	26.76	-3.52	0.05
2.3	26.03	-4.11	-0.48
2.34	25.66	-3.11	-1.56
2.38	30.26	-1.07	-1.12
2.42	30.06	-3.82	-0.57
2.46	29.06	-5.14	-1.61
2.5	28.88	-3.32	-1.23
2.54	26.93	0	-3.26
2.58	29.15	1.93	-3.85
2.62	28.82	0.42	-1.98
2.66	28.81	4.83	-1.44
2.7	28.03	1.36	-0.1
2.74	24.67	-0.52	-0.73
2.78	25.95	-1.55	-0.63
2.82	25.08	-0.77	-1.76
2.86	25.54	0.17	-0.58
2.9	26.31	0.14	-2.12
2.94	27.14	-1.01	-0.52
2.98	27.34	-0.35	0.02
3.02	27.06	0.4	0.16
3.06	26.72	-1.21	0.33
3.1	27.43	-2.13	0.59
3.14	28.56	-2.32	1.37
3.18	29.18	-1.13	1.27
3.22	29.22	-2.31	0.22
3.26	29.62	-1.89	0.02
3.3	28.33	-1.04	0.38
3.34	29.2	-2.48	-1.36
3.38	31.05	-1.85	-1.9
3.42	34.05	-2.59	-0.71
3.46	32.35	-1.56	-2.46
3.5	32.99	1.38	-2.25
3.54	31.09	2.91	-0.51
3.58	34.03	1.68	1.7
3.62	33.1	0.48	3.75
3.66	30.04	0.96	4.29
3.7	33.034	-1.029	0.55603
3.74	33.231	-1.4469	0.58087
3.78	31.24	-6.57	2.01
3.82	30.12	-2.21	-0.06
3.86	34.38	-3.41	-0.52
3.9	36.66	-3.29	1.2
3.94	36.89	-2.55	0.44
3.98	35.8	-1.65	-0.18
4.02	35.43	-4.92	-1.81
4.06	34.61	-5.22	0.09
4.1	34.35	-5.7	-0.58
4.14	36.22	-5.87	-0.84
4.18	36.6	-5.31	1.27
4.22	37.23	-3.62	1.19
4.26	39.19	-6	3.55
4.3	36.022	-5.3145	-2.085
4.34	35.54	-5.2482	-2.618
4.38	34.978	-5.1372	-3.1087
4.42	34.7	-2.92	-8.58
4.46	33.97	-6.02	-4.55
4.5	33.32	-4.45	-5.18
4.54	32.28	-5.33	-2.92
4.58	32.87	-5.86	-3.23
4.62	30.14	-5.69	-4.13
4.66	28.15	-3.39	-2.61
4.7	27.3	-1.4	-2.49
4.74	27.6	-0.27	-3.33
4.78	25.21	1.8	0.65
4.82	27.09	-2.23	2.13
4.86	26.6	-3.94	2.19
4.9	27.59	-3.59	1.75
4.94	30.73	-3.35	-1.35
4.98	30.89	-4.29	-1.04
5.02	30.17	-3.85	-1.01
5.06	29.93	-4.58	-0.91
5.1	29.29	-4.5	-0.66
5.14	29.36	-4.05	-0.79
5.18	29.31	-2.52	-1.89
5.22	29.35	-0.15	-2.64
5.26	28.57	-1.34	-0.9
5.3	29.22	-0.46	-1.07
5.34	28.93	-2.09	-1.63
5.38	28.43	-3.26	-1.62
5.42	28.47	-3.73	-0.27
5.46	29.01	-3.41	0.24
5.5	28.51	-4.74	0.84
5.54	26.89	-4.3	0.2
5.58	27.28	-4.11	-0.48
5.62	27.26	-0.57	-0.18
5.66	27.32	-0.45	-0.09
5.7	25.21	-1.19	1.79
5.74	26.13	1.8	2.4
5.78	26.22	-0.17	5.11
5.82	26.27	-2.86	3.25
5.86	33.34	-5.5	0.44
5.9	32.56	-1.58	0.21
5.94	36.62	-2.13	4.66
5.98	37.11	-5.23	1.95
6.02	34.17	-1.35	-1.1
6.06	29.79	-0.72	-0.36
6.1	30.2	2.95	-0.31
6.14	29.12	1.59	-1.84
6.18	33.14	-1.5	0.97
6.22	33.79	-2.19	2.15
6.26	34.12	-1.87	1.36
6.3	30.08	-4.45	-1.37
6.34	28.93	-6.06	-1.66
6.38	29.55	-2.47	-1.82
6.42	28.76	-3.04	-0.92
6.46	32.23	-0.64	3.01
6.5	32.34	-1.78	2.59
6.54	32.19	-3.64	0.94
6.58	36.65	-4.6	-2.19
6.62	40.31	-3.85	-1.91
6.66	37.59	-2.78	-0.65
6.7	37.63	-2.2	-1.41
6.74	39.18	-4.16	0
6.78	37.23	-4.85	2.36
6.82	36.66	-3.45	-1.25
6.86	35.83	-5.23	-1.83
6.9	33.67	-5.68	-0.72
6.94	32.75	-5.52	-0.35
6.98	35	-4.51	-2.27
7.02	34.29	-4.63	-2.44
7.06	33.88	-5.02	-1.42
7.1	34.64	-4.8	-1.72
7.14	33.21	-4.03	-1.75
7.18	33.88	-4.63	-1.71
7.22	33.5	-4.56	-1.57
7.26	33.87	-4.35	-2.58
7.3	34	-3.71	-1.79
7.34	35.11	-3.97	-2.1
7.38	34.66	-3.84	-3.11
7.42	35.68	-0.69	-4.26
7.46	35.83	-1.46	-4.65
7.5	31.95	-2.47	-4.07
7.54	29.65	0.62	-4.04
7.58	25.09	-0.6	-1.68
7.62	21.79	-1.71	-0.95
7.66	20.32	-2.02	1.48
7.7	20.97	-7.54	4.4
7.74	23.94	-7.8	4.44
7.78	26.05	-8.53	2.97
7.82	24.43	-8.99	0.95
7.86	20.88	-6.54	1.29
7.9	23.23	-4.68	3.77
7.94	22.17	-2.75	4.1
7.98	20.285	-1.8908	5.602
8.02	19.14	-0.24	9.56
8.06	19.45	-1.58	7.03
8.1	20.46	2.51	5.99
8.14	18.9	3.77	7.12
8.18	21.21	5.83	4.87
8.22	19.42	3.17	6.38
8.26	20.9	1.24	5.49
8.3	19.53	-0.21	4.53
8.34	20.9	-3.58	5.63
8.38	21.37	-6.6	3.05
8.42	23.69	-6.42	4.64
8.46	24.92	-6.49	4.02
8.5	26.22	-5.03	3.18
8.54	30.27	-5.15	-0.21
8.58	32.56	-5.45	1.65
8.62	33.18	-7.85	3.15
8.66	31.06	-6.71	3.58
8.7	32.73	-5.08	1.18
8.74	32.24	-5.21	-1.56
8.78	31.54	-1.99	-2.57
8.82	31.84	-1.22	-1.44
8.86	29.24	-4.38	-2.54
8.9	30	-3.61	-3.12
8.94	30.25	-2.34	-1.42
8.98	30.69	-4.61	-1.16
9.02	29.73	-4.62	-1.54
9.06	27.65	-3.73	0.22
9.1	24.18	-2.55	2.47
9.14	22.39	-2.58	4.13
9.18	22.74	-4.58	4.78
9.22	24.11	-0.98	1.33
9.26	21.21	-6.01	1.42
9.3	20.9	-5.08	-1.07
9.34	22.38	-6.03	-0.48
9.38	20.84	-7.53	1.08
9.42	21.4	-0.76	1.97
9.46	22.54	-2.44	1.46
9.5	23.29	-3.26	0.12
9.54	23.23	-2.38	1.37
9.58	27.14	-1.78	0.68
9.62	27.79	1.35	1.99
9.66	24.3	-5.87	4.2
9.7	27.05	-1.77	1.73
9.74	29.03	-5.56	1.97
9.78	28.23	-7.33	3.64
9.82	31.672	-3.317	2.113
9.86	32.458	-3.2797	1.7063
9.9	33.179	-3.2436	1.256
9.94	39.82	-5.03	7
9.98	39.64	-7.6	4.28
10.02	34.877	-3.1369	-0.2236
10.06	35.264	-3.1001	-0.71531
10.1	35.549	-3.0617	-1.1841
10.14	38.27	0.17	-3.21
10.18	37.54	-0.71	-7.23
10.22	37.81	0.32	-4.94
10.26	32.57	-4.22	-4.59
10.3	31.84	-3.75	-2.58
10.34	31.56	-2.83	-1.01
10.38	29.35	-3.13	-3.17
10.42	31.54	-1.31	-0.74
10.46	33.83	-2.68	0.05
10.5	32.13	-2.49	0.59
10.54	30.91	-4.03	-4.92
10.58	30.9	-2.05	0.56
10.62	30.43	-4.03	-1.68
10.66	30.47	-2.17	-2.44
10.7	32.05	-5.14	-1.33
10.74	30.96	-2.68	-1.54
10.78	31.66	-2.4	-2.75
10.82	30.77	-1.42	-1.81
10.86	30.33	-2.55	-3.11
10.9	29.31	-2.28	-1.52
10.94	29.37	-1.75	-3.23
10.98	28.7	-3.17	-2.7
11.02	28.85	-1.79	-1.49
11.06	25.66	-4.94	-1.87
11.1	24.22	-7.33	0.08
11.14	23.59	-9.11	1.24
11.18	22.72	-8.76	2.45
11.22	24.06	-2.19	-1.53
11.26	23.94	-2.42	-2.52
11.3	24.78	-5.05	-1.19
11.34	25.33	-5.3	-0.6
11.38	29.65	-2.76	-0.17
11.42	31.82	-4.08	2.21
11.46	31.19	-4.41	3.75
11.5	29.5	-3.14	3.2
11.54	31.07	-1.87	-0.48
11.58	31.6	-0.26	0.27
11.62	30.31	0.91	0.38
11.66	30.92	-0.37	-0.06
11.7	32.94	-1.24	-1.25
11.74	32.19	0.06	-0.98
11.78	32.72	1.45	-2.79
11.82	33.142	0.74798	0.60571
11.86	33.328	0.77378	0.79242
11.9	33.478	0.73083	0.98878
11.94	33.592	0.62074	1.1876
11.98	33.672	0.44511	1.3817
12.02	33.718	0.20551	1.5637
12.06	31.61	0.95	4.66
12.1	36.63	0.85	2.3
12.14	34.87	1.72	2.06
12.18	32.69	-2.14	2.44
12.22	33.25	-1.68	2.72
12.26	34.11	-5.68	1.51
12.3	33.79	-5.04	1.28
12.34	32.08	-4.49	1.28
12.38	32.07	-4.18	0.88
12.42	30.93	-4.57	0.7
12.46	31.47	-5.68	0.76
12.5	33.19	-6.61	0.76
12.54	33.2	-5.68	0.47
12.58	33.44	-6.19	1.41
12.62	33.06	-6.32	1.02
12.66	32.19	-5.88	0.73
12.7	32.24	-7.54	1.41
12.74	33.26	-7.14	1.69
12.78	32.54	-6.44	1.86
12.82	32.52	-5.92	1.5
12.86	32.41	-6.08	1.52
12.9	33.97	-6.85	2.43
12.94	33.31	-6.95	1.01
12.98	32.03	-7.38	1.09
13.02	34.91	-5.66	2.74
13.06	32.87	-5.34	3.48
13.1	33.63	-4.59	4.45
13.14	35.67	-2.87	4.1
13.18	36.12	-2.36	3.52
13.22	37.48	-2.67	0.44
13.26	35.29	-1.96	0.26
13.3	34.94	-4.05	0.36
13.34	34.65	-4.16	-0.71
13.38	33.69	-3.13	-0.12
13.42	33.69	-4.29	-0.16
13.46	33.08	-3.54	0.62
13.5	32.48	-3.73	0.82
13.54	31.37	-4.12	2.54
13.58	30.62	-6.7	1.21
13.62	32.55	-7.43	0.69
13.66	31.44	-4.15	-5.86
13.7	28.37	-3.58	-4.25
13.74	29.03	-4.87	-2.4
13.78	29.54	-5.05	-3.17
13.82	28.23	-5.03	-3.49
13.86	28.32	-4.39	-2.8
13.9	26.93	-4.96	-2.53
13.94	27.08	-3.91	-1.28
13.98	26.22	-4.39	-1.87
14.02	25.83	-4.43	-3.64
14.06	25.07	-4.21	-3.14
14.1	25.48	-8.57	-1.86
14.14	24.74	-6.83	-4.03
14.18	24.65	-8.76	-3.02
14.22	26.56	-10.04	0.84
14.26	24.89	-8.59	3.93
14.3	25.45	-8.62	3.82
14.34	30.58	-9.26	5.81
14.38	31.57	-8.7	4.12
14.42	32.13	-4.73	-0.29
14.46	31.75	-5.74	-2.63
14.5	32.23	-6.59	0.12
14.54	32.85	-7.01	1.86
14.58	37.17	-7.93	-0.04
14.62	38.15	-5.96	0.17
14.66	37.58	-3.98	-1.07
14.7	33.73	-2.13	-4.91
14.74	36.39	-0.12	-6.26
14.78	32.373	-0.74823	-3.7177
14.82	31.394	-0.062497	-4.0504
14.86	30.376	0.55531	-4.3031
14.9	26.45	6.78	-4.22
14.94	25.98	4.05	-3.16
14.98	23.59	0.82	-2.6
15.02	23.12	2.45	-2.61
15.06	25.62	2.21	-4.54
15.1	28.19	1.56	-3.85
15.14	29.69	-0.27	-5.12
15.18	29.99	-1.58	-5.33
15.22	26.59	-1.04	-2.86
15.26	26.69	-0.83	-0.64
15.3	26.77	-1.16	1.1
15.34	28.17	0.71	1.36
15.38	27.14	1.11	1.05
15.42	23.78	-0.32	0.85
15.46	24.55	1.05	0.53
15.5	25.89	-1.84	2.77
15.54	24.45	-0.77	2.37
15.58	24.12	1.09	2.04
15.62	26.17	-1.42	-0.07
15.66	27.96	-4.87	-0.68
15.7	28.88	-4.05	-0.46
15.74	28.87	-4.25	0.51
15.78	30.12	-6.25	0.22
15.82	30.58	-6.4	-1.21
15.86	30.65	-1.68	-3.17
15.9	29.359	-3.7867	-0.097065
15.94	31.69	-0.93	1.91
15.98	29.72	-4.38	1.99
16.02	28.47	-4.67	0.4
16.06	26.78	-0.48	-0.39
16.1	25.51	-1.36	-0.46
16.14	25.54	-4.19	0.88
16.18	29.85	-5.18	0.57
16.22	31.95	-5.76	0.73
16.26	30.6	-4.79	-0.6
16.3	29.03	-4.23	-0.01
16.34	28.24	-4.28	0.71
16.38	26.6	-3.38	1.68
16.42	28.98	-5.23	1.47
16.46	32.2	-2.64	-0.19
16.5	31.79	-3.15	-0.91
16.54	28.53	-2.61	-0.05
16.58	28.16	-1.39	2.76
16.62	28.35	-4.94	3.69
16.66	32.92	-6.09	4.93
16.7	34.47	-7.45	4.87
16.74	31.204	-6.5715	1.2721
16.78	31.586	-7.1357	1.1621
16.82	31.988	-7.6693	1.02
16.86	34.75	-11.65	-7.6
16.9	29.39	-10.14	-5.02
16.94	27.85	-10.74	-1.14
16.98	32.44	-6.54	1.96
17.02	34.23	-5.01	1.52
17.06	35.4	-9.07	1.97
17.1	35.03	-9.3	2.77
17.14	36.98	-9.5	0.29
17.18	39.79	-7.32	-0.36
17.22	39.05	-5.18	-2.49
17.26	36.25	-5.95	-4.82
17.3	33.64	-5.58	-3.83
17.34	33.29	-4.73	-3.49
17.38	32.11	-4.91	-3.54
17.42	30.85	-4.82	-3.79
17.46	28.88	-4.72	-2.81
17.5	29.04	-4.44	-2.7
17.54	29.01	-4.65	0.63
17.58	28.64	-3.55	1.33
17.62	29.79	-1.81	1.95
17.66	29.92	-0.84	2.89
17.7	29.3	-1.68	5.64
17.74	32.31	-1.52	2.84
17.78	32.52	-5.72	1.74
17.82	37.93	-3.44	0.35
17.86	34.83	-0.39	0.01
17.9	32.86	1.73	0.56
17.94	28.8	5.66	-3.19
17.98	26.31	6.91	-3.04
18.02	29.24	4.7	2.7
18.06	29.07	4.74	1.88
18.1	28.67	2.36	0.45
18.14	31.31	0.36	3.86
18.18	29.353	0.77404	-1.3516
18.22	29.198	-0.11599	-1.1975
18.26	29.05	-3.51	-2.87
18.3	28.978	-2.1375	-0.76043
18.34	28.916	-3.2171	-0.50201
18.38	31.85	-5.27	-4.71
18.42	31.9	-4.65	-4.15
18.46	29.66	-5.5	-4.75
18.5	25.09	-6.3	-2.65
18.54	29.122	-8.2653	0.69987
18.58	26.37	-10.77	3.6
18.62	27.39	-12.34	1.13
18.66	28.82	-11.99	5.29
18.7	27.7	-11.15	4.25
18.74	28.2	-10.86	0.82
18.78	31.91	-7.37	3.5
18.82	36.98	-9.76	2.2
18.86	35.83	-5.23	-1.96
18.9	32.77	-6.33	-4.06
18.94	33.05	-3.88	-3.96
18.98	31.62	-5.71	-3.85
19.02	30.65	-5.3	-4.2
19.06	28.2	-4.46	-4.84
19.1	26.82	-3.49	-3.63
19.14	27.85	-3.14	-0.21
19.18	29.18	-7.86	1.3
19.22	29.68	-8.38	-1.95
19.26	31.51	-3.24	-0.21
19.3	27.96	-1.57	-1.87
19.34	27.96	1.77	-6.97
19.38	26.29	1.89	-6.07
19.42	24.94	0.22	-6.83
19.46	23.8	0.72	-7.72
19.5	21.46	-1.2	-5.52
19.54	20.46	0.12	-3.36
19.58	19.94	3.55	-2.39
19.62	20.13	1.59	1.18
19.66	23.66	-3.02	3.51
19.7	26.7	-1.37	1.1
19.74	26.75	1.15	-0.53
19.78	29.65	1.75	2.4
19.82	29.39	1.26	-0.65
19.86	28.2	1.64	-1.69
19.9	29.18	2.15	-1.35
19.94	29.15	-0.33	-0.76
19.98	27.08	-1.17	-0.73
20.02	28.32	-2.85	0.6
20.06	26.61	-3.53	0.88
20.1	27.96	-3.16	1.91
20.14	30.38	-4.23	1.53
20.18	35.5	-8.4	-1.54
20.22	33	-9.88	-2.79
20.26	33.46	-7.57	-6.55
20.3	29.952	-1.8431	0.54469
20.34	36.42	-5.56	1.41
20.38	29.791	-1.8162	0.92414
20.42	29.695	-1.7955	1.111
20.46	25.72	5.49	6.52
20.5	25.81	3.84	6.28
20.54	29.4	4.49	4.71
20.58	28.55	-0.48	2.23
20.62	30.22	1.19	0.73
20.66	30.78	3.87	-2.62
20.7	27.49	3.25	-2.78
20.74	27.96	2.12	-2.3
20.78	29.103	-1.7063	2.2982
20.82	29.142	-1.7392	2.3333
20.86	29.218	-1.7871	2.3407
20.9	27.02	-6.29	4.58
20.94	26.63	-5.34	5.2
20.98	23.97	-4	7.8
21.02	29.959	-2.1632	2.0476
21.06	30.275	-2.3121	1.8822
21.1	32.12	-5.32	1.09
21.14	33.28	-5.85	1.89
21.18	32.01	-7.11	1.53
21.22	32.87	-5.86	0.12
21.26	33.58	-3.61	-1.42
21.3	36.11	-3.55	-1.52
21.34	38.32	-2.89	-1.72
21.38	38.16	-4.3	-1.93
21.42	38.46	-4	-2.12
21.46	37.63	-4.14	-2.19
21.5	36.63	-4.68	-3.43
21.54	34.32	-5.28	-1.84
21.58	35.25	-4	-1.63
21.62	33.73	-2.62	-2.38
21.66	34.18	-3.73	-2.44
21.7	33.21	-3.58	-2.37
21.74	33.59	-3.63	-1.37
21.78	32.31	-3.94	-1.81
21.82	32.09	-3.7	-1.65
21.86	32.03	-4.31	-1.42
21.9	32.32	-5.85	-1.39
21.94	31.56	-5.27	-1.57
21.98	29.74	-5.56	-1.13
22.02	30.3	-6.04	-2.1
22.06	28.8	-5.89	-2.02
22.1	30.21	-5.79	-1.5
22.14	29.3	-7.93	-0.83
22.18	32.37	-9.38	-1.63
22.22	31.17	-5.86	1.03
22.26	31.3	-7.89	2.9
22.3	32.93	-8.73	2.22
22.34	35.37	-10.71	5.52
22.38	37.81	-10.59	3.12
22.42	34.47	-6.99	4.36
22.46	35.27	-7.92	2.83
22.5	33.31	-9.08	2.54
22.54	34.39	-10.35	2.79
22.58	36.45	-6.51	-0.77
22.62	32.04	-3.92	-2.65
22.66	34.316	-3.4297	-0.40473
22.7	40.65	-2.91	4.19
22.74	33.329	-2.073	-0.78068
22.78	32.748	-1.4139	-0.94197
22.82	32.122	-0.77492	-1.0857
22.86	31.46	-0.16176	-1.2122
22.9	31.1	3.66	-8.17
22.94	28.58	0.47	-8.28
22.98	27.83	4.3	-5.74
23.02	27.41	4.87	-3.32
23.06	28.43	4.34	-3.02
23.1	25.3	4.92	-2.9
23.14	25.98	8.09	0.62
23.18	25.23	5.22	0.86
23.22	26.96	6.65	0.02
23.26	25.152	3.3243	-1.5749
23.3	23.3	-1.36	2.31
23.34	25.13	1.6	0.83
23.38	26.14	1.95	-1.84
23.42	25.01	-1.22	-0.48
23.46	25.72	-1.66	-0.07
23.5	24.24	-3.77	-1.21
23.54	24.77	-3.01	0.2
23.58	27.16	-2.51	2.58
23.62	23.94	1.15	1.27
23.66	26.13	3.07	-4.46
23.7	26.66	-1.53	-1.96
23.74	28.41	-1.75	-1.85
23.78	25.89	-4.15	-0.38
23.82	28.94	-4.21	-1.37
23.86	27.25	-3.24	-0.83
23.9	27.57	-2.43	-1.21
23.94	26.13	-0.92	-1.39
23.98	21.67	-0.6	-0.82
24.02	23.07	-7.25	3.47
24.06	25.78	-7.52	2.36
24.1	25.23	-5.89	2.29
24.14	26.98	-4.81	1.57
24.18	29.9	-5.39	0.91
24.22	30.58	-4.61	-0.06
24.26	32.24	-5.05	0.7
24.3	33.46	-3.98	1.56
24.34	36.19	-5.15	4.46
24.38	35.85	-7.99	2.73
24.42	31.74	-7.2	1.21
24.46	31.94	-5.4	0.58
24.5	34.43	-4.8	0
24.54	32.14	-5.65	0.1
24.58	35.44	-4.32	-4.04
24.62	35.68	-2.76	-4.25
24.66	34.44	-5.76	-3.06
24.7	33.86	-6.9	1.36
24.74	34.94	-6.91	1.97
24.78	37.52	-5.04	-1.49
24.82	37.01	-5.45	-2.16
24.86	37.66	-3.79	-1.74
24.9	37.1	-4.4	-3.14
24.94	36.92	-3.09	-3.61
24.98	34.33	-4.2	-2.81
25.02	34.54	-4.62	-1.79
25.06	34.88	-4.41	-1.93
25.1	33.74	-6.49	-0.96
25.14	31.44	-4.38	0.03
25.18	34.03	-1.41	0.78
25.22	34.62	-0.2	-2.72
25.26	33.89	-4.53	-2.44
25.3	31.227	-1.9609	-0.54004
25.34	31.1	-2.0983	-0.40785
25.38	31.1	2.67	1.63
25.42	29.87	0.65	1.46
25.46	29.5	1.15	0.99
25.5	27.45	-0.36	3.56
25.54	28.69	-1.61	4.05
25.58	31.467	-3.7555	0.19107
25.62	31.671	-4.1127	0.25616
25.66	31.903	-4.4765	0.31066
25.7	32.65	-8.82	-2.69
25.74	36.28	-6.47	-1.25
25.78	33.04	-6.95	-1.63
25.82	31.12	-10.21	-1.29
25.86	32.68	-9.31	-3.52
25.9	32.84	-6.69	-3.94
25.94	32.42	-4.53	-5.28
25.98	34.174	-6.8817	0.33483
26.02	34.437	-7.0262	0.28259
26.06	34.57	-6.78	5.45
26.1	31.49	-9.46	4.57
26.14	35.83	-5.02	2.23
26.18	35.83	-6.25	1.15
26.22	37.68	-4.8	0.89
26.26	37.1	-6.36	1.36
26.3	37.16	-5.76	1.77
26.34	37.97	-4.16	-0.23
26.38	37.57	-4.29	-1.82
26.42	35.22	-4.77	-2.77
26.46	32.39	-4.25	-2.7
26.5	31.15	-4.22	-2.49
26.54	30.99	-4.32	-1.79
26.58	30.09	-3.58	-1.83
26.62	30.77	-3.99	-1.39
26.66	30.33	-3.88	-0.89
26.7	31.02	-1.67	-1.14
26.74	29.21	-1.87	-1.5
26.78	28.48	-1.68	-1.22
26.82	28.41	-2.62	-0.51
26.86	28.09	-2.28	-0.63
26.9	28.09	-2.93	-1.08
26.94	27.91	-2.91	-1.31
26.98	28.7	-4.42	-1.48
27.02	27.97	-5.56	-2.55
27.06	26.53	-8.19	-2.01
27.1	30.282	-4.7175	0.54765
27.14	30.769	-4.66	0.51797
27.18	33.01	-7.78	2.26
27.22	33.73	-7.95	2.82
27.26	34.69	-5.26	4.79
27.3	34.82	-4.29	3.58
27.34	34.72	-3.38	0.72
27.38	34.12	-1.25	0.11
27.42	34.59	-3.95	0.28
27.46	34.44	-3.65	0.09
27.5	32.03	-0.55	-1.54
27.54	34.858	-2.7348	-0.92147
27.58	31	-2.04	-3.32
27.62	36.92	0.94	-1.96
27.66	35.65	1.01	-2.22
27.7	32.93	-1.54	-1.27
27.74	32.96	-3.76	-1.99
27.78	32.98	-2.64	-3.05
27.82	32.6	-2.07	-3.89
27.86	32.25	-3.28	-2.57
27.9	29.73	-1.32	-2.63
27.94	28.72	-0.8	-3.21
27.98	27.82	1.68	-1.25
28.02	25.3	-0.73	1.21
28.06	29.8	-3.22	3.44
28.1	28.05	-0.56	3.06
28.14	27.31	-0.72	4.4
28.18	29.33	-4.67	0.41
28.22	30.53	-3.73	-2.02
28.26	30.31	-4.62	-3.07
28.3	28.73	-3.36	-4.77
28.34	26.91	-1.37	-5.46
28.38	26.31	1.95	-5.52
28.42	24.77	2.27	-5.1
28.46	23.38	5.3	-1.68
28.5	25.1	1.92	-1.18
28.54	27.21	-3.08	0.47
28.58	24.59	-0.92	0.39
28.62	29.298	-0.82491	-1.2239
28.66	30.175	-1.255	-0.64064
28.7	31.076	-1.7306	-0.051194
28.74	36.89	-3.58	3.36
28.78	32.843	-2.7598	1.0469
28.82	35.36	-3.72	-1.8
28.86	36.03	-6.01	3.1
28.9	37.39	-5.01	2.25
28.94	35.34	-3.94	2.95
28.98	34.1	-3.73	2.32
29.02	34.87	-4.56	0.9
29.06	34.95	-5.14	-0.39
29.1	33.42	-5.47	-0.21
29.14	33.32	-6.45	-1.42
29.18	33.34	-5.85	-1.95
29.22	33.19	-4.8	-2.45
29.26	32.49	-5.68	-3.08
29.3	33.4	-5.31	-4.3
29.34	33.77	-7.23	-3.02
29.38	35.27	-7.25	-3.46
29.42	34.89	-7.8	-1.12
29.46	32.19	-5.89	0.71
29.5	34.7	-3.76	0.73
29.54	36.09	-7.63	-0.15
29.58	37.47	-7.77	-1.65
29.62	33.49	-4.71	-2.25
29.66	34.49	-3.11	-0.22
29.7	34.3	-4.1	-0.65
29.74	31.98	-4.84	-0.33
29.78	31.72	-2.25	1.35
29.82	32.17	-0.23	1.35
29.86	30.91	1.24	1.46
29.9	27.37	-3.11	3.28
29.94	26.85	-6.3	4.87
29.98	30.85	-4.85	3.51
30.02	30.87	-3.11	3.53
30.06	30.49	-2.35	2.27
30.1	29.83	-0.24	3.29
30.14	33.39	0.62	3.96
30.18	35.04	-3.37	4.93
30.22	33	-2.95	3.29
30.26	34.68	-6.05	1.02
30.3	35.76	-9.17	2.59
30.34	35.58	-3.32	-1.32
30.38	33.76	-4.98	-0.19
30.42	30.49	-3.55	1.37
30.46	32.72	-1.33	1.98
30.5	35.39	-5.02	-0.09
30.54	35.52	-5.36	-0.15
30.58	36.19	-5.66	-0.6
30.62	37.92	-5.58	-0.37
30.66	35.94	-5.04	-1.25
30.7	36.36	-5.03	-1.25
30.74	35.35	-4.29	1.38
30.78	34.96	-5.05	-1.22
30.82	35.05	-3.93	-2.36
30.86	33.75	-3.79	-3.18
30.9	34.32	-1.48	-2.34
30.94	30.88	0.09	-0.82
30.98	32.65	-1.87	-2.28
31.02	28.88	0.46	-5.08
31.06	31.96	-3.52	-3.32
31.1	29.89	0.61	-0.72
31.14	31.02	2.26	-2.52
31.18	29.7	-0.48	-1.84
31.22	30.03	-0.49	-0.58
31.26	28.69	-2.9	-0.48
31.3	29.26	-4.94	-0.39
31.34	29.62	-3.81	-0.06
31.38	30.06	-3.48	-0.1
31.42	30.56	-2.54	-0.52
31.46	30.46	-2.39	-0.76
31.5	32.16	-3.23	1.84
31.54	32.19	-4.25	1.14
31.58	32.31	-3.58	0.44
31.62	32.43	-3.02	-1.57
31.66	32.13	-2.02	-0.93
31.7	33.21	-2.48	-0.14
31.74	32.87	-3.78	0.13
31.78	32.75	-4.29	0.13
31.82	34.06	-5.61	0.35
31.86	34.79	-4.14	-0.39
31.9	32.16	-3.77	-0.87
31.94	32.13	-2.75	1.81
31.98	30.69	-0.55	1.74
32.02	33.64	-2.74	1.95
32.06	32.66	-4.85	0.72
32.1	32	-5.21	0.91
32.14	32.72	-4.75	0.25
32.18	31.19	-5.64	-3.14
32.22	32.06	-2.96	-0.91
32.26	32.4	-2.79	-2.04
32.3	31.43	-4.69	-1.79
32.34	28.5	-7.84	1.54
32.38	26.33	-9.82	1.14
32.42	29.72	-5.2	3.79
32.46	31.41	-5.03	2.42
32.5	29.4	-4.7	2.99
32.54	31.45	-0.41	-2.39
32.58	30.74	-2.37	0.2
32.62	30.65	-2.72	0.38
32.66	31.85	-3.38	-0.6
32.7	30.92	-3.61	-1.06
32.74	31.47	-2.68	-1.14
32.78	29.77	-3.18	-1.34
32.82	30.89	-3.14	-1.79
32.86	29.93	-2.94	-1.54
32.9	28.86	-1.96	-0.67
32.94	28.17	-0.63	1.12
32.98	29.25	-2.71	2.77
33.02	36.12	-4.02	1.72
33.06	33.66	-6.72	-1.47
33.1	34.96	-8.82	-0.58
33.14	32.26	-5.85	2.24
33.18	32.95	-2.23	1.25
33.22	28.52	-4.09	-0.6
33.26	31.5	-6.15	0.68
33.3	32.98	-2.35	4.87
33.34	34.766	-5.7616	-0.5142
33.38	33.59	-8.74	-0.89
33.42	35.38	-9.24	-3.29
33.46	35.97	-6.38	-4.45
33.5	36.52	-4.91	-2.58
33.54	36.75	-3.4	-2.67
33.58	38.26	-4.32	-2.34
33.62	38.51	-2.55	-3.29
33.66	36.97	-3.67	-3.43
33.7	34.08	-3.42	-2.99
33.74	34.98	-6.72	-1.94
33.78	33.24	-3.48	-3.7
33.82	32.22	-3.26	-3.32
33.86	28.18	-2.81	-2.25
33.9	27.93	-5.91	0.35
33.94	28.49	-5.96	0.2
33.98	30.86	-5.33	0.48
34.02	30.67	-3.26	-0.51
34.06	30.05	-5.72	-0.5
34.1	31.24	-4.61	-0.48
34.14	31.22	-5.97	-0.38
34.18	32.62	-6.09	-0.26
34.22	32.89	-6.2	1.76
34.26	32.73	-6.78	0.97
34.3	32	-10.51	3.26
34.34	34.83	-5.42	4.06
34.38	39.59	-9.2	3.1
34.42	39.88	-7.96	2.9
34.46	38.09	-6.65	1.33
34.5	37.77	-7.28	2.41
34.54	40.63	-4.45	1.74
34.58	39.6	-4.91	7.28
34.62	37.777	-5.5756	2.7211
34.66	34.73	-2.69	0.79
34.7	36.806	-5.0593	1.8244
34.74	33.76	-3.41	-4.04
34.78	34.9	-5.02	2.66
34.82	34.73	-4.51	-3.37
34.86	33.819	-3.8746	-0.50067
34.9	34.99	-3.63	4.87
34.94	34.47	-2.6	4.61
34.98	31.084	-2.8921	-2.3651
35.02	30.149	-2.5533	-2.9513
35.06	29.224	-2.2109	-3.5015
35.1	28.324	-1.8662	-4.0049
35.14	27.46	-1.5205	-4.4505
35.18	25.64	-1.48	-6.89
35.22	24.18	-2.9	-6.55
35.26	24.24	-2.83	-5.64
35.3	25.33	-0.71	-5.09
35.34	24.72	2.11	-3.88
35.38	25.64	2.72	-7.76
35.42	25.16	1.22	-7.7
35.46	22.08	0.03	-6.19
35.5	21.46	0.6	-3.17
35.54	22.38	1.91	-0.96
35.58	24.71	4.03	-3
35.62	26.5	1.04	-0.01
35.66	24.93	4.2	-0.54
35.7	25.47	2.66	1.06
35.74	30.7	1.92	3.01
35.78	29.56	0.86	1.59
35.82	29.24	-0.57	0.02
35.86	29.8	0.02	0.65
35.9	29.59	-0.72	1.07
35.94	30.69	-1.41	1.01
35.98	31.13	-2.66	0.98
36.02	31.89	-3	1.12
36.06	32.69	-2.1	1.25
36.1	33.43	-1.23	-0.69
36.14	32.56	-4.62	0.76
36.18	33.52	-3.73	1.09
36.22	33.41	-4.29	0.92
36.26	32.05	-5.25	0.68
36.3	33.07	-7.04	-2.43
36.34	30.64	-6.13	-0.77
36.38	32.01	-5.39	0.83
36.42	32.9	-6.49	0.75
36.46	32.6	-7.48	1.44
36.5	32.68	-7.19	0.26
36.54	32.96	-6.74	1.42
36.58	32.77	-7.83	0.94
36.62	34.61	-5.71	-1.74
36.66	34.12	-6.24	0.87
36.7	35.99	-5.45	2.32
36.74	37.96	-6.69	3.31
36.78	36.03	-7.25	3.04
36.82	38.4	-10.4	2.55
36.86	37.17	-7.55	2.39
36.9	37.426	-6.7775	1.0913
36.94	37.301	-6.714	0.9466
36.98	42.84	-9.32	0.87
37.02	40.09	-9.29	1.59
37.06	39.41	-7.33	2.01
37.1	36.44	-7.13	-0.39
37.14	32.14	0.88	-2.25
37.18	33.72	-0.9	-0.48
37.22	28.81	0.19	-4.4
37.26	34.535	-5.7248	-0.086048
37.3	34.33	-7.76	-0.77
37.34	35.5	-5.42	-1.81
37.38	34.38	-7.37	-0.32
37.42	35.19	-9.68	0.8
37.46	33.37	-9.76	0.82
37.5	29.89	-4.19	2.91
37.54	29.47	-4.71	3.17
37.58	32.89	-1.48	3.51
37.62	30.04	0.73	1.01
37.66	32.93	-1.46	0.79
37.7	31.56	-2.61	0.35
37.74	32.4	-3.08	1.95
37.78	31.45	-2.18	2.54
37.82	30.75	-1.6	1.85
37.86	26.68	1.96	-2.33
37.9	27.2	-0.24	-2.58
37.94	28.77	-1.96	-0.89
37.98	29.74	-2.2	-1.37
38.02	29.03	-4.84	-0.73
38.06	30.78	-4.36	-0.38
38.1	31.41	-6.45	-1.48
38.14	31.12	-2.47	-2.92
38.18	30.46	-3.61	-0.48
38.22	29.09	-4.46	-0.74
38.26	28.53	-6.19	-0.03
38.3	29.5	-6.45	0.32
38.34	30.48	-7.3	-0.33
38.38	29.96	-6.46	-0.3
38.42	29.37	-6.27	-0.8
38.46	28.91	-6.98	-1.17
38.5	28.61	-4.79	-0.98
38.54	28.5	-5.45	-0.84
38.58	27.8	-5.06	-0.93
38.62	26.76	-4.51	-1.22
38.66	27.39	-3.46	-0.97
38.7	30.22	-4.41	-0.8
38.74	30.4	-7.19	-3.18
38.78	29.88	-3.85	-3.83
38.82	26.47	-7.75	-1.45
38.86	23.59	-6.87	-1.78
38.9	22.72	-6.19	1.25
38.94	23.44	-2.06	4.02
38.98	29.65	-1.42	2.93
39.02	27.85	-2.02	1.71
39.06	27.75	0.15	1.5
39.1	23.695	-1.829	1.3635
39.14	23.745	-1.5976	1.5516
39.18	23.868	-1.387	1.7202
39.22	24.057	-1.1974	1.8684
39.26	22.56	1.56	3.51
39.3	19.11	-0.8	3.91
39.34	20.7	1.89	0.39
39.38	23.42	2.97	-1.56
39.42	21.71	0.59	-0.63
39.46	19.91	-3.52	0.62
39.5	26.714	-0.45946	2.2691
39.54	27.207	-0.43906	2.2257
39.58	27.71	-0.4401	2.1548
39.62	32.75	-4.69	3.09
39.66	33.14	-3.58	1.98
39.7	31.8	-4.21	4.44
39.74	31.48	0.32	3.53
39.78	33.17	0.7	2.12
39.82	32.52	-1.76	1.99
39.86	32.98	0.16	0.19
39.9	30.3	3.41	-2.27
39.94	29.29	-0.66	0.7
39.98	31.68	-2.45	0.08
40.02	29.68	-3.42	-0.88
40.06	31.13	-2.05	-1.43
40.1	31.14	-1.22	-3.15
40.14	29.14	0.08	-1.51
40.18	27.63	-0.73	0.24
40.22	27.82	4.05	-0.29
40.26	29.86	0.41	4.18
40.3	28.29	0.39	5.25
40.34	28.11	-1.62	2.06
40.38	28.97	-0.49	-0.6
40.42	29.18	1.04	-4.52
40.46	32.81	2.51	-2.32
40.5	35.68	-1.45	-0.18
40.54	34.61	0.11	-1.49
40.58	33.14	0.12	-3.67
40.62	33.29	-1.9271	1.0917
40.66	32.34	-2.88	4.94
40.7	35.54	-4.65	3.84
40.74	33.17	-5.19	4.83
40.78	33.42	-5.26	2.48
40.82	37.28	-2.1	2.12
40.86	33.51	-7.53	-0.3
40.9	31.49	-6.83	1.08
40.94	32.77	-8.89	-0.31
40.98	34.11	-9.31	-0.63
41.02	33.5	-8.34	0.31
41.06	34.5	-10.23	-0.71
41.1	33.32	-11.09	-1.85
41.14	31.73	-11.22	-1.87
41.18	31.93	-10.62	-0.48
41.22	31.33	-10.3	0.08
41.26	32.46	-9.47	0.51
41.3	30.92	-9.04	-0.51
41.34	29.84	-7.71	-2.22
41.38	32.51	-7.72	-0.82
41.42	34.32	-4.92	1.15
41.46	33.7	-5.92	-2.37
41.5	31.89	-3	-6.04
41.54	29.96	-2.43	-3.61
41.58	30.69	-1.57	-3.02
41.62	29.78	-2.02	-0.48
41.66	28.88	-3.05	-2.04
41.7	31.58	-2.78	-1.96
41.74	29.82	-1.84	-4.17
41.78	31.06	-0.8	-3.37
41.82	26.96	-1.93	-1.89
41.86	23.96	-2.87	0.76
41.9	25.22	-5.77	2.71
41.94	26.77	-3.54	2.17
41.98	29.28	-5.98	0.82
42.02	29.99	-8.25	-1.64
42.06	33.4	-6.9	-2.16
42.1	34.9	-5.74	-0.45
42.14	32.72	-0.98	-2.01
42.18	30.72	-0.56	0.36
42.22	32.49	-0.47	1.6
42.26	31.81	0.37	-2.56
42.3	32.53	0.57	-1.38
42.34	31.84	0.14	-0.64
42.38	30.45	-1.04	-0.18
42.42	31.67	-2.17	-0.39
42.46	32.16	-0.19	-2.11
42.5	30.27	-0.66	-1.79
42.54	29.75	0.75	-0.95
42.58	29.1	0.35	-3.29
42.62	25.83	-2.98	1.52
42.66	29.329	-1.248	0.08688
42.7	27.17	-1.34	5.5
42.74	29.4	1.04	1.26
42.78	29.28	1.36	1.97
42.82	27.98	-4.34	0.33
42.86	32.03	-3.93	-0.3
42.9	29.29	-4.53	0.32
42.94	29.24	-4.25	-1.25
42.98	27.56	-5.24	-0.06
43.02	27.3	-5.51	-0.34
43.06	28.69	-4.29	-0.82
43.1	27.8	-4.3	-0.51
43.14	27.91	-4.65	1.15
43.18	29.69	-3.79	0.04
43.22	29.86	-3.55	0.93
43.26	27.25	-0.73	1.18
43.3	28.58	-0.83	2.24
43.34	28.75	-1.72	1.71
43.38	29.26	-2.55	1.42
43.42	30.68	-3.43	1.09
43.46	33.4	-4.23	1.53
43.5	33.9	-4	0.68
43.54	34.25	-3.1	0.33
43.58	34.62	-3.36	0.23
43.62	34.94	-3.04	0.36
43.66	36.18	-3.89	0.35
43.7	35.65	-3.43	0.68
43.74	36.24	-3.01	0.68
43.78	35.71	-3.48	0.08
43.82	35.87	-3.57	-0.16
43.86	35.78	-3.67	-0.05
43.9	35.71	-2.93	-0.26
43.94	35.93	-4.09	-0.76
43.98	34.83	-3.32	-0.63
44.02	36.66	-2.94	-0.71
44.06	34.59	-2.55	-1.04
44.1	35.04	-2.28	-0.5
44.14	34.88	-2.52	-1.16
44.18	35.04	-4.52	-1.13
44.22	33.85	-3.26	-1.54
44.26	32.75	-2.78	-1.12
44.3	31.96	-3.28	-1.1
44.34	33.24	-4.26	-1.2
44.38	32.13	-3.72	-1.77
44.42	31.99	-3.81	-2.13
44.46	32.13	-3.6	-4.17
44.5	30.67	-1.36	-4.38
44.54	32.129	-5.4033	-0.56541
44.58	27.43	-0.18	0.94
44.62	32.18	-5.74	2.98
44.66	32.96	-7.91	1.41
44.7	33.23	-10.86	-0.64
44.74	32.28	-9.79	0.14
44.78	35.58	-12.46	-0.12
44.82	33.97	-7.87	2.94
44.86	36.63	-5.6	2.45
44.9	35.17	-5.72	5.79
44.94	34.009	-6.5888	0.76659
44.98	34.226	-6.5199	0.79898
45.02	36.47	-5.74	-0.64
45.06	36.69	-4.71	-0.54
45.1	30.42	-4.13	-3.99
45.14	31.18	-4.38	-2.27
45.18	33.55	-7.09	0.79
45.22	34.88	-3.74	-0.27
45.26	35.65	-3.45	0.75
45.3	35.59	-2.97	0.79
45.34	35.42	-3.14	-0.12
45.38	35.12	-4.13	-1.04
45.42	33.98	-3.08	-1.87
45.46	35.18	-2.94	-1.6
45.5	34.05	-3.57	-2.37
45.54	32.74	-3.37	-2.29
45.58	32.22	-1.81	-0.61
45.62	31.81	-1.24	-0.87
45.66	30.89	-1.87	-2.52
45.7	28.64	-3.7	-2.64
45.74	27.77	-3.58	-3.2
45.78	27.46	-1.84	-3.79
45.82	27.2	-2.14	-4.54
45.86	28.41	0.56	-3.65
45.9	29.52	-1.51	-2.52
45.94	25	-3.3	-0.06
45.98	24.06	-5.23	2.27
46.02	25.59	-5.09	1.88
46.06	26.93	-3.78	1.05
46.1	24.89	-5.14	0.75
46.14	27.28	-3.39	2.71
46.18	29.05	-6.65	4.55
46.22	31.24	-5.18	2.74
46.26	32.38	-2.81	-2.32
46.3	32.68	-0.56	-2.21
46.34	33.61	-2.85	1.01
46.38	31.01	1.18	2.57
46.42	30.89	2.54	-1.24
46.46	31.23	2.82	-1.12
46.5	30.78	0.9	-0.98
46.54	30.83	-0.56	-0.98
46.58	31.57	-0.66	-0.03
46.62	32.43	1.74	-1.39
46.66	32.473	-0.43365	-0.29308
46.7	32.7	-1.0832	-0.052613
46.74	32.924	-1.801	0.21655
46.78	33.139	-2.5639	0.5046
46.82	32.06	-5.94	4.41
46.86	33.88	-5.18	1.62
46.9	33.84	-5.94	0.29
46.94	34.34	-4.9	0.13
46.98	33.91	-5.92	1.13
47.02	33.46	-5.59	2.61
47.06	33.71	-6.21	2.28
47.1	35.04	-6.11	1.53
47.14	35.17	-6.93	2.48
47.18	33.93	-7.93	1.71
47.22	32.49	-7.74	1.59
47.26	32.31	-7.58	3.19
47.3	31.41	-8.62	2.36
47.34	29.47	-7.1	3.31
47.38	31.53	-2.73	5.98
47.42	36.11	-6.94	1.47
47.46	38.58	-8.49	1
47.5	39.11	-4.41	0.5
47.54	37.57	-3.51	-2.02
47.58	37.75	-2.92	-1.69
47.62	37.05	-1.79	-2.39
47.66	35.45	-1.02	-2.69
47.7	33.83	-0.34	-2.73
47.74	32.22	-0.12	-2.02
47.78	31.83	-1.59	-2.74
47.82	30.75	-1.19	-3.11
47.86	27.68	0.35	-4.26
47.9	23.19	1.06	-3.26
47.94	27.913	2.1226	-0.023672
47.98	25.66	0.26	4.9
48.02	28.56	3.59	3.61
48.06	28.41	2	4.13
48.1	27.64	4.46	2.49
48.14	25.92	6.22	1.4
48.18	27.05	3.23	1.96
48.22	26.57	5.55	1.64
48.26	26.92	2.57	2.74
48.3	30.07	0.28	1.02
48.34	30.56	2.63	0.14
48.38	29.21	1.08	-0.12
48.42	29.92	1.34	0.05
48.46	31.11	1.92	-0.02
48.5	31.6	3.16	0.28
48.54	30.97	0.86	-0.71
48.58	31.89	-2.52	2.18
48.62	32.72	-2.03	-0.15
48.66	32.76	-3.49	0.39
48.7	34.25	-4.58	1
48.74	33.88	-4.04	1.51
48.78	34	-5.23	0.94
48.82	34.68	-6.25	-0.09
48.86	33.85	-6.39	-0.86
48.9	33.73	-5.53	-0.72
48.94	39.16	-4.82	2.77
48.98	34.856	-7.2129	1.0042
49.02	36.95	-11.69	0.86
49.06	35.87	-10.07	0.44
49.1	32.78	-8.87	-0.26
49.14	30.2	-7.3	0.59
49.18	34.65	-5.56	0.32
49.22	34.09	-1.1	3.35
49.26	35.69	-1.6	2.14
49.3	36.17	-1.53	5.1
49.34	34.65	0.04	5.82
49.38	35.81	-1.13	4.63
49.42	34.78	-0.43	2.08
49.46	35.24	-1.83	-1.02
49.5	35.21	-1.76	0.42
49.54	34.63	-0.16	-3.47
49.58	31.62	-0.84	-3.23
49.62	32.84	1.39	2.89
49.66	33.68	0.3	0.54
49.7	34.35	-0.19	0.59
49.74	33.3	-1.16	1.1
49.78	29.73	0.16	-0.72
49.82	30.26	-1.68	0.56
49.86	29.62	-2.44	-2.72
49.9	29.18	-2.08	-3.74
49.94	30.04	3.31	-0.57
49.98	29.29	2.15	-0.34
50.02	27.72	1.09	-0.87
50.06	27.77	0.91	0.8
50.1	26.47	-0.12	0.95
50.14	25.17	0.67	-1.17
50.18	26.08	0.47	-2.91
50.22	25.501	1.7595	0.15028
50.26	25.372	1.8068	0.45488
50.3	25.318	1.7993	0.74662
50.34	20.46	0.91	-1.45
50.38	22.14	6.24	1.92
50.42	28.11	2.86	3.98
50.46	25.92	1.86	4.14
50.5	27.54	0.12	1.76
50.54	26.47	-3.53	0.45
50.58	28.49	0.07	1.3
50.62	29.6	0.16	1.06
50.66	30.37	-1.9	-0.6
50.7	28.61	-3.26	-2.37
50.74	28.88	-4.23	-1.34
50.78	29.85	-1.95	1.18
50.82	29.78	-4.02	0.44
50.86	31.42	-2.72	-0.83
50.9	32.49	-5.34	0.08
50.94	31.16	-4.76	1.06
50.98	29.75	-6.79	2.22
51.02	33.82	-4.48	1.53
51.06	33.14	-4.13	1.08
51.1	32.86	-4.29	0.56
51.14	33.37	-3.44	1.18
51.18	32.8	-4.48	0.78
51.22	34.2	-5.18	-0.54
51.26	36.24	-3.82	-2.53
51.3	31.87	-5.01	0.24
51.34	30.03	-8.26	-1.81
51.38	28.94	-5.5	1.41
51.42	28.56	-3.91	3.72
51.46	31.14	-4.32	1.11
51.5	34.41	-3.91	-1.47
51.54	32.43	-5.45	-2.52
51.58	31.88	-4.48	-2.28
51.62	28.32	-5.69	-1.94
51.66	28.2	-6.65	3.63
51.7	31.87	-2.35	2.06
51.74	31.63	-7.07	0.34
51.78	30.63	-7.23	0.53
51.82	29.86	-6.04	1.31
51.86	32.96	-7.01	-2.08
51.9	32.19	-4.88	0.82
51.94	32.72	-7.07	2.57
51.98	31.81	-9.5	1.64
52.02	34.63	-8.14	-0.16
52.06	32.26	-8	-0.2
52.1	30.83	-8.86	2.04
52.14	31.6	-9.06	2.57
52.18	31.54	-9.37	0.71
52.22	32.65	-10.73	0.66
52.26	31.66	-9.07	3.57
52.3	31.55	-10.87	1.98
52.34	32.02	-10.26	-0.45
52.38	31.859	-9.736	1.4797
52.42	29.97	-8.84	-0.78
52.46	30.61	-10.97	-1.5
52.5	32.57	-10.04	0.47
52.54	30.74	-8.43	2.72
52.58	31.72	-9.21	3.64
52.62	30.9	-7.36	3.04
52.66	31.85	-3.76	2.78
52.7	31.96	-2.78	0.97
52.74	31.13	-6.76	-0.12
52.78	29.92	-6.59	0.62
52.82	29.28	-3.52	-1.28
52.86	25.05	-5.45	-1.99
52.9	27.93	-1.36	-5.15
52.94	27.85	0.59	-3.97
52.98	26.72	0.07	-4.82
53.02	28.35	-2.47	-4.29
53.06	28.34	-1.05	-1.49
53.1	28.08	-3.21	1.27
53.14	27.56	-2.74	0.5
53.18	28	-1.49	-0.66
53.22	29.51	-1.24	-0.24
53.26	29.22	-2.03	-0.89
53.3	31.19	1.15	-1.16
53.34	31.08	-0.12	-2.31
53.38	30.11	-0.86	-2.34
53.42	26.36	-1.78	-0.79
53.46	24.59	-1.9	0.17
53.5	23.03	-3.15	-0.68
53.54	21.12	-5.74	2.69
53.58	25.16	-7.52	3.17
53.62	25.08	-9.19	3.14
53.66	27.29	-6.17	0.17
53.7	27.67	-3.42	-0.97
53.74	24.89	-4.71	1.3
53.78	27.2	-5.53	-1.83
53.82	29.11	-0.11	2.73
53.86	27.61	-4.59	3.75
53.9	30.43	-5.32	1.41
53.94	31.53	-5.83	-1.97
53.98	33.06	-3.15	-3.43
54.02	30.67	-4.74	-2.91
54.06	25.82	-2.71	3.73
54.1	24.48	-7.22	3.4
54.14	26.47	-5.24	4.35
54.18	29.35	-4.15	3.43
54.22	31.08	-2.64	2.54
54.26	31.13	-2.97	1.4
54.3	31.42	-4.15	1.09
54.34	31.72	-3.96	0.06
54.38	33.45	-3.36	-0.13
54.42	32.5	-2.93	0.38
54.46	33.48	-3.28	1.97
54.5	34.95	-5	0.38
54.54	33.55	-5.86	-0.56
54.58	32.64	-6.69	1.71
54.62	32.72	-6.69	0.91
54.66	33.87	-6.98	1.05
54.7	34.86	-6.9	2.07
54.74	33.07	-7.33	3.36
54.78	34.03	-6.24	2.9
54.82	31.19	-5.62	3.57
54.86	31.432	-4.0994	0.29976
54.9	29.03	-4.35	-2.55
54.94	31.28	-3.82	0.86
54.98	28.99	-0.9	-3.26
55.02	25.81	-0.82	-4.2
55.06	29	2.92	-2.07
55.1	29.13	2.98	-0.4
55.14	28.87	2.85	-1.19
55.18	28.97	6.61	0.59
55.22	25.68	5.31	0.98
55.26	24.62	2.15	0.59
55.3	23.56	4.62	0.81
55.34	25.46	4.8	-1.01
55.38	28.12	5.26	-2.23
55.42	29.59	4.84	-3
55.46	29.5	4.13	-6.31
55.5	30.83	3.28	-6.44
55.54	30.433	3.2582	-1.6339
55.58	31.359	2.6845	-1.6676
55.62	32.284	2.0615	-1.7024
55.66	35.55	2.05	3.6
55.7	33.61	-0.49	0.58
55.74	32.52	1.09	0.96
55.78	35.24	2.16	-0.42
55.82	33.18	-0.64	-4.53
55.86	36.13	0.19	-3.22
55.9	36.85	-3.94	-4.11
55.94	39.72	-5.12	-4.57
55.98	34.07	-8.44	-1.3
56.02	35.15	-5.94	-1.88
56.06	33.65	-4.49	-3.67
56.1	32.81	-2.04	-2.67
56.14	28.41	-0.89	-1.82
56.18	32.968	-3.6204	-1.1002
56.22	31.54	-1.96	3.57
56.26	29.81	-4.34	2.71
56.3	30.57	-4.68	1.59
56.34	30.56	-4.41	0.83
56.38	34.99	-2.24	-1.27
56.42	35.69	1.27	-1.34
56.46	35.95	-0.46	-1.24
56.5	34.83	-0.43	-0.54
56.54	35.77	-0.87	0.04
56.58	35.92	-1.94	-0.06
56.62	35.58	-2.11	-0.1
56.66	35.12	-2.39	-0.48
56.7	35.74	-3.43	-0.29
56.74	36.24	-3.58	-0.27
56.78	36.93	-2.96	-0.25
56.82	36.3	-3.56	0.47
56.86	37.4	-3.29	-0.1
56.9	38.43	-1.07	0.08
56.94	37.48	-0.43	-1.08
56.98	37.63	-0.26	-0.77
57.02	36.68	-0.94	-1.56
57.06	34.37	-1.71	-1.48
57.1	32.62	-2.64	-1.22
57.14	31.75	-3.11	0.05
57.18	28.79	-0.36	-0.32
57.22	30.24	-1.54	1.88
57.26	30.68	-5.29	2.24
57.3	28.1	-5.08	2.48
57.34	30.77	-6.29	1.1
57.38	27.14	-10	1.36
57.42	31.38	-12.15	-0.64
57.46	32.69	-8.07	-2.35
57.5	31.95	-5.76	-5.22
57.54	27.6	-8.424	-0.78822
57.58	27.406	-8.7603	-0.84678
57.62	27.252	-9.0536	-0.89937
57.66	27.135	-9.3047	-0.94606
57.7	26.52	-3.97	0.47
57.74	25.93	-8.6	-0.33
57.78	22.46	-9.29	-1.87
57.82	22.98	-9.88	-3.08
57.86	22.19	-9.83	-6.86
57.9	23.55	-10.79	-2.6
57.94	29.67	-7.88	-4.38
57.98	28.2	-7.41	2.15
58.02	28.47	-9.51	3.11
58.06	27.638	-9.6518	-1.1018
58.1	30.61	-10.54	-1.18
58.14	29.46	-7.72	-0.68
58.18	29.47	-11.8	-0.17
58.22	26.69	-11.65	0.99
58.26	28.11	-10.21	0.08
58.3	31.33	-9.26	0.39
58.34	32.36	-10.36	-0.49
58.38	30.82	-11.62	0.68
58.42	30.56	-10.51	-0.85
58.46	34.02	-9.68	1.47
58.5	30.222	-6.0919	-0.67209
58.54	31.1	-1.82	-1.39
58.58	29.98	-3.32	-1.75
58.62	26.04	-2.66	-1.7
58.66	29.68	-0.14	-2.59
58.7	28.62	0.45	-3.32
58.74	28.51	-1.3	-3.93
58.78	33.41	0.25	-1.27
58.82	31.09	-1.01	2.77
58.86	32.25	1.24	2.85
58.9	34.26	-2.86	3.42
58.94	35.84	0.88	-0.81
58.98	32.02	-3.43	-0.28
59.02	31.16	-3.44	0.38
59.06	32.85	-3.06	-0.09
59.1	32.75	-2.04	-0.25
59.14	32.78	-3.11	-0.09
59.18	33.08	-4.03	0.73
59.22	33.58	-4.19	0.4
59.26	32.9	-4.06	1.06
59.3	33.29	-4.68	0.19
59.34	32.96	-3.3	-0.11
59.38	33.76	-3.72	1.06
59.42	33.55	-4.55	0.02
59.46	34.04	-4.91	-0.14
59.5	35.08	-7.61	0.8
59.54	36.1	-7.77	2.15
59.58	35.34	-3.79	4.09
59.62	34.91	-1.54	0.45
59.66	36.57	-1.65	1.88
59.7	38.5	-1.33	3.07
59.74	39.7	-2.16	3.16
59.78	40.62	-2.58	2.28
59.82	41.95	-2.16	1.33
59.86	41.45	-1.15	-1.44
59.9	37.56	-2.44	-1.12
59.94	36.08	-0.52	-1.43
59.98	35.31	0.49	-0.84
60.02	35.65	0.62	-0.63
60.06	35.41	0.2	-0.43
60.1	33.54	0.21	0.46
60.14	35.81	-0.45	-0.01
60.18	35.92	-0.41	-1.22
60.22	35.22	-0.9	-1.13
60.26	34.47	-1.16	-0.75
60.3	34.62	0.5	-1.98
60.34	32.96	-0.33	-3.32
60.38	30.46	0.45	-3.54
60.42	31.693	0.74921	0.74115
60.46	28.05	0.15	4.73
60.5	31.22	0.18	3.52
60.54	31.76	-0.24	3.08
60.58	30.18	2.76	2.57
60.62	31	0.86	3.87
60.66	29.17	2.62	4.23
60.7	28.97	-1.23	2.04
60.74	31.87	-5.12	0.7
60.78	35.02	-2.73	6.59
60.82	32.16	-4.89	4.52
60.86	34.55	-6.81	3.9
60.9	32.52	-8.2	3.69
60.94	29.5	-7.99	5.68
60.98	33.46	-6.69	3.54
61.02	31.57	-5.68	-1.14
61.06	32.49	-7.08	-0.24
61.1	32.12	-7.63	-0.49
61.14	31.22	-9.94	-1.17
61.18	30.57	-10.29	-0.95
61.22	29.23	-10.61	1.34
61.26	31.21	-11.78	1.99
61.3	30.83	-13.5	-0.52
61.34	31.3	-13.48	0.94
61.38	31.78	-13.99	2.15
61.42	32.82	-12.1	3.13
61.46	29.73	-13.94	4.73
61.5	28.45	-13.4	5.14
61.54	31.75	-8.54	1.71
61.58	32.65	-6.82	0.38
61.62	35.29	-5.22	-0.41
61.66	35.82	-2.55	-4.04
61.7	32.55	-3.64	-2.54
61.74	31.5	-7.19	-6.75
61.78	28.904	-4.6024	-1.7051
61.82	24.69	-6.2	0
61.86	28.15	-7.03	-2.2
61.9	26.31	-5.46	0.41
61.94	26.22	-5.24	-0.71
61.98	25.23	-4.5	-1.29
62.02	24.37	-2.22	-3.31
62.06	27.12	1.06	-4.24
62.1	26.46	2.54	-7.31
62.14	25.836	-3.3082	0.18266
62.18	25.628	-3.3671	0.48825
62.22	25.462	-3.4474	0.78925
62.26	21.12	-1.41	6.24
62.3	19.21	-1.51	8.33
62.34	25.258	-3.7658	1.5999
62.38	25.302	-3.8804	1.8177
62.42	25.408	-3.9906	1.9986
62.46	25.582	-4.0912	2.1359
62.5	25.1	-11.48	4.16
62.54	26.46	-9.75	2.25
62.58	30.48	-6.38	1.66
62.62	32.05	-2.36	0.75
62.66	29.56	-3	0.85
62.7	31.93	-2.99	1.03
62.74	29.95	-3.08	0.82
62.78	30.1	-2.8	0.88
62.82	29.83	-2.05	0.95
62.86	30.22	-2.58	-0.52
62.9	31.68	-2.96	-0.64
62.94	32.06	-4.28	-2.25
62.98	34.99	-3.84	-1.52
63.02	37.37	-7.4	-0.46
63.06	38.86	-6.01	1.28
63.1	38.56	-5.45	-1.39
63.14	38.47	-2.61	2.45
63.18	37.74	-6.08	2.65
63.22	35.95	-4.3	2.08
63.26	34.45	-5.23	2.84
63.3	34.32	-6.74	-1.02
63.34	35.45	-8.28	-0.68
63.38	32.4	-8.64	0.46
63.42	30.2	-7.9	0.53
63.46	29.16	-4.47	-6.6
63.5	34.19	-0.01	-0.16
63.54	31.68	0.52	-1.91
63.58	29.36	-0.66	-2.22
63.62	29.59	2.37	-2.88
63.66	28.12	1.12	-4.55
63.7	25.93	1.83	-4.03
63.74	25.92	1.36	-2.07
63.78	24.59	0.14	0.89
63.82	23.6	0	1.68
63.86	25.66	-0.77	0.73
63.9	30.57	-0.43	0.21
63.94	31.42	-1.58	-0.18
63.98	32.15	-1.23	0.17
64.02	31.98	-0.98	0.66
64.06	31.88	-0.64	0.94
64.1	33.31	0.54	-1.79
64.14	29.19	2.36	-2.37
64.18	32.3	-0.11	-1.37
64.22	30.1	1.61	-3.06
64.26	27.23	0.97	0.32
64.3	26.67	-1.16	-1.96
64.34	28.32	2.21	0.86
64.38	30.62	-0.27	-0.33
64.42	31.75	-1.22	-1.04
64.46	31.94	-1.11	-1.54
64.5	30.93	-1.46	-1.64
64.54	30.39	-3.02	-1.73
64.58	29.63	-2.94	-0.69
64.62	30.99	-3.2	-0.58
64.66	29.63	-5.12	-1.22
64.7	29.22	-5.5	-2.03
64.74	28.58	-4.85	-2.95
64.78	28.3	-7.25	-3.19
64.82	24.6	-7.42	-4.27
64.86	22.79	-8.58	-4.81
64.9	18.42	-9.14	-4.13
64.94	25.436	-6.7207	-0.45911
64.98	25.767	-6.6818	-0.022608
65.02	25.04	-1.45	4.18
65.06	23.38	-7.7	4.8
65.1	22.88	-3.35	5.97
65.14	27.08	-1.72	1.5
65.18	28.93	-4.64	0.65
65.22	33.23	-6.22	-1.08
65.26	33.66	-6.89	-1.97
65.3	35.27	-5.94	-2.28
65.34	34.56	-4.26	0.08
65.38	34.4	-3.55	0.82
65.42	31.94	-1.63	-2.8
65.46	28.59	3.14	-1.78
65.5	29.674	-3.3018	0.13968
65.54	26.69	-1.06	1.85
65.58	24.61	-4.25	2.66
65.62	25.13	-3.58	2.26
65.66	23.45	-5.38	0.96
65.7	26.45	-4.21	0.8
65.74	26.28	-2.38	2.93
65.78	23.68	-2.99	4.05
65.82	24.61	-2.17	2.21
65.86	27.1	-3.4	4.4
65.9	30.47	-2.2	3.96
65.94	24.58	-1.16	1.61
65.98	24.29	-2.31	-0.16
66.02	25.89	-3.73	-0.51
66.06	28.37	-1.69	1.14
66.1	32.77	-0.65	2.18
66.14	32.34	-2.12	1.35
66.18	32.56	-2.93	1.21
66.22	33.55	-3.63	1.24
66.26	35.04	-4.11	0.61
66.3	37.52	-4.37	0.46
66.34	38.65	-3.82	0.14
66.38	36.94	-2.77	0.56
66.42	38.08	-2.01	-1.01
66.46	37.19	-4.43	-1.65
66.5	37.09	-4.06	-0.77
66.54	35.77	-4.38	-1.91
66.58	36.11	-5.54	0.29
66.62	37.55	-2.43	-0.25
66.66	36.01	0.53	-1.08
66.7	34.22	0.25	-3.73
66.74	32.17	-0.4	-1.7
66.78	32.87	-3.11	-0.98
66.82	33.26	-3.85	-0.88
66.86	34.35	-2.4	-0.94
66.9	33.49	-3.6	-0.33
66.94	34.05	-2.45	-0.51
66.98	33.28	-1.94	-0.47
67.02	35.21	-1.86	0.09
67.06	33	-0.46	0.66
67.1	32.61	-0.51	0.93
67.14	31	0.09	-0.23
67.18	30.59	-0.33	-0.34
67.22	29.8	-1.36	2.46
67.26	29.15	-8.69	0.74
67.3	29.37	-6.39	-1.61
67.34	30.24	-5.79	-3.49
67.38	30.61	-5.47	-4.38
67.42	28.47	-4.87	-5.32
67.46	28.05	-6.45	-5.39
67.5	27.442	-8.3444	-1.0658
67.54	27.414	-8.9428	-0.64485
67.58	27.489	-9.4443	-0.22255
67.62	25.33	-8.43	1.41
67.66	24.42	-13.25	-0.23
67.7	26.54	-10.56	1.28
67.74	28.02	-11.34	3.51
67.78	29.59	-11.5	1.34
67.82	32.49	-8.89	2.23
67.86	31.98	-4.49	-0.28
67.9	34.07	-7.05	1.72
67.94	35.12	-6.86	-0.45
67.98	36.02	-5.68	-1.16
68.02	36.13	-3.66	-4.35
68.06	34.68	-1.52	-3.53
68.1	32.7	-2.31	-1.78
68.14	34.53	-5.15	-3.32
68.18	35.66	-3.14	-3.26
68.22	33.42	-3.26	-0.08
68.26	34.05	-4.39	-1.6
68.3	29.82	-3.01	-4.69
68.34	28.52	0.68	-5.56
68.38	25.98	0.64	-4.44
68.42	30.069	-1.4797	-1.1561
68.46	29.8	-1.2505	-0.62479
68.5	29.547	-1.0119	-0.11667
68.54	28.08	-4.47	3.72
68.58	26.66	-3.19	3.01
68.62	29.71	-1.04	1.24
68.66	30.09	3.37	-0.06
68.7	28.21	2.22	0.6
68.74	28.7	1.13	2.18
68.78	27.72	2.34	0.05
68.82	28.54	0.68	-3.02
68.86	27.73	4.27	0.18
68.9	28.89	1.62	0.83
68.94	25.18	4.22	-3.96
68.98	22.08	4.24	-4.52
69.02	24.1	4.99	-5.39
69.06	23.49	5.37	-4.83
69.1	24.53	4.73	-2.92
69.14	24.5	1.93	-3.77
69.18	22.565	2.0642	1.2116
69.22	22.4	-0.62	4.02
69.26	25.98	1.5	7.18
69.3	24.46	0.23	7.41
69.34	22.89	-0.13	7.68
69.38	21.67	-0.51	8.32
69.42	21.08	-2.39	7.65
69.46	23.11	-4.07	6.17
69.5	25.33	-5.6	6.18
69.54	26.69	-6.76	4.55
69.58	31.03	-8.52	5.58
69.62	35.95	-7.52	6.06
69.66	37.31	-3.46	6.95
69.7	36.23	-7.26	8.33
69.74	32.419	-3.3169	2.9299
69.78	32.573	-2.3899	2.077
69.82	32.58	-1.4108	1.2394
69.86	32.435	-0.41746	0.43814
69.9	35.59	4.03	-5.68
69.94	32.89	2.09	-0.2
69.98	30.86	2.94	-1.75
70.02	29.12	3.81	-2.56
70.06	26.83	3.72	-0.69
70.1	25.5	5.52	-3.64
70.14	24.46	1.3	-3.19
70.18	22.52	2.67	0.64
70.22	23.44	1.08	-1.63
70.26	21.81	0.26	-0.74
70.3	21.02	0.59	0.13
70.34	19.91	1	0.52
70.38	19.16	-0.11	0.7
70.42	20.16	-0.01	-0.32
70.46	21.87	4.17	2.9
70.5	21.78	4.04	2.11
70.54	22.88	4.28	0.72
70.58	22.46	7.16	0.05
70.62	18.82	7.45	2.04
70.66	21.663	3.4572	1.6477
70.7	23.4	0.3	2.96
70.74	25.45	2.11	5.17
70.78	22.465	2.9626	1.452
70.82	22.782	2.6786	1.3402
70.86	23.119	2.3351	1.2099
70.9	22.34	2.41	-2.09
70.94	22.41	2.42	-1.39
70.98	23.07	-0.54	0.16
71.02	21.7	1.2	1.76
71.06	23.23	-0.15	2.45
71.1	25.69	-2.82	0.52
71.14	27.85	-3.09	-0.51
71.18	28.08	-1.94	0.03
71.22	28.33	-1.87	-1.3
71.26	27.48	-5.96	0.84
71.3	27.14	-3.89	-2.1
71.34	25.16	-6.62	0.08
71.38	27.09	-9.97	2.72
71.42	26.13	-8.79	0.79
71.46	28.444	-6.7533	-1.0292
71.5	28.535	-6.7258	-1.2005
71.54	28.58	-6.6333	-1.3561
71.58	28.583	-6.4874	-1.4931
71.62	28.545	-6.2993	-1.6086
71.66	28.47	-6.0806	-1.6997
71.7	31.37	-7.19	-5.21
71.74	30.06	-5.3	-2.4
71.78	28.21	-5.01	-4.89
71.82	26.93	-6.36	-3.62
71.86	27.08	-6.47	-0.12
71.9	27.36	-6.71	2.06
71.94	27.14	0.01	-0.45
71.98	26.84	-0.1	-0.63
72.02	24.93	-3.44	-1.28
72.06	25.39	-6.18	2.27
72.1	27.06	-6.76	-0.22
72.14	26.58	-6.34	-2.84
72.18	29.74	-4.54	-2.93
72.22	30.43	-2.28	-3.19
72.26	28.77	-3.94	1.64
72.3	27.89	-5.23	-1.73
72.34	29.54	-4.11	-2.2
72.38	29.856	-6.4741	-1.6984
72.42	32.04	-3.06	-5.85
72.46	31.09	-4.59	-2.87
72.5	33.32	-5.87	-1.22
72.54	29.6	-8.91	0.5
72.58	26.63	-12.4	-0.82
72.62	27.87	-11.19	-0.77
72.66	25.28	-10.12	2.78
72.7	25.81	-9.94	-2.69
72.74	24.5	-8.17	-4.07
72.78	22.76	-4.51	-2.59
72.82	21.87	-5.17	-2.96
72.86	21.65	-3.13	-2.89
72.9	24.18	-5.8	-0.24
72.94	24.88	-2.84	-0.54
72.98	23.5	-3.08	0.18
73.02	25.2	-4.44	0.11
73.06	25.72	-1.87	0.11
73.1	26.77	-2.71	-0.16
73.14	26.33	-3.73	-0.03
73.18	26.1	-3.77	0.39
73.22	25.96	0.38	5.15
73.26	27.658	-1.899	0.75644
73.3	29.82	1.44	1.51
73.34	29.72	1.37	-2.26
73.38	26.71	-0.21	-4.01
73.42	26.96	-1.59	-0.18
73.46	31.97	-4.71	0.5
73.5	33.88	-5.44	0.16
73.54	31.72	-6.03	0.44
73.58	31.8	-7.02	1.47
73.62	33.31	-7.78	0.35
73.66	35.01	-6.54	-0.25
73.7	38.22	-3.94	-3.43
73.74	34.02	-5.14	-3.75
73.78	33.29	-3.3	-3.11
73.82	32.6	-3.06	-2.28
73.86	31.79	-3.06	-1.99
73.9	32.63	-3.03	-1.05
73.94	31.93	-3.2	-0.47
73.98	31.72	-2.85	-1.15
74.02	31.35	-1.63	-1.82
74.06	32.62	-2.93	-1.6
74.1	31.87	-3.72	-1.92
74.14	33.15	-4.56	-1.76
74.18	33.61	-5.62	-1.95
74.22	32.62	-5.14	-1.22
74.26	31.16	-3.93	0
74.3	32.45	-0.74	0.94
74.34	32.25	-2.28	2.55
74.38	30.22	-0.57	3.01
74.42	29.35	0.84	3.36
74.46	30.78	5.26	3.16
74.5	31.59	4.25	3.15
74.54	37.16	2.03	0.14
74.58	34.62	-1.2694	1.5363
74.62	35.186	-1.782	0.86254
74.66	39.14	-5.6	3.74
74.7	35.44	-5.92	1.72
74.74	34.79	-5.56	2.3
74.78	38.08	-4.11	0.53
74.82	40.26	-5.63	-2.86
74.86	35.62	-4.3	-7.93
74.9	32.43	-4.55	-4.97
74.94	34.54	-4.37	-8.43
74.98	34.28	-0.06	-8.14
75.02	30.02	0.53	-6.95
75.06	30.04	-3.43	-1.78
75.1	31.23	-3.51	-0.97
75.14	32.15	-3.43	-0.42
75.18	32.2	-4.58	-1.07
75.22	32.62	-5.15	-0.72
75.26	32.71	-5.15	-0.9
75.3	32.2	-5.23	-0.57
75.34	32.14	-5.42	-0.3
75.38	31.19	-5.42	-0.24
75.42	31.35	-5.15	-0.16
75.46	30.97	-5.59	-0.28
75.5	31.33	-7.33	0.16
75.54	32.33	-6.63	-0.24
75.58	31.62	-4.91	-0.57
75.62	31.59	-5.36	-0.17
75.66	33.41	-5.01	-1.47
75.7	35.66	-6.54	-1.84
75.74	35.77	-4.75	-4.52
75.78	32.62	-2.64	-1.82
75.82	32.04	-3.69	1.59
75.86	33.17	-6.1	3.22
75.9	29.95	-5.76	0.65
75.94	34.268	-3.6998	1.8513
75.98	33.07	-5.84	5.14
76.02	34.44	-4	5.82
76.06	34.872	-2.8443	2.7602
76.1	34.02	-0.8	4.23
76.14	35.83	-1.87	4.61
76.18	37.1	-0.78	2.11
76.22	36.09	-0.45	2.74
76.26	36.75	-0.9	1.56
76.3	35.62	-3.82	1.01
76.34	33.11	-2.99	-1.07
76.38	31.76	-2.64	-0.33
76.42	31.87	-3.08	-0.8
76.46	31.59	-3.65	0.12
76.5	31.97	-3.86	-1.25
76.54	30.41	-2.64	-2.63
76.58	28.53	-1.93	-1.38
76.62	28.64	-3.49	-0.76
76.66	30.85	-2.07	-0.54
76.7	31.71	-3.2	-3.38
76.74	30.94	-3.46	-1.64
76.78	30.18	-1.06	-2.16
76.82	28.76	-2.67	-1.01
76.86	28.96	-1.76	1.66
76.9	30	-3.26	3.67
76.94	28.5	-3.38	2.38
76.98	28.94	-5.77	0.78
77.02	27.12	-3.35	2.26
77.06	28.7	-2.98	2.53
77.1	30.35	-2.41	-2.68
77.14	24.62	0.71	-2.41
77.18	22.69	1.85	-1.78
77.22	21.84	1.06	0.94
77.26	23.72	-2.66	4.25
77.3	21.94	-1.22	4.19
77.34	22.86	-2.5	3.32
77.38	22.57	0.87	4.64
77.42	23.37	1.34	5.38
77.46	24.94	0.92	4.31
77.5	27.33	-0.45	5.32
77.54	26.61	-4.23	3.89
77.58	25.895	-5.0443	2.664
77.62	26.023	-5.3185	2.5543
77.66	26.142	-5.5408	2.4067
77.7	26.253	-5.7133	2.2256
77.74	26.356	-5.8381	2.0153
77.78	32.46	-11.14	-2.72
77.82	30.46	-10.71	-4.69
77.86	26.607	-5.9471	1.2517
77.9	26.672	-5.902	0.96737
77.94	26.727	-5.8196	0.67521
77.98	26.772	-5.702	0.37956
78.02	26.806	-5.5514	0.084708
78.06	26.829	-5.3698	-0.20506
78.1	26.842	-5.1593	-0.48544
78.14	26.843	-4.9221	-0.75216
78.18	26.833	-4.6601	-1.0009
78.22	27.36	-7.75	-3
78.26	27.16	-7.72	-2.99
78.3	25.72	-6.3	-2.96
78.34	23.69	-3.97	-2.46
78.38	22.41	-1.64	0.59
78.42	21.96	-5.06	3.94
78.46	26.421	-2.31	-1.879
78.5	26.311	-1.9257	-1.8297
78.54	28.04	-3.5	-3.29
78.58	27.05	-0.95	-0.7
78.62	28.88	2.54	-0.38
78.66	29.86	5.65	-2.48
78.7	26.43	6.85	-2.46
78.74	23.59	5.08	-0.5
78.78	22.2	3.91	3.1
78.82	24.94	2.01	2.95
78.86	26.21	-1.05	4.1
78.9	24.3	-2.1	4.42
78.94	23.09	-1.17	1.89
78.98	24.45	0.05	-0.42
79.02	26.6	-2.91	0.01
79.06	29.32	-0.95	0.23
79.1	30.3	1.33	-0.45
79.14	27.08	-1.39	-0.97
79.18	25.77	-0.91	0.03
79.22	27.14	-3.53	1.12
79.26	28.59	-3.75	0.1
79.3	27.53	-6.7	-0.58
79.34	27.69	-7.66	0.19
79.38	25.33	-3.47	0.22
79.42	21.92	0.35	0.94
79.46	27.2	-2.87	-0.79
79.5	29.42	0.5	-0.26
79.54	30.39	-0.99	0.97
79.58	30.12	-1.19	2.95
79.62	32.6	-3.17	3.06
79.66	33.89	-6.07	4.27
79.7	36.64	0.2	1.55
79.74	36.76	1.05	1.46
79.78	36.079	-1.6607	1.2336
79.82	40.63	0.27	-3.52
79.86	38.82	-3.14	1.5
79.9	38.08	-5.52	0.68
79.94	38.24	-3.65	0.28
79.98	36.67	-2.75	0.26
80.02	34.92	-2.31	1.03
[truncated: 1,020 more rows]
