# Supplementary material for: Mean flow and turbulence structure over exposed roots on a forested floodplain: Insights from a controlled laboratory experiment
Source: PLoS One. 2020 Feb 26;15(2):e0229306. doi: 10.1371/journal.pone.0229306 (PMC7043746; doi:10.1371/journal.pone.0229306)
Supplement: S1 File — (ZIP) [file pone.0229306.s001.zip › data_and_scripts/velocity_data/t21_090_replaced.csv]

0.02	29.18	0.25	1.41
0.06	29.71	-1.13	-0.06
0.1	32.38	-0.88	0.13
0.14	33.84	-2.5	2.42
0.18	33.69	-1.93	0.32
0.22	33.07	-2.32	0.41
0.26	33.55	-4	1.27
0.3	33.46	-5.46	-1.39
0.34	33.23	-5.39	-1.42
0.38	32.32	-3.83	-0.76
0.42	31.96	-5.41	-0.85
0.46	32.13	-5.32	-1.84
0.5	31.69	-4.58	0.33
0.54	31.93	-2.87	0.36
0.58	30.84	-5.15	-0.06
0.62	33.11	-4.82	0.83
0.66	32.47	-5.42	-0.69
0.7	31.8	-7.22	1.6
0.74	34.26	-7.79	-1.03
0.78	31	-7.77	1.34
0.82	31.28	-9.95	-1.36
0.86	29.47	-8.21	-2.56
0.9	28.15	-10.08	-2.49
0.94	28.47	-6.87	-0.45
0.98	28.67	-6.3	-1.45
1.02	26.09	-6.95	1.5
1.06	30.25	-6.96	1.15
1.1	31.78	-7.63	0.76
1.14	32.52	-5.1	1.38
1.18	32.74	-5.77	0.32
1.22	32.1	-4.64	1.15
1.26	30.83	-5.27	-0.05
1.3	34.8	-7.19	2.23
1.34	34.59	-10.95	-0.21
1.38	32.64	-6.08	0.68
1.42	34.52	-6.5	1.06
1.46	37.22	-6.58	0.44
1.5	37.99	-5.85	1.92
1.54	37.74	-8.01	2.25
1.58	37.44	-6.93	3.82
1.62	39.83	-6.76	3.69
1.66	34.373	-4.287	0.78059
1.7	33.464	-3.594	0.49773
1.74	32.499	-2.9048	0.21065
1.78	33.49	1.06	-2.52
1.82	29.93	0.24	-0.48
1.86	27.97	1.45	-0.95
1.9	29.64	-1.87	-1.58
1.94	25.22	0	-0.86
1.98	24.48	-1.09	-1.01
2.02	26.31	-0.3	-1.95
2.06	27.08	-2.84	-0.16
2.1	25.79	-1.38	0.14
2.14	28.55	-2.43	0.97
2.18	30.34	-0.36	0.09
2.22	26.46	-1.28	-0.49
2.26	25.47	-1.13	2.6
2.3	28.58	-0.59	2.54
2.34	30.39	-2.77	3.2
2.38	31.37	-5.68	1.77
2.42	32.76	-2.81	0.73
2.46	33.21	-3.99	-0.96
2.5	31.78	-4.52	-0.77
2.54	30.77	-6.33	-2.46
2.58	30.29	-5.76	-1.9
2.62	29.5	-4.75	-0.65
2.66	31.3	-6.23	-0.25
2.7	30.2	-8.7	-0.04
2.74	29.51	-8.96	-0.51
2.78	26.81	-7.39	-1.1
2.82	26.69	-6.97	-1.21
2.86	24.22	-7.86	-0.12
2.9	24.38	-6.9	1.06
2.94	25.86	-6.94	0.96
2.98	27.61	-5.01	1.15
3.02	27.292	-5.6201	0.30819
3.06	27.571	-5.5307	0.36027
3.1	27.908	-5.4521	0.39689
3.14	28.293	-5.3847	0.41863
3.18	28.717	-5.3292	0.42608
3.22	29.171	-5.2863	0.41981
3.26	33.43	-4.94	-0.03
3.3	30.81	-2.55	-1.79
3.34	30.54	-1.16	-1.6
3.38	30.3	0.27	-1.87
3.42	31.562	-5.2822	0.203
3.46	31.998	-5.3279	0.12659
3.5	32.399	-5.3905	0.040529
3.54	34.65	-4.76	4.55
3.58	31.19	-9	1.33
3.62	32.98	-8.44	1.83
3.66	31.72	-7.94	0.62
3.7	33.45	-8.63	-3.17
3.74	34.15	-7.28	1.1
3.78	34.7	-7.6	-1.59
3.82	32.7	-4.91	-2.59
3.86	32.07	-6.63	-1.78
3.9	30.92	-7.83	-3.44
3.94	32.65	-6.39	-1.9
3.98	32.02	-5.44	1.03
4.02	32.43	-5.02	0.55
4.06	33.24	-3.22	1.79
4.1	34.28	-4.05	2.24
4.14	33.17	-5.06	0.44
4.18	31.3	-3.13	1.17
4.22	32.11	-3.7	1.99
4.26	33.87	-2.55	2.25
4.3	35.19	-4.41	2.62
4.34	31.63	-3.26	-0.27
4.38	32.52	-2.12	-0.82
4.42	31.14	-0.35	1.8
4.46	30.29	-0.15	0.39
4.5	28.58	1.29	-2.67
4.54	28.53	3.46	-1.93
4.58	29.18	1.83	-1.23
4.62	27.49	-0.64	-1.17
4.66	25.86	-2.73	-1.29
4.7	27.08	-3.17	-0.07
4.74	27.51	-3.32	-0.27
4.78	26.97	-3.73	0.61
4.82	28.2	-4.04	0.34
4.86	26.59	-4.34	-1.86
4.9	27.68	-5.75	0.87
4.94	26.94	-7.43	0.44
4.98	27.16	-6.55	0.08
5.02	28.2	-6.67	-0.29
5.06	29.05	-7.67	0.42
5.1	28.18	-8.08	-0.29
5.14	30.78	-7.54	1.56
5.18	32.61	-9.29	0.02
5.22	30.55	-3.91	-0.82
5.26	28.91	-6.96	3.12
5.3	30.99	-4.71	-1.88
5.34	30.42	-4.23	-1.36
5.38	30.69	-3.38	0.49
5.42	30.07	-3.91	0.64
5.46	30.95	-0.73	0.94
5.5	30.26	-1.69	1.34
5.54	27.31	-5.59	-0.74
5.58	25.48	-6.94	0.32
5.62	25.44	-7.61	3.4
5.66	29.62	-2.71	2.3
5.7	25.85	-1.3	1.9
5.74	25.1	0.25	-0.11
5.78	21.91	-1.15	1.92
5.82	18.21	-0.28	3.14
5.86	16.88	-1.64	3.93
5.9	21.9	-4.61	4.66
5.94	20.546	-3.6297	4.3774
5.98	20.653	-4.1486	4.6936
6.02	20.04	-2.06	5.94
6.06	19.7	-1.87	4.8
6.1	18.84	-7.82	5.29
6.14	22.36	-7.47	4.31
6.18	26.9	-5.96	3.92
6.22	25.96	-8.68	4.43
6.26	25.45	-7.68	5.11
6.3	30.37	-12.58	2.14
6.34	33.79	-11.3	2.86
6.38	33.61	-9.5	-1.24
6.42	30.88	-10.47	-2.24
6.46	34.94	-6.24	-1.63
6.5	32.75	-6.15	-2.64
6.54	27.32	-2.84	-5.48
6.58	25.96	-2.88	-5.33
6.62	25.5	-0.78	-2.29
6.66	25.32	2.24	-0.57
6.7	24.6	3.03	-0.64
6.74	23.25	1.84	-0.95
6.78	20.71	3.93	-2.28
6.82	17.98	2.54	-2.64
6.86	16.65	2.45	0.47
6.9	21.37	0.68	2.47
6.94	17.46	-0.1	1.68
6.98	23.2	0.064857	0.49833
7.02	24.292	-0.85608	0.60367
7.06	27.96	-3.84	1.18
7.1	28.59	-1.99	-1.02
7.14	30.11	-0.29	-0.42
7.18	31.76	-3.73	1.58
7.22	29.47	-6.61	0.37
7.26	30.77	-7.19	0.23
7.3	28.55	-6.78	-0.07
7.34	32.14	-9.26	0.13
7.38	31.95	-5.29	-0.57
7.42	31.36	-5.3	2.73
7.46	32.66	-3.73	-2.42
7.5	31.1	-6.64	-0.63
7.54	35.8	-2.45	0.48
7.58	35.78	-1.73	-1.28
7.62	36.33	-1.02	-4.23
7.66	36.77	-1.83	-6.19
7.7	32.404	-2.4665	0.044598
7.74	31.953	-2.2496	0.49904
7.78	28.94	-1.78	0.31
7.82	28.81	-2.26	2.98
7.86	30.48	-4.26	1.86
7.9	29.45	-3.42	3.63
7.94	24.8	-1.74	4.72
7.98	28.98	-1.79	4.02
8.02	33.56	-1.51	4.28
8.06	31.1	2.35	1.5
8.1	32.1	-2.42	0.87
8.14	34.08	-3.52	-1.46
8.18	32.13	-1.17	2.39
8.22	30.09	-2.19	1.29
8.26	30.18	2.12	3.38
8.3	29.57	-1.23	-1.14
8.34	27.73	-3.15	1.95
8.38	28.24	-1.93	4.39
8.42	31.45	-5.09	2.98
8.46	30.56	-3.53	3.47
8.5	29.33	-3.04	2.77
8.54	29.5	-3.22	0.29
8.58	32.93	-3.12	1.31
8.62	32.93	-6.33	1.33
8.66	35.12	-3.32	0.85
8.7	36.32	-5.06	-0.57
8.74	31.47	-1.53	-4.47
8.78	30.54	-1.33	-0.67
8.82	34.15	-2.17	-0.02
8.86	31.54	-2.01	0.08
8.9	28.97	-2.14	-1.64
8.94	31.66	-0.12	-1.33
8.98	29.56	-1.37	-0.48
9.02	32.26	-3.91	0.18
9.06	30.91	1.36	-2.17
9.1	30.818	-1.4236	-0.19328
9.14	30.936	-1.6648	0.050287
9.18	28.42	1.64	0.98
9.22	30.29	-5.12	2.31
9.26	33.36	-3.72	1.51
9.3	33.58	0.58	1.27
9.34	33.58	-2.87	2.33
9.38	33.46	-2.87	0.68
9.42	33.36	-4.11	-0.85
9.46	30.67	-3.92	0.17
9.5	33.14	-1.85	1.93
9.54	35.22	-3.54	1.87
9.58	35.69	-3.22	1.2
9.62	35.65	0.56	2.52
9.66	35.03	-1.76	3.77
9.7	34.31	-2	4.11
9.74	30.8	-6.7	-0.92
9.78	31.27	-9.04	0.51
9.82	30.15	-5.72	1.18
9.86	33.49	-4.18	1.41
9.9	30.99	-6.93	1.57
9.94	33.03	-5.89	-1.13
9.98	33.4	-4.18	-1.81
10.02	30.93	-1.96	-2.13
10.06	32.66	-5.89	0.82
10.1	33.29	-6.12	0.28
10.14	31.37	-7.08	0.85
10.18	34.74	-4.65	0.97
10.22	33.14	-4.96	0.69
10.26	35.12	-1.43	2.21
10.3	35.99	-3.34	3.06
10.34	36.94	-0.25	0.43
10.38	32.8	-2.34	3
10.42	32.56	-3.07	3.93
10.46	31.52	-0.42	-0.65
10.5	28.02	-0.71	-0.92
10.54	26.33	-0.33	-1.58
10.58	26.27	-0.99	-2.46
10.62	24	-1.34	-2.01
10.66	21.69	-1.06	0.97
10.7	24.36	3.63	-3.3
10.74	21.67	1.98	-4.17
10.78	18.79	-0.42	-5.29
10.82	17.88	-0.98	-6.1
10.86	15.59	-4.2	-2.2
10.9	17.62	-2.65	0.39
10.94	19.13	0.19	1.47
10.98	21.07	2.47	0.68
11.02	21.14	0.41	1.69
11.06	25.01	0.34	1.23
11.1	24.24	-0.99	1.59
11.14	27.2	-1	3.21
11.18	23.96	-3.2	4.31
11.22	19.42	-4.86	-0.2
11.26	21.39	-3.38	-1.33
11.3	24.82	-5.53	-1.67
11.34	22.77	-4.22	-3.38
11.38	22.14	-0.9	-4.02
11.42	25.005	-3.1834	-0.98651
11.46	25.46	-2.9645	-1.0653
11.5	25.937	-2.7268	-1.1129
11.54	26.433	-2.4899	-1.1297
11.58	25.32	-7.5	-0.18
11.62	29.31	-1.92	0.65
11.66	29.32	-0.45	-2.19
11.7	28.18	0.68	-1.84
11.74	27.64	-0.31	1.36
11.78	30.96	-3.82	-0.86
11.82	31.04	-2.93	-0.15
11.86	31.78	-2.53	0.08
11.9	32.16	-2.22	0.35
11.94	33.27	-4.97	0.67
11.98	31.8	-6.54	0.38
12.02	32.43	-6.95	0.14
12.06	31.96	-6.82	-0.42
12.1	30.75	-11.06	1.82
12.14	33.86	-8.03	0.59
12.18	34.68	-6.1	2.95
12.22	35.97	-8.22	-1.18
12.26	34.33	-7.7	-1.22
12.3	34.19	-9.06	-1.87
12.34	33.09	-8.02	-0.23
12.38	31.776	-6.7826	0.022382
12.42	31.058	-6.2054	-0.01825
12.46	31.04	-6.25	0.66
12.5	31.54	-3.69	1.38
12.54	28.81	-3.73	0.89
12.58	26.23	-3.97	-0.12
12.62	24.78	-1.06	1.7
12.66	25.14	-5.08	0.97
12.7	26.45	-4.05	-1.22
12.74	25.1	-2.99	-2.19
12.78	25	-3.2	-0.01
12.82	23.71	-3.46	1.84
12.86	24.59	-4.59	1.63
12.9	24.37	-3.49	2.25
12.94	28.08	2.54	0.92
12.98	29.59	3.73	-0.9
13.02	29.45	2.08	-0.3
13.06	24.77	0.8	-0.7
13.1	25.07	1.71	2.85
13.14	27.5	1.18	-1.14
13.18	26.6	-0.72	-0.24
13.22	27.58	2.03	-0.71
13.26	28.3	1.36	-2.39
13.3	27.08	1.2	-1.31
13.34	26.13	0.19	3.02
13.38	22.67	-3.04	2.72
13.42	22.49	-0.92	1.53
13.46	19.98	-3.82	-0.37
13.5	21.91	-2.37	-1.04
13.54	23.54	-1.42	0.68
13.58	22.88	1.32	0.97
13.62	25.34	-3.9119	0.91066
13.66	22.38	-7.88	0.88
13.7	24.25	-4.94	-0.17
13.74	28.15	-6.57	1.75
13.78	30.92	-7.81	-0.24
13.82	36.12	-6.22	-0.01
13.86	34.17	-2.97	1.74
13.9	32.28	-6.78	4.21
13.94	37.22	-4.33	2.01
13.98	36.55	-3.02	0.6
14.02	36.24	0.21	1.78
14.06	35.59	-6.45	1.03
14.1	35.36	-5.16	1.58
14.14	35.29	-4.61	0.38
14.18	35.1	-3.77	-0.14
14.22	35.22	-3.67	-0.1
14.26	34.72	-2.71	-0.01
14.3	34.91	-3.26	-0.46
14.34	34.08	-3.35	-1.04
14.38	31.66	-3.52	-0.95
14.42	31.84	-5.42	0.54
14.46	32.38	0.29	3.24
14.5	30.55	0.88	-0.38
14.54	29.5	1.12	-1.87
14.58	30.72	2.59	-0.15
14.62	29.28	2.07	-0.36
14.66	28.29	1.86	1.29
14.7	25.37	1.03	1.02
14.74	25.58	-2.87	2.99
14.78	25.5	-2.79	0.25
14.82	25.9	-1.66	0.91
14.86	22.92	1.74	1.09
14.9	26.75	3.29	3.08
14.94	25.4	4.31	1.5
14.98	24.48	1.23	3.97
15.02	20.11	-0.12	4.69
15.06	25.95	0.99	0.57
15.1	26.07	0.82	-0.99
15.14	27.65	1.12	0.23
15.18	28.51	-0.93	-1.9
15.22	27.63	-0.32	-0.11
15.26	29.22	-2.22	-0.54
15.3	28.5	-1.28	-1.72
15.34	28.5	-1.39	-2.22
15.38	28.28	-3.17	-0.51
15.42	27.39	-1.84	-1.38
15.46	23.93	-4.99	1.12
15.5	28.3	-6.12	-0.45
15.54	27.24	-5.59	0.14
15.58	28.35	-5.25	0.04
15.62	27.79	-4.53	-0.13
15.66	27.38	-0.92	2.21
15.7	27.51	-4.85	0.21
15.74	31.66	-4.77	0.38
15.78	33.29	-7.83	-0.92
15.82	34.14	-9.97	2.47
15.86	30.724	-3.759	-0.15531
15.9	31.023	-3.372	-0.13145
15.94	30.94	-2.33	-4.66
15.98	31.89	-0.25	-2.22
16.02	33.61	0.79	-2.95
16.06	29.12	-0.19	-1.81
16.1	30.43	-3.05	3.29
16.14	30.22	-2.4	2.78
16.18	34	-2.52	2.06
16.22	34.49	-6.06	3.51
16.26	36.22	-5.04	2.62
16.3	36.63	-5	2.45
16.34	36.12	-5.28	1.27
16.38	34.71	-5.68	0.65
16.42	37.05	-4.16	-1.21
16.46	34.18	-3.08	-1.01
16.5	34.67	-2.92	0.94
16.54	32.38	-1.61	1.35
16.58	33.03	-3.29	2.72
16.62	34.53	-1.49	-0.7
16.66	30.1	-0.31	-1.59
16.7	28.06	-0.09	-2.58
16.74	29.26	1.95	-1.7
16.78	27.93	-1.54	0.29
16.82	27.57	1.59	2.38
16.86	30.36	0.23	1.56
16.9	29.56	0.53	-0.14
16.94	28.8	0.87	-0.19
16.98	29.35	3.3	-0.27
17.02	28.45	4.19	-0.74
17.06	27.2	6.44	-0.21
17.1	27.38	7.17	1.77
17.14	27.756	1.5402	2.073
17.18	27.725	1.1623	2.1132
17.22	32.28	0.01	4.29
17.26	28.7	1	4.66
17.3	26.16	-6.3	3.51
17.34	21.69	-3.82	1.86
17.38	27.682	-1.4822	1.7689
17.42	24.09	-4.07	3.22
17.46	26.1	-1.48	4
17.5	27.664	-3.4352	1.2188
17.54	27.645	-4.1075	0.99362
17.58	27.616	-4.7796	0.75191
17.62	27.574	-5.4447	0.4962
17.66	30.99	-4.66	-4.76
17.7	32.6	-6.16	-3.73
17.74	29	-6.42	-3.35
17.78	25.23	-7.76	-0.84
17.82	27.83	-9.27	3.77
17.86	25.13	-8.59	-0.12
17.9	24.61	-9.95	0.35
17.94	28.08	-9.47	-2.04
17.98	26.16	-8.67	-2.19
18.02	25.27	-8.73	-1.65
18.06	24.61	-11.23	-3.58
18.1	25.99	-12.13	-2.69
18.14	23.09	-13.14	-1.92
18.18	23.17	-13.79	-0.6
18.22	22.65	-12.12	0.04
18.26	19.83	-13.3	-0.3
18.3	18.08	-9.03	0.38
18.34	19.51	-12.1	0.64
18.38	18.94	-12.84	1.86
18.42	22.11	-11.22	2.93
18.46	22.85	-8.95	3.22
18.5	21.59	-6.89	2.77
18.54	22.08	-8.38	3.35
18.58	21.56	-5.88	2.37
18.62	21.97	-6.6	0.76
18.66	21.74	-6.64	0.71
18.7	21.62	-5.39	1.75
18.74	20.57	-3.49	0.92
18.78	21.45	-4.64	2.08
18.82	24.39	-5.66	0.42
18.86	24.56	-6.36	-0.45
18.9	23.96	-5.84	-0.74
18.94	23.6	-6.01	0.09
18.98	24.77	-4.02	-0.82
19.02	25.04	-2.42	-2.04
19.06	25.7	-1.99	0
19.1	26.54	-0.86	-0.03
19.14	28.07	-1.32	-1.45
19.18	23.12	-2.05	-1.32
19.22	22.43	-2.52	3.57
19.26	22.64	-2.78	3.55
19.3	22.91	-2.79	0.53
19.34	23.56	-2.8	1.86
19.38	29.03	-3.35	1.54
19.42	30.14	-2.81	-0.33
19.46	28.96	-1.5	-1.13
19.5	27.79	-1.01	-3.43
19.54	25.94	-0.12	-2.45
19.58	25.69	-2.28	-0.68
19.62	26.34	-5.74	1.22
19.66	28.97	-2.1	0.41
19.7	26.92	-4	2.12
19.74	29.62	-0.25	0.94
19.78	30.653	-1.806	0.39073
19.82	31.167	-1.6514	0.56635
19.86	31.637	-1.4961	0.72882
19.9	34.68	-3.4	2.19
19.94	31.23	-2.69	0.05
19.98	32.88	0.36	0.27
20.02	34.96	0.52	1.07
20.06	35.03	-0.28	2
20.1	34.17	-0.04	-0.24
20.14	30.84	-0.19	0.19
20.18	29.99	-0.89	0.53
20.22	30.05	-1.27	-0.74
20.26	31.67	-1.01	-0.77
20.3	30.68	-0.85	-1.6
20.34	29.8	-0.68	-0.71
20.38	30.42	-0.89	0.94
20.42	30.88	-1.76	-0.09
20.46	31.98	-2.81	1.53
20.5	30.22	-2.45	0.58
20.54	30.45	-3.55	-0.29
20.58	31.8	-3.59	-1.1
20.62	30.69	-3.67	0.23
20.66	30.16	-4.32	0.2
20.7	30.34	-3.5	-0.08
20.74	31.29	-3.61	-0.03
20.78	31.77	-4.18	-0.25
20.82	32.8	-4.03	-0.91
20.86	32.84	-2.46	0.73
20.9	30.93	-2.59	0.47
20.94	32.8	-3.52	-0.24
20.98	33.29	-1.54	0.19
21.02	35.15	-2.77	1.25
21.06	35.57	-6.5	-1.1
21.1	36.67	-6.15	1.03
21.14	35.74	-5.98	-1.09
21.18	34.15	-4.91	-2.05
21.22	33.78	-3.67	-1.9
21.26	32.98	-2.82	-1.67
21.3	32.03	-1.84	-1.34
21.34	30.54	-2.49	-1.46
21.38	30.32	-2.71	-2.1
21.42	29.47	-3.46	-2.63
21.46	28.41	-2.81	-3.44
21.5	26.84	-1.43	-2.98
21.54	25.36	0.18	-0.89
21.58	22.19	2.89	-0.3
21.62	20.65	-0.9	0.19
21.66	22.21	-1.63	0.7
21.7	22.44	2.39	2.97
21.74	23.03	-2.31	3.81
21.78	24.91	-4.97	1.47
21.82	23.01	-8.2	-0.46
21.86	21.95	-3.26	-0.63
21.9	21.92	-2.2	-0.64
21.94	21.24	-2.2	2.21
21.98	19.36	-5.33	3.49
22.02	17.53	-5.66	3.07
22.06	21.09	-6.37	1.53
22.1	21.05	-3.62	0.47
22.14	19.62	-2.63	0.83
22.18	22.8	-1.99	1.94
22.22	26.6	-0.74	1.12
22.26	24.5	-2.8	1.73
22.3	27.91	-3.74	-0.37
22.34	24.93	-0.99	1.14
22.38	23	0.1	-0.3
22.42	22.47	-1.53	5.02
22.46	23.28	-6.82	2.37
22.5	21.97	-9.91	1.03
22.54	21.55	-11.36	-0.39
22.58	24.89	-7.4	1.02
22.62	22.26	-4.68	1.86
22.66	25.15	-5.59	3.07
22.7	27.36	-3.17	0.2
22.74	26.54	-2.76	-1.86
22.78	25.31	-1.95	-1.59
22.82	24.98	-2.97	0.62
22.86	24.15	-2.9	-1.61
22.9	24.24	-3.05	-0.58
22.94	23.23	-5.27	0.96
22.98	24.71	-2.19	1.56
23.02	23.6	-0.29	2.24
23.06	23.15	1.62	1.61
23.1	22.17	-1.04	1.98
23.14	21.25	-1.88	2.48
23.18	22	-2.27	2.51
23.22	23.8	-3.08	5.03
23.26	27.5	-3.64	2.94
23.3	28.95	-1.87	-0.6
23.34	28.46	-2	-0.77
23.38	30.3	-4.67	0.2
23.42	32.13	-5.39	-1.22
23.46	29.31	-7.28	-1.41
23.5	27.69	-13.19	-1.44
23.54	22.39	-11.17	-0.29
23.58	23.35	-12.03	-2.06
23.62	22.52	-12.6	-1.53
23.66	25.95	-7.07	0.39
23.7	24.98	-9	2.59
23.74	27.46	-9.08	1.14
23.78	27.48	-9.2	1.64
23.82	31.53	-8.77	1.48
23.86	32.43	-7.84	-0.09
23.9	31.78	-5.56	-3.88
23.94	28.21	-6.92	-2.67
23.98	31.18	-7.19	-0.53
24.02	30.24	-6.1	0.14
24.06	31.57	-6.92	2.93
24.1	32.45	-8.33	0.04
24.14	31.04	-5.42	-2.35
24.18	26.89	-4	-2.54
24.22	28.11	-3.2	-1.77
24.26	24.96	-2.99	-4.88
24.3	23.85	-3.86	-2.57
24.34	27.07	-4.54	0.09
24.38	25.6	-2.86	-0.27
24.42	24.26	-2.9	-0.24
24.46	24.16	-4.41	-0.14
24.5	23.79	-5.95	-2.04
24.54	20.93	-9.19	0.88
24.58	17.95	-6.51	3.71
24.62	18.79	-3.85	2.6
24.66	20.22	-3.24	2.89
24.7	23.09	-5.12	2.5
24.74	26.31	-4.5	0.89
24.78	25.33	-3.05	5.1
24.82	27.752	-4.7792	2.1194
24.86	29.293	-4.6586	1.8769
24.9	30.793	-4.5188	1.5946
24.94	33.64	-5.7	4.61
24.98	36.24	-2.79	0.78
25.02	39.15	-1.92	1.08
25.06	35.98	-4.67	-1.53
25.1	34.13	-5.25	-1.32
25.14	34.33	-5.06	-1.25
25.18	34.01	-2.79	-0.66
25.22	31.86	-3.44	-0.83
25.26	29.71	-2.36	-2.37
25.3	28.02	-2.15	-1.55
25.34	28.99	-1.92	0.4
25.38	26.63	-2.01	-0.84
25.42	25.54	-0.01	-2.38
25.46	27.26	0.58	-4.82
25.5	24.74	3.07	-4.5
25.54	22.82	0.48	-2.87
25.58	21.32	2.67	-3.17
25.62	23.07	5.25	-6.85
25.66	23.14	7.24	-5.13
25.7	22.063	1.4781	-1.0609
25.74	22.206	1.0415	-0.38738
25.78	17.62	-0.57	3.98
25.82	21.62	-1.6	2.45
25.86	20.76	-3.76	3.9
25.9	25.02	-1.47	0.65
25.94	23.18	1.22	2.57
25.98	25.45	-3.61	4.9
26.02	30.47	-3.12	1.27
26.06	32.81	-3.21	0.77
26.1	32.31	-4.32	1.16
26.14	32.08	-3.57	-0.14
26.18	31.45	-2.93	-0.62
26.22	31.21	-4	0.74
26.26	31.59	-3.35	1.56
26.3	32.73	-2.23	-0.18
26.34	32.65	-2.57	-0.83
26.38	32.51	-4.09	-0.45
26.42	32.33	-4.9	1.24
26.46	34.04	-5.25	0.24
26.5	32.97	-6.01	-1.42
26.54	34.7	-4.81	-2.1
26.58	32.45	-4.37	-2.42
26.62	33.88	-7.63	-1.12
26.66	31.59	-6.01	-0.24
26.7	32.34	-4.87	1.58
26.74	28.83	-4.92	0.98
26.78	30.57	-1.85	0.48
26.82	29.36	-2.92	2.88
26.86	31.32	-5.04	0.6
26.9	33.55	-6.33	1.14
26.94	32.67	-6.36	-0.24
26.98	30.42	-7.93	-1.39
27.02	27.88	-7.03	1.72
27.06	29.35	-10.36	2.26
27.1	34.11	-7.24	0.32
27.14	37.31	-6.21	-1.15
27.18	35.55	-7.22	-0.15
27.22	33.52	-8.18	-0.6
27.26	33.26	-8.36	-3.69
27.3	33.72	-6.89	-2.34
27.34	33.39	-6.51	-3.09
27.38	32.26	-4.14	-4.54
27.42	31.57	-1.09	-3.85
27.46	31.17	-1.07	-3.58
27.5	30.62	-1.52	-4.82
27.54	29.42	-2.55	-3.11
27.58	28.38	-2.54	-3.79
27.62	28.47	-3.23	-3.61
27.66	26.54	-4.17	-2.45
27.7	27.04	-2.24	-2.07
27.74	25.81	-1.45	-0.71
27.78	26.57	-5.15	-0.97
27.82	28.15	-5.32	0.31
27.86	29.11	-5.8	0.29
27.9	27.78	-4.73	-1.48
27.94	25.63	-4.94	-0.14
27.98	26.65	-5.76	0.46
28.02	28.61	-4.53	0.8
28.06	28.74	-3.51	0.55
28.1	29.34	-4.67	0.44
28.14	34	-9.99	-2.9
28.18	30.77	-9.82	0.99
28.22	31.34	-8.94	2.42
28.26	33.6	-8.82	-0.6
28.3	32.07	-7.43	-1.57
28.34	34.08	-7.32	-1.7
28.38	33.26	-11.68	0.31
28.42	32.73	-9.93	-1.09
28.46	31.334	-8.5607	-0.52921
28.5	31.349	-8.3254	-0.4502
28.54	31.352	-8.0386	-0.35726
28.58	31.347	-7.7088	-0.25424
28.62	31.334	-7.3449	-0.14496
28.66	31.318	-6.9554	-0.033274
28.7	23.6	-4.86	2.12
28.74	28.61	-7.57	-3.85
28.78	28.14	-5.33	-0.03
28.82	24.62	-3.53	1.04
28.86	31.269	-4.9275	0.42682
28.9	31.284	-4.5665	0.47228
28.94	31.313	-4.2405	0.49327
28.98	35.34	-3.58	1.48
29.02	34.38	-0.49	0.36
29.06	33.64	-2.69	0.04
29.1	32.16	-4.39	1.24
29.14	33.34	-4.41	1.15
29.18	35.08	-5.5	-0.07
29.22	34.44	-5.23	0.56
29.26	32.29	-5.52	-1.25
29.3	33.51	-4.72	-1.71
29.34	32.94	-5.53	-4.47
29.38	31.37	-4.4	-1.46
29.42	30.24	-4.11	-1.16
29.46	29.67	-2.71	-0.41
29.5	29.13	-2.58	-0.06
29.54	29.59	-3.45	0.44
29.58	30.24	-4.12	-0.54
29.62	30.18	-3.79	-0.36
29.66	30.01	-4.02	-1.43
29.7	29.29	-5.5	-1.83
29.74	27.62	-9.97	0.01
29.78	27.02	-10.16	2.2
29.82	28.17	-11.71	3.25
29.86	26.46	-9.29	0.67
29.9	24.39	-9.03	1.61
29.94	24.83	-10.88	0.59
29.98	25.39	-9.99	0.37
30.02	27.14	-11.58	-1.84
30.06	26.37	-9.02	-0.15
30.1	26.02	-10.7	-1.81
30.14	27.04	-12.57	-0.42
30.18	27.74	-12.81	1.14
30.22	32.96	-8.7	-0.95
30.26	31.5	-7.34	-1.67
30.3	32.57	-7.01	-0.76
30.34	31.97	-6.3	-0.43
30.38	32.06	-5.47	-1.18
30.42	31.63	-4.5	-0.19
30.46	31.08	-7.04	0.44
30.5	31.9	-5.89	0.42
30.54	30.09	-5	-0.9
30.58	24.18	-3.7	3.21
30.62	30.52	-2.75	1.68
30.66	30	-3.09	-0.44
30.7	30.9	-3.34	0.96
30.74	31.22	-2.28	-0.4
30.78	29.9	-0.57	0.32
30.82	29.15	-3.07	2.02
30.86	27.02	-5.59	-0.57
30.9	28.97	-4.77	0.16
30.94	30.99	-3.02	0.18
30.98	31.49	-4.87	0.16
31.02	30.19	-2.99	-0.27
31.06	31.4	-1.11	0.32
31.1	32.46	-2.09	-0.37
31.14	32.76	-4.26	0.76
31.18	32.1	-5.39	3.65
31.22	32.87	-8.48	-0.85
31.26	34.88	-8.43	-0.55
31.3	33.57	-7.16	-2.04
31.34	32.37	-7.77	-0.27
31.38	35.93	-10.62	0.98
31.42	36.76	-4.35	0.62
31.46	31.76	-7.07	1.95
31.5	32.383	-6.5706	-0.52391
31.54	31.985	-6.2468	-0.58727
31.58	31.565	-5.9029	-0.64339
31.62	26.25	-1.72	-5
31.66	28.72	-2.66	-2.78
31.7	30.02	-5.06	-2.4
31.74	29.61	-5.98	-1.16
31.78	29.21	-6.82	0.33
31.82	29.77	-5.27	0.93
31.86	29.11	-5.29	0.68
31.9	32.79	-5.41	-0.04
31.94	32.46	-6.38	0.59
31.98	29.17	-4.76	0.06
32.02	29.35	-7.52	0.05
32.06	26.82	-6.83	-3.36
32.1	28.08	-5.35	-3.93
32.14	25.39	-3.97	-5.08
32.18	25.01	-5	-1.32
32.22	27.58	-1.31	1.45
32.26	27.82	-2.21	2.06
32.3	27.36	0.6	3.69
32.34	24.62	-3.67	4.41
32.38	21.922	-0.15502	-0.66179
32.42	22.9	2.81	-0.36
32.46	19.08	3.48	-0.96
32.5	18.24	2.17	-2.13
32.54	17.42	2.96	-3.7
32.58	17.11	0.76	-2.6
32.62	18.38	-1.08	-1.08
32.66	18.18	0.88	-2.4
32.7	18.35	0.67	-2.45
32.74	20.09	0.74	-0.7
32.78	20.54	1	1.21
32.82	23.38	0.49	-1.28
32.86	22.36	-0.53	-0.15
32.9	22.51	-0.65	-0.62
32.94	24.2	-3.06	-2.9
32.98	24.67	-6.85	-1.04
33.02	23.85	-5.71	-1.2
33.06	26.54	-6.92	1.3
33.1	28.26	-6.03	-1.1
33.14	27.52	-5.36	2.15
33.18	23.35	-3.43	2.62
33.22	27.96	-0.92	2.74
33.26	24.44	-3.58	2.3
33.3	25.47	-7.39	-0.69
33.34	27.93	-2.05	1.17
33.38	28.85	-2.45	1.43
33.42	26.73	1.48	-1.69
33.46	26.32	1.51	-0.15
33.5	25.46	2.98	-0.55
33.54	24.71	-0.99	3.12
33.58	26.23	-1.89	2.57
33.62	26.99	0.82	2.72
33.66	28.74	-0.39	2.71
33.7	30.56	0.53	-1.66
33.74	31.99	2.83	-3.49
33.78	31.69	2.38	-4.47
33.82	27.95	5.91	0.79
33.86	30.53	2.94	1.5
33.9	34.65	6.17	0.08
33.94	33.71	2.02	2.28
33.98	32.106	4.04	0.88455
34.02	30.1	3.09	3.58
34.06	31.49	5.51	2.15
34.1	31.83	5.55	0.52
34.14	32.76	5.73	1.64
34.18	31.49	4.06	3.18
34.22	32.492	0.59092	1.1826
34.26	32.506	-0.14322	1.2094
34.3	32.526	-0.88841	1.224
34.34	32.558	-1.6317	1.2243
34.38	32.612	-2.3603	1.2082
34.42	32.693	-3.0611	1.1736
34.46	33.83	-4.55	1.86
34.5	33.74	-5.95	0.53
34.54	33.28	-5.75	-0.24
34.58	32.9	-6.29	-0.57
34.62	32.69	-7.1	-0.33
34.66	33.85	-7.72	0.2
34.7	35.01	-8.25	1.98
34.74	35.5	-6.59	-0.66
34.78	37.18	-3.27	-0.83
34.82	36.98	-4.18	-1.59
34.86	37.78	-5	-0.75
34.9	37.39	-4.08	0.08
34.94	36.14	-3.98	-0.12
34.98	36.1	-4.87	-0.68
35.02	36.21	-4.95	-0.48
35.06	35.95	-5.18	-1.08
35.1	34.39	-5.13	-1.58
35.14	34.99	-5.21	-1.6
35.18	33.33	-5.84	-0.86
35.22	31.37	-5.34	0.68
35.26	33.97	-6.13	1.68
35.3	34.39	-4.47	0.79
35.34	32.245	-2.917	1.0856
35.38	31.75	-2.2023	1.3557
35.42	30.07	-2.46	1.6
35.46	32.31	-2.33	3.2
35.5	32.25	-1.04	2.67
35.54	29.17	-1.15	2.15
35.58	30.03	2.77	3.09
35.62	26.47	2.53	1.08
35.66	26.6	2.04	1.68
35.7	26.76	0.97	0.32
35.74	27.77	0.8	-0.08
35.78	25.01	-3	0.4
35.82	26.46	-3.52	0.14
35.86	24.95	-3.65	0.79
35.9	22.07	-2.61	1.23
35.94	21.4	-0.88	3.11
35.98	24.76	-1.7	4.28
36.02	25.33	-1.01	4.52
36.06	26.25	-2.58	4.04
36.1	27.76	-2.83	0.25
36.14	26.35	-3.2	-1.27
36.18	21.97	-5.97	0.83
36.22	18.54	-6.17	3.5
36.26	21.31	-2.02	3.99
36.3	21.69	-2.13	2.97
36.34	21.05	-6.56	2.63
36.38	24.3	-2.23	2.88
36.42	22.69	0.68	-0.6
36.46	22.34	-1.48	-0.57
36.5	21.85	-5.07	0.28
36.54	24.47	-4.23	0.41
36.58	25.428	-5.367	1.6136
36.62	26.405	-5.8428	1.5153
36.66	27.38	-6.2749	1.3828
36.7	28.48	-7.87	2.38
36.74	32.96	-8.31	1.11
36.78	32.98	-9.79	0.27
36.82	31.28	-6.07	-0.28
36.86	27.19	-6.63	2.1
36.9	29.94	-8.19	1.74
36.94	30.5	-3.52	-0.98
36.98	29.47	-4.94	-2.01
37.02	30.58	-5.13	-2.66
37.06	28.27	-0.89	-2.48
37.1	28.38	-0.84	-1.28
37.14	28.14	-1.13	-4.77
37.18	26.44	-2.24	-2.27
37.22	28.358	-3.4328	-1.2211
37.26	26.1	-10.06	0.43
37.3	28.79	-3.58	2.01
37.34	29.86	-5.4	0.66
37.38	31.44	-5.42	-1.11
37.42	30	-3.75	-1.99
37.46	27.35	-4.41	0.14
37.5	25.62	-5.33	-2.55
37.54	19.54	-4.89	2.51
37.58	24.65	-5.53	1.59
37.62	23.35	-9.73	0.81
37.66	22.78	-9.73	-1.11
37.7	23.84	-6.9	-0.89
37.74	21.01	-7.57	0.59
37.78	21.67	-8.51	3.85
37.82	22.5	-6.04	5.13
37.86	25.01	-7.24	3.12
37.9	26.52	-7.15	3.88
37.94	28.8	-3.46	4.48
37.98	30.34	-2.3	0.01
38.02	32.78	-2.38	1.21
38.06	32.5	-2.84	1.47
38.1	30.06	-0.98	0.94
38.14	30.89	-1.81	0.31
38.18	29.19	-2.13	0.54
38.22	29.27	-1.79	-0.84
38.26	28.02	-3.06	-1.25
38.3	27.8	-1.83	-0.17
38.34	27.89	-1.57	-1.57
38.38	26.34	-0.9	-1.22
38.42	26.4	-1.69	0.41
38.46	27.21	-1.2	0
38.5	26.31	-0.42	-0.8
38.54	25.61	1.85	-1.11
38.58	24.36	-0.94	0.12
38.62	28.02	-2.5	0.22
38.66	27.61	-0.95	0.92
38.7	26.4	0.97	1.72
38.74	24.11	-0.69	0.91
38.78	25.59	-3.63	3.01
38.82	24.3	-5.22	2.87
38.86	25.33	-4.19	-0.24
38.9	24.32	-4.4	-1.15
38.94	23.47	-7	-0.54
38.98	25.92	-2.44	0.27
39.02	23.65	-3.07	1.29
39.06	23.38	-6.67	0.35
39.1	20.81	-6.42	1.5
39.14	23.36	-5.12	3.87
39.18	26.23	-4.67	1.34
39.22	32.62	-5.97	0.28
39.26	31.05	-11.02	-0.06
39.3	31.45	-8.8	0.05
39.34	32.28	-5.59	0.76
39.38	30.62	-6.63	2.86
39.42	29.425	-6.2255	0.54666
39.46	25.67	-2.78	-2.22
39.5	24.76	-8.34	-2.26
39.54	29.745	-5.5743	0.38022
39.58	29.764	-5.2896	0.30927
39.62	29.747	-4.9762	0.22961
39.66	29.82	-1.48	-0.02
39.7	29.92	-3.41	1.3
39.74	31.93	-3.75	-0.75
39.78	29.51	-1.69	-0.36
39.82	27.96	-3.55	0.44
39.86	26.93	-4.96	0.58
39.9	31.43	-3.08	0.14
39.94	29.17	-4.35	-0.83
39.98	28.32	-2.51	-1.25
40.02	28.62	1.13	-0.21
40.06	28.3	0.26	-1.19
40.1	27.64	0.24	-3.23
40.14	29.56	3.07	-1.51
40.18	32.64	3.79	-2.14
40.22	29.41	2.09	-3.85
40.26	28.56	0.85	-1.78
40.3	27.29	-2.58	0.44
40.34	33.05	-1.96	-0.54
40.38	30.53	-1.51	-3.29
40.42	30.36	-3.6	-2.46
40.46	28.36	-3.08	-1.39
40.5	26.72	-2.55	0.95
40.54	26.75	0.56	-0.38
40.58	26.35	2.67	-1.27
40.62	24.71	3.04	-1.61
40.66	24.24	4.95	-3.35
40.7	24.83	2.71	-0.21
40.74	25.61	-1.22	-0.27
40.78	26.06	-3.58	-1.31
40.82	27.28	-2.58	0.6
40.86	31.28	-2.41	1.46
40.9	30.65	-2.39	1.9
40.94	29.5	-1.29	0.7
40.98	27.44	-0.52	-0.86
41.02	28.41	-1.07	-2.28
41.06	28.17	-3.09	-2.33
41.1	26.51	-1.34	-0.25
41.14	27.17	-4	1.67
41.18	29.42	-0.37	3.54
41.22	29.19	-4.8	1.61
41.26	29.59	-6.82	-0.45
41.3	30.56	-6.63	-0.19
41.34	28.85	-7.22	-1.17
41.38	30.4	-6.21	-2.18
41.42	31.84	-6.09	0.57
41.46	31.15	-4.62	0.94
41.5	29.05	-4.19	-1.91
41.54	28.96	-4.36	0.35
41.58	28.95	-2.78	-1.14
41.62	30.45	-4	-0.45
41.66	30.92	-4.28	0.79
41.7	29.17	-3.56	1.29
41.74	29.73	-2.03	-0.72
41.78	29.03	-1.01	-1.65
41.82	27.93	0.21	0.73
41.86	24.8	-0.28	-1.32
41.9	23.99	-0.52	-1.69
41.94	23.87	-1.06	0.02
41.98	24.29	-5.31	1.62
42.02	26.21	-3.93	1.53
42.06	26.25	-5.89	1.92
42.1	24.68	-5.79	0.2
42.14	25.61	-8.82	1.47
42.18	29.53	-6.82	0.49
42.22	33.91	-5.57	0.05
42.26	33.73	-6.64	-1.03
42.3	32.44	-6.11	-1.64
42.34	31.53	-8.11	-1.75
42.38	34.44	-5.9019	-0.3239
42.42	35.272	-5.4237	-0.53706
42.46	36.011	-4.8956	-0.74838
42.5	36.639	-4.337	-0.95089
42.54	38.9	-2.19	1.15
42.58	38.17	-2.1	-0.73
42.62	36.81	-3.37	0.05
42.66	39.24	-1.37	-0.31
42.7	36.17	-1.34	-2.39
42.74	36.68	-2.18	-2.21
42.78	35.39	-1.24	-1.93
42.82	35.6	-1.94	-1.31
42.86	34.4	-1.79	-2.16
42.9	33.58	-3.24	-2.85
42.94	31.54	-1.39	-0.83
42.98	30.4	-0.59	1.74
43.02	31.04	-3	0.23
43.06	27.6	-2.58	1.1
43.1	29.23	-2.75	0.35
43.14	31.29	-2.89	0.84
43.18	29.79	-2.32	-1.23
43.22	29.47	-2.31	1.01
43.26	29.89	-3.5	0.21
43.3	30.97	-1.29	-1.06
43.34	28.89	-0.87	0.98
43.38	31.69	-4.32	2.09
43.42	38.13	-3.11	1.74
43.46	35.5	-4.42	1.53
43.5	35.49	-4.65	0.91
43.54	34.17	-1.42	-1.76
43.58	34.94	-1.92	0.3
43.62	27.88	0.91	-3.25
43.66	31.297	-1.8876	0.080999
43.7	27.76	2.4	-0.59
43.74	24.98	0.38	0.65
43.78	27.45	-1.24	0.74
43.82	29.33	-0.27	0.37
43.86	30.157	-3.3749	-0.078283
43.9	30.073	-3.7043	-0.06886
43.94	30.11	-7.67	2.2
43.98	29.09	-5.98	-0.92
44.02	32.69	-3.97	-1.37
44.06	32.11	-8.44	-1.99
44.1	35.38	-5.63	1.27
44.14	31.43	-3.7	0.95
44.18	33.27	-4.59	2.55
44.22	34.45	-6.61	1.06
44.26	34.65	-7.16	1
44.3	37.36	-5.03	1.56
44.34	36.46	-3.82	3.38
44.38	38.19	-4.33	0.91
44.42	36	1.47	-1.63
44.46	37.02	-0.11	1.59
44.5	33.02	-2.12	4.35
44.54	32.09	-3.32	4.38
44.58	35.5	0.36	4.68
44.62	33.59	3.51	2.58
44.66	33.42	4.4	1.06
44.7	31.51	3.87	0.02
44.74	31.66	3.7	-0.09
44.78	29.82	1.44	0.62
44.82	30.95	2.48	1.95
44.86	31.9	2.22	-0.98
44.9	31.13	2.71	0.8
44.94	27.58	0.43	-2.01
44.98	29.95	-0.59	-1.39
45.02	29.35	-0.24	-0.92
45.06	28.01	0.7	-0.89
45.1	26.33	2.69	-0.6
45.14	27.03	2.2	-1.07
45.18	26.34	1.07	-1.72
45.22	24.68	1.62	-0.14
45.26	24.58	2.27	-0.88
45.3	23.06	4.78	1.65
45.34	25.68	4.08	2.63
45.38	26.19	1.94	3.44
45.42	25.86	1.27	5.03
45.46	27.6	-3.06	3.86
45.5	31.77	-2.02	-0.18
45.54	31.16	-0.03	-0.45
45.58	30.09	-1.62	-0.68
45.62	31.21	-1.16	-1.38
45.66	30	-2.79	0.96
45.7	28.88	-3.65	-1.13
45.74	27.76	-4.67	-2.75
45.78	26.83	-3.67	-2.67
45.82	25.52	-3.95	-3.2
45.86	24.92	-4.26	-3.97
45.9	24.8	-8.14	-3.82
45.94	21.25	-7.44	-1.22
45.98	22.76	-12.25	0.57
46.02	26.28	-10.84	-4.09
46.06	22.51	-10.89	1.67
46.1	24.02	-13.41	-5.82
46.14	23.74	-9.368	-0.44384
46.18	23.716	-9.3296	-0.36018
46.22	25.05	-8.76	0.16
46.26	24.08	-10.46	-0.27
46.3	21.82	-6.18	1.75
46.34	23.47	-5.59	0.74
46.38	21.12	-8.33	3.28
46.42	24.92	-7.81	-0.05
46.46	23.99	-8.28	2.21
46.5	28.39	-3.28	1.43
46.54	25.092	-6.4085	-0.17089
46.58	25.36	-5.9067	-0.19682
46.62	25.638	-5.3914	-0.22902
46.66	25.924	-4.8683	-0.26663
46.7	26.213	-4.3436	-0.30879
46.74	26.503	-3.823	-0.35465
46.78	32.29	-2.45	1.21
46.82	31.52	-3.47	3.83
46.86	32.57	-1.91	-0.75
46.9	28.93	-4.06	-3.26
46.94	26.22	-2.18	-4.66
46.98	24.25	-0.14	-5.06
47.02	22.61	-0.01	-2.49
47.06	28.436	-0.52427	-0.75228
47.1	26.82	-1.05	2.54
47.14	25.93	-1.74	-1.88
47.18	27.28	0.85	-2.89
47.22	29.81	-0.83	-3.67
47.26	28.11	0.94	-1.82
47.3	27.58	-0.1	1.39
47.34	27.91	-0.8	1.75
47.38	28.46	-1.59	1.81
47.42	30.55	-2.55	0.21
47.46	29.84	-1.53	-0.09
47.5	28.4	-3.21	-0.8
47.54	26.93	-1.72	-3.13
47.58	25.82	0.62	1.16
47.62	26.56	1.7	1.83
47.66	24.5	0.38	1.85
47.7	25.92	1.53	1.85
47.74	24.71	1.99	0.94
47.78	24.91	2.33	2.22
47.82	28.9	3.61	-0.02
47.86	25.46	4.37	-0.52
47.9	22.64	3.2	-1.31
47.94	23.936	-0.11131	-0.70866
47.98	23.804	-0.55595	-0.77243
48.02	23.71	-1.0484	-0.82586
48.06	23.654	-1.5814	-0.8695
48.1	29	-2.9	2.61
48.14	23.644	-2.7398	-0.92949
48.18	23.687	-3.3507	-0.94692
48.22	23.758	-3.9729	-0.95669
48.26	23.857	-4.5991	-0.95933
48.3	23.981	-5.2221	-0.95537
48.34	27.81	-11.02	-6.51
48.38	25.48	-9.38	-3.98
48.42	19.67	-7.43	-2.49
48.46	20.86	-6.42	-1.13
48.5	20.58	-10.04	0.94
48.54	22.12	-13.15	-2.16
48.58	23.2	-13.73	-4.09
48.62	25.641	-9.215	-0.75034
48.66	25.903	-9.4808	-0.71106
48.7	26.79	-5.53	-3.63
48.74	28.1	-6.01	-3.24
48.78	26.713	-9.792	-0.58782
48.82	25.39	-9.32	5.38
48.86	26.8	-9.86	4.06
48.9	28.97	-6.27	4.16
48.94	30.39	-7.1	0.93
48.98	29.94	-6.86	1.3
49.02	31.07	-5.27	0.47
49.06	31.73	-5.65	-1.45
49.1	32.1	-6.45	-3.22
49.14	29.59	-4.36	-0.32
49.18	24.68	-2.1	-0.24
49.22	27.93	-3.15	-1.2
49.26	26.57	-4.8	-2.03
49.3	26.4	-4.38	0.91
49.34	29.18	-4.14	1.89
49.38	31.53	-3.23	2.75
49.42	29.69	-2.73	0.03
49.46	30.57	-0.57	-0.85
49.5	30.02	-0.54	0.62
49.54	30.3	-2.71	1.18
49.58	31.93	-0.51	1.1
49.62	32.19	0.7	-3.88
49.66	27.14	-0.06	-2.93
49.7	29.95	-2.81	-1.74
49.74	30.35	-4.23	0.37
49.78	31.72	-3.09	-2
49.82	30.83	-5.08	-0.14
49.86	30.86	-4.57	0.49
49.9	31.48	-6.44	0.59
49.94	32.6	-4.84	1.46
49.98	32.4	-5.74	0.25
50.02	32.88	-6.93	0.4
50.06	32.2	-4.8	0.15
50.1	28.78	-6.58	0.43
50.14	30.3	-4	1.47
50.18	28.39	-6.27	1.16
50.22	27.42	-4.86	2.61
50.26	34.31	-2.57	2.69
50.3	35.43	-4.38	2.61
50.34	35.28	-4.3	1.86
50.38	32.74	-3.54	-4.04
50.42	33.47	0.03	0.02
50.46	33.13	0.5	0.65
50.5	27.4	-1.37	-0.66
50.54	25.03	-0.69	-1.79
50.58	21.58	2.33	-1.45
50.62	23.53	0.37	0.23
50.66	23.72	-0.06	-1.26
50.7	25.49	-0.9	1.08
50.74	25.48	-2.11	0.12
50.78	25.78	-1.9	-0.02
50.82	26.94	-1.38	-1.97
50.86	28.24	-0.36	1.68
50.9	27.009	-3.8792	0.35361
50.94	25.02	-2.54	4.21
50.98	31.39	-4.32	1.47
51.02	29.68	-7.43	0.73
51.06	31.17	-7.25	2.31
51.1	31.98	-7.1	-2.26
51.14	33.32	-8.34	-0.63
51.18	33.02	-9.74	-0.04
51.22	36.79	-3.97	-2.52
51.26	35.19	-0.77	-2.13
51.3	34.62	-1.59	-1.34
51.34	35.98	-1.47	-0.22
51.38	38.31	-2.05	1.36
51.42	37.72	-0.45	-0.7
51.46	34.38	-0.68	-1.86
51.5	33.58	-4.88	-1.28
51.54	33.4	-3.78	-2.2
51.58	33.63	-4.74	-1.08
51.62	30.15	-4.62	-3.61
51.66	29.44	-9.17	-2.4
51.7	29.89	-7	-1.28
51.74	29.33	-7.72	-0.69
51.78	28.57	-8.43	-1.56
51.82	30.41	-5.91	-0.54
51.86	32.55	-2.2	-1.54
51.9	30.83	-3.76	0.97
51.94	29.94	-3.13	0.65
51.98	32.97	-3.8	2.36
52.02	31.29	-4.07	-0.78
52.06	26.28	-2.46	-0.71
52.1	30.91	0.27	-2.33
52.14	32.3	0.03	0.75
52.18	34.02	-1.86	1.23
52.22	33.67	-2.47	1.1
52.26	33.46	-0.88	0.41
52.3	30.28	-3.61	-1.93
52.34	27.37	2.08	0.92
52.38	30.01	-1.28	0.34
52.42	31.85	-0.39	0.67
52.46	30.97	-0.6	-0.29
52.5	29.44	-0.58	0.32
52.54	28.42	0.88	-0.3
52.58	27.17	0.37	-0.98
52.62	26.01	-0.46	-1.72
52.66	28.37	0.78	-0.04
52.7	27.08	1.74	-2.51
52.74	26.23	-0.48	-3.09
52.78	25.35	2.01	-1.31
52.82	23.6	2.66	1.18
52.86	24.5	3.35	3.03
52.9	25.66	2.3	3.32
52.94	27.1	5.24	0.82
52.98	24.12	3.75	1.96
53.02	22.52	1.57	2.39
53.06	22.3	-0.92	2.33
53.1	22.64	-2.62	3.15
53.14	20.61	-4.05	3.16
53.18	17.14	-8.34	3.37
53.22	20.54	-8.66	4.46
53.26	23.555	-3.5519	2.9105
53.3	24.089	-3.6229	2.6638
53.34	24.67	-3.6284	2.3783
53.38	25.283	-3.5778	2.0627
53.42	25.911	-3.4802	1.7257
53.46	29.29	-3.36	0.8
53.5	27.66	-4.95	3.46
53.54	27.726	-2.9975	0.67406
53.58	28.253	-2.8039	0.33908
53.62	32.94	1.17	-1.64
53.66	29.74	-1.31	1.77
53.7	30.55	-0.97	-0.77
53.74	29.08	-0.29	-2.11
53.78	28.91	-1.68	-1.95
53.82	28.23	-0.98	-2.41
53.86	27.96	-3.41	0
53.9	26.31	-4.39	0.65
53.94	26.55	-4.33	-0.44
53.98	27.14	-1.81	-0.32
54.02	26.82	-2.39	-0.2
54.06	27.04	-2.25	0.62
54.1	27.87	-2.91	1.06
54.14	28.11	-2.58	1.62
54.18	30.25	-4.2	0.55
54.22	31.8	-3.49	0.24
54.26	32.05	-4.05	0.13
54.3	32.66	-4.65	0.04
54.34	31.81	-4.85	0.12
54.38	33.01	-6.02	-0.05
54.42	34.24	-7.16	-0.24
54.46	35.47	-3.62	-2.73
54.5	30.11	-3.61	-3.91
54.54	30.38	-5.7	-1.57
54.58	29.63	-5.83	-0.94
54.62	28.69	-2.78	-0.13
54.66	27.55	-3.97	2.3
54.7	27.73	-4.81	2.04
54.74	30.47	-6.07	0.93
54.78	31.05	-2.39	1.37
54.82	31.35	-4.41	0.73
54.86	32.34	-4.15	-0.63
54.9	32.46	-4.26	0.08
54.94	32.06	-2.53	-0.45
54.98	33.28	-2.8	-1.29
55.02	32.94	-4.45	0.64
55.06	33.49	-4.94	1.12
55.1	31.64	-3.2	1.3
55.14	36.92	-4.82	2.83
55.18	40.46	-6.03	2.69
55.22	37.08	-4.12	0.15
55.26	37.63	-0.22	-4.38
55.3	32.83	-0.03	-2.34
55.34	33.64	-0.03	-1.14
55.38	32.93	1.5	-3.19
55.42	31.92	-0.06	-2.88
55.46	32.01	-0.36	-3.23
55.5	31.16	-0.12	1.38
55.54	32.62	-1.07	1.34
55.58	32.57	-0.52	0.83
55.62	32.55	0.15	-0.22
55.66	32.14	0.15	0.98
55.7	31.07	0.11	1.34
55.74	29.41	0.47	0.2
55.78	28.34	1.78	-0.69
55.82	28.29	-0.12	0.47
55.86	26.66	0.65	-0.76
55.9	24.98	1.65	-2.14
55.94	23.67	4.11	-2.55
55.98	25.79	7.12	-1.43
56.02	27.98	4.22	-0.7
56.06	25.33	1.03	2.1
56.1	25.03	1.69	2.36
56.14	24.83	1.56	2.61
56.18	26.04	-3.71	1.27
56.22	25.95	-3.6	1.47
56.26	29.95	-1.31	1.37
56.3	30.89	-0.68	0.76
56.34	32.16	-2.37	1.39
56.38	31.21	0.24	0.4
56.42	29.87	2.51	-1.03
56.46	30.927	-2.5413	1.6132
56.5	31.469	-2.6303	1.5323
56.54	29.08	-4.74	4.65
56.58	30.27	-6.63	0.19
56.62	31.8	-5.44	0.91
56.66	32.2	0.84	3.02
56.7	35.81	-0.92	2.4
56.74	35.23	-3.23	0.53
56.78	34.26	-4.43	-0.15
56.82	33.91	-6.76	-0.51
56.86	33.52	-7.91	-1.07
56.9	33.99	-7.4	-0.63
56.94	34.24	-6.14	-0.92
56.98	31.6	-7.79	0.54
57.02	31.84	-8.4	-0.42
57.06	29.87	-6.26	0.83
57.1	32.4	-7.22	0.11
57.14	32.86	-7.16	-0.89
57.18	30.95	-4.77	-0.71
57.22	31.18	-6.04	2.33
57.26	31.16	-5.65	-0.02
57.3	31.42	-5.81	-0.99
57.34	31.54	-4.82	1.95
57.38	31.21	-4.5	-0.36
57.42	30.87	-4.06	-0.4
57.46	30.84	-4.37	-0.33
57.5	30.34	-4.4	-0.96
57.54	28.87	-5.11	-2.35
57.58	27.87	-8.89	-2.84
57.62	29.67	-10.41	-2.79
57.66	25.72	-5.87	-0.71
57.7	22.44	-5.95	0.63
57.74	19.32	-10.32	3.28
57.78	18.47	-10.12	3.69
57.82	22.17	-11.16	3.17
57.86	25.396	-8.0734	1.092
57.9	26.091	-7.831	1.2151
57.94	26.876	-7.5436	1.3083
57.98	27.723	-7.2238	1.3683
58.02	28.602	-6.8842	1.3913
58.06	33.27	-0.37	-1.72
58.1	31.49	-5.23	0.19
58.14	33.02	-7.8	2.98
58.18	33.23	-6.98	1.35
58.22	32.48	-6.15	0.98
58.26	34.25	-6.28	1.44
58.3	29.75	-3.15	-0.88
58.34	33.14	-4.86	-2.83
58.38	32.72	-4.76	-0.69
58.42	30.01	-7.43	0.41
58.46	34.44	-5.94	0.23
58.5	31.38	-4.2	-3.75
58.54	30.53	-4.96	-1.82
58.58	29.37	-6.25	-2.31
58.62	29.03	-4.94	-1.34
58.66	28.26	-3.83	-1.41
58.7	27.9	-3.1	0.38
58.74	27.6	-3.85	-1.1
58.78	28.2	-4.7	-0.87
58.82	28.02	-3.81	0.63
58.86	29.58	-4.74	-0.25
58.9	28.11	-5.18	0.99
58.94	28.02	-4.11	0
58.98	27.52	-4.56	-0.66
59.02	28.28	-4.17	-0.89
59.06	29.31	-4.17	-0.87
59.1	29.26	-5.22	-2.02
59.14	26.47	-8.19	-0.13
59.18	24.43	-6.18	0.2
59.22	23.75	-4.69	0.97
59.26	24.55	-3.04	1.45
59.3	22	-4.48	0.91
59.34	24.86	-4.69	-1.95
59.38	24.59	-9.04	-5.28
59.42	26.217	-6.0904	0.19969
59.46	26.395	-6.1842	0.20284
59.5	26.607	-6.2671	0.19306
59.54	26.846	-6.3391	0.17167
59.58	27.11	-6.4001	0.13994
59.62	30.1	-2.61	1.03
59.66	26.3	-4.62	1.96
59.7	31.3	-5.63	0.02
59.74	27.41	-4.74	0.2
59.78	30.8	-6.24	2.24
59.82	32.7	-9.76	-2.68
59.86	30.37	-10.13	-2.58
59.9	28.11	-8.46	-0.55
59.94	26.7	-9	2.93
59.98	30.18	-7.53	1.48
60.02	30.359	-6.3515	-0.51953
60.06	30.574	-6.2818	-0.57397
60.1	31.07	-7.13	0.23
60.14	29.94	-5.71	1.18
60.18	30.65	-4.88	0.39
60.22	33.03	-3.14	-1.28
60.26	33.05	-8.63	-2.2
60.3	31.03	-5.6361	-0.71775
60.34	31.22	-2.3	-1.19
60.38	30.01	-3.67	-2.54
60.42	29.94	-2.48	-1.51
60.46	30.45	-3.49	-1.19
60.5	31.22	-6.13	-1.86
60.54	27.76	-5.12	-0.19
60.58	26.64	-4.69	-1.2
60.62	24.98	-6.95	-0.54
60.66	23.78	-4.62	1.37
60.7	27.08	-4.1	0.93
60.74	27.84	-3.29	0.12
60.78	28.79	-2.32	2.51
60.82	28.61	-4.06	-0.15
60.86	29.12	-1.37	0.25
60.9	30.44	-2.08	0.18
60.94	34.43	-1.14	-0.95
60.98	31.37	1	-1.45
61.02	28.86	1.83	-2.76
61.06	27.33	1.62	-3.46
61.1	25.57	3.04	-1.57
61.14	26.53	4.61	-0.37
61.18	26.49	5.34	-2.71
61.22	25.65	3.63	-1.62
61.26	26.11	1.83	3.04
61.3	29.832	0.13389	-0.049318
61.34	31.95	-7.56	2.86
61.38	32.06	-5.31	-0.42
61.42	32.37	-4.64	0.95
61.46	33.36	-1.45	1.27
61.5	32.97	-0.58	0.79
61.54	32.52	0.55	0.56
61.58	33.15	1.11	0.5
61.62	32.1	1.49	1.98
61.66	28.91	-0.1	-0.14
61.7	28.05	2.46	-2.75
61.74	28.2	3.42	-2.07
61.78	28.97	2.48	1.72
61.82	27.56	1.1	0.56
61.86	29.94	-1.99	0.06
61.9	31.35	-1.86	-1.02
61.94	30.54	-2.31	0.69
61.98	30.28	-3.05	0.07
62.02	29.35	-4.22	-1.31
62.06	29.36	-3.71	-1.67
62.1	28.35	-4.75	-1.25
62.14	26.99	-4.75	-1.99
62.18	25.04	-5.17	-2.83
62.22	24.56	-2.34	-1.6
62.26	24.88	-1.68	0.73
62.3	25.84	-2.61	1.86
62.34	28.38	-5.43	1.21
62.38	30.41	-5.68	-0.09
62.42	29.73	-4.79	1.4
62.46	30.59	-3.11	2.03
62.5	30.85	-4.44	-0.28
62.54	32.37	-3.85	-0.13
62.58	31.22	-3.08	0.49
62.62	29.74	-2.79	0.41
62.66	29.44	-3.5	0.22
62.7	30.91	-3.98	-0.21
62.74	31.06	-5.56	-0.66
62.78	31.92	-5.71	-0.57
62.82	31.28	-7.6	-1.05
62.86	29.93	-7.36	-1.67
62.9	28.75	-6.9	-1.96
62.94	30.74	-8.18	-0.58
62.98	29.2	-9.34	-1.7
63.02	29.3	-9.26	0.17
63.06	29.8	-8.39	-2.1
63.1	28.76	-3.27	-2.9
63.14	28.41	-4.85	0
63.18	25.36	-5.92	-3.27
63.22	25.5	-8.07	-0.43
63.26	27.4	-7.81	-1.88
63.3	28.89	-3.28	3.04
63.34	26.96	-0.39	5.04
63.38	30.139	-3.4777	0.73814
63.42	36.36	-3.57	-0.39
63.46	32.84	-4.71	3.22
63.5	31.69	-1.95	1.01
63.54	33.19	-0.04	-0.68
63.58	32.63	-0.95	0.05
63.62	30.75	-0.63	0.84
63.66	30.77	-4.14	3.87
63.7	31.48	-4.98	-1.36
63.74	29.49	-3.88	-1.04
63.78	29.92	-4.43	-0.63
63.82	29.22	-3.49	0.1
63.86	30.76	-3.25	0.42
63.9	34.73	-4.14	-0.22
63.94	40.19	-7.74	0.35
63.98	35.85	-3.3998	0.45588
64.02	36.45	1.83	0.27
64.06	40.19	-2.67	1.89
64.1	41.27	-1.9	2.29
64.14	40.42	-3.08	0.89
64.18	38.74	-4.23	-0.01
64.22	35.95	-5.61	1.33
64.26	35.58	-3.68	2.2
64.3	36.13	-2.66	1.98
64.34	35.28	-4.23	1.7
64.38	35.56	-6.23	2.55
64.42	35.47	-6.66	2.6
64.46	34.77	-6.87	3.46
64.5	36.95	-5	2.09
64.54	36.45	-2.64	0.28
64.58	36.77	-1.1	-2.38
64.62	31.45	-1.39	-1.72
64.66	30.98	-3.49	-0.62
64.7	30.6	-3.29	-0.28
64.74	31.36	-3.75	-0.16
64.78	30.86	-3.75	-0.73
64.82	31.54	-3.18	-0.54
64.86	30.84	-3.73	-0.54
64.9	30.62	-3.63	-0.3
64.94	32.93	-2.74	-1.05
64.98	32.52	-2.41	-0.55
65.02	32.16	-2.9	-0.3
65.06	32.15	-2.31	-0.91
65.1	32.24	-2.64	-1.51
65.14	31.36	-1.69	-0.64
65.18	31.55	-1.39	-0.22
65.22	31.01	-1.05	-1.45
65.26	30.19	-2.87	-1.16
65.3	29.27	-4.13	-1.31
65.34	28.52	-4.47	-1.27
65.38	25.72	-3.19	-1.05
65.42	25.49	-2.61	-1.25
65.46	24.65	-2.51	-0.98
65.5	25.42	-4.41	0.52
65.54	25.62	-7.66	0.24
65.58	26.86	-8.52	1.14
65.62	32.56	-2.84	0.96
65.66	28.85	-7.704	-0.50477
65.7	31.11	-10.35	-2.49
65.74	30.74	-10.74	-3.21
65.78	28.05	-9.39	1.13
65.82	29.31	-7.96	3.57
65.86	34.76	-8.87	-0.48
65.9	32.5	-7.11	-1.58
65.94	34.53	-4.45	-1.13
65.98	34.39	-5.64	-2.46
66.02	32.55	-1.41	-2.33
66.06	33.05	0.73	-0.75
66.1	32.1	0.7	0.82
66.14	30.85	-0.6	2.14
66.18	30.45	0.68	3.43
66.22	33.11	-2.55	3.41
66.26	35.44	-1.31	1.69
66.3	34.2	-2.31	0.42
66.34	34.68	-3.11	0.6
66.38	32.58	-4.44	0.53
66.42	34.62	-4.36	0.26
66.46	34	-5.12	0.23
66.5	33.11	-4.22	0.03
66.54	34.07	-3.85	0.17
66.58	34.9	-4.93	0.41
66.62	36.24	-5.01	-0.49
66.66	34.87	-2.6	-0.58
66.7	34.09	-5.27	0.52
66.74	33.74	-4.38	0.65
66.78	34.88	-7.28	-1.01
66.82	34.99	-6.57	-3.11
66.86	31.51	-6.51	-0.63
66.9	29.89	-9.97	1.4
66.94	29.12	-6.07	4.42
66.98	28.27	-5.88	4.57
67.02	33.2	-8.55	0.87
67.06	34.86	-10.54	-0.27
67.1	36.15	-9.37	-0.71
67.14	35.22	-10.1	1.33
67.18	35.33	-7.91	-0.64
67.22	33.27	-7.87	-0.09
67.26	35.59	-5.37	1.52
67.3	35.3	-5.54	-0.13
67.34	37.26	-3.11	-0.86
67.38	32.76	0.07	0.19
67.42	29.27	-3.06	0.36
67.46	30.36	-2.7	0.7
67.5	31.43	-1.42	-0.96
67.54	30.44	1.16	-0.98
67.58	32.27	-0.06	0.62
67.62	34.54	-5.76	0.15
67.66	32.92	-8.03	-2.75
67.7	31.66	-10.31	-0.8
67.74	31.28	-5.21	-1.37
67.78	30.49	-2.27	-1.48
67.82	30.61	-2.36	-2.34
67.86	32.38	-1.6	-1.82
67.9	31.36	-4.17	-1.47
67.94	31.05	-7.4	-0.35
67.98	31.46	-5.42	0.73
68.02	30.3	-2.57	1.98
68.06	29.26	-1.48	0.62
68.1	29.22	-1.35	-1.8
68.14	26.96	-1.75	-1.54
68.18	26.17	-2.87	-1.35
68.22	30.39	-2.29	0.94
68.26	30.34	-2.2	1.03
68.3	27.34	-4.97	0.85
68.34	27.58	-6.17	0.7
68.38	28.45	-4.09	1
68.42	28.55	-4.07	0.33
68.46	28.76	-5.05	0.13
68.5	28.14	-3.72	0.23
68.54	28.35	-4.86	0.97
68.58	28.66	-5.1	-0.27
68.62	29.85	-5.25	0.94
68.66	29.18	-5.62	0.82
68.7	28.32	-6.48	1.72
68.74	28.57	-6.69	-0.24
68.78	28.14	-6.1	-2.21
68.82	28.05	-7.24	0.24
68.86	25.44	-6.98	0.2
68.9	26.67	-3.49	3.54
68.94	27.11	-2.89	2.83
68.98	26.63	-3.73	4.28
69.02	25.02	-1.84	1.33
69.06	27.76	-1.24	2.19
69.1	34.23	-1.48	-1.92
69.14	34.11	0.04	-0.86
69.18	33.99	1.93	0.22
69.22	32.23	3.31	-0.33
69.26	29.37	3.5	0.91
69.3	28.21	3.48	-2.23
69.34	28.46	1.5	-0.7
69.38	29.58	-2.25	1.41
69.42	31.07	0.46	1.33
69.46	29.64	0.76	-0.23
69.5	29.18	0.49	-1.07
69.54	29.3	1.43	1.99
69.58	30.12	0.04	-0.32
69.62	26.49	-1.68	-2.53
69.66	25.35	0.82	-3.24
69.7	23.89	1.26	-1.13
69.74	23.51	1.68	-0.52
69.78	26.2	3.04	1.52
69.82	31.4	-0.78	-3.45
69.86	29.643	-1.3036	-0.20119
69.9	34.67	0.56	2.8
69.94	29.77	-1.77	3.22
69.98	32.162	-3.7577	0.20964
70.02	32.997	-4.516	0.34183
70.06	34.8	-6.21	1.43
70.1	35.74	-7.57	0.22
70.14	34.69	-2.96	1.86
70.18	36.27	-8.58	-0.48
70.22	37.57	-8.52	-0.28
70.26	35.48	-7.04	0.35
70.3	35.88	-5.16	-1.07
70.34	33.99	-6.99	-1.34
70.38	34.61	-3.98	-0.83
70.42	32.81	-1.78	0.86
70.46	32.59	-0.79	2.35
70.5	34.9	0.21	-1.43
70.54	32.53	1.33	-2.25
70.58	31.84	1.71	-2.07
70.62	31.602	-1.217	0.86659
70.66	28.52	-1.4	5.62
70.7	28.84	-0.85	4.66
70.74	29.62	-2.68	1.59
70.78	32.29	-3.35	0.57
70.82	30.83	-2.02	1.62
70.86	31.2	-1.6	1.84
70.9	29.05	-4.01	-0.27
70.94	31.02	-2.43	-0.77
70.98	29.98	-2.81	-0.15
71.02	29.73	-3.97	-0.26
71.06	28.63	-2.87	-1.09
71.1	29.48	-3.5	0.48
71.14	29.45	-3.79	-0.69
71.18	27.85	-4.23	0.98
71.22	28.85	-4.17	-0.86
71.26	32.06	-5.34	0.94
71.3	31.91	-7.22	0.51
71.34	33.76	-4.71	-0.06
71.38	34.96	-3.73	-0.62
71.42	33.99	-4.03	-0.42
71.46	34.76	-3.64	1.21
71.5	34.22	-2.68	-0.54
71.54	32.55	-3.25	0.14
71.58	31.24	-2.16	0.35
71.62	31.78	-5.87	0.56
71.66	30.92	-6.57	0.56
71.7	31.08	-4.22	1.53
71.74	31.43	-2.5	1.82
71.78	27.93	-4.26	4.02
71.82	28.7	-3.49	-0.26
71.86	29.62	-4.81	-0.68
71.9	30.09	-0.02	-0.63
71.94	27.1	-1.17	2.5
71.98	25.9	-4.02	1.86
72.02	22.11	-5.4	1.5
72.06	26.978	-3.2209	0.94973
72.1	25.54	-5.38	2.15
72.14	25.89	-4.11	0.97
72.18	26.43	-3.21	0.16
72.22	28.82	-2.07	0.72
72.26	29.68	-1.14	-2.88
72.3	24.36	-1.59	0.2
72.34	31.099	-4.4797	0.34886
72.38	31.698	-4.5863	0.26633
72.42	35.86	-2.46	1.27
72.46	36.83	-5.74	1.59
72.5	33.79	-6.84	0.19
72.54	32.29	-6.67	-0.17
72.58	34.02	-5.15	-0.29
72.62	34.97	-4.96	0.09
72.66	36.26	-4.06	0
72.7	34.31	-4.5	-0.26
72.74	31.31	-1.25	-0.26
72.78	28.25	-0.95	0.64
72.82	28.61	-0.04	0.29
72.86	30.03	0.07	-0.21
72.9	28.76	-0.36	-1.45
72.94	29.62	-2.43	0.31
72.98	29.46	-1.35	0.77
73.02	31.1	0.03	1.05
73.06	29.62	-4.2	1.05
73.1	28.85	-2.27	-0.76
73.14	28.2	-1.45	-1.03
73.18	28.48	0.88	-1.45
73.22	28.48	0.3	-0.83
73.26	30.36	-0.77	1.02
73.3	30.61	-0.74	0.45
73.34	30.12	-1.78	-0.92
73.38	30.71	-3.14	-1.05
73.42	30.28	-0.71	-1.35
73.46	31.07	0.65	-4.53
73.5	30.93	-1.36	-2.29
73.54	32.34	-2.73	-0.55
73.58	30.86	-4.41	-2.1
73.62	31.53	-4.84	-2.36
73.66	28.84	-6.48	-2.07
73.7	27.79	-6.38	-0.98
73.74	29.05	-6.69	-0.06
73.78	26.44	-5.33	-1.16
73.82	26.35	-4.99	-0.26
73.86	25.69	-4.11	-2.28
73.9	24.39	-4.02	-2.01
73.94	23.95	-7.24	-0.15
73.98	25.32	-8.95	-2.28
74.02	22.34	-7.6	-3.94
74.06	22.91	-7.29	-3.52
74.1	19.07	-6.33	-2.87
74.14	20.91	-7.37	-0.33
74.18	20.78	-6.07	2.04
74.22	20.1	-1.91	2.45
74.26	23.47	-4.85	4.87
74.3	22.76	-6.44	3.91
74.34	25.88	-3.6943	-0.45288
74.38	26.711	-3.0075	-0.82474
74.42	31.73	-1.26	0.41
74.46	32.43	-0.88	-1.89
74.5	32.11	-0.57	-2.05
74.54	30.73	-1.04	-2.73
74.58	29.53	-0.45	-3.35
74.62	26.59	-0.29	-5.47
74.66	25.66	0.64	-4.25
74.7	23.42	2.96	-2.05
74.74	20.16	0.76	-0.06
74.78	16.94	-3.73	2.06
74.82	19.78	0.06	2.94
74.86	21.96	2.15	1.56
74.9	19.83	0.42	1.78
74.94	22.21	2.43	2.83
74.98	22.37	0.44	3.54
75.02	27.9	2.69	2.22
75.06	29.57	0.56	1.38
75.1	30.05	-1.8	2.25
75.14	31.91	-1.3	2.46
75.18	32.55	-3.65	0.85
75.22	32.72	-4.16	1.66
75.26	30.78	-4.25	3.9
75.3	31.92	-1.19	1.18
75.34	32.14	-3.95	-1.29
75.38	32.93	-1.34	1.28
75.42	33.17	-2.13	-0.42
75.46	33.84	-3.06	0.59
75.5	32.64	-2.4	-0.25
75.54	31.7	-1.09	-1.31
75.58	30.8	0.41	-1.37
75.62	30.77	3.49	0.03
75.66	27.9	3.25	1.13
75.7	26.73	3.79	-1.09
75.74	25.11	1.77	-1.31
75.78	26.47	1.85	1.94
75.82	26.8	3.97	2.86
75.86	29.23	5.21	1.59
75.9	32.96	2.06	1.83
75.94	29.57	0.99	-1.98
75.98	31.16	-0.8	-3.8
76.02	29.18	2.24	-1.32
76.06	28.76	2.21	0.85
76.1	29.28	3.79	-1.47
76.14	30.47	4.59	1.06
76.18	28.4	2.64	-0.31
76.22	26.29	0.94	-0.95
76.26	25.98	1.91	0.49
76.3	23.47	2.25	2.23
76.34	23.47	3.18	1.98
76.38	21.87	2.33	3.11
76.42	21.13	4.08	5.44
76.46	22.61	-0.98	5.55
76.5	18.33	-0.88	5.38
76.54	20.23	-0.45	6.08
76.58	21.25	-1.57	5.35
76.62	20.59	-1.1	4.1
76.66	20.01	-4.94	4.49
76.7	19.5	-0.87	2.93
76.74	20.13	-0.8	1.74
76.78	20.48	-2.79	1.35
76.82	19.75	-1.66	1.89
76.86	21.68	-1.39	1.38
76.9	24.18	-2.3	1.05
76.94	27.15	-3.29	-0.19
76.98	27.88	-2.85	-0.06
77.02	28.81	-2.81	-0.02
77.06	29.51	-4.17	2.11
77.1	26.26	-3.2	1.62
77.14	23.85	-1.16	1.2
77.18	25.54	-2.97	1.69
77.22	23.47	-2.79	2.77
77.26	22.47	-1.56	2.15
77.3	23.16	-5.55	2.77
77.34	22.4	-6.49	-2.16
77.38	23.82	-4.11	0.19
77.42	26.31	-5.14	1.47
77.46	26.53	-7.96	2.34
77.5	28.64	-6.55	0.61
77.54	33	-3.74	-2.61
77.58	29.95	-1.77	0.62
77.62	30.692	-7.0337	0.77123
77.66	31.583	-7.2535	0.75567
77.7	32.459	-7.4382	0.74033
77.74	32.54	-10.15	-0.77
77.78	34.119	-7.7043	0.70189
77.82	34.04	-10.04	3.32
77.86	35.58	-7.8357	0.63922
77.9	35.69	-7.16	3.72
77.94	39.08	-6	0.55
77.98	38.54	-9.14	0.11
78.02	37.57	-7.01	1.64
78.06	37.765	-7.5986	0.26687
78.1	37.86	-7.458	0.13872
78.14	37.63	-9.22	-0.02
78.18	37.4	-9.02	-1.07
78.22	36.44	-8.94	-1.84
78.26	37.2	-7	-1.28
78.3	36.1	-6.92	-1.15
78.34	33.55	-4.38	-1.02
78.38	32.08	-2.4	-0.83
78.42	33.15	-2.88	-2.42
78.46	31.1	-3.32	-3.23
78.5	29.71	-2.69	-4.09
78.54	26.22	-5.45	-2.37
78.58	26.38	-6.98	-2.24
78.62	26.13	-5.19	-0.29
78.66	26.46	-4.35	-1.89
78.7	25.54	-3.08	-1.17
78.74	24.88	-3.2	-0.95
78.78	24.53	-1.04	0.66
78.82	22.16	-1.93	-0.69
78.86	24.16	-1.81	-0.57
78.9	22.3	-1.62	-1.92
78.94	21.9	-3.02	-1
78.98	20.89	-2.68	-0.29
79.02	18.74	-0.83	-0.28
79.06	18.15	-2.39	1.2
79.1	19.09	-2.39	0.28
79.14	20.87	-2.81	1.61
79.18	20.14	-1.86	1.68
79.22	21.71	-1.97	0.84
79.26	23.32	-2.43	0.94
79.3	23.54	-4.44	1.96
79.34	24.14	-5.47	1.43
79.38	22.94	-4.35	1.27
79.42	23.97	-6.44	2.09
79.46	23.72	-2.89	1.98
79.5	24.21	0.76	-1.78
79.54	24.64	-1.78	-1.51
79.58	26.55	-3.89	-0.28
79.62	26.07	-3.07	0.47
79.66	24.56	-2.09	-0.19
79.7	23.66	-3.5	-2.07
79.74	21.76	-2.46	-0.93
79.78	22.88	-0.22	-0.87
79.82	21.22	-3.48	-2.97
79.86	18.06	-1.59	-2.07
79.9	20.6	-1.93	1.31
79.94	22.3	-2.64	1.39
79.98	22.3	-3.76	0.72
[truncated: 1,017 more rows]
