# Supplementary material for: Mean flow and turbulence structure over exposed roots on a forested floodplain: Insights from a controlled laboratory experiment
Source: PLoS One. 2020 Feb 26;15(2):e0229306. doi: 10.1371/journal.pone.0229306 (PMC7043746; doi:10.1371/journal.pone.0229306)
Supplement: S1 File — (ZIP) [file pone.0229306.s001.zip › data_and_scripts/velocity_data/t21_091_replaced.csv]

0.02	27.93	-6.29	-1.85
0.06	25.71	-7.25	-2.09
0.1	22.46	-8.55	-4.44
0.14	18.37	-10.57	-1.72
0.18	22.45	-11.04	-2.25
0.22	18.69	-9.53	-1.56
0.26	19.09	-10.41	1.1
0.3	19.69	-11.01	2.51
0.34	24.18	-4.36	2.77
0.38	24.17	-8.36	3.39
0.42	23.06	-1.07	2.94
0.46	25.53	-4.7	0.24
0.5	29.73	-8.99	2.75
0.54	31.57	-5.21	-0.12
0.58	33.58	-4.01	1.11
0.62	31.35	-5.15	-0.88
0.66	33.41	-4.39	0.4
0.7	32.41	-4.85	-1.37
0.74	32.46	-3.17	-1.43
0.78	33.46	-2.1	-0.1
0.82	31.91	-1.57	-0.06
0.86	31.07	-1.63	0.3
0.9	30.73	-1.19	-1.38
0.94	28.05	0.79	-0.09
0.98	24.24	-6.58	4.11
1.02	30.048	-0.7533	0.71958
1.06	30.83	0.5	0.01
1.1	32.04	2.49	0.09
1.14	28.26	0.4	2.21
1.18	29.04	-2.29	0.18
1.22	29.35	-1.45	-0.03
1.26	29.67	-2.05	0.82
1.3	30.96	-1.95	1.47
1.34	29.71	-2.73	-0.48
1.38	29.59	-5.24	-0.79
1.42	30.13	-4.77	-0.6
1.46	29.19	-5.26	-2.11
1.5	25.69	-7.09	-3.33
1.54	24.1	-5	-1
1.58	23.49	-7.14	-0.07
1.62	23.07	-6.75	-1.04
1.66	24.14	-8.44	-1.23
1.7	21.99	-6.33	-0.35
1.74	20.48	-6.27	0.2
1.78	19.11	-8.61	1.7
1.82	22.26	-7.78	0.6
1.86	23.82	-4.03	2.32
1.9	22.476	-7.4877	1.9525
1.94	21.16	-9.76	-1.39
1.98	24.182	-7.2048	2.5153
2.02	21.13	-5.07	5.08
2.06	23.68	-10.65	3.78
2.1	27.31	-6.15	2.77
2.14	25.42	-6.33	4.58
2.18	24.95	-3.68	2.56
2.22	32.49	-5.58	1.54
2.26	32.77	-4.14	-0.8
2.3	32.94	-3.18	-0.84
2.34	32.33	-1.96	-0.03
2.38	31.54	-2.31	-3.8
2.42	27.67	0.01	-4.74
2.46	22.95	-1.45	-2.88
2.5	23.16	0.29	-3.88
2.54	20.5	-1	-2.43
2.58	19.3	2.99	-1.27
2.62	19.94	3.02	1.56
2.66	20.95	3.72	1.7
2.7	26.03	-3	-0.52
2.74	31.46	-3.96	1.71
2.78	31.1	-7.67	1
2.82	30.36	-1.99	-1.5
2.86	28.76	-1.7	1.34
2.9	26.99	0.97	-1.6
2.94	26.6	0.74	-1.09
2.98	27.9	-0.29	-3.17
3.02	24.78	-0.61	0.13
3.06	23.1	-3.21	-0.09
3.1	23.16	-4.71	1.87
3.14	24.95	-2.07	1.49
3.18	26.27	-0.31	1.31
3.22	25.18	-2.88	1.57
3.26	28.94	-3.02	-0.51
3.3	29.57	-1.86	-0.57
3.34	30.09	-6.36	-1.61
3.38	29.67	-8.39	-0.2
3.42	27.4	-8.96	2.47
3.46	28.67	-9.7	0.63
3.5	28.07	-4.47	-1.99
3.54	27.67	-5.68	-1.77
3.58	25.91	-4.37	-2.05
3.62	24.83	-3.32	-2.45
3.66	21.91	-2.85	-2.72
3.7	18.99	-4.65	-1.46
3.74	17.94	-8.83	2.92
3.78	19.7	-8.25	2.15
3.82	21.51	-9.31	-0.47
3.86	19.49	-10.65	-0.44
3.9	18.93	-12.1	-0.08
3.94	20	-11.3	-0.17
3.98	21.19	-9.96	-0.35
4.02	20.65	-7.9	-0.45
4.06	19.8	-3.76	1.64
4.1	22.55	-2.84	1.11
4.14	19.32	-5.8	1.7
4.18	22.03	-2.07	3.67
4.22	22.84	-3.23	1.25
4.26	22.28	-1.85	-0.37
4.3	23.21	-2.24	0.53
4.34	23.27	-3.44	-2.13
4.38	21.5	-6.95	0.29
4.42	26.113	-2.1106	-0.62593
4.46	26.441	-1.6224	-0.65574
4.5	26.84	-4	-3.67
4.54	26.54	-5.48	-0.7
4.58	26.07	-4.11	0.18
4.62	26.67	-2.25	0.44
4.66	27.25	1.06	0.86
4.7	29.98	1.62	0.06
4.74	27.4	3.6	2.51
4.78	27.807	1.4591	-0.34382
4.82	27.88	1.7026	-0.25846
4.86	27.945	1.906	-0.16778
4.9	35.64	-0.96	-2.56
4.94	32.43	3.13	-3.49
4.98	28.94	4.83	-4.18
5.02	32.62	7.75	-2.58
5.06	33.88	7.63	-2.24
5.1	28.374	2.1391	0.40418
5.14	28.489	1.9894	0.4902
5.18	28.91	4.97	1.23
5.22	28.793	1.5049	0.6408
5.26	28.99	1.165	0.70238
5.3	26.3	-4.23	2.74
5.34	26.79	-0.77	2.2
5.38	23.34	-1.54	3.9
5.42	25.36	-0.12	3.48
5.46	25.65	-3.68	5
5.5	26.74	-5.29	0.86
5.54	29.65	-1.84	2.34
5.58	34.61	-5.18	-0.07
5.62	35.76	-7.04	-1.93
5.66	36.25	-7.76	-0.43
5.7	36.82	-5.86	-1.6
5.74	37.5	-5.87	-0.56
5.78	37.93	-5.38	0.11
5.82	37.43	-2.53	-0.47
5.86	36.14	-7.7	-0.98
5.9	36.13	-3.93	-0.3
5.94	29.34	-1.54	2.65
5.98	33.66	-2.58	2.07
6.02	32.93	-4.59	1.07
6.06	34.14	-4.46	-3.29
6.1	31.45	-3.32	-3.7
6.14	30.46	-4.01	-2.46
6.18	29.53	-3.46	-2.12
6.22	29.83	-3.46	-1.19
6.26	27.32	-2.95	0.43
6.3	27.43	-2.77	-0.2
6.34	28.53	-3.17	0
6.38	29.57	-2.61	-1.3
6.42	28.74	-3.05	-0.61
6.46	27.54	-2.35	-0.48
6.5	26.37	-0.54	-0.44
6.54	26.23	-3.65	-0.6
6.58	26.07	-2.71	1.46
6.62	23.98	-2.86	0.32
6.66	24.33	-2.28	0.44
6.7	23.06	-2.64	0.14
6.74	23.39	-1.29	-0.45
6.78	23.39	-1.78	-0.3
6.82	21.64	-1.8	-0.1
6.86	21.3	-2.61	-0.54
6.9	21.84	-3.2	-0.92
6.94	20.69	-3.44	-0.75
6.98	19.35	-4.07	0.05
7.02	20.86	-2.75	0.85
7.06	19.14	-3	0.94
7.1	18.64	-4.91	1.55
7.14	20.94	-5.26	0.05
7.18	23.46	-7.36	-1.97
7.22	22.51	-5.06	2.1
7.26	29.55	-5.4	0.17
7.3	28.03	-8.17	-3.67
7.34	30.09	-7.52	-1.72
7.38	28.3	-6.1	-1.03
7.42	29.67	-5	-0.43
7.46	30.09	-4.44	-1.71
7.5	29.24	-6.32	1.24
7.54	31.33	-4.86	0.76
7.58	29.9	-3.5	-0.39
7.62	28.97	-5.67	-0.72
7.66	28.66	-2.29	0.23
7.7	23.29	-4.04	0.56
7.74	23.46	-3.35	1.16
7.78	22.9	-1.81	1.8
7.82	23.62	-0.94	1.38
7.86	23.65	-5.98	0.45
7.9	25.839	-2.1418	0.0087111
7.94	27.57	1.81	-3.02
7.98	26.544	-2.35	-0.44648
8.02	25.38	3.02	0.88
8.06	26.29	-1.12	0.32
8.1	27.76	-4.02	-0.51
8.14	27.58	-3.85	0.54
8.18	27.78	-5.45	-0.84
8.22	31.84	-5.57	-2.49
8.26	31.1	-5.16	-1.39
8.3	28.03	-6.98	-2.43
8.34	26.1	-7.07	-0.18
8.38	25.2	-7.11	1.03
8.42	24.89	-5.34	1.94
8.46	24.71	-5.09	2.54
8.5	29.86	-6.57	-3.08
8.54	28.93	-8.78	-0.85
8.58	32.76	-6.07	1.68
8.62	30.58	-3.55	1.3
8.66	29.93	-5.33	0.33
8.7	26.89	-4.04	-1.67
8.74	29.18	-2.09	-1.36
8.78	28.07	-2.43	-0.22
8.82	29.37	-4.92	-0.36
8.86	29.26	-4.73	-0.2
8.9	31.18	-4.12	0
8.94	32.42	-3.9	-0.86
8.98	30.27	-5.3	-1.78
9.02	29.68	-7.63	1.53
9.06	30.36	-5.76	-0.45
9.1	30.69	-5.82	-1.81
9.14	30.27	-6.72	1.6
9.18	32.25	-4.61	-0.12
9.22	31.27	-1.34	-2.05
9.26	24.6	-1.6	4.31
9.3	28.91	1.71	1.44
9.34	30.6	0.25	0.51
9.38	30.57	3.16	0.7
9.42	33.84	-0.65	-1.78
9.46	30.2	-2.89	1.72
9.5	30.58	1.59	2.52
9.54	31.98	-2.22	1.86
9.58	33.34	-2.73	-2.17
9.62	30.7	-3.99	0.88
9.66	30.13	-3.11	1.23
9.7	29.99	-5.55	0.29
9.74	28.62	-2.44	0.82
9.78	27.4	-4.88	0.98
9.82	25.79	-4.16	-0.42
9.86	24.84	-2.96	1.59
9.9	30.02	-3.23	-0.24
9.94	29	-2.37	0.29
9.98	31.57	-1.97	-1.83
10.02	28.95	-3.16	-0.27
10.06	27.37	-3.93	1.98
10.1	28.56	-4.51	0.98
10.14	28.94	-3.79	-0.38
10.18	27.06	-4.83	0.37
10.22	27.32	-5.78	0.42
10.26	30.22	-4.79	0.02
10.3	29.74	-5.5	0.2
10.34	34.13	-4.06	-1.5
10.38	31.99	-5	-3.61
10.42	30.35	-1.75	-2.88
10.46	31.32	-4.14	-0.3
10.5	30.68	-5.53	0.35
10.54	31.16	-5.68	-1.51
10.58	28.58	-7.03	-1.96
10.62	29.94	-8.2	-0.33
10.66	27.85	-6.56	1.54
10.7	26.37	-6.98	-0.35
10.74	27.29	-3.6	-0.14
10.78	32	-1.14	0.32
10.82	29.91	-3.46	-0.57
10.86	29.52	-2.73	0.14
10.9	27.99	-2.58	0.36
10.94	28.58	-4.06	0.02
10.98	27.83	-2.58	-1.18
11.02	26.75	-0.86	-0.54
11.06	26.28	-1.01	-1.57
11.1	26.99	-0.05	-1.13
11.14	26.99	-3.96	-0.06
11.18	30.88	-1.97	-1.48
11.22	33.97	-5.7	-1.78
11.26	30.15	-3.8	-0.13
11.3	27.65	-1.39	1.44
11.34	29.24	-3.33	0.34
11.38	29.78	-3.61	1.1
11.42	29.47	-2.4	1.85
11.46	30.43	-0.46	0.93
11.5	33.95	-4.09	-0.51
11.54	35.83	-3.07	-2.16
11.58	36.22	-4.79	0.34
11.62	31.99	-5.97	1.15
11.66	33.76	-6.9	-1.28
11.7	32.64	-3.59	-2.16
11.74	32.15	-3.61	-0.33
11.78	32.01	-1.68	-0.32
11.82	28.32	-2.08	-2.31
11.86	27.17	-1.96	-0.8
11.9	25.01	-0.51	-0.15
11.94	22.97	-6.27	-3.16
11.98	21.46	-5.24	-0.15
12.02	19.42	-4.1	-0.74
12.06	18.6	-1.87	1.49
12.1	20.87	-0.79	0.8
12.14	19.76	0.05	3.16
12.18	19.18	-4.82	3.87
12.22	24.34	-6.06	-1.32
12.26	23.82	-8.5	-0.22
12.3	20.25	-8.73	0.45
12.34	24.22	-6.23	1.41
12.38	30.92	-5.85	-0.13
12.42	28.01	-5.35	-0.66
12.46	30.89	-5.88	-0.71
12.5	30.86	-3.8	0.53
12.54	30.07	-2.54	1.9
12.58	33.85	-4.14	2.6
12.62	37.71	-4.17	3.06
12.66	35.65	-0.07	0.38
12.7	35.16	0.65	0.68
12.74	33.75	-0.92	1.83
12.78	33.53	-0.94	2.25
12.82	32.31	-0.47	0.98
12.86	26.91	-0.12	0.83
12.9	33.05	0.46	-0.19
12.94	32.46	-0.74	1.45
12.98	32.49	-2.08	1.07
13.02	34.31	-1.41	-1.25
13.06	34.06	-0.47	-0.04
13.1	32.59	2.17	-0.06
13.14	30.42	0.82	0.08
13.18	30.02	0.2	1.65
13.22	30.03	2.39	-1.63
13.26	27.26	3.24	-1.44
13.3	26.93	3.75	-1.69
13.34	28.03	2.37	-0.46
13.38	27.45	-1.63	1.82
13.42	32.1	-3.05	-0.77
13.46	30.26	-0.95	-1.01
13.5	26.79	-1.9	-1.31
13.54	23.01	0.43	1.89
13.58	20.93	0.33	2.94
13.62	24.38	3.48	3.16
13.66	30.73	3.45	-0.63
13.7	30.58	2.06	-2.73
13.74	28.76	2.04	-2.52
13.78	24.24	-0.89	-0.09
13.82	21.4	2.53	1.36
13.86	22.18	-4.58	-1.07
13.9	25.458	-2.9864	0.70948
13.94	25.884	-4.2272	0.82715
13.98	26.386	-5.4573	0.92629
14.02	26.951	-6.631	1.0007
14.06	29.37	-9.73	2.83
14.1	31.43	-8.49	2.51
14.14	26.73	-8.09	-0.54
14.18	22.08	-9.51	1.18
14.22	29.41	-10.45	1.11
14.26	29.09	-9.48	0.02
14.3	36.06	-8.4	2.33
14.34	36.46	-9.79	-0.65
14.38	34.71	-6.63	-1.66
14.42	33.65	-5.98	-1.25
14.46	34.3	-2.31	-2.52
14.5	31.53	0.13	-1.18
14.54	29.38	-1.31	-0.6
14.58	28.53	0.41	-1.72
14.62	30.97	-2.46	-1.07
14.66	27.82	-1.15	3.04
14.7	28.61	-2.79	0.16
14.74	28.77	-3.41	1.3
14.78	32.1	-2.16	-0.74
14.82	32.23	-0.96	-0.92
14.86	29.86	-0.73	-1.17
14.9	29.94	-0.54	-1.04
14.94	29.44	-1.57	0.05
14.98	25.01	-4.41	0.5
15.02	25.28	-0.27	1.25
15.06	26.04	-0.6	1.62
15.1	26.13	0.48	3.65
15.14	26.17	-2.88	0.26
15.18	27.881	-1.9432	0.50358
15.22	28.086	-2.2603	0.40002
15.26	28.306	-2.5873	0.28911
15.3	28.527	-2.9118	0.17624
15.34	28.737	-3.2213	0.0668
15.38	30.9	-1.99	1.86
15.42	31.93	-4.51	-1.72
15.46	28.88	-3.21	-2.21
15.5	26.74	-0.39	1.27
15.54	30.34	-6.1	-1.06
15.58	28.89	-5.58	2.07
15.62	30.89	-5.58	-1.94
15.66	27.2	-6.07	-2.52
15.7	27.13	-0.77	0.45
15.74	26.04	-2.4	2.01
15.78	25.74	-2.58	0.95
15.82	26.82	-0.53	0.88
15.86	26.14	1.76	0.15
15.9	21.2	-2.37	2.69
15.94	20.58	-2.52	4.98
15.98	21.306	-0.68231	3.3449
16.02	21.73	1.33	4.17
16.06	21.2	-0.54	4.99
16.1	20.77	-0.93	4.52
16.14	18.75	-1.34	4.7
16.18	18.73	0.92	3.11
16.22	17.03	-2.97	3.69
16.26	17.32	-3.17	4.03
16.3	23.21	-4.29	0.56
16.34	21.63	-7.87	0.63
16.38	25.34	-9.67	-0.79
16.42	28.88	-6.39	-0.43
16.46	27.67	-8.01	-1.84
16.5	26.37	-10.48	-1.87
16.54	26.52	-11.42	-0.81
16.58	25.81	-9.76	-0.11
16.62	24.72	-9.2	1.43
16.66	24.2	-7.58	1.38
16.7	24.73	-6.93	-0.3
16.74	24.35	-8.51	-1.19
16.78	23.99	-6.54	-0.91
16.82	22.29	-8.36	0.24
16.86	20.93	-7.64	1.41
16.9	21.94	-6.58	5.05
16.94	23.23	-2.24	3
16.98	23.23	-1.21	0.08
17.02	21.89	-0.33	-0.83
17.06	21.77	-1.41	0.23
17.1	23.66	0.14	0.38
17.14	24.12	-0.78	1.81
17.18	25.01	-3.25	1.19
17.22	23.77	-2.83	1.67
17.26	24.8	-2.85	-1.23
17.3	22.39	-1.59	-1.28
17.34	22.26	-3.87	-0.15
17.38	20.15	-3.86	3.38
17.42	23.65	-1.9	1.06
17.46	24.3	-2.7	-1.14
17.5	25.71	-2.96	-0.52
17.54	29.41	-5.83	0.17
17.58	28.14	-5.52	-0.12
17.62	25.97	-7.47	-0.74
17.66	26.4	-7.63	-2.58
17.7	28.45	-8.84	-2.06
17.74	21.74	-5.44	2.61
17.78	29.995	-5.1677	0.25855
17.82	30.497	-4.78	0.31366
17.86	36.5	-3.76	-0.04
17.9	33.67	-2.47	-0.03
17.94	33.34	-3.12	0.82
17.98	32.68	-2.63	2.69
18.02	31.954	-2.2167	0.53668
18.06	31.994	-1.6622	0.55962
18.1	31.938	-1.1215	0.57162
18.14	30.65	0.89	2.91
18.18	30.87	0.26	2.87
18.22	30.15	0.45	0.5
18.26	30.57	0.28	-0.19
18.3	29.26	-0.27	-1.36
18.34	27.12	0.37	-0.92
18.38	28.45	0.14	-0.22
18.42	26.81	3.16	0.73
18.46	28.49	1.33	-2
18.5	26.29	0.47	-2.75
18.54	22.45	0.29	-0.82
18.58	21.24	0.33	3.05
18.62	27.049	-1.4011	-0.38377
18.66	27.457	-2.0575	-0.25721
18.7	27.938	-2.728	-0.12446
18.74	31.87	-1.84	0.96
18.78	31.81	-4.23	0.84
18.82	27.82	-6.14	2.01
18.86	30.36	-5.87	1.52
18.9	32.55	-7.29	-2.3
18.94	31.19	-6.83	-1.39
18.98	32.14	-3.95	-1.08
19.02	34.26	-7.22	-2.49
19.06	32.66	-5.84	1
19.1	31.77	-7.94	0.79
19.14	34.33	-5.89	-1.6
19.18	35.67	-5.61	-1.16
19.22	35.06	-5.99	-0.77
19.26	34.01	-7.59	-1.62
19.3	33.55	-7.75	-2.53
19.34	33.58	-6.57	-0.77
19.38	32.38	-5.37	-1.26
19.42	31.44	-6.47	-1.99
19.46	31.53	-6.95	-2.33
19.5	30.75	-6.27	-1.1
19.54	29.64	-4.79	-1.42
19.58	27.97	-6.83	0.46
19.62	27.48	-6.69	0.92
19.66	23.76	-6.02	2.78
19.7	24.11	-6.58	2.46
19.74	22.53	-2.49	2.17
19.78	24.53	-6.23	4.62
19.82	27.8	-4.16	0.85
19.86	28.98	-2.39	0.56
19.9	25.01	-3.7	1.75
19.94	30.41	-3.02	0.38
19.98	29.84	-3.64	-0.86
20.02	30.07	-0.27	-2.99
20.06	26.77	0.27	1.61
20.1	26.84	-2.74	1.35
20.14	26.49	-0.65	1.12
20.18	28.19	-3.66	0.58
20.22	28.38	-6.61	-0.72
20.26	27.88	-6.08	-1.88
20.3	24.72	-7.03	-0.74
20.34	21.94	-4.94	1.16
20.38	22.76	-2.75	2
20.42	19.31	-6.74	2.75
20.46	20.79	-5.57	3.67
20.5	27.37	-5.49	-0.29
20.54	25.59	-5.81	-0.13
20.58	25.56	-6.85	0.14
20.62	27.44	-5.43	1.39
20.66	25.63	-8.87	0.6
20.7	26.53	-7.24	0.2
20.74	29.06	-7.34	2.2
20.78	32.7	-3.9	4.06
20.82	36.55	-5.12	1.71
20.86	36.69	-4.94	-1.45
20.9	35.59	-4.94	-1.99
20.94	33.18	-3.51	-1.05
20.98	31.11	-0.6	-2.21
21.02	32.34	-1.11	-1.34
21.06	32.27	-2.07	-0.33
21.1	31.22	-2.74	-1.78
21.14	30.72	-1.69	0.41
21.18	30.55	-1.28	-0.05
21.22	30.83	-2.29	-1.65
21.26	23.19	-7.04	1.93
21.3	28.7	-3.17	0.24
21.34	27.79	-4.49	-2.37
21.38	31.05	-2.72	-2.18
21.42	29.41	-2.3	-1.15
21.46	28.43	-4.08	-1.41
21.5	25.26	-1.75	0.97
21.54	26.37	-0.47	-0.68
21.58	29.35	-3.58	2.04
21.62	29.7	-0.92	1.77
21.66	29.62	-3.29	-1.21
21.7	29.47	-3.46	-0.12
21.74	27.74	-6.04	0.35
21.78	28.02	-3.2	0.44
21.82	29.41	-4.74	-1.6
21.86	28.08	-2.55	-0.12
21.9	28.32	-2.31	-0.24
21.94	23.94	-1.13	1.56
21.98	28.94	-4.2	1.43
22.02	32.5	-7.91	-1.47
22.06	31.28	-4.29	-0.25
22.1	28.49	-8.49	3.13
22.14	24.95	-3.83	0.3
22.18	28.91	-8.74	2.62
22.22	32.88	-9.3	-2
22.26	27.763	-7.1532	0.085803
22.3	27.22	-7.2491	-0.06508
22.34	29.12	-8.34	1.38
22.38	28.58	-6.85	-0.66
22.42	27.19	-6.83	-0.5
22.46	26.64	-6.73	-1.3
22.5	24.82	-7.1	0
22.54	26.66	-5.36	-0.98
22.58	22.85	-4.35	-0.51
22.62	21.9	-8.41	0.89
22.66	23.65	-5.41	2.34
22.7	25.57	-2.58	2.39
22.74	33.67	-2.22	1.14
22.78	33.08	-6.15	3.42
22.82	33.27	-6.32	1.45
22.86	32.47	-6.1	-0.74
22.9	31.97	-2.88	0.31
22.94	30.42	-4.53	-0.85
22.98	30.56	-4.46	-0.8
23.02	29.15	-4.11	0.61
23.06	31.41	-3.22	-1.05
23.1	31.75	-3.45	-1.34
23.14	34.71	-1.48	1.62
23.18	33.26	-1.41	0.76
23.22	31.21	-0.88	-0.84
23.26	31.02	-2.22	-1.05
23.3	30.92	-4.3	-0.43
23.34	31.6	-2.16	-2.04
23.38	25.56	-0.15	2.09
23.42	31.78	-1.22	0.44
23.46	31.55	-1.31	-1.64
23.5	29.45	3.17	1.68
23.54	26.36	-0.12	3.54
23.58	28.27	-2.56	0.95
23.62	27.58	-2.39	1.65
23.66	31.32	-2.16	-0.69
23.7	28.14	2.04	0.71
23.74	29.24	-1.43	3.28
23.78	31.33	-3.61	0.74
23.82	33.7	-6.56	-2.68
23.86	28.2	-9.82	-1.36
23.9	31.97	-8.73	-0.07
23.94	31.209	-5.427	0.34103
23.98	33.71	1.21	1.7
24.02	32.35	-5.06	-4.77
24.06	30.93	-3	2.35
24.1	30.65	-10.03	2.03
24.14	31.33	-8.78	2.43
24.18	33.73	-7.04	0.57
24.22	34.14	-6.57	0.13
24.26	32.24	-6.63	0
24.3	30.53	-7.89	1.08
24.34	29.23	-9.73	2.54
24.38	33.88	-6.57	0.28
24.42	34.09	-6.33	-0.6
24.46	32.66	-5.47	0.1
24.5	33.68	-5.71	-1.59
24.54	30.71	-6.51	-0.48
24.58	29.38	-6.27	0.59
24.62	29.32	-3.8	0.83
24.66	27.31	-3.01	2.42
24.7	26.7	-4.29	0.25
24.74	28.36	-3.46	1.17
24.78	29.07	-0.08	1.12
24.82	32.51	-1.36	-0.21
24.86	33.21	-1.98	-0.8
24.9	31.57	-1.77	0.52
24.94	31.19	0.35	-0.66
24.98	31.23	0.46	0.91
25.02	29.8	-0.62	0.22
25.06	30	-1.56	-0.86
25.1	31.53	-2.67	0.15
25.14	30.92	-5.24	1.15
25.18	33.28	-4.89	-0.45
25.22	31.2	-4.23	-0.35
25.26	33.06	-4.5	-0.07
25.3	33.54	-4.65	0.07
25.34	32.05	-2.24	1.31
25.38	32.72	-0.6	1.12
25.42	31.04	-0.88	1.38
25.46	29.63	-1.01	-0.13
25.5	29.86	-1.35	0.44
25.54	29.91	-2.02	-0.09
25.58	29.85	-2.58	-1.22
25.62	28.73	-0.75	0.2
25.66	27.58	-1	1.4
25.7	28.94	-0.54	1.61
25.74	26.06	-0.92	-0.01
25.78	28.604	-2.8713	0.4135
25.82	25.86	-6.01	-0.04
25.86	26.66	-4.5	-0.05
25.9	26.23	-5.61	2.35
25.94	31.21	-3.91	-0.03
25.98	32.21	-4.88	0.97
26.02	33.88	-3.35	-0.17
26.06	34.96	-6.17	-0.09
26.1	34.95	-6.3	-1.19
26.14	34.5	-5.29	-2.34
26.18	32.57	-7.19	-2.02
26.22	31.77	-5.66	-0.77
26.26	32.06	-4.84	-0.09
26.3	31.33	-4.97	-1.1
26.34	31.58	-1.95	-1.63
26.38	31.45	-5.45	-2.03
26.42	29.02	-4.43	-0.18
26.46	28.32	-2.43	1.98
26.5	29.138	-5.8326	0.25185
26.54	27.61	-10.7	1.86
26.58	24.98	-7.39	1.7
26.62	29.63	-6.54	0.59
26.66	27.25	-5.46	-0.01
26.7	33.59	-5.82	-0.56
26.74	30.4	-5.7	1.78
26.78	28.14	-10.36	3.56
26.82	30.15	-10.04	-2.75
26.86	32.13	-12.06	-1.68
26.9	33.87	-8.65	-0.93
26.94	28.94	-11.3	-0.2
26.98	33.43	-7.69	-0.93
27.02	34.11	-7.49	-2.13
27.06	33.96	-7.25	-1.57
27.1	33.08	-6.14	-1.35
27.14	32.31	-6.72	-2.24
27.18	36.15	-3.28	0.21
27.22	35.64	-1.61	-0.98
27.26	32.48	-2.05	-0.73
27.3	30.94	-3.79	1.3
27.34	31.806	0.6023	0.12206
27.38	31.46	1.1745	0.25226
27.42	31.091	1.6604	0.37613
27.46	32.5	1.08	2
27.5	30.25	5.19	1.51
27.54	29.89	2.6154	0.70341
27.58	28.2	2.18	-0.97
27.62	28.33	5.29	2.1
27.66	28.42	7.18	0.68
27.7	28.79	5.44	-0.25
27.74	25.98	5.56	1.83
27.78	27.17	5.46	0.01
27.82	27.077	2.0954	1.1261
27.86	24.09	3.94	1.68
27.9	22.05	3.69	3.29
27.94	26.144	0.78873	1.1195
27.98	24.57	-6.89	1.83
28.02	24.08	-5.68	1.12
28.06	28.02	-4.18	0.41
28.1	27.43	-4.78	-0.85
28.14	26.72	-4.44	0.74
28.18	26.74	-4.51	1.24
28.22	29.06	-3.4	0.17
28.26	29.62	-4.09	-0.4
28.3	28.7	-5.19	-1.19
28.34	25.15	-6.13	-0.97
28.38	21.52	-5.75	2.83
28.42	24.37	-11.38	-0.6
28.46	26.22	-10.51	-0.11
28.5	26.82	-9.69	0.43
28.54	28.08	-10.83	-0.08
28.58	27.93	-10.31	-2.66
28.62	27.73	-11.22	-3.7
28.66	27.7	-10.76	-2.85
28.7	28.406	-7.1724	-0.30172
28.74	28.87	-6.2158	-0.056172
28.78	29.325	-5.2188	0.19485
28.82	33.78	-0.98	0.97
28.86	33.38	-0.76	1.79
28.9	32.63	2.04	-1.03
28.94	27.44	-3.48	2.44
28.98	29.32	0.46	2.08
29.02	27.55	-1.48	2.25
29.06	29.87	-1.84	1.16
29.1	30.06	-2.12	0.93
29.14	29.29	-1.7	2.15
29.18	29.87	-3.17	0.21
29.22	29.53	-3.79	-1.28
29.26	29.18	-0.08	0.59
29.3	28.23	-1.47	-2.76
29.34	31.04	-1.44	-1.28
29.38	28.13	-2.16	-1.24
29.42	28.21	-3.05	-0.69
29.46	27.71	-0.29	0.18
29.5	27.78	-0.08	-0.84
29.54	29.33	2.23	0.47
29.58	27.61	0.76	-1.58
29.62	27.37	1.56	-1.58
29.66	24.66	4.39	0.21
29.7	24.12	5.75	-2.85
29.74	27.41	2.5435	-0.39482
29.78	25.88	0.08	-1.1
29.82	27.95	2.5245	-0.23504
29.86	28.249	2.4027	-0.17195
29.9	28.552	2.2033	-0.12453
29.94	28.847	1.9241	-0.096109
29.98	27.68	-2.54	1.71
30.02	29.37	1.1185	-0.1097
30.06	32.26	3.58	2.42
30.1	32.51	4.26	2.18
30.14	30.55	3.37	-1.25
30.18	30.77	1.88	-0.28
30.22	31.62	-1.54	-2.37
30.26	27.4	-6.49	-3.76
30.3	26.75	-10.91	-3.33
30.34	27.35	-10.37	-1.81
30.38	28.51	-8.73	-0.52
30.42	27.21	-9.16	-0.42
30.46	27.7	-8.99	-4.88
30.5	26.49	-6.57	-2.41
30.54	21.12	-8.72	0.05
30.58	20.63	-11.03	2.43
30.62	22.05	-12.37	1.07
30.66	23.03	-11.12	3.01
30.7	25.24	-10.89	-1.28
30.74	27.43	-8.03	-3.94
30.78	25.98	-10.79	-3.68
30.82	26.123	-8.8362	-0.52745
30.86	26.801	-8.4126	-0.48574
30.9	26.59	-9.36	-0.51
30.94	30.51	-8.09	-0.25
30.98	30.68	-5.85	-0.96
31.02	29.8	-5.12	-0.39
31.06	30.37	-5.92	-1.31
31.1	28.14	-4.38	0.57
31.14	30.11	-4.29	1.71
31.18	29.47	-5.17	0.3
31.22	29.07	-4.5	0.69
31.26	30.47	-4.85	0.15
31.3	31.42	-4.88	-0.54
31.34	29.46	-2.67	-0.78
31.38	28.18	-6.8	-0.73
31.42	24.95	-5.03	1.43
31.46	22.17	-4.5	1.26
31.5	22.94	-7.31	1.04
31.54	27.08	-6.56	-2.37
31.58	25.51	-5.68	-1.04
31.62	24.54	-5.84	0.39
31.66	22.69	-8.74	-3.7
31.7	24.14	-11.08	1.52
31.74	26.46	-7.84	2
31.78	25.33	-10.41	-0.98
31.82	27.46	-9.54	-0.23
31.86	28	-8.09	-0.71
31.9	29.92	-5.74	-0.94
31.94	29.91	-5.91	-0.64
31.98	29.41	-9.13	-0.8
32.02	28.5	-7.78	-0.78
32.06	25.03	-5.26	2.68
32.1	31.69	-3.64	1.73
32.14	34.48	-0.81	-0.92
32.18	29.51	-6.04	-0.79
32.22	31.16	-2.39	3.25
32.26	30.21	0.79	2.82
32.3	30.58	3.16	1.71
32.34	29.16	0.09	3.28
32.38	26.84	2.29	3.69
32.42	24.91	4.96	4.49
32.46	25.9	5.05	5.94
32.5	26.14	1.74	5.06
32.54	25.97	-0.36	2.33
32.58	23.96	-0.64	1.32
32.62	23.88	5.23	0.88
32.66	24.94	2.86	3.89
32.7	28.9	-0.68	1.67
32.74	29.65	2.65	-2.4
32.78	27.15	2.72	-2.27
32.82	22.55	4.2	-1.36
32.86	20.95	5.16	0.41
32.9	18.75	4.73	1.59
32.94	22.02	5.44	0.14
32.98	21.15	5.31	-2.67
33.02	23.52	2.44	1.44
33.06	18.58	-2.55	3.8
33.1	26.389	0.59923	-0.17328
33.14	27.577	0.013289	-0.10661
33.18	28.795	-0.54594	-0.025614
33.22	30.003	-1.0587	0.066334
33.26	36.72	-3.93	-0.98
33.3	37.84	-3.42	-1.16
33.34	35.08	-3.78	-1.13
33.38	32.67	-3.7	-0.06
33.42	34.68	-0.98	0.08
33.46	32.2	-1.13	1.71
33.5	32.03	1.63	3.1
33.54	34.41	0.81	0.46
33.58	34.48	0.2	0.01
33.62	31.65	-0.36	1.62
33.66	30.65	1.27	0.47
33.7	31.16	2.71	0.65
33.74	31.12	1.53	1.08
33.78	32.93	-2.35	0.74
33.82	34.28	-3.14	0.24
33.86	33.97	-1.89	0.26
33.9	32	-1.61	-1.17
33.94	32.72	-1.94	-1.4
33.98	30.09	-2.06	1.36
34.02	28.68	-4.65	1.35
34.06	27.61	-4.99	1.36
34.1	30.85	-3.06	-0.03
34.14	31.03	-4.61	-1.08
34.18	27.76	-5.15	-1.48
34.22	26.81	-6.05	-1.66
34.26	28.88	-8.28	-0.18
34.3	26.96	-7.72	-2.41
34.34	25.63	-7.37	-0.86
34.38	23.29	-7.75	0.5
34.42	25.26	-4.39	1.41
34.46	23.33	-1.57	1.33
34.5	24.23	-4	2.06
34.54	25.92	-5.2	1.38
34.58	28.55	-7.59	-0.54
34.62	27.45	-4.44	-2.11
34.66	23.77	-4.77	2.26
34.7	23.31	-7.3	2.14
34.74	24.32	-5.63	2.33
34.78	27.09	-5.16	0.79
34.82	25.75	-8.08	0.58
34.86	27.96	-9.07	-0.27
34.9	29.89	-11.12	-4.72
34.94	23.48	-5.53	-3.73
34.98	27.229	-7.9303	-0.41379
35.02	34.48	-5.81	-0.78
35.06	35.71	-3.51	0.78
35.1	27.649	-7.8216	-0.38565
35.14	27.793	-7.7094	-0.34695
35.18	27.939	-7.5626	-0.29596
35.22	23.74	-11.12	-1.6
35.26	25.75	-10.5	3.76
35.3	26.43	-9.22	3.9
35.34	26.9	-7.46	-0.09
35.38	29.65	-6.66	0.97
35.42	26.46	-7.06	-1.63
35.46	26.44	-4.27	-0.9
35.5	29.24	-3.22	-0.57
35.54	29.41	-1.76	-2.87
35.58	29.577	-4.646	0.57517
35.62	23.6	-4.82	3.91
35.66	28.88	-5.83	1.46
35.7	29.85	-3.82	-0.38
35.74	33.97	-2.05	1.77
35.78	33.88	-1.82	-0.65
35.82	34.56	-3.23	-0.45
35.86	33.43	-1.22	1.83
35.9	35.26	-0.27	2.93
35.94	31.6	-1.94	1.16
35.98	33.91	1.89	0.11
36.02	28.17	0.32	0.95
36.06	27.68	-2.44	1.53
36.1	31.71	-1.57	-0.94
36.14	31.31	-2.06	-2.69
36.18	27.43	0.48	1.03
36.22	30.89	0.5	2.07
36.26	32.99	0.67	-3.21
36.3	32.4	-0.09	-4.29
36.34	30.74	-0.8	-2.31
36.38	30.23	-2.99	-0.66
36.42	28.56	-1.73	-0.33
36.46	25.8	0.29	-0.36
36.5	22.6	0.58	1.62
36.54	23.83	-2.16	1.86
36.58	26.32	-6.75	-1.24
36.62	27.11	-5.89	-0.19
36.66	27.7	-6.21	-1.33
36.7	27.47	-6.98	-4.12
36.74	22.38	-9.4	0.83
36.78	22.31	-9.2	-0.59
36.82	21.74	-7.66	2.04
36.86	24.76	-5.68	0.4
36.9	24.4	-9.14	2.17
36.94	26.31	-8.92	0.29
36.98	24.62	-8.75	-1.15
37.02	24.77	-9.17	-0.24
37.06	24.96	-9.28	-0.76
37.1	24.08	-7.57	-0.76
37.14	23.12	-7.78	-0.95
37.18	22.19	-9.24	-0.54
37.22	24	-10.43	1.22
37.26	24.59	-11.15	0.14
37.3	23.63	-9.88	-0.84
37.34	23.47	-9.37	-0.07
37.38	21.05	-11.29	3.84
37.42	25.24	-11.48	-1.95
37.46	27.45	-6.74	-3.51
37.5	23.93	-6.57	-0.33
37.54	27.52	-5.93	0.64
37.58	23.75	-0.52	1.31
37.62	22.84	-5.03	0.37
37.66	23.88	-8.49	2.08
37.7	25.95	-6.49	3.63
37.74	25.73	-9.13	4
37.78	23.72	-6.51	3.62
37.82	22.56	-2.99	-0.27
37.86	23.81	-1.57	0.77
37.9	23.75	1.38	1.7
37.94	25.6	0.37	3.14
37.98	24.48	-3	0.17
38.02	26.63	-2.66	0.5
38.06	25.38	-2.58	-1.48
38.1	24.5	-2.01	-1.92
38.14	25.07	-1.75	0.72
38.18	25.13	-0.71	0.87
38.22	22.64	-0.98	1.5
38.26	20.11	-0.16	2.83
38.3	19.48	0.17	3.99
38.34	18.91	-1.33	2.34
38.38	20.72	-1.6	1.17
38.42	22.14	1.05	0.07
38.46	22.8	-0.6	0.14
38.5	22.23	-0.78	1.17
38.54	20.9	-3.19	0.94
38.58	22.38	0.48	2.27
38.62	23.58	-0.95	0.85
38.66	24.41	-3.55	0.6
38.7	22.07	-1.55	-0.6
38.74	21.72	-6.36	-0.71
38.78	23.26	-3.55	0.18
38.82	22.94	-4.05	0.74
38.86	23	-5.75	-1.19
38.9	22.3	-3.97	-2.27
38.94	19.78	-3.38	-1.72
38.98	20.42	-7.84	-0.54
39.02	19.09	-4.56	-1.86
39.06	18.08	-3.65	1.06
39.1	18.91	-6.06	-0.15
39.14	18.7	-4.45	-0.12
39.18	21.82	-2.8	-1.82
39.22	22.52	-1.57	-1.1
39.26	22.52	-1.61	-1.69
39.3	21.59	-2.91	-0.04
39.34	23.05	-4.72	-0.3
39.38	23.98	-6.66	1.24
39.42	26.23	-0.38	1.33
39.46	23.67	-0.45	1.01
39.5	26.4	-1.28	0.38
39.54	25.89	-2.97	-2.75
39.58	25.13	0.08	-0.08
39.62	25.77	-2.95	0.94
39.66	26.26	-0.6	-0.3
39.7	23.81	0.97	-0.99
39.74	23.94	0.94	-2.42
39.78	20.3	2.09	-2.9
39.82	21.93	-1.31	0.46
39.86	24.32	1.08	1.96
39.9	25.19	2.84	1.27
39.94	22.44	-1.7	1.18
39.98	20.04	-2.18	0.19
40.02	20.36	0.14	-0.81
40.06	20.12	4.49	2.54
40.1	21.94	5.7	3.25
40.14	20.76	1.88	3.83
40.18	22.56	4.33	1.76
40.22	19.51	4.26	1.29
40.26	16.52	3.48	1.82
40.3	16.79	1.27	1.45
40.34	15.23	0.91	2.28
40.38	15.67	0.16	3.48
40.42	15.42	-1.1	2.98
40.46	14.01	-1.57	3.31
40.5	15.74	-1.55	1.97
40.54	15.66	-4.91	2.02
40.58	21.02	-5.14	0.8
40.62	21.4	-4.2	0.25
40.66	21.69	-1.26	0.53
40.7	21.78	-5.96	1.29
40.74	24.41	-4.21	0.91
40.78	30.05	-6.8	-0.3
40.82	31.76	-2.99	-2.38
40.86	26.32	0.33	-1.31
40.9	27.9	-3.26	3.96
40.94	26.48	-5.31	-1.17
40.98	28.26	0.82	-0.18
41.02	32.07	-0.77	-0.61
41.06	29.85	-1.84	0.79
41.1	29.22	1.54	2.72
41.14	30.99	-0.27	1.36
41.18	31.3	0.76	-0.53
41.22	29.5	-0.98	-0.39
41.26	28.56	-1.72	0.46
41.3	26.92	-0.86	1.29
41.34	25.08	0.71	2.48
41.38	25.5	-3.52	2.74
41.42	29.53	-4.31	0.7
41.46	30.44	-3.3	0.2
41.5	26.59	-3.14	0.31
41.54	26.99	-0.89	-1.91
41.58	25.66	-2.16	-1.22
41.62	25.89	-1.01	-0.87
41.66	24.09	0.39	1.21
41.7	26.48	-2.07	3.1
41.74	31.06	-3.17	-0.33
41.78	30.71	-3.42	-0.12
41.82	28.94	-3.29	-0.42
41.86	31.07	-2.79	-0.92
41.9	32.92	-3.38	-0.21
41.94	32.64	-1.67	1.27
41.98	32.32	-2.9	0.15
42.02	32.98	-2.96	0.27
42.06	30.48	-2.87	0.14
42.1	30	3.33	1.09
42.14	34.561	-2.4434	0.11078
42.18	35.042	-2.6016	0.1218
42.22	35.48	-2.7789	0.13373
42.26	34.25	-0.48	0.32
42.3	36.31	-3	0.08
42.34	37.16	-0.92	0.97
42.38	39.17	-4.1	1.53
42.42	40.12	-7.34	-0.27
42.46	37.94	-5.97	-1.31
42.5	37.36	-5.18	-1.25
42.54	37.03	-4.32	-1.22
42.58	35.88	-6.57	-0.4
42.62	34.11	-6.63	0.29
42.66	34.64	-4.65	0.85
42.7	38.84	-4	-1.16
42.74	37.13	-5.99	0.08
42.78	35.77	-7.84	-0.51
42.82	37.09	-4.17	-0.24
42.86	32.16	-2.02	2.48
42.9	34.24	-5.09	-0.16
42.94	32.94	-3.82	-0.07
42.98	32.61	-4.35	-0.27
43.02	33.87	-5.99	0.19
43.06	34.29	-3.93	-1.93
43.1	29.45	-6.48	-0.49
43.14	29.25	-8.04	-0.99
43.18	29.38	-6.98	-0.71
43.22	28.84	-5.64	-0.63
43.26	28.06	-6.2	-2.31
43.3	28.81	-7.54	-1.53
43.34	29.25	-7.8	-1.17
43.38	28.16	-5.53	-0.6
43.42	26.67	-6.55	-1.07
43.46	21.95	-5.35	2.46
43.5	26.19	-8.49	-0.66
43.54	26.56	-10.21	0.87
43.58	26.47	-9.57	0.97
43.62	25.82	-10.38	-0.47
43.66	24.32	-6.5	-1.17
43.7	22.78	-5.44	0.9
43.74	22.28	-7.66	3.04
43.78	21.55	-1.88	2.83
43.82	22.25	-4.54	4.65
43.86	20.54	-6.53	3.19
43.9	20.87	-7.57	1.23
43.94	20.38	-7.78	2.95
43.98	20.67	-5.15	1.85
44.02	25.865	-4.9782	2.1135
44.06	27.101	-4.8976	1.9681
44.1	32.75	-2.55	0.45
44.14	29.31	-5.99	0.09
44.18	31.6	-3.81	1.59
44.22	36.88	-4.8	1.61
44.26	34.08	-5.15	-0.15
44.3	30.48	-3.58	2.16
44.34	30.69	0.25	2.61
44.38	31.81	-4.53	2.14
44.42	29.71	-3.47	-0.95
44.46	31.56	0.34	-1.1
44.5	27.7	-0.57	-0.96
44.54	30.33	0.05	1.45
44.58	28.22	0.88	0.5
44.62	28.79	-1.74	0.7
44.66	27.64	-4.08	-0.54
44.7	27.47	-3.28	-0.33
44.74	26.91	-2.76	-0.01
44.78	25.09	-2.56	0.04
44.82	19.69	-1.92	2
44.86	22.71	-0.92	2.42
44.9	25.42	-2.95	0.98
44.94	26.72	-3.97	0.48
44.98	27.52	-4.52	0.5
45.02	28.05	-4.15	-1.1
45.06	26.85	-3.52	-1.24
45.1	26.49	-3.31	0
45.14	27.81	-3.67	-0.78
45.18	28.36	-1.53	-0.74
45.22	30.21	-1.57	-1.23
45.26	28.44	-2.9	1.06
45.3	29.25	-3.72	-0.36
45.34	30.6	-4.02	-0.88
45.38	28.65	-4.02	-0.12
45.42	29.59	-3.55	-0.77
45.46	31.29	-4.7	1.06
45.5	30.39	-2.98	-0.39
45.54	29.87	-3.22	-0.95
45.58	30.65	-2.5	-0.42
45.62	31.54	-5.06	0.39
45.66	30.3	-3.91	-0.47
45.7	30.89	-4	0.82
45.74	29.29	-2.13	0.46
45.78	31.01	-1.2	1.33
45.82	33.49	-3.5	0.99
45.86	32.59	-5.13	0.2
45.9	29.59	-3.04	-0.48
45.94	28.74	-4.55	-0.88
45.98	23.8	-4.89	5.17
46.02	25.07	-4.45	3.54
46.06	25.81	-5.83	3.09
46.1	30.529	-6.7106	0.53896
46.14	35.03	-7.79	-1.72
46.18	34.92	-6.79	-1.17
46.22	28.08	-6.48	-0.9
46.26	31.41	-10.59	-1.66
46.3	31.9	-10.31	-1.97
46.34	36.98	-8.43	-1.27
46.38	39.9	-8.92	-1.25
46.42	37.32	-5.52	0.2
46.46	38.26	-4.54	-0.47
46.5	36.48	-5.1	-2.65
46.54	33.38	-3.27	-1.88
46.58	35.15	-1.68	-2.84
46.62	32.34	-2.58	-2.91
46.66	30.9	-1.1	-2.87
46.7	29.72	1.04	-2.75
46.74	28.85	1.63	-2.73
46.78	28.67	1.25	-1.13
46.82	26.8	0.35	0.08
46.86	28.01	-0.98	0.48
46.9	27.41	-1.43	-0.29
46.94	26.37	1.34	-1.21
46.98	27.03	2.59	-1.1
47.02	23.6	0.15	0.62
47.06	26.34	-0.29	-0.2
47.1	27.5	-1.97	-0.8
47.14	24.32	-1.92	-1.06
47.18	25.45	-5.31	1.97
47.22	26.11	-6.25	0.28
47.26	22.71	-7.77	0.96
47.3	20.85	-5.81	5.2
47.34	25.58	-8.22	1.06
47.38	21.58	-1.54	3.48
47.42	24.91	-1.01	0.39
47.46	29.59	-6.36	0.53
47.5	29.73	-2.55	-0.29
47.54	32.04	-2.14	0.55
47.58	33.64	-2.9	1.3
47.62	34.96	-5.81	0.23
47.66	36.89	-7.57	0.87
47.7	37.47	-8.48	-2.34
47.74	36.06	-5.36	-0.06
47.78	36.67	-4.73	-0.87
47.82	34.5	-5.09	-3.63
47.86	30.69	-1.24	-4.24
47.9	27.99	2.29	-4.91
47.94	24.97	1.44	-2.55
47.98	28.2	-1.06	0.86
48.02	30.67	-0.88	-0.35
48.06	30.03	-1.85	-0.57
48.1	31.04	-0.4	-1.23
48.14	30	-0.39	-0.91
48.18	28.17	1.62	-0.96
48.22	27.1	1.99	0.67
48.26	26.54	3.59	0.69
48.3	23.64	0.19	2.48
48.34	24.71	-2.07	1.57
48.38	26.14	-5.56	-0.14
48.42	26.78	-5.29	-0.92
48.46	23.11	-7.27	0.47
48.5	24.81	-8.28	3.43
48.54	26.21	-3.17	4.23
48.58	28.02	-2.46	2.3
48.62	29.24	0.91	-0.92
48.66	29.74	2.28	-0.63
48.7	28.27	2.92	-1.72
48.74	25.78	4.46	-0.73
48.78	22.68	4.1	2.45
48.82	20.62	2.82	2.03
48.86	23.41	2.89	1.88
48.9	23.47	0.73	2.24
48.94	23.09	-0.68	2.35
48.98	24.61	-2.55	1.38
49.02	23.4	-3.11	1.83
49.06	24.56	-1.78	2.8
49.1	23.5	-4.99	1.86
49.14	25.16	-0.77	-1.16
49.18	23.29	-4.23	0.8
49.22	23.12	-2.03	0.71
49.26	24.38	-3.02	0.54
49.3	25.49	-0.74	-2.68
49.34	26.68	0.62	-1.8
49.38	25.67	-1.07	-2.19
49.42	24.05	0.31	-1.2
49.46	25.65	-0.88	-1.99
49.5	22.99	-1.52	-1.29
49.54	23.32	-2.76	0.12
49.58	22.06	-5.18	-3.49
49.62	24.45	-4.29	-1.76
49.66	26.78	-5.41	-3.05
49.7	24	-4.54	-4.45
49.74	20.48	-6.59	-1.85
49.78	20.56	-3.35	0.68
49.82	22.59	-0.45	0.13
49.86	21.8	0.13	-0.2
49.9	22.22	-2.28	1.12
49.94	22.95	-4.56	0.91
49.98	23.53	-3.59	0.73
50.02	24.26	-3.81	0.62
50.06	25.18	-1.04	1.56
50.1	25.26	-5.39	2.17
50.14	31.55	-2.99	0.23
50.18	32.81	-1.27	1.24
50.22	34.05	-4.09	-0.77
50.26	35.41	-6.57	1.78
50.3	36.57	-4.05	-1.53
50.34	32.14	-5.86	-4.71
50.38	31.89	-6.66	-2.31
50.42	31.75	-7.89	-1.35
50.46	30.21	-6.61	-1.15
50.5	30.64	-4.56	0
50.54	29.7	-4.67	0.24
50.58	29.6	-5.3	0.59
50.62	30.84	-6.54	-0.6
50.66	31.4	-6.64	0.14
50.7	29.37	-5.45	0.42
50.74	23.71	-5.18	1.68
50.78	22.76	-5.03	2.18
50.82	23.44	-7.23	1.02
50.86	25	-6.57	0.72
50.9	24.6	-7.53	-1.54
50.94	21.49	-3.87	0.14
50.98	21.87	-4.35	3.31
51.02	22.99	-2.92	2.21
51.06	25.76	-4.45	2.06
51.1	28.32	-10.81	0.03
51.14	26.58	-9.19	0.97
51.18	22.07	-7.52	3.87
51.22	22.97	-5.47	3.81
51.26	26.05	-3.05	0.9
51.3	26.06	-3.17	1.65
51.34	27.62	-6.79	3.52
51.38	26.51	-7	3.07
51.42	32.1	-8.98	-2.07
51.46	32.03	-5.45	-0.13
51.5	29.97	-6.73	-0.6
51.54	28.82	-7.94	-1.31
51.58	25.6	-8.17	0.89
51.62	28.418	-8.5427	0.51928
51.66	28.14	-12.63	2.36
51.7	29.68	-10.15	1.99
51.74	28.08	-8.54	-0.39
51.78	24.09	-10.52	-1.24
51.82	24.17	-10.42	-0.25
51.86	23.96	-8.49	1.67
51.9	23.29	-9.53	0.57
51.94	21.85	-7.04	1.71
51.98	19.99	-6.15	-2.28
52.02	18.8	-6.85	-2.73
52.06	16.26	-7.44	-1.69
52.1	19.52	-8.22	-1.13
52.14	19.46	-8.57	-1.19
52.18	21.12	-9.63	0.85
52.22	26.53	-1.49	0.87
52.26	25.72	-4.44	1.36
52.3	25.12	-2.81	1.09
52.34	23.2	-3.96	1.55
52.38	23.65	-2.93	1.35
52.42	23.35	-4.49	0.08
52.46	23.66	-2.78	0.82
52.5	21.74	-1.77	0.33
52.54	23.59	-3.46	0.29
52.58	25.49	-3.46	-1.42
52.62	23.62	-4.72	-0.86
52.66	23.61	-2.8	0.08
52.7	24.31	-4.46	-0.29
52.74	23.27	-3.49	-0.9
52.78	21.51	-3.93	-2.67
52.82	18.96	0.67	-0.83
52.86	16.7	-0.29	2.15
52.9	16.52	-4.81	3.06
52.94	17.35	-5.62	4.34
52.98	16.77	-8.13	3.9
53.02	16.15	-7.13	3.8
53.06	19.59	-8.78	0.86
53.1	22.93	-8.58	-0.82
53.14	21.11	-2.6	-0.45
53.18	21.75	-6.52	2.34
53.22	20.72	-5.8	0.82
53.26	22.98	-2.07	2.09
53.3	22.69	-1.61	0.01
53.34	22.5	-5.31	2.68
53.38	28.79	-6.39	-0.32
53.42	30.83	-3.39	-0.23
53.46	31.04	-2.44	1.02
53.5	30.93	-3.24	-0.49
53.54	32.23	-2.4	1.21
53.58	31.79	-4.69	-1.16
53.62	29.53	-3.78	0.79
53.66	30.27	-6.15	1.47
53.7	29.44	-5.6	-0.66
53.74	33.81	-6.47	-1.69
53.78	28.8	-7.87	-1.29
53.82	27.4	-5.15	0.01
53.86	28.35	-6.17	1.01
53.9	32.15	-3.53	0.54
53.94	30.06	-2.58	-0.54
53.98	29.26	-4.12	1.95
54.02	29.64	-4.93	0.94
54.06	32.01	-3.92	0.89
54.1	33.46	-3.73	-0.66
54.14	32.91	-1.66	-1
54.18	32.09	-0.51	0.46
54.22	30.08	-1.37	1.21
54.26	28.44	-1.46	1.01
54.3	30	0.25	0.11
54.34	32.36	1.04	0.96
54.38	31.8	-1.43	1.32
54.42	30.65	-3.3	2.04
54.46	30.74	-4.65	-2.51
54.5	31.24	-4.83	-0.39
54.54	30.86	-6.69	-0.63
54.58	29.18	-5.25	-0.24
54.62	26.63	-5.96	-3.96
54.66	28.11	-6.92	-1.75
54.7	26.78	-6.28	-1.45
54.74	27.9	-8.76	2.28
54.78	28.61	-11.37	1.24
54.82	31.15	-3.91	0.23
54.86	29.39	-7.05	-0.18
54.9	28.21	-8.81	-0.73
54.94	28.66	-6.08	-2.11
54.98	28.02	-3.85	1.12
55.02	31.33	-4.4	-0.03
55.06	34.81	-3.5	-1.35
55.1	33.03	-0.6	0.69
55.14	32.2	-3.87	1.23
55.18	28.55	-5.61	4.16
55.22	32.3	-3.59	0.53
55.26	26.91	-3.5	2.98
55.3	29.69	-3.31	0.06
55.34	30.57	-3.05	-1.07
55.38	31.06	-3.87	0.12
55.42	31.9	-3.76	0.07
55.46	32.03	0.46	-0.62
55.5	31.35	-2.19	0.56
55.54	30.78	-4.12	0.11
55.58	32.4	-4.2	-0.23
55.62	28.8	-3.17	0.99
55.66	31.63	-5.23	-1.39
55.7	32.56	-4.33	1.57
55.74	33.68	-5.74	-0.39
55.78	35.83	-5.03	-0.1
55.82	33.88	-3.56	-0.92
55.86	29.47	-3.26	4.37
55.9	32.68	-9.51	2.27
55.94	35.33	-6.21	-0.74
55.98	33.73	-6.26	-0.66
56.02	34.2	-2.87	0.26
56.06	29.65	-2.66	0.35
56.1	33.59	1.72	-1.16
56.14	30.55	0.87	0.97
56.18	29.3	-2.47	-1.61
56.22	25.82	-4.03	-0.74
56.26	24.83	-3.5	0.86
56.3	26.91	-1.07	1.2
56.34	24.17	-0.34	-1.04
56.38	24.46	1.38	0.17
56.42	23.53	2.15	1.02
56.46	22.23	2.68	2.27
56.5	22.91	3.26	3.84
56.54	20.78	1.73	2.7
56.58	18.21	1.73	3.93
56.62	17.44	-1.12	2.36
56.66	17.41	-0.86	1.41
56.7	18	-1.37	4.04
56.74	17.32	-1.27	1.99
56.78	19.14	-0.66	-0.01
56.82	22.447	-2.8817	1.0609
56.86	23.533	-3.8066	0.48621
56.9	29.08	-2.43	0.75
56.94	30.8	-4.06	1.05
56.98	29.75	-5.99	-1.07
57.02	29.43	-3.5	-2.69
57.06	26.04	-10.1	-2.39
57.1	29.08	-8.94	-2.86
57.14	30.09	-9.94	-3.56
57.18	27.81	-8.64	-3.57
57.22	29.64	-7.62	0.94
57.26	32.92	-6.24	-1.08
57.3	32.34	-6.3	-1.13
57.34	31.72	-3.22	-1.33
57.38	28.76	-3.41	-0.33
57.42	27.47	-4.2	0.82
57.46	28.54	-3.82	-1.6
57.5	30.07	-1.52	-1.5
57.54	30.41	-0.77	-0.11
57.58	28.97	-4.25	1.37
57.62	31.58	-2.41	0.14
57.66	27.7	-7.48	0.35
57.7	31.63	-4.52	-0.65
57.74	32.28	-4.22	-0.15
57.78	29.25	-2.24	0.37
57.82	28.42	-0.92	0.08
57.86	27.25	-2.07	-1.08
57.9	28.08	-6.36	-0.75
57.94	28.35	-8.85	-1.54
57.98	28.13	-6.69	0.18
58.02	28.56	-6.69	-0.81
58.06	27.61	-5.97	-1.1
58.1	25.18	-6.13	-1.88
58.14	25.59	-5.59	-0.89
58.18	26.44	-4.4	-0.58
58.22	26.34	-3.52	-1.4
58.26	25.1	-3.02	-0.3
58.3	24.13	-2.02	-0.03
58.34	23.29	-1.37	0.26
58.38	23.47	-3.73	0.49
58.42	24.23	-1.1	-1.01
58.46	20.03	-2.6	1.06
58.5	23.53	-0.93	2.86
58.54	26.12	-2.96	3.07
58.58	30.26	-0.92	3.12
58.62	33.25	-0.9	0.82
58.66	31.72	0.49	-0.95
58.7	24.51	-2.16	3.2
58.74	30.33	-1.48	2.3
58.78	29.08	-0.07	1.65
58.82	30.13	1.94	-0.54
58.86	31.79	0.53	0.8
58.9	31.49	1.79	1.68
58.94	30.86	1.31	1
58.98	30.26	0.63	0.26
59.02	30.74	-0.55	1.06
59.06	27.74	0.66	1.36
59.1	30.85	-1.93	0.07
59.14	29.96	-2.32	-1.19
59.18	30.12	-1.08	-0.29
59.22	27.32	-1.64	0.2
59.26	27.23	-4.85	1.88
59.3	27.79	-2.15	0.79
59.34	28.42	-5.77	-0.38
59.38	30.98	-5.8	-0.11
59.42	30.63	-6.43	0.29
59.46	27.1	-6.6	-0.88
59.5	29.8	-7.43	0.17
59.54	27.22	-3.3	-1.26
59.58	24.77	-7.75	-2.92
59.62	25.24	-8.02	0.23
59.66	25.74	-5.36	-2.74
59.7	24.73	-6.12	-2.64
59.74	23.61	-5.74	-2.95
59.78	23.47	-3.87	-2.32
59.82	22.11	-5.73	-1.05
59.86	24.27	-6.7	-0.25
59.9	26.27	-8.67	-0.6
59.94	23.77	-6.94	-2.26
59.98	25.86	-5.48	-2.36
60.02	24.31	-4.21	-2.55
60.06	24.68	-5.42	-2.53
60.1	23.65	-5.33	-2.2
60.14	22.04	-5.58	-1.91
60.18	23.69	-5.71	-0.74
60.22	18.77	1.09	2.53
60.26	19.51	-4.35	-0.45
60.3	20.48	-4.7	0.17
60.34	21.17	-5.7	0.95
60.38	22.95	-8.19	-0.63
60.42	23.24	-7.31	-0.75
60.46	23.45	-7.34	1.47
60.5	26.62	-8.08	-0.01
60.54	28.5	-9.52	-1.35
60.58	25.01	-4.78	-0.18
60.62	29.5	-4.53	-0.45
60.66	29.56	-5.03	-1.31
60.7	26.54	-5.36	-1.51
60.74	23.17	-10.2	1.9
60.78	21.37	-3.02	3.49
60.82	19.74	-5.39	2.8
60.86	24.71	-5.1	2.3
60.9	28.01	-5.15	2.62
60.94	27.05	-4.77	0.03
60.98	27.46	-4.6	-0.22
61.02	26.47	-3.09	0.39
61.06	24.5	-4.14	-2.71
61.1	21.7	-3.42	0
61.14	26.7	-3.5	1.4
61.18	22.76	0.35	-1.46
61.22	22.45	-0.6	-2.36
61.26	23.63	-1.53	-0.19
61.3	27.11	-3.4	1.83
61.34	30.59	-1.57	0.66
61.38	32.01	-1.09	2.83
61.42	33.01	-0.19	1.15
61.46	33.73	0.62	-0.42
61.5	35.13	-2.22	-1.28
61.54	36.18	-4.11	-1.73
61.58	33.58	-8.64	-2.08
61.62	32.26	-8.27	-1.96
61.66	31.58	-6.48	1.65
61.7	29.34	-5.29	0.24
61.74	31.36	-3.15	-0.48
61.78	31.96	-1.66	-0.77
61.82	32.22	-3.43	0.51
61.86	29.53	-3.41	-0.53
61.9	31.97	-0.76	-0.47
61.94	30.24	0.64	-1.96
61.98	28.43	0.62	-4.13
62.02	25.3	3.59	-1.19
62.06	27.6	1.8	0.46
62.1	27.67	0.47	0.56
62.14	25.36	-2.1	0.78
62.18	26.57	-1.79	0.72
62.22	24.98	-5.48	0.9
62.26	22.2	-8.81	0.93
62.3	22.74	-5.74	0.15
62.34	21.02	-6.52	0.66
62.38	23.19	-5.08	0.27
62.42	23.93	-6.32	-0.24
62.46	22.7	-3.56	0.23
62.5	25.05	-2.37	-1.03
62.54	24.27	-0.64	-2.42
62.58	25	-3.29	-0.04
62.62	28.84	1.12	-0.23
62.66	25.18	-4.71	-0.27
62.7	25.01	-3.77	-0.4
62.74	25.63	-2.7	-1.21
62.78	24.07	-5.64	0.18
62.82	22.7	-7.43	0.06
62.86	28.92	-4.6745	-0.61312
62.9	29.774	-4.8551	-0.59337
62.94	30.59	-5.0028	-0.5709
62.98	33.16	-6.1	-2.39
63.02	30.13	-10.96	-2.22
63.06	34.21	-7.24	2.33
63.1	36.54	-4.2	-0.33
63.14	36.86	-4.17	0.98
63.18	34.58	-1.13	-0.33
63.22	32.33	-0.98	-2.42
63.26	30.35	-1.02	-1.66
63.3	29.65	-1.89	-0.33
63.34	29.9	-2.51	0.41
63.38	30.21	-2.64	0.01
63.42	30.94	-2.46	-0.98
63.46	29.99	-1.44	0.84
63.5	30.14	-2.76	-0.89
63.54	26.08	-3.24	4.05
63.58	28.72	-4.15	-0.78
63.62	26.61	-2.43	1.21
63.66	28.78	-1.72	0.16
63.7	30.87	-2.28	0.33
63.74	32.62	-3.75	-0.61
63.78	32.58	-2.87	0.62
63.82	33.45	-6.08	-0.32
63.86	30.89	-4.51	-1.1
63.9	32.46	-4.56	1.18
63.94	32.99	-5.2	-0.06
63.98	32.09	-5.21	-1.49
64.02	35.09	-6.42	0.65
64.06	33.62	-4.03	-0.09
64.1	32.69	-3.97	-0.63
64.14	31.4	-2.47	0.14
64.18	29.97	-2.34	-1.27
64.22	27.53	-1.17	3.06
64.26	31.46	-0.56	0.77
64.3	31.96	-0.37	-1.97
64.34	32.19	-0.02	0.08
64.38	30.54	0.31	0.11
64.42	29.87	2.48	-0.98
64.46	28.5	4.13	-1.57
64.5	28.03	2.4	0.33
64.54	29.63	3.66	0.19
64.58	27.51	4.34	-1.18
64.62	27.06	-1.57	-0.71
64.66	27.12	1.65	-1.86
64.7	25.42	1.97	-1.89
64.74	23.95	-0.12	-1.4
64.78	25.77	-0.19	-2.01
64.82	26.78	0.78	-0.48
64.86	24.99	-3.43	1.27
64.9	22.32	-5.58	1.94
64.94	20.22	-4.14	3.5
64.98	24.67	-5.39	-0.25
65.02	20.86	-6.22	3.7
65.06	21.61	-2.45	3.54
65.1	19.92	-4.74	-0.37
65.14	18.12	-5.86	0.97
65.18	26.054	-6.1612	0.94803
65.22	26.546	-6.2407	0.76258
65.26	32.78	-6.8	-1.38
65.3	33.59	-5.89	-2.79
65.34	33.79	-6.67	-0.6
65.38	33.44	-5.07	-0.72
65.42	30.58	-4.44	0.87
65.46	29.158	-5.356	-0.6639
65.5	29.43	-5.0188	-0.88313
65.54	29.624	-4.638	-1.0768
65.58	29.729	-4.2177	-1.2374
65.62	27.68	-7.6	-0.41
65.66	29.65	-4.97	-1.63
65.7	29.5	-0.54	-1.11
65.74	26.53	-1.84	-0.37
65.78	26.29	-3.36	-0.51
65.82	26.88	-3.16	-0.16
65.86	23.94	1.64	-1.99
65.9	24.92	1.09	-0.03
65.94	23.58	3.92	0.36
65.98	22.26	3.65	-0.87
66.02	23.32	0.39	1.21
66.06	24.39	-0.13	2.42
66.1	25.86	3.99	0.81
66.14	24.26	4.02	-0.4
66.18	23.54	3.21	-0.56
66.22	21.4	4.43	-2.08
66.26	19.89	3.66	-0.74
66.3	18.44	6.38	-0.55
66.34	19.15	5.81	0.38
66.38	20.06	3.22	1.92
66.42	20.92	4.37	2.35
66.46	21.64	2.64	1.71
66.5	21.15	0.46	2.33
66.54	22.84	0.44	-0.3
66.58	22.11	-2.88	1.44
66.62	19.91	-6.91	0.85
66.66	20.31	-6.67	1.24
66.7	23.646	-6.7241	1.4659
66.74	19.89	-13	0.57
66.78	23.19	-11.18	2.45
66.82	27.9	-9.71	1.8
66.86	29.8	-10.91	0.31
66.9	27.81	-10.64	0.21
66.94	26.81	-5.48	1.74
66.98	26.6	-3.29	-0.62
67.02	29.09	-6.46	0.58
67.06	28.44	-5.8	2.27
67.1	29.44	-3.26	-2.22
67.14	24.92	-3.46	-2.11
67.18	24.45	-2.63	2.24
67.22	21.68	-5.44	4.43
67.26	27.31	-2.57	0.82
67.3	27.59	-5.29	-1.79
67.34	30.18	-4.56	0.79
67.38	30.17	-6.63	0.09
67.42	30.47	-2.11	0.27
67.46	29.18	-1.66	-2.04
67.5	29.96	-3.33	-2.13
67.54	30.58	-1.5	0.37
67.58	30.47	-1.93	-0.47
67.62	31.03	-2.89	1.66
67.66	31.89	-3.6	-0.18
67.7	31.24	-2.28	-0.03
67.74	32.66	-4.71	1.18
67.78	32.18	-2.73	1.3
67.82	34.34	-5.21	0.08
67.86	33.16	-2.37	-0.42
67.9	34	-2.32	-2.4
67.94	31.39	-1.21	-2.92
67.98	31.84	-2.81	-1.29
68.02	33.62	-3.67	0.67
68.06	32.59	-4.05	-0.51
68.1	33.02	-4.2	0.7
68.14	36.84	-6.4	1.57
68.18	39.36	-4.57	0.5
68.22	40.69	-2.75	-0.81
68.26	37.69	-4.53	-0.13
68.3	35.31	-3.58	0.5
68.34	36.49	-3.45	0.2
68.38	34.12	-2.43	-1.76
68.42	35.18	-1.91	0.86
68.46	33.63	-0.92	-1.17
68.5	26.93	1.36	1.24
68.54	29.76	-0.7	-0.5
68.58	32.38	0.12	0.32
68.62	32.52	-1.61	-0.18
68.66	31.42	0.03	0.45
68.7	32.33	-0.36	0.47
68.74	31.03	-0.11	0.08
68.78	30.36	0.07	-1.47
68.82	28.76	-0.11	-0.36
68.86	24.86	3.29	2.11
68.9	25.81	2.36	1.21
68.94	22.17	0.09	2.65
68.98	26.81	-1.9	-0.48
69.02	28.15	-1.26	2.33
69.06	30.03	-1.97	0.5
69.1	26.06	-1.28	1.75
69.14	27.51	-1.25	1.15
69.18	28.02	-2.4	2.74
69.22	26.34	-6.02	-1.62
69.26	27.22	-9.26	-1.45
69.3	27.26	-6.22	-0.29
69.34	26.2	-6.15	-0.86
69.38	26.04	-7.14	0.32
69.42	23.78	-9.29	-1.22
69.46	23.91	-8.94	0.28
69.5	24.88	-8.48	0.8
69.54	25.86	-11.32	-0.63
69.58	29.27	-13	1.21
69.62	31.16	-8.9	-2.25
69.66	25.35	-12.99	-2.28
69.7	34.82	-9.97	-1.37
69.74	33.71	-7.88	-2.87
69.78	32.69	-9.59	-2.51
69.82	33.2	-7.74	-1.03
69.86	32.14	-4.74	-1.28
69.9	33.4	-2.99	0.59
69.94	33.43	-1.47	2.9
69.98	31.87	-2.96	-0.47
70.02	30.65	-2.95	-2.95
70.06	31.87	-5.08	-3.75
70.1	30.09	-2.17	-3.28
70.14	28	-1.11	-1.16
70.18	27	0.77	0.62
70.22	27.14	-0.63	2.02
70.26	27.24	-0.36	0.56
70.3	25.59	1.15	-0.16
70.34	24.94	-1.14	-0.45
70.38	24.8	-0.03	-2.07
70.42	21.21	1.44	-3.71
70.46	20.51	0.2	1.14
70.5	21.36	-0.64	1.8
70.54	24.56	-1.39	1.33
70.58	26.98	-0.39	0.29
70.62	26.77	-1.13	-0.25
70.66	27.74	2.97	-2.96
70.7	25.84	1.4	-3.24
70.74	23.64	-1.31	-2.05
70.78	23.71	1.53	-1.85
70.82	22.32	2.57	-1.26
70.86	22.25	0.56	1.11
70.9	21.28	-1.45	1.58
70.94	21.2	-2.31	1.27
70.98	22.4	-3.64	2.36
71.02	24.06	-2.25	0.99
71.06	26.66	-3.17	0.6
71.1	29.59	-2.87	0.05
71.14	31.37	0.21	0.05
71.18	33.11	-4.82	0.44
71.22	36.65	-5.97	-2.44
71.26	35.51	-6.12	0.32
71.3	37.48	-4.16	-1.07
71.34	33.89	-1.87	-0.88
71.38	32.06	-0.8	1.82
71.42	35.19	-0.81	0.91
71.46	34.81	1.77	0.97
71.5	33.7	-0.18	1.88
71.54	34.66	1.15	0.28
71.58	34.79	2.18	1.87
71.62	31.99	-1.48	2.5
71.66	30.56	-0.33	1.22
71.7	31.46	1.59	1.21
71.74	31.9	1.52	-0.16
71.78	29.53	2.51	-1.1
71.82	29.24	2.82	-1.72
71.86	27.55	0.7	-1.57
71.9	29.92	1.41	-2.8
71.94	27.57	4.08	-2.82
71.98	26.92	0.62	-2.13
72.02	25.78	-2.83	0.83
72.06	25.93	-3.23	0.89
72.1	24.64	-6.08	2.67
72.14	27.39	-0.06	1.48
72.18	28.94	-3.49	-2.25
72.22	24.42	-2.9	4.44
72.26	29.05	-1.21	-1.99
72.3	27.97	-3.25	-1.54
72.34	27.53	-4.8	-2.86
72.38	26.13	-3.8	-0.81
72.42	24.71	-7.07	-1.9
72.46	20.91	-9.14	0.86
72.5	22.55	-7.31	2.29
72.54	26.8	-5.03	-0.4
72.58	23.97	-4.88	0.77
72.62	22.06	-1.12	2.15
72.66	24.85	-3.89	0.83
72.7	28.18	-5.87	-0.1
72.74	32.34	-2.73	0.02
72.78	32.36	-5	-1.41
72.82	32.52	-3.91	-0.86
72.86	32.79	-5.71	-2.18
72.9	32.07	-4.08	-0.86
72.94	34.16	-6.37	-1.53
72.98	33.77	-9.41	-0.73
73.02	34.42	-8.16	-1.62
73.06	33.51	-7.3	-3.03
73.1	31.36	1.35	-0.41
73.14	25.04	-1.16	0.9
73.18	25.04	-0.39	0.69
73.22	23.91	-2.34	0.32
73.26	25.06	-1.3	1.4
73.3	29.54	-3.52	-0.24
73.34	27.37	-4.03	0.12
73.38	28.41	-5.74	1.81
73.42	34.65	-3.44	-2.31
73.46	28.615	-2.3313	0.37049
73.5	29.003	-2.3338	0.38826
73.54	29.414	-2.3539	0.39375
73.58	30.24	-2.07	0.93
73.62	30.212	-2.4142	0.37345
73.66	30.79	-5.44	-1.65
73.7	30.831	-2.4461	0.32082
73.74	31.01	-3.7	0.13
73.78	35.09	-3.82	-1.58
73.82	34.2	-2.95	-0.48
73.86	30.09	0.74	1.59
73.9	26.36	-2.16	2.09
73.94	22.41	1.75	2.47
73.98	26.37	-0.03	1.91
74.02	30.4	0.02	-0.27
74.06	29	-0.04	-2.67
74.1	26.6	0.65	-2.33
74.14	21.87	-0.63	0.74
74.18	22.11	-0.33	0.65
74.22	23.73	-0.27	1.36
74.26	20.6	-0.42	3.48
74.3	18.16	-0.77	2.8
74.34	24.09	-1.45	1.35
74.38	24.27	-3.69	1
74.42	27.05	-1.19	1.8
74.46	23.69	0.29	-0.06
74.5	24.53	-3.55	0.35
74.54	25.42	-2.93	-0.8
74.58	24.48	-2.48	-1.87
74.62	22.17	-3.32	-0.75
74.66	21.93	-1.55	0.04
74.7	25.33	-2.18	-3.49
74.74	22.81	1.11	-3.75
74.78	24	1.13	0.16
74.82	25.57	-1.43	0.91
74.86	28.73	-1.35	0.88
74.9	29.53	-2.58	0.75
74.94	31.28	-2	-0.81
74.98	32.25	-5.48	-3
75.02	28.67	-4.2	-2.84
75.06	26.91	-6.13	-1.01
75.1	25.32	-5.95	1.44
75.14	25.56	-4.74	-1.24
75.18	25.86	-3.26	2.98
75.22	31.46	-5.7	-3.58
75.26	27.47	-4	-3.06
75.3	22.58	-10.41	-4.1
75.34	25.507	-8.5527	-1.2417
75.38	20.25	-9.75	-3.46
75.42	24.15	-6.63	-1.31
75.46	25.27	-4.85	1.06
75.5	26.75	-6.09	1.53
75.54	24.29	-9.77	-2.33
75.58	23.23	-12.34	-0.89
75.62	23.98	-14.55	0.76
75.66	28.53	-14.2	1.76
75.7	32.37	-14.62	-0.71
75.74	28.119	-8.7103	-1.2538
75.78	36.94	-13.24	-5.34
75.82	28.895	-8.2206	-1.1939
75.86	29.275	-7.9242	-1.1571
75.9	29.643	-7.5962	-1.1159
75.94	32.87	-3.8	-0.93
75.98	28.65	-5	-1.63
76.02	30.48	-3.33	-1.12
76.06	31.63	-2.7	-0.87
76.1	29.58	-2.08	-1.27
76.14	28.82	-3.38	-1.51
76.18	29.24	-4.12	0.26
76.22	29.32	-5.36	-0.31
76.26	30.48	-4.17	-2.21
76.3	30.92	-3.57	-0.25
76.34	32.64	-3.15	-0.92
76.38	33.08	-4.56	1.21
76.42	27.36	-3.17	1.68
76.46	25.32	-4.59	0.04
76.5	24.29	-1.2	2.3
76.54	25.87	-1.32	3.92
76.58	27.85	-0.71	2.36
76.62	25.62	-1.72	-0.21
76.66	26.23	-3.28	-1.03
76.7	21.78	-3.74	1.47
76.74	26.71	-2.49	0.25
76.78	25.63	-0.09	-1.25
76.82	25.16	-2.96	-1.05
76.86	26.62	-3.05	-0.35
76.9	26.74	-1.78	0.11
76.94	26.4	-1.15	-0.91
76.98	27.9	0.35	0.3
77.02	26.01	-1.51	-1.72
77.06	24.68	-0.45	-3.96
77.1	24.43	-2.92	-2.07
77.14	24.26	-4.74	-1.53
77.18	22.02	-0.32	-2.49
77.22	22.91	-0.74	0.68
77.26	27.55	-3.16	-1.34
77.3	27.66	-3.34	-1.63
77.34	24.07	-0.09	2.05
77.38	29	-3.83	0.39
77.42	28.33	-3.85	-0.42
77.46	31.73	-5.62	-0.3
77.5	28.6	-4.14	0.88
77.54	27.64	-3.23	0.2
77.58	27.63	-2.81	0.11
77.62	24.92	-4.47	-0.39
77.66	23.6	-2.92	-0.36
77.7	22.65	-2.37	-1.26
77.74	21.5	-1.12	0.99
77.78	24.33	-3.17	0.68
77.82	18.12	-1.39	0.17
77.86	18	-5.18	2.33
77.9	19.11	-3.73	4.09
77.94	23.37	-0.65	-0.12
77.98	24.79	-0.86	0.27
78.02	24.22	2.69	0.03
78.06	25	3.73	-2.9
78.1	23.344	-1.4872	0.90382
78.14	20.74	-1.23	2.01
78.18	24.689	-2.0934	0.97956
78.22	25.436	-2.4569	1.0016
78.26	23.57	-6.91	1.65
78.3	30.39	-5.77	-1.36
78.34	27.9	-4.2	1.89
78.38	33.59	-6.48	2.95
78.42	32.24	-2.8	0.7
78.46	29.39	-6.63	-2.61
78.5	29.69	-5.38	0.94
78.54	25.81	0.02	2.77
78.58	25.46	-5.09	1.81
78.62	32.967	-6.4246	0.44601
78.66	33.474	-6.6807	0.29467
78.7	36.46	-6.34	0.55
78.74	35.33	-6.22	1.09
78.78	37.13	-7.9	0.01
78.82	36.21	-7.46	-2.31
78.86	34.61	-7.69	-2.19
78.9	33.57	-8.59	-2.18
78.94	33	-6.75	-0.7
78.98	34.27	-6.01	-0.6
79.02	32.62	-6.06	-1.84
79.06	31.74	-5.05	-2.58
79.1	30.42	-3.23	-2.35
79.14	28.4	-2.11	-4.06
79.18	24.48	-2.19	-3.05
79.22	25.85	-1.86	-1.9
79.26	27.41	-3.37	0.05
79.3	26.66	-0.61	-1.64
79.34	25.15	-2.57	-1.29
79.38	24.15	-1.51	-0.56
79.42	22.14	-1.78	0.13
79.46	23.24	-2.08	-0.26
79.5	22.73	-0.87	0.1
79.54	23.21	-2.04	-0.31
79.58	22.02	-1.84	-1.76
79.62	22.3	0.48	-3.95
79.66	22.73	-0.1	-5.19
79.7	18.29	0.71	-2.96
79.74	17.05	4.38	-1.08
79.78	15.32	1.71	0.3
79.82	18	0.46	1.59
79.86	16.2	-1.18	2.82
79.9	18.18	-5.24	3.23
79.94	20.6	-7.95	3.13
79.98	26.29	-3.25	-0.47
[truncated: 1,017 more rows]
