# Supplementary material for: Mean flow and turbulence structure over exposed roots on a forested floodplain: Insights from a controlled laboratory experiment
Source: PLoS One. 2020 Feb 26;15(2):e0229306. doi: 10.1371/journal.pone.0229306 (PMC7043746; doi:10.1371/journal.pone.0229306)
Supplement: S1 File — (ZIP) [file pone.0229306.s001.zip › data_and_scripts/velocity_data/t21_092_replaced.csv]

0.02	33.06	0.86	-1.06
0.06	34.16	-0.06	-1.1
0.1	34.9	0.18	-0.9
0.14	34.68	-2.2	-0.54
0.18	34.14	-0.48	-0.18
0.22	35.3	-2.38	-0.84
0.26	33.74	-1.46	0.16
0.3	36	-2.22	1.4
0.34	35.7	-3.28	3.62
0.38	35.5	-5.02	4.66
0.42	35.116	1.207	0.82857
0.46	34.743	2.3342	0.62557
0.5	34.314	3.48	0.37597
0.54	33.844	4.5958	0.08983
0.58	38.7	8.88	-1.02
0.62	34.42	10.18	-2.9
0.66	31.4	10.28	-3.84
0.7	29.76	9.36	-3.16
0.74	30.44	8.14	-1.32
0.78	28.8	5.34	0.16
0.82	30.5	6.02	0.84
0.86	30.62	4.28	-1.78
0.9	31.16	1.72	-2.26
0.94	27.84	2.42	-2.14
0.98	31.26	3.32	-2.86
1.02	30.98	-0.18	-3.74
1.06	33.12	1.5	0.32
1.1	31.78	-0.32	-0.34
1.14	28.54	-3.06	0.66
1.18	29.1	-1	-2.56
1.22	32.24	0.16	-3.4
1.26	32.14	-3.02	-4.8
1.3	32.94	-2.56	-4.1
1.34	34.14	-0.18	-3.46
1.38	33.86	-0.18	-0.78
1.42	33	-1.84	-0.5
1.46	32	-0.72	3.56
1.5	30.7	-2.26	2.58
1.54	30.24	-0.78	2.56
1.58	30.3	0	1.66
1.62	28.74	0.64	-0.28
1.66	30.84	0.66	-0.58
1.7	32.66	0.92	-1.18
1.74	31.56	1.66	-0.82
1.78	31.88	1.68	-1.38
1.82	33.06	1.7	-1.22
1.86	33.32	2.58	-0.3
1.9	33.8	2.66	0.74
1.94	32.3	-0.28	0
1.98	33.34	0.02	-0.42
2.02	34.94	1.9	1.36
2.06	35.42	1.24	1.52
2.1	34.66	2.46	0.82
2.14	35.7	1.36	0.74
2.18	34.54	1.64	-2.52
2.22	35.1	4.14	-2.04
2.26	36.76	3.08	-1.36
2.3	34.4	1.76	-2.06
2.34	35.231	-0.36815	-0.58559
2.38	35.272	-1.0575	-0.58785
2.42	35.295	-1.772	-0.58786
2.46	35.298	-2.4971	-0.58855
2.5	35.282	-3.2184	-0.59288
2.54	35.245	-3.9211	-0.6038
2.58	35.188	-4.5909	-0.62424
2.62	35.11	-5.2132	-0.65716
2.66	35.011	-5.7734	-0.70551
2.7	34.89	-6.257	-0.77222
2.74	34.747	-6.6496	-0.86025
2.78	34.582	-6.9365	-0.97255
2.82	34.394	-7.1032	-1.1121
2.86	29.14	-8.76	1.6
2.9	29.06	-11.16	0.22
2.94	32.52	-9.54	0.32
2.98	35.98	-7.74	-3.26
3.02	37.68	-5.58	-3.08
3.06	38.4	-3.36	-1.72
3.1	35.2	-1.22	-4.38
3.14	30.88	0.86	-6.34
3.18	30.86	5.08	-8.1
3.22	28.94	4.1	-4.96
3.26	28.44	-0.84	-3.38
3.3	31	1.3	-3.56
3.34	31.76	4.04	-2.8
3.38	34.14	4.02	-0.66
3.42	33.76	4.22	-2.8
3.46	31.72	4.38	-4.22
3.5	31.62	3.42	-1.84
3.54	32.88	3.34	-1.48
3.58	33.46	3.06	-1.96
3.62	32.26	2.5	-0.72
3.66	35.12	1.06	-0.82
3.7	33.76	0.3	-0.74
3.74	33.18	-1.08	-0.46
3.78	36.22	0.88	-1.66
3.82	33.42	0.4	-1.36
3.86	33.12	-1.74	-0.76
3.9	32.76	-1.78	-0.5
3.94	33.84	-3.18	-0.96
3.98	33.68	-2.18	-2
4.02	33.26	-5.58	-1.5
4.06	33.9	-4.62	-1.88
4.1	33.72	-3.94	-1.06
4.14	34.32	-2.8	-1.02
4.18	33.06	-2.44	-0.6
4.22	34.48	-1.08	-0.54
4.26	34.1	-0.6	-1.46
4.3	34.74	-1.48	-2.06
4.34	32.88	-0.58	-2.4
4.38	34.28	0.8	-3.24
4.42	33.86	-1.48	-3.14
4.46	34.3	1.76	-3.56
4.5	35.86	0.4	-3.56
4.54	34.84	0.4	-3.24
4.58	36.14	-1.5	-2.86
4.62	38.24	-0.78	-1.9
4.66	37.02	-1.38	-0.88
4.7	36.42	-1.48	0.5
4.74	35.76	-1.7	1.6
4.78	35.06	-2.12	1.18
4.82	34.92	-4.04	1.06
4.86	36.42	-5.74	0.34
4.9	36.56	-6.34	-0.8
4.94	36.44	-5.32	-0.66
4.98	37.62	-5.2	-1.12
5.02	36.76	-5.1	-1.94
5.06	37.74	-2.86	-3.16
5.1	35.48	-0.78	-3.76
5.14	34.26	-1.84	-2.9
5.18	31.78	-0.28	-2.5
5.22	30.02	-2.5	-0.9
5.26	28.64	-2.84	-0.3
5.3	27.98	-2.46	1.18
5.34	26.34	-4.5	3.28
5.38	25.96	-5.22	2.6
5.42	22.64	-4.14	2.84
5.46	24.24	-4.6	2.04
5.5	23.14	-2.88	2.1
5.54	23.84	0.2	2.66
5.58	24.273	-0.50012	0.92014
5.62	24.422	0.29313	0.39714
5.66	24.653	1.0952	-0.17383
5.7	24.949	1.8803	-0.77054
5.74	26.04	8.32	-4.48
5.78	28.18	3.6	-2.72
5.82	28.02	1.6	-4.44
5.86	26.44	4.02	-2.74
5.9	27.74	6.12	-2.9
5.94	25.2	3.58	-2.98
5.98	25.5	5.44	-2.16
6.02	27.1	3.04	-2.04
6.06	25.54	1.18	-3.02
6.1	25.9	3.36	-2.96
6.14	27.36	1.88	-4.52
6.18	28.48	2.68	-2.16
6.22	30.64	0.92	-2.6
6.26	31	-1.08	-2.68
6.3	30.64	-0.8	-2.8
6.34	32.66	0.52	-2.72
6.38	32.3	1.24	-2.5
6.42	33.42	-0.5	-2.68
6.46	32.2	-0.16	-2.42
6.5	32.76	-0.22	-1.96
6.54	33.06	0.04	-1.4
6.58	32.28	-0.18	-0.76
6.62	32.72	1.14	-0.14
6.66	32.46	-0.9	0.08
6.7	31.34	0.34	-0.92
6.74	32.3	-1.14	-0.3
6.78	33.94	-0.66	-0.36
6.82	31.96	-1.72	-1.46
6.86	34.34	-1.66	-1.28
6.9	34.6	-0.4	-0.54
6.94	34.54	-1.22	-1.92
6.98	34.9	-2.42	-2.42
7.02	37.68	-0.54	-0.62
7.06	37.02	0.4	-1.08
7.1	40.4	0	2.06
7.14	43.36	2.7	0.1
7.18	41.18	2.22	0.06
7.22	38.982	-0.14237	0.16341
7.26	38.783	-0.40059	0.28908
7.3	38.496	-0.69447	0.41047
7.34	38.133	-1.0164	0.52621
7.38	37.704	-1.3587	0.63493
7.42	37.223	-1.7138	0.73527
7.46	36.7	-2.074	0.82585
7.5	36.148	-2.4316	0.90531
7.54	35.578	-2.7791	0.97227
7.58	35.003	-3.1088	1.0254
7.62	34.433	-3.413	1.0632
7.66	33.881	-3.6841	1.0845
7.7	33.358	-3.9145	1.0878
7.74	32.876	-4.0965	1.0718
7.78	32.448	-4.2225	1.0351
7.82	31.2	-3.22	3.24
7.86	30.88	-6	3.12
7.9	31.1	-4.28	-0.36
7.94	31.64	-4.78	-0.66
7.98	30.64	-2.98	-0.56
8.02	31.5	-1.84	-0.56
8.06	32.26	-3.08	-0.78
8.1	33.72	-2.82	-0.74
8.14	33.22	-3.32	-0.7
8.18	33.72	-1.8	0.02
8.22	36.24	1.7	-1.28
8.26	34.02	2.2	-0.36
8.3	32.12	2.94	1.1
8.34	31.88	2.42	0.9
8.38	32.3	1.06	0.32
8.42	33.08	1.3	-0.54
8.46	32	1.46	-2.06
8.5	32.42	2.18	-1.9
8.54	33.3	3.58	-1.6
8.58	34.3	4.94	-1.96
8.62	34.84	3.24	-1.9
8.66	33.64	3.72	-2.16
8.7	34.58	3.06	-2.12
8.74	34.94	3.48	-2.34
8.78	36.72	3.7	-1.3
8.82	37.5	1.72	-1.34
8.86	37.3	2.08	-0.9
8.9	36.68	1.76	-1.44
8.94	36.1	1.38	-1.5
8.98	35.96	3.24	-1.56
9.02	35.54	2.14	-1.44
9.06	34.46	2.12	-1.08
9.1	34.48	2.48	-1.54
9.14	34.36	0.88	-2.18
9.18	34.36	0.48	-2.44
9.22	33.84	0.46	-2.42
9.26	36.62	-0.76	-2.8
9.3	36.36	0.4	-1.32
9.34	35.72	-1.88	-1.36
9.38	35.88	-1.48	-2.02
9.42	36.96	-2.9	-1.58
9.46	36.38	-2.38	1.38
9.5	36.5	-0.68	1.26
9.54	34.96	-0.2	1.3
9.58	36.76	-0.88	0.34
9.62	37.2	-1.2	0.3
9.66	37.52	-2.92	0.38
9.7	35.66	-2.8	-1.72
9.74	37.48	-2.56	-2.74
9.78	33.716	-4.6724	-2.7687
9.82	33.064	-5.0917	-3.2698
9.86	32.435	-5.4441	-3.7376
9.9	31.851	-5.7114	-4.1522
9.94	27.28	-9.78	-10.1
9.98	25.78	-12.3	-9.54
10.02	31.32	-8.94	-7.04
10.06	31.74	-5.06	-3.64
10.1	32	-1.06	-2.44
10.14	31.02	-0.9	-1.6
10.18	31.52	-2.24	-1.54
10.22	32.42	-0.92	-0.74
10.26	33	-1	-0.9
10.3	33.84	0.3	-0.28
10.34	33.98	1.72	-0.52
10.38	35.44	2.22	-0.7
10.42	34.3	2.38	-1.14
10.46	35.44	2.34	-0.46
10.5	36.44	2.58	0.52
10.54	36.5	1.6	0.58
10.58	35.72	1.08	0.8
10.62	36.02	-0.5	0.52
10.66	34.96	-0.72	0.5
10.7	32.86	0.2	1.58
10.74	29.88	-1.88	2.14
10.78	28.5	-1.9	3.6
10.82	31.052	-1.9131	0.61083
10.86	30.687	-2.2939	0.43774
10.9	30.344	-2.6606	0.2372
10.94	30.023	-3.011	0.013618
10.98	29.727	-3.3429	-0.22859
11.02	29.455	-3.6543	-0.48502
11.06	29.209	-3.9429	-0.75126
11.1	28.989	-4.2066	-1.0229
11.14	28.795	-4.4432	-1.2955
11.18	28.63	-4.6507	-1.5647
11.22	28.494	-4.8267	-1.826
11.26	20.72	-4.1	-8.78
11.3	28.311	-5.0761	-2.3075
11.34	28.266	-5.1451	-2.5189
11.38	28.254	-5.1742	-2.7047
11.42	28.274	-5.1611	-2.8607
11.46	28.328	-5.1036	-2.9823
11.5	28.417	-4.9998	-3.0653
11.54	28.541	-4.8473	-3.105
11.58	29	-9.48	-2.38
11.62	33.06	-8.02	1.36
11.66	32.5	-4.02	-0.24
11.7	31.82	-0.62	-2.14
11.74	31.3	1.56	-2.64
11.78	27.9	-1.08	-3.56
11.82	29.16	-2.32	-4.3
11.86	30.7	-2.14	-2.06
11.9	29.46	-0.86	-0.98
11.94	31.7	-0.62	0.4
11.98	32.24	1.58	0.92
12.02	33.04	-0.66	1.08
12.06	32.2	-2.16	2.78
12.1	34.8	1.22	-0.48
12.14	34.56	-0.6	-4.1
12.18	36.12	1.36	-3.38
12.22	35.06	5.14	-3.96
12.26	34.14	1.96	-2.26
12.3	35.074	2.9162	-2.7526
12.34	35.199	3.2448	-3.1146
12.38	35.291	3.5103	-3.4731
12.42	35.353	3.7016	-3.8183
12.46	35.391	3.8079	-4.1406
12.5	33.92	1.24	-8.86
12.54	36.3	2.54	-6.66
12.58	32.08	6.04	-4.44
12.62	34.76	4.2	-3.06
12.66	35.96	5.4	-4.14
12.7	35.8	2.12	-3.38
12.74	37.32	0.04	-3.38
12.78	37.32	-2.14	-3.26
12.82	36.02	-1.54	-3.26
12.86	35.26	-1.94	-4.32
12.9	34.96	-3.22	-4.54
12.94	34.92	-5.24	-4.32
12.98	33.5	-6.94	-5.96
13.02	32.34	-6.28	-4.82
13.06	28.92	-11.36	-2.62
13.1	28.06	-9.36	-4.7
13.14	26.04	-7.12	-3.32
13.18	28.32	-7.22	-2.44
13.22	27.78	-4.14	-2.74
13.26	27.56	-4.18	-2.14
13.3	29.16	-3.86	-1.48
13.34	30.46	-2.4	-1.6
13.38	30.36	-1.6	-1.38
13.42	31.28	-1.38	-1.82
13.46	31.66	-1.94	-2.22
13.5	31.82	0.34	-2.2
13.54	31.78	-0.66	-2.14
13.58	33.84	-1.26	-1.66
13.62	34.36	-1.4	-1.44
13.66	35.2	-0.48	-0.88
13.7	34.42	0.54	-0.82
13.74	33.74	-0.58	0.46
13.78	32.64	-2.14	-1.96
13.82	31.24	-2.62	0.66
13.86	33.02	-3.22	2
13.9	33.12	-5.16	0.4
13.94	29.74	-4.32	1.94
13.98	28.76	-2.48	3.96
14.02	29.42	0	6.28
14.06	27.64	0.3	4.86
14.1	27.14	2.04	5.54
14.14	28.58	2.8	8.08
14.18	30.66	0.42	7.08
14.22	31.629	-0.52927	2.3373
14.26	32.284	-0.51668	1.6357
14.3	32.938	-0.48918	0.90503
14.34	36.62	1.42	-4.4
14.38	37.2	-0.38	-4.32
14.42	35.5	0.16	-4.7
14.46	36.58	-3.8	-4.26
14.5	35	0	-2.96
14.54	33.28	0.98	-3.02
14.58	30.4	-1.44	1.42
14.62	34.68	-0.16	2.04
14.66	34.58	3.78	1.78
14.7	31.54	5.64	-1.34
14.74	31	3.18	-0.9
14.78	30.94	5.38	-3.12
14.82	29.86	4.36	-0.6
14.86	29.62	4.24	-0.56
14.9	32.04	3.46	-1.98
14.94	33.08	3.72	-3.06
14.98	32.4	-0.36	-3.86
15.02	32.18	0.46	-4.44
15.06	31.58	0.78	-5.46
15.1	29.5	-2.62	-5.28
15.14	27.56	-5.24	-1.5
15.18	29.76	-5.52	-1.16
15.22	27.2	-7.52	-0.12
15.26	28.64	-8.66	0.04
15.3	29.02	-6.88	0.6
15.34	23.4	-6.08	2.6
15.38	24.72	-6.98	5.9
15.42	26.845	-4.6068	0.39366
15.46	27.018	-3.8923	0.30691
15.5	27.268	-3.0996	0.17098
15.54	27.585	-2.259	-0.0044594
15.58	27.961	-1.401	-0.20974
15.62	28.385	-0.55616	-0.43519
15.66	30.7	7.04	-4.44
15.7	29.06	5.46	-4.76
15.74	28.06	2.48	-1.02
15.78	30.18	1.4	-0.42
15.82	30.88	0.74	-0.32
15.86	31.46	-0.82	-0.54
15.9	32.3	-0.88	-1.54
15.94	33.66	0.02	-2.26
15.98	33.2	2.1	-1.56
16.02	33.68	-1.3	0.1
16.06	33.6	0.62	-2.32
16.1	32.42	0	-1.74
16.14	31.94	1.92	-0.9
16.18	31.66	2.54	-0.04
16.22	32.74	2.04	-0.96
16.26	31.54	1.2	-0.78
16.3	31.02	3.24	-0.08
16.34	31.16	4.38	-0.06
16.38	30.98	4.66	-0.66
16.42	31.46	5.08	0.58
16.46	30.88	6.18	1.08
16.5	31.02	5.96	1.7
16.54	30.835	3.3092	-0.2061
16.58	31.041	2.9902	-0.31407
16.62	31.29	2.6212	-0.44388
16.66	31.577	2.2113	-0.59227
16.7	31.894	1.7697	-0.756
16.74	32.235	1.3054	-0.93181
16.78	32.595	0.82765	-1.1165
16.82	32.966	0.34542	-1.3067
16.86	33.343	-0.13211	-1.4993
16.9	27.32	-13.46	-5.76
16.94	34.088	-1.0367	-1.8784
16.98	34.443	-1.4455	-2.0585
17.02	34.78	-1.8131	-2.2279
17.06	34.84	1.78	-5.04
17.1	35.72	4.76	-4.3
17.14	36.88	-0.3	-2.08
17.18	37.32	-4.56	-0.92
17.22	38.22	-5.22	-0.12
17.26	36.82	-3.22	-0.2
17.3	35.68	-1.2	-1.84
17.34	36.6	-1.96	-1.92
17.38	36.2	-2.02	-3.14
17.42	34.78	-0.34	-3.76
17.46	35.68	-0.04	-3.3
17.5	33.34	-1.7	-3.2
17.54	34.64	0.1	-2.9
17.58	32.86	-2.38	-3.3
17.62	35.28	-2.68	-3.74
17.66	34.22	-1.22	-3.38
17.7	34.08	-0.92	-3.08
17.74	33.9	-2.34	-2.32
17.78	31.94	-2.42	-2.86
17.82	34.08	-1.32	-2
17.86	32.12	0.46	-0.46
17.9	32.82	1.12	-0.14
17.94	31.16	1	2.62
17.98	32.4	-0.12	2.86
18.02	31.54	2.66	1.62
18.06	31.58	0.78	2.88
18.1	31.4	-3.42	4.8
18.14	32.2	-3.08	1.02
18.18	32.72	-3.98	-0.24
18.22	34.06	-5.34	0.16
18.26	35.98	-5.92	0.46
18.3	36.52	-5.66	0.68
18.34	38.2	-5.22	1.26
18.38	38.68	-6.58	0.72
18.42	40.92	-5.08	-3.18
18.46	36.8	-0.28	-4.38
18.5	36.96	0.48	-5.88
18.54	33.84	3.86	-6.9
18.58	33.6	-0.46	-5.2
18.62	35.6	2.06	-4.68
18.66	35.1	1.34	-4.58
18.7	34.22	1.58	-4.44
18.74	34.48	-0.4	-3.98
18.78	35.48	-1.4	-3.52
18.82	34.08	-0.4	-2.9
18.86	34.84	-1.06	-3
18.9	33.78	-1.7	-2.6
18.94	34.24	-2.38	-2.38
18.98	34.18	-2.2	-2.24
19.02	34.34	-1.6	-2.16
19.06	33.68	1.72	-1.96
19.1	36.06	3.5	-1.74
19.14	34.76	1	-2.86
19.18	38.84	-0.76	-2.9
19.22	39.14	-3.06	-6.22
19.26	35.8	-5.04	-8.88
19.3	34.24	-8.68	-9.24
19.34	33.04	-10.2	-7.84
19.38	37.8	-8.46	-9.64
19.42	36.205	-5.0688	-6.4349
19.46	36.166	-4.9759	-6.2954
19.5	36.099	-4.8178	-6.0863
19.54	36	-11.24	-5.44
19.58	35.92	-7.64	-4.44
19.62	36.68	-4.62	-4.3
19.66	37.72	-0.78	-3.28
19.7	34.18	1.72	-3.46
19.74	33.12	2.06	-2.92
19.78	31.64	-2.42	-2.22
19.82	34.66	-2.0535	-2.6665
19.86	34.382	-1.6269	-2.1159
19.9	34.085	-1.2059	-1.5589
19.94	33.77	-0.79761	-1.0021
19.98	33.438	-0.40909	-0.45167
20.02	36.52	3.52	-1.92
20.06	33.98	2.76	0.22
20.1	32.2	-1.66	0.22
20.14	33.3	1.5	0.96
20.18	31.88	0.76	2.78
20.22	31.56	-1.38	2.8
20.26	28.92	-1.44	3.12
20.3	28.26	-1.72	3.42
20.34	29.4	-0.26	3.02
20.38	29.38	1.22	2.42
20.42	28.24	1.24	3.5
20.46	30.08	3.12	3.78
20.5	29.12	2.88	4.78
20.54	31.74	2.44	4.84
20.58	31.357	-0.53706	2.1919
20.62	31.33	-0.58727	2.1089
20.66	35.34	-3.82	-2.12
20.7	31.235	-0.67806	1.9016
20.74	31.17	-0.7182	1.7792
20.78	31.093	-0.75455	1.6454
20.82	31.14	-2.84	-3.38
20.86	34.9	-5.58	-2.22
20.9	34.9	-4.56	-4.06
20.94	35.14	-4.56	-5.22
20.98	30.574	-0.8718	0.8379
21.02	30.449	-0.88082	0.65502
21.06	30.32	-0.88452	0.46712
21.1	30.187	-0.88267	0.2751
21.14	30.051	-0.87507	0.079853
21.18	29.912	-0.8615	-0.1177
21.22	26.48	2.84	4.88
21.26	27.9	4.02	6.14
21.3	24.96	3.78	6.22
21.34	29.356	-0.74305	-0.91305
21.38	29.22	-0.69632	-1.1086
21.42	23.34	1.56	-2.02
21.46	24.82	0.88	-1.96
21.5	28.86	-1.78	-3.52
21.54	30.64	-0.98	-2.2
21.58	30.52	3.08	-1.78
21.62	30.16	-3.08	-0.38
21.66	27.42	-1.06	-1.2
21.7	29.88	-0.66	-0.34
21.74	32.24	-2.3	-0.12
21.78	30.9	-3.02	-0.5
21.82	30.54	-2.3	1.78
21.86	28.106	0.4955	-2.9561
21.9	28.082	0.65402	-3.041
21.94	28.074	0.82268	-3.1112
21.98	33.78	-0.78	-8.02
22.02	29.46	-1.78	-7.76
22.06	26.56	-1.38	-8.1
22.1	23.04	5.1	-8.76
22.14	24.14	4.74	-7.42
22.18	24.66	7.04	-4.18
22.22	24.64	6.66	-5.34
22.26	29.22	3.86	-0.48
22.3	30.7	1.42	-0.84
22.34	30.3	1.34	-0.24
22.38	32.24	1.38	-0.4
22.42	29.82	2.7	0.1
22.46	30.38	1.42	-1.12
22.5	30.22	-0.16	-1.66
22.54	29.38	2.24	-1.66
22.58	30.2	0.52	-1.98
22.62	28.14	2.62	-1.28
22.66	28.54	3.02	-1.32
22.7	29.4	2.58	-1.78
22.74	29.58	1.16	-1.38
22.78	29.26	2.48	-2.1
22.82	28.92	1.24	-2.14
22.86	28.92	1.78	-0.58
22.9	32.76	-0.9	1.48
22.94	31.64	-1.42	1.14
22.98	31.18	-1.38	1.1
23.02	30.94	-2.12	1.36
23.06	30.82	-2.12	2.08
23.1	30.62	-3.26	1.46
23.14	32.9	-5.46	1.66
23.18	33.187	-2.0729	-0.53178
23.22	33.499	-1.7582	-1.0743
23.26	36.68	-6.04	-2.6
23.3	36.38	-5.12	-2.08
23.34	36.5	-1.68	-1.24
23.38	35.12	1.7	-4.12
23.42	32.32	4.9	-6.26
23.46	32.18	1.62	-5
23.5	33.92	0.26	-3.68
23.54	32.68	2.44	-3.3
23.58	34.56	-1.1	-1.82
23.62	36.24	-2.54	-1.2
23.66	34.48	-3.06	-1.2
23.7	34.3	-3.24	-3
23.74	35.6	0.12	-5.6
23.78	34.98	-2.26	-3.02
23.82	34.4	0.92	-2.92
23.86	33.3	0.3	-2.62
23.9	33.06	0.4	-3.2
23.94	34.88	-1.84	-2.22
23.98	35.38	-0.92	-0.7
24.02	35.32	-1.8	0.32
24.06	35.06	-4	0.66
24.1	35	-3.02	-0.24
24.14	31.72	-3	1.82
24.18	34.18	-3.54	-0.48
24.22	34.38	0	-1.72
24.26	37.16	0.8	-0.6
24.3	36.18	3.28	-1.14
24.34	37.02	2.24	-3.22
24.38	37.2	2.36	-3.62
24.42	34.68	3.54	-2.42
24.46	32.78	2.38	-1.6
24.5	34.94	0.88	-1.52
24.54	35.04	1.3	-1.6
24.58	34.28	0.92	-2.68
24.62	36.7	4.48	-3.8
24.66	36.36	3.28	-4.22
24.7	36.54	2.42	-2.9
24.74	35.46	0.94	-3.8
24.78	33.9	2.08	-3.12
24.82	33.36	0.86	-3.32
24.86	35.02	1.76	-2.98
24.9	34.42	1.52	-3.74
24.94	33.66	1.82	-1.78
24.98	34.92	3.3	-0.82
25.02	32.12	1.64	1.62
25.06	32.3	-1.28	1.66
25.1	34.02	0.96	-2.02
25.14	34.22	4.48	-2.06
25.18	33.18	4.2	-1.54
25.22	32.5	5.32	-1.66
25.26	31.34	2.84	-0.98
25.3	31.36	1.12	0.72
25.34	32.16	0.66	0.68
25.38	32.7	-0.12	1.78
25.42	31.64	0.44	0.5
25.46	31.22	1.2	-0.7
25.5	31.64	2.02	-0.32
25.54	32.14	3.6	-0.26
25.58	31.2	0.82	-0.64
25.62	32.58	2.12	-0.3
25.66	33.14	1.32	-0.26
25.7	33.74	2.78	0.34
25.74	33.117	0.28955	-2.2477
25.78	33.21	0.015395	-2.7522
25.82	33.296	-0.25527	-3.2345
25.86	33.378	-0.51485	-3.6785
25.9	33.84	-7.48	-3.16
25.94	37.02	-0.74	-7.52
25.98	35.84	-0.34	-6.16
26.02	33.9	0.74	-5.84
26.06	31.64	-1.4	-4.86
26.1	32.42	-2.1	-4.74
26.14	32.94	0.36	-3
26.18	33.56	-1.56	-2.36
26.22	32.54	-0.06	-1.64
26.26	33.06	-1.88	-1.74
26.3	34.94	0.1	-2.14
26.34	36.52	-0.7	-1.72
26.38	35.68	-1.26	-0.48
26.42	36.26	-2.2	-0.6
26.46	35.064	0.71523	-2.3253
26.5	35.115	0.90488	-2.2855
26.54	37.86	4.04	-8.76
26.58	35.26	6.92	-7.1
26.62	35.117	1.3649	-2.2512
26.66	35.065	1.4648	-2.2558
26.7	34.984	1.5296	-2.2623
26.74	34.873	1.5541	-2.2669
26.78	34.731	1.5333	-2.266
26.82	32.24	1.52	-0.28
26.86	33.66	-0.4	-0.28
26.9	33.4	1.3	-1.62
26.94	33.82	1.24	-1.52
26.98	34.26	-1.28	-1.66
27.02	33.46	0.22	-2.32
27.06	33.36	-1.68	-1.5
27.1	31.26	-1.66	-1.32
27.14	31.92	-0.84	-0.78
27.18	31.56	-1.82	-1.6
27.22	31.4	-3.16	-1.86
27.26	30.16	-3.12	-0.8
27.3	31.5	-2.94	-0.68
27.34	30.88	-4.24	-1.4
27.38	34.16	-7.12	-1.14
27.42	30.46	-7.68	-3.32
27.46	31.82	-5.74	-1.44
27.5	26.84	-7.92	-3.24
27.54	29.3	-8.18	-2.58
27.58	28.8	-6	-0.62
27.62	30.72	-6.04	1.94
27.66	27.229	-2.4033	0.73961
27.7	26.933	-1.4139	0.68359
27.74	26.675	-0.37709	0.58476
27.78	20.76	0	5.56
27.82	23.52	4.14	7.38
27.86	23.6	6.44	6.38
27.9	24.36	11.34	4.46
27.94	26.069	4.68	-0.40607
27.98	26.101	5.4982	-0.67452
28.02	27.08	8.1	-5.86
28.06	26.9	9.06	-7.12
28.1	25.5	11.28	-5.22
28.14	27.02	5.72	-6.3
28.18	30.1	1.94	-4.42
28.22	30.04	2.66	-2.98
28.26	31.54	3.3	0.92
28.3	30.02	0.64	0.04
28.34	28.54	2.42	-2.46
28.38	28.98	5.62	-4.38
28.42	28.58	2.78	-3.96
28.46	30.68	3.48	-2.54
28.5	28.68	9.1	-1.32
28.54	31.32	4.2	-4.1
28.58	30.82	2.06	-3.92
28.62	30.9	3.26	-2.26
28.66	29.52	-0.24	1.98
28.7	30.86	0.66	3.18
28.74	32.14	1.22	1.6
28.78	29.82	1.82	0.6
28.82	29.3	0.1	2.16
28.86	28.36	1.4	0.82
28.9	28.18	0.02	-0.42
28.94	28.46	-1.02	-1.38
28.98	27.1	-0.1	-0.9
29.02	28.46	-0.6	-0.22
29.06	27.82	-0.28	-0.46
29.1	30.6	-0.22	1.22
29.14	30.28	-0.06	2.38
29.18	29.4	-1.64	2.94
29.22	30.38	-0.38	1.72
29.26	29.94	0.02	-2.38
29.3	32.66	-3.58	-1.5
29.34	32.38	1.54	-4.5
29.38	30.52	2.66	-4.34
29.42	32.3	1.58	-1.78
29.46	34.54	3.96	-4.38
29.5	36.38	6.42	-2.4
29.54	33.74	6.72	-3.5
29.58	33.06	6.92	-3.64
29.62	35.2	4.96	-1.64
29.66	34.52	4.46	-0.4
29.7	35.42	4.52	-0.18
29.74	34.66	4.12	-0.6
29.78	35.98	3.66	1
29.82	34.02	1.24	2.68
29.86	33.54	-0.72	-0.5
29.9	34.24	-4.2	-3.38
29.94	34.225	-1.2363	-0.60006
29.98	34.16	-4.98	-1.54
30.02	32.92	-1.96	-2.82
30.06	35.18	-2.58	-0.98
30.1	34.14	-3.44	-1.08
30.14	32.58	-4.74	-1.1
30.18	33.86	-3.26	-0.98
30.22	34.26	-2.26	-0.36
30.26	35.1	-3.68	-0.48
30.3	33.6	-3.4	-0.78
30.34	33.68	-2.36	-0.48
30.38	33.24	-1.86	-1.28
30.42	33.84	-3.28	-0.66
30.46	34.98	-1.46	-0.72
30.5	35.42	-0.58	-0.28
30.54	35.96	-0.42	-0.66
30.58	33.54	-0.24	-0.7
30.62	35.98	2.12	-1.18
30.66	36.3	-1.56	-4.56
30.7	38.66	-3.58	-3.32
30.74	36.56	-3.56	-2.24
30.78	34.98	-1.96	-2.26
30.82	36.1	-1.08	-1.54
30.86	34.8	-2.32	-1.48
30.9	35.6	-4.6	-0.54
30.94	36.68	-5.34	-0.24
30.98	36.74	-5.06	0.28
31.02	40.32	-6.4	0.76
31.06	39.6	-7.64	-1.54
31.1	37.82	-1.813	-2.1593
31.14	37.731	-1.5764	-2.0169
31.18	37.612	-1.3306	-1.8551
31.22	37.466	-1.081	-1.6771
31.26	37.297	-0.83319	-1.4861
31.3	38.68	2.38	-6.66
31.34	40.8	3.04	-3.98
31.38	39.72	3.96	-2.32
31.42	37.34	4.48	-2.12
31.46	35.2	1.3	-1.9
31.5	34.46	1.7	-1.2
31.54	34.5	3.42	0.28
31.58	32.94	5.1	-0.24
31.62	35.402	0.40992	0.30508
31.66	35.221	0.33738	0.45465
31.7	35.06	0.20252	0.58285
31.74	32	-4.1	3.08
31.78	31.78	-3.86	1.76
31.82	35.72	-2.48	-0.24
31.86	36.5	-2.88	0.68
31.9	35.38	-6.28	3.66
31.94	34.18	-5.8	3.3
31.98	35.78	-4.1	2.58
32.02	36.88	-4.38	1
32.06	35.5	-3.54	0.64
32.1	36.2	-3.92	-0.78
32.14	35.74	-4.58	-1.48
32.18	34.46	-5.86	-3.44
32.22	33.82	-4.86	-5.26
32.26	34.62	-6.32	-4.88
32.3	33.72	-4.16	-4.16
32.34	33.48	-4.9	-3.5
32.38	33.68	-3.62	-3.28
32.42	33.98	-2.98	-3.42
32.46	34.36	-0.48	-3.44
32.5	32.84	-0.24	-3.5
32.54	33.08	-0.84	-2.44
32.58	32.36	-0.4	-2.94
32.62	32.6	-3.14	-3.22
32.66	32.06	-3.8	-2.82
32.7	32.24	-5.12	-1.64
32.74	33.88	-5.7	-1.38
32.78	34.74	-4	-0.78
32.82	31.688	-0.8838	-0.081202
32.86	31.46	5.26	3.66
32.9	30	0.4	3.74
32.94	31.64	0.34	1.26
32.98	31.94	0.46	0.84
33.02	30.38	0.58	0.52
33.06	29.44	0.5	-0.08
33.1	31.7	-0.42	-0.46
33.14	28.74	-0.3	0.46
33.18	31	-0.16	1.24
33.22	31.1	-0.8	-0.98
33.26	32.98	-0.54	0.32
33.3	34.08	-0.96	1.04
33.34	36.46	-1.44	5.86
33.38	32.4	-3.28	3.76
33.42	31.42	-4.2	4.82
33.46	28.66	-4.86	4.76
33.5	29.16	-6.82	3.12
33.54	30.64	-7.52	2.94
33.58	29.34	-9.06	4.18
33.62	28.68	-8.36	4.48
33.66	27.02	-4.06	3.72
33.7	27.66	-1.58	2
33.74	27.04	0.46	0.74
33.78	26.66	2.24	1
33.82	27.56	6.1	0.88
33.86	26.141	2.1158	-0.87053
33.9	25.986	2.8207	-1.3281
33.94	22.18	7.46	-2.98
33.98	25.72	7.06	-2.34
34.02	27.36	5	-3.62
34.06	28	6.46	-5.04
34.1	27	5.78	-5.78
34.14	26.84	7.32	-6.04
34.18	27.48	4.6	-4.34
34.22	24.4	6.86	-3.08
34.26	23.38	8.8	-5.22
34.3	26.5	9.88	0.78
34.34	28.312	7.7742	-4.2362
34.38	31.32	5.38	-3.86
34.42	30.46	4.22	-6.76
34.46	32.08	4.78	-5.52
34.5	32.16	8.2	-3.74
34.54	31.46	7.26	-3.08
34.58	31.34	7.52	-2.08
34.62	33.6	6.56	-1.02
34.66	35.16	5.52	-1.24
34.7	37.74	8.02	-0.82
34.74	39.1	5.26	-0.94
34.78	39.64	7.2	-1.02
34.82	39.16	3.36	-4.82
34.86	38.26	1.04	-3.08
34.9	42.34	-1.66	-2.66
34.94	36.72	-7.04	-4.76
34.98	36.36	-10.84	-4.7
35.02	33.24	-9.5	-4.68
35.06	38.701	-5.439	-3.449
35.1	41.3	-7.18	-1.84
35.14	38.181	-5.8918	-3.3844
35.18	37.842	-5.9583	-3.314
35.22	37.465	-5.9355	-3.2217
35.26	37.06	-5.8364	-3.11
35.3	35.44	-7.88	-2.98
35.34	37.08	-7.42	-2.26
35.38	36.5	-4.88	-1.14
35.42	37.08	-4.04	-2.34
35.46	34.62	-1.5	-3.32
35.5	34.76	-2.56	-2.32
35.54	34.72	-2.56	-1.9
35.58	32.3	-0.96	-2.16
35.62	33.36	-2.96	-2.22
35.66	35.78	-3.72	-1.48
35.7	34.56	-4.96	-1.86
35.74	32.18	-6.24	-0.32
35.78	30.54	-4.46	2
35.82	31.98	-5.32	0.78
35.86	32.64	-5.74	0.1
35.9	31.48	-5.1	1.06
35.94	30.82	-7.58	-0.06
35.98	29.36	-5.8	0.4
36.02	26.42	-7	0.94
36.06	30.82	-6.22	2.18
36.1	31.52	-5.58	0.88
36.14	31.64	-4.86	0.94
36.18	33.72	-4.3	-0.18
36.22	32.7	-4.3	-1.56
36.26	31.68	-7.86	-1.68
36.3	36.96	-4.38	-1.2
36.34	36.72	-5.74	1.66
36.38	35.14	-5	1.5
36.42	36.34	-3.2	0.38
36.46	37.38	-3.44	-1.32
36.5	39.58	0.22	-2.14
36.54	38.64	-1.04	-2.68
36.58	37.44	1.82	-0.98
36.62	35.84	-1.26	-2.56
36.66	36.08	-0.72	-2.74
36.7	34.84	-1.44	-2.7
36.74	35.04	-3.18	-2.5
36.78	33.12	-1.44	-2.96
36.82	33.8	-1.28	-2.6
36.86	34.18	-0.84	-2.46
36.9	35.22	0.92	-3.24
36.94	32.92	-0.2	-3.12
36.98	35.5	-2.8	-2.8
37.02	31.76	-0.72	-3.14
37.06	33.76	-0.34	-2.86
37.1	32.3	-0.8	-2.18
37.14	32.98	0.34	-2.14
37.18	32.54	0.56	-2.34
37.22	29.54	0.06	-2.44
37.26	28.78	-1.44	-1.9
37.3	28.56	-1.66	-1.6
37.34	28.6	-0.26	-0.1
37.38	29.16	-1.72	1.62
37.42	31.26	-1.8	1.02
37.46	30.12	-3.68	-1.72
37.5	28.856	-1.9414	1.5695
37.54	28.731	-1.9186	1.6609
37.58	28.635	-1.8798	1.7109
37.62	27.98	-1.26	7.62
37.66	26.64	-2.96	7.52
37.7	27.3	-3.84	7.22
37.74	25.24	-5.54	5.62
37.78	27.38	-7.88	4.44
37.82	30.8	-7.52	4.74
37.86	30.96	-8.98	4.14
37.9	30.84	-5.96	2.2
37.94	31.64	-8.12	3.72
37.98	29.03	-0.90298	0.50938
38.02	29.177	-0.7753	0.27604
38.06	29.338	-0.64741	0.032492
38.1	29.511	-0.52063	-0.21868
38.14	30.58	11.08	-8.54
38.18	33.06	6.22	-8.8
38.22	31.12	6.8	-9.46
38.26	29.16	8.26	-8.22
38.3	29.3	8.4	-5.9
38.34	31.06	7.98	-3.64
38.38	32.3	6.32	-2.98
38.42	32.52	5.26	-3.1
38.46	34.46	2.86	-3.02
38.5	34.48	3.54	-1.34
38.54	31.9	0.42505	-2.7432
38.58	32.127	0.43608	-2.8837
38.62	24.98	-8.74	-3.58
38.66	23.48	-7.82	-1.6
38.7	22.48	-6.42	-2.54
38.74	25.32	-4.8	-0.16
38.78	33.177	0.1922	-3.143
38.82	33.36	0.074435	-3.0881
38.86	33.532	-0.069391	-2.9916
38.9	36.82	-1.36	0.2
38.94	39.12	-5.74	0.4
38.98	42.88	-2.08	-0.88
39.02	40.38	-3.38	2.46
39.06	39.7	-6.4	3.9
39.1	37.2	-3.74	3.06
39.14	33.98	-3.14	1.92
39.18	33.54	-2.04	0.04
39.22	31.46	2.7	-3.02
39.26	32.06	0.82	-1.8
39.3	31.22	-0.9	-2.76
39.34	32.54	-2.1	-2.72
39.38	31.8	-0.14	-2.32
39.42	30.92	1.18	-2.32
39.46	31.46	1.34	-1.28
39.5	30.4	2.66	-1.76
39.54	29.16	1.66	-1.84
39.58	31.94	1.3	-1.54
39.62	31.98	2.4	-2.5
39.66	29.26	0.7	-2
39.7	29.52	2.02	-2.82
39.74	30.24	1.58	-2.76
39.78	32	0.88	-2.42
39.82	31.78	-0.78	-2
39.86	30.54	-0.56	-1.74
39.9	31.14	1.6	-2.06
39.94	31.34	1.88	-2.64
39.98	29.74	2.84	-1.9
40.02	31.96	0.82	-0.9
40.06	31.26	0.86	-1.14
40.1	31.72	-0.46	0.1
40.14	33.26	-0.28	0.22
40.18	33.78	-0.06	-0.92
40.22	32.94	0.82	-0.14
40.26	32.9	1.42	-0.06
40.3	33.38	1.02	-1.2
40.34	32.22	-0.6	-0.48
40.38	33.24	-1.34	-0.48
40.42	33.5	-2.58	-0.28
40.46	34.38	-3.14	0.02
40.5	35.44	-5.78	-0.44
40.54	36.86	-4.76	-2.24
40.58	35.66	-6.78	-1.42
40.62	34.434	-4.4335	-1.099
40.66	34.329	-4.6514	-1.0965
40.7	34.199	-4.8324	-1.0848
40.74	34.047	-4.9782	-1.0656
40.78	33.877	-5.0906	-1.0405
40.82	33.694	-5.1713	-1.0112
40.86	33.5	-5.2221	-0.97933
40.9	33.301	-5.2447	-0.94658
40.94	33.1	-5.2408	-0.91459
40.98	32.901	-5.2122	-0.88503
41.02	32.707	-5.1607	-0.85955
41.06	32.523	-5.0878	-0.83982
41.1	32.353	-4.9955	-0.82749
41.14	32.201	-4.8854	-0.82422
41.18	32.07	-4.7593	-0.83167
41.22	30.6	-1.78	-3
41.26	31.14	-1.36	-1.46
41.3	31.96	-4.12	-1.14
41.34	31.6	-4.58	-0.7
41.38	32.8	-3.38	-0.74
41.42	31.16	-4.68	-0.22
41.46	31.6	-5.36	-0.6
41.5	33.24	-4	-0.18
41.54	33.68	-6.46	-0.64
41.58	34.3	-4.68	-1.66
41.62	32.44	-4.54	-3.34
41.66	32.48	2.78	-3.4
41.7	31.06	3.94	-4.56
41.74	29.24	4.2	-2.82
41.78	27.58	5.56	-3.32
41.82	30.982	-0.79126	-3.2446
41.86	30.69	-0.65682	-3.3274
41.9	30.374	-0.54036	-3.3819
41.94	30.037	-0.44011	-3.4098
41.98	27.96	1.94	3.88
42.02	29.306	-0.28121	-3.392
42.06	28.917	-0.21905	-3.3497
42.1	28.515	-0.16606	-3.2874
42.14	28.102	-0.12051	-3.2067
42.18	27.681	-0.080617	-3.1092
42.22	27.253	-0.044636	-2.9966
42.26	26.821	-0.010807	-2.8705
42.3	26.388	0.022627	-2.7327
42.34	28.16	-12.12	-3.56
42.38	25.523	0.095339	-2.4283
42.42	25.096	0.13813	-2.265
42.46	24.676	0.18756	-2.0965
42.5	26.36	-2.08	-7
42.54	24.06	-3.02	-3.46
42.58	24.54	-3.48	-4.36
42.62	24.36	-2.66	-3.7
42.66	24.5	2.12	-1.48
42.7	19.98	4.18	-0.48
42.74	22.105	0.86695	-0.91119
42.78	21.816	1.0327	-0.76083
42.82	21.554	1.2209	-0.62017
42.86	21.321	1.4334	-0.49088
42.9	22.56	2.42	1.94
42.94	22.42	5.68	3.72
42.98	20.94	7.24	1.92
43.02	19.66	5.18	0.88
43.06	18.4	4.5	2.24
43.1	18.68	5.08	1.12
43.14	18.52	5.96	-0.9
43.18	18.16	5.56	-0.54
43.22	18.86	4.82	-0.28
43.26	21.16	2.6	-1.52
43.3	22.86	3.9	-2.7
43.34	26.08	1.9	-0.6
43.38	27.12	0.66	1.36
43.42	29.46	1.58	1.5
43.46	30.36	2.76	0.5
43.5	31.74	1.54	0.26
43.54	33.78	2.18	-0.48
43.58	33.18	1.52	-0.96
43.62	35.9	0.16	-0.36
43.66	35.22	0.46	-0.72
43.7	35.02	0.28	-0.62
43.74	35.9	0.82	-0.04
43.78	38.46	-1.2	-1.34
43.82	37.24	2.1	-0.82
43.86	38.6	-0.42	-0.9
43.9	37.94	-5.24	-4.56
43.94	35.98	-5.14	-7.28
43.98	30.22	-2.88	-7
44.02	35.44	-5.0927	-4.0893
44.06	35.172	-5.8256	-4.2537
44.1	34.9	-6.497	-4.3919
44.14	34.638	-7.0876	-4.5062
44.18	34.397	-7.5782	-4.5987
44.22	33.3	-9.34	-5
44.26	29.32	-9.52	-5.42
44.3	35.84	-6.8	-3.62
44.34	34.96	-8.06	-5.04
44.38	35.38	-7.2	-4.52
44.42	36.26	-7.72	-3.44
44.46	35.28	-5.7	-4.4
44.5	35.8	-5.92	-4.24
44.54	34.26	-3.7	-4.36
44.58	35.2	-3.06	-4.78
44.62	35.78	-1.4	-5.86
44.66	37.96	1.44	-5.46
44.7	30.3	1	-6.1
44.74	31	0.6	-5.14
44.78	28.56	1.42	-4.42
44.82	29.2	5.84	-5.1
44.86	31.4	6.04	-4.58
44.9	31.48	5.16	-2.92
44.94	30.58	2.46	-1.66
44.98	29.6	1.26	-1.14
45.02	31.56	-0.36	-0.5
45.06	30.16	-0.72	-0.72
45.1	31.02	-1.08	0.04
45.14	31.94	-0.2	-0.12
45.18	31.86	-0.18	-0.56
45.22	32.8	-3.4	-2.34
45.26	32.56	-3.32	-3.44
45.3	34.6	-0.96	-1.86
45.34	31.12	-0.94	-1.52
45.38	31.12	0.52	-1
45.42	32.34	-0.06	-2.34
45.46	32.24	-1.54	-1.9
45.5	34.2	-2.86	-0.78
45.54	33.84	-4.82	-1.18
45.58	32.16	-7.24	-0.32
45.62	29.4	-3.26	-1.34
45.66	30.16	-2.26	-0.9
45.7	31.4	-2.82	-0.48
45.74	31.18	-0.86	0.52
45.78	31.46	-2.78	0.24
45.82	31.14	-1.62	0.98
45.86	33.06	-2.76	1.88
45.9	33.08	-2.54	2.3
45.94	34.12	-4.76	1.12
45.98	35.32	-3.36	-0.36
46.02	37.44	-3.5	-0.02
46.06	38.26	-2.62	-2.14
46.1	41.72	-1.02	-2.2
46.14	41.76	-0.84	-2.1
46.18	41.72	-0.48	-3.22
46.22	42.18	-0.2	-5.4
46.26	39.5	0.82	-5.34
46.3	39.2	4.9	-3.76
46.34	37.74	3.2	-2.64
46.38	37.04	1.94	-2.92
46.42	36.62	2.32	-3.58
46.46	38.32	2.54	-4.44
46.5	36.98	0.3	-4.9
46.54	38.28	0.22	-4.98
46.58	37.72	-2.2	-4.58
46.62	37.22	-1.44	-4.6
46.66	37.44	-1.68	-4.04
46.7	34.16	-2.74	-3.26
46.74	29.84	-5.28	-4
46.78	31.76	-8.48	-5.48
46.82	33.92	-8.2	-7.64
46.86	33.48	-4.6	-4.2
46.9	33.66	-4.62	-4.6
46.94	31.374	-6.3953	-4.1991
46.98	31.242	-5.9693	-4.2024
47.02	31.172	-5.4308	-4.2094
47.06	26.6	-12.02	-2.32
47.1	25.8	-11.02	-3
47.14	31.277	-3.3374	-4.2347
47.18	29.68	-2.14	-4.5
47.22	32.12	-0.78	-0.74
47.26	32.82	1.04	-2.02
47.3	34.36	3.32	-3.86
47.34	35.12	3	-6.22
47.38	32.86	-1.32	-6.08
47.42	33.06	0.64	-6.5
47.46	33.28	6.98	-5.28
47.5	34.14	5.06	-5.58
47.54	32.54	3.12	-3.16
47.58	32.52	0.28	-2.62
47.62	32.04	0.6	-2.14
47.66	32.62	-0.48	-1.9
47.7	32.06	0.46	-1.4
47.74	33.16	-0.84	-1.66
47.78	31.94	-1.7	-1.84
47.82	34.44	-2.32	-2.26
47.86	34.48	1.86	-2.14
47.9	35.7	1.94	-1.74
47.94	37.68	0.2	-0.86
47.98	35.46	-0.78	-0.76
48.02	34.5	-0.76	-1.32
48.06	36.16	-2.2	-2.14
48.1	37.08	-0.46	-2.94
48.14	37.46	-0.36	-2
48.18	38.34	1.46	-1.4
48.22	38.52	0.7	-1.38
48.26	37.12	1.82	-1.96
48.3	35.98	2.48	-1.26
48.34	36.2	2.24	-1.84
48.38	36.8	1.96	-2.26
48.42	36.64	1.1	-2.62
48.46	37.36	1.38	-2.32
48.5	35.62	4.3	-1.96
48.54	32.18	5.62	-0.2
48.58	35.075	1.1819	-0.97782
48.62	31.48	-0.12	2.82
48.66	35.9	-1.72	-1.52
48.7	38.02	-3.68	0.52
48.74	33.872	-1.1967	-1.2663
48.78	33.44	-2.56	0.02
48.82	34.18	-1	1.34
48.86	35.28	-1.9	-0.02
48.9	34.34	-0.48	-1.28
48.94	33.96	-2	-3.56
48.98	29.56	-6.42	-5.36
49.02	29.82	-9.78	-2.18
49.06	34.18	-8.24	-1.84
49.1	32.94	-7	-0.4
49.14	32.06	-5.42	2.4
49.18	35.6	-6.34	1.96
49.22	35.1	-6.94	2
49.26	36.3	-6.4	2.98
49.3	36.94	-7	3.22
49.34	38.4	-6.76	1.06
49.38	37.92	-7.72	-1.88
49.42	37.98	-8.12	-3.04
49.46	35.9	-8.14	-2.24
49.5	36.02	-7.52	-0.98
49.54	35.72	-9.36	-1.38
49.58	36.719	-4.2348	-1.5959
49.62	36.509	-3.3901	-1.8548
49.66	36.255	-2.535	-2.0789
49.7	33.08	1.76	0.22
49.74	36.44	1.52	-3.44
49.78	33.1	3.62	-3
49.82	37.22	2.16	-2.84
49.86	35.24	-0.34	-2.08
49.9	34.62	0.9	-1.78
49.94	33.98	-0.1	-1.88
49.98	34.9	0.28	-2.02
50.02	34.66	-1.04	-1.16
50.06	32.9	1.46	-1.08
50.1	32.3	1.84	-0.46
50.14	31.74	1.76	-0.26
50.18	30.72	0.7	0.22
50.22	29.68	-0.72	1.36
50.26	27.5	-2.6	1.62
50.3	27.32	0.44	3.42
50.34	27.913	0.87509	-1.1533
50.38	27.71	0.69579	-1.2992
50.42	25.96	6.68	-5.9
50.46	24.9	-1.2	-5.12
50.5	25.54	2.18	-7.12
50.54	24.68	-0.32	-5.18
50.58	27.872	-0.4509	-1.8575
50.62	28.13	-0.691	-1.8813
50.66	31.22	2.82	3.3
50.7	30.9	-2.12	0.8
50.74	29.46	-3.12	-0.08
50.78	30.52	-0.96	-0.48
50.82	30.04	-1.38	-0.84
50.86	31.04	-3	-1.2
50.9	31.8	-2.74	-1.06
50.94	34.62	-5.1	-0.56
50.98	34.5	-2.56	2.3
51.02	35.76	-3.02	0.28
51.06	34.24	2.7	3.46
51.1	34.14	-0.76	2.9
51.14	32.24	-0.76	3.6
51.18	35.08	-2.86	4.02
51.22	33.752	0.80002	2.2975
51.26	33.399	1.5569	2.1662
51.3	32.977	2.3393	1.9872
51.34	32.498	3.1348	1.767
51.38	31.973	3.9309	1.5121
51.42	31.412	4.715	1.2289
51.46	30.825	5.4747	0.92373
51.5	30.225	6.1974	0.60315
51.54	29.62	6.8707	0.27356
51.58	29.022	7.482	-0.058606
51.62	28.442	8.0188	-0.38691
51.66	27.89	8.4687	-0.70492
51.7	27.378	8.8191	-1.0062
51.74	26.914	9.0574	-1.2843
51.78	26.511	9.1713	-1.5328
51.82	24.66	10.8	-1.4
51.86	27.4	8.62	-2.44
51.9	27.2	9.46	-0.94
51.94	24.4	9.58	-4.7
51.98	23.9	5	-3.24
52.02	26.8	5.02	-1.16
52.06	25.18	5.7	-0.92
52.1	27.92	5.62	-2.8
52.14	28	1.46	-1.78
52.18	29.6	-0.74	1.36
52.22	29.56	-0.24	0.88
52.26	28.5	-3.22	-1.72
52.3	27.86	-4.02	-2.16
52.34	27.2	-3.26	-1.68
52.38	26.1	-2.62	-1.6
52.42	24.9	-1.26	-1.14
52.46	26.56	-0.6	-0.6
52.5	27.3	1.82	-2.18
52.54	27.2	0.82	-0.1
52.58	27.04	0.5	1
52.62	29.02	2.84	0.44
52.66	29.18	1.68	0.22
52.7	30.16	2.32	-0.54
52.74	31.72	2.42	-1.8
52.78	31.62	2.02	-1.04
52.82	31.58	2.6	-0.88
52.86	32.76	4.9	-0.84
52.9	33.48	3.84	-1.2
52.94	34.9	3.24	-1.4
52.98	35.5	6.36	-1.8
53.02	39.28	3.9	-3.1
53.06	39.6	2.54	-4.68
53.1	39.32	-3.62	-5.92
53.14	35.9	-3.4	-5.02
53.18	37.24	-7.44	-5.24
53.22	34.06	-6.88	-4.42
53.26	33.56	-11.52	-4.32
53.3	29.38	-9.34	-2.68
53.34	31.82	-9.42	-4.22
53.38	28.92	-5.66	-3.32
53.42	30.12	-4.62	-2.6
53.46	32.26	-4.78	-2.88
53.5	33.9	-3.92	-2.86
53.54	32.24	-2.44	-2.96
53.58	31.52	-4.38	-3.08
53.62	32.7	-3.62	-2.7
53.66	30.24	-3.06	-2.1
53.7	31.78	-4.6	-1.56
53.74	31.64	-3.02	-0.56
53.78	31.46	-3.32	0.02
53.82	31.18	-4.38	1.32
53.86	31.12	-6.38	1.22
53.9	32.72	-5.7	2.5
53.94	32.16	-8.76	4.04
53.98	30.77	-2.5095	-0.41159
54.02	30.641	-1.9354	-0.79562
54.06	30.538	-1.3386	-1.2197
54.1	30.467	-0.73285	-1.6681
54.14	30.433	-0.13214	-2.1253
54.18	29.3	10.82	-7.16
54.22	30.5	0.99867	-3.0035
54.26	30.611	1.501	-3.3933
54.3	31.76	2.18	-5.74
54.34	31.5	2.34	-4.78
54.38	30.84	0.46	-4.24
54.42	32	2.1	-3.92
54.46	30.44	2.04	-3.76
54.5	32.32	1.88	-3.22
54.54	33.34	0.84	-2.62
54.58	34.64	2.02	-2.02
54.62	34.56	1.62	-1.58
54.66	36.98	0.34	-1.7
54.7	36.92	1.68	-0.7
54.74	37.7	-0.7	-1.22
54.78	36.08	-1.26	-0.6
54.82	37.2	-3.08	0.18
54.86	37.28	-5.32	0.5
54.9	39.38	-5.6	2.54
54.94	40.88	-5.76	3.06
54.98	41.36	-2.16	3.3
55.02	36.731	-1.9454	-1.763
55.06	36.187	-2.3058	-2.097
55.1	35.586	-2.6722	-2.4489
55.14	36.08	1.66	-9.16
55.18	33.3	3.7	-9.18
55.22	33.585	-3.7504	-3.5382
55.26	32.903	-4.0842	-3.8879
55.3	32.238	-4.3956	-4.2188
55.34	26.98	1.74	-7.12
55.38	27.38	4.04	-6.46
55.42	30.498	-5.1403	-5.0244
55.46	30.052	-5.3065	-5.2061
55.5	29.699	-5.4222	-5.3321
55.54	25.66	-10.42	-6.64
55.58	28.86	-9.64	-4.62
55.62	29.42	-10.5	-3.14
55.66	31.92	-7.4	-3.2
55.7	33.26	-9.6	-2
55.74	33.34	-6.94	-2.38
55.78	29.88	-3.74	-2.44
55.82	33.68	-1.48	-2.88
55.86	35.72	-1.24	-3.46
55.9	36.36	-2.14	-3.32
55.94	33.84	1.78	-3.22
55.98	34.44	-1.62	-0.38
56.02	32.64	-2.38	-1.72
56.06	34.18	-0.76	-0.48
56.1	32.88	-0.24	-1.28
56.14	30.1	0.78	-1.42
56.18	27.3	1.14	-1.74
56.22	26.94	3.24	-0.66
56.26	26.62	2.98	-0.1
56.3	29.82	0.58	-0.36
56.34	29.04	2.12	-4.42
56.38	29.34	-2.84	-2.3
56.42	31.26	-3.78	0.94
56.46	32.48	-4.98	-1.36
56.5	30	-4.5	-3.12
56.54	28.42	-5.58	-0.96
56.58	26.62	-5.46	-0.4
56.62	26.24	-2.4	2.28
56.66	27.24	1.82	5.24
56.7	25.66	4.24	7.14
56.74	23.94	7.84	6.28
56.78	25.259	2.9045	3.5573
56.82	24.789	3.8128	3.5594
56.86	24.392	4.6613	3.4778
56.9	23.6	8.7	3.08
56.94	26.22	6.84	4.72
56.98	25.42	7.3	3.98
57.02	25.62	6.56	2.84
57.06	24.12	7.46	2.86
57.1	22.06	7.32	1.18
57.14	22.22	4.6	-2.62
57.18	27.44	0.38	-2.46
57.22	27.42	1.52	-2.96
57.26	28.96	-1.44	-2.08
57.3	28.92	1.08	-1.14
57.34	31.98	5.16	0.62
57.38	32.12	4.48	0.04
57.42	32.36	4.18	-0.06
57.46	30.34	1.38	1.18
57.5	30.96	2.72	1.58
57.54	31.76	1.96	1.04
57.58	31.34	1.14	1.06
57.62	31.74	2.76	1.04
57.66	32.32	2.08	-0.12
57.7	33.74	0.68	-0.72
57.74	32.78	2.74	-1.04
57.78	33.12	3.38	-0.96
57.82	33.72	5.62	-1.48
57.86	32.42	5	0.04
57.9	33.42	1.24	0.7
57.94	36.22	4.38	1.48
57.98	36.98	2.7	-3.82
58.02	35.1	-2.14	-4.54
58.06	37.86	-5.24	-4.14
58.1	39.7	-2.7	-3.26
58.14	37.38	-2.62	-4.04
58.18	40.44	3.92	-1.92
58.22	41.32	1.22	-4.4
58.26	37.446	-1.8654	-4.4576
58.3	37.148	-2.0196	-4.7061
58.34	36.823	-2.1454	-4.9215
58.38	35.8	-5.66	-5.8
58.42	33.94	-3.6	-5.78
58.46	34.26	-1	-3.44
58.5	34.9	-1.28	-5.7
58.54	35.44	-1.72	-5.6
58.58	34.92	-3.24	-5.86
58.62	34.42	-5.98	-5.38
58.66	36.44	-2.76	-5.24
58.7	38.8	-1.62	-4.26
58.74	38.04	-4.16	-3.82
58.78	37.94	-2.84	-4.62
58.82	36.08	-6.16	-4.06
58.86	34.56	-5.46	-2.08
58.9	34.42	-4.7	-3.32
58.94	35.38	-3.22	-4.56
58.98	34.44	-4.46	-4.4
59.02	35.54	-1.24	-3.82
59.06	34.78	-0.06	-3.06
59.1	33.62	-0.24	-3.4
59.14	34.12	2.04	-3.72
59.18	35.12	2.88	-2.64
59.22	35.5	2.6	-3.48
59.26	34.48	2.46	-4.18
59.3	35.94	1.86	-4.18
59.34	35.6	2.08	-3.52
59.38	35.7	3.66	-0.74
59.42	36.3	2.94	0.36
59.46	35.72	2.72	1.74
59.5	33.96	4.2	2.84
59.54	31.8	3.12	0.94
59.58	31.72	0.88	-0.92
59.62	34.54	2.18	-1.46
59.66	33.42	-0.24	-1.78
59.7	31.58	-1.66	2.94
59.74	30.7	-3.2	3.3
59.78	33.48	-0.76	1.1
59.82	35.26	-0.9	3.2
59.86	35.24	-3.12	2.44
59.9	36.36	-2.8	0.6
59.94	35.84	-1.72	0.7
59.98	36.56	-1.98	-0.28
60.02	36.3	-2.28	-0.26
60.06	39.26	-2.34	-1.32
60.1	32.94	-1.76	0.4
60.14	35.9	-2.08	-0.12
60.18	35.56	-2.72	-2.26
60.22	37.42	-1.2	-3.16
60.26	33.84	-0.78	0.82
60.3	35.86	-2	-0.46
60.34	34.4	-1.88	-1.48
60.38	32.3	-0.86	-3.16
60.42	32.92	-0.56	0
60.46	34.34	1.08	0.28
60.5	31.42	1.56	-1.8
60.54	29.78	1.68	-1.36
60.58	29.76	-0.26	-1.02
60.62	30.36	-1.72	-1.02
60.66	30.12	-2.08	-1.78
60.7	30.18	-0.06	-1.74
60.74	29.46	-0.28	-1.44
60.78	28.5	-2.32	-1.8
60.82	29.1	-2.94	-1.82
60.86	30.52	-3.6	-1.76
60.9	29.64	-4.22	-1.84
60.94	30.66	-3.1	-2.38
60.98	30.9	-3.14	-2.2
61.02	30.42	-2.98	-2.14
61.06	31.7	-3.28	-2.36
61.1	31.7	-4.68	-2.9
61.14	31.46	-7.2	-4.8
61.18	30.176	-4.1141	-0.79636
61.22	29.999	-3.9691	-0.70829
61.26	29.795	-3.7728	-0.6306
61.3	29.569	-3.5296	-0.5632
61.34	29.7	0.28	7.64
61.38	29.059	-2.9199	-0.45888
61.42	28.781	-2.5623	-0.42177
61.46	28.491	-2.1755	-0.39457
61.5	28.193	-1.7639	-0.37718
61.54	27.889	-1.3318	-0.36951
61.58	27.582	-0.88382	-0.37146
61.62	27.274	-0.42425	-0.38294
61.66	26.97	0.042446	-0.40386
61.7	26.671	0.51185	-0.43411
61.74	26.38	0.97952	-0.47361
61.78	26.101	1.441	-0.52227
61.82	25.836	1.892	-0.57997
61.86	19.78	-0.78	-0.32
61.9	25.359	2.7445	-0.72218
61.94	25.153	3.1372	-0.80649
61.98	24.973	3.5016	-0.89948
62.02	24.821	3.8333	-1.001
62.06	24.7	4.1279	-1.1111
62.1	24.614	4.381	-1.2296
62.14	24.564	4.588	-1.3563
62.18	24.554	4.7447	-1.4913
62.22	24.587	4.8466	-1.6343
62.26	28.62	4.1	-5.18
62.3	27.54	4.52	-5.1
62.34	25.72	4.4	-1.6
62.38	25.84	6.82	1.22
62.42	24.48	7.16	-0.3
62.46	21.78	6.42	-2.16
62.5	27.12	1.56	-2.86
62.54	28.2	1.36	-4.04
62.58	28.84	2.36	-5.74
62.62	24.8	1.88	-3.88
62.66	27.84	1.58	-3.14
62.7	30.1	-0.6	-2.44
62.74	31.56	-1.58	-2.78
62.78	31.48	-1.06	-3.06
62.82	29.605	0.91944	-2.931
62.86	29.926	0.66707	-2.9335
62.9	30.227	0.43167	-2.9224
62.94	30.508	0.21267	-2.899
62.98	30.767	0.0094555	-2.8648
63.02	31.004	-0.17856	-2.821
63.06	27.56	6.92	-2.12
63.1	26.6	3.48	-1.04
63.14	28.02	4.2	-2.1
63.18	29.1	3.3	-2.68
63.22	31.46	2.42	-2.26
63.26	30.42	0.66	-3.94
63.3	36.38	-4.3	-2.02
63.34	36.14	-9.12	0.54
63.38	40.24	-8.24	0.88
63.42	35.98	-10.28	-2.42
63.46	31.916	-1.4135	-2.1052
63.5	33.18	-2.18	-1.2
63.54	32.44	-0.64	-3.06
63.58	29.78	2	-2.5
63.62	29.32	1.18	-2.96
63.66	27.56	0.06	-3.68
63.7	26.62	1.36	-4.28
63.74	27.4	1	-3.62
63.78	30.52	-3.74	-3.38
63.82	29.46	-2.76	-3.04
63.86	30.82	-3.68	-1.06
63.9	31.18	-2.46	-0.38
63.94	29.78	-0.28	-0.42
63.98	31.56	-1.66	-0.1
64.02	29.98	-1.54	-0.12
64.06	29.64	-0.76	-0.02
64.1	29.72	0.04	0.04
64.14	31.28	-1.14	-1.02
64.18	31.18	-1.3	0.04
64.22	30.52	-0.24	0.4
64.26	32.28	-0.16	0.22
64.3	31.64	-0.6	0.44
64.34	30.84	-1.24	-0.18
64.38	30.4	-1.02	1.04
64.42	30.42	-1.44	0.22
64.46	31.12	-2.52	-0.4
64.5	31.24	-2.48	0.12
64.54	30.46	-3.02	0.58
64.58	31.52	-4.6	0.5
64.62	32.42	-6.18	0.64
64.66	35.24	-4.66	-1.2
64.7	34	-2.5	-3.68
64.74	35.32	1.26	-5.6
64.78	34.6	3.18	-5.22
64.82	31.62	6.86	-4.88
64.86	30.78	7.1	-5.12
64.9	33.82	0.58	-5.4
64.94	34.5	1.56	-5.12
64.98	36.02	3.06	-4.94
65.02	38.1	1.42	-5.06
65.06	38.36	0.52	-5.4
65.1	36.36	3.94	-3.8
65.14	36.867	2.9366	-2.7738
65.18	36.915	2.841	-2.7327
65.22	36.88	4.96	5.16
65.26	36.24	3.78	3.9
65.3	36.14	5.54	0.36
65.34	36.74	2.0346	-2.7005
65.38	36.617	1.7437	-2.7151
65.42	36.26	-5.48	-4.8
65.46	37.96	-3.24	-3.92
65.5	39.44	-3.66	-1.94
65.54	37.04	-0.68	-0.94
65.58	36.64	0.38	-2.5
65.62	36.26	-0.48	-3.42
65.66	34.66	-2.22	-4.08
65.7	34.08	0.5	-4.52
65.74	34.66	2.36	-5.46
65.78	34.18	3.6	-6.3
65.82	34.072	-2.6257	-2.7433
65.86	33.798	-3.0418	-2.6799
65.9	33.528	-3.4464	-2.5965
65.94	33.265	-3.8362	-2.491
65.98	33.011	-4.2078	-2.3614
66.02	32.769	-4.5579	-2.2055
66.06	32.541	-4.883	-2.0214
66.1	32.33	-5.1799	-1.8069
66.14	32.138	-5.4451	-1.5599
66.18	31.967	-5.6753	-1.2785
66.22	25.26	-3.98	2.3
66.26	30.24	-7.66	-0.74
66.3	30.52	-8.26	1.76
66.34	31.42	-6.58	-0.36
66.38	31.4	-7.64	-0.14
66.42	34.54	-6.7	-0.44
66.46	33.04	-4.46	1.7
66.5	34.52	-5.76	3.46
66.54	33.66	-5.8	4.88
66.58	32.68	-3.02	5.28
66.62	32.12	-6.88	0.98
66.66	29.54	-3.98	6.22
66.7	29.28	-8.58	2.06
66.74	32.541	-3.0007	-0.73349
66.78	32.413	-2.1583	-1.7025
66.82	28.48	-3.88	-5.8
66.86	32.92	-3.84	-7.16
66.9	36.96	-2.76	-6.06
66.94	34.2	0.36	-5.08
66.98	32.92	4.26	-5.46
67.02	33.6	5.58	-5.28
67.06	27.98	7.1	-3.54
67.1	28	4.12	-5.7
67.14	27.68	2.72	-3.5
67.18	29.92	0.98	-2.62
67.22	30.02	0.84	-2.06
67.26	29.88	0.34	-1.62
67.3	29.38	-0.92	-1.52
67.34	30.1	0.56	-1.8
67.38	28.84	0.82	-1.4
67.42	29	-0.78	-1.3
67.46	30.94	-0.38	-0.46
67.5	31.18	-0.48	-0.8
67.54	31.92	-1.44	-1.66
67.58	34.84	-0.9	-1.08
67.62	33.42	-0.58	-0.62
67.66	32.74	-1.6	-0.6
67.7	32.82	-1.5	0.62
67.74	32.02	-0.54	1.36
67.78	32.18	-0.68	3.32
67.82	34.44	-2.38	2.6
67.86	32.24	-4.72	1.36
67.9	33.98	-6.42	3.5
67.94	32.64	-1.32	2.18
67.98	33.12	1.36	1.24
68.02	33.62	-0.24	0.72
68.06	34.66	-5.58	-1.02
68.1	39.76	-3.8	-2.44
68.14	39.82	-7.5	1.58
68.18	34.09	0.68054	2.108
68.22	33.572	1.0205	1.9894
68.26	32.24	0.74	6.98
68.3	33.18	3.34	5.62
68.34	35.1	3.24	6.82
68.38	30.826	2.2428	1.3139
68.42	30.015	2.5114	1.1052
68.46	29.173	2.7643	0.88483
68.5	28.308	3.0009	0.65477
68.54	27.429	3.2206	0.41714
68.58	26.545	3.4231	0.17401
68.62	25.665	3.6078	-0.072526
68.66	24.02	10.84	-2.52
68.7	19.24	7.06	-3.76
68.74	19.78	6.6	-1.62
68.78	22.369	4.158	-1.0511
68.82	21.646	4.2459	-1.2834
68.86	20.98	4.313	-1.5066
68.9	20.382	4.3586	-1.7186
68.94	18.16	8.1	-3.9
68.98	18.4	6.86	-3.38
69.02	20.74	5.6	-2.28
69.06	19.46	4.92	-3.78
69.1	21.36	7.8	-2.38
69.14	18.705	4.1552	-2.6392
69.18	18.828	4.037	-2.7145
69.22	18.74	1.48	-2.9
69.26	18.7	-0.9	-0.24
69.3	18.12	-0.86	-1.24
69.34	20.42	-0.36	0.7
69.38	23.26	-3.08	1.48
69.42	25.2	-3.64	-1.48
69.46	27.66	2.52	-5.52
69.5	26.42	1.52	-3.92
69.54	27.74	1.24	-4.5
69.58	29.92	6.36	-3.98
69.62	29.22	5.84	-0.24
69.66	30.72	3.48	0.54
69.7	29.38	2.12	-0.84
69.74	29.76	0.84	-1.14
69.78	30.94	1.38	-1.38
69.82	30.84	0.88	-0.72
69.86	31.16	-0.32	-0.9
69.9	31	0.88	-0.6
69.94	30.72	-0.92	0.34
69.98	29.38	-0.1	1.52
70.02	30.94	1.14	1.82
70.06	31.18	2.12	2.92
70.1	31.3	2.38	3.56
70.14	32.06	-0.88	5.62
70.18	30.517	0.9306	3.0601
70.22	30.231	1.3974	3.1164
70.26	29.913	1.9147	3.1201
70.3	29.569	2.4726	3.0737
70.34	29.203	3.0613	2.9797
70.38	28.822	3.6712	2.8407
70.42	28.432	4.2924	2.6593
70.46	29.82	-1.26	2.5
70.5	27.647	5.5298	2.179
70.54	27.263	6.1264	1.8853
70.58	26.892	6.6953	1.5593
70.62	26.542	7.2266	1.2034
70.66	26.216	7.7107	0.82027
70.7	24.96	9.48	0.52
70.74	25.663	8.4978	-0.017714
70.78	23.5	6.5	0.88
70.82	22.88	11.66	-1.26
70.86	24.88	8.92	-2.56
70.9	25.92	10.84	-3.5
70.94	27.92	8	-3.74
70.98	26.54	9.4	-1.96
71.02	25.64	7.9	-1.84
71.06	25.3	11.72	-3.8
71.1	26.36	6.9	-4.44
71.14	26.56	4.56	-5.02
71.18	23.88	4.76	-7.46
71.22	28.98	3	-4.34
71.26	31.46	1.36	-3.12
71.3	31.98	2.72	-2.1
71.34	31.46	1.6	-2.98
71.38	31.06	0.28	-3.4
71.42	30.38	-0.36	-3.08
71.46	29.266	-1.5548	-0.031211
71.5	29.404	-2.0748	0.20476
71.54	29.532	-2.5266	0.40029
71.58	29.648	-2.9129	0.55709
71.62	29.753	-3.2364	0.67684
71.66	29.848	-3.4998	0.76126
71.7	29.933	-3.7056	0.81205
71.74	30.008	-3.8567	0.8309
71.78	30.074	-3.9557	0.81951
71.82	30.13	-4.0053	0.77959
71.86	30.178	-4.0081	0.71284
71.9	30.216	-3.9668	0.62095
71.94	29.74	-10.76	0.1
71.98	31.22	-7.64	1.46
72.02	31.82	-6.14	1.42
72.06	31.3	-3.64	1.42
72.1	27.9	-3.86	1.18
72.14	29.74	-3.8	2.06
72.18	31.34	-4.66	2.3
72.22	28.74	-1.66	2.14
72.26	28.08	1.86	3.98
72.3	28.68	1.54	2.56
72.34	30.154	-1.3693	-1.5624
72.38	30.111	-1.0079	-1.8233
72.42	30.064	-0.63726	-2.0872
72.46	30.012	-0.26005	-2.3525
72.5	29.956	0.12109	-2.6173
72.54	29.896	0.50345	-2.8801
72.58	29.832	0.88437	-3.1391
72.62	31.08	4.2	-5.68
72.66	29.6	8.98	-4.32
72.7	28.28	5.5	-4.66
72.74	29.08	7.32	-4.62
72.78	27.62	5.28	-8
72.82	26.46	4.44	-7.28
72.86	23.5	0.84	-10.38
72.9	25.44	1.72	-10.1
72.94	25.1	5.46	-8.5
72.98	29.058	4.025	-5.1479
73.02	34.82	2.52	-4.86
73.06	28.888	4.368	-5.3344
73.1	37.14	-1.96	-6.26
73.14	37.42	-6.86	-7.02
73.18	28.635	4.6039	-5.4158
73.22	28.553	4.5976	-5.3832
73.26	28.472	4.5442	-5.318
73.3	28.392	4.4412	-5.2184
73.34	28.16	4.3	2.3
73.38	29.1	5.68	0.94
73.42	31.32	2.26	0.26
73.46	26.8	1.74	-1
73.5	28.44	2.6	-2.96
73.54	29.4	5.84	-5.52
73.58	25.48	4.06	-5.12
73.62	25.7	2.8	-5.42
73.66	24.76	0.58	-4.16
73.7	25.32	1.5	-3.98
73.74	28.56	-1.06	-1.6
73.78	28.86	-1.72	-0.64
73.82	30.34	-1.38	-0.82
73.86	27.88	-1.96	-0.56
73.9	27.84	0.2	-0.9
73.94	28.32	-1.82	-0.36
73.98	30.16	-3.6	-0.42
74.02	29.3	-0.24	-0.18
74.06	33	-1.08	0.42
74.1	32.88	-0.24	-0.3
74.14	35.96	-1.34	-1.24
74.18	35.08	-1.8	-0.8
74.22	31.475	-2.0976	-1.3515
74.26	31.215	-2.3979	-1.7241
74.3	30.91	-2.7131	-2.0924
74.34	30.571	-3.0369	-2.4414
74.38	30.209	-3.3629	-2.7556
74.42	30.14	-6.16	-3.02
74.46	26.32	-3.28	-1.66
74.5	28.34	-6.16	-1.58
74.54	31.34	0.76	-2.12
74.58	26.42	-1.84	-2.1
74.62	26.5	-2.48	-3.46
74.66	26.98	-7.66	-6.06
74.7	31.14	-8.46	-5.34
74.74	27.64	-7.52	-1.84
74.78	28.28	-9.42	-0.5
74.82	27.08	-4.08	1.2
74.86	29.3	-1.46	3.32
74.9	32.56	-2.12	5.68
74.94	32.28	-0.96	6.56
74.98	27.166	0.63006	1.8764
75.02	26.543	1.9653	2.0648
75.06	25.927	3.2504	2.1799
75.1	25.76	9.98	-1.4
75.14	26.24	7.68	2.78
75.18	22.42	5.66	3.38
75.22	21.8	5.94	2.06
75.26	22.78	5.78	-1.84
75.3	26.34	6.12	-0.78
75.34	23.58	4.8	-2.38
75.38	21.22	6.52	1.26
75.42	22.36	4.76	1.72
75.46	25.7	1.88	-1.4
75.5	27.56	-1.2	-3.46
75.54	28.48	-0.38	-4
75.58	28.28	0.26	-4.08
75.62	29.46	1.56	-2.8
75.66	28.5	-0.5	-2.86
75.7	32.34	-0.54	-3.86
75.74	32.06	0.46	-3.62
75.78	30.1	0.08	-2.4
75.82	33.38	3.86	-2.8
75.86	33.16	0.48	-2.38
75.9	37.14	3.24	-2.28
75.94	36.88	6.66	3.72
75.98	38.38	7.66	1.82
76.02	35.14	6.46	2.86
76.06	35.96	-0.16	1.26
76.1	36.48	1.78	-1.02
76.14	36.74	1.36	4.02
76.18	34.6	-0.26	0.06
76.22	35.78	-1.16	0.78
76.26	32	2.32	2.32
76.3	30.76	2.44	1.3
76.34	30.88	3.46	3.28
76.38	30.76	-0.84	-0.74
76.42	30.72	-2.32	0.86
76.46	30.98	-2	2.28
76.5	32.32	-3.02	2.14
76.54	30.64	-3.44	1.48
76.58	32.18	-3.38	-0.32
76.62	32.04	0.88	1.52
76.66	30.045	-1.1777	-1.8538
76.7	29.797	-1.0092	-2.5707
76.74	29.32	-0.76	-4.04
76.78	29.16	-1.72	-1.88
76.82	29.28	-1.12	-7.88
76.86	29.98	-1.78	-7.2
76.9	28.62	0.82	-8.56
76.94	24.22	8.1	-9.52
76.98	27.975	1.0996	-6.7581
77.02	27.681	1.4835	-7.0444
77.06	26.66	4.26	-5.04
77.1	29.04	0.46	-7.58
77.14	27.88	-0.9	-6.22
77.18	27.14	1.46	-5.04
77.22	27.56	3.76	-4.3
77.26	26.02	3.54	-4.38
77.3	25.76	3.3	-5.18
77.34	20.84	4.28	-4.44
77.38	21.12	7	-0.64
77.42	22.88	7.48	-0.12
77.46	25.38	4.08	0.02
77.5	23.94	4.66	3.54
77.54	23.79	1.8665	0.37723
77.58	24.06	1.0228	0.68534
77.62	24.423	0.14773	0.92231
77.66	24.875	-0.73172	1.0844
77.7	25.412	-1.5886	1.1678
77.74	25.44	-5.62	1.52
77.78	27.32	-3.12	0.88
77.82	26.76	-5.16	1.56
77.86	27.9	-5.1	1.1
77.9	27.26	-5.4	0.46
77.94	31.04	-5.6	-0.58
77.98	32.04	-3.38	-1.96
78.02	32.88	-4.02	-3.32
78.06	35.14	-0.96	-3.1
78.1	35.22	-1.14	-3.44
78.14	35.78	-2.76	-3.44
78.18	34.96	-2	-3.8
78.22	34.34	-2.24	-4.16
78.26	35.28	-3.12	-4.22
78.3	33.22	-1.96	-4.26
78.34	34.46	-1.5	-4.38
78.38	35.06	-2	-4.02
78.42	35.18	-0.92	-3.86
78.46	37.12	-0.04	-3.14
78.5	38.32	-2.08	-3.06
78.54	37.1	0.12	-3.14
78.58	37.64	-1.2	-2.76
78.62	37.02	-2.02	-1.96
78.66	34.78	-2.66	-1.52
78.7	36.12	-1.48	-1.96
78.74	35.72	-2.38	-2.06
78.78	35.62	-3.98	-2.18
78.82	35.04	-3.26	-2.26
78.86	32.6	-2.26	-1.74
78.9	32.54	-3.2	-1.78
78.94	31.7	-3.68	-1.5
78.98	33.42	-3.24	-1.26
79.02	33.1	-4.56	-1.32
79.06	32.26	-5.74	-1.58
79.1	31.64	-6.32	-1.72
79.14	32.1	-6.66	-1.66
79.18	30.9	-4.86	-1.54
79.22	31.52	-5.1	-2.32
79.26	29.9	-2.14	-2.68
79.3	31.42	-3.2	-0.9
79.34	34.24	-1.6	0.1
79.38	35.66	1.5	-2.96
79.42	33.84	2.14	-3.28
79.46	32.88	3.3	-4.48
79.5	32.3	4.08	-5.16
79.54	27.7	5.8	-4.7
79.58	27.14	5.2	-5.18
79.62	25.5	1.84	-4.84
79.66	25.54	2.9	-3.78
79.7	25.34	2.64	-3.14
79.74	25.94	3.72	-0.16
79.78	28.64	-0.06	-1.2
79.82	28.16	1.22	-1
79.86	28.34	1.3	-0.56
79.9	30.3	-1.02	0.28
79.94	31	-2.98	-0.54
79.98	30.7	-5.24	-0.84
[truncated: 1,036 more rows]
