# Supplementary material for: Mean flow and turbulence structure over exposed roots on a forested floodplain: Insights from a controlled laboratory experiment
Source: PLoS One. 2020 Feb 26;15(2):e0229306. doi: 10.1371/journal.pone.0229306 (PMC7043746; doi:10.1371/journal.pone.0229306)
Supplement: S1 File — (ZIP) [file pone.0229306.s001.zip › data_and_scripts/velocity_data/t21_093_replaced.csv]

0.02	29.82	-1.94	-3.28
0.06	30.34	-1.16	-3.04
0.1	30.16	-2.36	-2.32
0.14	32.5	-3.64	-2.62
0.18	29.8	-2.7	2.88
0.22	28.74	0.02	4.14
0.26	30.626	-2.4971	3.5642
0.3	30.391	-2.2453	4.3977
0.34	30.099	-1.8986	5.0691
0.38	33.46	-2.66	5
0.42	30.2	-1.42	4.74
0.46	29.36	-0.46	5.14
0.5	27.74	0.52	7.96
0.54	26	-0.18	6.6
0.58	25.72	1.06	7.62
0.62	28.68	1.12	4.6
0.66	29.5	2.98	3.44
0.7	28.58	4.68	1.8
0.74	29.42	4.98	-0.04
0.78	29.8	5.72	-0.32
0.82	27.76	2.36	0.94
0.86	27.26	3.3	0.18
0.9	27.32	2.76	-0.58
0.94	30.06	4.58	0.04
0.98	30.38	4.38	-0.72
1.02	32.7	4.9	-1.26
1.06	30.84	4.3	-1.3
1.1	30.56	2.66	-1.32
1.14	33.46	2.88	-2.06
1.18	33.46	1.78	-3.38
1.22	36.2	1.7	-3.08
1.26	40.4	1.28	-0.54
1.3	38.44	3.94	-3.16
1.34	35.027	4.838	-5.5835
1.38	34.981	4.6799	-5.8028
1.42	34.859	4.4699	-5.9642
1.46	34.666	4.2119	-6.0714
1.5	34.408	3.9098	-6.1278
1.54	34.094	3.5677	-6.1367
1.58	33.728	3.1895	-6.1016
1.62	33.319	2.7792	-6.0259
1.66	32.871	2.3406	-5.9132
1.7	32.04	9.44	-9.3
1.74	31.891	1.3947	-5.59
1.78	31.371	0.89532	-5.3865
1.82	30.839	0.38355	-5.1597
1.86	30.303	-0.13663	-4.9128
1.9	29.769	-0.66126	-4.6495
1.94	24.94	-0.22	-9.72
1.98	25.68	1.92	-9.1
2.02	26.28	2.5	-8.3
2.06	27.787	-2.7252	-3.5
2.1	27.362	-3.2127	-3.2057
2.14	23.08	-1.92	-5.56
2.18	26.645	-4.126	-2.6329
2.22	26.366	-4.5438	-2.3612
2.26	26.148	-4.9304	-2.104
2.3	27.46	-11.92	0.58
2.34	27.16	-7.7	5.78
2.38	27.74	-7.72	3.72
2.42	30.66	-6.7	3.42
2.46	31.12	-8.1	1.34
2.5	29.72	-8.58	0.84
2.54	26.44	-7.48	-2.44
2.58	25.08	-7.64	-2.44
2.62	26.34	-8.62	-1.5
2.66	28.36	-4.34	-3.98
2.7	28.76	-1.9	-3.86
2.74	28.6	-2.9	-2.56
2.78	28.78	-3.14	-2.04
2.82	31.24	-1.44	-1.26
2.86	32.1	-2.04	-1.78
2.9	34.5	-3.92	-2.28
2.94	37.14	-0.9	-2.5
2.98	36.54	-0.06	-3.94
3.02	36.68	0.18	-2.62
3.06	36.74	0.32	-1.58
3.1	37.5	-1.26	-1.86
3.14	36.96	-2.86	-2.06
3.18	37.68	-1.14	-2.1
3.22	36.22	-2.04	-1.58
3.26	35.5	-1.54	-1.34
3.3	37.32	-0.04	-0.28
3.34	36.6	0.56	0.12
3.38	36.92	1.28	-0.18
3.42	35.5	0.22	-1.02
3.46	34.18	-0.52	-1.16
3.5	34.54	0.42	-1.28
3.54	33.52	0.32	-2.2
3.58	34.9	2.32	-2.58
3.62	34.24	2.84	-2.22
3.66	32	1.98	-2.4
3.7	33.78	0.4	-2.14
3.74	33.44	2.62	-1.96
3.78	33.36	0.34	-2.06
3.82	32.98	-0.6	-2.02
3.86	34.6	-0.78	-1.78
3.9	36.92	-0.3	-0.96
3.94	37.02	-1.6	-0.84
3.98	35.74	-0.66	0.04
4.02	34	0.16	1.78
4.06	33.74	-0.52	0.46
4.1	33.9	2	0.28
4.14	34.54	2	-0.32
4.18	35.28	-0.78	-1.78
4.22	32.22	1.16	-2.14
4.26	36.54	1	0.04
4.3	36.24	2.16	-0.48
4.34	34.54	3.28	-0.3
4.38	32.76	3.36	1.88
4.42	32.44	-0.84	-0.74
4.46	32.9	-3.3	-1.2
4.5	34.1	-1.46	-0.72
4.54	35.7	-0.3	-1.14
4.58	32.88	0.34	-2.6
4.62	34.76	2.84	-3.02
4.66	33	1.76	-4.62
4.7	29.802	2.3079	-0.95551
4.74	29.205	2.1108	-0.80638
4.78	28.623	1.866	-0.63532
4.82	28.062	1.5791	-0.44458
4.86	27.528	1.2554	-0.23644
4.9	27.027	0.9003	-0.013152
4.94	26.567	0.51923	0.22302
4.98	24.5	9.82	0.28
5.02	21.34	6.64	1.9
5.06	20.3	1.74	3.46
5.1	20.88	-1.08	4.56
5.14	21.2	-4.98	0.64
5.18	25.007	-2.0104	1.7839
5.22	25.008	-2.4221	2.0469
5.26	25.101	-2.8166	2.3047
5.3	29.38	-4.02	1.3
5.34	26.76	-4.22	2.66
5.38	28.86	-5.18	2.94
5.42	28.4	-3.24	2.88
5.46	29.76	-6.2	2.42
5.5	30.08	-7.86	3.28
5.54	32.3	-7.4	3.92
5.58	31.28	-7.24	3.58
5.62	29.4	-6.78	3.46
5.66	30.64	-6.86	3.3
5.7	32	-0.9	4.24
5.74	33.78	1.56	5.92
5.78	35.98	0.98	1.62
5.82	31.327	1.1629	0.5267
5.86	31.079	2.4032	-0.13369
5.9	28.32	7.34	-5.22
5.94	29.08	5.5	-4
5.98	28.8	5.68	-2.9
6.02	30.02	5.52	-2.32
6.06	28.78	5.44	-0.94
6.1	30.3	5.26	-2.2
6.14	29.88	4.98	-0.9
6.18	28.98	5.2	-2.82
6.22	29.8	3.56	-0.68
6.26	32.88	4.36	1.8
6.3	29.24	0.04	0.18
6.34	28.42	0.72	-0.4
6.38	26.62	3.4	3.58
6.42	26.98	0.58	0.4
6.46	26.177	3.371	3.1018
6.5	26.84	0.58	5.92
6.54	25.96	3.52	8.06
6.58	25	5.12	4.1
6.62	24.86	7.9	3.7
6.66	22.54	7.18	3.22
6.7	22.6	4.6	1.9
6.74	25	7.64	-0.46
6.78	24.88	8.66	-1.54
6.82	25.14	9.14	-3.8
6.86	27.26	7.14	-3.36
6.9	32.16	5.18	-3.48
6.94	33.02	7.92	-4.48
6.98	31.384	2.7514	-3.7711
7.02	32.164	1.9971	-3.9727
7.06	37.3	-4.72	-2.48
7.1	36.62	-4.62	-3.02
7.14	33.18	-4.7	-4.2
7.18	37.76	-6.52	-4.8
7.22	35.41	-1.9377	-4.068
7.26	35.853	-2.6568	-3.9759
7.3	36.201	-3.3199	-3.8706
7.34	36.444	-3.9126	-3.7622
7.38	36.57	-4.4206	-3.6609
7.42	36.569	-4.8295	-3.5771
7.46	37.3	-6.56	-5.88
7.5	33	-4.26	-5.58
7.54	36.88	-0.78	-2.62
7.58	34.96	1.38	-0.78
7.62	30.5	-5.08	-0.3
7.66	29.08	-2.44	-4.52
7.7	33.7	-4.2	-5.16
7.74	32.98	-4.8	-5.24
7.78	28.26	-0.82	-6.62
7.82	26.46	0.78	-8.08
7.86	25.96	-3.2	-4.62
7.9	24.3	3.18	-7.58
7.94	25.58	5.66	-7.7
7.98	26.12	7.76	-4.72
8.02	27.78	5.48	-5.72
8.06	28.2	5.7	-2.16
8.1	27.6	-0.3	-1.4
8.14	28.44	-1.84	-1.22
8.18	30.62	-0.98	-1.02
8.22	28.54	-1.74	-2.24
8.26	29.4	-1.32	-3.34
8.3	31	-1.48	-4.78
8.34	30.16	-2.26	-4.9
8.38	32	-1.46	-2.8
8.42	31.88	-4.46	-1.54
8.46	31.78	-3.92	-0.06
8.5	34.86	-4.18	4.18
8.54	32	-2.44	4.86
8.58	33.24	-7.4	4.14
8.62	34.66	-2.32	5.12
8.66	35.78	-2.98	5.98
8.7	31.62	-2.22	7.34
8.74	31.4	-2.08	4.26
8.78	32.54	-1.44	4.42
8.82	32.12	-0.06	2.86
8.86	32.48	-0.94	1.16
8.9	32.82	-1.06	0.94
8.94	34.6	0.7	1.24
8.98	34.78	1	1.12
9.02	35.339	-0.5833	1.1422
9.06	35.203	-0.35738	0.69521
9.1	35.011	-0.13861	0.2479
9.14	34.768	0.071943	-0.19717
9.18	34.48	0.27324	-0.63743
9.22	34.153	0.46422	-1.0703
9.26	37.76	-1.56	-1.86
9.3	35	-0.48	-1.4
9.34	35.66	-1.84	-1.96
9.38	33.9	-1.84	-3.28
9.42	35.14	1.1	-3.26
9.46	33	1.8	-1.98
9.5	33.96	-2.06	-1.38
9.54	30.854	1.4948	-3.9577
9.58	31.92	7.44	-0.6
9.62	30.057	1.5758	-4.4252
9.66	29.695	1.584	-4.6065
9.7	29.366	1.5693	-4.7496
9.74	22.22	4.66	-8.76
9.78	26.14	0.74	-10.88
9.82	28.632	1.3772	-4.923
9.86	28.492	1.2603	-4.8869
9.9	25.48	2.5	-2.8
9.94	27.06	1.34	-2.66
9.98	26.82	0.28	-3.8
10.02	28.46	0.82	-5.04
10.06	29.5	-1.14	-3.56
10.1	30.38	0.84	-3.68
10.14	30.88	-1.76	-2.68
10.18	31.08	-0.74	-2.08
10.22	31.88	-1.3	-1.88
10.26	32.76	-2.2	-1.22
10.3	31.52	-2.74	-0.42
10.34	33.18	-1.66	-0.36
10.38	33.76	-2.12	-1.14
10.42	33.24	-3.42	-1
10.46	34.1	-2.88	0
10.5	35.72	-2.06	0.54
10.54	35.36	-1	0.72
10.58	31.9	-1.66	0.4
10.62	32.08	-1.2	-0.12
10.66	34.78	-1.24	-0.64
10.7	34.84	-1.34	1.7
10.74	33.74	-0.98	-1.78
10.78	35.66	-0.18	-1.42
10.82	36.62	-1.26	-1.54
10.86	36.66	0.2	-2.14
10.9	36.3	-0.46	-2.3
10.94	37.32	-2.7	-2.44
10.98	36.34	-2.4	-2.08
11.02	36.44	-3.02	-2.16
11.06	36.36	-1.74	-2.14
11.1	36.34	-0.06	-1.96
11.14	35.42	-0.78	-1.88
11.18	35.08	1.26	-1.78
11.22	34.96	1.58	-1.64
11.26	34.44	0.7	-1.86
11.3	34.06	0.9	-1.38
11.34	35.36	1.72	-1.02
11.38	33.3	-0.66	-0.76
11.42	34.18	-0.62	-0.48
11.46	33.12	-1.56	-0.38
11.5	34.54	-1.74	-0.9
11.54	35.48	-1.6	-0.82
11.58	34.2	-1.96	-0.34
11.62	34.82	-2.62	-0.52
11.66	40.04	-1.34	0.12
11.7	33.84	0.32	0.84
11.74	35.96	-0.72	0.82
11.78	36.96	-2.5	0.4
11.82	35.874	-0.04975	-0.22654
11.86	35.795	0.2419	-0.28508
11.9	36.04	1.76	-0.6
11.94	36.92	0.24	-0.72
11.98	36.96	4.14	-1.22
12.02	34.44	2.52	0.04
12.06	33.9	0.12	-0.04
12.1	33.72	-0.6	-0.36
12.14	34.7	-1.48	0
12.18	33.74	-3.08	0.1
12.22	35.04	-4.24	0.48
12.26	32.94	-4.16	0.98
12.3	34.18	-5.78	1.66
12.34	35.1	-4.4	1.82
12.38	37.2	-5.16	1.4
12.42	37.12	-7	0.64
12.46	38.08	-6.64	-0.02
12.5	39.88	-6.34	-1.82
12.54	38.4	-1.1	-5.08
12.58	38.66	-1.88	-5.34
12.62	35.9	-0.66	-5.74
12.66	35.3	-1.6	-4.58
12.7	36.74	-1.96	-3.84
12.74	35.96	-3.92	-2.32
12.78	38.44	-4.44	-1.66
12.82	37.24	-0.7	-3.94
12.86	37.66	-0.16	-3.56
12.9	39.18	2.62	-6.32
12.94	39.58	0.42	-5.86
12.98	41.36	-0.36	-4.5
13.02	39.46	3.08	-7.28
13.06	34.32	2.16	-7.96
13.1	33	2.18	-8.94
13.14	31	3.06	-6.48
13.18	29.52	4.26	-5.9
13.22	27.5	4.32	-5.82
13.26	28.36	4.22	-4.16
13.3	31.68	1.86	-3.12
13.34	34.5	1.9	-1.34
13.38	34.76	3.68	0.22
13.42	37.32	4	1.36
13.46	37.92	4.5	0.04
13.5	34.718	3.4077	-0.53946
13.54	34.819	3.1516	-0.46213
13.58	39.34	-0.08	-4.04
13.62	36.74	1.18	-0.74
13.66	35.66	1.64	0.36
13.7	34.66	1.42	-0.96
13.74	33.3	0.68	-1.48
13.78	33.7	2.3	-2.1
13.82	34.2	1.42	-2.18
13.86	32.88	1	-2.64
13.9	35.2	0.94	-3.08
13.94	37.44	-0.44	-0.02
13.98	39.34	2.72	-0.18
14.02	35.013	-1.9757	-3.8239
14.06	34.957	-2.4415	-4.2545
14.1	34.892	-2.8929	-4.6765
14.14	34.818	-3.3254	-5.0829
14.18	34.736	-3.7347	-5.4671
14.22	34.646	-4.1164	-5.822
14.26	34.548	-4.4661	-6.141
14.3	34.442	-4.7795	-6.4172
14.34	34.33	-5.0522	-6.6437
14.38	34.212	-5.2797	-6.8138
14.42	34.92	-5.8	-8.5
14.46	33.68	-7.38	-8.48
14.5	33.7	-9.12	-7.92
14.54	31.52	-7.64	-7.68
14.58	30.7	-5.92	-6.16
14.62	30.98	-2.9	-5.3
14.66	32.8	-5.78	-4.92
14.7	32.26	-4.7	-4.86
14.74	33.4	-5.04	-5.5
14.78	36.34	-2.16	-4.84
14.82	32.9	-3.48	-2.46
14.86	33.3	-2.56	-1.04
14.9	30.8	-3.8	0.1
14.94	31.42	-0.84	1.62
14.98	30.96	-1.32	0.7
15.02	30	-1.54	0.58
15.06	30.9	0.68	-0.36
15.1	28.76	0.38	-0.56
15.14	31.08	0.46	0.44
15.18	30.64	0.82	0.9
15.22	30.7	-0.2	1.08
15.26	31.1	1.66	1.46
15.3	28.78	0.86	1.06
15.34	29.22	0.98	0.28
15.38	29.08	0	1
15.42	31.64	-2	0.14
15.46	30	-0.72	0.38
15.5	30.58	-0.56	0.94
15.54	31.08	-1.6	0.4
15.58	31.2	-1.9	-1.78
15.62	32.76	-1.3	-1.2
15.66	28.6	4.9	-1.34
15.7	34.24	2.14	-0.26
15.74	32.82	3.86	-1.68
15.78	34.06	3.16	-2.24
15.82	31.64	1.66	-2.24
15.86	32.4	1.42	-3.14
15.9	29.72	1.22	-2.5
15.94	32.06	-1.58	-1.54
15.98	31.72	-2.56	-2.38
16.02	33.78	0.16	-3.06
16.06	35.44	3.46	1.94
16.1	34.9	1.56	1.58
16.14	33.04	5.26	1.58
16.18	29	4.86	1.18
16.22	29.34	2.62	1.24
16.26	27.62	1.18	0.76
16.3	28.02	-0.54	-0.18
16.34	30.82	-1.64	-0.72
16.38	29.58	-2.62	-1.08
16.42	30.16	-2.88	-1.2
16.46	27.74	1.38	2.14
16.5	29.1	2.3	3.82
16.54	33.86	1.34	3.72
16.58	34.9	0.78	1.64
16.62	34.9	4.18	-0.7
16.66	32.6	4.02	-3.5
16.7	30.66	6.26	-7.64
16.74	33.78	3.54	-6.36
16.78	35.46	2.06	-5.38
16.82	33.32	0.46	-4.04
16.86	33.44	3.24	-6.26
16.9	34.12	0.94	-4.7
16.94	33.32	0.44	-1.98
16.98	32.14	-0.9	-2.28
17.02	31.281	1.629	-5.4585
17.06	33.66	8.9	-2.8
17.1	29.72	5.14	-7.6
17.14	34.58	5.38	-4.86
17.18	30.66	0.23482	-4.709
17.22	30.576	-0.12274	-4.4058
17.26	24.06	-7.98	-3.08
17.3	22.72	-3.42	-4.84
17.34	22.92	-7.08	-4.84
17.38	30.566	-1.4204	-2.9831
17.42	30.652	-1.6835	-2.6171
17.46	32.66	-2.2	-2.22
17.5	34.42	-1.72	-1.84
17.54	34.16	-2.26	-1.96
17.58	32.3	-1.9	-1.3
17.62	34.42	0.58	-0.84
17.66	33.48	-0.54	-0.6
17.7	34.86	-0.96	-1.26
17.74	33.68	0.24	-1.14
17.78	33.58	-1.44	-1.72
17.82	33.06	-1.8	-2.04
17.86	32	-1.66	0.2
17.9	33.42	-2.94	-1.26
17.94	30.44	-3.08	-2.7
17.98	30.82	-1.1	-3.2
18.02	30.52	-1.66	-2.2
18.06	29.62	-3.62	-1.48
18.1	29.54	-1.84	-0.96
18.14	29.28	-3.46	0.68
18.18	25.4	-6.32	1.32
18.22	22.54	-5.3	2.54
18.26	22.64	-1.06	1.58
18.3	22.08	3.04	0.62
18.34	23.26	4.66	1.46
18.38	25.64	2.6	-1.46
18.42	26.46	2.84	-1.7
18.46	26.14	1.7	-1.48
18.5	24.6	-0.8	-3.76
18.54	25.56	0.82	-2.16
18.58	24.72	2.72	-2.72
18.62	25.84	1.56	-2.42
18.66	27.14	1.88	-2.72
18.7	25.62	4.08	-6.64
18.74	26.453	2.112	-2.4974
18.78	22.18	2.1	-2.4
18.82	21.94	1.24	-0.74
18.86	22.82	1.52	-1.34
18.9	23.36	1.8	0.68
18.94	28.663	1.4239	-0.16337
18.98	28.996	1.2084	0.32406
19.02	34.68	2.92	0.7
19.06	36.96	0.52	0.18
19.1	34.26	0.06	0.38
19.14	36.02	-0.16	1.64
19.18	30.42	1.1	1.58
19.22	29.46	-0.14	0.7
19.26	24.04	-1.3	5.06
19.3	25.8	-3.24	4.5
19.34	21.36	-2.18	1.26
19.38	23.32	-3.12	-1.2
19.42	26.7	-6.94	0.04
19.46	30.6	0.4	-1.42
19.5	30.76	-1.44	2
19.54	31.3	-4.82	3.18
19.58	32.04	-3.2	-0.64
19.62	31.9	-3.2	-0.26
19.66	35.38	-5.54	-2.06
19.7	35.56	-3.96	1.02
19.74	33.6	-1.88	0.46
19.78	32.6	-1.38	-0.38
19.82	34.86	-1.28	-0.8
19.86	33.18	-2.14	-0.6
19.9	32.82	-2.8	-0.3
19.94	32.72	-1.32	-0.08
19.98	32.58	-1.32	-0.12
20.02	32.86	-2.24	-0.24
20.06	31.24	-2.92	-0.56
20.1	31.88	-1.94	-0.96
20.14	28.9	-2.44	-1.02
20.18	30.92	-1.52	-1.26
20.22	30.22	-1.88	-2.02
20.26	31.24	-1.94	-2.56
20.3	28.04	-2.72	-3.8
20.34	28.22	-4.32	-4.74
20.38	30.7	-7	-0.46
20.42	33.98	-4.64	1.86
20.46	33.8	-4.04	1.3
20.5	30.52	-5.12	1.36
20.54	32.24	-6.54	3.3
20.58	31.96	-6.64	2.48
20.62	31.22	-7.16	2.52
20.66	31.72	-6.96	3.42
20.7	30.28	-6.38	5.04
20.74	31.64	-5.22	6.12
20.78	29.646	-1.6607	2.9728
20.82	28.837	-0.39536	2.4592
20.86	28.017	0.89552	1.8855
20.9	27.215	2.1774	1.2783
20.94	26.461	3.4158	0.66401
20.98	28.12	10.62	2.4
21.02	25.76	8.46	-0.94
21.06	23.36	8.9	-3.02
21.1	23.18	6.36	-2.82
21.14	25.18	7.72	-2.6
21.18	24.86	3.92	0.72
21.22	25.66	6.64	-2.44
21.26	26	3.9	-1.14
21.3	24.36	7.56	-1.08
21.34	26.4	6.66	-0.1
21.38	31.14	4.64	1.66
21.42	32.36	3.78	2.32
21.46	32.54	3.6	0.6
21.5	33.24	0.3	-0.64
21.54	33.82	0.34	-5.64
21.58	34.64	2.18	-3.5
21.62	38.34	0.44	-2.14
21.66	36.5	2.04	-3.06
21.7	37.72	1.4	-2.76
21.74	36.26	0.02	-0.76
21.78	34.86	0.94	-1.72
21.82	35.24	-4.24	-0.86
21.86	35.38	-3.14	-2.56
21.9	36.48	-6.56	-4.92
21.94	34.26	-4.44	-1.6
21.98	34.96	-1	-1.6
22.02	35.26	0.22	-1.86
22.06	33.18	-0.74	-4.28
22.1	33.2	-1.38	-4.72
22.14	33.36	2.22	-2.02
22.18	33.9	1.56	-3.26
22.22	31.76	1	-4.92
22.26	30	-0.9	-0.24
22.3	31.72	1	0.76
22.34	31.04	1.3	0.66
22.38	31.86	2.12	0.78
22.42	32.54	2.94	-0.1
22.46	34.36	2	-0.2
22.5	33.74	3.1	0.78
22.54	32.24	5.26	0.48
22.58	34.14	6.08	-1.18
22.62	31.32	6.64	-1.6
22.66	31.93	1.3478	-0.85442
22.7	31.677	0.49706	-1.084
22.74	31.4	-0.40876	-1.3148
22.78	31.103	-1.345	-1.5347
22.82	30.791	-2.2871	-1.7313
22.86	30.467	-3.2104	-1.8925
22.9	30.137	-4.0904	-2.0062
22.94	25.9	-7.44	-8.36
22.98	31.28	-6.8	-4.68
23.02	30.22	-6.96	-1.44
23.06	30.66	-7.34	0.64
23.1	29.4	-7.18	1.92
23.14	28.5	-6.74	0.42
23.18	26.84	-7.28	0.36
23.22	25.36	-6.06	1.36
23.26	28.5	-5.2	1.68
23.3	25.94	-3.5	2.36
23.34	28.16	-2.68	2.62
23.38	28.22	-4.36	2.76
23.42	29.54	-2.4	1.46
23.46	29.46	-2.84	2.12
23.5	27.82	-3.92	1.52
23.54	28.82	-4.8	2.36
23.58	29.72	-4.74	2.12
23.62	31.8	-1.54	-3.32
23.66	31.1	-7.16	-0.52
23.7	31.5	-6.46	-1.32
23.74	31.64	-7.82	0.04
23.78	28.6	-6.86	-0.64
23.82	29.56	-6.56	-0.18
23.86	27.18	-6.46	-3.04
23.9	30.98	-5.88	-2.92
23.94	28.911	-4.2155	-2.5969
23.98	26.86	-4.62	0.94
24.02	28.632	-2.286	-3.5838
24.06	23.68	-3.68	2.98
24.1	28.39	-0.16797	-4.4291
24.14	28.292	0.90334	-4.7691
24.18	28.216	1.9517	-5.0384
24.22	28.163	2.9537	-5.2251
24.26	29.6	7.62	-8
24.3	28.44	2.92	-9.74
24.34	28.58	8.62	-8.56
24.38	29.96	6.66	-6.08
24.42	30.28	6.16	-5.04
24.46	26.74	7.72	-3.26
24.5	26.94	7.5	-1.82
24.54	29.92	4.1	0.42
24.58	30.52	3.18	0.88
24.62	31.06	3.96	1.6
24.66	30.42	5.26	1.24
24.7	28.94	4.42	0.72
24.74	29.24	5	-0.26
24.78	28.02	1.82	-0.88
24.82	29.22	-0.74	-2.26
24.86	25.68	-0.78	-1.02
24.9	26.56	-4.24	4.26
24.94	28.68	0.46	2.6
24.98	29.04	0.72	1.78
25.02	29.74	-1	1.94
25.06	31.46	-1.32	0.2
25.1	30.82	-1.38	0.22
25.14	30.94	-1.64	-0.24
25.18	31.64	-1.72	-0.6
25.22	30.94	-0.82	-0.74
25.26	31	-1.72	-1.32
25.3	30.86	-1.4	-1.76
25.34	31.1	-0.38	-1.46
25.38	32.2	0.8	-1.9
25.42	32.8	0	-2.72
25.46	34.36	-0.48	-1.68
25.5	33.72	0.96	-0.66
25.54	35.32	0.9	1.1
25.58	33.4	-0.54	0.76
25.62	31.26	-0.4	0.14
25.66	31.24	0.76	0.28
25.7	30.64	0.94	0.04
25.74	32.4	-0.06	0.88
25.78	33.9	-0.02	0.1
25.82	34.26	0.24	0.28
25.86	34.48	2.1	-0.02
25.9	35.72	0.76	0.7
25.94	36.22	2.22	1.3
25.98	36.12	3.06	1.24
26.02	39.12	4.72	1.06
26.06	35.966	-1.1793	-1.7177
26.1	36.089	-1.4118	-1.9867
26.14	33.16	-6.34	-9.12
26.18	36.217	-1.8612	-2.5094
26.22	36.224	-2.0752	-2.7593
26.26	36.195	-2.28	-2.9989
26.3	36.132	-2.474	-3.2263
26.34	36.035	-2.6558	-3.4396
26.38	36.74	-1.48	-9.66
26.42	32.88	-5.9	-8.3
26.46	34.48	-4.52	-6.04
26.5	35.339	-3.2297	-4.1125
26.54	34.34	-6.62	1.64
26.58	36.94	-5.86	-0.66
26.62	34.96	-3.86	0.72
26.66	35.34	-8.78	-1.78
26.7	33.76	-8.42	-3.74
26.74	33.516	-3.463	-4.3683
26.78	33.139	-3.4091	-4.2982
26.82	32.743	-3.3246	-4.1906
26.86	32.332	-3.208	-4.0437
26.9	38.22	1.9	-7.62
26.94	31.76	6.5	-6.62
26.98	29.68	-0.4	-5
27.02	27.98	-0.06	-4.78
27.06	29.22	1.08	-3.84
27.1	25.54	-2.06	0.36
27.14	28.82	-4.32	-0.66
27.18	29.82	0	1.36
27.22	26.58	-2.54	-0.4
27.26	29.34	-1.08	1
27.3	27.46	-0.8	0.1
27.34	27.5	0.02	0.12
27.38	27.32	4.08	-1.06
27.42	28.36	2.62	-1.9
27.46	30.44	2.58	-4.14
27.5	28.5	4.22	-2.9
27.54	32.84	1.76	-1.46
27.58	29.1	1.28	-3.06
27.62	30.34	0.74	-3.82
27.66	31.38	-2.82	-4.9
27.7	27.6	-3.22	-2.7
27.74	24.84	1.22	1.36
27.78	25.96	-3.56	4.76
27.82	27.735	-0.28785	1.6185
27.86	23.36	-2.46	8.64
27.9	25.24	1.86	6.78
27.94	27.86	2.78	6.66
27.98	28.42	-1.84	4.9
28.02	29.84	-1.04	2.66
28.06	28.54	1.6	-0.84
28.1	25.48	2.86	-2.74
28.14	25.68	5.38	-3.5
28.18	27.2	-0.04	-1.52
28.22	28.4	-0.44	-1.32
28.26	26.94	0.2	-0.6
28.3	25.42	2.42	1.76
28.34	25.96	3.6	0.94
28.38	26.22	4.02	4.06
28.42	28.22	2	4.46
28.46	26.86	5.44	2.9
28.5	31.764	1.937	2.6452
28.54	32.542	1.4897	2.4262
28.58	33.319	1.0067	2.1407
28.62	34.083	0.50174	1.7991
28.66	41.66	2.28	4.28
28.7	37.62	1.94	2.18
28.74	37.94	0.1	5.04
28.78	41.36	-0.84	4.12
28.82	41.74	0.36	-0.06
28.86	43.74	-3.48	-0.34
28.9	39.8	-7.22	-4.76
28.94	38.324	-2.6888	-1.7327
28.98	35.68	-7.88	-4.44
29.02	34.8	-5.96	-2.02
29.06	34.32	-3.1	-4.34
29.1	33.42	-2.74	-4.66
29.14	34.88	-2.28	-3.92
29.18	33.9	-0.24	-3.8
29.22	34.58	2.82	-3.44
29.26	36.72	5.78	-4.56
29.3	32.5	5.44	-3.88
29.34	31.92	2.94	-2.5
29.38	32.28	2.38	0.34
29.42	32.4	4.08	1
29.46	31.28	2.94	0.8
29.5	29.08	2.66	-0.4
29.54	29.3	2.66	-0.34
29.58	30.48	2.36	0.06
29.62	29.2	1.72	-0.76
29.66	26.96	0.06	-5.14
29.7	25.98	-1.84	-4.96
29.74	24.94	-4.94	-2.8
29.78	26.74	-7.64	-3.98
29.82	27.86	-8.26	-1.1
29.86	28.68	-6.44	-3.32
29.9	28.16	-4.84	-2.5
29.94	24.2	-3.64	-3.38
29.98	25.72	-4.92	-0.8
30.02	27.44	-8.26	3.32
30.06	31.566	-5.7361	-0.70106
30.1	32.031	-5.7256	-0.52614
30.14	32.481	-5.6579	-0.36146
30.18	32.88	-5.32	-4.52
30.22	36.8	-3.92	-2.52
30.26	39.26	-5.9	-0.2
30.3	38.84	1	2.78
30.34	38	-2.2	0.1
30.38	34.5	-6.8	1.94
30.42	36.62	-2.98	3.42
30.46	36.46	-3.92	4.08
30.5	41.26	-1.78	4.14
30.54	35.81	-3.0313	0.59643
30.58	35.98	-2.6925	0.61079
30.62	36.112	-2.3616	0.60807
30.66	36.204	-2.0438	0.58769
30.7	36.254	-1.7446	0.54908
30.74	36.26	-1.4694	0.49168
30.78	32	-2.02	-3.68
30.82	34.18	-3.76	-0.8
30.86	33.54	-1.96	-0.86
30.9	31.28	-2.72	-1.76
30.94	30.58	0.28	-2.4
30.98	34.48	0.02	-0.52
31.02	35.4	-2.78	-0.04
31.06	35.52	-0.48	-0.08
31.1	35.06	-1.2	-0.3
31.14	35.52	0.34	-0.76
31.18	33.94	-0.86	-0.58
31.22	34.28	-1.32	-1.1
31.26	33.66	-1.14	-1.8
31.3	32.8	-0.76	-1.46
31.34	30.58	-1.42	-1.48
31.38	27.8	-0.22	0.46
31.42	33.18	1.18	-4.04
31.46	31.12	1.04	3.08
31.5	31.413	2.1749	-1.7228
31.54	31.18	7.24	-1.16
31.58	31.594	2.9057	-1.9475
31.62	31.739	3.2192	-2.0321
31.66	31.909	3.4876	-2.094
31.7	30.86	3.28	-1.72
31.74	29.34	4.84	-4.56
31.78	33.22	4.62	-5.12
31.82	34.04	6.38	-3.26
31.86	34.76	2.48	-1.92
31.9	34.12	2.54	-1.16
31.94	32.76	2.12	-0.62
31.98	33.64	2.06	0.24
32.02	33.8	3.04	0.96
32.06	32.26	0.36	0.06
32.1	31.84	-0.42	-0.78
32.14	32.88	3.76	-1.72
32.18	32.24	1.12	-0.54
32.22	29.517	-1.1957	-1.5877
32.26	28.935	-1.8113	-2.0207
32.3	28.424	-2.4103	-2.4827
32.34	19.7	-6.36	-6.96
32.38	20.7	-6.8	-6.2
32.42	24.74	-2.6	-5.28
32.46	27.64	-4.16	0.24
32.5	28.86	-3.54	-2.3
32.54	34.28	-2.46	-3.46
32.58	35.6	-6.2	-5.02
32.62	35.08	-8	-6.04
32.66	30.68	-5.52	-5.8
32.7	29.96	-5.24	-4.1
32.74	35.4	-5.86	-4.74
32.78	34.64	-6.04	-4.16
32.82	32.06	-1.78	-8.24
32.86	31.9	0.04	-6.5
32.9	33.24	1.36	-4.94
32.94	31.76	0.34	-4.56
32.98	28.92	0.06	-4.22
33.02	28.5	-2.82	-4.62
33.06	28	-1.84	-3.24
33.1	25.36	-2	-4.2
33.14	24.48	1.44	-6.56
33.18	23.86	0.28	-7.32
33.22	24.9	2.06	-7.52
33.26	27.38	0.34	-7.06
33.3	26.88	-4.5	-3.58
33.34	32.56	-2	-2.04
33.38	29.58	1.06	-1.58
33.42	29.42	-0.88	-0.84
33.46	29.74	0.82	-1.44
33.5	32.5	1.36	-1.32
33.54	35.34	-0.7	-1.1
33.58	34	-2.54	-2.36
33.62	33.58	-2.9	-4.22
33.66	31.82	1.52	-4.66
33.7	32.82	3.38	-2.38
33.74	33.72	1.24	-2.96
33.78	32.784	0.92301	0.42208
33.82	32.697	1.1534	0.65657
33.86	32.577	1.365	0.87041
33.9	33.44	-0.88	3.36
33.94	33.24	2.14	2.46
33.98	33.54	2.48	2.76
34.02	32.24	0.44	4.02
34.06	29.1	0.22	6.18
34.1	29.16	-0.14	1.86
34.14	29.82	2.1	1.52
34.18	29.1	2.66	1.38
34.22	27.8	2.86	3.58
34.26	29.48	0.22	5.96
34.3	30.953	1.0489	1.5511
34.34	30.942	0.65202	1.433
34.38	32.66	1.18	-0.74
34.42	30.76	1.26	0.64
34.46	33.36	-0.4	0.44
34.5	37.1	-1.16	-1.84
34.54	36.46	-3.26	-3.2
34.58	33.9	-2.08	-2.98
34.62	31.44	-2.64	-2.32
34.66	29.26	-8.24	-2.14
34.7	32.68	-7.16	-0.7
34.74	31.44	-11.84	-0.04
34.78	35.7	-11.82	-0.38
34.82	37.92	-9.3	-1.18
34.86	38.56	-7.22	-1.9
34.9	34.281	-5.4124	-2.9854
34.94	34.242	-4.4908	-3.3143
34.98	34.48	2.44	-4.44
35.02	31.5	0.14	-4.34
35.06	33.38	0.1	-3.78
35.1	34.58	-0.38	-3.74
35.14	34.24	-2.62	-3.68
35.18	33.82	1	-4.42
35.22	32.94	2.86	-5.82
35.26	32.8	-0.7	-5.58
35.3	33.98	3.12	-5.46
35.34	33.1	1.48	-4.74
35.38	32.9	1.86	-3.08
35.42	33.78	1.92	-1.48
35.46	34.4	2.56	-2.28
35.5	34.66	1.8	-1.5
35.54	36.16	2.18	-1.66
35.58	37	1.8	-3.88
35.62	37.38	-1.02	-6.7
35.66	36.28	-3.82	-7.52
35.7	35.9	-4.46	-3.92
35.74	33.76	-2.38	-2.62
35.78	30.9	-6.28	-4.84
35.82	31.92	-5.98	-2.66
35.86	29.12	-3.34	-2.14
35.9	29.22	-4.5	-1.24
35.94	28.26	-4.32	-1.76
35.98	29.14	-6.62	-1.52
36.02	31.88	-3.88	0.96
36.06	30.48	-5.6	0.8
36.1	32.54	-4.28	-0.84
36.14	29.92	-8.7	0.38
36.18	31.82	-9.64	1.4
36.22	31.66	-6.5	0.14
36.26	30.82	-3.98	4.54
36.3	31.76	-1.6	6.86
36.34	32	-0.6	5.44
36.38	34.3	2.66	4.34
36.42	36.62	5.42	0.52
36.46	37.08	5.4	0.48
36.5	35.32	4.14	-0.36
36.54	35	6.98	-4.68
36.58	36.32	5.06	-3.92
36.62	35.06	3.44	-2.18
36.66	35.2	2.32	-1.38
36.7	34.6	1.88	-0.82
36.74	35.1	1.18	-0.1
36.78	36.28	0.34	-0.26
36.82	36.8	0.28	-0.78
36.86	37.44	-0.52	-1.16
36.9	37.5	0.48	-1.14
36.94	37.86	-0.42	-1.52
36.98	37.8	-0.1	-2.02
37.02	38.52	0	-2.6
37.06	37.62	0.14	-2.62
37.1	36.8	0.44	-3.96
37.14	36.84	1.7	-3.5
37.18	37.56	0	-2.5
37.22	34.68	-3.66	-1.32
37.26	34.3	-4.04	-1.3
37.3	34.84	-5.24	-2.22
37.34	34.54	-7.2	-3.02
37.38	33.56	-8.12	-3.02
37.42	32.42	-5.22	-1.72
37.46	34.72	-4.68	-1.84
37.5	35.08	-4.56	-2.14
37.54	37.6	-4.98	-2.38
37.58	36.86	-4.34	-2.32
37.62	36.58	-2.56	-1.72
37.66	36.98	-1.16	-0.7
37.7	37.04	0.28	-2.5
37.74	35.14	3.42	-2.06
37.78	34.84	3.14	-1.8
37.82	34.28	2.84	-0.96
37.86	34.98	4.38	-1.12
37.9	31.76	2.6	-1.88
37.94	31.3	1.08	-1.74
37.98	32.22	1.82	-1.92
38.02	30.9	1.64	-1.14
38.06	32.36	3.42	-0.9
38.1	32	3.24	-0.5
38.14	31.36	2.24	-0.48
38.18	30.96	3.54	0.04
38.22	30.28	4.18	2.04
38.26	31.36	2.46	4.16
38.3	30.54	3.6	4.04
38.34	29.78	5.46	3.84
38.38	30.828	3.8582	-1.2555
38.42	31.115	3.8126	-1.638
38.46	31.441	3.7353	-2.0485
38.5	29.22	8.74	-6.78
38.54	29.3	6	-6.46
38.58	32.44	4.76	-9.66
38.62	32.99	3.1435	-3.8174
38.66	37.12	-1.9	-8
38.7	33.66	2.18	-7.76
38.74	32.94	-2.36	-4.3
38.78	34	-0.38	-4.62
38.82	32.34	-3.52	-2.66
38.86	35.223	1.5911	-6.0055
38.9	35.488	1.2762	-6.2171
38.94	35.703	0.94985	-6.3644
38.98	36.8	8.04	-2.1
39.02	36.5	6.94	-3.86
39.06	38.56	4.3	-4.2
39.1	38.76	-2.4	-8.3
39.14	38.34	-1.14	-7.58
39.18	34.68	-2.38	-4.72
39.22	34.7	-5.88	-4.92
39.26	31.48	-4.06	-4.62
39.3	32.18	-2.2	-3.14
39.34	31.9	-3.02	-2.08
39.38	32.54	-3.46	-1.6
39.42	33.88	-0.86	-2.06
39.46	34.42	-1.54	-2.44
39.5	34.08	-0.84	-1.94
39.54	34	0.28	-1.9
39.58	33.36	-0.6	-1.14
39.62	34.14	-3.9	-1.98
39.66	31.28	-2.38	-1.48
39.7	32.78	-8.06	-1.14
39.74	29.98	-5.04	-1.68
39.78	29.92	-4.16	-1.36
39.82	30.34	-2.98	-1.72
39.86	29.34	-5.74	-2.24
39.9	30.4	-5.9	-2.58
39.94	29.52	-5.28	-2.28
39.98	29.92	-7.02	-1.14
40.02	31.34	-5.26	-1.2
40.06	31.36	-4	-2
40.1	33.34	-6.04	-3.6
40.14	32.841	-5.0385	-0.7483
40.18	33.307	-4.659	-0.86159
40.22	33.78	-4.2381	-1.0007
40.26	34.25	-3.7839	-1.1611
40.3	34.709	-3.3046	-1.3383
40.34	35.148	-2.8083	-1.5278
40.38	35.56	-2.3031	-1.725
40.42	36.6	-5.18	8.46
40.46	39.02	-6.1	8.28
40.5	36.539	-0.81628	-2.3181
40.54	36.751	-0.35738	-2.5013
40.58	41.22	1.04	-4.44
40.62	40.54	3	-6.04
40.66	36.3	4.3	-7.86
40.7	34.96	3.32	-6.88
40.74	33.26	-0.28	-5.96
40.78	31.7	3.72	-5.18
40.82	33.36	-1.42	-3.96
40.86	33.74	0.82	-2.08
40.9	35.08	2.94	-2.3
40.94	35	-0.16	-2.2
40.98	34.04	-0.1	-0.54
41.02	32.66	0.74	-1.02
41.06	32.82	0.24	-3.08
41.1	32.62	-1.02	-4.14
41.14	32.34	-4.04	-4.98
41.18	31.14	-5.28	-0.4
41.22	30.76	-3.04	0.2
41.26	31.74	-3.22	1.1
41.3	32.38	-2.08	4.02
41.34	35.14	-0.72	3.8
41.38	33.1	-0.54	1.48
41.42	31.56	1.24	1.7
41.46	29.98	-2	1.98
41.5	30.76	-2.64	2.8
41.54	30.82	-3.86	1.86
41.58	30.38	-3.22	1.14
41.62	30.8	-2.84	2.76
41.66	32	-2.14	2.54
41.7	29.52	-2.98	1.46
41.74	27.88	-2.32	2.24
41.78	26.8	-1.98	5.28
41.82	25.82	-5.22	4.66
41.86	25.82	-7.08	4.72
41.9	31.52	-7	3.96
41.94	30.92	-7.22	3.94
41.98	32.36	-6.4	3.96
42.02	34.4	-4.72	4.24
42.06	35.12	-3.44	3.78
42.1	34.3	-4.7	1.9
42.14	34.94	-3.84	-0.18
42.18	35.42	-1.54	-2.72
42.22	34.6	1.3	-3.96
42.26	30.36	-2.26	-3.82
42.3	30.94	-2.86	-4.86
42.34	31.22	-1.04	-4.28
42.38	32.52	-2	-3.44
42.42	32.72	-1.36	-3.26
42.46	31.62	-2.82	-3.14
42.5	32.66	-2.14	-1.86
42.54	33.34	-1.1	-1.54
42.58	31.7	0.2	-0.48
42.62	32.78	1.76	-0.62
42.66	33.96	-0.48	-0.66
42.7	32.52	1.5	-0.12
42.74	33.36	0.62	-0.12
42.78	33.28	-2.2	0.34
42.82	35.84	-1.1	-1.08
42.86	35.6	0.7	0.04
42.9	35.6	-0.3	-0.1
42.94	30.38	-1.08	1.82
42.98	32.04	0.72	2.02
43.02	35.2	0.52	-0.96
43.06	33.84	-2.38	-2.86
43.1	32.92	-2.68	0.28
43.14	32.96	-6.16	1.5
43.18	31.22	-4	-2.3
43.22	33.06	1.36	-3.64
43.26	31.196	-5.3681	-2.7294
43.3	30.999	-5.6526	-2.8597
43.34	30.824	-5.8927	-2.9582
43.38	30.671	-6.0892	-3.0261
43.42	30.541	-6.2428	-3.065
43.46	30.431	-6.3544	-3.0762
43.5	30.341	-6.4247	-3.0611
43.54	31.2	-11.66	-4.98
43.58	33.3	-8.54	-5.72
43.62	26.5	-8.74	-5.76
43.66	26.46	-10.44	-3.26
43.7	26.68	-13.32	-4.5
43.74	30.187	-6.022	-2.4971
43.78	30.218	-5.8247	-2.3374
43.82	30.263	-5.5923	-2.1625
43.86	30.323	-5.3255	-1.9741
43.9	30.395	-5.0252	-1.7734
43.94	29.24	3.66	1.82
43.98	32.7	-0.3	-0.18
44.02	29.28	-0.24	-0.06
44.06	31.28	-4.08	1.18
44.1	33.84	-5.34	-1.28
44.14	32.02	-0.9	-0.8
44.18	33.34	-0.48	1.7
44.22	33.78	-0.58	0.48
44.26	32.12	-0.84	0.42
44.3	31.22	-0.48	0.22
44.34	29.54	-1.72	-0.32
44.38	29.82	-1.9	-0.42
44.42	28.88	-2.08	-0.72
44.46	28.92	0.78	0.52
44.5	30.46	-0.7	0.22
44.54	29.98	-0.38	-0.8
44.58	31.64	0.34	-0.18
44.62	31.7	-1.54	-0.62
44.66	31.9	-0.14	-1.44
44.7	31.64	-2.2	-1.5
44.74	32.2	-4.28	-1.42
44.78	32.24	-3.44	-1.14
44.82	32.06	-4.98	-0.16
44.86	32.66	-5.26	-0.18
44.9	32.12	-8.18	-0.32
44.94	34.02	-9.3	-0.96
44.98	34.097	-4.9774	0.97723
45.02	34.109	-4.7314	0.91106
45.06	34.078	-4.4078	0.81201
45.1	34.008	-4.0162	0.68414
45.14	40.56	-0.8	6
45.18	36.56	-3.04	5.98
45.22	35.74	-7.72	1.1
45.26	37.22	-3.64	4.14
45.3	34.78	-4.22	3.86
45.34	32.975	-0.76787	-0.46068
45.38	30.56	1.8	-3.46
45.42	27.52	3.48	-3.58
45.46	25.5	8.1	-4.74
45.5	31.42	3.6	-5.28
45.54	31.705	2.0728	-1.4624
45.58	27.02	3.12	-2.2
45.62	31.203	2.9555	-1.7519
45.66	30.967	3.3046	-1.8567
45.7	33.24	1.58	-0.82
45.74	31.52	4.72	-4.68
45.78	32	6.04	-3.8
45.82	32.66	1.88	-3.26
45.86	31.18	0.62	0.58
45.9	28.92	0.7	-0.22
45.94	30.8	3.08	0.16
45.98	29.52	0.88	0.16
46.02	30.68	1.18	0.28
46.06	30.34	0.7	-0.56
46.1	29.38	1.98	-0.6
46.14	29.24	1.56	-0.66
46.18	29.52	0.64	-1.34
46.22	30.52	-0.84	-1.88
46.26	32.4	-1.5	-2.5
46.3	31.62	-1.92	-0.36
46.34	31.9	-2.7	1.58
46.38	33.84	-0.54	1.64
46.42	34.96	-1.76	2.02
46.46	34.9	-2.9	1.36
46.5	31.96	-0.9	0.2
46.54	33.2	0.96	-0.06
46.58	33.66	0.76	0
46.62	32.28	0.14	0.64
46.66	35.96	-0.9	0.16
46.7	35.98	-0.74	0.82
46.74	39.16	-0.74	1.66
46.78	39.08	-3.1	0.5
46.82	38.9	-2.26	0.88
46.86	40.38	-2.3	1.02
46.9	38.4	0.04	-0.54
46.94	41.52	-5.92	-1.72
46.98	40.58	-5.38	-3.02
47.02	42.3	-6.96	-3.08
47.06	42.48	-8.76	-4.22
47.1	42.22	-10.26	-5.3
47.14	39.58	-11.14	-7.44
47.18	40.75	-7.9216	-4.5386
47.22	40.279	-7.6659	-4.6346
47.26	39.724	-7.299	-4.6781
47.3	39.095	-6.8332	-4.675
47.34	38.402	-6.2807	-4.6316
47.38	37.656	-5.654	-4.5541
47.42	36.866	-4.9653	-4.4487
47.46	34.18	-0.5	-4.9
47.5	35.38	-3.62	-4.2
47.54	37.62	-5.92	-1.76
47.58	33.469	-1.8381	-3.8714
47.62	33.78	-5.58	-4.04
47.66	32.7	-3.3	-3.8
47.7	33.72	-2.08	-6.46
47.74	28.1	4.04	-3.2
47.78	27.8	2.66	-0.24
47.82	28.16	3.96	-1.5
47.86	27.2	6.38	-2.26
47.9	27.04	8.44	-3.44
47.94	26.14	8.42	-4.5
47.98	25.44	4.42	-5.78
48.02	25.72	1.46	-4.8
48.06	30.08	-0.14	-2.18
48.1	26.54	0.58	-1.38
48.14	29.82	-3.58	-1.7
48.18	31.94	-4.22	-3.32
48.22	33.38	-5.24	-3.58
48.26	33.36	-3.7	-6.76
48.3	32.44	-0.02	-8.58
48.34	32.92	2.66	-5.96
48.38	30.718	-0.41849	-2.976
48.42	30.4	2.16	1.78
48.46	27.38	1.94	2.22
48.5	27.08	1.8	1.26
48.54	28.34	2.46	-3.62
48.58	26.9	2.06	-2.74
48.62	27.62	3.56	-2.2
48.66	27.98	4.94	-0.84
48.7	27.52	3.3	-2.04
48.74	25.86	3.9	-0.22
48.78	25.56	4.68	3.36
48.82	24.66	2.88	3.68
48.86	22.16	1.82	2.28
48.9	22.56	-1.48	2.66
48.94	22.18	-1.74	3.04
48.98	21.6	0.32	3.04
49.02	23.36	-1.44	3.3
49.06	25.62	-2.3	0.68
49.1	29.42	-4.5	3.24
49.14	30.24	-3.64	3.24
49.18	31.02	-4.74	1.82
49.22	31	-7.44	2.04
49.26	32.1	-7.52	3.14
49.3	33.62	-7.8	1.16
49.34	35.56	-4.3	3.72
49.38	35.62	-6.34	4.84
49.42	36.88	-4.2	7.3
49.46	36.817	-2.6781	0.4903
49.5	37.008	-1.7894	-0.16356
49.54	37.067	-0.8974	-0.80729
49.58	40.36	6.12	-4.5
49.62	36.98	3.88	-5.16
49.66	37.6	3.26	-4.48
49.7	36.24	1.82	-3.96
49.74	35.42	1.6	-2.88
49.78	34.8	-1.38	-1.84
49.82	33.7	1.26	-2.22
49.86	32.38	0.12	-2.62
49.9	31.4	-0.78	-1.52
49.94	31.42	-0.3	-1.22
49.98	31.5	-1.06	-1.5
50.02	32.5	-0.9	-1.26
50.06	32.04	0.12	-1.32
50.1	33.48	-5.18	-3.5
50.14	31.04	-3.98	-0.6
50.18	32.24	-2.08	-1.72
50.22	30.6	-1.46	-1.94
50.26	30.7	-0.28	-2.38
50.3	33.06	-0.18	-2.48
50.34	30.5	-0.88	-2.52
50.38	31.72	-1.28	-1.7
50.42	32.96	2.06	-0.78
50.46	33.1	0.04	-1.3
50.5	32.12	-1.44	-1.82
50.54	32.72	0.48	-2.38
50.58	33.5	0.14	-2.3
50.62	34.02	1.24	-2.76
50.66	34.68	2.16	-4.5
50.7	32.64	2.3	-4.68
50.74	31.82	3.38	-4.72
50.78	30.66	2.4	-6.28
50.82	27.66	4.44	-6.56
50.86	31.673	0.72449	-3.3128
50.9	31.728	0.13292	-2.895
50.94	31.796	-0.50978	-2.44
50.98	31.873	-1.1876	-1.9637
51.02	31.954	-1.8846	-1.4819
51.06	32.034	-2.5848	-1.0104
51.1	32.109	-3.2722	-0.56504
51.14	29.16	-3.78	-1.08
51.18	29.82	-4.8	4.66
51.22	30.44	-7.34	3.4
51.26	30.34	-6.66	2.88
51.3	34.98	-5.06	-0.9
51.34	34.78	-5.38	-1.62
51.38	37.66	-4.8	-1.6
51.42	33.52	-7.74	-1.08
51.46	33.52	-7.28	-1.2
51.5	30.62	-5.34	-0.66
51.54	26.98	-5.88	-1.38
51.58	30.44	-3.86	-2.02
51.62	27.72	-1.68	-3.66
51.66	24.98	-1.14	-5.38
51.7	26.32	-0.06	-1.02
51.74	25.56	2.82	-1.52
51.78	27.14	2.12	-4.56
51.82	28.4	6.32	-1.9
51.86	30.3	3.34	-1.86
51.9	31.4	3.26	-2.32
51.94	31.08	5.42	-4.82
51.98	29.04	8.46	-4.12
52.02	30.82	7.68	-3.12
52.06	29.56	7.62	-0.04
52.1	30.58	7.66	0.92
52.14	31.633	3.9138	-2.6153
52.18	31.814	2.9762	-2.7777
52.22	31.958	1.9575	-2.947
52.26	32.067	0.88761	-3.1159
52.3	32.147	-0.20353	-3.2773
52.34	32.201	-1.2859	-3.424
52.38	32.06	-6.9	-2.88
52.42	32.42	-8.54	-5.08
52.46	34.28	-3.08	-5.26
52.5	32.28	-4.98	-4.12
52.54	32.88	-5.8	-3.66
52.58	31.18	-2.7	-3.28
52.62	31.7	-5.46	-2.6
52.66	31.46	-3.72	-3.5
52.7	31.7	-4.36	-2.14
52.74	32.76	-4.76	-2.08
52.78	32.76	-4.42	-2.06
52.82	32.14	-4.9	-1.98
52.86	30.52	-2.86	-2.14
52.9	29.64	-3.08	-2.24
52.94	30.82	-3.24	-2.04
52.98	30.84	-4.04	-1.4
53.02	33.36	-3.32	-0.6
53.06	33.64	-2.56	0.16
53.1	32.66	-2.64	-0.06
53.14	34.18	0.34	-1.06
53.18	33.26	0.74	0.62
53.22	32.66	-0.18	0.68
53.26	31.1	-1.56	0.82
53.3	32.6	-1.08	1.2
53.34	32.56	-0.12	1.2
53.38	32.24	0.58	1.32
53.42	31.86	1.76	1.16
53.46	30.22	1.42	0.7
53.5	29.88	-0.28	0.02
53.54	29.72	0.78	-0.42
53.58	30.74	0.04	-0.28
53.62	31.82	0.84	-0.48
53.66	32.66	1.24	-0.24
53.7	32.6	0.9	0.12
53.74	32.88	-2.9	-0.42
53.78	32.66	-1.54	-0.76
53.82	34.96	-1.84	-1.36
53.86	35.56	-2.96	-2.92
53.9	35.92	-1.66	-2.16
53.94	37.2	-1.5	-1.96
53.98	37.48	0.2	-1.5
54.02	37.7	-1.32	-1.2
54.06	36.54	-0.64	-1.46
54.1	36.8	-2.24	-1.26
54.14	37.48	-3.46	-1.84
54.18	36.8	-4.16	-1.74
54.22	36.06	-2	-1
54.26	36.68	-2.14	-0.98
54.3	36.76	-4.18	-1.1
54.34	34.3	-1.6	1.18
54.38	35.38	-4.22	2.52
54.42	35.66	-5.18	3
54.46	32.42	-4.92	5.9
54.5	29.7	-1.78	2.5
54.54	25.96	1.5	0.1
54.58	28.8	4.86	-1.9
54.62	26.84	6.66	-5.42
54.66	27.4	3.24	-4.74
54.7	28.46	1.32	-3.94
54.74	29.34	2.78	-3.14
54.78	24.74	5.5	-1.8
54.82	29.283	1.5984	-3.0746
54.86	29.883	1.0146	-3.0264
54.9	30.524	0.37525	-2.9111
54.94	31.172	-0.29077	-2.7372
54.98	35.56	-4.48	-3.94
55.02	35.36	-4.34	-0.8
55.06	33.3	-2.14	-1.24
55.1	33.02	-0.34	-2.5
55.14	32.88	-0.88	-1.24
55.18	33.1	-3.5	-0.72
55.22	32.12	-4.56	0.38
55.26	30.8	-3.48	0.22
55.3	31.32	-2.22	-0.18
55.34	30.4	-2.4	0.82
55.38	29.46	-0.62	0.7
55.42	30.48	0.14	0.06
55.46	33.72	-2.06	-0.86
55.5	36.78	-0.12	-0.54
55.54	37.8	1.82	0.26
55.58	37.8	1.82	0.56
55.62	40.04	3.2	-3.62
55.66	37.82	0.4	-4.1
55.7	37.66	1.52	-4.3
55.74	34.34	4.88	-6.28
55.78	33.06	7.06	-5.26
55.82	32.94	6.28	-5.64
55.86	32.42	8.1	-4.28
55.9	33.048	1.4908	-5.5444
55.94	32.624	1.3066	-5.5107
55.98	32.191	1.1024	-5.405
56.02	31.752	0.88068	-5.2336
56.06	31.311	0.64414	-5.0026
56.1	30.872	0.39541	-4.7184
56.14	30.437	0.1371	-4.3871
56.18	29.72	-7.36	3.28
56.22	29.596	-0.39769	-3.608
56.26	29.196	-0.66892	-3.1728
56.3	26.34	-5.5	-3.8
56.34	26.74	-4.86	-3.88
56.38	28.02	-2.86	-3.86
56.42	26.5	-2.96	-4.96
56.46	27.08	-3.04	-5.82
56.5	27.308	-2.184	-0.31195
56.54	27.11	-2.3933	0.14838
56.58	26.955	-2.5831	0.58743
56.62	26.846	-2.751	0.99898
56.66	26.787	-2.8942	1.3768
56.7	26.781	-3.0101	1.7147
56.74	26.831	-3.0962	2.0065
56.78	26.941	-3.1496	2.2459
56.82	27.114	-3.168	2.4268
56.86	24.82	-1.94	5.08
56.9	25.7	-1.52	6.32
56.94	30.82	-1.3	6.06
56.98	31.02	0.34	4.48
57.02	30.16	-0.4	1.3
57.06	32.6	1.3	2.66
57.1	33.28	-1.28	0.96
57.14	34.14	-1.08	-1.08
57.18	32	-1.76	-3.38
57.22	30.88	-2.98	-1.72
57.26	31	-1.2	-0.72
57.3	33.4	-3.76	-0.78
57.34	34.04	-3.04	-0.58
57.38	32.8	-4.38	-0.98
57.42	37.52	-4.96	-0.98
57.46	36.78	0.1	1.7
57.5	39.98	3	1.02
57.54	37.46	-0.22	0.58
57.58	38.36	3.78	-0.2
57.62	36.26	0.88	-1.66
57.66	36.1	-1.08	-2.14
57.7	37.5	-1.84	-3.14
57.74	36.12	-0.24	-3.84
57.78	35.9	-0.96	-3.68
57.82	33.38	-1.38	-2.78
57.86	34.48	-2.68	-2.66
57.9	33.68	-1.54	-2.12
57.94	33.84	-1.78	-1.68
57.98	32.72	-1.28	-2
58.02	31.96	-3.64	-2.14
58.06	33.36	-3.74	-1.96
58.1	34.16	-3.3	-2.32
58.14	33.34	-1.06	-2.72
58.18	31	-0.3	-1.96
58.22	31.14	-2.44	-1.8
58.26	30.72	-2.36	-1.1
58.3	30.06	-3.02	-0.42
58.34	31.98	-3.4	-1.78
58.38	32.78	-2.44	-1.14
58.42	37.18	-3.14	1
58.46	36.56	-1.84	-0.4
58.5	34.3	-2.62	0.7
58.54	35.7	-4.02	0.44
58.58	40.1	-3.46	-2.5
58.62	38.88	-2.9	-3.24
58.66	35.105	0.54618	-2.2455
58.7	35.96	6.02	-4.22
58.74	35.48	5.68	-6.56
58.78	33.42	4.1	-3.84
58.82	31.36	3.86	-1.94
58.86	31.28	2.48	-1.88
58.9	31.34	2	-1.82
58.94	33.64	2.18	-1.26
58.98	33.84	1.92	-1.68
59.02	34.34	2.72	-2.16
59.06	36.96	4.02	-2.38
59.1	36.3	0.9	-1.46
59.14	37.8	0.82	0.02
59.18	37.88	0.54	1.58
59.22	38.72	-0.28	1.6
59.26	40.4	-2.62	0
59.3	38.44	-1.2	0
59.34	39.9	0.72	0.36
59.38	40.64	1.16	0.7
59.42	41.22	-0.06	-1.02
59.46	40.74	-1.26	-3.28
59.5	39.98	-0.62	1.88
59.54	40.12	-0.7	-1.08
59.58	39.14	-2.6	-1.94
59.62	38.34	-3.92	-3.44
59.66	36.38	-4.56	-6.22
59.7	34.04	-0.2	-0.56
59.74	38.3	0.86	-0.72
59.78	33.98	0.28	-0.84
59.82	32.318	1.787	-2.0019
59.86	31.906	2.0662	-2.0168
59.9	27.04	5.72	-0.7
59.94	26.6	5.68	1.76
59.98	25.18	6.54	0.58
60.02	26.86	7.38	-1.32
60.06	31.3	0.64	-2.14
60.1	31.9	4.66	-4.16
60.14	30.52	3.2	-5.32
60.18	30.38	5.78	-4.94
60.22	30.664	3.4339	-1.3732
60.26	30.713	3.3902	-1.2306
60.3	30.782	3.2938	-1.0769
60.34	30.866	3.1409	-0.91287
60.38	30.962	2.9277	-0.73938
60.42	31.063	2.6505	-0.55727
60.46	34.86	0.24	-0.78
60.5	33.9	0	4.12
60.54	34.72	-1.22	2.72
60.58	32.6	-0.9	1.1
60.62	31.76	0.16	0.14
60.66	30.58	-0.42	0.16
60.7	29.68	-2.94	0.06
60.74	28.8	-1.28	-0.78
60.78	31.66	-1.32	-1.2
60.82	31.52	-5.24	0.52
60.86	33.12	-5.7	3.42
60.9	28.98	-5.22	3.32
60.94	29.48	-4.74	3.14
60.98	30.42	-4.08	2.04
61.02	31.18	-5.84	1.8
61.06	31.76	-4.68	1.52
61.1	32.54	-7.02	0.64
61.14	33.28	-4.8	-0.02
61.18	36.02	-4.4	0.38
61.22	33.477	-1.1054	-1.911
61.26	35.52	4.54	-5.1
61.3	34.88	1.64	-4.96
61.34	33.8	4.54	-5.94
61.38	32.64	4.54	-5.04
61.42	31.64	2.26	-4.2
61.46	33.96	0	-3.56
61.5	31.12	-1.3	-3.02
61.54	33.18	-1.06	-1.14
61.58	32.58	-0.04	-1.6
61.62	32.3	-2.22	1.18
61.66	32.54	-1.72	3.78
61.7	28.46	-5.02	-0.08
61.74	26.24	-4.04	-2.16
61.78	29.58	-3	-6.02
61.82	30.52	-8.76	-7.28
61.86	25.618	0.91758	-6.2463
61.9	25.094	1.0894	-6.5091
61.94	24.624	1.2565	-6.7255
61.98	24.204	1.4187	-6.8975
62.02	23.835	1.5756	-7.0271
62.06	28.42	7.74	2.6
62.1	23.243	1.8721	-7.1675
62.14	23.018	2.011	-7.1822
62.18	22.838	2.1433	-7.1627
62.22	21.34	4.84	-9.34
62.26	21.84	6.94	-8.48
62.3	21.54	8.04	-7.16
62.34	20.08	5.36	-8.28
62.38	21.68	8.54	-8.54
62.42	20.9	4.72	-8.14
62.46	22.755	2.8536	-6.2357
62.5	21.52	5.08	-5.04
62.54	23.075	2.9772	-5.7774
62.58	18.4	3	-5.14
62.62	20.34	1.7	-6.82
62.66	22.58	0.58	-8.36
62.7	24.6	-1.72	-8.48
62.74	24.62	-0.7	-8.9
62.78	26.16	0.86	-7.68
62.82	24.62	4.98	-9.04
62.86	26.16	1.9	-7.38
62.9	23.06	4.24	-5.32
62.94	26.514	2.9354	-2.9634
62.98	26.999	2.8627	-2.6822
63.02	27.504	2.7761	-2.4091
63.06	31.78	-2.4	-3.26
63.1	28.574	2.5602	-1.8953
63.14	28.56	1.74	1.2
63.18	32.66	2.46	1.32
63.22	30.28	6.52	1.26
63.26	34.88	-0.24	4.08
63.3	31.532	1.7544	-0.89402
63.34	31.94	0.38	6.78
63.38	34.64	2.4	4.48
63.42	33.66	2.22	3.12
63.46	33.72	0.54	1.94
63.5	36.32	1.46	3.42
63.54	35.5	-1.38	0.66
63.58	35.32	0.28	-1.5
63.62	39.38	-1.5	-2.32
63.66	38.74	-1.44	-3.98
63.7	36.62	-0.14	-4.62
63.74	35.6	0.04	-4.5
63.78	37.48	-1.74	-4.6
63.82	36.84	0.76	-3.68
63.86	37.68	-2.64	-4.92
63.9	38.6	-3.14	-4.44
63.94	38.1	-4.86	0.32
63.98	36.84	-2.32	-0.84
64.02	37.74	-4.6	-2.16
64.06	36.98	-4.12	-0.72
64.1	38.98	-4.1	0.56
64.14	38.16	-3.38	0.88
64.18	37.92	-3.86	0.88
64.22	36.86	-3.8	0.7
64.26	36.6	-4.5	0.96
64.3	34.98	-4.54	1.08
64.34	35.06	-6.02	0.88
64.38	34.08	-4	1
64.42	34.48	-3.48	0.06
64.46	34.38	-4.34	-0.26
64.5	35.06	-3.38	-0.3
64.54	35.56	-2.2	-0.18
64.58	35.26	-1.16	-0.18
64.62	34.36	-1.42	0.04
64.66	33.76	-1.38	-0.32
64.7	36.08	-0.54	-0.78
64.74	35.86	-1.32	-0.66
64.78	35.34	-0.72	-1.08
64.82	33.76	-1.2	-1.44
64.86	33.96	-0.86	-2.16
64.9	32.96	-1.26	-0.72
64.94	34.86	-1	0.26
64.98	31.98	1.72	0.7
65.02	32.116	-3.8544	2.3614
65.06	31.852	-3.8136	2.4155
65.1	31.608	-3.7189	2.4233
65.14	31.383	-3.5746	2.3879
65.18	31.18	-3.3847	2.3125
65.22	31.68	-8.76	1.64
65.26	29.8	-8	4.72
65.3	30.7	-10.12	4.82
65.34	30.54	-8.08	3.3
65.38	27.78	-4.5	5.76
65.42	27.76	-0.3	7.24
65.46	29.36	2.84	8.44
65.5	30.464	-0.72112	0.63736
65.54	30.507	-0.3071	0.34051
65.58	30.585	0.11116	0.034565
65.62	30.697	0.52954	-0.27739
65.66	30.846	0.94391	-0.59226
65.7	32.18	7.58	-7.78
65.74	31.82	3.96	-9.12
65.78	32.88	4.26	-5.98
65.82	32.62	3.42	-3.02
65.86	33.96	2.64	-2.8
65.9	32.06	4.9	-3.02
65.94	33.88	3.76	-1.76
65.98	34.54	5.24	-1.16
66.02	33.86	1.42	-2.6
66.06	33.74	1.96	-2.86
66.1	34.72	2.32	-2.06
66.14	34.66	3.72	-1.34
66.18	34.72	2.8	-0.38
66.22	37.2	2.3	-1.08
66.26	33.98	1.38	-2.56
66.3	35.48	1.68	-2.62
66.34	35.36	1	-3.7
66.38	36.68	-1.9	-3.58
66.42	34.7	-0.08	-3.5
66.46	32.7	-0.7	-3.06
66.5	32.76	-1.74	-2.56
66.54	32.76	-0.24	-3.48
66.58	34.42	0.82	-3.36
66.62	34.14	0.08	-2.62
66.66	34.3	-0.6	-2.58
66.7	33.28	-1.44	-1.98
66.74	33.3	-2.4	-2
66.78	33.28	-2.38	-1.86
66.82	33.18	-3.16	-2.02
66.86	32.34	-2.6	-1.9
66.9	32.52	-3.38	-1.8
66.94	34.44	-5	-1.56
66.98	32.32	-3.14	-2
67.02	32.74	-2.24	-1.26
67.06	35.44	-3.36	-1.02
67.1	34.96	-4.98	-2.86
67.14	36.64	-6.92	-3.26
67.18	36.2	-6.58	-2.38
67.22	37.3	-6.88	-2.86
67.26	38.16	-6.88	-2.46
67.3	38.94	-7.86	-1.78
67.34	36.28	-8.4	-1.42
67.38	35.72	-8.06	-1.14
67.42	35.56	-8.76	-0.52
67.46	34.84	-8.06	1.38
67.5	35.32	-5.72	1.82
67.54	34.18	-5.42	-0.5
67.58	33.032	-6.174	-0.32494
67.62	32.59	-5.7959	-0.39338
67.66	32.146	-5.3788	-0.49798
67.7	31.701	-4.9272	-0.63508
67.74	22.8	-6.28	0.56
67.78	22.48	-1.3	0.82
67.82	30.38	-3.4086	-1.2052
67.86	29.95	-2.8623	-1.436
67.9	29.528	-2.3033	-1.6812
67.94	29.116	-1.7359	-1.9372
67.98	31.56	2.52	-3.32
68.02	28.88	1.96	-5.16
68.06	31	-0.66	-5.54
68.1	31.86	-1.4	-2.7
68.14	29.76	-2.62	-1.96
68.18	26.954	1.6007	-3.4948
68.22	26.662	2.1048	-3.7242
68.26	26.394	2.5823	-3.9352
68.3	26.152	3.029	-4.1243
68.34	25.938	3.4405	-4.2878
68.38	25.753	3.8123	-4.4221
68.42	25.6	4.1403	-4.5236
68.46	25.48	4.4199	-4.5886
68.5	25.395	4.6468	-4.6134
68.54	25.346	4.8168	-4.5946
68.58	23.6	1.04	-1.72
68.62	25.96	6.34	-6.04
68.66	25.78	6.7	-7.38
68.7	26.88	7.56	-5.2
68.74	23.28	5.94	-4.44
68.78	23.12	0.46	-1.14
68.82	24.54	3.18	0.7
68.86	26.74	4.06	0.6
68.9	27.78	5.92	-1.14
68.94	27.38	2.96	-2.1
68.98	29.02	-0.5	-2.54
69.02	29.1	0.96	-1.22
69.06	28.74	1.12	-2.02
69.1	29.84	-0.02	-1.26
69.14	32.12	1.42	-0.82
69.18	32.62	1.34	0.74
69.22	30.3	-1.64	3.04
69.26	28.32	-1.66	6.46
69.3	26.6	-1.08	5.56
69.34	27.56	0.76	2.44
69.38	29.26	2.6	0.78
69.42	32.1	0.48	0.54
69.46	31.98	-0.24	-0.28
69.5	33.44	0.34	-1.18
69.54	32.56	1.88	-1.1
69.58	31.38	0.92	-3.38
69.62	30.2	0.16	-1.12
69.66	34.84	-0.96	-0.4
69.7	33.54	-1.14	2.8
69.74	36.44	-3	3.82
69.78	38.06	1.02	5.84
69.82	35.792	-0.6069	2.9722
69.86	36.029	-0.76285	3.3204
69.9	35.94	1.68	4.66
69.94	36.22	1.34	5.86
69.98	36.06	-1.48	4.46
70.02	35.78	-0.98	2.84
70.06	35.36	0	0.94
70.1	34.92	0.18	1.64
70.14	36.74	-2.8	0.98
70.18	34.44	-5.88	-3.22
70.22	36.58	-2	-4.48
70.26	33.34	0.32	-7
70.3	32.72	2.8	-8.88
70.34	32.06	0.28	-6.7
70.38	34.86	-0.52	-7.36
70.42	37.74	5.62	-4.32
70.46	36.22	3.06	-5.3
70.5	34.06	0.64	-5
70.54	32.86	0.36	-3.86
70.58	32.8	-0.88	-3.18
70.62	34.12	1.6	-2.58
70.66	33.66	-0.3	-2.14
70.7	34.14	-0.22	-2.5
70.74	34.08	-0.52	-2.34
70.78	35.06	0.28	-2.32
70.82	34.56	-0.24	-2.3
70.86	36.52	1.48	-3
70.9	34.92	0.94	-3.22
70.94	35.04	-3.2	-5.98
70.98	33.18	-5.4	-4.38
71.02	36.5	-3.26	-4.48
71.06	35.52	-5.12	-3.14
71.1	34.8	-4.4	-2.26
71.14	34.58	-4.02	-4.7
71.18	34.72	-5.1	-5.22
71.22	34.8	-6.46	-5.16
71.26	36.12	-4.42	-6.34
71.3	37.06	-4.44	-6.94
71.34	38.86	-8.12	-5.28
71.38	37.86	-4.42	-7.06
71.42	35.08	-3.9	-6.98
71.46	39.32	0.4	-4.92
71.5	38.54	-4.44	-5.16
71.54	38.98	-2.34	-4.22
71.58	38.04	-5.12	-2.64
71.62	33.84	-6.72	-2.62
71.66	34.6	-3.96	-5.04
71.7	35.866	-5.5297	-2.0942
71.74	35.34	-5.3176	-1.7222
71.78	34.77	-5.0622	-1.3686
71.82	34.165	-4.7676	-1.0353
71.86	33.535	-4.4379	-0.72424
71.9	29.88	-7.08	5.72
71.94	29.94	-4.6	5.24
71.98	30.24	-8.34	2.64
72.02	32.98	-4.22	-0.72
72.06	33.66	-6.36	-2.52
72.1	30.7	-2.78	-4.42
72.14	31.76	-2.82	-2.86
72.18	28.603	-1.0308	0.7293
72.22	28.132	-0.57032	0.75236
72.26	27.722	-0.11589	0.73367
72.3	27.383	0.32841	0.67127
72.34	31	4.6	-0.18
72.38	28.44	0.26	1.58
72.42	27.04	4.64	3.44
72.46	22.3	6.86	2.4
72.5	23.3	5.04	1.4
72.54	25.74	3.36	-2.04
72.58	26.14	1.7	-2.82
72.62	27.24	3.58	-4.74
72.66	30.7	1.94	-4.98
72.7	32.82	2.3	-2.76
72.74	32.26	1.52	-2.3
72.78	30.78	2.36	-1.9
72.82	31.86	2.42	-0.96
72.86	31.94	1.74	-0.52
72.9	33.86	2.84	-0.22
72.94	33.34	2.84	0.08
72.98	31.7	-0.14	-1.42
73.02	31.24	1.62	-1.26
73.06	33.8	0	-0.6
73.1	32.32	-0.78	-1.44
73.14	33.22	-2.3	-1.16
73.18	34.1	-5.94	-3.92
73.22	33.06	-7.2	-3.5
73.26	30.08	-6.74	-4.24
73.3	27.64	-8.7	-5.06
73.34	29.92	-1.78	-4.94
73.38	32.06	-2.16	-5.34
73.42	31.4	-3.86	-7.36
73.46	30.88	-3.62	-5.34
73.5	30.26	-5.34	-4.66
73.54	27	-4.9	-4.96
73.58	25.66	-3.32	-3.42
73.62	26.74	-3.14	-4.92
73.66	26.6	-1.96	-5.58
73.7	29.93	-4.1652	-1.4817
73.74	30.642	-4.3326	-0.44567
73.78	31.393	-4.492	0.58743
73.82	32.159	-4.628	1.5866
73.86	32.913	-4.7254	2.521
73.9	33.632	-4.7688	3.3595
73.94	34.29	-4.7431	4.0711
73.98	34.1	-6.26	6.32
74.02	33.96	-8.4	7.14
74.06	34	-6.32	5.08
74.1	36.02	-2.64	5.16
74.14	38.62	-3.54	5.84
74.18	37.86	-2.92	3.72
74.22	35.34	3.2	1.02
74.26	35.48	3.46	1.78
74.3	35.2	1.12	-1.32
74.34	30.08	4.6	-5.98
74.38	28.2	3.5	-5.18
74.42	28.36	3.22	-5.72
74.46	30.52	5.22	-4
74.5	29.46	4.26	-4.76
74.54	32.06	3.44	-5.28
74.58	31.62	3.12	-6.12
74.62	28.66	2.24	-5.32
74.66	30.86	1.38	-4.38
74.7	29.56	2.54	-2.84
74.74	32.42	2.24	-3.82
74.78	33.3	1.82	-4.42
74.82	31.6	-1.42	-3.66
74.86	30.86	0.3	-3.94
74.9	32.14	1.38	-3.32
74.94	29.96	-0.72	1.18
74.98	32.5	0.16	-0.3
75.02	31.24	0.06	0.32
75.06	28.86	-4.18	-1.4
75.1	28.02	-6.12	0.48
75.14	30.04	-4.78	-0.66
75.18	31.52	-5.58	-0.14
75.22	31.12	-7.8	0.28
75.26	30.34	-5.72	-2
75.3	31.47	-5.1165	2.5177
75.34	31.699	-5.0649	3.0389
75.38	30.48	-3.3	4.32
75.42	30.48	-3.18	3.14
75.46	31.82	-0.78	4.84
75.5	34.08	-2.44	3.24
75.54	36.82	-2.9	6.18
75.58	32.04	-5.54	3.9
75.62	29.14	-2.86	3.86
75.66	27.92	1.18	6.38
75.7	25.42	2.78	0.58
75.74	26.3	5.18	-0.56
75.78	23.86	7.14	-0.74
75.82	26.28	6.38	-2.22
75.86	26.02	5	-2.7
75.9	26.36	3.32	-4.78
75.94	25.72	7.14	-7.22
75.98	24.18	6.38	-4.72
76.02	25.42	5.82	-6.34
76.06	26.193	5.521	-1.5961
76.1	29.16	5.3	2
76.14	24.84	4.36	1.54
76.18	26.62	1.86	2.92
76.22	29.6	2.84	2.88
76.26	29.1	2.36	2.38
76.3	31.36	4.48	1.82
76.34	31.6	3.9	0.64
76.38	32.78	3.84	1.34
76.42	34.36	4.92	-1.28
76.46	34.28	3.24	-0.24
76.5	33.72	4.26	-0.88
76.54	34.86	4.26	-0.94
76.58	35.38	5.2	-2.12
76.62	34.88	5.7	-2.54
76.66	35.28	6.06	-2.6
76.7	36.42	5.42	-3.24
76.74	37.22	4.52	-2.98
76.78	37.44	3.24	-3.32
76.82	39.7	2.06	-3.3
76.86	37.22	0.96	-3.32
76.9	36.6	0.36	-6.04
76.94	37.62	-4.92	-6.1
76.98	35.34	-2	-4.74
77.02	36.64	-0.92	-4.2
77.06	36.28	-3.08	-5.34
77.1	37.28	-4.14	-5.3
77.14	34.64	-3.32	-3.98
77.18	34.12	-3.54	-3.26
77.22	33.16	-4.24	-3.56
77.26	31.52	-4.78	-3.56
77.3	31.5	-7.34	-3.78
77.34	31.48	-6.96	-4.5
77.38	31.78	-4.16	-5.54
77.42	30.58	-6.36	-5.88
77.46	29.96	-7.8	-1.7
77.5	28.44	-11.9	2
77.54	31.26	-6.74	2.88
77.58	30.3	-4.3	3.84
77.62	32.98	-7.62	3.8
77.66	31.56	-5.62	1.94
77.7	32.58	-6.58	2.2
77.74	33.3	-6.66	4.2
77.78	31.04	-5.8	0.58
77.82	32.987	-2.6534	0.50847
77.86	37.76	-0.06	-1.08
77.9	35.72	-0.6	0.14
77.94	36.96	-1.26	-1.28
77.98	33.34	1.8	-2.94
78.02	29.66	3.74	-6.04
78.06	30.7	4.96	-5.12
78.1	32.3	4.08	-6.36
78.14	31.14	5.5	-0.66
78.18	29.92	4.2	-1.24
78.22	33.92	1.74	-0.04
78.26	33.42	0.2	-0.74
78.3	32.48	5.22	-1.48
78.34	32.06	4.14	-2.24
78.38	33.8	3.42	-2.84
78.42	34.24	2.24	-3.26
78.46	34.56	3.3	-2.82
78.5	34	0.1	-3.32
78.54	34.44	1.88	-3.28
78.58	34.9	0.38	-3.92
78.62	33.96	0.92	-3.86
78.66	34.82	0.78	-3.8
78.7	34.34	-1.6	-4.54
78.74	34.7	-1.86	-4.44
78.78	33.96	-1.6	-4.84
78.82	36.24	-1.16	-4.46
78.86	34.84	-2.48	-3.92
78.9	33.86	-2.16	-3.78
78.94	33.72	-3.86	-5.1
78.98	36.78	-0.34	-4.18
79.02	34.96	-1.76	-5.02
79.06	34.02	-1.4	-2.8
79.1	34.12	-4.76	0.82
79.14	35.18	-4.88	2.18
79.18	30.04	-2.8	-0.92
79.22	31.24	-1.82	1.78
79.26	31.94	-2.34	1.9
79.3	35.84	-5.98	1.66
79.34	31.875	-1.9234	-0.66449
79.38	31.471	-1.8082	-0.62878
79.42	31.075	-1.6963	-0.61441
79.46	31.94	-0.74	-7.48
79.5	29.84	2	-5.94
79.54	33.24	1.84	-4.1
79.58	27.94	1.24	-2.18
79.62	29.492	-1.2828	-0.67909
79.66	27.18	-3.56	1.7
79.7	29.76	-0.34	1.44
79.74	26.2	-1.4	2.18
79.78	29.9	-2.9	2.36
79.82	29.46	0	-0.48
79.86	27.66	-4.66	-0.22
79.9	30.5	-2.68	-0.26
79.94	32.88	-2.32	-0.3
79.98	32.28	-3.16	0.44
[truncated: 1,017 more rows]
