# Supplementary material for: Mean flow and turbulence structure over exposed roots on a forested floodplain: Insights from a controlled laboratory experiment
Source: PLoS One. 2020 Feb 26;15(2):e0229306. doi: 10.1371/journal.pone.0229306 (PMC7043746; doi:10.1371/journal.pone.0229306)
Supplement: S1 File — (ZIP) [file pone.0229306.s001.zip › data_and_scripts/velocity_data/t21_094_replaced.csv]

0.02	36.83	-5.22	-0.09
0.06	38.28	-7.2	-1.75
0.1	38.04	-7.36	-2.13
0.14	38.9	-8.59	-2.33
0.18	35.52	-9.43	-1.71
0.22	34.72	-8.71	-1.74
0.26	34.443	-4.6527	-0.00093216
0.3	32.72	1.03	0.69
0.34	29.14	-0.67	4.38
0.38	33.761	-1.2566	-0.20115
0.42	33.645	-0.066686	-0.42808
0.46	33.557	1.0875	-0.72472
0.5	35.91	4.55	-2.66
0.54	35.89	4.45	-3.4
0.58	32.47	2.75	-0.98
0.62	31.64	2.66	1.46
0.66	36.97	0.69	-3.51
0.7	31.18	6.23	-4
0.74	33.14	6.14	-4.6
0.78	29.73	4.21	-7.38
0.82	30.31	2.7	-7.19
0.86	29.26	3.78	-4.9
0.9	29.29	0.74	-6.2
0.94	29.93	-2.57	-6.84
0.98	28.65	-1.44	-6.73
1.02	29.51	0.02	-3.38
1.06	30.49	-0.01	-2.44
1.1	31.3	0.5	-2.11
1.14	29.95	0.08	-1.83
1.18	29.8	0.09	-1.78
1.22	30.7	-0.42	-1.08
1.26	31.49	-0.49	-0.83
1.3	31.11	0.7	-0.3
1.34	30.04	0.91	0.56
1.38	29.67	1.79	-0.78
1.42	27.93	-2.4234	-0.88913
1.46	27.321	-3.245	-1.0901
1.5	26.755	-4.0398	-1.3132
1.54	24.25	-6.22	-3.08
1.58	25.56	-6.22	-1.4
1.62	25.17	-3.99	-1.8
1.66	25.01	-5.09	-1.9
1.7	24.81	-9.53	-3.51
1.74	26.46	-6.92	-3.2
1.78	24.39	-7.89	-0.95
1.82	28.28	-5.6	0.11
1.86	30.8	-2.23	-0.29
1.9	31.22	-1.04	-0.72
1.94	30.15	0.07	-0.47
1.98	32.37	-0.4	0.4
2.02	32.25	-0.18	-0.33
2.06	31.94	-0.77	0.31
2.1	30.66	-1.99	-0.28
2.14	28.47	1.36	2.63
2.18	26.96	-2.8	4.84
2.22	29.09	-2.74	1.87
2.26	31.08	-0.4	0.7
2.3	30.47	-2.61	-0.6
2.34	32.35	-2.12	-0.74
2.38	30.96	-1.74	0.27
2.42	31.41	-2.2	-0.17
2.46	31.01	-4.24	-0.92
2.5	34.59	-4.79	-0.85
2.54	37.74	-1.43	3.79
2.58	38.82	-2.9	3.07
2.62	37.86	-0.54	1.43
2.66	35.9	0.91	3.62
2.7	37.8	2.43	0.62
2.74	35.79	0.88	-0.43
2.78	37.18	-0.58	-3.23
2.82	36.88	1.82	-1.89
2.86	40.2	-1.81	-2.11
2.9	39.07	-0.45	-1.54
2.94	36.68	-3.49	-1.05
2.98	34.98	-4.03	-1.43
3.02	35.77	-2.25	-4.25
3.06	34.56	-2.14	-1.72
3.1	34.34	-0.64	-0.84
3.14	34.136	-3.2071	-1.047
3.18	33.556	-3.1625	-0.66456
3.22	34.36	-8.59	-0.89
3.26	30.94	-4.09	1.95
3.3	30.65	-3.4	1.94
3.34	31.73	-2.27	1.56
3.38	31.7	-0.74	0.81
3.42	31.03	-0.68	0.54
3.46	31.2	0.02	0.05
3.5	32.84	1.22	-0.46
3.54	33.75	1.25	-1.04
3.58	32.77	1.21	-0.7
3.62	32.32	1.96	-0.42
3.66	33.03	0.13	0.09
3.7	33.78	1.62	0.06
3.74	33.45	1.62	0.3
3.78	33.44	2.69	0.81
3.82	34.64	2.96	1.3
3.86	34.78	2.98	1.97
3.9	37.1	4.17	1.32
3.94	38.52	1.61	-1.99
3.98	41.44	3.26	-1.93
4.02	43.71	4.1	0.14
4.06	45.73	2.32	-2.12
4.1	44.07	3.97	-2.32
4.14	43.39	0.78	-6.85
4.18	39.457	0.70358	-4.4558
4.22	38.495	0.22315	-5.007
4.26	35.34	-3.74	-8.44
4.3	35.13	-2.73	-7.52
4.34	36.64	-2.54	-7.32
4.38	34.63	-3.17	-5.39
4.42	33.15	-2.27	-3.62
4.46	31.74	-4.35	-3.64
4.5	27.2	2.13	-7.55
4.54	29.07	2.33	-4.53
4.58	27.57	-2.56	-4.42
4.62	31.35	-2.39	-4.57
4.66	30.01	-3.33	-2.77
4.7	31.42	-4.66	-2.58
4.74	30.68	-5.53	-2.46
4.78	31.75	-5.07	-2.47
4.82	32.07	-5.7	-2.88
4.86	31.47	-5.36	-2.73
4.9	32.5	-6.29	-1.07
4.94	33.09	-6.34	-0.75
4.98	33.5	-5.75	-0.93
5.02	32.41	-3.57	-3.34
5.06	31.88	-0.76	-4.89
5.1	31.19	-0.94	-5.43
5.14	31.7	3.85	-3.54
5.18	32.91	5.14	-4.52
5.22	35.34	2.58	-3.48
5.26	34.58	-1.19	-2.21
5.3	32.41	-2.92	-1.59
5.34	33.21	-1.52	-1.91
5.38	32.89	-1.62	-3.48
5.42	30.8	-2.49	-4.36
5.46	32.004	0.236	-2.4193
5.5	31.794	0.15074	-2.2224
5.54	28.82	1.53	1.62
5.58	31.09	0.51	-1.22
5.62	31.66	0.46	-2.24
5.66	32.91	0.38	-2.46
5.7	32.03	-1.08	-1.62
5.74	33.33	2.22	-2.05
5.78	30.39	1.02	-1.51
5.82	28.79	3.43	-1.98
5.86	30.56	2.84	-1.33
5.9	31.34	5.13	-1.13
5.94	32.49	4.24	0.11
5.98	32.83	3.63	-1.22
6.02	33.62	3.17	-0.28
6.06	32.31	3.22	-1.93
6.1	31.81	1.95	-2.14
6.14	30.25	4.85	1.59
6.18	29.78	4.77	-0.25
6.22	31.155	-1.3531	-2.1928
6.26	31.118	-1.6219	-2.2779
6.3	31.077	-1.8407	-2.3535
6.34	31.032	-2.0122	-2.42
6.38	30.984	-2.139	-2.4775
6.42	30.932	-2.2235	-2.5264
6.46	30.879	-2.2684	-2.5668
6.5	27.76	-7.17	-0.64
6.54	26.13	-6.32	-2.05
6.58	25.4	-6.85	-1.76
6.62	25.93	-4.42	-5.58
6.66	23.43	-8.42	-5.12
6.7	30.548	-1.8496	-2.6453
6.74	31.85	-3.06	-4.58
6.78	32.98	-2.55	-5.11
6.82	35.06	2.16	-5.4
6.86	30.367	-1.1032	-2.5592
6.9	34.73	2.13	1.27
6.94	34.19	1.13	-1.23
6.98	33.6	-0.3	-1.28
7.02	33.52	-0.95	-1.49
7.06	34.09	0.34	-2.72
7.1	31.09	-1.13	-3.08
7.14	32.46	-2.45	-1.96
7.18	32.98	-1.04	-3.44
7.22	32.17	1.74	-4.27
7.26	31.9	2.8	-4.66
7.3	32.31	0.88	-1.91
7.34	30.468	1.5705	-1.8057
7.38	30.544	1.7281	-1.7182
7.42	28.81	7.86	-0.73
7.46	25.22	5.29	-0.57
7.5	21.8	3.04	1.49
7.54	30.989	2.1127	-1.3441
7.58	31.138	2.1346	-1.2457
7.62	31.305	2.1216	-1.1458
7.66	31.488	2.0712	-1.0446
7.7	32.65	8.24	-1.04
7.74	29.48	1.15	-0.91
7.78	30.9	1.22	-0.95
7.82	29.72	-0.09	-0.49
7.86	31.25	-0.46	1.09
7.9	33.05	-2.14	0.79
7.94	32.71	-2.13	0.68
7.98	33.9	-1.78	1.09
8.02	35.71	-1.99	0.97
8.06	37.44	-0.5	-1.26
8.1	36.04	0.18	-3.03
8.14	36.14	-0.97	-0.69
8.18	34.78	-2.73	-0.1
8.22	35.92	-3.39	0.5
8.26	38.41	0.71	-2.91
8.3	36.04	2.42	-4.85
8.34	33.42	3.9	-4.91
8.38	34.05	5.03	-3.15
8.42	35.82	5.18	-3.68
8.46	35.25	1.89	-1.61
8.5	33.48	4.87	-2.39
8.54	30.11	5.78	-3.35
8.58	30.84	1.53	-1.81
8.62	33.15	2.36	-2.12
8.66	33.46	3.82	-1.93
8.7	33.36	1.74	-1.45
8.74	35.43	3.13	-1.54
8.78	34.62	3.08	-1.29
8.82	34.42	4.21	-0.69
8.86	34.84	2.23	-0.52
8.9	35.44	1.71	-0.89
8.94	34.59	1.57	-0.83
8.98	34.48	1.3	-0.75
9.02	33.9	0.88	-2.97
9.06	35.03	-1.86	-2.91
9.1	35.64	-2.49	-3.46
9.14	37.41	-3.61	-4.14
9.18	37.56	-2.76	-4.83
9.22	35.41	-4.83	-3.92
9.26	35.46	-3.64	-4.74
9.3	38.57	-3.41	-3.69
9.34	39.88	1.83	-5.38
9.38	36.59	3.05	-0.71
9.42	37.209	-1.7295	-3.392
9.46	34.11	4.42	2.82
9.5	37.347	-1.5215	-3.0914
9.54	35.05	-2.33	-3.34
9.58	37.33	-2.52	-4.39
9.62	37.16	-3.35	-4.34
9.66	38.29	-2.9	-4.77
9.7	36.82	-1.7	-2.78
9.74	38.75	-1.82	-1.9
9.78	37.13	-2.77	-2.19
9.82	37.89	-0.57	-1.84
9.86	37.21	-0.63	-2.87
9.9	36.81	-2.49	-3.85
9.94	36.99	-1.34	-3.97
9.98	34.61	-2.24	-3.11
10.02	34.78	-2.63	-2.5
10.06	31.78	-3.83	-3.23
10.1	32.41	-6.55	-2.88
10.14	31.94	-5.81	-2.26
10.18	31.49	-5.47	-0.39
10.22	30.37	-3.83	0.81
10.26	29.45	-3.35	-0.75
10.3	30.1	-4.06	-0.98
10.34	30.19	-1.58	0.06
10.38	30.23	-2.08	-0.34
10.42	31.98	-0.91	-1.86
10.46	30.86	-1.83	-1.75
10.5	30.73	-0.36	-1
10.54	30.19	2.29	1.33
10.58	28.56	1.39	1.77
10.62	28.44	0.08	1.59
10.66	26.78	1.19	5.13
10.7	28.5	2.72	4.14
10.74	27.87	0.67	3.38
10.78	28.5	-0.69	6.6
10.82	30.66	-0.92	6.39
10.86	29.57	-1.24	5.01
10.9	26.06	-2.91	5.26
10.94	30.15	-5.57	3.84
10.98	32.53	-8.19	1.43
11.02	34.5	-9.52	-1.28
11.06	32.06	-8.68	-0.2
11.1	28.99	-8.68	1.62
11.14	28.18	-6.69	-0.07
11.18	25.39	-8.12	4.48
11.22	32.032	-6.2906	-0.69
11.26	32.547	-5.6484	-1.0776
11.3	31.97	-4.1	-4.83
11.34	32.95	-2.53	-3.62
11.38	35.16	-2.4	-2.73
11.42	36.05	-3.89	-2.56
11.46	35.73	-2.28	-1.72
11.5	35.16	-2.01	-1.09
11.54	36.63	-2.86	-1.99
11.58	36.21	-1.96	-1.61
11.62	36.49	0.7	-1.66
11.66	35.13	0.12	-1.78
11.7	33.65	-1.38	-1
11.74	34.94	-4.42	-4
11.78	36.17	-3.97	-0.36
11.82	36.14	-4.5	0.92
11.86	36.76	-6.4	-0.63
11.9	36.68	-7.47	1.53
11.94	38.36	-9.79	1.44
11.98	38.43	-7.7	-0.8
12.02	34.46	-6.73	-2.81
12.06	37.12	-1.89	-2.81
12.1	34.97	-0.17	0.63
12.14	37.23	-0.33	2.75
12.18	36.79	-1.52	2.19
12.22	36.18	-3.4	1.36
12.26	34.8	-3.32	0.29
12.3	34.04	-3.35	-1.01
12.34	34.48	-1.6	-2.43
12.38	36.58	0.53	-3.93
12.42	33.73	-0.42	-5.24
12.46	34.39	1.71	-6.22
12.5	32.09	2.35	-4.76
12.54	32.17	2.06	-5.7
12.58	27.76	0.97	-6.97
12.62	32.27	-0.67927	0.23817
12.66	25.63	6.83	-3.53
12.7	31.634	-0.83304	0.43892
12.74	31.31	-0.91814	0.51672
12.78	25.28	4.65	3.04
12.82	27.17	2.54	5.52
12.86	26.81	2.06	8.19
12.9	30.004	-1.2943	0.69011
12.94	29.681	-1.3932	0.70171
12.98	29.361	-1.4924	0.70169
13.02	32.32	-4.09	3.5
13.06	31.15	-3.95	3.85
13.1	32.35	-6.08	2.18
13.14	28.78	-4.28	0.91
13.18	27.78	-3.59	4.03
13.22	28.97	-3.64	3.4
13.26	29.59	-5.12	0.59
13.3	32.52	-7.59	2.21
13.34	31.97	-8.09	2.27
13.38	27.63	-7.79	4.09
13.42	25.6	-7.14	1.39
13.46	26.239	-2.4102	-0.0077703
13.5	26.13	-7.91	-5.6
13.54	25.929	-2.4571	-0.21543
13.58	26.89	1.93	-3.85
13.62	27.43	3.46	-3.13
13.66	27.2	3.67	-2.23
13.7	25.574	-2.4013	-0.66842
13.74	25.547	-2.3514	-0.78636
13.78	25.66	-0.8	-2.44
13.82	28.96	2.99	-2.73
13.86	25.14	0.13	-1.9
13.9	25.39	1.49	-2.73
13.94	21.49	-0.05	-2.01
13.98	20.1	0.14	-2.12
14.02	19.72	-0.22	-2.66
14.06	26.41	-1.3075	-1.7131
14.1	24.46	-3.29	-2.02
14.14	23.53	-4.29	-0.74
14.18	28.3	0.35	-1.29
14.22	27.17	1.41	-1.2
14.26	29.57	-0.37	-2.15
14.3	28.12	-2.22	-2.44
14.34	29.15	-2.3	-3.29
14.38	29.7	1.8	-1.93
14.42	32.27	2.48	-1.35
14.46	32.29	2.39	-2.28
14.5	32.96	2.57	-2.23
14.54	33.78	1.83	-1.88
14.58	31.53	0.84	-0.12
14.62	32.23	1.78	-0.42
14.66	33.05	2.92	0.86
14.7	32.06	3.24	1.64
14.74	31.22	3.53	2.21
14.78	27.63	5.07	-1.16
14.82	33.377	0.28265	0.98903
14.86	29.82	-5.04	0.89
14.9	32.72	-7.19	2.1
14.94	37	-5.28	-0.24
14.98	38.04	-0.35	1.99
15.02	37.39	-0.63	2.03
15.06	37.23	0.53	0.08
15.1	34.022	-0.16586	1.6483
15.14	34.041	-0.19501	1.6465
15.18	34.042	-0.21496	1.6212
15.22	34.025	-0.22554	1.5727
15.26	33.989	-0.22661	1.5012
15.3	30.46	1.94	2.88
15.34	29.05	2.05	4.15
15.38	33.34	0.27	0.84
15.42	36.24	-0.21	-0.38
15.46	34.03	1.92	-0.57
15.5	33.77	1.65	-0.71
15.54	33.94	-0.73	0.28
15.58	33.42	-0.45	1.18
15.62	32.09	-0.33	0.49
15.66	32.52	0.44	-0.89
15.7	31.64	-0.71	-0.95
15.74	33	0.04	-0.8
15.78	33.32	0.27	-0.98
15.82	31.2	-2.85	-1.49
15.86	31.87	-3.72	-1.13
15.9	31.29	-3.15	-0.9
15.94	31.17	-0.96	-1.4
15.98	31.08	-2.49	-0.6
16.02	32.78	-2.81	0.32
16.06	30.43	-1.36	-0.08
16.1	30.53	-2.05	-0.27
16.14	30.64	-2.3	-0.11
16.18	31.11	-1.69	0.55
16.22	29.96	-2.23	0.13
16.26	30.43	-3.04	-0.77
16.3	30.62	-3.59	-0.81
16.34	32.03	-3.03	-0.42
16.38	34.15	-1.74	-1.77
16.42	31.28	-3.25	-2.98
16.46	32.93	-3.76	-1.28
16.5	33.95	-2.76	-2.52
16.54	33.21	-2.71	-2.55
16.58	34.82	0.23	0.87
16.62	36.63	-0.77	1.53
16.66	36.44	1.42	0.17
16.7	38.76	2.69	0.66
16.74	39.58	0.89	1.36
16.78	37.13	-0.23	-0.78
16.82	38.18	0.49	-1.31
16.86	38.43	0.85	-0.63
16.9	37.44	1.23	-0.36
16.94	36.41	0.75	-0.95
16.98	34.49	-1.43	-2.77
17.02	35.12	-0.66	-0.89
17.06	31.61	-3.23	2.49
17.1	37.835	-0.58407	-1.2866
17.14	38.126	-0.66198	-1.2769
17.18	40.57	-1.84	-3.81
17.22	38.62	-0.24	-3.49
17.26	39.87	0.85	-0.22
17.3	37.59	-1.47	-1.76
17.34	41.82	-0.49	0.07
17.38	40.97	0.29	1.04
17.42	37.58	-1.34	0.62
17.46	36.38	-0.03	-1.43
17.5	35.13	0.59	-1.1
17.54	33.77	-0.2	-0.09
17.58	33.48	-1.42	0.65
17.62	33.42	0.29	0.09
17.66	34.01	-0.89	-0.95
17.7	36.67	-1.31	-0.17
17.74	36.19	-1.07	-0.57
17.78	34.75	0.47	-0.65
17.82	34.76	-2.22	-0.76
17.86	34.07	-1.75	-0.69
17.9	33.33	-2.85	-0.45
17.94	32.99	-1.12	-1.18
17.98	34.56	-1.56	-1.09
18.02	33.66	-1.45	-1.65
18.06	34.19	-0.69	-1.91
18.1	34.12	-2.7	-1.45
18.14	33.77	-0.4	-1.1
18.18	34.74	-2.37	-0.24
18.22	35.79	-3.71	-1.38
18.26	37.21	-5.52	-0.4
18.3	34.99	-1.75	2.36
18.34	33.95	0.62	4.55
18.38	32.21	3.41	4.19
18.42	31.81	5.15	4.19
18.46	30.44	5.38	3.08
18.5	29.95	6.89	0.88
18.54	30.11	4.8	0.85
18.58	33.35	2.19	-1.67
18.62	30.34	3.06	-0.03
18.66	29.09	5.5	0.74
18.7	31.51	3.73	-0.75
18.74	33.32	4.35	-0.03
18.78	33.74	3.58	0.11
18.82	32.91	2.92	-0.54
18.86	31.95	2.67	-0.23
18.9	30.86	3.17	0.97
18.94	31.48	2.57	1.44
18.98	31.399	2.4192	0.92762
19.02	31.139	2.3197	0.91329
19.06	31.52	0.65	4.02
19.1	32.2	1.01	3.67
19.14	30.275	2.0455	0.78292
19.18	29.987	1.9497	0.71463
19.22	29.712	1.8457	0.63606
19.26	29.458	1.7295	0.5485
19.3	29.3	-0.03	0.97
19.34	26.55	2.3	0.26
19.38	26.27	5.18	-3.22
19.42	28.827	1.0698	0.13413
19.46	28.68	1.83	-2.49
19.5	29.9	-0.74	0.17
19.54	30.53	0.33	1.36
19.58	27.69	-1.63	0.86
19.62	29.9	0.74	0.9
19.66	30.13	-0.02	-0.72
19.7	30.46	-1.9	-1.83
19.74	32.44	-3.74	-2.14
19.78	34.02	-2.75	-0.95
19.82	33.22	-4.4	-0.57
19.86	33.29	-3.99	-0.16
19.9	33.14	-3.13	-0.88
19.94	35	-3.04	0.71
19.98	35.85	-2.07	0.3
20.02	37.77	-0.48	1.68
20.06	39.57	-0.05	1.8
20.1	40.79	-0.69	-2.61
20.14	37.82	-3.89	-3.52
20.18	41.77	-1.24	-0.87
20.22	41.37	-1.6	-1.34
20.26	40.9	-7.83	0.11
20.3	40.44	-5.43	-1.3
20.34	38.68	-5.99	-2.8
20.38	36.91	-8.26	-3.48
20.42	33.18	1.22	-4.29
20.46	32.82	-2.4	-3.58
20.5	31.79	0.12	-5.39
20.54	29.18	-3.91	-4.01
20.58	30.36	-3.64	-3.13
20.62	31.06	-4.3	-4.07
20.66	32.36	-3.76	-1.7
20.7	32.88	-5.98	0.01
20.74	30.67	-0.31	-0.34
20.78	29.73	2.55	-1.16
20.82	29.89	0.38	-1.04
20.86	26.96	0.04	-0.24
20.9	27.73	-0.56	-0.45
20.94	28.09	0.48	-1
20.98	30.66	0.25	0.3
21.02	32.44	-2.02	-0.27
21.06	33.54	-0.72	-0.03
21.1	33.96	2.54	-4.95
21.14	33.68	-0.12	-4.09
21.18	31.95	-1.54	-4.2
21.22	32.77	-0.13	-5.4
21.26	30.72	-0.63	-4.26
21.3	37.16	0.15	-1.47
21.34	37.62	-2.82	-1.6
21.38	34.15	0.8	-1.13
21.42	32	-0.77	1.31
21.46	28.12	0.07	1.75
21.5	28.68	0.39	0.66
21.54	28.656	-1.2685	2.8157
21.58	27.867	-1.3039	3.7235
21.62	24.68	-2.31	6.42
21.66	24.73	-2.52	6.54
21.7	24.68	-4.98	6.11
21.74	27.25	-3.44	5.98
21.78	26.94	0.29	8.61
21.82	26.9	-0.07	7.22
21.86	27.84	0.56	5.67
21.9	30.39	0.86	3.75
21.94	30.66	1.86	3.49
21.98	31.66	-1.3	4.7
22.02	32.15	-1.99	5.21
22.06	36.38	-0.39	3.81
22.1	36	1.14	3.96
22.14	38.12	-0.96	3.32
22.18	37.42	-2.13	-2.39
22.22	39.26	-0.54	-0.99
22.26	38.03	-3.5	-3.49
22.3	35.442	-0.18234	0.95262
22.34	35.38	-0.29929	0.73812
22.38	35.251	-0.43166	0.54754
22.42	35.063	-0.57774	0.37978
22.46	34.821	-0.73584	0.23373
22.5	36.61	-1.18	-6.8
22.54	34.204	-1.0812	0.0023739
22.58	33.842	-1.2651	-0.085143
22.62	33.45	4.58	-1.73
22.66	30.88	1.28	0.2
22.7	31.39	2.33	1.44
22.74	29.07	-0.42	4.16
22.78	27.82	-3.26	6.07
22.82	26.87	-4.9	5.62
22.86	23.53	-4.29	6.01
22.9	30.537	-2.779	-0.25491
22.94	30.173	-2.948	-0.22637
22.98	29.841	-3.1069	-0.19044
23.02	29.549	-3.2538	-0.14824
23.06	29.303	-3.3871	-0.10086
23.1	29.11	-3.5051	-0.049397
23.14	29.61	-9.07	-3.57
23.18	32.23	-8.05	-3.41
23.22	31.76	-4.83	-5.38
23.26	31.4	-1.86	-3.57
23.3	32.93	-0.56	-0.14
23.34	32.37	-4.23	-0.42
23.38	33.48	-2.17	-1.43
23.42	31.82	-3.2	-1.3
23.46	31.95	-3.09	2.03
23.5	31.86	-3.8	3.22
23.54	28.41	-1.84	3.48
23.58	26.99	-4.48	1.41
23.62	24.65	-5.19	2.64
23.66	25.26	-2.88	2.87
23.7	24.21	-6	2.08
23.74	28.56	-2.72	0.65
23.78	29.21	-3.63	1.57
23.82	28.86	-3.66	2.96
23.86	32.37	-3.4	2.55
23.9	32.29	-5.24	3.66
23.94	32.41	-4.21	3.64
23.98	33.31	-3.62	3.18
24.02	35.87	-4.74	3.19
24.06	37.8	-4.32	1.18
24.1	37.39	-3.36	0.32
24.14	37.5	-2.27	0.42
24.18	36.65	-1.79	-0.54
24.22	36.2	-2.04	-1.08
24.26	36.27	0.24	-1.19
24.3	35.09	0.11	-1.98
24.34	33.37	-0.23	-2.19
24.38	34.45	-0.53	-1.65
24.42	33.65	0.48	-1.45
24.46	35.25	-0.35	-1.54
24.5	34.65	-0.33	-1.56
24.54	36.88	-2.79	-2.2
24.58	35.35	-2.24	-3.49
24.62	34.93	-2.86	-1.21
24.66	33.87	-1.35	-0.49
24.7	31.42	0.48	0.32
24.74	30.18	1.3	0.76
24.78	32.17	2.52	0.05
24.82	33.74	4.31	-3.12
24.86	32.09	4.57	-2.88
24.9	30.75	7.48	-3.38
24.94	29.49	3.43	1.22
24.98	30.49	0.89	-0.21
25.02	29.65	3.85	1.62
25.06	31.08	1.44	-0.78
25.1	33.03	2.09	-2.45
25.14	30.5	0.62	-2.35
25.18	31.35	-2.02	-0.97
25.22	29.03	1.17	-0.27
25.26	26.41	0.01	2.09
25.3	25.03	-0.64	3.23
25.34	25.57	-1.32	3.44
25.38	26.32	-1.6	2.58
25.42	29.57	-2.55	1.73
25.46	31.17	-2.61	0.91
25.5	30.69	-1.83	0.01
25.54	29.12	-0.13	1.08
25.58	29.78	-1.07	1.99
25.62	30.93	-1.56	1.13
25.66	27.38	-1.66	1.12
25.7	31.75	-4.36	0.81
25.74	30.9	-5.07	2.31
25.78	32.63	-5.6	2.33
25.82	33.84	-4.91	2.78
25.86	34.19	-5.93	3.38
25.9	34.51	-6.03	4.72
25.94	36.53	-4.79	4.13
25.98	32.65	-3.88	6.82
26.02	31.228	-1.2575	2.5678
26.06	31.165	-0.9499	2.5587
26.1	35.33	-3.56	2.7
26.14	36.91	-6.53	1.85
26.18	34.14	-8.8	2.24
26.22	34.99	-7.76	0.75
26.26	30.867	0.35987	2.3514
26.3	30.812	0.57683	2.2809
26.34	30.758	0.77902	2.2019
26.38	26.49	3.31	-1.04
26.42	30.657	1.1394	2.0202
26.46	30.609	1.2978	1.9185
26.5	23.89	2.42	1.48
26.54	23.34	4.46	4.66
26.58	25.35	7.93	5.3
26.62	22.7	9.41	2.43
26.66	30.404	1.8752	1.3204
26.7	30.37	1.9484	1.1863
26.74	25.63	7.4	-4.62
26.78	24.34	5.04	-5.88
26.82	30.286	2.0852	0.76367
26.86	33.01	3.09	-5.45
26.9	29.69	1.83	-5.16
26.94	32.87	3.6	-3.66
26.98	34.11	3.2	-0.95
27.02	33.42	2.92	0.25
27.06	30.18	1.81	2.36
27.1	30.62	-0.75	3.82
27.14	34.1	1.12	0.02
27.18	30.207	1.7709	-0.57355
27.22	28.68	3.1	3.6
27.26	27.74	5.28	4.19
27.3	31.54	4.71	7.66
27.34	34.03	3.32	2.17
27.38	30.296	1.1447	-1.2655
27.42	34.21	3.44	2.95
27.46	32.94	3.03	4.85
27.5	30.402	0.62036	-1.6303
27.54	32.41	-0.45	-2.74
27.58	30.76	-1.47	-4.28
27.62	29.56	-0.17	-4.21
27.66	30.46	-1.9	-5.24
27.7	30.04	-1.95	-5.36
27.74	33.95	-1.64	-4.34
27.78	32.24	-7.05	-6.07
27.82	30.25	-5.86	-4.34
27.86	27.82	-3.05	-0.8
27.9	28.68	-1.25	2.35
27.94	31.175	-2.2118	-2.4087
27.98	31.278	-2.5374	-2.4214
28.02	31.387	-2.874	-2.4223
28.06	32.2	-7.94	-3.92
28.1	32.37	-5.07	-2.08
28.14	31.47	-5.89	-2.28
28.18	30.66	-5.99	-3.26
28.22	30.02	-5.13	-3.99
28.26	31.16	-6.69	-4.62
28.3	28.72	-5.81	-4.96
28.34	30.84	-5.28	-4.5
28.38	32.41	-4.95	-2.79
28.42	34.73	-3.39	-0.89
28.46	36.35	-4.77	2.32
28.5	33.97	-3.96	2.91
28.54	31.11	-3.56	4.55
28.58	32.47	-4.29	5.09
28.62	34.25	-4.96	-0.02
28.66	33.95	-5.98	3.28
28.7	33.21	-6.44	3.05
28.74	28.64	-8.41	2.19
28.78	28.66	-9.77	-1.36
28.82	32.924	-3.2144	1.5514
28.86	33.042	-2.4706	1.012
28.9	33.154	-1.6998	0.44097
28.94	33.254	-0.92127	-0.13664
28.98	34.08	3.36	0.89
29.02	34.04	3.7	-3
29.06	33.59	3.5	-0.57
29.1	34.75	2.44	-1.81
29.14	34.48	2.73	-2.8
29.18	33.74	0.65	-2.89
29.22	32.67	1.4	-2.85
29.26	32.44	1.85	-1.94
29.3	32.14	3.11	-0.33
29.34	31.25	3.76	3.43
29.38	31.06	2.78	-0.98
29.42	31.26	2.21	-0.87
29.46	30.74	1.15	-0.99
29.5	32.8	1.45	0.02
29.54	31.35	1.16	-0.27
29.58	30.95	-0.98	-1.73
29.62	32.59	-0.15	-1.68
29.66	32.06	1.37	-0.63
29.7	34.4	1.52	0.1
29.74	34.88	0.74	-2.42
29.78	34.22	-0.97	0.24
29.82	35.04	0.3	-0.5
29.86	34.93	0.54	-0.82
29.9	33.62	2.04	0.2
29.94	33.82	1.99	-0.09
29.98	36.79	1.67	-0.39
30.02	36.87	1.63	-0.54
30.06	36.61	1.73	-2.19
30.1	37.4	3.07	-3.31
30.14	38.63	2.68	-5.21
30.18	36.03	3.28	-5.01
30.22	34.31	3.25	-5.24
30.26	33.15	1.7	-5.22
30.3	28.39	2.22	-4.02
30.34	33.211	3.9523	-1.881
30.38	32.4	4.95	4.65
30.42	32.61	4.88	1.56
30.46	28.59	8.85	1.48
30.5	33.195	3.3646	-1.4716
30.54	33.249	3.1259	-1.3435
30.58	33.322	2.8589	-1.2095
30.62	33.41	2.568	-1.0718
30.66	33.51	2.2575	-0.9325
30.7	33.619	1.9316	-0.79379
30.74	33.736	1.5946	-0.65784
30.78	33.856	1.2507	-0.52684
30.82	33.977	0.90424	-0.40295
30.86	34.097	0.55948	-0.28834
30.9	34.212	0.22066	-0.1852
30.94	34.32	-0.10792	-0.095688
30.98	34.417	-0.42202	-0.021985
31.02	34.502	-0.71735	0.033738
31.06	34.571	-0.98965	0.069308
31.1	34.622	-1.2346	0.082551
31.14	34.38	-2.99	-0.99
31.18	35.29	-3.28	0.38
31.22	36.31	-1.96	-0.12
31.26	35.99	-3.49	-0.85
31.3	34.59	-2.49	-0.39
31.34	32.39	-0.33	-0.42
31.38	33.78	-1.13	-0.66
31.42	34.84	-0.74	-2.04
31.46	35.95	0.97	-2.24
31.5	34.4	-1.2	-2.29
31.54	32.01	-1.86	-0.55
31.58	30.72	-1.34	-0.57
31.62	30.75	0.29	-3.42
31.66	33.71	-1.49	-3.89
31.7	31.24	-2.12	-2.9
31.74	31.11	-2.69	-2.67
31.78	27.14	-3.66	-2.82
31.82	29.418	0.32055	0.75024
31.86	24.66	3.15	5.77
31.9	27.23	1.38	4.94
31.94	28.89	2.68	4.32
31.98	31.83	3.16	2.1
32.02	30.07	0.79	3.87
32.06	29.1	3.43	1.65
32.1	30.34	3.27	2.27
32.14	31.4	0.43	2.7
32.18	32.35	2.98	1.34
32.22	33.61	-0.34	-0.12
32.26	33.47	0.96	0.75
32.3	32.53	0.43	-0.92
32.34	32.5	-1.34	-1.4
32.38	29.49	-1.2	-1.72
32.42	29.51	-1.03	-1.36
32.46	30.38	-4.36	-1.89
32.5	29.69	-3.13	-1.19
32.54	30.04	-0.5	-0.77
32.58	29.2	-2.93	-1.43
32.62	29.78	-2.9	-0.42
32.66	27.5	-2.87	-0.21
32.7	28.6	-3.95	-1.08
32.74	26.68	-5.33	-1.57
32.78	25.75	-4.49	-1.07
32.82	24.55	-3.57	-1.22
32.86	24.48	-7.22	-0.7
32.9	24.09	-10.47	2.26
32.94	24.55	-9.68	3.38
32.98	27.11	-4.59	3.27
33.02	30.01	-4.71	2.74
33.06	33.51	-4.89	2.17
33.1	34.45	-8.41	5.2
33.14	36.44	-4.29	-0.17
33.18	36.51	-3.03	1.31
33.22	38.51	-1.9	-0.09
33.26	34.62	-0.9	-2.51
33.3	36.89	-2.35	-1.16
33.34	35.4	-1.63	-1.86
33.38	35.55	-0.57	-0.8
33.42	35.42	0	-1.13
33.46	34.38	0.1	-1.13
33.5	35.93	-0.02	-1.37
33.54	35.83	0.94	-1.49
33.58	35.2	-0.31	-0.75
33.62	36.02	0.56	-0.43
33.66	35.79	-0.37	-0.06
33.7	35.7	-1.12	-0.59
33.74	36.08	-1.51	-0.3
33.78	36.5	-1.43	-0.64
33.82	35.9	-2.28	-1.25
33.86	36.26	-4.85	-1.9
33.9	34.87	-1.75	0.15
33.94	37.22	-3.76	-2.74
33.98	35.37	-6.29	-1.99
34.02	37	-4.5	-1.42
34.06	36.81	-3.51	-0.79
34.1	36.47	-3.3	0.86
34.14	34.69	-2.92	-2.17
34.18	33.95	-4.24	-5.37
34.22	34.64	-0.17	-6.19
34.26	32.93	0.92	-6.53
34.3	28.65	3.39	-5.28
34.34	28.19	0.56	-5.31
34.38	26.6	1.43	-7.05
34.42	28.3	0.03	-3.92
34.46	30.13	3.18	-4.75
34.5	28.56	2.09	-4.37
34.54	30.75	1.09	-1.55
34.58	32.47	0.88	-1.42
34.62	32.59	-0.03	-1.82
34.66	31.61	-0.31	-1.1
34.7	31.93	0.23	-1.5
34.74	31.27	-1.56	-1.22
34.78	33.02	-2.11	-1.61
34.82	32.56	-2.34	-0.65
34.86	34.57	-2.25	-0.79
34.9	34.29	1.6	-0.9
34.94	35.2	0.43	-1.1
34.98	34.42	-1.34	-1.07
35.02	34.81	1.4	-0.81
35.06	35.32	2.75	-1.25
35.1	34.6	2.19	-2
35.14	35.87	2.37	-2.32
35.18	33.24	0.81	-2.5
35.22	35.38	1.95	-2.88
35.26	33.32	2.01	-2.8
35.3	35.83	-0.06	-2.88
35.34	34.96	0.35	-2.8
35.38	35.29	-1.68	-2.05
35.42	35.35	-1.56	-2.73
35.46	35.45	-1.55	-2.96
35.5	35.3	-1.72	-2.92
35.54	32.9	-3.15	-2.88
35.58	34.69	-0.34	-2.91
35.62	32.7	-2.03	-3.79
35.66	32.44	-2.94	-4.34
35.7	33.59	-3.26	-5.8
35.74	35.12	-5.01	-6.9
35.78	31.64	-2.3639	-0.95001
35.82	31.147	-2.4459	-0.2315
35.86	30.689	-2.544	0.48484
35.9	29.56	0.86	5.41
35.94	29.52	0.48	6.2
35.98	28.36	-2.92	4.46
36.02	27.77	-3.13	3.64
36.06	29.84	-3.29	2.91
36.1	33.33	-2.46	2.1
36.14	29.01	-5.13	-0.77
36.18	28.36	-6.67	2.46
36.22	30.78	-8.48	3.5
36.26	31.32	-8.4	2.34
36.3	32.02	-6.73	1.89
36.34	33.05	-2.99	1.5
36.38	35.28	-1.78	1.65
36.42	32.95	-4.76	-0.52
36.46	33.98	-3.74	-0.85
36.5	34.1	-4.47	-1.03
36.54	33.07	-6.03	-0.83
36.58	32.59	-4.65	-0.59
36.62	35.14	-4.3	0.26
36.66	33.79	-4.42	-0.02
36.7	34.66	-4.45	-0.59
36.74	34.17	-2.63	-0.3
36.78	33.99	-2.34	-1.19
36.82	34.92	-2.17	-0.76
36.86	34.48	-1.47	-0.78
36.9	35.44	-0.85	-0.15
36.94	35.19	-1.01	-0.96
36.98	35.27	0.08	-1.1
37.02	35.52	-1.75	-1.31
37.06	34.51	-1.78	-1.01
37.1	34.59	-0.16	-0.85
37.14	33.9	-1.03	-0.86
37.18	33.05	-1.71	-0.19
37.22	33.89	-1.13	-0.72
37.26	34.92	-1.51	-0.66
37.3	33.68	-2.22	-0.51
37.34	33.47	-1.48	-0.82
37.38	33.98	-1.27	-0.84
37.42	34.5	-1.4	0.06
37.46	34.39	-2.46	0.29
37.5	32.78	-2.11	-1.13
37.54	32.51	-3.04	0.83
37.58	34.51	-1.75	0.71
37.62	35.5	-2.55	2.39
37.66	31.76	-1.68	3.76
37.7	33.9	-3.57	3.08
37.74	34.24	-3.2	2.18
37.78	34.25	-2.25	0.75
37.82	33.36	-0.82	-2.12
37.86	32.89	-2.08	-0.69
37.9	33.06	-2.44	-0.12
37.94	30.7	-1.54	-0.44
37.98	30.13	0.67	0.15
38.02	32.26	-1.32	0.07
38.06	31.87	0.37	0.07
38.1	31.99	-0.58	0.91
38.14	32.47	-1.07	-0.16
38.18	31.55	-1.43	0.89
38.22	31.31	-3.68	0.97
38.26	32.26	-4.21	1.68
38.3	32.29	-3.29	2.71
38.34	31.334	0.27742	0.052637
38.38	31.252	0.81485	-0.2475
38.42	31.184	1.3506	-0.54639
38.46	28.99	3.18	-0.92
38.5	31.82	3.43	-1.04
38.54	31.67	4.47	-1.52
38.58	30.74	3.28	-1.57
38.62	33.2	3.54	-2.38
38.66	31.24	3.21	-1.66
38.7	32.23	3.6	-1.1
38.74	30.13	3.98	-0.75
38.78	29.72	2.99	-1.37
38.82	31.67	3.25	-1.07
38.86	32.85	3.11	0.1
38.9	33.92	0.76	2.33
38.94	30.22	-0.07	1.18
38.98	31.47	-0.78	2.19
39.02	32.6	0.44	3.22
39.06	34.25	-0.67	3.07
39.1	33.59	-2.12	3.11
39.14	33.03	-3.88	2.76
39.18	31.91	-4.39	2.32
39.22	29.82	-3.06	2.87
39.26	31.9	-4.66	1.43
39.3	31.76	-5.7	3.37
39.34	33.28	-4.72	2.8
39.38	32.69	-5.81	2.56
39.42	33.28	-7.14	1.2
39.46	35.16	-11.38	0.68
39.5	34.41	-9.98	1.21
39.54	34.44	-11.67	1.88
39.58	36.56	-12.73	1.3
39.62	36.14	-10.34	2.44
39.66	36.57	-12.59	2.66
39.7	36.97	-12.59	-0.01
39.74	37.44	-11.61	-0.93
39.78	36.67	-10.16	-2.49
39.82	32.91	-9.16	-1.99
39.86	31.17	-3.88	-0.85
39.9	28.47	-0.32	2.35
39.94	26.1	-1.3	-0.91
39.98	28.12	-2.43	-0.87
40.02	31.74	2.4	0.43
40.06	31.129	-1.7258	-2.6676
40.1	31.67	-1.22	-5.97
40.14	32.33	3.3	-3.82
40.18	31.636	-1.0556	-3.9271
40.22	33.27	-4.8	-3.54
40.26	33.8	-3.95	-3.81
40.3	33.42	-1.69	-1.59
40.34	33.75	-3.27	-4.15
40.38	33.29	-1.01	-5.3
40.42	33.68	-0.27	-6.8
40.46	32.03	0.09	-5.57
40.5	32.19	-2.7	-4.74
40.54	30.92	-0.16	-4.81
40.58	32.93	-1.63	-3.36
40.62	34.24	-2.24	-0.21
40.66	33.51	-0.89	0.24
40.7	34.72	-2.14	0.54
40.74	33.27	-1.38	0.06
40.78	33.21	-2.02	-0.33
40.82	34.59	-2.17	0.27
40.86	33.37	-2.25	1.15
40.9	33.27	-1.31	3.12
40.94	30.1	0.25	3.58
40.98	28.81	2.63	3.23
41.02	28.18	2.31	4.97
41.06	27.91	5.39	1.45
41.1	29.64	5.72	-2.12
41.14	28.13	6.18	-2.56
41.18	31.85	6.41	-0.65
41.22	32.41	4.33	-0.09
41.26	34.01	-0.44	1.95
41.3	34.16	-0.6	-0.46
41.34	33.08	-0.27	-0.2
41.38	34.57	0.14	-1.87
41.42	33.67	-0.46	-2.73
41.46	35.34	-2.54	-3.41
41.5	34.333	-0.91205	-1.5424
41.54	34.295	-1.0916	-1.5619
41.58	34.208	-1.2189	-1.5675
41.62	34.082	-1.2969	-1.5653
41.66	33.03	-2.82	2.03
41.7	35.1	-5.12	0.42
41.74	33.15	-1.83	-1.74
41.78	31.74	1.82	-0.15
41.82	32.41	0.91	-1.83
41.86	33.87	-0.92	-4.65
41.9	33.64	1.74	-6.42
41.94	31.74	-2.08	-1.08
41.98	34.9	1.04	-1.61
42.02	33.35	1.97	-2.69
42.06	34.09	-0.9	-1.71
42.1	32.18	-1.58	-2.55
42.14	32.14	-1	-2.82
42.18	31.94	-0.86	-3.12
42.22	31.59	0.26	-2.58
42.26	31.02	0.47	-2
42.3	30.5	-0.3	-2.41
42.34	30.56	0.53	-1.91
42.38	30.34	0.22	-1.84
42.42	29.81	1.11	-2.15
42.46	28.6	0.15	-1.86
42.5	29.08	-2.99	-1.86
42.54	29.44	-4.28	-3.41
42.58	30.46	-4.19	-5.31
42.62	30.17	-6	-5.4
42.66	28.61	-8.49	-6.26
42.7	30.663	-5.297	-2.5721
42.74	30.947	-5.5197	-2.1346
42.78	31.246	-5.6862	-1.6538
42.82	31.551	-5.7986	-1.14
42.86	31.855	-5.8587	-0.6034
42.9	32.15	-5.8685	-0.054346
42.94	32.428	-5.8299	0.49687
42.98	32.98	-4.48	1.79
43.02	32.899	-5.6151	1.5646
43.06	33.076	-5.4427	2.0606
43.1	38.88	-3.39	5.22
43.14	36.24	-8.32	2.55
43.18	33.3	-10.11	3.37
43.22	30.75	-7.67	3.93
43.26	33.17	-3.47	3.36
43.3	28.86	1.23	1.76
43.34	31.18	0.23	3.87
43.38	31.58	1.39	1.77
43.42	29.96	0.17	6.63
43.46	28.95	-3.29	4.43
43.5	31.81	-3.31	1.68
43.54	31.67	-3.34	1.42
43.58	32.56	-1.1	1.17
43.62	32.55	-2.11	1
43.66	34.75	-1.9	0.36
43.7	35.79	-0.22	-1.16
43.74	34.91	-1.05	-1.03
43.78	34.91	-0.25	-1.14
43.82	35.91	1	-0.92
43.86	35.63	0.58	-1.44
43.9	33.89	0.73	-0.86
43.94	33.34	-1.41	-0.69
43.98	32.54	-2.35	-0.45
44.02	32.7	-3.12	0.16
44.06	30.7	-1.77	0.33
44.1	32.28	-3.82	2.72
44.14	35.28	-3.08	1.25
44.18	34.07	-0.48	0.44
44.22	33.58	-1.48	-0.95
44.26	32.51	-1	-1.76
44.3	32.97	-3.89	-1.77
44.34	33.07	-4.4	-0.96
44.38	33.86	-2.91	0.42
44.42	35.22	-2.05	1.81
44.46	36.41	-3.63	1.96
44.5	37.99	-1.57	-0.77
44.54	36.29	-2.54	0.53
44.58	38.48	-1.89	1.01
44.62	36.7	-1.31	0.4
44.66	34.81	-0.55	-0.32
44.7	33.96	-2.91	-0.21
44.74	34.8	-2.52	0.2
44.78	34.32	-2.91	0.17
44.82	33.27	-1.31	0.53
44.86	30.12	-0.37	1.12
44.9	30.01	-1.87	2.19
44.94	27.72	-3.4	1.56
44.98	27.06	-1.6	0.09
45.02	28.86	1.23	-1.27
45.06	32.62	3.45	0.25
45.1	35.15	2.39	-0.15
45.14	36.79	1.73	-0.69
45.18	35.6	2.6	0.66
45.22	34.72	2.36	0.7
45.26	37.46	2.94	1.84
45.3	36.61	4.87	2
45.34	34.29	5.95	3.45
45.38	37.088	4.111	2.4147
45.42	37.365	4.1774	2.4539
45.46	39.34	6.78	3.13
45.5	37.62	5.75	3.21
45.54	38.3	6.96	3.49
45.58	39.44	6.12	6.06
45.62	38.27	2.16	5.06
45.66	39.6	3.53	3.9
45.7	40.54	3.96	3.3
45.74	37.73	3.1089	1.9745
45.78	37.589	2.8183	1.8347
45.82	37.417	2.5024	1.6814
45.86	37.215	2.1639	1.516
45.9	36.988	1.8058	1.3396
45.94	36.737	1.431	1.1537
45.98	38.76	-1.54	-4.48
46.02	36.34	-0.3	-1.27
46.06	31.97	-2.25	-2.11
46.1	33.53	-3.4	-2.79
46.14	32.24	-4.65	-0.52
46.18	29.69	-0.43	-0.88
46.22	30.52	-0.68	-0.83
46.26	34.262	-1.8285	-0.52578
46.3	33.938	-2.2256	-0.74043
46.34	33.62	-2.6108	-0.95185
46.38	33.311	-2.9814	-1.1587
46.42	32.96	-2.66	3.35
46.46	32.53	-1.78	2.9
46.5	31.75	-2.79	1.86
46.54	32.54	-7.96	-2.4
46.58	34.95	-8.23	-1.46
46.62	34.66	-8.47	-0.71
46.66	31.658	-4.9233	-2.3727
46.7	31.53	-5.0732	-2.4972
46.74	36.98	0.02	-6.96
46.78	35.82	0.37	-5.09
46.82	29.21	-3.55	-3.59
46.86	33.74	-3.05	-3.5
46.9	30.26	-1.49	-2.1
46.94	30.94	-3.77	-3.38
46.98	31.15	-5.02	-3.19
47.02	31.4	-5.03	-2.51
47.06	31.95	-4.1	-1.93
47.1	32.09	-5.38	-2.17
47.14	31.58	-5.62	-2.28
47.18	32.99	-6.1	-2.44
47.22	35.19	-5.4	0.89
47.26	36.13	0.49	1.74
47.3	35.9	-1.41	0.62
47.34	35.58	-0.01	0.71
47.38	36.01	0	2.81
47.42	37.92	-0.95	4.51
47.46	35.35	5.73	1.18
47.5	32.35	3.28	-0.69
47.54	35.1	-0.72	-1.32
47.58	34.3	-1.3	-2.17
47.62	33.01	-1.37	1.3
47.66	30.52	0.23	2.76
47.7	32.68	-4.24	1.53
47.74	32.32	-0.89	4.65
47.78	30.69	-5.13	1.7
47.82	33.57	-5.28	0
47.86	32.3	-4.24	-0.45
47.9	33.89	-4.63	-0.2
47.94	34.1	-5.36	-0.66
47.98	34.27	-3.38	-0.15
48.02	33.54	-4.63	-0.4
48.06	35.54	-4.6	-1.78
48.1	37.24	0.02	-1.54
48.14	36.34	4.08	-2.91
48.18	36.39	2.53	-2.99
48.22	34.17	1.88	-2.23
48.26	34.14	2.61	-2.14
48.3	33.81	1.71	-0.49
48.34	33.19	0.2	-0.67
48.38	34.8	0.84	-0.77
48.42	33	0.97	-0.71
48.46	34.11	0.7	-0.48
48.5	33.75	-0.14	-0.24
48.54	33.89	-0.04	-0.44
48.58	33	-1.97	-0.8
48.62	33.98	-0.56	-0.85
48.66	33.57	-1.04	-1.25
48.7	33.23	-1.44	-1.11
48.74	33.39	-2.4	-1.25
48.78	32.78	-2.49	-1.09
48.82	33.06	-1.99	-0.67
48.86	33.75	-2.76	-0.91
48.9	33.72	-2.48	-0.86
48.94	34.35	-3.23	-1.01
48.98	35.3	-3.45	-0.42
49.02	35.51	-3.66	0.77
49.06	34.81	-6.08	0.82
49.1	35.29	-7.44	2.16
49.14	35.07	-8.24	2.64
49.18	35.9	-5.9	2.1
49.22	38.09	-6.85	2.38
49.26	39.63	-5.68	1.27
49.3	40.09	-3.62	-0.37
49.34	41.27	-0.96	0.95
49.38	40.31	-1.07	-0.47
49.42	41.35	-0.89	-3.39
49.46	34.414	-1.1521	-2.5685
49.5	34.174	-0.83551	-2.8022
49.54	33.948	-0.55737	-3.0005
49.58	33.736	-0.31626	-3.1648
49.62	33.538	-0.11077	-3.2964
49.66	33.354	0.060521	-3.397
49.7	33.182	0.19902	-3.468
49.74	27.23	-3.61	-9.84
49.78	32.89	-1.66	-7.76
49.82	33.24	-1.64	-8.68
49.86	32.611	0.4534	-3.4846
49.9	27.92	-2.41	-0.88
49.94	28.35	-5.24	-1.01
49.98	27.24	-3.71	1.05
50.02	27.02	-1.84	0.21
50.06	29.51	-0.83	0.2
50.1	31.39	1.84	-3.32
50.14	31.89	6.48	-5.42
50.18	35.76	7.3	-4.31
50.22	32.88	8.88	-5.87
50.26	31.843	-0.51329	-2.1669
50.3	31.47	0.01	-2
50.34	34.21	2.08	-1.2
50.38	33.23	0.23	-1.54
50.42	33.54	-1.25	1.05
50.46	31.696	-1.5195	-1.1267
50.5	31.678	-1.7399	-0.91157
50.54	31.663	-1.9635	-0.69742
50.58	31.65	-2.1887	-0.48576
50.62	31.639	-2.4142	-0.27805
50.66	30.15	1.09	-4.03
50.7	30.34	-0.1	-3
50.74	31.61	-3.0783	0.30681
50.78	31.31	-8.32	1.17
50.82	30.37	-2.34	1.62
50.86	34.2	-4.39	-2.85
50.9	35.13	0.93	1.66
50.94	34.45	-1.93	0.9
50.98	31.534	-4.2231	1.1728
51.02	34.47	-9.43	7.75
51.06	31.91	-10.34	8.28
51.1	29.39	-6.96	6.66
51.14	31.427	-4.728	1.3986
51.18	31.389	-4.809	1.3977
51.22	30.9	-8.12	-2.29
51.26	31.06	-7.46	-0.87
51.3	31.43	-8.09	-0.47
51.34	31.43	-7.45	0.59
51.38	31.85	-6.71	-0.74
51.42	29.92	-5.75	0.53
51.46	29.03	-5.13	-0.05
51.5	28.28	-1.51	-1.2
51.54	30.63	-1.18	-1.65
51.58	30.13	-1.15	-1.02
51.62	30.52	-1.89	-0.55
51.66	32.32	-3.02	2.69
51.7	33.32	-3.23	1.96
51.74	33.97	-1.72	1.6
51.78	33.48	-1.75	1.33
51.82	35.37	-2.23	0.38
51.86	33.91	3.23	-0.35
51.9	31.11	0.52	-1.63
51.94	29.03	1.07	-2.44
51.98	29.21	1.59	-0.2
52.02	28.3	1.38	-1.25
52.06	27.17	3.23	0.55
52.1	25.87	4.67	-1.29
52.14	24.32	2.87	-1.85
52.18	28.86	0.68	-0.9
52.22	27.82	-0.84	-0.93
52.26	28.02	-1.78	-1.45
52.3	27.99	-2.03	-0.81
52.34	28.01	-2.27	0.12
52.38	28.58	-3.71	1.68
52.42	25.78	-3.2	1.29
52.46	28.98	-3.44	2.3
52.5	27.45	-2.34	4.02
52.54	29.44	-2.64	5.5
52.58	28.62	1.94	6.72
52.62	32.38	2.24	5.77
52.66	34.99	1.29	5.29
52.7	30.87	1.7206	3.6772
52.74	31.128	2.4467	3.2618
52.78	33.55	2.63	2.16
52.82	29.93	2.95	0.11
52.86	30.6	5.28	2.3
52.9	31.63	4.29	0.38
52.94	31.56	3.16	1.53
52.98	29.33	6.58	-2.28
53.02	29.4	7.39	-2.05
53.06	32.88	5.5	0.04
53.1	32.94	-0.07	-2.21
53.14	31.11	0.68	-2.95
53.18	30.02	2.07	-2.44
53.22	29.45	2.69	-3.45
53.26	27.1	1.49	-3.01
53.3	28.52	2.13	-2.23
53.34	29.88	1.44	-1.86
53.38	29.3	-0.33	-1.09
53.42	29.78	0.02	0.47
53.46	30.61	0	-0.56
53.5	30.92	-2.86	-0.83
53.54	29.66	-2.27	-0.45
53.58	30.19	-1.07	-1.09
53.62	28.61	1.39	-0.83
53.66	28.49	0.2	1.3
53.7	29.17	-1.32	-0.29
53.74	30.01	0.15	-1.88
53.78	31.34	-0.94	-2.84
53.82	33.76	-4.96	-2.97
53.86	35.52	-5.16	-1.97
53.9	33.47	-8.06	-0.68
53.94	32.5	-4.85	-2.57
53.98	32.03	-5.97	-2.82
54.02	31.85	-7.91	-2.85
54.06	30.824	-7.18	0.025207
54.1	30.355	-7.437	0.44337
54.14	26.73	-9.24	5.87
54.18	27.07	-10.07	3.19
54.22	29.1	-9.68	2.75
54.26	30.55	-5.83	2.98
54.3	29.6	-7.38	2.81
54.34	28.35	-4.2	1.19
54.38	30.93	-2.92	-0.94
54.42	28.16	-7.65	0.27
54.46	30.04	-8.47	0.23
54.5	28.9	-6.7	-0.33
54.54	33.39	-4.47	1.03
54.58	32.74	-5.13	1.67
54.62	31.35	-5.93	0.59
54.66	32.76	-10.16	-0.96
54.7	33.06	-7.08	-4.22
54.74	30.68	-8.98	-3.07
54.78	33.32	-11.38	-2.15
54.82	34.86	-9.59	-4.32
54.86	29.47	-7.05	-5.05
54.9	28.24	-3.05	-3.35
54.94	31	-1.7	-5.22
54.98	29.54	2.95	-6.91
55.02	27.7	1.83	-8.13
55.06	30.023	-1.7781	-4.6729
55.1	29.927	-1.0747	-4.3197
55.14	27.91	1.42	-1.34
55.18	30.17	-0.48	-3.07
55.22	31.37	-1.9	-1.98
55.26	30.98	-1.16	-1.67
55.3	30.13	0.16	-1.45
55.34	29.3	-0.59	-0.62
55.38	29.41	2.97	-2.49
55.42	29.02	4.5	-2.07
55.46	29	3.06	0.39
55.5	28.66	0.24	2.35
55.54	27.87	0.92	3.04
55.58	28.62	2.91	0.9
55.62	31.05	3.58	-2.14
55.66	30.76	0.86	-2.27
55.7	31.13	0.31	-1.96
55.74	30.14	1.62	-0.36
55.78	30.03	1.42	0.52
55.82	29.77	-2.23	0.56
55.86	28.68	-3.04	1
55.9	28.41	0.21	1.95
55.94	30.1	-1.94	3.24
55.98	29.69	-1.68	2.65
56.02	27.76	-0.8	-2.26
56.06	25.74	0.65	-1.93
56.1	29.89	2.57	-0.21
56.14	34.04	0.56	0.62
56.18	33.47	0.72	-1.34
56.22	32.18	2.45	0.19
56.26	33.13	1.18	0.72
56.3	32.51	-0.39	1.15
56.34	33.56	-1.28	0.79
56.38	33.48	-0.06	1.7
56.42	33.72	2.1	2.01
56.46	34.66	0.44	1.91
56.5	36.91	-0.63	1.71
56.54	38.1	-2.56	1.24
56.58	40.39	-1.49	0.26
56.62	40.62	-1.93	-0.95
56.66	39.37	-2.93	-1.46
56.7	42.7	-4.98	-2.83
56.74	41.25	-5.08	-5.19
56.78	38.63	-6.46	-6.28
56.82	37.287	-4.8577	-2.4127
56.86	35.42	-4.36	1.21
56.9	31.32	-4.94	0.82
56.94	29.35	-6.61	1.21
56.98	31.15	-4.59	-1.46
57.02	36.19	-3.44	-6.25
57.06	38.07	-3.33	-5.49
57.1	34.81	-6.23	-5.63
57.14	32.8	-4.53	-4.11
57.18	33.54	-3.3	-3.09
57.22	32.85	-1.84	-2.37
57.26	33	-1.12	-1.49
57.3	33.15	-0.15	-1.31
57.34	33.9	-0.19	-0.68
57.38	35.93	1.83	-3.79
57.42	32.35	2.04	-2.27
57.46	31.6	3.4	-0.98
57.5	30.17	1.68	1.83
57.54	31.09	2.66	1.86
57.58	29.65	3.22	1.87
57.62	27.17	3.19	1.39
57.66	28	3.55	-4.6
57.7	31.47	1.21	-5.24
57.74	33.73	2.5	-4.34
57.78	34.99	-2.03	-0.98
57.82	33	0.21	1.59
57.86	33.15	-3.59	0.59
57.9	32.43	-5.84	0.88
57.94	36.91	-2.04	-5.98
57.98	38.16	-2.75	-2.2
58.02	38.37	-5.42	-1.04
58.06	37.8	-8.23	-2.15
58.1	34.33	-7.97	-1.19
58.14	34.25	-6.73	-0.33
58.18	33.18	-6.73	-1.18
58.22	32.94	-7.48	-0.92
58.26	33.11	-6.52	1.14
58.3	34.54	-5.24	1.63
58.34	30.89	-3.84	-1.27
58.38	29.6	-5.82	0.12
58.42	31.45	-2.82	-1.75
58.46	33.31	0.34	-2.7
58.5	34.6	0.02	-1.08
58.54	33.83	-1.25	-2.53
58.58	31.95	2.02	-2.37
58.62	29.76	5.42	-2.45
58.66	26.75	4.67	-1.3
58.7	27.26	5.97	-1.99
58.74	29.33	-0.1	-4.47
58.78	30.61	-0.45	-2.71
58.82	30.6	-1.29	-2.14
58.86	29.72	-2.37	-1.7
58.9	32.29	-1.04	-2.88
58.94	32.66	-0.69	-2.55
58.98	34.26	-0.89	-2.69
59.02	34.98	-1.59	-2.2
59.06	33.05	-2.69	-2.51
59.1	32.91	-3.74	-0.09
59.14	33.09	-5.18	1.48
59.18	32.66	-4.3	1.35
59.22	33.76	-3.55	2.62
59.26	36.03	-4.92	2.6
59.3	34.894	-4.116	-0.19028
59.34	34.873	-4.1271	-0.38038
59.38	35.77	-5.3	-3.83
59.42	36.94	-3.11	-0.15
59.46	35.02	-3.59	-2.55
59.5	34.01	-3.21	0.82
59.54	36.35	-2.7	-1
59.58	32.69	-2.77	-5.08
59.62	32.44	-2.64	-2.52
59.66	31.6	-2.63	-2.31
59.7	29.96	0.61	-4.2
59.74	30.9	0.66	-2.87
59.78	32.45	-0.85	-3.12
59.82	32.1	1.18	-3.08
59.86	32.29	-0.75	-3.58
59.9	32.05	-1.36	-2.15
59.94	31.11	-3.59	-2.4
59.98	32.67	-2.34	-2.48
60.02	32.94	-1.83	-2.09
60.06	31.55	-2.12	-2.05
60.1	32.4	-1.59	-1.63
60.14	32.41	-0.12	-1.88
60.18	33	-1.87	-1.85
60.22	31.26	0.02	-1.93
60.26	32.11	0.84	-2.14
60.3	31.62	0.04	-2.81
60.34	31.67	-0.49	-2.97
60.38	31.38	0.2	-3.61
60.42	32.38	-0.12	-3.44
60.46	32.97	-1.66	-2.09
60.5	34.51	-1.93	-2.77
60.54	34.81	-2.52	-1.16
60.58	33.62	-3.75	1.5
60.62	34.85	-2.54	2.77
60.66	36.63	-0.9	-0.15
60.7	31.86	-1.83	0.01
60.74	32.14	-1.8	-0.03
60.78	30.08	-3.87	0.47
60.82	30.15	-0.61084	1.631
60.86	27.16	-0.47	6.93
60.9	29.886	-0.1615	2.0572
60.94	29.796	0.079627	2.2294
60.98	29.731	0.32787	2.375
61.02	28.61	6.35	5.12
61.06	25.4	2.57	5.77
61.1	28.98	2.13	4.75
61.14	31.15	2.76	2.9
61.18	28.06	0.55	1
61.22	26.36	0.97	-2.2
61.26	25.31	1.18	-0.77
61.3	26.05	4.35	3.29
61.34	29.91	2.4044	2.5501
61.38	29.28	0.51	1.81
61.42	29.2	4.07	-0.71
61.46	31.51	3.03	0.74
61.5	31.8	1.29	1.92
61.54	31.06	2.93	0.83
61.58	33.67	1.65	1.74
61.62	33.66	0.68	1.77
61.66	34.72	2.09	1.09
61.7	30.32	2.7124	0.88783
61.74	30.309	2.5458	0.60238
61.78	30.279	2.3284	0.29824
61.82	30.228	2.0573	-0.024176
61.86	30.153	1.7297	-0.36448
61.9	30.052	1.3426	-0.72227
61.94	34.49	2.93	2.66
61.98	32.21	5.15	1.12
62.02	30.04	2.28	0.38
62.06	27.29	-3.22	-3
62.1	21.68	-4.79	-3.29
62.14	25.69	-6.3	-1.04
62.18	24.94	-4.47	-4.24
62.22	29.7	-1.31	-6.62
62.26	29.1	-3.47	-5.6
62.3	28.69	-8.3	-5.01
62.34	26.91	-8.12	-5.42
62.38	26.76	-7.57	-7.48
62.42	27.25	-5.66	-3.76
62.46	26.798	-5.2568	-4.5913
62.5	26.839	-4.9241	-4.5455
62.54	26.907	-4.5106	-4.4618
62.58	27.001	-4.0298	-4.3446
62.62	29.96	-3.19	2.16
62.66	27.261	-2.9188	-4.0282
62.7	27.425	-2.3153	-3.8379
62.74	27.609	-1.6975	-3.6323
62.78	27.812	-1.0786	-3.4158
62.82	28.033	-0.47199	-3.1929
62.86	26.76	6.77	0.47
62.9	26.79	9.59	-0.21
62.94	28.788	1.1416	-2.5316
62.98	29.067	1.5665	-2.3286
63.02	26.99	-2.12	-5.07
63.06	27.64	1.06	-5.32
63.1	29.92	0.42	-3.42
63.14	31.8	1.32	-1.22
63.18	32.27	-0.3	-2.23
63.22	32.52	-1.25	-2.23
63.26	32.48	-0.05	-1.99
63.3	32.65	0.43	-1.87
63.34	30.75	0.12	-2.05
63.38	31.68	-0.51	-1.81
63.42	32.53	-1.4	-1.61
63.46	32.25	0.65	-0.79
63.5	33.12	0.2	-1.2
63.54	32.85	0.04	-2.43
63.58	31.2	-1.05	-2.67
63.62	30.72	-2.26	-2.61
63.66	33.44	0.23	-1.82
63.7	32.005	-2.3469	-0.87138
63.74	30.96	-8.97	-1.01
63.78	32.191	-3.1088	-0.28096
63.82	32.322	-3.4968	0.035462
63.86	32.48	-3.8828	0.36118
63.9	32.47	-4.24	3.44
63.94	34.06	-2.29	1.52
63.98	31.79	-4.63	1.12
64.02	31.02	-5.1	1.9
64.06	33.49	-6.49	1.36
64.1	36.56	-6.13	1.35
64.14	34.35	-5.48	2.03
64.18	36.23	-5.78	2.32
64.22	35.67	-5.75	3.9
64.26	35.43	-7.01	3.97
64.3	35.97	-6.67	3.4
64.34	36.5	-7	3.51
64.38	38	-6.86	2.18
64.42	35.116	-2.6743	-0.98857
64.46	34.895	-1.6622	-1.7879
64.5	34.657	-0.64776	-2.5556
64.54	30.32	5.22	-10.39
64.58	30.01	3.7	-9.51
64.62	36	5.34	-6.93
64.66	33.78	2.3	-3.38
64.7	35.22	1.86	-2.44
64.74	33.68	1.32	-3
64.78	34.29	1.81	-3.07
64.82	34.07	2.17	-1.74
64.86	34.08	2.75	-1.44
64.9	34.91	3.48	-0.88
64.94	34.19	0.46	-1.97
64.98	33.88	0.82	-0.86
65.02	34.28	0.59	-0.79
65.06	34.21	3.37	-0.37
65.1	33.51	3.43	0.74
65.14	32.408	0.066896	-2.0683
65.18	31.51	-2.7	-5.5
65.22	31.723	-0.62143	-2.2605
65.26	32.11	-0.51	-3.88
65.3	35.02	2.3	-6.05
65.34	29.41	-3.21	-7.64
65.38	30.58	-5.98	-3.72
65.42	29.1	-5.46	-1.38
65.46	25.23	-2.02	0.77
65.5	25.34	-3.46	1.12
65.54	29.465	-2.8976	-3.3313
65.58	29.319	-3.0491	-3.4667
65.62	29.219	-3.155	-3.5958
65.66	29.17	-3.2104	-3.7167
65.7	29.178	-3.2106	-3.8275
65.74	29.247	-3.1508	-3.9262
65.78	31.15	-1.66	-5.7
65.82	31.12	-1.19	-5.11
65.86	32.15	-1.56	-4.38
65.9	31.74	0.65	-4.25
65.94	31.16	-1.49	-3.62
65.98	30.68	-1.5	-3.45
66.02	31.97	-0.92	-3.24
66.06	31.46	-2.82	-3.71
66.1	33.65	-1.33	-4.01
66.14	33.06	1.48	-4.21
66.18	35.25	4.94	-3.68
66.22	36.7	3.93	-3.88
66.26	37.35	2.42	-6.37
66.3	36.87	0.71	-6.47
66.34	33.43	2.04	-4.62
66.38	33.98	0.11	-1.55
66.42	30.84	1.64	-0.94
66.46	32.175	4.2246	-0.88375
66.5	31.952	4.0032	-0.66413
66.54	31.91	3.81	1.56
66.58	31.17	4.45	3.05
66.62	28.85	4.49	3.69
66.66	30.14	4.18	4.14
66.7	30.57	5.46	5.71
66.74	30.599	1.091	0.33777
66.78	28.02	5.01	0.18
66.82	24.42	4	-0.35
66.86	23.93	-0.6	-3.66
66.9	28.4	-2.78	-1.77
66.94	29.767	-2.2493	0.96473
66.98	29.666	-2.8904	1.0899
67.02	29.594	-3.4979	1.2193
67.06	34.07	-6.64	2.84
67.1	31.62	-7.47	-0.46
67.14	32.23	-5.77	0.71
67.18	33.45	-7.06	0.16
67.22	29.33	-5.82	3.1
67.26	32.19	-6.86	1.8
67.3	31.42	-6.68	1.69
67.34	32.35	-7.19	2.01
67.38	31.3	-6.91	2.58
67.42	28.29	-5.33	5.18
67.46	31.05	-1.32	2.68
67.5	28.4	-3.16	5.26
67.54	25.84	-5	1.77
67.58	23.86	-0.95	-1.65
67.62	25.36	4.19	-3.2
67.66	28.98	1.9	-3.26
67.7	26.48	2.44	-5.5
67.74	26.72	2.87	-3.38
67.78	27.73	1.96	-1.49
67.82	30.46	1.27	-0.58
67.86	31.46	0.05	-1.84
67.9	31.66	0.61	-0.84
67.94	31.1	-0.2	-0.67
67.98	31.36	-0.62	-0.14
68.02	31.74	-0.42	-0.18
68.06	31.77	-0.15	1.62
68.1	32.65	-1.28	0.75
68.14	33.7	-1.51	0
68.18	32.35	-1.15	-1.06
68.22	33.42	-2.35	-1.77
68.26	31.89	-1.25	0.11
68.3	33.573	0.8655	0.45487
68.34	31.72	6.92	2.33
68.38	32.33	2.79	0.66
68.42	34.42	2.1	0.23
68.46	33.67	2.71	0.82
68.5	34.1	2.54	0.9
68.54	35.39	0.08	1.03
68.58	35.25	-0.65	-0.39
68.62	35.75	-0.52	-0.57
68.66	37.78	-1.1	1.01
68.7	38.62	-3.67	6.12
68.74	38.26	-5.49	1.18
68.78	36.121	-2.796	1.4867
68.82	39.49	-3.5	5.44
68.86	36.534	-3.1083	1.4981
68.9	33.92	-0.75	-0.03
68.94	39.66	-4.06	-0.54
68.98	36.35	-7.49	-3.02
69.02	31.91	-8.59	1.37
69.06	37.56	-3.7	2.11
69.1	35.67	-2.05	2.61
69.14	36.5	-0.74	2.52
69.18	37.29	1.13	0.5
69.22	39.86	1.33	0.5
69.26	38.98	2.11	0.74
69.3	40.82	0.65	0.16
69.34	39.9	1.5	-1
69.38	38.98	-1.07	-0.01
69.42	38.36	-0.54	-0.77
69.46	39.62	-3.21	-1.93
69.5	38.71	-4.51	-2.14
69.54	38.33	-2.43	-2.49
69.58	38.24	-2.64	-2.03
69.62	38.54	-4.03	-2.35
69.66	38.41	-2.58	-2.99
69.7	37.63	-2.37	-3.47
69.74	38.51	-5	-3.9
69.78	37.35	-6.05	-3.74
69.82	38.03	-8.55	-1.51
69.86	36.72	-6.42	-3.23
69.9	30.94	-5.71	1.48
69.94	32.32	-6.05	3.36
69.98	32.18	-6.73	-1.72
70.02	26.76	-5.29	1
70.06	28.35	-1.31	2.71
70.1	29.33	-0.64	-0.44
70.14	27.35	-6.38	1.89
70.18	26.53	-5.96	0.94
70.22	24.99	-6.73	-1.78
70.26	26.27	-6.03	1.18
70.3	24.52	-6.87	4.94
70.34	26.13	-6.96	4.85
70.38	28.68	-7.35	2.32
70.42	27.41	-4.74	0.97
70.46	27.3	-4.42	0.83
70.5	29.37	-2.46	-0.36
70.54	31.81	-1.85	0.17
70.58	28.71	0.41	0.8
70.62	28.15	-4.46	3.19
70.66	28.18	-6.27	2.98
70.7	27.29	-3	2.54
70.74	26.1	-4.63	2.23
70.78	30.9	-4.54	-0.03
70.82	31.76	-3.27	-1.32
70.86	31.48	-4.01	-0.42
70.9	31.16	-3.06	-0.48
70.94	27.92	-3.29	-0.99
70.98	29.3	-3.27	-0.77
71.02	28.89	-1.79	0.17
71.06	26.49	-1.12	-0.02
71.1	28.4	-0.01	2.94
71.14	29.77	-1.78	3.6
71.18	31	-2.14	2.72
71.22	29.54	-2.12	2.77
71.26	28.67	-2.03	2.36
71.3	27.46	-2.53	5
71.34	27.95	-2.63	2.87
71.38	29.32	0.08	2.12
71.42	29.91	-1.72	1.5
71.46	31.08	-1.44	3.19
71.5	30.69	-0.97	3.06
71.54	31.89	-0.3	1.92
71.58	31.08	-1.4	2.13
71.62	32.75	-0.5	0.7
71.66	33.16	-0.66	0.56
71.7	35.19	-0.08	-0.98
71.74	34.83	-0.29	-1.6
71.78	34.99	-2.74	-2.02
71.82	34.6	-0.88	-3.48
71.86	35.58	-1.56	-6.63
71.9	33.48	-2.9	-8.81
71.94	32.16	-1.7244	-2.1725
71.98	31.758	-2.0014	-1.8688
72.02	23.53	-2.27	-1.34
72.06	30.951	-2.6328	-1.1543
72.1	26.5	1.03	3.36
72.14	28.69	-2.55	4.58
72.18	28.98	-1.73	0.26
72.22	30.9	-8.2	1.98
72.26	34.13	-6.25	-1.32
72.3	31.93	-5.69	-1.46
72.34	31.86	-3.81	-0.11
72.38	29.42	-4.76	-1.01
72.42	32.11	-7.65	-1.67
72.46	31.02	-7.77	-1.79
72.5	30.04	-6.78	-2.18
72.54	31.86	-6.87	-0.24
72.58	31.23	-10.16	-3.35
72.62	35.82	-9.34	-2.94
72.66	31.727	-3.2946	-3.276
72.7	30.25	0.48	-3.53
72.74	28.01	2.48	-5.86
72.78	32.22	4.54	-0.31
72.82	33.19	2.42	-3.95
72.86	33.52	0.35	-4.68
72.9	31.64	0.01	-3.78
72.94	29.57	-0.3	-4.09
72.98	29.6	-1.66	-2.4
73.02	29.63	-0.42	-2.82
73.06	27.84	0.74	-3.02
73.1	31.17	-0.69	-1.73
73.14	29.72	0.49	0.84
73.18	27.77	0.7	1.7
73.22	27.72	-1.37	1.65
73.26	25.31	0.21	2.47
73.3	29.42	-0.12	3.9
73.34	27.54	-2.2	2.63
73.38	27.53	-2.79	2.66
73.42	27.69	-0.24	1.47
73.46	29.39	0.16	1.77
73.5	29.06	-2.02	1.76
73.54	28.86	-1.37	2.45
73.58	29.39	-2.65	2.35
73.62	30.93	-1.74	2.33
73.66	32.26	-3.82	2.54
73.7	31.6	-3.8	2.54
73.74	31.58	-3.15	3.72
73.78	30.6	-3.32	3.22
73.82	30.58	-4.67	3.93
73.86	29.29	-3.41	5.99
73.9	28.78	-4.36	6.83
73.94	29.11	-6.47	3.7
73.98	27.64	-5.19	3.07
74.02	28.62	-3.2	6.63
74.06	33.08	-5.3	3.93
74.1	32.32	-6.43	4.26
74.14	27.444	-1.2306	1.0669
74.18	26.797	-0.48771	0.1441
74.22	30.92	5.12	-2.95
74.26	27.19	4.09	-4.8
74.3	25.93	2.54	-3.88
74.34	23.45	2.42	-3.53
74.38	22.64	1.26	-3.76
74.42	22.33	3.19	-3.82
74.46	22.25	1.74	-3.87
74.5	23.5	0.53	-2.41
74.54	26.09	-2.55	-1.3
74.58	29.75	-1.56	-1.11
74.62	31.18	-1.66	-2.46
74.66	30.1	0.49	-2.97
74.7	30.07	1.06	-2.24
74.74	29.18	1.31	-1.61
74.78	29.07	0.59	-1.35
74.82	29.45	-0.92	-0.94
74.86	28.51	-0.86	-1.13
74.9	30.81	-0.55	0.01
74.94	29.51	-0.04	0.29
74.98	31.61	-0.56	0.16
75.02	30.24	0.35	-0.1
75.06	31.28	0.08	0.49
75.1	32.6	-1.1	0.4
75.14	30.79	0.44	0.15
75.18	31.52	-1.49	3.84
75.22	27.87	0.63	2.7
75.26	32.55	-1.8994	1.2629
75.3	32.947	-2.1694	1.2401
75.34	33.336	-2.4129	1.1957
75.38	35.81	-5.09	-1.14
75.42	33.87	-4.95	1.31
75.46	34.96	-4.47	1.45
75.5	34.06	-3.88	1.8
75.54	35.19	-1.6	1.21
75.58	35.24	-2.01	0.44
75.62	35.25	-0.6	-0.25
75.66	35.39	-1.01	0.11
75.7	35.67	-1.26	0.05
75.74	35.52	-0.48	0.99
75.78	34.82	-0.98	1.41
75.82	34.9	-0.63	0.22
75.86	34.84	-0.28	1.8
75.9	32.31	-1.42	1.91
75.94	32.66	0.04	0.91
75.98	32.45	-1.69	1.15
76.02	33.84	-1	-0.31
76.06	34.24	-3.19	-1.31
76.1	34.53	-3.27	0.02
76.14	36.41	-2.82	0.53
76.18	35.14	-3.6	0.82
76.22	34.54	-5.97	0.71
76.26	34.96	-4.53	1.5
76.3	35.63	-4.81	1.45
76.34	33.047	-1.9774	0.015391
76.38	32.534	-1.4762	-0.082933
76.42	31.85	2.87	-1.34
76.46	33.88	1.94	-1.37
76.5	27.18	1.71	-2.75
76.54	28.25	2.27	-0.88
76.58	29.84	2.72	0.55
76.62	30.73	1.76	1.38
76.66	32.36	1.2	-1.12
76.7	31.02	1.14	-5.11
76.74	29.87	0.52	-4.03
76.78	27.43	4.07	-5.22
76.82	30.89	8.24	-3.14
76.86	32.88	5.8	-5.3
76.9	30.81	7.3	-4.83
76.94	27.75	6.56	-1.99
76.98	27.52	5.92	-0.6
77.02	28.78	4.19	-0.33
77.06	31.1	2.7	-1.07
77.1	35.45	1.09	0.96
77.14	34.76	-1.84	0.02
77.18	35.46	0.38	-1.16
77.22	35.25	-1.41	-3.39
77.26	37.62	3.19	-0.63
77.3	37.52	2.21	-0.34
77.34	37.29	2.66	-0.98
77.38	38.26	1.56	-1.56
77.42	38	1.41	-2.29
77.46	38.94	-0.3	-3.35
77.5	39.6	-2.55	-4.67
77.54	39.09	-2.77	-6.02
77.58	38.77	-5.22	-7.67
77.62	36.73	-8.15	-7.7
77.66	37.98	-6.53	-5.42
77.7	39.04	-5.39	-2.7
77.74	38.94	-4.65	-2.06
77.78	39.25	-5.1	-1.02
77.82	38.18	-3.69	-0.32
77.86	36.59	-3.23	0.23
77.9	37.59	-0.87	-2.94
77.94	37.3	-0.48	-2.31
77.98	37.38	2.84	-1.06
78.02	38.41	-0.64	-0.91
78.06	36.53	-1.28	-0.41
78.1	36.85	-0.45	0.29
78.14	37.44	-2.69	-0.44
78.18	37.01	-1.19	-1.52
78.22	35.28	-2.81	-0.18
78.26	36.062	-3.3458	-1.5386
78.3	35.49	-10.6	-2.54
78.34	36.22	-7.67	-3.39
78.38	35.16	-3.1876	-2.0881
78.42	34.835	-3.0981	-2.2924
78.46	35.12	-2.68	-3.4
78.5	37.35	-3.29	-4.37
78.54	38.35	-1.44	-5.78
78.58	32.29	-8.75	-2.43
78.62	35.01	-2.47	-3.14
78.66	30.86	-6.61	-3.03
78.7	29.64	-3.56	-2.19
78.74	29.45	-2.43	-1.79
78.78	28.11	1.48	-2.97
78.82	27.47	3.9	-3.1
78.86	30.847	-1.8183	-4.5519
78.9	30.472	-1.7471	-4.7048
78.94	30.1	-1.6955	-4.8401
78.98	34.95	3.06	-6.52
79.02	29.368	-1.6619	-5.0492
79.06	29.009	-1.6854	-5.119
79.1	28.657	-1.7396	-5.1628
79.14	28.313	-1.8272	-5.1787
79.18	27.977	-1.9509	-5.1644
79.22	29.21	-4.01	-2.47
79.26	29.06	-1.77	-3.03
79.3	27.85	-2.23	-4.13
79.34	25.42	0.72	-8.65
79.38	24.18	-2.13	-8.24
79.42	24.85	-6.8	-6.83
79.46	24.63	-9.45	-5.34
79.5	27.38	-7.08	-2.35
79.54	27.7	-3.36	-2.76
79.58	26.99	-3.21	0.16
79.62	24.84	-7.92	-1.31
79.66	22.83	-5.59	-2.96
79.7	23.44	-1.88	-2.23
79.74	28.03	-1.58	-3.54
79.78	26.76	-2.93	1.76
79.82	27.92	-0.13	2.89
79.86	29.36	0.68	0.46
79.9	30.66	1.48	-0.58
79.94	30.22	1.54	-0.4
79.98	30.19	2.19	0.94
[truncated: 1,033 more rows]
