# Supplementary material for: Mean flow and turbulence structure over exposed roots on a forested floodplain: Insights from a controlled laboratory experiment
Source: PLoS One. 2020 Feb 26;15(2):e0229306. doi: 10.1371/journal.pone.0229306 (PMC7043746; doi:10.1371/journal.pone.0229306)
Supplement: S1 File — (ZIP) [file pone.0229306.s001.zip › data_and_scripts/velocity_data/t21_095_replaced.csv]

0.02	32.14	-1.31	-0.38
0.06	31.29	-1.55	-0.21
0.1	31.24	-2.17	0.88
0.14	32.21	-2.52	-0.01
0.18	32.88	-0.86	-0.39
0.22	29.66	-3.33	0.84
0.26	30.04	-4.93	0.58
0.3	30.4	-1.83	-0.11
0.34	29.07	-1.36	0.01
0.38	29.27	-0.82	1.47
0.42	28.12	-1.05	0.05
0.46	26.49	-0.64	-0.24
0.5	24.64	0.22	2.31
0.54	27.17	2.48	2.26
0.58	26.82	5.54	0.25
0.62	27.73	7.4	-2.28
0.66	26.89	4.14	-0.06
0.7	25.68	5.54	-0.15
0.74	25.97	3.9	0.02
0.78	30.34	1.03	1.2
0.82	31.35	0.56	2.07
0.86	30.92	0.28	0.02
0.9	29.94	0.59	-0.01
0.94	29.87	-1.04	-0.26
0.98	29.93	-2.09	0.23
1.02	29.5	-2.8	-0.98
1.06	30.91	-2.37	0.47
1.1	30.99	-3.06	0
1.14	31.71	-3.46	0.56
1.18	32.84	-2.73	0.87
1.22	30.69	-4.1	1.98
1.26	27.34	-6.43	-0.66
1.3	23.12	-5.26	1.43
1.34	27.899	-1.9156	-0.43185
1.38	27.573	-1.8677	-0.3971
1.42	27.241	-1.814	-0.34466
1.46	26.906	-1.7554	-0.27589
1.5	22.98	3.86	-1.89
1.54	23.36	-0.42	1.01
1.58	24.42	-1.99	2.97
1.62	23.46	-1.72	3.65
1.66	25.228	-1.416	0.26494
1.7	24.903	-1.3442	0.40293
1.74	26.46	2.33	-5.99
1.78	24.279	-1.2031	0.69777
1.82	23.983	-1.1353	0.85189
1.86	23.698	-1.0703	1.0086
1.9	23.429	-1.009	1.1667
1.94	30.14	0.2	-4.53
1.98	27.68	2.27	-3.63
2.02	22.72	-0.85469	1.6347
2.06	22.523	-0.81573	1.7841
2.1	22.349	-0.78429	1.928
2.14	22.198	-0.76116	2.0649
2.18	22.073	-0.74713	2.1935
2.22	21.976	-0.74296	2.3125
2.26	21.907	-0.74943	2.4204
2.3	21.869	-0.76733	2.5158
2.34	21.864	-0.79743	2.5975
2.38	21.892	-0.84051	2.6641
2.42	20.18	-4.89	6.89
2.46	22.83	-4.2	8.03
2.5	19.47	-1.81	7.46
2.54	18.87	-0.9	7.21
2.58	22.598	-1.2778	2.7216
2.62	22.864	-1.4151	2.6685
2.66	20.98	-1.98	0.49
2.7	20.09	-2.31	1.85
2.74	25.26	-0.59	1.03
2.78	24.42	-2.89	0.67
2.82	27.08	-2.24	1.05
2.86	27.63	-2.25	-0.06
2.9	29	-1.77	-1.54
2.94	28.06	-2.44	-1.57
2.98	28.33	-2.58	-0.2
3.02	26.78	-2.6	0.85
3.06	28.03	-5.3	1.96
3.1	29.47	-5.65	2.75
3.14	28.53	-2.97	1.52
3.18	30.918	-4.9181	0.1767
3.22	31.202	-5.0859	-0.0068279
3.26	31.435	-5.2295	-0.20385
3.3	31.62	-5.3495	-0.41253
3.34	31.759	-5.4465	-0.63106
3.38	37.21	-8	1.44
3.42	34.37	-8.56	7.49
3.46	31.934	-5.6053	-1.3274
3.5	31.921	-5.6162	-1.5671
3.54	31.876	-5.6069	-1.8074
3.58	31.803	-5.5781	-2.0466
3.62	30.98	-6.02	-6.49
3.66	29.35	-6.75	-5.63
3.7	30.5	-6.31	-4.29
3.74	31.43	-4.62	-3.89
3.78	30.13	-2.95	-5.81
3.82	28.91	-2.06	-7.44
3.86	31.51	-6.96	-3.41
3.9	32.71	-0.72	-3.25
3.94	30.344	-4.5373	-3.8484
3.98	30.145	-4.3455	-3.9761
4.02	29.948	-4.1405	-4.0826
4.06	29.757	-3.923	-4.1661
4.1	29.575	-3.6936	-4.2248
4.14	29.404	-3.4528	-4.2568
4.18	27.81	-1.18	-2.67
4.22	27.47	-4.89	-0.89
4.26	27.45	-4.21	-3.27
4.3	29.69	-3.86	-2.5
4.34	29.9	-1.51	-3.48
4.38	30.73	-1.57	-3.5
4.42	29.66	-2.64	-2.91
4.46	29.98	-1.6	-2.29
4.5	29.84	-0.6	-3.11
4.54	29.01	-0.74	-4.24
4.58	28.74	-0.47	-4.09
4.62	27.07	1.62	-2.62
4.66	26.05	5.18	-0.08
4.7	25.24	2.88	2.1
4.74	25.84	4.98	3.78
4.78	22.38	2.99	4.14
4.82	24.54	-0.3	5.14
4.86	23.57	-3.32	6.44
4.9	24.49	-3.54	7.69
4.94	22.7	-6.01	7.37
4.98	26.89	-0.53836	4.0873
5.02	29.81	2.32	4.09
5.06	29.51	0.83	5.15
5.1	29.26	-1.01	0.14
5.14	28.76	-2.11	-0.49
5.18	35.02	-2.15	-2.03
5.22	33.48	-0.92	-0.83
5.26	32.62	-1.47	-1.1
5.3	31.31	-2.85	-0.99
5.34	31.03	-2.93	0.02
5.38	29.99	-1.91	-0.27
5.42	32.02	-1.14	-1.54
5.46	32.99	-2.47	-1.71
5.5	32.74	-3.32	-1.29
5.54	33.31	-4.6	-0.06
5.58	31.06	-4.48	0.79
5.62	29.96	-2.43	2.31
5.66	26.73	-3.42	1.07
5.7	28.34	-1.64	0.23
5.74	24.27	0.41	0.23
5.78	27.32	4.6	-3.58
5.82	28.53	4	-6.49
5.86	26.805	0.84503	0.83164
5.9	26.343	1.2656	0.9254
5.94	25.897	1.678	1.0074
5.98	24.29	-1.12	5.31
6.02	24.13	0.96	3.73
6.06	24.69	2.822	1.1918
6.1	24.343	3.1573	1.236
6.14	24.029	3.4624	1.273
6.18	23.752	3.7325	1.3038
6.22	23.516	3.9635	1.3294
6.26	27.33	3.72	3.78
6.3	25.75	5.55	3.96
6.34	22.92	5.77	-1.09
6.38	23.05	4.4055	1.398
6.42	23.071	4.3734	1.4114
6.46	23.154	4.2753	1.4252
6.5	23.302	4.1069	1.4403
6.54	23.52	3.8636	1.4576
6.58	23.81	3.541	1.478
6.62	24.177	3.1346	1.5026
6.66	23.23	5.11	0.59
6.7	23.75	1.34	1.47
6.74	24.65	1.25	1.83
6.78	26.39	1.14	2.26
6.82	24.99	-1.75	0.07
6.86	27.75	-1.35	0.44
6.9	29.69	-3.49	1.52
6.94	31.97	-6.84	2.01
6.98	33.11	-5.3	1.51
7.02	34.18	-5.82	2.16
7.06	33.48	-7.65	3.4
7.1	35.14	-7.95	3.5
7.14	34.63	-8.94	2.55
7.18	34.51	-8.21	0.64
7.22	35.54	-3.21	1.95
7.26	35.59	-1.47	-0.19
7.3	35.59	-0.45	0.07
7.34	33.85	0.6	-0.18
7.38	35.156	-0.40995	-1.7752
7.42	34.18	0.32	-8.03
7.46	30.98	3.3	-8.68
7.5	32.37	4.08	-7.13
7.54	32.41	5.89	-3
7.58	36.5	2.03	0.64
7.62	35.84	0.01	0.11
7.66	35.34	-0.77	-1.29
7.7	32.97	-1.66	1.96
7.74	32.11	-3.02	0.86
7.78	29.58	-1.25	-1.11
7.82	26.46	-2.4	-0.74
7.86	27.82	-1.53	-2.71
7.9	30.26	-0.45	-0.29
7.94	32.83	1.64	5.37
7.98	31.31	5.21	1.59
8.02	28.97	3.37	2.45
8.06	27.32	3.34	4.25
8.1	33.35	-1.92	2.5
8.14	32.2	-3.28	0.76
8.18	30.54	-4.12	0.74
8.22	30.18	-4.29	0.26
8.26	31.22	-4.17	0.91
8.3	30.86	-3.36	-1.51
8.34	29.34	-3.28	-1.28
8.38	28.9	-1.62	0.2
8.42	31.5	0.65	0.2
8.46	29.78	3.01	-0.75
8.5	28.21	3.04	-1.64
8.54	25.72	3.04	-3.22
8.58	26.52	2.68	-0.63
8.62	27.49	2.25	1.76
8.66	30.4	-0.42	-0.38
8.7	29.85	0.54	-1.78
8.74	29.86	0.56	-0.38
8.78	30.84	-1.2	0.05
8.82	31.7	-0.86	0.47
8.86	31.48	-0.64	0.45
8.9	31.65	-0.5	1.18
8.94	31.17	-1.52	0.99
8.98	31.19	-2.79	0.65
9.02	31.27	-2.43	0.99
9.06	30.14	-2.08	0.74
9.1	29.95	-4.27	0.59
9.14	29.54	-3.49	0.65
9.18	29.47	-4.65	0.5
9.22	29.08	-2.79	0.28
9.26	27.85	0.82	-0.55
9.3	23.81	-2.55	-1.33
9.34	28.363	-2.4672	2.6928
9.38	25.66	-0.12	7.38
9.42	24.14	-4.64	7.84
9.46	25.95	-6.15	8.51
9.5	30.778	-0.35392	2.1364
9.54	31.459	0.2454	1.883
9.58	32.133	0.84958	1.5872
9.62	32.78	1.4469	1.2505
9.66	38.07	3.16	4.96
9.7	35.74	2.58	1.14
9.74	37.15	1.78	-0.56
9.78	35.99	4.46	-3.45
9.82	35.28	5.81	-2.52
9.86	35.06	6.59	-4.8
9.9	34.57	3.56	-5.45
9.94	33.57	4.73	-4.28
9.98	33.57	3.74	-3.5
10.02	32.61	4.23	-3.77
10.06	31.59	3.74	-3.26
10.1	32.29	3.67	-2.29
10.14	31.7	3.37	-1.87
10.18	30.66	3.86	0.65
10.22	29.21	2.17	3.4
10.26	30.93	1.5	-0.6
10.3	32.09	3.16	-0.59
10.34	32.44	1.82	2.19
10.38	32.17	-0.32	3.75
10.42	30.69	-3.77	4.2
10.46	32.66	-6.16	6.82
10.5	31.406	-4.7206	3.2529
10.54	31.591	-5.0792	3.104
10.58	31.798	-5.3523	2.8743
10.62	32.023	-5.5447	2.5743
10.66	32.262	-5.6614	2.2141
10.7	29.57	-13.02	-3.26
10.74	32.763	-5.6873	1.3546
10.78	33.017	-5.6061	0.87586
10.82	33.268	-5.4689	0.37817
10.86	29.57	-9.06	4.17
10.9	33.741	-5.0454	-0.63286
10.94	34.73	-11.72	0.39
10.98	36.47	-9.27	-0.48
11.02	34.313	-4.1113	-2.034
11.06	34.45	-3.7399	-2.4291
11.1	34.553	-3.3464	-2.771
11.14	36.85	3.52	-4.06
11.18	34.62	3.67	-5.06
11.22	37.12	1.83	-4.17
11.26	35.24	0.9	-3.79
11.3	32.77	-0.32	-4.36
11.34	33.45	-0.54	-3.5
11.38	33.51	-0.58	-2.64
11.42	31.88	-0.52	-1.87
11.46	32.86	-0.36	-0.58
11.5	31.97	-0.22	-0.36
11.54	32.71	-0.04	0.05
11.58	32.69	-0.8	0.53
11.62	32.26	-0.11	0.94
11.66	32.71	-0.42	1.27
11.7	33.56	0.09	0.47
11.74	32.63	0.06	0.03
11.78	32.12	0.3	1.15
11.82	31.5	-0.48	1.71
11.86	32.06	-1.03	0.36
11.9	31.45	0.78	-0.57
11.94	29.17	0.66	-0.94
11.98	33.54	-0.06	2.11
12.02	33.97	1.47	1.96
12.06	36.46	4.21	0.22
12.1	35.26	3.26	0.12
12.14	35.76	2.79	-0.23
12.18	37.27	3.37	-0.68
12.22	38.38	2.68	-1.03
12.26	37.29	5.07	-1.5
12.3	36.37	4.02	-2.21
12.34	36.17	3.81	-2.17
12.38	35.01	4.97	-1.55
12.42	34.45	3.55	-1
12.46	34.07	4.2	-2.77
12.5	34.75	2.73	-3.29
12.54	33.92	3.16	-3.08
12.58	34.54	2.16	-3.11
12.62	35.48	2.93	-2.3
12.66	34.84	1.57	-3.42
12.7	34.26	0.47	-3.43
12.74	31.859	-1.2762	-3.1076
12.78	31.441	-1.9582	-3.0842
12.82	29.14	-9.33	-4.02
12.86	28.03	-5.29	-2.11
12.9	29.29	-5.04	-1.94
12.94	29.15	-4.74	-3.33
12.98	30.6	-2.87	-2.5
13.02	32.41	-3.84	-2.08
13.06	32.33	-2.38	-1.5
13.1	31.46	-1.82	-1.81
13.14	32.47	-2.46	-1.45
13.18	33.36	-3.2	-0.95
13.22	33.85	-4.14	-0.43
13.26	33.95	-4.14	0.14
13.3	35.87	-7.35	-5.37
13.34	32.679	-4.4403	0.67538
13.38	32.343	-4.6632	1.3022
13.42	31.97	-4.8919	1.9157
13.46	31.578	-5.1196	2.4985
13.5	31.185	-5.3395	3.033
13.54	30.807	-5.5449	3.5017
13.58	29.21	-9.06	3.52
13.62	30.01	-6.64	3.04
13.66	29.42	-4.3	7.78
13.7	27.26	-4.94	6.84
13.74	26.25	-5.55	5.37
13.78	30.55	-5.21	1.45
13.82	32.44	-5.36	1.48
13.86	35.62	-5.97	3.97
13.9	32.5	-4.69	1.83
13.94	30.39	-5.07	-0.78
13.98	30.89	-6.27	-0.72
14.02	33.62	-4.94	-1.43
14.06	33.74	-5.26	-1.03
14.1	33.68	0.13	-1.27
14.14	35.08	-2.71	-5.27
14.18	35.74	-0.8	-4.98
14.22	34.93	0.28	-4.86
14.26	35.7	-1.43	-1.79
14.3	36.51	-2.42	0.11
14.34	34.86	-1.19	-2.97
14.38	34.81	2.49	-4.83
14.42	30.72	0	-6.25
14.46	31.48	-1.69	-3.66
14.5	30.79	-1.72	-3.35
14.54	32.69	-2.49	-0.86
14.58	31.91	-1.69	-0.3
14.62	31.95	-1.6	-0.3
14.66	31.35	-1.16	1.27
14.7	30.28	-2.24	1.59
14.74	29.68	-2.66	1.59
14.78	27.15	-2.68	1.92
14.82	27.7	-5.16	1.51
14.86	28.35	-6.62	-0.21
14.9	27.91	-4.87	-0.18
14.94	26.82	-6.13	1
14.98	26.927	0.23937	2.0498
15.02	24.02	3.43	4.76
15.06	24.9	3.28	4.43
15.1	28.67	4.14	2.74
15.14	28.94	6.19	2.94
15.18	28.76	6.1	1.07
15.22	26.91	4.48	-0.39
15.26	25	7.05	-1.14
15.3	30.1	3.97	0.81
15.34	32.41	2.16	0.79
15.38	32.83	0.85	1.39
15.42	32.09	1.45	1.18
15.46	32	0.32	1.07
15.5	32.91	-2.9	-1.1
15.54	32.23	-4.25	-0.04
15.58	31.95	-5.33	-1.23
15.62	32.59	-6.31	-0.71
15.66	30.59	-8.49	-1.51
15.7	32.297	-6.3454	-1.2826
15.74	32.292	-6.7063	-1.3736
15.78	32.248	-6.9737	-1.4472
15.82	26.8	-6.57	7.8
15.86	32.054	-7.2477	-1.5463
15.9	31.91	-7.264	-1.5736
15.94	31.739	-7.2064	-1.5874
15.98	32.52	-10.78	-3.2
16.02	35.08	-9.64	0.68
16.06	32.46	-7.7	-4.92
16.1	28.5	-8.62	-4.82
16.14	31.94	-8.02	-3.94
16.18	30.315	-5.582	-1.4387
16.22	25.57	-2.34	-8.2
16.26	29.764	-4.6707	-1.3238
16.3	29.488	-4.1677	-1.2583
16.34	29.216	-3.6398	-1.1889
16.38	27.37	0.79	-0.5
16.42	27.08	0.93	-0.53
16.46	27.35	0.35	1.01
16.5	31.94	-0.12	2.39
16.54	33.09	1.59	0.86
16.58	29.87	3.25	-1.18
16.62	26.99	0.86	-3.53
16.66	27.16	3.3	-3.08
16.7	27.48	2.93	-1.46
16.74	29.48	-0.88	-0.73
16.78	27.371	2.4217	-0.42885
16.82	24.97	-2.59	0.66
16.86	25.81	1.54	0.19
16.9	27.559	3.6422	-0.32265
16.94	27.718	3.9589	-0.30638
16.98	22.99	3.33	3.24
17.02	25.61	4.29	0.46
17.06	30.66	3.04	1.38
17.1	30.12	1.39	-0.18
17.14	28.73	2.84	1.27
17.18	31.66	2.14	0.16
17.22	33.45	5.5	-0.66
17.26	32.83	5.01	-1.87
17.3	32.13	5.19	-2.49
17.34	31.58	5.44	-2.64
17.38	34.03	4.07	-3.39
17.42	32.79	2.72	0.79
17.46	30.72	0.71	0.11
17.5	28.64	2.19	3.78
17.54	29.74	2.39	3.62
17.58	35.13	4.82	1.07
17.62	34.7	5.08	0.51
17.66	37.47	5.67	0.93
17.7	33.88	4.58	2.99
17.74	33.72	6.76	3.07
17.78	33.99	3.73	5.58
17.82	33.16	1.35	2.6
17.86	32.91	1.6	1.06
17.9	30.78	1.22	-2.77
17.94	33.71	2.75	0.54
17.98	34.29	3.35	-1.99
18.02	31.92	-1.49	-1.81
18.06	31.88	-5.17	-2.64
18.1	31.08	-5.47	-3
18.14	26.1	-4.12	-2.23
18.18	26.25	-4.6	-0.98
18.22	28.34	-2	-0.35
18.26	29.15	-4.77	0.85
18.3	30.07	-3.32	-2.34
18.34	27.08	-4.87	0.55
18.38	26.55	-2.88	4.71
18.42	26.93	-4.04	3.46
18.46	29.1	-6.24	3.04
18.5	25.82	-8.51	2.93
18.54	27.04	-10.12	1.28
18.58	23.7	-8.04	1.59
18.62	22.3	-8.6	1.6
18.66	25.52	-6.33	0.89
18.7	25.73	-3.76	0.63
18.74	22.61	-2.35	-0.67
18.78	23.36	-2.61	-0.57
18.82	26.626	-5.4778	-1.3903
18.86	26.865	-4.9962	-1.4843
18.9	34.09	-4.77	-2.37
18.94	32.33	-7.26	-5.39
18.98	30.89	-4.83	-4.08
19.02	30.78	-3.02	-6.79
19.06	26.38	-1.53	-3.78
19.1	24.27	-0.54	-2.52
19.14	28.987	-0.81924	-1.3562
19.18	29.308	-0.2214	-1.295
19.22	29.67	0.62	8.66
19.26	29.923	0.88014	-1.1982
19.3	30.21	1.3649	-1.1742
19.34	28.74	-2.2	-0.35
19.38	27.91	0.82	0.52
19.42	31.02	3.58	-2.17
19.46	29.95	4.91	-3.23
19.5	31.82	4.41	-2.67
19.54	30.59	2.45	-1.43
19.58	32.11	2.41	-2.08
19.62	32.34	1.65	-2.29
19.66	34.19	3.5	-0.75
19.7	31.96	3.28	-2.73
19.74	32.89	-0.22	-3.18
19.78	28.15	-1.32	-6.88
19.82	25.46	-0.33	-1.81
19.86	23.86	1.37	-4.09
19.9	23.72	-1.6	-5.33
19.94	25.89	3.2	-1.34
19.98	26.112	-0.88593	-2.4576
20.02	27.17	-1.38	1.12
20.06	23.75	-0.41	-3.92
20.1	23.32	-0.78	-2.61
20.14	24.63	-3.14	0.9
20.18	26.71	-2.99	-0.61
20.22	28.8	-4.53	0.84
20.26	29.52	-3.59	-0.19
20.3	29.26	-2.12	0.52
20.34	28.33	-3.85	0.58
20.38	28.54	-2.58	1.54
20.42	28.72	-5.36	1.15
20.46	27.91	-2.09	3.42
20.5	27.99	-1.06	5.21
20.54	30.68	-2.84	5.79
20.58	34.11	-3.53	3.19
20.62	35.31	-3.51	3.02
20.66	35.56	-5.58	0.1
20.7	33.73	-3.78	3.95
20.74	34.34	-4.09	3.12
20.78	35.16	-3.92	2.39
20.82	35.69	-2.85	2.27
20.86	34.87	-2.17	1.48
20.9	35.79	0.42	-1.19
20.94	33.45	1.92	-1.75
20.98	34.9	2.07	-0.2
21.02	35.11	0.73	-0.91
21.06	36.59	2.16	-0.85
21.1	32.53	2.77	-0.22
21.14	33.45	1.31	3.11
21.18	31.45	1.91	2.26
21.22	31.13	2.06	-0.23
21.26	31.93	2.18	-0.72
21.3	32.44	3.98	-0.96
21.34	32.88	3.71	-1.01
21.38	33.11	3.53	-1.77
21.42	34.53	4.05	-1.32
21.46	33.83	3.42	-0.31
21.5	34.34	3.49	2.36
21.54	29.67	3.84	4.85
21.58	31.71	3.19	3.69
21.62	31.29	2.86	1.74
21.66	33.59	3.58	0.42
21.7	31.54	3.33	-0.66
21.74	32.81	3.21	0.53
21.78	34.63	4.35	1.29
21.82	34.07	3.1	1.18
21.86	36.03	2.93	-0.14
21.9	34.34	3.59	-0.86
21.94	35.1	2.45	-1.18
21.98	35.46	2.63	-1.25
22.02	36.5	1.98	-0.15
22.06	36.69	1.27	-0.37
22.1	37.83	0.82	-0.22
22.14	39.24	-2.37	-1.4
22.18	40.2	1.83	0.69
22.22	37.75	3.21	3.07
22.26	35.14	1.71	4.92
22.3	33.25	3.1	6.24
22.34	35.55	-2.37	5.44
22.38	37.276	0.2592	2.6602
22.42	37.198	0.11416	2.6073
22.46	35.6	-2.34	0.72
22.5	36.91	0.22	1.8
22.54	37.67	0.55	2.19
22.58	36.73	0.06	1.24
22.62	38.52	0.85	0.84
22.66	36.79	0.38	1.5
22.7	35.96	-1.15	0.2
22.74	33.19	-2.11	0.44
22.78	35.1	-4.24	1.45
22.82	33.75	-4.25	2.46
22.86	32.38	-3.41	1.71
22.9	32.42	-0.18	-0.8
22.94	31.009	-4.5353	0.75804
22.98	30.96	-7.49	2.32
23.02	32.26	-8.11	-0.03
23.06	27.25	-7.71	-3.17
23.1	24.33	-7.55	-2.23
23.14	24.5	-6.02	0.75
23.18	25.08	-5.21	1.7
23.22	24.74	-2.96	1.31
23.26	25.14	-9.13	-0.03
23.3	20.59	-8.88	-0.33
23.34	21.87	-8.16	-2.51
23.38	20.2	-8.59	-5.09
23.42	23.29	-7.49	-2.7
23.46	21.72	-10.51	-1.83
23.5	24.62	-8.44	-1.23
23.54	25.06	-9.64	-0.78
23.58	24.33	-6.24	-0.98
23.62	27.35	-4.39	-2.05
23.66	27.96	-4.45	-2.23
23.7	27.79	-4.06	-2.13
23.74	32.13	-5.67	-4.42
23.78	34.48	-4.5	-4.95
23.82	32.59	-3.65	-4.55
23.86	35.48	-4.73	-6.14
23.9	33.29	-6.59	-8.21
23.94	30.75	-6.53	-6.25
23.98	29.36	-8.94	-3.68
24.02	30.28	-5.14	0.02
24.06	31.84	-5.43	0.84
24.1	30.42	-5.09	2.98
24.14	24.52	-6.16	0.76
24.18	27.18	-6.36	3.26
24.22	27.38	-7.37	3.48
24.26	24.92	-5.96	3.84
24.3	27.707	-2.1407	1.4356
24.34	27.738	-1.1613	1.2538
24.38	27.838	-0.21998	1.0016
24.42	33.39	6.2	-5.14
24.46	31.89	5.36	-1.41
24.5	27.16	1.25	-0.75
24.54	29.46	2.19	1.31
24.58	27.63	2.45	-0.06
24.62	27.13	2.1	-1.1
24.66	26.7	2.22	-0.83
24.7	29.49	0.09	0.29
24.74	33.46	-2.34	-0.26
24.78	34.32	-2.05	-2.89
24.82	31.54	-2.46	-1.96
24.86	31.91	-2.13	-1.02
24.9	32.04	-1.26	-1.94
24.94	31.94	-1.22	-0.98
24.98	30.93	0.01	-2.46
25.02	30.35	-0.24	-2.18
25.06	29.66	-0.15	-2.39
25.1	29.69	-1.75	-2.58
25.14	29.35	-1.94	-2.8
25.18	28.31	-2.1	-3.45
25.22	26.43	-3.51	-1.98
25.26	25.83	-2.48	-0.42
25.3	28.45	-3.52	-3.32
25.34	26.201	-0.51859	1.2473
25.38	25.896	-0.15722	2.0516
25.42	24.83	4.32	4.82
25.46	25.73	2.76	6.65
25.5	24.42	-0.36	6.75
25.54	24.68	-2.12	6.91
25.58	24.81	-0.1	3.71
25.62	26.53	3.95	2.89
25.66	27.57	4.08	2.18
25.7	26.83	4.31	4
25.74	29.72	2.27	1.81
25.78	29.07	1.32	1.68
25.82	30.1	2.22	1.4
25.86	29.24	2.51	0.62
25.9	29.24	2.42	0.44
25.94	28.33	2.57	0.98
25.98	27.64	2.29	0.85
26.02	26.67	2.66	0.44
26.06	25.13	1.71	-3.3
26.1	27.29	-1.27	-4.86
26.14	31.79	-0.76	-4.22
26.18	31.094	-1.007	-1.4761
26.22	32.09	1.24	0.59
26.26	31.952	-1.5366	-1.5676
26.3	32.388	-1.7619	-1.5628
26.34	32.824	-1.9612	-1.5282
26.38	33.257	-2.1351	-1.467
26.42	33.685	-2.2837	-1.382
26.46	34.103	-2.4076	-1.2763
26.5	34.509	-2.507	-1.153
26.54	34	-4.03	0.43
26.58	37.01	-4.89	3.46
26.62	39.27	-4.19	0.55
26.66	38.56	-4.03	-0.9
26.7	39.84	-5.71	-2.14
26.74	36.511	-2.6106	-0.20854
26.78	37.52	-5.9	-1.55
26.82	36.939	-2.466	0.11202
26.86	37.094	-2.3617	0.25989
26.9	37.205	-2.2366	0.39549
26.94	37.269	-2.091	0.51581
26.98	37.284	-1.9253	0.61785
27.02	37.28	2	-0.14
27.06	36.1	1.47	0.1
27.1	35.38	2.06	-0.06
27.14	34.7	1.19	0.44
27.18	33.62	-0.3	1.71
27.22	33.92	-0.42	1.62
27.26	33.36	-1.1	0.44
27.3	34.94	-0.69	0.5
27.34	34.86	-0.34	-0.59
27.38	35.6	-0.8	-0.74
27.42	34.86	0.71	0.24
27.46	35	0.88	0.08
27.5	35.43	0.46	-0.58
27.54	34.48	0.71	-1.19
27.58	35.88	0.8	-1.6
27.62	36.48	-0.36	-1.84
27.66	36.77	-0.39	-2.54
27.7	35.87	-0.05	-3.37
27.74	38.93	-0.03	-3.05
27.78	39.51	-0.99	-0.17
27.82	36.11	-1.22	4.22
27.86	34.45	-2.05	4.7
27.9	35.37	-2.11	1.33
27.94	35.3	-7	-2.21
27.98	34.27	-6.04	-0.06
28.02	35.51	-6.38	0.41
28.06	34.89	-5.45	0.44
28.1	34.51	-6.93	0.41
28.14	32.73	-4.47	2.07
28.18	31.74	-6.4	3.01
28.22	30.41	-9.06	-1.19
28.26	35.52	-4.72	0.84
28.3	33.72	-6.22	4.24
28.34	36.35	-6.61	2.58
28.38	34.47	-6.42	-1.3
28.42	34.75	0.46	0.74
28.46	36.85	-0.19	-0.84
28.5	37.17	-0.95	-4.64
28.54	34.53	-0.9	-3.81
28.58	32.96	-2.36	-5.74
28.62	34.49	-2.29	-3.32
28.66	32.14	-1.98	-2.42
28.7	32.29	-1.9	-3.35
28.74	29.24	-1.66	-2.67
28.78	32.33	-1.79	-4.55
28.82	29.75	-1.71	-5.76
28.86	29.54	-0.15	-3.47
28.9	28.72	2.56	-1.69
28.94	29.45	3.55	-1.46
28.98	29.03	3.6	0.58
29.02	29.21	-0.1	0.51
29.06	32.2	-0.12	0
29.1	32.8	-0.09	-0.36
29.14	34.01	-0.24	-0.53
29.18	32.09	0.89	0.82
29.22	34.25	0.02	0.14
29.26	33.43	-0.17	-0.14
29.3	33.07	0.17	-0.36
29.34	33.41	-1.67	1.39
29.38	34.24	-4.18	0.42
29.42	35.31	-4.11	0.87
29.46	37.5	-4.05	1.73
29.5	36.6	-6.37	3.64
29.54	35.419	-3.5071	-2.1131
29.58	35.262	-3.3193	-2.6381
29.62	36.44	-5.55	-5.99
29.66	37.86	-6.9	-5.38
29.7	37.33	-6	-6.43
29.74	34.374	-2.1142	-4.4771
29.78	32.35	1.47	-8.41
29.82	33.907	-1.3872	-5.0334
29.86	37.06	2.62	-8.12
29.9	31.12	1.06	-7.85
29.94	31.55	-0.3	-6.52
29.98	28.03	1.31	-3.78
30.02	31.23	1.06	0.01
30.06	34.21	-0.17	-0.05
30.1	36.29	-0.24	-0.16
30.14	34.04	-0.79	0
30.18	32.92	0.72	-0.98
30.22	36.82	0.17	-0.1
30.26	36.74	-3.17	-0.21
30.3	33.54	1.17	2.6
30.34	32.54	1.3	0.99
30.38	33.35	1.83	-0.46
30.42	33.35	0.85	-0.6
30.46	33.81	0.29	-0.8
30.5	33.77	-0.95	-1.69
30.54	32.23	-4.39	-0.92
30.58	31.06	-6.61	0.44
30.62	29.96	-4.17	0.99
30.66	28.59	-2.05	-0.51
30.7	25.65	-4.76	1.02
30.74	25.67	-5.53	2.43
30.78	28.38	-3.93	1.62
30.82	27.82	-4.52	2.43
30.86	29.2	-6.32	1.93
30.9	29.38	-8.89	0.29
30.94	23.26	-3.02	5.12
30.98	30.01	-4.84	3.43
31.02	27.08	-4.39	1.71
31.06	26.84	-4.18	2.67
31.1	25.4	-7.44	0.26
31.14	27.85	-6.95	0.2
31.18	25.76	-5.4	-0.31
31.22	24.74	-7.08	1.71
31.26	27.33	-9.47	1.75
31.3	26.96	-7.18	0.39
31.34	28.2	-3.47	0.04
31.38	25.16	-3.31	0.68
31.42	28.89	-2.43	0.14
31.46	30.61	-3.29	3.01
31.5	29.75	-4.89	4.47
31.54	29.63	-2.97	3.41
31.58	31.141	-5.6984	3.0348
31.62	31.911	-5.8646	3.1035
31.66	31.11	-8.36	3.58
31.7	32.16	-8.35	3
31.74	33.83	-7.02	2.94
31.78	34.11	-7.4	2.96
31.82	34.91	-7.39	2.94
31.86	37.58	-6.1	2.18
31.9	38.46	-2.12	0.74
31.94	37.85	-1.55	-2.82
31.98	33.49	1.27	-4.41
32.02	33.27	1.44	-4.68
32.06	34.4	1.91	-5.04
32.1	35.97	-0.4	-4.18
32.14	34.26	3.92	-5.74
32.18	35.31	2.21	-6.37
32.22	32.902	1.3891	-1.2882
32.26	32.309	1.1857	-0.36296
32.3	31.75	0.90799	0.58476
32.34	31.7	-0.68	4.34
32.38	30.28	-0.06	3.38
32.42	27.14	-0.66	6.38
32.46	28.98	-0.83	7.33
32.5	29.64	0.42	4.64
32.54	31.73	-2.67	1.21
32.58	32.15	-1.57	2.59
32.62	33.48	-1.51	0.76
32.66	32.85	-0.93	1.41
32.7	33.24	-0.08	3.25
32.74	35.2	-1.57	-2.74
32.78	34.25	-1	-1.39
32.82	33.22	-4.49	1.35
32.86	34.9	0.7	-2.3
32.9	37.21	-0.42	-1.16
32.94	37.54	0.71	-0.12
32.98	38.3	0.11	0.02
33.02	36.97	1.04	-0.89
33.06	37.87	0.97	-0.63
33.1	36.53	0.55	-0.85
33.14	37.66	-1.43	-0.92
33.18	36.82	-0.14	-0.86
33.22	37.14	0.27	-1.55
33.26	37.12	-0.06	-1.68
33.3	36.46	0.7	-1.41
33.34	36.66	-1.23	-1.55
33.38	34.56	-0.72	-1.51
33.42	34.1	0.41	-1.4
33.46	32.14	-0.13	-2.14
33.5	33.6	-0.38	-2.29
33.54	31.8	-1.17	-1.13
33.58	31.7	-2.09	-1.15
33.62	29.5	-4.03	-0.24
33.66	31.769	-4.0264	-0.60066
33.7	31.616	-4.5237	-0.46807
33.74	35.11	-7.82	-1.97
33.78	35.37	-5.77	-3.02
33.82	31.409	-5.8574	-0.13419
33.86	30.82	-6.74	3.48
33.9	27.76	-7.14	2.72
33.94	30.86	-8.27	0.85
33.98	29.51	-6.9	0.7
34.02	31.688	-7.0884	0.005127
34.06	31.805	-7.1162	-0.060196
34.1	30.75	-7.96	-0.28
34.14	30.85	-6.46	-1.38
34.18	33.21	-6.45	-0.03
34.22	33.98	-6.78	0.48
34.26	33.33	-6.66	0.37
34.3	34.51	-4.74	-2.2
34.34	32.58	-2.42	-3.48
34.38	33.56	0.29	-5.79
34.42	33.14	-0.45	-4.24
34.46	33.74	-0.92	-4.58
34.5	31.1	-2.23	-2.64
34.54	32.87	-0.09	-2.02
34.58	35.57	0.38	-2.18
34.62	32.06	1.11	-0.93
34.66	33.2	-1.66	0.42
34.7	36.13	1.01	0.14
34.74	33.95	1.04	0.91
34.78	31.82	-1.73	3.92
34.82	29.78	-2.99	4.9
34.86	28.67	-3.77	4.52
34.9	29.15	0.63	4.39
34.94	30.13	-1.22	0.79
34.98	35.72	-2.67	-0.48
35.02	33.57	-0.05	-2.65
35.06	33.59	3.74	-2.29
35.1	32.81	1.48	-1.43
35.14	32.23	-1.19	3.34
35.18	35.33	0.36	2.01
35.22	34.28	1.79	0.22
35.26	33.16	2.13	-0.93
35.3	32.97	0.54	-1.43
35.34	33.68	-0.57	0.21
35.38	34.92	0.76	-0.3
35.42	34.87	0.17	-0.43
35.46	35.71	0.87	0.01
35.5	35.92	-0.54	-0.18
35.54	36.27	-1.34	-0.48
35.58	35.84	-0.49	-0.18
35.62	36.48	-0.57	0.02
35.66	37.27	-2.75	0.92
35.7	36.5	-4.42	1.03
35.74	34.78	-3.81	0.25
35.78	35.45	-2.57	-0.23
35.82	35.42	-2.52	-2.93
35.86	33.98	-0.55	-2.46
35.9	33.33	-2.73	-1.77
35.94	33.69	-1.75	-0.1
35.98	35.25	-0.95	-0.09
36.02	36.2	-1.02	-0.15
36.06	38.28	-0.51	-0.34
36.1	36.15	3.3	-4.24
36.14	32.11	0.96	-7.88
36.18	34.09	1.42	-6.43
36.22	29.958	-4.6304	-3.275
36.26	29.546	-4.9526	-3.3589
36.3	29.167	-5.2571	-3.4222
36.34	28.822	-5.5424	-3.4657
36.38	28.508	-5.807	-3.4904
36.42	26.27	-8.93	-6.71
36.46	23.62	-10.13	-4.53
36.5	23.87	-10.39	-1.45
36.54	23.29	-10.14	-0.83
36.58	23.74	-11.32	-1.81
36.62	23.68	-12.23	-3.24
36.66	27.101	-6.9496	-3.213
36.7	26.997	-6.9932	-3.12
36.74	26.913	-7.0022	-3.0163
36.78	26.849	-6.9753	-2.9028
36.82	26.803	-6.9107	-2.7806
36.86	26.773	-6.8071	-2.6504
36.9	26.759	-6.6629	-2.5133
36.94	28.97	-5.54	0.01
36.98	27.7	-6.52	0.56
37.02	30.08	-7.96	-0.6
37.06	26.832	-5.6492	-1.9127
37.1	26.876	-5.2789	-1.7542
37.14	30.15	1.36	-4.36
37.18	27.36	0.07	-2.77
37.22	28.48	-0.43	-2.61
37.26	28.61	-1.58	-2.61
37.3	25.89	-2.24	-0.33
37.34	26.43	-1.98	-0.47
37.38	28.35	-0.81	-1.99
37.42	28.5	-1.44	-1.68
37.46	27.44	0.37	-1.25
37.5	26.22	-0.83	-0.84
37.54	26.33	1.03	1.12
37.58	26.22	1.74	2.54
37.62	27.08	1.49	2.75
37.66	27.96	0.31	5.71
37.7	31.67	-0.6	5.93
37.74	30.87	-0.34	3.99
37.78	29.88	-1.34	1.57
37.82	29.76	0.76	0.91
37.86	30.53	1.23	-0.28
37.9	32.91	2.89	-3.13
37.94	33.39	2.84	0.58
37.98	31.49	4.67	0.6
38.02	32.9	1.86	-1.07
38.06	31.28	0.86	-1.93
38.1	32.11	1.4	-1.87
38.14	32.83	1.93	-1.35
38.18	33.91	2.81	-2.64
38.22	33.59	3.16	-1.69
38.26	34.4	1.56	-1.18
38.3	35.61	1.1	-0.92
38.34	37.93	2.12	0.79
38.38	38.13	0.97	0.64
38.42	38.21	1.37	1.54
38.46	39.55	3.15	2.99
38.5	38.95	2.07	2.76
38.54	37.19	3.19	2.31
38.58	40.36	0.33	0.88
38.62	39.91	0.14	-1.63
38.66	43.63	1.19	-0.43
38.7	42.22	2.89	-3.5
38.74	39.75	-0.54	-7.17
38.78	42.71	0.42	-8.24
38.82	38.48	-3.4	-8.31
38.86	40.176	-0.78149	-4.785
38.9	36.29	-2.34	-4.9
38.94	37.89	-3.08	-5.96
38.98	37.17	-2.76	-3.38
39.02	39.39	-0.63	-4.86
39.06	40.45	-0.66	-3.88
39.1	40.68	-0.03	-1.46
39.14	37.33	-3.22	-2.85
39.18	35.56	-4.44	-2.77
39.22	34.23	-5.11	-2.95
39.26	35.23	-3.71	-2.49
39.3	33.56	-4.65	-2.46
39.34	30.88	-4.96	-2.13
39.38	29.6	-5.19	-0.82
39.42	29.18	-5.2	0.11
39.46	30.26	-4.32	-0.14
39.5	30.4	-2.48	-0.13
39.54	31.11	-2.82	-2.64
39.58	28.31	-3.52	-2.17
39.62	30.04	-1.93	-1.48
39.66	28.64	-2.81	-1.76
39.7	29.35	-2.45	-2.11
39.74	29.07	-2.72	-1.29
39.78	27.79	-2.82	0.67
39.82	30.35	-0.15	0.82
39.86	30.07	-0.75	2.75
39.9	29.69	-2.41	4.07
39.94	30.94	-0.52	3.35
39.98	27.06	-5.25	1.23
40.02	29.14	-6.58	-1.18
40.06	29.6	-4.77	-1.81
40.1	29.06	-5.13	-2.42
40.14	28.02	-4.24	-2.05
40.18	28.54	-3.74	-1.66
40.22	29.11	-2.07	-0.21
40.26	30.47	-0.45	0.38
40.3	31.75	-0.36	1.06
40.34	30.77	1.03	2.09
40.38	31.36	-0.46	2.14
40.42	32.96	-1.21	2.16
40.46	35.63	-2.11	2.72
40.5	32.39	-6.1	2
40.54	33.33	-4.37	2.27
40.58	35.14	-3.51	2.1
40.62	36.08	-5.25	1.22
40.66	34.54	-5.64	-2.21
40.7	37.85	-4.37	-1.96
40.74	36.67	-4.32	0.01
40.78	36.36	-4.42	0.73
40.82	37.44	-5.87	-1.52
40.86	35.82	-5.1	-2.31
40.9	37.46	-4.95	-2.55
40.94	36.5	-4.3	-3.37
40.98	36.13	-3.04	-2.48
41.02	34.91	-3.44	-2.39
41.06	35.42	-4.23	-3.63
41.1	35.42	-4.74	-3.74
41.14	36.03	-3.79	-3.11
41.18	36.25	-3.43	-3.56
41.22	35.62	-2.46	-3.79
41.26	34.43	-2.49	-0.69
41.3	33.62	-1.38	3.49
41.34	30.87	-1.31	2.64
41.38	29.85	-2.3	5.27
41.42	32.61	-0.02	6.83
41.46	32.4	1.72	7.72
41.5	32.09	3.81	3.31
41.54	27.05	3.26	0.82
41.58	30.08	-1.86	1.94
41.62	25.99	-0.6	0.26
41.66	28.12	-2.33	-3.12
41.7	29.69	1.52	-2.07
41.74	33.21	1.12	-0.65
41.78	32.4	-0.3	-0.71
41.82	30.6	-1.7	-1.1
41.86	28.61	-0.19	-2.67
41.9	28.9	2.36	-1.65
41.94	28.06	2.04	-1.51
41.98	29.179	2.9808	-1.4312
42.02	29.136	3.5241	-1.2233
42.06	28.9	9.72	1.13
42.1	26.1	8.96	0.24
42.14	28.85	6.2	-1.84
42.18	30.61	4.03	-0.88
42.22	29.77	3.28	-0.19
42.26	28.87	1.54	0.29
42.3	30.15	2.34	-0.03
42.34	31.03	1.95	0.82
42.38	30.31	2.05	1.04
42.42	31.47	0.8	0.56
42.46	31.72	0.6	0.88
42.5	30.46	0.77	1.13
42.54	28.52	-1.17	0.47
42.58	29.22	1.3	2.21
42.62	28.7	0.27	1.66
42.66	29.15	-0.83	2.42
42.7	27.6	-3.42	2.9
42.74	25.15	-4.53	-2.17
42.78	20.57	-4.77	-3.44
42.82	24.98	-6.93	-6.07
42.86	21.99	-6.37	-3.98
42.9	19.71	-2.88	-0.98
42.94	25.078	-5.9099	-0.026268
42.98	21.97	-4.39	6.27
43.02	25.29	-6.81	5.44
43.06	24.35	-5.9	4.88
43.1	29.488	-7.2275	-0.032958
43.14	29.52	-10.02	-1.29
43.18	32.62	-6.84	-3.75
43.22	33.03	-8.92	-2.29
43.26	34.19	-5	-0.41
43.3	39.44	-11.9	-3.72
43.34	36.48	-7.13	-2.56
43.38	36.72	-4.82	-1.63
43.42	36.11	-5.97	-1.35
43.46	35.37	-5.56	-2.13
43.5	33.93	-8.29	-4.24
43.54	30.85	-8	-5.29
43.58	28.69	-4	-6.61
43.62	29.85	-4.15	-4.26
43.66	33.06	-2.88	-2.55
43.7	32.46	-1.51	-3.1
43.74	30.61	-2.11	-0.68
43.78	33.59	1.39	-2.11
43.82	32.43	2.1	-2.63
43.86	33.49	1.32	-1.99
43.9	33.27	2.44	1.15
43.94	30.55	0.56	1.18
43.98	29.98	1.98	-1.08
44.02	27.93	3.3	-2.03
44.06	27.32	1.62	-0.83
44.1	30.2	-0.95	-0.55
44.14	32.42	0.68	-2.53
44.18	29.7	0.92	0.78
44.22	29.64	2.98	1.45
44.26	31.68	0.82	1.53
44.3	33.91	1.74	0.99
44.34	33.36	0.3	1.86
44.38	33.42	0.77	2.51
44.42	31.48	0.19	2.81
44.46	30.87	0.62	2.6
44.5	30.35	0.41	2.55
44.54	33	0.16	2.16
44.58	33.15	-0.03	0.91
44.62	33.15	-1.11	0.2
44.66	31.93	-1.39	1.21
44.7	31.73	5.43	0.39
44.74	35.35	2.06	0.2
44.78	35.53	2.07	0.14
44.82	35.96	0.31	3.72
44.86	35.19	1.17	4.72
44.9	33.37	2.6	5.87
44.94	33.88	5.95	4.6
44.98	33.72	1.04	1.68
45.02	29.43	1.34	4.76
45.06	31.963	-0.083523	1.8131
45.1	31.706	-0.068717	1.3309
45.14	32.32	-6.56	4.95
45.18	31.193	0.010863	0.25377
45.22	29.07	-1.53	-3.88
45.26	29.37	-3.16	-1.32
45.3	33.42	-2.04	-2.02
45.34	32.38	-1.78	-0.57
45.38	27.67	-1.43	-2.49
45.42	25.5	-3.96	-5.19
45.46	29.697	0.49185	-3.2956
45.5	29.558	0.54535	-3.5966
45.54	21.05	5.68	-6.52
45.58	29.364	0.61028	-3.9105
45.62	29.61	0.98	-8.24
45.66	30.87	2.88	-7.29
45.7	31.82	3.26	-6.19
45.74	30.07	4.37	-2.08
45.78	31.68	1.12	1.89
45.82	33.24	1.63	4.12
45.86	32.66	1.03	3.96
45.9	32.83	-0.88	3.38
45.94	29.61	-5.06	2.17
45.98	28.22	-1.4	3.68
46.02	30.06	-2.01	2.68
46.06	29.48	-0.89	4.77
46.1	27.39	-3.64	4.61
46.14	26.13	-6.36	-0.41
46.18	26.89	-5.27	-1.47
46.22	25.84	-4.27	-0.95
46.26	26.41	-5.01	-0.77
46.3	26.35	-2.97	1.69
46.34	26.37	0.4	0.66
46.38	25.34	0.86	-0.74
46.42	25.17	-2	1.06
46.46	26.52	-1.07	1.89
46.5	26	-1.24	3
46.54	29.14	-2.26	1.7
46.58	28.7	-0.46	0.29
46.62	26.89	-0.6	1.13
46.66	26.92	-0.51	1.93
46.7	26.94	-1.9	1.75
46.74	26.5	-2.73	4.81
46.78	26.84	-1.84	7.12
46.82	27.507	-2.7735	0.50063
46.86	27.561	-2.9039	0.21405
46.9	18.33	-4.11	-0.6
46.94	27.637	-3.1066	-0.4095
46.98	27.661	-3.1801	-0.73924
47.02	27.679	-3.2357	-1.0762
47.06	27.692	-3.2738	-1.4166
47.1	27.701	-3.2951	-1.757
47.14	30.01	-1.01	-5.99
47.18	28.45	-3.29	-7.91
47.22	30.9	-5.64	-6.22
47.26	29.95	-6.17	-4.61
47.3	26.99	-2.14	-5.74
47.34	30.75	-3.79	-4.12
47.38	30.67	-0.63	-4.69
47.42	28.65	-4.84	-1.66
47.46	28.96	-5.66	-0.55
47.5	29.1	-3.38	1.77
47.54	27.989	-2.5611	-4.4657
47.58	28.071	-2.4198	-4.5239
47.62	22.1	2.85	-6.52
47.66	24.4	-1.17	-4.61
47.7	29.85	-2.04	-4.99
47.74	27.37	-1.15	-2.81
47.78	28.7	-1.6	-4.59
47.82	28.85	-1.25	-2.97
47.86	29.02	-1.01	-2.49
47.9	27.89	-2.08	-1.31
47.94	28.23	-0.75	-1.26
47.98	30.31	-0.83	-2.46
48.02	31.21	-1.33	-2.56
48.06	33.68	0.44	-2.73
48.1	33.14	-2.56	-3.26
48.14	32.07	-2.6	-3.5
48.18	32.38	-0.15	-2.25
48.22	32.53	-0.32	-2.02
48.26	31.37	-0.48	-1.38
48.3	31.65	-0.14	-1.07
48.34	31.24	-0.36	0.2
48.38	31.41	0.46	0.46
48.42	30.1	-1.01	0.44
48.46	29.99	-1.59	-0.12
48.5	30.07	-1.25	-0.8
48.54	29.6	-1.6	-1.16
48.58	29.14	-2.04	-1.01
48.62	31.08	-3.6	-1.77
48.66	30.58	-3.88	-0.06
48.7	28.1	-2.42	1.8
48.74	28.37	-4.15	0.86
48.78	29.31	-5.25	0.72
48.82	30.47	-4.24	-0.08
48.86	32.23	-2.18	-0.6
48.9	32.38	-3.39	-0.14
48.94	33.54	-1.54	-1.01
48.98	32.71	-1.73	0.34
49.02	31.31	-3.08	1.69
49.06	30.16	-5.75	0.97
49.1	33.56	-8.97	1.95
49.14	35.79	-11.22	-0.29
49.18	33.564	-5.9516	-0.12962
49.22	33.639	-5.9494	-0.043151
49.26	33.671	-5.9081	0.067395
49.3	33.662	-5.8303	0.1993
49.34	33.617	-5.7186	0.34986
49.38	33.537	-5.5756	0.51634
49.42	33.425	-5.4039	0.69605
49.46	33.284	-5.2059	0.88627
49.5	33.05	-10.2	1.24
49.54	32.926	-4.7415	1.2874
49.58	32.716	-4.4802	1.4928
49.62	32.487	-4.203	1.6979
49.66	32.244	-3.9123	1.9
49.7	31.989	-3.6108	2.0963
49.74	31.725	-3.301	2.284
49.78	31.454	-2.9855	2.4606
49.82	31.179	-2.6669	2.6233
49.86	30.904	-2.3476	2.7694
49.9	28.59	8.4	-4.61
49.94	30.364	-1.7175	3.0007
49.98	30.103	-1.4119	3.0806
50.02	29.854	-1.1158	3.133
50.06	29.617	-0.83201	3.1552
50.1	29.397	-0.56297	3.1445
50.14	29.196	-0.31126	3.0982
50.18	29.017	-0.079448	3.0136
50.22	28.23	-2.2	5.04
50.26	30.43	-0.41	5.02
50.3	28.47	0.44	3.93
50.34	31.74	-1.61	3.18
50.38	29.83	1.22	2.4
50.42	27.79	-1.47	2.81
50.46	27.23	2.16	0.53
50.5	27.5	0.38	0.65
50.54	29.04	-1.66	-0.39
50.58	27.8	-0.65	-0.86
50.62	27.96	2.07	-1.46
50.66	31.59	2.93	-3.64
50.7	29.33	3	-4.43
50.74	26.84	1.23	-0.58
50.78	27.82	-1.93	1.55
50.82	30.62	-1.32	0.92
50.86	29.65	-1.15	0.83
50.9	32.18	-0.81	-0.09
50.94	31.53	-1.14	-0.91
50.98	33.65	-1.07	-1.7
51.02	35.95	-1.44	-1.35
51.06	34.96	-2.14	1.94
51.1	35.88	0.17	2.52
51.14	38.15	-0.62	2.31
51.18	36.67	-0.93	4.37
51.22	33.87	-1.7	5.53
51.26	34.81	-1.78	3.5
51.3	35.41	-2.12	2.63
51.34	35.83	-0.41	2.53
51.38	36.29	0.62	1.95
51.42	36.41	-0.72	2.32
51.46	37.31	-1.27	1.59
51.5	36.87	-2.24	1.72
51.54	36.56	-1.63	-0.07
51.58	36.65	-2.78	-0.72
51.62	36.24	-1.84	0.31
51.66	37.35	-2.29	1.37
51.7	36.63	-3.41	1.27
51.74	36.4	-2.59	-1.46
51.78	37.37	-1.07	-1.77
51.82	36.89	-2.4	-2.74
51.86	38.47	-2.56	-1.66
51.9	36.71	-1.61	0.35
51.94	36.7	-1.57	-0.38
51.98	36	-2.38	-1.36
52.02	35.65	-2.31	-1.78
52.06	36.04	-2.7	-1.85
52.1	36.15	-1.49	-1.88
52.14	35.86	-2.52	-1.88
52.18	35.89	-2.62	-2.19
52.22	36.08	-2.17	-2.05
52.26	36.23	-1.51	-1.73
52.3	38.09	0.65	1.03
52.34	36.17	0.56	1.9
52.38	35.38	-1.62	0.29
52.42	37.12	-2.35	1.02
52.46	35.88	-3.96	0.14
52.5	35.49	-3.15	0.45
52.54	34.9	-2.76	1.06
52.58	34.15	-0.42	-0.76
52.62	32.36	-0.95	-1.36
52.66	30.62	0.38	-1.05
52.7	33.2	-1.52	-0.93
52.74	35.09	-4.77	-2.12
52.78	38.45	-3.97	-3.42
52.82	36.09	-3.51	1.64
52.86	37.15	-7.55	2.78
52.9	35.733	-4.9255	-0.053965
52.94	36.065	-5.3368	-0.063453
52.98	34.21	-7.72	3.85
53.02	36.59	-6.69	0.32
53.06	37.51	-8.1	0.44
53.1	37.29	-6.1	-1.81
53.14	36.18	-4.88	-1.97
53.18	39.09	-7.33	-0.37
53.22	36.41	-5.21	-3.86
53.26	35.93	-3.92	-3.85
53.3	33.36	-3.83	-5.6
53.34	32.56	-7.38	-4.98
53.38	35.57	-6.59	-4.03
53.42	34.36	-4.68	-5.22
53.46	33.39	-3.17	-4.89
53.5	32.2	-0.87	-5.16
53.54	32.77	-0.14	-5
53.58	32.1	-1.02	-4.98
53.62	32.4	-0.98	-5.79
53.66	33.21	-2.43	-3.57
53.7	33.88	-2.15	-1.78
53.74	31.9	-3.15	2.01
53.78	29.55	-2.55	-2.21
53.82	30.41	-1.87	-2.3
53.86	29.79	-2.85	-2.04
53.9	27.96	0.03	-0.07
53.94	25.79	-1.78	-1.12
53.98	27.51	-0.43	-0.92
54.02	31.79	0.24	3.27
54.06	30.78	-0.89	1.84
54.1	30.47	0.03	-0.48
54.14	34.02	-3.72	0.32
54.18	31.75	-0.45	4.35
54.22	32.05	-0.39	4.55
54.26	34.31	-4.24	1.01
54.3	37.51	-4.53	-2.65
54.34	40.53	-6.52	-3.05
54.38	39.16	-7.64	-2.89
54.42	39.92	-4.48	-1.91
54.46	40.55	-2.31	1.04
54.5	38.23	-5.48	-0.83
54.54	36.935	-2.495	-1.6821
54.58	36.373	-1.7918	-1.8115
54.62	35.759	-1.0792	-1.8889
54.66	33.25	-0.67	-0.7
54.7	34.16	-0.64	-2
54.74	33.03	3.21	-2.23
54.78	31.7	2.81	-1.84
54.82	31.61	3.65	-0.46
54.86	31.61	1.05	-1.58
54.9	33.29	-0.53	-1.92
54.94	34.36	1.52	-1.66
54.98	33.8	1.13	0.74
55.02	35.18	-2.32	5.15
55.06	35.26	-2.17	3.84
55.1	33.14	-1.7	0.4
55.14	33.57	-3	0.44
55.18	34.33	-2.74	1.98
55.22	33.49	-2.98	1.35
55.26	33.4	-2.51	0.64
55.3	32.68	-2.7	0.64
55.34	32.78	-3.6	2.39
55.38	34.69	-2.81	1.74
55.42	34.93	-2.29	1.36
55.46	34.78	-1.49	0.86
55.5	35.7	-3.89	0.26
55.54	35.2	-3.77	0.38
55.58	37.08	-2.56	-0.63
55.62	37.21	-2.71	-1.99
55.66	35.88	-4.99	-2.25
55.7	35.61	-6.49	-3.29
55.74	36.42	-6.46	-2.4
55.78	37.47	-5.27	-2.17
55.82	36.29	-6.93	-2.75
55.86	36.21	-4.21	-5.14
55.9	31.76	-2.82	-6.96
55.94	35.7	-1.79	-3.89
55.98	35.46	-2.7	-4.25
56.02	33.54	0.47	-7.44
56.06	29.28	0.97	-6.19
56.1	28.01	0.79	-7.71
56.14	31.15	-0.45	-5.69
56.18	33.45	-0.45	-6.98
56.22	32.84	-1.79	-6.29
56.26	31.41	-1.26	-5.07
56.3	31.86	-1.89	-3.89
56.34	32.11	-1.15	-1.11
56.38	32.76	-3.29	-1.73
56.42	28.71	-3.19	0.92
56.46	33.146	-3.3575	-3.7404
56.5	33.303	-3.4924	-3.5749
56.54	33.457	-3.5975	-3.4185
56.58	33.605	-3.6743	-3.2711
56.62	33.747	-3.7244	-3.1328
56.66	33.88	-3.7491	-3.0035
56.7	34.003	-3.7501	-2.8833
56.74	39.49	-5.72	-5.97
56.78	38.04	-6.1	-4.17
56.82	36.45	-3.71	-7.18
56.86	35.14	-2.98	-5.61
56.9	35.32	-2.43	-2.95
56.94	36.12	-5.38	-1.84
56.98	34.24	-3.11	-3.32
57.02	34.4	-1.81	0.3
57.06	34.47	-4.95	-1.4
57.1	29.46	-5.25	-0.83
57.14	28.15	-3.16	1.23
57.18	34.141	-2.4451	-2.1525
57.22	33.993	-2.2718	-2.1513
57.26	30.36	0.63	0.77
57.3	32.41	-0.39	-3.11
57.34	34.54	-0.41	-0.4
57.38	36.73	-1.78	-0.65
57.42	35.35	0.59	-4.42
57.46	31.69	0.27	-5.87
57.5	31.04	0.01	-3.59
57.54	33.64	0.22	-1.19
57.58	31.87	-3.62	-3.02
57.62	28.03	-3.67	-3.94
57.66	29.41	0.14	-1.67
57.7	30.43	-0.49	-2.28
57.74	30.44	-0.09	-1.16
57.78	30.99	-0.83	-0.59
57.82	30.42	-0.97	-0.18
57.86	32.52	-1.31	-1.12
57.9	31.64	-1.34	-1.81
57.94	30.44	-1.51	-2.28
57.98	30.86	0.73	-0.47
58.02	30.31	0.33	-0.51
58.06	30.07	0.36	-1.26
58.1	29.36	-0.87	-1.17
58.14	30.63	2.56	1.13
58.18	27.38	0.77	0.17
58.22	28.09	2.4	0.22
58.26	25.04	1.95	-0.33
58.3	25.17	3.52	1.19
58.34	23.91	3	-0.92
58.38	23.42	3.2	-0.95
58.42	25.927	-0.12988	0.90833
58.46	18.34	-4.14	1.07
58.5	27.162	-1.3873	1.0224
58.54	27.922	-2.0365	1.0428
58.58	28.753	-2.6748	1.0385
58.62	29.638	-3.2835	1.0093
58.66	30.558	-3.8441	0.95479
58.7	31.496	-4.3381	0.87485
58.74	31.95	-6.99	3.77
58.78	34.04	-6.71	2.13
58.82	35.93	-7.68	2.46
58.86	37.06	-5.41	2.21
58.9	37.3	-3.47	-1.5
58.94	38.67	-3.91	0.21
58.98	38.68	-3.41	-3.32
59.02	35.73	-1.28	-5.22
59.06	35.95	-0.97	-3.63
59.1	35.77	-0.53	-0.08
59.14	38.12	-1.78	0.47
59.18	37.88	-0.27	-0.73
59.22	37.15	-0.92	-1.01
59.26	36.32	3.59	-4.93
59.3	34.99	-0.42	-3.43
59.34	34.9	-1.51	-2.97
59.38	35.46	-0.38	-2.83
59.42	33.37	0.53	0.61
59.46	32.89	-0.21	0.87
59.5	31.58	-1.04	-0.45
59.54	31.05	-0.54	4.4
59.58	31.45	-0.49	4.58
59.62	33.79	-3.65	1.19
59.66	33.86	-3.36	-2.6
59.7	33.33	-1.96	-5.48
59.74	27.93	1.3	-6.49
59.78	25.99	2.33	-5.07
59.82	24.54	1.51	-4.93
59.86	28.5	-0.27	-4.48
59.9	27.05	2.36	-4.78
59.94	26.7	1.07	-3.31
59.98	26.24	0.43	0.79
60.02	25.14	-0.07	1.93
60.06	25.52	-0.15	1.29
60.1	27.66	0.38	-0.03
60.14	27.82	3.17	0.35
60.18	24.85	5.8	2.07
60.22	27.75	0.62868	1.8087
60.26	28.293	0.43718	1.8576
60.3	28.857	0.25264	1.8272
60.34	29.429	0.081991	1.7252
60.38	29.995	-0.067815	1.5593
60.42	30.542	-0.18983	1.3371
60.46	29.92	0.46	1.18
60.5	26.98	-3.5	4.62
60.54	31.26	-2.43	4.22
60.58	35.19	-1.61	0.15
60.62	35.27	1.44	-2.66
60.66	33.79	-0.81	-4.18
60.7	34.01	1.77	-2.84
60.74	32.4	3.64	-2.63
60.78	32.68	0.57	-2.02
60.82	29.85	1.74	-3.14
60.86	30.27	1.21	-1.81
60.9	31.17	2.99	-0.97
60.94	30.13	2.78	-0.38
60.98	30.01	2.8	-0.46
61.02	29.65	1.5	-0.67
61.06	29.88	3.64	-0.57
61.1	30.73	3.67	0.37
61.14	30.01	1.86	0.14
61.18	30.96	2.46	0.59
61.22	31.2	2.6	0.91
61.26	32.8	3.54	1.62
61.3	33.21	3.84	1.77
61.34	32.17	4.08	1.5
61.38	32.06	3.77	1.22
61.42	32.71	5.19	4.4
61.46	35.31	4.5	7.46
61.5	32.381	-0.42992	3.5605
61.54	31.98	-1.048	3.4056
61.58	31.17	-5.63	3.28
61.62	31.69	-5.65	6.09
61.66	32.28	-5.59	3.95
61.7	28.21	-5.14	0.73
61.74	30.16	-5.94	1.45
61.78	28.438	-4.8785	1.3458
61.82	27.747	-5.4832	0.88391
61.86	27.051	-6.0628	0.40804
61.9	26.361	-6.6115	-0.074322
61.94	25.687	-7.1235	-0.55571
61.98	25.037	-7.593	-1.0287
62.02	24.422	-8.0143	-1.4857
62.06	23.851	-8.3814	-1.9193
62.1	23.333	-8.6887	-2.3221
62.14	22.877	-8.9303	-2.6866
62.18	22.495	-9.1004	-3.0053
62.22	22.193	-9.1933	-3.2707
62.26	21.984	-9.203	-3.4754
62.3	18.21	-11.4	-4.87
62.34	20.44	-11.76	-3.78
62.38	22.97	-8.35	-2.84
62.42	24.35	-4.89	-4.54
62.46	22.21	-5.01	-4.84
62.5	23.13	-5.2	-3.94
62.54	23.89	-6.37	-3.16
62.58	26.35	-3.51	0.36
62.62	26.45	-3.45	0.14
62.66	28.34	-3.09	0.22
62.7	27.09	-3.22	0.75
62.74	29.07	-4.85	0.04
62.78	27.43	-3.59	-1.22
62.82	27.63	-3.38	-0.75
62.86	27.4	-3.18	0.31
62.9	28.05	-2.79	-0.5
62.94	30.07	-1.83	-0.47
62.98	31.34	-2.2	-0.45
63.02	32.65	-2.39	-1.66
63.06	32.33	-4.77	-2.39
63.1	33.86	-5.01	-1.57
63.14	31.11	-7.98	-2.58
63.18	28.53	-7.05	0.45
63.22	31	-7.16	0.94
63.26	30.36	-5.92	0.99
63.3	29.8	-6.25	3.76
63.34	31.75	-6.65	3.36
63.38	33.6	-7.35	2.29
63.42	36.61	-8.03	1.05
63.46	39.13	-8.62	0.73
63.5	33.465	-3.9152	0.71832
63.54	33.695	-3.0204	0.33401
63.58	33.89	-2.117	-0.074606
63.62	33.01	5.5	-2.95
63.66	31.2	1.82	-2.38
63.7	33.67	0.98	-0.65
63.74	32.17	0.77	0.47
63.78	33.57	0.97	0.62
63.82	34.75	0.18	-4.48
63.86	33.76	0.54	-1.78
63.9	33.39	0.71	-2.88
63.94	31.62	1.24	-1.28
63.98	32.51	-1.9	-0.88
64.02	31.08	-0.14	-0.92
64.06	28.78	0.97	-0.12
64.1	30.04	-0.73	2.75
64.14	30.13	-1.99	1.51
64.18	29.89	-2.75	1.12
64.22	31.73	0.35	3.18
64.26	32.09	-0.18	1.32
64.3	31.65	-0.73	1.98
64.34	31.81	0.23	1.06
64.38	32	0.57	1.12
64.42	33.54	1.25	0.88
64.46	32.88	2.56	1.68
64.5	35.85	1.17	1.41
64.54	34.77	-2.58	2.45
64.58	34.63	-3.82	2.29
64.62	34.46	-3.51	3.14
64.66	33.86	-3.01	4
64.7	34.74	-4	1.74
64.74	35.79	-4.27	1.4
64.78	37.9	-3.05	1.03
64.82	39.26	-3.19	-2.97
64.86	35.378	-3.9503	2.5494
64.9	34.964	-3.8578	2.7332
64.94	34.479	-3.7036	2.8896
64.98	33.932	-3.4947	3.0083
65.02	33.332	-3.2383	3.079
65.06	32.686	-2.9417	3.0912
65.1	32.006	-2.612	3.0345
65.14	31.298	-2.2564	2.8986
65.18	31.35	-0.54	2.73
65.22	30.23	-2.33	3.66
65.26	30.38	-3.47	4.1
65.3	27.65	-3.13	5
65.34	25.47	0.3	0.44
65.38	22.83	1.93	-2.9
65.42	25.46	2.82	-0.25
65.46	27.14	0.23	-3.64
65.5	27.38	1.49	-5.87
65.54	26.79	0.29	-6.7
65.58	25.69	1.71	-6.94
65.62	21.49	0.56	-6.13
65.66	21.07	-4.26	-4.68
65.7	24	-4.23	-2.17
65.74	25.47	-3.54	-3.02
65.78	26.16	-3.09	-1.93
65.82	28.34	-3.17	-1.04
65.86	28.95	-4.85	-2.57
65.9	31.09	-4.2	-4.12
65.94	28.73	-5.07	-3.19
65.98	31.97	-2.83	-2.86
66.02	33.9	1.68	-3.04
66.06	28.24	0.51	0.83
66.1	32.46	3.95	-1.74
66.14	28.9	0.74	-1.04
66.18	32.17	-1.04	-1.84
66.22	32.81	0.87	-4.15
66.26	33.85	3.68	1.19
66.3	35.39	4.04	-0.89
66.34	35.02	1.75	-1.13
66.38	33.28	0.25	-2.94
66.42	31.01	1.97	-1.52
66.46	32.724	2.7791	-2.4532
66.5	35.68	4.35	-4.08
66.54	32.14	3.27	-3.02
66.58	31.9	4.34	-3.41
66.62	33.85	3.31	-4.36
66.66	28.85	1.62	-4.3
66.7	28.927	-1.5675	-2.9362
66.74	28.291	-2.4101	-3.0015
66.78	27.696	-3.2442	-3.0608
66.82	27.159	-4.0541	-3.1136
66.86	26.697	-4.8241	-3.1591
66.9	26.324	-5.5382	-3.1968
66.94	26.059	-6.1808	-3.2261
66.98	22.24	-7.24	0.93
67.02	26.06	-8.3	-2.08
67.06	25.07	-10.16	-5.69
67.1	24.11	-9.06	-5.51
67.14	27.51	-9.13	-3.7
67.18	25.78	-8.5	-2.19
67.22	30.64	-6.75	-1.91
67.26	31.86	-6.04	-2.46
67.3	32.59	-5.45	-2.44
67.34	33.24	-4.34	-2.97
67.38	34.1	-4.2	-3.15
67.42	36.19	-1.87	-3.71
67.46	38.67	-2.28	-2.17
67.5	36.38	-3.08	-4
67.54	32.2	-4.73	-4.31
67.58	34.125	-3.0952	-1.2321
67.62	33.8	-3.0805	-0.94762
67.66	29.2	-1.04	4.78
67.7	27.93	-4.62	0.19
67.74	32.19	-2.88	-1.16
67.78	32.98	-4.28	1.54
67.82	32.8	-3.94	0.42
67.86	34.12	-3.5	0.24
67.9	33.98	-2.5	-0.79
67.94	33.48	-1.58	-0.07
67.98	32.62	-0.91	0.38
68.02	33.21	-1.69	0.92
68.06	32.83	-0.88	1.1
68.1	32.81	-1.35	1.31
68.14	33.04	-1.62	1.09
68.18	33.02	-1.28	0.89
68.22	34.03	-0.49	0.89
68.26	34.23	0.22	0.76
68.3	33.8	0.35	0.22
68.34	32.65	1.24	0.09
68.38	33.54	1.21	0.17
68.42	33.72	1.12	0.14
68.46	34.42	0.51	0.34
68.5	33.48	-0.6	0.23
68.54	32.4	0.24	0.39
68.58	33.02	-0.54	-0.44
68.62	31.96	0.01	-0.33
68.66	31.89	1.27	0.27
68.7	31.82	0.88	0.48
68.74	32	-1.99	1.89
68.78	33.33	-1.21	-1.1
68.82	33.68	-3.53	-1.46
68.86	33.7	-4.67	-2.57
68.9	33.71	-5.72	-2.99
68.94	31.73	-6.69	-4.7
68.98	30.84	-6.19	-6.5
69.02	31.559	-2.6326	-0.38214
69.06	31.206	-2.7855	0.16591
69.1	33.09	4.37	-0.48
69.14	28.74	4.41	-1.57
69.18	30.094	-3.0054	1.8866
69.22	29.8	4.2	7.01
69.26	34.79	-0.46	7.69
69.3	29.067	-2.7339	3.3266
69.34	25.39	-1.57	4.57
69.38	24.93	-3.71	6.09
69.42	24.83	-5.54	5.58
69.46	27.79	-8.53	5.43
69.5	29.28	-6.49	2.81
69.54	27.67	-2.19	1.15
69.58	30.72	0.16	3.44
69.62	32.32	5.26	-0.4
69.66	29.88	4.95	-3.45
69.7	28.4	7.01	-4.85
69.74	27.42	8.09	-0.69
69.78	29.39	3.55	1.42
69.82	29.66	2.26	1.95
69.86	31.08	3.31	0.42
69.9	30.26	3.67	-0.96
69.94	28.27	4.79	-1.96
69.98	29.3	2.94	-1.58
70.02	30.41	1.9	-0.04
70.06	29.21	1.66	-0.53
70.1	29.15	2.03	0.14
70.14	28.8	1.8	0.77
70.18	29.86	-1.08	-1.12
70.22	31.48	0.28	-2.02
70.26	33.52	-0.21	-3.1
70.3	35.42	-1.4	-2.89
70.34	37.83	-0.76	-3.11
70.38	39.64	-1.59	-4.77
70.42	36.65	0.31	0
70.46	37.8	-0.68	2.04
70.5	37.17	0.38	4.15
70.54	40.11	-2.7	3.59
70.58	42.4	-2.47	3.36
70.62	41.82	-2.12	3.31
70.66	40.74	-2.65	3.65
70.7	38.5	-3.01	2.93
70.74	38.66	-3.6	1.81
70.78	38.38	-2.77	1.15
70.82	38.81	-1.41	-0.45
70.86	36.56	-3.21	-0.23
70.9	37.72	-1.54	-1.49
70.94	36.79	-3.56	-0.62
70.98	37.62	-3.94	-0.52
71.02	36.82	-3.58	-0.85
71.06	36.56	-2.73	-0.78
71.1	36.43	-2.61	-1.37
71.14	36.13	-3.71	-0.8
71.18	34.47	-2.03	-0.87
71.22	33.36	0.18	0.04
71.26	31.67	-0.81	0.41
71.3	34.38	-1.8	1.26
71.34	35.82	-0.51	1.39
71.38	35.15	1.69	1.51
71.42	33.48	0.83	2.12
71.46	32.39	-0.33	1.64
71.5	32.4	0.05	2.09
71.54	31.64	-0.25	0.34
71.58	33.76	-0.28	0.55
71.62	32.37	-0.86	-0.25
71.66	32.94	1.28	0.43
71.7	33.05	1.33	-0.17
71.74	34.02	0.29	-0.82
71.78	33.88	0.44	-1.3
71.82	33.21	-0.84	-0.14
71.86	35.54	-0.57	-0.81
71.9	33.24	-1.93	-1.45
71.94	32.36	-2.34	-0.72
71.98	32.36	-1.99	0.34
72.02	33.24	-1.71	0.5
72.06	31.68	-2	1.21
72.1	31.35	-2.17	2.41
72.14	32.07	-1.19	2.75
72.18	34.01	-3.38	0.76
72.22	36.35	-1.77	0.83
72.26	32.89	-3.6962	-1.9462
72.3	33.113	-3.9304	-2.4869
72.34	30.73	-3.58	-8.03
72.38	28.54	-7.27	-8.49
72.42	30.72	-6.54	-7.32
72.46	34.5	-4	-6.01
72.5	37.58	-2.76	-2.05
72.54	37.12	-3.2	0.94
72.58	34.52	-3.38	-0.63
72.62	36.12	-3.65	-1.56
72.66	33.39	-2.93	-1.78
72.7	34.64	-3.09	-1.66
72.74	32.83	-2.36	-1.72
72.78	33	-0.48	1.13
72.82	32	-0.24	1.94
72.86	30.54	0.27	-0.09
72.9	30.51	0.32	-0.57
72.94	30.38	-3.1	-0.83
72.98	28.84	-2.46	-1.51
73.02	31.44	-2.6	3.34
73.06	32.87	-4.24	1.58
73.1	34.55	-5.19	0.13
73.14	38.3	-3.56	0.18
73.18	40.2	0.93	-2.11
73.22	36.38	2.53	-4.1
73.26	37.21	7.46	1.03
73.3	35.552	3.4628	-3.2635
73.34	34.36	6.61	-6.74
73.38	38.02	7.4	-6.43
73.42	36.73	8.74	-4.18
73.46	34.533	3.5439	-4.8949
73.5	34.131	3.4173	-5.2606
73.54	33.686	3.2409	-5.6032
73.58	33.206	3.0193	-5.9194
73.62	32.697	2.757	-6.2061
73.66	32.167	2.4586	-6.4601
73.7	25.48	6.78	-7.66
73.74	25.87	3.88	-8.41
73.78	30.53	1.3911	-6.9941
73.82	29.994	0.99304	-7.0856
73.86	29.475	0.58132	-7.1286
73.9	28.982	0.1605	-7.1198
73.94	28.521	-0.26492	-7.0562
73.98	28.1	-0.69041	-6.9345
74.02	31.08	-2.26	-5.2
74.06	31.37	-2.94	-5.89
74.1	27.7	-3.59	-6.37
74.14	28.04	-5.06	-6.96
74.18	23.55	-6.23	-5.85
74.22	25.45	-3.69	-3.6
74.26	26.39	-4.82	-2.34
74.3	28.97	-3.9	-2.24
74.34	29.47	-2.67	-2.13
74.38	28.93	-3.76	-2.91
74.42	27.61	-2.42	-2.08
74.46	26.49	-1.25	-0.48
74.5	23.9	-1.82	-0.42
74.54	21.6	-1.31	-0.33
74.58	21.88	-1.35	0.74
74.62	27.865	-1.8393	1.1876
74.66	30.67	-4.05	2.33
74.7	29.35	-5.57	2.27
74.74	29.79	-2.2	3.49
74.78	32.89	2.04	2.56
74.82	33.42	-0.03	-0.11
74.86	30.21	-0.31	-1.02
74.9	30.99	-1.61	0.59
74.94	30.6	1.51	-1.16
74.98	32.55	2.84	-2.51
75.02	33.14	3.16	-3.09
75.06	31.85	4	-2.06
75.1	33.62	-0.5	-4.55
75.14	37.38	-0.4	-2.2
75.18	38.12	1.15	-0.45
75.22	37.94	-2.58	-1.1
75.26	34.531	-2.3231	-2.0105
75.3	34.621	-3.1214	-1.969
75.34	34.697	-3.9114	-1.9135
75.38	34.764	-4.6713	-1.8504
75.42	34.824	-5.3791	-1.7859
75.46	35.03	-8.04	0.54
75.5	29.6	-7.03	1.18
75.54	30.94	-7.69	-0.24
75.58	35.17	-9.39	-0.57
75.62	34.21	-8.7	-0.75
75.66	33.98	-6.81	-4.72
75.7	36.44	-4.33	-4.97
75.74	38.81	-2.55	-7.24
75.78	39.61	-5.15	-1.84
75.82	38.54	-5.93	-1.27
75.86	36.09	-3.4	-2.2
75.9	31.71	-3.66	-0.98
75.94	32.8	-4.68	-0.56
75.98	32.74	-5.99	-1.6
76.02	32.14	-6.6	1.18
76.06	29.2	-7.67	1.95
76.1	29.01	-6.27	1.45
76.14	28.52	-6.19	1.6
76.18	29.3	-6.52	2.29
76.22	28.45	-7.51	2.66
76.26	28.18	-4.35	3.48
76.3	29.58	-4.65	-0.63
76.34	26.703	-3.588	1.3993
76.38	26.382	-2.7203	1.147
76.42	25.55	-3.43	2.08
76.46	26.02	-2.24	-1.21
76.5	23.09	-0.3	3.42
76.54	24.46	1.87	0.98
76.58	24.12	2.74	-0.86
76.62	27.57	5.02	-2.49
76.66	27.17	1.61	-1.86
76.7	27.43	-0.69	1.08
76.74	27.79	-0.72	1.59
76.78	26.47	0.37	1.68
76.82	27.05	0.23	2.75
76.86	27.66	0.2	0.9
76.9	25.13	1.58	-1.32
76.94	23.68	-0.49	-1.53
76.98	28.55	0.35	1.68
77.02	30.52	-0.39	0.57
77.06	31.9	0.05	0.45
77.1	31.48	0.4	0.47
77.14	32.19	-1.13	-0.18
77.18	33.36	0.04	-0.18
77.22	32.38	-0.28	-0.05
77.26	31.94	-0.98	-0.15
77.3	33	0.18	-0.45
77.34	34.33	0.23	-0.51
77.38	34.21	1.24	0.29
77.42	32.41	0.69	2.66
77.46	30.15	1.62	-0.62
77.5	31.765	-4.8593	-1.1897
77.54	32.041	-5.0793	-1.3503
77.58	32.06	-7.03	-3.71
77.62	31.61	-9.28	-4.23
77.66	31.14	-9.66	-4.94
77.7	33.27	-10.91	-4.21
77.74	32.07	-9.54	-1.56
77.78	32.35	-8.12	-0.77
77.82	32.35	-7.54	-0.45
77.86	32.82	-6.38	-0.47
77.9	34.02	-5.73	-2.1
77.94	35.296	-4.8152	-2.6726
77.98	35.506	-4.6203	-2.7584
78.02	35.665	-4.409	-2.8326
78.06	35.765	-4.1848	-2.8942
78.1	35.8	-3.9511	-2.9425
78.14	35.761	-3.7117	-2.9766
78.18	35.641	-3.4699	-2.9957
78.22	37.4	2.81	-0.83
78.26	37.79	-2.99	-2.61
78.3	36.68	-1.48	-3.76
78.34	33.95	-1.63	-3.92
78.38	34.18	-1.11	-4.31
78.42	33.43	0.91	-3.8
78.46	32.71	0.45	-3.17
78.5	31.65	-1.08	0.23
78.54	28.75	-2.68	-1.84
78.58	27.53	-3.24	-4.55
78.62	25.82	-3.54	-3.09
78.66	24.01	-4.46	0.37
78.7	25.38	-3.62	3.13
78.74	26.34	-2.25	1.85
78.78	27.17	-2.48	3.7
78.82	31.8	-0.21	0.53
78.86	31.11	0.14	-0.86
78.9	33	-1.27	1.23
78.94	30.78	-2.03	2.42
78.98	31.71	-1.81	0.83
79.02	31.35	-0.45	2.97
79.06	32.56	-2.25	1.2
79.1	31.89	-2.49	0.12
79.14	30.96	-3.6	0.23
79.18	31.5	-2.88	0.47
79.22	30.31	-2.55	0.9
79.26	31.84	-1.7	1.36
79.3	30.84	-0.47	2.12
79.34	32.98	1.12	1.12
79.38	31.43	1.59	0.61
79.42	33.71	1.66	-3.11
79.46	31.765	-1.6902	0.75551
79.5	32.044	-1.7633	0.73085
79.54	25.7	-7.14	3.67
79.58	29.67	-5.42	3.14
79.62	32.9	-2.29	0.67
79.66	35.37	-0.21	0.58
79.7	35.23	-0.16	-0.44
79.74	35.45	-0.48	-1.21
79.78	35.93	-1.34	-0.29
79.82	35.16	-1.77	-0.68
79.86	36.71	-1.22	0.32
79.9	36.46	0.05	-0.34
79.94	35.32	0.2	0.26
79.98	35.36	0.65	-0.66
[truncated: 1,055 more rows]
