# Supplementary material for: Mean flow and turbulence structure over exposed roots on a forested floodplain: Insights from a controlled laboratory experiment
Source: PLoS One. 2020 Feb 26;15(2):e0229306. doi: 10.1371/journal.pone.0229306 (PMC7043746; doi:10.1371/journal.pone.0229306)
Supplement: S1 File — (ZIP) [file pone.0229306.s001.zip › data_and_scripts/velocity_data/t21_096_replaced.csv]

0.02	25.01	2.4	1.24
0.06	26.39	3.1	3.43
0.1	27.02	1.56	2.59
0.14	31.95	1.88	1.13
0.18	28.72	-1.24	-0.28
0.22	28.45	0.17	5.51
0.26	29.81	0.82	2.69
0.3	29.92	2.05	1.8
0.34	30.54	0.95	2.17
0.38	30.21	0.23	1.9
0.42	30.55	1.5	0.91
0.46	30.49	2.1	1.2
0.5	31.39	2.28	1.15
0.54	31.76	2.97	0.74
0.58	32.23	3.16	0.97
0.62	31.41	4.38	0.22
0.66	33.24	4.84	0.49
0.7	33.32	3.23	-1.37
0.74	32.54	3.33	-1.09
0.78	31.04	3.43	-0.94
0.82	33.32	3.74	-0.51
0.86	33.86	4.53	1.23
0.9	33.57	5.59	2.27
0.94	34.12	7.35	4.23
0.98	28.833	2.8759	-0.77682
1.02	28.297	2.5461	-0.9121
1.06	27.762	2.1875	-1.0398
1.1	27.233	1.8041	-1.1591
1.14	26.715	1.3999	-1.2688
1.18	26.213	0.97884	-1.3681
1.22	25.731	0.54492	-1.456
1.26	25.275	0.10208	-1.5315
1.3	17.36	-4.93	-7.81
1.34	24.456	-0.79447	-1.6416
1.38	24.102	-1.2403	-1.6742
1.42	21.3	-3.4	-4.43
1.46	23.532	-2.107	-1.6898
1.5	22.14	-4.61	-4.39
1.54	17.62	-2.4	-1.78
1.58	19.18	-3.78	0.28
1.62	21.89	-2.08	3.35
1.66	23.117	-3.9442	-1.3941
1.7	23.245	-4.2233	-1.2699
1.74	23.454	-4.4638	-1.1218
1.78	23.749	-4.6617	-0.94872
1.82	24.29	-7.11	-0.41
1.86	27.76	-3.68	-0.96
1.9	28.44	-3.34	0.02
1.94	30.61	-3.95	3.16
1.98	30.66	-3.68	0.47
2.02	30.16	-4.39	0.42
2.06	31.71	-2.79	0.54
2.1	30.3	-4.45	-0.77
2.14	31.25	-3.75	1.15
2.18	30.5	-2.67	2.03
2.22	29.57	-2.98	3.85
2.26	32.48	-5.29	3.39
2.3	30.55	-5.5	3.81
2.34	30.48	-5.94	5.23
2.38	31.91	-8.29	4.57
2.42	34.6	-8.97	2.99
2.46	34.24	-8.3	3.04
2.5	34.13	-9.47	1.39
2.54	37.34	-5.9	1.93
2.58	32.32	-6.67	1.6
2.62	32.64	-4.5647	1.5466
2.66	32.547	-3.7149	1.1806
2.7	27.11	0.7	-1.91
2.74	28.5	-1.1	-1.1
2.78	33.01	0.18	-1.01
2.82	32.78	-0.2	0.88
2.86	34.08	-0.85	1.41
2.9	34.26	-0.66	0.46
2.94	33.93	0.59	-0.36
2.98	32.32	0.66	0.39
3.02	33.83	-0.65	0
3.06	33.62	-1.4	0.01
3.1	34.7	-1.03	-0.92
3.14	34.81	-1.37	-1.19
3.18	34.44	-1.19	-0.98
3.22	34.46	-0.86	-0.3
3.26	34.61	-1.66	0.6
3.3	33	-3.39	2.65
3.34	32.96	-2.19	1.12
3.38	31.83	-2.08	3.1
3.42	31.04	-0.66	0.51
3.46	30.13	-0.27	1.75
3.5	28.35	-0.12	4.59
3.54	27.02	-0.09	2.39
3.58	26.23	0.78	1.98
3.62	27.33	1.71	0.56
3.66	23.84	0.99	3.81
3.7	29.31	-1.28	5.32
3.74	30.21	-1.97	3.39
3.78	33.04	-1.49	1.16
3.82	33.45	-1.16	2.8
3.86	31.4	-0.34	6.78
3.9	34.39	0.24	4.04
3.94	34.83	-0.12	3.24
3.98	37.03	-0.34	1.96
4.02	37.3	0.3	2.3
4.06	38.12	0.11	3.4
4.1	37.13	-0.15	2.45
4.14	39.72	-3.09	0.45
4.18	37.5	-4.85	-2.85
4.22	34.54	-3.17	-1.16
4.26	36.28	-0.39	1.86
4.3	38.73	-2.85	-0.21
4.34	39.16	-3.29	-1.64
4.38	40.2	-4.24	-2.44
4.42	37.97	-3.99	-2.51
4.46	37.06	-4.15	-2.24
4.5	35.25	-4.31	-2.19
4.54	32.24	-5.04	-5.31
4.58	30.35	-5.41	-4.88
4.62	28.95	-9.77	-3.2
4.66	26.75	-6.85	-0.77
4.7	29.26	-6.14	-0.01
4.74	31.2	-6.64	-0.41
4.78	29.24	-5	-0.55
4.82	30.89	-3.84	-1.01
4.86	28.77	-5.07	-1.28
4.9	27.85	-2.65	-1.19
4.94	27.22	-2.32	-1.8
4.98	28.4	-3.35	-2.68
5.02	26.52	-4.63	-4.32
5.06	25.56	-3.42	-4.39
5.1	24.61	-2.76	-5
5.14	24.91	-3.66	-5.04
5.18	23.99	-4.6	-3.33
5.22	21.04	-2.27	-3.35
5.26	20.26	-1.96	-5.43
5.3	22.049	-3.6568	-2.8137
5.34	21.861	-3.6029	-2.2743
5.38	21.748	-3.5345	-1.6872
5.42	21.706	-3.4515	-1.0678
5.46	21.733	-3.3535	-0.43154
5.5	21.826	-3.2402	0.20618
5.54	21.983	-3.1114	0.82998
5.58	22.201	-2.9668	1.4244
5.62	16.83	-8.89	3.42
5.66	22.809	-2.6292	2.4638
5.7	23.194	-2.4356	2.8779
5.74	26.05	-2.35	2.15
5.78	25.54	-4.77	5.15
5.82	26.94	-2.07	5.99
5.86	28.89	0.87	5.97
5.9	28.41	2.08	2.2
5.94	25.39	0.11	-0.58
5.98	24.96	1.97	-0.38
6.02	23.78	-0.74	1.35
6.06	25.72	1.49	1.27
6.1	30.39	-0.48	-1.37
6.14	31.41	0.05	-1.18
6.18	32	-0.46	-2.34
6.22	26.95	-2.51	1.34
6.26	26.28	-5.99	4.55
6.3	28.02	-4.91	2.33
6.34	29.54	-2.85	1
6.38	29.26	0.97	-1.99
6.42	28.15	0.64	-1.35
6.46	23.95	-1.64	-0.4
6.5	24.76	-4.09	2.52
6.54	27.6	-4.95	4.93
6.58	28.01	-3.96	4.17
6.62	31.14	-1.58	1.28
6.66	32.11	-2.1	-1.02
6.7	35.3	-0.75	-0.36
6.74	35.27	0.76	-0.26
6.78	34.4	1.39	-1.59
6.82	32.45	0.61	-0.8
6.86	32.01	0.5	0.88
6.9	33.45	0.76	-0.65
6.94	34.16	0.94	-0.12
6.98	35.24	1.5	0.26
7.02	35.12	1.95	0.28
7.06	33.77	0.46	0.7
7.1	33.03	1.55	0.67
7.14	29.07	0.19	3.6
7.18	27.23	-3.02	6.6
7.22	25.13	0.39	5.68
7.26	27.688	0.35893	2.7595
7.3	23.19	0.68	5.94
7.34	27.013	0.36604	3.0247
7.38	26.744	0.36939	3.1201
7.42	26.518	0.37274	3.1922
7.46	25.75	-3.2	-1.94
7.5	25.59	-2.11	-0.55
7.54	23.44	-4.77	-0.89
7.58	23.92	-5.38	5.41
7.62	25.54	-4.52	2.91
7.66	23.26	-4.77	1.62
7.7	25.991	0.40415	3.1303
7.74	26.045	0.41093	3.0531
7.78	26.127	0.41857	2.9621
7.82	28.36	1.53	1.47
7.86	24.48	4.38	4.72
7.9	27.5	4.62	4.81
7.94	29.27	4.94	4.35
7.98	29.89	6.52	1.4
8.02	28.32	5.19	4.58
8.06	32.77	3.47	5.47
8.1	32.12	6.56	0.03
8.14	27.8	0.54193	1.6888
8.18	30.67	4.71	2.35
8.22	28.324	0.58692	1.3412
8.26	28.596	0.61239	1.1649
8.3	28.872	0.63997	0.98823
8.34	29.151	0.66976	0.81237
8.38	21.67	4.76	0.59
8.42	22.52	2.47	-3.44
8.46	29.987	0.77333	0.2999
8.5	30.26	0.81291	0.13761
8.54	25.45	-2.2	-0.27
8.58	29.76	-2.51	0.47
8.62	31.31	-2.45	0.85
8.66	30.71	-2.58	0.99
8.7	31.51	-1.6	-0.84
8.74	31.12	-0.99	-0.45
8.78	31.7	-2.54	-0.12
8.82	33.26	0.74	-2.23
8.86	33.02	1.5	-0.51
8.9	38.52	1.59	-1.67
8.94	32.471	1.4468	-1.0197
8.98	32.556	1.525	-1.0406
9.02	37.06	-6.9	-2.91
9.06	32.19	-2.1	-3.65
9.1	32.638	1.7829	-0.98727
9.14	32.604	1.8771	-0.92738
9.18	32.535	1.9754	-0.84468
9.22	32.43	2.0781	-0.73812
9.26	32.288	2.1852	-0.60666
9.3	34.38	8.36	0.56
9.34	31.68	5.76	1.84
9.38	29.01	4.73	1.42
9.42	31.33	5.33	1.01
9.46	30.04	5.63	0.53
9.5	29.75	3.67	0.58
9.54	30.34	2.85	-0.96
9.58	27.9	5.35	0.26
9.62	26.72	5.21	2.54
9.66	27.97	4.26	3.73
9.7	30.17	-0.17	4.95
9.74	28.12	-0.42	0.42
9.78	28.06	0.44	-2.68
9.82	28.67	-0.26	-2.61
9.86	28.74	2.31	-0.63
9.9	28.7	1.89	-0.88
9.94	30.26	-0.41	-3.83
9.98	30.36	-1.42	-2.69
10.02	28.736	-1.7445	0.1041
10.06	32.18	-2.11	0.93
10.1	28.405	-2.4124	0.1836
10.14	27.16	-1.69	0.32
10.18	26.96	-2.23	4.56
10.22	29.92	-5.6	1.08
10.26	31.36	-4.43	-0.26
10.3	29.78	-4.98	1.77
10.34	28.83	-6.17	2.82
10.38	28.51	-5.39	2.48
10.42	24.76	-6.64	4.39
10.46	26.37	-3.23	-0.46
10.5	21.4	-3.66	-0.33
10.54	24.72	-5.81	-0.52
10.58	26.181	-4.5088	1.0705
10.62	26.067	-4.5654	1.1309
10.66	25.31	0.08	1.78
10.7	27.54	-1.34	1.74
10.74	25.37	-3.37	-1.99
10.78	24.93	-4.62	-0.98
10.82	25.56	-5.41	-1.79
10.86	25.35	-3.29	-0.79
10.9	23.08	-5.45	3.57
10.94	22.79	-3.7	0.62
10.98	25.16	-5.39	1.83
11.02	24.12	-3.97	3.11
11.06	23.25	-6.04	4.81
11.1	27.349	-4.4201	0.78674
11.14	27.761	-4.3671	0.62677
11.18	31.91	-2.72	0.43
11.22	32.18	-4.67	-0.14
11.26	32.47	-6.3	-1.25
11.3	33.43	-5.72	-0.8
11.34	32.83	-4.98	-0.68
11.38	35.05	-4	-1.1
11.42	34.59	-4.39	-1.87
11.46	33.21	-4.27	-1.15
11.5	34.38	-3.87	-1.92
11.54	35.51	-2.54	-2.73
11.58	34.9	-3.45	-2.97
11.62	33.03	-3.29	-3.91
11.66	32.78	-3.78	-3.82
11.7	30.82	-2.93	-3.2
11.74	30.47	-4.27	-1.27
11.78	29.49	-4.56	-0.58
11.82	29.21	-3.31	0.2
11.86	29.55	-3.74	0.21
11.9	30.73	-0.57	0.18
11.94	28.38	-2.81	-0.4
11.98	28.6	-3.61	-0.15
12.02	29.81	-2.28	0.96
12.06	31.11	-1.1	1.04
12.1	30.52	-2.43	-0.42
12.14	29.68	-2.7	-0.34
12.18	30.94	-0.89	-2.15
12.22	30.96	0.01	2.87
12.26	31.53	-1.85	2.55
12.3	30.34	-3.4633	0.29612
12.34	30.374	-3.5451	0.25663
12.38	30.397	-3.621	0.21479
12.42	27.41	-5.48	1.24
12.46	31.18	-7.46	1.22
12.5	32.5	-7.11	-0.6
12.54	33.39	-7.52	4.01
12.58	32.23	-5.83	1.5
12.62	30.57	-6.64	2.96
12.66	30.328	-4.0049	-0.12415
12.7	30.29	-4.0412	-0.17629
12.74	30.245	-4.0736	-0.22864
12.78	26.42	-3.17	-3.45
12.82	23.88	-1.77	-1.87
12.86	22.35	0.91	-3.23
12.9	23.17	-0.75	-3.21
12.94	25.27	-1.4	-4.54
12.98	29.878	-4.1966	-0.53393
13.02	29.804	-4.2072	-0.58113
13.06	29.727	-4.2155	-0.62663
13.1	31.93	-2.54	1.44
13.14	34.31	-1.97	-0.12
13.18	29.486	-4.2292	-0.75063
13.22	29.404	-4.2307	-0.78699
13.26	31.86	-4.33	-1.04
13.3	32	-5.84	-0.49
13.34	30.9	-6.61	0.88
13.38	33.75	-8.32	1.83
13.42	33.28	-9.56	1.21
13.46	31.9	-9.84	3.04
13.5	28.837	-4.2202	-0.94762
13.54	28.763	-4.2182	-0.95429
13.58	29.15	-0.82	-5.3
13.62	32.68	-0.57	-4.75
13.66	28.559	-4.2166	-0.94465
13.7	28.499	-4.2182	-0.93076
13.74	28.443	-4.2212	-0.91114
13.78	28.392	-4.2258	-0.88554
13.82	28.347	-4.2322	-0.85373
13.86	28.46	-3.04	-0.95
13.9	26.85	-2.99	-1.06
13.94	26.49	-3.62	-1.07
13.98	25.9	-4.8	-1.04
14.02	26.81	-4.32	-0.55
14.06	26.5	-5.22	-0.67
14.1	28.15	-3.6	-1.99
14.14	30.11	-4.34	-3.62
14.18	31.16	-1.56	-4.4
14.22	35.56	0.08	-2.46
14.26	28.33	-4.4854	-0.025809
14.3	28.383	-4.5306	0.0991
14.34	28.447	-4.5805	0.23331
14.38	23.63	-3.14	6.26
14.42	24.41	-7.25	5.64
14.46	24.84	-7.87	4.79
14.5	24.21	-6.95	3.39
14.54	23	-6.3	4.3
14.58	25.72	-6.67	4.23
14.62	28.63	-7.23	-1.14
14.66	29.1	-5.83	-1.63
14.7	32.85	-3.59	0.78
14.74	33.65	-3.42	1.58
14.78	33.75	-3.79	1.24
14.82	33.8	-5.44	0.06
14.86	34.38	-4.56	0
14.9	34.51	-2.4	1.13
14.94	33.11	-2.91	0.11
14.98	32.83	-2.52	-0.63
15.02	33.78	-5.54	-0.83
15.06	35.074	-2.4921	0.76413
15.1	35.053	-2.2581	0.9437
15.14	34.98	-2.0433	1.1223
15.18	34.865	-1.8491	1.2915
15.22	35.1	-1.96	3.08
15.26	35.29	-1.69	2.11
15.3	35.63	-0.88	1.58
15.34	35.05	-1.51	2.77
15.38	33.95	-1.52	2.66
15.42	33.16	-0.95	1.26
15.46	33.95	0.02	-0.13
15.5	33.83	-1.25	0.11
15.54	33.71	-1.07	0.04
15.58	33.79	-0.87	0.84
15.62	33.63	-1.9	0.45
15.66	34.81	-2.17	0.41
15.7	35.02	-1.75	-0.5
15.74	35.87	-2.11	-0.48
15.78	34.66	-2.64	-0.99
15.82	34.66	-2.37	-1.6
15.86	34.28	-2.55	-1.99
15.9	34.54	-2.41	-1.31
15.94	32.49	-0.02	-1.02
15.98	31.1	0.84	-0.63
16.02	29.9	1.75	-1.59
16.06	27.2	0.26	-3.79
16.1	25.93	0.74	-5.84
16.14	23.87	-1.96	-7.11
16.18	22.42	-2.7	-7.64
16.22	23.112	-2.3627	-4.0882
16.26	22.2	-5.48	-0.75
16.3	20.44	-4.65	-0.83
16.34	19.11	-4.46	-2.76
16.38	19.8	-4.61	-5.22
16.42	19.57	-4.98	-4.89
16.46	21.93	-3.83	-0.69
16.5	22.02	-4.19	-0.67
16.54	21.28	-5.94	-1.66
16.58	21.4	-5.75	-2.02
16.62	21.58	-4.95	-0.21
16.66	22.79	-6.42	3.46
16.7	23.1	-5.84	3.52
16.74	26.21	-4.77	2.58
16.78	27.602	-5.3935	1.2318
16.82	28.771	-5.3299	1.1994
16.86	33.14	-4.54	2.85
16.9	30.83	-3.09	1.56
16.94	32.95	-5.4	0.44
16.98	33.57	-4.49	0.14
17.02	32.61	-6.62	0.85
17.06	31.94	-4.59	-1.84
17.1	33.39	-2.45	-1.98
17.14	32.15	-1.91	-2.5
17.18	33.77	-1.03	-4.74
17.22	31.62	-1.99	-4.52
17.26	29.71	0.27	-3.46
17.3	30.28	0.32	-1.75
17.34	32.71	-0.05	-1.71
17.38	33.09	-0.03	-0.79
17.42	32.09	-0.38	-1.34
17.46	31.83	0.47	-0.56
17.5	31.81	0.56	-1.48
17.54	32.5	0.9	-1.17
17.58	31.48	0.64	-1.6
17.62	32.68	2.16	-1.74
17.66	30.15	0.89025	0.60254
17.7	29.683	0.85374	0.87134
17.74	28.56	-1.06	1.62
17.78	27.9	0.63	2.38
17.82	28.62	0.44	2.82
17.86	25.93	2.17	1.43
17.9	27.55	2.15	1.4
17.94	27.31	-0.23	1.64
17.98	25.69	-0.13	1.55
18.02	26.49	-2.43	1.72
18.06	28.17	-1.8	0.82
18.1	27.41	-1.43	-0.69
18.14	26.14	-0.94	-0.37
18.18	25.9	-1.12	0.78
18.22	24.47	1.36	2.75
18.26	29.7	0.2	0.93
18.3	29.61	3.12	0.9
18.34	29.13	1.11	5.33
18.38	30.1	0.3	2.84
18.42	27.56	-1.11	-0.47
18.46	26.43	-4.9	0.89
18.5	27.74	-7.66	-1.1
18.54	25.93	-6.96	-2.58
18.58	27.779	-3.2852	2.3104
18.62	27.66	-3.7261	2.4167
18.66	27.01	-3.58	5.65
18.7	25.28	-4.3	5.29
18.74	26.19	-3.94	4.03
18.78	29.37	-2.67	3.04
18.82	27.53	-4.13	0.09
18.86	25.75	-3.1	0.16
18.9	28.15	-8.71	3.45
18.94	25.68	-8.35	1.38
18.98	24.79	-8.11	1.46
19.02	24.21	-7.49	0.04
19.06	23.17	-10.35	-1.48
19.1	24.18	-5.9	-0.2
19.14	29.16	-4.14	0.94
19.18	24	-5.78	3.03
19.22	24.67	-7.35	4.86
19.26	23.91	-2.76	2.25
19.3	22.11	-2.69	3.13
19.34	22.591	-3.3281	3.5514
19.38	22.73	-2.9853	3.5462
19.42	22.939	-2.6589	3.4956
19.46	19.43	-4.53	6.8
19.5	22.54	-3.47	5.44
19.54	22.76	-0.12	2.08
19.58	24.71	0.12	0.62
19.62	22.05	-0.63	-0.65
19.66	22.49	-2.82	1.22
19.7	19.59	-2.49	2.69
19.74	26.432	-0.59793	1.828
19.78	26	0.06	1.77
19.82	29.61	0.48	0.25
19.86	30.28	-0.09	-0.66
19.9	31.44	0.71	3.73
19.94	31.77	1.89	2.61
19.98	31.89	2.31	2.25
20.02	32.38	2.22	1.34
20.06	31.7	2.43	-0.26
20.1	31.744	0.70607	-1.3009
20.14	32.26	0.79477	-1.637
20.18	32.742	0.87346	-1.9593
20.22	33.184	0.94249	-2.2649
20.26	33.58	1.0022	-2.5504
20.3	33.925	1.0529	-2.8129
20.34	34.214	1.095	-3.0492
20.38	34.44	1.1287	-3.2562
20.42	34.6	1.1544	-3.4308
20.46	34.686	1.1726	-3.5698
20.5	34.693	1.1834	-3.6702
20.54	34.617	1.1872	-3.7288
20.58	34.452	1.1844	-3.7426
20.62	34.192	1.1754	-3.7084
20.66	34.43	-0.85	-7.15
20.7	34.84	-0.03	-6.26
20.74	34.22	-0.41	-2.52
20.78	31.36	-1.63	-2.1
20.82	30.07	-0.83	-2.31
20.86	27.29	-0.15	-1.49
20.9	27.7	0.82	-3.44
20.94	26.89	2.76	-3.22
20.98	25.45	3.43	-3.74
21.02	23.46	3.16	1.16
21.06	25.44	0.53	3.21
21.1	25.34	0.68	3.93
21.14	29.13	3.7	5.29
21.18	28.28	4.29	1.46
21.22	25.11	5.8	0.18
21.26	24	4.88	3.09
21.3	22.05	5.03	5.23
21.34	21.07	1.28	5.53
21.38	24.35	1.25	5.4
21.42	23.89	3.4	3.93
21.46	25.399	1.1306	3.7832
21.5	23.69	-4.09	3.04
21.54	27.2	-1.67	4.7
21.58	26.49	-0.72	4.37
21.62	27.31	-0.7	1.82
21.66	29.05	-0.04	-0.32
21.7	30.07	0.49	0.25
21.74	30.12	0.08	0.95
21.78	29.86	-0.26	1.54
21.82	30.14	-0.98	1.9
21.86	29.89	-1.44	1.86
21.9	30.78	-1.01	1.28
21.94	31.32	-0.53	0.96
21.98	30.24	-0.66	0.06
22.02	31.48	-1.2	0.04
22.06	31.44	-1.37	-0.46
22.1	30.94	-1.99	-0.31
22.14	29.69	-2.62	-0.23
22.18	31.03	-0.98	0.17
22.22	30.61	-0.06	-0.02
22.26	29.9	-1.8	-0.8
22.3	28.57	-2.92	-1.52
22.34	29.22	-2.86	-2.15
22.38	27.29	-3.85	-2.73
22.42	27.44	-3.85	-3.56
22.46	24.1	-4.23	-4.56
22.5	24.46	-4.29	-3.55
22.54	23.34	-4.92	-2.21
22.58	24.09	-3.75	-0.66
22.62	24.09	-6.04	0.31
22.66	28.148	-3.6411	-1.6699
22.7	28.993	-3.4716	-1.6763
22.74	35.96	-0.74	4.55
22.78	30.801	-3.0765	-1.6721
22.82	31.705	-2.8695	-1.6615
22.86	32.567	-2.6687	-1.6452
22.9	36.54	0.03	1.51
22.94	32.53	-0.42	0.86
22.98	36.41	-1.04	-3.25
23.02	33.65	-2.71	-4.71
23.06	37.8	-3.34	-2.52
23.1	33.95	-1.87	-3.47
23.14	33.55	-5.19	-3.97
23.18	33.97	-4.97	-2.98
23.22	30.44	-2.59	-2.12
23.26	30.11	-3.47	2.05
23.3	33.22	-2.27	0.41
23.34	30.72	-2.7	-0.66
23.38	30.66	-2.63	-0.48
23.42	30.13	-4.07	-0.3
23.46	30.46	-0.72	-0.51
23.5	27.91	-2.05	-1.66
23.54	27.05	-0.36	-1.06
23.58	26.31	-1.19	-1.37
23.62	24.87	0.43	2.93
23.66	24.07	1.46	4.05
23.7	24.78	1.36	4.32
23.74	25.96	0.69	3.78
23.78	26.9	4.21	1.09
23.82	27.82	3.03	0.73
23.86	27.41	4.09	-0.59
23.9	27.67	5.71	-0.11
23.94	26.79	3.5	0.04
23.98	25.1	2.72	2.04
24.02	22.61	-0.83	4.11
24.06	23.09	-0.36	2.05
24.1	22.88	-0.18	2.75
24.14	26.3	-0.49	2.24
24.18	25.96	0.49	3
24.22	27.08	-1.23	2.88
24.26	25.96	-1.9	1.65
24.3	23.36	-0.82	3.52
24.34	25.48	0.05	1.53
24.38	27.08	-0.15	2.29
24.42	26.99	-0.63	2.81
24.46	28	-1.26	3.16
24.5	29.81	-2.81	2.45
24.54	28.49	-3.94	5.14
24.58	29.839	1.0702	3.6539
24.62	30.165	1.207	3.4279
24.66	30.456	1.3236	3.1549
24.7	30.711	1.4201	2.8405
24.74	30.93	1.4962	2.4904
24.78	31.113	1.5518	2.1101
24.82	31.259	1.5867	1.7052
24.86	31.369	1.6007	1.2813
24.9	31.442	1.5938	0.84416
24.94	33.58	8.77	3.14
24.98	31.475	1.5162	-0.047789
25.02	29.32	8.61	2.46
25.06	31.357	1.3527	-0.92579
25.1	31.241	1.2383	-1.3455
25.14	31.086	1.102	-1.745
25.18	34	0.29	-1.6
25.22	32.52	3.02	-1.08
25.26	34.72	0.79	-3.38
25.3	30.076	0.33353	-3.0274
25.34	29.724	0.084879	-3.2411
25.38	29.332	-0.18671	-3.4009
25.42	28.9	-0.48141	-3.5011
25.46	28.02	-6	-3.35
25.5	26.61	-4.27	-4.18
25.54	25.63	-4.29	-4.9
25.58	25.5	-0.45	-3.81
25.62	25.13	-2.02	-4.43
25.66	20.69	-4.17	-4.29
25.7	25.5	-6.48	-2.34
25.74	22.64	-4.44	-4.03
25.78	22.1	-2.1	-0.01
25.82	23.28	-3.48	1.93
25.86	23.23	-3.54	1.5
25.9	23.09	-4.38	3.74
25.94	23.11	-4.86	5.71
25.98	25.2	-7	3.01
26.02	25.72	-8.1	3.67
26.06	26.99	-9.11	1.2
26.1	28.83	-6.75	-1.65
26.14	29.69	-6.93	-2.17
26.18	28.84	-2.78	-0.18
26.22	28.94	-4.76	-0.29
26.26	30.09	-5.39	0.31
26.3	32.09	-4.94	-0.21
26.34	30.28	-7.64	-2.36
26.38	32.24	-3.86	0.18
26.42	32.35	-3.88	0.93
26.46	33.69	-1.79	2.69
26.5	33.32	-1.58	3.44
26.54	33.91	-3.01	1.85
26.58	32.09	-2.49	1.21
26.62	32.95	-4.03	-0.79
26.66	30.91	-2.76	1.7
26.7	31.85	-2.76	1.19
26.74	33.53	-2.02	0.16
26.78	33.95	-2.28	-0.09
26.82	32.95	-0.93	-0.37
26.86	33.9	-0.02	-0.89
26.9	32.16	-1.51	-0.35
26.94	30.72	-0.68	0.03
26.98	31.79	-2.66	0.25
27.02	31.06	-3.74	-0.15
27.06	30.9	-4.27	-0.19
27.1	32.43	-5.93	0.14
27.14	32.32	-5.51	-0.41
27.18	32.07	-6.19	-0.24
27.22	29.62	-3.97	-1.75
27.26	25.39	-5.2	-2.44
27.3	30.227	-4.7861	2.2719
27.34	30.2	-5.0093	2.4596
27.38	29.65	0.68	-0.06
27.42	29.97	-2.1	1.45
27.46	30	-2.54	4.43
27.5	29.56	-4.41	6.86
27.54	27.92	-4.57	6.63
27.58	27.38	-6.05	6.83
27.62	32.56	-4.24	6.39
27.66	30.682	-6.148	3.1193
27.7	33.88	-7.04	8.82
27.74	30.921	-6.2515	3.0824
27.78	36.8	-9.44	2.3
27.82	33.72	-8.5	1.4
27.86	32.21	-11.09	-1.72
27.9	31.43	-6.239	2.8148
27.94	31.552	-6.1899	2.7126
27.98	29.15	-7.6	2
28.02	27.76	-6.97	0.32
28.06	32.38	-6.4	1.79
28.1	33.51	-5.18	2.93
28.14	30.54	-6.28	1.78
28.18	32.21	-6.21	3.04
28.22	32.119	-5.3273	1.6997
28.26	32.135	-5.1294	1.5228
28.3	32.129	-4.9128	1.3406
28.34	32.099	-4.6774	1.1537
28.38	31.28	-3.16	1.47
28.42	32.12	-3.23	1.44
28.46	32.5	-4.07	1
28.5	33.39	-2.67	0.29
28.54	32.25	-1.54	0.28
28.58	31.16	0.56	-3.48
28.62	29.72	-1.54	-0.47
28.66	29.05	-0.77	-1.07
28.7	28.57	-1.34	-1.72
28.74	28.65	-2.79	-1.45
28.78	30.09	-3.5	0.59
28.82	32.34	-1.75	1.27
28.86	32.3	-0.59	-0.69
28.9	33.07	-1.07	-0.86
28.94	35.1	-1.14	-0.18
28.98	33.98	-1.96	-1.2
29.02	35.49	-1.47	-1.44
29.06	36.28	-1.19	-1.22
29.1	37.24	-0.92	-1.34
29.14	35.92	-6.34	-1.98
29.18	33.74	-2.39	-1.49
29.22	33.26	-3.21	-2.61
29.26	32.44	-2.23	-1.89
29.3	31.85	-0.08	-3.44
29.34	28.405	-4.5486	-0.64495
29.38	27.859	-4.7304	-0.36676
29.42	25.96	-5.1	3.19
29.46	25.64	-5.34	3.09
29.5	25.38	-6.34	2.26
29.54	21.91	-8.94	-0.54
29.58	20.76	-8.59	-2.46
29.62	18.8	-3.44	1.06
29.66	20.95	-3.74	2.78
29.7	25.449	-4.8723	2.2602
29.74	22.79	-4.64	3.46
29.78	25.518	-4.5269	2.8493
29.82	25.673	-4.2946	3.1067
29.86	25.911	-4.0221	3.333
29.9	26.238	-3.7088	3.5231
29.94	26.656	-3.3543	3.6723
29.98	29.08	-6.87	5.9
30.02	30.1	-3.7	5.15
30.06	34.05	-1.61	1.9
30.1	32.41	-0.18	2.23
30.14	32.35	0.59	3.86
30.18	33.51	0.47	4.14
30.22	34.93	3.87	1.87
30.26	34.61	3.21	2.05
30.3	33.68	2.21	2.67
30.34	36.08	2	1.57
30.38	35.89	1.7	1.31
30.42	36.02	2.02	1.47
30.46	36.66	1.04	1.58
30.5	37.83	0.44	2.06
30.54	37.89	-0.7	2.41
30.58	42.62	-3.13	1.53
30.62	37.41	-0.32	-2.62
30.66	37.725	-2.8997	-0.82577
30.7	33.53	-5.06	-5.44
30.74	37.06	-6.04	-0.94
30.78	37.87	-5.96	-1.09
30.82	37.48	-5.99	-1.33
30.86	37.78	-4.92	-1.22
30.9	36.85	-4.6	-1.69
30.94	35.21	-5.65	-1.91
30.98	33.67	-5.26	-1.34
31.02	33.63	-4.98	-0.65
31.06	32.56	-4.15	-0.3
31.1	33.31	-5.01	0
31.14	33.07	-5.6	-0.04
31.18	33.6	-5.32	-0.77
31.22	32.69	-5.5	-0.75
31.26	31.52	-6.21	-1.21
31.3	30.37	-5.48	-0.75
31.34	30.07	-4.58	-0.52
31.38	29.95	-3.34	0.02
31.42	28.8	-2.85	0.08
31.46	29.23	-2.49	0.28
31.5	28.38	-2.37	-0.6
31.54	29.57	-1.88	-0.23
31.58	29.08	-3.01	-0.87
31.62	30.19	-1.96	-0.66
31.66	29.66	-3.05	-0.87
31.7	30.32	-2.36	-0.77
31.74	30.75	-3.35	-0.72
31.78	30.48	-3.5	-0.6
31.82	30.81	-3.89	-0.66
31.86	29.91	-4.14	-0.93
31.9	30.46	-4.71	-1.69
31.94	29.85	-0.07	1.03
31.98	31.23	-3.92	4.98
32.02	33.42	-5.27	1.54
32.06	34.04	-5.32	1.43
32.1	34.57	-6.25	1.12
32.14	36.98	-5.98	0.45
32.18	37.45	-5.42	-1.81
32.22	37.6	-2.94	-0.65
32.26	37.01	-2.66	-0.66
32.3	38.32	-3.12	-0.02
32.34	34.94	0.11	-1.69
32.38	34.31	1.53	-0.92
32.42	31.44	2.78	-1.96
32.46	33.33	5.73	-3.32
32.5	33.64	3.91	-2.5
32.54	32.25	1.7702	-1.8103
32.58	31.28	1.9	-0.81
32.62	27.97	2.98	-3.28
32.66	27.5	-0.05	-1.76
32.7	30.97	-0.67	-1.08
32.74	32.28	-0.36	-1.17
32.78	33.57	-0.13	0.15
32.82	34.13	-1.22	-0.8
32.86	33.39	-2.64	0.47
32.9	32.53	-3.62	-0.48
32.94	31.43	-4.09	-1.48
32.98	34.43	-2.93	-0.63
33.02	37.53	-2.32	-0.51
33.06	38.03	-4.22	-1.08
33.1	41.02	-3.31	-1.17
33.14	37.95	-3.81	0.26
33.18	37.64	-4.03	0.79
33.22	38.23	-3.41	-2.14
33.26	34.82	-2.14	-3.1
33.3	37.54	-2.2	-1.47
33.34	35.26	-1.69	-0.9
33.38	34.51	-2.48	-0.79
33.42	34.83	-0.93	-0.44
33.46	34.1	-0.65	-0.48
33.5	33.72	-1.43	-0.53
33.54	33.09	0.14	0.05
33.58	33.57	-1.49	-0.93
33.62	30.67	-0.3	-0.85
33.66	27.78	-2.88	2.16
33.7	23.71	1.6	3.1
33.74	23.29	0.16	5.88
33.78	25.76	0.91	5.99
33.82	26.79	0.71	3.75
33.86	28.17	1.02	3.14
33.9	29.08	-2.98	2.92
33.94	30.91	-3.47	1.96
33.98	32.3	-2.14	5.53
34.02	34.11	-1.67	4.05
34.06	35.93	-2.08	2.65
34.1	36.61	-1.53	0.72
34.14	36.76	-1.42	1.16
34.18	36.55	-1.07	1.33
34.22	36.06	-0.82	0.5
34.26	35.28	0.11	-0.4
34.3	34.36	-1.22	0.74
34.34	34.93	-2.2	1.39
34.38	35.72	-0.28	-0.3
34.42	34.63	-0.61	-1.2
34.46	35.25	-0.75	-1.05
34.5	36.99	-2.25	-2.15
34.54	31.99	-1.62	-0.81
34.58	33.7	-6.22	-0.92
34.62	30.09	-5.82	0.05
34.66	30.52	-5.25	1.03
34.7	30.47	-5.54	-1.59
34.74	30.87	-4.66	-2.73
34.78	31.7	-6.18	-3.67
34.82	31.02	-6.31	-4.8
34.86	32.49	-6.28	-3.83
34.9	32.86	-7.13	-1.11
34.94	32.37	-0.75	1.01
34.98	35.67	-1.31	-1.15
35.02	35.37	-2.55	-0.82
35.06	36.48	-2.68	-0.12
35.1	35.51	-2.86	0.26
35.14	34.44	-2.52	1.12
35.18	33.73	-2.17	-0.37
35.22	34.78	-2.94	0.23
35.26	34.87	-3.68	0.2
35.3	34.31	-3.83	1.06
35.34	32.27	-4.86	-0.15
35.38	33.36	-6	0.32
35.42	33.95	-3.93	0.74
35.46	35.18	-4.99	1.18
35.5	35.67	-3.13	0.96
35.54	34.31	0.51	-1.7
35.58	31.02	2.88	0.97
35.62	31.73	2.12	2.03
35.66	33.89	0.32	1.25
35.7	35.25	0.82	-1.31
35.74	33.83	1.68	-1.9
35.78	32.53	1.04	-1.05
35.82	34.18	0.36	-1.41
35.86	34.69	-0.15	-2.37
35.9	34.3	-2.02	0.48
35.94	33.2	-3.98	0.35
35.98	33.24	-4.45	1.11
36.02	34.44	-4.43	0.62
36.06	33.54	-6.28	0.4
36.1	33.98	-6.44	0.67
36.14	33.59	-4.54	1.11
36.18	34.04	-3.97	2.01
36.22	33.65	-3.71	0.91
36.26	32.75	-4.42	0.73
36.3	32.39	-5.01	0.05
36.34	32.37	-5.38	-0.36
36.38	30.76	-5.57	0.19
36.42	31.23	-4.12	0.94
36.46	30.16	-4.12	0.25
36.5	30.58	-3.62	0.32
36.54	30.61	-4.58	1.01
36.58	31.09	-4.03	3.85
36.62	31.94	-3.32	3.73
36.66	31.22	-0.83	5.9
36.7	30.214	-1.8711	1.796
36.74	30.149	-1.2728	1.6741
36.78	30.112	-0.65342	1.5463
36.82	30.101	-0.022126	1.4227
36.86	30.116	0.61215	1.3131
36.9	28.06	1.36	0.57
36.94	31.55	0.56	1.74
36.98	29.76	2.14	0.64
37.02	31.12	2.93	0.13
37.06	30.07	4.45	-0.19
37.1	29.93	3.75	1.11
37.14	30.44	5.27	1.81
37.18	32.23	5.38	2.19
37.22	32.52	3.61	3.13
37.26	30.73	4.76	3.9
37.3	32.84	5.55	4.35
37.34	31.73	5.35	4.35
37.38	33.251	-0.70202	-0.13124
37.42	33.36	-1.1157	-0.25593
37.46	33.428	-1.51	-0.36524
37.5	33.459	-1.8848	-0.45968
37.54	33.452	-2.24	-0.53975
37.58	33.411	-2.5752	-0.60594
37.62	33.336	-2.8906	-0.65877
37.66	33.229	-3.1858	-0.69874
37.7	35.53	-9.63	-3.23
37.74	34.46	-8.62	-3.72
37.78	32	-7.76	-2.29
37.82	33.9	-8.5	-4.15
37.86	31.36	-5.81	-4.3
37.9	32.005	-4.526	-0.69662
37.94	31.719	-4.6762	-0.66064
37.98	31.413	-4.805	-0.61583
38.02	31.09	-4.9124	-0.56269
38.06	30.751	-4.9981	-0.50171
38.1	30.398	-5.0622	-0.43341
38.14	30.031	-5.1042	-0.3583
38.18	29.653	-5.1243	-0.27686
38.22	29.266	-5.1221	-0.1896
38.26	28.87	-5.0976	-0.097038
38.3	28.468	-5.0505	0.00033541
38.34	28.061	-4.9808	0.10201
38.38	27.651	-4.8883	0.20749
38.42	27.238	-4.7729	0.31627
38.46	26.826	-4.6343	0.42785
38.5	26.415	-4.4725	0.54171
38.54	26.83	-0.77	1.65
38.58	26.79	-2.87	4.73
38.62	24.22	-4.77	4.48
38.66	24.817	-3.5898	1.01
38.7	25.72	-2.31	0.68
38.74	19.87	-1.91	0.67
38.78	21.37	-1.17	-0.12
38.82	23.48	-0.08	-0.85
38.86	25.75	-1.34	0.88
38.9	22.01	-1.64	4.95
38.94	22.46	-0.62	4.8
38.98	23.71	1.3	2.44
39.02	21.84	-0.86	-1.13
39.06	19.96	-0.06	1.65
39.1	22.03	-1.08	1.79
39.14	22.35	-1.97	1.16
39.18	21.15	0.11	4.47
39.22	20.22	-1.22	5.76
39.26	21.72	0.54	5.84
39.3	23.75	-0.77	4.77
39.34	21.36	0.04	3.58
39.38	27.14	-2.19	5.74
39.42	29.99	-0.37	3.38
39.46	31.65	-1.06	1.94
39.5	34.2	-2.39	0.64
39.54	35.17	-2.4	-0.2
39.58	35.9	-2.99	0.08
39.62	36.89	-2.7	0.33
39.66	37.43	-2.13	0.68
39.7	37.89	-2.22	0.85
39.74	36.83	-2.96	0.12
39.78	37.88	-3.09	-0.05
39.82	35.45	-1.37	-0.72
39.86	35.61	-1.87	-0.72
39.9	35.37	-2.6	-0.71
39.94	35.96	-1.72	-0.61
39.98	34.72	0.04	-0.3
40.02	34.47	0.02	-0.13
40.06	34.3	-0.52	-0.11
40.1	33.96	-1.2	-0.91
40.14	34.96	-1.19	-0.59
40.18	34.54	-0.95	0
40.22	34.96	-0.77	0.19
40.26	34.4	0.14	-0.51
40.3	35.31	-0.64	-0.11
40.34	36.44	-0.15	-0.3
40.38	36.89	0.41	-0.08
40.42	36.8	2.47	0.42
40.46	36.3	3.16	-1.2
40.5	33.37	4.58	-1.81
40.54	34.32	2.79	0.17
40.58	32.83	2.78	-0.33
40.62	31.9	2.98	0.62
40.66	29.76	2.26	2.24
40.7	31.34	1.28	2.2
40.74	31.934	0.72266	0.93904
40.78	31.694	0.35058	1.114
40.82	31.475	-0.051153	1.2895
40.86	31.277	-0.47627	1.4641
40.9	31.099	-0.9185	1.6361
40.94	30.94	-1.3716	1.8037
40.98	30.799	-1.8292	1.9653
41.02	30.675	-2.2851	2.1193
41.06	30.568	-2.7331	2.2639
41.1	29.1	-6.46	-0.14
41.14	32.35	-3.96	0.32
41.18	31.27	-1.64	3.86
41.22	33	-4.01	1.45
41.26	33.5	-5.89	2.9
41.3	31.67	-4.72	3.64
41.34	27.41	-8.27	4.97
41.38	25.66	-8.25	2.66
41.42	27.02	-9.84	4.29
41.46	27.5	-8.04	5.62
41.5	30.266	-5.34	2.7641
41.54	30.298	-5.2029	2.6671
41.58	32.35	-0.77	1.19
41.62	32.14	-0.37	0.48
41.66	33.84	-0.6	1.78
41.7	31.51	-2.83	3.28
41.74	28.68	-2.3	2.47
41.78	29.43	-1.11	-0.27
41.82	30.47	-0.57	0.62
41.86	32.01	0.05	-0.25
41.9	30.72	0.04	-0.09
41.94	31.73	2.41	0.19
41.98	30.37	2.86	-1.1
42.02	29.89	1.94	-0.18
42.06	32.06	2.75	-0.52
42.1	30.77	4.35	-1.74
42.14	30.91	4.88	0.08
42.18	32.65	6.02	1.63
42.22	29.15	6.8	-3.42
42.26	31.726	3.3601	-0.91819
42.3	31.842	2.978	-0.8986
42.34	31.939	2.5338	-0.86082
42.38	32.61	1.36	-1.36
42.42	32.48	0.18	-1.04
42.46	32.59	-0.96	-1.48
42.5	31.92	-0.98	-1.48
42.54	31.12	-1.26	-1.25
42.58	31.17	0.61	2.1
42.62	31.93	-0.86	1
42.66	31.61	0.35	0.37
42.7	33.72	-1.16	0.5
42.74	29.26	-0.27	0.81
42.78	28.67	-4.38	-0.65
42.82	30.39	-2.32	0.84
42.86	30.81	-1.29	1.08
42.9	28.27	-1.92	0.38
42.94	29.409	-3.613	1.0944
42.98	29.252	-4.1367	1.1374
43.02	29.128	-4.6536	1.1645
43.06	29.039	-5.1525	1.1769
43.1	28.991	-5.6219	1.1757
43.14	28.987	-6.0506	1.1619
43.18	29.032	-6.4272	1.1365
43.22	30.09	-7.32	0.9
43.26	28.86	-10.93	0.43
43.3	27.45	-6.9	1.42
43.34	30.86	-6.07	2.8
43.38	31.15	-6	0.08
43.42	29.7	-6.28	0.53
43.46	31.32	-6.88	1.18
43.5	31.02	-5.44	0.44
43.54	33.51	-4.59	0.55
43.58	32.64	-4.75	0.26
43.62	34.16	-4.18	0.3
43.66	34.07	-3.82	0.38
43.7	35.93	-0.8	-1.55
43.74	35.24	1.65	-5.22
43.78	31.7	0.33	-3.72
43.82	29.07	-0.36	-1.9
43.86	29.57	-1.44	0.17
43.9	31.65	-0.83	0.35
43.94	30.33	-2.09	0.11
43.98	32.71	-2.08	0.35
44.02	30.37	-2.25	-0.92
44.06	28.87	-0.57	-0.6
44.1	29.21	-1.87	2.42
44.14	29.33	-2.44	3.15
44.18	28.53	-0.86	0.97
44.22	27.53	-0.09	4.67
44.26	28.94	-1.58	4.04
44.3	28.89	0.99	2.15
44.34	27.64	-0.76	1.55
44.38	26.22	-0.86	-0.53
44.42	26.43	0.17	-0.47
44.46	24.23	-0.47	1.77
44.5	22.63	-0.16	-0.02
44.54	22.76	0.98	1.27
44.58	23.24	-0.91	2.39
44.62	29.073	1.5272	0.99585
44.66	31.26	0.38	3.04
44.7	32.2	1.9	2.37
44.74	32.76	1.36	1.42
44.78	32.91	5.36	2.53
44.82	36.29	4.65	-0.81
44.86	35.41	4.82	0.73
44.9	36.75	5.59	-0.02
44.94	35.93	4.06	-0.54
44.98	36.2	1.35	-0.21
45.02	35.22	3.27	-0.53
45.06	35.7	2.3	-1.66
45.1	35.686	3.3293	0.00080083
45.14	36.051	3.2649	0.026846
45.18	36.35	3.1544	0.076133
45.22	33.06	1.18	-1.98
45.26	34.75	-0.29	-0.36
45.3	33.34	2.1	-1.18
45.34	36.88	2.18	-0.24
45.38	35.55	4.32	2.56
45.42	32.56	1.23	4.55
45.46	35.85	2.37	2.71
45.5	34.96	1.16	1.34
45.54	35.64	-1.24	1.77
45.58	34.93	-2.05	1.92
45.62	33.68	-1.46	1.78
45.66	33.75	-2.85	2.26
45.7	33.18	-6.35	0.37
45.74	34.71	-6.56	-4.86
45.78	33.74	-5.17	-4.6
45.82	34.1	-4.95	-4.94
45.86	34.59	-7.37	-6.43
45.9	30.45	-3.2321	-0.58836
45.94	29.547	-2.6185	0.078018
45.98	28.673	-1.9579	0.79843
46.02	27.856	-1.2796	1.5438
46.06	27.122	-0.61302	2.2849
46.1	26.499	0.012567	2.9928
46.14	24.27	3.25	7.68
46.18	23.01	4.74	5.54
46.22	23.12	3.84	6.15
46.26	24.36	2.98	5.39
46.3	25.9	2.23	4.26
46.34	25.51	-1.53	5.31
46.38	29.02	-2.7	5.95
46.42	32.8	-5.01	3.12
46.46	33.09	-1.4	-0.23
46.5	35.05	-0.18	-0.86
46.54	35.76	-2.97	0.57
46.58	32.53	-5.53	0.89
46.62	31.56	-3.94	-0.7
46.66	29.62	-2.76	2.69
46.7	29.89	-4.32	1.29
46.74	30.32	-4.48	1.5
46.78	30.1	-3.62	1.42
46.82	30.71	-2.66	0.85
46.86	29.48	-3.04	0.08
46.9	31.17	-2.15	0.44
46.94	29.78	-2.5	-0.22
46.98	30.33	-2.71	-0.18
47.02	29.5	-2	-0.46
47.06	29.39	-2	0.12
47.1	28.94	-1.3	0.23
47.14	29.24	-2.16	0.12
47.18	29.29	-2.31	0.53
47.22	29.54	-2.27	0.97
47.26	29.93	-2.06	0.85
47.3	28.76	-2.11	0.29
47.34	29.82	-2.25	0.5
47.38	28.44	-2.89	0.3
47.42	29.07	-1.73	0.29
47.46	27.76	-2.56	0.1
47.5	30.28	-3.56	1.12
47.54	28.68	-3.53	1.06
47.58	30.58	-3.94	1.55
47.62	29.59	-3.69	2.51
47.66	28.86	-5.24	1.89
47.7	28.86	-3.08	-0.45
47.74	29.95	-3.76	0.79
47.78	29.53	-4.23	-0.11
47.82	28.59	-6.13	-0.45
47.86	28.32	-6.04	-1.28
47.9	27.44	-6.9	0.96
47.94	28.83	-5.96	1.04
47.98	27.77	-7.27	1.42
48.02	28.83	-10.72	2.96
48.06	29.02	-8.71	3.24
48.1	30.38	-9.87	1.92
48.14	30.489	-11.069	0.52342
48.18	30.597	-11.262	0.46565
48.22	30.688	-11.375	0.4066
48.26	30.762	-11.411	0.34659
48.3	30.821	-11.376	0.28592
48.34	30.865	-11.274	0.2249
48.38	30.894	-11.108	0.16384
48.42	30.911	-10.885	0.10304
48.46	30.914	-10.606	0.04282
48.5	30.905	-10.278	-0.01652
48.54	30.885	-9.905	-0.074671
48.58	38.43	-11.41	2.98
48.62	36.08	-10.06	0.55
48.66	30.73	-9.95	3.79
48.7	30.706	-8.044	-0.28921
48.74	30.64	-7.5088	-0.33679
48.78	25.62	-8.62	-2.04
48.82	24.26	-7.58	-1.03
48.86	29.36	-7.98	-2.48
48.9	28.85	-8.26	-5.96
48.94	30.219	-4.6314	-0.52296
48.98	30.121	-4.0463	-0.54769
49.02	32.87	-0.42	-5.56
49.06	29.919	-2.9014	-0.58218
49.1	29.816	-2.3504	-0.59133
49.14	29.42	1.14	-7.59
49.18	29.608	-1.3129	-0.59188
49.22	32.53	-2.97	-1.19
49.26	31.65	-0.83	-0.87
49.3	30.43	-1.04	-0.52
49.34	30.87	0.12	2.1
49.38	31.13	1.91	3.13
49.42	27.7	4.29	0.58
49.46	26.52	5.03	1.21
49.5	26.43	3.28	2.1
49.54	28.799	1.4234	-0.24067
49.58	26.46	-0.51	5.72
49.62	28.55	4.38	3.49
49.66	28.65	2.87	0.69
49.7	28.46	-0.4	-0.72
49.74	29.36	-0.89	-2.82
49.78	27.2	-1.31	-1.96
49.82	26.98	-1.87	0.06
49.86	28.28	-1.46	1.25
49.9	29.32	-2.75	0.59
49.94	28.69	-3.49	0.26
49.98	30.43	-2.46	0.68
50.02	29.45	-1.87	0.62
50.06	29.91	-3.04	1.03
50.1	28.47	-3.51	0.76
50.14	29.82	-3.38	0.47
50.18	30.04	-2.31	0.01
50.22	30.87	-2.35	1.07
50.26	30.22	-2.28	1.52
50.3	30.63	-2.82	1.8
50.34	30.12	-3.87	0.85
50.38	32.27	-3.53	-0.16
50.42	33.6	-3.47	1.42
50.46	32.54	-4.03	0.67
50.5	33.57	-4.09	-1.01
50.54	35.34	-3.66	-1.49
50.58	38.89	-3.9	-2.25
50.62	41.08	-5.04	-2.89
50.66	43.31	-6.99	-2.61
50.7	38.9	-3.6565	-3.4647
50.74	39.108	-3.3774	-3.8747
50.78	39.195	-3.0732	-4.2341
50.82	39.161	-2.753	-4.5335
50.86	39.001	-2.4258	-4.7633
50.9	38.714	-2.1007	-4.9141
50.94	38.296	-1.7866	-4.9765
50.98	38.78	2.38	-7.78
51.02	37.56	0.83	-5.9
51.06	34	-2.11	-5.66
51.1	35.56	-1.11	-3.26
51.14	33.86	-2.46	-2.61
51.18	32.58	-2.18	-2.31
51.22	31.28	-1.42	-1.18
51.26	29.51	-2.13	0.61
51.3	27.53	1.59	0.36
51.34	24.67	-0.93	2.16
51.38	23.74	-1.45	2.19
51.42	25.07	-2.47	2.91
51.46	22.96	-3.09	2.21
51.5	24.18	-0.6	4.08
51.54	25.04	2.45	4.08
51.58	24.48	-0.42	3.07
51.62	22.76	-0.27	3.4
51.66	25.28	-1.22	5.52
51.7	27.99	-0.32	4.12
51.74	25.84	3.6	5.22
51.78	26.61	1.47	6.27
51.82	25.08	1.83	3.63
51.86	29.39	1.68	1.15
51.9	30.73	4.97	1.58
51.94	33.41	2.75	1.83
51.98	33.53	2.05	1.48
52.02	33.17	2.73	1.94
52.06	33.23	1.58	2.7
52.1	33.77	1.43	2.98
52.14	33.13	2.17	3.61
52.18	33.17	4.05	3.91
52.22	34.8	4.22	2.43
52.26	37.1	3.3	3.65
52.3	37.78	4.21	4.49
52.34	39.52	2.36	6.71
52.38	42.27	2.97	6.98
52.42	34.674	1.0857	2.8361
52.46	33.877	0.58623	2.3016
52.5	33.009	0.063084	1.7322
52.54	32.091	-0.47451	1.145
52.58	31.148	-1.0173	0.55702
52.62	30.202	-1.556	-0.014688
52.66	25.95	-7.42	-6.63
52.7	28.391	-2.5843	-1.0411
52.74	26.54	-3.91	-0.84
52.78	27.2	-2.37	-0.53
52.82	25.42	-4.21	-0.69
52.86	25.88	-6.61	-1.31
52.9	26.16	-4.39	-2.7
52.94	24.1	-2.37	-1.78
52.98	26.55	-3.74	-3.31
53.02	25.51	-3.29	-1.77
53.06	26.65	-1.07	0.12
53.1	26.12	-3.26	2.75
53.14	26.8	-6.24	3.1
53.18	30.96	-5.69	1.13
53.22	30.58	-2.4	2.37
53.26	28.07	-7.26	4.02
53.3	29.71	-8.44	1.3
53.34	25.22	-8.62	3.7
53.38	26.6	-8.4	2.31
53.42	26.71	-8.94	0.12
53.46	27.56	-7.51	0.09
53.5	29.39	-4.88	0.43
53.54	30.58	-4	-0.18
53.58	30.28	-3.87	0.35
53.62	30.04	-5.1	0.24
53.66	30.34	-5.14	0.67
53.7	28.02	-6.42	0.18
53.74	27.2	-6.02	-0.19
53.78	28.09	-7.16	-0.54
53.82	30.4	-4.95	-0.95
53.86	29.84	-4.47	0.06
53.9	29.24	-5.21	-1.16
53.94	31.15	-3.82	-0.6
53.98	31.65	-3.85	2.45
54.02	32.74	-3.15	0.02
54.06	30.96	-2.34	-0.51
54.1	32.45	-2.2	-0.1
54.14	29.83	-1.72	-0.26
54.18	31.37	-3.33	0.99
54.22	30.81	-2.59	0.31
54.26	31.29	-2.52	0.27
54.3	30.3	-1.6	0.13
54.34	31.79	-1.78	-1.43
54.38	31.14	-1.29	-2.08
54.42	32.58	-1.66	-3.1
54.46	33.49	-0.59	-4.09
54.5	31.741	-2.3328	1.7522
54.54	32.037	-2.6292	2.3848
54.58	29.74	-1.83	7.54
54.62	31.59	-3.25	4.66
54.66	32.84	-3.92	4.11
54.7	33.59	-3.54	5.14
54.74	33.83	-5.2	6.01
54.78	34.46	-4.27	5.54
54.82	35.75	-5.84	4.15
54.86	37.63	-6.94	2.63
54.9	37.52	-6.86	1.05
54.94	38.21	-7.23	1.28
54.98	37.16	-5.81	0.42
55.02	38.15	-6.24	0.96
55.06	36.97	-7.17	-0.28
55.1	35.73	-6.81	-0.75
55.14	35.05	-5.18	-0.18
55.18	35.34	-4.61	1
55.22	35.29	-4.52	0.71
55.26	34.6	-5.16	0.89
55.3	33.99	-4.86	3.11
55.34	34.9	-4.71	4.68
55.38	37.82	-2.56	2.48
55.42	32.36	-3.89	1.8
55.46	30.81	-2.0949	1.4071
55.5	30.067	-1.7498	1.2725
55.54	29.38	-1.4562	1.1156
55.58	28.767	-1.2233	0.94126
55.62	28.248	-1.0601	0.75445
55.66	23.45	2.17	-3.34
55.7	22.69	2.22	-2.67
55.74	22.65	2.81	0.81
55.78	27.29	-0.48	3.48
55.82	29.12	-2.5	-0.21
55.86	30.49	-3.35	0.05
55.9	31.79	-7.17	0.83
55.94	33.24	-6.77	-0.8
55.98	33.52	-5.69	-1.19
56.02	33.05	-6	-1.22
56.06	34.1	-5.61	-0.7
56.1	31.51	-4.31	-0.68
56.14	33	-4.07	-0.73
56.18	32.97	-0.18	0.73
56.22	32.42	-1.81	-1.09
56.26	31.75	-3.02	-2.8
56.3	30.92	-1.55	-1.03
56.34	32.21	-0.99	-0.9
56.38	31.23	0	-0.25
56.42	29.8	-0.55	0.02
56.46	30.07	0.79	-0.3
56.5	29.95	0.79	-0.24
56.54	30.43	1.83	0.57
56.58	29.58	1.81	0.31
56.62	30.81	0.99	0.17
56.66	33.66	1.17	-0.23
56.7	35.34	1.17	0.9
56.74	35.76	1.33	1.06
56.78	34.9	3.74	1.56
56.82	34.62	3.43	1.71
56.86	32.8	2.03	1.09
56.9	33.54	1.59	1.89
56.94	33.73	0	2.57
56.98	34.54	-0.3	2.34
57.02	33.69	0.1	1.88
57.06	33.99	-1.41	1.47
57.1	34.16	-3.26	2.16
57.14	34.16	-4.69	1.77
57.18	35.19	-3.76	2.07
57.22	35.11	-3.28	2.98
57.26	34.737	-1.7541	0.47839
57.3	34.816	-1.4674	0.083795
57.34	36.09	-0.84	-2.4
57.38	34.883	-0.82197	-0.63661
57.42	33.54	2.2	0.26
57.46	36.23	0.69	-3.9
57.5	34.62	1.51	-1.07
57.54	33.44	-0.75	0.21
57.58	32.57	-0.12	-0.63
57.62	33.14	-0.6	-1.84
57.66	34.99	0.44	-0.38
57.7	32.94	-0.53	-0.43
57.74	32.75	-1.75	-0.21
57.78	31.82	-2.35	1.69
57.82	29.96	-4.35	1.56
57.86	29.92	-1.75	4.03
57.9	32.23	-3.34	2.84
57.94	33.39	-3.8	0.85
57.98	32.16	-3.26	0.38
58.02	32.47	-3.41	-0.29
58.06	31.97	-2.28	-0.64
58.1	33.5	-3.85	-0.74
58.14	32.83	-2.99	-2.04
58.18	33.24	-2.87	0.44
58.22	33.87	-3.84	1.15
58.26	29.33	-3.21	-1.03
58.3	32.38	-3.26	3.02
58.34	33.28	-6.19	1.36
58.38	35.86	-6.63	-1.28
58.42	32.68	-6.66	-0.69
58.46	37.06	-6.72	1.83
58.5	35.63	-5.05	1.6
58.54	34.87	-6.18	1.37
58.58	35.94	-6.71	2.64
58.62	35.34	-4.85	0.52
58.66	33	-4.3	3.67
58.7	34.874	-5.4762	1.2651
58.74	34.749	-5.1644	1.2431
58.78	34.602	-4.8235	1.199
58.82	33.48	-7.87	-3.97
58.86	33	-4.48	1.87
58.9	34.04	-3.73	-0.13
58.94	35.13	-2.4	2.45
58.98	33.86	-1.46	1.3
59.02	34.4	-1.73	1.83
59.06	33.39	-3.08	0.26
59.1	34.66	-2.64	-0.68
59.14	33.09	-3.06	-0.82
59.18	33.63	-1.89	-1.3
59.22	34.66	-2.2	-1.66
59.26	33.12	-2	-1.54
59.3	33.46	-3.55	-0.83
59.34	31.68	-2.23	0.56
59.38	32.71	-4.31	1.65
59.42	31.73	-4.33	1.18
59.46	32.06	-4.05	0.56
59.5	33.45	-3.61	-0.1
59.54	34.48	-1.84	0.65
59.58	32.106	-5.1197	0.43742
59.62	32.033	-5.5629	0.49434
59.66	32.45	-8.43	-1.06
59.7	32.59	-6.4	-0.95
59.74	29.98	-5.32	2.93
59.78	33.23	-6.06	2.04
59.82	32.25	-5.66	0.5
59.86	32.6	-6.96	0.45
59.9	32.68	-7.59	0.65
59.94	33.4	-8.19	1.16
59.98	35.02	-7.12	2.65
60.02	33.76	-7.29	3.15
60.06	38.33	-4.18	2.55
60.1	36.18	-3.09	2.75
60.14	37.98	-3.85	2.99
60.18	37.5	-4.88	4.14
60.22	38.42	-4.12	2.87
60.26	37.62	-3.85	2.29
60.3	38.38	-1.23	1.95
60.34	36.97	0.13	1.65
60.38	35.92	0.81	0.22
60.42	35.6	-0.92	-0.9
60.46	35.23	0.84	1.5
60.5	35.43	-0.28	0.01
60.54	33.51	-0.06	-0.93
60.58	32.54	0.31	-0.95
60.62	32.33	0.94	-0.1
60.66	33.43	1.19	-0.13
60.7	32.8	0.74	-0.32
60.74	31.35	-0.42	-0.83
60.78	30.25	0.62	-1.39
60.82	29.98	0.88	-0.6
60.86	32.2	0.51	-1.6
60.9	33.2	2.11	-0.87
60.94	32.4	2.3	1.92
60.98	30.29	-0.76	-1.84
61.02	31.76	1.45	-0.53
61.06	32.24	1.42	-0.6
61.1	33.64	3	2.68
61.14	32.23	-0.53	4.25
61.18	32.99	-2.74	2.23
61.22	33.39	-3.41	-0.41
61.26	35.89	-3.21	-1.54
61.3	34.16	-2.72	-3.13
61.34	32.41	-2.36	-2.96
61.38	31.42	-1.84	-1.29
61.42	31.71	-1.51	-0.77
61.46	31.52	0.05	0.39
61.5	33.27	-0.22	0.76
61.54	32.78	-0.36	0.93
61.58	34.16	-0.48	0.56
61.62	34.99	0.01	0
61.66	33.56	1.49	-0.3
61.7	33.06	1.03	-0.83
61.74	29.76	0.39	1.86
61.78	28.96	-1.94	3.05
61.82	27.1	-1.97	3.58
61.86	26.28	-0.66	2.63
61.9	25.72	-1.43	2.45
61.94	27.38	-2.11	2.85
61.98	27.71	-2.84	1.16
62.02	31.16	-3.77	2.33
62.06	29.36	-6.07	1.09
62.1	31.59	-6.46	2.04
62.14	34.51	-7.59	0
62.18	32.81	-9.76	1.48
62.22	35.52	-6.75	0.02
62.26	37.37	-6.23	1.3
62.3	36.61	-5.95	5.36
62.34	37.21	-6.19	4.53
62.38	38.2	-5.54	4.44
62.42	36.93	-6.45	4.53
62.46	34.99	-3.7197	-0.88184
62.5	34.222	-2.9466	-1.6624
62.54	35.35	2.01	-5.09
62.58	31.08	0.44	-7.63
62.62	32.28	1	-5.87
62.66	27.59	-0.67	-6.37
62.7	28.84	-1.16	-6.13
62.74	27.17	0.65	-6.28
62.78	27.11	0.32	-2.14
62.82	27.72	-1.4	-1.4
62.86	28.05	-2.82	-0.27
62.9	28.14	-2.14	0.88
62.94	25.04	-1.58	-3.45
62.98	25.39	0.51	-2.51
63.02	25.11	-0.6	-4.06
63.06	28.65	-0.58	-1.43
63.1	28.91	-0.31	-0.86
63.14	30.07	-1.25	-0.85
63.18	31.17	-0.96	0.2
63.22	30.39	-1.42	0.68
63.26	27.36	-1.31	1.53
63.3	30.87	-3.74	-0.34
63.34	28.47	-0.04	0.09
63.38	29.73	-0.03	0.57
63.42	30.89	-0.71	-0.37
63.46	31.85	-1.4	1.17
63.5	30.52	-2.47	0.62
63.54	27.16	-2.11	0.5
63.58	28.2	-1.53	0.41
63.62	28.95	-1.53	0.48
63.66	29.88	-0.73	-0.52
63.7	28.61	-1.28	-1.22
63.74	28.11	-0.5	-1.41
63.78	28.02	-0.33	-1.83
63.82	29.18	2.66	-0.53
63.86	27.38	0.7	-0.95
63.9	27.53	0.43	-0.69
63.94	30.018	-1.5548	0.59206
63.98	30.364	-1.8058	0.80086
64.02	30.722	-2.0714	1.0122
64.06	34.85	-5.29	2.71
64.1	35.93	-6.37	5.97
64.14	34.42	-7.26	6.49
64.18	32.109	-3.1432	1.751
64.22	32.399	-3.3796	1.8759
64.26	29.17	-2.75	2.25
64.3	31.85	-1.63	-0.03
64.34	35.88	-1.88	0.42
64.38	30.2	-6.07	-2.34
64.42	31.26	-1.43	0.52
64.46	29.36	-3.37	2.35
64.5	33.52	-3.01	1.96
64.54	34.15	-2.93	0.85
64.58	33.55	-3.17	0.99
64.62	30.81	-4.62	0.38
64.66	31.82	-4.71	-1
64.7	30.29	-1.56	-0.44
64.74	31.14	-0.12	-1.8
64.78	31.137	-2.7579	2.2493
64.82	30.969	-2.5573	2.5935
64.86	31.79	-2.2	5.44
64.9	29.98	-3.97	4.26
64.94	29.58	-4.33	5
64.98	30.31	-3.65	4.17
65.02	30.59	-2.14	3.04
65.06	28.68	-2	0.26
65.1	30.19	2.51	3.16
65.14	29.75	0.61	3.34
65.18	30.69	-1.93	2.88
65.22	28.32	-3.98	-0.51
65.26	26.67	-1.06	-3.55
65.3	29.41	-3.51	0.23
65.34	28.71	-3.46	1.26
65.38	26.37	-6.76	2.33
65.42	22.61	-8.71	-2.65
65.46	24.95	-6.78	-0.3
65.5	23.9	-7.57	3.62
65.54	25.54	-9.83	1.71
65.58	26.88	-5.77	5.43
65.62	30.66	-5.75	3.96
65.66	31.61	-6.02	1.94
65.7	31.53	-5.54	2.1
65.74	30.86	-4.15	1.38
65.78	29.12	-3.44	2.18
65.82	31.26	-2.49	1.43
65.86	35.73	-2.24	0.32
65.9	36.19	-2.4	0.7
65.94	38.05	-0.46	-0.53
65.98	39.13	0.01	-1.32
66.02	38.48	0.35	-1.22
66.06	38.31	-0.18	-0.16
66.1	35.46	0.33	1.92
66.14	39.74	-1.43	-0.14
66.18	38.84	0.31	-0.91
66.22	40.1	-2.37	-3.33
66.26	39.55	-4.63	-3.28
66.3	37.47	-2.5	0.2
66.34	36.77	-2.88	-0.35
66.38	37.33	-2.05	-0.66
66.42	35.73	-3.43	-0.62
66.46	36.51	-3.18	-0.28
66.5	35.05	-3.38	-1.84
66.54	35.6	-5.59	-0.76
66.58	34.1	-7.76	-1.91
66.62	35.54	-8.82	-4.5
66.66	35.05	-6.03	-0.06
66.7	33.12	-7.03	-0.18
66.74	34.82	-6.31	0.62
66.78	33.14	-8.56	1.68
66.82	35.52	-6.71	1.59
66.86	36.86	-7.29	0.84
66.9	35.53	-9.57	3.36
66.94	35.32	-6.1843	-1.0101
66.98	35.384	-5.6572	-1.4113
67.02	36.4	-4.24	-2.7
67.06	33.89	-4.3	-4.92
67.1	33.47	-1.85	-4.2
67.14	35.62	-3.32	-3.63
67.18	34.99	-2.46	-3.02
67.22	33.89	-3.35	-2.4
67.26	33.72	-4.14	-3.18
67.3	31.85	-3.09	-3.58
67.34	31.09	-2.4	-3.3
67.38	28.41	-2.72	-3.62
67.42	27.8	-2.97	-2.7
67.46	26.82	-2.99	-1.91
67.5	27.23	-2.17	-1.89
67.54	28.14	-4.14	-2.71
67.58	28.89	-3.29	-1.2
67.62	28.37	-1.57	-1.6
67.66	27.05	-3.12	-1.47
67.7	26.78	-4.21	-0.25
67.74	28.27	-3.68	0.77
67.78	27.01	-1.67	2.96
67.82	29.14	-2.76	3.01
67.86	30.46	-1.39	2.74
67.9	30	0.77	4.06
67.94	29.37	2.4	-1.32
67.98	28.61	2.28	-2.56
68.02	26.76	0.18	-1.87
68.06	23.71	0.82	0.38
68.1	24.59	0.38	1.15
68.14	24.65	-1.41	0.65
68.18	25.06	-0.96	1.55
68.22	27.09	-2.4	0.84
68.26	28.77	-2.09	0.36
68.3	27.36	-3.1	0.32
68.34	29	-3.78	0.4
68.38	29.36	-2.83	-0.17
68.42	32.19	-2.05	-0.61
68.46	35.51	-3.57	-1.83
68.5	38.81	-4.23	-0.58
68.54	39.1	-3.41	1.68
68.58	36.8	-6.25	2.27
68.62	37.03	-4.41	3.49
68.66	38.75	-4.26	4.56
68.7	38.81	-3.69	2.97
68.74	39.07	-3.91	3.12
68.78	37.71	-4.05	2.15
68.82	37.38	-3.47	0.54
68.86	37.23	-3.85	-0.57
68.9	37.35	-4.56	-1.62
68.94	36.73	-3.41	-1.91
68.98	38.07	-4.2	-2.58
69.02	36.7	-4.56	-0.95
69.06	35.74	-3.81	-1.47
69.1	33.92	-3.71	-2.56
69.14	33.8	-3.53	-2.47
69.18	32.77	-2.94	-1.8
69.22	34.39	-0.29	-1.29
69.26	32.18	-1.5	2.36
69.3	31.9	-1.4	1.36
69.34	34.68	-0.23	-4.56
69.38	31.29	0.73	-0.99
69.42	31.14	-1.57	0.14
69.46	30.78	0.99	0.02
69.5	30.31	-0.15	4.09
69.54	31.84	3.76	-0.44
69.58	31.2	3.1	-0.06
69.62	32.8	1.85	1.56
69.66	34.26	1.93	2.36
69.7	33.49	0.98	2.04
69.74	32.41	2.55	1.42
69.78	29.644	-0.12762	1.3615
69.82	28.842	-0.72114	1.3964
69.86	28.016	-1.3538	1.4034
69.9	30.1	-6.66	-3.24
69.94	26.366	-2.6745	1.3314
69.98	25.578	-3.3315	1.251
70.02	24.84	-3.9656	1.14
70.06	24.168	-4.5611	0.99781
70.1	18.73	-9.02	-0.08
70.14	22.72	-3.53	1.77
70.18	20.53	-4.71	1.3
70.22	20.41	-2.73	3.99
70.26	22.45	-4.58	-0.54
70.3	25.24	-8.23	-3.07
70.34	24.71	-6.48	-0.98
70.38	24.55	-6.37	-1.93
70.42	25.11	-6.55	-1.18
70.46	25.2	-5.42	-1.8
70.5	26.7	-4.75	-2.83
70.54	26.44	-2.19	-3.95
70.58	27.74	0.38	-4.72
70.62	29.7	-0.81	-2.88
70.66	30.6	1.17	-2
70.7	33.57	0.62	-0.73
70.74	33.36	-0.29	-0.8
70.78	32.07	0.26	0.88
70.82	32.81	-0.86	0.81
70.86	33.74	0.19	1.19
70.9	33.06	2.55	3.1
70.94	31.55	-0.2	1.38
70.98	29.74	2.09	0.35
71.02	29.33	-1.11	-1.48
71.06	26.96	-0.41	0.71
71.1	28.09	-1.4	0.62
71.14	30.4	-2.23	2.22
71.18	33.86	-2.05	2.24
71.22	32.38	-0.73	0.83
71.26	32.94	-2.14	-0.12
71.3	30.22	-2.29	-1.03
71.34	30.89	-1.9	-0.3
71.38	30.81	-3.02	-1.35
71.42	30.19	-3.01	-2.46
71.46	29.66	-5.07	-3.87
71.5	30.064	-2.689	0.85557
71.54	30.063	-2.6987	1.1413
71.58	30.096	-2.7088	1.4296
71.62	24.21	-1.16	7.02
71.66	26.02	-0.99	5.28
71.7	26.8	-4.33	3.5
71.74	27.95	-3.37	-0.36
71.78	32.53	-2.32	1.86
71.82	35.7	-3.82	2.76
71.86	37.5	-2.97	5.15
71.9	38.5	-4.33	0.29
71.94	36.3	-2.89	-0.92
71.98	33.38	-4.15	4.44
72.02	32.74	-3.74	2.33
72.06	33.39	-5.71	2.19
72.1	34.01	-4.45	2.85
72.14	34.01	-3.81	2.79
72.18	33.86	-3.25	2.36
72.22	34.54	-0.69	1.45
72.26	33.08	-0.2	0.54
72.3	33.26	-0.92	1.18
72.34	34.16	-1.24	0.47
72.38	35.05	0.43	0.09
72.42	33.83	1.23	-0.58
72.46	31.39	-0.39	-0.19
72.5	31.11	-0.57	-0.28
72.54	32.27	1.05	-0.08
72.58	30.29	0.77	-2.04
72.62	31.45	-3.4	0.07
72.66	34.27	-3.53	1.46
72.7	34.43	-4.59	0.65
72.74	35.92	-4.36	0.66
72.78	34.87	-4.83	0.56
72.82	36.88	-4.47	1.8
72.86	36.68	-4.28	2.64
72.9	37.07	-4.47	2.19
72.94	38.61	-4.04	2.73
72.98	39.36	-2.97	1.84
73.02	39.54	-2.94	0.85
73.06	38.19	-2.23	-0.14
73.1	38.01	-1.37	-0.06
73.14	36.68	-2.03	-1.37
73.18	35.21	-1.09	0.05
73.22	33.08	3.63	0.08
73.26	32.21	3.07	3.45
73.3	33.147	1.4632	1.3512
73.34	32.399	1.9164	1.5837
73.38	31.661	2.3303	1.8186
73.42	30.95	2.6997	2.0445
73.46	24.9	2.26	3.59
73.5	26.27	2.1	2.99
73.54	30.41	2.66	2.68
73.58	29.32	2.7	4.19
73.62	32.76	4.55	1.45
73.66	29.89	5.24	0.08
73.7	29.57	4.02	1.71
73.74	28.43	3.94	1.48
73.78	26.85	1.24	5.09
73.82	29.17	1.43	0.56
73.86	28.29	4.95	-0.95
73.9	28.41	1.04	0.94
73.94	29.69	3.94	0.87
73.98	27.746	1.4371	0.13563
74.02	27.199	0.87336	0.005288
74.06	26.622	0.2743	-0.10903
74.1	26.024	-0.35212	-0.20888
74.14	27.26	0.52	-0.98
74.18	26.83	-0.54	0.14
74.22	25.17	-2.86	-1.29
74.26	23.636	-2.9718	-0.49449
74.3	23.091	-3.6153	-0.54519
74.34	22.586	-4.2382	-0.59071
74.38	22.133	-4.8326	-0.63259
74.42	21.742	-5.3906	-0.67238
74.46	19.87	-11.43	-3.66
74.5	18.61	-9.48	-3.1
74.54	17.72	-6.96	-0.95
74.58	20.37	-5.98	1.27
74.62	20.96	-6.33	0.53
74.66	20.95	-6.64	0.59
74.7	23.12	-5.95	0.83
74.74	25.13	-3.67	-1.42
74.78	26.1	-5.8	0.13
74.82	24.8	-6.52	-2.2
74.86	22.91	-8.86	-2.52
74.9	22.9	-8.85	-2.35
74.94	25.072	-6.0743	-0.085677
74.98	24.83	-8.05	-1.16
75.02	26.23	-7.58	1.99
75.06	26.3	-4.69	2.72
75.1	26.23	-8.12	2.44
75.14	26.623	-4.0509	-0.82056
75.18	26.882	-3.6352	-0.99816
75.22	27.129	-3.2269	-1.1739
75.26	27.366	-2.8306	-1.3427
75.3	27.593	-2.4511	-1.4994
75.34	27.813	-2.0931	-1.6388
75.38	28.029	-1.7612	-1.7557
75.42	28.241	-1.4602	-1.8451
75.46	26.99	1.07	-6.33
75.5	28.35	0.47	-5.09
75.54	27.82	2.22	-4.66
75.58	26.99	2.51	-0.8
75.62	30.12	-0.49	0.26
75.66	31.23	-2.76	0.97
75.7	32.16	-1.1	1.13
75.74	31.02	-2.19	1
75.78	30.5	-2.79	0.11
75.82	31.72	-3.04	-0.75
75.86	30.32	-1.04	-0.79
75.9	29.16	-0.34	-0.12
75.94	25.72	0.65	0.2
75.98	26.3	1.59	-0.09
76.02	31.2	1.18	-1.36
76.06	27.42	1.68	-5.41
76.1	28.575	0.95188	0.2182
76.14	28.68	1.1568	0.49928
76.18	28.838	1.3325	0.78248
76.22	31.22	2.87	1.59
76.26	27.85	1.82	3.41
76.3	25.81	-0.53	4.63
76.34	27.59	2.13	3.13
76.38	30.98	0.97	1.19
76.42	34.03	1.66	1.49
76.46	33.02	1.09	0.08
76.5	33.18	0.33	0.17
76.54	33.21	1.2	0.39
76.58	32.91	0.03	1.24
76.62	32.69	0.98	1.06
76.66	33.11	-0.08	0.2
76.7	32.59	-1.75	-0.99
76.74	33	-0.88	0.62
76.78	33.34	-3.12	-3.4
76.82	33.02	-2.0656	1.0438
76.86	32.812	-2.2573	1.2074
76.9	32.565	-2.4231	1.3848
76.94	32.284	-2.5639	1.572
76.98	31.974	-2.6807	1.7656
77.02	31.643	-2.7745	1.9617
77.06	31.296	-2.8464	2.1566
77.1	30.938	-2.8973	2.3467
77.14	30.31	-7.97	7.12
77.18	29.33	-5.64	6.48
77.22	29.867	-2.9344	2.851
77.26	29.53	-2.9115	2.9848
77.3	29.213	-2.8728	3.0952
77.34	27.65	2.01	5.76
77.38	28.665	-2.7517	3.2312
77.42	28.445	-2.6712	3.2494
77.46	28.269	-2.5789	3.2294
77.5	30.62	1.25	-1.13
77.54	30.01	-0.36	0.54
77.58	30.25	0.97	-0.52
77.62	29.76	-2	4.2
77.66	24.76	-6.38	5.79
77.7	26.91	-4.11	3.6
77.74	26.89	-4.8	0.41
77.78	30.16	-0.94	-2.58
77.82	27.59	-2.17	-0.33
77.86	30.75	-1.03	1.3
77.9	32.71	0.28	-1.01
77.94	31.81	-0.15	1.64
77.98	29.76	-4.53	3.23
78.02	26.73	-1.78	4.3
78.06	29.72	-4.24	1.84
78.1	30.19	-2.5	3.52
78.14	30.24	-3.16	1.44
78.18	31.3	-3.68	2.48
78.22	29.81	-1.28	-0.95
78.26	28.28	-0.57	1.65
78.3	28.89	-2.63	0.75
78.34	30	0.1	-0.46
78.38	29.88	-0.42	4.61
78.42	30.53	2.64	1.2
78.46	26.02	0.26	1.92
78.5	28.38	1.4	2.34
78.54	27.99	0.33	3.05
78.58	29.79	-1.56	-0.15
78.62	31.48	-1	0.26
78.66	31.64	0.28	-0.86
78.7	31.87	0.97	-0.99
78.74	32.19	1.92	-0.19
78.78	29.12	1.53	0.32
78.82	31.05	-0.42	1.45
78.86	30.47	-4.89	2.19
78.9	29.31	-3.6	2.27
78.94	29.65	-1.47	2.16
78.98	28.38	-1.57	0.2
79.02	28.47	-1.94	0.23
79.06	29.48	-2.2	-0.73
79.1	31.37	-1.58	-1.66
79.14	32.47	-4.22	3.47
79.18	28.99	-4.69	4.24
79.22	28.89	-3.05	4.89
79.26	28.81	-2.37	3.19
79.3	30.561	-4.0457	2.4026
79.34	30.826	-4.1239	2.3287
79.38	31.113	-4.1821	2.2296
79.42	31.418	-4.2208	2.1078
79.46	31.738	-4.2407	1.9657
79.5	32.07	-4.2423	1.8056
79.54	32.412	-4.2262	1.6299
79.58	32.76	-4.193	1.441
79.62	33.11	-4.1432	1.2413
79.66	33.46	-4.0775	1.0332
79.7	33.806	-3.9964	0.81909
79.74	34.146	-3.9006	0.60133
79.78	35.8	-4.18	1.8
79.82	33.96	-9.25	0.69
79.86	33.48	-4.39	-1.27
79.9	34.17	-5.16	0.37
79.94	36.7	-4	0.96
79.98	37.76	-2.97	-1.11
[truncated: 1,017 more rows]
