# Supplementary material for: Mean flow and turbulence structure over exposed roots on a forested floodplain: Insights from a controlled laboratory experiment
Source: PLoS One. 2020 Feb 26;15(2):e0229306. doi: 10.1371/journal.pone.0229306 (PMC7043746; doi:10.1371/journal.pone.0229306)
Supplement: S1 File — (ZIP) [file pone.0229306.s001.zip › data_and_scripts/velocity_data/t21_097_replaced.csv]

0.06	29.72	-0.29	-0.94
0.1	28.34	-0.42	-1.71
0.14	28.76	0.59	-0.84
0.18	27.25	-1.91	0.99
0.22	27.49	-0.89	3.63
0.26	25.13	-2.73	2.13
0.3	28.5	-2.87	1.56
0.34	27.7	-2.8	2.06
0.38	30.73	0.13	3.88
0.42	33.88	-0.98	3.14
0.46	34.49	-1.67	3.19
0.5	34.45	-1.21	2.72
0.54	37.66	-2.53	-2.78
0.58	38.49	-0.18	-1.02
0.62	34.498	-3.1467	3.3348
0.66	34.575	-3.3102	3.248
0.7	28.36	-1.64	3.17
0.74	28.38	0.38	6.33
0.78	29.15	-1.62	6.2
0.82	32.16	-5.21	3.61
0.86	34.3	-6.76	4.08
0.9	37.63	-6.81	2.47
0.94	37.65	-8.03	4.75
0.98	32.726	-3.9771	1.5474
1.02	32.286	-3.9694	1.2748
1.06	39.81	-6.43	-0.91
1.1	35.52	-8.12	0.77
1.14	33.14	-4.64	0.06
1.18	31.76	-4.11	0.31
1.22	29.847	-3.577	0.018517
1.26	29.359	-3.4227	-0.18073
1.3	28.885	-3.2413	-0.3524
1.34	24.19	1.8	-0.32
1.38	22.73	-1.74	-3.83
1.42	23.02	-0.78	-2.05
1.46	25.75	0.85	-2.15
1.5	26.76	-1.31	-1.16
1.54	25.65	-0.23	-0.35
1.58	27.64	-1	2.07
1.62	27.26	-1.49	1.68
1.66	26.93	-2.55	0.41
1.7	26.22	0.25	-0.71
1.74	29.67	0.56	0.85
1.78	26.69	-0.03	1.48
1.82	27.49	-0.03	2.63
1.86	31.02	0.92	2.32
1.9	33.88	-0.45	0.88
1.94	31.4	0.17	1.22
1.98	33.15	-0.79	2.26
2.02	32.55	-1.16	2
2.06	34.54	-1.66	2.43
2.1	34.15	-0.8	1.35
2.14	33.48	-0.73	1.56
2.18	32.1	0.21	2.56
2.22	32.71	0.23	0.25
2.26	31.65	0.03	-0.02
2.3	30.91	-0.53	1.31
2.34	30.43	1.05	1.26
2.38	29.29	1.27	1.3
2.42	29.72	1.89	1.67
2.46	28.43	0.59	2.34
2.5	28.7	2.3	2.49
2.54	27.92	0.95	0.96
2.58	28.49	0.27	0.87
2.62	28.54	1.24	3.1
2.66	30.64	1.01	2.93
2.7	29.49	1.16	2.42
2.74	29.06	-0.27	1.82
2.78	29.92	1.1	2.43
2.82	32.06	0.71	2.42
2.86	33.02	0.62	1.32
2.9	34.4	-1.01	2.72
2.94	33.44	0.82	0.04
2.98	30.13	-1.89	-2.23
3.02	32.56	-1.7	-3.51
3.06	31.91	-3.29	1.53
3.1	33.45	-4.67	-0.17
3.14	33.3	-6.54	-1.12
3.18	31.99	-6.01	-0.24
3.22	31.81	-6.43	1
3.26	32.43	-12.02	0.72
3.3	27.58	-9.3	-1.72
3.34	28.6	-7.73	-1.19
3.38	30.24	-7.53	-0.02
3.42	29.14	-6.75	-1.01
3.46	28.56	-6.76	-0.83
3.5	28.46	-6.46	-0.18
3.54	29.61	-7.92	1.44
3.58	30.51	-6.46	0.76
3.62	28.48	-7.16	5.68
3.66	30.37	-4.1	4.08
3.7	33.09	-4.82	2.9
3.74	30.55	-9.88	-0.03
3.78	30.14	-8.09	-0.89
3.82	33.44	-11.31	-1.4
3.86	31.79	-10.94	0.49
3.9	31.64	-6.62	-0.16
3.94	31.97	-7.06	-0.33
3.98	37.02	-5.04	-0.8
4.02	35.05	-3.11	-0.49
4.06	34.22	-1.55	-2.06
4.1	34.01	0.1	-2.99
4.14	30.919	-2.0152	-0.97408
4.18	24.88	-0.14	-1.74
4.22	27.44	1.13	-0.68
4.26	27.82	2.76	-2.49
4.3	28.95	0.34	-0.86
4.34	25.38	-1.36	2.29
4.38	26.35	-1.25	3.99
4.42	29.51	1.16	2.14
4.46	27.82	1.8	2.27
4.5	30.12	0.69	3.62
4.54	29.04	3.34	2.08
4.58	25.68	2.17	-0.32
4.62	24.16	-0.92	1.86
4.66	25.21	-0.05	0.38
4.7	30.22	2.16	1.24
4.74	28.74	5.56	-1.08
4.78	27.67	6.29	2.41
4.82	25.83	5.33	2.23
4.86	25.74	3.01	3.35
4.9	28.57	3.43	2.04
4.94	29.06	3.44	-0.73
4.98	27.6	2.87	2.63
5.02	26.76	2.6	3.27
5.06	30.1	1.42	1.76
5.1	30.89	3.48	2.82
5.14	33.78	1.89	2.71
5.18	36.92	0.72	2.01
5.22	38.86	-5.3	5.12
5.26	35.238	-3.5068	1.8412
5.3	41.05	-5.56	2.28
5.34	38.98	-7.52	-1.88
5.38	36.06	-7.4	0.64
5.42	32.91	-6.77	0.34
5.46	33.84	-6.84	0.39
5.5	35.13	-7.05	2.66
5.54	36.58	-6.2	2.48
5.58	35.06	-5.31	1.96
5.62	35.43	-5.36	0.82
5.66	36.91	-4.78	1.01
5.7	35.73	-4.06	0.88
5.74	34.84	-4.42	0.76
5.78	34.99	-3.21	0.44
5.82	32.88	-3.47	-1.48
5.86	32.27	-1.7	-2.49
5.9	30.86	-1.69	-1.2
5.94	29.13	-2.47	-0.33
5.98	26.08	-2.48	0.9
6.02	25.53	-2.61	0.62
6.06	29.213	-4.0372	-0.73248
6.1	28.887	-4.6122	-0.71938
6.14	28.625	-5.2284	-0.67862
6.18	28.428	-5.8685	-0.61106
6.22	33.15	-7.17	0.56
6.26	28.4	-6.62	-1.59
6.3	30.61	-7	0.6
6.34	31.62	-9.81	-0.23
6.38	28.98	-9.23	-1.75
6.42	27.62	-7.47	0.79
6.46	26.77	-9.58	0.92
6.5	26.49	-11.08	1.01
6.54	27.15	-10.81	-0.3
6.58	32.35	-10.12	1.89
6.62	32.37	-8.5	2.13
6.66	33.27	-8.75	2.03
6.7	33.94	-7.47	1.91
6.74	32.51	-8.02	1.39
6.78	33.23	-6.13	0.79
6.82	33.3	-4.89	0.35
6.86	32.55	-5.9	0
6.9	31.28	-2.94	1.58
6.94	28.1	-3.68	3.11
6.98	34.054	-4.6386	0.12422
7.02	34.196	-4.447	-0.2701
7.06	34.271	-4.2802	-0.67001
7.1	34.274	-4.1305	-1.0645
7.14	34.202	-3.99	-1.4425
7.18	34.048	-3.851	-1.793
7.22	34.01	-5.43	-2.82
7.26	36.23	-4.85	-2.43
7.3	34.41	-6.99	-1.68
7.34	33.09	-3.44	-3.22
7.38	33.36	0.2	-5.84
7.42	31.94	-0.86	-1.57
7.46	27.48	-2.19	-0.18
7.5	28.56	-1.99	-2.65
7.54	28.71	-0.5	0.12
7.58	26.23	-0.58	-3.41
7.62	23.87	0.93	-2.68
7.66	25.9	-1.57	1.83
7.7	25.25	-2.17	1.09
7.74	26.71	-1.14	1.15
7.78	24.36	-1.59	3.13
7.82	25.011	-1.5993	-0.00098213
7.86	25.286	-1.7794	0.019616
7.9	25.641	-1.9595	0.014939
7.94	21.67	-1.14	-2.68
7.98	24.36	-2.84	-5.48
8.02	27.007	-2.4282	-0.10636
8.06	27.502	-2.5369	-0.16776
8.1	27.986	-2.61	-0.23225
8.14	28.44	-2.6403	-0.29538
8.18	28.848	-2.6208	-0.35273
8.22	29.73	-4.06	0.2
8.26	32.97	-3.59	1.71
8.3	32.33	-1.43	1.63
8.34	33.4	-0.9	2.29
8.38	30.49	-1.36	-1.28
8.42	27.65	1.07	-1.44
8.46	26.96	-2.83	-2.17
8.5	23.92	-0.17	-2.32
8.54	25.43	2.27	0.3
8.58	25.28	2.6	2.47
8.62	24.72	2.7	2.27
8.66	27.01	3.25	-0.75
8.7	27.16	2.6	0.01
8.74	24.87	1.83	0.2
8.78	24.82	0.22	0.44
8.82	22.73	-0.48	1.48
8.86	25.08	-0.36	3.36
8.9	27.23	-0.22	0.24
8.94	29.42	-2.1	0.96
8.98	28.37	-0.27	2.6
9.02	30.13	-0.16	1.43
9.06	28.19	-1.36	1.29
9.1	26.85	-2.58	0.77
9.14	25.6	-5.55	1.42
9.18	26.5	-6	2.48
9.22	27.81	-5.9	0.47
9.26	28.01	-3.67	0.51
9.3	25.53	-0.89	-1.25
9.34	24.39	-2.08	2.33
9.38	25.82	-1.25	2.54
9.42	27.48	-2.08	-0.14
9.46	27.18	-2.75	3.5
9.5	30.55	-3.4	2.19
9.54	30.17	-3.05	0.09
9.58	33.14	-3.61	2.62
9.62	32.38	-3.02	4
9.66	31.11	-0.62	0.68
9.7	31.54	-1.09	0.11
9.74	30.67	0.37	-0.15
9.78	32.38	2.98	-0.09
9.82	29.33	3.34	-0.07
9.86	31.99	3.85	2.48
9.9	34.75	2.83	4.79
9.94	32.198	0.42031	-0.4719
9.98	32.364	0.13921	-0.63171
10.02	32.522	-0.20472	-0.76965
10.06	35.29	-4.65	2
10.1	30.4	1.89	-0.85
10.14	30.62	-5.95	-4.89
10.18	33.63	-3.38	-5.3
10.22	28.48	-2.23	-4.47
10.26	33.247	-3.0401	-1.1593
10.3	33.318	-3.55	-1.1548
10.34	33.372	-4.0446	-1.1315
10.38	33.407	-4.5139	-1.0897
10.42	33.422	-4.9484	-1.0299
10.46	33.415	-5.338	-0.95244
10.5	33.385	-5.6732	-0.85768
10.54	36.2	-5.3	0.17
10.58	35.8	-4.31	-0.92
10.62	33.15	-6.52	0.71
10.66	34.2	-6.89	0.17
10.7	32.25	-7.39	1.11
10.74	31.52	-5.98	0.26
10.78	31.42	-5.71	1.8
10.82	32.47	-4.64	3.16
10.86	33.35	-3.31	-1.1
10.9	29.53	-1.84	-0.52
10.94	30.59	-4.07	0.79
10.98	31.43	-3.53	0.71
11.02	33.68	-4.56	2.17
11.06	33.54	-3.05	-1.08
11.1	32.88	-2.37	-0.83
11.14	30.69	-2.84	-2.36
11.18	30.52	-2.2	-2.48
11.22	29.32	-4.27	-1.84
11.26	28.09	-4.95	-0.54
11.3	28.86	-4.68	-1
11.34	29.92	-4.33	0.5
11.38	30.84	-3.02	0.62
11.42	30.22	-1.96	-0.69
11.46	30.23	-3.63	-0.62
11.5	29.35	-2.51	-1.57
11.54	30.05	-5.45	-0.41
11.58	30.46	-3.22	0.82
11.62	36.68	0.33	3.25
11.66	34.66	-0.27	1.76
11.7	36.73	-2.89	1.27
11.74	35.62	-2.58	2.56
11.78	36.96	-2.92	1.51
11.82	36.41	-1.04	0.85
11.86	37.57	-1.9	0.84
11.9	37.98	0.61	-0.69
11.94	37.12	2.24	-1.4
11.98	35.4	0.01	-0.83
12.02	34.42	0.5	-0.45
12.06	31.17	2.01	1.62
12.1	29.04	-0.97	5.63
12.14	28.71	-4.04	4.99
12.18	31.86	-3.3	1.55
12.22	31.89	-3.76	-3.11
12.26	30.68	-6.55	-3.08
12.3	33.42	-4.64	-6.1
12.34	32.49	-3.79	-1.5
12.38	32.35	2.04	-0.73
12.42	33.92	0.82	-0.26
12.46	32.72	2.55	-0.83
12.5	30.82	0.43	1.36
12.54	33.26	-1.64	1.5
12.58	32.94	-1.07	1.92
12.62	33.18	-1.98	3.28
12.66	31.31	-0.72	1.72
12.7	30.51	0.97	1.62
12.74	30.96	0.84	2.54
12.78	33.6	0.97	0.05
12.82	36.05	-2.69	-2.31
12.86	33.39	-2.66	-0.72
12.9	32.48	-4.5	1.12
12.94	28.89	-5.69	2.51
12.98	32.09	-6.46	0.26
13.02	31.85	-2.4	-0.8
13.06	31.31	-4	-2.54
13.1	28.28	-6.54	1.13
13.14	28.25	-5.81	3.43
13.18	29.01	-5.6	3.08
13.22	31.55	-6.47	2.38
13.26	28.19	-6.37	1.33
13.3	30.56	-5.03	3.31
13.34	32.13	-4.53	1.11
13.38	34.82	-3.5	1.59
13.42	35.25	-2.86	0.18
13.46	36.15	-3.68	-0.95
13.5	33.92	-2.57	-1.48
13.54	33.99	-2.37	-1.04
13.58	31.69	-2.43	0.23
13.62	33.89	-2.19	2.57
13.66	34.71	-2.11	-0.37
13.7	34.96	-0.89	0.28
13.74	30.27	-4.95	1.47
13.78	31.89	-5.02	1.91
13.82	31.73	-4.24	2.45
13.86	33	-2.53	1.07
13.9	32.35	-1.96	-0.87
13.94	31.33	-2.47	-0.07
13.98	31.29	-2.67	0.18
14.02	30.63	-2.1	1.09
14.06	31.6	-1.35	0.75
14.1	29.29	-2.2	2.45
14.14	29.55	-1.18	1.58
14.18	27.8	-2.63	1.42
14.22	25.99	-2.41	1.74
14.26	24.18	-2.49	1.83
14.3	24.28	-5.94	0.87
14.34	24.76	-7.44	3.42
14.38	26.93	-7.51	4.92
14.42	26.66	-7.49	3.18
14.46	28.13	-6.0578	3.6156
14.5	28.846	-6.1171	3.8623
14.54	29.615	-6.0971	4.0655
14.58	30.62	-6.6	1.54
14.62	34.4	-6.36	1.9
14.66	35.64	-8.35	5.04
14.7	35.84	-3.51	6.48
14.74	31.14	-4.91	4.86
14.78	30.55	-3.07	4.05
14.82	32.32	-1.22	3.64
14.86	33.14	-1.55	4.44
14.9	35.94	-0.31	1.42
14.94	34.1	-0.13	0.52
14.98	35.05	-0.71	-0.15
15.02	34.42	0.16	0
15.06	35.57	2.09	-0.09
15.1	33	4.12	-0.38
15.14	32.35	2.42	0.53
15.18	29.14	3.11	-2.17
15.22	29.15	3.13	-0.86
15.26	29.94	1.33	-0.15
15.3	31.48	2.19	0.97
15.34	30.36	1.65	1.44
15.38	31.15	1.48	0.94
15.42	30.55	1.18	1.91
15.46	30.02	1.24	1.87
15.5	29.4	2.67	1.13
15.54	29.63	1.27	0.52
15.58	29.49	1.74	-0.01
15.62	30.5	1.81	-0.45
15.66	29.41	0.59	1.27
15.7	29.3	0.31	2.43
15.74	29.35	1.66	0.82
15.78	29.69	2.57	-0.88
15.82	30.7	3.99	1.38
15.86	29.19	2.98	1.98
15.9	28.36	3.24	0.91
15.94	27.02	4.61	0.74
15.98	26.46	5.13	0.71
16.02	26.01	7.13	0.19
16.06	24.92	6.46	1.78
16.1	25.22	5.51	2.39
16.14	27.039	1.7749	0.95302
16.18	27.404	0.93297	1.0928
16.22	27.836	0.094411	1.2247
16.26	27.37	-6.49	-2.65
16.3	26.48	-3.94	-1.09
16.34	27.17	-4.74	1.66
16.38	29.62	-2.97	0.34
16.42	28.59	-0.46	0.32
16.46	32.66	-1.41	2.4
16.5	34.51	0.34	2.81
16.54	34.42	-3.06	5.02
16.58	36.56	-0.5	3.83
16.62	36.94	1.06	-1.28
16.66	33.17	0.96	-3.47
16.7	28.83	2.22	-1.78
16.74	29.25	0.71	1.12
16.78	30.83	-0.12	0.17
16.82	27.21	-5.44	1.92
16.86	30.447	-0.28769	-2.0021
16.9	30.189	-0.42798	-2.206
16.94	27.06	-6.3	-6.47
16.98	30.32	-3.29	-4.39
17.02	26.79	-1.49	-1.87
17.06	28.09	0.15	-3.88
17.1	29.29	-3.62	-4.72
17.14	27.5	-0.89	-2.56
17.18	29.21	3.13	-2.86
17.22	30.28	0.86	-3.48
17.26	28.24	0.5	-4.17
17.3	30.04	3.95	-2.52
17.34	27.596	-3.0662	-2.7659
17.38	27.442	-3.3066	-2.699
17.42	27.312	-3.5305	-2.6183
17.46	27.207	-3.7342	-2.5252
17.5	24.18	-6.76	-4.19
17.54	27.6	-9.27	-2.52
17.58	30.23	-6.32	-1.56
17.62	28.68	-6.37	1.71
17.66	26.85	-5.5	0.99
17.7	25.96	-3.17	-2.49
17.74	26.27	-3.99	-0.72
17.78	27.82	-3.41	-1.63
17.82	28.41	-3.52	-1.61
17.86	27.59	-3.23	-1.02
17.9	27.91	-3.65	-1.87
17.94	28.93	-2.2	-2.63
17.98	27.54	-0.27	-4.58
18.02	26.187	-2.9437	-0.76437
18.06	25.938	-3.0625	-0.50872
18.1	25.703	-3.2042	-0.26235
18.14	25.489	-3.3551	-0.037658
18.18	23.56	-5.98	2.57
18.22	22.66	-4.89	0.68
18.26	22.82	-5.27	0.69
18.3	25.81	-4.83	-0.61
18.34	24.89	-3.31	-0.67
18.38	25.98	-2.42	0.66
18.42	25.31	-2.38	1.14
18.46	25.93	-1.06	-0.39
18.5	27.34	-1.82	-0.67
18.54	26.82	-1.82	-2.02
18.58	25.84	-2.97	-2.84
18.62	24.87	-2.08	-3.92
18.66	25.66	2.79	0.26
18.7	24.738	-2.3405	0.54776
18.74	24.15	0.53	2.78
18.78	26.13	-3.23	2.93
18.82	26.32	-6.55	1.56
18.86	23.1	-7.42	1.38
18.9	19.9	-5.69	2.63
18.94	20.717	-4.1767	3.4958
18.98	19.86	-3.85	5.26
19.02	18.81	-6.91	3.55
19.06	17.49	-7.45	5.34
19.1	18.29	-2.88	6.69
19.14	18.47	-2.61	5.57
19.18	19.8	-2.18	5.15
19.22	23.18	-3.03	2.4
19.26	24	-4.41	2.27
19.3	24.56	-4.89	1.39
19.34	28.05	-7.32	-0.09
19.38	26.52	-4.46	1.34
19.42	29.28	-2.61	2.1
19.46	28.313	-3.5666	0.27576
19.5	28.871	-3.5701	-0.031591
19.54	29.365	-3.5897	-0.30119
19.58	29.796	-3.6237	-0.53162
19.62	31.23	-0.06	0.41
19.66	33.94	-3.15	-5.73
19.7	30.732	-3.7957	-0.97363
19.74	30.931	-3.8709	-1.0331
19.78	31.076	-3.9522	-1.0463
19.82	31.169	-4.038	-1.0118
19.86	30.31	-6.37	-2.61
19.9	32.91	-6.29	-1.25
19.94	32.68	-3.61	-0.82
19.98	31.02	-4.82	0.8
20.02	30.13	-4.21	1.73
20.06	29.24	-3.61	2.36
20.1	27.74	-1.38	4.5
20.14	27.91	-6.39	1.09
20.18	29.36	-4.88	-1.56
20.22	26.55	-5.97	1.11
20.26	32.67	-5.6	2.57
20.3	31.79	-3.62	3.78
20.34	30.28	-3.81	4.38
20.38	29.39	-4.53	4.58
20.42	28.33	-2.22	5.9
20.46	27.82	-0.95	4.61
20.5	28.81	1.53	3.65
20.54	27.91	2.9	2.85
20.58	29.04	4.23	3.28
20.62	27.77	3.37	3.1
20.66	27.36	0.72	3.77
20.7	25.66	2.42	5.06
20.74	25.39	-1.61	4.02
20.78	23.684	-1.8674	3.0828
20.82	23.1	-2.6845	2.888
20.86	22.33	-9.46	0.57
20.9	19.22	-9.77	1.02
20.94	19.21	-6.86	-0.07
20.98	21.23	-6.63	1.62
21.02	22.31	-5.19	2.48
21.06	23.57	-4.59	5.09
21.1	26.08	-3.76	0.48
21.14	26.03	-2.49	-1.36
21.18	26.99	-5.04	-2.68
21.22	26.06	1.22	-1.2
21.26	27.5	-5.74	-2.72
21.3	31.69	-5.9	-4.42
21.34	28.76	-4.09	-3.35
21.38	30.061	-3.5887	-1.3193
21.42	30.549	-3.6262	-1.1616
21.46	30.964	-3.6892	-0.96984
21.5	31.305	-3.7701	-0.75372
21.54	31.57	-3.8615	-0.52283
21.58	31.759	-3.9557	-0.28675
21.62	31.87	-4.0452	-0.055075
21.66	31.902	-4.1224	0.1626
21.7	30.36	-7.47	3.81
21.74	30.08	-6.93	1.08
21.78	30.55	-4.89	-0.33
21.82	29.62	-2.55	-0.52
21.86	31.75	-3.28	2.17
21.9	31.42	-2.42	3.76
21.94	32.25	-3.17	1.25
21.98	31.96	-1.3	-0.27
22.02	28.75	-2.13	-3.74
22.06	26.45	0.98	-5.25
22.1	26.1	-3.26	-0.47
22.14	24.6	-5.2	1.68
22.18	23.59	-3.65	2.43
22.22	23.29	-1.12	1.34
22.26	24.41	1.42	2.53
22.3	23	1.39	2.07
22.34	23.93	-1.63	3.97
22.38	25.994	-1.502	0.84077
22.42	28.74	-0.72	-0.3
22.46	27.17	-1.5	0.23
22.5	28	-1.79	-0.34
22.54	28.8	-1.78	-0.55
22.58	28.58	-3.34	0.71
22.62	28.98	-3.83	-1.16
22.66	28.18	-7.34	1.1
22.7	28.25	-6.67	-2.43
22.74	26.53	-9.85	-2.69
22.78	24.39	-8.63	-2.92
22.82	24.42	-7.79	-2.87
22.86	22.79	-7.13	-3.13
22.9	23.56	-6.81	-2.02
22.94	22.17	-8.23	-1.57
22.98	23.58	-9.12	0.02
23.02	23.83	-8.44	2.83
23.06	25.97	-6.15	4.42
23.1	27.21	-3.57	3.78
23.14	27.94	-5.25	3.78
23.18	31.25	-2.7	1.28
23.22	32.31	-5.42	-0.96
23.26	33.98	-3.44	0.12
23.3	33.16	-3.38	1.93
23.34	32.6	-3.82	3.2
23.38	34.3	-3.43	2.07
23.42	34.43	-2.8	1.66
23.46	34.68	-1.4	3.9
23.5	34.24	-0.78	2.96
23.54	35.47	-0.24	2.72
23.58	33.54	2.01	1.61
23.62	30.3	3.17	0.71
23.66	27.17	2.88	0.25
23.7	27.73	3.15	0.9
23.74	28.62	1.58	1.2
23.78	29.07	1.46	1.27
23.82	30.21	0.3	0.88
23.86	30.35	0.17	0.93
23.9	31.1	0.45	1.77
23.94	29.94	-0.87	1.38
23.98	30.19	-1.18	1.45
24.02	31.21	-1.68	-0.1
24.06	31.26	-2.82	1.92
24.1	32.24	-2.02	0.5
24.14	30.6	-1.72	2.57
24.18	32.08	-1.69	3
24.22	32.53	-2.96	1.87
24.26	31.48	-4.63	0.26
24.3	29.69	-3.57	0.08
24.34	30.04	-1.01	0.34
24.38	27.23	-2.99	1.41
24.42	31.43	-4.51	3.78
24.46	34.28	-5.54	0.76
24.5	36.03	-6.55	1.56
24.54	37.51	-4.67	3.85
24.58	38.88	-5.5	2.24
24.62	37.7	-6.02	-1.15
24.66	39.84	-3.76	-1.93
24.7	39.27	-4.97	-0.48
24.74	39.84	-5.3	-0.48
24.78	38.22	-4.87	-0.43
24.82	39.28	-4.88	-0.77
24.86	38.13	-5.98	-0.44
24.9	38.73	-3.79	0.23
24.94	37.65	0.08	2.2
24.98	37.49	-1.25	4.68
25.02	36.94	-4.39	-0.25
25.06	36.01	-4.36	1.97
25.1	35.6	-0.1	-2.41
25.14	30.83	2	-1.72
25.18	30.43	-0.72	-0.89
25.22	30.57	1.02	-2.06
25.26	33.35	3.87	0.05
25.3	31.7	-0.42	3.14
25.34	33.58	1.06	0.47
25.38	29.74	1.12	-2.55
25.42	31.17	0.73	-1.78
25.46	29.88	0.63	-1.52
25.5	30.24	-0.43	-1.82
25.54	25.96	-0.42	-0.77
25.58	28.63	-0.47	1.86
25.62	29.33	-0.52	1.79
25.66	30.13	-0.22	-0.85
25.7	28.36	-2.29	2.9
25.74	27.94	-4.13	4.61
25.78	28.99	-5.34	1.62
25.82	26.88	-7.49	1.79
25.86	31.46	-2.24	3.07
25.9	31.02	-3.98	1.14
25.94	30.54	-2.09	-1.04
25.98	29.81	-2.28	0.62
26.02	28.59	-1.57	1.58
26.06	28.1	0.14	1.02
26.1	26.93	-2.06	0.47
26.14	25.74	-3	-1.08
26.18	25.25	-1.32	0.25
26.22	25.37	-2.58	2.77
26.26	26.99	-2.71	0.68
26.3	27.44	-1.5	0.21
26.34	27.41	-1.14	0.18
26.38	25.19	-2.9	2.36
26.42	25.84	-1.54	3.03
26.46	27.05	-2.25	1.03
26.5	28.71	-3.43	1.41
26.54	29.99	-3.04	1.13
26.58	29.53	-3.54	0.43
26.62	28.73	-4.89	0.11
26.66	31.42	-3.37	0.74
26.7	31.55	-3.56	1.3
26.74	31.58	-4.87	0.46
26.78	32.78	-4.3	0.78
26.82	33.18	-2.92	0.62
26.86	33.87	-2.11	0.65
26.9	34.22	-0.7	-0.69
26.94	34.09	-3.14	0.29
26.98	33.28	-3.52	0.65
27.02	32.47	-0.91	1.71
27.06	30.99	-0.05	2.93
27.1	32.88	-0.59	2.93
27.14	34.81	-0.3	2.47
27.18	35.03	-0.21	1.64
27.22	35.73	-1.98	2.54
27.26	36.01	-2.79	2.78
27.3	35.97	-2.85	2.82
27.34	36.05	-2.98	2.4
27.38	35.99	-3.8	0.65
27.42	35.08	-4.12	0.38
27.46	35.08	-3.44	1.3
27.5	33.98	-5.01	-1.1
27.54	34.75	-7.05	-0.24
27.58	34.37	-6.35	0.45
27.62	34.28	-5.68	0.14
27.66	34.7	-6.33	0.49
27.7	35.35	-6.07	1.8
27.74	35.28	-5.93	0.82
27.78	35.5	-4.18	0.94
27.82	35.4	-4.53	-0.5
27.86	36.61	-5.11	-1.32
27.9	36.75	-4.25	-0.09
27.94	35.42	-3.7	-0.34
27.98	34.66	-3.18	0.04
28.02	34.75	-2.3	-0.05
28.06	33.77	-2.04	0.78
28.1	33.45	-1.86	1.05
28.14	33.33	-2.25	0.81
28.18	33.33	-1.33	1.67
28.22	32.18	-1.72	0.89
28.26	31.8	-2.94	0.85
28.3	35.842	-2.5272	0.69383
28.34	36.492	-2.5429	0.27892
28.38	40.57	-4.35	6.04
28.42	37.17	-5.79	0.29
28.46	38.455	-2.6586	-1.0902
28.5	39.041	-2.7097	-1.5351
28.54	39.556	-2.7619	-1.948
28.58	41.86	-2.38	-3.02
28.62	44.25	-4.72	-1.84
28.66	40.79	-2.99	-2.52
28.7	39.85	-1.9	-3.84
28.74	39.69	-1.87	-4.09
28.78	39.42	-1.07	-5.51
28.82	37.6	-1.37	-5.72
28.86	35.83	-4.3	-2.2
28.9	37.18	-1.69	0.03
28.94	35.58	-2.74	1.37
28.98	34.19	-3.14	1.18
29.02	34.17	-3.3	0.65
29.06	32.91	-4.92	-1.92
29.1	28.07	-6.28	-1.64
29.14	29.59	-3.65	0.6
29.18	27.67	-3.79	-0.33
29.22	29.71	-3.55	-2.02
29.26	29.81	-3.47	-1.18
29.3	30.31	-1.49	1.63
29.34	28.03	-1.7	1.98
29.38	30.06	-1.89	3.73
29.42	28	-3.19	4.18
29.46	29.19	-3.08	2.72
29.5	30.46	-3.45	1.66
29.54	31.91	-4.16	0.57
29.58	30.6	-4.43	0.41
29.62	30.35	-5.75	0.61
29.66	30.3	-5.72	1.17
29.7	30.42	-5.04	1.03
29.74	31.23	-5.81	0.88
29.78	31.37	-4.8	0.45
29.82	30.89	-4.55	0.51
29.86	31.07	-4.43	0.08
29.9	30.35	-4.54	0.37
29.94	30.65	-3.49	-0.26
29.98	30.9	-3.83	-0.75
30.02	31.34	-4.74	0.77
30.06	29.97	-4.85	2.82
30.1	29.6	-4	1.62
30.14	30.91	-2.02	2.66
30.18	31.82	-3.49	1.53
30.22	32.88	-3.35	-0.31
30.26	34.69	-2.62	0.18
30.3	35.73	-3.03	0.83
30.34	35.28	-3.97	0.18
30.38	36.97	-2.4	1.75
30.42	36.75	-1.77	0.97
30.46	37.48	-1.41	0.41
30.5	37.77	-2.05	0.78
30.54	37.24	-1.49	0.91
30.58	36.63	-0.68	0.24
30.62	36.47	-0.83	-0.15
30.66	36.47	-0.69	-0.09
30.7	37.83	-1.34	0.08
30.74	35.84	-0.95	-0.4
30.78	34.2	-1.56	0.53
30.82	34.22	-1.28	2.77
30.86	36.38	3.32	2.45
30.9	39.79	1.74	-0.67
30.94	37.67	-2.51	-2.05
30.98	38.71	-2.31	-1
31.02	35.84	-3.49	-2.14
31.06	33.71	-1.55	-1.84
31.1	34.5	-2.64	-2.7
31.14	33.46	-5.3	-1.57
31.18	33.33	-5.13	-0.06
31.22	33.54	-5.25	0.63
31.26	32.6	-4.33	0.83
31.3	33.51	-3.44	1.54
31.34	32.41	-1.75	2.59
31.38	30.92	-0.18	-0.24
31.42	29.08	-1.05	3.87
31.46	29.56	-6.36	3.98
31.5	29.55	-4.14	-0.5
31.54	27.33	-4.8	1.74
31.58	27.4	-4.31	2.35
31.62	26.28	-6.35	0.14
31.66	27.53	-3.85	-1.23
31.7	26.31	-3.83	-1.81
31.74	26.09	-2.83	-1.63
31.78	21.15	-4.86	1.75
31.82	24.65	-2.43	2.29
31.86	22.91	0.36	1.45
31.9	23.6	-1.03	1.82
31.94	23.06	-0.95	1.17
31.98	22.97	-2.35	-1.1
32.02	20.01	-2.89	-1.51
32.06	18.54	-2.56	0.73
32.1	17.47	-3.3	3.31
32.14	25.417	-2.9845	2.616
32.18	25.51	-3.2	4.97
32.22	27.41	-5.26	2.65
32.26	30.65	-5.19	3.1
32.3	32.87	-5.98	2.9
32.34	35.26	-3.8	2.57
32.38	35.9	-3.34	3.7
32.42	37.57	-2.54	3.04
32.46	37.8	-3.26	2.8
32.5	39.17	-4.15	2.46
32.54	35.9	-2.43	-2.91
32.58	36.25	-5.46	-2.12
32.62	37.33	-5.57	1.03
32.66	36.7	-4.54	-3.18
32.7	36.22	-9.16	-3.19
32.74	35.96	-2.88	-1.18
32.78	36.049	-4.0699	-0.93906
32.82	35.662	-3.7458	-0.81333
32.86	35.233	-3.3901	-0.64896
32.9	34.772	-3.0098	-0.45689
32.94	34.286	-2.6115	-0.24802
32.98	33.784	-2.2022	-0.033309
33.02	33.274	-1.7887	0.17633
33.06	30.82	-2.31	2.8
33.1	32.52	-3.11	2.11
33.14	30.63	-1.13	0.74
33.18	31.43	-0.91	1.99
33.22	30.96	0.49	0.62
33.26	33.06	0.77	-0.22
33.3	32.57	4.11	-0.86
33.34	29.23	2.82	-0.6
33.38	28.65	1.66	-1.1
33.42	29.51	1.8	-1.37
33.46	29.25	-0.63	0
33.5	28.98	-0.76	-0.42
33.54	26.86	-3.34	2.43
33.58	28.11	-1.34	1.42
33.62	28.26	-0.18	1.44
33.66	27.85	-0.38	0.23
33.7	27.8	-1.08	-0.03
33.74	25.37	-0.09	0.15
33.78	25.44	0.05	0.47
33.82	27.09	-3.97	2.56
33.86	28.52	-0.24	3.01
33.9	31.06	1.24	3.16
33.94	34.27	0.84	2.08
33.98	37.48	-0.27	2.14
34.02	36.35	2.33	3.28
34.06	37.86	-2.5	4.16
34.1	40.19	-3.31	-1.57
34.14	34.52	-2.3028	1.0748
34.18	34.523	-2.3162	0.99023
34.22	34.44	-2.3007	0.90431
34.26	34.28	-2.2593	0.81883
34.3	34.049	-2.195	0.73561
34.34	33.757	-2.1106	0.65646
34.38	33.41	-2.0093	0.58323
34.42	33.017	-1.8939	0.51772
34.46	32.585	-1.7674	0.46176
34.5	32.122	-1.6327	0.41718
34.54	27.25	-4.18	0.21
34.58	26.84	-4.12	-1.01
34.62	27.85	-3.6	-1.09
34.66	27.2	-3.22	-3.66
34.7	28.05	-3.74	-1.68
34.74	29.77	-1.55	1.71
34.78	28.38	-0.15	1.56
34.82	28.254	-0.61878	0.68877
34.86	27.867	-0.54438	0.8286
34.9	27.527	-0.4915	0.99803
34.94	27.243	-0.4631	1.1989
34.98	28.88	3.08	2.51
35.02	32.63	4.73	-0.59
35.06	33.12	1.83	1.65
35.1	27.81	1.31	2.8
35.14	27.9	1.18	4.83
35.18	26.69	-0.14	6.52
35.22	24.42	-4.77	5.81
35.26	25.57	-4.24	6.69
35.3	26.51	-2.99	6.72
35.34	30.01	-0.91	4.05
35.38	30.93	-1.96	2.92
35.42	29.66	-5.11	3.9
35.46	28.98	1.11	5.63
35.5	29.24	-1.55	4.73
35.54	29.78	-4.36	3.86
35.58	30.57	-4.85	6.76
35.62	29.89	-7.25	-0.59
35.66	30.867	-2.2177	3.1029
35.7	31.178	-1.9407	2.8801
35.74	28.54	-0.42	2.24
35.78	28.8	-1.36	4.26
35.82	32.06	1.5	2.92
35.86	34.38	-0.62	1.71
35.9	35.3	-0.6	1.88
35.94	34.09	0.2	2.56
35.98	34.42	0.05	1.87
36.02	33.77	-1.69	1.2
36.06	35.16	-0.93	-0.08
36.1	35.68	-1.44	0.88
36.14	34.03	0.78	2.07
36.18	36.63	-0.77	2.25
36.22	36.26	-3.19	0.97
36.26	36.43	-3.39	1.23
36.3	36.14	-2.22	-1
36.34	37.14	-1.93	-1.25
36.38	36.79	-2.69	-1.4
36.42	37.5	-2.65	-1.69
36.46	38.77	-2.74	-3.49
36.5	36.41	-2.11	-2.22
36.54	37.35	-3.51	-1.93
36.58	37.1	-3.22	-1.04
36.62	36.06	-1.24	-0.85
36.66	36.34	0.05	-1.83
36.7	36.43	-0.03	-1.66
36.74	34.62	-0.56	0.43
36.78	34.13	-0.8	0.62
36.82	33.71	-1.78	-0.75
36.86	32.52	-1.66	0.68
36.9	32.16	0.23	0.33
36.94	30.07	0.12	-0.64
36.98	27.98	-0.27	2.94
37.02	31.67	-3.74	4.38
37.06	34.1	-6.33	-0.57
37.1	34.72	-2.37	-1.28
37.14	35.51	-1.81	2.25
37.18	34.94	-0.92	3.65
37.22	34.18	-0.85	4.04
37.26	32.83	-1.72	0.59
37.3	33.74	0.05	-1.55
37.34	32.82	-1.19	-1.65
37.38	32.03	-1.3	-0.37
37.42	30.86	-0.37	-1.22
37.46	29.51	-0.77	1.51
37.5	30.9	-0.36	0.7
37.54	30.86	-1.43	1
37.58	30.34	-2.7	-3.14
37.62	31.18	-2.01	-4.85
37.66	30.63	-0.17	-4.48
37.7	31.45	-0.45	-4.16
37.74	29.14	-0.31	0.25
37.78	30.84	0.35	-1.11
37.82	28.25	0.52	-0.73
37.86	28.23	-0.86	-4.82
37.9	28.59	-0.40915	-0.23894
37.94	28.321	-0.26514	-0.23007
37.98	25.76	0.19	3.45
38.02	27.33	0.44	3.83
38.06	28.09	0.86	5.69
38.1	27.67	-0.26	5.03
38.14	26.78	-4.48	3.54
38.18	26.541	0.33004	-0.15657
38.22	26.221	0.33428	-0.10985
38.26	25.894	0.29707	-0.044404
38.3	22.42	-0.73	-1.4
38.34	23.87	0.38	-4.64
38.38	26.79	1.47	-1.29
38.42	26.61	-0.84	-3.17
38.46	25.37	1.08	-3.97
38.5	24.3	-1.6	-2.08
38.54	22.56	0.83	1.7
38.58	24.48	-3.02	4.21
38.62	23.01	-3.22	4.24
38.66	21.84	-3.22	4.08
38.7	20.78	-4.99	4.23
38.74	21.61	-5.79	2.7
38.78	21.28	-5.18	1.6
38.82	19.42	-6.46	0.98
38.86	20.49	-8.95	-2.08
38.9	23.74	-4.2	-0.88
38.94	20.97	-1.85	0.71
38.98	25.199	-4.3057	1.9879
39.02	26.49	-2.82	5.29
39.06	28.31	-3.71	3.78
39.1	31.86	-2.39	0.54
39.14	30.07	-2.75	-1.01
39.18	31.34	-2.73	1.33
39.22	30.07	-3.91	3.29
39.26	31.02	-5.3	3.83
39.3	31.57	-4.3	1.07
39.34	32.15	-6.35	2.75
39.38	34.04	-5.43	0.4
39.42	31.28	-6.24	0.29
39.46	31.18	-7.17	-0.6
39.5	33.41	-3.14	-0.15
39.54	35.59	-1.58	0.11
39.58	30.1	-1.51	0.8
39.62	29.71	-5.43	1.59
39.66	30.84	-7.26	2.45
39.7	31.88	-7.83	6.77
39.74	30.992	-3.8665	2.0765
39.78	30.75	-3.4782	2.1782
39.82	30.515	-3.0744	2.2747
39.86	30.296	-2.6622	2.3632
39.9	30.102	-2.2493	2.4408
39.94	29.94	-1.8427	2.5046
39.98	30.04	-1.42	5.45
40.02	31.07	-3.95	4.26
40.06	28.49	-0.67	2.05
40.1	28.38	0.56	1.24
40.14	28.49	3.03	2.63
40.18	31.02	-0.58	1.47
40.22	31.61	-0.28	1.03
40.26	30.87	1.92	0.56
40.3	32.74	1.33	-0.48
40.34	32.77	-1.49	0.02
40.38	30.87	-0.01	5
40.42	33.09	-0.66	2.59
40.46	34.66	0.12	2.36
40.5	35.65	-1.87	1.54
40.54	36.75	-2.11	-0.84
40.58	34.9	-3.33	-0.04
40.62	33.79	-3.87	0.38
40.66	33.83	-4.06	-0.13
40.7	32.64	-1.6	0.71
40.74	32.09	-3.44	0.32
40.78	31.46	-4.39	-0.51
40.82	31.12	-5.17	-1.32
40.86	30.04	-5.24	-0.51
40.9	28.47	-5.1	-0.81
40.94	29.03	-5.87	-1.34
40.98	26.35	-6.53	-2.19
41.02	25.5	-8.64	-2.35
41.06	24.19	-4.82	-5.01
41.1	22.73	-4.73	-6.55
41.14	20.6	-3.65	-4.47
41.18	24.069	-6.1104	0.47305
41.22	18.53	-4.69	1.41
41.26	22.94	-4.45	4.26
41.3	21.89	-6.24	4.73
41.34	22.9	-6.28	6.17
41.38	22.38	-6.83	3.79
41.42	22.4	-6.99	5.18
41.46	23.88	-5.58	4.91
41.5	26.254	-3.3372	0.7117
41.54	26.735	-2.8769	0.71016
41.58	35.99	-7.82	6.24
41.62	27.735	-1.9448	0.70228
41.66	28.235	-1.4846	0.69887
41.7	28.723	-1.0362	0.69776
41.74	38	2.1	-1.78
41.78	37.81	4.37	-3.98
41.82	34.51	3.38	-4.74
41.86	36.15	3.41	-2.84
41.9	31.66	2.95	-5.36
41.94	30.877	1.081	0.82151
41.98	31.022	1.2838	0.87753
42.02	25.46	5.56	1.32
42.06	26.05	1.32	3.23
42.1	26.01	-1.58	1.92
42.14	24.63	-2.23	1.3
42.18	26.78	-1.51	3.19
42.22	27.42	-1.45	4.23
42.26	26.33	-2.11	4.02
42.3	27.56	-0.84	2.89
42.34	28.76	0.51	1.81
42.38	27.47	0.59	1.62
42.42	28	-0.09	2.04
42.46	27.84	-0.57	2.2
42.5	27.26	-0.59	1.8
42.54	26.52	0.15	1.42
42.58	27.12	1.24	-1.2
42.62	26.43	1.93	1.45
42.66	27.28	2.45	3.12
42.7	28.41	-2.05	1.95
42.74	28.19	-2.6	0.49
42.78	28.2	-3.2	0.17
42.82	25.66	-2.98	1.86
42.86	26.89	-5.91	4.05
42.9	32.03	-8.56	2.22
42.94	31.88	-8.17	-1.21
42.98	32.32	-9.34	-0.9
43.02	30.45	-10.25	-0.35
43.06	30.7	-10.36	0.05
43.1	32.51	-8.99	0.14
43.14	34.51	-9.05	1.08
43.18	36.5	-8.06	1.04
43.22	35.28	-6.82	0.91
43.26	34.36	-6.48	3.35
43.3	34.31	-0.35	2.16
43.34	33.67	-2.47	3.46
43.38	32.25	-2.71	1.8
43.42	33.54	-2.15	1.71
43.46	34.93	-1.34	-4.38
43.5	32.35	-2.53	-1.74
43.54	33.11	-1.49	-2.25
43.58	31.74	-2	-3.36
43.62	28.52	-1.21	-4.89
43.66	25.17	-0.32	-4.9
43.7	23.45	2.63	-3.45
43.74	25.04	-2.44	-1.71
43.78	25.36	-0.2	-0.39
43.82	24.48	1.3	2.94
43.86	22.35	-3.06	4.77
43.9	27.22	-1.93	2.44
43.94	28.79	0.07	2.49
43.98	29.48	0.59	0.56
44.02	28.45	1.17	-1.1
44.06	24.3	2.22	1.42
44.1	24.57	-1.06	4.98
44.14	29.79	-1.46	3.45
44.18	30.43	-1.46	2.79
44.22	28.75	-0.31	3.22
44.26	29.42	1.34	3.54
44.3	29.39	2.39	1.87
44.34	29.42	3.99	1.59
44.38	29.23	4.47	1.31
44.42	26.47	5.06	1.83
44.46	25.37	6.06	2.55
44.5	25.22	5.74	2.91
44.54	31.928	2.7391	1.6513
44.58	34.46	3.99	2.45
44.62	37.09	5.74	7.43
44.66	33.479	0.46078	0.67456
44.7	37.31	-1.54	0.02
44.74	36.39	-0.98	-0.55
44.78	37.28	-4.21	-1.26
44.82	33.93	-6.22	-2.35
44.86	33.51	-5.03	-4.51
44.9	31.74	-8	-2.65
44.94	33.08	-6.28	1.57
44.98	29.96	-7.17	1.4
45.02	31.55	-7.13	2.11
45.06	31.46	-6.04	1.46
45.1	31.97	-8.46	-0.48
45.14	28.71	-9.2	0.35
45.18	26.58	-8.35	1.45
45.22	25.99	-11.94	1.92
45.26	25.84	-9.54	0.93
45.3	28.35	-9.08	1.89
45.34	25.63	-7.1	2.73
45.38	24.527	-9.4899	0.22564
45.42	25.57	-11.33	-2.22
45.46	23.9	-12.97	-4.02
45.5	23.384	-9.7331	0.28641
45.54	23.078	-9.7806	0.30906
45.58	22.807	-9.8122	0.33279
45.62	18.26	-9.95	-2.07
45.66	18.49	-8.57	-0.93
45.7	17.99	-9.24	-1.83
45.74	18.25	-8.71	-2.97
45.78	17.25	-8.51	-2.21
45.82	21.876	-9.6934	0.49412
45.86	22.15	-8.52	-1.04
45.9	18.89	-9.65	0.16
45.94	22.3	-8.71	-2.14
45.98	21.833	-9.3565	0.61476
46.02	21.885	-9.2445	0.64593
46.06	21.959	-9.1224	0.67738
46.1	22.055	-8.9907	0.70902
46.14	22.172	-8.8498	0.74081
46.18	24.57	-6.54	3.11
46.22	22.463	-8.5425	0.80451
46.26	22.635	-8.377	0.8363
46.3	22.824	-8.2044	0.86795
46.34	21.58	-10.36	1.12
46.38	25.96	-9.88	2.18
46.42	23.48	-10.27	1.3
46.46	24.42	-7.16	3.33
46.5	24.32	-5.36	5.06
46.54	24.91	-7.87	4.89
46.58	26.75	-6.92	3.93
46.62	27.6	-8.65	2.44
46.66	29.77	-2.47	-0.3
46.7	26.6	-4.38	0.19
46.74	25.667	-5.9688	1.1879
46.78	25.968	-5.7477	1.2126
46.82	26.271	-5.5256	1.2364
46.86	26.575	-5.3032	1.259
46.9	32.37	-1.83	4.85
46.94	31.66	-4.91	3.81
46.98	32.78	-5.77	2.77
47.02	29.51	-5.14	0.77
47.06	29.39	-4.97	2.8
47.1	28.21	-3.29	3.63
47.14	28.66	-4.03	0.93
47.18	25.02	-3.22	-0.18
47.22	23.18	-2.89	-1.68
47.26	24.69	-1.96	-3.38
47.3	23.32	-0.86	-3.61
47.34	29.927	-2.7806	1.422
47.38	27.08	-3.6	4.34
47.42	29.33	-1.81	2.84
47.46	30.95	-2.54	-0.8
47.5	30.49	-3.19	-0.3
47.54	31.2	-4.41	-0.12
47.58	32.18	-5.07	1.48
47.62	31.78	-6.37	2.94
47.66	34.12	-5.81	0.97
47.7	34.36	-3.76	1.57
47.74	30.66	-1.88	3.75
47.78	31.429	-1.1986	1.3263
47.82	31.439	-1.1128	1.3027
47.86	31.424	-1.0387	1.2764
47.9	31.382	-0.97696	1.2472
47.94	31.312	-0.92793	1.2151
47.98	31.213	-0.89214	1.18
48.02	31.084	-0.87008	1.1419
48.06	30.924	-0.86222	1.1007
48.1	33.42	4.94	0.85
48.14	29.39	5.46	-1.33
48.18	25.63	4.37	-2.87
48.22	25.78	1.85	-1.99
48.26	27.38	-0.72	0.17
48.3	26.67	-1.07	0.68
48.34	27.97	-0.72	2.75
48.38	28.91	-0.7	0.56
48.42	27.11	-0.26	3.87
48.46	28.4	-4.2	3.29
48.5	29.06	-4.48	-0.09
48.54	32.65	-7.51	0.93
48.58	34.4	-6.36	1.15
48.62	36.02	-4.36	-3.16
48.66	31.23	-5.53	-5.87
48.7	28.92	-3.02	-3.82
48.74	28.89	-1.82	-2.77
48.78	28.5	-2.49	-2.51
48.82	27.63	-4.39	-1.83
48.86	27.97	-6.96	-0.45
48.9	27.42	-5.48	-0.34
48.94	25.42	-5.69	0.34
48.98	22.7	-5.91	0.85
49.02	21.71	-6.13	2.51
49.06	22.76	-4.75	2.66
49.1	23.58	-0.57	3.01
49.14	25.14	2.96	2.33
49.18	28.61	2.18	5.12
49.22	27.02	1.13	1.1
49.26	25.61	0.98	3.46
49.3	24.71	1.81	3.32
49.34	23.51	1.66	2.9
49.38	23.41	0.05	2.21
49.42	21.96	-0.63	1.55
49.46	22.7	1.98	1.26
49.5	24.18	2.66	-0.06
49.54	25.03	1.39	0.29
49.58	25.68	0.35	0.61
49.62	24.71	0.24	1.35
49.66	24.87	0.96	2.13
49.7	23.14	2.19	0.75
49.74	23.65	2.39	1.18
49.78	23.46	1.71	1.98
49.82	24.76	1.97	1.14
49.86	24.81	4.45	0.95
49.9	26.39	2.77	0.97
49.94	27.57	1.04	0.53
49.98	27.67	0.11	3.26
50.02	28.53	0.55	1.91
50.06	28.76	0.05	3.41
50.1	29.88	-1.08	1.27
50.14	29.45	-2.46	0.42
50.18	28.39	-2.2	-0.07
50.22	29.71	-4.08	-0.2
50.26	28.39	-5.17	-3.37
50.3	25.88	-5.78	-2.83
50.34	24.89	-6.79	-2.38
50.38	24.38	-5.32	-0.3
50.42	23.91	-6.13	1.5
50.46	24.54	-4.96	3.93
50.5	24.28	-6.21	3.96
50.54	28.73	-7.04	1.48
50.58	30.57	-3.5	-1.68
50.62	29.47	-1.78	-0.24
50.66	32.03	-3.98	-0.85
50.7	32.26	-4.28	5.29
50.74	31.93	-2.11	3.16
50.78	31.11	-3.53	3.49
50.82	31.69	-4.22	2.44
50.86	31.4	-4.1	2.84
50.9	34.75	-3.17	1.89
50.94	33.53	-1.61	2.32
50.98	33.42	-0.06	3.32
51.02	33.5	-3.32	1.74
51.06	33.21	-2.25	2.89
51.1	30.3	-1.81	4.48
51.14	31.54	-3.88	4.48
51.18	30.72	-2.18	3.9
51.22	30.43	-2.93	4.11
51.26	32.85	-4.62	2.82
51.3	32.68	-4.36	-0.67
51.34	28.18	-3.48	-0.64
51.38	29.55	-1.26	-2.38
51.42	29.29	-1.32	-3.47
51.46	26.31	-2.78	-1.25
51.5	25.66	-4.86	2.9
51.54	21.44	-5.25	3.59
51.58	25.81	-2.76	1.33
51.62	27.6	-1.54	-0.56
51.66	27.34	-3.44	2.22
51.7	27.25	-3.65	1.36
51.74	26.86	-5.13	0
51.78	28.48	-7.37	1.3
51.82	31.26	-7.11	0.06
51.86	31.09	-5.59	1.11
51.9	33.67	-7.05	1.07
51.94	33.92	-6.4	0.68
51.98	34.963	-2.8483	-0.19214
52.02	35.712	-2.0353	-0.32536
52.06	40.9	-1.69	2.13
52.1	37.06	-0.27	-0.66
52.14	38.68	1.05	-1.59
52.18	38.76	2.22	-4.5
52.22	37.48	3.13	-1.23
52.26	35.22	4.13	0.29
52.3	34.06	3	0.82
52.34	33.74	1.96	1.1
52.38	32.1	1.83	1.45
52.42	32.91	1.55	0.31
52.46	32.01	0.6	0.1
52.5	31.58	1.1	1.87
52.54	30.02	1.21	2.11
52.58	31.71	0.67	1.51
52.62	32	0.86	1.77
52.66	31.09	1.18	2.2
52.7	30.9	1.19	3.41
52.74	31.07	1.3	3.01
52.78	32.53	1.21	3.52
52.82	31.89	3.16	2.75
52.86	31.82	3.84	1.83
52.9	30.4	2.63	1.35
52.94	30.49	1.56	0.71
52.98	31	1.89	0.65
53.02	31.23	0.82	0.97
53.06	30.78	-0.06	0.99
53.1	31.4	-0.45	0.93
53.14	32.88	-2.22	1.68
53.18	36.05	-1.81	2.55
53.22	35.58	-2.32	2.8
53.26	36.83	-2.79	2.33
53.3	36.85	-3.82	0.68
53.34	36.53	-5.07	0.74
53.38	37	-4.9	1.69
53.42	37.86	-5.5	0.59
53.46	36.24	-6.07	1.52
53.5	37.3	-5.91	2.36
53.54	37.49	-3.78	0.68
53.58	37.92	-3.28	0.05
53.62	38.24	-2.84	0.45
53.66	36.72	-3.15	1.83
53.7	35.95	-3.68	0.94
53.74	36.4	-1.6	1.8
53.78	37.21	-1.89	0.49
53.82	37.51	-1.69	-1.07
53.86	39.75	-0.95	-0.68
53.9	39.52	0.5	-2.34
53.94	34.037	-2.525	-1.1495
53.98	33.348	-2.6458	-1.2186
54.02	32.642	-2.798	-1.2612
54.06	31.926	-2.9771	-1.2797
54.1	31.209	-3.1781	-1.2763
54.14	31.11	-3.23	-4.09
54.18	31.32	-6.84	-2.86
54.22	27.08	-2.82	-2.72
54.26	23.94	-5.07	-1.38
54.3	24	-7.33	1.52
54.34	25.51	-6.97	1.1
54.38	24.19	-4.74	-2.18
54.42	23.09	-6.2	-0.25
54.46	26.259	-5.2054	-0.61603
54.5	26.042	-5.3686	-0.51279
54.54	25.924	-5.5022	-0.41157
54.58	25.916	-5.6014	-0.31457
54.62	26.7	-3.9	1.52
54.66	28.73	-5.01	-1.14
54.7	29.74	-4.21	-0.48
54.74	30.31	-3.57	0.71
54.78	31.27	-3.45	1.38
54.82	30.04	-4.94	0.17
54.86	31.47	-4.77	1.07
54.9	30.24	-5	-1.21
54.94	30.63	-4.86	-1.69
54.98	31.97	-4.94	-0.95
55.02	34.85	-3.69	-0.03
55.06	35.96	-2.67	0.75
55.1	35.41	0.5	-0.69
55.14	32.07	1.82	-2.33
55.18	33.67	1.91	-1.63
55.22	32.96	0.91	-1.64
55.26	30.83	1.23	0.6
55.3	29.87	1.49	0.17
55.34	29.24	1	-0.19
55.38	25.45	1.16	0.59
55.42	26.73	2.73	-1.17
55.46	27.38	2.68	-1.73
55.5	27.33	-1.11	-3.05
55.54	27.56	-2.94	-4.39
55.58	29.02	-0.17	-6.87
55.62	27.69	-3.47	-2.79
55.66	27.966	-2.9559	-2.059
55.7	29.51	-3.82	-0.13
55.74	32.09	-6.73	-3.65
55.78	32.32	-3.7	3.57
55.82	29.35	-2.15	2.45
55.86	25.38	-4.42	-1.01
55.9	24.75	-6.99	-1.08
55.94	24.81	-7.09	-2.13
55.98	25.02	-5.54	-3.77
56.02	27.05	-3.62	1.24
56.06	26.02	-3.41	3.05
56.1	28.3	-3.17	3.99
56.14	23.38	-2.5	2.42
56.18	23.67	0.53	6.07
56.22	25.41	-3.66	4.43
56.26	26.43	-5.48	3.43
56.3	24.03	-6.84	2.72
56.34	25.72	-3.81	5.29
56.38	27.23	-5.42	5.02
56.42	28.43	-2.35	-0.84
56.46	28.14	-0.3	-0.21
56.5	26.55	1.46	-0.11
56.54	30.073	-4.3936	0.39886
56.58	31.117	-4.6386	-0.08514
56.62	32.146	-4.8665	-0.54468
56.66	33.131	-5.0685	-0.96817
56.7	34.043	-5.2362	-1.344
56.74	35.27	-8.38	-2.43
56.78	34.45	-7.62	-1.92
56.82	36.19	-7.35	-2.32
56.86	36.09	-6.58	-2.59
56.9	36.06	-5.84	-1.89
56.94	37.46	-4.54	-1.36
56.98	38.63	-2.87	-1.65
57.02	35.82	-3.14	-0.26
57.06	31.97	-0.94	2.54
57.1	31.89	-2.26	-0.53
57.14	30.11	-1.99	-2
57.18	29.86	-4.3	2.49
57.22	35.58	-1.57	4.49
57.26	35.7	-5.07	2.06
57.3	36.7	-3.14	0.68
57.34	33.79	-1.53	0.28
57.38	33.72	-2.78	1.46
57.42	34.39	-3.29	1.45
57.46	33.49	-3.3	0.42
57.5	33.74	-3.28	0
57.54	33.42	-3.91	-0.24
57.58	32.51	-4.15	-0.57
57.62	33.51	-4.6	0.05
57.66	32.91	-2.99	0.19
57.7	32.94	-2.41	0.2
57.74	32.28	-4.36	-0.83
57.78	30.69	-7.52	0.91
57.82	31.84	-7.2	2.08
57.86	30.61	-3.2	1.95
57.9	32.5	-0.45	2.16
57.94	30.99	-0.26	1.68
57.98	31.37	-1.86	1.8
58.02	32.06	-1.59	2.73
58.06	33.62	-1.41	2.33
58.1	35.48	-2.67	2.5
58.14	32.03	-0.52	3.67
58.18	33.61	3.16	0.28
58.22	28.95	2.18	-1.55
58.26	26.59	1.25	-4.45
58.3	26.08	-0.75	-2.8
58.34	26.34	-1.59	-3.47
58.38	29.78	-1.36	-1.73
58.42	30.43	1.86	-0.79
58.46	27.58	2.03	-1.23
58.5	27.26	2.33	0.52
58.54	28.3	1.46	1.73
58.58	25.06	1.33	3.29
58.62	23.7	2.52	0.85
58.66	25.37	1.43	-1.57
58.7	25.1	1.22	-0.18
58.74	26.98	-0.36	0.41
58.78	27.2	-0.21	-0.21
58.82	25.8	-1.08	-0.65
58.86	25.42	-0.24	-1.01
58.9	24.78	1.32	-1.75
58.94	23.8	0.02	-0.77
58.98	22.94	0.35	1.28
59.02	24.92	-1.54	3.46
59.06	23.74	-0.58	3.48
59.1	25.72	0.47	4.26
59.14	26.42	-1.49	6.95
59.18	27.83	-0.12	6.97
59.22	27.56	2.82	5.18
59.26	27.56	2.25	5.48
59.3	28.56	0.1	3.85
59.34	28.17	-0.41	1.31
59.38	28.39	-2.71	1.69
59.42	31.31	-3.82	1.39
59.46	31.49	-3.71	1.03
59.5	30.88	-2.72	-0.54
59.54	29.24	-3.08	0.85
59.58	31.604	-3.8869	1.9356
59.62	36.71	-3.57	3.75
59.66	36.57	-1.78	4.15
59.7	32.146	-5.2067	1.9634
59.74	32.257	-5.5904	1.9799
59.78	32.336	-5.9358	1.9839
59.82	26.29	-9.83	2.93
59.86	29.13	-8.34	4.14
59.9	31.07	-9.42	2.07
59.94	33.12	-7.24	2.33
59.98	33.42	-5.34	-1.31
60.02	31.04	-6.92	1.01
60.06	34.06	-4.84	1.04
60.1	34.95	-3.44	-1.01
60.14	33.3	-4.5	-1.51
60.18	31.6	-5.33	-0.6
60.22	30.07	-6.25	-0.93
60.26	30.61	-7.52	-1.48
60.3	30.41	-6.64	0.91
60.34	28.41	-4.34	4.26
60.38	32.5	-5.31	6.95
60.42	34.94	-1.94	4.32
60.46	35.77	-1.55	1.48
60.5	34.63	-0.69	2.07
60.54	32.16	-0.72	2.57
60.58	31.94	-0.6	1.71
60.62	31.17	-1.87	0.26
60.66	30.88	-1.62	0.12
60.7	28.5	-0.96	-0.45
60.74	27.56	-1.03	-1.92
60.78	28.59	-0.14	-1.63
60.82	29.01	0.94	-0.82
60.86	30.65	0.32	-1.2
60.9	30.16	1.79	-2.73
60.94	28.12	-0.1	-0.73
60.98	24.77	-0.24	3.74
61.02	23.19	-0.2	4.48
61.06	24.8	-0.92	5.46
61.1	26.86	-2.55	5.32
61.14	29.457	-2.4009	1.7631
61.18	30.221	-2.9384	1.7044
61.22	33.54	-4.29	-0.51
61.26	31.41	-4.98	-0.49
61.3	33.11	-5.16	0.79
61.34	34.12	-5.93	-0.1
61.38	34.6	-5.56	0.89
61.42	35	-4.56	0.38
61.46	34.57	-3.7	0.48
61.5	33.97	-3.07	-1.86
61.54	35.45	-2.91	-1.17
61.58	33.19	-1.16	-3.13
61.62	31.67	-3.68	-0.3
61.66	33.98	-3.46	-3.13
61.7	33.51	1.42	-1.9
61.74	32.12	0.44	-4.49
61.78	28.08	2.82	1.36
61.82	29.3	4.38	0.36
61.86	25.26	4.23	2.04
61.9	24.25	3.73	0.96
61.94	20.1	2.25	5.04
61.98	20.16	3.01	3.72
62.02	23.35	3.42	-0.6
62.06	20.59	2.02	3
62.1	18.88	1.16	3.74
62.14	19.14	-1.15	1.98
62.18	22.53	-1.57	3.41
62.22	22.02	-3.34	2.06
62.26	20.38	-3.95	3.25
62.3	22.3	-5.65	1.16
62.34	23.43	-2.59	-0.33
62.38	23.563	-3.4339	2.357
62.42	24.77	-3.53	4.58
62.46	23.19	-4.54	5.97
62.5	27.1	-4.2	3.52
62.54	24.46	-3.85	1.6
62.58	28.8	-1.47	-0.33
62.62	27.03	0.23	-1.91
62.66	29.14	-1.07	1.36
62.7	27.13	-0.32	1.39
62.74	26.27	-0.22	-1.84
62.78	27.58	1.01	-1.82
62.82	27.86	0.76	-0.84
62.86	27.35	0.93	0.56
62.9	27.31	-0.3	0.72
62.94	25.92	0.85	0.85
62.98	26.05	1.35	1.35
63.02	27.17	1.05	3.8
63.06	31.41	0.58	1.58
63.1	30.5	-0.98	1.99
63.14	32.17	-1.01	-1.73
63.18	31.526	-1.2598	0.40499
63.22	31.571	-1.4283	0.4614
63.26	31.552	-1.5872	0.52248
63.3	31.474	-1.7368	0.58754
63.34	31.343	-1.8775	0.65589
63.38	35.24	-2.63	2.07
63.42	33.84	-2.14	1.92
63.46	30.98	-1.7	1.8
63.5	32.78	-0.72	-1.19
63.54	32.66	-0.65	0.88
63.58	33.47	-1.65	-0.42
63.62	31.99	-0.9	-0.66
63.66	30.39	-1.07	-0.63
63.7	28.62	-0.81	0.74
63.74	29.64	-7.69	-1.28
63.78	26.79	-7.2	-3.82
63.82	27.551	-2.9652	1.4824
63.86	27.211	-3.0142	1.531
63.9	26.893	-3.058	1.5732
63.94	22.67	-6.1	2.18
63.98	21.26	-5.8	-0.44
64.02	20.33	-7.03	3.81
64.06	19.47	-6.96	7
64.1	23.72	-1.44	4.81
64.14	24.68	-4.48	4.72
64.18	25.25	-3.64	5.09
64.22	25.51	-2.07	4.99
64.26	25.86	-3.268	1.5547
64.3	26.046	-3.2758	1.4958
64.34	26.312	-3.2816	1.4229
64.38	33.62	0.14	-1.75
64.42	29.1	-0.2	-3.34
64.46	29.39	0.58	-1.07
64.5	29.84	0.77	0.57
64.54	31.9	-1.12	2.13
64.58	32.16	-2.57	1.19
64.62	30.99	-4.23	-1.27
64.66	31.43	-3.62	-2.06
64.7	34.17	-4.5	0.02
64.74	34.28	-4.47	0.42
64.78	34.56	-4.77	0.23
64.82	33.82	-5.77	0.94
64.86	33.83	-3.91	1.62
64.9	33.47	-1.23	-0.22
64.94	31.94	-2.27	-0.01
64.98	29.94	-2.45	0.14
65.02	29.26	-2.17	0.99
65.06	31.27	-4.48	0.94
65.1	34.19	-3.86	1.42
65.14	33.92	-2.6	2.19
65.18	33.06	-3.34	1.03
65.22	33.17	-3.67	0.65
65.26	33.54	-3.86	0.41
65.3	32.95	-2.72	-0.22
65.34	33.01	-1.9	0.59
65.38	32.8	-1.25	1.71
65.42	34.28	-1.47	0.91
65.46	32.62	0.43	2.27
65.5	28.86	-0.69	3.1
65.54	26.32	-1.23	5.24
65.58	30.69	-1.63	3.08
65.62	29.98	-1.87	2.56
65.66	29.746	-2.531	1.8933
65.7	29.629	-2.914	1.7551
65.74	26.32	-5.68	0.41
65.78	26.93	-4.31	0.73
65.82	30.45	-4.09	-0.29
65.86	29.79	-1.31	0.12
65.9	31.01	-1.19	0.96
65.94	32.04	-5.04	0.68
65.98	30.09	-7.67	1.49
66.02	28.69	-1.96	2
66.06	28.38	-3.74	1.85
66.1	30.19	-1.25	1.49
66.14	29.45	-0.29	1.28
66.18	27.36	0.33	0.33
66.22	28.22	1.22	2.28
66.26	27.81	1.34	1.3
66.3	24.48	0.09	1.95
66.34	27.45	-1.46	1.16
66.38	29.09	-0.02	-2.79
66.42	25.48	-0.6	1.15
66.46	30.66	1.85	2.78
66.5	29.69	-1.44	1.82
66.54	30.08	-4.41	3.72
66.58	33.34	-2.7	3.06
66.62	31.96	-3.85	2.5
66.66	32.48	-5.16	1.91
66.7	33.05	-2.78	0.39
66.74	32.35	-4.62	0.79
66.78	32.57	-4.3	1.21
66.82	32.97	-4.53	1.49
66.86	31.06	-4.62	1.53
66.9	31.43	-4.21	0.71
66.94	31.58	-5.8	-0.24
66.98	30.07	-6.46	0.38
67.02	29.86	-8	0.64
67.06	31.38	-7.29	0.17
67.1	32.29	-6.66	-0.23
67.14	31.87	-7.46	-0.14
67.18	32.09	-8.35	-0.49
67.22	32.93	-8.89	-0.1
67.26	32.87	-7.8	-0.11
67.3	33.2	-8.8	-2.05
67.34	32.26	-7.7	-4.05
67.38	31.43	-10.49	-2.76
67.42	30.34	-11.65	-0.67
67.46	33.669	-7.8049	-0.24884
67.5	33.857	-7.322	0.022958
67.54	34.007	-6.7847	0.30039
67.58	36.03	-6.44	3.76
67.62	35.86	-5.46	2.36
67.66	35.15	-6.93	3.41
67.7	36.44	-3.13	1.98
67.74	31.82	-1.81	-0.65
67.78	31.37	0.91	-1.99
67.82	32.74	-3.11	1.53
67.86	32.74	-3.4	0.75
67.9	34.03	-1.43	1.53
67.94	34.06	-1.72	1.86
67.98	30.38	0.79	-0.82
68.02	30.64	-0.01	0.85
68.06	31.43	-2.01	1.49
68.1	29.49	-0.98	1.52
68.14	30.4	-2.75	2.91
68.18	32.23	-1.97	-0.25
68.22	28.34	0.25	-0.57
68.26	31.08	-0.11	1.12
68.3	32.11	0.5	-0.5
68.34	29.94	0.32	-0.74
68.38	29.2	0.91	0.44
68.42	30.11	0	1.34
68.46	30.28	0.12	0.73
68.5	29.45	0.76	1.88
68.54	31.11	-1.19	1.3
68.58	32.38	-1.75	1.18
68.62	31.61	-2.49	1.34
68.66	31.8	-2.55	1.16
68.7	31.77	-2.42	0.49
68.74	32.66	-2.58	0.54
68.78	32.23	-4.09	-0.45
68.82	32.77	-6.25	-2.47
68.86	31.23	-8.92	1.62
68.9	30.55	-10.33	3.08
68.94	33.571	-5.9642	1.0399
68.98	33.841	-6.0486	1.1656
69.02	34.081	-6.077	1.2902
69.06	34.57	-3.41	2.17
69.1	35.76	-4.71	2.14
69.14	36.87	-4.41	1.92
69.18	36.79	-4.91	0.72
69.22	34.33	-5.58	0.94
69.26	33	-5.95	1.08
69.3	32.75	-5.24	1.07
69.34	33.77	-6.31	1.7
69.38	33.29	-4.74	2.16
69.42	33.77	-5.03	2.25
69.46	32.6	-4.44	0.68
69.5	32.99	-2.94	-0.03
69.54	32.58	-2.58	0.94
69.58	32.13	-2.08	0.71
69.62	31.62	-1.93	0.59
69.66	32.57	-2.1	0.82
69.7	32.5	-2.23	0.88
69.74	32.91	-2.3	0.66
69.78	32.49	-3.6	1.29
69.82	32.29	-5.09	2.37
69.86	33.51	-6.1	1.52
69.9	35.5	-8.32	0.1
69.94	33.42	-5.96	-1.37
69.98	30.05	-6.54	2.55
70.02	31.19	-5.01	2.93
70.06	30.92	-2.56	-1.93
70.1	31.92	-2.95	-1.75
70.14	33.36	-3.88	1.41
70.18	32.31	-1.54	1.46
70.22	31.67	-0.57	-0.63
70.26	33.69	-1.03	-3.51
70.3	31.68	1.34	-3.22
70.34	30.9	2.09	-0.48
70.38	32.83	2.96	0.06
70.42	34.1	4.06	-0.38
70.46	30.22	5.3	2.66
70.5	29.13	-0.8	5.65
70.54	29.71	2.48	0.35
70.58	30.28	3.17	1.39
70.62	32.53	3.08	1.52
70.66	32.62	2.16	1.41
70.7	31.97	1.36	0.86
70.74	32.22	1.39	0.38
70.78	32.48	1	0.88
70.82	32.91	1.28	1.59
70.86	32.17	0.71	0.17
70.9	33.02	-0.54	-0.9
70.94	33.67	-1.23	-1.04
70.98	35.3	-1.44	0.05
71.02	33.93	-1.15	0.76
71.06	32.47	-1.53	0.07
71.1	30.64	-2.67	3.93
71.14	33.9	0.1	3.03
71.18	33.45	-0.36	3.97
71.22	35.28	-0.84	1.98
71.26	34.1	0.22	2.4
71.3	34.81	-3.93	2.9
71.34	32.56	-2.41	0.87
71.38	30.01	-4.78	-2.85
71.42	26.2	-3.91	-1.13
71.46	28.83	-4.97	-1.09
71.5	30.43	-6.14	-1.99
71.54	27.71	-4.17	-5.81
71.58	24.32	-1.97	-3.39
71.62	22.9	-4.38	-0.18
71.66	21.18	-5.26	1.9
71.7	21.67	-5.73	2.85
71.74	25.09	-5.69	4.06
71.78	24.25	-6.64	5.86
71.82	26.82	-4.75	3.7
71.86	29.04	-4.48	2.3
71.9	31.01	-2.19	4.36
71.94	31.62	-3.3	3.78
71.98	32.06	-3.1	3.22
72.02	32.99	-2.64	2.9
72.06	32.83	-2.12	2.17
72.1	33.29	-1.99	2.6
72.14	34.04	-0.03	1.53
72.18	32.59	0.37	1.05
72.22	34.04	-0.57	1.34
72.26	34.664	-0.27917	1.3234
72.3	34.796	-0.38881	1.0722
72.34	34.864	-0.55167	0.83558
72.38	33.51	3.13	1.26
72.42	33.05	1.69	4.47
72.46	37.51	0.23	0.68
72.5	34.612	-1.5232	0.095442
72.54	34.446	-1.7932	-0.022945
72.58	34.252	-2.0527	-0.10865
72.62	33.25	-4.5	-3.64
72.66	32.74	-6.2	-2.38
72.7	33.8	-4.28	0.11
72.74	34.2	-3.52	1.91
72.78	33.92	-3.23	0.22
72.82	32.85	-2.97	-0.24
72.86	33.65	-1.43	-0.48
72.9	31.86	-1.44	1.83
72.94	32.56	-0.92	3.17
72.98	31.88	-0.66	0.4
73.02	30.93	0.32	0.08
73.06	31.71	-3.05	3.78
73.1	36.47	-4.31	1.27
73.14	37.8	-3.44	-1.03
73.18	38.78	-0.46	0.13
73.22	35.85	0.62	0.41
73.26	33.04	0.9	-0.17
73.3	33.26	3.46	1.5
73.34	32.06	-0.3	4.78
73.38	32.14	-1.19	0.85
73.42	31.34	1.51	-2.36
73.46	32.53	-0.69	-2.7
73.5	30.55	0.04	0.97
73.54	30.56	-0.46	0.2
73.58	29.89	-0.38	2.16
73.62	27.2	-0.66	3.9
73.66	28.12	-2.45	3.81
73.7	27.12	2.03	3.38
73.74	30.21	0.41	1.13
73.78	29.54	0	1.46
73.82	28.9	0.63	0.71
73.86	30.76	1.93	-0.01
73.9	31.59	-0.48	2.24
73.94	30.4	-0.6	2.61
73.98	30.28	-1.4	2.26
74.02	32.2	-1.79	1.01
74.06	33	-2.79	1.62
74.1	32.2	-3.76	0.8
74.14	33.8	-2.55	0.51
74.18	33.86	-3.49	0.79
74.22	34.45	-4.79	0.11
74.26	33.48	-3.65	0.49
74.3	33.08	-3.83	0.66
74.34	33.48	-3.81	0.67
74.38	34.48	-4.05	-0.16
74.42	33.3	-4.03	0.06
74.46	33.01	-4.92	0.16
74.5	32.69	-4.27	-0.09
74.54	31.19	-5.58	1.11
74.58	32.17	-1.26	1.88
74.62	29.87	-0.44	1.91
74.66	31.42	0.7	1.02
74.7	27.29	-0.03	0.19
74.74	26.51	-0.62	1.31
74.78	25.75	0.49	3
74.82	25.22	-3.72	2.04
74.86	25.55	-3.33	1
74.9	27.14	-3.84	-1.88
74.94	25	-2.96	-0.07
74.98	24.83	-1.8	1.36
75.02	25.84	1.7	-0.9
75.06	24.46	-0.47	-0.99
75.1	26.67	-0.07	1.21
75.14	27.59	0.19	3.41
75.18	27.79	-0.31	3.89
75.22	30.6	-0.24	1.74
75.26	29.99	-0.63	1.73
75.3	30.88	0.06	1.55
75.34	31.23	-1.63	0.87
75.38	33.09	0.21	0.85
75.42	34.81	0.92	0.05
75.46	34.58	3.27	0.3
75.5	34.69	3.9	0.38
75.54	35.22	2.34	-2.23
75.58	36.44	3.75	-1.7
75.62	35.98	2.97	0.06
75.66	34.63	1.18	1.21
75.7	38.27	-1.64	-4.21
75.74	35.66	1.58	-0.21
75.78	34.55	-2.78	3.65
75.82	34.82	-0.87	2.27
75.86	35.37	-1.32	1.36
75.9	36.08	-2.34	0.62
75.94	33.68	-4.9	-1.25
75.98	34.91	-2.99	0.85
76.02	34.49	-3.2	1.71
76.06	33.23	-3.83	1.4
76.1	34.34	-3.67	1.7
76.14	33.83	-6.23	-0.08
76.18	32.35	-4.79	0.08
76.22	33.64	-5.21	0.39
76.26	33.9	-5.28	0.62
76.3	33.89	-4.71	0.29
76.34	34.06	-5.08	-0.15
76.38	31.74	-4.71	0.09
76.42	33.8	-2.98	1.74
76.46	35.26	-3.5	1.26
76.5	34.83	-2.05	1.68
76.54	34.75	-0.95	1.15
76.58	32.83	-1.96	-0.73
76.62	33.45	-4.54	1.21
76.66	31.81	-2.05	1.74
76.7	33.57	-1.21	0.49
76.74	33.62	-0.09	0.89
76.78	34.68	-0.06	0.81
76.82	34.03	0.19	0.91
76.86	34.81	0.7	-0.12
76.9	35.75	0.29	0.71
76.94	36.38	1.57	5.31
76.98	37.35	0.2	4.24
77.02	35.25	-3.42	3.12
77.06	34.795	-3.6375	2.0338
77.1	34.675	-3.8523	2.015
77.14	34.528	-4.051	1.978
77.18	34.357	-4.2334	1.9244
77.22	35.24	-6.41	4.42
77.26	35.31	-6.28	1.87
77.3	35.37	-7.89	2.71
77.34	35.45	-7.24	3.53
77.38	36.88	-8.06	-2.46
77.42	30.22	-9.68	-3.4
77.46	32.816	-5.0497	1.2326
77.5	32.59	-5.0998	1.1095
77.54	32.373	-5.133	0.98557
77.58	30.91	-4.48	1.59
77.62	28.59	-4.4	1.33
77.66	25.31	-4.47	-0.63
77.7	26	-7.23	-1.5
77.74	31.557	-5.0442	0.41484
77.78	31.473	-4.975	0.32269
77.82	31.424	-4.8885	0.24195
77.86	24.19	-3.11	0.56
77.9	31.444	-4.6634	0.12168
77.94	33.72	-3.38	-0.66
77.98	36.64	-1.54	1.02
78.02	34.97	-2.94	0.31
78.06	35.87	-2.52	2.42
78.1	35	-1.76	2.82
78.14	37.21	-2.7	0.29
78.18	34.13	-2.57	-1.31
78.22	35.58	-3.88	1.46
78.26	34.13	-3.93	0.91
78.3	33.5	-2.79	0.37
78.34	32.82	-3.86	0.24
78.38	32.41	-3.28	0.15
78.42	31.2	-3.2	0.24
78.46	31.08	-3.54	1.09
78.5	32.67	-4.3	0.93
78.54	32.8	-3.08	0.33
78.58	32.11	-2.23	0.3
78.62	30.52	-2.46	0.05
78.66	30.85	-1.78	0.29
78.7	30.11	-1.47	-0.33
78.74	30.19	-2.22	-0.15
78.78	29.82	-2.82	-0.53
78.82	29.79	-2.91	-1.25
78.86	28.47	-2.91	-2.52
78.9	28.13	-2.81	-4.71
78.94	28.722	-3.3813	0.84928
78.98	29.31	0.53	2.56
79.02	26.16	-2.95	4.38
79.06	26.43	-3.05	7.1
79.1	29.39	-6.93	4.35
79.14	31.4	-9.11	1.83
79.18	31.79	-7.2	0.89
79.22	31.34	-7.11	1.52
79.26	33.88	-5.81	0.94
79.3	34.06	-5.47	0.17
79.34	34.46	-6.06	0.41
79.38	36.12	-5.33	1.06
79.42	35.58	-6.11	2.07
79.46	36.44	-6.64	1.52
79.5	36.46	-6.4	1.52
79.54	34.41	-6.37	1.36
79.58	34.63	-6.6	1.68
79.62	33.47	-2.88	-0.66
79.66	34.08	-4.24	-1.42
79.7	31.72	-1.81	-2.54
79.74	31.11	-0.22	0.34
79.78	33.03	-1.59	0.72
79.82	32.42	-2.22	2.15
79.86	31.7	-3.93	1.25
79.9	32.51	-2.95	2.58
79.94	34.75	-1.93	1.09
79.98	34.24	-1.3	-0.84
80.02	32	-1.43	0.4
[truncated: 1,016 more rows]
