# Supplementary material for: Mean flow and turbulence structure over exposed roots on a forested floodplain: Insights from a controlled laboratory experiment
Source: PLoS One. 2020 Feb 26;15(2):e0229306. doi: 10.1371/journal.pone.0229306 (PMC7043746; doi:10.1371/journal.pone.0229306)
Supplement: S1 File — (ZIP) [file pone.0229306.s001.zip › data_and_scripts/velocity_data/t21_098_replaced.csv]

0.06	28.65	-2.07	0.61
0.1	29.44	-6.52	3.61
0.14	31.32	-7.26	0.46
0.18	30.84	-3.91	3.52
0.22	32.05	-1.74	2.13
0.26	32.09	-1.18	2.14
0.3	31.37	0.18	3.13
0.34	32.33	-2.49	2.09
0.38	33.48	-2.15	2.04
0.42	33.33	-1.88	0.73
0.46	32.23	-1.26	2.3
0.5	30.91	-1.96	1.18
0.54	30.07	-3.76	-0.11
0.58	29.82	-5.12	-0.09
0.62	29.21	-4.94	-0.09
0.66	28.11	-6.99	-0.08
0.7	25.85	-8.47	-0.08
0.74	20.86	-6.07	2.41
0.78	24.72	-10.6	1.37
0.82	26.64	-9.12	1.18
0.86	26.68	-11.69	2.66
0.9	28.507	-8.5666	-0.39525
0.94	35.42	-8.7	-2.34
0.98	34.47	-7.61	-1.81
1.02	32.49	-4.36	-4.49
1.06	31.37	-6.78	-1.9
1.1	29.732	-7.1753	-1.7977
1.14	28.66	-5.84	4.1
1.18	31.32	-4.77	-1.94
1.22	30.83	-4.94	-0.76
1.26	30.87	-8.24	-3.25
1.3	28.41	-4.62	-4.54
1.34	23.91	-3.41	-3.85
1.38	26.7	-1.43	-2.74
1.42	27.04	1.01	-0.75
1.46	23.74	-0.8	-0.67
1.5	22.73	0.26	0.47
1.54	28.21	2.49	0.05
1.58	26.28	4.14	1.99
1.62	26.03	5.51	0.44
1.66	24.24	1.72	-3.08
1.7	23.209	3.3595	0.93739
1.74	21.81	1.09	3.16
1.78	17.54	3.7	1.94
1.82	22.31	6.41	2.36
1.86	23.62	5.21	2.02
1.9	23.28	2.87	2.42
1.94	21.37	1.13	0.89
1.98	24.29	-1.65	-0.37
2.02	26.56	-1.45	1.17
2.06	26.19	-0.32	0.49
2.1	27.28	-1.46	-0.15
2.14	23.29	-1.27	-1.06
2.18	23.5	0.64	2.49
2.22	28.78	3.59	0.99
2.26	27.96	3.86	0.41
2.3	23.49	6.23	1.68
2.34	26.25	2.48	3.68
2.38	30.19	2.57	0.14
2.42	32.73	-2.53	0.67
2.46	29.77	0.44	1.29
2.5	26.46	-0.66	2.51
2.54	29.18	-1.53	0.29
2.58	29.33	-3.2	4.25
2.62	26.85	-6.31	4.85
2.66	26.55	-8.03	1.4
2.7	28.29	-7.26	1.89
2.74	28.02	-7.78	1.32
2.78	26.54	-6.1	3.1
2.82	25.128	-9.0238	1.8536
2.86	24.507	-9.2723	1.7088
2.9	22.28	-14.74	3.37
2.94	24.45	-12.55	0.89
2.98	22.45	-12.86	0.17
3.02	20.45	-12.07	-1.97
3.06	23.36	-8.27	3.01
3.1	23.3	-5.23	1.03
3.14	24.23	-2.56	0.17
3.18	23.8	-2.02	3.21
3.22	24.51	-7.03	0.88
3.26	25.43	-5.52	0.92
3.3	26.99	-6.75	-0.54
3.34	27.38	-6.53	2.53
3.38	27.81	-5.04	1.56
3.42	26.74	-3.38	-1.6
3.46	26.39	-4.24	4.07
3.5	26.18	-6.78	1.28
3.54	30.65	-7.41	3.1
3.58	33.18	-7.36	-0.22
3.62	34.43	-6.74	-0.6
3.66	30.97	-6.78	-1.54
3.7	37.16	-4.1	0.72
3.74	34.6	-5.69	0.57
3.78	37.42	-4.09	-1.36
3.82	29.7	-8.08	-1.35
3.86	32.01	-6.78	-0.74
3.9	32.33	-10.2	2.72
3.94	34.6	-6.59	0.7
3.98	35.22	-6.61	1.65
4.02	34.83	-5.45	-0.23
4.06	32.73	-4.06	3.54
4.1	35.99	-4.42	1.68
4.14	32.93	-4.8	0.2
4.18	30.91	-6.96	1.34
4.22	32.35	-5.57	1.03
4.26	30.47	-4.27	1.74
4.3	31.14	-3.65	-2.53
4.34	30.39	-3.33	-3.04
4.38	28.09	-1.43	-0.95
4.42	28.18	-0.42	-0.11
4.46	27.73	0.25	1.07
4.5	29.03	-0.42	2.48
4.54	29.63	-1.07	-1.5
4.58	29.15	-3.51	-2.7
4.62	27.35	-3.88	-0.77
4.66	28.45	-3.01	-0.98
4.7	25.16	-1.15	1.77
4.74	27.7	-0.93	2.69
4.78	27.41	-0.94	1.85
4.82	28.05	-1.25	1.46
4.86	31.49	-2	1.86
4.9	33.25	-1.68	2.78
4.94	34.63	-2.29	1.87
4.98	33.52	0.85	1.51
5.02	34.44	0.2	1.06
5.06	33.95	1.86	0.17
5.1	30.84	1.43	-0.8
5.14	34.86	2.24	2.17
5.18	31.92	1.92	2.32
5.22	33.591	-1.8252	-0.37219
5.26	33.89	-2.37	-0.42
5.3	30.57	-3.23	0
5.34	31.68	-5.36	0.73
5.38	31.55	-6.18	-0.09
5.42	31.49	-4	-2.62
5.46	31.3	-5.58	-5.06
5.5	32.82	-1.93	-2.63
5.54	29.85	-1.21	-1.98
5.58	26.22	1.2	-2.18
5.62	24.37	2.2	3.11
5.66	24.42	1.39	3.16
5.7	25.01	2.71	1.8
5.74	25.59	1.32	-0.07
5.78	26.31	-2.58	-1.33
5.82	24.22	-1.52	-0.23
5.86	21.27	-3.36	3.07
5.9	21.01	-2.19	2.32
5.94	22.32	-1.46	1.41
5.98	27.2	-4.27	-0.77
6.02	26.24	-2.46	0.79
6.06	26.7	-0.72	-1.03
6.1	28.77	-1.01	1.35
6.14	29.39	-1.4	0.41
6.18	27.68	-1.74	-0.21
6.22	26.95	-2.14	0.52
6.26	28.93	-2.61	-1.54
6.3	24.61	-5.11	-0.14
6.34	21.75	-3.99	1.15
6.38	21.58	-4.34	0.46
6.42	20.41	-3.02	-0.2
6.46	21.31	-5.4	0.95
6.5	20.62	-6.23	0.5
6.54	20.05	-5.56	-0.31
6.58	18.97	-4.56	1.32
6.62	20.45	-4.45	1.68
6.66	21.24	-5.36	0.87
6.7	19.62	-7.14	2.22
6.74	23.85	-6.41	2.49
6.78	26.85	-4.28	0.62
6.82	26.31	-3.35	-0.74
6.86	26.87	-5.98	-0.22
6.9	22.52	-3.56	2.08
6.94	23.68	-2.91	4.47
6.98	26.883	-3.9498	1.6
7.02	27.661	-3.8117	1.5114
7.06	28.426	-3.652	1.4174
7.1	29.168	-3.4645	1.3244
7.14	25.36	-2.22	3.21
7.18	30.86	-3.34	0.47
7.22	32.18	-0.18	0.25
7.26	30.31	-1.26	3.57
7.3	33.42	-1.08	3.31
7.34	35.96	-2.34	-0.44
7.38	34.01	-3.53	-0.81
7.42	31.81	-2.84	-0.12
7.46	31.88	0.25	1.41
7.5	35.61	0.76	-0.1
7.54	33.24	4.42	3.18
7.58	31.06	3.99	4.28
7.62	26.53	-2.7	3.83
7.66	30.99	3.61	1.8
7.7	30.07	1.03	4.88
7.74	35.58	3.69	0.96
7.78	33.75	2.61	0.62
7.82	27.64	0.64	2.04
7.86	31.77	-0.096922	2.2124
7.9	33	0.28	4.21
7.94	31.676	-1.9072	1.579
7.98	31.587	-2.8167	1.2419
8.02	36.39	-5.65	0.34
8.06	33.03	-4.94	0.82
8.1	32.45	-4.77	0.46
8.14	31.11	-5.2	0.64
8.18	29.48	-5.96	-0.89
8.22	25.84	-3.56	-2.42
8.26	26.99	-6.57	0.12
8.3	26.47	-6.56	0.92
8.34	29.82	-6.81	0.14
8.38	26.73	-5.05	2.49
8.42	28.5	-0.09	0.15
8.46	26.09	-0.7	0.36
8.5	25.28	-2.97	1.77
8.54	26.82	-5.6	0.76
8.58	27.28	-6.85	1.89
8.62	26.95	-6.55	1.12
8.66	25.14	-6.61	3.07
8.7	26.18	-4.31	0.34
8.74	22.46	-3.35	1.51
8.78	18.54	-4.65	1.02
8.82	23.59	-2.44	-0.8
8.86	23.86	-2.79	-1.49
8.9	23.91	-3.01	-1.81
8.94	22.84	-3.13	-1.35
8.98	22.05	-3.95	-0.46
9.02	20.9	-1.95	1.15
9.06	19.62	-5.18	0.35
9.1	19.83	-5.45	-0.68
9.14	19.73	-5.2	0.73
9.18	18.07	-5.48	0.21
9.22	20.98	-9.72	0.43
9.26	24.017	-4.4357	0.61189
9.3	24.804	-4.4731	0.72075
9.34	25.546	-4.5103	0.82212
9.38	27.76	1.79	2.12
9.42	27.29	-1.97	1.88
9.46	29.87	-1.43	1.41
9.5	28.2	-5.98	2.63
9.54	27.76	-5.19	0.26
9.58	26.7	-6.53	0.29
9.62	28.12	-7.11	0.4
9.66	24.56	-6.94	-0.42
9.7	25.7	-5.97	0.17
9.74	18.88	-4.79	1.53
9.78	18.8	-6.55	2.11
9.82	20.42	-3.54	1.48
9.86	20.5	-2.86	3.02
9.9	20.51	-0.97	5.18
9.94	20.93	1.83	3.71
9.98	18.41	1.89	4.99
10.02	21.89	-3.17	2.33
10.06	25.47	-2.57	-0.12
10.1	26.48	-6.83	0.03
10.14	21.66	-3.5	2.48
10.18	20.54	-3.3	2.25
10.22	25.84	-7.82	0.59
10.26	25.99	-3.5	-0.21
10.3	29.12	-2.95	0.83
10.34	26.02	-5.27	1.1
10.38	24.29	-8.51	1.05
10.42	26.38	-5.4	0.91
10.46	26.16	-3.28	1.88
10.5	24	-6.43	1.74
10.54	21.96	-1.34	3.6
10.58	24.27	-6.13	1.84
10.62	25.86	-4.62	4.14
10.66	30.24	-3.92	0.26
10.7	32.25	-3.26	0.64
10.74	29.75	-2.72	1.12
10.78	34.12	0.14	2.27
10.82	32.64	-3.79	1.08
10.86	28.64	-2.22	-1.15
10.9	32.37	-1.61	0.83
10.94	31.24	-2.82	0.29
10.98	31.4	-3.26	0.71
11.02	31.43	-3.26	0.68
11.06	29.15	-3.12	1.68
11.1	28.85	-3.63	1.3
11.14	28.62	-3.98	1.54
11.18	28.99	-4.11	1.28
11.22	28.74	-3.56	1.14
11.26	29.42	-4.67	1.43
11.3	27.95	-5.17	0.91
11.34	27.35	-8.27	-0.88
11.38	26.51	-5.66	-0.51
11.42	25.66	-5.1	-1.07
11.46	24.1	-3.62	-0.91
11.5	22.15	-4.63	-0.17
11.54	22.35	-3.71	-0.26
11.58	18.14	-1.78	2.39
11.62	17.52	-3.79	3.24
11.66	17.03	-4.38	4.17
11.7	17.88	-2.28	2.57
11.74	18.91	0.6	3.58
11.78	20.81	1.41	2.93
11.82	21.91	1.44	0.38
11.86	20.94	2.27	2.26
11.9	21.72	-4.33	1.59
11.94	20.08	-5.66	-0.86
11.98	23.83	-4.56	-1.9
12.02	22.6	-6.28	-0.36
12.06	19.32	-4.53	2.12
12.1	14.36	-12.41	3.16
12.14	21.027	-6.8055	0.5033
12.18	21.189	-7.209	0.44782
12.22	21.353	-7.58	0.4118
12.26	21.519	-7.9182	0.39362
12.3	21.688	-8.2238	0.39167
12.34	24.63	-12.71	-0.69
12.38	22.89	-10.24	-0.01
12.42	22.1	-8.38	-1.31
12.46	23.65	-5.74	0.58
12.5	24.03	-10.69	3.38
12.54	23.22	-9.71	1.57
12.58	23.1	-9.92	1.22
12.62	24.86	-9.28	0.82
12.66	24.2	-7.24	0.03
12.7	24.41	-3.32	-2.45
12.74	23.618	-9.4021	0.97952
12.78	20.98	-5.93	2.1
12.82	17.69	-9.61	2.27
12.86	19.53	-6.87	3.64
12.9	23.28	-8.41	0.75
12.94	24.06	-11.46	1.96
12.98	22.39	-12.86	1.28
13.02	23.01	-12.88	3.03
13.06	23.8	-12.36	1.8
13.1	25.151	-7.3424	1.274
13.14	25.31	-6.9429	1.2398
13.18	29.01	-2.95	-1.69
13.22	29.45	-8.06	0.22
13.26	26.4	-4.99	0.59
13.3	26.93	-3.36	1.92
13.34	30.09	-4.86	0.91
13.38	27.2	-1.84	-0.58
13.42	29.08	-1.71	-0.34
13.46	28.69	-0.34	-0.23
13.5	26.34	1.21	-1.24
13.54	26.52	0.09	-2.41
13.58	23.33	-2.25	1.45
13.62	23.22	-3.41	0.88
13.66	21.68	-4.71	0.57
13.7	24.56	-5.62	0.45
13.74	25.14	-7.91	1
13.78	23.42	-8.1	-0.05
13.82	22.36	-11.16	3.03
13.86	27.56	-9.69	0
13.9	26.19	-6.34	1.96
13.94	24.32	-7.7	0.65
13.98	26.22	-11.48	1.79
14.02	31.37	-9.63	1.11
14.06	32.57	-6.09	0.59
14.1	34.81	-3.71	-0.87
14.14	32.03	-1.75	-0.99
14.18	30.01	-1.77	0.59
14.22	27.05	-1.37	-0.38
14.26	24	-0.96	-1.36
14.3	23.93	1.55	-0.61
14.34	22.16	1.92	0.05
14.38	21.28	-1.03	2.18
14.42	21.69	-1.31	1.3
14.46	21.96	-1.5	2.6
14.5	24.51	-5.59	3.37
14.54	28.09	-2.37	2.47
14.58	28.35	-2.28	2.45
14.62	29.49	-0.32	3.38
14.66	26.06	-0.56	1.42
14.7	27.96	-3.38	-0.17
14.74	25.29	-4.5	-0.39
14.78	24.06	-2.31	-0.28
14.82	21.04	-0.52	2.16
14.86	20.18	-2.14	3.52
14.9	20.15	-0.44	2.8
14.94	20.3	-2.33	1.2
14.98	18.59	-3.11	0.74
15.02	18.83	-0.67	2.03
15.06	20.05	-4.06	1.76
15.1	20.49	-0.71	1.27
15.14	19.28	-1.81	1.92
15.18	19.75	-2.64	1.54
15.22	21.79	-2.52	0.98
15.26	22.7	-3.16	0.85
15.3	22.93	-5.75	0.97
15.34	26.32	-7.03	1.56
15.38	28.34	-5.06	0.59
15.42	27.29	-3.52	1.71
15.46	27.09	-2.5	-0.34
15.5	24.48	-2.08	3.13
15.54	29.151	-2.9829	1.4074
15.58	29.03	-3.53	2.56
15.62	32.01	-1.23	0.56
15.66	32.14	-0.99	1.09
15.7	32.49	-1.97	1.27
15.74	33.43	-4.53	1.12
15.78	31.79	0.47	3.06
15.82	30.63	-0.51	0.44
15.86	31.4	-0.52	0.29
15.9	28.65	-0.28	1.26
15.94	29.21	-1.68	-0.04
15.98	30.61	-1.19	0.16
16.02	30	-1.37	0.07
16.06	29.48	-2.63	0.97
16.1	29.03	-1.54	0.69
16.14	31.17	-1.46	0.89
16.18	30.34	-1.66	1.12
16.22	30.2	-1.38	1.1
16.26	30.2	-0.54	1.59
16.3	30.58	1.35	3.52
16.34	29.56	1.68	2.16
16.38	26.37	2.62	1.36
16.42	27.59	3.09	1.36
16.46	27.5	4.7	2.18
16.5	29.82	1.89	-0.88
16.54	31.75	1.18	0.42
16.58	30.5	3.81	1.77
16.62	29.57	5.63	2.05
16.66	24.85	2.72	1.33
16.7	24.23	1.97	2.22
16.74	23.59	-2.31	3.78
16.78	27.67	-1.02	2.39
16.82	22.23	-1.02	-0.96
16.86	22.32	-0.76	-1.61
16.9	21.81	-2.18	-2.1
16.94	22.04	-5.63	1.01
16.98	23.66	-6.96	0.88
17.02	23.41	-10.78	1.24
17.06	22.77	-8.78	-0.33
17.1	24.48	-9.3	-0.3
17.14	22.2	-6.4	1.16
17.18	21.835	-8.4997	0.80247
17.22	22.138	-8.5355	0.92224
17.26	22.504	-8.484	1.0532
17.3	22.925	-8.3553	1.1916
17.34	21.85	-10.16	1.75
17.38	22.03	-5.87	2.27
17.42	20.88	-6.28	4.11
17.46	21.84	-9.2	1.89
17.5	20.48	-8.12	2.39
17.54	24.9	-10.64	2.88
17.58	26.624	-6.1467	2.0426
17.62	27.152	-5.7663	2.101
17.66	29.8	0.03	1.42
17.7	32.28	-2.99	0.65
17.74	29.87	-1.77	4.89
17.78	30.67	-4.96	0.17
17.82	32.39	-6.43	1.05
17.86	29.93	-5.24	1.03
17.9	30.86	-5.56	0.77
17.94	29.66	-3.76	0.88
17.98	27.75	-5.05	-0.36
18.02	27.49	-4.55	-0.66
18.06	28.82	-4.7	1.56
18.1	28.04	-4.4	1.51
18.14	27.44	-3.65	-1.28
18.18	26.37	-2.23	0.99
18.22	24.88	-2.2	1.45
18.26	25.93	-3.18	0.21
18.3	23.73	-3.42	-0.34
18.34	21.03	-2.9	4.38
18.38	24.92	-4.36	0.94
18.42	27.45	-5.58	1.06
18.46	27.63	-5.12	0.45
18.5	28.33	-5.05	2.21
18.54	27.58	-6.68	1.6
18.58	28.12	-4.56	2.52
18.62	34.1	-7.64	0.94
18.66	36.29	-6.2	0.82
18.7	32.78	-3.35	0.73
18.74	32.63	-5.54	1.68
18.78	29.63	-3.78	2.19
18.82	33.44	-6.87	2.79
18.86	35.83	-5.51	-2.99
18.9	32.98	-7.44	0.69
18.94	33.08	-5.06	0.59
18.98	35.32	-8.97	1.08
19.02	33.89	-9.65	-1.22
19.06	32.91	-10.81	-0.42
19.1	31.35	-10.75	-1.93
19.14	34.01	-11.56	-0.6
19.18	31.52	-8.64	1.31
19.22	29.86	-8.85	2.51
19.26	31.03	-7.07	-1.87
19.3	29.9	-4.75	-1.46
19.34	26.39	-5.33	-1.22
19.38	23.06	-5.61	-3.47
19.42	24.63	-7.44	-4.1
19.46	24.96	-5.6	-3.65
19.5	22.21	-7.36	-0.08
19.54	26.122	-4.8354	-0.24181
19.58	30.36	-0.92	0.09
19.62	26.74	-3.84	2.9
19.66	26.33	-7.38	2.01
19.7	24.32	-4.92	1.47
19.74	27.71	-3.76	1.32
19.78	27.67	-3.51	1.66
19.82	32.27	-2.28	0.49
19.86	28.92	-2.31	2.33
19.9	30.84	-2.05	1.77
19.94	29.24	-1.14	-0.66
19.98	28.06	-1.87	1.16
20.02	28.57	-2.26	0.37
20.06	29.55	-1.36	0.36
20.1	29.22	-1.69	1.68
20.14	27.85	-2.38	1.36
20.18	28.21	-2.27	1.23
20.22	29.48	-2.32	0.5
20.26	27.41	-4.09	0.89
20.3	27.23	-4.88	1.35
20.34	29.06	-3.17	0.11
20.38	27.82	-3.2	0.68
20.42	29.72	-3.74	-0.14
20.46	28.83	-5.43	0.19
20.5	29.15	-6.28	-1.52
20.54	25.02	-0.92	4.25
20.58	26.87	-1.07	1.83
20.62	27.47	-8.77	-1.01
20.66	33.71	-2.55	2.63
20.7	29.89	-3.08	0.59
20.74	32.66	-1.54	0.14
20.78	31.45	-1	-0.3
20.82	32.56	1.21	-0.8
20.86	29.69	2.29	-1.16
20.9	29.06	2.88	-1.37
20.94	23.95	6.57	1.89
20.98	23.78	1.82	1.97
21.02	23.19	2.69	0.56
21.06	24.56	2	1.12
21.1	21.58	2.63	2.52
21.14	21.81	2.04	3.02
21.18	23.15	1.92	2.9
21.22	27.64	-1.25	4.52
21.26	33.86	2.69	-1.04
21.3	32.09	3.25	-1.46
21.34	29.41	-0.65	0.76
21.38	28.09	-0.85	-0.17
21.42	24.17	-0.12	1.16
21.46	23.17	-1.84	1.02
21.5	25.36	0.44	-0.25
21.54	25.54	2.29	-0.42
21.58	26.9	3.1	-0.41
21.62	22.7	4.73	-3.29
21.66	18.74	2.74	3.47
21.7	24	1.62	1.71
21.74	25.27	-0.79	1.12
21.78	24.09	-1.45	2.13
21.82	25.37	-2.69	1.53
21.86	24.39	-1.92	1.86
21.9	24.56	-2.64	1.8
21.94	27.56	-0.3	2.84
21.98	26.5	-3.62	3.39
22.02	26.67	-1.47	-0.46
22.06	26.17	-3.74	0.31
22.1	23.29	-7.54	1.29
22.14	24.34	-4.24	1.09
22.18	23.83	-5.63	-0.18
22.22	21.46	-8.68	0.56
22.26	21.31	-4.15	0.24
22.3	17.35	-4	5.74
22.34	20.84	-2.78	1.13
22.38	18.47	-6.86	2.62
22.42	20.87	-2.9	1.39
22.46	22.25	-1.62	2.65
22.5	21.55	-2.34	2.47
22.54	21.8	-2.33	1.46
22.58	21.17	-2.76	3.51
22.62	22.4	-4.52	1.87
22.66	25.87	-1.31	1.1
22.7	28.4	-4.89	0.25
22.74	26.01	-3.47	0.94
22.78	25.7	-1.72	4.32
22.82	28.68	-3.3	2.6
22.86	28.3	-1.79	1.55
22.9	27.48	-2.15	2.31
22.94	26.91	-4.63	3.55
22.98	33.47	-0.31	2.21
23.02	33.27	0.5	1.52
23.06	32.06	-1.17	4.29
23.1	32	-0.97	2.61
23.14	35.16	-0.85	1.95
23.18	34.1	-3.03	0.6
23.22	33.64	-4.3	1.21
23.26	32.89	-6.61	-1.46
23.3	30.49	-5.76	-0.21
23.34	31.66	-5.03	1.83
23.38	32.34	-4.63	1.17
23.42	30.37	-7.52	0.81
23.46	31.29	-4.36	2.93
23.5	32.87	-6.58	2.75
23.54	36.71	-4.42	0.91
23.58	38.5	-2.94	2.92
23.62	36.61	-2.94	3.81
23.66	32.911	-6.2496	0.71007
23.7	33.49	-9.63	-3.39
23.74	30.57	-10.13	-1.22
23.78	30.52	-8.49	-0.15
23.82	29.14	-9.04	-0.27
23.86	30.92	-4.75	1.01
23.9	33.44	-0.12	1.6
23.94	29.81	-1.8	-1.57
23.98	25.94	1.18	-3.19
24.02	25.95	1.68	-3.86
24.06	24.62	0.97	-2.14
24.1	26.89	2.96	-0.57
24.14	28.3	-0.54	1.06
24.18	25.83	0.47	-0.58
24.22	22.96	1	-0.81
24.26	24.31	0.22	2.42
24.3	25.34	-1.07	0.29
24.34	25.14	0.02	-0.18
24.38	25.83	-1.75	1.06
24.42	27.09	-1.93	0.15
24.46	27.65	-2.55	1.08
24.5	30.09	-0.96	0.49
24.54	29.51	0.35	-0.95
24.58	26.66	-3.36	1.68
24.62	25.28	-0.9	1.09
24.66	25.17	-0.45	0.06
24.7	24.48	-0.83	1.77
24.74	24.8	-2.43	1.92
24.78	24.93	-4.09	-0.98
24.82	23.41	-2.84	0.96
24.86	19.39	-5.72	1.01
24.9	16.22	-3.45	2.41
24.94	17.72	-4.55	1.56
24.98	16.66	-5.35	3.92
25.02	19.85	-2.28	1.89
25.06	17.87	-1.78	3.34
25.1	20.13	-2.37	3.37
25.14	22.913	-4.2613	2.6168
25.18	24.097	-4.4752	2.5837
25.22	25.353	-4.6745	2.5174
25.26	34.4	-0.66	1.56
25.3	31.94	-3.59	2.81
25.34	29.94	-4.86	2.17
25.38	30.02	-5.93	2.68
25.42	31.37	-3.21	2.39
25.46	32.74	-7.06	1.62
25.5	32.79	-9.89	-1.24
25.54	31.49	-8.53	-1.17
25.58	27.09	-5.62	2.66
25.62	31.68	-5.99	2.23
25.66	35.61	-0.4	-2.7
25.7	37.24	-3.56	0.62
25.74	35.19	-0.93	4.24
25.78	33.68	-2.91	3.1
25.82	32.2	1.56	3
25.86	29.75	2.16	0.5
25.9	29.68	-0.11	1.7
25.94	30.36	-0.08	0.54
25.98	30.73	1.65	1.05
26.02	31.26	0.56	0.63
26.06	31.02	0.04	0.03
26.1	31.27	-0.6	0.76
26.14	29.27	-0.88	0.66
26.18	28.94	-0.74	-0.25
26.22	27.12	-1.46	-1.21
26.26	24.19	-3.4	-3.41
26.3	19.13	-7.53	-2.09
26.34	25.956	-3.5289	-0.43599
26.38	24.42	-7.84	2.72
26.42	23.34	-2.64	-1.07
26.46	25.6	-1.96	-1.7
26.5	25.71	-2.03	-0.99
26.54	23.41	-1.82	0.43
26.58	24.51	-3.76	5.2
26.62	28.79	-6.93	1.59
26.66	24.09	-6.25	-0.96
26.7	25.13	-4.78	-3.75
26.74	22.903	-3.7052	-0.51984
26.78	23.88	-2.34	-4.27
26.82	20.98	-3.11	-1.62
26.86	18.92	-5.5	0.99
26.9	23.53	-1.88	0.82
26.94	23.55	-1.43	2.12
26.98	22.98	-1.22	-3.56
27.02	22.17	0.42	-0.53
27.06	24.25	1.37	2.27
27.1	24.95	1.59	2.27
27.14	26.31	0.85	0.24
27.18	27.17	0.5	0.74
27.22	26.4	1.06	1.48
27.26	29.06	0.91	1.83
27.3	33.41	-0.59	1.68
27.34	32.09	-2.17	-1.14
27.38	32.35	-1.79	0.71
27.42	31.99	0.35	1.56
27.46	34.41	0.6	-0.98
27.5	37.42	1.03	-0.52
27.54	34.9	-0.84	-0.75
27.58	34.64	2.73	-0.11
27.62	32.47	2.56	-1.69
27.66	28.07	5.36	0.74
27.7	33.88	-0.28	0.08
27.74	34.27	-3.63	1.62
27.78	33.74	-3.65	2.14
27.82	34.91	-5.92	2.25
27.86	33.1	-5.48	-0.15
27.9	32.01	-8.23	0.17
27.94	32.87	-3.11	2.34
27.98	29.78	-3.29	2.92
28.02	31.3	0.4	2.14
28.06	30.9	-0.92	2.13
28.1	30.31	-3.17	2.49
28.14	28.68	-1.34	-1.19
28.18	29.34	-4.92	-1.57
28.22	27.8	-1.22	-0.67
28.26	26.79	-1.23	-1.38
28.3	27.8	-1.36	0.64
28.34	28.27	0.49	1.87
28.38	27.49	0.56	-0.55
28.42	26.88	-0.06	0.14
28.46	27.04	-0.29	1.98
28.5	27.36	-3.22	3.05
28.54	26.76	-0.5	1.3
28.58	27.5	0.15	2.88
28.62	26.74	-2.3	4.02
28.66	25.45	0.93	1.18
28.7	24.23	1.27	-0.69
28.74	22.59	1.19	-0.11
28.78	22.14	2.15	0.2
28.82	26.16	1.29	1.72
28.86	30.27	-1.15	0.81
28.9	27.4	-3.53	2.02
28.94	30.81	-3.06	4.49
28.98	34.81	-3.37	0.6
29.02	30.87	-7.11	1.71
29.06	30.78	-8.75	-1.07
29.1	27.73	-13.09	3.11
29.14	28.232	-7.4497	-0.19376
29.18	25.9	-8.76	-2.79
29.22	22.67	-8.03	-4.79
29.26	25.13	-5.85	-1.78
29.3	27.11	-5.75	-1.4
29.34	25.03	-7.6	-1.32
29.38	22.7	-9.75	-0.77
29.42	26.13	-10.94	0.85
29.46	28.4	-11.6	1.03
29.5	24.25	-10.84	-0.38
29.54	23.34	-9.9	0.9
29.58	24.15	-10.02	0.72
29.62	22.17	-9.71	-0.09
29.66	21.01	-5.62	-0.77
29.7	21.49	-4.68	2.24
29.74	18.99	-5.33	2.81
29.78	20.71	-8.57	1.47
29.82	24.34	-9.69	1.35
29.86	25.41	-8.38	0.53
29.9	24.79	-6.41	2.68
29.94	26.76	-1.1	0.23
29.98	25.96	-1.4	1.5
30.02	25.79	-1.07	4.61
30.06	27.97	-4.18	3.68
30.1	27.58	-5.5	3.42
30.14	33.05	-3.47	2.78
30.18	34.25	-3.35	1.52
30.22	37.07	-5.07	2.51
30.26	33.92	-3.91	-0.01
30.3	32.47	-2.57	1.68
30.34	35.11	-2.04	2.09
30.38	29.91	-2.48	-2.85
30.42	30.25	-2.44	-1.25
30.46	27.35	-3.05	-0.5
30.5	28	-3.54	0.93
30.54	28.4	-2.79	0.68
30.58	28.28	-2.84	1.05
30.62	29.29	-2.94	-0.07
30.66	28.43	-3.26	-1.34
30.7	25.73	-3.6	2.07
30.74	26.9	-4.68	0.92
30.78	28.24	-4.43	-0.02
30.82	29.72	-2.73	0.84
30.86	27.65	-2.47	0.95
30.9	26.09	-0.4	1.57
30.94	25.75	-3.08	1.54
30.98	26.63	-1.75	1.84
31.02	28.94	-2.28	1.78
31.06	28.4	-1.6	-0.05
31.1	26.24	-1.6	-0.08
31.14	25.85	-4	1.65
31.18	27.13	-6.46	2.1
31.22	29.65	-4.61	-0.06
31.26	32.35	-6.99	0.02
31.3	28.98	-9.01	-1.21
31.34	29.39	-6.74	-2.35
31.38	29.75	-7.73	-2.17
31.42	27.71	-7	-1.88
31.46	28.47	-3.85	0.65
31.5	28.99	-2.76	1.89
31.54	28.53	-3.58	2.78
31.58	26.51	-3.88	1.98
31.62	25.97	-4.27	1.48
31.66	28.22	-3.29	0.32
31.7	28.38	-1.63	1.68
31.74	29.84	-1.58	1.43
31.78	30.46	-0.36	1.19
31.82	30.28	-0.58	1.04
31.86	29.77	-0.33	0.56
31.9	28.71	-0.61	0.76
31.94	28.51	-1.13	0.57
31.98	25.8	-0.43	2.24
32.02	29.12	-1.66	1.37
32.06	27.45	-1.64	2.56
32.1	29.01	-2.22	2.4
32.14	31.04	-2.65	1.02
32.18	30.71	-0.36	0.65
32.22	28.21	0.65	2.22
32.26	29.72	-1.69	1.86
32.3	32.44	-2.14	0.96
32.34	30.06	-1.56	1.26
32.38	33.16	-3.66	0.91
32.42	34.04	-3.28	0.51
32.46	33.26	-4.53	1.33
32.5	32.29	-5.75	0.96
32.54	33.21	-4.71	-0.66
32.58	30.73	-6.16	2.49
32.62	33.34	-3.46	-1.92
32.66	35.25	-10.34	1.7
32.7	32.51	-11.22	-1.14
32.74	31.21	-13.47	1.99
32.78	31.36	-7.79	0.14
32.82	30.18	-7.87	-3.45
32.86	29.48	-9.9	-2.54
32.9	25.4	-11.18	-0.54
32.94	26.97	-10.05	2.6
32.98	27.05	-6.86	3.13
33.02	23.02	-3.14	2.51
33.06	23.67	-6.31	1.32
33.1	26.13	-5.23	-1.93
33.14	22.34	-4.47	2.21
33.18	23.53	-1.91	1.89
33.22	27.94	-6.22	2.66
33.26	25.703	-3.0666	1.4978
33.3	26.155	-2.5066	1.2344
33.34	26.619	-1.9946	0.93022
33.38	27.066	-1.5426	0.5962
33.42	27.466	-1.1628	0.24319
33.46	27.86	-0.06	1.46
33.5	25.7	0.17	2.07
33.54	28.54	-2.67	-3.29
33.58	31.4	-1.56	-1.35
33.62	28.01	-2.08	0.6
33.66	28.8	-1.69	-1.22
33.7	26.24	-1.31	-3.78
33.74	26.37	0.91	-3.79
33.78	21.16	-2.58	-3.91
33.82	18.6	-3.88	-1.66
33.86	19.38	-4.86	0.2
33.9	22.08	-7.99	-1.17
33.94	22.9	-3.0895	-1.0215
33.98	23.099	-3.4097	-0.96935
34.02	22.98	-0.14	2.24
34.06	19.28	-3.9	1.48
34.1	24.112	-4.3472	-0.74991
34.14	24.548	-4.6319	-0.65894
34.18	24.15	-1.66	-1.43
34.22	19.05	-1.5	2.81
34.26	25.978	-5.3177	-0.34583
34.3	26.456	-5.4701	-0.23121
34.34	34.62	-5.28	1.92
34.38	33.88	-5.02	-0.2
34.42	32.85	-2.66	-0.42
34.46	29.94	-3.6	-3.03
34.5	28.304	-5.3883	0.37606
34.54	26.94	-10.88	0.31
34.58	23.99	-8.41	0.56
34.62	27.85	-8.83	0.7
34.66	30.38	-3.65	-0.31
34.7	26.92	-4.21	0.66
34.74	24.89	-3.29	1.29
34.78	26.68	-1.25	-0.6
34.82	22.82	1.86	0.41
34.86	24.86	3.16	3.42
34.9	25.57	2.81	1.15
34.94	25.22	2.88	2.36
34.98	22.85	2.17	1.77
35.02	25.65	2.42	2.56
35.06	24.52	-0.1	0.91
35.1	22.41	-2.08	1.62
35.14	24.07	-4.28	-0.75
35.18	24.19	-0.48	2.07
35.22	25.87	-8.62	-0.25
35.26	25.54	-6.1	-0.1
35.3	26.4	-6.84	-0.57
35.34	20.98	-6.4	2.01
35.38	22.54	-4.81	0.79
35.42	25.5	-2.77	0.76
35.46	25.9	-2.28	3.26
35.5	23.35	-3.11	0.59
35.54	27.12	-5.15	0.51
35.58	30.05	-2.43	1.8
35.62	30.82	-6.51	-1.64
35.66	23.69	-2.27	4.76
35.7	27.35	-5.13	1.29
35.74	28.41	-6.84	0.91
35.78	30.78	-1.76	3.81
35.82	29.186	-2.4353	0.57928
35.86	28.925	-2.0698	0.48607
35.9	31.09	0.81	-4.62
35.94	32.21	-1.2	-1.6
35.98	27.773	-1.0988	0.26944
36.02	28.03	-2.88	-1.11
36.06	27.59	-4.04	0.39
36.1	27.38	-2.38	1.71
36.14	26.22	2.77	3.75
36.18	25.9	3.43	-0.07
36.22	23.21	-0.13	0.94
36.26	20.32	-0.31	-0.31
36.3	23.98	-0.92	-0.33
36.34	23.75	-2.52	0.6
36.38	26.16	-5.26	1.51
36.42	27.29	-4.61	1.01
36.46	27	-2.41	0.99
36.5	27.8	-4.99	1.91
36.54	28.55	1.56	0.85
36.58	30.12	-2.14	2.3
36.62	29.815	-3.063	0.89402
36.66	30.553	-2.8842	0.91383
36.7	31.9	0.39	1.89
36.74	31.21	-2.5	0.46
36.78	33.89	-3.59	1.7
36.82	33.23	-4.14	-0.75
36.86	34.87	-2.67	-0.06
36.9	32.33	-0.83	1.62
36.94	31.17	-2.1	1.56
36.98	31.39	-0.95	0.84
37.02	32.34	0.82	0.4
37.06	31.79	0.1	2.46
37.1	32.66	-0.89	1.76
37.14	31.57	-0.76	1.47
37.18	31.34	-1.27	1.11
37.22	30.84	-0.77	0.47
37.26	29.65	-1.15	0.82
37.3	28.91	-2.05	1.42
37.34	29.32	0.32	1.89
37.38	28.55	-0.83	1.64
37.42	27.54	-1.78	1.27
37.46	26.57	0.17	0.55
37.5	23.57	0.25	-1.96
37.54	21.67	-1.4	1.09
37.58	23.93	-0.92	1.66
37.62	23.47	2.22	1.85
37.66	20.47	3.2	2.22
37.7	20.84	0.33	3.08
37.74	24.08	1.71	2.16
37.78	26.13	4.16	2.61
37.82	27.44	4	3.76
37.86	26.65	1.07	2.79
37.9	29.03	2.24	-0.32
37.94	29.48	0	-3
37.98	28.62	1.17	-2.65
38.02	26.568	-0.28508	0.12815
38.06	26.984	-0.54421	0.081405
38.1	19.7	-9.03	-3.04
38.14	22.14	-5.43	0.26
38.18	28.225	-1.3513	0.059918
38.22	21.93	-1.96	2.7
38.26	29.016	-1.8846	0.12813
38.3	29.391	-2.141	0.18207
38.34	33.48	-0.71	-1
38.38	31.01	-1.55	-2.68
38.42	30.34	0.38	-1.07
38.46	29.97	-0.54	3.37
38.5	30.69	-1.86	4.05
38.54	31.179	-3.3502	0.68007
38.58	31.372	-3.4694	0.77681
38.62	31.527	-3.5573	0.8731
38.66	42.89	-12.38	2.45
38.7	31.712	-3.627	1.0578
38.74	31.735	-3.603	1.1429
38.78	31.71	-3.5359	1.2209
38.82	32.6	-3.05	-1.54
38.86	32.53	-4.91	-0.54
38.9	26.87	2.03	3.78
38.94	28.43	-1.57	3.02
38.98	29.74	-1.16	0.98
39.02	29.84	-2.05	1.76
39.06	30.1	-1.37	1.24
39.1	28.38	-1.24	0.74
39.14	28.41	-1.01	0.91
39.18	26.42	-0.36	0.4
39.22	26.81	1.03	1.02
39.26	30.21	0.56	2.12
39.3	30.32	0.59	1.03
39.34	28.32	1.96	1.08
39.38	27.48	0.72	1.93
39.42	27.26	-1.08	0.02
39.46	29.81	0.4	-0.12
39.5	30.37	-0.76	0.46
39.54	32.68	-0.85	0.43
39.58	32.72	-0.73	-0.85
39.62	30.24	-0.24	1.9
39.66	33.76	-1.27	2.48
39.7	37.85	0.32	1.88
39.74	38.56	-0.39	1.35
39.78	36.95	-1.53	0.52
39.82	35.94	-1.63	0.26
39.86	36.23	-0.29	0.74
39.9	35.76	0.53	-1.06
39.94	33.92	4.97	1.24
39.98	33.12	2.01	0.73
40.02	33.3	-0.7	-0.94
40.06	29.97	1.79	-0.19
40.1	27.97	2.28	-0.33
40.14	26.04	3.82	0
40.18	22.73	2.3	0.68
40.22	23.29	0.8	3.51
40.26	24.75	-0.87	4.12
40.3	24.84	-4.61	1.42
40.34	25.68	-1.06	2.13
40.38	30.84	0.84	2.53
40.42	31.11	-4.68	2.25
40.46	32.32	-4.89	1.82
40.5	36.26	-3.25	-0.51
40.54	32.23	-1.74	-1.61
40.58	32.02	0.38	1.92
40.62	26.39	-1.19	-1.25
40.66	25.27	0.16	-0.94
40.7	25.08	-1.88	0.54
40.74	28.69	-0.36	1.65
40.78	30.67	-0.75	2.74
40.82	33.94	1.3	1.27
40.86	36.36	4.14	0.71
40.9	33.9	4.23	-0.11
40.94	33.51	2.65	0.29
40.98	32.79	4.3	1.7
41.02	32.03	2.36	1.37
41.06	35.38	-0.77	0.33
41.1	35.72	-2.28	0.1
41.14	34.84	-0.75	0.95
41.18	33.65	0.96	1.37
41.22	32.44	-0.6	0.82
41.26	32.03	0.12	0.48
41.3	29.57	1.5	1.95
41.34	30.68	-0.03	1.52
41.38	32.56	-0.55	0.95
41.42	33.02	-0.51	1.13
41.46	32.81	0.79	2.31
41.5	35.35	-0.81	1.19
41.54	30.03	-3.24	2.44
41.58	30.446	-3.7149	2.13
41.62	30.355	-3.9329	2.1017
41.66	30.29	-4.1177	2.0532
41.7	30.245	-4.2701	1.9871
41.74	30.216	-4.3911	1.9064
41.78	30.197	-4.4817	1.8137
41.82	27.91	-8.77	3.09
41.86	30.05	-9.95	0.52
41.9	28.5	-9.09	1.09
41.94	31.23	-7.71	1.24
41.98	26.06	-1.26	2.19
42.02	23.7	-8.62	3.15
42.06	29.72	-1.83	2.24
42.1	32.16	-4.1	1.55
42.14	32.08	-3.66	1.88
42.18	32.85	-2.37	1.64
42.22	31.55	-1.84	-1.7
42.26	28.957	-3.5453	0.77638
42.3	28.615	-3.3277	0.78014
42.34	27.84	-4.58	0.31
42.38	28.66	-2.88	-1.6
42.42	26.93	-1.1	-0.53
42.46	27.68	-1.28	0.21
42.5	27.27	-1.39	1.34
42.54	25.52	0.25	1.62
42.58	20.72	2.27	2.45
42.62	24.26	0.37	3.57
42.66	20.56	0.53	3.98
42.7	19.62	-2.08	2.62
42.74	19.21	-2.79	2.66
42.78	20.62	-2.13	3.25
42.82	23.18	-0.54	1.89
42.86	28.9	-1.16	2.01
42.9	28.12	-0.08	2.27
42.94	26.46	-0.72	2.06
42.98	28.52	-1.88	0.86
43.02	27.41	-4.65	1.18
43.06	28.67	-3.17	0.76
43.1	30.17	-1.81	-0.09
43.14	29.43	-5.1	0.68
43.18	27.14	-7.23	0.26
43.22	28.36	-1.31	0.94
43.26	27.57	-1.55	0.91
43.3	26.28	-1.87	1.23
43.34	27.15	-0.86	1.65
43.38	28.28	-1.84	3.46
43.42	29.85	-0.92	2.19
43.46	28.93	1	1.43
43.5	27.08	-1.42	3.46
43.54	30.34	-4.74	2.81
43.58	32.05	-4.49	1.77
43.62	30.84	-3.59	-0.14
43.66	30.85	-3.54	0.21
43.7	29.75	-5.57	0.04
43.74	29.36	-5.63	-0.86
43.78	29.68	-6.01	0.68
43.82	28	-7.7	0.02
43.86	26.33	-8.06	0.06
43.9	21.16	-9.98	1.07
43.94	24.12	-12.76	1.17
43.98	25.67	-12.17	0.64
44.02	23.62	-10.48	-0.71
44.06	21.75	-9.35	0.02
44.1	22.1	-12.24	-0.09
44.14	22.63	-11.28	-0.3
44.18	20.49	-9.91	0.39
44.22	21.04	-11.18	1
44.26	22.6	-10.09	2.35
44.3	23.32	-9.03	2.29
44.34	21.34	-8.53	3.75
44.38	22.4	-7.86	4.17
44.42	22.79	-6.1	1.84
44.46	20.61	-6.85	2
44.5	23.11	-3.36	3.28
44.54	22.11	-4.24	2.49
44.58	24.39	-3.59	1.49
44.62	25.25	-2.88	1.82
44.66	26.43	-0.95	0.86
44.7	28.09	0.11	2.33
44.74	27.08	-1.6	1.62
44.78	24.49	-0.86	2.01
44.82	26.54	-1.29	2.3
44.86	27.84	-1.25	-0.28
44.9	27.13	-1.67	-0.08
44.94	25.08	-3.08	2.03
44.98	25.19	-0.45	1.89
45.02	27.61	0.96	0.59
45.06	30.15	0.47	0.2
45.1	28.77	0.86	1.53
45.14	27.83	1.36	0.83
45.18	32.94	4.79	1.21
45.22	33.3	3.18	0.44
45.26	32.19	1.68	-1.53
45.3	31.29	-1.86	-1.62
45.34	27.972	-2.5517	0.99825
45.38	27.955	-2.7481	1.089
45.42	27.93	-2.9236	1.18
45.46	27.894	-3.0766	1.2692
45.5	21.01	-12.94	0.5
45.54	22.64	-11.58	-0.59
45.58	21.79	-10.6	2.52
45.62	21.13	-10.12	5.32
45.66	27.519	-3.4481	1.622
45.7	27.393	-3.4322	1.6601
45.74	22.04	2.89	7
45.78	27.082	-3.2974	1.6884
45.82	30.53	-0.29	1.14
45.86	31.06	-1.48	1.43
45.9	32.77	0.41	1.91
45.94	30.21	0.17	-0.98
45.98	26.46	0.08	0.51
46.02	27.91	-2.33	-0.58
46.06	26.87	1.45	1.4
46.1	24.98	1.65	-0.6
46.14	22.29	-0.3	0.86
46.18	22.13	-3.64	0.38
46.22	20.57	-1.42	0.07
46.26	22.58	-1.39	1.44
46.3	21.23	0.43	2.65
46.34	22.76	0.33	2.56
46.38	25.12	1.83	1.83
46.42	27.41	-0.08	2.84
46.46	25.96	1.71	1.95
46.5	24.28	-2.91	6.05
46.54	23.67	-3.21	3.4
46.58	26.65	2.53	4.48
46.62	32.38	0.02	3.55
46.66	34.97	-3.94	2.31
46.7	31.66	-2.88	4.14
46.74	30.13	-3.27	2.35
46.78	29.64	-2.74	1.41
46.82	27.37	-3.5	1.24
46.86	26.7	-5.4	1.44
46.9	23.86	-5.04	1.15
46.94	20.17	-6.3	1.27
46.98	23.12	-8.84	-0.57
47.02	26.11	-10.96	1.06
47.06	28.12	-7.86	0.38
47.1	29.39	-7.71	0.87
47.14	31.73	-7.35	0.01
47.18	31.32	-8	2.72
47.22	31.77	-6.43	-1.81
47.26	33.45	-9.04	-0.03
47.3	34.48	-10.63	-0.36
47.34	35.76	-6.78	-1.92
47.38	36.03	-5.9	-0.3
47.42	37.3	-6.07	-0.58
47.46	32.77	-7.8	-0.21
47.5	35.34	-6.27	1.9
47.54	30.93	-8.01	-0.09
47.58	35.14	-3.88	1.28
47.62	35.16	-2.14	0.41
47.66	34.22	-4.27	-0.28
47.7	30.14	-4.21	-0.66
47.74	30.98	-0.48	2.05
47.78	27.47	-1.9	2.48
47.82	28.12	-3.3	0.23
47.86	23.17	-4.93	2.32
47.9	25.16	0.83	5.38
47.94	29.42	1.65	1.63
47.98	30.08	0.67	3.69
48.02	27.44	-0.36	2.34
48.06	30.02	1.5	3.66
48.1	28.47	4.45	1.3
48.14	26.33	5.54	-0.72
48.18	26.44	5.97	-0.86
48.22	23.97	0.51	1.21
48.26	23.23	0.3	2.22
48.3	19.72	-2.91	1.39
48.34	20.33	-7.11	0.93
48.38	18.03	-3.96	1.11
48.42	19.4	-6.63	3.74
48.46	21.96	-4.46	0.8
48.5	24.29	-6.33	1.18
48.54	19.71	-8.09	2.73
48.58	23.97	-5.16	2.19
48.62	23.29	-2.89	3.99
48.66	24.71	-3.35	3.03
48.7	25.48	0.44	2.17
48.74	28.16	-2.05	0.73
48.78	28.85	-1.85	1.03
48.82	31.11	-3.33	-0.02
48.86	27.38	-0.29	1.6
48.9	30.02	-3.05	2.14
48.94	30.15	-5.33	0.85
48.98	29.26	-3.43	1.56
49.02	30.97	-2.76	0.56
49.06	30.56	-3.5	1.04
49.1	30.14	-3.2	0.85
49.14	29.94	-1.49	0.77
49.18	31.08	-4.41	2.96
49.22	35.72	-3.4	1.53
49.26	32.95	-4.87	-1.08
49.3	30.31	-4.68	-0.77
49.34	30.12	-3.47	-2.05
49.38	30.55	-1.42	-0.74
49.42	31.23	-2.75	0
49.46	31	-3.5	0.87
49.5	34.75	-4.2	1.77
49.54	33.7	-5.54	-0.06
49.58	32.59	-7.25	0.34
49.62	30.66	-3.86	1.4
49.66	31.59	-4.08	2.27
49.7	30.43	-4.62	1.33
49.74	30	-4.64	1
49.78	29.39	-3.05	0.62
49.82	31.12	-1.93	-0.47
49.86	26.17	-2.82	1.21
49.9	27.66	-2.17	0.39
49.94	28.59	0.34	2.6
49.98	30.47	-0.23	2.6
50.02	29.8	1.97	0.42
50.06	26.28	1.27	1.75
50.1	27.51	3.07	0.09
50.14	26.69	4.17	1.66
50.18	27.62	3.1	1.41
50.22	28.05	6.42	1.15
50.26	26.85	5.22	1.85
50.3	25.626	4.7219	2.5705
50.34	24.67	8.26	2.96
50.38	25.202	4.2462	2.7733
50.42	21.87	5.7	5.55
50.46	24.01	4.98	3.58
50.5	19.86	1.89	3.78
50.54	21.63	1.39	3.31
50.58	23.65	1.33	3.14
50.62	25.16	-0.99	4.55
50.66	28.4	-2.46	0.12
50.7	25.61	0.41	2.21
50.74	28.42	-0.72	1.22
50.78	24.03	1.45	3.69
50.82	28.08	-0.59	4.85
50.86	24.846	-3.0246	2.5457
50.9	25.011	-3.6281	2.399
50.94	25.211	-4.1817	2.2304
50.98	24.92	-10.63	-0.35
51.02	27.47	-7.34	0.14
51.06	24.22	-5.48	0.71
51.1	23.9	-3.25	4.92
51.14	25.33	-3.55	1.02
51.18	26.05	-5.31	-0.24
51.22	26.01	-4.07	1.18
51.26	28.47	-6.45	1.32
51.3	30.72	-5.33	-0.66
51.34	31.13	-5.75	-1.93
51.38	31.04	-4.38	-1.26
51.42	28.71	-2.5	-1.4
51.46	29.27	0.41	-1.07
51.5	26.52	-2.94	0.78
51.54	26.31	-3.56	0.13
51.58	22.99	-5.76	2.37
51.62	20.32	-4.21	2.89
51.66	19.45	-10.82	3.1
51.7	21.82	-8.48	-0.23
51.74	24.46	-10.01	-0.24
51.78	25.16	-14.36	-0.58
51.82	20.1	-8.64	0.08
51.86	25.54	-10.52	2.12
51.9	26.68	-10.79	0.91
51.94	27.14	-8.08	-0.3
51.98	25.944	-8.4317	0.62245
52.02	26.688	-7.6587	0.6081
52.06	27.426	-6.8321	0.60664
52.1	28.136	-5.9845	0.61919
52.14	28.41	-6.07	0.71
52.18	26.95	-2.3	0.79
52.22	30.93	-2.61	1.21
52.26	29.08	-2.94	2.03
52.3	29.57	-2.55	1.51
52.34	30.84	-2.09	0.47
52.38	31.06	-2.52	0.78
52.42	30.32	-3.8	1.65
52.46	29.71	-3.77	0.43
52.5	27.91	-3.05	1.01
52.54	27.17	-5.71	1.88
52.58	25.92	-4.47	3.29
52.62	28.06	-2.75	3.83
52.66	30.52	-2.74	0.78
52.7	26.31	-2.49	0.08
52.74	24.91	-2.3	1.92
52.78	30.01	-4.77	0.3
52.82	29.67	-4.41	1.53
52.86	30.99	-4.46	-0.6
52.9	31.21	-3.64	-2.04
52.94	31.2	-7.3	-0.57
52.98	31.05	-2.85	0.58
53.02	26.73	-3.27	0.34
53.06	26	-3.25	-1.37
53.1	25.19	-2.37	-1.25
53.14	25.86	-1.88	0.17
53.18	28.98	-5.57	1.21
53.22	28.33	-9.09	-0.54
53.26	27.05	-8.77	-0.66
53.3	24.55	-10.26	-0.43
53.34	18.67	-4.28	3.01
53.38	24.036	-6.898	0.90739
53.42	23.77	-5.99	1.92
53.46	26.62	-7.36	-0.11
53.5	24.71	-10.36	2.22
53.54	25.87	-6.74	2.29
53.58	22.33	-3.9	-0.4
53.62	20.9	-4.8	1.15
53.66	23.33	-6.34	1.72
53.7	25.25	-6.03	2.01
53.74	24.6	-5.65	1.02
53.78	26.25	-6.11	0.39
53.82	29.14	-0.87	1.46
53.86	25.6	-3.98	1.58
53.9	25.28	-2.47	1.56
53.94	23.94	-1.99	2.27
53.98	23.86	-1.39	1.07
54.02	24.43	0.74	1.36
54.06	25.21	1.39	3.76
54.1	25.75	1.57	1
54.14	25.6	1.67	0.86
54.18	26.01	3.22	1.06
54.22	23.87	3.32	1.12
54.26	23.14	3.95	2.72
54.3	24.21	3.53	1.03
54.34	23.79	3.78	-2.01
54.38	20.33	6.42	-1.53
54.42	22.14	3.6	0.39
54.46	22.63	5.62	-0.41
54.5	23.65	3.95	2.06
54.54	25.31	0.27	1.82
54.58	20.41	1.12	2.63
54.62	18.09	0.11	4.34
54.66	19.03	-2.46	4.12
54.7	22.64	-4.27	1.75
54.74	23.58	1.05	1.1
54.78	22.84	-3.91	3.74
54.82	25.82	-1.31	2.82
54.86	30.59	-7.4	-0.87
54.9	32.64	-7.32	0.4
54.94	29.98	-7.63	-0.89
54.98	27.7	-8.76	-0.06
55.02	26.6	-8.44	0.27
55.06	23.72	-8.53	1.35
55.1	28.33	-9.61	-0.31
55.14	28.41	-9.99	-0.85
55.18	28.8	-3.97	-3.1
55.22	28.41	-2.52	1.39
55.26	33.6	-0.42	3.13
55.3	30.26	-5.27	3.65
55.34	26.59	-1.3	6.27
55.38	25.67	-1.65	-0.03
55.42	28.12	-5.05	1.65
55.46	29.47	-1.72	3.07
55.5	33.23	-2.55	1.89
55.54	32.83	-2.07	0.45
55.58	32.81	-1.91	-0.52
55.62	27.56	-1.87	2.21
55.66	26.72	-3.21	2.9
55.7	27.88	0.74	2.43
55.74	28.58	-0.47	1.73
55.78	27.59	2.99	0.21
55.82	25.31	0.14	2.65
55.86	27.51	-2.49	2.78
55.9	28.59	-2.17	1.93
55.94	30.37	-1.66	2.01
55.98	30.11	-0.88	-0.28
56.02	28.8	-2.7	3.92
56.06	32.29	-1.04	-0.24
56.1	27.53	1.37	-0.36
56.14	27.91	0.26	0.7
56.18	29.81	-0.73	1.84
56.22	27.85	2.66	0.56
56.26	28.53	1.54	0.33
56.3	29.39	3.05	3.07
56.34	27.86	2.76	1.86
56.38	29.18	3.47	0.69
56.42	29.07	3.64	0.82
56.46	31.07	3.61	1.48
56.5	28.09	3.08	1.61
56.54	26.16	1.03	2.89
56.58	29.01	3.7	1.2
56.62	29.47	5.98	4.35
56.66	28.25	1.36	1.13
56.7	29.97	4.32	1.83
56.74	28.17	2.52	1.68
56.78	27.19	3.03	4.29
56.82	33.87	0.44	0.78
56.86	33.22	-0.91	3.34
56.9	34.56	-5.45	1.04
56.94	32.83	-5.05	2.07
56.98	31.06	-4.45	1.09
57.02	30.93	-2.06	3.37
57.06	29.01	-2.02	3.17
57.1	31.79	-2.46	4.41
57.14	33.18	-4.21	2.75
57.18	29.83	-2.05	0.96
57.22	32.4	-0.56	3.08
57.26	35.1	-2.83	2.04
57.3	33.54	-4.1	0.81
57.34	30.9	-3.5	-0.39
57.38	29.68	-4.12	0.51
57.42	28.62	-4.63	-0.09
57.46	28.83	-5.25	0.17
57.5	28	-6.93	-0.12
57.54	29.28	-4.46	1.13
57.58	28.62	-4.05	0.39
57.62	27.2	-6.84	0.28
57.66	25.39	-5.15	1.12
57.7	27.01	-4.03	2.08
57.74	27.06	-6.6	2.78
57.78	29.42	-7.52	0.43
57.82	29.69	-8.07	0.44
57.86	28.71	-5.37	-0.39
57.9	22.55	-5.99	2.91
57.94	27.97	-7.41	1.51
57.98	28.96	-6.1	1.66
58.02	30.05	-6.7	1.75
58.06	27.56	-6.14	1.83
58.1	30.04	-7.14	0.95
58.14	30.53	-6.99	0.14
58.18	29.04	-6.79	-1.12
58.22	27.76	-2.82	3.13
58.26	29.14	-4.15	1.56
58.3	29.45	-1.77	0.93
58.34	26.87	-2.5	3.15
58.38	25.04	-4.95	-1.51
58.42	28.5	-2.64	-0.69
58.46	25.84	-5.18	0.89
58.5	29.45	-6.31	1.8
58.54	29.59	-1.81	1.53
58.58	28	-5.34	0.75
58.62	31.35	-4.25	1.42
58.66	31.57	-4.16	1.37
58.7	31.76	-3.29	0.59
58.74	33.06	-3.99	0.8
58.78	32.2	-5.07	2.84
58.82	32.86	-5.81	2.11
58.86	32.88	-6.71	1.83
58.9	35.9	-6.26	1.21
58.94	35.65	-6.49	-0.05
58.98	34.73	-5.81	1.48
59.02	34.34	-5.48	0.66
59.06	34.45	-2.2	3.31
59.1	36.99	-2.23	2.39
59.14	32.03	-1.02	1.15
59.18	29.78	-0.64	-1.13
59.22	29.37	-0.14	1.33
59.26	29.6	-2.85	-0.37
59.3	28.55	0.32	-1.33
59.34	29.63	-1.12	-2.28
59.38	28.41	-0.14	-1.51
59.42	28.3	-0.51	-1.16
59.46	26.16	0.48	-1.22
59.5	22.3	-0.16	-0.88
59.54	22.02	1.05	-0.1
59.58	22.29	3.19	-0.74
59.62	21.66	4.59	-0.53
59.66	20.75	5.88	0.94
59.7	19.88	6.23	1.14
59.74	19.74	4.52	0.83
59.78	17.97	2.45	2.23
59.82	18.49	0.91	4.88
59.86	17.77	-1.46	3.39
59.9	18.79	1.09	2.47
59.94	22.16	-0.82	0.75
59.98	21.28	-3.78	1.2
60.02	18.93	-2.2	2.41
60.06	18.97	-0.54	2.95
60.1	18.65	0.02	3.5
60.14	22.35	-0.72	2.51
60.18	23.63	1.95	1.09
60.22	27.29	5.42	1.62
60.26	25.45	0.47	-1.15
60.3	27.03	-1.89	0.64
60.34	27.09	-0.75	1.04
60.38	24.91	-1.78	0.72
60.42	25.93	-3.92	2.25
60.46	25.64	-4.44	-0.18
60.5	25.91	-4.65	1.14
60.54	24.35	-5.47	-0.39
60.58	23.96	-6.08	-0.93
60.62	21.71	-6.62	-0.62
60.66	21.58	-7.25	1.55
60.7	20.52	-6.72	1.18
60.74	20.63	-7.78	1.73
60.78	21.16	-6.59	1.06
60.82	18.53	-7.41	1.94
60.86	22.49	-8.24	-0.18
60.9	23.412	-4.121	1.6733
60.94	24.159	-3.3379	1.8065
60.98	24.09	2.39	5.57
61.02	25.7	0.81	3.97
61.06	27.75	-2.7	2.86
61.1	26.28	-1.78	1.2
61.14	27.74	-1.46	0.48
61.18	27.43	0.28	0.65
61.22	26.79	-0.69	1.7
61.26	24.15	-0.98	2.93
61.3	26.02	-0.84	1.83
61.34	26.74	-0.56	0.51
61.38	21.61	-4.33	1.36
61.42	18.67	-4.69	3.49
61.46	24.43	-2.88	3.81
61.5	21.72	-3.05	3.11
61.54	20.78	-6.4	0.35
61.58	21.94	-6.8	-0.09
61.62	23.23	-2.7	2.45
61.66	28.33	-0.61	2.09
61.7	32.18	2.55	4.14
61.74	28.66	-6.43	4.38
61.78	31.6	-4.08	0.88
61.82	26.75	-2.08	3.21
61.86	25.57	-3.3	4.14
61.9	27.83	-1.85	1.85
61.94	28.84	-0.95	1.35
61.98	28	-1.08	-0.1
62.02	27.76	-1.91	-0.98
62.06	26.72	-2.33	0.08
62.1	24.56	-2.25	-0.27
62.14	28.47	-3.25	-0.31
62.18	29.27	-4.26	-1
62.22	26.73	-2.86	-0.01
62.26	26.57	-3.68	0.41
62.3	25.05	-1.77	0.59
62.34	24.39	-3.9	0.85
62.38	25.59	-7.61	0.15
62.42	25.93	-5.42	0.27
62.46	24.54	-4.18	0.88
62.5	24.06	-5.39	0.59
62.54	23.18	-5.78	2.23
62.58	23.32	-5.24	1.48
62.62	24.49	1.71	2.61
62.66	24.27	-0.33	2.73
62.7	25.46	-3.74	4.13
62.74	28.77	-2.79	0.46
62.78	30.93	-0.95	1.71
62.82	31.36	-3.6	0.74
62.86	29.3	-2.4	0.53
62.9	28.65	-3.97	0.44
62.94	24.65	-1.53	2.35
62.98	26.01	-3.35	2.12
63.02	22.05	-5.15	0.3
63.06	24.29	-4.71	0.51
63.1	25.84	-4.98	-0.72
63.14	26.117	-1.9097	1.6402
63.18	26.245	-1.6869	1.6657
63.22	25.69	-0.05	5.07
63.26	23.2	0.87	6
63.3	28.52	2.27	4.49
63.34	28.68	2.39	2.9
63.38	25.69	0.9	-0.87
63.42	24.29	-1.32	-1.96
63.46	30.56	-3.82	2.3
63.5	28.182	-0.071296	1.9041
63.54	28.481	0.034726	1.9219
63.58	28.78	0.10277	1.9334
63.62	29.076	0.12783	1.9376
63.66	29.364	0.10491	1.9333
63.7	31.91	0.17	3.84
63.74	33.56	3.73	-1.05
63.78	31.55	1.18	2.39
63.82	28.41	-1.03	1.27
63.86	28.71	-2.34	3.25
63.9	30.01	-4.1	0.79
63.94	29.3	-4.12	1.22
63.98	30.41	-4.32	1.62
64.02	32.65	-5.12	1.24
64.06	32.9	-2.3	0.33
64.1	29.48	-2.4	2.07
64.14	30.54	-4.44	1.08
64.18	30.15	-2.88	-0.4
64.22	30.03	-5.16	-0.91
64.26	29.98	-3.58	-1.84
64.3	32.09	-3.19	-1.69
64.34	31.56	-3.52	1.42
64.38	32.31	-0.56	-0.9
64.42	30.37	-3.42	-0.63
64.46	26.73	-1.87	0.11
64.5	22.92	-1.32	1
64.54	22.98	-3.34	3.13
64.58	21.34	0.32	3.67
64.62	23.8	-4.04	5.89
64.66	28.608	-4.3198	1.1032
64.7	34.1	-4.84	0.09
64.74	30.64	-4.46	-1.51
64.78	34.18	-9.03	0.52
64.82	33.65	-7.25	-0.69
64.86	31.05	-6.3393	0.50462
64.9	31.463	-6.7235	0.37062
64.94	32.46	-9.34	-1.19
64.98	31.25	-11.17	-0.3
65.02	30.69	-12.22	-1.54
65.06	32.96	-5.54	-0.03
65.1	32.56	-6.63	1.53
65.14	31.61	-7.05	-0.48
65.18	29.49	-4	2.62
65.22	29.95	-5.8	0.08
65.26	27.51	-4.93	0.65
65.3	29.51	-7.68	3.31
65.34	25.74	-8.16	-2.05
65.38	26.83	-11.7	1.11
65.42	29.1	-6.66	-0.13
65.46	27.823	-4.9669	1.5351
65.5	25.3	-5.41	0.17
65.54	28.72	-7.32	2.1
65.58	24.21	-4.61	0.11
65.62	26.28	-1.12	2.39
65.66	29.81	-2.47	2.6
65.7	32.73	2.39	3.47
65.74	31.28	-2.67	2.97
65.78	29.33	-3.72	2.75
65.82	30.13	-2.99	1.18
65.86	30.99	-5.07	0.38
65.9	28.3	-3.94	0.08
65.94	29.31	-4.95	-0.98
65.98	25.55	-3.02	-1.67
66.02	25	-6.66	0.19
66.06	27.42	-3.74	-0.94
66.1	24.6	-4.42	-0.54
66.14	24.73	-4.24	0.43
66.18	25.6	-2.81	0.66
66.22	25.37	-1.78	0.51
66.26	25.07	-4.42	1.51
66.3	26.36	-4.29	0.69
66.34	27.92	-2.4	0.11
66.38	25.46	-0.89	0.23
66.42	25.33	-0.94	0.69
66.46	25.42	0	1.95
66.5	24.1	0.41	2.58
66.54	24.24	0.93	2.65
66.58	24.55	2.41	3.43
66.62	27.88	-0.27	2.85
66.66	28.67	-2.48	0.33
66.7	25.69	-0.39	-0.37
66.74	25.42	-0.64	1.4
66.78	28.69	-2.63	1.56
66.82	30.63	1.17	1.54
66.86	31.08	0.02	0.91
66.9	30.6	-1.34	1.89
66.94	29.597	-5.8598	1.0149
66.98	37.05	-11.79	1.28
67.02	30.72	-10.44	-2.19
67.06	27.61	-10.7	0.86
67.1	28.54	-13.53	-1.51
67.14	25.51	-13.4	0.05
67.18	25.76	-13.53	3.61
67.22	24.91	-13.51	3.64
67.26	26.738	-5.973	1.8132
67.3	26.249	-5.8099	1.9491
67.34	25.58	0.28	3.41
67.38	26.46	1.45	1.26
67.42	25.61	6.6	2.4
67.46	22.73	1.05	5.82
67.5	23.34	2.9	5.42
67.54	23.664	-4.6154	2.6704
67.58	25.07	-7.17	2.92
67.62	24.14	-5.74	4.25
67.66	22.06	-6.9	1.43
67.7	24.83	-5.65	0.27
67.74	25.34	-6.81	-0.12
67.78	25.07	-6.53	0.34
67.82	20.85	-4.84	1.64
67.86	19.19	-5.29	5.08
67.9	21.9	-6.55	2.57
67.94	25.01	-5.07	3.47
67.98	28.15	-1.58	2.66
68.02	27.41	-3.47	2.27
68.06	29.41	-2.49	2.7
68.1	28.47	-3.8	0.77
68.14	29.57	-4.22	-0.41
68.18	27.89	-4.28	-0.95
68.22	27.67	-3.29	0.41
68.26	27.64	-4.12	-0.42
68.3	24.91	-5.55	-0.66
68.34	26.95	-3.65	-0.13
68.38	25.91	-1.66	-1.71
68.42	25.42	0.48	-1.99
68.46	23.07	2.05	2.06
68.5	24.29	-1.7	2.53
68.54	22.58	-1.89	1.77
68.58	24.15	-1.97	-0.02
68.62	22.96	-3.39	-0.19
68.66	21.53	-2.26	0.65
68.7	20.69	-2.29	0.42
68.74	25.53	-2.37	1.01
68.78	25.65	-1.05	0.35
68.82	23.47	-1.44	1.98
68.86	21.88	-1.05	1.89
68.9	25.01	4.18	3.37
68.94	24.4	1.71	4.49
68.98	27.17	-0.8	3.19
69.02	26.52	-3.34	1.3
69.06	28.78	-2.24	1.53
69.1	27.57	-2.13	1.5
69.14	24.25	-1.96	-0.87
69.18	27.33	-0.4	1.12
69.22	28.64	-2.68	-0.57
69.26	31.45	-4.09	-0.3
69.3	30.77	-3.41	-0.58
69.34	28.74	-3.79	0.08
69.38	25.78	0.69	1.92
69.42	25.55	0.18	3.22
69.46	24.98	-2.65	2.65
69.5	26.66	-3.38	2.51
69.54	26.95	-0.75	2.09
69.58	30.38	-1.49	0.24
69.62	30.04	-2.31	0.98
69.66	26.47	-3.54	-0.54
69.7	25.72	-4.32	1.56
69.74	25.01	-2.58	3.56
69.78	27.39	0.12	2.1
69.82	25.07	-0.31	1.11
69.86	25.09	2.33	1.92
69.9	23.21	1.68	3.02
69.94	29.4	4.05	1.57
69.98	29.59	3.18	1.62
70.02	29.1	2.66	1.02
70.06	27.5	3.31	1.21
70.1	28.3	3.81	1.58
70.14	26.57	3.55	2.04
70.18	25.21	1.83	5.03
70.22	27.58	-0.8	2.1
70.26	26.01	0.83	1.25
70.3	24.5	-1.63	2.4
70.34	26.64	-0.95	2.46
70.38	26.59	0.94	1.21
70.42	27.63	-0.26	2.19
70.46	30.77	-1.7	2.39
70.5	29.21	1.37	2.74
70.54	25.97	-5.81	0.66
70.58	18.38	-4.45	0.39
70.62	18.56	-4.6	0.98
70.66	18.76	-4.46	2.73
70.7	23.03	-5.08	2.02
70.74	22.57	-4.73	0.17
70.78	21.96	-2.35	-0.7
70.82	18.73	-4.32	-1.54
70.86	18.54	-4.15	1.54
70.9	19.62	-7.31	1.3
70.94	18.62	-5.13	1.09
70.98	23.61	-1.32	0.74
71.02	20.9	1.42	4.6
71.06	22.25	-1.14	4.41
71.1	24.21	-1.81	2.47
71.14	26.03	-1.37	1.67
71.18	27.53	-2.7	1.89
71.22	30.18	-2.67	1.91
71.26	31.17	-1.46	0.96
71.3	29.98	-0.93	0.06
71.34	26.851	-3.9958	0.34228
71.38	26.55	-4.5431	-0.027177
71.42	24.71	-10.13	-1.58
71.46	22.54	-9.96	-3.82
71.5	24.42	-9.36	-1.85
71.54	23.41	-7.29	-0.57
71.58	22.46	-5.63	0.91
71.62	22.91	-4	-0.03
71.66	24.27	-2.89	0.11
71.7	23.83	-4.03	-1.66
71.74	23.14	-4.33	-1.25
71.78	22.49	-7.02	0.32
71.82	22.38	-5.72	-0.03
71.86	19.86	-6.26	0.2
71.9	17.79	-8.07	0.23
71.94	16.19	-9.21	1.07
71.98	16.94	-10.04	0.16
72.02	17.4	-8.39	0.97
72.06	15.81	-7.85	-0.67
72.1	16.4	-7.38	-0.18
72.14	17.64	-6.21	0.7
72.18	17.35	-7.43	1.71
72.22	16.51	-10.33	0.66
72.26	16.96	-5.25	-0.68
72.3	15.41	-4.53	1.56
72.34	15.42	-5.08	0.64
72.38	16.81	-4.86	1.99
72.42	17.73	0.26	2.98
72.46	19.84	0.63	3.61
72.5	18.53	-1.92	4.1
72.54	17.22	-0.77	5
72.58	20.65	-3.76	3.79
72.62	26.35	-1.72	1.73
72.66	28.28	-0.69	0.85
72.7	26.65	-1.63	0.64
72.74	27.08	-2.4	-0.12
72.78	27.73	-1.69	1.38
72.82	27.54	0.16	2.67
72.86	29.07	-0.6	1.04
72.9	30.06	-0.64	0.79
72.94	28.3	-1.03	0.45
72.98	28	0.21	0.02
73.02	26.45	-0.43	0.02
73.06	25.45	0.65	-0.47
73.1	23.74	0.63	-0.77
73.14	23.5	1.26	-0.33
73.18	22.61	0.65	0.31
73.22	21.26	0	0.81
73.26	19.87	0.84	1.61
73.3	20.3	-1.56	1.82
73.34	18.02	-1.05	1.73
73.38	16.25	0.41	1.96
73.42	19.88	2.49	3.4
73.46	20.13	3.52	1.04
73.5	18.05	-1.22	1.03
73.54	21.55	-2.79	1.47
73.58	23.58	-4.07	2.33
73.62	27.84	-3.71	1.26
73.66	29.16	-1.71	3.28
73.7	30.97	-4.61	1.46
73.74	30.18	-2.58	0.07
73.78	29.69	-3.57	0.1
73.82	31.05	-4.31	-1.01
73.86	26.93	-5.98	0.14
73.9	27.62	-7.52	1.98
73.94	28.53	-7.84	0.52
73.98	31.28	-7.24	-0.04
74.02	30.81	-7.67	2.12
74.06	30.66	-6.57	-0.59
74.1	31.31	-8.34	0.37
74.14	25.91	-11	3.62
74.18	26.81	-7.08	3.1
74.22	26.28	-7.81	3.05
74.26	26.22	-3.82	1
74.3	23.11	-1.76	1.33
74.34	23.37	0.11	5.59
74.38	29.75	1.05	3.49
74.42	31.06	0.38	1.74
74.46	29.01	-0.48	2.42
74.5	26.48	-2.4	4.88
74.54	30.3	-3.53	0.91
74.58	30.73	-3.9	1.28
74.62	31.81	-4.01	1.36
74.66	29.23	-5.91	1.96
74.7	30.04	-3.83	1.98
74.74	31.81	-0.9	3.61
74.78	30.32	-0.85	0.34
74.82	27.74	-2.21	-0.94
74.86	28.46	0.94	2.65
74.9	28.34	-3.19	2.6
74.94	27.38	-2.58	1.09
74.98	28.61	-4.12	1.46
75.02	31.45	-0.09	2.46
75.06	31.05	-0.39	1.27
75.1	29.98	-2.17	-0.46
75.14	33.01	-3.02	0.28
75.18	30.09	-2.94	-1.01
75.22	28.15	-2.25	0.14
75.26	29.81	-5.11	1.7
75.3	27.24	-5.6	0.02
75.34	25.99	-8.56	0.41
75.38	25.61	-8.69	-0.18
75.42	23.09	-9.89	0.5
75.46	26.19	-9.19	0.22
75.5	28.87	-10.8	1.7
75.54	29.6	-8.96	-1.29
75.58	28.6	-6.07	-0.63
75.62	27.91	-4.8	0.44
75.66	23.76	-7.58	-0.44
75.7	25.34	-10.43	0.68
75.74	24.19	-8.38	1.6
75.78	22.5	-12.12	1.91
75.82	18.6	-11.69	1.03
75.86	19.67	-9.88	2.72
75.9	23.32	-8.29	2
75.94	23.2	-7.77	-0.75
75.98	23.36	-4.83	0.73
76.02	21.22	-2	1.04
76.06	23.23	-3.05	2.27
76.1	26.61	-0.6	0.69
76.14	29.24	0.41	1.33
76.18	28.3	1.42	-0.89
76.22	23.77	-0.67	2.24
76.26	27.59	-1.31	-3.7
76.3	21.52	-4.27	-1.89
76.34	19.9	-4.63	0.95
76.38	19.89	-4.45	1.08
76.42	18.84	-4.16	1.36
76.46	19.01	-4.71	1.85
76.5	19.57	-4.07	1.3
76.54	18.1	-5.06	0.88
76.58	20.33	-4.21	1.77
76.62	23.06	-1.31	0.2
76.66	21.57	2	3.03
76.7	22.49	-5.38	2.22
76.74	23.15	-5.34	1.09
76.78	24.49	-5.43	-0.37
76.82	24.08	-6.36	0.08
76.86	21.31	-6.15	1.72
76.9	20.53	-5.39	1.63
76.94	20.78	-1.18	0.6
76.98	22.03	-5.72	3.27
77.02	25.88	-3.35	2.29
77.06	27.48	-3.76	1.12
77.1	29.91	-5.39	1.24
77.14	25.91	-4.61	2.14
77.18	29.02	-1.51	0.71
77.22	29.61	1.42	3.37
77.26	26.88	-2.26	2.86
77.3	28.52	-1.83	1
77.34	28.15	-1.73	1.19
77.38	27.84	0.07	1.53
77.42	27.59	-2.03	1.41
77.46	27.44	-0.71	2.16
77.5	25.66	-3.13	1.26
77.54	25.34	-2.69	2.43
77.58	28.96	-4.42	0.67
77.62	26.4	-3.31	1.26
77.66	25.89	-2.4	1.18
77.7	25.85	-3.74	1.01
77.74	24.85	-3.2	0.89
77.78	24.38	-3.79	1.96
77.82	18.81	-5.01	1.98
77.86	17.61	-2.58	3.56
77.9	20.24	-4.29	2.54
77.94	19.7	-5.98	1.54
77.98	19.32	-6.83	-0.02
78.02	21.46	-10.22	-0.33
78.06	26.3	-10.18	-1.61
78.1	29.21	-9.66	0.19
78.14	29.32	-11.43	1.68
78.18	30.8	-6.58	-0.3
78.22	26	-6.26	4.92
78.26	32.09	-6.21	0.18
78.3	30.98	-9.39	-0.47
78.34	31.51	-10.01	-0.53
78.38	32.03	-8.47	1.82
78.42	29.52	-8.44	0.38
78.46	30.943	-6.676	1.6336
78.5	30.805	-6.3695	1.7216
78.54	28.19	2.37	3.92
78.58	31.37	-2.65	1.15
78.62	28.79	-3.5	2.08
78.66	29.44	-5.92	1.86
78.7	27.97	-6.72	0.16
78.74	30.51	-9.15	-1.08
78.78	28.44	-6.55	3.27
78.82	27	-7.11	3.02
78.86	23.79	-3.51	5.14
78.9	26.719	-3.3553	1.9291
78.94	26.293	-3.1053	1.8902
78.98	22.25	-1.91	3.69
79.02	27.81	-1.14	3.46
79.06	24.1	-1.32	1.81
79.1	25.34	-2.03	1.89
79.14	28.24	-2.47	0.53
79.18	28.54	-2.45	-0.39
79.22	28.41	-1.22	-0.73
79.26	25.71	-1.69	-0.33
79.3	24.66	0.05	0.11
79.34	24.61	-2.85	0.72
79.38	24.99	-2.56	3.73
79.42	27.61	-2.84	1.45
79.46	26.71	-0.33	0
79.5	25.29	-0.32	0.79
79.54	27.07	-1.15	0.58
79.58	26.55	-0.99	-0.15
79.62	24	-1.16	1.01
79.66	22.52	-1.31	1.18
79.7	23.7	0.76	2.33
79.74	24.24	-0.61	2.94
79.78	24.74	0.38	0.48
79.82	24.79	0.53	2.09
79.86	25.44	0.56	1.83
79.9	25.9	0.42	0.99
79.94	26.36	0.17	1.34
79.98	26.93	-0.28	2.44
80.02	26.19	0.96	-0.53
[truncated: 1,115 more rows]
