# Supplementary material for: Mean flow and turbulence structure over exposed roots on a forested floodplain: Insights from a controlled laboratory experiment
Source: PLoS One. 2020 Feb 26;15(2):e0229306. doi: 10.1371/journal.pone.0229306 (PMC7043746; doi:10.1371/journal.pone.0229306)
Supplement: S1 File — (ZIP) [file pone.0229306.s001.zip › data_and_scripts/velocity_data/t21_099_replaced.csv]

0.02	34.34	3.66	-3.98
0.06	30.06	4.22	-3.5
0.1	26.1	0.62	-2.98
0.14	27.24	2.02	-3.16
0.18	28.24	3.78	-2.32
0.22	29.2	3.62	-1.96
0.26	27.96	3.3	-1.08
0.3	28.66	1.86	-0.44
0.34	30.18	3.12	-0.12
0.38	30.02	1.68	-1.08
0.42	30.92	2	-0.1
0.46	30.04	3.12	-0.72
0.5	30.96	1.4	0.14
0.54	32.78	0.92	-0.66
0.58	33	-0.16	-0.72
0.62	34.82	-0.42	-1.22
0.66	33.88	1.84	-0.98
0.7	32.94	1.3	-1.04
0.74	35.16	1.86	-1.08
0.78	34	1.98	-0.72
0.82	34.18	1.98	-0.68
0.86	33.54	1.84	-0.78
0.9	36	-0.42	-1.26
0.94	37.76	-1.42	-1.44
0.98	36.74	-0.82	-1.74
1.02	36.66	-1.24	-0.86
1.06	37.04	-2.52	-0.56
1.1	38.06	-2.24	1.66
1.14	39.02	-3.7	-1.38
1.18	38.82	-5.1	-1.08
1.22	37.222	-0.31819	-3.2118
1.26	36.906	0.31774	-3.6684
1.3	38.74	2.44	-7.56
1.34	33.86	4.44	-7.74
1.38	34	1.7	-6.7
1.42	36.02	3.32	-4.96
1.46	35.26	3	-2.44
1.5	32.18	3.36	-3.94
1.54	32.58	3.36	-4.26
1.58	30.86	6.32	-4.26
1.62	28.86	6.8	-2.84
1.66	30.22	1.78	-3.1
1.7	30.36	2.36	-3
1.74	27.46	3.3	-1.9
1.78	27.82	2.8	-1.08
1.82	30.38	2.88	-0.7
1.86	29.8	4.18	0.12
1.9	28.52	7.2	0.46
1.94	29.74	6.4	0.28
1.98	29.46	3.62	0.4
2.02	28.14	1.46	2.34
2.06	25.08	-0.92	3.06
2.1	21.44	0.28	5.88
2.14	22.74	-0.7	5.74
2.18	22.16	-1.7	5.26
2.22	20.38	-2.08	4.58
2.26	21.86	0	4.74
2.3	22.92	-3.6	3.26
2.34	20.56	-5.66	3.82
2.38	22.34	-10.1	4.66
2.42	20.56	-14.24	2.76
2.46	23.88	-13.46	-0.66
2.5	21.574	-8.36	2.3419
2.54	22.012	-7.5813	1.9298
2.58	22.526	-6.6334	1.4964
2.62	23.105	-5.5482	1.046
2.66	23.737	-4.3577	0.58297
2.7	20.5	-8.3	1.76
2.74	23.88	-7.64	0.6
2.78	27.22	-5.52	1.46
2.82	25.78	1.48	-2.64
2.86	27.54	-0.9	-4.86
2.9	27.969	3.2117	-2.2162
2.94	28.48	8.58	-5.46
2.98	29.72	6.68	-2.22
3.02	31.12	7.4	-3.74
3.06	29.98	8.22	-3.98
3.1	29.06	8.02	-2.56
3.14	28.22	9.66	-2.98
3.18	31.3	10.36	-4
3.22	34.6	6.16	-3.38
3.26	34.12	6.86	-5.12
3.3	34.62	1.68	-5.46
3.34	30.22	-0.78	-4.84
3.38	26.6	-6.06	-6.26
3.42	21.98	-5.58	-5.68
3.46	21.92	-10.22	-5.22
3.5	20.56	-11.04	-3.68
3.54	24.28	-6.52	-4.82
3.58	28.74	-4.62	-5.94
3.62	28.74	-4.72	-6.64
3.66	31.02	-3.78	-6.18
3.7	33.24	-5.22	-4.96
3.74	32.08	-7.62	-6.82
3.78	34.54	-4.76	-5.02
3.82	35.32	-7.48	-1.44
3.86	35.86	-5.48	0.06
3.9	36.68	-5	-1.88
3.94	34.34	-8.64	-1.26
3.98	34.42	-5.64	0.84
4.02	31	-0.56	1.76
4.06	29.26	0.86	3.86
4.1	32.22	-2.46	3.02
4.14	32.62	-6.18	1.36
4.18	30.92	-6.3	-1.24
4.22	32.18	-9.9	-2.52
4.26	34.14	-3.42	0
4.3	34.54	-2.7	-2.54
4.34	33.7	-3.04	-3.04
4.38	31.86	-2.78	-2.44
4.42	32.54	-3.56	-3.82
4.46	29.32	-4.86	-2.62
4.5	25	-3.86	-0.84
4.54	23.24	0.38	0.44
4.58	21.5	-5.34	3.38
4.62	20.24	-5	4.26
4.66	20.88	-8.16	4.72
4.7	24	-6.78	4
4.74	24.54	-6.1	2.04
4.78	23.36	-5.3	0.14
4.82	28.26	-6.3	-2.08
4.86	28.32	-5.26	-1.04
4.9	30.88	-5.32	-0.64
4.94	30.98	-5.64	-1.02
4.98	33	-5.4	-1.38
5.02	35.14	-5.7	-2.88
5.06	37.12	-5.66	-2.5
5.1	39.02	-2.32	-5.02
5.14	39.14	0.08	-4.38
5.18	36.14	1.36	-4.32
5.22	33.06	-0.64	-4.56
5.26	34.26	-0.26	-3.74
5.3	33.88	-2.86	-3.06
5.34	34.297	2.7565	-4.4706
5.38	33.561	3.6427	-4.3548
5.42	32.752	4.4532	-4.1773
5.46	31.892	5.1664	-3.941
5.5	31.005	5.761	-3.6489
5.54	30.8	5.44	-6.48
5.58	27.3	10.16	-5.88
5.62	26.72	11.98	-3.54
5.66	24.84	9.26	0.58
5.7	27.44	5.98	1.66
5.74	26.88	4.72	0.42
5.78	27.18	2.4	0.16
5.82	30.2	-0.48	0.22
5.86	27.88	-1.38	0.4
5.9	26.42	-1.2	0.98
5.94	24.72	-0.54	1.62
5.98	23.78	-0.02	3.52
6.02	26.38	1.48	3.88
6.06	27.98	6.16	4.1
6.1	25.372	4.7729	-1.6156
6.14	25.417	4.7521	-1.7238
6.18	29.68	4.74	-7.28
6.22	26.34	8.44	-8.42
6.26	23.08	12.68	-8.28
6.3	23.82	9.54	-6.76
6.34	20.98	10.1	-5.44
6.38	21.3	11.26	-4.46
6.42	26.71	4.125	-2.1288
6.46	22.42	11.98	3.28
6.5	27.36	3.726	-2.1772
6.54	27.726	3.479	-2.1978
6.58	28.118	3.1975	-2.218
6.62	38.42	4.84	1.8
6.66	28.975	2.5221	-2.2635
6.7	30.74	-8.66	-2.5
6.74	33.18	-6.1	-0.72
6.78	29.78	-7.7	-3.86
6.82	28.54	-1.06	-1.56
6.86	32.16	0.78	-1.3
6.9	31.34	-1.44	-1.82
6.94	33.66	-0.7	-1.74
6.98	33.32	1.3	-0.38
7.02	34.42	-2.44	-0.34
7.06	31.76	-6	-5.82
7.1	35.02	-0.58	-3.8
7.14	35.76	-2.84	-6.12
7.18	35.08	-1.68	-5.18
7.22	38.24	-2.08	-3.3
7.26	37.38	-3.32	-2.94
7.3	37.18	-1.62	-3.94
7.34	33.78	-6.76	-4.36
7.38	33.82	-5.9	-4.78
7.42	32.1	-4.64	-6.24
7.46	30.74	-2.54	-4.98
7.5	31.56	-4	-3.36
7.54	31.54	-1.98	-1.58
7.58	33.84	-0.24	-1.96
7.62	34.5	0	-3.26
7.66	35.9	0.7	-4.22
7.7	37.04	1.36	-5.28
7.74	36.02	2.66	-2.62
7.78	36.72	-0.74	-1.6
7.82	31.761	3.3605	2.4654
7.86	32.66	9.38	6.38
7.9	31.68	6.1	4.2
7.94	32.92	7.5	6.16
7.98	30.343	4.0199	4.0159
8.02	29.971	4.0173	4.2695
8.06	29.595	3.9564	4.4737
8.1	29.219	3.8416	4.6306
8.14	26.24	6.36	7.42
8.18	22.94	4.3	7.7
8.22	22.62	0.4	6.16
8.26	27.753	2.93	4.8287
8.3	27.408	2.6108	4.7814
8.34	27.076	2.2637	4.6997
8.38	26.759	1.8932	4.5857
8.42	26.459	1.5035	4.4414
8.46	26.179	1.0991	4.2691
8.5	25.921	0.68425	4.0708
8.54	25.688	0.26334	3.8488
8.58	25.48	-0.1593	3.6051
8.62	25.32	-5.82	8.28
8.66	23.82	-4.88	7.88
8.7	25.04	-1.394	2.7651
8.74	22.3	-5.6	6.74
8.78	24.92	-2.146	2.1359
8.82	24.919	-2.4875	1.8068
8.86	24.961	-2.8004	1.471
8.9	23.1	-5.42	-4.56
8.94	23.44	-3.7	-5.02
8.98	26.34	-1.22	-7.4
9.02	25.594	-3.6773	0.10283
9.06	33.9	0.96	-6.24
9.1	24.92	-3.32	-2.24
9.14	31.42	1.24	0.08
9.18	26.08	0.96	2.46
9.22	28.68	-4.52	3.7
9.26	30.98	-3.54	0.04
9.3	30.26	-2.48	-1.44
9.34	30.2	-3.28	-2.56
9.38	29.58	-2.98	-2.68
9.42	28.44	-4.18	-2.9
9.46	30.3	-2.3	-3.04
9.5	31.14	-1.34	-2.36
9.54	31.24	-1.02	-2.68
9.58	31.48	-1.84	-1.68
9.62	33.1	-1.64	-1.2
9.66	33.94	-1.62	-0.24
9.7	34.66	-2.44	1.6
9.74	35.98	-2.3	-0.18
9.78	34.9	-0.62	1.3
9.82	36.42	-0.9	0.38
9.86	36.34	-0.94	0.48
9.9	37.16	0.84	2.12
9.94	38.18	-2.5	-0.7
9.98	37.82	-0.98	-0.02
10.02	37.18	0.94	-1.84
10.06	34.44	5.04	-4.02
10.1	36.74	2.9	-3.68
10.14	34.78	6.5	-5.58
10.18	34.64	2.5	-3.8
10.22	34.02	1.32	-4.68
10.26	35.58	6.26	-4.82
10.3	33.3	1.32	-5.78
10.34	32.12	0.82	-5.88
10.38	32.52	4.02	-3.46
10.42	33	5.74	0
10.46	31.48	4.96	-0.72
10.5	28.62	3.06	0.38
10.54	27.66	3.2	1.92
10.58	27.6	1.82	4.5
10.62	28.217	2.964	3.0019
10.66	27.918	2.978	3.183
10.7	26.42	-0.54	8.52
10.74	27.473	3.021	3.2729
10.78	27.321	3.0443	3.1953
10.82	29.02	4.48	8
10.86	27.148	3.0804	2.8291
10.9	27.121	3.0876	2.554
10.94	27.131	3.0839	2.2267
10.98	27.175	3.0663	1.854
11.02	22.22	7.8	0.76
11.06	27.356	2.9787	0.99945
11.1	27.487	2.9029	0.53118
11.14	27.643	2.8021	0.044657
11.18	27.821	2.6735	-0.45334
11.22	28.019	2.5143	-0.956
11.26	28.233	2.3216	-1.4565
11.3	30.26	-3.62	-1.12
11.34	28.28	0.44	-3.68
11.38	29.04	-1.58	-2.68
11.42	29.86	-1.32	-3.18
11.46	31.4	3.72	-5.48
11.5	31.74	3.08	-8.9
11.54	29.46	4.8	-5.04
11.58	27.62	0.4	-5.08
11.62	31	0.42	-2.88
11.66	33.16	-2.72	-2.62
11.7	30.16	-7.96	-4.66
11.74	29.46	-2.56	-3.98
11.78	31.84	-0.5	-3.68
11.82	32.9	0.98	-5.12
11.86	28.28	-3.94	-7.28
11.9	27.24	-1.32	-7.06
11.94	25.18	-6.48	-6.18
11.98	27.26	-7.28	-5.72
12.02	29.62	-6.88	-3.22
12.06	29.44	-2.8	-4.14
12.1	29.54	-1.32	-1.96
12.14	29.88	-3.44	-1.64
12.18	27.46	-2.84	-2.06
12.22	30.18	-4.52	-0.9
12.26	31.04	-4.52	-0.16
12.3	31.02	-2.32	0.84
12.34	31.42	-1.5	0
12.38	30.1	-2.7	0.34
12.42	29.86	-1.94	0.44
12.46	31.08	-0.78	1
12.5	29.48	0.44	1.02
12.54	29.36	-0.76	0.78
12.58	29.34	0.32	0.52
12.62	29.38	1.18	0.2
12.66	29.24	0.68	-0.38
12.7	28.62	-0.72	-0.9
12.74	28.32	-1.66	-0.32
12.78	27.8	-2.78	0
12.82	29.56	-1.82	0.34
12.86	28.86	-1.2	0.14
12.9	30.08	-0.24	0.22
12.94	30.68	0.36	1.22
12.98	29.74	-0.54	1.82
13.02	28.68	-0.36	3.48
13.06	31.16	0.72	2.68
13.1	30.58	4.54	1.3
13.14	27.809	-1.2161	-0.80315
13.18	27.968	-1.4696	-1.2825
13.22	28.12	3.44	-3.94
13.26	28.455	-1.9715	-2.3027
13.3	28.783	-2.2031	-2.8217
13.34	21.54	-4.52	-4.54
13.38	22.8	-6.24	-5.62
13.42	22.22	-5.2	-4.88
13.46	30.631	-2.8052	-4.703
13.5	27.8	-8.28	-8.14
13.54	32.7	-7.46	-8.18
13.58	34.5	-5.24	-8.78
13.62	36.96	-2.38	-5.76
13.66	39.14	2.9	-2.68
13.7	38.8	3.74	-3.06
13.74	38.52	0.82	-1.32
13.78	40.04	1.1	-2.38
13.82	39.34	1.34	-3.22
13.86	39.88	3.9	-4.82
13.9	38.04	-1.34	-4.34
13.94	34.26	-0.62	-6.3
13.98	31.88	-2.28	-4.82
14.02	33.951	5.1554	-4.7482
14.06	33.541	5.3917	-4.7105
14.1	31.74	6.32	-6.42
14.14	30.6	6.56	-5.1
14.18	26	6.86	-7.54
14.22	26.42	9.54	-3.36
14.26	25.72	11.42	-5.08
14.3	31.4	7.52	-3.44
14.34	32.82	9.56	-3.76
14.38	34.8	8.92	-0.84
14.42	29.781	4.3766	-4.2825
14.46	29.385	3.9977	-4.2253
14.5	29	3.5822	-4.1662
14.54	28.628	3.1345	-4.1053
14.58	28.269	2.6592	-4.0425
14.62	34.48	7.04	-3.44
14.66	27.599	1.6439	-3.9114
14.7	27.292	1.1129	-3.843
14.74	31.4	-4.06	-6.82
14.78	29.2	-4.96	-8.1
14.82	26.16	-5.82	-6.78
14.86	25.02	-3.26	-3.78
14.9	25.9	-2.8	-5.48
14.94	25.931	-2.1142	-3.3955
14.98	25.801	-2.6168	-3.3148
15.02	25.702	-3.0972	-3.2323
15.06	25.637	-3.551	-3.1481
15.1	18.54	-7.34	-3.3
15.14	20.52	-4.4	-3.28
15.18	24.52	-5.96	-1.34
15.22	24.58	-8.4	0.22
15.26	24.18	-9.98	-0.56
15.3	26.7	-6.36	-1.38
15.34	26.34	-2.8	1.84
15.38	28.42	-1.52	2.3
15.42	29.16	-1.36	-0.48
15.46	27.19	-5.6271	-2.2144
15.5	27.602	-5.4891	-2.1121
15.54	27.36	-3.46	-7.06
15.58	29.6	-3.92	-4.48
15.62	30.3	-4.14	-3.44
15.66	32.4	-2	-3.04
15.7	32.24	-0.9	-2.08
15.74	33.84	-0.92	-1.42
15.78	32.94	-0.6	-1.52
15.82	33.58	1.18	-1.28
15.86	33.76	0.44	-0.86
15.9	33.94	-1.72	-0.6
15.94	34.24	0.94	-0.72
15.98	34.38	-1.14	-0.36
16.02	34.62	-0.34	-0.56
16.06	34.54	-0.88	-0.7
16.1	34.32	-1.16	-0.76
16.14	33.9	-1.02	-0.88
16.18	34.32	-1.08	0.1
16.22	34.48	-1.94	-0.28
16.26	32.56	-1.42	1.96
16.3	33.62	-1.62	2.98
16.34	33.7	-3.98	1.82
16.38	34.66	-3.32	0.82
16.42	33.62	-2.92	1.06
16.46	32.76	-3.38	3.42
16.5	31.516	0.066808	2.2336
16.54	31.273	0.31917	2.2292
16.58	31.044	0.57707	2.1887
16.62	30.831	0.83886	2.1155
16.66	21.5	7.52	3
16.7	30.45	1.3674	1.8838
16.74	30.284	1.6309	1.7318
16.78	30.136	1.8916	1.5599
16.82	30.004	2.1479	1.3716
16.86	29.891	2.398	1.1699
16.9	29.795	2.6404	0.95817
16.94	28.92	10	-0.64
16.98	29.662	3.0953	0.51754
17.02	31.8	5.86	1.54
17.06	34.06	4.62	1.48
17.1	29.611	3.6779	-0.13768
17.14	29.636	3.8388	-0.34158
17.18	29.683	3.9804	-0.53282
17.22	28.98	1.32	-0.54
17.26	30.9	2.84	-2.82
17.3	30.66	1.56	-2.24
17.34	29.06	1.06	-0.92
17.38	30.04	3.2	-0.84
17.42	28.52	3.22	-0.88
17.46	29.86	4.16	-1.06
17.5	30.04	2.92	-0.76
17.54	31.56	4.72	-1.26
17.58	33.18	4.48	-1.44
17.62	31.78	5.74	-0.66
17.66	31.8	5.5	-0.48
17.7	31.88	6.58	-0.6
17.74	32.32	6.36	-0.46
17.78	34.78	6.14	-0.18
17.82	35.92	6.1	-1.42
17.86	40	6.28	-2.12
17.9	38.04	2.64	-3.44
17.94	38.46	-0.9	-3.4
17.98	34.02	-0.88	-1.7
18.02	30.24	-3.84	-6.12
18.06	26.24	-7.3	-5.24
18.1	27.38	-6.02	-4.18
18.14	23.16	-11.28	-6.36
18.18	24.82	-9.14	-6.8
18.22	30.14	-3.04	-5.42
18.26	29.44	-3.9	-4.02
18.3	32.7	-3.6	-2.5
18.34	31.86	-1.86	-2.76
18.38	32.72	-2.54	-2.82
18.42	32.82	-4.7	-3.6
18.46	32.6	-3.42	-2.14
18.5	32.88	-6.06	-1
18.54	34.36	-6.46	-1.66
18.58	33.28	-4	-1.24
18.62	33.12	-2.26	-0.82
18.66	32.58	-2.08	-1.94
18.7	32.78	-4.18	-4.44
18.74	29.22	-3.48	-4.64
18.78	25.48	-2.98	-3.32
18.82	28.63	-4.7635	0.21204
18.86	27.906	-5.0087	0.71936
18.9	27.235	-5.2284	1.1842
18.94	25.32	-5.5	4.56
18.98	26.3	-4.94	4.96
19.02	24.92	-2.7	3.3
19.06	25.5	-5.34	3.28
19.1	26.7	-7.7	1.76
19.14	28.32	-4.82	2.36
19.18	27.54	-4.54	2.76
19.22	27.56	-8.64	-2.98
19.26	25.08	-6.6	-2.56
19.3	28.76	-3.86	-0.52
19.34	31.38	-0.22	-1.78
19.38	32.58	-0.44	-2.22
19.42	32.64	-2.18	-1
19.46	30.1	-0.96	-1.96
19.5	31.405	-2.4879	0.38697
19.54	32.22	-1.62	4.58
19.58	30.8	-2.08	1.54
19.62	29.74	-0.66	2.74
19.66	29.74	-1.72	1.6
19.7	31.42	0.14	1.82
19.74	31.7	1.36	2.26
19.78	35.32	2.9	2.54
19.82	33.527	1.1991	-2.9056
19.86	33.634	1.6549	-3.311
19.9	33.701	2.0964	-3.6949
19.94	38.66	-10.94	-8.98
19.98	33.712	2.921	-4.3742
20.02	33.653	3.2961	-4.6576
20.06	38.52	-0.74	-6.44
20.1	38.04	4.76	-8.04
20.14	33.84	5.82	-7.66
20.18	32.24	6.28	-8.22
20.22	29.84	8.54	-5.52
20.26	31.36	5.08	-7
20.3	23.88	10	-5.4
20.34	28.18	8.04	-2.68
20.38	29.48	7.56	-1.54
20.42	32.84	2.62	-3.98
20.46	32.46	0.6	-2.72
20.5	31.28	2.2	-2.44
20.54	30.06	1.8	-2.56
20.58	30.1	1.12	-2.72
20.62	31.32	2	-2.28
20.66	31.52	1.88	-2.68
20.7	30.58	2.24	-2.76
20.74	28.7	3.14	-2.94
20.78	29.14	-0.96	-3.16
20.82	29.74	-1.64	-4.22
20.86	29.72	1.8	-2.18
20.9	32.12	2.18	-2.02
20.94	29.92	0.9	-5.22
20.98	28	3.44	-3.48
21.02	26.62	-1.2057	-1.8767
21.06	25.808	-1.894	-1.3053
21.1	25.005	-2.5775	-0.70259
21.14	24.232	-3.2378	-0.082399
21.18	23.507	-3.8567	0.54126
21.22	22.852	-4.4157	1.1544
21.26	17.28	-7.7	-1
21.3	19.78	-5.7	-0.44
21.34	21.9	-4.82	2.74
21.38	23.22	-4.64	4.78
21.42	23.58	-5.22	5.7
21.46	21.48	-6.64	6.42
21.5	21.14	-6.46	4.84
21.54	22.38	-5.34	5.02
21.58	26.24	-4.62	4.58
21.62	24.98	0.04	0.4
21.66	24.28	2.94	1.92
21.7	27.2	-3.58	3.46
21.74	30.74	-2.18	1.64
21.78	30.84	0.32	1.64
21.82	35.2	1.12	0.44
21.86	33.6	3.98	-2.36
21.9	33.12	0.66	-5.92
21.94	31.86	-0.54	-4.84
21.98	36.42	1.6	-1.88
22.02	38.22	4.06	-1.92
22.06	37.36	3.92	-3.22
22.1	37.22	5.44	-3.24
22.14	36.38	4.92	-3.14
22.18	35.9	2.38	-3.98
22.22	34.24	1.76	-3.24
22.26	34.94	0.16	-2.4
22.3	34.42	2.06	-3.26
22.34	35.24	0.8	-2.8
22.38	33.82	1.82	-3.78
22.42	33.88	1.04	-3.38
22.46	33.78	0.22	-3.28
22.5	35.24	1.78	-2.44
22.54	33.56	-0.3	-1.6
22.58	33.86	-0.66	-0.72
22.62	33.86	-1	0.02
22.66	33.26	-1.9	-0.4
22.7	35.44	-0.84	-0.64
22.74	32.8	-0.66	1.7
22.78	33.94	-0.34	2.78
22.82	32.06	-1.96	1.92
22.86	35.34	-1.64	-0.82
22.9	37.26	-1.86	-3.92
22.94	38.52	-2.48	-5.82
22.98	37.76	-0.12	-3.92
23.02	35.36	1.86	-5.64
23.06	33.48	3.34	-5.1
23.1	31.88	6.16	-4.94
23.14	33.68	6.8	-4.8
23.18	31.62	4.98	-1.96
23.22	34.26	3.66	-4.66
23.26	33.42	8.62	-7.3
23.3	35.88	9.76	-6.3
23.34	30.788	5.9743	-1.362
23.38	30.06	5.427	-0.39897
23.42	29.318	4.7509	0.521
23.46	28.568	3.9666	1.357
23.5	24.34	1.52	6.44
23.54	26.48	5.76	5.12
23.58	24.96	6.34	3.66
23.62	25.94	-0.9	1.94
23.66	23.94	-1.08	1.88
23.7	25.22	-3.34	1.48
23.74	26.48	-5.84	1.68
23.78	23.34	-7.4	-0.1
23.82	20.88	-5.4	-2.42
23.86	20.6	-6.24	-4.4
23.9	22.34	-4.52	-9.16
23.94	19.38	-3.44	-7.16
23.98	19.9	-4.34	-7.3
24.02	18.52	-3.62	-5.22
24.06	23.02	-1.84	-1.02
24.1	26.8	1.24	-3.02
24.14	27.24	0.52	-2.74
24.18	27.74	2.54	-1.2
24.22	28.5	1.7	-1.14
24.26	26.98	3.48	-0.48
24.3	27.7	3.72	-0.32
24.34	28.58	4.38	0.12
24.38	30.04	5.02	0.04
24.42	31.64	5.56	0.16
24.46	32.92	6.04	0.38
24.5	35.3	5.5	-1.96
24.54	35.5	4.96	-6.12
24.58	31.313	2.2617	-2.6351
24.62	31.135	1.4885	-3.023
24.66	30.908	0.68588	-3.3857
24.7	30.645	-0.11995	-3.705
24.74	30.359	-0.90259	-3.9631
24.78	29.4	-5.14	-7.82
24.82	27.32	-6.66	-6.28
24.86	28.62	-4.54	-4.9
24.9	26.98	-1.1	-0.3
24.94	26.78	-5.34	-1.56
24.98	29.08	-1.9	-2.48
25.02	30.14	-2.14	-1.9
25.06	31.56	-1.24	-1.68
25.1	29.64	-0.78	-0.56
25.14	29.82	0.04	0.82
25.18	29.5	-0.14	2.2
25.22	27.72	-2.46	3.2
25.26	25.3	-1.66	3.66
25.3	26.84	-2.42	4.48
25.34	28.72	-4.92	4.96
25.38	31.6	-7.12	4.2
25.42	34.82	-5.36	3.84
25.46	34.28	-4.3	3.92
25.5	31.78	-6.2	4.02
25.54	30.78	-6.46	6.14
25.58	33.32	-2.4	7.26
25.62	29.68	1.06	5.26
25.66	29.807	-3.9366	-0.6581
25.7	29.755	-3.7947	-1.1514
25.74	27.6	-1.32	-4.88
25.78	27.02	-0.18	-7.24
25.82	29.98	-2.24	-8.06
25.86	29.522	-2.9442	-2.861
25.9	29.471	-2.6797	-3.2089
25.94	29.428	-2.4021	-3.5196
25.98	24.34	-3.22	-10.18
26.02	29.378	-1.8226	-4.0183
26.06	24.64	-3.26	-7.86
26.1	29.48	-3.7	-9.32
26.14	27.22	-5.68	-7.2
26.18	29.5	-0.67268	-4.4486
26.22	29.592	-0.40925	-4.4221
26.26	29.715	-0.16302	-4.3366
26.3	29.871	0.062214	-4.1892
26.34	33	2.78	1.16
26.38	32.82	1.3	0.84
26.42	32.88	0.44	0.46
26.46	30.86	1.7	-0.2
26.5	30.98	1.44	0.16
26.54	32.04	1	-0.02
26.58	34.3	2.32	0.1
26.62	34.36	-0.42	-1.08
26.66	33.94	-0.12	-0.72
26.7	35.42	0.4	0.14
26.74	31.76	-0.2	0.22
26.78	31.92	-0.66	0.52
26.82	33.42	-0.98	-0.52
26.86	34.66	-1.44	-0.32
26.9	34.36	-2.62	0.16
26.94	36.06	-3.62	-0.28
26.98	37.96	-3.04	-0.12
27.02	37.42	-3.52	-0.5
27.06	37.26	-3.22	-0.72
27.1	39.02	-3.1	-1.68
27.14	38.28	-4.28	-2.38
27.18	37.5	-2.48	-2.26
27.22	36.94	-5.04	-3.4
27.26	35.42	-4.84	-3.04
27.3	36.52	-4.1	-2.6
27.34	37.32	-4.34	-1.62
27.38	38.98	-2.44	-2.8
27.42	38.68	-4.86	-2.18
27.46	40.08	-4.02	-2.7
27.5	38.92	-5.5	-2.48
27.54	35.64	-3.38	1.86
27.58	36.4	-4.42	-0.72
27.62	32.38	-4.58	1.58
27.66	34.5	-4.28	0.96
27.7	31.66	-1.72	-0.3
27.74	32.54	-1.26	-1.84
27.78	32.68	-4.28	2.84
27.82	37.14	-1.9	3.52
27.86	36.52	-1.38	1.06
27.9	35.36	-1.52	1.7
27.94	36.8	1.28	0.54
27.98	39.56	-0.16	0.64
28.02	39.52	1.9	0.18
28.06	39.7	3.5	-4.34
28.1	36.236	3.6774	-1.2156
28.14	36.282	3.7534	-1.4043
28.18	36.303	3.7399	-1.583
28.22	28.82	10.82	-4.3
28.26	30.76	7.8	-4.34
28.3	35.02	4.44	-3.6
28.34	35.46	1.58	-3.7
28.38	36.74	2.42	-3.5
28.42	37.1	4.84	-4.04
28.46	37.06	5.32	-4.9
28.5	37.62	2.9	-2.44
28.54	36.32	2.76	2.02
28.58	35.537	0.44926	-2.7684
28.62	35.48	-7.1	1.56
28.66	36.14	-5.9	0.4
28.7	37	-2.4	-1.56
28.74	35.72	-1.86	-0.36
28.78	33.38	1.14	-1.24
28.82	32.66	-2.98	-1.34
28.86	34.683	-2.3954	-2.8677
28.9	30.16	-4.92	-6.9
28.94	33.38	-2.98	-6.36
28.98	33.98	-1.82	-6.16
29.02	35.78	-2	-3.66
29.06	38.2	-2.08	-1.28
29.1	35.26	-6.96	-2
29.14	35.98	-1.6	-2.86
29.18	36.56	-0.12	-2.5
29.22	35.54	2	-2.02
29.26	33.32	-0.72	-1.42
29.3	32.88	-1.3	-0.88
29.34	33.36	-0.96	-0.5
29.38	33.58	-1.2	1.3
29.42	32.76	2.52	0.16
29.46	33.06	1.02	0.78
29.5	30.92	2.42	0.48
29.54	31.24	2.3	0.1
29.58	32.5	3.14	0.58
29.62	33.74	2.06	-0.54
29.66	32.88	1.42	0.08
29.7	34.84	3.14	-1.24
29.74	33.18	4.72	-2.5
29.78	33.74	3.72	-1.98
29.82	31.86	3.3	-2.06
29.86	33.06	6.24	-2.32
29.9	32.58	4.9	-2.14
29.94	30.46	5.86	-1.9
29.98	30.98	5.32	-1.96
30.02	32.56	5.36	-1.96
30.06	33.18	4.96	-1.9
30.1	30.8	4.22	-1.96
30.14	33.88	4.04	-1.2
30.18	33.28	3.78	-1.46
30.22	34.48	2.38	-1.36
30.26	33.14	4	-2.34
30.3	34.7	1.9	-2.7
30.34	31.62	2.18	-1.2
30.38	34.16	2.96	-2.06
30.42	32.24	0	-4.76
30.46	33.148	0.39533	-0.89376
30.5	32.14	-1.38	-2.56
30.54	37.32	-4.16	-3.22
30.58	33.42	-3	-0.8
30.62	32.74	1.1	1.08
30.66	31.76	-3.78	2.72
30.7	33.26	-3.14	1.96
30.74	26.54	1.3	5.14
30.78	31.94	0.54	5.86
30.82	31.24	-0.3	6.04
30.86	32.74	0.26	3.1
30.9	35.58	-5.4	0.12
30.94	32.42	-7.24	-0.94
30.98	29.94	-10.52	-4.36
31.02	31.52	-7.6	-4.42
31.06	31.419	-4.3986	-0.82512
31.1	31.7	-6.4	-4.18
31.14	31.427	-3.9548	-1.6047
31.18	31.458	-3.6352	-1.952
31.22	30.94	-1.66	-3.08
31.26	29.94	-3.38	-2.3
31.3	31.44	-2.5	-2.06
31.34	31.94	-0.66	-1.5
31.38	33.28	-0.34	-2.06
31.42	32.64	0.26	-1.2
31.46	31.44	1.86	-1.76
31.5	31.72	1.36	-1.3
31.54	33.06	1.72	-1.5
31.58	33.86	0.88	-1.34
31.62	33.54	2.38	-1.9
31.66	33.18	1.94	-2.24
31.7	34.28	2.34	-3.82
31.74	31.7	3.2	-4.08
31.78	27.38	4.48	-2.86
31.82	25.86	3.78	-1
31.86	22.38	2.02	2.02
31.9	23.42	-0.72	5.44
31.94	26.52	-1.76	7.2
31.98	27.42	1.5	4.14
32.02	27.78	0.52	3.08
32.06	24	-2.06	0.76
32.1	20.86	-2.56	0.76
32.14	18.54	-1.9	0.94
32.18	20.874	-2.7969	1.5078
32.22	20.357	-3.1758	1.4488
32.26	19.892	-3.5234	1.3596
32.3	20.62	-6.46	3.38
32.34	19.116	-4.128	1.1013
32.38	18.803	-4.3867	0.9372
32.42	18.538	-4.6175	0.75327
32.46	18.32	-4.8212	0.55207
32.5	18.15	-4.9986	0.33615
32.54	18.025	-5.1507	0.10808
32.58	20.56	4.8	-7.48
32.62	17.907	-5.3823	-0.37421
32.66	17.914	-5.4634	-0.62331
32.7	17.961	-5.5226	-0.87428
32.74	18.05	-5.5607	-1.1246
32.78	18.179	-5.5786	-1.3716
32.82	18.346	-5.5771	-1.6128
32.86	18.552	-5.557	-1.8456
32.9	18.795	-5.5193	-2.0674
32.94	15.76	-10.12	-6.4
32.98	18.84	-8.96	-5.16
33.02	19.736	-5.3086	-2.6415
33.06	20.06	-9.22	-5.28
33.1	16.76	-6.6	-5.02
33.14	20.56	-6.56	-0.52
33.18	23.64	-7.8	0.92
33.22	21.74	-5.92	-0.26
33.26	23.42	-3.06	-1.38
33.3	22.58	-1.58	-2.38
33.34	23.637	-4.182	-3.0501
33.38	24.25	-3.9988	-2.9402
33.42	24.887	-3.809	-2.7859
33.46	31.32	-0.78	-1.26
33.5	28.82	-0.92	-2.16
33.54	25.54	2.22	0.12
33.58	27.2	0.12	0.16
33.62	27.12	-1.06	-3.22
33.66	28.2	-3.48	-1.84
33.7	28.08	-4.04	0.3
33.74	30.48	-4.1	0.1
33.78	32.12	-3.14	1.06
33.82	32	-2.84	1.28
33.86	33.88	-2.04	1.64
33.9	34.22	-2.06	2.42
33.94	32.705	-0.16242	-0.26578
33.98	32.953	0.52983	-0.38406
34.02	33.133	1.2352	-0.49435
34.06	38.92	3.58	-1.78
34.1	37.1	4.9	-2.68
34.14	32.52	6.9	-3.3
34.18	27.76	5.8	-3.96
34.22	30.12	1.54	-1.14
34.26	31.58	2.74	1.88
34.3	32.06	2.26	2.74
34.34	28.74	3.08	1.88
34.38	29.2	3.84	1.14
34.42	30.08	4.44	1.7
34.46	29.4	3.54	1.06
34.5	28.48	2.94	1.18
34.54	29.04	3.38	0.66
34.58	29.44	3.08	0.84
34.62	28.36	4.68	1.04
34.66	27.3	3.02	-0.28
34.7	29.64	3.78	1.18
34.74	28.26	3.96	1.82
34.78	27.74	1.58	1
34.82	27.72	2.36	2.48
34.86	27.62	1.54	3.16
34.9	25.18	2.9	1.74
34.94	22.96	1.82	-1.72
34.98	22.4	1.72	-1.74
35.02	25.008	-1.9355	-1.1644
35.06	25.376	-2.4856	-1.4295
35.1	21.2	-10.06	-6.12
35.14	19.08	-10.12	-5.14
35.18	26.08	-6.44	-5.94
35.22	27.645	-4.1676	-2.3401
35.26	28.352	-4.4156	-2.5108
35.3	29.092	-4.5774	-2.6507
35.34	33.36	-4.18	0.38
35.38	32.4	-1.56	0.76
35.42	33.1	-5.54	-0.2
35.46	33.68	-3.74	-3.84
35.5	33.6	-1.74	-2.8
35.54	34.06	-2.56	-2.86
35.58	35.34	-0.68	-2.48
35.62	33.66	-0.14	-2.54
35.66	34.54	0.1	-2.68
35.7	36.18	-0.44	-1.26
35.74	35.32	1.96	-1.08
35.78	35.24	0.28	-0.96
35.82	33.84	1.98	-0.74
35.86	33.08	2.44	-0.76
35.9	33.18	4.02	0.46
35.94	32.32	2.38	1.92
35.98	30.9	0.7	2.18
36.02	31.36	2.04	1.76
36.06	30.64	2.82	1.7
36.1	29.92	0	1.72
36.14	28.82	1.62	1.96
36.18	30.74	1.6	1.38
36.22	31.18	0.28	0.48
36.26	29.78	2.26	0.04
36.3	28.62	2.6	-0.1
36.34	29.4	2.78	-0.02
36.38	31.02	2.12	0.96
36.42	30.6	2.6	1.08
36.46	31.1	2	0.98
36.5	30.46	2.12	1.28
36.54	31.88	2.94	0.3
36.58	32.08	3.24	1.3
36.62	34.72	4.86	1.3
36.66	34.48	5.84	2.3
36.7	36.7	5.16	1.36
36.74	38.46	8.42	0.4
36.78	38.4	5.62	-1.6
36.82	37.56	8.26	-2.78
36.86	35.916	1.4045	-4.037
36.9	35.711	0.82063	-4.6006
36.94	35.433	0.21851	-5.1338
36.98	36.26	-6.46	-7.84
37.02	35.02	-5.54	-8.78
37.06	38.22	-4.3	-9.78
37.1	33.81	-2.135	-6.8424
37.14	27.72	-9.88	-10.8
37.18	29.12	-4.4	-9.58
37.22	32.364	-3.5101	-7.5112
37.26	31.897	-3.831	-7.5856
37.3	31.455	-4.0633	-7.5758
37.34	31.05	-4.1951	-7.4757
37.38	27.3	-5.02	-9.44
37.42	29.44	-2.02	-5.86
37.46	32.64	-0.26	-6.2
37.5	31.76	-1.66	-6.16
37.54	33	-0.98	-3.32
37.58	30.94	-0.64	-1.1
37.62	30.66	-1.5	-0.18
37.66	30.38	1.32	0.16
37.7	29.2	3.2	-0.24
37.74	31.44	2.84	-0.36
37.78	31.98	2.9	-0.96
37.82	32.52	2.18	-1.6
37.86	33.96	3.3	-1.36
37.9	35.1	3.78	-1.76
37.94	33.88	3.82	-2.74
37.98	35.1	-0.12	-2.18
38.02	33.12	1.06	-1.1
38.06	29.06	-2.28	0.38
38.1	29.98	-0.9	0.3
38.14	30.22	-1.9	-1.74
38.18	31.6	-1.48	-1.1
38.22	34.34	-3.68	-4.14
38.26	29.52	-1.46	-3.6
38.3	29.08	-0.66	-3.98
38.34	30.86	0.56	-1
38.38	33	1.46	-0.98
38.42	32.76	1.62	-0.6
38.46	31.18	2.74	-0.78
38.5	32.54	3.3	-0.42
38.54	33.26	2.84	-1.74
38.58	34.1	2	-1.84
38.62	34.02	3.24	-1.32
38.66	31.86	3.3	-0.2
38.7	30.16	-0.04	-0.24
38.74	23.82	-1.08	-3.28
38.78	22.16	-1.34	-2.24
38.82	24.523	-0.94017	-3.9771
38.86	24.008	-1.3236	-4.169
38.9	23.565	-1.702	-4.3292
38.94	23.196	-2.0717	-4.4581
38.98	22.899	-2.4291	-4.5562
39.02	20.48	-3.7	-3.12
39.06	19.48	-5	-6.04
39.1	20.32	-5.5	-6.52
39.14	20.7	-0.84	-5.82
39.18	18.1	-5.76	-8.48
39.22	18.54	-7.24	-9.48
39.26	20.56	-3.74	-8.98
39.3	20.06	-4.88	-5.28
39.34	22.78	-4.64	-5.4
39.38	23.992	-4.5264	-3.9281
39.42	24.509	-4.5087	-3.7133
39.46	29.44	-4.16	3.1
39.5	29.86	-3.52	1.1
39.54	30.82	-3.78	-0.1
39.58	30.4	-2.38	-0.9
39.62	30.42	-2.08	-1.2
39.66	31.04	-1.26	-1.26
39.7	32.6	-2.24	-1.74
39.74	31.9	-0.34	-1.5
39.78	31.64	-2.2	-1.28
39.82	33.48	-1.88	-1.08
39.86	32.34	-0.66	-0.32
39.9	32.94	-0.14	-1
39.94	34.36	-0.66	-1.84
39.98	33.88	-1.44	-2.1
40.02	33.32	-2.84	-0.78
40.06	33.84	0.02	1.68
40.1	35.84	-0.34	3.6
40.14	34.1	-0.84	3.24
40.18	29.64	2.24	4.34
40.22	33.4	2.9	4.04
40.26	33.92	-0.28	4.38
40.3	33.8	-0.12	2.32
40.34	33.22	-1.18	2.06
40.38	34.72	-1.9	1.42
40.42	32.28	-2.24	1.64
40.46	33.76	-3.64	1.42
40.5	33.52	-2.64	0.86
40.54	34.7	-4	-0.9
40.58	33.42	-4.02	-0.36
40.62	35.18	-4.78	1.32
40.66	38.1	-6.42	0.4
40.7	39.24	-3.64	-1.02
40.74	41.46	-0.06	-0.02
40.78	40.82	-1.14	-0.74
40.82	38.98	-0.58	-1.12
40.86	36.74	0.82	-1.7
40.9	37	-0.38	-2.32
40.94	34.92	-1.08	-3.54
40.98	37.54	3.98	-2.14
41.02	34.96	5.5	-0.78
41.06	32.12	2.82	-0.84
41.1	31.48	2.86	-1.7
41.14	33	2.12	-1.44
41.18	33.64	2.42	-1.62
41.22	33.66	1.22	-1.62
41.26	32.14	3.26	-1.78
41.3	33.18	3.12	-1.56
41.34	33.72	3.54	-1.96
41.38	32.78	3.56	-1.84
41.42	33.92	2.76	-1.92
41.46	34.58	2.12	-1.62
41.5	33.18	2.62	-1.36
41.54	33.58	1.72	-1.86
41.58	34.22	1.64	-2.32
41.62	36.32	-0.42	-2.74
41.66	35.76	0.4	-1.82
41.7	37.28	0.22	0.28
41.74	35.42	-0.3	-0.04
41.78	35.64	1.2	-0.82
41.82	34.62	0.8	-1.38
41.86	35.24	2.24	-1.44
41.9	36.06	2.18	-1.26
41.94	36.18	0.9	-1.74
41.98	39.36	1.08	-2.56
42.02	39.44	1.16	-3.48
42.06	40.42	-0.1	-4.48
42.1	40.4	0.32	-5.56
42.14	39.04	2.78	-6.22
42.18	36.6	5.08	-6.54
42.22	37.26	2.1	-5.16
42.26	35.08	5.38	-4.86
42.3	38.56	2.24	-4.04
42.34	36.82	0.42	-3.9
42.38	34.48	1.8	-3.34
42.42	35.28	-0.3	-3.96
42.46	35.58	-4.6	-4.46
42.5	32.34	-4.24	-2.94
42.54	31.76	-1.26	-2.3
42.58	29.68	-3.36	-4.14
42.62	29.08	-0.32	-4.2
42.66	29.56	1.28	-3
42.7	27.86	0	-1.38
42.74	26.68	2.36	-3.24
42.78	23.12	0	-3.44
42.82	22.56	-2.68	-2.48
42.86	23.72	-3.16	-3.2
42.9	23.74	-0.92	0.82
42.94	25.22	-2.68	0.12
42.98	23.32	-1.98	-2.34
43.02	23.94	-1.7	-3.84
43.06	22.7	-2.8	-3.5
43.1	24.647	-5.2102	0.27075
43.14	25.541	-5.8383	0.65398
43.18	26.525	-6.3864	0.98535
43.22	26.18	-7.52	6.24
43.26	23.42	-7.84	2.06
43.3	25.42	-11.44	3.5
43.34	30.4	-7.44	0.6
43.38	32.42	-7.22	-0.12
43.42	34	-7.52	0.64
43.46	36.2	-4.16	0.44
43.5	37.78	-3.3	-0.3
43.54	38.02	-2.24	-0.96
43.58	37.04	-2.38	-2.4
43.62	33.6	-1.12	-4.06
43.66	30.22	0.04	-2.68
43.7	31.88	0.96	-1.46
43.74	29.74	-3.44	-1.42
43.78	29.92	-2.14	-5.72
43.82	24.94	-1.5	-2.68
43.86	22.2	-0.18	-1.84
43.9	19.58	2.84	-3.66
43.94	22.48	7.74	-7.24
43.98	26.874	4.1968	-4.5511
44.02	29.92	3.38	-2.86
44.06	28.284	5.8525	-4.5149
44.1	32.94	5.14	-4.4
44.14	31.94	8	-5.58
44.18	30.18	6.64	-6.42
44.22	29.02	4.12	-6.88
44.26	33.08	5.4	-4.8
44.3	30.92	6.98	-1.86
44.34	32.38	8.36	-3
44.38	34.78	6.66	1.3
44.42	35.36	3.4	2.02
44.46	33.82	0.7	2.1
44.5	30.8	-3.58	-1.26
44.54	28.56	-6.88	-3
44.58	28.68	-4.7	-0.02
44.62	28.26	-2.86	-0.3
44.66	29.38	-2.28	-3.5
44.7	31.16	1.92	-4.72
44.74	30.22	1.48	-5.48
44.78	27.3	-1.16	-1.56
44.82	28.44	-0.48	0.26
44.86	27.98	-1.3	0.64
44.9	31.28	-4.82	2.36
44.94	33.98	-1.62	1.18
44.98	33.32	-3.74	2.28
45.02	32.78	0.16	1.88
45.06	35.6	-0.6	1.84
45.1	34.5	2.36	3.86
45.14	32.64	2.56	2.4
45.18	30	0.16	0.12
45.22	32.152	-4.974	-1.7773
45.26	31.04	-10.66	-4.72
45.3	31.52	-9.36	-6.24
45.34	32.104	-5.595	-2.4421
45.38	32.066	-5.7069	-2.6399
45.42	29.56	-10.18	-9.64
45.46	33.44	-12.26	-7.82
45.5	31.956	-5.7503	-3.1143
45.54	30.86	-7.84	-10.16
45.58	23.7	-11.96	-9.02
45.62	31.947	-5.3449	-3.3378
45.66	31.988	-5.1077	-3.3405
45.7	32.06	-4.8186	-3.3017
45.74	34.6	-0.16	1.9
45.78	33.74	-0.52	0.46
45.82	34.04	0.16	0.94
45.86	33.48	-1.02	1.04
45.9	33.7	-1.66	0.06
45.94	35.2	-0.7	-0.24
45.98	34.36	-1.02	-0.24
46.02	36.16	0.64	0.04
46.06	34.66	-0.02	-0.82
46.1	34.98	-0.36	-0.76
46.14	34.6	-0.44	-1.48
46.18	35.44	1.74	-1.82
46.22	33.66	0.44	-1.96
46.26	36.08	0.82	-1.78
46.3	34.78	0.1	-1.56
46.34	34.42	-0.08	-1.66
46.38	36.24	0	-2.04
46.42	35.86	0.78	-1.28
46.46	35.46	3.02	-1.56
46.5	34.92	2.96	-1.54
46.54	34.6	3.6	-0.8
46.58	37.46	3.54	-0.86
46.62	37.06	0.56	0.2
46.66	37.08	-0.28	2.22
46.7	34.46	2.66	2.28
46.74	33.18	0.4	1.68
46.78	35.32	3.7305	1.0625
46.82	35.196	3.7412	1.0682
46.86	38.54	5.66	5.2
46.9	34.58	5.62	6.7
46.94	34.784	3.5412	0.89138
46.98	34.643	3.4101	0.77624
47.02	34.506	3.2534	0.63724
47.06	34.374	3.0749	0.47693
47.1	31.18	1.58	-3.14
47.14	33.54	4.14	-3.84
47.18	35.04	5.48	-2.28
47.22	34.32	7.92	-3.84
47.26	33.909	1.9935	-0.55516
47.3	33.875	1.7668	-0.78986
47.34	33.867	1.5458	-1.028
47.38	33.889	1.3345	-1.2672
47.42	33.943	1.1366	-1.5047
47.46	34.031	0.95617	-1.738
47.5	34.158	0.7971	-1.9647
47.54	32.18	-5.58	-2.24
47.58	34.78	-2.5	-1.54
47.62	34.66	-2.1	0.16
47.66	33.76	-0.52	-0.76
47.7	35.38	0.76	-2.08
47.74	36.72	1.28	-2.14
47.78	38.8	1.54	-2.48
47.82	39.58	3	-3.16
47.86	39.8	4.38	-4.36
47.9	36.44	2.58	-4.88
47.94	37.38	1.3	-3.82
47.98	38.28	-0.42	-3.5
48.02	38.48	-2	-3.38
48.06	38.46	-1.9	-3.14
48.1	36.14	-3.56	-3.96
48.14	36.28	-3.5	-4.04
48.18	34	-3.94	-4.04
48.22	33.36	-5.86	-3.64
48.26	32.64	-3.06	-4.36
48.3	31.7	-2.24	-3.7
48.34	30.94	-2.22	-3.24
48.38	30.1	-3.16	-2.9
48.42	31.58	-2.36	-2.34
48.46	31.62	-2.44	-1.22
48.5	36.04	-3.64	-1.84
48.54	35.44	-5.28	-2.68
48.58	35.02	-0.34	-2.08
48.62	34.66	2.14	-2.52
48.66	35.14	1	-2.38
48.7	33.64	0.78	-6.06
48.74	31.94	6.38	-4.58
48.78	34.18	2.02	-5.58
48.82	35.64	1.54	-2.32
48.86	35.12	1.7	-2.1
48.9	33.94	0.42	-1.26
48.94	33.58	0.76	-1.14
48.98	33.12	0.58	0.08
49.02	33.78	0.58	1.18
49.06	34.54	-0.76	0.94
49.1	34.38	-0.3	1.24
49.14	32.28	0.28	2.64
49.18	31.5	-0.06	2.9
49.22	31.72	0.06	2.72
49.26	34.1	0.4	2.04
49.3	31.44	-0.36	-0.72
49.34	33.54	1.48	-3.1
49.38	37.44	-3.14	-0.7
49.42	35.48	-2.18	-2.88
49.46	32.525	0.30507	-1.6619
49.5	32.265	0.41041	-2.396
49.54	31.998	0.50566	-3.1461
49.58	31.73	0.58515	-3.8964
49.62	31.465	0.64318	-4.6312
49.66	26.48	1.04	2
49.7	30.972	0.67217	-5.9916
49.74	32.4	2.9	-4.58
49.78	30.8	3.08	-7.36
49.82	30.42	2.78	-9.72
49.86	28.38	1.82	-9.68
49.9	27.82	0.64	-9.22
49.94	32.42	0.06	-8.92
49.98	31.9	-4.86	-7.94
50.02	33.12	-6.36	-8
50.06	28.56	-4.04	-7.92
50.1	31.1	-3.04	-6.08
50.14	29.48	-1.4	-4.88
50.18	31.64	-0.78	-3.92
50.22	32.64	0.56	-3.58
50.26	31.94	-1.92	-4.52
50.3	30.06	-2.74	-3.28
50.34	30.92	-1.88	-3.68
50.38	31.46	-2.08	-3.6
50.42	31.36	-2.24	-3.2
50.46	31.74	-0.74	-2.7
50.5	30.68	0.46	-2.22
50.54	30.9	-0.96	-2.06
50.58	30.68	-1.02	-1.2
50.62	31.26	0.04	-1.08
50.66	32.34	-0.88	-0.86
50.7	31.68	-0.14	-1.66
50.74	32.64	0.7	-1.48
50.78	32.12	1.04	-1.2
50.82	32	0.22	-0.4
50.86	32.3	-0.7	0.2
50.9	32.76	-1.18	-1.14
50.94	31.94	-0.94	0.04
50.98	32.4	-1.44	-0.62
51.02	33.58	-1.62	-0.14
51.06	32.62	-2.5	-0.38
51.1	33.94	-1.58	0.04
51.14	34.02	-1.62	0.18
51.18	32.52	-2.68	0.4
51.22	33.18	-3.56	0.38
51.26	33.98	-2.14	0.92
51.3	34.78	-3.12	0.44
51.34	34.7	-1.8	0.36
51.38	34.88	-2.28	0.16
51.42	37.24	-1.04	-0.18
51.46	35.26	0.5	-1.12
51.5	35	2.48	-1.72
51.54	35.14	1.7	-2.74
51.58	34.6	2.66	-3.24
51.62	33.74	2.82	-2.68
51.66	33.78	3.18	-2.36
51.7	33.7	2.46	-2.26
51.74	34.9	2.72	-1.9
51.78	33.14	2.28	-2.52
51.82	33.54	2.9	-2.34
51.86	33.5	2.18	-2.14
51.9	33.26	2.94	-2.74
51.94	34.28	3.16	-1.12
51.98	35.3	2.16	-0.3
52.02	36.92	0.7	0.66
52.06	37.42	1.92	2.42
52.1	39.56	-1.02	2.68
52.14	40.02	-0.26	0.82
52.18	39.8	-1.36	1.02
52.22	39.7	-5.76	-2.28
52.26	37.24	-4.7	-5.46
52.3	37.16	-3.7	-6.2
52.34	35.96	-3	-6.58
52.38	36.88	-0.88	-6.08
52.42	35.94	-0.16	-4.74
52.46	35.36	1.84	-5.28
52.5	33.94	1.9	-5.1
52.54	34.9	0.98	-5.84
52.58	38.12	3.04	-0.84
52.62	36.82	2.42	-0.82
52.66	35.6	2.84	-0.84
52.7	36.44	2.32	0.06
52.74	36.84	2.6	-0.84
52.78	36.34	2.62	-1.74
52.82	37.42	0	-2.92
52.86	36.76	-2.86	-3.5
52.9	35.32	-0.72	-2.18
52.94	35.86	0.68	-2.94
52.98	33.88	0.46	-5
53.02	36.3	-3.96	-5.16
53.06	35.48	-2.42	-3.1
53.1	34.96	-4.76	-3.28
53.14	33.7	-2.86	-2.86
53.18	34.34	-3.24	-2.3
53.22	34.76	-1.06	-2.16
53.26	34.02	-2.38	-2.26
53.3	34.82	-1.96	-1.94
53.34	34.48	-0.62	-1.48
53.38	34.62	0.88	-0.72
53.42	34.86	1.14	-0.56
53.46	34.36	-0.24	-1.12
53.5	35.32	-1.3	-0.84
53.54	36.26	-0.28	-2.22
53.58	39.28	-1.42	-1.46
53.62	36.72	1.3	-3.08
53.66	35.42	-1.1	-2.14
53.7	34.94	2.06	-2.3
53.74	34.68	1.6	-2.08
53.78	33.22	2.04	-2.56
53.82	32.94	-1.68	-2.86
53.86	31.88	0.12	-2.7
53.9	31.12	0.38	-3.38
53.94	32.38	1.42	-3.78
53.98	30.92	2.84	-3.64
54.02	32.92	2.64	-4.02
54.06	33.06	2.36	-4.52
54.1	34.98	4	-5.82
54.14	31.94	-1.207	-3.4573
54.18	32.46	-6	-4.04
54.22	30.02	-6.96	-1.78
54.26	30.12	-6.26	-2.48
54.3	31.46	-2.78	-3.92
54.34	32.3	-5.14	-3.4
54.38	32.38	0.14	-1.5
54.42	33.72	-1.5	1.34
54.46	33.3	-2.08	2.08
54.5	32.76	-3.26	1.2
54.54	31.9	-2.08	-0.6
54.58	31.6	-1.98	-0.52
54.62	32.1	-2.28	-0.4
54.66	32.6	-3.08	-1.78
54.7	32.34	-1.84	-1.86
54.74	30.94	-3.46	-1.38
54.78	31.74	-2.68	-1.12
54.82	33.02	-1.78	-2.04
54.86	31.86	-2.42	-2.98
54.9	28.82	-3.92	-1.12
54.94	30.02	-3.62	0.44
54.98	28.94	-7	1.3
55.02	33.08	-8.58	0.86
55.06	36.86	-8.82	3.36
55.1	36.52	-8.82	0.52
55.14	38.42	-9.22	-1.4
55.18	40	-7.96	-2.22
55.22	40.82	-6.18	-1.26
55.26	40.52	-5.44	-0.88
55.3	40.46	-7.84	0.1
55.34	39.24	-5.56	0.1
55.38	36.2	0.36	2.84
55.42	36.74	3.28	1.72
55.46	39.04	3.98	3.24
55.5	34.181	1.0497	-1.602
55.54	32.802	2.0462	-2.1782
55.58	25.88	4	-0.84
55.62	29.04	1.32	-1.44
55.66	28.38	-1.82	-3.44
55.7	27.12	1.64	-3.3
55.74	28.24	6.04	-5.2
55.78	27.8	7.66	-5.98
55.82	26.26	9.54	-6.54
55.86	25.6	6.92	-5.04
55.9	26.7	4.08	-3.54
55.94	29.36	2.82	-0.06
55.98	28.62	1.16	1.52
56.02	26.96	2.04	3.56
56.06	26.72	6.34	3.68
56.1	25.14	8.04	2.18
56.14	22.04	7.88	0.58
56.18	26.04	6.3	-2.56
56.22	25.82	3.86	-2.5
56.26	28.68	2.78	-3.94
56.3	28.1	2.98	-3.86
56.34	28.02	3.2	-2.14
56.38	27.34	2.64	-1.02
56.42	29.44	1.12	-0.16
56.46	31.7	0	0.7
56.5	29.7	-0.02	0.46
56.54	31.06	-0.56	-0.9
56.58	31.22	-0.96	-1.72
56.62	33.3	1.7	0.04
56.66	31.64	0.58	-0.96
56.7	33.5	0.3	-1.38
56.74	32.5	-0.38	-1.78
56.78	33.54	-3.26	-3.6
56.82	33.26	-3.78	-3.26
56.86	29.6	-0.76	-2.68
56.9	33.42	-0.56	-1.96
56.94	35.56	-0.2	-2.38
56.98	36.46	-0.24	-3.88
57.02	36.04	-0.22	-3.48
57.06	37.32	-0.66	-3.08
57.1	38.16	-1.6	-2.44
57.14	39.94	-4.1	-3.16
57.18	39.7	-3.54	-3.68
57.22	36.72	-2.56	-3.14
57.26	36.94	-1.88	-1.92
57.3	39.1	-0.54	-0.42
57.34	38.1	1.88	0.84
57.38	39.1	4.2	0.48
57.42	41.06	7.78	-0.6
57.46	36.078	-1.4074	-3.7245
57.5	35.263	-1.6551	-4.2573
57.54	34.4	-1.9046	-4.7915
57.58	33.506	-2.1471	-5.3076
57.62	32.599	-2.3739	-5.786
57.66	29.26	-7.64	-11.92
57.7	30.18	-8.18	-11.26
57.74	26.56	-9.32	-9.96
57.78	26.78	-4.58	-8.22
57.82	26.78	-4.4	-6.8
57.86	30.16	-1.56	-3.86
57.9	29.6	1.2	-2.5
57.94	30.44	3.7	-3.18
57.98	28.82	2.96	-3.5
58.02	26.28	-2.04	0.1
58.06	27.26	-0.82	-5.28
58.1	23.94	-6.52	-5.82
58.14	29.062	-1.1855	-1.5703
58.18	24.96	-3.48	-6.24
58.22	29.891	-0.3226	-0.95738
58.26	30.343	0.11163	-0.73771
58.3	30.811	0.54578	-0.57064
58.34	30.36	0.66	2.58
58.38	32.72	1.74	1.24
58.42	37.2	1.24	0.22
58.46	34.74	-3.52	-0.78
58.5	33.156	2.6642	-0.38693
58.54	33.577	3.0673	-0.45303
58.58	33.966	3.46	-0.54424
58.62	36.66	-1.2	-0.14
58.66	34.623	4.2089	-0.78631
58.7	34.876	4.5621	-0.92931
58.74	35.07	4.8992	-1.0817
58.78	35.198	5.2188	-1.2396
58.82	35.253	5.5193	-1.3991
58.86	35.228	5.7994	-1.5561
58.9	35.117	6.0576	-1.7069
58.94	34.912	6.2924	-1.8475
58.98	34.607	6.5023	-1.9738
59.02	33.44	10.22	-0.34
59.06	31.16	8.12	-2.2
59.1	30.9	11.54	-3.16
59.14	31.84	7.82	-3.44
59.18	31.68	10	-4.86
59.22	29.66	7.98	-2.8
59.26	29.98	5.5	-1.44
59.3	28.92	2.3	-0.84
59.34	26.84	7.4	0.06
59.38	24.64	7.62	-1.08
59.42	22.34	7.16	-2.08
59.46	21.14	4.28	-1.42
59.5	21.78	7.02	1
59.54	22.92	5.9	0.54
59.58	19.42	1.92	0.28
59.62	16.9	-1.14	-1.64
59.66	17.46	-1.04	-0.06
59.7	20.42	-0.96	-0.46
59.74	19.12	-0.18	0.4
59.78	19.2	-4.58	1.54
59.82	16.02	-6	1.58
59.86	17.461	-5.6776	0.84808
59.9	16.8	-12.46	-0.4
59.94	15.7	-10.6	0.28
59.98	17.5	-10.8	0.82
60.02	16.44	-6.54	0.26
60.06	16.84	-8.6	0.94
60.1	21.437	-6.1987	1.5847
60.14	24.22	-2.96	1
60.18	24.6	-2	2.24
60.22	25.96	-2.88	2.3
60.26	26.5	-2.44	2.24
60.3	26.5	-0.86	1.6
60.34	29.2	-6.24	0.52
60.38	30.98	-6.82	-0.58
60.42	33.06	-3.38	-0.78
60.46	32.74	-1.98	-0.94
60.5	32.24	-2.8	-2.74
60.54	34.3	-3.52	-4.98
60.58	33.76	-1.8	-3.5
60.62	33.32	-0.04	-2.76
60.66	34.54	-1.42	-0.24
60.7	35.34	-1.9	1.42
60.74	34.84	-1.74	2.18
60.78	35.84	-2.44	3.28
60.82	34.88	-1.64	4.02
60.86	35.26	-1.18	4.58
60.9	36.88	-1.2	5.02
60.94	38.78	2.6	2.68
60.98	35.78	2.24	2.78
61.02	37.58	0.6	2.88
61.06	37.58	2.1	2.46
61.1	38.16	2.96	1.24
61.14	36.94	4.84	-0.52
61.18	36.3	2.6	-1.2
61.22	36.02	4.48	-1.14
61.26	35.02	4.54	-0.96
61.3	34.18	4.38	-1.46
61.34	34.8	5.28	-1.22
61.38	33.3	6.96	-1.34
61.42	31.1	5.5	-0.26
61.46	30.22	7.1	-0.96
61.5	28.48	4.94	0.58
61.54	28.82	2.82	0.68
61.58	35.2	4.36	1.42
61.62	35.64	4.56	1.58
61.66	36.02	8.8	-2.78
61.7	36.16	9.88	-2.64
61.74	36.68	9.42	-2.14
61.78	33.42	5.96	-4.16
61.82	31.04	9.1	-3.16
61.86	26.54	5.26	-1.34
61.9	26.82	6.16	2.8
61.94	22.34	6.84	2.16
61.98	19.46	1.48	2.04
62.02	16.1	4.6	-3.26
62.06	21.471	5.0766	-0.20977
62.1	20.999	4.562	-0.2213
62.14	20.663	4.0108	-0.24844
62.18	20.453	3.4293	-0.29061
62.22	20.361	2.824	-0.34723
62.26	20.378	2.201	-0.41772
62.3	20.495	1.5669	-0.5015
62.34	20.703	0.92781	-0.59799
62.38	20.993	0.29021	-0.7066
62.42	21.356	-0.3396	-0.82676
62.46	20.56	1.54	-1.86
62.5	21.56	3.9	-0.72
62.54	21.24	0.72	2.32
62.58	24.82	-0.04	0.52
62.62	23.82	-3.66	-1.44
62.66	25.76	-6.38	-2.36
62.7	26.76	-6.64	-0.2
62.74	27.06	-8.78	-0.86
62.78	24.12	-8.76	-4.64
62.82	25.96	-9.28	-4.48
62.86	28.38	-7.46	-2.78
62.9	28.165	-4.9818	-2.9581
62.94	27.9	1.74	-4.48
62.98	29.64	-1.02	-4.3
63.02	30.52	-3.46	-4.8
63.06	33.74	-3.5	-4.86
63.1	31.12	-3.44	-4.78
63.14	29.42	-3.28	-3.74
63.18	28.2	-2.6	-4
63.22	28.56	-0.24	-3.68
63.26	29.86	-2.7	-4.56
63.3	30.86	0.46	-4.48
63.34	28.66	1.78	-5.12
63.38	28.78	3.18	-6.08
63.42	26.517	-0.32697	-1.1498
63.46	26.288	-0.417	-0.88889
63.5	26.101	-0.52924	-0.65443
63.54	25.958	-0.65832	-0.44561
63.58	25.861	-0.79882	-0.26163
63.62	25.81	-0.94535	-0.10172
63.66	25.809	-1.0925	0.034914
63.7	18.96	1.74	7.46
63.74	21.02	0.06	6.74
63.78	20.08	-1.88	8.12
63.82	26.32	-1.5796	0.36424
63.86	26.586	-1.6489	0.39619
63.9	26.91	-1.6865	0.40954
63.94	27.294	-1.687	0.40509
63.98	27.739	-1.6449	0.38361
64.02	28.247	-1.5549	0.34588
64.06	33.36	-3.2	-4.58
64.1	34.04	-1.88	-3.8
64.14	32.52	-3.44	-2.6
64.18	32.62	-1.84	-2.08
64.22	31.64	0.2	-2.32
64.26	32.4	0.14	-1.44
64.3	32.94	1.92	-0.7
64.34	36.36	0.96	0.22
64.38	36.78	2.82	0.88
64.42	36.5	4.9	0.68
64.46	37.06	5.42	0.26
64.5	37.4	3.9	0.28
64.54	35.6	5.66	0.58
64.58	36.12	5.44	0.12
64.62	35.34	7.16	0.38
64.66	36.8	6.44	0.06
64.7	35.96	5.92	-1.96
64.74	34.94	6.72	0.48
64.78	38.32	5.68	0.24
64.82	37.56	5.62	0
64.86	34.88	5.3	3.04
64.9	40.34	2.66	5.02
64.94	39.1	2.04	2.02
64.98	37.48	1.56	2.72
65.02	36.92	-0.3	3.84
65.06	31.94	-1.8	6.18
65.1	31.837	-2.3736	1.9824
65.14	31.29	-2.6798	1.7134
65.18	30.764	-2.8948	1.3994
65.22	23.98	-8.7	-1.14
65.26	25	-6.46	-0.4
65.3	26.6	-2.64	1.56
65.34	27.74	-3.22	-0.1
65.38	25.52	-6.96	-1.86
65.42	25.2	-7.72	-3.5
65.46	27.99	-2.3916	-1.399
65.5	27.772	-2.1107	-1.7906
65.54	27.611	-1.7971	-2.1567
65.58	27.511	-1.4572	-2.4894
65.62	27.476	-1.0975	-2.7809
65.66	27.51	-0.72453	-3.0233
65.7	27.56	3.24	-4.12
65.74	30.8	3.52	-4.88
65.78	30.04	3.48	-2.88
65.82	30.96	2.56	-2.34
65.86	31.46	1.56	-2.14
65.9	31.4	1.88	-2.26
65.94	31.64	1.48	-1.38
65.98	31.04	1.32	-1.24
66.02	30.76	2.06	-0.88
66.06	31.46	0.46	-1.12
66.1	32.52	2.44	-1
66.14	31.84	0.94	-1
66.18	32.58	1.94	-0.88
66.22	32.22	1.54	0
66.26	32	2.24	0.22
66.3	33.28	2.42	0.96
66.34	36.38	1.4	1.6
66.38	38.92	2.76	1.54
66.42	41.54	1.98	0.82
66.46	40.06	-0.12	1.8
66.5	37.14	1.54	-1.46
66.54	36.817	2.4302	-1.5332
66.58	36.411	2.7656	-2.2291
66.62	35.94	3.1138	-2.9397
66.66	35.427	3.4667	-3.6429
66.7	34.894	3.8165	-4.3165
66.74	37.66	0.4	-6.02
66.78	37.8	0.54	-5.76
66.82	33.96	2.66	-7.24
66.86	29.92	7.6	-5.18
66.9	29.38	9.64	-6.32
66.94	28.24	9.36	-7.5
66.98	31.4	8.82	-6.92
67.02	32.72	2.64	-5.88
67.06	33.88	3.96	-3.86
67.1	34.22	5.28	-3.08
67.14	34.56	4.54	-3.34
67.18	35.88	4.6	-3.44
67.22	33.88	5.38	-3.04
67.26	35.48	2.54	-5.28
67.3	34.336	1.4671	-3.3527
67.34	34.409	0.63753	-3.1729
67.38	34.462	-0.18189	-3.0046
67.42	34.501	-0.9755	-2.8457
67.46	34.531	-1.7277	-2.6942
67.5	34.557	-2.4228	-2.5479
67.54	35.24	-5.04	-2.82
67.58	31.72	-10.38	-1.76
67.62	34.18	-7.26	-3.72
67.66	34.78	-1.46	-2.4
67.7	34.96	-1.96	-0.88
67.74	35.54	-0.76	0.08
67.78	34.7	-1.78	-1.66
67.82	35.58	-4.1	-2.26
67.86	35.08	-1.96	-0.66
67.9	37.08	-3.98	-1.18
67.94	36.62	-2.24	-0.76
67.98	35.66	-2.6	-0.42
68.02	34.16	-1.78	0.38
68.06	35.4	-1.64	0.16
68.1	31.78	-1.62	0
68.14	32.66	-0.24	-1.38
68.18	32.22	-0.66	-0.78
68.22	31.16	-1.26	-0.06
68.26	26.48	-1.18	2.44
68.3	32.12	0.7	2.46
68.34	31.88	0.62	2.36
68.38	29.86	0.4	0.88
68.42	27.44	1.28	0.76
68.46	31.64	3.86	1.88
68.5	30.58	2.28	3.48
68.54	32.86	3.14	1.74
68.58	33.2	2.44	1.46
68.62	35.2	1.92	0.88
68.66	35.54	1.12	0.38
68.7	39	2.54	-0.58
68.74	37.12	1.54	-2.5
68.78	36.68	2.62	-3.68
68.82	39.22	0.28	-1.3
68.86	38.4	2.16	-2.12
68.9	40.62	-0.06	-0.16
68.94	39.86	-0.16	4.94
68.98	35.28	-0.24	1.5
69.02	37.054	0.3237	-0.3772
69.06	36.456	0.45309	-0.39107
69.1	35.775	0.63723	-0.40822
69.14	35.024	0.87468	-0.43193
69.18	33.62	-0.94	2.2
69.22	31.32	-0.3	0
69.26	32.02	0.64	-0.44
69.3	29.84	1.64	-1.58
69.34	31.1	3.7	-1.88
69.38	29.86	3.32	-2.22
69.42	30.34	5.5	-2.12
69.46	28.88	5.44	-2.72
69.5	28.5	7.34	-2.12
69.54	30.5	7.78	-1.4
69.58	26.26	7.7	-1
69.62	22.4	3.02	-1.34
69.66	19.12	0.2	-4.84
69.7	16.76	1.12	-4.72
69.74	18.18	-2.42	-4.4
69.78	16.76	-0.92	-5.18
69.82	15.98	-1.66	-7.54
69.86	21.985	0.8509	-5.4349
69.9	22.987	0.85207	-5.5524
69.94	24.123	0.88501	-5.6152
69.98	25.354	0.93759	-5.6202
70.02	26.641	0.99764	-5.5645
70.06	27.944	1.053	-5.4451
70.1	32.36	1.94	-7.48
70.14	31.46	0.28	-6.8
70.18	34.34	-0.34	-6.04
70.22	34.76	0.46	-5.18
70.26	36.4	1.32	-1.72
70.3	32.66	3.7	-1.72
70.34	32.82	1.08	-3.28
70.38	29.52	3.1	1.48
70.42	30.96	-2.02	2.06
70.46	33.26	-3.3	0.8
70.5	35	-0.06	-0.58
70.54	30.46	-5.64	-0.9
70.58	30.06	-3.4236	0.32051
70.62	29.55	-3.994	0.13157
70.66	29.073	-4.5121	-0.11567
70.7	28.642	-4.961	-0.40239
70.74	28.274	-5.3241	-0.7098
70.78	23.64	-8.08	2.18
70.82	27.08	-7.38	1.94
70.86	23.4	-7.92	-4.02
70.9	25.12	-7.66	-3.64
70.94	30.46	-2.48	-3.36
70.98	32.06	-0.36	-3.02
71.02	33.36	-0.94	-1.68
71.06	31.16	-3.12	-1.64
71.1	30.06	-3.46	-1.24
71.14	30.5	0.3	0.1
71.18	32	0.28	1.06
71.22	32.72	1.8	0.02
71.26	30.88	1.26	0.04
71.3	30	-0.12	-0.18
71.34	28.68	1.24	-0.24
71.38	31.4	1.24	-0.38
71.42	33.6	2.84	-0.8
71.46	35.1	0.42	-1.4
71.5	35.76	2.32	-1.9
71.54	35.42	3.58	-0.96
71.58	36.24	0.34	-1.96
71.62	35.778	-0.86479	-0.91582
71.66	36.165	-1.5057	-0.90122
71.7	36.494	-2.1244	-0.88309
71.74	37.72	-5.46	1.44
71.78	37.92	-3.72	0.52
71.82	37.92	-3.26	-0.38
71.86	37.46	-4.56	-2.04
71.9	36.06	-3.5	-2.02
71.94	34.76	-3.32	-1.18
71.98	35.54	-3.48	-1.62
72.02	33.6	-3.54	-0.94
72.06	35.28	-2.04	-1.28
72.1	35	-2.14	-1.32
72.14	34.6	0.28	-1.2
72.18	32.44	1.24	-2.12
72.22	35.52	1.98	-1.84
72.26	33.46	3.64	-1.8
72.3	33.8	2.64	-1.38
72.34	32.28	1.6	-1.38
72.38	32.06	2.04	-1
72.42	34.46	1.64	-1.16
72.46	32.9	2.56	-1.12
72.5	34.16	2	-1.32
72.54	34.06	1.3	-1.38
72.58	35.52	1.54	-1.84
72.62	35.2	1.22	-1.44
72.66	34.54	1.48	-1.2
72.7	35.62	-0.14	-2.44
72.74	34.16	0.02	-2.18
72.78	34.48	-0.34	-2.48
72.82	32.76	-3.5	-3.74
72.86	33.24	-4.22	-0.14
72.9	35.02	-2.56	1.6
72.94	36.76	-3.18	-2.66
72.98	38.58	-2.5	-2.08
73.02	40.54	0.58	-4
73.06	38.74	4.96	-5.02
73.1	36.02	6.36	-6.14
73.14	36.14	3.32	-4.7
73.18	37.26	0.98	-2.38
73.22	34.96	0.58	-2.8
73.26	36.78	-1.08	-2.58
73.3	35.82	-0.04	-0.96
73.34	35.62	0.04	-0.24
73.38	35.62	0.42	0.6
73.42	38.96	5.54	-0.16
73.46	33.92	4.28	-1.04
73.5	33.72	1.42	-2.62
73.54	31.72	2.48	-1.98
73.58	31.44	3.4	-1.48
73.62	33.24	3.1	-0.9
73.66	33.2	2.76	-1.42
73.7	34.84	4.68	-1.58
73.74	34.5	4.56	-2.84
73.78	34.84	5.2	-3.38
73.82	33.46	2.54	-3.44
73.86	34.3	-0.72	-4.52
73.9	32.48	-3.88	-4.58
73.94	33.94	-1.76	-1.08
73.98	32.14	-1.88	-1.3
74.02	28.12	0.48	1.16
74.06	25.58	0.26	4.34
74.1	29.82	-3.42	6.46
74.14	26.7	-6.56	4.26
74.18	26.9	0.16	1.94
74.22	27.64	-1.72	1.82
74.26	26.08	-1.1	-2.64
74.3	26.08	-2.78	-1.88
74.34	27.08	-4.76	-2.9
74.38	26.56	-1.7	-3.96
74.42	29.24	-4.72	-4.66
74.46	32.64	-4.98	-4.82
74.5	33.2	-1.56	-3.38
74.54	35.6	-3.64	-3.44
74.58	35.44	-3.5	-2.8
74.62	37.2	-1.12	-3
74.66	37.06	-2.26	-3.84
74.7	34.98	-5.4	-2.5
74.74	38.04	-3.62	-1.94
74.78	39.54	-1.68	-0.82
74.82	38.46	-1.08	-1.52
74.86	37.68	-2.08	-1.84
74.9	37.52	-1.62	-2.16
74.94	36.32	-2.68	-2.6
74.98	38.98	-1.98	-2.92
75.02	36.84	-2.96	-3.86
75.06	36.52	-2.14	-4.08
75.1	37.04	-0.66	-4.04
75.14	38.84	2.7	-4.28
75.18	34.24	0.34	-6.38
75.22	34.52	0.58	-3.74
75.26	33	1.18	-3.98
75.3	33.8	0.76	-3.2
75.34	33.5	0.06	-2.48
75.38	34.3	3.42	-2.82
75.42	33.86	1.16	-3.98
75.46	32.16	-0.38	-3.6
75.5	31.28	-0.84	-3.22
75.54	32.12	-0.24	-3.14
75.58	31.16	0.42	-3.12
75.62	32.76	-0.34	-2.86
75.66	31.04	-1.18	-3.44
75.7	32.28	-2.02	-4.56
75.74	32.64	-3.1	-3.5
75.78	31.8	-0.78	-3.14
75.82	33.16	1.7	-2.7
75.86	33.78	2.62	-3.26
75.9	35.92	6.84	-3.76
75.94	30.131	-0.63071	-1.972
75.98	29.874	-0.78083	-1.8259
76.02	29.629	-0.94579	-1.6877
76.06	29.398	-1.1232	-1.5581
76.1	27.08	-10.28	-1.66
76.14	24.52	-9	-0.66
76.18	25.24	-1.9	-2.3
76.22	24.52	-1.38	-1.54
76.26	29.72	-0.42	-2.18
76.3	29.14	-3.34	0.04
76.34	27.36	-1.74	0.38
76.38	28.14	0.64	0.94
76.42	28.6	0.46	2.24
76.46	28.58	0.94	3.2
76.5	28.8	2.2	4.5
76.54	29.117	-3.333	-0.87762
76.58	29.409	-3.4501	-0.91119
76.62	32.06	-7	-4.28
76.66	32.26	-4.64	-4.48
76.7	32.2	-4.66	-4.28
76.74	30.62	-3.38	-5.52
76.78	31.4	-8.84	-3.08
76.82	34.04	-4.76	-0.5
76.86	34.22	-3.02	-1.74
76.9	35.38	-2.5	-1.42
76.94	35.62	-4.64	-1.88
76.98	37.52	-2.62	-1.26
77.02	36.48	-1.38	-1.5
77.06	36.5	-1.4	-1.66
77.1	38.16	-0.88	-2.56
77.14	37.4	-0.18	-2.8
77.18	38.38	-0.42	-3.18
77.22	39.16	1.02	-3.48
77.26	38.7	1.86	-3.32
77.3	40.16	1.98	-3.28
77.34	41.46	1.52	-4.02
77.38	41.36	-1.14	-3.5
77.42	37.84	-0.88	-4.2
77.46	39.62	1.06	-4.64
77.5	40.14	-1.8	-3.54
77.54	39.42	-3.06	-4.28
77.58	36.82	-0.96	-3.06
77.62	34.6	0.3	-2.14
77.66	35.46	-0.24	-3.04
77.7	36.66	-1.7	-3.62
77.74	34.44	0.36	-0.48
77.78	31.22	3.3	2.02
77.82	29.7	3.54	-1.08
77.86	30.7	0.44	-0.16
77.9	31	-2.98	-1.74
77.94	38.1	0.06	0.08
77.98	39.18	-2.2	0.68
78.02	40.16	-1.44	1.72
78.06	41.42	0.6	-0.32
78.1	39.5	-0.06	-0.42
78.14	38.34	-1.38	-1.84
78.18	37.6	-2.86	-3.04
78.22	35.9	-2.96	-3.74
78.26	35.62	-2.68	-4.9
78.3	36.636	-2.5198	-1.7486
78.34	35.946	-1.9786	-1.9829
78.38	32.44	-15.18	-6.92
78.42	29.56	-13.76	-6.72
78.46	33.365	0.096548	-2.761
78.5	32.393	0.88902	-3.0364
78.54	31.395	1.7069	-3.3152
78.58	30.387	2.5353	-3.5947
78.62	31.78	10.42	3.22
78.66	27.26	12.62	1.72
78.7	28.14	9.46	0.44
78.74	27.08	9.4	0.08
78.78	29.62	11.02	-0.84
78.82	25.133	6.8889	-5.1339
78.86	24.553	7.3721	-5.342
78.9	25.72	9.54	-8.5
78.94	23.58	9.84	-7.66
78.98	24	3.48	-10.88
79.02	22.04	4.3	-10.62
79.06	19.88	3.5	-9.04
79.1	22.82	5.14	-7.72
79.14	26.18	2.72	-5.94
79.18	26.72	5.98	-5.64
79.22	31	5.18	-7.78
79.26	29.38	2.64	-4.78
79.3	32.34	2.34	-2.7
79.34	29.48	6.16	-3.26
79.38	31.34	6.02	0.06
79.42	30.06	4.4	-2.64
79.46	29.9	4.04	-2.04
79.5	30.84	3.1	-1.84
79.54	29.3	2.24	-1.96
79.58	29.74	1.66	-1.44
79.62	30.54	1.66	-1.1
79.66	29.98	2.4	-0.9
79.7	31.64	2.34	-0.38
79.74	31.76	1.24	-1.86
79.78	30.38	1	-2.34
79.82	30.62	0.52	-1.4
79.86	31.4	1.94	-0.98
79.9	33.54	3.44	0.22
79.94	34.52	3.12	3.1
79.98	36	1.12	3.64
[truncated: 1,028 more rows]
