# Supplementary material for: Mean flow and turbulence structure over exposed roots on a forested floodplain: Insights from a controlled laboratory experiment
Source: PLoS One. 2020 Feb 26;15(2):e0229306. doi: 10.1371/journal.pone.0229306 (PMC7043746; doi:10.1371/journal.pone.0229306)
Supplement: S1 File — (ZIP) [file pone.0229306.s001.zip › data_and_scripts/velocity_data/t21_100_replaced.csv]

0.02	35.16	1.34	-2.06
0.06	36.2	0.18	-0.42
0.1	34.502	-0.025617	0.26683
0.14	33.54	0.42	4.2
0.18	33.18	1.16	1.48
0.22	32.14	0.72	-0.4
0.26	29.06	1.22	2.54
0.3	30.14	1.64	2.04
0.34	29.44	2.44	2.9
0.38	27.72	5.98	2.9
0.42	27.14	7.14	3.02
0.46	26.44	8.82	3.54
0.5	25.16	7.04	2.8
0.54	22.66	7.34	2.84
0.58	24.08	10	-0.18
0.62	26.9	6.06	1.58
0.66	23.98	5.02	3.96
0.7	24.66	6.46	1.74
0.74	28.84	4.98	1.24
0.78	30.92	7.3	1.48
0.82	30.74	6.86	1.6
0.86	30.1	4.84	2.9
0.9	32.96	5.14	3.32
0.94	33.7	6.28	4.38
0.98	33.72	4.78	4.68
1.02	31.88	3.76	5.5
1.06	30.08	0.04	5.62
1.1	32.322	-1.0935	-2.2414
1.14	32.429	-1.478	-2.6367
1.18	36.52	-7.6	-5.34
1.22	33.4	-7.52	-9.66
1.26	30.98	-6.7	-10.08
1.3	31.04	-6.42	-11.16
1.34	30.3	-8.88	-11.18
1.38	32.14	-4.96	-10.74
1.42	32.174	-2.6149	-4.5294
1.46	32.05	-2.6032	-4.6816
1.5	31.918	-2.5599	-4.8059
1.54	30.34	2.3	-4.66
1.58	30.62	1.2	-1.14
1.62	27.48	1.88	1.86
1.66	31.404	-2.1508	-5.0358
1.7	31.302	-2.0094	-5.0292
1.74	31.221	-1.8605	-4.9981
1.78	31.164	-1.7079	-4.9431
1.82	28.64	-1.62	-2.04
1.86	31.08	-2.56	-2.44
1.9	32.48	-0.74	-2.92
1.94	33.72	-0.84	-4.04
1.98	34.96	-1.1	-4.28
2.02	33.66	-0.32	-4.08
2.06	34.64	0.74	-3.98
2.1	33.64	-0.82	-4.46
2.14	31.38	-0.36	-4.92
2.18	32.28	0	-4.06
2.22	31.34	-1.34	-3.56
2.26	32.02	-3.98	-2.96
2.3	34.6	-0.12	-3.48
2.34	34.44	-2.56	-3.3
2.38	34.66	-2.6	-2.48
2.42	34.56	-1.9	-0.36
2.46	35.14	-0.28	-0.02
2.5	33.48	-2.26	-0.44
2.54	34.72	-1.92	-1.08
2.58	33.54	-2.24	-1.56
2.62	31.32	-3.18	-1.98
2.66	30.16	-0.16	-2.76
2.7	30.458	-0.11882	2.1222
2.74	29.829	0.39242	2.5418
2.78	29.212	0.91654	2.9174
2.82	28.26	0.22	7.22
2.86	25.94	-0.14	7.78
2.9	25.62	3.34	7.58
2.94	27.184	2.9304	3.8722
2.98	26.867	3.3604	3.9465
3.02	24.66	7	5.84
3.06	23.7	3.54	6.62
3.1	25.02	6.32	3
3.14	26.42	7.52	1.54
3.18	28.56	4.62	1.56
3.22	30.74	3.72	0.92
3.26	36.2	0.52	-2.74
3.3	30.32	1.1	-2.62
3.34	30.96	4.5	0.02
3.38	31.78	3.24	3.08
3.42	33.68	2.66	-0.52
3.46	32.64	2.94	-0.8
3.5	32.12	1.82	0.52
3.54	31.2	1.22	0.88
3.58	32.1	2.78	0.44
3.62	31.86	3.24	0.48
3.66	31.18	3.18	0.1
3.7	32.18	4.42	1.08
3.74	32.12	3.62	1.6
3.78	32.38	1.06	-0.74
3.82	29.5	1.94	0.64
3.86	32.58	2.18	-0.76
3.9	30.391	1.9384	-1.5294
3.94	31.92	2.16	-9.46
3.98	30.184	1.5708	-2.003
4.02	30.14	1.4172	-2.1833
4.06	30.142	1.2957	-2.3117
4.1	25.6	-0.48	-3.56
4.14	28.22	3.66	-1.78
4.18	27.72	2.36	-0.56
4.22	31.64	0.52	-3.12
4.26	29.92	-1.36	1.34
4.3	31.76	1.54	0.06
4.34	35.6	2.02	-2.2
4.38	37.26	1.82	0.72
4.42	33.6	4.66	-0.36
4.46	32.06	5.14	0.88
4.5	33.44	6.84	4.32
4.54	33.94	2.84	2.58
4.58	35.86	6.16	0.9
4.62	36.56	5.2	0.76
4.66	36.24	4.64	-1.56
4.7	31.76	2.24	-3.5
4.74	32.76	1.98	-1.72
4.78	32.08	0.74	0.3
4.82	30.16	-2.16	-1.78
4.86	34.8	-0.78	2.12
4.9	33.98	3.36	2.86
4.94	34.014	0.70726	0.34915
4.98	36.96	6.66	5.92
5.02	32.72	-1.84	1.26
5.06	34.76	2.78	2.9
5.1	32.72	-1.774	-0.82931
5.14	32.293	-2.405	-1.1691
5.18	32.38	-2.36	-4.22
5.22	31.328	-3.6433	-1.8832
5.26	30.795	-4.2401	-2.2518
5.3	30.23	-4.8148	-2.6243
5.34	29.637	-5.3624	-2.9979
5.38	29.017	-5.8775	-3.3697
5.42	28.373	-6.3548	-3.737
5.46	27.706	-6.7892	-4.0968
5.5	27.018	-7.1754	-4.4463
5.54	30.2	-11.36	-5.84
5.58	27.08	-11.32	-4.66
5.62	28.18	-9.62	-7
5.66	23.3	-5.4	-8.36
5.7	19.6	-6.18	-7.14
5.74	20.72	-8.3	-6.1
5.78	18.3	-7.66	-4.64
5.82	17.36	-7.24	-4.54
5.86	20.24	-7	-5.52
5.9	20.68	-6.26	-6.68
5.94	20.32	-6.72	-7.96
5.98	20.34	-7.48	-6.64
6.02	19.32	-6.36	-6.9
6.06	21.2	-7.42	-5.4
6.1	24.44	-7.64	-8.54
6.14	23.46	-6.3	-4.64
6.18	28.8	-2.86	-4.88
6.22	30.74	-3.74	-3.46
6.26	33.24	-6.94	-5.58
6.3	32.1	-5.06	-3.62
6.34	30.62	-4.88	-2.2
6.38	32.28	-2.38	-1.56
6.42	34.42	-0.52	-1.16
6.46	33.06	0.9	-1.76
6.5	33.06	0.9	0.88
6.54	32.66	1.24	1.7
6.58	34.96	2.3	2.9
6.62	33.94	4.12	0.2
6.66	33.44	4.76	0.38
6.7	32.48	1.88	0.08
6.74	36.86	3.74	1.26
6.78	36.66	0	-2.5
6.82	35.68	-2.34	-2.06
6.86	34.52	2.72	0.7
6.9	30.78	2.9	-1.72
6.94	33.18	-0.96	-5.52
6.98	29.38	-3.5	-6.22
7.02	28.08	-4.76	-5.6
7.06	31.1	-3.44	-0.82
7.1	29.92	2	-0.78
7.14	30.58	0.36	-0.3
7.18	30.44	-0.48	-0.34
7.22	31.16	-1.48	-0.24
7.26	31.54	-0.14	0.38
7.3	31.3	-1.72	1.92
7.34	30.28	-1.92	2.56
7.38	30.68	-1.26	1.3
7.42	29.28	-0.6	0.86
7.46	29.62	-0.8	0.76
7.5	29.86	1.48	-0.42
7.54	30.22	0.84	-1.08
7.58	32.08	1.86	-1.3
7.62	31.08	0.92	-1.34
7.66	32.12	1.3	-0.96
7.7	30.04	1.38	-0.02
7.74	32.34	2.6	0.9
7.78	31.1	3.08	1.96
7.82	34.24	2.98	3.58
7.86	34.96	2.92	3.14
7.9	34.38	3.9	2.86
7.94	35.34	1.2	3.52
7.98	35.04	1.62	2.4
8.02	33.9	0.76	0.88
8.06	32.84	1.34	1.22
8.1	33.5	2.22	1.6
8.14	33.72	5.7	1.46
8.18	30.94	5.74	1.96
8.22	30.1	7.36	1.76
8.26	24.96	6.1	-0.84
8.3	32.156	1.6004	-3.2207
8.34	32.319	1.1186	-4.2532
8.38	32.487	0.66031	-5.2476
8.42	31.58	-3.12	-7.64
8.46	34.48	-3.08	-10.3
8.5	33.96	-3.76	-10.98
8.54	32.24	0.42	-8.02
8.58	34.82	-1.2	-7.26
8.62	33.64	0.86	-7.94
8.66	34.66	0.8	-7.88
8.7	32.08	-1.26	-7.8
8.74	30.08	2.94	-7.92
8.78	28.34	5.34	-7
8.82	30.86	3.78	-5.9
8.86	28.62	2.42	-5.88
8.9	28.36	0.68	-5.26
8.94	29.62	1.1	-4.86
8.98	27.9	-3.06	-8.72
9.02	25.96	-2.36	-4.98
9.06	27.9	0.28	-3.5
9.1	31.18	-0.82	-1.18
9.14	31.1	0.4	2.08
9.18	30.22	-0.72	2.98
9.22	30.88	-0.9	4.32
9.26	31.2	-1.14	3.28
9.3	29.92	-0.36	2.94
9.34	30.06	0.64	2.24
9.38	28.8	-0.94	-1.24
9.42	26.78	-3.1	0.16
9.46	28.74	-2.38	-2.22
9.5	27.94	-2.76	-5.58
9.54	31.56	-3.32	-1.46
9.58	31.88	-0.66	0.36
9.62	32.64	1.5	-0.72
9.66	32.54	1.92	-0.9
9.7	33.6	1.08	-1.26
9.74	37.5	3.2	-1.4
9.78	37.34	7.32	-7.24
9.82	33.74	7.4	-4.16
9.86	32.74	4.58	-1.84
9.9	31.16	1.64	-1.36
9.94	27.68	3.04	-2.92
9.98	25.58	4.8	-6.1
10.02	23.78	8.54	-1.44
10.06	25.36	13.16	-0.18
10.1	26.72	11.12	-0.12
10.14	25.8	9.66	0.1
10.18	27.58	4.42	1.84
10.22	30.04	6.8	3.66
10.26	33.3	6.78	2.06
10.3	31.94	7.94	1.24
10.34	31.96	8.22	3.7
10.38	32.8	10.16	7.36
10.42	32.22	11.86	5.86
10.46	29.5	8.98	3.86
10.5	24.96	9.02	3.8
10.54	29.613	5.8879	-1.6132
10.58	23.82	2.18	-7.78
10.62	24.22	3.24	-7.06
10.66	21.58	3.12	-10.92
10.7	29.723	4.1884	-2.7672
10.74	29.715	3.7691	-3.0054
10.78	29.696	3.354	-3.2237
10.82	29.666	2.9443	-3.4224
10.86	29.628	2.5408	-3.6017
10.9	29.583	2.1447	-3.7616
10.94	29.532	1.7569	-3.9024
10.98	29.477	1.3785	-4.0242
11.02	29.419	1.0104	-4.1272
11.06	29.359	0.65384	-4.2116
11.1	32.76	2.78	-9.22
11.14	34.08	3.76	-6
11.18	33.98	6.06	-3.62
11.22	33.84	2.7	-3.22
11.26	32.72	2.3	-1.54
11.3	29.055	-1.1889	-4.3351
11.34	33.98	-8.24	-6.94
11.38	30.64	-7.34	-3.1
11.42	29.74	-6.6	-3.84
11.46	28.38	-7.06	-4.16
11.5	25.6	-7.72	-5.78
11.54	25.04	-6.32	-5.74
11.58	23.12	-5.58	-5.96
11.62	21.88	0.44	-2.92
11.66	21.92	1.2	0.16
11.7	29.397	-2.6659	-3.1585
11.74	29.534	-2.6722	-2.9509
11.78	29.696	-2.6486	-2.7276
11.82	31.92	0.84	0.54
11.86	30.82	-0.04	-0.24
11.9	31.58	-2.54	-0.78
11.94	33.72	0.48	-1.34
11.98	32.48	1.8	0.14
12.02	33.36	0.88	0
12.06	33.2	0.22	-0.06
12.1	32.36	-0.18	-0.38
12.14	33.36	-1.8	-1.5
12.18	33.16	-2.12	-1
12.22	31.7	-2.78	-1.52
12.26	32.58	-2.74	0.52
12.3	32.92	-1.52	1.32
12.34	30.76	-1.02	1.24
12.38	28.72	-3.02	1.44
12.42	28.52	-3.22	1.12
12.46	28.14	-2.92	0.32
12.5	27.48	-2.02	0.76
12.54	27.02	-2.26	0.3
12.58	24.06	-2.4	0.1
12.62	22.98	-4.02	1.48
12.66	22.04	-1.86	1.8
12.7	23.68	-0.64	2.32
12.74	24.8	-2.18	2.7
12.78	26.38	-3.74	4.26
12.82	23.18	-2.5	6.58
12.86	27.3	0.72	5.38
12.9	26.001	-1.5229	2.9164
12.94	26.744	-1.3872	2.6377
12.98	24.74	-1.16	4.04
13.02	27.66	-3.24	2.06
13.06	30.34	-2.06	3.66
13.1	30.72	-0.32	-1.06
13.14	31.22	0.56	-0.82
13.18	31.82	-0.56	-1.1
13.22	31.96	-0.28	-1.14
13.26	31.52	-0.34	-1.32
13.3	33.48	-0.38	-0.24
13.34	32.84	-1.64	-0.84
13.38	33.2	-1.26	-0.14
13.42	32.92	-0.18	-0.64
13.46	33.42	0.1	-0.26
13.5	32.34	0.2	-0.12
13.54	32.3	-0.56	-0.22
13.58	32.34	0.7	-0.08
13.62	31.26	1	-0.16
13.66	31.1	0.5	0.16
13.7	30.58	1.3	0.22
13.74	31.04	0.88	1.36
13.78	32.44	1.18	1.56
13.82	32.2	-0.48	0.76
13.86	32.82	-0.02	0.4
13.9	33.52	-0.56	0.56
13.94	30.8	-0.96	1.42
13.98	31.52	-1.3	1.08
14.02	33	-2.2	0.52
14.06	34.04	-2.32	0.28
14.1	32.86	-1.08	0.34
14.14	35.32	-1.6	0.02
14.18	35.14	-3	0.24
14.22	35.1	-3.7	0.16
14.26	36.38	-1.74	-0.3
14.3	37.36	-2	-1.44
14.34	39.18	-1.44	-2.02
14.38	40.88	0.06	-2.86
14.42	39.86	-0.16	-3.94
14.46	40.02	0.2	-4.4
14.5	38.08	3.06	-6.02
14.54	36.7	4.12	-5.68
14.58	34.34	3.24	-5.64
14.62	35.5	2.38	-4.62
14.66	33.22	1.06	-4.46
14.7	34.48	1.7	-4.16
14.74	34.12	2.16	-3.24
14.78	32.46	2.4	-2.44
14.82	30.22	1.62	-1.26
14.86	29.8	1.28	-0.48
14.9	30.1	0.28	0.3
14.94	29.64	1.74	1.76
14.98	28.76	0.72	2.24
15.02	27.72	-0.36	1.52
15.06	28.12	-0.18	1.04
15.1	29.3	0.3	1.24
15.14	32	-3.42	-1.4
15.18	36.8	-4.04	-1.8
15.22	37.44	-5.58	-3.46
15.26	35.8	-3.6	-3.62
15.3	38.5	-1.5	-3.22
15.34	38.38	-1.42	-2.76
15.38	37.4	-0.42	-1.26
15.42	36.92	-0.06	0.1
15.46	34.04	0.82	1.08
15.5	36.12	1.94	0.72
15.54	35.98	2.06	0.1
15.58	36.86	0.04	-0.48
15.62	34.72	-1.2	-0.54
15.66	34.78	-1.86	-0.24
15.7	34.82	-0.66	-0.8
15.74	36.46	-1.62	-0.8
15.78	35.02	-1.58	-0.26
15.82	34.9	-1.46	-0.8
15.86	36.74	-1.72	-1.22
15.9	35.92	-1.18	-1.44
15.94	36.26	1.76	-1.18
15.98	35.5	1.7	-2.22
16.02	35.44	4.42	-3.38
16.06	34.4	2.68	-2.26
16.1	34.9	2.8	-1.94
16.14	34.44	1.54	-1.38
16.18	36.26	3.48	-2.44
16.22	37.36	4.68	-3.22
16.26	36.36	5.2	-3.26
16.3	35.08	4.32	-2.84
16.34	34.82	4.04	-2.86
16.38	32.28	3.72	-1.82
16.42	34.22	3.14	-3.46
16.46	32.74	2.18	-5.5
16.5	30.68	5.66	-5.5
16.54	28.52	4.94	-5.36
16.58	31.153	0.75815	-2.9042
16.62	30.816	0.3073	-2.4083
16.66	29.02	-7.44	-3.7
16.7	30.231	-0.40236	-1.2541
16.74	30.2	-8.24	1.58
16.78	28.08	-4.5	-2.16
16.82	29.5	0.16	2.3
16.86	29.62	1.42	2.62
16.9	30.52	1.72	3.08
16.94	29.64	2.1	2.82
16.98	30.46	3.58	3.04
17.02	30.44	5.84	3.92
17.06	30.9	5.92	4.32
17.1	30.58	6.62	4.96
17.14	29.48	6	6.18
17.18	27.84	4.92	5.24
17.22	24.7	5.32	5.52
17.26	22.9	5.5	6.7
17.3	20.92	0.98	6.74
17.34	19.42	-0.56	5.16
17.38	18.24	-1.86	2.9
17.42	19.8	-0.84	1.02
17.46	20.48	-0.92	0.28
17.5	23.78	-3.64	-3.5
17.54	22.58	-6.1	-4.28
17.58	23.64	-6.4	-6.44
17.62	26.16	-7.18	-8.36
17.66	25.36	-5.14	-9.2
17.7	25.66	-2.6058	-3.9014
17.74	26.365	-2.0183	-3.785
17.78	28.84	-0.46	-1
17.82	29.96	2.24	-0.5
17.86	31.68	2.96	-1.64
17.9	27.84	2.92	-1.76
17.94	25.6	3.54	-2.8
17.98	24.58	-3.74	-2.88
18.02	27.32	-3.74	-4.62
18.06	28.9	-2.14	-4.34
18.1	26.12	-3.62	-5.28
18.14	25.3	-5.94	-7.16
18.18	25.26	-3.44	-7.72
18.22	25.64	-5.66	-7.52
18.26	29.081	-2.9037	-4.2135
18.3	29.27	-3.1182	-4.3556
18.34	29.456	-3.3117	-4.4914
18.38	29.641	-3.4845	-4.6204
18.42	29.822	-3.637	-4.7422
18.46	30.001	-3.7695	-4.8564
18.5	30.176	-3.8823	-4.9625
18.54	28.36	-2.26	-0.52
18.58	27.84	-3.04	-2.16
18.62	31.16	-2.38	-3.32
18.66	30.86	-1.9	-3.86
18.7	33.84	-1.14	-4.12
18.74	34.22	-0.54	-2.5
18.78	32.96	1	-4.26
18.82	35.88	-4.3	-2.12
18.86	31.547	-4.0673	-5.4867
18.9	31.671	-4.0017	-5.4893
18.94	31.787	-3.92	-5.4794
18.98	30.16	-4.38	-6.52
19.02	35.78	-3.96	-4.36
19.06	33.24	-10.32	-6.86
19.1	35.84	-4.88	-6.3
19.14	32.253	-3.2832	-5.2251
19.18	32.321	-3.1125	-5.1305
19.22	32.379	-2.928	-5.0203
19.26	32.428	-2.7302	-4.8941
19.3	28.56	-8.5	-7.48
19.34	32.46	-7.3	-6.42
19.38	30.36	-2.94	-7.02
19.42	31.94	-1.1	-7.06
19.46	34.18	-2.78	-7.34
19.5	33.88	-1.2	-7.18
19.54	33.14	0.88	-6.7
19.58	32.58	1.2	-3.38
19.62	32.66	2.96	-5.42
19.66	34.52	2.52	-4.22
19.7	32.235	0.23226	-2.3302
19.74	32.142	0.56444	-1.9794
19.78	31.58	0.22	6.32
19.82	29.32	2.9	4.56
19.86	29.32	4.04	5.38
19.9	26.38	3.42	1.98
19.94	26.34	1.62	1.56
19.98	30.96	2.78	0.78
20.02	30.94	1.86	0.68
20.06	31.68	1.94	0.9
20.1	31.58	2.68	0.9
20.14	32.64	4.72	1.58
20.18	31.94	4.88	1.74
20.22	32.9	4.86	1.92
20.26	33	5.42	1.54
20.3	33.42	5.82	3.02
20.34	33.9	7.6	2.86
20.38	34.74	9.18	2.96
20.42	32.82	9	5.74
20.46	35.726	5.192	1.3992
20.5	35.922	5.0295	1.2317
20.54	36.075	4.8261	1.046
20.58	36.189	4.5854	0.84443
20.62	36.266	4.3108	0.62886
20.66	36.31	4.006	0.4014
20.7	36.322	3.6744	0.16412
20.74	36.307	3.3195	-0.080916
20.78	36.266	2.9449	-0.33166
20.82	36.202	2.5542	-0.58605
20.86	36.118	2.1508	-0.84201
20.9	36.017	1.7383	-1.0975
20.94	35.5	0.84	-2.84
20.98	36.28	-1.04	-1.86
21.02	37.92	-1.06	-2.04
21.06	36.72	-1.7	-2.98
21.1	33.76	-2.26	-3.52
21.14	37.94	-1.92	-4.04
21.18	38.64	-1.9	-4.16
21.22	37	-3.68	-5.38
21.26	37.06	-1.68	-7.36
21.3	34.666	-2.1113	-3.1727
21.34	34.558	-2.3911	-3.2869
21.38	34.465	-2.6375	-3.3759
21.42	34.391	-2.8473	-3.4377
21.46	34.338	-3.0166	-3.4701
21.5	34.31	-3.1422	-3.4711
21.54	31.24	-2.7	6.22
21.58	30.02	-7.78	2.28
21.62	29.26	-3.64	-0.3
21.66	33.86	-0.02	-3.42
21.7	33.6	4.5	-5.44
21.74	33.38	2.48	-4.98
21.78	35.12	1.8	-3.8
21.82	36.56	-0.18	-3.38
21.86	36.74	-1.44	-1.04
21.9	38.52	-6.28	-1.54
21.94	38.54	-5.5	0.1
21.98	36.42	-1.7	-2.44
22.02	37.38	-1.08	-1.26
22.06	36.02	-3.36	-2.52
22.1	33.92	-0.78	-0.9
22.14	33.36	-5.46	3.6
22.18	28.1	-7.72	2.76
22.22	28.3	-7.5	1.08
22.26	27.92	-5.6	0.36
22.3	30.16	-0.8	0.68
22.34	31.58	-1.68	-1.78
22.38	32.18	0.42	-1.2
22.42	31.98	1.54	1.5
22.46	31.12	1.26	0.08
22.5	32.76	0.26	0.82
22.54	35.6	1.3	-1
22.58	35.44	1.62	-2.3
22.62	35.6	4	-2.12
22.66	32.58	4.9	-2.9
22.7	34.54	5.56	-2.1
22.74	31.46	6.68	-1.32
22.78	32.4	8.36	2.08
22.82	32	4.34	1.48
22.86	33.22	5.28	-0.78
22.9	32.26	3.84	-0.56
22.94	33.8	3.72	-0.4
22.98	36.4	1.76	-1.26
23.02	36.56	1.28	-4.24
23.06	36.38	1.9	-1.74
23.1	33.54	1.42	-2.66
23.14	36.5	-1.06	-3.6
23.18	36.38	-1.34	-2.52
23.22	35.96	-7.18	-5.76
23.26	37.96	-3.32	-2.8
23.3	35	-2.18	-2.56
23.34	34.6	-3.06	-1.62
23.38	36.84	-3.66	0.1
23.42	37.82	-1.88	-2.2
23.46	35.54	-0.1	-0.72
23.5	35.22	0.4	1.12
23.54	33.24	-0.48	-0.78
23.58	32.56	1.42	-1.84
23.62	34.96	-0.24	-2.1
23.66	35.04	0.1	-0.72
23.7	36.2	1.2	-1.9
23.74	34.34	1.72	-4.24
23.78	35	3.62	-1.48
23.82	35.04	2.84	-1.08
23.86	33.48	6.02	-4.92
23.9	32.38	3.3	-2.92
23.94	34.4	3.8	-2
23.98	32.86	4.56	-2
24.02	33	3.86	-1.12
24.06	31.4	3.56	-1.26
24.1	31.2	6.28	-1.24
24.14	31.74	5.8	-0.38
24.18	29.92	2.84	0.46
24.22	30.46	3.18	0.56
24.26	31.2	4.66	1
24.3	32.3	5.14	1.7
24.34	33.02	5.78	2.24
24.38	32.84	7.34	2.4
24.42	34.88	6.62	0.32
24.46	35.22	5.74	4.32
24.5	32.74	0.52	0.34
24.54	38.26	1.24	-0.6
24.58	40.76	1.96	-1.96
24.62	40.42	2.88	-0.9
24.66	42.72	1.62	-1.92
24.7	39.88	0.04	-6.18
24.74	42.8	1.68	-7.08
24.78	40.496	0.67506	-5.0261
24.82	40.361	0.77412	-5.5148
24.86	40.124	0.92702	-5.9115
24.9	41.42	-2.34	-9.48
24.94	38.9	-4.52	-6.66
24.98	38.12	-3.68	-4.68
25.02	38.82	1.06	-4.48
25.06	37.72	5.9	-6.2
25.1	34.72	7.28	-5.76
25.14	35.8	7.22	-4.76
25.18	35.1	5.44	-3.8
25.22	35.58	1.84	-1.2
25.26	34.66	3.42	-1.5
25.3	34.9	-1.02	-1.44
25.34	33.34	1.46	0.26
25.38	33.06	2.96	0.94
25.42	31.76	2.54	0.34
25.46	29.94	2.48	2.3
25.5	31.12	3.02	2.24
25.54	30.06	1.88	2.34
25.58	27.68	3.66	3.68
25.62	24.88	4.24	3.1
25.66	20.76	0.86	0.04
25.7	21.84	-0.7	1.86
25.74	18.8	-3.96	3.1
25.78	22.26	-6.88	2.86
25.82	26.56	-6.18	2.38
25.86	28.14	-4.62	5.12
25.9	26.081	-3.2095	-1.6571
25.94	26.977	-3.2799	-2.6905
25.98	32.36	-1.2	-6.12
26.02	29.8	-3.48	-7.86
26.06	29.44	-3.1	-6.82
26.1	27.52	-2.66	-6.78
26.14	28.68	-4.64	-8.38
26.18	33.3	-0.08	-7.36
26.22	31.28	-1.72	-5.92
26.26	32.4	1.56	-2.14
26.3	31.22	0.64	-2.68
26.34	30.84	-2.32	-3.78
26.38	31.6	-1.18	-4.42
26.42	27.72	-0.08	-1.56
26.46	30.3	0.64	1.44
26.5	28.78	-0.08	0.48
26.54	26	-0.9	5.32
26.58	30.46	-0.24	1.94
26.62	31.22	-3.56	2.06
26.66	31.4	-1.44	1.7
26.7	31.56	0.34	-0.24
26.74	32.8	0.76	3.22
26.78	31.88	-2.12	0.64
26.82	28.38	-3.06	-1.58
26.86	28.74	-6.8	-1.38
26.9	31.76	-3.86	1.1
26.94	29.66	-3.44	-1.34
26.98	29.32	-5.06	-1.48
27.02	26.16	-3.22	-1.02
27.06	28.96	-4.46	-2.74
27.1	29.04	-5.26	-2.84
27.14	26.22	-4.64	-4.1
27.18	24.62	-5.04	-4.16
27.22	21.92	-2.38	-3.86
27.26	25.846	-3.3488	1.7605
27.3	21.52	-2.94	2.72
27.34	23.3	-2.48	6.34
27.38	29.68	0.14	8.9
27.42	28.58	-1.36	7.5
27.46	28.72	0.14	6.86
27.5	28.82	1.52	7.16
27.54	30.22	-2.26	8
27.58	33.94	-5.64	5.86
27.62	29.8	-7	2.44
27.66	30.96	-2.82	6.08
27.7	33.48	0.62	4.88
27.74	35.62	4.26	2.84
27.78	33.88	5.7	-0.82
27.82	31.26	6.68	-4.16
27.86	34.76	5.98	-2.44
27.9	34.88	5.04	-1.96
27.94	36.14	3.66	-1.26
27.98	34.24	3.22	-0.84
28.02	33.66	3.86	-1.06
28.06	33.56	4.96	-1.14
28.1	31.94	3.5	-1.52
28.14	33.88	2.96	-1.94
28.18	32.88	1.68	-2.44
28.22	34.28	3.3	-2.14
28.26	34.38	3.14	-1.26
28.3	34.8	3.56	-1.82
28.34	33.92	1.48	-1.78
28.38	34.54	1.1	-1.04
28.42	35.18	0.52	-1.66
28.46	35.36	-1.36	-2.92
28.5	34.04	-3.86	-2.62
28.54	34.225	-3.1723	-4.5343
28.58	34.078	-3.164	-4.5915
28.62	27.2	-4.6	-8.42
28.66	30.04	-6	-7.42
28.7	30.22	-5.04	-7.52
28.74	36.9	-4.54	-6.28
28.78	38.22	-6.42	-6.72
28.82	35.76	-5.04	-5.9
28.86	35.96	-0.38	-4.22
28.9	32.24	-3.78	-0.96
28.94	30.4	-1.66	-6.24
28.98	31.701	1.0643	-3.206
29.02	35.9	0.28	-0.34
29.06	31.76	8.22	-2.62
29.1	30.62	5.06	-2.98
29.14	30.22	7.94	2.46
29.18	26.66	8.42	3.16
29.22	28.02	6.92	0.92
29.26	27.02	7.46	-1.8
29.3	29.5	5.4	-2.5
29.34	31.18	6.34	-2.02
29.38	32.4	5.62	-0.94
29.42	30.28	4.22	-0.72
29.46	32.06	4.74	1.24
29.5	31.1	4.3	1.62
29.54	30.28	6.28	2.08
29.58	29.06	6.5	2.84
29.62	28.26	5.82	4.76
29.66	29.96	3.94	3.8
29.7	29.26	5.86	4.36
29.74	30.7	4.56	4.02
29.78	30.8	3	-1.66
29.82	27.92	4.18	0.04
29.86	29.4	3.94	0.34
29.9	28.8	5.42	2.06
29.94	29.02	4.24	2.04
29.98	28.1	5.3	4.82
30.02	29.68	4.68	4.56
30.06	27.28	0.89528	-0.092014
30.1	21.02	1.56	1.02
30.14	27.122	-0.63671	-0.81692
30.18	22.02	-4.08	-7.06
30.22	27.133	-2.0566	-1.4656
30.26	27.212	-2.6842	-1.7502
30.3	27.343	-3.2354	-2.0025
30.34	27.532	-3.6941	-2.218
30.38	27.781	-4.0441	-2.3922
30.42	31.42	-9.94	-5.28
30.46	30.58	-7.36	-3.6
30.5	28.34	-8.12	-3.28
30.54	31.04	-3.26	-2.92
30.58	30.18	-3.74	-3.96
30.62	29.08	1.72	-2.36
30.66	31.88	3.38	2.08
30.7	33.4	1.76	3.4
30.74	31.8	0.58	0.1
30.78	34.14	2.4	-2.56
30.82	36.38	2.78	-2.2
30.86	35.96	2.64	-1.2
30.9	36.24	2.22	-1.14
30.94	35.84	2.42	-0.1
30.98	35.32	2.62	0.94
31.02	34.34	3.12	1.34
31.06	33.72	2.36	0.52
31.1	33.66	3.6	0.22
31.14	33.78	3.14	0.96
31.18	34.5	4.16	-0.18
31.22	34.18	5.32	0.4
31.26	34.556	5.2486	1.8298
31.3	34.294	5.2138	1.8228
31.34	34.006	5.1282	1.7713
31.38	31.28	8.02	6.98
31.42	36.14	10.1	8.06
31.46	33.022	4.6012	1.384
31.5	32.665	4.3472	1.1887
31.54	32.301	4.0599	0.96595
31.58	31.931	3.7428	0.71923
31.62	31.561	3.3995	0.45194
31.66	28.72	-0.36	-7.3
31.7	30.832	2.648	-0.13069
31.74	30.48	2.2469	-0.43919
31.78	27.48	-0.66	0.22
31.82	29.82	1.22	-3.8
31.86	30.96	3.08	-4.12
31.9	31.98	3.22	-0.68
31.94	34.42	1.7	0.58
31.98	32.74	-0.26	-2.7
32.02	34.86	-0.42	-5.18
32.06	30.78	0.7	-1.66
32.1	28.34	-1.4906	-3.1158
32.14	28.282	-1.8556	-3.3395
32.18	26.48	-3.98	-4.34
32.22	25.66	-5.56	-4.12
32.26	24.94	-4.38	-2.46
32.3	21.96	-1.8	0.14
32.34	25.78	-4.82	-1.1
32.38	23.62	-1.66	-4.12
32.42	27.72	-5.04	-4.98
32.46	29.08	-7.3	-6.2
32.5	34.36	-1.94	-3.5
32.54	34.9	-1.62	-3.64
32.58	33.36	-3.04	-3.38
32.62	33.68	-2.82	-3.56
32.66	30.74	-1.96	-2.42
32.7	32.92	-0.4	-1.56
32.74	32.2	-2.8	-2.14
32.78	31	-4.14	-2.08
32.82	29.6	-2.52	-1.36
32.86	30.02	-1.62	-1.08
32.9	31.1	-0.76	0.1
32.94	30.86	-1.08	-0.46
32.98	29.38	-1	-3.26
33.02	28.62	-1.5	-2.18
33.06	28.44	-2.16	-1.14
33.1	29.32	0.48	-1.32
33.14	28.6	0.04	-1.16
33.18	27.22	0.88	-0.8
33.22	26.78	3.48	-3.04
33.26	28.492	2.469	2.9376
33.3	28.369	2.6962	3.1489
33.34	28.76	0.56	8.98
33.38	30.86	3.44	7.76
33.42	29.52	1.18	7.24
33.46	26.3	2.18	5.68
33.5	27.867	3.1869	3.5285
33.54	28.88	3.62	6.26
33.58	27.722	3.1261	3.4179
33.62	27.661	3.0501	3.3178
33.66	27.609	2.9468	3.1917
33.7	27.48	8.6	4.04
33.74	28.62	9.78	4.06
33.78	27.503	2.497	2.6856
33.82	27.485	2.3084	2.4839
33.86	25.18	-2.1	-2.5
33.9	27.475	1.8872	2.0481
33.94	27.483	1.6593	1.8198
33.98	27.501	1.4231	1.5883
34.02	27.527	1.181	1.3565
34.06	27.562	0.93527	1.1273
34.1	27.607	0.68831	0.90348
34.14	27.661	0.44247	0.68798
34.18	27.725	0.20014	0.48362
34.22	27.798	-0.036325	0.29328
34.26	27.881	-0.26456	0.11982
34.3	27.973	-0.48219	-0.033912
34.34	28.075	-0.68686	-0.16504
34.38	28.187	-0.8762	-0.27071
34.42	30.78	-0.36	-3.12
34.46	28.02	-6.52	-2.56
34.5	28.98	0.26	-1.4
34.54	25.66	-0.36	1.22
34.58	29.08	-5.08	1.38
34.62	28.52	-1.1	2.14
34.66	29.86	-1.96	-1.32
34.7	30.12	-1.62	0.06
34.74	29.86	-0.9	-0.02
34.78	29.32	-0.86	1.12
34.82	31.14	-0.36	1.06
34.86	29.74	-0.18	1.88
34.9	29.92	-0.28	2.78
34.94	29.92	0.4	2.94
34.98	33.72	-0.32	2.72
35.02	33.94	-0.42	2.42
35.06	36.06	-0.12	1.72
35.1	36.68	-0.8	2.54
35.14	38.84	-2.56	2.84
35.18	39.26	-0.18	-0.9
35.22	40.3	2.68	-3.62
35.26	39.66	3.82	-3.28
35.3	36.5	2.78	-2.28
35.34	32.82	6.3	-2.76
35.38	32.76	7.3	-3.62
35.42	30.34	6.24	-2.48
35.46	36.68	2.64	-1.84
35.5	33	5.32	-5.36
35.54	35.82	8.28	-0.48
35.58	33.36	3.54	0.66
35.62	35.68	1.36	-1.38
35.66	34.46	2.76	-3.84
35.7	33.26	4.32	-3.44
35.74	35.24	5.9	-3.04
35.78	32.965	1.8568	-4.3519
35.82	33.66	-0.12	-6.68
35.86	30.3	-2.32	-8.92
35.9	30.2	-1.68	-7.12
35.94	28.06	-0.06	-1.58
35.98	29.22	1.44	-2.6
36.02	32.68	0.18	-3.2
36.06	32.9	-2.68	-2.3
36.1	30.92	-1.84	-2.88
36.14	32.38	-4.16	-2.36
36.18	31.94	-4.9	2.82
36.22	28.94	-3.82	3.32
36.26	26.18	-1.5	3.22
36.3	27.26	-1.22	2.88
36.34	29.2	-1.56	2.38
36.38	29.94	-1.9	1.36
36.42	28.94	-4.52	1.16
36.46	28.54	-4.96	1.96
36.5	30.8	-3.26	1.28
36.54	30.56	-3.98	0.06
36.58	31.339	-2.0093	0.96792
36.62	31.969	-1.7816	0.53736
36.66	32.596	-1.5448	0.11155
36.7	35.7	4	-0.64
36.74	34.74	-0.9	-0.3
36.78	33.88	-1.64	-0.2
36.82	34.54	-0.64	-1.12
36.86	35.82	-0.68	-0.98
36.9	34.42	-0.32	0.04
36.94	34.66	-0.14	0.5
36.98	32.5	-1.48	-0.54
37.02	33.3	0.34	-1.36
37.06	33.24	1.3	-0.24
37.1	33.62	1.54	2.6
37.14	32.98	0.9	3.82
37.18	33.84	2.02	4.44
37.22	31.36	-0.7	3.84
37.26	31	-0.42	2.18
37.3	29.38	0.7	5.4
37.34	28.32	2.46	6.3
37.38	27.9	1.5	6.44
37.42	25.48	0.38	2.98
37.46	27.8	0.64	1.88
37.5	25.26	1.26	2.06
37.54	27.3	-0.54	2.78
37.58	27.02	2.08	2.72
37.62	29.38	2.66	3.12
37.66	29.08	4.82	5.7
37.7	31.8	7.34	3.2
37.74	29.401	5.3148	2.2619
37.78	29.884	5.8887	2.005
37.82	30.385	6.4463	1.7624
37.86	30.891	6.9801	1.5401
37.9	31.389	7.4823	1.3445
37.94	31.868	7.9452	1.1817
37.98	32.313	8.3611	1.0579
38.02	32.713	8.7222	0.97923
38.06	33.054	9.0208	0.952
38.1	34.12	12.54	2.84
38.14	35.1	10.86	0.32
38.18	32.52	9.98	-2.44
38.22	29.38	10.6	-0.36
38.26	32.88	6.86	1
38.3	35.92	7.58	2.66
38.34	34.98	7.08	5.12
38.38	29.9	7.24	5.56
38.42	29.86	5.3	5.52
38.46	30.62	6.8	4.84
38.5	30.46	6.74	4.94
38.54	28.26	7.48	5.6
38.58	24.64	6.92	7.18
38.62	23.74	6.36	8.22
38.66	25.558	4.4377	-0.021037
38.7	25.046	4.1172	-0.24839
38.74	24.571	3.8107	-0.46498
38.78	24.132	3.5179	-0.67109
38.82	23.728	3.2385	-0.867
38.86	23.358	2.9722	-1.053
38.9	23.021	2.7188	-1.2294
38.94	22.717	2.4781	-1.3964
38.98	22.443	2.2496	-1.5543
39.02	16.76	-4.88	-9.38
39.06	16.22	-6.3	-8.28
39.1	21.803	1.6355	-1.9767
39.14	21.647	1.4536	-2.1012
39.18	20.8	4.02	-10.56
39.22	22.58	-0.42	-10.46
39.26	24.62	-1.48	-9.9
39.3	24.28	-1.88	-8.38
39.34	25.22	-1.78	-8.38
39.38	23.34	0.52	-8.72
39.42	21.22	2.02	-10.38
39.46	21.292	0.37096	-2.8461
39.5	22.5	5.64	-1.94
39.54	23.22	5.48	-3.8
39.58	21.512	0.11759	-3.0289
39.62	21.621	0.049466	-3.0804
39.66	21.747	-0.01095	-3.1276
39.7	21.888	-0.063925	-3.1709
39.74	22.043	-0.10973	-3.2105
39.78	22.213	-0.14864	-3.2467
39.82	23.9	4.44	1.5
39.86	23.3	4.36	3.3
39.9	22.4	6.28	3.92
39.94	20.86	3.36	-0.4
39.98	23.235	-0.24924	-3.3868
40.02	18.64	-4.18	1.04
40.06	17.94	-1.56	5.58
40.1	23.957	-0.24421	-3.4483
40.14	24.211	-0.23327	-3.4667
40.18	24.469	-0.21815	-3.4846
40.22	24.732	-0.19912	-3.5021
40.26	24.998	-0.17644	-3.5197
40.3	25.266	-0.15041	-3.5376
40.34	25.535	-0.12128	-3.5561
40.38	25.805	-0.089322	-3.5754
40.42	26.074	-0.054816	-3.5958
40.46	26.343	-0.01803	-3.6177
40.5	26.609	0.020764	-3.6413
40.54	26.872	0.061295	-3.6669
40.58	19.8	-2.76	-4.6
40.62	27.386	0.14648	-3.7251
40.66	26.96	-1.54	0.96
40.7	28.92	0.64	1.98
40.74	29.94	0	3.08
40.78	32.04	-0.74	4.62
40.82	32.64	-0.54	4.96
40.86	33	0.9	6.44
40.9	28.96	0.45941	-4.0334
40.94	29.144	0.50237	-4.0945
40.98	29.316	0.54408	-4.1607
41.02	27.6	-0.98	-5.58
41.06	27.1	-6.3	-7.6
41.1	25.28	-4.58	-7.06
41.14	25.34	-4.1	-8.66
41.18	27.62	-4.22	-8.24
41.22	28.2	-6	-9.9
41.26	33.18	-0.64	-6.56
41.3	36	-1.02	-7.44
41.34	37.74	5.48	-9.18
41.38	40.44	2.78	-10
41.42	35.66	9.86	-9.34
41.46	30.067	0.84816	-5.4565
41.5	29.993	0.8489	-5.6149
41.54	31.06	1.92	-9
41.58	30.02	4.92	-8.24
41.62	31.16	7.12	-8.4
41.66	30	9.04	-9.14
41.7	25.4	7.92	-8.22
41.74	24.1	3.74	-9.9
41.78	28.728	0.69732	-6.9937
41.82	21.72	0.14	-10.68
41.86	22.98	2.82	-9.88
41.9	23.52	-2.1	-7.94
41.94	26.5	-3.8	-8.48
41.98	24.06	-1.94	-9.98
42.02	22.52	-2.1	-10.2
42.06	23.16	-3.98	-6.76
42.1	26.42	-3.32	-8.48
42.14	26.24	-2.02	-7.14
42.18	27.2	-0.84	-4.9
42.22	27.12	0.88	-5.22
42.26	28.06	2.68	-5.58
42.3	27.54	-0.6	-6.88
42.34	34.3	0.28	-5.92
42.38	31.16	0.82	-4.24
42.42	32.52	0.02	-4.04
42.46	28.26	-4.82	0.16
42.5	23.98	-5.24	-0.9
42.54	22.68	-2.46	-0.98
42.58	26.36	-3.14	-5.22
42.62	28	-5.62	-3.74
42.66	30.92	-4.12	-2.8
42.7	31.44	-4.2	-0.38
42.74	27.86	-3.32	0.04
42.78	28.14	-2.56	0.42
42.82	28.9	-2.42	0.06
42.86	30.52	-3.1	-0.46
42.9	31.28	-2.72	-0.48
42.94	30.24	-2.08	-0.92
42.98	29.2	-1.26	-0.6
43.02	27.36	-2.62	-2.6
43.06	29.86	-1.96	-4.52
43.1	29.34	-4.32	-4.42
43.14	30.854	-1.4882	-1.0177
43.18	31.41	-1.167	-0.84692
43.22	31.987	-0.82489	-0.6752
43.26	32.571	-0.46272	-0.51074
43.3	33.147	-0.081104	-0.3617
43.34	33.699	0.31926	-0.23624
43.38	34.213	0.73768	-0.14252
43.42	34.72	-0.38	1.08
43.46	33.42	1.14	1.88
43.5	34.28	2.72	1.62
43.54	35.2	4.72	0.7
43.58	36.76	2.14	-1.3
43.62	37.2	3.78	-1.4
43.66	37.4	5.56	-2.22
43.7	35.54	3.3	-1.42
43.74	33.24	5.62	-3.36
43.78	34.8	6.74	-3.1
43.82	32.12	5.96	-3.18
43.86	31.58	6.1	-3.8
43.9	28.68	4.44	-4.22
43.94	32.691	1.8132	-2.5389
43.98	32.62	-5.02	-1.52
44.02	31.88	-8.24	-2.32
44.06	31.886	0.43422	-1.3667
44.1	31.658	0.046933	-0.89213
44.14	31.456	-0.27617	-0.39655
44.18	31.72	-0.04	1.7
44.22	32.32	-2.86	1.48
44.26	31.9	-0.76	1.26
44.3	33.9	1.04	2.48
44.34	31.04	1.84	2.26
44.38	30	1.14	1.32
44.42	30.42	2.88	1.16
44.46	30.52	3.12	1.2
44.5	31.78	2.36	2.84
44.54	31.42	5.18	4.02
44.58	33.26	5.08	3.28
44.62	32.64	3.26	2.8
44.66	34.84	4.08	2.08
44.7	36.3	3.06	3.34
44.74	34.94	1.3	1.24
44.78	32.84	-3.5	3.54
44.82	31.88	-1.62	5.74
44.86	30.16	-0.78	4.6
44.9	26.66	-3.66	0.28
44.94	27.92	-8.5	-2.6
44.98	29.66	-4.54	-6.36
45.02	27.84	-1.22	-4.26
45.06	34.02	-0.38	-5.32
45.1	30.677	-5.1811	-1.9026
45.14	34.92	-2.7	-6.02
45.18	31.02	-8.02	-0.96
45.22	33.64	-6.7	0.98
45.26	30.84	-6.06	4.14
45.3	32.68	-5.36	-1.02
45.34	29.5	-5.78	-3.1
45.38	30	-2.2	-1.58
45.42	31.28	-2.68	-1.96
45.46	31.58	-0.18	-1.76
45.5	32.72	1.12	-0.76
45.54	31.28	2	-0.5
45.58	32.52	0.02	0
45.62	31.1	-0.02	0.02
45.66	31.2	0.52	-0.2
45.7	29.62	2.32	-0.42
45.74	30.26	3.2	-1.44
45.78	28.72	2.34	-3.42
45.82	28.281	2.6992	1.6255
45.86	25.08	-3.08	1.78
45.9	27.234	3.0338	2.9303
45.94	26.16	3.84	3.58
45.98	24.22	6.6	6.52
46.02	28.12	3.78	5.16
46.06	26.86	0.78	2.48
46.1	29.44	2.48	6.56
46.14	28.4	3.32	5.7
46.18	24.64	4.26	5.08
46.22	27.6	5.06	7.32
46.26	30.82	2.98	8.6
46.3	34.72	1.46	6.66
46.34	34.58	0.16	5.76
46.38	33.72	1.84	2.06
46.42	33.96	-1.42	-0.42
46.46	35.94	-1.84	-2.38
46.5	34.94	-5.66	-4.7
46.54	31.88	-5.88	-3.98
46.58	31.6	-4.44	-3.3
46.62	28.52	-4	-1.96
46.66	30.92	-4.14	-1.94
46.7	30.38	-4.38	-1.7
46.74	31.16	-3.84	-0.28
46.78	29.94	-3.42	-0.36
46.82	32.28	-1.88	0.46
46.86	29.8	-2.5	0.64
46.9	31.28	-2.9	0.16
46.94	30.16	0.18	-0.18
46.98	31.4	-0.56	0.82
47.02	31.44	0.06	0.76
47.06	32.52	-0.92	0.52
47.1	31.58	0.46	0.02
47.14	32.98	0.98	0.34
47.18	32.18	0.46	0.16
47.22	32.24	1.9	0
47.26	32.58	2.62	0.48
47.3	32.68	1.98	1.12
47.34	36.22	1.76	-0.18
47.38	36.52	2.12	-0.66
47.42	36.92	3.42	-0.96
47.46	38.28	3.98	-0.48
47.5	39.52	0.76	-2.1
47.54	40.46	1.5	-1.08
47.58	39.66	1.46	-1.54
47.62	40.52	2.98	-2.34
47.66	44.12	-3.98	-6.66
47.7	41.92	-6.82	-7.9
47.74	38.86	-7.9	-8.52
47.78	40.234	-0.54724	-6.3061
47.82	39.798	-0.52094	-6.674
47.86	40.06	4.38	-5.86
47.9	39.98	0.94	-6.58
47.94	36.08	2.28	-8.04
47.98	37.18	5.1	-6.86
48.02	35.74	0.76	-5.3
48.06	34.96	-2.32	-4.76
48.1	32.98	-1.56	-5.78
48.14	37.4	-1.08	-5.6
48.18	39.1	-1.32	-3.88
48.22	35.3	-1.56	-4.4
48.26	33.22	0.84	-1.62
48.3	32.54	1.8	1
48.34	33.12	6.5	3.08
48.38	30.28	2.06	1.48
48.42	31.76	-0.48	0.84
48.46	31.06	0.74	-3.32
48.5	31.66	-2.12	-1.98
48.54	31.88	-3.04	-2.52
48.58	35.84	-1.44	-2.88
48.62	32.16	-2.28	-4.08
48.66	28	-8.8	-5.66
48.7	29.28	-7.48	0.32
48.74	25.88	-6.58	-1.34
48.78	33.94	-2.46	-0.9
48.82	31.68	-4.4	-1.86
48.86	30.66	-3.36	2.7
48.9	28.86	-4.78	3.88
48.94	33.66	-5.06	5.16
48.98	29.493	-2.5824	2.3138
49.02	32	-1.8	4.12
49.06	29.22	-0.04	2.48
49.1	28.68	-0.9	2.7
49.14	28.86	1.38	3.18
49.18	28.64	5.2	1.92
49.22	24.54	2.74	2.26
49.26	25.88	2.72	5.64
49.3	26.56	1.04	4.38
49.34	27.5	-0.42	4.26
49.38	25.24	1.64	2.68
49.42	25.4	6.16	4.52
49.46	30.92	5.68	4.02
49.5	32.04	5.26	2.96
49.54	32.24	4.26	1.62
49.58	31.82	1.06	-1.5
49.62	30.18	0.58	-2.38
49.66	28.44	1.2	-4.98
49.7	26.14	0.96	-4.84
49.74	27.38	-2.32	-6.06
49.78	26.48	-1.72	-6.4
49.82	26.48	-1.68	-7.9
49.86	29.2	-3.14	-10.44
49.9	29.1	-3.38	-6.06
49.94	32.44	-6.3	-5.94
49.98	30.952	-2.7351	-6.0744
50.02	31.332	-2.6578	-5.807
50.06	31.725	-2.5155	-5.4598
50.1	35.44	-2.8	-0.7
50.14	35.36	-0.68	-1.86
50.18	35.42	-0.52	-1.92
50.22	35.78	0.18	-2.64
50.26	36.64	1.1	-4.98
50.3	33.906	-0.84348	-2.4529
50.34	34.159	-0.5196	-1.9229
50.38	34.358	-0.20886	-1.4203
50.42	33.88	-1.84	1.24
50.46	33.3	1.12	-1.64
50.5	32.46	0.58	-0.9
50.54	33.68	0.22	-1.34
50.58	32	1.66	-0.64
50.62	31.98	0.7	-0.24
50.66	32.78	-0.94	-1.12
50.7	31.56	-0.96	-1.08
50.74	32.16	-0.42	-1.22
50.78	30.66	-0.18	-1.16
50.82	31.64	0.58	-0.7
50.86	32.7	0.34	0
50.9	32.86	1.12	-0.24
50.94	31.88	2.98	1.16
50.98	33.24	3.02	1.5
51.02	34.18	3.6	1.18
51.06	29.64	6.8	3.1
51.1	32.391	3.0042	-0.47298
51.14	32.574	2.8787	-0.83171
51.18	32.788	2.7054	-1.2305
51.22	33.035	2.4926	-1.6623
51.26	33.34	4.2	-3.36
51.3	33.63	1.9827	-2.5976
51.34	32.4	2.72	-4.88
51.38	34.44	0.84	-6.7
51.42	36.9	2.42	-3.86
51.46	31.9	0.6	-5.88
51.5	32.94	0.22	-3.04
51.54	37.56	1.62	-2.98
51.58	38.86	-1.84	-4.62
51.62	38.12	-3	-6.2
51.66	40.5	-2.36	-6.1
51.7	40.88	-0.84	-8.44
51.74	38.34	0.82	-8.66
51.78	38.34	3.46	-6.24
51.82	38.72	2.68	-6.38
51.86	38.82	1.92	-6.14
51.9	39.92	4.16	-7.02
51.94	37.98	7.52	-4.08
51.98	36.94	5.26	-6.96
52.02	30.74	6.08	-5.64
52.06	31.42	1.06	-6.78
52.1	32.38	3.3	-3.42
52.14	33.24	1.66	-1.32
52.18	36.26	0.26	-1.76
52.22	34.7	-2.18	-3.6
52.26	33.14	-1.1	-2.2
52.3	31.16	-0.24	-1.96
52.34	31.16	0.94	-0.44
52.38	29.74	0.06	0.88
52.42	30.34	-0.04	1.64
52.46	29.22	0.66	2.48
52.5	29.3	-0.66	3.38
52.54	28.32	-1.02	3.08
52.58	31.1	-1.82	5.22
52.62	32.555	-1.3512	-0.46636
52.66	33.113	-1.2543	-1.0885
52.7	33.699	-1.1293	-1.75
52.74	40.86	-8.5	-9.7
52.78	34.876	-0.8123	-3.1034
52.82	35.428	-0.62914	-3.7517
52.86	35.929	-0.43542	-4.3519
52.9	40.58	-0.84	-4.76
52.94	39.18	-2.18	-5.06
52.98	38.98	3.36	-7.04
53.02	35.18	0.82	-8.78
53.06	35.78	4.08	-6.48
53.1	33.84	1.96	-3.86
53.14	34.68	0.88	-3.16
53.18	32.2	1.06	-3.1
53.22	32.18	0.5	-2.6
53.26	33.94	0.62	-1.78
53.3	33.46	-0.26	-2.4
53.34	34.7	1.22	-2.02
53.38	30.84	-2.22	-4
53.42	31.82	-5.76	-4.1
53.46	32.66	-0.24838	-0.83827
53.5	32.723	-0.14489	-0.57412
53.54	34.68	0.34	1.88
53.58	32.24	1.96	0.82
53.62	32.94	2.68	0.8
53.66	34.42	1.76	-0.62
53.7	32.24	0.04	-1.14
53.74	32.06	2.06	1.64
53.78	31.12	-0.94	1.46
53.82	31.78	-0.78	0.24
53.86	32.26	0.26	0.54
53.9	31.16	0.86	-0.04
53.94	30.22	0.6	0.62
53.98	30.32	1	0.88
54.02	30.62	1.36	0.26
54.06	30.58	1.3	0.22
54.1	29.86	1.16	-0.24
54.14	31.4	2.54	-0.52
54.18	32.66	1.84	-1.06
54.22	32.88	0.16	-1.44
54.26	31.98	0.04	-0.94
54.3	31.54	-0.24	-0.38
54.34	31.88	-0.68	-1.14
54.38	32.58	0.22	-0.28
54.42	33.42	0.28	-0.3
54.46	34.26	-0.6	0.16
54.5	32.7	-0.2	-0.42
54.54	32.86	-2.06	-0.04
54.58	34.84	-0.76	0.4
54.62	35.7	-2.18	-0.08
54.66	35.12	-4.64	-2.16
54.7	37.92	-5.64	-2.92
54.74	39.22	0.36	-2.74
54.78	37.96	-0.28	-3.28
54.82	36.62	2.46	-5.86
54.86	38.66	-0.5	-4.76
54.9	36.877	-2.3838	-1.1756
54.94	40.88	-4.74	2.32
54.98	35.44	-3.04	-0.66
55.02	33.16	-1.74	2.78
55.06	34.76	-2.78	0.76
55.1	35.9	-4.64	-0.58
55.14	35.66	-3.16	0.42
55.18	30.92	-2.26	2.28
55.22	28.84	-3.26	8
55.26	28.06	-1.52	5.82
55.3	27.3	0.16	7.42
55.34	29.98	-1.22	2.86
55.38	32.3	-2.44	1.3
55.42	28.773	-3.185	0.36457
55.46	28.621	-3.1452	-0.2992
55.5	28.02	-5.4	-9.38
55.54	28.06	-6.58	-5.22
55.58	26.96	-8.18	-4.94
55.62	30.12	-3.16	-0.24
55.66	30.98	-0.8	-1.08
55.7	30.24	-0.36	-1.26
55.74	27.68	5.3	-1.68
55.78	25.72	5.66	-1.24
55.82	28.96	3.78	-0.72
55.86	27.96	3.94	-0.54
55.9	27.82	6.14	-0.7
55.94	30.6	5.32	-0.84
55.98	30.58	2.78	-1.92
56.02	27.281	-0.073438	0.59483
56.06	26.934	-1.1967	0.94902
56.1	24.38	-11.14	-2.58
56.14	24.82	-8.78	-0.24
56.18	27.96	-5.48	2.72
56.22	23.76	-3.48	1.06
56.26	24.58	-4.38	2.54
56.3	24.44	-3.54	3.64
56.34	29.26	-1.72	2.08
56.38	26.6	-0.42	3.3
56.42	26.02	2.18	4.2
56.46	26.64	4.82	0.1
56.5	25.24	5.98	-4.22
56.54	28.1	3.74	-2.16
56.58	30.66	3.68	-5.3
56.62	36.36	-2.36	-2.82
56.66	29.068	3.5866	-0.54854
56.7	28.967	3.5773	-0.58981
56.74	28.817	3.4825	-0.60352
56.78	28.624	3.3111	-0.59244
56.82	28.397	3.0723	-0.55937
56.86	28.142	2.775	-0.50709
56.9	27.866	2.4282	-0.4384
56.94	27.577	2.041	-0.35608
56.98	27.282	1.6223	-0.26291
57.02	30.46	4.6	2.66
57.06	26.72	2.92	4.36
57.1	24.34	2.42	3.36
57.14	26.48	-0.88	2.44
57.18	24	-2.96	-1.62
57.22	25.62	-6.82	-0.9
57.26	25.659	-1.4302	0.45851
57.3	25.577	-1.7755	0.53801
57.34	25.554	-2.071	0.60325
57.38	25.598	-2.3078	0.65145
57.42	26.82	1.42	-1.06
57.46	22.6	-5.38	-0.96
57.5	26.1	-2.98	2.32
57.54	23.16	-5.24	-0.92
57.58	29.04	-1.64	-1.16
57.62	28.62	0.42	-0.84
57.66	29.66	0.94	-0.58
57.7	30.52	0.28	-0.26
57.74	31.28	-1.1	-0.06
57.78	32.18	1.06	0.14
57.82	32.44	0.4	0.3
57.86	31.88	1.7	0.32
57.9	32.44	2.26	0.6
57.94	31.66	0.08	0.92
57.98	31.44	-0.46	1.38
58.02	31.58	0.94	1.6
58.06	29.82	1.12	0.88
58.1	29.66	-0.58	0.72
58.14	29.08	0.16	1.18
58.18	29.08	-0.72	1.08
58.22	29.44	-0.3	1.02
58.26	28.82	0.12	2.56
58.3	31.82	6.04	-1.3
58.34	32.3	8.22	1.16
58.38	26	11.78	-1.44
58.42	24.82	5.36	-0.1
58.46	24.44	5.52	2.12
58.5	25.84	2.36	2.3
58.54	26.34	5.66	0.56
58.58	25.6	6.2	-0.1
58.62	24.68	4.88	-2.96
58.66	23.454	6.4946	4.1105
58.7	23.211	6.2884	4.2871
58.74	23.025	6.008	4.4214
58.78	22.56	5.02	7.4
58.82	21.36	6.82	8.1
58.86	20.4	9.94	6.34
58.9	23.16	5.74	6.34
58.94	22.856	3.7452	4.525
58.98	22.954	3.1712	4.4457
59.02	23.088	2.5737	4.3376
59.06	25.04	-4.9	8.92
59.1	23.456	1.3368	4.0425
59.14	23.684	0.71202	3.8594
59.18	23.937	0.092617	3.6551
59.22	20.44	-0.54	9.76
59.26	24.506	-1.101	3.191
59.3	24.816	-1.6608	2.935
59.34	25.36	-2.36	4.36
59.38	23.98	-2.28	-0.24
59.42	24.74	-4.7	0.88
59.46	26.162	-3.4838	1.7959
59.5	26.51	-3.7993	1.4921
59.54	26.856	-4.0442	1.1845
59.58	27.198	-4.2114	0.87508
59.62	29.28	-2.68	-3
59.66	27.9	-3.1	-2.8
59.7	31.62	-4.34	-2.66
59.74	30.34	-3.74	-1.26
59.78	29.2	-3.92	-0.82
59.82	29.36	-1.98	-1.12
59.86	29.02	-2.4	-1.2
59.9	28.2	-2.36	-1.28
59.94	29.02	-0.48	-1.8
59.98	29.62	0.74	-0.52
60.02	28.08	1.28	-0.9
60.06	30.16	0.34	-0.54
60.1	31.72	2.4	-1.66
60.14	31.74	0.48	-2.8
60.18	35.78	3.3	-1.48
60.22	34.9	3.7	-3.68
60.26	35.76	0.4	-3.84
60.3	34.84	-3.72	-6.14
60.34	30.037	-3.3143	-2.1008
60.38	29.688	-3.5993	-1.99
60.42	29.309	-3.8586	-1.8636
60.46	30.74	-8.74	-6.88
60.5	29.4	-6.66	-5.94
60.54	28.68	-5.34	-4.28
60.58	28.88	-2.52	-3.9
60.62	27.144	-4.7753	-1.0657
60.66	26.691	-4.884	-0.88675
60.7	26.244	-4.9684	-0.70585
60.74	17.24	-8.62	-0.72
60.78	19.54	-6.84	4.98
60.82	23.1	-3.62	4.18
60.86	24.611	-5.066	-0.0026897
60.9	23.88	-7.6	9.7
60.94	24.54	-11.92	8.6
60.98	23.69	-4.8925	0.44821
61.02	23.468	-4.7887	0.57345
61.06	23.297	-4.6623	0.6829
61.1	23.181	-4.5134	0.77458
61.14	23.126	-4.3422	0.84653
61.18	23.138	-4.149	0.89678
61.22	18.34	-6.18	-0.2
61.26	18.12	-2.52	-2.02
61.3	23.617	-3.4389	0.89768
61.34	20.3	0.82	-4.28
61.38	24.359	-2.8588	0.75376
61.42	24.872	-2.5372	0.63254
61.46	25.485	-2.195	0.47586
61.5	31.42	1.3	-2.16
61.54	32.06	0.7	-1.62
61.58	33.6	0.44	-1.66
61.62	34.12	1.64	-1.6
61.66	33.46	-0.14	-1.78
61.7	32.66	1.4	-1.54
61.74	34.78	1.36	-1.7
61.78	35.46	0.34	-2.02
61.82	34.72	1.36	-1.76
61.86	36.4	0.82	-2.72
61.9	37.38	2.6	-2.98
61.94	37.62	0.48	-3.26
61.98	37.88	1.34	-3.4
62.02	37.84	2.72	-3.22
62.06	37.56	3.04	-3.36
62.1	35.74	2.56	-3.12
62.14	36.66	2.48	-2.7
62.18	35.86	1.84	-3.24
62.22	34.98	1.96	-3.22
62.26	34.36	2.24	-2.64
62.3	33.24	1.3	-2.88
62.34	33.98	1	-3.04
62.38	34.06	0.82	-2.68
62.42	33.44	0.04	-3.06
62.46	34.12	0.96	-2.8
62.5	34.22	0.66	-2.74
62.54	33.18	1.08	-2.88
62.58	34.24	-1.82	-4.48
62.62	33.06	-2.62	-5.34
62.66	32.68	-2.24	-4.54
62.7	32.22	-2.84	-5.56
62.74	31.88	-3.54	-5.26
62.78	34.9	-3.72	-5.04
62.82	33.04	-2.24	-2.98
62.86	36.04	-1.32	-1.38
62.9	34.18	-0.44	1.54
62.94	34.08	-0.52	2.94
62.98	31.58	-2.02	2.5
63.02	30.72	1.18	1.54
63.06	32.06	1.2	0.46
63.1	31.46	0.3	0.56
63.14	30.86	0.96	0.6
63.18	33.4	0.96	-0.68
63.22	33.8	-0.76	-1.1
63.26	33.44	0.28	-0.9
63.3	32.46	0.18	-0.5
63.34	31	1.46	-0.52
63.38	33.3	1.36	-1.1
63.42	32.96	1.76	-1.1
63.46	32.62	-0.08	-1.14
63.5	32.7	1.28	-0.46
63.54	33.32	0.72	-0.54
63.58	32.4	0.22	-1.26
63.62	32.08	1.56	0.18
63.66	33.72	2.06	-0.02
63.7	34.4	4.42	-0.04
63.74	36.76	3.02	0.46
63.78	39.38	7.72	2.7
63.82	33.24	3.8595	1.8714
63.86	32.995	3.8705	2.002
63.9	32.713	3.8376	2.1039
63.94	32.397	3.7637	2.1787
63.98	32.051	3.6518	2.2275
64.02	31.677	3.5046	2.2519
64.06	31.28	3.3253	2.2533
64.1	30.861	3.1166	2.2329
64.14	30.426	2.8814	2.1923
64.18	29.08	-2.68	5.86
64.22	25.44	-0.2	6
64.26	29.049	2.0467	1.9625
64.3	28.578	1.7351	1.8547
64.34	27.14	4.48	-0.62
64.38	27.06	3.98	-0.82
64.42	27.46	1.74	0.1
64.46	29.36	1.28	-0.9
64.5	23.46	0.62	1.06
64.54	22.2	4.14	6.4
64.58	25.447	-0.61469	0.80385
64.62	25.063	-0.93945	0.62819
64.66	24.706	-1.2527	0.45032
64.7	24.378	-1.5516	0.27162
64.74	24.082	-1.8332	0.093483
64.78	23.823	-2.0946	-0.082696
64.82	23.603	-2.3328	-0.25553
64.86	23.425	-2.545	-0.42363
64.9	25.06	-0.94	0.1
64.94	28	-4.38	-0.72
64.98	26.82	-6.2	-2.86
65.02	27.04	-3.98	-1.54
65.06	22.3	-4.74	-0.9
65.1	22.56	-7.64	-2.86
65.14	20.92	-2.28	-2.02
65.18	19.42	-4.58	-1.36
65.22	23.7	-0.98	-2.32
65.26	23.98	-3.06	-1.1
65.3	25.82	-0.22	-0.96
65.34	26.96	0.38	0.08
65.38	27.54	1.46	0.22
65.42	27.96	1.42	1.06
65.46	29.8	3.36	0.46
65.5	29.24	2.94	0
65.54	27.78	3.76	0.5
65.58	29.8	2.72	0.5
65.62	28.56	2.52	0.84
65.66	30.32	1.76	1.02
65.7	30.16	-1.14	1.02
65.74	30.6	4.26	-3.78
65.78	34.72	6.52	-0.62
65.82	34.84	4.74	-0.66
65.86	35.78	3.84	-0.12
65.9	37.18	3.32	-0.3
65.94	36.78	6.78	0.26
65.98	35.118	1.5571	-3.1369
66.02	35.347	1.1589	-3.2987
66.06	35.532	0.73852	-3.4264
66.1	37.34	-4.2	-7.56
66.14	36.52	-1.58	-9.96
66.18	36.26	0.36	-4.3
66.22	35.882	-1.0755	-3.6372
66.26	35.888	-1.5398	-3.6252
66.3	36.92	-0.22	-8.3
66.34	38.72	-1.32	-3.28
66.38	38.28	-5.64	-3.16
66.42	33.84	-4.84	-4.48
66.46	29.52	-7.3	-1.44
66.5	27.44	-4.72	1.22
66.54	28.04	-4	2.54
66.58	35.231	-4.7108	-2.9161
66.62	35.106	-4.9722	-2.7816
66.66	34.981	-5.1886	-2.6438
66.7	34.86	-5.3556	-2.5046
66.74	36.14	-7.98	-7.88
66.78	36.56	-4.88	-3.3
66.82	36.16	-4.04	-2.6
66.86	38.78	-3.44	-1.76
66.9	36.92	-3.42	-1.56
66.94	39.34	-2.46	0.6
66.98	35.7	-3.18	-0.72
67.02	34.9	-3.52	-0.9
67.06	32.38	-3.74	0.26
67.1	33.16	-6.16	-2.28
67.14	34	-3.88	-2.98
67.18	31.6	-2.8	-2.36
67.22	32.94	-2.6	-1.76
67.26	31.86	-1.62	-2.76
67.3	30.8	1.94	-3.32
67.34	31.574	-1.2705	-1.3004
67.38	31.349	-1.0577	-1.2305
67.42	31.94	-1.84	0.12
67.46	31.12	0	0.08
67.5	28.7	-0.02	0.72
67.54	30.86	0.76	0.7
67.58	32.34	-0.22	0.12
67.62	33.12	0.58	-1.64
67.66	33.58	1.16	-3.1
67.7	30.738	0.36593	-0.46356
67.74	30.77	0.5048	-0.3621
67.78	30.816	0.63404	-0.26393
67.82	30.874	0.75338	-0.17042
67.86	30.94	0.86254	-0.082929
67.9	31.014	0.96123	-0.0028204
67.94	30.5	0.54	2.06
67.98	29.32	0.76	0.36
68.02	29.28	1.26	1
68.06	31.5	-0.3	0.58
68.1	30.92	2.9	-0.36
68.14	31.4	1.88	-1.2
68.18	29.76	1.12	-1.78
68.22	32.56	-1.24	-0.48
68.26	33.78	0.14	0.08
68.3	31.76	1.48	0.8
68.34	30.92	2.12	0.64
68.38	31.46	2.72	0.5
68.42	32.06	1.6	0.7
68.46	34.06	1.6	0.58
68.5	33.04	0.04	1.82
68.54	29.8	2.12	-0.62
68.58	32.78	1.82	0.52
68.62	34	2	2.12
68.66	34.12	2.9	0.6
68.7	36.48	3.78	0.7
68.74	36.98	5.38	-0.6
68.78	36.8	4.14	-0.74
68.82	38.14	4.62	0.16
68.86	39.22	5.84	-1.5
68.9	40.26	4.96	-3.22
68.94	40.82	4.72	-2.74
68.98	40.64	5.82	-1.94
69.02	44.08	4.5	-1.44
69.06	40.259	3.1336	-2.5662
69.1	40.163	2.903	-2.5034
69.14	39.975	2.6581	-2.3888
69.18	38.08	-7.28	-7.68
69.22	39.342	2.1456	-2.0222
69.26	38.906	1.8881	-1.7791
69.3	38.398	1.6365	-1.5023
69.34	37.821	1.3957	-1.1961
69.38	32.74	-3.72	-1.94
69.42	33.52	1.64	0.46
69.46	33.82	0.88	0.16
69.5	35.9	4.04	3.16
69.54	34.84	2.24	3
69.58	35.7	0	2.36
69.62	35.72	3.68	1.08
69.66	33.78	1.52	0.16
69.7	32.24	1.6	0.72
69.74	28.1	1.54	-0.28
69.78	25.48	1.82	3.82
69.82	26.54	-3.7	4.2
69.86	26.54	0.44	2.84
69.9	26.3	-1.02	6.28
69.94	26.56	-2.02	0.16
69.98	25.26	-0.84	2.9
70.02	28.08	-2.1298	1.0853
70.06	28.764	-2.4449	0.76395
70.1	31.1	-2.8	-1.96
70.14	32.46	-2.7	-0.06
70.18	31.68	-3.46	-1.18
70.22	32.7	-4.52	-0.76
70.26	32.58	-3.86	-1.32
70.3	34.98	-3.08	-0.98
70.34	34.94	-2.72	-0.82
70.38	36.22	-1.52	0.26
70.42	36.62	-0.78	-0.3
70.46	38.22	-0.56	0.08
70.5	36.38	-1.6	0
70.54	39.6	-1.44	-1.26
70.58	37.78	-0.36	-3.2
70.62	35.78	1.22	-3.02
70.66	34.02	1.88	-2.38
70.7	34.06	0.18	-1.94
70.74	34.7	1.94	-1.72
70.78	34.18	2.64	-2.36
70.82	33.84	4.5	-2.8
70.86	33.94	2.36	-2.32
70.9	31.28	2.82	-1.86
70.94	33.34	3.14	-1.72
70.98	31.94	3	-0.42
71.02	32.28	2.72	-1.38
71.06	28.68	-3.12	-0.84
71.1	29.26	-2.78	-0.92
71.14	32.78	-1.94	-0.82
71.18	32.18	0.38	-1.18
71.22	31.94	0.04	-0.68
71.26	33.3	2.68	0.6
71.3	32.54	1.48	1.3
71.34	32.58	1.86	0.8
71.38	32.58	2.48	0.72
71.42	30.92	1.74	-0.28
71.46	32.06	2.78	-0.48
71.5	31.84	2.3	-1.32
71.54	33	0.72	-2.16
71.58	35.42	0.84	-2.98
71.62	34.9	-0.18	-2.5
71.66	36.2	1.64	-2.14
71.7	36.68	3.14	-0.06
71.74	35.46	4.46	2.76
71.78	37.2	4.66	5.28
71.82	38.16	3.8	4.08
71.86	38.16	2.78	5.18
71.9	36.98	3.52	5.1
71.94	36	3.84	4.9
71.98	37.41	5.6569	4.1871
72.02	37.187	5.6801	4.1195
72.06	36.893	5.6388	3.9672
72.1	40.28	4.88	6.62
72.14	36.82	2.16	4.4
72.18	34.32	3.36	2.38
72.22	35.72	4.88	1.26
72.26	34.598	4.6288	2.1758
72.3	34.017	4.2988	1.66
72.34	35	12.3	-1.26
72.38	33.92	11.36	-0.24
72.42	32.147	3.1375	-0.078174
72.46	31.502	2.7089	-0.69806
72.5	30.856	2.2673	-1.3267
72.54	30.217	1.8174	-1.9571
72.58	29.589	1.3639	-2.5824
72.62	28.98	0.91154	-3.1958
72.66	28.395	0.46494	-3.7902
72.7	27.842	0.028792	-4.3588
72.74	27.326	-0.3922	-4.8946
72.78	23.34	2.58	-8.52
72.82	21.56	0.4	-6.94
72.86	22.16	-4.28	-4.6
72.9	25.24	-2.02	-5.94
72.94	28.2	-8.92	-2.9
72.98	25.372	-2.3377	-7.0347
73.02	26.36	-7.6	-6.88
73.06	23.4	-1.74	-9.02
73.1	24.1	-5.76	-7.58
73.14	26.3	-5.9	-7.04
73.18	27.58	-4.76	-8.5
73.22	29.32	-1.66	-4.82
73.26	30.8	3.5	-4.36
73.3	31.88	2.68	-4.3
73.34	31.2	0.82	-4.22
73.38	31.1	0.56	-2.88
73.42	27.6	-0.96	-1.96
73.46	24.54	-4.1	-3.08
73.5	27.02	-3.06	-2.2
73.54	27.32	1.24	-2.02
73.58	29.86	0.64	-1.2
73.62	31.2	0.28	-0.42
73.66	31.3	0.94	2.38
73.7	29.277	-3.0045	-0.66076
73.74	29.336	-3.6297	-0.85844
73.78	29.406	-4.2193	-1.0927
73.82	30.72	-8.24	1.1
73.86	32.44	-3.52	1.08
73.9	31	-5.66	0.68
73.94	29.8	-5.62	0.12
73.98	29.14	-5.48	-1.14
74.02	28.02	-4.7	-3.26
74.06	29.78	-6.18	-5.64
74.1	28.58	-7.28	-7.84
74.14	25.82	-7.32	-7.12
74.18	30.54	-2.3	-3.44
74.22	31.78	-1.84	0.52
74.26	31.78	-0.78	3.48
74.3	30.28	1.22	5.76
74.34	29.08	1.12	6.16
74.38	31.34	3.94	5.58
74.42	30.68	1.2	8
74.46	31.766	0.8846	1.6838
74.5	31.854	1.2331	1.8528
74.54	31.907	1.5412	1.9861
74.58	29.8	2.24	1.86
74.62	29.26	1.56	1.36
74.66	29.74	1.4	1.9
74.7	30.62	1.18	1
74.74	32.7	-0.72	1.48
74.78	36.36	2.14	1.52
74.82	35.94	1.58	0.16
74.86	35.64	2.42	2.06
74.9	31.016	2.7149	1.847
74.94	30.794	2.692	1.713
74.98	30.554	2.6433	1.5613
75.02	30.296	2.57	1.3935
75.06	30.023	2.4737	1.2114
75.1	29.736	2.3555	1.0165
75.14	29.436	2.2168	0.81053
75.18	29.126	2.0589	0.5951
75.22	28.805	1.8831	0.37185
75.26	29.32	2.6	-6.7
75.3	28.144	1.4834	-0.091482
75.34	27.805	1.2621	-0.32828
75.38	27.463	1.0282	-0.5663
75.42	27.7	4.74	-1.5
75.46	26.776	0.52809	-1.0394
75.5	24.54	-1.5	-1.58
75.54	25.26	-2.22	-0.54
75.58	25.762	-0.283	-1.7172
75.62	25.435	-0.56431	-1.928
75.66	19.12	-2.38	0.4
75.7	24.805	-1.1354	-2.3171
75.74	24.506	-1.4225	-2.4921
75.78	24.22	-1.7089	-2.6519
75.82	23.947	-1.9933	-2.7948
75.86	19.9	-2.74	-0.4
75.9	22.06	-2.98	-7.38
75.94	25.32	0.38	-5.54
75.98	24.94	1.16	-4.7
76.02	23.7	0.06	-2.68
76.06	21.5	-4.82	-4.88
76.1	20.26	-2.06	-2.26
76.14	22.466	-4.0356	-3.1329
76.18	22.391	-4.242	-3.0499
76.22	22.346	-4.433	-2.9335
76.26	22.333	-4.6074	-2.7821
76.3	29.14	-9.1	-3.36
76.34	25.48	-4.88	-0.98
76.38	24.84	-6.74	1.26
76.42	22.48	-5.64	3.42
76.46	21.24	-5.3	2.48
76.5	21.6	-4.98	1.06
76.54	23.88	-7.06	-0.12
76.58	21.68	-10.52	-0.7
76.62	24.06	-7.72	0.26
76.66	25.5	-2.94	0.22
76.7	25.46	-2	-1.74
76.74	21.82	-1.44	-1.72
76.78	26.34	-1.2	-1.1
76.82	27.26	-0.88	-1.84
76.86	26.66	-0.12	-2.66
76.9	26.76	0.72	-3.32
76.94	29.9	0.9	-4.34
76.98	30.34	2.54	-5.78
77.02	30.22	2.72	-6.26
77.06	27.26	1.86	-6.4
77.1	24.52	-3	-5.08
77.14	30.326	-0.97545	-0.98394
77.18	30.893	-1.2684	-0.034364
77.22	28.9	-5.92	7.16
77.26	32.56	-3.86	2.72
77.3	34.42	-4.54	4.06
77.34	34.8	-1.5	3.96
77.38	35.8	-2.14	5.92
77.42	33.42	-0.62	3.66
77.46	33.24	2.42	3.44
77.5	33.64	2.02	3.12
77.54	33.94	2.02	3.4
77.58	35.02	2.84	3.56
77.62	34.56	2.72	2.6
77.66	35.2	2.28	3.28
77.7	35.98	2.72	2.96
77.74	36.7	1.32	2.22
77.78	37.84	-0.24	1.54
77.82	36.8	1.28	2.16
77.86	37.18	1.88	2.32
77.9	39.28	1.22	4.08
77.94	41	1.76	3.9
77.98	39.92	2.48	7.26
78.02	34.96	0.62	7.26
78.06	38.1	0.28	5.44
78.1	36.036	4.5128	0.71136
78.14	35.826	4.7119	0.40814
78.18	27.66	9.36	4.08
78.22	35.364	5.0325	-0.16833
78.26	35.113	5.1556	-0.44181
78.3	34.85	5.255	-0.70559
78.34	36.14	6.8	-4.5
78.38	34.22	9	-4.62
78.42	34.7	6.58	-2.68
78.46	34.1	6.1	-2.26
78.5	35.7	7.54	-2.5
78.54	41.04	5.2	0.44
78.58	32.78	5.3557	-2.2896
78.62	32.465	5.2949	-2.4797
78.66	32.148	5.2178	-2.6611
78.7	31.83	5.1252	-2.8339
78.74	31.513	5.0179	-2.9982
78.78	31.198	4.8967	-3.154
78.82	26.12	1.66	-11.32
78.86	25.72	5.62	-8.02
78.9	23.38	2.2	-10.42
78.94	29.975	4.2897	-3.6957
78.98	29.685	4.1115	-3.8111
79.02	29.403	3.9243	-3.9189
79.06	29.13	3.7289	-4.019
79.1	30.52	-0.8	-4.32
79.14	30.44	0.98	-2.48
79.18	27.5	5.86	-3.52
79.22	27.48	4.12	-2.3
79.26	29.98	3.14	-2.42
79.3	27.96	4.1	-0.56
79.34	27.02	6.02	0.82
79.38	27.42	1.9719	-4.5578
79.42	27.282	1.7402	-4.594
79.46	27.165	1.5086	-4.6237
79.5	27.068	1.278	-4.6469
79.54	26.995	1.049	-4.6638
79.58	26.945	0.82249	-4.6744
79.62	26.92	0.59937	-4.6789
79.66	26.922	0.3804	-4.6774
79.7	26.95	0.16642	-4.67
79.74	27.006	-0.041756	-4.6568
79.78	27.092	-0.24331	-4.6379
79.82	27.208	-0.43743	-4.6134
79.86	27.356	-0.62328	-4.5834
79.9	27.536	-0.80006	-4.5481
79.94	27.75	-0.96693	-4.5075
79.98	27.999	-1.1231	-4.4617
[truncated: 1,016 more rows]
