# Supplementary material for: Mean flow and turbulence structure over exposed roots on a forested floodplain: Insights from a controlled laboratory experiment
Source: PLoS One. 2020 Feb 26;15(2):e0229306. doi: 10.1371/journal.pone.0229306 (PMC7043746; doi:10.1371/journal.pone.0229306)
Supplement: S1 File — (ZIP) [file pone.0229306.s001.zip › data_and_scripts/velocity_data/t21_101_replaced.csv]

0.02	29.98	3.08	0.42
0.06	29.9	3.48	0.58
0.1	30.14	3.72	1.36
0.14	29.62	2.26	1.56
0.18	29.68	2.36	1.54
0.22	31.34	2.74	1.54
0.26	29.84	3.52	1.88
0.3	30.42	3.08	1.6
0.34	29.56	4.14	2.1
0.38	29.72	3.3	3.3
0.42	29.58	3.78	3.96
0.46	28.62	2.98	5.96
0.5	30.869	1.4698	0.24738
0.54	31.295	1.1757	-0.4173
0.58	29.96	-0.06	-0.82
0.62	28.12	-1.06	-4.64
0.66	32.84	-1.14	-4.48
0.7	32.82	-2.74	-3.74
0.74	34.06	0.5	-3.52
0.78	33.88	2.38	-2.8
0.82	35.78	3.52	-2.7
0.86	35.02	2.84	-1.88
0.9	33.5	2.86	-2.44
0.94	33	3.56	-1.14
0.98	30.28	3.4	0.24
1.02	30.18	3.92	-0.44
1.06	29.68	4.96	0.18
1.1	27.96	4.78	1.42
1.14	31.32	7.06	2.3
1.18	29.32	5.62	2.8
1.22	27.46	5.32	4.54
1.26	29.28	6.62	4.28
1.3	26.432	4.8763	2.8861
1.34	26.144	4.6872	2.7323
1.38	25.926	4.4619	2.5137
1.42	25.775	4.206	2.2408
1.46	24.96	4.62	11.04
1.5	25.667	3.624	1.5755
1.54	25.705	3.3088	1.2046
1.58	22.32	-0.6	-2.28
1.62	22.1	1.2	-3.08
1.66	26.151	2.3319	0.067763
1.7	26.402	2.014	-0.28335
1.74	26.701	1.709	-0.60263
1.78	27.044	1.4224	-0.87932
1.82	26.6	1.48	-5.94
1.86	29.38	2.3	-3.84
1.9	28.24	2.18	-1.7
1.94	30.52	1.64	-0.66
1.98	30.16	1.54	-0.44
2.02	32.24	-0.12	0.76
2.06	32.82	-0.54	2.48
2.1	31.2	-1.42	1.94
2.14	30.28	0.88	0.94
2.18	31.1	-0.12	1.42
2.22	32.12	2.42	1.34
2.26	33.38	1.18	0.4
2.3	33.18	1.06	0.56
2.34	32.84	-1.16	-0.24
2.38	33.84	1.18	-0.24
2.42	31.82	1.06	0.08
2.46	32.72	1.82	0.92
2.5	32.46	1.7	0.94
2.54	33.56	1.56	0.86
2.58	31.22	2.12	-0.18
2.62	32.34	2.76	0.68
2.66	32.14	1.28	-0.24
2.7	32.46	0.58	-0.08
2.74	32.56	1.2	0.16
2.78	32.86	1.42	2.02
2.82	32.06	1.46	2.98
2.86	31.58	0.68	2.28
2.9	32.94	-3.38	1.14
2.94	30.679	-0.51108	-1.5439
2.98	32.74	1.26	-3.86
3.02	27.9	3.72	-0.48
3.06	29.6	-0.66	-5.94
3.1	31.94	-2.08	-7.62
3.14	27.54	-3.66	-8.42
3.18	27.42	-5.98	-5.54
3.22	27.2	-6.62	-3.82
3.26	27.424	-4.4464	-0.59656
3.3	27.277	-4.6632	-0.43641
3.34	27.228	-4.772	-0.28509
3.38	24.82	-5.76	7.1
3.42	25.62	-2.6	6.6
3.46	21.98	-5.4	5.68
3.5	29.82	-7.02	2.72
3.54	28.34	-1.82	2.38
3.58	31.1	-3.7	-0.14
3.62	33.7	0.26	-2.6
3.66	35.2	0.54	-3.78
3.7	35.78	2	-3.46
3.74	36.7	5.2	-2.7
3.78	35.52	5.8	-0.94
3.82	35.28	5.04	1.58
3.86	34.06	4.7	-0.78
3.9	31.96	4.76	-2.38
3.94	32.08	3.64	-2.56
3.98	30.12	3.84	-0.56
4.02	30.58	3.84	-0.06
4.06	29.4	6.66	1.04
4.1	29.76	2.86	-2.88
4.14	29.74	4.08	-2.26
4.18	28.26	6.22	-1.82
4.22	27.38	4.8	-5.88
4.26	31.38	2.2	-4.84
4.3	30.04	-1	-6.76
4.34	31.1	3.28	-7.24
4.38	29.337	0.82647	-3.1116
4.42	29.492	0.26093	-2.9076
4.46	28.92	-4.44	-4.62
4.5	28.74	-1.46	0.28
4.54	30.52	1.1	2.42
4.58	29.2	0.34	1.94
4.62	30.3	0.02	1.04
4.66	29.8	-1.28	-0.44
4.7	30.92	-1.3	-1.14
4.74	31.94	-1.1	-1.4
4.78	34.6	-0.84	-2.08
4.82	34.66	1.54	-2.08
4.86	31.86	3.12	1.48
4.9	31.26	3.42	6.32
4.94	32.34	5.44	4.04
4.98	31.415	2.7316	0.62643
5.02	33.26	10	0.82
5.06	33.18	6.04	3.16
5.1	31	6.74	5.32
5.14	30.86	6.5	3.84
5.18	31.213	2.0887	-0.34115
5.22	31.14	1.8621	-0.55264
5.26	31.058	1.6132	-0.76278
5.3	30.967	1.3464	-0.9684
5.34	25.28	-6.3	-10.14
5.38	22.72	-7.66	-7.8
5.42	30.656	0.48345	-1.5266
5.46	30.541	0.18974	-1.6827
5.5	30.423	-0.09958	-1.8184
5.54	30.3	-0.38007	-1.9308
5.58	30.176	-0.64729	-2.0165
5.62	31.52	-4	-3.86
5.66	34.12	-5.42	-1.2
5.7	29.794	-1.3248	-2.0828
5.74	29.667	-1.4944	-2.0307
5.78	29.542	-1.6286	-1.9362
5.82	29.419	-1.7227	-1.7963
5.86	29.299	-1.7725	-1.6077
5.9	28.74	2.24	1.42
5.94	29.02	0.24	0.7
5.98	26.48	0.76	0.26
6.02	31.02	0.64	2.48
6.06	32.34	3.56	1.48
6.1	31.68	0.16	0.62
6.14	29.16	-0.12	0.3
6.18	28.44	-3.22	0
6.22	26.88	-1.26	1.3
6.26	26.54	1.08	3.22
6.3	27.04	-0.02	4.8
6.34	28.42	2.24	5.62
6.38	32.22	3.16	3.42
6.42	31.94	2.96	-0.02
6.46	35.04	1.58	0.92
6.5	34.92	2.08	-0.06
6.54	36.02	4.4	1.3
6.58	34.5	5.74	3.08
6.62	37.34	3.78	1.34
6.66	34.34	-0.28	1.02
6.7	34.78	-3.28	-0.44
6.74	32.06	-1.82	0.18
6.78	32.34	0.86	0.4
6.82	33.1	0.84	0.18
6.86	30.94	-0.74	0.18
6.9	31.8	-1.4	0.56
6.94	30.22	0.04	0.92
6.98	32.56	1.36	0.88
7.02	33.06	2.34	0.34
7.06	35.02	2.12	-0.16
7.1	34.22	2.7	0.44
7.14	38.58	4.2	1
7.18	36.54	5.26	2.42
7.22	37.58	6.98	3.36
7.26	38.62	6.22	0.12
7.3	37.017	4.6119	1.4045
7.34	36.989	4.6589	1.3516
7.38	36.885	4.6517	1.2765
7.42	36.709	4.5933	1.181
7.46	36.466	4.4869	1.0667
7.5	36.16	4.3355	0.93541
7.54	35.798	4.1424	0.78885
7.58	35.383	3.9105	0.62875
7.62	36.2	2.12	1.66
7.66	33.44	4.34	-0.2
7.7	33.874	3.0141	0.084475
7.74	33.299	2.6586	-0.1125
7.78	32.697	2.2801	-0.31438
7.82	32.072	1.8817	-0.51942
7.86	31.429	1.4663	-0.72589
7.9	29.72	2.54	-2.48
7.94	30.109	0.59757	-1.1362
7.98	29.442	0.15039	-1.3366
8.02	21.56	-5.16	0.28
8.06	25.32	-7.36	-5.22
8.1	21.92	-8.38	-4.2
8.14	26.841	-1.651	-2.066
8.18	31.1	-0.18	1.72
8.22	33.22	-0.88	-0.44
8.26	32.34	1.94	-3.04
8.3	27.92	0.94	2.02
8.34	26	1.7	-4.26
8.38	24.78	1.88	-3.04
8.42	20.46	-3.18	-4.08
8.46	22.984	-4.6656	-2.8183
8.5	22.724	-4.9265	-2.8124
8.54	22.53	-5.1512	-2.7785
8.58	22.406	-5.3366	-2.7149
8.62	23.36	-9.88	-1.22
8.66	20.42	-9.66	-2.92
8.7	20.62	-8.4	-4.92
8.74	18.44	-7	-2.6
8.78	19.36	-7.54	-4.18
8.82	19.46	-5.08	-2.48
8.86	22.82	-4.22	-1.22
8.9	26.36	-3.86	0.7
8.94	27.32	-2.78	1.12
8.98	28.46	-3.98	0.6
9.02	28.4	-4.7	0.62
9.06	29.2	-2.64	0.38
9.1	28.88	-2.5	0.64
9.14	30.74	-3.32	1.48
9.18	29.32	-2.72	1.64
9.22	31.14	-2.48	0.94
9.26	29.56	-1.66	0.6
9.3	29.46	-0.48	1.6
9.34	28.74	0.88	1.16
9.38	30.06	2.36	0.96
9.42	31	-1.64	0.36
9.46	28.72	1.18	0.46
9.5	30.16	3.9	0.38
9.54	31.46	2.3	3.08
9.58	34.56	4.26	1.82
9.62	35.72	3.42	0
9.66	36.56	0.4	-1.62
9.7	35.08	0.84	0
9.74	34.66	2.6	3
9.78	35	2.48	3.02
9.82	38.54	2.22	2.48
9.86	39.02	2.72	1.12
9.9	35.54	-4.8	3.58
9.94	34.3	-3.68	5.74
9.98	34.6	-0.66	9.94
10.02	35.54	3.38	8.8
10.06	37.44	5.42	7.16
10.1	36.6	3.98	6.12
10.14	36.26	6.44	7.1
10.18	38.88	9.44	6
10.22	37.04	10.16	3.6
10.26	37.6	9.34	4.12
10.3	35.14	10.42	0.68
10.34	36.42	8.52	2.2
10.38	33.18	8.58	4.42
10.42	36.08	9.16	5.2
10.46	35.46	5.08	5.92
10.5	37.38	10.2	6.4
10.54	33.2	5.68	4.84
10.58	33.3	6.1303	4.2253
10.62	30.16	0.76	7.5
10.66	32.482	5.081	3.8065
10.7	32.086	4.5188	3.5705
10.74	31.702	3.9412	3.318
10.78	31.333	3.3551	3.0499
10.82	30.983	2.7677	2.7671
10.86	30.654	2.1862	2.4706
10.9	30.349	1.6176	2.1612
10.94	30.071	1.0691	1.8399
10.98	29.823	0.54771	1.5077
11.02	29.608	0.06066	1.1653
11.06	26.06	-1.84	-0.14
11.1	26.38	-3.56	0.32
11.14	29.88	-2.16	0.76
11.18	31.4	0	-1.62
11.22	30.94	0.22	-2.02
11.26	30.72	-0.34	-2.02
11.3	30.52	0.58	-0.78
11.34	30.84	0.62	-1.08
11.38	28.58	-0.9	-1.72
11.42	29	-1.8	-2.26
11.46	30.6	-2.86	-2.68
11.5	29.22	-2.38	-3.58
11.54	30.7	-3.2	-4.16
11.58	29.14	-3.1	-3.84
11.62	28.6	-1.56	-3.42
11.66	28.06	-4.84	-4.04
11.7	28.1	-3.46	-3.12
11.74	27.18	-2.2	-3
11.78	30.18	-2.04	-3.44
11.82	28.48	2.42	-1.74
11.86	27.4	1.46	-2
11.9	31.26	3.84	1.3
11.94	29.62	4.46	0.98
11.98	31.326	-0.073619	-0.010289
12.02	31.94	0.52	3.32
12.06	33.84	-1.1	0.36
12.1	32.76	1.18	-0.26
12.14	33.12	-1.82	1.6
12.18	35.54	-2.62	1.74
12.22	34.26	-2.36	0.52
12.26	35.2	-2.14	0.58
12.3	37	-3.78	2.56
12.34	37.86	-4.32	-0.32
12.38	34.22	-2.1	-0.58
12.42	34.88	-0.56	3.78
12.46	33.98	2.9	2.24
12.5	33.18	4.68	-0.6
12.54	33.88	0.7	-1.56
12.58	33.46	-0.84	-2.32
12.62	35.08	-3.74	1.88
12.66	39.48	-4.64	-0.82
12.7	37.08	-2.42	1.5
12.74	37.84	-8.7	2.7
12.78	35.04	-7.54	1.32
12.82	40.12	-6.16	-0.42
12.86	35.142	-2.7778	1.5918
12.9	30.34	0.82	3.38
12.94	32.78	-1.18	5.52
12.98	32.26	-1.68	1.66
13.02	33.26	-1	1.74
13.06	32.82	2.58	0.92
13.1	36.02	1.18	1.2
13.14	35.44	0	1.46
13.18	37.52	3.18	1.08
13.22	34.9	7.5	-0.3
13.26	35.2	4.42	-1.6
13.3	35.14	2.48	0.16
13.34	34.64	2.9	0.82
13.38	33.78	1.94	2.36
13.42	33.68	1.18	1.24
13.46	33.4	-0.42	0.96
13.5	33.46	-0.02	0.76
13.54	34.12	-0.12	1.16
13.58	35.12	-0.16	1
13.62	35.84	-0.48	1.34
13.66	35.12	-4.28	-3.88
13.7	32.06	-0.78	-5.38
13.74	34.655	-3.1477	-0.93848
13.78	31.2	-5.1	-2.52
13.82	35.84	-5.36	-2.28
13.86	35.78	-5.18	-0.54
13.9	36.12	-4.48	-1.2
13.94	35.6	-3.98	-1.06
13.98	35.08	-3.04	0.82
14.02	37.5	-2.72	1.3
14.06	32.9	1.6	1.82
14.1	33.5	2.4	-0.3
14.14	33.06	-0.54	1.52
14.18	32.54	-1.84	0.74
14.22	32.88	0.1	0.18
14.26	29.98	-0.44	0.88
14.3	32.04	-0.66	1.24
14.34	30.02	-0.84	1.42
14.38	31.48	-1.34	0.84
14.42	31.4	-1.02	1.42
14.46	31.14	-0.16	1.58
14.5	31.08	0.02	1.48
14.54	30.78	-1.06	1.78
14.58	31.84	-1.02	1.48
14.62	30.88	-0.02	1.56
14.66	32.8	0.06	2.14
14.7	30.5	0.24	2.22
14.74	33.24	1.1	3.02
14.78	32.7	-0.94	2.78
14.82	31.86	-0.98	2.42
14.86	29.76	-0.92	2.04
14.9	31.58	-1.68	2
14.94	32.06	-1.38	1.28
14.98	31.84	-1.4	2.7
15.02	31.58	-2.26	3.28
15.06	31.38	-2.92	2.22
15.1	33.18	-2.6	1.64
15.14	32.14	-3.42	1.16
15.18	31.64	-4.22	0.94
15.22	32.2	-2.34	1.76
15.26	34.56	-6.68	2.22
15.3	36.74	-5.08	1.16
15.34	38.48	-5.6	0.72
15.38	36.74	-4.28	-0.4
15.42	38.22	-4.26	-3.86
15.46	37.26	-6.18	-3.1
15.5	35.08	-6.66	-3.6
15.54	36.48	-4.04	-0.3
15.58	35.72	-2.36	-3.48
15.62	36.24	-3.5	-3.14
15.66	35.76	-2.02	-3.8
15.7	36.14	-0.34	-5.52
15.74	33.66	-0.32	-3.12
15.78	33.48	1.36	-4.48
15.82	30.92	0.54	-2.96
15.86	32.24	1.24	-1.48
15.9	31.22	0.7	-0.42
15.94	31.34	2.66	-0.56
15.98	30.24	2.54	-0.14
16.02	31.14	2.66	0.06
16.06	30.84	4.62	1.32
16.1	29.94	5.68	1.78
16.14	29.44	6.22	3.08
16.18	29.26	5.9	3.66
16.22	28.48	5.9	3.3
16.26	28.2	7.02	1.58
16.3	29.62	7.3	2.02
16.34	28.62	8.54	1.72
16.38	30.7	8.16	2.46
16.42	32.06	7.24	3.54
16.46	32.18	8.48	3.7
16.5	35.84	10.82	4.48
16.54	35.74	10.18	-0.5
16.58	36.56	4.7	-3
16.62	33.76	3.44	-4.36
16.66	33.72	2.6	-3.22
16.7	35.2	4.56	-4.12
16.74	36.06	4.26	-4.84
16.78	33.88	3.54	-5.48
16.82	36.56	2.18	-5.7
16.86	32.94	1.06	-6.36
16.9	31.22	-0.2	-4.04
16.94	31.64	0.4	-3.68
16.98	30.38	-1.12	-4.42
17.02	30.06	-2.86	-5.02
17.06	29	-2.46	-2.98
17.1	32.88	-1.46	-1.08
17.14	32.06	1.24	0.44
17.18	33.32	2.54	3.18
17.22	37.2	-1.26	-0.14
17.26	34.78	-3.02	-3.06
17.3	33.34	-4.6	-1.06
17.34	33.4	-6.06	-5.22
17.38	31.08	-8.34	-2.38
17.42	31.9	-8.22	-4.34
17.46	29.2	-7.2	-0.6
17.5	31.14	-5.26	1.68
17.54	31.297	-3.0196	0.17386
17.58	27.44	-5.3	-2.32
17.62	31.94	-0.34	1.6
17.66	30.56	0.34	3.54
17.7	29.24	4.5	3.08
17.74	32.96	2.92	3.16
17.78	30.32	2.72	3.46
17.82	33.54	1.54	0.94
17.86	36.92	3.64	-0.5
17.9	35.38	1.88	0.4
17.94	36.32	1.34	0.4
17.98	35.6	1.72	0.26
18.02	35.54	1.34	-1
18.06	35.78	0.46	2.16
18.1	33.96	-1.36	-1.12
18.14	31.52	-1.74	-3.36
18.18	33.156	4.1381	1.3491
18.22	33.022	4.1584	1.2375
18.26	32.66	9.22	-2.92
18.3	32.04	8.88	-1.84
18.34	28.88	6.94	2.22
18.38	24.96	4.14	2.54
18.42	32.202	3.7947	0.47966
18.46	32.024	3.639	0.30263
18.5	31.46	4.92	9.68
18.54	33.94	4.96	10.62
18.58	31.504	3.0322	-0.24208
18.62	31.342	2.7882	-0.42129
18.66	33.18	5.56	2.66
18.7	29.86	6.52	4.86
18.74	32.44	1.64	-0.44
18.78	33.18	0.36	-3.8
18.82	30.24	4.94	-1.72
18.86	30.666	0.98679	-1.3269
18.9	28.16	1.48	-10.08
18.94	30.606	0.29254	-1.5144
18.98	26.8	-2.86	-8.82
19.02	32.34	-6.04	-7.34
19.06	33.18	-4.46	-3.8
19.1	31.02	-3.84	-2.82
19.14	32.88	-2.62	-0.32
19.18	32.76	-4.32	0.5
19.22	31.22	-2.34	2.08
19.26	31.04	-1.04	0.32
19.3	33.36	-1.26	1.24
19.34	32.7	-2.62	-0.4
19.38	31.68	-2.88	-0.48
19.42	31.36	-1.84	-0.94
19.46	31.78	-0.18	-1.66
19.5	32.34	0.16	-2.44
19.54	29.96	-0.9	-2.38
19.58	27.52	-3.04	-0.46
19.62	27.72	-3.62	-0.42
19.66	29.26	-2.08	-1.9
19.7	29.68	-1.98	-2.06
19.74	29.56	-0.26	-1.96
19.78	29.18	-0.64	-2.26
19.82	29.54	1.7	-3.42
19.86	27.46	2.4	-4.16
19.9	23.24	2.4	-3.5
19.94	22.52	2.06	-1.92
19.98	22.6	-5.96	1.6
20.02	23.76	-5.8	0.1
20.06	24.22	-5.84	2.72
20.1	27.49	0.45535	-1.1483
20.14	30.46	2.96	-1.62
20.18	30.72	0.26	3
20.22	29.68	2.28	0.74
20.26	29.9	4.48	-1.04
20.3	28.8	3.08	-2.92
20.34	27.86	-0.04	-5.1
20.38	27.2	-2.32	-7.24
20.42	29.26	-0.68	-5.82
20.46	27.38	0.08	-2.86
20.5	25.68	-2.06	-5.06
20.54	23.8	-0.3	-2.6
20.58	18.86	-5.48	-2.38
20.62	20.58	-7.88	0.9
20.66	21.24	-7.4	2.14
20.7	20.06	-4.16	2.9
20.74	20.04	-0.48	3.96
20.78	24.54	-2.86	-3.22
20.82	23.68	-5.32	-1.78
20.86	25.36	-8.06	-0.04
20.9	25	-7.76	-2.06
20.94	29.74	-5.2	-3.12
20.98	27.84	-4.68	-3.1
21.02	30.74	-3.24	-2.68
21.06	28.32	-2.98	0.16
21.1	34.08	-6.04	2.08
21.14	33	-4.22	-0.08
21.18	31.02	-2.44	0.46
21.22	31.74	-1.28	1.12
21.26	33.06	-1.54	0.7
21.3	32.64	-2.32	-0.94
21.34	31.82	-0.28	0.4
21.38	31.06	-0.24	0.16
21.42	31.74	-1.54	-1.44
21.46	30.62	-0.24	-1.24
21.5	30.74	-0.66	-1.2
21.54	30.24	-1.08	-1.14
21.58	29.66	0.4	-0.62
21.62	31.26	0.9	-0.6
21.66	30.8	0.56	-0.54
21.7	32.14	-0.06	-0.48
21.74	32.58	2.16	-0.72
21.78	29.3	2.82	0.86
21.82	29.22	2.3	3.06
21.86	28.32	2.88	3.08
21.9	29.76	2.48	4.42
21.94	26.66	2.16	1.06
21.98	27.52	3.14	1.28
22.02	27.472	2.2208	2.9535
22.06	26.971	2.0278	2.9073
22.1	26.466	1.7914	2.8082
22.14	25.962	1.5175	2.6612
22.18	28.92	1.62	5.24
22.22	27.12	0.04	8.42
22.26	24.522	0.52808	1.9835
22.3	24.086	0.16167	1.6955
22.34	23.682	-0.21341	1.3849
22.38	18.36	-1.96	-4.02
22.42	22.996	-0.96648	0.71606
22.46	22.726	-1.3329	0.36796
22.5	22.513	-1.6849	0.017461
22.54	22.362	-2.0167	-0.33038
22.58	22.281	-2.3225	-0.6705
22.62	22.275	-2.5965	-0.99785
22.66	22.35	-2.8329	-1.3074
22.7	22.513	-3.026	-1.594
22.74	22.769	-3.1701	-1.8528
22.78	23.125	-3.2592	-2.0785
22.82	23.587	-3.2877	-2.2662
22.86	22.08	2.24	-7.48
22.9	23.18	0.42	-1.92
22.94	25.42	-4.98	-3.92
22.98	29.56	-5.22	-0.98
23.02	29.54	-5.94	-2.22
23.06	29.04	-5.04	-1.08
23.1	29.88	-1.82	0.7
23.14	33.12	-0.36	1.56
23.18	34.46	3.14	-3.74
23.22	37.7	1.8	-0.4
23.26	34.66	3.54	-0.3
23.3	37.98	1.7	-1.96
23.34	36.32	-0.18	0.6
23.38	36.96	0.94	-0.14
23.42	35.56	0.38	1.66
23.46	36.58	1	1.74
23.5	36.8	0.38	0.96
23.54	35.8	2.66	-0.14
23.58	34.52	1.64	-0.3
23.62	35.76	1.3	-0.6
23.66	34.7	1.6	0.2
23.7	35.18	2.46	0.06
23.74	33.48	-0.12	-0.66
23.78	33.72	-0.48	-1.1
23.82	34.6	-0.2	-1.84
23.86	32.08	-0.36	-1.78
23.9	33.36	-3.44	-2.44
23.94	31.38	-0.44	-0.46
23.98	32.42	0.9	-0.32
24.02	31.76	0.46	-0.5
24.06	33.22	-0.26	-0.3
24.1	32.86	1.76	-0.62
24.14	33.84	0.74	-0.12
24.18	33.24	0.48	-1.04
24.22	33.3	2	-0.54
24.26	33.5	2.2	0.7
24.3	34.88	3.24	-0.64
24.34	33.48	3	-1.08
24.38	31.36	3.06	-1.48
24.42	33.12	5.32	-0.28
24.46	29.9	4.08	0.12
24.5	31.08	4.84	-3.94
24.54	32.72	5.94	-5.96
24.58	30.955	1.7745	-1.5245
24.62	30.66	1.5628	-1.6565
24.66	30.367	1.3331	-1.7872
24.7	33.64	-2.76	2.94
24.74	29.92	-0.18	-2.02
24.78	26.86	-0.94	-2.84
24.82	24.46	-0.78	0.8
24.86	27.26	-2.66	-3.86
24.9	24.14	-6.2	-6.34
24.94	30.36	-3.76	-3.22
24.98	32	-0.86	-3.14
25.02	28.64	3.6	-0.96
25.06	30.66	1.64	2.26
25.1	27.08	-0.84	1.76
25.14	27.769	-1.8558	-2.4928
25.18	27.695	-2.0766	-2.4167
25.22	27.652	-2.278	-2.3102
25.26	27.644	-2.4575	-2.1711
25.3	32.36	-2.96	-5.16
25.34	28.92	-2.5	-5.06
25.38	29.2	-3.96	-5.82
25.42	29.98	0.36	-5.16
25.46	24.68	-0.22	-1.88
25.5	26.04	-0.48	1.88
25.54	28.26	-4.68	3.1
25.58	26.9	-4.78	3.18
25.62	25.78	-3.02	4.24
25.66	29.08	-3.74	2.24
25.7	31.8	-1.58	1.24
25.74	34.56	-2.54	0.02
25.78	35.18	-4.04	-0.02
25.82	35.4	-3.02	0
25.86	34.38	-3.04	-0.06
25.9	36.82	-0.04	1.08
25.94	36.32	-0.24	0.24
25.98	36.18	-1.48	0.34
26.02	36.68	0.84	0.9
26.06	35.68	0.88	1.46
26.1	35.8	1.54	1.48
26.14	34.22	2.12	1.58
26.18	36.16	2.88	1.58
26.22	35.5	4.02	1.6
26.26	35.44	2.88	1.24
26.3	35.22	2.62	1.12
26.34	35.22	5.62	1.44
26.38	35.04	4.26	1.36
26.42	35.5	4.42	1.5
26.46	34.12	5.24	1.08
26.5	33.68	4.76	0.22
26.54	34.56	3.38	0.34
26.58	33.12	4.52	0.46
26.62	32.34	4.08	-0.42
26.66	33.24	5.38	0.12
26.7	31.94	5.9	0.04
26.74	29.2	6.26	-0.46
26.78	30.34	4.58	-0.34
26.82	29.46	7.8	-1.42
26.86	28.12	4.76	-1.64
26.9	21.96	3.32	-2.26
26.94	22.78	4.4	2.36
26.98	20.4	2.08	5.36
27.02	30.052	3.1123	-3.195
27.06	30.07	2.9117	-3.3741
27.1	30.103	2.7144	-3.5158
27.14	30.151	2.5212	-3.6221
27.18	30.211	2.3327	-3.6947
27.22	42.6	-1.8	-4.76
27.26	30.365	1.9728	-3.7461
27.3	39.38	1.7	-10.54
27.34	30.554	1.6406	-3.684
27.38	35.5	0.42	-10.02
27.42	30.767	1.3419	-3.523
27.46	30.88	1.2069	-3.4097
27.5	30.995	1.0824	-3.2771
27.54	31.111	0.96918	-3.1268
27.58	31.226	0.86795	-2.9607
27.62	31.339	0.77942	-2.7805
27.66	31.449	0.70432	-2.588
27.7	31.555	0.64337	-2.3851
27.74	31.655	0.5973	-2.1734
27.78	31.748	0.56681	-1.9548
27.82	31.832	0.55265	-1.731
27.86	30.32	1.94	-6.7
27.9	31.97	0.57617	-1.2752
27.94	32.02	0.6153	-1.0467
27.98	32.057	0.67364	-0.82022
28.02	31.02	2.84	3.62
28.06	29	0.84	3.38
28.1	30.1	1.3	3.02
28.14	30.52	0.7	1.7
28.18	30.44	0.64	1.14
28.22	30.86	0.84	0.86
28.26	31.52	0.3	0.88
28.3	31.06	2.72	-0.16
28.34	31.9	2.58	-0.04
28.38	32.52	3.14	-0.46
28.42	33.04	3.96	0.08
28.46	33.48	1.24	-0.44
28.5	33.12	1	-0.82
28.54	32.32	1.52	-1.02
28.58	32.64	1.18	-0.48
28.62	33.4	3.22	-1.12
28.66	32.92	2.36	-1.38
28.7	32.14	3.36	-0.92
28.74	33.02	5.4	-1.42
28.78	32.557	1.2191	0.068259
28.82	32.321	0.84379	0.20955
28.86	32.059	0.45531	0.34235
28.9	27.64	-4.4	4.68
28.94	32.96	-2.4	0.66
28.98	34.5	0.7	0.9
29.02	34.06	4.56	2.84
29.06	32.64	1.72	3.68
29.1	28.5	-3.48	-0.62
29.14	28.48	-4.92	-4.12
29.18	26.92	-5.82	-2.56
29.22	28.12	-3.56	-1.12
29.26	29.8	-0.68	1.36
29.3	28.72	-2.24	0.16
29.34	30.56	-1.68	0.4
29.38	30.4	-2.2	2.54
29.42	25.14	-5.16	2
29.46	26.08	-6.64	-0.52
29.5	25.82	-8.3	1.14
29.54	24.4	-7.3	4.38
29.58	28.36	-8.94	5.14
29.62	28.82	-8.08	6.68
29.66	27.232	-3.1288	1.5863
29.7	27.276	-2.3907	1.2982
29.74	31.4	1.5	-1.56
29.78	26.5	-1.5	-1.74
29.82	27.26	2.34	-3.6
29.86	24.88	5.26	-2.84
29.9	26.86	4.56	0.28
29.94	28.48	1.44	1.08
29.98	31.06	0.2	4.14
30.02	28.68	0.52	3.54
30.06	32.88	0.18	1.6
30.1	30.98	2	1.26
30.14	31.82	2.14	0.88
30.18	30.8	3.26	1.62
30.22	30.34	4.32	-2.26
30.26	30.74	1.9	-2.74
30.3	31.28	3.56	-2.48
30.34	33.98	4.04	-0.8
30.38	33.54	2.5	-0.24
30.42	33	2.5	1.6
30.46	31.42	5.04	2.36
30.5	32.12	5.62	3
30.54	29.56	2.62	-1.18
30.58	30.88	3.08	-2.26
30.62	26.72	4.06	0.4
30.66	28.5	1.12	1.7
30.7	27.58	-1.6	2.66
30.74	31.02	-0.1	1.04
30.78	35.14	-0.78	-1.2
30.82	33.92	-0.06	-0.74
30.86	35.3	-0.48	-0.66
30.9	37.28	-1.04	0.32
30.94	37.06	0.58	-3.04
30.98	37.78	1.6	-4.04
31.02	38.42	6.16	-6.12
31.06	34.404	4.4742	-2.7614
31.1	34.289	4.6075	-3.0431
31.14	34.111	4.6957	-3.3205
31.18	33.36	7.06	-7.78
31.22	33.74	3.32	-6.58
31.26	33.56	6.9	-3.68
31.3	35.04	6.56	-1.8
31.34	32.14	8.9	-2
31.38	32.18	8.02	-2.3
31.42	31.467	4.2516	-5.0864
31.46	30.938	4.0661	-5.3058
31.5	28.9	12.8	-1.34
31.54	29.808	3.6279	-5.7132
31.58	29.215	3.3801	-5.9
31.62	28.609	3.1166	-6.0746
31.66	27.993	2.8397	-6.2364
31.7	27.373	2.5519	-6.3847
31.74	26.751	2.2557	-6.5189
31.78	23	0.9	-8.22
31.82	24.72	1.48	-7.78
31.86	22.86	-1.3	-7.54
31.9	21.98	-4.28	-7.08
31.94	20.02	-2.54	-7.22
31.98	20.92	-0.9	-8.94
32.02	22.717	0.15129	-7.0078
32.06	22.235	-0.12427	-7.0055
32.1	21.789	-0.3862	-6.9831
32.14	21.382	-0.63205	-6.94
32.18	21.02	-0.85937	-6.8757
32.22	20.706	-1.0657	-6.7893
32.26	20.444	-1.2486	-6.6803
32.3	20.238	-1.4056	-6.5481
32.34	20.093	-1.5342	-6.3918
32.38	20.012	-1.6321	-6.211
32.42	20	-1.6967	-6.005
32.46	20.06	-1.7256	-5.773
32.5	17.68	-2.86	-4.84
32.54	20.414	-1.6664	-5.2287
32.58	23.74	-3.18	-3.9
32.62	23.22	0.84	-3.44
32.66	26.42	-0.76	-2.14
32.7	24.68	-0.34	-3.26
32.74	26.24	-0.8	-2.98
32.78	27.14	1.9	-2.26
32.82	25.5	2.18	-3.68
32.86	27.26	0.28	-5.82
32.9	24.82	5.34	-3.98
32.94	26.58	-0.48	-1.32
32.98	26.76	1	1.54
33.02	24.94	0	2.62
33.06	26.16	-0.18	4.48
33.1	30.562	-1.3036	1.9676
33.14	31.069	-1.568	2.4207
33.18	37.34	-6.08	6.5
33.22	37.8	-4.34	2.76
33.26	37.08	-5.38	3.24
33.3	38.74	-2.9	1.12
33.34	33.327	-2.4804	4.0644
33.38	33.719	-2.5342	4.2378
33.42	33	-2.44	8.56
33.46	31.46	-2.24	8.76
33.5	34.762	-2.318	4.3678
33.54	33.36	-0.9	1.2
33.58	32.08	-1.76	2.3
33.62	33.6	-0.3	1.98
33.66	32.96	-0.34	2.76
33.7	35.5	-0.22	3.14
33.74	35.76	2.74	1.9
33.78	37.2	0.36	1.24
33.82	37.74	3.08	0.82
33.86	39.38	3.7	-0.4
33.9	37.6	4.08	-0.6
33.94	36.96	5.68	-1.36
33.98	35.26	5.9	-1.62
34.02	34.76	4.42	-1.08
34.06	34.6	6.04	-1.26
34.1	34.92	6.34	-1.38
34.14	35.48	5.58	0.28
34.18	33.94	5.76	-0.04
34.22	36.22	4.32	2.06
34.26	37.26	2.16	3.5
34.3	36.68	2.54	3.78
34.34	36.62	1.82	4.32
34.38	34.6	2	1.48
34.42	33.22	-2.76	0.94
34.46	31.94	-4.98	0.34
34.5	27.92	-4.42	-4.38
34.54	32.02	-2.16	-1.38
34.58	32.5	-1.22	-2.68
34.62	30.62	-3	-1.02
34.66	33.4	-2.66	-0.28
34.7	34	-1.2	-0.42
34.74	34.6	-3.76	-0.42
34.78	35.9	-2.68	0.52
34.82	35.68	-4.78	2.2
34.86	36.48	-4.66	2.84
34.9	36.44	-3.74	2.04
34.94	37.08	-5.22	1.48
34.98	35.7	-3.8	-1.36
35.02	34.64	-3.86	0.34
35.06	34.06	-3.74	-2.76
35.1	37.92	-4.1	-1.76
35.14	38.62	0.64	-3.44
35.18	36.96	2.9	-5.22
35.22	35.84	4.74	-5.42
35.26	35.26	6.36	-5.9
35.3	34.66	7.94	-4.64
35.34	28.98	6.52	-5.02
35.38	29.76	5.62	-4.64
35.42	32.24	2.96	0.04
35.46	33.08	3.54	-2.04
35.5	32.66	3.74	-1.32
35.54	33.66	0.88	-0.36
35.58	31.4	2.96	-1.36
35.62	30.336	4.7395	2.6793
35.66	28.44	4.8	8.52
35.7	29.14	4.04	8
35.74	28.08	5.62	8.28
35.78	27.08	4.98	8.66
35.82	31.623	4.8074	3.7912
35.86	31.987	4.7452	3.7774
35.9	32.356	4.6504	3.6846
35.94	31.5	4.3	7.66
35.98	36.74	6.38	3.08
36.02	36.06	4.92	2.88
36.06	35.92	4.7	1.56
36.1	34.02	3.96	-0.56
36.14	33.72	4.76	-4.58
36.18	31.42	-0.26	-4.34
36.22	32.7	2.26	-1.84
36.26	34.1	0.54	-1.34
36.3	33.54	1.78	-1.26
36.34	34.06	1.54	-0.18
36.38	31.36	-0.72	0.74
36.42	33.88	0.4	3.26
36.46	32.7	0.72	3.42
36.5	32.46	-0.54	2.84
36.54	32.4	-0.26	2.3
36.58	34.18	0.54	2.6
36.62	33.78	-1.02	2.58
36.66	33.06	-0.36	3
36.7	33.42	-2.68	2.94
36.74	36.12	0.64	0.66
36.78	34.54	3.42	-0.66
36.82	32.12	3.14	-1.12
36.86	33.58	4.68	1.56
36.9	30.82	3.3	1.72
36.94	32.68	2.96	0.68
36.98	31	1.7	0.5
37.02	31.6	2.84	1.18
37.06	30.5	2.36	1.34
37.1	30.86	2.24	2.04
37.14	32.56	0.12	1.36
37.18	32.08	-0.54	0
37.22	32.92	-0.44	1.62
37.26	30.26	-5.06	-2.28
37.3	28.62	-4.7	-2.82
37.34	29.84	-5.54	-2.04
37.38	31.52	-3.56	-2.12
37.42	29.5	-4.16	-2.46
37.46	29.56	-6.64	-1.8
37.5	27.78	-2.9	-3.32
37.54	32.08	-5	-3.16
37.58	29.5	-3.74	-1.56
37.62	32.6	-0.6	-0.6
37.66	34.36	2.48	0.7
37.7	32.62	2.02	0.76
37.74	30.7	0.8	1.64
37.78	29.74	3.04	4.1
37.82	29.42	0.54	2.48
37.86	31.24	-2.12	0.76
37.9	28.88	-1.12	-2.86
37.94	27.26	0.82	0.34
37.98	24.04	-0.42	-2.62
38.02	29.62	0.7	-1.84
38.06	28.88	-1.04	-2.5
38.1	27.601	-1.5944	0.62762
38.14	27.615	-1.8982	0.85091
38.18	27.675	-2.1716	1.0914
38.22	25.96	-1.62	5.02
38.26	27.903	-2.592	1.5993
38.3	28.2	-5.86	0.56
38.34	29.56	-5.88	2.52
38.38	28.64	-3.04	4.96
38.42	27.9	-0.8	6.06
38.46	28.92	-1.6	3.26
38.5	27.72	-1.1	1.58
38.54	29.06	-0.18	0.32
38.58	31.7	-0.08	1.36
38.62	29	-1.66	1.76
38.66	27.84	-0.98	3.5
38.7	27.16	1	3.56
38.74	29.92	1.76	3.88
38.78	30.16	1.32	-0.9
38.82	28.26	0.54	1.36
38.86	27.009	-0.82095	-1.8375
38.9	27.94	0.74	-6.04
38.94	22.48	-1.38	-5.82
38.98	23.94	-2.64	-6.94
39.02	23.16	-4.88	-4.68
39.06	27.34	-1.64	-5.82
39.1	29.235	-2.3796	-2.8763
39.14	29.73	-2.6597	-2.881
39.18	30.243	-2.9314	-2.8395
39.22	23.74	-12.7	2.5
39.26	31.293	-3.4289	-2.6211
39.3	31.817	-3.6439	-2.4456
39.34	32.33	-3.8294	-2.2269
39.38	35.72	-2.88	1.54
39.42	39.14	-1.96	-0.7
39.46	40.34	0	-1.88
39.5	37.46	1.62	-2.94
39.54	35.26	-5.92	-3.14
39.58	31.82	-0.18	-0.9
39.62	34.72	-6.92	1.88
39.66	31.64	-7.74	2.72
39.7	33.8	-4.04	2.52
39.74	35.54	-3.16	2.88
39.78	35.7	-1.84	3.24
39.82	34.94	-1.64	1.08
39.86	35.46	1.36	0.78
39.9	35.7	-0.24	0.92
39.94	34.9	-0.52	0.72
39.98	35.42	1.4	0.46
40.02	35.42	2.06	1.18
40.06	35.78	0.82	3.06
40.1	32.58	-1.82	0.64
40.14	33.2	-1.76	-0.16
40.18	32.42	2.14	-0.74
40.22	32.5	0	0.14
40.26	34.66	1.52	1.76
40.3	32.4	5.58	-0.98
40.34	32.42	4.8	-2.74
40.38	27.2	4.56	-4.66
40.42	31.36	2.78	-3.44
40.46	30.34	0.18	-4.16
40.5	30.64	2.88	-3.36
40.54	31.28	1.48	-2.18
40.58	33.52	-1.06	-0.14
40.62	31.38	-0.68	1.84
40.66	28.96	-0.52	5.6
40.7	27.62	-1.84	4.14
40.74	29.04	-2.5	5.2
40.78	30.38	0.38	1.8
40.82	31.48	-1.22	-0.52
40.86	31.32	-1.38	0.96
40.9	28.86	-0.1	2.1
40.94	29.98	1.24	3.16
40.98	29.34	0.94	1.34
41.02	29.62	0.46	0.7
41.06	30.3	2.22	0.34
41.1	31.88	1.36	-0.42
41.14	32.92	1.96	0.06
41.18	32.64	1.18	-0.1
41.22	30.76	1.74	-1
41.26	31.34	5.74	2.22
41.3	32.86	2.6	2.12
41.34	33.96	2.48	0.9
41.38	34.42	4.68	0.88
41.42	38.04	0.12	1.48
41.46	35.32	-0.9	-0.28
41.5	33.92	-2.1	-3.64
41.54	34.78	-4.28	-5.46
41.58	33.14	-2.02	-3.96
41.62	35.42	-4.04	-2.94
41.66	35.22	-2.82	-1.8
41.7	34.54	-1.66	-0.96
41.74	35.74	1.22	1.64
41.78	38.16	-0.64	-0.9
41.82	35.6	-0.26	0.64
41.86	35.08	-2.92	1.14
41.9	31.4	0.68	1.82
41.94	28.66	-4.1	1.98
41.98	29.44	-1.26	3.66
42.02	28.44	0.02	6.52
42.06	28.68	-5.78	9.54
42.1	33.84	-5.2	6.28
42.14	32.96	-7.42	5.66
42.18	32.82	-8.78	3.54
42.22	30.22	-5.34	6.56
42.26	31.04	-6	1.78
42.3	33.84	-5.56	1.78
42.34	32.56	-4.56	1.88
42.38	32.62	-3.98	2.5
42.42	34.2	0.28	0.52
42.46	32.66	-1.04	1
42.5	33.48	0.34	0.92
42.54	33.14	-0.38	0.1
42.58	32.68	0.38	-0.06
42.62	32.5	0.24	-0.08
42.66	32.4	2.18	0.04
42.7	31.56	2.72	-0.26
42.74	30.7	3.24	-0.14
42.78	31.8	2.9	0.14
42.82	30.16	3.92	0.64
42.86	30.58	5.58	0.28
42.9	31.24	5.2	0.46
42.94	32	6.36	1.16
42.98	30.56	6.8	0.42
43.02	30.96	7.46	0.5
43.06	32.7	6.1	-1.24
43.1	31.16	5.04	2.54
43.14	29.24	6.56	6.04
43.18	29.86	7.34	6.08
43.22	30.02	9.1	6.4
43.26	27.68	8.18	8.42
43.3	26.92	10.44	10.46
43.34	23.46	12.56	9.44
43.38	26.116	6.4393	4.1915
43.42	25.725	5.9471	3.8994
43.46	25.371	5.4058	3.5457
43.5	25.057	4.8247	3.1389
43.54	21.4	-3.56	-8.68
43.58	24.558	3.5803	2.2003
43.62	24.378	2.9357	1.6856
43.66	24.246	2.2885	1.1519
43.7	26.42	1.26	-5.82
43.74	24.139	1.0237	0.061728
43.78	24.167	0.42472	-0.47764
43.82	24.253	-0.13957	-1.0019
43.86	24.92	2.16	-1.02
43.9	23.8	1.62	1.68
43.94	24.88	-1.5311	-2.3982
43.98	25.22	-1.8635	-2.7765
44.02	25.628	-2.1146	-3.0969
44.06	26.107	-2.2752	-3.351
44.1	26	-8	-4.98
44.14	25.5	-4.2	-3.36
44.18	28.78	-6.58	-2.06
44.22	29.28	-2.7	-3
44.26	30.12	1.18	-2.02
44.3	29.76	3.66	-1.9
44.34	33.88	2.78	-2.46
44.38	34.98	3.96	-1.34
44.42	33.64	2.98	0.08
44.46	34.96	3.16	-0.04
44.5	35.48	2.9	-0.56
44.54	37.48	3.24	-0.6
44.58	38.58	2.9	-1.98
44.62	36.86	3.42	-1.9
44.66	37.62	4.46	-1.78
44.7	35.54	0.5	-1.38
44.74	32.6	-4.52	0.22
44.78	34.36	-1.54	-4.46
44.82	36.74	-1.6	-2.46
44.86	35.68	-2.44	-1.5
44.9	34.94	-2.56	-1.74
44.94	35.26	-2.94	0.14
44.98	35.04	-2.24	0.52
45.02	34.56	-2.14	-0.26
45.06	35.62	-3.58	-0.72
45.1	33.76	-4.86	-0.34
45.14	33.96	-3.98	-0.9
45.18	34.36	-4.9	-1.08
45.22	32.96	-5.34	-1.4
45.26	32.82	-5.02	-0.38
45.3	34.56	-4.3	-0.68
45.34	36.34	-4.4	0.28
45.38	38.34	-3.8	0.32
45.42	35.76	-4.54	-2.04
45.46	36.32	-2.7321	0.71544
45.5	36.223	-2.413	0.93262
45.54	35.42	-1.96	5.4
45.58	34.9	-2.08	3.86
45.62	36.16	-1.86	2.06
45.66	38.16	-0.24	0.64
45.7	35.9	1.14	1.94
45.74	36.92	0.36	3.44
45.78	36.64	1.04	2.6
45.82	36.66	1.32	1.58
45.86	36.44	3.24	0.74
45.9	34.12	2.62	1.12
45.94	33.06	5.72	-2.32
45.98	32.97	0.94204	2.293
46.02	32.653	1.0138	2.174
46.06	30.2	-4.8	4.08
46.1	30.34	-1.98	4.68
46.14	28.76	-1.22	1.3
46.18	31	-1.34	2.42
46.22	30.48	-0.88	0.6
46.26	29.14	-0.62	-0.18
46.3	29.98	0.88	-0.96
46.34	30.24	0.36	-1.62
46.38	31.9	-1.44	-3.32
46.42	32.96	-2.98	-2.84
46.46	32.4	-1.78	-3.32
46.5	31.4	-3.52	-4.16
46.54	29.46	-9.56	2.66
46.58	25.64	-4.22	1.36
46.62	31.487	-2.7315	1.8337
46.66	26.54	-9.28	2.84
46.7	29.04	-5.88	3.42
46.74	33.86	-4.84	6.98
46.78	31.786	-2.1505	1.5583
46.82	36.42	0.38	5.02
46.86	31.28	-1.44	4.36
46.9	32.12	-1.78	5.06
46.94	31.28	-1.22	4.94
46.98	34.96	-3.68	5.32
47.02	37.12	-2	0.64
47.06	35.88	0.84	0.54
47.1	33.36	4.38	-0.92
47.14	30.34	4.5	-1.92
47.18	29.96	5.26	-6.98
47.22	31.985	0.84621	-1.1682
47.26	28.14	10.42	-5.56
47.3	31.971	1.4378	-1.782
47.34	31.964	1.7226	-2.0843
47.38	31.956	1.9967	-2.38
47.42	31.949	2.258	-2.6665
47.46	31.944	2.504	-2.9412
47.5	31.941	2.7324	-3.2015
47.54	31.941	2.9408	-3.4449
47.58	31.88	0.46	-6.46
47.62	30.98	0.46	-8.58
47.66	29.32	-0.58	-6.32
47.7	31.982	3.5274	-4.1959
47.74	32.006	3.6006	-4.3151
47.78	32.037	3.6396	-4.4016
47.82	32.075	3.6421	-4.4528
47.86	32.122	3.6058	-4.4661
47.9	32.177	3.5283	-4.439
47.94	32.242	3.4073	-4.3688
47.98	32.317	3.2403	-4.2528
48.02	33.04	2.64	1.34
48.06	33.16	2.96	-0.12
48.1	33	2.36	-3.34
48.14	32.98	-0.04	-2.74
48.18	33.04	-0.4	-2.34
48.22	34.26	0.6	-1.82
48.26	32.9	0.8	-1.98
48.3	32.8	2.12	-1.76
48.34	33.6	-1.9	-1.96
48.38	35.16	-0.56	0.28
48.42	34.14	-1.14	0.18
48.46	32.38	-2.1	-0.14
48.5	31.3	-1.84	-0.7
48.54	30.92	-1.42	0.54
48.58	28.7	-2.7	-0.74
48.62	29.68	-2.28	-0.42
48.66	27.88	-1.36	-0.14
48.7	27.54	-1.44	0.42
48.74	30.42	-1.32	1.92
48.78	28.98	-3.26	0.94
48.82	31.24	-2.92	0.1
48.86	32.5	-1.9	-0.4
48.9	32.14	-1.7	-1.06
48.94	32.82	-2.04	-0.64
48.98	32.12	-2.52	-0.54
49.02	32.36	-2.48	-1.08
49.06	32.96	-1.6	-0.92
49.1	32.98	-1.44	-0.54
49.14	32.78	-1.38	-0.96
49.18	33.3	-0.28	-1.26
49.22	30.48	0.88	-0.18
49.26	31.72	0.96	2.12
49.3	31.22	3.96	2.34
49.34	29.8	-0.04	2.34
49.38	26.84	1.06	5.14
49.42	29.18	5.04	3.78
49.46	28.42	7.98	-0.42
49.5	30.34	3.72	0.94
49.54	33.18	3.42	0.8
49.58	32.48	4.52	1.54
49.62	33.32	4.58	1.74
49.66	33.48	4.06	0.94
49.7	34.36	3.84	0.52
49.74	34.22	5.36	0.34
49.78	35.14	6.74	0.3
49.82	34.56	7.4	0.02
49.86	35.32	9.06	0.28
49.9	34.06	9.62	-1.36
49.94	34.72	10.5	-2.72
49.98	33.36	11.52	-5.9
50.02	31.82	10.78	-7.02
50.06	32.08	7.5956	-2.9298
50.1	31.509	7.2169	-3.0403
50.14	30.904	6.7669	-3.1112
50.18	30.273	6.2545	-3.1456
50.22	29.625	5.6888	-3.146
50.26	28.968	5.0787	-3.1154
50.3	28.31	4.4332	-3.0564
50.34	27.662	3.7613	-2.972
50.38	27.03	3.072	-2.8649
50.42	22.76	-1.38	2
50.46	25.9	-5.42	-2.88
50.5	26.22	0.72	-2.44
50.54	24.841	0.31974	-2.265
50.58	24.422	-0.32211	-2.0861
50.62	24.07	-0.92752	-1.9013
50.66	23.795	-1.4875	-1.7133
50.7	23.605	-1.9931	-1.5249
50.74	23.509	-2.4353	-1.3388
50.78	24.12	-0.84	-3.22
50.82	22.64	-1.92	-0.04
50.86	23.5	-1.68	1.24
50.9	24.94	-2.38	0.6
50.94	25.44	-3.84	-1.28
50.98	25.98	-1.86	-2.7
51.02	24.76	-2.18	-2.52
51.06	28.98	-1.22	-1.36
51.1	30.24	-2.1	-0.18
51.14	29.86	-1.7	-0.32
51.18	30.48	-0.68	2.14
51.22	30.62	-2.38	-0.1
51.26	31.04	-2.16	-0.56
51.3	30.52	-1.88	0.94
51.34	32.18	-1.7	0.94
51.38	33.4	-1.82	1.64
51.42	31.16	-1.16	2.04
51.46	30.64	-2.06	1.74
51.5	32.28	-1.68	1.2
51.54	31.3	-1.02	3.28
51.58	30.3	0.16	3.26
51.62	32.18	-1.34	2.4
51.66	31.82	-1.82	1.66
51.7	33.78	-1.62	0.66
51.74	32.92	-3.28	-0.14
51.78	32.96	-2.3	-0.26
51.82	32.94	-1.44	-0.54
51.86	35.34	-0.22	-1.24
51.9	33.54	1.82	0.24
51.94	29.858	-1.4567	-1.6706
51.98	29.648	-1.3686	-1.8877
52.02	29.453	-1.2675	-2.0751
52.06	29.274	-1.1551	-2.2342
52.1	29.112	-1.0331	-2.3664
52.14	28.965	-0.90307	-2.4733
52.18	28.834	-0.76675	-2.5563
52.22	28.719	-0.62574	-2.6168
52.26	28.62	-0.48171	-2.6563
52.3	28.536	-0.33629	-2.6762
52.34	28.467	-0.19114	-2.6781
52.38	28.414	-0.047905	-2.6634
52.42	28.376	0.091759	-2.6335
52.46	19.24	-2.98	-5.6
52.5	19.46	-1.32	-5.54
52.54	20.32	-3.98	-7.56
52.58	28.376	0.58174	-2.3916
52.62	28.413	0.67882	-2.3078
52.66	28.465	0.76243	-2.2176
52.7	30.48	3	3.58
52.74	30.92	0.12	-1.5
52.78	30.84	0.46	0.28
52.82	31.74	0.34	-1.08
52.86	33.34	4.84	-0.78
52.9	32.38	7.86	-2.26
52.94	29.233	0.83203	-1.5292
52.98	29.399	0.74851	-1.4402
53.02	29.58	0.63667	-1.358
53.06	30.46	0.58	0.22
53.1	32.64	0.98	-0.96
53.14	29.56	-0.7	-1.76
53.18	30.78	-0.34	-2.06
53.22	30.86	-2.86	-1.78
53.26	31.16	-3.36	-1.32
53.3	31.94	-1.72	-0.82
53.34	32.06	-2.18	-1
53.38	31.24	-0.9	-1.72
53.42	29.96	-3.18	-1.74
53.46	30.52	-2.72	-1.32
53.5	32.58	-1.76	-0.98
53.54	31.94	-0.74	-1.78
53.58	35.36	0.92	-1.1
53.62	34.06	-2.86	3.24
53.66	32.64	-5.04	2.68
53.7	33.06	-3.14	0.88
53.74	32.02	-1.96	1.36
53.78	32.86	-2.24	1.3
53.82	33.34	2.02	1.6
53.86	31.4	2.4	0.24
53.9	27.7	2.42	1.38
53.94	30.02	1.92	1.3
53.98	28.22	-0.58	0.68
54.02	30.82	0.64	1.36
54.06	30.82	-0.12	0.16
54.1	28.72	1.76	0.34
54.14	29.38	1.74	-0.78
54.18	29.8	3.8	0.36
54.22	30.46	3.2	-0.34
54.26	32.28	-0.26	-1.62
54.3	30.22	0.34	-2.88
54.34	32.24	-2.44	-6.36
54.38	36.86	-4.84	-6.94
54.42	37.02	-4.02	-5.2
54.46	34.9	0.06	-2.74
54.5	33.6	0.14	-2.58
54.54	32.22	1.7	-2.86
54.58	32.42	0.08	-2
54.62	33.5	0.48	-1.74
54.66	33.36	2.32	-0.64
54.7	32.76	0.58	-0.04
54.74	33.3	0.62	-0.04
54.78	32.68	0.74	-0.78
54.82	30.6	-0.24	-0.24
54.86	30.46	-3.22	-0.46
54.9	31.86	0.04	-0.72
54.94	30.92	-0.48	-1.44
54.98	33.26	-1.56	-2.82
55.02	35.24	-1.2	-3.38
55.06	38.5	-4.32	1.3
55.1	39	-3.9	2.54
55.14	36.84	-3.22	-0.28
55.18	39.64	-2.12	1.92
55.22	41.06	-2.02	0.94
55.26	40.46	-3.98	-0.58
55.3	37.8	-0.72	-0.44
55.34	37.86	-0.74	0.16
55.38	36.8	-1.38	-0.12
55.42	35.02	-1.88	0.02
55.46	34.54	0.16	0.82
55.5	35.9	-0.18	-0.3
55.54	33.88	1.7	-0.94
55.58	32.2	3.16	1.46
55.62	29.16	2.02	0.8
55.66	29.2	0.72	1.34
55.7	29.74	0.7	2.3
55.74	28.44	1.3	3.36
55.78	28.2	0.28	3.2
55.82	31.6	2.3	1.82
55.86	31.7	2.82	3.82
55.9	30.52	0.46	4.36
55.94	30.24	1.56	6.34
55.98	31.58	1.74	1.5
56.02	33.62	1.54	-0.78
56.06	34.4	2.6	0.6
56.1	32.88	0.52	1.1
56.14	35.84	-1.46	0.12
56.18	36.62	0.22	3.62
56.22	35.02	1.24	3.62
56.26	30.06	0.56	2.6
56.3	30.2	0.34	2.96
56.34	30.5	-0.56	0.58
56.38	31.44	0.52	-0.02
56.42	31.16	1.7	-0.24
56.46	31.46	0.7	0.58
56.5	30.82	-0.66	0.32
56.54	31.82	1.56	0.04
56.58	30.8	0.34	0.2
56.62	28.86	1.18	0.4
56.66	29.44	1.42	0.12
56.7	30.58	0.58	-0.72
56.74	30.58	1.52	0.48
56.78	31.42	1.54	0.02
56.82	30.7	1.92	-1.02
56.86	29.56	1.72	-1.3
56.9	28.18	-0.48	-0.4
56.94	26.92	-0.42	-0.06
56.98	26.06	-2.56	-0.08
57.02	27.32	-2.5	-1.82
57.06	27.565	-0.68943	2.1567
57.1	27.464	-0.96155	2.821
57.14	27.442	-1.2246	3.4557
57.18	30.48	-2.26	5.06
57.22	28.56	0.14	3.4
57.26	24.52	0.74	7.56
57.3	24.82	1.42	8.46
57.34	28.02	-1.36	6.56
57.38	31.74	-2.48	6.32
57.42	31.12	-4.48	2.28
57.46	33.92	-5.24	1.7
57.5	34.26	-3.36	1.36
57.54	34.72	-2.86	2.76
57.58	36.42	-0.36	1.7
57.62	35.2	0.16	0.52
57.66	34.66	1.74	-0.08
57.7	33.62	1.12	-0.46
57.74	34.52	-0.86	0.92
57.78	34.36	1.14	-0.78
57.82	32.94	2.84	-1.32
57.86	32.28	0.88	-2.26
57.9	32.6	0.86	-2.3
57.94	32.52	1.34	-2.16
57.98	34.66	0.68	-0.82
58.02	33.16	1.6	-0.46
58.06	31.96	2.48	-0.72
58.1	31.62	2.02	-1.44
58.14	30.86	0.1	-0.54
58.18	28.44	0.02	0.22
58.22	29.98	1.42	1.56
58.26	27.66	1.82	2.98
58.3	24.86	-0.84	3.22
58.34	21.68	-2.32	-0.9
58.38	25	-4.82	-4.76
58.42	23.06	-4.7	-4.22
58.46	25.2	-2.82	-4.82
58.5	27.92	-7.44	-3.76
58.54	23.94	-6.08	-3.68
58.58	22.92	-4.58	-1
58.62	20.12	-7.54	-0.38
58.66	22.08	-8.78	-1.36
58.7	24.52	-8.12	-2.9
58.74	26.141	-4.0509	0.14835
58.78	26.996	-3.1652	1.1161
58.82	24.4	0.78	0.66
58.86	29.68	1.18	5.52
58.9	31.38	1.6	4.22
58.94	30.34	0.52	3.7
58.98	29.62	-1.98	4.68
59.02	33.12	-2.38	4.44
59.06	31.36	1.18	2.58
59.1	30.66	4.06	2.64
59.14	30.44	2.84	2.72
59.18	30.2	0.84	2.18
59.22	26.6	0.52	-0.96
59.26	26.78	-2.84	-3.3
59.3	26.78	-3.94	-6.9
59.34	28.86	-5.3	-6.06
59.38	27.84	-1.68	-4.68
59.42	30.8	2.66	-2.8
59.46	30.34	2.36	-1.78
59.5	28.26	2.58	-2.94
59.54	27.5	3.34	-0.08
59.58	25.239	-1.8999	-5.4434
59.62	28.46	-4.42	-7.94
59.66	26.98	-2.5	-7.82
59.7	25.82	-7.68	-7.32
59.74	24.714	-3.3284	-4.3806
59.78	24.738	-3.6459	-3.9525
59.82	22.22	0.7	-4.92
59.86	24.983	-4.1971	-2.9792
59.9	25.209	-4.4204	-2.4563
59.94	25.505	-4.6019	-1.9239
59.98	19.48	-3.78	-0.78
60.02	19.26	-5.32	-0.06
60.06	18.12	-6.46	-1.02
60.1	19.66	-6.3	0.12
60.14	28.115	-4.701	0.49044
60.18	28.875	-4.5228	0.84605
60.22	30.92	-4.52	1.48
60.26	32.12	-3.28	1.66
60.3	34.46	-3.14	1.12
60.34	35.96	-3.98	0.1
60.38	39.36	-2.58	-1.62
60.42	41.48	-1.32	4.4
60.46	43.48	-2.56	2.58
60.5	43.44	0.12	2.42
60.54	41.76	1.28	0.28
60.58	39.44	5	-2.56
60.62	38.74	6.08	-3.08
60.66	36.56	2.44	-4.18
60.7	35.08	1.26	-3.76
60.74	37.94	1.84	-5.96
60.78	35.847	0.31866	-1.9211
60.82	34.705	-0.27342	-1.9856
60.86	35.6	-3.74	4.84
60.9	32.98	-3.28	2.2
60.94	31.46	-4.1	-1.26
60.98	31.1	-3.38	-2.54
61.02	30.28	-2.96	-3.22
61.06	29.86	-2.68	-2.76
61.1	29.32	-1.1	-0.34
61.14	31.1	-3.34	0.58
61.18	34.9	-3.62	-0.18
61.22	34.3	1.32	1.48
61.26	36.02	-2.62	1.82
61.3	35.88	-2.72	4.5
61.34	35.68	-1.94	1.64
61.38	35	-3.64	1.76
61.42	37.7	-4.46	1.2
61.46	34.3	-4.5	-0.5
61.5	33.04	-1.38	-4.02
61.54	32.62	0.9	-1.76
61.58	28.06	3.74	-1.26
61.62	32.661	0.85688	-1.587
61.66	32.049	1.3551	-1.7013
61.7	33.42	2.54	-5.96
61.74	33.64	5.22	-2.96
61.78	30.32	4.52	-6.18
61.82	29.469	3.1327	-1.7985
61.86	28.857	3.4778	-1.7313
61.9	28.12	1.9	1.3
61.94	26.02	3.02	0.94
61.98	26.78	2.18	0.5
62.02	27.3	5.7	0.46
62.06	24.98	5	-1
62.1	26.72	1.16	-0.02
62.14	29.96	2.98	0.28
62.18	24.82	5.14	-2.1
62.22	28.22	5	0.88
62.26	26.38	-0.66	0.96
62.3	28.06	1.12	1.48
62.34	27.28	2.1	1.48
62.38	27.88	1.42	-0.02
62.42	32.02	1.22	0.72
62.46	33.72	3.2	-1.16
62.5	32.58	0.78	-0.52
62.54	32.06	3.34	-0.42
62.58	31.28	3.36	0.22
62.62	31.88	2.44	0.76
62.66	28.98	1.76	-4.8
62.7	30.16	-0.18	-2.92
62.74	32.82	-0.18	-5.34
62.78	30.64	-2.4	-3.24
62.82	31.04	-4.2	-0.78
62.86	35.6	-3.98	-3.2
62.9	34.68	-5.28	-4.22
62.94	32.52	-1.22	-2.88
62.98	33.24	0.1	-1.38
63.02	35.14	-1.1	-2.14
63.06	36.2	0.28	-2.72
63.1	36.28	0.46	-1.08
63.14	35.2	0.48	0.86
63.18	37.1	0.82	0.42
63.22	33.6	0.82	-0.7
63.26	34.06	2.08	0.36
63.3	33.84	2.24	-0.18
63.34	30.34	2.54	0
63.38	32.2	5.42	-2.54
63.42	29.38	3.98	-2.36
63.46	33.65	2.2809	-0.28397
63.5	33.723	2.0558	-0.26719
63.54	33.805	1.7964	-0.26066
63.58	33.888	1.514	-0.26325
63.62	33.967	1.2196	-0.27382
63.66	34.034	0.92445	-0.29126
63.7	38.02	2.3	0.88
63.74	36.76	-0.3	0.64
63.78	35.44	0.04	0.46
63.82	33.94	-0.34	-0.48
63.86	33.26	-1.84	-0.44
63.9	33.32	-0.72	-1.2
63.94	32.12	-1.14	-1.64
63.98	32.54	-0.6	-0.9
64.02	31.2	0.62	-0.44
64.06	31.96	1.7	0.12
64.1	32.4	1.82	-0.72
64.14	33.18	0.6	-0.62
64.18	32.98	3.02	0.26
64.22	31.78	3.14	1.3
64.26	33.48	2.9	-1.02
64.3	32.7	2.98	-4.58
64.34	35.374	2.1552	-0.99391
64.38	31.28	-2.06	0.7
64.42	37.14	1.82	-2.06
64.46	38.92	-0.78	-1.12
64.5	40.58	1.36	-1.6
64.54	37.5	1.28	-0.78
64.58	41.061	2.8318	-3.6341
64.62	42.18	4.02	-2
64.66	44.62	5.26	-4.08
64.7	44.9	3.5	-5.9
64.74	43.6	3.12	-8.7
64.78	43.26	1.44	-8.78
64.82	42.08	1.36	-7.78
64.86	39.04	2.92	-5.36
64.9	36.98	4.02	-7.64
64.94	36.14	1.96	-7.64
64.98	34.18	-2.5	-8.26
65.02	32.12	-2.3	-8.78
65.06	31.32	-1.12	-7.62
65.1	29.12	1.12	-9.32
65.14	27.4	3.06	-6.06
65.18	27.84	-0.48	-5.32
65.22	26.62	0.46	-4.28
65.26	24.94	1.82	-5.2
65.3	23.78	-0.14	-1.92
65.34	24.92	-1.34	-1.38
65.38	26.34	-1.2	-1
65.42	22.38	2.9	-0.36
65.46	23.72	0.56	-0.32
65.5	23.7	0.72	0.82
65.54	24.94	-0.66	3.58
65.58	26.96	-0.24	3.06
65.62	29.02	-1.16	3.7
65.66	28.2	-1.44	4.86
65.7	28.26	-0.98	5.92
65.74	24.74	-1.62	4.5
65.78	25.38	-0.28	2.34
65.82	27.54	-2.58	2.56
65.86	26.16	-2.36	0.96
65.9	30.74	-3.88	-0.72
65.94	23.76	-3.82	2.18
65.98	31.02	-0.78	3.44
66.02	31.74	-0.66	2.84
66.06	30.32	1.5	1.92
66.1	29.42	1.48	2.46
66.14	27.58	1.38	-1.36
66.18	29.72	2.42	-0.58
66.22	27.64	3.6	1.12
66.26	27.54	-0.3	-0.64
66.3	27.4	-0.54	1.36
66.34	29.74	1.3	6.1
66.38	32.76	1.76	4.26
66.42	29.212	-0.67757	-1.1602
66.46	29.045	-1.3039	-1.6093
66.5	28.877	-1.9667	-2.0334
66.54	29.2	-4.76	-7.22
66.58	28.576	-3.3344	-2.7651
66.62	28.96	-8.86	-7.18
66.66	32.88	-4.32	-5.44
66.7	30.98	-7.84	-4.46
66.74	24.94	-8.88	-4.7
66.78	25.46	-2.9	-0.58
66.82	26.6	-1.14	-4.14
66.86	25.82	-3.42	-1.62
66.9	30.34	-5.94	0.1
66.94	31.94	-6.28	1.6
66.98	32.34	-9.08	-1.04
67.02	31.44	-7.3	-1.26
67.06	30.66	-6.3	-2.66
67.1	31.94	-3.62	-3.76
67.14	28.92	-2.48	-2.24
67.18	27.08	0	-1.58
67.22	27	0.52	-5.58
67.26	26.94	0.76	-4.16
67.3	29.74	2.74	-3.98
67.34	27.8	3.28	-3.7
67.38	26.48	5.44	-3.16
67.42	24.66	4.74	-1.56
67.46	26.06	5.7	-3.5
67.5	26.22	3.24	-3.5
67.54	26.48	1.68	-3.22
67.58	24.4	3.02	-3.5
67.62	24.72	2.78	-4.46
67.66	23.56	0.9	-3.6
67.7	21.16	-1.04	-2.04
67.74	19.84	0.38	-1.32
67.78	24.57	1.3236	-1.3952
67.82	25.068	1.2778	-1.0696
67.86	25.648	1.2437	-0.74124
67.9	29.68	2.48	3.96
67.94	26.4	-1.72	1.66
67.98	26.78	-0.72	3.12
68.02	27.72	-1.22	-0.78
68.06	29.1	1.42	-4.64
68.1	33.42	2.86	-1.14
68.14	32.72	2.86	0.54
68.18	30.16	2.5	1.24
68.22	30.74	3.22	3.96
68.26	33.08	1.02	3.08
68.3	32.58	-2.28	2.02
68.34	34.94	-3.06	1.18
68.38	33.84	-0.96	0.82
68.42	34.64	-1.42	1.8
68.46	34.86	-1.6	2.26
68.5	35.84	-3.04	2.42
68.54	32.46	-0.8	3.04
68.58	32.22	-1.84	4.54
68.62	31.94	-2.38	4.84
68.66	33.04	-0.18	1.02
68.7	33.6	0.22	-0.64
68.74	32.92	-0.36	-0.82
68.78	32.94	-0.84	-0.6
68.82	32.12	-0.86	0.16
68.86	33.28	-0.82	0.58
68.9	32.64	-0.72	0.18
68.94	34.4	0.84	1.06
68.98	32.74	-1.02	0.94
69.02	33.84	0.12	1.96
69.06	31.14	2.76	-4.2
69.1	32	4.44	-3.26
69.14	30.56	2.82	-2.52
69.18	33	3.16	-2.96
69.22	33.32	4.9	-3.12
69.26	30.58	5.74	-2.22
69.3	30.36	8.1	-0.96
69.34	30.66	8.16	-1.58
69.38	29.547	5.7099	-0.015874
69.42	29.04	5.68	-0.04338
69.46	31.14	3.2	2.28
69.5	33.44	6.8	3.42
69.54	27.487	5.1899	-0.22726
69.58	26.97	4.9132	-0.31526
69.62	26.459	4.5898	-0.41308
69.66	25.959	4.2259	-0.51859
69.7	26.02	1.8	0
69.74	24.16	2.62	0.38
69.78	19.72	2.74	1.54
69.82	18.92	4.1	2.24
69.86	23.739	2.0092	-1.0873
69.9	23.378	1.5288	-1.1944
69.94	23.052	1.0502	-1.2943
69.98	22.765	0.57936	-1.385
70.02	22.522	0.12238	-1.4643
70.06	22.326	-0.31471	-1.53
70.1	22.18	-0.72586	-1.58
70.14	22.089	-1.105	-1.6123
70.18	22.056	-1.4462	-1.6247
70.22	22.084	-1.7432	-1.6151
70.26	22.178	-1.9901	-1.5813
70.3	22.34	-2.1809	-1.5212
70.34	22.576	-2.3094	-1.4328
70.38	24	-5.56	-5.58
70.42	25.08	-1.88	-1.62
70.46	23.6	-0.36	0
70.5	24.04	-0.9	-2.4
70.54	21.96	-1.26	-1.7
70.58	28.08	-4.06	-0.18
70.62	28.82	-0.78	-0.8
70.66	30.26	-0.02	-0.28
70.7	29.62	3.12	0.68
70.74	29.86	2.02	3.22
70.78	29.26	1.12	4.12
70.82	29.28	1.64	3.24
70.86	29.92	0.9	2.36
70.9	27.92	1.26	1.94
70.94	30.94	0.96	1.76
70.98	28.6	1.14	1.54
71.02	28.8	1.82	2.56
71.06	29.26	1.58	1.06
71.1	30.4	1.48	1.68
71.14	29.22	1.7	2
71.18	30.68	0.96	1.74
71.22	29.94	-0.3	1.52
71.26	29.9	1.5	1.24
71.3	29.88	1.16	1.48
71.34	28.98	0.88	1.38
71.38	29.96	1.12	1
71.42	29.06	0.76	0.4
71.46	31.26	1.86	-0.14
71.5	28.26	-2.08	-2.18
71.54	28.96	-2.2	-0.66
71.58	30.6	0.36	2.12
71.62	35.44	-0.98	2.96
71.66	33.36	-4.36	0.72
71.7	31.72	-2.44	1.94
71.74	33.84	0.04	3.12
71.78	31.92	0.44	4.8
71.82	32.66	-0.36	3.66
71.86	32.78	2.3	1.06
71.9	32.34	1.88	0.48
71.94	31.84	2.42	-0.16
71.98	32.06	1.9	-0.36
72.02	31.76	3.08	-0.38
72.06	35.6	4.56	0.28
72.1	33.28	5.28	-0.1
72.14	31.04	6.6	-0.76
72.18	30.26	2.1	-3.26
72.22	32.14	4.56	-1.92
72.26	34.52	4.82	-0.32
72.3	30.8	6.4	3.1
72.34	33	8.24	3.76
72.38	28.18	10.18	4.68
72.42	30.487	5.7614	1.7928
72.46	30.046	5.6312	1.6825
72.5	29.593	5.4547	1.5259
72.54	30.34	0.94	3.2
72.58	31.58	7.28	8.08
72.62	28.235	4.692	0.82462
72.66	27.808	4.3749	0.52886
72.7	27.405	4.0338	0.20972
72.74	27.035	3.6732	-0.12823
72.78	26.704	3.2975	-0.48041
72.82	26.42	2.9111	-0.84227
72.86	26.191	2.5186	-1.2092
72.9	24.14	-0.36	-8.88
72.94	24.88	-1.7	-7.58
72.98	19.42	-2.4	-4.52
73.02	23.76	0.24	-0.84
73.06	26.36	1.52	-2.72
73.1	29.58	3.54	0.16
73.14	29.44	4.42	-0.66
73.18	31.64	2.3	-1.34
73.22	30.62	-0.02	-2.8
73.26	27.86	0.6	-5.2
73.3	30.14	0.3	-5.7
73.34	25.62	-6.78	-5.04
73.38	30.92	-5.88	-4.92
73.42	29.92	-2.3	-1.44
73.46	31.4	-2.64	-0.28
73.5	32.22	-3.72	0.18
73.54	25.42	-2.48	-2.74
73.58	25.14	-5.52	-2.08
73.62	27.9	-9.2	-1.56
73.66	26.46	-7.84	3.1
73.7	23.6	-2.7	4.08
73.74	24.34	-4.84	2.9
73.78	27.02	-1.72	0.2
73.82	26.52	-1.6	0.06
73.86	28.58	-7.7	0.1
73.9	28.78	-3.94	-2.9
73.94	27.38	-5.26	0.7
73.98	28.52	-3.1	3.54
74.02	28.769	-5.1387	0.91767
74.06	29.164	-5.0734	0.90372
74.1	29.56	-4.9873	0.87171
74.14	27.66	-4.6	2.7
74.18	29.2	-10.48	2.54
74.22	30.18	-4.54	2.98
74.26	31.64	-6.5	-2.08
74.3	32.16	-7.32	-2.76
74.34	33.78	-5.48	-2.22
74.38	33.96	0.04	-4.12
74.42	34.06	0.82	-4.36
74.46	34.42	-0.5	2.24
74.5	32.886	-2.8053	-0.22956
74.54	33.082	-2.4375	-0.39665
74.58	28.44	-6.18	3.9
74.62	30.92	-2.1	3.72
74.66	35.24	-0.58	1.36
74.7	35.62	-3.1	-0.32
74.74	31.86	-0.94	-1.58
74.78	31.72	2.62	-3.16
74.82	32.88	3.26	-1.82
74.86	33.94	4.14	-2.34
74.9	33.42	4.08	-3
74.94	33.22	1.14	-2.7
74.98	31	1.56	-4.08
75.02	32.22	4.42	-1.38
75.06	31.68	4.74	-1.8
75.1	31.2	6.08	-1.52
75.14	31.16	5.28	-1.38
75.18	29.02	5.88	-1.96
75.22	29.9	5.08	1.88
75.26	32.16	1.7	0.84
75.3	32.4	1.42	-1.82
75.34	33.54	1.94	-0.38
75.38	32.64	1.68	-0.6
75.42	32.58	0.14	-2.44
75.46	32.6	0.24	-1.4
75.5	35.4	-1.46	-1.78
75.54	34.22	1.18	0.86
75.58	33.94	2.22	0.74
75.62	32.7	1.56	0.7
75.66	34.54	1.48	0.3
75.7	32.3	5.6	0.66
75.74	32.06	6.6	1.72
75.78	32.14	5.62	0.7
75.82	32.34	5.74	3.14
75.86	33.56	7.84	4.74
75.9	36.26	5.74	2.42
75.94	37.44	2.6	-0.3
75.98	34.48	2.38	-1.16
76.02	31.32	2.66	-4.82
76.06	31.84	3.66	-3.74
76.1	29.26	0.94	-7.34
76.14	27.1	0.36	-5.64
76.18	28.66	1.8	-3.94
76.22	31.38	-0.72	-4.92
76.26	28.62	-5.04	-5.34
76.3	27.38	-4.52	-4.2
76.34	31.08	-6.98	-5.08
76.38	28.36	-6.52	-5.14
76.42	31.4	-8.82	-4.8
76.46	29.811	-4.6921	-3.5435
76.5	30.116	-4.5162	-2.9236
76.54	30.457	-4.2545	-2.2693
76.58	30.824	-3.9224	-1.5967
76.62	31.207	-3.5353	-0.92213
76.66	31.595	-3.1086	-0.26161
76.7	31.979	-2.6578	0.36865
76.74	32.348	-2.1982	0.95251
76.78	34.76	0.88	0
76.82	33.32	-1.18	1.18
76.86	30.8	0.86	4.54
76.9	35.28	1.74	3.4
76.94	35.08	1.66	1.68
76.98	33	-2.8	2.36
77.02	32.06	-0.82	0.82
77.06	31.28	-2.56	1.18
77.1	31.24	-0.78	5.1
77.14	35.72	-0.9	0.32
77.18	32	-2.74	-0.06
77.22	33.36	1.3	-2.68
77.26	29.24	1.98	0.56
77.3	25.96	0.22	3.56
77.34	27.1	-2.8	5.16
77.38	28.62	-2.56	8.18
77.42	30.68	-3.74	5.18
77.46	29.98	3.02	0.22
77.5	26.54	-2.34	4.14
77.54	26.36	-1.96	2.76
77.58	24.7	0.18	1
77.62	23.46	-0.36	4.04
77.66	26.34	1.2	5.96
77.7	26.3	-0.08	5.92
77.74	26.72	-1.62	6.28
77.78	26.22	-1.06	2.18
77.82	25.82	2.86	1.64
77.86	27.84	1.8	-0.06
77.9	26.84	2.46	0.76
77.94	27.74	1.22	0.5
77.98	27.86	1.44	0.94
78.02	27.68	-1.26	1.54
78.06	28.26	-0.84	0.32
78.1	29.38	1.56	0.72
78.14	27.24	1.42	0.6
78.18	28.2	1.18	0.44
78.22	29.72	1.18	0.24
78.26	32.6	2.34	0.04
78.3	31.46	2.74	-1.62
78.34	32.82	0.66	1.38
78.38	31.16	0.34	0.66
78.42	31.02	0.48	2.14
78.46	33.02	2.62	-0.96
78.5	32.8	3.28	-1.56
78.54	32.76	2.6	-0.38
78.58	33.52	1.96	-0.06
78.62	33.74	2.9	1.32
78.66	31.1	2.2	-1.02
78.7	31.82	2.52	-3.26
78.74	29.74	1.82	-0.22
78.78	30.52	3	-0.58
78.82	32.58	4.9	-3.76
78.86	31.86	1.5	-0.3
78.9	29.58	2	0.1
78.94	26.78	2.36	-1.66
78.98	27.34	1.96	-4.86
79.02	26.3	3.54	-3.7
79.06	26.36	2.14	0.84
79.1	27.06	2.64	4.54
79.14	26.16	4.84	1.78
79.18	24.3	4.64	5.14
79.22	27.568	1.8537	1.3785
79.26	27.368	1.6435	1.4842
79.3	27.163	1.4192	1.5732
79.34	28.62	1.78	0.68
79.38	25.68	-0.7	4.56
79.42	23.58	0.5	6.84
79.46	22.56	-3.86	8.38
79.5	26.18	0.52	7.6
79.54	25.88	-1.26	5.26
79.58	25.4	-1.9	2
79.62	25.18	-1.56	0.58
79.66	24.32	-2.46	0.28
79.7	25.046	-1.2919	1.7403
79.74	24.852	-1.5799	1.7039
79.78	25.96	-0.7	-3.76
79.82	25.68	-1.12	-1.66
79.86	29.64	-2.44	-1.64
79.9	25.3	-1.5	-2.98
79.94	29.5	2.58	2.66
79.98	29.74	2.38	2.48
[truncated: 1,013 more rows]
