# Supplementary material for: Mean flow and turbulence structure over exposed roots on a forested floodplain: Insights from a controlled laboratory experiment
Source: PLoS One. 2020 Feb 26;15(2):e0229306. doi: 10.1371/journal.pone.0229306 (PMC7043746; doi:10.1371/journal.pone.0229306)
Supplement: S1 File — (ZIP) [file pone.0229306.s001.zip › data_and_scripts/velocity_data/t21_102_replaced.csv]

0.06	26.42	-4.56	2
0.1	29.44	-3.74	0.64
0.14	29.48	-4	0.7
0.18	32.88	-2.62	-0.96
0.22	33.66	-3.32	0.56
0.26	34.54	-4.06	0.7
0.3	34	-6.64	-0.2
0.34	37.92	-4.06	-2.5
0.38	38.94	-4.2	-4.4
0.42	36.94	-1.86	-5.1
0.46	37.64	-2.38	-6.18
0.5	39.74	-1.06	-6.74
0.54	39.12	-2.96	-6.14
0.58	38.88	1.12	-3.98
0.62	34.96	-0.12	-7.1
0.66	34.42	-0.6	-3.44
0.7	30.48	-4.58	-4.98
0.74	33.5	-8.08	1.2
0.78	35.12	-5.5	1.04
0.82	32.08	-4.82	3.28
0.86	33.54	-7.24	1.14
0.9	31.5	-1.1	-4.1
0.94	33.72	-1.72	-5.82
0.98	30.96	-6.92	-3.14
1.02	32.74	-5.7	-2.52
1.06	29.12	-0.72	-2.74
1.1	27.52	-3.88	-1.52
1.14	25.72	-2.2	2.52
1.18	24.22	-3.92	4.88
1.22	23.58	-3.62	4.2
1.26	21.56	-6.16	5.44
1.3	20.86	-7.78	3
1.34	20.92	-7.72	1.58
1.38	23.54	-5.98	-0.3
1.42	21.86	-5	0.54
1.46	27.3	-8.88	3.2
1.5	26.12	-3.04	3.26
1.54	27.84	-4.18	3.36
1.58	29.12	-2.88	2.06
1.62	28.86	-0.06	2.1
1.66	28.38	-1.88	2.28
1.7	30.88	-1.9	1.48
1.74	28.96	-1.36	1.24
1.78	30.82	-1.46	1.56
1.82	29.34	-1.64	0.68
1.86	29.92	0.22	0.28
1.9	29.32	-0.22	0.52
1.94	30	-0.38	0.7
1.98	28.22	-1.1	0.3
2.02	28.66	-0.98	0.7
2.06	28.24	-1.62	0.88
2.1	29.12	-1	0.56
2.14	28.78	-1.14	0.76
2.18	29.44	-1.54	1.34
2.22	28.56	-2.6	1.54
2.26	28.84	-1.1	1.9
2.3	29.8	-2.22	1.74
2.34	30.44	-3.8	1.12
2.38	30.12	-2.92	1.76
2.42	30.24	-1.72	1.64
2.46	30.06	-0.34	2.58
2.5	33.76	-2.46	1.82
2.54	33.66	-0.98	1.34
2.58	31.1	-2.18	7.68
2.62	37.4	-2.2	5.62
2.66	36.2	-1.64	3.6
2.7	38.94	-1.7	4.02
2.74	40	-2.66	3.24
2.78	38	-0.66	0.34
2.82	36.8	2.58	-0.3
2.86	37.72	3.66	-1.82
2.9	35	6.62	-4.3
2.94	33.88	7.62	-0.78
2.98	30.86	4.68	-0.46
3.02	31.58	4.56	0.76
3.06	29.28	6.92	1
3.1	31.56	5.06	-1.54
3.14	28.92	8.94	-1.24
3.18	26.86	4.2	-0.18
3.22	33.56	4.16	0.84
3.26	34.6	6.8	-0.94
3.3	33.1	6.34	-0.06
3.34	29.241	2.1837	0.10517
3.38	29.105	1.1969	0.037792
3.42	29.022	0.21496	-0.030988
3.46	28.991	-0.73397	-0.091409
3.5	29.009	-1.6216	-0.13371
3.54	29.64	-2.92	3.56
3.58	25.82	-5.74	0.58
3.62	24.88	-7.64	0.58
3.66	28.08	-4.82	-1.36
3.7	29.8	-3.8	-1.28
3.74	31.2	-4.38	-0.08
3.78	32.94	-3.32	-1.14
3.82	31.1	0.86	1.44
3.86	32.98	0.76	3.26
3.9	33.36	0.28	1.7
3.94	29.82	-0.54	6.14
3.98	32	0.22	3.02
4.02	32.64	-1.44	0.36
4.06	32.7	-0.06	-0.9
4.1	33.94	-1.18	-0.18
4.14	34.96	-0.66	-1.32
4.18	32.76	0.22	-0.56
4.22	32.74	-0.66	1.1
4.26	30.86	-2.84	-1.44
4.3	30.08	-1.78	-0.06
4.34	31.7	-3.2	-2.66
4.38	32.34	-1.74	-0.08
4.42	32.26	0.76	-0.3
4.46	35.28	0.14	0.6
4.5	35.78	0.38	0.82
4.54	36.26	1.24	1
4.58	37.52	-0.4	1.82
4.62	37.26	1.86	2.42
4.66	35.28	-0.72	2.18
4.7	32.8	-1.74	2.06
4.74	34.8	-1.08	0.76
4.78	34.52	-1.98	0.86
4.82	34.36	0.22	1.34
4.86	32.24	-0.74	1.24
4.9	31.58	0.52	1.42
4.94	30.42	-0.1	0.98
4.98	33.36	-0.76	0.54
5.02	31.52	1.18	1.06
5.06	32.26	0.52	0.64
5.1	31.54	-0.52	-1.04
5.14	32.52	0.78	0.22
5.18	32.64	-0.88	-0.28
5.22	32.64	-0.04	-1.06
5.26	32.38	-1.2	-1.44
5.3	34.2	-1.42	-2.8
5.34	36.44	-1.46	-4.04
5.38	35.26	-1.06	-3.2
5.42	37.08	1.56	0.54
5.46	38.26	3.22	0.8
5.5	38.18	2.24	0.28
5.54	31.58	2.1	3.56
5.58	31.58	1.54	5.14
5.62	34.36	1.24	1.42
5.66	34.4	2.78	0.36
5.7	34.3	1.76	1.24
5.74	35.3	2.22	-0.16
5.78	33.32	-0.52	-2.18
5.82	33.74	-0.24	-0.36
5.86	33.36	-0.1	2.4
5.9	32.32	0.76	1.4
5.94	34.18	-5.26	0.96
5.98	33.8	-3.26	1.78
6.02	36.16	-2.38	0.46
6.06	34.5	-0.74	-0.36
6.1	34.42	0.92	-2.14
6.14	32.9	1.12	-2.32
6.18	33.42	3.06	-3.92
6.22	32.34	4.22	-3.28
6.26	34.32	4.42	-1.78
6.3	31.34	2.68	-1.96
6.34	33.58	2.94	-2.56
6.38	29.52	2.34	-4.58
6.42	27.84	-2.68	-5.28
6.46	26.3	-2.58	-5.04
6.5	25.82	-4.94	-3.86
6.54	26.44	-4.34	-2.62
6.58	26.32	-0.92	-1.2
6.62	29.84	-1.14	0.78
6.66	31.34	-1.68	3.36
6.7	31.92	3.5	2.24
6.74	29.7	3.32	0.2
6.78	29.08	2.82	-0.36
6.82	30.18	4.4	2.3
6.86	31.36	3.28	-1.62
6.9	32.46	5.2	-0.44
6.94	29.9	4.46	0.56
6.98	30.06	3.26	0.92
7.02	30.8	2.2	0.58
7.06	30.96	-0.94	-0.12
7.1	28.7	-1.62	-0.06
7.14	30.8	0.28	2.84
7.18	30.92	1.34	3.72
7.22	30.34	2.8	3.92
7.26	28.5	2.96	3.28
7.3	28.86	3.26	5.04
7.34	29.8	1.2	6.68
7.38	27.912	-1.1576	2.6318
7.42	27.639	-1.6099	2.2348
7.46	27.382	-2.0098	1.7904
7.5	25.88	-2.08	-1.36
7.54	22.2	-4.04	-1.26
7.58	23.7	-3.86	1.82
7.62	26.24	-3.86	2.44
7.66	29.14	-3.38	1.18
7.7	26.18	-2.12	-2.32
7.74	27.78	-2.72	-1.8
7.78	28.92	-0.9	-1.66
7.82	28.5	-2.38	-4.4
7.86	26.52	0.1	-4.54
7.9	25.12	3.42	-1.42
7.94	24.64	1.74	1.18
7.98	25.2	1.82	0.12
8.02	27.26	1.96	3.6
8.06	28.44	2	8.04
8.1	30.52	-3	8.86
8.14	31.32	-2.34	6.84
8.18	31.62	-1	5.68
8.22	31.58	2.38	2.78
8.26	33.16	0.1	2.6
8.3	34.06	0.88	1.8
8.34	34.64	0.74	3.02
8.38	34.98	2.56	4.52
8.42	34.22	8.08	3.42
8.46	32.16	6.4	3.54
8.5	34.1	5.44	3.62
8.54	35.14	5.82	3.48
8.58	34.82	5.62	2.4
8.62	31.46	8.16	2.64
8.66	34.657	5.7397	1.8295
8.7	34.683	5.5132	1.4523
8.74	34.67	5.2129	1.0695
8.78	33.52	3.8	-2.02
8.82	35.02	0.98	0.96
8.86	36.32	3.34	1.42
8.9	33.1	6.86	2.32
8.94	36.2	5.46	1.76
8.98	36.24	2.42	-3.74
9.02	30.82	1.96	-0.96
9.06	31.04	2.94	-1.62
9.1	34.8	-3.16	-4.72
9.14	30.06	-0.78	-3.62
9.18	30.48	0.7	0.24
9.22	31.9	2.2	0.64
9.26	29.62	2.62	0.74
9.3	26.42	-2.26	1.02
9.34	31.36	-4.1	1.54
9.38	30.24	-1.7	-0.06
9.42	29.44	-0.9	0.54
9.46	29.14	-1.22	0.4
9.5	28.54	-2.14	-0.6
9.54	30.06	-2.14	-1.28
9.58	29.14	-1.84	-0.5
9.62	28.28	-0.22	-1.62
9.66	26.6	-2.66	-0.78
9.7	29.28	-2.66	-1.88
9.74	29.12	-1.56	-3.04
9.78	30.22	-0.54	-3.92
9.82	30.06	0.76	-4.2
9.86	31.64	-1.28	2.22
9.9	33.66	1	3.48
9.94	29.64	3.54	3.06
9.98	27.64	2.36	0.86
10.02	28.66	-2.02	0.66
10.06	25.7	-0.18	0.8
10.1	24.12	-2.22	3.02
10.14	24.58	-0.12	0.54
10.18	25.3	0.88	2.12
10.22	26.18	1.58	-0.66
10.26	24.76	3.66	0.58
10.3	30.1	2.6	-0.12
10.34	28.2	2.7	-0.96
10.38	29.28	3.96	1.06
10.42	29.6	3.52	-0.1
10.46	28.32	3.44	-0.1
10.5	29.32	4.44	1.94
10.54	31.64	6.46	1.2
10.58	34.26	6.04	-0.06
10.62	34.24	9.36	3.28
10.66	35.66	7.48	5.04
10.7	32.18	7.36	3.82
10.74	30.34	7.46	6.46
10.78	27.68	6.68	8.78
10.82	26.42	7.58	9.9
10.86	33.236	2.6181	1.8903
10.9	33.242	2.271	1.7665
10.94	29.06	2.72	-3.52
10.98	33.115	1.6008	1.478
11.02	36.82	-2.32	-2.2
11.06	31.8	-3.38	-0.72
11.1	31.84	-1.66	0.02
11.14	36.12	0.58	-1.32
11.18	38.16	0.82	-2.92
11.22	34.58	-0.9	-3.86
11.26	31.94	-1.62	-4.2
11.3	37	-2.42	-0.38
11.34	31.3	-1.74	-1.9
11.38	28.78	-6.62	-2.02
11.42	26.2	-3.48	-1.94
11.46	30.039	-1.46	-0.75213
11.5	29.32	-4.1	8.16
11.54	28.86	-1.26	6
11.58	29.126	-1.8782	-1.2468
11.62	28.849	-1.9793	-1.3897
11.66	28.592	-2.06	-1.519
11.7	28.358	-2.1197	-1.6331
11.74	28.151	-2.1577	-1.7306
11.78	27.976	-2.1732	-1.81
11.82	27.835	-2.1656	-1.8695
11.86	27.733	-2.1341	-1.9078
11.9	22.82	4.18	-1.3
11.94	27.74	1.14	1.2
11.98	23.94	1.58	-2.14
12.02	28.2	1	-3.98
12.06	26.6	-0.8	-3.5
12.1	28.6	-0.64	-3.84
12.14	32.1	-1.64	-2.1
12.18	33.3	-2.12	-0.06
12.22	29.68	-2.2	-0.28
12.26	31.02	-1.32	-0.16
12.3	27.98	-1.88	-0.8
12.34	29.4	-1.46	-0.54
12.38	27.86	-2.32	1.34
12.42	28.66	-2.68	1.48
12.46	28.46	-1.7	0.48
12.5	31.16	-0.88	0.5
12.54	30.1	0	1.56
12.58	29.28	-1.3	2.14
12.62	30.54	0.9	0.94
12.66	34.04	1.6	0.42
12.7	34	1.54	1.28
12.74	33.24	1.7	1.64
12.78	33.8	1.48	2.56
12.82	32.16	0.86	4.36
12.86	31.22	0.34	4.98
12.9	30.16	1.84	4.08
12.94	29.72	4.5	3.88
12.98	26.94	2.92	4.98
13.02	31.12	3.08	3.68
13.06	29.14	3.24	2.12
13.1	27.04	1.96	2.98
13.14	32.32	1.82	2.72
13.18	30.32	-0.96	1.84
13.22	32.06	-0.18	0.26
13.26	33.8	-1.5	0.86
13.3	31.04	-1.24	4.6
13.34	34.16	-1.18	3.64
13.38	35.02	-0.58	2.8
13.42	35.84	-2.42	2.96
13.46	34.08	-1.96	2.08
13.5	36.52	-1.88	0.32
13.54	36.96	-1.2	-3.1
13.58	34.06	1.62	-2.2
13.62	36.66	2.52	0.94
13.66	35.301	1.2584	-0.083785
13.7	35.004	1.6959	-0.20635
13.74	34.665	2.1137	-0.2927
13.78	36	6.22	-3.8
13.82	34.9	2.42	0.64
13.86	33.14	2.84	0.3
13.9	32	2.48	0.38
13.94	32.34	3.72	0.54
13.98	32.18	1.66	0.58
14.02	32.58	2.56	1.36
14.06	31.24	2.68	1.74
14.1	32.82	2.96	2.1
14.14	31.4	3.04	1.66
14.18	34.52	1.64	2.02
14.22	32.3	1.3	2.16
14.26	32.78	2.26	2.22
14.3	33.14	1.8	2.7
14.34	33.06	3.18	2.16
14.38	32	3.48	2.08
14.42	32.06	3.96	2.64
14.46	32.7	3.18	3
14.5	32.58	2.78	3.58
14.54	32.28	3.78	4.52
14.58	32.92	3	3.78
14.62	34.22	4.54	4.16
14.66	33.84	5.3	4.48
14.7	35.56	3.02	4.82
14.74	36.86	2.56	3.9
14.78	37.68	4.28	3.78
14.82	37.78	4.26	2.7
14.86	38.88	2.12	1.94
14.9	38.1	3.58	0.84
14.94	38.54	3.02	0.52
14.98	38.34	3.6	-0.3
15.02	36.74	4.06	-0.32
15.06	38.26	2.7	2.04
15.1	37.52	4.22	1.82
15.14	37.82	4.52	2.54
15.18	38.4	4.8	1
15.22	36.16	2.06	0.64
15.26	37.98	2.68	0.22
15.3	36.1	1.68	-2.74
15.34	33.82	0.52	-5.1
15.38	30.26	1.74	-4.58
15.42	29.66	-0.8	-4.18
15.46	31.22	-1.96	-5.86
15.5	30.8	-1.28	-5.68
15.54	28.28	-2.42	-7.84
15.58	27.38	0.6	-1.62
15.62	27.02	0.16	-1.08
15.66	27.26	0.76	0.4
15.7	29.74	1.24	0.14
15.74	29.88	2.3	1.38
15.78	28.86	3.9	1.78
15.82	29.78	2.96	1.26
15.86	30.2	3.38	1.82
15.9	29.84	4.38	0.98
15.94	27.84	5.62	2.38
15.98	31.52	6.62	4.32
16.02	29.853	0.56538	2.1932
16.06	29.7	0.15769	2.1113
16.1	29.509	-0.27579	1.9737
16.14	32.96	-8.92	1.76
16.18	29.036	-1.1849	1.5637
16.22	28.765	-1.6429	1.3077
16.26	28.478	-2.0916	1.0285
16.3	28.181	-2.5219	0.7343
16.34	28.32	-8.78	-4.64
16.38	28.6	-7.52	-3.46
16.42	27.28	-3.6156	-0.15704
16.46	26.995	-3.885	-0.42988
16.5	20.54	-5.78	2.96
16.54	26.48	-4.2283	-0.89026
16.58	26.261	-4.2845	-1.0615
16.62	26.075	-4.252	-1.1826
16.66	25.928	-4.1221	-1.2454
16.7	25.824	-3.8858	-1.2417
16.74	25.82	-0.88	0.12
16.78	27.36	-0.24	0.88
16.82	28.02	-0.74	1.68
16.86	26.06	-1.1	0.42
16.9	24.8	2.34	0.04
16.94	25.16	0.94	0.88
16.98	27.14	0.76	-0.36
17.02	27.4	2.42	0.48
17.06	28.4	5.44	2.36
17.1	30.46	6.34	1.7
17.14	28.86	8.48	5.68
17.18	28.2	6.38	9.24
17.22	29.019	2.2264	0.091629
17.26	29.149	2.0645	0.040272
17.3	29.262	1.8657	0.00086815
17.34	29.36	1.635	-0.027439
17.38	30.28	-6.26	-4.86
17.42	30.64	-2.24	-8.3
17.46	29.581	0.80227	-0.054338
17.5	29.638	0.49456	-0.046814
17.54	28.92	-0.6	1.6
17.58	32.9	0.02	-0.2
17.62	33.48	-2.92	-0.58
17.66	28.56	-2.32	-0.3
17.7	29.22	-4	-4.3
17.74	28.98	-0.12	-1.2
17.78	30.54	-3.74	-0.88
17.82	31.48	-3.04	-1.96
17.86	29.32	-1.44	-0.36
17.9	27.82	-1	-2.92
17.94	30.278	-2.2205	0.29779
17.98	30.386	-2.2753	0.33068
18.02	27.48	3.46	5.94
18.06	26.8	3.98	7.34
18.1	27.96	1.64	7.64
18.14	31.001	-1.9059	0.4192
18.18	35.2	-2.52	-2.04
18.22	30.5	0.36	2.24
18.26	30.74	-1.26	0.16
18.3	30.68	-2.26	1.6
18.34	33.16	-2.66	-0.22
18.38	33.98	-2.72	-3.1
18.42	39.34	-1.28	-4
18.46	34.84	3.04	-1.96
18.5	36.42	4.66	-1.78
18.54	34.88	5.74	4.2
18.58	33.94	7.24	2.9
18.62	30.64	8.06	-2.32
18.66	30.68	3.36	-1.1
18.7	32.06	2.38	0.28
18.74	34	1.74	0.94
18.78	32.88	1.7	2.14
18.82	31.84	1.46	0.7
18.86	30.04	1.58	0.78
18.9	30.1	2.62	0.74
18.94	29.8	2.48	-0.2
18.98	27.54	1.06	-0.12
19.02	27.32	0.52	1
19.06	25.92	2.46	4.18
19.1	26.54	2.54	5.56
19.14	31.64	4.38	4.34
19.18	29.359	0.98593	1.7842
19.22	29.833	0.57065	1.5261
19.26	30.349	0.14028	1.2498
19.3	30.886	-0.29467	0.96673
19.34	31.423	-0.72369	0.68822
19.38	31.82	0.82	-0.26
19.42	33.12	-0.8	1
19.46	33	-2.36	1.24
19.5	31.9	-3.46	0.62
19.54	33.16	-2.96	-0.1
19.58	33.24	-4.54	-0.76
19.62	33.74	-3.32	-2.34
19.66	32.82	-2.84	-2.02
19.7	34.84	-1.96	-0.96
19.74	33.2	-1.96	0.04
19.78	29.2	-0.78	3.3
19.82	29.68	-2.02	3.02
19.86	29.752	1.7631	1.4072
19.9	29.507	2.0178	1.5606
19.94	29.283	2.2369	1.7061
19.98	29.081	2.4218	1.8435
20.02	28.898	2.5739	1.9726
20.06	29.76	4.18	2.48
20.1	27.26	9.44	-0.96
20.14	27.92	5.6	1.82
20.18	25.92	6.56	0.78
20.22	29.02	7.1	1.1
20.26	27.32	5.86	1.94
20.3	29.26	4.02	2.18
20.34	28.02	2.7781	2.6829
20.38	27.968	2.6981	2.7283
20.42	27.924	2.5995	2.7635
20.46	27.888	2.4834	2.7882
20.5	23.98	-2.86	7.04
20.54	27.837	2.2049	2.8054
20.58	27.819	2.0453	2.7975
20.62	27.805	1.874	2.7782
20.66	27.794	1.6923	2.7475
20.7	27.784	1.5017	2.7051
20.74	27.774	1.3036	2.6509
20.78	27.765	1.0995	2.5845
20.82	26.16	3.24	6.02
20.86	27.78	1.58	5.3
20.9	27.82	-1.26	5.58
20.94	29.64	-3.94	5.72
20.98	23.12	-7.16	0.76
21.02	27.16	-4.58	5.02
21.06	27.592	-0.38243	1.7653
21.1	27.54	-0.58478	1.5951
21.14	27.477	-0.78057	1.4111
21.18	27.404	-0.9684	1.2131
21.22	27.318	-1.1469	1.0007
21.26	32.82	-2.18	-3.86
21.3	31.36	-1.46	-4.74
21.34	30.46	0.58	-4.44
21.38	28.86	2.9	-3.9
21.42	26.58	0.46	-2.12
21.46	24.72	0.46	-2.02
21.5	24.48	0.12	-0.64
21.54	23.2	-0.1	-0.3
21.58	23.52	-0.94	0.28
21.62	24.22	-2	-0.78
21.66	23.74	-4.18	1.14
21.7	27.66	-6.9	-0.98
21.74	27.42	-6.16	-2.04
21.78	29.58	-5.78	-3.1
21.82	30.6	-7.96	-4.98
21.86	28.68	-3.38	-4.54
21.9	28.3	-4.86	0.04
21.94	30.34	-4.32	2.54
21.98	33.86	-1.5	4.14
22.02	33.72	-2.2	1.88
22.06	32.3	-1.96	2.48
22.1	36.16	-0.86	2.72
22.14	38.02	-0.24	3.24
22.18	38.2	-2.1	2.26
22.22	33.78	-0.94	0.16
22.26	32.52	-2.38	0.68
22.3	33.48	-3.02	1
22.34	32.58	-1.98	1.6
22.38	33.36	-2.4	1.28
22.42	34.44	-2.44	0.58
22.46	35.38	0.16	0.58
22.5	34.18	-1.72	0.04
22.54	33.9	-0.42	0.3
22.58	31.92	0.24	-1.64
22.62	31.82	1.98	-2.08
22.66	33.24	2.06	-2.36
22.7	33.02	3.82	-2.42
22.74	31.802	0.079468	-1.9123
22.78	31.305	-0.088314	-1.8531
22.82	32.88	-1.84	-5.76
22.86	30.22	-1.98	-4.34
22.9	29.796	-0.72395	-1.4671
22.94	29.325	-0.94691	-1.2896
22.98	26.06	-3.44	1.24
23.02	27.36	-1.72	-1.84
23.06	28.8	0	-1.68
23.1	28.28	-3.44	1.94
23.14	27.94	-2.02	1.48
23.18	27.42	-0.24	0.5
23.22	28.5	-0.64	0.28
23.26	28.42	-1.12	0.34
23.3	29.5	-0.8	0.38
23.34	27.6	-1.02	-0.14
23.38	29.1	-0.44	-0.7
23.42	29.32	-0.74	-0.3
23.46	28.54	0.38	-0.66
23.5	30.46	-0.58	0.7
23.54	28.74	-0.38	0.8
23.58	30.38	1.58	1.82
23.62	32.76	-0.84	1.64
23.66	30.78	1.16	1.12
23.7	29.94	2.46	-0.98
23.74	32.52	3.14	1.86
23.78	33.3	3.14	-1.18
23.82	33.94	4.06	0.34
23.86	34.02	5.74	1.04
23.9	31.76	5.58	1.38
23.94	33.56	5.12	4.6
23.98	31.84	6.14	2.72
24.02	31.78	3.42	4.02
24.06	32.06	3.54	2.3
24.1	34.6	2.62	-1.16
24.14	33.78	1.46	-3.02
24.18	31.3	0.18	-3.76
24.22	35.88	-0.78	-5.88
24.26	35.02	-4.56	-3.16
24.3	36.24	-2.5	0.78
24.34	36.92	0.16	1.7
24.38	37.46	0.4	2.34
24.42	36.48	1.78	2.84
24.46	34.92	5.32	-1.36
24.5	32.86	1.64	1.32
24.54	35.76	-0.48	0.92
24.58	37.98	0.92	0.88
24.62	35.06	1.84	-1.6
24.66	33.24	-0.1	-1.56
24.7	33.36	1.62	-3.22
24.74	35.8	3.04	-4.34
24.78	34.54	6.58	-5.4
24.82	34.24	6.4	-4.78
24.86	34.66	3.94	-3.3
24.9	35	3.6	-0.96
24.94	33.495	0.80946	-3.2113
24.98	33.229	0.39149	-2.9968
25.02	28.14	-6.42	-4.54
25.06	33.2	-1.56	-3.36
25.1	32.78	-1.62	-2.78
25.14	33.28	-1.86	-0.28
25.18	33.26	-1.38	-0.24
25.22	32.22	-0.4	0.24
25.26	31.3	-0.54	-0.3
25.3	32.7	0.66	-0.78
25.34	31.8	2.2	0.28
25.38	30.4	0.2	0.84
25.42	30.3	1.64	0.36
25.46	32.66	0.9	1.1
25.5	31.04	-0.8	0.88
25.54	29.92	0.42	1.06
25.58	30.18	0.64	0.6
25.62	30.9	0.34	-0.2
25.66	27.66	-2.82	-0.06
25.7	23.42	-5.34	2.42
25.74	25.7	-4.78	5.62
25.78	30.398	0.3734	0.44874
25.82	30.849	0.97465	0.36861
25.86	31.7	-0.42	-1.54
25.9	35.2	1.98	-0.56
25.94	34.5	4.8	-0.84
25.98	32.88	5.08	-0.54
26.02	32.96	5.16	-1.02
26.06	31.38	4.96	2.5
26.1	34.36	3.88	4.44
26.14	30.34	3.04	4.78
26.18	30.74	2.82	6.48
26.22	29.66	4.68	6.68
26.26	29.26	-0.8	6.4
26.3	29.38	0.66	8.7
26.34	29.531	1.7916	5.0035
26.38	29.352	1.6165	4.7664
26.42	27.42	-5.34	2.44
26.46	29.129	1.2992	4.1068
26.5	29.088	1.165	3.7175
26.54	29.5	-0.32	0.88
26.58	28.24	0.02	0.64
26.62	29.86	2.3	0.58
26.66	29.06	2.12	3.98
26.7	31.12	3.02	2.66
26.74	29.58	3.72	3.3
26.78	30.84	2.14	3.48
26.82	30.46	1.7	1.52
26.86	31.1	2.78	0.34
26.9	33.58	-0.2	-0.02
26.94	33.24	0.88	2.06
26.98	30.62	1.36	2.96
27.02	33.68	-1.1	2.72
27.06	31.16	1.22	1.76
27.1	29.86	0.7	3.14
27.14	30.8	0.04	2.42
27.18	34.34	-0.72	0.48
27.22	34.42	-0.12	-0.42
27.26	34.9	2.48	-0.28
27.3	35	1	0.18
27.34	35.2	1.64	-1.02
27.38	35.18	1.92	-0.66
27.42	34.9	1	-1.86
27.46	35.48	0.12	-3.98
27.5	33.78	-0.46	-4.3
27.54	34.78	-1.14	-4.46
27.58	30.2	2.14	-1.58
27.62	34.4	-3.42	-1.9
27.66	30.94	-0.91427	-1.7996
27.7	26.88	2.9	-1.76
27.74	24.72	-6.3	-1.02
27.78	26.86	0.44	-1.64
27.82	23.08	-1.86	1.58
27.86	30.161	-1.4684	-0.44083
27.9	33.14	-0.88	-1.52
27.94	30.46	-4.26	2.5
27.98	33.12	-2.5	5.22
28.02	30.34	-3.12	4.22
28.06	30.78	-2.34	4.96
28.1	32.82	-1.26	-2.98
28.14	34.84	3.68	-1.02
28.18	32.38	5.32	-2.26
28.22	32.22	5.72	-0.5
28.26	32.92	2.66	3.32
28.3	31.22	2	4.8
28.34	29.8	0.06	7.76
28.38	29.9	2.7	4.2
28.42	28.38	2.36	-0.24
28.46	30.88	0.04	0.78
28.5	27.88	1.88	3.04
28.54	27.68	1.12	2.46
28.58	28.08	2.36	3.2
28.62	27.82	5.44	2.94
28.66	25.58	6.04	6.16
28.7	25.3	0.46	5.98
28.74	25.38	1.2	7.4
28.78	26.4	1.84	5.2
28.82	22.38	1.48	3.84
28.86	21.1	3.22	4.76
28.9	22.52	-2.62	5.04
28.94	17.6	1.04	4.34
28.98	19.32	-0.98	8.1
29.02	20.08	-1.56	4.86
29.06	20.96	0.06	3.7
29.1	20.62	0.52	4
29.14	19.06	-0.9	1.08
29.18	23.841	-0.023348	3.0243
29.22	24.075	-0.10073	2.759
29.26	24.313	-0.17365	2.5009
29.3	24.553	-0.24165	2.2504
29.34	24.796	-0.30429	2.008
29.38	17.98	-0.1	2.54
29.42	25.287	-0.41166	1.5493
29.46	25.535	-0.4555	1.334
29.5	25.784	-0.49217	1.1288
29.54	26.033	-0.52122	0.93411
29.58	26.282	-0.5422	0.75042
29.62	31	0.7	-0.78
29.66	30	1.94	-1.56
29.7	30.04	1.88	0.34
29.74	31.96	4.2	1.8
29.78	33.64	1.54	3.54
29.82	30.6	2.66	2
29.86	29.96	0.36	0.28
29.9	27.52	-4.02	0.46
29.94	24.34	-0.76	3.78
29.98	28.698	-0.20908	-0.37361
30.02	28.923	-0.11157	-0.40399
30.06	29.144	-0.00057758	-0.41752
30.1	32	-4.44	-0.1
30.14	31.42	-2.98	-5.4
30.18	29.38	-4.14	-3.28
30.22	29.22	-1.82	-1.42
30.26	29.24	-0.62	-0.62
30.3	29.48	-1.3	-0.78
30.34	30.02	0.12	-1.26
30.38	30.04	0.14	-1.5
30.42	30.88	2.3	-2.02
30.46	27.52	2.24	-1.84
30.5	31.171	2.2385	0.68622
30.54	35.08	4.64	-5.02
30.58	31.437	2.8736	1.1632
30.62	31.555	3.2205	1.437
30.66	31.664	3.5877	1.7349
30.7	29.74	6.04	2.42
30.74	28.48	9.56	7.86
30.78	27.34	6.04	8.26
30.82	29.94	7.06	6.84
30.86	31.52	5.54	7.78
30.9	32.08	7.54	5.16
30.94	30.08	7.56	7.14
30.98	32.06	8.52	6.28
31.02	34.36	9.24	4.72
31.06	31.16	8.7	2.78
31.1	34.6	6.36	4.5
31.14	36.54	5.28	3.6
31.18	39.98	8.12	4.58
31.22	31.161	3.2386	0.61426
31.26	30.803	2.471	-0.12109
31.3	30.416	1.7063	-0.82716
31.34	27.6	-2.72	-4.84
31.38	29.6	0.23819	-2.1184
31.42	29.194	-0.43906	-2.687
31.46	19.62	-7.04	-6.2
31.5	19.46	-6.84	-6.42
31.54	19.66	-5.54	-5.58
31.58	27.86	-2.4635	-4.2552
31.62	27.657	-2.7329	-4.4294
31.66	29.56	1.18	-1.74
31.7	29.3	2.42	-3.12
31.74	30.22	-1.38	-4.7
31.78	34.62	-1.54	-4.56
31.82	32.02	-0.04	-3.54
31.86	32.64	-0.78	-3.08
31.9	30.54	-0.66	-0.16
31.94	28.5	-0.4	1.76
31.98	29.74	1.54	1.1
32.02	32.34	2.26	-0.2
32.06	30.6	4.46	-0.02
32.1	31.28	6.98	2.88
32.14	30.22	4.98	2.66
32.18	28.04	5.2	1.26
32.22	27.68	4.6	2.24
32.26	26.4	2.92	2.54
32.3	27.24	0.54	2.32
32.34	26.66	1.8	6.34
32.38	31.44	1.3	8.52
32.42	31.06	1.62	8.36
32.46	31.96	1	4.48
32.5	30.16	-3.02	4.02
32.54	31.4	-3.42	4.44
32.58	30.1	-8.5	1.7
32.62	27.1	-7.84	-1.5
32.66	24.34	-7.84	-4.62
32.7	28.913	-7.5402	-2.447
32.74	27.22	-10.44	-5.7
32.78	30.94	-11.4	-9.08
32.82	28.64	-8.18	-7.56
32.86	27.54	-5.58	-5.24
32.9	27.86	-7.3	-3.76
32.94	27.86	-7.66	-2.46
32.98	29.84	-9.82	-2.68
33.02	25.78	-9.14	0.28
33.06	28.38	-5.16	1.94
33.1	27.78	-4.28	4.14
33.14	28.38	-5.82	7.26
33.18	28.52	-5.26	3.34
33.22	29.747	-3.0222	3.421
33.26	30.148	-2.315	3.7045
33.3	32.12	0.38	1.88
33.34	33.24	0.84	3.22
33.38	32.64	1.36	2.08
33.42	32.4	-0.22	5
33.46	31.82	1.08	3.18
33.5	30.96	-0.08	3.46
33.54	32	-0.3	2.9
33.58	33.62	2.3	2.9
33.62	31.34	0.9	2.3
33.66	32.82	1.42	2.42
33.7	33.26	1.8	1.42
33.74	35.08	2.78	0.56
33.78	30.58	6.96	-4.3
33.82	32.92	3.48	0.9
33.86	32.46	3.6	-0.36
33.9	32.72	3.36	1.02
33.94	35.32	3.08	3.7
33.98	34.867	2.9692	-3.1115
34.02	34.658	3.1975	-3.5759
34.06	34.384	3.4304	-4.0024
34.1	34.052	3.6653	-4.3884
34.14	35.76	-1.16	-8.42
34.18	38.24	3.96	-8.98
34.22	38.82	0.38	-8.72
34.26	32.29	4.57	-5.4755
34.3	31.779	4.774	-5.6198
34.34	31.255	4.9637	-5.708
34.38	30.725	5.1364	-5.7373
34.42	30.197	5.2894	-5.7051
34.46	29.679	5.42	-5.6089
34.5	29.178	5.5255	-5.4459
34.54	28.701	5.6032	-5.2136
34.58	23.04	4	0.24
34.62	27.852	5.6644	-4.5306
34.66	24.98	6.64	-6.22
34.7	29.1	5.52	-7.38
34.74	26.48	7.64	-2.38
34.78	25.2	7.78	-1.14
34.82	27.08	8.16	-1.22
34.86	24.22	5.48	-0.54
34.9	27.18	5.06	2.6
34.94	29.38	1.6	4.06
34.98	28.26	2.3	3.8
35.02	28.1	3.9	4.26
35.06	27.74	2.32	4.74
35.1	29.02	1.64	3.42
35.14	29.36	1.48	3.24
35.18	27.8	0.42	3.96
35.22	28.8	0.76	3.94
35.26	28.88	0.26	2.84
35.3	30.68	0.04	4.9
35.34	28.92	0.52	5.48
35.38	29.34	-0.78	4.46
35.42	29.46	-1.28	3.1
35.46	31.4	-1.72	2.64
35.5	32.78	0.84	1.38
35.54	33	-0.08	2.24
35.58	31.6	0.28	2.3
35.62	32.4	1.14	-0.66
35.66	33.56	2.3	0.1
35.7	35.38	2.18	0.22
35.74	35.6	3.78	0.34
35.78	38.14	5	1.94
35.82	34.236	1.9843	-0.98352
35.86	33.854	1.8268	-1.1731
35.9	33.388	1.6315	-1.3357
35.94	32.854	1.4067	-1.4766
35.98	32.64	1.36	-2.36
36.02	32.5	1.38	-3.86
36.06	34.22	1.5	-4.46
36.1	30.04	-0.22	-3.88
36.14	27.08	-1.04	-5.2
36.18	27.48	0.56	-2.52
36.22	28.62	-0.2	1.66
36.26	26.92	0.12	2.92
36.3	25.6	-4.28	0.54
36.34	25.3	-2.62	-3.72
36.38	27.14	0.1	-5.04
36.42	28.5	2.12	-5.62
36.46	27.46	-1.76	-5.66
36.5	25.9	-3.1	-7.72
36.54	24.28	-5.94	-8.36
36.58	24.437	-0.88642	0.079547
36.62	22.26	0.6	1.02
36.66	21.74	-2.02	3.4
36.7	24.7	0.78	8.28
36.74	23.8	-1.78	7.52
36.78	23.06	2.36	7.02
36.82	21.66	2.96	6.28
36.86	26.285	0.62346	1.9089
36.9	26.735	0.77055	2.0546
36.94	27.218	0.87854	2.1607
36.98	27.727	0.9401	2.2235
37.02	28.259	0.94791	2.2394
37.06	32.74	2.84	-0.84
37.1	32.28	1.18	-0.64
37.14	31.82	1.88	1.42
37.18	31.46	1.14	1.8
37.22	33.5	-1.2	-0.54
37.26	28.6	-3.26	-0.8
37.3	29.56	-3.34	-1.38
37.34	32.84	-3.74	-1.98
37.38	32.6	-2.24	-0.5
37.42	34.76	-2.02	1.04
37.46	33.32	-4.98	1.56
37.5	34.62	-4.16	-1.9
37.54	32.94	-2.74	-3.76
37.58	33.5	-4.16	-1.92
37.62	32.8	-1.78	1.54
37.66	31.2	-1.3	1.82
37.7	33.24	-3.5	0.48
37.74	33.08	-1.78	0.32
37.78	31.64	-2.62	-0.14
37.82	32.94	-1.18	-0.46
37.86	32.32	-2.88	-0.7
37.9	31.4	-1.38	-0.12
37.94	32.68	-2.08	0.58
37.98	32.82	-0.8	-0.42
38.02	32.24	-1.38	0.18
38.06	31.9	-1.7	-0.34
38.1	30.86	-3.56	-1.22
38.14	28.2	-2.36	-1.96
38.18	26.08	-1.94	-2.18
38.22	22.24	-3.88	1.04
38.26	21.08	-5.14	4.36
38.3	24.7	-2.92	8.28
38.34	24.5	-0.38	5.92
38.38	32.06	1.18	4.9
38.42	30.56	-3.26	8.64
38.46	27.041	-3.0044	4.6101
38.5	27.559	-2.8521	4.6382
38.54	29.18	-3.74	2
38.58	29.2	-4.1	1.7
38.62	30.58	-3.56	3.3
38.66	28.56	-3.26	2.94
38.7	29.94	-1.68	3.3
38.74	30.4	-1.02	4.14
38.78	30.62	0.62	-0.24
38.82	30.98	3.34	2.2
38.86	30.86	5.38	1.66
38.9	30.52	3.66	-0.66
38.94	32.28	3.36	-3.42
38.98	33.3	3.52	-3.3
39.02	33.38	1.72	-4.02
39.06	29.46	1.74	-3.58
39.1	28.32	3.74	-1.44
39.14	28.08	5.96	2.12
39.18	31.12	3.76	6.86
39.22	33.48	6.32	5.02
39.26	33.24	5.78	5.02
39.3	29.56	4.04	4.44
39.34	34	3.42	4.48
39.38	36.9	3.88	4.16
39.42	38.16	3.12	5.9
39.46	38.52	5.08	5.34
39.5	38.66	6.04	8.84
39.54	40.6	8.58	5.08
39.58	40.18	7.82	0.7
39.62	38.74	2.34	4
39.66	37.64	2.56	4.16
39.7	36.38	-1.44	2.42
39.74	33.8	-1.7	-2.6
39.78	34.88	-0.2	-3.58
39.82	35.56	0.44	-2.9
39.86	34.48	0.62	-2.92
39.9	34.48	-2.08	-2.04
39.94	33.52	-1.38	-2.1
39.98	32.72	0.08	-1.18
40.02	30.92	-1.94	1.7
40.06	31.28	-1.66	3.14
40.1	30.18	-0.96	3.7
40.14	29.24	-2.64	3.18
40.18	29.78	-1.22	2.62
40.22	28.48	-2.3	2.8
40.26	32.34	0.04	1.56
40.3	32.4	0.96	-0.56
40.34	34.72	5.38	-1.74
40.38	34.94	3.1	1.68
40.42	30.54	3.08	0.48
40.46	31.06	3.82	0.34
40.5	31.92	2.74	0.44
40.54	32.04	1.36	0.48
40.58	30.76	1.2	-1.82
40.62	31.92	0.76	-0.72
40.66	32.74	3.02	-0.7
40.7	28.24	-0.74	-0.62
40.74	25.72	-2.98	1.22
40.78	26.28	-1.36	2.6
40.82	29	2.9	5.14
40.86	29.98	4.5	4.36
40.9	28.94	2.64	2.72
40.94	31.46	2.84	2.76
40.98	30.22	4.1	1.7
41.02	29.98	1.88	0.56
41.06	33.42	1.4	-1.06
41.1	33.74	4.16	-2.38
41.14	30.92	4.26	-2.68
41.18	30.4	1.02	-1.84
41.22	29.12	-1.42	-0.34
41.26	28.56	1.48	1.78
41.3	29.84	2.02	-0.18
41.34	27.32	1.94	3.9
41.38	28.66	3.6	1.74
41.42	31.823	0.70837	0.057286
41.46	32.52	0.40637	-0.14564
41.5	33.243	0.10239	-0.36255
41.54	33.969	-0.19995	-0.58895
41.58	30.68	-0.36	6.74
41.62	35.347	-0.78514	-1.0522
41.66	35.956	-1.0607	-1.28
41.7	41.3	-4.9	-2.9
41.74	41.6	-0.88	-3.02
41.78	38.34	0.24	-2.7
41.82	37.56	-2.26	-3.04
41.86	36.34	-1.14	-3.8
41.9	36.44	-1.98	-3.22
41.94	35.82	-1.86	-3.28
41.98	34.32	-3.22	-2.88
42.02	34.2	-4.32	-3.16
42.06	32.7	-2.2	-1.8
42.1	32.64	-1.6	-1.18
42.14	32.86	-1.62	-0.78
42.18	30.98	-3.62	0.36
42.22	30.36	-3.56	1.24
42.26	29.36	-2.8	1.6
42.3	29.46	-2.68	1.26
42.34	29.12	-2.5	1.06
42.38	31.16	-2.7	0.12
42.42	32.82	-0.58	-0.6
42.46	31.72	-2.1	-0.46
42.5	32.58	-1.44	0.34
42.54	31.36	-3.2	-0.48
42.58	32.34	-1.68	1.14
42.62	32.48	-1.96	1.5
42.66	34.44	-0.92	1.3
42.7	36.62	2.32	1.12
42.74	36.3	4.94	0.48
42.78	34.02	7.04	-2.74
42.82	30.06	0.28	0.76
42.86	31.46	1.46	0.74
42.9	31.58	0.08	4.8
42.94	30.46	-0.9	4.02
42.98	30.74	0.32	1.18
43.02	31.12	1.54	1.76
43.06	30.4	1.62	0.94
43.1	32.22	1.44	1.38
43.14	31.6	1.18	0.58
43.18	30.812	0.14149	2.3937
43.22	31.028	0.0097045	2.4711
43.26	31.58	0.4	4.18
43.3	31.58	0.34	2.74
43.34	32.88	-0.4	2.28
43.38	32.34	-0.24	1.08
43.42	32.94	-0.86	-0.1
43.46	32.02	-1.74	0.58
43.5	29.58	-1.74	4.06
43.54	33.4	-2.92	3.64
43.58	34.58	-1.96	1.06
43.62	35.76	0.08	2.18
43.66	35.46	-0.72	0.46
43.7	33.5	-3.38	-3.04
43.74	32.16	0.14	1.06
43.78	36.34	-0.06	1.92
43.82	36.4	0.4	0.42
43.86	34.18	2.38	1.42
43.9	34.18	0.86	2
43.94	34.78	2.22	1.48
43.98	34	1.94	1.04
44.02	35.1	4.02	3.16
44.06	34.7	4.72	2.64
44.1	34.64	5.98	3.14
44.14	34.08	6.5	2.84
44.18	33.22	7.7	1.8
44.22	32.12	8.04	1.8
44.26	31.9	9.1	2.74
44.3	34.734	5.0077	-1.4814
44.34	33.22	0.68	-7.14
44.38	39.3	1.44	-7.68
44.42	36.2	4.62	-7.12
44.46	34.66	4.02	-2.16
44.5	33.48	1.4	-1.54
44.54	36.4	0.94	-2.86
44.58	35.48	1.72	-2.32
44.62	38.2	1.9	-1
44.66	35.647	-1.6601	-2.083
44.7	34.26	-7.84	-2.02
44.74	38	-6.74	-5.32
44.78	39.38	-6.4	-2.44
44.82	36.56	-5.02	-0.64
44.86	34.98	-3.38	-3.44
44.9	32.7	-3.44	-0.76
44.94	35.031	-6.2567	-2.0357
44.98	34.764	-6.5634	-2.0573
45.02	34.44	-6.7419	-2.0946
45.06	28.74	-7.44	-2.18
45.1	30.04	-5.56	0.86
45.14	33.68	-3.62	-2.68
45.18	36	-4.4	-3.22
45.22	36.1	-4.6	0.34
45.26	31.52	-4.56	1.76
45.3	30.68	-4.48	-1.2
45.34	25.96	-3.92	-6.32
45.38	27.96	-2.12	-5.12
45.42	24.4	0.92	-5.88
45.46	26.74	4.56	-5.54
45.5	27.6	7.12	-4.56
45.54	25.6	6.36	-3.02
45.58	27.4	6.44	-1.86
45.62	29.28	5.22	-0.18
45.66	29.08	4.44	-0.84
45.7	27.14	3.66	-0.24
45.74	30.26	4.42	1.3
45.78	29.42	3.1	1.42
45.82	30.64	3.48	-0.48
45.86	29.2	2.34	-0.18
45.9	31.56	3.68	0.46
45.94	31.18	3.72	1.62
45.98	29.56	3.2	2.32
46.02	33.72	2.36	1.6
46.06	35.02	3.74	-3.12
46.1	31.9	2.54	-2.68
46.14	30.3	1.22	-3.38
46.18	31.7	1.3	-1.6
46.22	31.28	1.64	-0.84
46.26	30.64	-2.44	-0.18
46.3	25.94	-2.36	-2.48
46.34	27.12	-3.42	-2.26
46.38	26.5	2.28	-2.4
46.42	25.9	-0.18	-1.16
46.46	28.72	-5.4	-3.8
46.5	32.5	-3.96	-0.94
46.54	30.98	-3.44	-2.5
46.58	32.3	-1.8	-3.62
46.62	30.86	-3.2	-4.04
46.66	32.18	-0.02	-1.64
46.7	30.08	-2.56	0.88
46.74	34.72	1.08	-2.56
46.78	38.42	-1.94	-4.42
46.82	36.48	-1.96	-3
46.86	37.38	-2.48	-3.74
46.9	36.1	1.3	-2.74
46.94	37.26	1.48	-2.82
46.98	34.48	2.46	-3.5
47.02	35.502	1.2209	-2.1699
47.06	35.059	1.4851	-2.3202
47.1	34.548	1.7225	-2.4849
47.14	34.5	2.4	0.68
47.18	34.92	0.58	5.28
47.22	32.792	2.2445	-3.0019
47.26	32.192	2.3451	-3.1608
47.3	27.3	-1	-6.46
47.34	33.12	4.68	-2.34
47.38	34.02	6.04	-2.94
47.42	30.1	3.64	-4.54
47.46	30.22	1.02	-4.18
47.5	28.32	-0.08	-6.7
47.54	29.02	2.5	-5.86
47.58	27.02	1.7	-3.42
47.62	28.32	-0.64	-2.08
47.66	31.72	-0.5	-3.44
47.7	33.34	0.04	-0.88
47.74	31.52	0.96	-0.78
47.78	28.32	-0.82	-0.32
47.82	26.66	-0.18	-1.54
47.86	25.18	0.04	-2.96
47.9	26.1	-0.6	-2.14
47.94	26.48	0.36	-0.96
47.98	24.96	-1.62	-2.34
48.02	24.82	0.12	-1.36
48.06	23.48	-2.3	-1.56
48.1	23.16	-5.1	0.28
48.14	24.52	-1.56	2.96
48.18	28.28	-0.44	0.68
48.22	27.92	1.5	0.14
48.26	30.34	1.22	0.1
48.3	31.32	1.72	-1.78
48.34	33.84	1.3	0.58
48.38	34.9	2.58	2.54
48.42	33.78	3.44	1.48
48.46	33.98	2.72	0.4
48.5	30.22	1.32	-0.64
48.54	32.18	3.48	1.54
48.58	32.92	4.96	2.34
48.62	31.7	4.42	5.86
48.66	26.42	1.12	4.8
48.7	31.08	0.84	3.42
48.74	29.26	-0.04	1.58
48.78	32.48	-0.14	2.14
48.82	33.26	2.08	1.58
48.86	34.28	2.24	3
48.9	34.72	3.84	1.64
48.94	35.58	4.74	2.06
48.98	35.66	6.66	2.54
49.02	34.22	6.1	3.9
49.06	36.04	9.06	3.8
49.1	33.88	8.26	1.32
49.14	39.58	5.92	4.56
49.18	33.74	8.52	0.88
49.22	32.82	6.12	2.44
49.26	33.24	3.22	2.84
49.3	36.32	6.28	1.74
49.34	38.22	6.62	-3.86
49.38	39.28	7.08	-4.02
49.42	36.02	6.96	-5.04
49.46	36.44	3.74	-5.88
49.5	34.22	3.36	-4.44
49.54	30.36	2.06	-0.34
49.58	31.2	1.14	-0.84
49.62	28.34	-2	-2.36
49.66	29.36	-1.14	-1.52
49.7	25.3	-0.34	-5.62
49.74	27.24	2	-3.42
49.78	26.98	4.44	-2.62
49.82	24.38	-0.42	-6.84
49.86	25.34	-0.48	-6.12
49.9	24.18	-3.02	-6.26
49.94	21.96	-2.12	-7.16
49.98	22.98	-5.68	-6.18
50.02	20.72	-6.84	-5.14
50.06	20.28	-5.58	-4.86
50.1	19.96	-6.44	-3.5
50.14	20.04	-5.36	-1.84
50.18	20.7	-5.3	-0.96
50.22	21	-5.56	0.48
50.26	19.74	-5.14	1.6
50.3	21.08	-10.62	-0.34
50.34	23.24	-8.26	1.62
50.38	21.88	-6.14	-1.12
50.42	23.78	-2.4	0.68
50.46	26.56	-2.98	2.48
50.5	31.82	-1.12	-0.68
50.54	33.16	-0.34	0.96
50.58	37.52	0.02	0.08
50.62	39.82	1.42	1.32
50.66	41.24	2.4	1.82
50.7	39.64	4.08	1.06
50.74	39.5	2.84	1.42
50.78	38.26	4.52	0.14
50.82	36.28	5.54	-1.72
50.86	36.92	4.48	-2.56
50.9	35.92	3.04	-2.18
50.94	37.38	5.58	2.96
50.98	38.44	6.28	4.64
51.02	38.88	4.5	5.56
51.06	40	5.2	2.38
51.1	38.48	2.92	2.24
51.14	36.74	3.88	2.14
51.18	36.5	4.36	2.66
51.22	36.32	3.86	3.52
51.26	34.98	4.54	2.54
51.3	36.6	5.82	1.82
51.34	37.28	5.14	2.8
51.38	37.08	2.82	2.92
51.42	37.54	1.6	3.26
51.46	38.4	1.08	2.54
51.5	37.02	0.32	2.9
51.54	37.66	-0.26	3.12
51.58	35.68	-4.1	-0.66
51.62	33.88	-3.26	1.6
51.66	32.4	-4.32	-1.4
51.7	31.52	-0.98	-0.42
51.74	33	-0.62	0.4
51.78	31.64	-0.58	0.7
51.82	32.34	-0.96	0.34
51.86	31.92	-1.16	0.28
51.9	31.58	-2.28	0.14
51.94	32.2	-1.14	0.26
51.98	33.86	-2.12	0.3
52.02	32.08	-1.98	0.28
52.06	31.2	-2.72	0.32
52.1	33.66	-2.14	0.08
52.14	35.16	-2.02	0.26
52.18	34.52	-2.38	-0.22
52.22	35.02	-2.68	-0.32
52.26	35.18	-1.86	0.02
52.3	34.8	-3.3	-1
52.34	34.06	-1.72	-0.3
52.38	34.7	-0.28	0
52.42	37.3	-1.54	-0.18
52.46	35.46	0	0.28
52.5	32.34	-2.96	1.76
52.54	31.78	-1.8	1.48
52.58	33.08	-1.52	2.08
52.62	32.72	-0.18	0.8
52.66	31.24	0.74	1.52
52.7	32.22	0.1	2.06
52.74	32.36	-0.66	2.26
52.78	30.68	0.54	2.7
52.82	31.16	0.76	3.18
52.86	29	-0.12	2.76
52.9	31.52	-1.2	0.82
52.94	30.58	0.7	0.84
52.98	31.9	0.06	1.66
53.02	30.54	0.76	1.36
53.06	29.74	-0.68	0.76
53.1	32.2	0.52	0.7
53.14	31.5	0.28	0.48
53.18	32.18	-1.22	-0.5
53.22	32.4	-1.4	-1.92
53.26	32.88	-2.5	0.22
53.3	31.9	-1.14	2.2
53.34	31.32	-1.84	0.76
53.38	34.58	-0.54	1.98
53.42	33.14	-3.94	2.34
53.46	32.98	1.68	1.34
53.5	38.06	2.3	-1.32
53.54	38.1	2.64	-1.7
53.58	35.72	3.74	-0.64
53.62	31.1	-0.54	-0.88
53.66	37.22	0.7	-1.66
53.7	36.98	4.84	-6.16
53.74	34.316	1.5013	1.6479
53.78	34.198	1.7939	1.8074
53.82	34.061	2.09	1.9613
53.86	33.84	-2.56	1.44
53.9	31.48	0	2.22
53.94	31.62	1.3	6.58
53.98	32.94	5.96	2.84
54.02	32.54	5.22	5.1
54.06	32.54	2.9	5.14
54.1	32.16	3.6	5.82
54.14	32.82	3.8	6
54.18	30.86	3.48	6.4
54.22	32.64	2.18	8.34
54.26	32.238	5.0686	2.7818
54.3	32.137	5.2682	2.7315
54.34	32.063	5.4483	2.6528
54.38	32.018	5.6071	2.5438
54.42	28.12	9.96	-3.98
54.46	28.98	3.08	0.94
54.5	34.3	5.1	0.32
54.54	36.32	7.52	0.22
54.58	37.62	6.58	-1.62
54.62	35.28	7.48	-2.58
54.66	32.6	6.14	-1.78
54.7	32.44	8.88	-0.8
54.74	31.88	7.98	0.76
54.78	34.68	5.38	2.3
54.82	33.32	1.82	0.9
54.86	33.44	3.84	0.88
54.9	32.64	2.42	0.26
54.94	32.42	1.18	1.92
54.98	32.94	2.44	3.8
55.02	33.3	1.62	3.34
55.06	30.14	1.06	6.84
55.1	29.08	5.32	2.02
55.14	29.52	4.46	3.52
55.18	31.72	3.94	3.02
55.22	27.26	3.94	6.66
55.26	29.1	1.78	4.86
55.3	29.28	0.96	5.68
55.34	28.74	2.06	5.16
55.38	28.822	-1.2353	3.6473
55.42	29.025	-1.794	3.3347
55.46	29.274	-2.3289	2.9895
55.5	29.558	-2.8287	2.6208
55.54	29.863	-3.2821	2.238
55.58	25	-9.7	-1.96
55.62	28.74	-12.42	0.34
55.66	28.22	-8.6	-4.68
55.7	31.056	-4.4061	0.74902
55.74	32.72	-3.7	2.68
55.78	33.54	-7.54	2.44
55.82	34.64	-5.9	0.82
55.86	33.78	-3.3	2.84
55.9	32.7	0.16	1.82
55.94	31.42	2.06	-2.24
55.98	32.24	5.6	-1.2
56.02	30.98	5.1	-0.58
56.06	26.88	0.8	1.04
56.1	26.68	0.78	1
56.14	29.06	0.22	0.96
56.18	29.2	-0.9	0.46
56.22	28.8	-0.96	0.4
56.26	28.4	-1.96	1.94
56.3	30.78	-0.9	3.12
56.34	27.9	-2.18	1.56
56.38	30.04	-2.56	1.32
56.42	30.06	-2.54	1.38
56.46	30.28	-1.56	1.52
56.5	30.16	-3.58	0.6
56.54	32.12	-3.56	-0.36
56.58	31.78	-2.28	0.8
56.62	34.12	-1.14	2.42
56.66	28.82	-2.3	1.18
56.7	32.94	-4	0.68
56.74	36.42	-4.08	0.08
56.78	34.02	-5	-2.06
56.82	35.28	-6.88	-1.92
56.86	34.22	-5.76	-0.5
56.9	33.82	-6.98	1
56.94	34.94	-5.78	0.42
56.98	35.94	-4.26	-1.72
57.02	35	-4	-0.04
57.06	34.8	-4.7	-0.28
57.1	33.8	-1.7	-0.86
57.14	31.64	-3.38	1.06
57.18	30.94	-5.04	0.54
57.22	29.06	-1.58	-2.94
57.26	30.34	0.78	-3.44
57.3	28.1	-0.16	-4.1
57.34	31.1	-3.42	-1.78
57.38	30.92	-2.56	-0.26
57.42	31.14	-1.36	-1.24
57.46	31.38	-1.5	-0.94
57.5	30.88	-0.24	-0.24
57.54	30.02	0.34	-0.24
57.58	29.38	0.76	-0.02
57.62	29.2	1.6	-0.24
57.66	29.16	1.88	0.48
57.7	29.98	3.14	0.94
57.74	30.54	3.04	0.94
57.78	30.62	4.2	0.66
57.82	30.22	1.98	0.36
57.86	32.42	3.08	0.7
57.9	30.36	1.32	0.36
57.94	28.24	0.4	-0.12
57.98	32.42	1.28	-2.76
58.02	33.499	1.8062	1.553
58.06	34.181	1.6024	1.722
58.1	38.92	2.92	2.42
58.14	34.94	0.34	5.32
58.18	35.82	-0.52	6.6
58.22	37.68	1.6	2.16
58.26	37.38	-1.44	0.12
58.3	36.14	-0.64	-0.54
58.34	36.36	2.1	1.78
58.38	37.9	1.06	-0.16
58.42	36.6	1.9	-1.2
58.46	38.3	-0.76	-0.32
58.5	37.2	-1.32	-0.34
58.54	36.26	-1.44	-1.2
58.58	33.48	-1.3	-0.58
58.62	35.3	-1.02	0.32
58.66	34.6	-1.02	-0.02
58.7	32.38	-2.1	-0.24
58.74	32.78	-0.16	-0.64
58.78	32.22	-0.6	-0.6
58.82	30.5	1.02	-1.26
58.86	33.22	0.12	-1.42
58.9	30.36	2.12	-2.3
58.94	31.88	2.18	-2.62
58.98	29.5	2.02	-4.08
59.02	32.04	4.12	-5.46
59.06	28.582	2.7632	-0.037398
59.1	27.971	2.999	0.62727
59.14	27.381	3.1894	1.303
59.18	26.822	3.3296	1.9653
59.22	26.304	3.4151	2.5898
59.26	25.835	3.4412	3.1522
59.3	25.44	2.24	8
59.34	20.56	-0.36	7.82
59.38	25.08	6.18	4.62
59.42	23.64	6.04	3.28
59.46	24.12	2.98	0.64
59.5	21.56	-0.3	4.14
59.54	25.58	-0.76	4.02
59.58	30.4	4.18	1.64
59.62	28.16	0.1	1.88
59.66	27.84	-1.26	-1.84
59.7	25.02	-4.34	-2.8
59.74	24.4	-0.16	-1.72
59.78	22.56	-1.64	0.44
59.82	18.72	-4.28	3.04
59.86	20.38	-4.04	3.62
59.9	22.86	-7.9	3.72
59.94	20.36	-7.62	2.82
59.98	21.44	-10.68	4.12
60.02	22.46	-10.92	2.98
60.06	24.96	-6.82	3.6
60.1	30.04	-9	4.62
60.14	28.46	-3.78	1.92
60.18	28.42	-3.82	-0.86
60.22	30.22	-4.52	-0.48
60.26	29.96	-5.74	0.78
60.3	30.54	-3.9	0.5
60.34	29.86	-3.2	0.82
60.38	29.74	-0.92	-0.24
60.42	30.4	-1.76	0.16
60.46	29.18	-0.82	0.6
60.5	31.4	0.4	-0.26
60.54	30.2	0.94	-0.42
60.58	32.04	1.54	-0.1
60.62	32.38	0.52	1.16
60.66	32.46	0.28	0.58
60.7	32.26	1.12	0.58
60.74	33.38	0.8	0.94
60.78	33.82	-0.86	1.02
60.82	33.28	-0.1	2.12
60.86	36.92	-2.28	0.22
60.9	36.08	-0.18	-1.6
60.94	32.28	4.58	-2.78
60.98	32.46	6.86	-1.24
61.02	33.76	5.08	-0.3
61.06	34.06	7.86	-1.1
61.1	32.4	6.2	-0.12
61.14	32.1	5.74	-0.96
61.18	34.62	5.5	-1.48
61.22	33.32	5.78	-3.08
61.26	34.88	0.82	-2.68
61.3	31.64	-0.6	-0.14
61.34	28.56	-2.1	2.62
61.38	31.14	2.2	2.38
61.42	32.38	6.36	7.14
61.46	34.3	8.46	3.08
61.5	32.22	8.42	3.54
61.54	32.2	7.58	3.14
61.58	32.42	9.24	3.58
61.62	33.26	11.06	3.14
61.66	30.9	8.18	3.86
61.7	35.14	9.12	4.22
61.74	30.74	9.02	4.96
61.78	30.02	5.56	6.04
61.82	26.66	3.62	4.5
61.86	26.38	5.02	5.66
61.9	30.581	4.1478	0.80175
61.94	30.552	3.1807	-0.10553
61.98	30.533	2.2029	-0.99158
62.02	30.517	1.2357	-1.828
62.06	30.5	0.30078	-2.5862
62.1	32.98	-1.44	-4.16
62.14	33.26	-2.1	-4.72
62.18	32.06	-1.74	-5.36
62.22	31.1	-0.12	-5.08
62.26	30.28	-3.16	-6.24
62.3	30.86	-4.04	-5.46
62.34	28.86	-3.56	-3.96
62.38	26.38	-4.76	-3.1
62.42	27.84	-3.08	4.28
62.46	27.38	-0.9	2.9
62.5	27.78	-1.02	2.76
62.54	31.44	-2.04	1.66
62.58	29.32	-1.84	1.18
62.62	28.68	-1.74	-0.1
62.66	31.82	-0.06	-0.76
62.7	32.82	0.92	0.34
62.74	33.64	0.74	1.52
62.78	32.22	0.86	2.12
62.82	31.783	1.0378	2.3522
62.86	29.64	3.96	9.32
62.9	30.2	1.92	8.88
62.94	32.411	1.2508	0.99289
62.98	32.562	1.2565	0.48113
63.02	32.682	1.2358	-0.031555
63.06	32.77	1.1923	-0.52812
63.1	32.32	1.06	-3.22
63.14	31.74	0.72	-4.2
63.18	35.2	0.24	-2.44
63.22	31.64	-1.42	-7
63.26	31.76	-0.12	1.58
63.3	34.72	0.28	-0.86
63.34	34.06	3.66	-3.88
63.38	30.92	0.98	-2.24
63.42	32.1	-0.54	-0.16
63.46	30.52	1.12	-0.36
63.5	31.9	0.02	0.12
63.54	30.58	0	0.86
63.58	30.58	0.1	0.26
63.62	28.68	1	-0.08
63.66	29.22	0.04	0.4
63.7	30.74	1.88	0.48
63.74	28.98	0.28	0.24
63.78	30.46	0.64	-0.02
63.82	29.88	1.26	-0.12
63.86	29.56	1.6	-0.06
63.9	30.1	0.48	-0.78
63.94	30.92	1.94	-0.8
63.98	28.68	1.34	-0.32
64.02	27.6	1.66	-0.2
64.06	27.06	2.18	-0.5
64.1	24.94	2.36	-2.08
64.14	23.08	-0.44	0.22
64.18	25.06	0.78	1.98
64.22	24.42	3.02	2.22
64.26	24.56	2.06	2.52
64.3	22.72	1.86	5.9
64.34	23.36	2.76	8.8
64.38	26.36	0.9	5.6
64.42	29.28	0.9	5.92
64.46	33.66	3.96	6.4
64.5	28.058	0.50606	2.6593
64.54	28.538	0.18816	2.0051
64.58	29.78	-1.1	-4.94
64.62	29.349	-0.42775	0.54067
64.66	28.44	-4.36	-4.84
64.7	32.18	0.74	-2.14
64.74	30.52	-1.7	-1.2
64.78	29.32	-2.26	-2.82
64.82	28.08	-0.52	-2.36
64.86	27.02	-1.42	-2.02
64.9	27.72	-0.84	-1.96
64.94	26.36	-0.62	-2.36
64.98	26.58	-0.24	-2.92
65.02	25.68	-1.42	-3.42
65.06	24.34	0.12	-3.5
65.1	22.66	-0.34	-5.18
65.14	22.86	-1.26	-5.32
65.18	20.34	-2.98	-4.46
65.22	22	-5.52	-2.98
65.26	21.5	-7.04	-1.42
65.3	21.06	-5.18	-0.9
65.34	19.02	-3.22	2.82
65.38	18.82	-8.02	4.46
65.42	17.96	-6.7	6.06
65.46	17.62	-4.4	6.68
65.5	19.2	-4.2734	3.827
65.54	19.639	-3.6787	4.1222
65.58	20.186	-3.0187	4.3437
65.62	20.827	-2.3144	4.495
65.66	18.94	-3.9	7.44
65.7	19.58	-1.62	6.4
65.74	23.8	2.86	2.26
65.78	22.22	2.02	0.78
65.82	22.2	2	5.76
65.86	25.36	0.36	4.54
65.9	29.86	3.28	1.26
65.94	33.66	3.6	0.64
65.98	33.6	0.2	3.78
66.02	29.62	1.36	3.8
66.06	30.02	2.2	3.2
66.1	26.56	2.98	3.54
66.14	27.64	-0.84	2.48
66.18	27.94	0.14	0.26
66.22	28.68	-0.6	0.44
66.26	28.26	2.44	-1.44
66.3	28.44	2.5	-1.38
66.34	28.967	3.2052	1.4136
66.38	28.88	3.6774	1.5699
66.42	26.76	3.9	3.5
66.46	30.92	6.5	2.28
66.5	30.2	4.68	3.7
66.54	29.1	5.74	3.44
66.58	29.82	5.3	2.64
66.62	29.22	6.92	3.08
66.66	28.86	4.72	2.48
66.7	27.16	5.74	2.4
66.74	25.8	2.6	6.7
66.78	22.88	1.62	7.92
66.82	25.26	2.94	6.48
66.86	30.14	3.28	4.58
66.9	32.34	0.52	2.24
66.94	30.08	0.12	0.7
66.98	29.92	-0.56	3.36
67.02	32.22	0.84	1.9
67.06	32.92	-0.06	1.78
67.1	33.92	-2.12	2.02
67.14	34.74	-1.46	0.94
67.18	36.1	0.06	-0.1
67.22	36.18	0.32	-0.28
67.26	35.24	-0.16	-0.04
67.3	33.1	-0.48	-0.1
67.34	33.36	-1.34	-0.18
67.38	31.62	0.86	-0.06
67.42	32	1.76	-0.38
67.46	31.82	1.64	-0.6
67.5	30.86	2.18	-1.04
67.54	32.04	3.2	-1.38
67.58	34.48	3.04	0.08
67.62	33.48	3.94	-4.46
67.66	33.427	0.61509	1.1255
67.7	33.347	0.63005	1.2224
67.74	33.18	-6.78	2.24
67.78	34.08	-1.76	2.86
67.82	38.64	-7.98	1.88
67.86	32.905	0.56539	1.4196
67.9	32.3	-7.58	-2.68
67.94	28.86	-3.02	3
67.98	30.18	-2.44	2.6
68.02	30.42	-1.1	1
68.06	28.32	-2.64	-0.42
68.1	30.32	-1.52	-1.72
68.14	31.7	-0.88	2.4
68.18	31.568	-0.027566	1.0928
68.22	27.78	8.46	4.74
68.26	28.48	7.94	6.26
68.3	34.34	6.14	-0.06
68.34	30.758	-0.47347	0.68851
68.38	30.547	-0.59354	0.57243
68.42	30.335	-0.71576	0.45223
68.46	30.122	-0.83948	0.32883
68.5	29.908	-0.96406	0.20318
68.54	34.5	7.74	9.38
68.58	29.482	-1.2132	-0.051186
68.62	29.271	-1.3365	-0.17802
68.66	31.94	2.46	-1.92
68.7	33.54	-2.68	-3.28
68.74	28.653	-1.6936	-0.54596
68.78	28.455	-1.8062	-0.6613
68.82	28.262	-1.9145	-0.77143
68.86	28.073	-2.0178	-0.87543
68.9	27.892	-2.1156	-0.97234
68.94	27.716	-2.2072	-1.0612
68.98	31.58	-3.4	-0.44
69.02	35.38	-1.54	-0.96
69.06	33.88	-3.6	-2.06
69.1	33.22	-0.94	0.08
69.14	28.18	-2.82	-7.72
69.18	24.66	-1.1	0.64
69.22	26.737	-2.62	-1.3809
69.26	24.72	-6.92	-1.94
69.3	24.16	-3.44	-4.18
69.34	20.16	-4.58	-3.52
69.38	20.96	-8.46	-2.26
69.42	26.386	-2.5866	-1.1636
69.46	17.74	-5.4	-2.68
69.5	26.349	-2.4756	-0.94218
69.54	26.355	-2.3966	-0.79891
69.58	26.379	-2.3011	-0.6327
69.62	18.7	-3.5	-2.14
69.66	17.58	-4.16	2.04
69.7	26.56	-1.9091	0.012939
69.74	26.36	-2.34	1.56
69.78	29.2	-0.56	1.82
69.82	29.86	-0.02	3.02
69.86	30.04	-1.84	2.52
69.9	31.28	3.48	4.48
69.94	31.48	2.54	0.04
69.98	29.06	0.72	4.36
70.02	27.62	0.04	3.42
70.06	28.06	0.7	3.2
70.1	29.2	1.42	3.46
70.14	29.28	1.92	3.9
70.18	28.34	-1.56	3.34
70.22	26.64	-1.74	2.36
70.26	27.6	-0.12	2.6
70.3	27.26	-1.14	3.2
70.34	27.08	-2.74	3.78
70.38	27.88	1.12	2.34
70.42	28.74	0.3	2.32
70.46	27.6	-0.18	1.94
70.5	29.5	-0.86	1.88
70.54	25.24	-0.76	1.94
70.58	26.18	-2.8	1.1
70.62	26.42	-1.42	-0.44
70.66	25.82	-1.6	1.6
70.7	27.68	0.24	0.78
70.74	28.3	-0.86	1.12
70.78	32.02	0.44	-1.22
70.82	30.067	-0.81256	0.51193
70.86	30.584	-0.82739	0.50849
70.9	31.11	-0.83531	0.52518
70.94	33.32	-0.28	0.44
70.98	32.157	-0.82168	0.60628
71.02	35.54	-0.26	0.28
71.06	33.144	-0.75422	0.72979
71.1	33.594	-0.69485	0.7995
71.14	34.004	-0.61547	0.87029
71.18	36.02	0.18	1.08
71.22	34.62	-1.28	4.86
71.26	33.1	-2.7	3.58
71.3	35.32	-1.34	1.42
71.34	34.9	1.42	-1.1
71.38	34.36	1.5	-1.08
71.42	33.58	1.24	-0.42
71.46	33.34	1.52	0.04
71.5	33.88	1.76	0.68
71.54	34.52	1.64	1.18
71.58	34.82	1.08	1.4
71.62	34	3.02	1.82
71.66	34.24	1.68	1.6
71.7	33.3	2.7	1.12
71.74	34.74	2.38	1.42
71.78	34.06	2.56	1.48
71.82	34.34	2.88	1.24
71.86	33.84	3.3	0.72
71.9	34.96	3.08	1.54
71.94	34.84	3.2	1.18
71.98	33.04	4.08	2.42
72.02	33.46	3.3	2.28
72.06	33.82	2.66	1.3
72.1	33.38	2.54	1.08
72.14	33.98	3.22	1.12
72.18	35.32	3.22	0.94
72.22	35.42	4.8	0.62
72.26	35.06	2.98	0.8
72.3	34.86	2.56	0.94
72.34	34.54	2.04	0.16
72.38	35.66	1.38	-0.26
72.42	34.48	0.94	-0.32
72.46	34.9	0.82	0.42
72.5	34.06	0	-2.26
72.54	35.08	-0.08	-1.86
72.58	36.02	-0.48	0.06
72.62	32.2	-0.08	2.1
72.66	32.22	2.56	4.58
72.7	28.32	0.96	3.3
72.74	27.7	1.78	2.68
72.78	31.022	-1.0514	1.8804
72.82	30.816	-1.3319	1.9539
72.86	30.647	-1.5834	1.9984
72.9	28.56	-4.72	2.86
72.94	30.1	-3.16	3.28
72.98	30.48	-2.32	1.88
73.02	30.74	-2.06	1
73.06	31.64	-2.78	0.1
73.1	31.5	-2.3	0.54
73.14	30.9	-0.56	2.08
73.18	31.22	-0.3	0.78
73.22	31.84	-1.14	-0.36
73.26	32.78	-1.44	0.22
73.3	29.84	0.24	0.14
73.34	30.18	-0.06	1.14
73.38	29.94	-2.64	0.14
73.42	31.02	0.94	0.94
73.46	29.9	-1.06	-3.72
73.5	26.48	0.12	-3.06
73.54	27.6	-2.38	-1.9
73.58	26.54	-1.48	-2.32
73.62	27.04	-0.38	-0.88
73.66	26.4	2.32	-0.12
73.7	28.6	3.46	-2.14
73.74	30.695	1.2619	0.0054758
73.78	37.56	3.48	3.46
73.82	34.9	5.02	1.12
73.86	35.8	1.64	1.9
73.9	31.62	0.28	3.72
73.94	32.94	2.06	2.3
73.98	30.74	0.58	1.88
74.02	34.08	0.78	1.12
74.06	32.52	0.96	2.36
74.1	33.62	5.34	5.12
74.14	32.62	2.9	4.56
74.18	30.68	1.88	4.74
74.22	33.1	4.22	4.42
74.26	33.24	3.66	4.96
74.3	34.24	3.76	4.56
74.34	34.08	4.68	3.46
74.38	31.9	5.36	4.56
74.42	33.48	5.66	5.32
74.46	34.72	7.1	6.74
74.5	36.26	5.56	4.26
74.54	37.68	6.56	0.76
74.58	32.64	5.14	1.84
74.62	35.92	4.32	3.98
74.66	35.139	3.8954	-0.36044
74.7	34.931	3.7141	-0.42273
74.74	34.671	3.5148	-0.41119
74.78	34.366	3.2992	-0.33285
74.82	35.86	1.6	-2.06
74.86	35.04	0.86	-3.82
74.9	33.48	1.66	-1.86
74.94	33.06	-1.02	-5.04
74.98	30.92	-4.08	-6.22
75.02	31.981	1.7573	1.1468
75.06	31.556	1.4744	1.4961
75.1	31.143	1.1886	1.856
75.14	30.8	6.6	0.74
75.18	30.379	0.61483	2.5795
75.22	30.042	0.33017	2.9291
75.26	29.744	0.049221	3.2612
75.3	29.492	-0.22635	3.5688
75.34	29.294	-0.49488	3.8449
75.38	29.157	-0.75471	4.0823
75.42	26.18	3.54	9.28
75.46	25.14	-1.3	9.7
75.5	30.86	0.32	6.22
75.54	29.68	-1.26	4.66
75.58	32.72	-2.02	4.44
75.62	33.54	-6.28	3
75.66	32.12	-3.22	6.68
75.7	27.9	-0.6	6.34
75.74	29.34	-2.44	2.3
75.78	33.48	-4	1.12
75.82	35.2	-1.42	-0.04
75.86	33.66	-2.92	-0.58
75.9	31.64	-2.54	-1.08
75.94	31.06	-0.6	-1.44
75.98	30.6	0.66	-2.02
76.02	32.22	0.02	-0.32
76.06	31.9	1.18	-0.26
76.1	31.16	-1.08	-2.26
76.14	31.8	0.06	-4.66
76.18	30.42	1.9052	-2.1606
76.22	29.793	2.5684	-1.9707
76.26	29.12	3.199	-1.7267
76.3	25.1	2.54	-2.06
76.34	26.84	1.96	0.46
76.38	28.88	4.66	-1.62
76.42	28.8	4.96	-1.04
76.46	26.68	7.92	1.68
76.5	25.86	8.08	-0.28
76.54	24	6.42	-0.24
76.58	22.74	2.22	-0.7
76.62	21.08	4.14	0.94
76.66	22.86	1.62	2
76.7	22.12	1.82	-0.42
76.74	23.1	2.38	1.06
76.78	21.02	1.34	2.72
76.82	22.2	-1.92	2.48
76.86	23.4	2.68	5.16
76.9	23.58	2.92	3.84
76.94	23.88	8.1	-0.58
76.98	22.16	3.68	-0.38
77.02	21.2	0	-2.12
77.06	23.46	0.44	1.14
77.1	27.34	-1.78	1.94
77.14	29.32	-0.72	0.34
77.18	33	0.18	0.16
77.22	30.76	0.64	0.66
77.26	30.34	0.1	-0.42
77.3	31.78	-1.48	-1.24
77.34	33.72	1.36	-0.56
77.38	31.02	1.12	-0.12
77.42	32.56	1.94	-0.62
77.46	32.18	0.24	-0.54
77.5	33.18	-0.52	-2.02
77.54	32.46	1.54	0.94
77.58	33.44	-1.5	-0.74
77.62	34.48	-2.24	0.5
77.66	34.82	-3.2	1.2
77.7	33.84	-4.14	-1.66
77.74	29.52	-3.98	-3.5
77.78	25.72	0.42	2.54
77.82	29.2	-0.78	1.26
77.86	31.8	-0.48	-3.36
77.9	31.34	-4.58	0.34
77.94	29.94	-3.74	5.5
77.98	29.36	-0.48	3.14
78.02	31.9	2.62	8.06
78.06	34.58	3.28	7.1
78.1	34.6	0.34	3.22
78.14	31.391	1.1182	1.3132
78.18	31.479	1.5034	1.0876
78.22	31.575	1.8862	0.85153
78.26	31.677	2.2657	0.61633
78.3	31.785	2.6412	0.39338
78.34	34.14	-0.9	-5.4
78.38	30.56	2.54	-5.36
78.42	30.86	1.84	-9.52
78.46	32.235	4.0899	-0.14877
78.5	33.76	7.78	-1.52
78.54	31.28	5.92	1.56
78.58	29.96	5.8	2.36
78.62	33.18	8.26	0.72
78.66	32.66	2.8	2.94
78.7	31.9	7.58	4.2
78.74	32.54	6.82	4.36
78.78	32.88	7.46	5.68
78.82	34.36	3.32	8.76
78.86	34.24	5.46	6.78
78.9	32.6	7.04	2.16
78.94	32.52	9.7	2.62
78.98	29.98	4.74	1.74
79.02	24.9	4.04	2.96
79.06	22.46	5.68	2.9
79.1	23.76	5.84	-0.42
79.14	27.76	3	2.42
79.18	31.48	1.06	0.8
79.22	27.569	1.4521	-2.0586
79.26	27.518	0.63036	-2.7953
79.3	31.58	-2.86	-7.24
79.34	29.98	-2.18	-6.7
79.38	28.32	-2.44	-6.16
79.42	27.1	0.02	-5.72
79.46	27.6	0.4	-5.52
79.5	27.88	-3.34	-5.04
79.54	26.38	-5.68	-3.8
79.58	27.9	-3.68	-2.4
79.62	27.08	-3.7	-1.56
79.66	27.82	-2.52	-0.68
79.7	27.94	-4.12	-3.42
79.74	30.94	-2.44	-4.92
79.78	27.759	-1.8645	-0.42574
79.82	27.972	-1.5851	0.045773
79.86	28.222	-1.2897	0.47245
79.9	28.32	4.58	4.68
79.94	28.3	1.94	0.74
79.98	26.74	-0.04	2.78
80.02	27.9	-2.6	3.26
[truncated: 1,033 more rows]
