# Supplementary material for: Mean flow and turbulence structure over exposed roots on a forested floodplain: Insights from a controlled laboratory experiment
Source: PLoS One. 2020 Feb 26;15(2):e0229306. doi: 10.1371/journal.pone.0229306 (PMC7043746; doi:10.1371/journal.pone.0229306)
Supplement: S1 File — (ZIP) [file pone.0229306.s001.zip › data_and_scripts/velocity_data/t21_103_replaced.csv]

0.06	29.56	5.26	5.7
0.1	34.96	6.2	8.84
0.14	31.94	8.38	7.52
0.18	32.591	3.7175	3.5284
0.22	32.654	2.5265	2.0731
0.26	32.616	1.418	0.83266
0.3	32.484	0.38966	-0.20532
0.34	32.266	-0.56122	-1.0532
0.38	31.969	-1.4372	-1.7234
0.42	31.601	-2.2407	-2.2283
0.46	33.84	-5.22	-0.52
0.5	28.44	-3.04	0.74
0.54	30.148	-4.2422	-2.8749
0.58	28.62	-4.28	-5.9
0.62	27.54	-2.08	-4.86
0.66	28.26	-1.36	-4.78
0.7	26.38	-7.16	-3.96
0.74	28.96	-9.62	-2.28
0.78	28.7	-9	-1.02
0.82	27.14	-7.28	-0.9
0.86	25.8	-10.54	-2.18
0.9	21.68	-5.36	2.54
0.94	23.824	-7.2545	0.61675
0.98	21.28	-8.24	3.96
1.02	20.26	-8.96	2.92
1.06	22.76	-10.14	2.54
1.1	25.72	-6.8	2.78
1.14	23.38	-2.86	2.66
1.18	20.06	-1	3.6
1.22	20.08	-5.46	2.58
1.26	20.92	-8.22	1.74
1.3	20.32	-7.56	3.18
1.34	21.5	-9.96	2.52
1.38	21.66	-6.5	3.4
1.42	21.2	-5.98	3.26
1.46	21.38	-6	3.36
1.5	20.76	-7.84	2.82
1.54	23.58	-5.86	2.86
1.58	22.02	-4.44	5.08
1.62	23.2	-5.1	5.14
1.66	23.06	-2.9	4.96
1.7	24.76	-1.3	5.76
1.74	24.8	-4.98	4
1.78	23.14	-3.98	4.96
1.82	30.06	0.08	4.36
1.86	31.04	1.26	3.62
1.9	31.52	0.76	2.96
1.94	31.4	3.44	2.6
1.98	32.46	4.66	2.72
2.02	30.74	1.4	3.08
2.06	32.06	2.54	2.84
2.1	32.46	4.16	2.54
2.14	31.62	4.04	2.36
2.18	31.58	3.26	2.54
2.22	30.1	3.36	2.3
2.26	29.5	4	0.48
2.3	26.66	4.32	2.32
2.34	29.26	0.82	-0.22
2.38	25.74	3.88	-0.12
2.42	26.82	2.22	3.06
2.46	28.74	2	4.94
2.5	31.96	1.86	5.62
2.54	30.5	0.24	3.86
2.58	31.88	2.84	4.74
2.62	31.3	2.2	0.42
2.66	27.16	0.5	3.88
2.7	32.077	2.146	-0.33323
2.74	31.838	2.0328	-0.53195
2.78	35.9	3.36	0.26
2.82	33.8	3.2	0.36
2.86	36.76	1.64	-0.38
2.9	34.7	3.28	0.68
2.94	35.38	1.24	-3.68
2.98	34.78	3.12	-1.14
3.02	33.02	2.6	0.84
3.06	32.64	1.86	2.36
3.1	27.019	0.80774	-1.229
3.14	21	-3.66	-6.22
3.18	21.6	-1.56	-3.48
3.22	20.08	-2.02	-6.8
3.26	20.86	-1.86	-7.94
3.3	21.6	1.04	-2.48
3.34	21.52	2.7	-4.82
3.38	22.16	2.84	-3.02
3.42	20.64	0	0.04
3.46	16.58	1.8	-0.84
3.5	20.28	-0.5	-2.48
3.54	20.631	-0.91935	-0.27132
3.58	20.26	-0.32	-3.96
3.62	14.98	-3.22	0.82
3.66	17.2	-3.86	3.72
3.7	16.2	-3.34	0.72
3.74	15.26	-2.7	1.48
3.78	20.374	-1.8102	0.59746
3.82	20.716	-1.9477	0.74262
3.86	25.06	0.62	4.1
3.9	25.32	-0.92	7.02
3.94	28.6	-4.58	9.08
3.98	29.32	-3.22	8.22
4.02	29.5	-1.66	5.2
4.06	30.26	-1.62	0.4
4.1	30.72	-4.42	-2.7
4.14	29.42	-3.44	-1.6
4.18	31.48	-0.4	-1.24
4.22	29.14	-3.08	-0.98
4.26	31.1	-4.34	-0.06
4.3	31.34	-2.78	1.94
4.34	30.96	-3.94	-1.56
4.38	28.06	-5	-1.46
4.42	28.14	0	-0.92
4.46	29.06	-2.38	0.76
4.5	29.74	-2.02	3.6
4.54	34.54	-2.2	4.76
4.58	28.14	-9.78	-0.32
4.62	30	-3.76	-1.7
4.66	31.34	-1.84	-0.54
4.7	33.32	-3.5	1.12
4.74	32.76	-1.34	1.26
4.78	33.82	-0.4	1.88
4.82	28.26	1.28	1.34
4.86	32.932	-2.708	1.562
4.9	33.131	-2.7777	1.6068
4.94	33.297	-2.8485	1.6392
4.98	33.43	-2.916	1.6597
5.02	33.529	-2.9757	1.6685
5.06	33.28	-4.06	2.5
5.1	33.78	-3.68	3.02
5.14	35.28	-3.56	1.2
5.18	34.84	-6	0.34
5.22	34.4	-2.84	1.56
5.26	34.5	-2.16	0.92
5.3	32.16	-1.78	0.64
5.34	30.84	-1.28	0.52
5.38	32.16	-3.24	3.3
5.42	32.44	-2.84	2.6
5.46	30.34	0.04	1.62
5.5	34.24	-2.64	-0.78
5.54	32.1	1.54	1.62
5.58	28.86	1.62	3.56
5.62	31.7	0	4.92
5.66	33.12	5.06	2.8
5.7	32.82	3.48	2.32
5.74	31.22	1.7	2.72
5.78	30.78	3.42	2.62
5.82	31.48	4.06	3.42
5.86	32.72	-3.22	6.22
5.9	31.8	-0.02	2.44
5.94	31.96	-0.14	3.58
5.98	33.48	-3.04	3.54
6.02	31.16	-4.76	2.42
6.06	31.54	-0.72	0.8
6.1	29.9	-1.78	3.5
6.14	33.78	-0.04	4.5
6.18	31.16	3.58	2.18
6.22	27.62	5.14	4.48
6.26	28.3	3.58	1.96
6.3	28.54	3.54	2.88
6.34	31.14	0.8	2.68
6.38	30.8	1.4	2.96
6.42	27.64	0.88	3.5
6.46	28.98	3.2	5.42
6.5	27.62	2.72	7.44
6.54	31.88	2.96	5.86
6.58	31.82	2.58	3.24
6.62	32.18	3.76	2.24
6.66	31.34	4.4	2.72
6.7	31.58	2.5	1.24
6.74	33.98	2.88	1.52
6.78	34.3	1.52	3.46
6.82	33.96	0.38	4.56
6.86	35.38	1.94	4.68
6.9	36.62	1.52	5.08
6.94	37	0.46	5.3
6.98	35.68	-0.26	6.56
7.02	34.24	4.16	4.36
7.06	35.54	2.2	1
7.1	36.54	2.62	-5.22
7.14	34.98	-0.18	-3.94
7.18	30.36	-2.76	-6.12
7.22	28.08	-0.96	-1.2
7.26	31.94	-2.3	0.56
7.3	30.8	-1.26	0.36
7.34	31.7	-3.16	-0.42
7.38	33.14	-4.46	0.92
7.42	29.42	-2.3	-0.36
7.46	34.86	-2.4	-1.26
7.5	31.16	-3.82	-0.34
7.54	32.4	-0.28	0.52
7.58	30.52	3.68	0.58
7.62	33.28	1.9	-0.06
7.66	33.94	0.94	0.84
7.7	34.82	1.86	1.3
7.74	30.62	-1.26	2.58
7.78	29.52	1.04	4.36
7.82	28.84	4.08	4.46
7.86	32.443	1.5422	1.1361
7.9	32.444	1.4437	1.0886
7.94	32.433	1.2938	1.0259
7.98	32.408	1.1001	0.95026
8.02	32.369	0.86972	0.86387
8.06	37.04	2.6	3.94
8.1	32.24	0.32868	0.66777
8.14	34.96	-2.14	-6.16
8.18	30.6	-4.52	-4.22
8.22	36.08	-1.46	-6.54
8.26	31.745	-0.86886	0.24445
8.3	31.565	-1.1494	0.14509
8.34	31.358	-1.4077	0.052761
8.38	23.1	-0.56	5.08
8.42	29.28	0.22	4.08
8.46	29.8	0.04	2.6
8.5	31.4	-2.82	1.74
8.54	30.26	-3.22	0.86
8.58	30.38	-0.6	0.04
8.62	30.52	-1.34	-1.32
8.66	30.4	-2.14	-1.64
8.7	27.38	-2.52	-1.98
8.74	27.06	0.14	-1.38
8.78	27.26	-1.96	-0.58
8.82	26.08	-0.32	1.88
8.86	27.88	-1.92	3.02
8.9	26.02	-0.7	3.24
8.94	26.42	3.06	2.46
8.98	27.86	0.92	3.3
9.02	25.5	0.22	3.54
9.06	26	0.84	4
9.1	24.58	5.28	4.58
9.14	26.18	2.18	3.84
9.18	24.4	0.46	2.24
9.22	29.88	0.1	5.92
9.26	29.86	-2.08	5.26
9.3	27.28	1.08	4.68
9.34	25.3	-3.26	5.54
9.38	28.06	-4.98	4.92
9.42	29.12	-4.1	2.44
9.46	28.86	-3.2	0.94
9.5	26.66	-1.56	5.76
9.54	32.64	-4.5	2.66
9.58	35.38	-4.58	0.82
9.62	31.34	-5.92	0.72
9.66	33.18	-3.08	2.24
9.7	29.96	-1.66	0.56
9.74	30.62	-2.5	1.94
9.78	33.06	-1.94	3.54
9.82	34.06	-3.58	2.28
9.86	32.42	-3.8	1.22
9.9	31.98	-2.26	0.86
9.94	30.62	-3.16	0.64
9.98	30.86	-0.9	1.4
10.02	30.54	-1.58	0.66
10.06	30.28	-1.66	0.84
10.1	30.8	-3.56	1.26
10.14	30.28	-2.98	1.44
10.18	28.14	-2.76	1.4
10.22	29.26	-2.5	2.18
10.26	29.08	-2.18	3.84
10.3	30.04	-2.62	1.7
10.34	30.64	-1.86	0.76
10.38	32.44	-2.2	1.58
10.42	30.34	-0.94	2.02
10.46	32.46	-1.82	2.82
10.5	30.68	-0.24	0.02
10.54	30.54	-0.2	1.56
10.58	30.64	-2	1.16
10.62	31.22	-1.4	1.88
10.66	31.24	4.64	1.48
10.7	30.4	6.3	0.88
10.74	32	4.3	4.24
10.78	28.74	2.22	4.08
10.82	28.3	8.58	6.3
10.86	23.14	8.56	2.12
10.9	29.536	4.3781	1.904
10.94	26.42	3.36	6.1
10.98	30.46	4.56	0.82
11.02	31.82	5.82	-3.12
11.06	30.8	4.66	-2.92
11.1	31.34	1	-0.78
11.14	30.42	-0.72	2.24
11.18	30.48	-0.74	0.62
11.22	28.36	2.54	1.72
11.26	30.04	0.24	1
11.3	27.38	1.92	0.64
11.34	27.14	2.46	0.56
11.38	28.02	3.76	0.68
11.42	28.26	3.32	2.1
11.46	28.98	3.54	2.38
11.5	29.3	1.04	0.94
11.54	28.42	4.18	1.62
11.58	30.62	5.26	3.2
11.62	30.1	4.22	2.1
11.66	30.48	7.4	3.4
11.7	30.8	4.9	2.56
11.74	30.86	2.98	5.36
11.78	34.48	-3.04	3.56
11.82	32.88	-5.76	2.12
11.86	36.26	-4.16	2.9
11.9	32.445	-3.2815	2.1991
11.94	34.04	-6.48	2.24
11.98	31.6	-7.68	3.4
12.02	30.62	-6.9	-0.52
12.06	28.92	-5.48	-1.84
12.1	26.38	-4.74	0.1
12.14	26.5	-9.96	0.18
12.18	28.32	-6.68	0.76
12.22	28.36	-11.3	4.4
12.26	26.84	-9.36	5.72
12.3	24.4	-7.66	3.88
12.34	19.04	-10.5	1.88
12.38	18.12	-10.8	0
12.42	21.42	-10.4	-2.64
12.46	20.86	-11.86	-3.32
12.5	16.82	-12.04	-4.18
12.54	20.897	-10.341	0.91862
12.58	20.726	-10.449	1.2493
12.62	20.618	-10.52	1.5985
12.66	20.568	-10.551	1.9557
12.7	24.18	-12.28	4.02
12.74	24.34	-9.5	1.6
12.78	22.66	-5.92	3.14
12.82	25.2	-4.56	2.84
12.86	20.62	-6.08	2.22
12.9	20.32	-8.2	2.66
12.94	21.538	-9.4464	3.8053
12.98	21.818	-9.0709	3.8512
13.02	17	-8.94	3.96
13.06	20	-11.34	2.3
13.1	22.16	-10.16	2.84
13.14	21.5	-11.64	4.44
13.18	23.94	-7.1	6.1
13.22	24.26	-7.82	4.48
13.26	25.3	-4.66	4.26
13.3	26.16	-4.12	1.36
13.34	25.54	-1.2	-4.7
13.38	26	1.7	-4.98
13.42	26	0.42	-4.04
13.46	24.58	0.76	-4.78
13.5	19.34	-1.5	-3.14
13.54	25.18	-0.24594	-0.095722
13.58	22.46	0.4	3.86
13.62	26	-4.02	2.6
13.66	25.24	-1.24	-0.06
13.7	26.46	-0.7	1.74
13.74	24.76	-1.14	4.24
13.78	27.4	-0.14	5.12
13.82	31.98	-0.94	4.24
13.86	35.54	-3.1	2.9
13.9	33.7	-6.34	5.98
13.94	34.4	-5.28	4.3
13.98	33.32	-2.84	2.56
14.02	33.18	-4.94	2.5
14.06	34.98	-3.38	2.36
14.1	35.2	-3.78	2.9
14.14	34.58	-2.02	2.3
14.18	33.18	-4	1.94
14.22	32.92	-4.56	0.02
14.26	37.02	-6.2	1.3
14.3	33.96	-5.78	1.64
14.34	31.88	-6.26	2.54
14.38	33.18	-2.64	3.24
14.42	29.2	-2.5	4.96
14.46	30.16	-2.4	6.16
14.5	30.898	-0.81456	1.4727
14.54	30.733	-0.0094056	1.4121
14.58	26.48	3.34	-5.34
14.62	28.14	2.36	-2.36
14.66	29.26	4.94	-0.9
14.7	28.78	5.9	3.2
14.74	30.74	1.56	4.2
14.78	35.44	1.84	3.42
14.82	36.28	4.08	1.82
14.86	32.76	5.14	3.3
14.9	34.12	2.6	4.32
14.94	34.18	4.76	4.62
14.98	31.94	5.14	3.68
15.02	33.14	5.88	3.88
15.06	34.68	5.48	4.76
15.1	36.18	3.02	6.04
15.14	38.22	4.84	4.96
15.18	35.02	5.68	4.02
15.22	37	7.58	5.6
15.26	36.8	8.7	5.54
15.3	37.08	11.9	4.14
15.34	37.44	11.38	4.9
15.38	36.18	11.9	6.16
15.42	36.98	10.38	8.98
15.46	36.92	7.88	3.46
15.5	35.02	7.24	4.04
15.54	32.62	4.98	2.96
15.58	36.44	-1.66	5.98
15.62	38.48	4.1	-0.4
15.66	36.86	3.02	-2.8
15.7	30.62	1.24	-6.7
15.74	31.52	-2.84	-6.5
15.78	33.9	0.12	-5.92
15.82	30.2	1.9	-6.42
15.86	28.1	0.44	-5.54
15.9	30.58	-0.52	-2.76
15.94	26.88	-2.8	-0.7
15.98	25.56	-2.54	-3.32
16.02	25.48	-4.26	-5.2
16.06	28.52	-4.62	-1.26
16.1	23.98	-4.28	3.44
16.14	26.68	-1.26	2.26
16.18	26.3	-0.92	0.26
16.22	26.54	1.42	2.06
16.26	28.88	2.72	0.88
16.3	30.22	2.42	0.7
16.34	29.68	4.12	1.26
16.38	28.28	5.04	0.52
16.42	30.16	4.14	0.26
16.46	26.78	-0.5	1.46
16.5	29.74	0.18	6.5
16.54	30.94	-0.22	4.68
16.58	31.12	-1.76	2.1
16.62	31.14	-3.08	0.46
16.66	31.78	-2.68	1.24
16.7	32.26	-1.66	0.04
16.74	33.32	-2.26	0.04
16.78	32.06	-1.6	0.62
16.82	33.64	-2.58	-0.32
16.86	32.4	-2.74	-4.46
16.9	33.18	0.04	-1.94
16.94	34.44	-2.96	-1.2
16.98	35.08	-3.22	0.22
17.02	33.84	-1.9	0.28
17.06	30.98	-0.88	2.56
17.1	32.02	-3.76	1.76
17.14	30.62	-2.46	2
17.18	28.98	-3.38	1.2
17.22	29.32	-3.7	0.7
17.26	28.64	-1.3	-1.2
17.3	29.18	-2.36	-1.1
17.34	27.26	-1.72	-0.96
17.38	31.32	-3.98	1.4
17.42	36.36	-1.84	2.04
17.46	33.22	-1.92	4.96
17.5	33.84	-2.98	3.66
17.54	30.52	-0.76	2.96
17.58	32.52	-2.36	3.2
17.62	33.3	-0.48	3.6
17.66	31.98	0.38	1.58
17.7	31.74	-0.4	-0.56
17.74	34.66	-1.5	-0.4
17.78	34.24	-2.42	0.46
17.82	32.04	-0.8	-0.8
17.86	28.6	-1.44	-0.8
17.9	31.24	1.7	4.1
17.94	29.82	2.72	5.3
17.98	28.28	0.7	3.66
18.02	26.16	3.44	3.56
18.06	27.46	0.14	2.96
18.1	28.18	2.44	-3.7
18.14	25.78	5.04	-1.56
18.18	25.6	3.96	1.96
18.22	30.96	4.54	1.1
18.26	28.16	4.14	-0.06
18.3	29.4	4.42	1.78
18.34	30.86	2.84	1.58
18.38	30.26	3.82	1.26
18.42	30.46	4.68	3.72
18.46	27.82	5.32	1
18.5	29.52	4.68	0.1
18.54	29.34	4.98	4.7
18.58	28.74	7.54	3.88
18.62	29.7	7.52	4.3
18.66	32.6	6.9	4.64
18.7	32.88	8.84	5.7
18.74	36.16	7.36	6.5
18.78	34.24	7.62	6.92
18.82	39.3	8.16	6.66
18.86	36.88	5.76	7.42
18.9	41.48	8.9	3.96
18.94	40.9	9.7	3.2
18.98	40.64	6.96	-3.26
19.02	42.04	6.66	-1.9
19.06	37.122	7.3224	-0.0073056
19.1	35.826	7.1979	-0.75829
19.14	34.356	7.056	-1.4518
19.18	32.748	6.8964	-2.0648
19.22	31.038	6.7192	-2.5742
19.26	31.46	4.38	-6.34
19.3	28.08	4.5	-4.98
19.34	22.86	7.74	-4.1
19.38	23.88	7.66	-1.84
19.42	20.52	5.08	-3.68
19.46	16.52	6.4	1.04
19.5	20.96	7.74	3.3
19.54	19.12	3.8	1.92
19.58	16.96	0.7	0.32
19.62	18.56	2.96	2.38
19.66	14.46	5.92	4.42
19.7	16.44	2.8	6.02
19.74	20.667	3.081	3.7681
19.78	24.52	2.4	4.62
19.82	23.86	1.98	2.42
19.86	24.76	3.02	3.54
19.9	26.68	1.32	4.02
19.94	30.06	1.32	3.96
19.98	30.6	-0.12	4.38
20.02	33.68	1.74	5.64
20.06	34.44	4.14	7.1
20.1	31.44	3.02	8.5
20.14	35.38	0.28	8.24
20.18	33.28	0.34	8.92
20.22	38.9	1.8	7.7
20.26	37.56	4.32	8.94
20.3	34.81	0.22294	5.1643
20.34	36	-5.82	-2.74
20.38	31.3	-3.44	-4.22
20.42	33.275	-0.31558	4.1501
20.46	32.538	-0.53853	3.7546
20.5	26.84	-1.66	2.48
20.54	27.42	-1.14	0.56
20.58	28.56	-1.38	2.42
20.62	30.38	-0.28	1.86
20.66	31.1	-2.52	6.06
20.7	29.1	-2.36	5.96
20.74	26.72	-2.86	4.5
20.78	27.94	-1.08	-1.12
20.82	23.5	-2.16	-0.44
20.86	20.92	-6.34	0.4
20.9	20.56	-7.12	1.14
20.94	22.22	-8.2	-3.8
20.98	19.2	-5.34	-1.2
21.02	24.94	-5.96	1
21.06	27.52	-2.68	1.6
21.1	25.56	-4.74	0.32
21.14	28.38	-5.18	0.3
21.18	24.58	-3.8	-0.78
21.22	25.94	-3.68	2.72
21.26	24.26	-1.72	2.88
21.3	27.26	-4.34	1.82
21.34	28.2	-4.64	-1.36
21.38	28.76	-6.46	-0.32
21.42	28.94	-4.04	-0.34
21.46	30.94	-1.92	0.4
21.5	30.52	-5.46	2.76
21.54	31.4	-0.32	0.8
21.58	30.8	2.96	0.16
21.62	28.08	0.72	0.34
21.66	28.44	1.6	0.92
21.7	27.14	3.02	1.06
21.74	28.46	2.32	1.4
21.78	27.72	1.92	1.72
21.82	29.2	1.1	1.38
21.86	29.22	-0.18	0.26
21.9	28.2	1.18	1.64
21.94	26.78	3.98	2.96
21.98	26.48	3.66	4.26
22.02	23.38	1.32	-0.58
22.06	25.7	1.76	-0.92
22.1	29.78	1.52	0.52
22.14	28.94	2.42	2.18
22.18	28.04	3.74	3.36
22.22	31	1.32	2.4
22.26	31.04	2.78	2.3
22.3	32.44	4.26	1.32
22.34	30.72	-0.24	1.24
22.38	31.16	1.58	3.36
22.42	28.94	5.02	-3.78
22.46	23.4	-2.54	-3.44
22.5	21.66	-5.14	-1.56
22.54	23.62	-3.74	-1.2
22.58	25.96	-3.92	0.84
22.62	28.12	-0.24	0.5
22.66	24.46	-0.58	4.76
22.7	25.02	-5.34	0.4
22.74	29.5	-5.16	-0.6
22.78	31.14	-0.58	-1.02
22.82	32.06	-2.38	-1.5
22.86	28.8	-0.92	-0.78
22.9	25.24	-4.42	-1.28
22.94	25.28	-8.22	-1.96
22.98	21.22	-8.86	3.06
23.02	16.66	-8.92	5.18
23.06	22.96	-4.7	6.16
23.1	20.444	-3.7748	4.3196
23.14	17.88	0.2	6.18
23.18	16.52	1.3	6.8
23.22	18.18	-0.16	8.32
23.26	18.06	-4.06	7.94
23.3	20.62	-2.66	5.74
23.34	22.86	-1.38	3.48
23.38	20.5	-2.64	4.32
23.42	21.38	-1.86	5.76
23.46	22.28	-0.68	3.68
23.5	25.76	-2.02	3.74
23.54	28.98	-1.14	2.54
23.58	30.8	-2.56	1.5
23.62	30.48	0.38	2.26
23.66	33.48	-3.6	3.24
23.7	30.58	-1.94	2.6
23.74	32.76	-0.34	2.84
23.78	32.88	-2.58	-0.66
23.82	34.84	-1.32	-1.5
23.86	34.74	-3.32	-3.1
23.9	32.94	-5.16	-0.62
23.94	31.88	-2.5	-1.6
23.98	32.32	-4.92	-4.36
24.02	29.08	-10.18	-3.92
24.06	32.38	-10.4	1.1
24.1	32.449	-1.4864	-3.7091
24.14	32.461	-1.1293	-3.9984
24.18	32.466	-0.75242	-4.2442
24.22	32.46	-0.36054	-4.447
24.26	32.442	0.041433	-4.6074
24.3	33.78	2.06	-7.12
24.34	36.78	2.22	-6.04
24.38	33.48	4.78	-5.7
24.42	31.96	6.72	-4.7
24.46	26.18	7.84	-4.04
24.5	29.04	11.08	-1.78
24.54	31.77	2.728	-4.5936
24.58	31.569	3.035	-4.4363
24.62	31.334	3.3083	-4.2421
24.66	31.063	3.5428	-4.0114
24.7	30.754	3.7337	-3.7448
24.74	30.404	3.8762	-3.443
24.78	30.012	3.9653	-3.1066
24.82	29.32	0.8	-4.28
24.86	27.96	-1.18	-1.08
24.9	29.62	0.72	-0.84
24.94	28.04	4.12	-2.66
24.98	28.9	2.62	-1.14
25.02	30.04	0.26	-1.24
25.06	27.72	-0.18	-1.28
25.1	25.72	-0.02	0.8
25.14	23	0.46	2.12
25.18	20.3	2.5	3.68
25.22	20.74	3.3	4.56
25.26	21.94	3.08	1.24
25.3	15.26	0.76	3.16
25.34	21.14	0.68	5.14
25.38	22.42	1.12	5.86
25.42	23.56	-0.3	7.72
25.46	25.741	1.0842	4.1516
25.5	30.5	-0.48	3.2
25.54	30.06	3.78	2.72
25.58	32.36	1.06	4.58
25.62	31.46	1.78	4.62
25.66	30.4	1.52	3.96
25.7	30.98	1.7	2.86
25.74	32.2	2.6	1.76
25.78	30.4	3.06	1.8
25.82	31.08	0.98	0.48
25.86	28.22	4.3	0.36
25.9	26.32	5.52	5.62
25.94	26.64	6.18	7.64
25.98	28.52	0.64	6.68
26.02	35.16	-1.4	4.34
26.06	38.04	0.4	5.22
26.1	38.12	-0.2	4.26
26.14	38.12	-0.24	4.32
26.18	39.6	0.4	3.66
26.22	41.02	0.88	2.44
26.26	39.4	-1.02	1.26
26.3	37.44	2	0.46
26.34	36.3	3.22	0.36
26.38	36.88	0.18	0.84
26.42	37.08	1.52	-0.08
26.46	36.62	0.86	-0.24
26.5	35.26	-0.7	-0.74
26.54	34.48	-0.06	-1.32
26.58	33.44	-0.4	-1.38
26.62	33.36	-1.22	-1.32
26.66	32.14	1.42	-0.78
26.7	30.32	1.34	-0.6
26.74	30.68	0.38	-0.42
26.78	29.6	2.96	0.16
26.82	29.76	2.48	-0.42
26.86	25.3	3.36	-0.8
26.9	24.64	2.52	-1.36
26.94	23.1	0.32	0.96
26.98	23.94	1.76	1.88
27.02	25.78	1.78	2.8
27.06	29.96	1.42	4.02
27.1	30.16	0.44	0.6
27.14	30.34	0.66	-1.34
27.18	32.68	3.4	1.44
27.22	31	0.7	-0.4
27.26	28.38	4	0.82
27.3	29.22	6.52	2.98
27.34	31.12	-1.08	5.34
27.38	29.32	-1.88	3.08
27.42	26.54	-6.18	2.72
27.46	25.22	-7.96	4.94
27.5	26	-9.2	4.36
27.54	26.08	-7.24	-0.92
27.58	27.328	-4.1049	2.2235
27.62	26.6	-3.02	-3.9
27.66	28.16	-8.96	-0.84
27.7	27.84	-2.28	-0.12
27.74	25.78	-1.44	1.12
27.78	28.78	0.52	4.62
27.82	27.6	-0.6	6.22
27.86	26.36	-0.7	4.6
27.9	25	-3.38	3.12
27.94	24.88	-3.1	0.82
27.98	23.26	-0.36	1.22
28.02	23.88	-2.44	3.6
28.06	23.48	-1.9	0.34
28.1	25.74	-0.12	2.2
28.14	30.96	-3.28	4.12
28.18	34.46	-1.36	3.3
28.22	30.52	1.66	4.54
28.26	31.8	-1.94	4.34
28.3	28.454	-1.9205	-0.1984
28.34	23.76	-3.32	1.76
28.38	28.68	-3.7	1.1
28.42	27.6	-5.2	-0.54
28.46	30.24	-1.06	-1.58
28.5	29.94	-2.78	-2.76
28.54	29.32	-2.16	-1.08
28.58	30.32	-3.88	-3.32
28.62	24.96	-0.72	-6.76
28.66	24.94	-2.52	-5.58
28.7	22	-3.34	-5.28
28.74	28.019	-2.9622	-0.22693
28.78	27.931	-2.9782	-0.091993
28.82	28	2.06	-0.6
28.86	29.82	-3.64	-2.16
28.9	32.4	-2.2	1.6
28.94	35.56	1.22	4.9
28.98	27.633	-2.6371	0.68729
29.02	27.622	-2.4662	0.84437
29.06	26.36	-6.22	5.98
29.1	25.06	-5.82	7.64
29.14	21.26	-8	5.2
29.18	28.08	-0.5	0.62
29.22	26.26	0.28	-0.02
29.26	29.32	0.22	0.96
29.3	28.14	0.8	-0.04
29.34	29.92	1.84	1.82
29.38	31.52	3.74	-0.08
29.42	29.26	4.14	-0.36
29.46	29.56	0.74	0.34
29.5	29.62	2.3	2.78
29.54	34.06	6.14	0.76
29.58	31.48	4.6	2.1
29.62	31.58	5.3	3.26
29.66	30.74	2.3	2.98
29.7	31.2	2.4	-1.32
29.74	27.046	2.3578	1.5913
29.78	26.693	1.9827	1.7563
29.82	26.367	1.5693	1.9191
29.86	26.074	1.1261	2.0752
29.9	25.821	0.66135	2.2201
29.94	21.44	-4.46	3.9
29.98	18.88	2.8	-0.22
30.02	25.353	-0.77764	2.543
30.06	16.44	-3.9	-1.66
30.1	25.343	-1.6903	2.62
30.14	25.446	-2.1075	2.6036
30.18	18.08	-4.56	2.9
30.22	25.897	-2.8215	2.4384
30.26	26.257	-3.1015	2.2806
30.3	29.78	-1.54	0.88
30.34	26.34	-3.82	3.82
30.38	31.14	-3.16	4.26
30.42	35.56	-1.14	5.32
30.46	32.98	0.58	1.94
30.5	34.18	-3.18	-1.82
30.54	34.22	-4.34	-2.5
30.58	35.14	-3.5	-2.2
30.62	35.5	-4.1	-4.04
30.66	34.12	-0.94	-4.4
30.7	34.62	0.34	-4.24
30.74	35.72	0.82	-3.48
30.78	35.338	-2.8369	-1.4318
30.82	35.105	-3.1318	-0.98509
30.86	34.781	-3.4269	-0.47764
30.9	32.34	-4.74	3.86
30.94	34.42	-2.92	1.9
30.98	34.76	-5.64	1.94
31.02	33.6	-3.64	3.02
31.06	33.3	-4.92	1.06
31.1	30.62	-5.14	1.38
31.14	30.28	-3.42	2.36
31.18	30.28	-6.04	3.54
31.22	28.94	-5.28	3.4
31.26	26.46	-3.98	3.78
31.3	25.88	-3.86	3.48
31.34	28.02	-1.78	2.74
31.38	29.32	1.56	1
31.42	26.82	-1.44	1.36
31.46	25.42	-2.86	2.42
31.5	25.06	-0.72	1.48
31.54	25.64	2.68	-0.12
31.58	24.82	3.14	1.4
31.62	24.92	2.18	3.34
31.66	22.88	4.2	0.64
31.7	22.9	2.98	0.94
31.74	23	0.64	2.8
31.78	23.24	2	5.3
31.82	27.1	-1.64	4.68
31.86	27.3	2.84	2.12
31.9	28.74	1.32	-0.02
31.94	29.44	-0.9	0.52
31.98	25.66	-1.5	0.1
32.02	26.8	-2.38	1.82
32.06	26.4	-5.12	1.12
32.1	27.06	-1.8	2.3
32.14	25.76	1.78	2.84
32.18	31.3	-0.3	3.56
32.22	31.8	0.86	4.24
32.26	34.6	0.62	2.66
32.3	34.26	-0.54	2.62
32.34	35.74	-1.26	2.7
32.38	33.6	-2.74	1.54
32.42	32.68	-3.3	1.76
32.46	32	-1.56	1.96
32.5	31.22	-2.74	0.88
32.54	31.58	-2.36	0.28
32.58	31.9	-2.3	0.16
32.62	32.18	-2.78	-0.24
32.66	30.24	0.12	0.56
32.7	29	0.1	0.46
32.74	30.28	0.16	2.78
32.78	32.7	-1.64	2.78
32.82	34.14	-2.7	2.8
32.86	34.58	-1.4	3.18
32.9	34.78	-4.76	1.8
32.94	35.34	-2.68	0.5
32.98	35.22	-1.96	0.44
33.02	38.22	-1.58	-0.96
33.06	34.42	1	2.42
33.1	39.54	0.58	-0.88
33.14	35.86	3.26	-0.16
33.18	38.68	2.82	0.68
33.22	38.42	1.96	1.96
33.26	34.92	1.16	2.92
33.3	34.2	0.36	3
33.34	34.66	3.42	3.6
33.38	32.44	2.2	2.7
33.42	36.5	2.1	2.06
33.46	33.72	2.66	3.22
33.5	31.54	2	3.14
33.54	33.98	1.2	-0.64
33.58	33.54	-1.96	-2.64
33.62	37.12	-3.04	-4.88
33.66	35.52	-0.84	-5.42
33.7	33.06	-4.02	-5.04
33.74	29.7	-2.98	-4.72
33.78	29.24	-4.7	-2.64
33.82	26.04	-4.34	-1.66
33.86	27.22	-5.1	0.48
33.9	30.58	-2.92	-0.36
33.94	30.18	-1.5	2.16
33.98	33.62	-0.56	1.54
34.02	30.62	-2.3	1.42
34.06	29.56	-1.92	-0.12
34.1	27.88	-1.64	3.88
34.14	29.44	-0.38	4.68
34.18	26.68	1.12	4.4
34.22	28.54	0.72	3.36
34.26	26.9	1.48	-0.48
34.3	28.94	0.16	1.44
34.34	27.46	2.46	2.06
34.38	29.92	5.04	3.02
34.42	29.28	5.18	4.56
34.46	30.9	3.3	5.08
34.5	30.54	-3.08	3.5
34.54	30.34	0.04	1.78
34.58	29.38	2.88	3.02
34.62	29.4	2.6	3.34
34.66	28.4	2.72	0.82
34.7	27.42	-2.16	1.06
34.74	26.66	-3.92	6.1
34.78	28.02	-3.76	4.52
34.82	26.28	-4.82	5.5
34.86	27.08	-4.76	4.68
34.9	27.1	-5.68	3.54
34.94	28.8	3.22	6.64
34.98	33.5	1.84	4.9
35.02	28.8	0.68	2.96
35.06	28.96	2.08	2.16
35.1	26.24	4.08	3.36
35.14	28.38	0.22	3.22
35.18	30.22	-0.56	5.44
35.22	34.62	-1.76	7.56
35.26	32.06	-1.56	6.98
35.3	28.88	-8.78	8.52
35.34	29.08	-7.06	8.48
35.38	28.44	-8.78	3.84
35.42	27.62	-5.14	2.24
35.46	28.52	-4.04	1.8
35.5	29.3	-5.64	1.88
35.54	30.1	-4.82	1.24
35.58	30.16	-3.26	1.12
35.62	30.4	-4.62	2.08
35.66	32.06	-6.58	3.48
35.7	35.26	-3.22	3.02
35.74	37.42	-5.22	2.48
35.78	36.14	-6.9	1.44
35.82	36.52	-5.62	2.82
35.86	37.86	-4.28	3.14
35.9	37.34	-2.24	2.1
35.94	35.68	-1.38	1.78
35.98	39.1	-2.9	2.44
36.02	38.58	-1.92	1.06
36.06	37.74	0.64	2
36.1	37.92	-1.84	1.94
36.14	35.96	2.26	2.18
36.18	33.64	1.22	1.92
36.22	34.8	0	-1.8
36.26	33.26	2.48	-1.18
36.3	32.54	4.9	-1.58
36.34	32.82	2.56	-0.96
36.38	32.36	1.62	0.94
36.42	31.4	2.2	1.76
36.46	30.02	1.4	2.66
36.5	29.62	2.12	2.46
36.54	29.02	-0.16	3.96
36.58	30.2	2.14	6.46
36.62	29.86	1.3	5
36.66	28.06	6.04	4.2
36.7	27.347	2.9569	2.3028
36.74	26	1.06	1.24
36.78	27.42	3.76	-0.32
36.82	24.36	3.24	-0.08
36.86	25.8	4.12	-0.98
36.9	24.78	6.16	0.2
36.94	25.3	1.76	1.26
36.98	28.1	2.16	0.92
37.02	28.98	3.12	0.24
37.06	28.16	4.2	1.4
37.1	28.5	1.36	0.82
37.14	30.18	3	1.32
37.18	27.6	1.12	3.56
37.22	26.3	-0.24	3.74
37.26	26.84	1.44	2.64
37.3	30.82	0.92	-0.66
37.34	29.34	-1.5	-2.32
37.38	27.86	-2.28	-5.28
37.42	25.56	-0.42	-2.2
37.46	26.9	-2.6	1.68
37.5	24.28	-2.3	1.36
37.54	27.403	-4.7332	2.4613
37.58	29.4	-10.08	2.1
37.62	26.5	-8.66	6.24
37.66	28.16	-8.76	2.66
37.7	28.327	-6.6237	5.091
37.74	28.656	-6.9019	5.6458
37.78	29.5	-4.44	11.16
37.82	27.62	-5.28	11.36
37.86	29.72	-3.78	8.9
37.9	29.44	-7.74	6.42
37.94	31.46	-7.58	4.64
37.98	33.2	-6.3	5.14
38.02	31.4	-6.3	2.48
38.06	34.7	-5.16	2.14
38.1	32.9	-4.68	3.38
38.14	32.46	-2.56	2.24
38.18	35	-2.2	0.4
38.22	33.64	0.1	2.6
38.26	32.22	0.24	2.04
38.3	34.42	3.5	0.38
38.34	30.68	6.52	0.62
38.38	30.54	4.74	2.44
38.42	28.5	6.8	1.36
38.46	27.38	6.4	2.42
38.5	27.96	3.8	3.88
38.54	28.02	3.8	4.3
38.58	27.14	3.54	3.96
38.62	26.94	2.94	1.78
38.66	28.46	3.1	1.66
38.7	27.92	3.28	2.18
38.74	27.6	0.72	-0.12
38.78	28.44	2.56	-1.8
38.82	27.94	3.52	-1.22
38.86	24.9	4.62	2.36
38.9	29.94	-1.62	5.04
38.94	29.56	1.34	1.94
38.98	29.06	0.48	3.2
39.02	30.04	-1.92	2.48
39.06	29.86	-0.86	3.78
39.1	28.08	-0.96	0.56
39.14	29	1.12	1
39.18	29.38	-0.36	-1.1
39.22	26.5	5.66	3
39.26	30	2	3.2
39.3	31.62	-1.14	-1.2
39.34	29.8	-1.02	-1.52
39.38	29.94	-2.84	-1.38
39.42	28.4	-1	1.8
39.46	29.34	-2.42	1.68
39.5	29	-0.18	1.22
39.54	30.32	-1.62	0.96
39.58	31.22	-2.16	0.34
39.62	29.5	-1.04	1.5
39.66	31.36	-1.38	1.6
39.7	29.96	-1.48	0.24
39.74	27.2	-2.02	0
39.78	27.92	-3.7	0.24
39.82	28.14	-0.66	-0.14
39.86	28.88	-2.12	0.56
39.9	29.56	-0.28	0.4
39.94	27.8	-3.5	-2.06
39.98	30.1	-2.94	-4.96
40.02	22.98	1	0.14
40.06	26.9	-0.42	2.36
40.1	27.66	-4.46	-2.28
40.14	31.82	-3.9	-3.8
40.18	26.44	-5.46	-2.14
40.22	29.18	-7.48	-0.58
40.26	25.06	-8.76	-2.68
40.3	19.48	-9.98	-5
40.34	24.58	-10.92	-5.98
40.38	23.26	-10.26	-3.96
40.42	24.587	-7.1751	-0.25524
40.46	27.24	-4.78	-0.32
40.5	25.24	-10.02	0.88
40.54	24.62	-6.88	2.96
40.58	23.1	-2.56	6.58
40.62	23.46	-2.12	6.56
40.66	21.78	-3.64	5.78
40.7	25.441	-1.8657	3.2805
40.74	25.758	-0.95341	3.6622
40.78	26.54	4.94	-0.26
40.82	28.2	-0.22	4.5
40.86	28.34	2.96	5.42
40.9	27.72	4.02	5.62
40.94	29.5	2.54	3.42
40.98	28.08	3.84	1.6
41.02	30.14	2.48	2.5
41.06	29.44	2.1	2.32
41.1	30.34	4.62	1.66
41.14	31.38	4.44	3.62
41.18	33.7	3.96	1.58
41.22	31.2	5.62	1.64
41.26	30.54	2.22	0.26
41.3	30.44	-0.86	4.38
41.34	28.94	-0.2	6.52
41.38	26.4	3.72	4.56
41.42	25.36	2.72	2.66
41.46	30.4	4.76	1.08
41.5	31.82	4	2.06
41.54	31.12	1.06	4.62
41.58	31.26	4.02	5.96
41.62	29	2.46	2.8
41.66	28.72	4.62	4.94
41.7	31.28	0.16	5.16
41.74	27.66	2.92	3.78
41.78	27.9	0.42	3.44
41.82	28.26	-1.54	2.32
41.86	29.42	0.58	2
41.9	29.72	-2.38	2.7
41.94	28.24	-1.24	6.84
41.98	31.1	1.74	6.48
42.02	35.16	3.62	2.9
42.06	31.18	4.16	3.2
42.1	28.4	-1.9	-1.46
42.14	27.82	-3.5	-5.1
42.18	22.7	-1.98	-2.88
42.22	20.62	-2.58	-5.04
42.26	20.72	-6.16	-4.9
42.3	20.86	-6.58	-2.74
42.34	22.44	-6.92	-0.72
42.38	20.52	-6.98	0.16
42.42	25.14	-7.54	1.48
42.46	27.44	-7.62	-2.76
42.5	27.08	-6.7	-3.94
42.54	24.26	-8.82	-4.46
42.58	24.737	-2.9068	-2.9311
42.62	24.765	-2.6748	-2.7829
42.66	24.795	-2.4426	-2.6092
42.7	24.826	-2.2103	-2.4118
42.74	24.861	-1.978	-2.1927
42.78	30.72	2.34	-0.6
42.82	25.36	-5.16	1.38
42.86	32.18	2.24	-3.04
42.9	31.24	1.22	-4.44
42.94	31.96	3.78	-1.26
42.98	27.26	4.08	-0.9
43.02	22.34	4.96	-1.24
43.06	20.38	6.4	-1.46
43.1	25.403	0.088816	0.4398
43.14	25.5	0.31352	0.77048
43.18	25.66	1.66	2.54
43.22	23.82	3.22	3.56
43.26	21.4	4.32	1.52
43.3	25.988	1.1965	2.08
43.34	22.4	0.7	3.1
43.38	21.6	1.28	0.88
43.42	21.44	-4.4	2.66
43.46	22.92	-5.62	1.26
43.5	26.56	-3.7	-0.36
43.54	26.66	-5.94	0.64
43.58	27.327	2.6608	4.0249
43.62	27.579	2.8595	4.2361
43.66	28.12	6.28	4.62
43.7	26.36	4.02	9.66
43.74	28.56	2.12	8.34
43.78	28.759	3.6232	4.8369
43.82	29.101	3.8056	4.9166
43.86	29.462	3.9845	4.9643
43.9	29.844	4.1595	4.978
43.94	30.248	4.3307	4.9558
43.98	32	8.3	8.82
44.02	34.66	6.96	2.5
44.06	34.6	5.78	3
44.1	37.3	5.44	3.92
44.14	36.12	4.66	4.8
44.18	34.14	4.78	5.16
44.22	37.74	7.86	4.92
44.26	35.66	6.98	1.98
44.3	35.62	5.2	1.48
44.34	33.9	4.22	2.9
44.38	29.86	6.18	4.32
44.42	32.64	4.26	-2
44.46	32.18	2.36	-4.36
44.5	28.74	1.94	-3.74
44.54	30.56	3.54	-2.34
44.58	31.02	2	-0.66
44.62	29.2	2.24	-0.02
44.66	26.68	1.62	-1.54
44.7	26.06	4.44	-0.82
44.74	27.1	2.68	-1.22
44.78	30.24	1.42	0.9
44.82	28.2	5.1	0
44.86	28.34	6.18	0.92
44.9	24.82	4.74	1.28
44.94	26.6	5.34	4.08
44.98	30.92	1.48	5.74
45.02	34.4	3.32	4.44
45.06	33.64	2.22	1.7
45.1	29.78	1.64	0.1
45.14	31.69	2.5988	3.1364
45.18	30.78	2.14	3.4
45.22	34.46	2.86	0.6
45.26	33.1	2.74	4.06
45.3	29.08	0.5	4.02
45.34	29.06	0.26	1.22
45.38	32.22	1	0.16
45.42	30.86	-2.14	1.7
45.46	30.46	-1.52	3.24
45.5	28.86	1	1.02
45.54	31.64	-1.2	-3.32
45.58	26	-1.14	-0.72
45.62	23.28	-2.66	-2.38
45.66	23.3	-4.4	0.4
45.7	21.02	-7.48	-2.74
45.74	19.38	-9.22	-1.62
45.78	22.56	-5.78	1.48
45.82	21.22	-8.8	-2.46
45.86	23.16	-10.2	-2.16
45.9	23.32	-7.96	-2.8
45.94	20.9	-5.34	-1.9
45.98	19.34	-1.12	0.32
46.02	18.04	-5.18	1.26
46.06	16.52	-5.96	-0.24
46.1	15.2	-6.62	-1.34
46.14	17.18	-4.64	-3.16
46.18	16.5	-3.94	-3.1
46.22	15.4	-3.46	-3.6
46.26	18.78	-6.06	-4.38
46.3	21.2	-0.58	-5.82
46.34	20.825	-2.1202	-0.028481
46.38	22.235	-1.6871	0.47775
46.42	23.718	-1.2836	0.99488
46.46	22.58	-4.8	8.08
46.5	25.38	-2.32	4.08
46.54	28.66	0.66	5.26
46.58	29.9	2.18	5.14
46.62	32.3	1.42	3.62
46.66	32.06	1.38	2.28
46.7	35.06	1.64	2.54
46.74	35.26	0.6	1.12
46.78	31.94	-0.16	0.44
46.82	29.96	-2.26	2.74
46.86	30.22	-2.24	6.78
46.9	34.58	0.26	5.22
46.94	34.86	1.58	4.58
46.98	33.72	-1.56	5.7
47.02	31.22	1.22	6.2
47.06	31.8	0.58	5.76
47.1	32.5	3.12	5.72
47.14	35.78	3.36	6.58
47.18	32.22	1.24	5.42
47.22	28.58	-0.78	1.82
47.26	29.02	3.12	-3
47.3	27.68	3.92	2.04
47.34	29.66	3.64	1.22
47.38	28.26	1.92	2.24
47.42	28.36	3.02	-3.6
47.46	30.96	-0.7	-0.92
47.5	26.44	1.54	3.26
47.54	27.38	1.7	5.26
47.58	31.04	1.36	4.46
47.62	29.26	3.92	1.66
47.66	31.18	1.58	-1.6
47.7	29.56	1.6	0.96
47.74	28.62	2.02	1.94
47.78	33.48	5.16	2.52
47.82	35.58	4.56	-0.38
47.86	31.54	3.34	-1.82
47.9	34.1	6.1	-1.62
47.94	36.64	-2.08	-0.84
47.98	38	-1.14	5.62
48.02	34.4	0.98	1.42
48.06	34.18	2.62	-0.36
48.1	31.14	0.72	-3.92
48.14	30	-1.08	-2.5
48.18	35.02	0.4	-1.26
48.22	31.44	-2.1	-3.42
48.26	29.5	-2.02	-0.96
48.3	31.68	-5.82	1.52
48.34	25.6	-5.96	2.78
48.38	24.88	-6.16	0.14
48.42	28.08	-1.98	-1.7
48.46	31.48	-0.54	-1.72
48.5	31.22	-0.36	-5.94
48.54	35.02	5.18	-6.42
48.58	33.04	5.1	-4.7
48.62	28.36	4.72	-2.44
48.66	30.015	3.7897	1.5825
48.7	29.899	4.0513	1.8346
48.74	29.778	4.2474	2.0628
48.78	29.656	4.3821	2.2674
48.82	29.534	4.4595	2.4492
48.86	29.413	4.4839	2.6087
48.9	29.295	4.4594	2.7465
48.94	28.16	7.6	6.6
48.98	31.54	12.62	10.72
49.02	30.14	10.68	9.94
49.06	31.76	6.48	7.12
49.1	28.813	3.7498	3.1295
49.14	28.75	3.5197	3.149
49.18	23.02	-0.88	5.94
49.22	26.22	1.74	1.36
49.26	28.1	0.64	4.62
49.3	29.24	-4.36	0.16
49.34	28.94	-2.14	0.48
49.38	29.02	-1.06	3.16
49.42	32.78	1.7	2.38
49.46	28.918	1.3215	2.7161
49.5	29.048	1.0647	2.5971
49.54	29.209	0.82577	2.4655
49.58	29.401	0.60894	2.322
49.62	30.86	1.94	1.4
49.66	33.82	-2.6	-2.06
49.7	27.58	1	-0.72
49.74	29.5	1.96	-0.52
49.78	26.56	5.5	-0.18
49.82	27.38	5.3	4.08
49.86	32.74	-1.44	2.2
49.9	34.5	-2.68	-0.72
49.94	33.12	0.04	-0.78
49.98	34.22	-0.92	-0.96
50.02	35.88	0.82	1.86
50.06	33.96	1.06	4.06
50.1	34.92	-1.78	1.82
50.14	34.96	0.4	1.12
50.18	36.92	0.3	2.1
50.22	36.32	-1	2.56
50.26	35.84	-1.38	3.1
50.3	33.46	0.08	2.74
50.34	36.26	-1.72	3
50.38	32.22	-1.38	2.96
50.42	34.54	-0.82	3.14
50.46	31.58	-0.42	2.24
50.5	31.46	-2.28	1.2
50.54	28.6	-0.14	1.42
50.58	30.4	0.04	1.6
50.62	28.1	1.12	1.54
50.66	27.64	-1.92	1.62
50.7	27.44	-4.34	1.22
50.74	28.34	-4.46	0.34
50.78	23.74	-3.36	1.8
50.82	26.5	-5.9	1.8
50.86	26.48	-4.4	3.6
50.9	26.9	-4.04	2.06
50.94	26.48	-1.1	2.8
50.98	22.28	-3.84	-2.86
51.02	21.68	-2.02	3.36
51.06	25.62	-1.54	5.44
51.1	27.76	-4.92	6.14
51.14	26.04	-6.36	5.58
51.18	27.08	-5.94	1.42
51.22	28.14	-8.34	-0.24
51.26	24.6	-6.04	-6.08
51.3	22.2	-8.66	-2.38
51.34	24.8	-5.88	0.92
51.38	27.5	-3.8	-2.16
51.42	30.1	-0.06	4.08
51.46	30.52	0	5.38
51.5	31.24	-1.12	6.56
51.54	29.72	1.56	4.2
51.58	34	1.6	4.14
51.62	29.42	2.34	2.98
51.66	32.7	-0.86	4.38
51.7	33.64	-0.5	3.14
51.74	33.84	0.52	2.24
51.78	32.94	-1.84	1.76
51.82	33.36	1.42	2.14
51.86	31.18	-0.66	2
51.9	29.66	0.62	2.94
51.94	29.2	1.7	3.52
51.98	27.7	4.28	3.98
52.02	28.38	1.52	1.5
52.06	26.58	3.42	2.14
52.1	28.52	3.66	1.38
52.14	27.22	2.36	2.64
52.18	27.9	2.1	3.04
52.22	30.62	-0.24	3.24
52.26	32.6	0.08	3.6
52.3	32.92	2.86	0.36
52.34	32.04	4.82	-0.46
52.38	28.8	4.2	4.18
52.42	30.4	6.72	5.64
52.46	29.52	6.5	7.26
52.5	30.16	9.16	7.7
52.54	30.62	7.98	5.88
52.58	35.26	4.62	4.54
52.62	37.8	2.22	6.1
52.66	34.1	1.96	7.28
52.7	32.66	-2.14	4.26
52.74	36.28	-2.44	4.5
52.78	31.039	0.65099	0.84996
52.82	30.48	0.086236	-0.4236
52.86	24.64	-6.18	-6.18
52.9	27.26	-5.32	-4.18
52.94	24.6	-1.26	-7.88
52.98	26.18	-0.3	-6.78
53.02	28.48	2.3	-5.38
53.06	28.42	3.36	-6.3
53.1	27.2	-1.76	-0.24
53.14	24.58	-2.84	-0.18
53.18	24.7	-3.84	-0.7
53.22	23.16	-3.22	3.12
53.26	24.22	-5.62	-1.66
53.3	19.96	-3.84	0.32
53.34	21.48	-2.74	-4.82
53.38	22.3	-5.14	-2.44
53.42	24.34	-5.82	-3.02
53.46	21.38	-7	-3.32
53.5	25.2	-7.6	-2.68
53.54	21.7	-7.38	-3.56
53.58	21.7	-7.26	-3.38
53.62	18.04	-2.92	-1.2
53.66	21.62	-5.94	-2.44
53.7	22.1	-7.52	1.82
53.74	28.26	-4.08	1.94
53.78	26.8	-2.94	-1.48
53.82	27.02	-5.34	-0.72
53.86	33.18	-6.52	-1.46
53.9	31.52	-10.16	2.72
53.94	32.34	-8.32	2.16
53.98	33.06	-4.9	-0.3
54.02	35.96	-6.74	-1.24
54.06	34.62	-5.4	-1.72
54.1	37.86	-3.52	-0.08
54.14	37.54	-3.04	0.26
54.18	39.18	-0.54	0.12
54.22	35.76	5.08	1.36
54.26	35.9	1.24	1.86
54.3	35.48	1.7	1.72
54.34	32.76	-0.84	2.48
54.38	30.86	-1.08	1
54.42	31.9	-3.06	0.34
54.46	32.5	-1.82	2.42
54.5	33.22	1.56	3.42
54.54	32.1	0.8	2.38
54.58	31.42	2.3	2.04
54.62	30.14	2.78	1
54.66	31.36	1.82	0.88
54.7	28.8	1.06	0.38
54.74	28.02	0.94	0.16
54.78	29.98	0.4	1.94
54.82	30.28	1.16	1.2
54.86	30.28	-0.96	2.04
54.9	29.02	0.36	2.84
54.94	31.34	1.6	2.6
54.98	29.44	2.38	3.2
55.02	29.26	3.54	2.88
55.06	29.02	1.74	2.6
55.1	30.16	0.8	2.54
55.14	30.24	2.56	2.44
55.18	30.62	3.64	2.6
55.22	31.58	3	1.58
55.26	31.22	3.04	0.96
55.3	27.04	3.74	-0.18
55.34	27.26	2.3	0.4
55.38	27.46	4.26	2.6
55.42	27.26	5.48	4.32
55.46	33.24	1.68	1.88
55.5	28.32	-3.46	-2.96
55.54	29.98	-4.16	0.8
55.58	28.96	-9.2	-3.22
55.62	25.38	-9.06	-4.7
55.66	26.21	-3.8945	-3.1711
55.7	25.878	-4.3041	-3.128
55.74	25.573	-4.6596	-3.0091
55.78	30.94	-7.64	-2.84
55.82	26.84	-6.38	-4.44
55.86	29.26	0.32	-3.12
55.9	22.7	-1.18	-5.16
55.94	22.3	-1.68	-4.7
55.98	21.16	-0.38	-4.7
56.02	17.7	-2.66	-2.98
56.06	24.414	-5.7085	-0.28252
56.1	22.16	-8.84	-2.44
56.14	21.8	-11.86	-0.22
56.18	21.64	-12.92	2.3
56.22	22.52	-11.04	6.22
56.26	25.265	-4.9374	1.8167
56.3	25.619	-4.6693	2.1615
56.34	27.22	-1.98	7.38
56.38	29.2	-1.88	5.5
56.42	29.64	-3.04	4.3
56.46	30.34	0.38	2.58
56.5	29.5	0.04	4.2
56.54	32.18	-0.78	3.22
56.58	32.84	-2.56	1.5
56.62	32.6	-0.6	2
56.66	32.96	-1.18	1.64
56.7	32.2	-1.66	0.2
56.74	32.46	-2.8	0.7
56.78	32.3	2.06	1.04
56.82	31.36	-0.66	0.54
56.86	32.12	1.62	1.16
56.9	33.06	0.46	1.12
56.94	30.92	1.72	1.08
56.98	30.8	1.8	1.54
57.02	31.68	0.18	1.54
57.06	29.06	1.92	1.12
57.1	30.44	1.44	0.88
57.14	30.18	0.26	1.16
57.18	29.1	2.18	1.82
57.22	29.4	1.46	1.44
57.26	29.26	2.18	1.6
57.3	27.92	3.76	2.5
57.34	28.26	3.42	2.5
57.38	26.4	4.02	3.66
57.42	26.24	2.18	2.54
57.46	25.54	1.34	-1.26
57.5	27.48	4.08	-3.42
57.54	26.36	1.48	-3.8
57.58	26.96	3.22	-3.84
57.62	26.8	5.98	-1.96
57.66	27.94	3.62	-0.44
57.7	24.68	1.78	-0.64
57.74	24.86	3.02	2.22
57.78	25.22	4.92	3.6
57.82	26.66	-2.14	1.72
57.86	22.44	-0.66	0.34
57.9	18.66	-0.06	1.06
57.94	20.18	-0.68	2.72
57.98	20.9	-3.96	3.12
58.02	17.32	-2.06	3.58
58.06	20.74	-3.54	3.54
58.1	16.46	1.14	1.88
58.14	16.36	0.86	-1.54
58.18	23.437	-3.4627	1.9363
58.22	25.26	-3.16	2.54
58.26	25.44	-2.62	2.8
58.3	31.58	-2.8	3.36
58.34	32.82	-2.92	-0.66
58.38	30.36	-3.38	-2.68
58.42	28.36	-4.02	-0.7
58.46	27.38	-4.7	0.1
58.5	27.3	-4.82	1.28
58.54	29.66	-7.14	2.34
58.58	31.68	-4.4	-1.8
58.62	37.04	-8.98	-2.2
58.66	32.337	-1.5321	-1.1284
58.7	37.04	2.88	3.22
58.74	33.25	-0.83361	-1.4487
58.78	32.98	2.3	2.14
58.82	35.48	0.1	-3.44
58.86	33.28	-1.62	-4.86
58.9	31.58	3.86	-2.88
58.94	29.48	1.54	-0.06
58.98	27.3	2.72	-2.36
59.02	29.02	3.74	-2.62
59.06	29.06	4.74	-2.44
59.1	30.24	2.94	0.94
59.14	30.2	1.82	1.88
59.18	29.96	-0.3	0.38
59.22	30.4	-0.48	2.06
59.26	28.12	0.42	1.52
59.3	27.6	0.66	0.52
59.34	26.54	-2.38	0.82
59.38	27.78	3.06	4.28
59.42	29.92	2.72	1.82
59.46	26.54	3.88	2.82
59.5	24.02	6.6	-0.12
59.54	22.92	6.94	-2.86
59.58	22.04	4.84	5.04
59.62	25.72	4.14	4.84
59.66	23.12	8.06	3.12
59.7	21.92	3.88	5.48
59.74	18.44	5.4	3.58
59.78	21.86	7.88	3.16
59.82	24.56	6.74	4.98
59.86	22.32	5.88	6.44
59.9	21.44	8.22	6.64
59.94	22.9	9.64	6.68
59.98	24.52	2.46	5.96
60.02	26.12	4.36	5.86
60.06	30.1	2.68	6.24
60.1	31.94	4.32	3.84
60.14	30.86	2.82	2.98
60.18	29.5	4.8	2.78
60.22	29.9	4.9	3.98
60.26	28.54	-1.4	1.98
60.3	30.18	-0.12	0.46
60.34	32.54	-0.56	0.28
60.38	30.78	-0.78	-0.64
60.42	31.76	-0.3	-2.36
60.46	29.82	-1.98	-2.9
60.5	30.34	-6.48	1.18
60.54	29.82	-2.32	2.36
60.58	29.62	-0.9	1.96
60.62	32.24	-0.58	-3.48
60.66	31.29	-1.8482	0.86316
60.7	31.451	-1.4518	1.0894
60.74	31.6	-1.0007	1.3127
60.78	29.48	-1.16	6.86
60.82	27.94	0.92	5.94
60.86	33.7	0.7	3.56
60.9	32.72	1.1	1.88
60.94	34.96	-1.16	1.92
60.98	35.02	0.16	-0.14
61.02	33.48	0.52	-1.9
61.06	29.68	5.3	-2.82
61.1	29.24	4.76	-1.28
61.14	30.7	1.9	1.26
61.18	31.46	2.18	1.76
61.22	31.56	0.48	1.06
61.26	30.26	0.96	0.66
61.3	32.48	1.6	1.68
61.34	30.06	1.96	3.5
61.38	28.38	2.6	2.26
61.42	30.24	-0.72	2.08
61.46	30.22	0.28	-0.48
61.5	27.66	1.12	0.96
61.54	27.92	4.7	2.52
61.58	24.22	1.24	3.98
61.62	25.42	1.36	3.2
61.66	26.66	3.14	2.24
61.7	30.02	0.28	1.72
61.74	31.34	-0.22	1.26
61.78	31.22	1.2	1.58
61.82	33.24	0.04	0.86
61.86	32.46	2.1	0.88
61.9	30.98	1.42	1.3
61.94	31.44	1.32	0.82
61.98	33.52	0.76	-0.68
62.02	33.16	1.46	4.14
62.06	34.92	-0.02	3.86
62.1	34	2.12	2.64
62.14	38.3	0.74	1.54
62.18	35.9	3.74	0.94
62.22	36.54	1.4	1.5
62.26	36.1	1.64	0.22
62.3	35.78	1.14	-2.74
62.34	32.18	3.34	-1.08
62.38	37.02	-1.44	-0.14
62.42	32.9	2.04	-0.84
62.46	36.06	2.1	-0.74
62.5	34.42	2.74	-0.24
62.54	33.68	2.18	-0.92
62.58	31.82	1.4	-2.62
62.62	30.82	-4.16	-2.32
62.66	31.36	-1.92	0.46
62.7	29.64	-1.62	-2.66
62.74	32.66	-9.44	-4.58
62.78	22.82	-2.76	-7.2
62.82	29.729	-0.53872	-0.46909
62.86	29.184	-0.3741	-0.58312
62.9	23.76	-8.24	2.54
62.94	27.04	-4.1	3.32
62.98	25.5	-3.7	3.86
63.02	26.875	0.48676	-1.2746
63.06	26.282	0.73135	-1.4895
63.1	29.5	-0.32	-1.28
63.14	25.1	1.2261	-1.9462
63.18	23.86	3.9	-2
63.22	28.6	3.88	-4.24
63.26	25.58	3.96	-5.1
63.3	27.88	5.32	-1.26
63.34	26.3	4.84	-2.36
63.38	23.76	10.04	-1.9
63.42	23.12	8.42	-1.06
63.46	20.84	10.18	-2.2
63.5	20.56	8.16	-3.8
63.54	20.101	2.7068	-3.8909
63.58	14.62	7.88	-4.32
63.62	14.92	4.8	-1.84
63.66	19.214	2.4144	-4.036
63.7	19.012	2.2018	-4.0081
63.74	18.861	1.9246	-3.9363
63.78	20.26	-7.72	-5.42
63.82	16.7	-6.54	-5.5
63.86	18.3	-4.28	-9.2
63.9	15.22	-1.44	-5.94
63.94	19.54	-3.44	-3.68
63.98	18.64	-5.46	-0.42
64.02	18.24	-8.94	-0.66
64.06	18.06	-9.18	0.04
64.1	23.64	-6.62	-0.24
64.14	22.5	-3.62	0.12
64.18	21.6	0.7	0.26
64.22	23.56	2.78	3.16
64.26	27.72	5.88	2.6
64.3	30.62	5.42	1.22
64.34	32.28	2.72	0.52
64.38	33.78	3.1	3.08
64.42	32.22	4.56	3.9
64.46	30.1	6.98	5.62
64.5	29.84	9.12	4.32
64.54	27.88	5.06	1.66
64.58	26.5	4.5	0.96
64.62	28.74	1.54	2.4
64.66	26.78	4.32	4.5
64.7	26.08	3.98	5.34
64.74	26.32	4.94	5.62
64.78	28	2	4.8
64.82	27.54	3.04	5.74
64.86	28.44	0.9	5.78
64.9	30.9	4.22	4.66
64.94	32	3.14	3.88
64.98	29.52	4.52	1.96
65.02	29.32	1.64	4.8
65.06	25.32	0.28	5.08
65.1	29.14	0.2	6.86
65.14	26.8	1.2	1.28
65.18	32.98	-1.14	-1.44
65.22	34	-0.6	-3.12
65.26	30.6	-1.04	-3.38
65.3	28.92	-0.04	-2.2
65.34	32	0.64	-1.68
65.38	32.58	1.24	-0.38
65.42	30.86	0.04	0.4
65.46	26.72	0.14	-2.1
65.5	29.5	-1.4	-3.44
65.54	28.92	-1.88	-3.5
65.58	29	1.52	-0.66
65.62	28.9	-1.04	-0.44
65.66	28.8	0.22	-1.46
65.7	28	-1.3	-5.72
65.74	28.98	-1.2	-3.34
65.78	25.38	-4.46	-2.96
65.82	22.54	-5.86	-3.8
65.86	29.2	-4.34	0.94
65.9	21.76	-5.6	-0.22
65.94	23.88	-2.24	0.24
65.98	22.16	-2.6	-0.56
66.02	22	-1.42	-1.86
66.06	23.906	-4.6454	-3.9594
66.1	24.054	-4.4349	-4.1468
66.14	23.16	-8.6	-6.44
66.18	25.02	-5.72	-8.36
66.22	26.84	-4.46	-6.26
66.26	27.18	-3.14	-6.1
66.3	24.84	-5.44	-3.58
66.34	26.32	-3.64	-1.66
66.38	29.32	1.94	3
66.42	27.34	4.02	4.02
66.46	27.6	0.64	4.88
66.5	27.44	1.82	5.3
66.54	29.86	2.3	7.16
66.58	31.3	-2.3	9.14
66.62	29.559	-0.38495	4.198
66.66	29.863	-0.75934	4.0537
66.7	30.17	-1.1764	3.8172
66.74	28.08	-3.84	-0.54
66.78	31.34	-4.48	2
66.82	31.48	-5.24	-1.14
66.86	31.58	-5	-1.14
66.9	28.34	-2.92	0.56
66.94	34.18	-0.06	4.2
66.98	35.42	-0.52	0.28
67.02	31.7	-0.78	5.44
67.06	33.84	-1.24	4.8
67.1	36.28	-1.06	6.1
67.14	36.86	-3.7	1.96
67.18	33.54	-1.72	-1.76
67.22	28.5	2.74	-1.8
67.26	29.44	-0.34	-1.02
67.3	26.98	1.74	0.94
67.34	27.02	1.84	3.52
67.38	27.06	0.62	2.72
67.42	24.62	3	0.84
67.46	23.48	1.42	2
67.5	27.46	-2.14	2.82
67.54	32.12	-1.14	2.46
67.58	27.08	0.66	6.68
67.62	25.84	4.88	3.84
67.66	25.06	6.06	-0.84
67.7	21.1	2.58	1.82
67.74	21.56	3.18	1.54
67.78	20.38	6.74	4.22
67.82	21.8	6.32	4.54
67.86	26.42	7.04	1.04
67.9	26.94	8.12	-0.64
67.94	25.64	10.6	0.52
67.98	28.56	10	0.8
68.02	30.8	10.26	2
68.06	30.04	11.36	4.76
68.1	26.543	5.0194	0.15456
68.14	26.826	4.8446	0.075593
68.18	27.108	4.6686	0.015043
68.22	28.32	3.98	-4.56
68.26	24.88	1.26	-2.1
68.3	27.945	4.1395	-0.066147
68.34	30.34	1.12	-8.28
68.38	28.48	3.7921	-0.046624
68.42	28.738	3.622	-0.017787
68.46	28.988	3.4551	0.022425
68.5	25.82	-7.74	-2.86
68.54	22.66	-7.6	-2.1
68.58	29.678	2.9798	0.20125
68.62	29.884	2.8319	0.27689
68.66	28.5	2.12	3.2
68.7	25.3	3.14	2.06
68.74	29.12	3.52	3.4
68.78	34.04	4.86	5.26
68.82	35.3	4.48	5.12
68.86	32.08	2.18	4.08
68.9	30.879	2.0108	0.92764
68.94	30.943	1.9316	1.0258
68.98	32.12	10.24	3.24
69.02	28.52	9.12	7.34
69.06	30.995	1.7652	1.3062
69.1	30.961	1.7356	1.3915
69.14	33.78	-2.6	-4.98
69.18	36.68	-0.74	-8.02
69.22	30.692	1.7329	1.609
69.26	30.542	1.7629	1.6654
69.3	29.8	0.34	1.88
69.34	30.16	1.3	-0.02
69.38	29.2	1.6	0.22
69.42	28.96	3.36	0.34
69.46	27.48	1.22	2.44
69.5	28.06	2.32	2.54
69.54	25.78	4.16	3.52
69.58	28.04	2.24	2.84
69.62	28.44	5.04	2.2
69.66	28.42	2.32	-0.4
69.7	23.98	4.2	2.18
69.74	28.52	0.7	2.72
69.78	27.6	-2.32	5.98
69.82	25.204	-2.8986	1.103
69.86	24.593	-4.1781	0.72653
69.9	23.971	-5.4185	0.35415
69.94	27.4	-9.06	-4.98
69.98	22.44	-9.62	-3.16
70.02	23.64	-11.22	0.82
70.06	19.08	-11.22	-1.2
70.1	17.36	-9.86	0.04
70.14	18.68	-7.26	0.68
70.18	20.32	-5.94	-0.46
70.22	21.38	-7.14	1.36
70.26	20.1	-8.48	1.48
70.3	18.28	-5.56	-1.12
70.34	17.16	-4.32	0.52
70.38	20.36	-4.64	2.26
70.42	17.34	-6.44	2.98
70.46	14.62	-5.16	2.34
70.5	18.76	-10.12	0.92
70.54	20.12	-10.02	0.14
70.58	19.96	-7.72	1.44
70.62	19.68	-4.98	2.08
70.66	19.2	-6.98	3.3
70.7	20.56	-6.86	3.58
70.74	22.58	-6.76	2.42
70.78	24.76	-3.72	0.74
70.82	24.16	0.64	0
70.86	24.1	-2.44	2.94
70.9	24.98	0.24	5.32
70.94	27.88	0.16	5.42
70.98	25.74	-1.66	2.6
71.02	27.76	0.58	0.8
71.06	26.76	-0.24	-0.84
71.1	24.32	-2.44	-1.86
71.14	21.8	-1.5	-1.24
71.18	23.4	-1.92	-0.7
71.22	22.16	-1.68	2.28
71.26	27.26	0.34	5.56
71.3	30.04	-0.6	1.9
71.34	31.04	2.2	1.04
71.38	31	1.1	-0.54
71.42	31.8	2.88	1.94
71.46	31.7	5.48	-0.02
71.5	30.68	5.04	-1
71.54	31.66	4.32	-1
71.58	30.42	5.5	0.4
71.62	31.42	1.88	1.76
71.66	32.64	3.52	1.26
71.7	29.72	3.06	2.12
71.74	32.22	2.78	1.98
71.78	32.32	1.76	0.98
71.82	32.38	-1.42	3.38
71.86	32.5	-1.44	3.58
71.9	29.62	-1.42	2.7
71.94	31.78	-0.14	3.6
71.98	31.04	0.58	1.82
72.02	29.26	0.16	1.54
72.06	29.56	-0.06	3.54
72.1	30.62	-0.4	4.08
72.14	27.66	1.36	1.34
72.18	30.88	0.4	2.08
72.22	30.96	0.64	2.86
72.26	30.18	2.72	3.58
72.3	30.12	2.04	4.32
72.34	29.866	-0.1685	1.5883
72.38	29.957	-0.51265	1.3631
72.42	30.071	-0.85212	1.1582
72.46	30.204	-1.1694	0.98198
72.5	30.353	-1.4468	0.8429
72.54	29.12	-4.64	-2.28
72.58	32.44	-0.88	-0.72
72.62	31.04	-2.72	-1.84
72.66	30.5	-2.04	2
72.7	28.44	-0.94	1.64
72.74	30.16	-1.88	3.62
72.78	33.9	-0.84	2.1
72.82	32.52	-0.34	2.24
72.86	32.22	2.84	3.72
72.9	32.86	2.2	3.06
72.94	33	3.08	3.76
72.98	30.82	3.72	4.44
73.02	31.84	1.46	2.52
73.06	32	1.16	3.36
73.1	33.86	1.46	2.98
73.14	33.66	1.74	3.2
73.18	36.5	2.04	2.96
73.22	35.72	4.52	1.76
73.26	35.08	6.24	2.16
73.3	33.58	6.26	1.58
73.34	34.86	8.06	1.22
73.38	32.24	7.82	1.94
73.42	29.74	5.06	4.78
73.46	28.04	6.56	8
73.5	25.7	8.7	1.56
73.54	27.78	6	-1.08
73.58	28.702	4.948	0.31003
73.62	28.398	3.9884	-0.20866
73.66	24.3	5.86	-1.52
73.7	23.34	1.64	-3.66
73.74	26.34	2.34	-3.38
73.78	27.66	0.72	-2.48
73.82	28.12	-0.32	0.62
73.86	29.46	-1.56	2.02
73.9	32.62	-4.42	-4.12
73.94	27.06	-4.94	-3.52
73.98	23.96	-5.16	-1.78
74.02	19.7	-4.48	-0.94
74.06	22.1	0.28	-1.4
74.1	19.8	0	1.32
74.14	21.62	1.42	3.36
74.18	23.2	-1.52	0.3
74.22	23.14	0.74	1.1
74.26	22.7	-0.14	0.64
74.3	24.88	-3.62	3.84
74.34	23.4	0.7	6.08
74.38	23.1	3.78	6.3
74.42	24.86	3.6	5.84
74.46	24.16	4.02	4.18
74.5	22.1	-0.42	5.18
74.54	23.32	1.42	1.84
74.58	24.06	1.08	3.48
74.62	24.06	-1.06	4.04
74.66	31	0.16	3.72
74.7	32.4	1.16	4.46
74.74	34	3.48	5.18
74.78	32.24	1.3	3.76
74.82	29.46	-2.64	3.24
74.86	33.42	-4.6	4.38
74.9	33.74	-1.38	5.44
74.94	30.56	2.66	-1.44
74.98	29.82	0.16	-2.5
75.02	31.68	-1.3	0.86
75.06	33.74	6.32	-0.08
75.1	31.04	1.94	-4.96
75.14	27.54	3.82	-5.08
75.18	30.757	1.0308	-2.5907
75.22	30.72	3.48	-6.4
75.26	30.816	0.9285	-2.3841
75.3	30	-3	-4.06
75.34	30.928	0.77655	-1.8821
75.38	30.994	0.6853	-1.5493
75.42	31.061	0.58566	-1.1772
75.46	31.124	0.47898	-0.77736
75.5	31.181	0.36659	-0.36139
75.54	31.227	0.24985	0.059213
75.58	31.257	0.1301	0.47292
75.62	31.267	0.0086877	0.86819
75.66	30.74	-3.26	4.8
75.7	32.98	-1.34	4.2
75.74	30.58	2.16	3.56
75.78	32.76	1.34	2.42
75.82	29.16	0.62	1.34
75.86	32.22	-0.58	0.8
75.9	29.06	-1.98	0.08
75.94	29.12	-0.96	0.86
75.98	30.36	-2.1	1.14
76.02	30.56	-2.1	1
76.06	28.34	-0.2	1.32
76.1	28.2	-0.32	0.78
76.14	29.94	-1.64	1.3
76.18	29.5	-0.18	1.98
76.22	29.64	1.06	2.36
76.26	29.56	-1.12	1.42
76.3	29.88	-0.5	1.3
76.34	27.32	-1.26	-0.08
76.38	30.32	0.96	0.1
76.42	30.34	0.1	-0.4
76.46	29.74	-1.14	-0.4
76.5	27.96	-0.78	-1.1
76.54	26.8	-0.66	-1.2
76.58	28.4	-1.86	-3.98
76.62	23.46	2.08	-0.62
76.66	21.92	0.1	2.8
76.7	22.68	-2.36	1.44
76.74	25.34	1.08	2.84
76.78	22.94	5.46	3.66
76.82	24.52	6.74	3.54
76.86	21.92	3.54	1.1
76.9	20.74	2.12	3.08
76.94	22.22	1.42	3.14
76.98	22.8	0.72	2.72
77.02	26.24	0.22	2.82
77.06	31.62	0.66	3.78
77.1	31.64	1.54	3.88
77.14	32.46	2.08	4.46
77.18	29.92	3.54	3.38
77.22	29.86	-0.1	3.34
77.26	31.46	-0.8	3.74
77.3	29.12	-1.14	3.48
77.34	29.98	-1.66	4.72
77.38	32	-1.42	1.88
77.42	27.28	-0.94	-0.22
77.46	28.72	-1.76	1.96
77.5	30.86	-0.48	2.18
77.54	34.12	-1.16	-1.86
77.58	28.72	0.24	-2.44
77.62	27.3	-3.8	-4.14
77.66	21.72	1.5	0.7
77.7	26.38	1.12	4.38
77.74	27.32	-0.28	2.04
77.78	27.82	-0.12	1.94
77.82	27.28	2.64	4.44
77.86	27.1	0.52	4.26
77.9	29.52	1.4	3.66
77.94	30.46	3.48	2.34
77.98	30.16	5.2	3.2
78.02	32.44	4.52	4.64
78.06	29.74	0.94	3.54
78.1	32.44	2.4	-0.84
78.14	29.32	4.76	-2.5
78.18	28.58	3.2	-1.14
78.22	29.6	5.78	-0.86
78.26	24.34	7.42	2.48
78.3	22.54	5.62	4.76
78.34	23.88	2.18	5.72
78.38	29.18	4.1	8
78.42	28.24	9.42	5.84
78.46	27.182	3.3494	4.064
78.5	26.97	2.8586	3.9853
78.54	26.767	2.3279	3.8641
78.58	26.574	1.7649	3.7043
78.62	26.39	1.1776	3.5096
78.66	29.88	5.68	7.34
78.7	29.8	-0.46	5.02
78.74	27.02	-2.8	6.52
78.78	25.746	-1.2597	2.4606
78.82	25.608	-1.8521	2.1499
78.86	25.48	-2.422	1.8276
78.9	23.04	-5.96	-5.6
78.94	25.252	-3.4635	1.1635
78.98	25.151	-3.9194	0.82934
79.02	25.061	-4.3218	0.49896
79.06	24.979	-4.6628	0.17619
79.1	24.908	-4.9346	-0.13511
79.14	29.68	-9.32	-5.98
79.18	24.6	-10.94	-6.58
79.22	24.75	-5.257	-0.96171
79.26	24.716	-5.1741	-1.1886
79.3	22.44	-8.86	2.36
79.34	24.56	-2.58	2.44
79.38	22.1	-0.44	4.74
79.42	21.42	-3.86	1.36
79.46	24.12	-1.64	-2.26
79.5	24.88	-0.28	-4.1
79.54	24.78	2.62	-4.08
79.58	24.7	6.28	-2.38
79.62	27.32	3.18	-4.3
79.66	24.72	3.72	-2.24
79.7	25.42	1.28	0.38
79.74	25.72	0.22	1.22
79.78	23	0.4	0.7
79.82	24.7	-3.12	-0.36
79.86	24.22	-2.02	-0.48
79.9	22.28	3.28	-0.4
79.94	25.02	5.5	1.06
79.98	24.64	5.26	3.76
80.02	28.76	6.4	5.32
[truncated: 1,016 more rows]
