# Supplementary material for: Mean flow and turbulence structure over exposed roots on a forested floodplain: Insights from a controlled laboratory experiment
Source: PLoS One. 2020 Feb 26;15(2):e0229306. doi: 10.1371/journal.pone.0229306 (PMC7043746; doi:10.1371/journal.pone.0229306)
Supplement: S1 File — (ZIP) [file pone.0229306.s001.zip › data_and_scripts/velocity_data/t21_104_replaced.csv]

0.02	36.21	-1.87	2.04
0.06	36.99	-3.35	1.32
0.1	35.38	-0.6	-0.05
0.14	35.93	-0.03	-0.69
0.18	36.91	-2.26	-0.29
0.22	37.11	-4.92	-1.77
0.26	37.09	-0.92	-0.42
0.3	36.03	2.81	0.47
0.34	33.593	-1.7226	0.34456
0.38	29.81	-2.64	2.11
0.42	31.82	-2.19	-0.55
0.46	27.77	-2.43	0.59
0.5	29.23	-3.56	3.77
0.54	29.83	-2.67	2.7
0.58	28	-3.06	4.52
0.62	30.2	-0.69	4.97
0.66	28.86	-2.49	1.15
0.7	25.38	-2.86	-1.16
0.74	25.31	1.79	2.37
0.78	28	-0.36	-1.18
0.82	30.07	-1.58	-2.91
0.86	29.37	-0.52	0.05
0.9	29.22	0.88	3.66
0.94	30.6	0.88	3.09
0.98	29.87	-3.5	1.54
1.02	25.63	-4.12	5.21
1.06	29.65	1.68	2.19
1.1	25.64	-3.15	-2.26
1.14	25.24	-2.7	-2.38
1.18	26.7	-3.84	-2.55
1.22	24.8	-3.72	-2.7
1.26	23.35	-4.76	-2.9
1.3	21.3	-6.41	-2.94
1.34	19.33	-7.89	-1.9
1.38	19.35	-6.82	-3.31
1.42	18.77	-2.97	-6.44
1.46	19.15	-5.12	-2.74
1.5	22.341	-4.845	-2.3735
1.54	22.982	-4.6362	-1.8274
1.58	21.11	-6.69	4.88
1.62	24.495	-4.0895	-0.60349
1.66	25.319	-3.7654	0.028202
1.7	29.63	0.25	-1.83
1.74	29.26	0.12	-0.42
1.78	30.12	-1.14	0.86
1.82	28.8	-1.12	2.42
1.86	27.14	-2.5	1.71
1.9	29.36	-2.97	2.99
1.94	30.11	-4.74	0.83
1.98	30.09	-3.58	3.22
2.02	29.58	-0.41	4.07
2.06	30.6	-0.69	3.72
2.1	30.37	0.84	-0.34
2.14	29.22	1.73	-1.31
2.18	26.84	3.85	-1.4
2.22	24.52	3.85	-1.25
2.26	27.29	2.57	-2.75
2.3	27.69	4.94	-0.42
2.34	27.31	1.36	3.27
2.38	27.12	0.43	4.76
2.42	27.1	0.14	2.74
2.46	27.55	1.95	2.22
2.5	28.23	2.13	2.9
2.54	26.29	1.9	4.53
2.58	26.52	5.78	3.69
2.62	29.91	4.28	2.4
2.66	27.94	2.47	2.07
2.7	26.22	4	1.11
2.74	24.25	5.36	1.06
2.78	23.79	4.91	2.06
2.82	23.8	4.68	4.47
2.86	27.76	1.59	3.33
2.9	31.56	5.68	6.69
2.94	33.68	5.27	6.93
2.98	34.56	1.79	7.65
3.02	33.21	-0.95	5.77
3.06	30.4	-0.51	9.68
3.1	35.15	-3.68	8.72
3.14	37.71	0.65	5.46
3.18	37.6	0.2	4.29
3.22	36.26	-1.34	3.13
3.26	36.21	0.18	1.33
3.3	32.81	-5.76	3.48
3.34	34.11	-7.21	2.75
3.38	34.58	-8.59	3.02
3.42	35.52	-4.28	1.55
3.46	32.72	-3.61	3.65
3.5	33.65	-3.74	0.88
3.54	31.56	-5.01	0.23
3.58	31.32	-6.76	-0.27
3.62	29.51	-8.45	-3.83
3.66	28.92	-9.09	-1.76
3.7	24.81	-10.25	0.82
3.74	24.68	-9.1	3.94
3.78	21.01	-8.33	4.9
3.82	22.61	-6.88	3.52
3.86	21.86	-6.78	0.58
3.9	24.51	-7.14	1.48
3.94	26.84	-3.49	-2.15
3.98	24.05	-3.15	0.35
4.02	20.2	-3.26	1.6
4.06	20.45	-4.45	0.44
4.1	19.48	-5.49	-0.05
4.14	19.6	-2.59	-0.12
4.18	17.75	-3.33	1.96
4.22	16.87	-3.38	5.43
4.26	18.54	-5.03	5.56
4.3	21.165	-1.9111	3.7986
4.34	21.718	-1.5738	4.3186
4.38	20.71	0.22	4.53
4.42	24.97	-1.68	4.68
4.46	26.36	0.97	6.17
4.5	26.16	2.11	7.36
4.54	25.66	2.3	6.48
4.58	26.9	-1.94	4.85
4.62	24.14	-1.69	2.96
4.66	28.64	0.52	3.37
4.7	25.45	1.05	5.13
4.74	28.44	1.18	3.46
4.78	27.47	3.18	2.29
4.82	28.82	1.73	2.33
4.86	27.01	2.34	3.62
4.9	27.63	2.19	2.96
4.94	25.87	2.13	1.68
4.98	27.34	2.45	2.29
5.02	25.72	3.36	1.52
5.06	26.94	3.67	3.49
5.1	25.86	3.34	2.42
5.14	26.4	4.48	2.04
5.18	27.4	5	-0.72
5.22	26.49	5.66	0.64
5.26	24.43	6.01	3.15
5.3	23.7	7.28	1.7
5.34	23.06	8.01	1.39
5.38	23.36	6.52	4.11
5.42	22.7	4.17	6.88
5.46	29.33	1.49	3.67
5.5	30.62	3.22	1.45
5.54	31.45	1.78	-0.91
5.58	34.55	0.37	-3.19
5.62	31.55	-0.49	-3.11
5.66	29.06	0.47	2.26
5.7	28.75	-3.59	-1.56
5.74	24.67	-2.07	1.96
5.78	23.26	-1.95	2.98
5.82	23.32	-0.05	3.29
5.86	19.7	-5.87	0.69
5.9	21.47	-0.37	1.42
5.94	22.6	1.68	1.51
5.98	20.44	2.02	-1.73
6.02	24.14	0.85	0.65
6.06	28.83	4.37	0.92
6.1	29.98	6.78	0.27
6.14	22.873	0.35872	-0.27494
6.18	22.431	0.15561	-0.40496
6.22	21.981	-0.089159	-0.51933
6.26	21.528	-0.3694	-0.61717
6.3	21.08	-0.67896	-0.69759
6.34	20.644	-1.0117	-0.75969
6.38	20.225	-1.3613	-0.8026
6.42	24.58	-8.06	1.95
6.46	19.471	-2.0869	-0.82729
6.5	19.148	-2.4505	-0.80729
6.54	18.79	-2.96	-3.15
6.58	19.49	-2.52	-1.29
6.62	18.1	-5.38	-2.61
6.66	16.29	-5.25	-3.49
6.7	18.354	-4.0293	-0.34839
6.74	18.406	-4.2541	-0.17862
6.78	18.545	-4.4341	0.019221
6.82	16.95	-4.83	-1.42
6.86	16.31	-4.28	-0.35
6.9	17.53	-3.93	1.49
6.94	17.86	-3.6	2.07
6.98	22.1	-5.59	4.23
7.02	21.83	-5.34	6.34
7.06	25.24	0.82	3.55
7.1	26.07	-0.46	3.03
7.14	25.01	0.02	3.42
7.18	25.96	-5.87	3.4
7.22	27.4	-3.42	0.77
7.26	28.9	-2.52	4.43
7.3	30.04	-2.85	-0.27
7.34	28.61	-2.6	-3.45
7.38	27.81	-4.52	0.22
7.42	25.98	-3.26	-0.36
7.46	28.87	-3.66	-3.61
7.5	26.1	-2.62	0.35
7.54	28.86	0.63	4.16
7.58	32.91	5.78	3.26
7.62	31.14	4.6	3.89
7.66	28.02	4.61	2.6
7.7	25	3.75	5.28
7.74	22.14	2.34	6.94
7.78	25.89	2.77	6.58
7.82	21.92	3.89	6.56
7.86	23.02	6.93	6.21
7.9	21.38	8.14	6.45
7.94	22.81	7.02	4.41
7.98	22.04	8.77	4.26
8.02	19.52	6.12	5.27
8.06	20.57	4.39	5.59
8.1	22.13	4.32	3.86
8.14	21.77	3.5	2.26
8.18	22.22	1.83	3.11
8.22	23.13	2.69	3.71
8.26	22.8	3.15	4
8.3	22.11	2.48	4.85
8.34	22.34	0.16	4
8.38	22.8	0.88	3.94
8.42	20.53	0.21	2.45
8.46	22.45	-0.78	3.29
8.5	23.58	-1.43	3.68
8.54	21.93	-2.72	3.15
8.58	20.84	-3.12	2.94
8.62	17.9	-5.75	3.73
8.66	17.77	-6.9	3.54
8.7	20.47	-8.09	3.16
8.74	23.79	-10.3	1.96
8.78	26.1	-6.32	1.95
8.82	24	-9.69	2.23
8.86	25.8	-11.16	3.65
8.9	22.051	-8.4891	2.1674
8.94	22.109	-8.6343	2.1433
8.98	22.184	-8.714	2.1326
9.02	22.278	-8.7326	2.1345
9.06	22.397	-8.6946	2.1483
9.1	18.58	-7.06	1.68
9.14	21.19	-7.22	2.52
9.18	23.26	-5	-0.11
9.22	24.89	-2.14	-0.26
9.26	23.487	-7.8133	2.371
9.3	23.832	-7.5303	2.4413
9.34	24.227	-7.2222	2.5185
9.38	22.16	-6.91	4
9.42	24	-7.23	2.93
9.46	24.54	-8.27	2.61
9.5	24.12	-7.71	3.79
9.54	26.55	-6.82	3.79
9.58	30.2	-5.54	2.81
9.62	33.39	-5.68	3.07
9.66	32.5	-5.61	2.19
9.7	31.49	-5.64	4.84
9.74	31.67	-5.06	6.62
9.78	32.91	-1.32	4.3
9.82	31.03	-0.33	-0.06
9.86	29.88	-0.49	-0.43
9.9	27.3	-0.89	0.38
9.94	26.02	-1.22	2.66
9.98	26.95	0.02	1.89
10.02	27.55	-0.76	4.32
10.06	26.28	2.02	2.26
10.1	26.09	1.19	3.42
10.14	26.75	1.38	2.51
10.18	25.68	2.09	1.78
10.22	25.72	2.56	1.84
10.26	25.67	2.43	3.16
10.3	26.97	3.25	3.74
10.34	27.7	4.26	2.34
10.38	27.55	5.22	2.7
10.42	25.73	5.39	1.87
10.46	26.83	4.29	2.87
10.5	27.14	4.93	2.95
10.54	28.01	5.91	3.47
10.58	26.41	8.15	3.81
10.62	27.21	8.37	5.63
10.66	25.49	8.2	1.91
10.7	26.07	5.87	1.54
10.74	28.99	5.77	3.82
10.78	27.159	8.022	2.384
10.82	27.25	8.1467	2.305
10.86	27.349	8.2341	2.2284
10.9	27.454	8.2853	2.1547
10.94	27.563	8.3013	2.0842
10.98	27.675	8.2831	2.0173
11.02	27.788	8.2318	1.9544
11.06	28.5	10.05	3.51
11.1	27.63	11.27	4.53
11.14	30.95	9.17	3.99
11.18	32.22	7.31	2.16
11.22	28.86	6.42	-2.14
11.26	23.65	5	-1.41
11.3	25.82	5.89	1.27
11.34	23.85	7.59	-2.85
11.38	29.64	6.78	-3.35
11.42	28.586	6.1281	1.6226
11.46	28.594	5.7817	1.6273
11.5	28.582	5.4148	1.6402
11.54	28.19	3.25	1.65
11.58	29.63	4.98	4.12
11.62	30.6	2.24	4.03
11.66	29.19	3.17	3.76
11.7	29.03	3.31	4.64
11.74	27.15	4.56	2.85
11.78	27.91	5.06	3.64
11.82	26.58	2.52	3.3
11.86	28.59	0.79	2.18
11.9	27.35	0.88	0.71
11.94	27.38	-1.22	1.55
11.98	24.13	0.04	0.21
12.02	27.26	-1.76	0.21
12.06	27.71	-2.04	0.46
12.1	28.74	-1.18	-0.23
12.14	27.16	-3.57	0.39
12.18	26.04	-2.21	-0.08
12.22	23.89	-3.55	0.02
12.26	22.97	-1.01	1.92
12.3	22.59	-1.52	2.2
12.34	20.84	-1.55	1.81
12.38	21.6	0.5	2.07
12.42	21.96	-0.51	2.03
12.46	23.5	0.91	2.04
12.5	23.88	1.88	0.55
12.54	23.52	0.49	1.82
12.58	25.57	2.48	2.32
12.62	23.27	1.28	2.3
12.66	19.95	-2.23	2.66
12.7	20.44	-0.87	2.57
12.74	20.87	-0.27	1.18
12.78	18.99	0.4	1.65
12.82	20.05	3.26	3.62
12.86	22.81	1.93	1.54
12.9	21	0.51	-0.36
12.94	21.5	0.13	1
12.98	21.45	0.53	2.44
13.02	21.31	0.38	1.74
13.06	23.02	-2.81	2.68
13.1	22.2	0.55	2.64
13.14	24.95	1.13	2.8
13.18	27.34	1.11	2.1
13.22	26.68	1.82	0.81
13.26	27.97	5.99	2.16
13.3	25.63	5.46	3.55
13.34	25.85	2.6	4.01
13.38	25.86	0.02	2.83
13.42	27.35	-0.81	2.48
13.46	25.56	-1.26	3.08
13.5	25.24	-0.98	3.76
13.54	25.31	2.35	2.87
13.58	24.36	0.26	0.57
13.62	23.47	0.12	1.51
13.66	22.93	0.5	1.46
13.7	25.59	0.05	1.79
13.74	22.87	0.26	2.6
13.78	26.19	-1.84	2.7
13.82	26.67	-5	-0.75
13.86	25.37	-3.09	1.48
13.9	22.81	-7.82	0.74
13.94	26.18	-9.18	0.51
13.98	23.61	-6.75	0.41
14.02	25.95	-7.64	2.44
14.06	26.39	-6.01	2.34
14.1	24.98	-7.29	2.71
14.14	27.01	-4.9	3.25
14.18	27.82	-3	2.74
14.22	32.36	0.49	2.4
14.26	33.93	-3.81	2.32
14.3	32.51	-4.54	3.41
14.34	27.1	-2.44	5.71
14.38	27.61	-4.78	1.97
14.42	25.8	-3.12	6.54
14.46	30.894	-1.938	3.5111
14.5	31.103	-1.717	3.4199
14.54	28.99	-1.42	0.15
14.58	31.372	-1.3394	3.1681
14.62	31.432	-1.1769	3.0161
14.66	31.441	-1.0282	2.8524
14.7	32.03	-0.57	5.26
14.74	34.93	0.95	2.58
14.78	33.94	-1.25	2.31
14.82	30.15	0.35	-0.43
14.86	30.96	-0.83	2.48
14.9	30.58	-1.05	1.9
14.94	29.98	-0.21	3.02
14.98	27.6	1.8	1.87
15.02	28.47	-0.91	1.15
15.06	27.72	-1.15	0.65
15.1	28.12	0.5	2.22
15.14	28.76	1.69	1.41
15.18	28.39	1.89	1.57
15.22	27.4	2.6	1.64
15.26	26.17	3.07	1.76
15.3	26.59	3.2	0.75
15.34	27.67	4.77	0.99
15.38	27.63	5.42	1.3
15.42	26.43	6.31	1.87
15.46	26.54	5.63	3.08
15.5	25.59	6.28	2.57
15.54	24.87	6.96	3.11
15.58	22.71	7.17	3.23
15.62	23.63	6.6	5.12
15.66	27.61	8.03	5.09
15.7	28.1	10.48	6.15
15.74	30.27	11.09	5.12
15.78	28.06	12.18	7.32
15.82	28.909	7.0925	4.0819
15.86	29.157	6.4703	3.9156
15.9	29.383	5.7671	3.7101
15.94	29.585	4.9957	3.4708
15.98	29.759	4.1687	3.2032
16.02	29.904	3.2988	2.9127
16.06	34.24	0.47	-1.3
16.1	31.04	0.69	-2.38
16.14	33.74	-1.23	-0.42
16.18	35.66	-1.71	2.54
16.22	31.49	-4.05	3.48
16.26	29.972	-2.1101	0.9953
16.3	29.823	-2.9249	0.6976
16.34	29.62	-3.681	0.42069
16.38	21.56	-2.95	-1.19
16.42	26.14	-1.48	1.43
16.46	25.92	-3.74	1.15
16.5	26.33	-6.19	2.48
16.54	26.55	-7.13	1.05
16.58	28.12	-6.71	-0.58
16.62	27.38	-5.77	-0.98
16.66	26.58	-5	-0.5
16.7	25.33	-6.88	0.1
16.74	26.18	-6.67	-1.55
16.78	23	-3.19	-1.4
16.82	21.92	-4.17	1.6
16.86	29.462	-3.6236	-0.24986
16.9	30.19	-2.8207	-0.11198
16.94	30.891	-1.9878	0.058608
16.98	31.548	-1.1498	0.26025
17.02	34.9	-2.76	-0.13
17.06	38.18	-0.42	0.36
17.1	38.25	1.45	-0.67
17.14	34.41	4.38	-1.85
17.18	32.08	1.98	0.23
17.22	33.66	2.72	5.09
17.26	31.83	2.18	4.68
17.3	28.95	3.25	4.45
17.34	29.1	2.63	5.48
17.38	31.05	1.71	3.02
17.42	32.23	0.35	3.4
17.46	31.42	0.62	2.64
17.5	32.72	1.39	2.63
17.54	32.38	2.57	2.69
17.58	32.65	3.91	5.21
17.62	31.07	7.89	7.14
17.66	32.41	6.11	4.38
17.7	29.05	7.09	2.46
17.74	27.88	6.54	1.6
17.78	30.91	2.57	1.37
17.82	30.17	2.4	-0.41
17.86	28.178	3.8549	3.7516
17.9	27.838	3.3566	3.8707
17.94	27.556	2.8071	3.9697
17.98	22.63	1.83	6.03
18.02	24.84	0.76	5.14
18.06	24.12	0.14	4.33
18.1	26.17	1.26	2.34
18.14	25.45	-0.1	4.23
18.18	29.1	0.26	5.84
18.22	31.7	1.16	6.22
18.26	34.98	-2.09	3.88
18.3	33.57	-2.96	-1.16
18.34	28.89	-1.61	-0.63
18.38	30.04	-1.84	1.95
18.42	29.41	-1.31	2.11
18.46	28.76	-0.05	1.66
18.5	31.05	1.06	2.72
18.54	33.04	2.81	3.9
18.58	36.22	2.07	1.65
18.62	33.89	1.74	3.08
18.66	33.79	1.23	2.66
18.7	32.67	2.24	2.61
18.74	32.53	2.1	2.98
18.78	31.85	2.34	2.78
18.82	31.19	1	1.3
18.86	31.25	0.59	-0.82
18.9	30.47	1.27	1.5
18.94	30.03	-0.12	0.8
18.98	30.2	0.77	0.65
19.02	28.98	0.82	2.18
19.06	30.64	1.09	1.39
19.1	28.11	1.23	2.65
19.14	30.6	0.44	2.22
19.18	29.44	0.88	2.61
19.22	30.28	-0.33	2.43
19.26	31.55	2.1	1.14
19.3	31.59	3.08	1
19.34	32.53	2.96	0.83
19.38	29.03	2.02	-0.01
19.42	28.15	3.4	2.32
19.46	30.53	4.04	2.59
19.5	29.27	2.5	2.04
19.54	30.25	1.93	4.31
19.58	33	2.5	2.54
19.62	33.79	2.93	2.5
19.66	32.6	0.58	1.3
19.7	32.89	2.84	0.02
19.74	31.81	-0.27	1.6
19.78	30.49	-2.49	1.85
19.82	29.42	-3.75	0.66
19.86	28.26	-7.58	2.65
19.9	29.4	-6.39	4.24
19.94	29.3	-3.89	0.26
19.98	28.69	-5.22	3.73
20.02	31.29	-7.39	1.3
20.06	31.102	-5.056	2.3902
20.1	31.631	-4.8	2.5003
20.14	32.89	-4.87	2.79
20.18	33.3	-2.09	2.31
20.22	32.65	-2.64	2.41
20.26	33.12	-2.97	2.06
20.3	36.44	-2.47	3.76
20.34	35.01	-0.78	1.1
20.38	33.76	-3.06	3.9
20.42	35.64	-1.43	1.86
20.46	35.73	-0.31	0.53
20.5	34.85	0.97	1.6
20.54	35	0.35	1.5
20.58	34.55	0.32	-0.11
20.62	34.77	1.69	-1.28
20.66	31.95	-0.12	-1.78
20.7	32.32	0.08	-2.2
20.74	29.97	0.18	-1.16
20.78	29.69	0.48	-1.46
20.82	26.22	-0.47	2.2
20.86	24.69	-0.89	2.99
20.9	23.64	1.98	4.47
20.94	23.29	-1.56	4.08
20.98	24.21	0.07	5.43
21.02	26.9	3.11	5.2
21.06	28.06	4.95	1.98
21.1	25.74	1.76	-0.03
21.14	27.75	0.21	0.45
21.18	25.68	-0.05	0.95
21.22	25.5	0.76	-0.01
21.26	22.09	-1.4	0.87
21.3	22.15	-2.96	2.34
21.34	23.55	-5.79	2.07
21.38	23.27	-2.82	3.3
21.42	22.48	-0.51	2.4
21.46	24.27	-2.71	1.95
21.5	23.92	-1.54	3.41
21.54	25.36	-0.47	1.8
21.58	24.58	-3.27	-0.09
21.62	26.9	-1.69	-1.9
21.66	26.93	-2.79	1.39
21.7	26.88	-4.69	1.28
21.74	27.154	0.90828	1.4006
21.78	29.17	4.55	1.83
21.82	25.51	4.75	0.32
21.86	25.54	3.88	3.72
21.9	29.3	4.65	2.47
21.94	29.59	5.22	1.47
21.98	29.38	4.38	3.48
22.02	29.09	2.9	1.8
22.06	26.27	2.38	2.16
22.1	26.52	1.45	3.61
22.14	25.04	3.47	4.38
22.18	23.92	3.22	4.19
22.22	28.12	4.19	3.91
22.26	28.83	4.04	3.16
22.3	29.97	3.73	1.77
22.34	28.77	1.69	2.06
22.38	27.51	2.4	6.1
22.42	28.9	-0.94	2.99
22.46	26.29	-2.4	2.99
22.5	28.05	1.08	3.66
22.54	27.19	-1.22	4.94
22.58	26.71	-1.33	4.66
22.62	25.42	0.49	5.25
22.66	23.03	2.39	5.31
22.7	24.74	0.35	5.35
22.74	28.12	0.68	2.99
22.78	30.11	0.87	3.27
22.82	27.01	1.15	1.66
22.86	25.88	4.22	2.96
22.9	28.41	-0.79	3.49
22.94	28.62	-0.3	3.43
22.98	28.18	-1.82	1.95
23.02	28.2	-2.11	1.46
23.06	28.6	-2.37	1.89
23.1	28.53	-2.38	0.79
23.14	29.07	-3.58	0.5
23.18	29.66	-3.17	0.2
23.22	31.7	-5.97	0.57
23.26	30.66	-5.51	-4.48
23.3	28.18	-6.09	-2.84
23.34	24.69	-5.82	1.65
23.38	28.942	-3.449	-1.8733
23.42	28.988	-3.0644	-1.8867
23.46	29.042	-2.6374	-1.8404
23.5	29.106	-2.182	-1.7388
23.54	29.182	-1.7123	-1.5862
23.58	29.27	-1.2423	-1.387
23.62	27.45	-0.95	-2.26
23.66	32.47	2	-5.97
23.7	29.627	0.029261	-0.55322
23.74	26.97	2.54	0.82
23.78	30.21	5	-2.3
23.82	30.31	0.82	3.02
23.86	30.81	0.41	0.6
23.9	30.89	3	1.47
23.94	33.68	-3.62	3.78
23.98	32.47	-1.62	2.37
24.02	30.31	-3.19	5.74
24.06	29.46	-2.12	4.23
24.1	32.38	-1.81	3.21
24.14	32.65	-1.74	2.47
24.18	33.45	-0.6	2.47
24.22	33.98	0.81	1.6
24.26	32.11	-0.18	2.84
24.3	33.42	1.18	2.15
24.34	32.76	0.99	0.76
24.38	32.92	2.28	3.3
24.42	32.27	2.66	2.29
24.46	31.64	1.57	1.96
24.5	33.29	2.06	2.43
24.54	32.94	3.51	3.49
24.58	33.22	2.84	2.44
24.62	32.2	1.33	2.36
24.66	30.66	2.01	0.82
24.7	30.61	1.78	0.97
24.74	30.01	1.76	0.41
24.78	27.38	2.04	0.59
24.82	27.41	1.88	3.11
24.86	31.94	3.37	-3.95
24.9	29.2	2.05	0.82
24.94	28.33	1.03	0.84
24.98	30.28	4.23	0.34
25.02	28.37	0.37	-0.44
25.06	23.8	0.61	-3.06
25.1	23.07	-1.77	-1.33
25.14	21.48	-1.71	0.54
25.18	21.68	-0.81	3.34
25.22	22.52	0.8	2.88
25.26	22.1	3.09	5.99
25.3	25	0.01	5.62
25.34	27.35	0.97	5.07
25.38	32.56	-3.59	0.21
25.42	31.7	-4.54	1.57
25.46	31.45	-4.38	3.71
25.5	31.65	-5.01	1.44
25.54	30.84	-4.09	0.8
25.58	31.98	-2.09	-0.68
25.62	30.92	-2.08	-0.92
25.66	30.19	-2.76	-3.17
25.7	28.75	-2.71	-2.56
25.74	25.04	-3.68	-3.79
25.78	23.33	-2.38	0.4
25.82	25.953	-4.1254	-3.1278
25.86	25.286	-4.1867	-3.2163
25.9	24.663	-4.2344	-3.2181
25.94	24.101	-4.2692	-3.132
25.98	23.7	-5.59	-6.26
26.02	22.01	-6.52	-5.03
26.06	18.6	-5.7	-5.27
26.1	18.89	-3.5	-2.52
26.14	24.61	-5.81	0.76
26.18	23.14	-4.26	2.25
26.22	29.46	-3.59	3.36
26.26	28.4	-3.93	1.24
26.3	27.16	-1.43	2.13
26.34	24.08	-2.29	2.56
26.38	24.77	-3.57	2.35
26.42	26.03	-6.49	4.45
26.46	29.34	-5.45	2.24
26.5	28.78	-3.74	0.25
26.54	30.18	-3.36	2.33
26.58	30.39	-3.23	0.59
26.62	29.64	-4	0.56
26.66	29.43	-3.15	2.4
26.7	32.39	-0.84	3.53
26.74	37.13	2.69	2.9
26.78	35.66	1.71	3.34
26.82	38.74	2.13	4.75
26.86	39.2	3.61	2.1
26.9	39.07	1.18	1.77
26.94	38.47	1.14	1.45
26.98	36.09	-1.64	3.17
27.02	35.2	-0.74	2.13
27.06	33.72	2.57	2.22
27.1	32.38	0.6	3.91
27.14	31.29	2.96	5.16
27.18	30.89	3.85	4.08
27.22	28.32	3.94	3.45
27.26	29.57	2.37	2.66
27.3	28.2	1.51	2.87
27.34	28.04	2.65	3.17
27.38	27.32	2.11	2.82
27.42	27.38	1.23	2.1
27.46	26.25	1.62	2.05
27.5	27.06	1.86	2.44
27.54	27	0.59	2.24
27.58	26.41	1.45	2.11
27.62	23.97	1.74	1.59
27.66	24.17	1.76	1.65
27.7	23.94	1.66	1.82
27.74	23.5	2.7	2.01
27.78	22.83	2.34	2.4
27.82	24.1	3.61	1.61
27.86	23.82	3.19	1.8
27.9	22.81	3.37	3.51
27.94	22.96	2.15	3.49
27.98	23.8	5.13	-1.28
28.02	20.66	4.2	-1.84
28.06	23.21	4.78	2.51
28.1	23.28	4.44	4.38
28.14	23.66	1.18	2.82
28.18	21.95	0.85	0.63
28.22	23.23	1.21	3.64
28.26	23.35	1.21	3.12
28.3	24.6	1.35	2.6
28.34	27.392	0.023722	2.7845
28.38	28.516	-0.42182	2.8968
28.42	32.3	-3.26	2.5
28.46	30.39	-1.16	5.38
28.5	33.35	-1.37	3.34
28.54	33.82	-1.67	1.75
28.58	33.12	-1.3	1.71
28.62	31.38	-0.66	3.09
28.66	33.33	-0.37	2.64
28.7	34.08	0	4.03
28.74	34.99	0.35	2.82
28.78	34.26	2.24	1.3
28.82	33.33	2.53	2.31
28.86	30.93	2.27	2.34
28.9	29.6	3.09	3.07
28.94	29.64	1.34	1.3
28.98	30.71	4.62	1.91
29.02	29.12	3.82	1.07
29.06	30.51	2.74	2.36
29.1	29.91	3.28	2.69
29.14	30.55	5.45	4.07
29.18	28.705	3.1155	1.7233
29.22	28.646	2.7148	2.0121
29.26	26.25	2.25	-6.42
29.3	28.644	1.7103	2.6629
29.34	28.685	1.1226	3.0035
29.38	28.744	0.48891	3.3398
29.42	28.812	-0.18274	3.6611
29.46	28.883	-0.8842	3.9565
29.5	28.947	-1.6073	4.2155
29.54	28.998	-2.344	4.4271
29.58	29.027	-3.0861	4.5807
29.62	29.026	-3.8255	4.6655
29.66	28.987	-4.5541	4.6707
29.7	28.903	-5.2637	4.5855
29.74	25.44	-5.85	5.06
29.78	27.79	-3.91	7.71
29.82	28.26	-6.66	4.53
29.86	28.09	-8.89	3.56
29.9	30.43	-10.53	3.55
29.94	27.78	-7.04	1.24
29.98	27.58	-9.29	-1.87
30.02	26.28	-9.96	-1.27
30.06	25.09	-11.77	-2.61
30.1	23.25	-10.44	-5.89
30.14	22.34	-8	-5.9
30.18	20.28	-8.01	-4.78
30.22	19.19	-10.32	-3.82
30.26	18.22	-11.55	-3.3
30.3	17.74	-12.02	-2.48
30.34	21.47	-12.04	-2.69
30.38	20.02	-9.0377	-1.3376
30.42	24.79	-7.85	1.27
30.46	20.826	-8.267	-0.38744
30.5	23.02	-7.64	3.61
30.54	20.79	-7.66	3.85
30.58	21.83	-8.34	0.59
30.62	22.37	-7.46	1.18
30.66	24.71	-3.53	4.17
30.7	22.69	-8.46	5.12
30.74	25.975	-5.3873	3.1608
30.78	26.775	-5.0511	3.5425
30.82	27.7	1.02	3.28
30.86	24.16	-2.89	3.96
30.9	28.892	-4.3179	4.2465
30.94	28.84	0.46	5.93
30.98	30.48	-2.75	4.47
31.02	33.7	-6.86	5.29
31.06	29.54	-7.07	0.32
31.1	32.37	-6.25	1.38
31.14	31.3	-6.17	0.45
31.18	30.36	-6.26	-0.52
31.22	30.27	-5.61	0.77
31.26	28.53	-9.11	-1.85
31.3	26.94	-8.27	-2.02
31.34	26.68	-7.26	-1.85
31.38	22.96	-5.18	-1.4
31.42	22.69	-4.23	3.75
31.46	25.15	-3.09	5.15
31.5	24.23	-2.5	6.22
31.54	25.932	-2.3999	1.4784
31.58	26.15	-1.553	1.5837
31.62	26.401	-0.68607	1.6934
31.66	26.666	0.18858	1.8102
31.7	29.36	2.11	0.95
31.74	29.04	3.04	1.54
31.78	27.86	3.89	0.77
31.82	26.19	3.02	1.83
31.86	26.37	2.84	2.65
31.9	26.9	3.43	4.08
31.94	26.73	5.1	3.73
31.98	27.9	6.39	2.63
32.02	26.9	6.34	2.38
32.06	26.01	6.14	3.11
32.1	25.72	6.65	3.12
32.14	22.13	7.78	7.33
32.18	26.368	4.1343	5.717
32.22	26.963	3.6254	6.1489
32.26	27.635	3.0733	6.5032
32.3	27.77	0.73	3.35
32.34	24.04	-1.26	5.77
32.38	25.34	-1.22	7.1
32.42	27.88	1.8	10.08
32.46	34.13	-0.98	7.67
32.5	36.18	0.01	6.81
32.54	36.32	0.49	5.83
32.58	37.86	2.1	3.11
32.62	36.2	-0.07	2.54
32.66	38.01	-2.18	0.6
32.7	32.32	-2.88	-2.11
32.74	33.09	-1.56	-0.84
32.78	30.74	-2.08	-0.84
32.82	29.09	-3.09	1.38
32.86	32	-6.06	3.31
32.9	33.39	-4.45	3.94
32.94	34.54	-3.7	1.85
32.98	34.05	-1.85	-1.6
33.02	32.33	-2.55	-0.87
33.06	33.11	-2.68	-0.72
33.1	30.72	-2.85	-1.24
33.14	30.19	-2.13	0.29
33.18	30.01	-2.34	-0.15
33.22	29.33	-1.84	0.79
33.26	29.37	-1.07	2.42
33.3	28.09	-1.67	1.62
33.34	28.33	-0.52	0.65
33.38	27.54	-0.66	1.83
33.42	27.85	-0.06	1.6
33.46	27.34	0.44	2.8
33.5	27.64	0.15	4.17
33.54	27.47	0.44	4.25
33.58	30.2	1.52	1.89
33.62	29.09	-1.2	-1.96
33.66	27.38	0.33	2.6
33.7	27.64	1.16	3.25
33.74	27.67	0.98	1.84
33.78	29.13	1.23	1.91
33.82	29.18	3.19	4.26
33.86	22.931	0.40281	0.018563
33.9	22.54	0.38593	-0.13779
33.94	22.202	0.36157	-0.2723
33.98	16.94	-0.98	-5.12
34.02	20.86	0.2	-1.63
34.06	21.527	0.2405	-0.55044
34.1	17.39	-2.83	-0.89
34.14	14.13	-1.36	-0.71
34.18	17.26	-1.14	-0.69
34.22	19.29	-0.66	-2.52
34.26	20.52	0.36	-2.02
34.3	17.8	0.7	-2.53
34.34	19.17	0.53	-1.55
34.38	19.51	0.03	-1.37
34.42	23.054	-0.62669	-0.39146
34.46	23.599	-0.7764	-0.2943
34.5	31.08	0.35	2.35
34.54	31.68	-0.44	0.4
34.58	31.51	-1.91	-0.43
34.62	29.94	-2.01	-0.35
34.66	29.58	-1.04	3.21
34.7	28.69	-1.46	4.85
34.74	29.17	-0.41	1.39
34.78	33.32	-3.2	1.29
34.82	32.81	-4.01	1.58
34.86	32.93	-3.41	0.77
34.9	31.47	-4.17	-0.26
34.94	34.5	-2.73	-0.21
34.98	35.46	-2.17	-0.37
35.02	35.8	-1.17	-1.15
35.06	36.83	0.41	-2.58
35.1	39.84	2.2	-2.25
35.14	38.78	3.18	1.03
35.18	39.44	2.87	1.39
35.22	39.86	1	3.51
35.26	37.54	0.13	2.22
35.3	37.27	0.11	-1.41
35.34	35.435	1.0302	0.70563
35.38	34.517	0.77003	0.96866
35.42	33.601	0.46248	1.2469
35.46	27.88	-0.19	-2.35
35.5	31.1	1.3	-0.37
35.54	29.94	-1.99	2.51
35.58	33.72	-3.28	4.38
35.62	32.33	0.13	3.72
35.66	30.67	-1.33	4.15
35.7	33.26	-3.34	4.74
35.74	31.02	-1.28	4.23
35.78	31.18	1.09	0.25
35.82	32.35	-1.59	3.49
35.86	37.25	-3.8	6.45
35.9	39.64	-2.21	3.8
35.94	37.73	-2.51	2.45
35.98	36.24	-3.83	2.4
36.02	35.11	-3.7	4.78
36.06	35.95	0.93	3.9
36.1	34.66	-0.31	0.65
36.14	32.64	-0.05	0.81
36.18	33.98	-0.36	3.28
36.22	36.18	1.83	5.09
36.26	36.65	1.65	2.68
36.3	35.006	4.3159	2.0558
36.34	34.757	4.6161	1.8694
36.38	34.478	4.8341	1.6875
36.42	31.26	2.39	3.72
36.46	29.37	1.08	3.76
36.5	34.22	2.01	1.63
36.54	30.65	3.37	0.8
36.58	32	3.63	0.94
36.62	31.38	5.97	-0.94
36.66	25.14	8.33	-2.95
36.7	24.93	10.47	-2.5
36.74	30.957	3.8266	0.31811
36.78	29.68	5	5.93
36.82	31.44	5.67	3.03
36.86	28.37	7.94	2.13
36.9	31.97	4.66	-1.13
36.94	33.16	6.37	-3.13
36.98	34.62	4.56	-4.08
37.02	32.86	3.84	-1.58
37.06	31.75	0.24	-1.22
37.1	26.874	-0.2443	-0.36842
37.14	26.462	-0.74493	-0.39014
37.18	26.068	-1.2389	-0.3995
37.22	25.15	-2.17	3.1
37.26	28.59	-1	2.85
37.3	33.8	-6.17	-0.82
37.34	30.54	-4.06	-1.86
37.38	28.52	-6.23	0.24
37.42	26.89	-8.79	-1.29
37.46	24.13	-9.38	-2.01
37.5	23.3	-8.87	-2.64
37.54	22.12	-7.47	-3.83
37.58	17.81	-5.39	-3.91
37.62	23.572	-4.9631	0.42455
37.66	14.79	-5.43	5.03
37.7	16.92	-6.49	3.82
37.74	14.84	-4.42	3.81
37.78	19.59	-2.07	4.02
37.82	19.36	-2.53	3.86
37.86	21.58	-0.78	3.56
37.9	23.23	-1.6	2.12
37.94	26.57	-3.71	1.19
37.98	30.63	-2.39	0.62
38.02	30.96	-1.27	1.98
38.06	31.41	-0.42	2.1
38.1	30.16	-3.21	3.06
38.14	29.557	1.1927	2.6274
38.18	29.615	1.7551	2.8113
38.22	31.9	2.88	3.52
38.26	28.31	3.25	4.47
38.3	28.11	5.18	3.14
38.34	27.33	2.1	5.61
38.38	27.38	5	3.17
38.42	26.85	3.09	3.15
38.46	27.39	3.31	3.88
38.5	24.29	3.54	4.78
38.54	26.92	1.92	4.14
38.58	28.15	-0.15	3.61
38.62	26.81	-2.51	3.71
38.66	24.37	1.34	5.86
38.7	28	0.56	3.63
38.74	25.98	0.77	5.07
38.78	28.62	3.82	5.61
38.82	32.13	2.37	3.63
38.86	30.61	3.88	3.9
38.9	33.07	2.49	3.87
38.94	33.76	1.02	3.65
38.98	35.08	-0.89	4.44
39.02	33.73	-0.95	3.51
39.06	34.13	-0.33	3.08
39.1	32.26	-0.99	2
39.14	33.03	-1.59	1.56
39.18	32.32	0.21	2.09
39.22	31.04	-1.33	3.23
39.26	29.72	-1.21	1.86
39.3	30.62	-1.52	3.25
39.34	30.99	-1.16	1.78
39.38	30.43	-1.7	1.96
39.42	30.84	0.18	1.78
39.46	31.69	0.25	0.9
39.5	30.57	-0.27	0.64
39.54	30.43	-0.63	1.19
39.58	31.81	-0.43	3.73
39.62	33.3	0.32	4.3
39.66	34.34	1.9	2.01
39.7	32.26	1.08	3.04
39.74	31.26	0.97	4.81
39.78	29.21	1.91	4.01
39.82	30.46	4.52	2.19
39.86	31.19	5.06	1.57
39.9	30.43	6.58	3.14
39.94	28.23	5.25	3.14
39.98	30.53	4.8	3.05
40.02	28.25	4.01	0.82
40.06	24.76	2.99	-1.19
40.1	26.164	5.3968	0.39444
40.14	25.436	5.4283	0.055624
40.18	24.722	5.4007	-0.26285
40.22	24.03	5.3143	-0.55504
40.26	23.369	5.1695	-0.81499
40.3	22.746	4.9667	-1.0368
40.34	22.171	4.7062	-1.2144
40.38	21.65	4.3884	-1.3419
40.42	21.192	4.0136	-1.4135
40.46	22.43	3.82	-2.44
40.5	21.69	5.33	-2.67
40.54	18.6	4.08	-0.71
40.58	20.04	-1.29	-1.48
40.62	21.06	0.44	-3.02
40.66	20.85	1.62	1.92
40.7	21.6	1.39	1.21
40.74	18.9	-0.2	0.73
40.78	18.84	-2.77	4.08
40.82	20.86	-6.13	3.17
40.86	21.64	-4.2	3.03
40.9	26.75	-2.49	1.71
40.94	29.34	-3	0.65
40.98	31.91	-1.28	2.6
41.02	34.74	-2.32	1.68
41.06	34.91	-3.68	3.44
41.1	33.48	-1.89	6.57
41.14	32.013	-5.2568	2.0133
41.18	32.25	-5.5261	1.8956
41.22	32.373	-5.7402	1.7866
41.26	32.13	-7.38	-2.02
41.3	33.7	-7.19	-0.63
41.34	30.51	-6.86	1.77
41.38	31.42	-6.76	3.59
41.42	30.49	-7.9	0.04
41.46	28.95	-7.16	-0.42
41.5	29.01	-4.63	1.47
41.54	31.17	-2.51	3.7
41.58	31.55	-2.94	6.65
41.62	29.78	-2.55	4.13
41.66	28.77	-2.02	2.84
41.7	30.37	-4.59	0.78
41.74	27.52	-2.76	3
41.78	25.72	-5.41	2.57
41.82	25.83	-4.64	2.98
41.86	25.95	-2.48	1.42
41.9	25.21	0.08	0.65
41.94	25.78	-1.85	2.77
41.98	23.26	-3.72	2.72
42.02	23.91	-3.87	3.18
42.06	22.74	-1.71	3.11
42.1	23.89	3.25	2.21
42.14	24.86	3.3	1.15
42.18	24.43	1.87	2.99
42.22	21.69	4.74	3.29
42.26	20.79	4.4	3.12
42.3	20.48	1.03	4.29
42.34	20.56	6.1	3.37
42.38	19.94	6.5	1.54
42.42	19.81	4.38	4.73
42.46	19.06	2.93	4.32
42.5	19.68	1.85	4.35
42.54	21.03	0.31	2.28
42.58	19.16	-0.15	3.59
42.62	23.32	0.35	3.49
42.66	23.01	-0.95	1.21
42.7	25.03	2.27	0.82
42.74	26.44	-1.72	0.2
42.78	26.29	-1.21	5.63
42.82	29.74	-0.43	4.19
42.86	30.93	-0.27	2.88
42.9	32.24	0.17	2.04
42.94	30.87	-1.16	3.67
42.98	32.46	-0.62	2.92
43.02	33.06	0.61	2.6
43.06	30.81	-1.22	3.67
43.1	31.78	-2.09	4.13
43.14	34.43	1.19	1.91
43.18	34.31	0.47	2.93
43.22	32.31	-1.77	1.87
43.26	30.56	-2.2	3.9
43.3	28	-1.21	4.91
43.34	28.82	-4.11	5.64
43.38	33.769	-0.3851	4.2952
43.42	34.025	-0.096454	4.2375
43.46	39.9	0.39	7.57
43.5	38.5	1.27	5.15
43.54	37	0.59	5.86
43.58	33.56	1.31	3.34
43.62	33.06	2.75	2.71
43.66	32.64	2.05	1.32
43.7	31.16	2.22	0.91
43.74	30.39	1.36	0.83
43.78	29.95	1.86	0.74
43.82	29.19	1.53	1.06
43.86	28.83	2.42	1.62
43.9	27.61	1.64	1.77
43.94	27.94	1.13	2.28
43.98	27.38	0.05	2.14
44.02	30.65	0.36	1.47
44.06	30.4	1.53	2.34
44.1	30.4	2.29	3.55
44.14	30.43	2.24	3.34
44.18	31.29	2.13	3.9
44.22	32.88	2.57	3.51
44.26	31.96	1.67	3.38
44.3	32.56	2.37	3.76
44.34	33.35	1.1	3.97
44.38	36.63	2.88	5.05
44.42	37.37	2.13	5.21
44.46	39.65	0.42	5.98
44.5	36.53	-0.72	0.93
44.54	38.04	-1.7	5.23
44.58	35.95	-1.5377	1.0066
44.62	37.89	0.53	-1.63
44.66	33.54	-5.58	-1.98
44.7	33.98	-4.06	-3.15
44.74	32.39	-1.34	-3.09
44.78	34.28	-3	-0.27
44.82	33.52	-6.94	-0.39
44.86	31.89	-7.71	-3.61
44.9	29.87	-7.18	-2.22
44.94	30.34	-6.06	-1.67
44.98	29.9	-6.13	-1.78
45.02	31.11	-5.71	0.9
45.06	30.73	-4.92	-0.41
45.1	31.44	-7.18	-0.68
45.14	30.4	-5.4	-1.49
45.18	28.65	-3.6	-0.22
45.22	28.23	-5.9	-3.81
45.26	27.41	-0.97	-1.49
45.3	28.42	0.58	-0.3
45.34	26	3.46	-1.31
45.38	24.96	3.77	-0.31
45.42	28.03	-0.22	0.37
45.46	30.35	2.32	-0.43
45.5	28.6	-0.55	5.57
45.54	30.76	-0.2	4.68
45.58	29.45	1.75	3.78
45.62	29.54	1.75	3.3
45.66	28.62	1.74	3.77
45.7	28.57	2.02	3.14
45.74	30.63	2.36	2.44
45.78	32.04	1.18	2.72
45.82	29.56	0.15	3.96
45.86	31.46	0.88	3.73
45.9	34.75	1.83	2.76
45.94	31.05	0.25	3.94
45.98	33.33	-0.11	4.39
46.02	34.55	-1.1	1.99
46.06	36.29	-1.46	0.56
46.1	37.69	-0.3	0.64
46.14	34.92	0.59	-1.85
46.18	37.109	0.8003	0.20266
46.22	40.98	2.25	0.44
46.26	39.67	2.18	-0.18
46.3	37.09	2.84	0.68
46.34	38.07	3.02	0.94
46.38	36.8	1.07	-2.27
46.42	35.5	0.85	-2.55
46.46	31.99	-0.06	-1.53
46.5	30.58	-0.75	1.79
46.54	30.03	-3.86	-2.54
46.58	26.84	-4.75	1.75
46.62	26.5	-0.94	5.06
46.66	30.3	-0.21	2.28
46.7	31.97	-0.18	3.25
46.74	31.69	-2.21	0.46
46.78	29.27	-3.51	1.24
46.82	28.37	-5.21	1.64
46.86	27.61	-3.1	2.66
46.9	31.42	-3.59	3.19
46.94	33.39	-4.92	2.46
46.98	31.69	-6.14	0.89
47.02	29.19	-5.75	1.88
47.06	29.48	-5.55	1.51
47.1	29.38	-5.9	1.26
47.14	27.67	-5.28	1.4
47.18	26.43	-5.02	2.15
47.22	28.07	-3.51	1.6
47.26	28.77	-2.55	2.57
47.3	30.7	-2.38	1.86
47.34	31.01	-1.67	1.22
47.38	31.96	-1.46	1.45
47.42	32.22	-1.66	1.53
47.46	33.29	-0.79	2.39
47.5	32.06	-0.99	1.75
47.54	33.89	-1.75	1.08
47.58	34.48	-3.05	0.2
47.62	31.34	-5.46	2.01
47.66	31.71	-3.35	3.36
47.7	32.8	-2.14	3.3
47.74	33.88	-2.61	2.53
47.78	35.98	-2.36	1.93
47.82	36.1	-1.51	1.6
47.86	36.36	-1.66	2.42
47.9	37.15	-1.2	2.12
47.94	35.71	-0.16	2.9
47.98	36.23	-0.03	2.27
48.02	36.62	0.13	2.05
48.06	35.08	-0.05	2.29
48.1	34.64	1.43	1.48
48.14	34.58	2.33	1.92
48.18	34.2	4.18	2.98
48.22	32.59	2.55	1.97
48.26	32.41	2.01	3.29
48.3	31.71	2.29	3.12
48.34	31.16	2.04	2.63
48.38	30.67	3.14	3.65
48.42	29.21	2.22	4.32
48.46	29.24	2.29	4.35
48.5	30.45	3.03	3.81
48.54	30.36	1.24	4.03
48.58	30.8	1.8	3.8
48.62	30.54	1.86	2.87
48.66	31.11	1.72	2.93
48.7	30.46	0.32	2.15
48.74	30.68	-2.01	2.06
48.78	29.64	-2.99	2.69
48.82	30.46	-3.53	-0.15
48.86	29.61	-3.27	0.9
48.9	28.93	-4.06	-1.11
48.94	27.79	-2.79	1.06
48.98	27.85	-5.47	0.42
49.02	26.72	-6.39	-1.31
49.06	24.63	-5.07	-1.33
49.1	25.21	-3.95	-2.38
49.14	24.12	-4.62	-2.94
49.18	23.48	-3.56	-3.58
49.22	23.24	-4.61	-3.9
49.26	20.57	-1.66	-3.3
49.3	18.56	-2.11	-4.83
49.34	19.77	-4.63	-0.88
49.38	18.74	-5.19	3.11
49.42	19.79	-3.24	3.87
49.46	19.45	-3.33	2.84
49.5	20.34	-3.68	3.82
49.54	20.23	-5.34	3.72
49.58	20.04	-1.78	4.56
49.62	18.31	-2.36	4.39
49.66	18.68	-2.1	5.03
49.7	19.37	0.5	4.29
49.74	21.2	0.13	4.35
49.78	21.63	0.57	5.05
49.82	22.75	-0.74	5.06
49.86	25.63	-1.71	3.49
49.9	26.75	-1.86	0.8
49.94	27.09	-3.26	2.92
49.98	26.16	-0.81	4.47
50.02	28.15	0.23	3.84
50.06	28.09	-1.82	2.47
50.1	29.58	-3.53	1.6
50.14	30.15	-0.88	3.95
50.18	31.79	-2.76	1.54
50.22	29.99	-4.56	-0.56
50.26	30.01	-1.41	0.4
50.3	29.63	-0.66	0.08
50.34	28.86	0.05	1.54
50.38	27.08	0.58	2.04
50.42	25.92	-1.37	2.94
50.46	28.38	-0.09	4.68
50.5	30.26	0.86	3.18
50.54	31.53	1.83	2.3
50.58	30.89	3.13	2.7
50.62	31.5	2.81	2.15
50.66	29.57	4.42	1.87
50.7	30.68	7.22	3.17
50.74	32.47	4.39	0.3
50.78	32.08	2.87	-0.96
50.82	28.05	1.98	1.17
50.86	28.05	0.29	3.52
50.9	28.2	1.01	3.96
50.94	31.61	3.02	1.73
50.98	30.66	3.02	2.73
51.02	33	2.89	2.96
51.06	33.91	3.4	2.49
51.1	33.26	1.92	3.59
51.14	34.32	-0.51	6.39
51.18	31.79	0.68	4.55
51.22	31.85	-3.57	3.49
51.26	35.17	0.04	6.75
51.3	32.96	-1.99	5.76
51.34	32.23	-1.4	2.4
51.38	32	0.02	0.94
51.42	32.17	1.41	1.76
51.46	33.73	-0.84	4.44
51.5	32.66	1.64	4.45
51.54	33.06	0.61	1.82
51.58	30.52	0.9	1.51
51.62	27.62	-1.52	2.91
51.66	28.18	-2.99	3.19
51.7	28.14	-3.21	2.3
51.74	26.58	-2.61	0.98
51.78	29.02	-2.26	-1.1
51.82	25.81	0.31	3.68
51.86	27.17	-0.91	4.35
51.9	26.26	-3.59	1.67
51.94	30.69	-3.35	-0.36
51.98	26.19	-2.17	-1.58
52.02	28.2	-2.34	0.41
52.06	31.74	-4.24	1.97
52.1	29.41	-3.03	2.75
52.14	27.96	-2.09	-0.72
52.18	27.28	-4.09	1.56
52.22	31.68	-2.88	1.94
52.26	32.81	-2.53	3.39
52.3	34.37	-3.18	4.41
52.34	37.3	-2.13	6.36
52.38	38.21	1.03	5.33
52.42	38.99	0.11	1.54
52.46	34.95	-0.27	-0.19
52.5	33.52	-2.89	1.8
52.54	34.83	-3.96	2.52
52.58	33.71	-2.46	2.04
52.62	35.7	-2.35	2.72
52.66	33.35	-1.83	2.94
52.7	34.34	-1.52	3.07
52.74	32.06	-0.96	2.57
52.78	34.07	-0.12	2.93
52.82	32.62	0.33	2.32
52.86	34.6	-0.16	3.02
52.9	33.27	0.28	3.02
52.94	35.58	1.26	2.06
52.98	33.98	1.93	1.83
53.02	34.81	1.19	2.75
53.06	33.63	1.39	3.02
53.1	32.77	1.6	3.31
53.14	32.32	1.15	3.3
53.18	32.29	2.19	3.64
53.22	32.4	2.67	4.18
53.26	32.8	3.41	2.51
53.3	31.3	3.34	2.84
53.34	32.28	3.9	2.37
53.38	32.45	3.25	2.1
53.42	31.84	3.82	2.32
53.46	31.17	3.25	2.92
53.5	30.07	4.58	2.47
53.54	31.09	4.01	2.28
53.58	30.75	4.04	3.2
53.62	33.25	3.04	1.39
53.66	32.29	1.78	1.97
53.7	35.51	0.74	1.57
53.74	34.63	2.33	0.32
53.78	33.68	1.58	0.34
53.82	31.9	1.57	2.11
53.86	30.4	0.82	2.93
53.9	30.42	2	0.29
53.94	32.34	2.01	-0.01
53.98	28.67	1.19	-0.09
54.02	25.83	-1.31	2.16
54.06	24.65	-3.08	1.96
54.1	27.21	-1.49	1.28
54.14	25.04	-0.34	3.13
54.18	25.75	1.03	4.09
54.22	24.56	4.05	4.89
54.26	27.46	3.96	7.2
54.3	30.04	3.13	4.23
54.34	31.09	5.24	6.1
54.38	32.44	5.4	6.84
54.42	32.45	0.09	3.43
54.46	29.598	5.1294	3.9929
54.5	29.749	5.3116	4.0058
54.54	29.874	5.4336	3.9993
54.58	29.973	5.4984	3.9742
54.62	30.048	5.5089	3.9317
54.66	29.95	5.95	-0.15
54.7	31.27	6.25	0
54.74	28.75	5.15	2.62
54.78	30.25	3.12	6.39
54.82	32.18	5.9	0.12
54.86	30.16	6.51	0.47
54.9	29.08	6.33	2.29
54.94	30.9	6.38	2.71
54.98	28.42	7.54	2.75
55.02	27.27	6.34	3.16
55.06	29.376	2.8741	2.588
55.1	29.195	2.4603	2.4116
55.14	28.997	2.03	2.2304
55.18	28.781	1.5863	2.0454
55.22	25.47	-0.24	4.64
55.26	27.12	-2.58	2.95
55.3	27.44	-2.9	3.92
55.34	26.87	-7.41	2.99
55.38	29.04	-4.11	5.21
55.42	27.165	-1.1966	0.90969
55.46	26.847	-1.6533	0.72526
55.5	26.517	-2.1002	0.54481
55.54	26.175	-2.5344	0.36933
55.58	26.94	0.26	1.76
55.62	25.36	-4.45	-4.46
55.66	25.086	-3.7315	-0.11754
55.7	23.91	0.9	0.45
55.74	26.6	-2.33	-0.56
55.78	24.56	-3.77	-2.55
55.82	25.97	-3.38	-2.51
55.86	25.47	-4.78	-0.94
55.9	22.53	-6.23	-2.65
55.94	22.97	-5.99	-1.88
55.98	19.72	-6.55	-0.72
56.02	18.19	-6.02	-0.13
56.06	19.13	-6.79	1
56.1	21.25	-7.29	-0.03
56.14	21.04	-4.21	-1.4
56.18	18.84	-7.19	1.55
56.22	18.05	-4.77	3.1
56.26	19.83	-3.5	3.61
56.3	17.46	-7.15	5.11
56.34	18.6	-0.92	4.8
56.38	20.44	-5.69	6.66
56.42	21.58	-2.65	5.9
56.46	22.78	-4.89	6.65
56.5	23.74	-2.94	5.77
56.54	26.86	-2.7	3.15
56.58	24.12	-1.37	1.86
56.62	27.85	-1.74	3.68
56.66	28.38	-4.35	2.95
56.7	26.65	-5.52	2.06
56.74	26.95	-4.23	2.1
56.78	26.31	-3.47	3.06
56.82	27.15	-5.26	2.45
56.86	29.91	-4.71	1.3
56.9	27.05	-1.67	0.35
56.94	31.02	-2.13	4.72
56.98	33.16	-6.68	2.78
57.02	34.08	-3.51	2.47
57.06	34.96	-1.25	1.5
57.1	37.78	1.03	2.06
57.14	36.49	-0.92	4.98
57.18	37.1	0.31	1.6
57.22	32.32	4.97	-0.39
57.26	32.06	5.56	1.76
57.3	31.13	5.57	1.55
57.34	28.72	3.62	2.42
57.38	29.67	3.78	3.85
57.42	28.76	4.57	2.91
57.46	31.64	4.4	2.71
57.5	28.8	4.99	0.85
57.54	27.49	8.21	-0.49
57.58	26.18	7.29	1.51
57.62	27.99	3.68	5.68
57.66	28.12	5.44	5.17
57.7	28.24	2.1	4.45
57.74	28.56	3.3	2.99
57.78	29.63	3.23	2.48
57.82	29.1	3.07	1.68
57.86	28.55	2.17	1.73
57.9	27.57	1.15	2.45
57.94	27.94	1.48	3.31
57.98	27.08	1.4	2.69
58.02	26.44	0.05	2.16
58.06	25.32	-0.41	2.56
58.1	26.06	-1.06	2.01
58.14	26.19	-4.45	2.93
58.18	27.33	-4.2	3.21
58.22	24.51	-2.74	3.22
58.26	25.43	-2.38	3.38
58.3	25.77	-5.3	3.17
58.34	25.45	-4.12	1.72
58.38	22.14	-6.56	-0.69
58.42	21.18	-6.49	-2.79
58.46	22.09	-5.09	-0.31
58.5	17.86	-5.65	-0.97
58.54	18.17	-5.67	-0.72
58.58	18.73	-3.56	1.62
58.62	18.25	-4.91	1.68
58.66	18.21	-4.45	2.31
58.7	21.84	0.99	5.16
58.74	21.51	-0.04	3.74
58.78	23.89	3.2	5.34
58.82	23.85	4.32	2.4
58.86	24.97	1.74	2.1
58.9	24.31	2.84	2.37
58.94	23.69	0.51	0.88
58.98	25.34	-4.47	-1.5
59.02	22.93	-4.41	-2.93
59.06	20.64	-6.11	0.86
59.1	21.69	-4.15	-0.57
59.14	23.26	-5.46	1.02
59.18	23.14	-4.98	0.13
59.22	28.64	-2.37	0.38
59.26	30.5	-0.29	1.98
59.3	31.68	-1.02	1.13
59.34	33.87	-2.39	0.11
59.38	32.98	-3.04	0.5
59.42	32.15	-4.01	0.38
59.46	30.77	-3.45	-1.3
59.5	28.61	-3.04	-2.73
59.54	26.37	-1.7	-0.43
59.58	25.86	-0.03	-0.27
59.62	23.2	-0.1	-2.73
59.66	19.18	-2.08	3.27
59.7	25.34	0.3	3.84
59.74	25.13	1.1	2.94
59.78	29.43	1.95	2.33
59.82	28.16	6.16	4.16
59.86	25.67	5.84	4.42
59.9	23.59	3.52	6.06
59.94	27.67	1.64	3.39
59.98	27.37	0.82	0.74
60.02	27.72	0.23	1.51
60.06	25.78	0.73	3.89
60.1	24.47	-0.64	2.7
60.14	21.76	-2.43	4.39
60.18	23	-5.17	6.33
60.22	25	-6.79	4.35
60.26	23.54	-1.43	5.87
60.3	28.95	-2.11	3.86
60.34	31.29	-1.84	1.59
60.38	30.94	-2.84	-0.07
60.42	30.4	-4.37	0.69
60.46	32.36	-2.88	1.93
60.5	31.99	-5.21	2.09
60.54	30.59	-5.19	2.95
60.58	30.68	-6.45	2.64
60.62	30.49	-7.37	1.07
60.66	29.94	-10.08	-1.75
60.7	28.59	-6.25	-4.07
60.74	25.76	-5.46	-1.44
60.78	26.05	-4.81	-1.47
60.82	25.12	-1.78	0.53
60.86	26.14	-0.66	-1.87
60.9	23.58	-0.85	-3.06
60.94	21.75	-0.45	-1.4
60.98	19.14	0.08	-1.25
61.02	21.01	1.73	-2.36
61.06	20.59	0.7	1.18
61.1	22.54	0.42	0.25
61.14	20.77	0.97	-0.55
61.18	20.59	-0.66	1.91
61.22	21.57	0.22	0.43
61.26	20.32	-0.89	1.9
61.3	18.33	0.36	1.83
61.34	21.83	-2.17	1.27
61.38	25.32	-5.09	-1.16
61.42	25.68	-5.7	0.59
61.46	26.21	-10.93	2.74
61.5	24.27	-7.35	1.96
61.54	24.7	-7.76	3.6
61.58	25.82	-6.26	4.85
61.62	26.81	-7.74	5.21
61.66	25.82	-7.17	3.88
61.7	23.99	-10.21	2.48
61.74	20.24	-12.13	-1.23
61.78	21.64	-9.79	-0.6
61.82	21.75	-10.67	-0.12
61.86	21.05	-12.52	0.69
61.9	22.49	-12.36	0.05
61.94	21.8	-12.1	0.13
61.98	19.04	-13.6	0.33
62.02	20.38	-13.26	0.15
62.06	21.03	-12.76	0.39
62.1	19.613	-12.052	-0.073223
62.14	19.42	-11.72	0.13998
62.18	24.02	-8.83	-1.48
62.22	19.29	-10.02	-0.92
62.26	19.49	-11.02	0.76
62.3	19.17	-10.02	1.65
62.34	18.96	-9.56	1.25
62.38	19.32	-10.5	0.25
62.42	18.25	-8.73	0
62.46	20.64	-7.99	-0.07
62.5	20.71	-2.93	-0.18
62.54	20.2	-6.88	0.97
62.58	24.6	-7.51	-3.89
62.62	26.37	-4.74	-3.31
62.66	26.65	-2.39	-5.05
62.7	25.01	-3.43	-0.8
62.74	23.84	-3.18	0.86
62.78	23.53	-1.9848	1.1573
62.82	23.742	-1.2505	1.861
62.86	21.24	-0.11	5.41
62.9	20.15	-3.44	6.54
62.94	19.33	0	8.07
62.98	20.5	0.02	7.29
63.02	25.61	0.82	2.38
63.06	29.26	3.46	0.97
63.1	30.92	5.99	3.1
63.14	30.87	4.86	4.9
63.18	32.45	4.44	6.29
63.22	29.7	3.15	6.37
63.26	29.72	5.1	5.83
63.3	29.37	1.29	4.99
63.34	30.32	1.83	3.83
63.38	31.26	1.19	3.17
63.42	31.15	1.62	3.06
63.46	30.03	0.76	3.28
63.5	29.24	2.71	4.01
63.54	31.84	2.77	2.89
63.58	28.05	3.32	2.66
63.62	29.13	1.45	5
63.66	27.76	0.94	4.62
63.7	30.84	1.06	3.31
63.74	30.25	0.08	2.05
63.78	31.94	-0.31	1.66
63.82	29.03	1.18	1
63.86	29.92	1.95	0.37
63.9	30.19	-0.62	-2.3
63.94	29.27	-3.11	-3.97
63.98	25.92	-2.04	-5.7
64.02	28.537	-0.77319	0.12341
64.06	28.193	-0.98831	0.45908
64.1	32.12	1.74	-1.39
64.14	27.437	-1.4931	1.2298
64.18	27.031	-1.7977	1.6273
64.22	27.71	-3.24	2.96
64.26	26.1	-2.48	4.53
64.3	21.23	-0.07	6.95
64.34	21.48	-0.24	7.09
64.38	25.13	-4.67	2.89
64.42	26.25	-8.37	0.38
64.46	26.07	-6.73	1.95
64.5	24.56	-7.62	1.15
64.54	23.49	-7.75	1.25
64.58	23.15	-8.92	0.2
64.62	22.22	-9.84	1.28
64.66	20.83	-9.23	0.84
64.7	21.31	-8.42	0.36
64.74	21.31	-5.89	1.46
64.78	21.3	-7.17	2.16
64.82	27.13	-9.02	1.53
64.86	28.29	-9.45	-0.89
64.9	24.53	-8.6	-0.92
64.94	23.58	-8.15	1.6
64.98	20.41	-7.6	3.47
65.02	23.14	-7.43	3.66
65.06	20.38	-7.97	3.96
65.1	20.45	-8.09	5.03
65.14	17.92	-5.75	4.79
65.18	23.98	-3.11	-0.04
65.22	22.5	-3.23	0.39
65.26	21.91	-2.29	2.5
65.3	21.2	-4.07	1.32
65.34	21.81	-1.49	0.56
65.38	21.03	-5.71	-0.68
65.42	26.63	-2.49	-0.97
65.46	25.62	-2.32	1.8
65.5	29.43	-3.38	-0.79
65.54	24.43	-4.48	2.48
65.58	27.82	-6.89	3.8
65.62	25.17	-8.39	-0.96
65.66	22.52	-9.28	-0.98
65.7	23.03	-8.31	0.47
65.74	24.74	-8.55	2.94
65.78	26.33	-8.02	3.79
65.82	24.361	-4.7594	0.54671
65.86	29.28	-1.16	0.68
65.9	24.5	-3.07	-2.32
65.94	23.78	-0.61	-1.88
65.98	21.17	0.79	-1.18
66.02	20.17	0.08	0.07
66.06	20.43	-0.87	0.22
66.1	20.63	-1.96	1.42
66.14	21.04	-3.72	-0.03
66.18	20.76	-2.61	0.5
66.22	23.1	-2.83	1.19
66.26	25.9	-3.29	1.15
66.3	22.48	-0.52	-0.55
66.34	22.49	3.4	0.68
66.38	21.35	2.1	2.49
66.42	20.61	4.84	4.08
66.46	26.46	2.05	-0.84
66.5	25	3.46	0.2
66.54	21.66	1.24	1.45
66.58	23.82	1.28	1.84
66.62	25.14	0.62	0.66
66.66	25.11	-0.83	2.81
66.7	26.07	-2.88	4.1
66.74	25.91	0.29	4.41
66.78	26.53	0.48	5.8
66.82	32.24	2.41	6.14
66.86	31.31	4.03	4.27
66.9	31.61	4.46	3.49
66.94	32.2	4.71	2.75
66.98	33.35	5.87	3.34
67.02	34.92	6.3	0.71
67.06	31.76	6.43	1.86
67.1	35.09	7.55	2.82
67.14	30.56	8.74	5.17
67.18	30.16	5.83	6.59
67.22	29.37	5.01	4.35
67.26	32.318	5.8618	3.5491
67.3	34.1	6.6	1.8
67.34	30.07	5.55	2.37
67.38	29.41	4.7	3.55
67.42	34.28	2.32	5.89
67.46	32.71	1.48	3.47
67.5	32.38	1.3	5.98
67.54	31.79	1.27	4.52
67.58	32.23	1.55	4.99
67.62	33.91	2.93	6
67.66	33.27	2.04	4
67.7	31.16	2.17	3.74
67.74	31.66	-3	5.13
67.78	35.11	-1.33	3.82
67.82	31.49	2.07	-1.28
67.86	31.97	2.11	-0.87
67.9	30.8	2.45	0.08
67.94	28.43	4.47	0.05
67.98	29.18	5.98	-2.43
68.02	26.34	3.85	-2.57
68.06	24.5	2.67	-1.18
68.1	22.37	-1.22	-2.23
68.14	19.85	-1.31	-2.43
68.18	20.08	-2.98	0.94
68.22	18.79	-1.72	2.75
68.26	19.48	-4.38	2
68.3	15.15	-7.18	1.49
68.34	18.59	-6.64	-0.93
68.38	15.49	-9.01	-2.91
68.42	18.06	-7	-0.03
68.46	17.85	-6.01	1.27
68.5	17.78	-7.41	3.66
68.54	20.75	-8.69	2.74
68.58	21.2	-8.69	-0.62
68.62	21.99	-4.78	-2.01
68.66	23.21	-4.03	-2.11
68.7	24.68	-2.38	-3.8
68.74	22.79	-5.53	-1.75
68.78	21.22	-8.47	2.04
68.82	24.93	-8.27	2.22
68.86	24.28	-9.16	0.47
68.9	25.48	-9.48	2.27
68.94	25.46	-6.88	0.65
68.98	26.56	-4.54	3.2
69.02	26.37	-6.88	3.63
69.06	23.83	-3.55	3.83
69.1	18.92	-2.49	5.92
69.14	21.02	-3.69	6.18
69.18	18.8	1.68	4.59
69.22	25.42	-1.9887	3.7072
69.26	28.7	-0.22	2.84
69.3	27.08	-0.45	3.49
69.34	28.74	1.1	1.51
69.38	28.36	-3.15	2.43
69.42	26.85	0	1.34
69.46	27.73	0.32	0.53
69.5	27.79	1.53	0.34
69.54	26.07	0.6	2.1
69.58	27.22	2.49	0.16
69.62	26.28	3.67	-0.86
69.66	26.5	3.2	-0.41
69.7	25.35	3.22	-1.17
69.74	24.77	2.72	-1.78
69.78	22.29	2.81	-0.57
69.82	21.57	0.17	1.53
69.86	20.56	2.98	2.49
69.9	22.72	1.95	2.42
69.94	23.4	3.25	2.31
69.98	23.17	2.48	3.76
70.02	22.18	-1.19	5.84
70.06	24.93	0.22	3.02
70.1	27.2	1.24	-1.33
70.14	30.87	1.16	-0.95
70.18	28.73	-0.83	-0.75
70.22	28.87	-1.61	0.71
70.26	28.5	-1.08	-0.26
70.3	28.65	-1.21	-0.49
70.34	26.75	-0.12	-1.74
70.38	26.608	-2.1456	2.0807
70.42	20.92	-6.44	5.62
70.46	24.58	-2.79	5.06
70.5	25.09	-2.46	5.42
70.54	26.6	-1.28	3.85
70.58	24.03	-3.29	5.92
70.62	25.52	-1.93	4.15
70.66	25.31	1.48	2.67
70.7	23.5	3.75	3.46
70.74	24.33	3.28	5.57
70.78	25.63	5.01	2.37
70.82	26.56	2.4	4.25
70.86	24.75	3.31	3.58
70.9	25.78	3.05	1.6
70.94	25.49	4.39	0.72
70.98	25.9	6.71	0.73
71.02	23.89	7.14	2.54
71.06	23.49	7.22	5.24
71.1	24.7	5.96	2.9
71.14	25.25	5.91	2.69
71.18	26.03	5	4.59
71.22	25.59	2.29	1.04
71.26	23.9	2.7	2.23
71.3	23.61	2.16	2.8
71.34	23.82	2.46	4.25
71.38	24.44	1.2	3.49
71.42	24.91	2.7	3.67
71.46	25.64	2.63	4.28
71.5	27.88	3.61	5.47
71.54	28.51	1.66	7.1
71.58	29.135	0.64803	3.3628
71.62	29.884	0.51153	3.0308
71.66	30.572	0.4178	2.675
71.7	34.2	-4.63	0.95
71.74	36.26	0.5	-0.14
71.78	32.29	-0.67	3.9
71.82	31.5	-0.33	3.78
71.86	30.02	2.37	1.63
71.9	30.71	1.65	-0.73
71.94	29.81	0.54	-0.78
71.98	30.46	1.86	-1.28
72.02	28.19	2.87	-1.39
72.06	27.36	1.63	-0.69
72.1	26.71	1.95	1.44
72.14	25.8	1.24	2.1
72.18	25.15	-0.51	2.39
72.22	26.88	1.25	4.6
72.26	26.46	4.87	4.28
72.3	26.01	2.4	2.86
72.34	30.42	2.29	0.06
72.38	30.66	3.49	4.17
72.42	30.96	-0.09	3.61
72.46	30.62	0.27	0.05
72.5	29.89	-0.2	-1.68
72.54	28.72	-0.01	-1.6
72.58	28.16	-1.12	-2.06
72.62	26.72	0.65	-1.17
72.66	28.13	-0.83	-1.72
72.7	30.66	0.21	-0.42
72.74	29.03	-0.39	-1.5
72.78	26.17	-1.84	-1.85
72.82	25.22	-0.92	-1.84
72.86	25.47	-0.87	-1.98
72.9	24.23	0.06	-0.23
72.94	23.44	-0.19	-2.16
72.98	21.46	-3.13	-3.62
73.02	20.48	-4.35	-2.47
73.06	21.71	-6.4	-0.49
73.1	20.83	-3.47	1.93
73.14	19.68	-3.02	2.62
73.18	22.25	-2.52	2.1
73.22	23.65	-2.55	1.05
73.26	21.48	-0.26	3.34
73.3	24.86	-4.92	2.98
73.34	29.41	-4.12	1.51
73.38	31.91	-1.85	2.44
73.42	29.95	-3.95	2.45
73.46	30.09	-1.7	2.9
73.5	30.66	-1.33	3.34
73.54	30.97	-1.79	2.91
73.58	31.43	-2.03	2.01
73.62	29.69	-2.7	2.23
73.66	30.57	-3.14	1.2
73.7	28.95	-3.46	0.7
73.74	29.53	-3.37	1.29
73.78	30.64	-4.36	1.38
73.82	30.58	-5.37	-0.29
73.86	28	-4.9	-0.27
73.9	30.43	-6.33	0.53
73.94	31.61	-7.33	-1.31
73.98	29.2	-4.73	-1.33
74.02	28.834	-1.3171	0.58491
74.06	26.31	1.18	0.14
74.1	27.57	-1	0.53
74.14	28.47	0.86	3.2
74.18	31.32	5.09	2.99
74.22	28.95	8.84	4.2
74.26	29.33	9.02	4.14
74.3	30.46	8.6	0.74
74.34	29.81	9.09	-1.13
74.38	28.18	6.2	-1.24
74.42	31.42	5.61	0.35
74.46	30.58	9.06	4.02
74.5	35.26	10.64	2.48
74.54	35.97	9.78	5.24
74.58	33.156	7.7626	0.44784
74.62	33.107	7.2752	0.20513
74.66	32.99	6.7021	-0.025481
74.7	35.77	4.88	-3.62
74.74	37.35	-0.14	-2.92
74.78	32.274	4.6266	-0.59144
74.82	31.93	3.8688	-0.72037
74.86	31.542	3.1044	-0.81054
74.9	31.113	2.3493	-0.85664
74.94	29.28	1.95	0.32
74.98	28.59	1.05	0.29
75.02	28.29	0.94	1
75.06	27.81	-0.83	-1.23
75.1	27.59	0.65	-3.85
75.14	28.24	2.01	-1.62
75.18	26.95	-0.72	1.33
75.22	26.13	-1.83	3.11
75.26	27.24	0.32	4.35
75.3	26.65	-4.68	3.17
75.34	25	-0.89	2.43
75.38	25.27	-0.48	1.93
75.42	25.27	0.87	2.12
75.46	26.17	0.37	0.26
75.5	24.64	1.07	0.64
75.54	23.91	0.27	2.28
75.58	27.41	-2.52	3.77
75.62	28.89	-2.97	3.04
75.66	26.28	-4.72	5.09
75.7	25.81	-1.21	2.37
75.74	26.41	-5.9121	-0.19225
75.78	26.603	-6.2897	-0.28618
75.82	26.814	-6.6206	-0.3409
75.86	30.35	-6.38	-2.75
75.9	29.17	-7.01	-3
75.94	28.41	-9.19	-3.17
75.98	28.12	-8.9	-2.57
76.02	26.14	-10.23	-1.4
76.06	27.97	-10.13	0.5
76.1	26.75	-11.69	1.71
76.14	29.77	-7.62	0.52
76.18	29.016	-7.4787	0.56211
76.22	28.09	-9.3	-2.35
76.26	27.97	-12.07	-2.66
76.3	24.18	-10.29	-0.01
76.34	26.25	-7.12	3.08
76.38	28.71	-7	2.34
76.42	31.2	-9.41	4.74
76.46	30.13	-5.4656	2.29
76.5	30.95	-0.75	4.46
76.54	34.64	2.46	3.8
76.58	35.06	0.35	3.25
76.62	30.51	-2.45	3.96
76.66	28.86	1.72	8.32
76.7	31.69	0.86	3.53
76.74	30.04	0.97	1.97
76.78	28.8	1.92	3.43
76.82	28.32	-1.13	4.37
76.86	27.94	-1.63	4.61
76.9	26.96	0.01	4.94
76.94	26.87	0.57	3.43
76.98	28.73	1.31	2.73
77.02	28.2	1.6	1.65
77.06	27.51	2.32	0.69
77.1	25.57	-1.06	3.71
77.14	24.97	-1.23	4.51
77.18	27.63	-3.43	1.12
77.22	26.52	-4.38	0.89
77.26	27.82	-4.77	2.1
77.3	30.55	-3.44	4.25
77.34	30.87	-3.08	2.33
77.38	29.02	-3.07	0.44
77.42	29.92	-2.69	0.46
77.46	29.42	-3.06	-1.05
77.5	27.46	-2.59	0.82
77.54	25.51	-4.98	4.38
77.58	31.96	-4.29	2.19
77.62	31.6	-3.28	3.89
77.66	35.2	-3.81	5.06
77.7	34.25	-5.44	5.89
77.74	37.65	-1.93	4.77
77.78	35.93	-0.73	4.83
77.82	35.48	-1.23	-0.03
77.86	31.33	2.13	-1.4
77.9	30.44	4.21	-1.8
77.94	26.28	4.1	-2.52
77.98	27.17	2.32	2.04
78.02	28.17	3.35	0.32
78.06	30.52	3.82	0.22
78.1	28.61	2.69	0.04
78.14	26.46	1.84	0.4
78.18	24.68	2.71	1.36
78.22	23.8	3.11	1
78.26	21.04	0.32	3.69
78.3	28.35	2.02	6.81
78.34	27.06	-0.85	5.15
78.38	29.97	1.93	4.63
78.42	30.73	2.94	4.02
78.46	31.13	3.34	4.24
78.5	29.4	7.77	2.54
78.54	30.16	8.23	2.53
78.58	29.58	6.69	3.26
78.62	31.32	5.93	3.37
78.66	31.07	5.6	3.19
78.7	32.22	6.56	3.18
78.74	31.59	6.34	5.36
78.78	36.09	6.21	5.44
78.82	35.55	5.48	3.05
78.86	37.28	4.32	0.82
78.9	34.75	2	2.1
78.94	33.39	0.58	2.04
78.98	31.92	0.33	2.53
79.02	31.43	1.01	1.49
79.06	29.45	1.09	-0.48
79.1	27.75	0.19	1.95
79.14	29.18	0.32	1.48
79.18	27.92	0.47	-0.7
79.22	28.55	-0.75	1.12
79.26	29.69	-0.13	0.78
79.3	32.23	-0.2	1.95
79.34	31.47	-4.71	-0.75
79.38	28.239	-2.7243	0.74555
79.42	28.24	-3.2467	0.59414
79.46	28.29	-3.7714	0.44018
79.5	28.382	-4.2937	0.28626
79.54	28.513	-4.8092	0.135
79.58	25.48	-0.81	2.69
79.62	26.31	-4.23	-0.09
79.66	28.88	-1.03	2.74
79.7	29.301	-6.7109	-0.39133
79.74	30.6	-8.95	1.65
79.78	31.83	-10.26	-1.84
79.82	31.75	-8.39	-3.88
79.86	30.249	-8.1379	-0.66648
79.9	30.47	-8.3863	-0.67645
79.94	31.06	-14.52	1.5
79.98	29.17	-12.42	-0.6
[truncated: 1,015 more rows]
