# Supplementary material for: Mean flow and turbulence structure over exposed roots on a forested floodplain: Insights from a controlled laboratory experiment
Source: PLoS One. 2020 Feb 26;15(2):e0229306. doi: 10.1371/journal.pone.0229306 (PMC7043746; doi:10.1371/journal.pone.0229306)
Supplement: S1 File — (ZIP) [file pone.0229306.s001.zip › data_and_scripts/velocity_data/t21_105_replaced.csv]

0.06	21.38	-1.31	2.71
0.1	19.33	-0.86	3.36
0.14	23.67	-4.8	3.79
0.18	23.76	-3.55	2.51
0.22	23.52	-0.08	3.7
0.26	24.68	1.22	3.97
0.3	23.5	3.16	4.38
0.34	24.17	-0.81	3.37
0.38	23.09	2.12	4
0.42	22.65	-0.98	3.39
0.46	23.61	-2.91	3.17
0.5	24.72	2.17	2.42
0.54	22.97	1.26	1.58
0.58	20.51	1.98	2.63
0.62	21.19	2.14	3.06
0.66	22.01	-2.36	3.1
0.7	21.43	-0.48	2.92
0.74	23.82	0.08	3.47
0.78	26.85	-1.31	2.27
0.82	26.3	-1.26	2.84
0.86	26.69	-1.7	2.14
0.9	24.38	-1.14	2.07
0.94	25.3	-2.1	1.44
0.98	24.56	-0.92	1.09
1.02	24.76	-1.48	0.6
1.06	23.09	-1.47	1.38
1.1	23.26	-0.95	2.51
1.14	22.02	-2.61	3.09
1.18	22.57	-3.15	2.34
1.22	23.73	-0.29	2.19
1.26	23.85	1.37	2.08
1.3	23.56	3.77	2.91
1.34	24.21	5.5	2.42
1.38	23.44	4.97	3.7
1.42	21.84	4.36	2.65
1.46	19.85	9.49	3.64
1.5	23.62	8.1	4.45
1.54	24.38	6.27	2.2
1.58	24.54	4.29	2.34
1.62	25.18	2.17	0.74
1.66	23.46	0.12	1.18
1.7	18.25	0.24	1.99
1.74	24.366	2.093	1.9245
1.78	24.8	1.6216	1.8177
1.82	25.01	-5.13	1.05
1.86	24.7	-2.46	0.96
1.9	26.69	1.62	0.91
1.94	27.3	2.01	3.35
1.98	27.84	1.62	3.62
2.02	26.53	3.47	2.99
2.06	27.64	5.26	0.77
2.1	23.44	-0.08	2.08
2.14	24.8	0.19	1.44
2.18	27.38	1.75	1.02
2.22	25.56	2.61	3.19
2.26	22.28	1.68	3.83
2.3	24.96	3.43	3.74
2.34	25.02	2.02	3.85
2.38	23.96	0.43	1.81
2.42	23.72	-1.01	2.96
2.46	23.56	-0.27	2.65
2.5	20.89	-1.78	2.38
2.54	23.86	1.17	3.37
2.58	22.24	0.38	2.32
2.62	22.47	-1.44	3.06
2.66	23.02	2.74	-0.24
2.7	19.97	0.77	-0.2
2.74	18.64	-1.13	0.33
2.78	18.55	-1.81	1.77
2.82	19.51	-1.72	1.82
2.86	19.97	-1.93	0.94
2.9	16.72	-2.91	-0.96
2.94	16.17	-0.97	-1.58
2.98	17.44	0.19	-1.34
3.02	15.13	-1.47	-0.17
3.06	17.21	0.41	1.52
3.1	17.12	4.32	2.05
3.14	21.87	1.88	2.88
3.18	21.57	0.16	2.71
3.22	21.03	0.54	2.84
3.26	25.27	-0.39	2.95
3.3	27.48	-1.35	1.54
3.34	26.95	-1.51	3.08
3.38	29.56	-0.95	1.98
3.42	27.21	-0.56	3.58
3.46	30.01	-0.78	2.32
3.5	27.91	0.62	2.81
3.54	31.46	0.11	2.81
3.58	31.43	-1.01	1.51
3.62	28.6	-0.64	1.98
3.66	27.29	1.34	1.86
3.7	25.9	1.06	2.86
3.74	26.21	2.81	2.88
3.78	25.93	1.96	2.87
3.82	24.76	0.04	2.4
3.86	25.61	2.48	3.49
3.9	28.48	3.58	3.62
3.94	26.32	3.57	0.92
3.98	23.73	5.43	2.84
4.02	24.44	2.69	3.33
4.06	23.45	3.22	4.22
4.1	25.48	4.16	2.48
4.14	26.69	3.37	2.33
4.18	23.85	3.26	0.75
4.22	24.02	1.1	1.97
4.26	25.66	-1.96	2.05
4.3	25.45	1.04	3.67
4.34	27.75	2.66	2.88
4.38	27.67	-2.17	1.96
4.42	27.97	-2.13	1.66
4.46	30.64	-1.75	3.97
4.5	31.5	-0.19	2.87
4.54	31.17	-2.19	2.54
4.58	30.05	-3.6	2.23
4.62	30.82	-2.45	1.18
4.66	27.26	-3.48	2.45
4.7	31.31	-1.63	1.67
4.74	31.2	0.44	1.09
4.78	29.42	2.54	1.84
4.82	25.6	2.62	2.6
4.86	25.95	1.12	5.24
4.9	27.6	-2.19	2.4
4.94	29.24	-1.08	2.02
4.98	29.72	0.6	1.64
5.02	26.78	-0.03	0.41
5.06	28.7	2.45	-0.89
5.1	25.99	-1.01	-1.86
5.14	24.59	-2.32	-1.94
5.18	19.83	-1.16	-1.66
5.22	22.011	-0.15618	0.38931
5.26	17.03	-1.29	-0.15
5.3	17.4	-0.44	-0.9
5.34	16.64	4.42	2.34
5.38	20.17	4.23	2.15
5.42	20.32	-0.49	3.14
5.46	22.04	-2.74	3.93
5.5	22.87	-3.29	2.87
5.54	22.5	-0.76	1.65
5.58	22.63	-3.61	2.22
5.62	22.87	-1.52	0.92
5.66	19.25	-0.25	3.57
5.7	22.81	-1.66	2.25
5.74	20.87	-0.14	3.52
5.78	21.01	0.05	3.74
5.82	21.18	4.34	4.23
5.86	22.13	5.11	5.59
5.9	25.36	7.1	3.98
5.94	23.97	6.1	2.11
5.98	20.41	4.93	2.14
6.02	17.33	7.12	3.1
6.06	16.11	3.22	4.48
6.1	16.65	3.47	3.48
6.14	17.72	3.36	3.55
6.18	18.6	1.56	3.94
6.22	20.94	-0.44	3.76
6.26	20.54	-0.95	1.95
6.3	18.88	1.06	1.98
6.34	18.19	0.28	3.22
6.38	18.67	-0.74	3.97
6.42	18.71	1.87	3.53
6.46	25.88	4.19	2.15
6.5	21.17	4.54	3.05
6.54	21.24	5.18	2.37
6.58	20.23	5.65	0.62
6.62	21.33	3.25	4.58
6.66	18.9	3.82	4.41
6.7	19.1	4.15	3.54
6.74	16.23	2.28	3.79
6.78	15.88	0.11	5.1
6.82	19.29	0.11	4.28
6.86	20.65	2.22	1.84
6.9	22.194	1.5036	3.8125
6.94	23.211	1.3073	3.7619
6.98	28.36	-1.7	2.51
7.02	24.95	-2.76	3.46
7.06	26.318	0.64477	3.4856
7.1	26.37	0.86	6.56
7.14	28.12	0.09742	3.2108
7.18	30.43	0.52	2.45
7.22	26.95	2.23	3.91
7.26	29.21	0.29	2.79
7.3	29.63	0.35	2.26
7.34	30.01	-0.87	1.92
7.38	30.01	-2.7	2.07
7.42	30.41	-1.76	2.5
7.46	30.1	-4.6	-0.07
7.5	26.13	-7.64	-0.05
7.54	21.73	-6.94	0.42
7.58	20.63	-6.35	1.56
7.62	20.42	-5.05	2.11
7.66	22.19	-4.07	2.14
7.7	22.12	-4.18	1.21
7.74	23.14	-4.56	2.49
7.78	22.9	-4.28	1.86
7.82	23	-3.42	2.11
7.86	19.52	-7.06	0.82
7.9	20.01	-5.9	2.71
7.94	19.73	-6.36	0.79
7.98	20.26	-6.2	0.36
8.02	19.89	-5.77	0.06
8.06	20.74	-4.69	0.05
8.1	19.79	-4.21	0.44
8.14	19.75	-7.05	0.85
8.18	18.16	-5.49	0.06
8.22	19.08	-5.98	0.73
8.26	20.83	-5.92	0.41
8.3	19.93	-4.92	1.41
8.34	19.43	-5.85	1.51
8.38	20.38	-4.75	1.09
8.42	21.24	-6.08	1.06
8.46	20.71	-5.65	1.6
8.5	22.35	-5.08	1.51
8.54	22.28	-6.3	1.9
8.58	21.52	-6.59	1.91
8.62	20.12	-5.04	1.89
8.66	20.14	-3.74	3.02
8.7	17.69	-1.87	3.79
8.74	19.26	-0.37	2.82
8.78	15.58	-0.18	2.4
8.82	20.92	-1.81	3.05
8.86	22.39	1.65	3.49
8.9	21.07	3.2	4.25
8.94	22.14	3.67	3.16
8.98	23.89	3.94	1.18
9.02	22.33	3.81	0.65
9.06	20.48	3.91	1.54
9.1	20.94	4.63	1.92
9.14	20.27	3.76	1.78
9.18	18.94	4.26	2.75
9.22	20.59	0.2	2.8
9.26	17.86	1.45	1.83
9.3	18.69	-0.79	2.26
9.34	17.33	1.38	2.68
9.38	18.5	-0.54	2.78
9.42	19.2	-0.07	3.17
9.46	20.26	1.23	3.4
9.5	20.98	1.68	0.51
9.54	18.6	-0.81	2.37
9.58	17.62	-3.52	2.61
9.62	18.46	-0.47	1.75
9.66	18.42	2.2	2.75
9.7	20.06	0.11	0.52
9.74	19.88	-2.52	0.27
9.78	20.86	3.22	1.3
9.82	17.15	2.63	3.38
9.86	22.45	-0.05	2.52
9.9	23.968	-2.1087	1.5487
9.94	24.923	-2.7269	1.5167
9.98	25.827	-3.3505	1.4936
10.02	26.644	-3.964	1.4794
10.06	31.94	-7.52	3.02
10.1	31.08	-10.19	0.91
10.14	32.35	-6.65	-0.07
10.18	29.35	-3.01	1.16
10.22	27.36	-2.66	2.97
10.26	25.31	-6.97	2.52
10.3	25.39	-4.68	0.74
10.34	23.09	-9.76	1.06
10.38	22.64	-5.49	0.44
10.42	20.32	-7.29	2.29
10.46	21.83	-5.97	1.89
10.5	21.87	-4.24	2.76
10.54	21.35	-3.86	1.91
10.58	20.2	-3.21	1.64
10.62	18.31	-6.47	2.01
10.66	19.46	-5.19	1.23
10.7	20.44	-4.1	-0.28
10.74	16.61	-6.16	-0.61
10.78	17.47	-6.2	1.07
10.82	17.71	-5.54	0.82
10.86	17.15	-7	3.29
10.9	20.29	-4.8	3.18
10.94	19.64	1.63	5.61
10.98	23.46	-2.42	5.02
11.02	28.06	-1.6	2.28
11.06	24.83	-1.32	2.02
11.1	24.24	-3.66	3.28
11.14	30.73	-1.08	0.23
11.18	25.87	-1.46	-0.43
11.22	26.13	-3.21	2.1
11.26	29.78	-2.12	2.75
11.3	30.38	-2.48	2.59
11.34	29.01	-1.91	0.73
11.38	28.92	-3.62	1.71
11.42	30.1	-4.31	2.93
11.46	29.91	-5.4	1.8
11.5	27.16	0.25	0.31
11.54	27.7	0.05	3.7
11.58	28.15	-1.82	1.27
11.62	24.58	0.68	-0.67
11.66	24.23	0.87	1.38
11.7	23.1	0.95	1.09
11.74	22.11	0.44	0.53
11.78	23.14	1.47	2.1
11.82	22.83	1.49	-0.13
11.86	19.53	-0.17	-0.78
11.9	19.13	-6.32	-0.68
11.94	19.07	-5.69	0.24
11.98	20.36	-3.98	2.34
12.02	18.17	-3.91	2.48
12.06	20.06	-2.05	0.94
12.1	19.99	-3.1	0.85
12.14	20.91	-3.59	0.81
12.18	19.27	-3.63	0.17
12.22	26.6	-3.59	0.05
12.26	27.06	-0.68	-0.26
12.3	26.34	-1.66	0.17
12.34	24.61	-2.49	0.72
12.38	21.89	-2.82	1.73
12.42	24.01	0.26	1.33
12.46	24.83	1.69	2.13
12.5	21.95	0.16	1.81
12.54	21.53	0.97	3.27
12.58	20.37	2.96	3.49
12.62	22.54	0.58	2.61
12.66	25.99	0.77	1.99
12.7	26.9	-0.38	1.42
12.74	29.42	-0.21	1.74
12.78	27.28	0.62	-0.03
12.82	25.75	2.64	1.12
12.86	25.23	3.69	0.41
12.9	23.16	2.51	1.46
12.94	24.79	2.83	2.52
12.98	22.38	2.09	1.84
13.02	20.09	1.94	2.52
13.06	20.38	-0.38	2.35
13.1	18.1	-0.76	3.84
13.14	18.34	1.2767	2.8329
13.18	17.989	0.94098	2.9867
13.22	17.794	0.53123	3.1093
13.26	11.14	1.7	4.6
13.3	12.29	-1.6	3.25
13.34	14.46	-1.93	2.66
13.38	16.73	-1.83	2.22
13.42	20.42	-1.13	2.78
13.46	24.59	-1	3.11
13.5	27.44	-4.48	2.02
13.54	28.61	-6.22	1.47
13.58	30.23	-9.64	2.19
13.62	28.78	-7.14	0.58
13.66	28.93	-9.95	0.17
13.7	26.44	-10.09	-0.03
13.74	27.8	-6.91	0.89
13.78	31.08	-8.61	1.86
13.82	31.843	-5.7197	1.3227
13.86	31.64	-1.95	3.11
13.9	29.17	-6.11	4.04
13.94	34.99	-5.93	0.3
13.98	33.59	0.32	2.13
14.02	32.55	0.99	2.5
14.06	31.18	1.74	0.53
14.1	29.07	3.32	0.98
14.14	28.76	3.73	1.25
14.18	26.4	2.07	2.57
14.22	28.23	4.8	3.92
14.26	24.1	0.74	2.47
14.3	25.98	4.75	3.74
14.34	26.63	2.09	3.3
14.38	27.75	-0.85	2.67
14.42	25.35	3.11	2.76
14.46	26.75	2.92	2.63
14.5	24.26	0.13	2.75
14.54	23.84	-1.4	1.97
14.58	20.92	1.23	2.97
14.62	22.29	2.35	3.33
14.66	19.96	-1.04	2.14
14.7	23.07	0.95	3.08
14.74	19.79	0.25	2.95
14.78	21.95	-0.18	3.95
14.82	22.9	-0.06	1.68
14.86	23.57	-1.74	2.24
14.9	25.16	-1.62	2.53
14.94	28.61	2.84	1.33
14.98	27.02	-0.95	1.55
15.02	25.02	0.97	3.1
15.06	25.12	3.42	2.07
15.1	24.41	1.15	3.16
15.14	25.4	1.57	1.89
15.18	23.7	0.13	4.65
15.22	25.23	4.34	4.15
15.26	29.32	2.37	2.68
15.3	29.05	1.24	1.03
15.34	27	-0.29	5.09
15.38	32.53	-2.62	3.95
15.42	33.49	-0.05	2.45
15.46	30.72	-2.2	2.05
15.5	30.32	-1.47	2.51
15.54	28.17	-3.1	2.42
15.58	29.66	-1.69	3.46
15.62	30.96	-1.34	2.76
15.66	31.79	-1.63	2.67
15.7	32.15	-1.37	2.48
15.74	31.57	-1.63	2.87
15.78	31.99	-0.81	2.81
15.82	31.64	-0.81	2.98
15.86	30.26	-1.34	2.79
15.9	30.61	-1.67	2.49
15.94	28.31	-2.27	2.45
15.98	28.35	-0.83	2.47
16.02	28.47	-0.93	2.28
16.06	28.3	-0.02	2.67
16.1	29.17	-0.84	1.54
16.14	27.08	-1.01	1.98
16.18	26.04	-2.64	0.35
16.22	24.88	-0.79	1.77
16.26	24.59	-2.43	2.16
16.3	25.04	-2.47	4
16.34	21.66	-4.6	2.51
16.38	21.47	-4.21	2.48
16.42	21.75	-3.4	2.27
16.46	21.24	-3.27	2.44
16.5	19.88	-3.11	2.23
16.54	21.02	-2.56	2.49
16.58	21.5	-1.41	2.62
16.62	19.53	-0.81	2.22
16.66	20.59	-2.35	1.68
16.7	18.73	-2.43	2.78
16.74	19.41	-2.22	4.26
16.78	18.81	-0.31	4.38
16.82	16.28	-1.75	2.75
16.86	17.3	0.2	3.36
16.9	17.77	2.16	3.26
16.94	17.07	3.25	3.23
16.98	18.62	1.43	4.12
17.02	15	0.67	3.49
17.06	17.89	3.64	3.4
17.1	15.68	-0.27	2.28
17.14	21.15	0.9	2.72
17.18	17.94	-0.57	3.26
17.22	20.47	-1.78	2.38
17.26	18.93	-0.67	1.61
17.3	20.6	-0.26	2.21
17.34	17.83	2.07	3.75
17.38	19.49	2.5	4.17
17.42	18.23	1.95	4.03
17.46	23.65	2.11	2.46
17.5	20.21	0.55	1.76
17.54	20.1	1.46	2.51
17.58	21.955	1.8794	2.8132
17.62	22.437	2.028	2.7629
17.66	22.924	2.1471	2.7104
17.7	23.411	2.232	2.6579
17.74	23.891	2.2775	2.608
17.78	22.22	-0.65	3.94
17.82	25.58	0.97	3.45
17.86	28.55	2.32	0.24
17.9	24.11	1.69	3.18
17.94	27.2	4.25	2.17
17.98	26.53	3.83	1.01
18.02	25.42	4.14	3
18.06	25.67	-1.12	3.86
18.1	29.54	-2.35	2.18
18.14	25.34	-1.9	2.58
18.18	28.23	-1.8	4.5
18.22	26.87	-0.54	1.94
18.26	27.82	-0.58	2.48
18.3	31.1	2.28	2.96
18.34	31.64	4.05	3.66
18.38	29.89	3.49	3.41
18.42	30.26	3.5	3.22
18.46	29.96	5.06	4.05
18.5	33.83	1.16	2.07
18.54	26.4	0.08	0.74
18.58	24.13	1.68	4.19
18.62	26.48	3.7	3.22
18.66	28.48	-0.93	3.03
18.7	29.69	-0.78	1.65
18.74	29.29	-3.19	2.13
18.78	29.21	1.02	3.17
18.82	29.04	3.92	4.22
18.86	27.51	3.39	2.86
18.9	25.97	-0.57	2.88
18.94	22.55	3.64	4.6
18.98	22.57	2.71	2.6
19.02	21.64	2.23	4.58
19.06	19.63	1.96	3.7
19.1	19	3.2	4.27
19.14	19.43	1.06	3.94
19.18	22.38	1.4	2.09
19.22	24.65	0.68	2.54
19.26	26.22	-0.01	0.35
19.3	22.92	1.96	0.51
19.34	23.26	-1.63	1.74
19.38	21.78	-4.07	2.66
19.42	22.87	-3.21	0.86
19.46	20.96	-0.75	3.11
19.5	23.73	-2.36	2.07
19.54	23.28	-1.46	1.79
19.58	26.5	1.09	0.59
19.62	23.24	-0.48	0.73
19.66	21.83	-3.18	2.49
19.7	23.87	-3.84	2.45
19.74	23.81	-2.2	1.51
19.78	20.86	-3.37	2.42
19.82	20.92	-3.36	2.46
19.86	21.3	-1.19	2.22
19.9	22.22	-2.12	2.12
19.94	25.57	-0.78	1.22
19.98	25.89	1.07	0.68
20.02	25.89	2.78	1.76
20.06	25.73	2.25	3.5
20.1	24.63	2.71	2.19
20.14	22.14	2.87	3.61
20.18	21.72	2.59	1.91
20.22	26.95	1.21	1.83
20.26	30.31	5.08	4.12
20.3	30.54	3.28	3.16
20.34	30.99	2.68	4.8
20.38	32.53	1.14	3.22
20.42	32.74	1.2	1.42
20.46	28.38	0.44	1.06
20.5	25.36	0.14	4.64
20.54	23.53	1.45	4.16
20.58	23.85	2.66	2.28
20.62	27.614	-1.4261	3.1974
20.66	24.48	-8.36	4.38
20.7	26.41	-5.23	1.6
20.74	26.96	-6.62	2.37
20.78	26.83	-4.71	3.82
20.82	29.24	-0.97	3.84
20.86	28.69	1.38	2.31
20.9	25.38	1.91	4.36
20.94	25.64	1.35	3.7
20.98	29.77	1.49	2.01
21.02	26.25	-1.12	1.52
21.06	26.52	-0.91	3.46
21.1	29.01	-0.19	1.93
21.14	29.7	0.23	3.28
21.18	27.02	-3.77	3.82
21.22	29.25	-1.67	4.83
21.26	26.765	0.66847	2.9134
21.3	26.508	0.68444	2.8621
21.34	23.81	1.56	2.49
21.38	26.84	1.34	3.55
21.42	24.29	1.65	1.92
21.46	25.56	1.42	2.56
21.5	25.62	2.58	3.2
21.54	24.29	0.7	2.72
21.58	23.16	0.55	1.74
21.62	25.8	-1.41	2.6
21.66	25.74	-3.69	0.99
21.7	24.98	-5.07	0.48
21.74	26.49	-4.95	1.78
21.78	22.62	0.19	3.27
21.82	25.19	1.04	1.3
21.86	23.89	3.88	2.04
21.9	21.9	1.88	3.75
21.94	24.02	0.9	2.76
21.98	24.36	1.23	2.76
22.02	22.17	2.74	3.35
22.06	29.54	7.07	3.38
22.1	28.53	4.95	3.36
22.14	31.29	6.26	4.47
22.18	34.25	3.95	3.01
22.22	31.55	1.82	3.7
22.26	30.95	3.68	3.2
22.3	29.26	5.46	3.43
22.34	30.07	2.48	4.5
22.38	33.04	0.31	3.96
22.42	31.31	-2.25	3.31
22.46	29.208	0.37825	2.6805
22.5	28.214	-0.25653	2.3498
22.54	26.07	-2.38	2.9
22.58	24.96	-2.67	2.41
22.62	26.74	-1.92	1.53
22.66	25.16	-2.92	-0.47
22.7	23.94	-3.66	-0.14
22.74	21.63	-3.51	-0.31
22.78	19.88	-2.83	2.22
22.82	22.39	-3.23	-0.79
22.86	20.56	-3.22	-0.04
22.9	21.18	-3.31	2
22.94	23.35	-4.42	1.92
22.98	22.22	-8.66	-0.11
23.02	23.58	-8.56	1.82
23.06	27.17	-9.34	0.1
23.1	26.51	-8.69	-0.27
23.14	27.39	-9	1.16
23.18	26.13	-8.61	0.7
23.22	26.62	-8.8	-0.88
23.26	26.66	-8.98	0.44
23.3	24.47	-6.14	-1.27
23.34	21.67	-5.64	0.58
23.38	20.5	-5.16	-0.01
23.42	21.91	-1.43	-0.07
23.46	20.33	-4.24	0.41
23.5	23.25	-4.09	1.03
23.54	20.99	-4.66	1.3
23.58	21.78	-2.96	2.32
23.62	22.84	-0.99	2.5
23.66	22.74	-0.09	1.91
23.7	23.5	1.86	1.32
23.74	25.66	3.88	2.76
23.78	21.65	9.2	1.5
23.82	20.95	6.11	3.73
23.86	17.79	3.62	4.6
23.9	20.74	-1.07	1.65
23.94	22.3	1	4.1
23.98	27.79	2.72	2.64
24.02	29.59	3.05	3.65
24.06	32.74	3.24	4.05
24.1	27.82	-1.54	4.48
24.14	27.04	-2.53	4.25
24.18	25.55	1.22	5.25
24.22	25.75	5.45	5.84
24.26	26.42	3.9	4.86
24.3	29.11	6.98	3.86
24.34	27.91	6.04	2.3
24.38	26.13	3.16	3.64
24.42	25.66	2.37	2.96
24.46	25.13	5.36	2.69
24.5	21.8	3.51	2.03
24.54	19.82	3.27	1.59
24.58	21.24	-1.56	2.43
24.62	22.88	1.12	3.86
24.66	25.06	-2.45	0.43
24.7	21.87	-5.25	-0.27
24.74	24.26	-5.11	1.42
24.78	21.09	-5.74	-0.22
24.82	18.52	-4.64	1.46
24.86	20.82	-4.55	1.98
24.9	19.39	-5.08	2.26
24.94	20.97	-3.51	1.86
24.98	20.78	-6.58	1.48
25.02	22.68	-5.54	2.09
25.06	27.2	-6.99	1
25.1	27.96	-4.14	0.17
25.14	25.42	-4.84	1.25
25.18	22.57	-6.72	0.62
25.22	24.02	-7.99	0.68
25.26	18.78	-6.24	1
25.3	24.17	-7.4	0.95
25.34	24.49	-5.95	0.29
25.38	23.64	-7.78	-0.77
25.42	22.72	-2.58	1.13
25.46	20.2	-4.04	2.09
25.5	19.83	-2.17	2.5
25.54	19.99	3.96	2.47
25.58	19.02	2.04	2.29
25.62	18.57	2.55	2.24
25.66	20.86	-0.55	3.65
25.7	26.67	-2.8	1.98
25.74	26.51	-1.5	1.65
25.78	26.78	-5.19	0.14
25.82	25.26	-1.87	1.24
25.86	25.49	-3.3	1.64
25.9	22.28	-0.6	1.36
25.94	23.64	-0.62	0.87
25.98	23.16	-2.3	1.86
26.02	23.91	-2.07	2.38
26.06	22.96	0.26	3.32
26.1	23.23	0.53	1.72
26.14	24.49	-1.35	2.09
26.18	28.67	0.42	1.8
26.22	28.31	-1.44	3.28
26.26	29.09	-0.76	1.83
26.3	26.35	2.54	1.28
26.34	26.77	-1.19	2.43
26.38	29.01	-0.24	2.95
26.42	27.84	-2.05	2.07
26.46	29.37	2.69	4.4
26.5	31.05	0.53	3.08
26.54	26.67	-2.71	1.83
26.58	28.09	-3.26	3.43
26.62	30.5	-0.87	3.03
26.66	32.59	-0.23	3.14
26.7	30.32	-5.62	0.17
26.74	29.51	-6.39	-0.85
26.78	23.87	-8.58	-2.01
26.82	25.58	-5.96	-0.48
26.86	23.51	-4.85	0.14
26.9	25.76	-3.6	1
26.94	22.73	-6.12	-0.8
26.98	19.52	-8.15	0.74
27.02	19.48	-7.15	0.92
27.06	21.49	-2.88	0.62
27.1	18.97	-3	2.33
27.14	20.14	-7.32	2.52
27.18	22.13	-2.7	1.8
27.22	23.07	-2.89	0.8
27.26	20.9	0.01	0.48
27.3	21.18	-3.65	0.76
27.34	21.31	-5.35	1.2
27.38	20.7	-5.73	0.14
27.42	21.6	-5.9	0.94
27.46	21.29	-2.11	-0.02
27.5	23.35	-2.02	2.25
27.54	27.16	-3.21	-0.86
27.58	24.64	-4.22	-1.6
27.62	22.56	-6.01	-0.98
27.66	21.98	-1.89	0.82
27.7	19.94	-4.01	2.07
27.74	20.41	-3.15	2.1
27.78	17.82	-4.66	0.72
27.82	15.96	-4.67	1.4
27.86	18.94	-4.84	-0.52
27.9	19.76	-6.99	0.62
27.94	20.05	-6.52	0.82
27.98	19.01	-5.63	4.45
28.02	21.87	-4.32	3.59
28.06	24.29	-2.79	3.46
28.1	22.72	0.32	2.81
28.14	20.05	-1.46	2.27
28.18	19.72	-2.5	3.24
28.22	23.99	-0.27	3.24
28.26	24.35	-0.21	4.28
28.3	25.38	-2.53	3.2
28.34	23.29	-1.85	2.46
28.38	24.29	-2.7	1.51
28.42	24.1	-1.16	2.63
28.46	22.14	-1.16	2.07
28.5	25.72	2.04	2.01
28.54	27.05	3.88	4.68
28.58	26.81	0.29	3.11
28.62	24.41	-1.03	2.66
28.66	25.05	0.29	3.04
28.7	27.37	-0.98	3.64
28.74	29.61	2.92	3.08
28.78	26.04	3.43	2.53
28.82	24.87	2.21	1.36
28.86	22.28	1.6	2.31
28.9	22.17	1.13	2.06
28.94	22.07	1.48	2.11
28.98	22.73	3.04	2.63
29.02	22.52	2.41	1.5
29.06	21.6	1.64	1.12
29.1	22.9	2.22	1.57
29.14	20.51	2.32	3.05
29.18	21.91	0.7	4.81
29.22	24.04	1.71	3.89
29.26	21.269	-2.926	2.2638
29.3	19.22	-8.09	2.42
29.34	20.32	-5.57	0.8
29.38	19.51	-6.22	1.67
29.42	19.68	-7.62	2.49
29.46	21.8	-7.97	1.45
29.5	24.15	-6.54	1.51
29.54	23.72	-7.39	1.19
29.58	23.79	-6.79	1.42
29.62	25.13	-4.21	1.55
29.66	22.15	-4.48	3.11
29.7	22.85	-3.06	1.85
29.74	22.45	-4.06	1.58
29.78	22.16	-1.61	0.23
29.82	21.54	-1.29	0.21
29.86	19.07	-2.54	0.14
29.9	18.79	-3.38	0.91
29.94	21.75	-4.25	1.51
29.98	23.35	-3.56	-0.36
30.02	21.44	-2.6	0.71
30.06	21.22	-1.55	1.39
30.1	21.29	-3.12	2.09
30.14	21.67	-1.17	1.68
30.18	22.5	-5.49	2
30.22	25.25	-3.18	0.62
30.26	24.31	-5.1	3.05
30.3	25.87	-7.64	1.19
30.34	26.1	-6.31	1.58
30.38	27.12	-8.23	1.19
30.42	25.69	-9.55	1.61
30.46	28.56	-10.45	0.87
30.5	26.48	-8.89	1.54
30.54	23.07	-5.68	1.14
30.58	24.09	-5.8	1.7
30.62	22	-4.26	1.09
30.66	26.44	-5.01	3.8
30.7	28.23	-2.15	0.3
30.74	24.65	-3.32	1.96
30.78	25.09	-3.35	3.46
30.82	25.86	0.66	1.99
30.86	29.01	0.13	2.31
30.9	28.68	-0.3	1.18
30.94	25.1	-0.46	0.83
30.98	24.23	-0.06	1.43
31.02	24.99	-0.47	2.17
31.06	23.08	-0.03	2.45
31.1	24.92	1.08	2.38
31.14	27.58	1.06	2.02
31.18	25	1.59	2.49
31.22	26.78	0.44	1.98
31.26	24.91	-0.41	2.6
31.3	25.05	0.82	3.25
31.34	24.43	-0.23	1.74
31.38	24.94	-0.8	1.45
31.42	23.14	1.01	2.21
31.46	23.21	-0.34	1.6
31.5	21.33	-0.34	2.26
31.54	22.4	-4.64	1.83
31.58	23.47	-3.46	1.48
31.62	23.83	-1.59	1.03
31.66	22.63	-1.87	1.05
31.7	25.18	1.45	3.42
31.74	28.15	4.67	2.67
31.78	26.84	4.41	2.69
31.82	26.55	3.64	0.59
31.86	24.71	3.6	1.45
31.9	22.1	1.95	1.7
31.94	24.03	0.09	4.03
31.98	27.91	-0.33	0.81
32.02	27.7	-0.57	1.05
32.06	27.61	-3	3.91
32.1	29.15	-6.15	2.99
32.14	27.14	-10.14	0.81
32.18	27.48	-10.02	1.16
32.22	27.15	-6.92	-2.26
32.26	22.51	-3.21	0.23
32.3	21.94	-0.06	-1.65
32.34	22.97	-1.77	2.11
32.38	24.19	1.15	3.33
32.42	22.12	-1.45	2.25
32.46	24.03	-0.62	3.71
32.5	25.57	1.48	2.29
32.54	26.4	-0.62	1.55
32.58	25.38	0.44	0.51
32.62	25.05	-3.28	0.93
32.66	24.23	-2.79	1.89
32.7	25.05	-0.81	-0.07
32.74	27.78	-3.24	1.39
32.78	24.56	-2.82	1.94
32.82	25.48	-1.63	1.71
32.86	28.43	-1.99	2.81
32.9	29.02	-2.35	3.05
32.94	24.387	-4.6342	1.7434
32.98	24.19	-9.16	0.74
33.02	23.46	-6.81	0.62
33.06	22.84	-6.78	1.23
33.1	22.47	-5.04	0.73
33.14	20.41	-8.42	1.04
33.18	22.31	-8.26	2.8
33.22	18.96	-8.39	3.71
33.26	22.586	-3.082	2.1741
33.3	22.348	-2.7663	2.2324
33.34	22.111	-2.4456	2.2888
33.38	14.01	3.28	5.49
33.42	21.646	-1.8163	2.3926
33.46	21.421	-1.5209	2.4382
33.5	25.9	8.51	4.06
33.54	25.17	7.16	4.25
33.58	25.37	4.32	1.98
33.62	20.594	-0.62309	2.5588
33.66	20.412	-0.50279	2.5692
33.7	18.87	-3.29	1.05
33.74	18.5	-3.79	0.05
33.78	21.29	-2.09	2.72
33.82	20.68	-4.55	1.39
33.86	18.66	-2.94	0.84
33.9	18.44	-2.09	1.7
33.94	21.39	-1.86	3.52
33.98	21	-5.08	1.89
34.02	17.45	-6.28	2.84
34.06	17.27	-2.64	2.78
34.1	18.62	-1.72	2.85
34.14	21.43	-1.24	1.38
34.18	21.21	1.26	0.15
34.22	18.9	-1.18	2.01
34.26	19.4	-1.71	1.86
34.3	21.12	-0.07	2.19
34.34	20.66	2.51	1.43
34.38	19.73	3.65	2.58
34.42	20.71	2.77	2.48
34.46	18.75	1.75	1.92
34.5	22.01	1.48	2.16
34.54	22.25	4.98	0.5
34.58	19.83	-0.9	1.82
34.62	21.27	-0.23	-0.18
34.66	17.57	-2.09	2.47
34.7	19.65	-1.52	1.43
34.74	19.37	-2.85	0.48
34.78	15.53	-1.04	1.06
34.82	15.75	1.59	3.04
34.86	14.84	1.83	4.41
34.9	16.67	2.48	4.04
34.94	18.28	6.78	2.24
34.98	22.79	6.16	2.68
35.02	18.12	8.49	0.9
35.06	15.75	7.15	1.85
35.1	15.43	4.5	2.13
35.14	16.99	2.83	4.89
35.18	20.13	2.22	3.86
35.22	26.152	2.1747	3.2175
35.26	26.772	1.9874	3.2009
35.3	34.3	0.99	4.56
35.34	29.82	3.61	5.57
35.38	28.166	1.3213	3.0637
35.42	37.36	1	5.03
35.46	38.1	3.11	2.66
35.5	28.918	0.54026	2.8224
35.54	29.039	0.26352	2.7251
35.58	32	-9.88	0.13
35.62	27.89	-9.28	-1.17
35.66	29.054	-0.58837	2.4003
35.7	28.952	-0.873	2.2856
35.74	28.801	-1.1547	2.1698
35.78	28.604	-1.4315	2.0543
35.82	28.364	-1.7013	1.9404
35.86	28.083	-1.9624	1.8293
35.9	27.765	-2.2127	1.7224
35.94	27.412	-2.4501	1.6211
35.98	27.026	-2.6729	1.5266
36.02	26.612	-2.8789	1.4402
36.06	26.171	-3.0663	1.3632
36.1	25.706	-3.2331	1.297
36.14	25.22	-3.3772	1.2429
36.18	24.716	-3.4968	1.2022
36.22	24.197	-3.5899	1.1761
36.26	23.666	-3.6544	1.1661
36.3	22.84	-1.6	0.39
36.34	16.33	-1.08	2.82
36.38	17.65	-1.37	2.38
36.42	16.05	-0.93	3.02
36.46	18.56	-4.47	1.39
36.5	22.69	-2.92	1.36
36.54	24.54	-0.57	1.45
36.58	23.66	-2.91	0.16
36.62	19.61	-1.4	0.87
36.66	18.75	-0.39	3.38
36.7	17.94	-6	3.59
36.74	17.24	-5.76	1.46
36.78	23.634	-2.8149	2.4036
36.82	24.43	-2.7567	2.5487
36.86	30.13	-0.88	2.25
36.9	28.17	-0.39	2.15
36.94	27.52	-3.01	3.49
36.98	28.32	-1.46	2.72
37.02	26.18	-2.35	2.82
37.06	26.12	-4.05	4.13
37.1	28.87	-0.31	3.09
37.14	27.79	0.94	3.23
37.18	28.47	-1.94	1.86
37.22	26.6	-0.78	4.08
37.26	26.44	2.1	2.12
37.3	27.43	0.88	2.07
37.34	26.13	0.38	2.79
37.38	28.62	1.74	3.11
37.42	29.62	-0.36	2.07
37.46	25.85	-0.03	2.04
37.5	26.37	-0.57	2.25
37.54	26.5	0.82	1.81
37.58	24.29	1.35	3.43
37.62	24.43	2.07	3.02
37.66	23.67	1.66	2.29
37.7	22.81	0.95	2.25
37.74	23.47	0.72	2.19
37.78	22.06	0.62	2.71
37.82	22.59	2.17	2.28
37.86	21.1	1.8	2.21
37.9	20.09	0.47	2.71
37.94	20.64	1.37	1.36
37.98	20.59	-1.07	1.91
38.02	21.84	2.87	1.34
38.06	21.15	3.15	1.1
38.1	21.54	2.66	2.54
38.14	22.04	2.41	2.55
38.18	21.27	2.5	3.4
38.22	21.87	1.08	0.86
38.26	22.4	-0.39	0.77
38.3	21.7	-0.47	1.36
38.34	22.77	2.2	2.9
38.38	22.01	2.94	3.69
38.42	21.93	4.58	3.78
38.46	22.1	0.79	3.7
38.5	25.97	-3.02	4.11
38.54	25.08	-5.69	0.7
38.58	29.69	-3.99	3.35
38.62	30.75	-4.32	1.23
38.66	30.72	-7.39	0.38
38.7	27.9	-4.74	1.36
38.74	29.23	-4.42	1.27
38.78	26.52	-7.58	1.24
38.82	29.1	-2.94	1.74
38.86	26.495	-6.9544	1.0881
38.9	26.95	-6.88	1.42
38.94	25.62	-8.34	0.53
38.98	24.17	-7.14	0.13
39.02	20.03	-9.53	0.77
39.06	21.33	-7.79	2.22
39.1	21.89	-4.37	2.15
39.14	23.25	0.9	2.22
39.18	20.84	1.35	4.36
39.22	21.92	-1.61	3.24
39.26	24.5	-0.56	4.18
39.3	24.78	-1.01	2.42
39.34	25.2	0.58	3.12
39.38	24.15	-0.35	3.17
39.42	25.17	1.33	2.16
39.46	27.46	1.79	2.53
39.5	23.11	1.51	2.54
39.54	27.29	-0.7	2.63
39.58	28.94	1.89	3.34
39.62	27.05	-0.34	3.78
39.66	27.88	-0.5	2.9
39.7	27.17	-1.01	2.09
39.74	26.28	-2.84	1.86
39.78	25.07	-2.46	2.19
39.82	25.06	-2.55	1.36
39.86	24.03	-3.98	2.06
39.9	25.68	-4.4	1.12
39.94	25.53	-4.12	1.22
39.98	23.57	-5.09	0.88
40.02	22.52	-4.76	3.81
40.06	23.02	-4.57	2.36
40.1	24.85	-0.98	1.74
40.14	28.88	-2.31	4.26
40.18	28.36	-5.25	2.93
40.22	29.09	-2.73	1.46
40.26	28.38	-1.81	1.65
40.3	28.13	-0.19	3.15
40.34	27.26	1.36	3.59
40.38	27.35	3.15	2.16
40.42	25.76	3.16	1.49
40.46	26.1	1.99	2.54
40.5	21.19	2.63	1.6
40.54	20.14	-1.45	3.69
40.58	21.12	-2.15	1.47
40.62	25.78	-0.91	1.84
40.66	26.34	-1.94	0.83
40.7	25.15	2.3	2.35
40.74	25.97	1.87	2.37
40.78	24.22	1.92	3.34
40.82	24.99	2.28	2.9
40.86	21.95	1	1.98
40.9	19.79	1.2	2.41
40.94	20.44	4.81	2.84
40.98	20.83	4.5	4.26
41.02	20.41	6.37	3.72
41.06	21.691	4.9825	3.1858
41.1	21.714	4.9649	3.1705
41.14	21.779	4.8693	3.1366
41.18	21.881	4.7022	3.0862
41.22	22.019	4.4705	3.0211
41.26	22.188	4.1809	2.9435
41.3	22.385	3.8402	2.8552
41.34	22.608	3.4552	2.7583
41.38	22.853	3.0325	2.6547
41.42	23.117	2.5789	2.5463
41.46	23.396	2.1012	2.4353
41.5	23.13	9.12	2.53
41.54	23.99	1.1004	2.2128
41.58	24.298	0.59083	2.1054
41.62	26.85	-0.89	1.36
41.66	27.59	0.89	3
41.7	25.227	-0.8938	1.8222
41.74	25.527	-1.3515	1.7473
41.78	23.57	-3.51	-1.16
41.82	23.71	-5.88	0.67
41.86	24.56	-4.21	1.42
41.9	24.21	-2.26	2.01
41.94	28.37	-4.33	3.22
41.98	29.96	-4.19	3.56
42.02	28.51	-3.55	1.53
42.06	27.28	-3.04	2.31
42.1	27.76	-2.31	2.27
42.14	29.02	-1.15	1.18
42.18	27.25	-2.32	1.35
42.22	25.35	-3.12	2.52
42.26	25.04	0.06	3.2
42.3	26.7	0.22	2.64
42.34	26.3	-3.87	1.57
42.38	23.41	-4.46	1.25
42.42	25.46	-1.95	1.57
42.46	23.82	-1.39	1.83
42.5	24.15	0.62	3.34
42.54	26.78	-1.69	2.96
42.58	27.55	-3.17	3.02
42.62	24.251	-4.654	1.5816
42.66	23.895	-5.319	1.3609
42.7	23.525	-5.9954	1.1248
42.74	23.145	-6.6706	0.87769
42.78	22.755	-7.3321	0.62361
42.82	22.359	-7.9675	0.36679
42.86	25.16	-11.9	-2.54
42.9	21.554	-9.1097	-0.13827
42.94	21.15	-9.5916	-0.37811
42.98	20.747	-9.9973	-0.60391
43.02	20.348	-10.314	-0.81145
43.06	19.955	-10.53	-0.99655
43.1	17.89	-12.87	-1.8
43.14	16.89	-12.2	-1.09
43.18	17.1	-10.74	-0.81
43.22	18.31	-11	-0.45
43.26	20.09	-7.68	-0.52
43.3	18.15	-6	-1.21
43.34	17.52	-7.12	-1.08
43.38	18.33	-4.23	-2.05
43.42	16.24	-6.76	-1.12
43.46	17.7	-3.77	-0.98
43.5	15.58	-4.91	-0.31
43.54	17.1	-1.64	0.03
43.58	15.1	-3.52	0.56
43.62	15.15	-0.54	1.17
43.66	14.68	-3.22	1.02
43.7	13.9	-1.09	-0.26
43.74	16.4	-0.37	3.25
43.78	19.95	-6.44	2.69
43.82	25.47	-3.41	1.18
43.86	21.92	1.22	2.31
43.9	21.3	1.24	1.91
43.94	19.86	-0.13	3.88
43.98	22.81	3.08	3.45
44.02	22.46	0.68	2.54
44.06	26.82	2.81	3.34
44.1	24.39	3.64	3.45
44.14	22.57	3.44	4.65
44.18	24.62	4.84	2.78
44.22	24.82	5.21	3.39
44.26	25.08	7.24	3.2
44.3	27.59	5.74	3.28
44.34	25.52	4.68	2.15
44.38	22.11	5.83	1.48
44.42	24.31	4.04	2.93
44.46	26.34	2.27	1.68
44.5	26.37	2.15	1.67
44.54	25.81	1.99	2.25
44.58	22.58	2.81	2.05
44.62	21.37	3.57	3.5
44.66	19.66	3.92	2.97
44.7	20.33	4.44	3.2
44.74	16.46	4.68	3.6
44.78	16.73	3.46	4.38
44.82	20.5	4.41	4.15
44.86	21.33	6.16	4.64
44.9	21.15	6.45	3.52
44.94	24.74	0.8	4.45
44.98	26.13	3.2	4.94
45.02	30.42	1.02	3.69
45.06	28.03	0.74	4.58
45.1	24.817	1.1852	4.3792
45.14	25.102	0.64279	4.2495
45.18	25.341	0.086021	4.093
45.22	19.48	-0.35	4.26
45.26	21.13	0.38	3.92
45.3	23.73	-0.63	4.05
45.34	26.65	-1.73	3.74
45.38	29.22	-2.16	2.82
45.42	30.55	-1.66	3.4
45.46	25.654	-3.7029	2.5117
45.5	26.91	-10.17	1.02
45.54	22.81	-7.32	1.74
45.58	26.01	-6.68	2.19
45.62	25.46	-3.53	1.71
45.66	24.289	-5.5037	1.2716
45.7	19.92	-3.77	2.49
45.74	20.91	-7.14	0.08
45.78	21.47	-5.16	-0.06
45.82	22.43	-5.34	0.73
45.86	22.61	-5.05	0.97
45.9	20.73	-2.97	0
45.94	20.88	-4.84	0.06
45.98	21.11	-5.11	-0.54
46.02	19.78	-2.73	-0.23
46.06	17.08	-2.97	-0.26
46.1	15.2	-3.59	0.32
46.14	13.32	-3.79	1.71
46.18	10.07	-4.84	1.83
46.22	12.86	-2	1.3
46.26	15.27	-4.2	2.58
46.3	18.7	-4.24	1.68
46.34	18.88	-5.31	0.99
46.38	18.57	-4.02	1.08
46.42	17.21	-5.01	1.78
46.46	15.91	0.29	2.01
46.5	14.19	-1.13	2.58
46.54	17.09	-4.44	2.63
46.58	17.1	-3.19	2.16
46.62	19.69	-5.86	3.43
46.66	20.06	-3.41	2.29
46.7	24.01	1.24	1.51
46.74	21.6	-0.01	2.27
46.78	20.52	-1.49	2.05
46.82	21.75	-1.01	0.58
46.86	23.89	-1.57	1.61
46.9	22.93	0	2.15
46.94	21.51	1.03	3.11
46.98	21.36	-0.48	3.2
47.02	23.32	-0.04	3.55
47.06	23.72	2.34	3.24
47.1	27.85	2.3	4.13
47.14	25.25	3.58	2.87
47.18	27.09	2.37	1.98
47.22	29.52	1.98	2.76
47.26	26.72	4.88	3.09
47.3	30.48	2.84	2.76
47.34	31.02	0.59	2.96
47.38	27.66	0.32	0.73
47.42	26.95	2	2.07
47.46	25.34	1.85	2.49
47.5	25.66	-0.48	2.93
47.54	25.85	-0.27	2.93
47.58	23.89	0.2	2.9
47.62	23.09	-0.48	3.27
47.66	23.35	-0.42	2.57
47.7	21.38	0.15	3.02
47.74	19.69	-0.74	3.37
47.78	18.04	-1.46	4
47.82	19.85	-3.94	3.67
47.86	15.11	-6.38	2.9
47.9	16.89	-5.91	3.76
47.94	16.55	-4.08	3.73
47.98	16.14	-4.94	2.66
48.02	18.59	-3.32	2.07
48.06	20.3	-4.03	3.26
48.1	21.8	-7.12	0.87
48.14	15.6	-7.35	-0.57
48.18	13.8	-5.02	1.47
48.22	16.09	-6.35	1.3
48.26	16.06	-6.26	2.07
48.3	17.66	-5.81	0.84
48.34	17.59	-4.27	1.43
48.38	19.82	-1.54	3.41
48.42	20.27	-2.06	2.58
48.46	21.67	-3.3	2.09
48.5	23.84	-0.84	2.04
48.54	23.2	-3.25	1.87
48.58	24.89	-1.47	1.67
48.62	24.86	-5.69	0.41
48.66	21.69	-7.48	0.44
48.7	21.86	-5.37	1.7
48.74	24.18	-0.72	1.62
48.78	20.67	-3.47	1.06
48.82	17.74	-0.67	2.89
48.86	20.29	3.49	4.14
48.9	21.94	6.75	3.99
48.94	22.22	2.59	3.47
48.98	23.38	3.21	2.64
49.02	20.03	2.96	3.08
49.06	19.47	1.29	4.48
49.1	21.72	1.74	2.84
49.14	22.06	2.48	2.99
49.18	22.79	1.71	4.74
49.22	26.83	5.08	3.02
49.26	25.22	1.3	2.9
49.3	27.06	6.35	4.08
49.34	29.86	5.46	2.57
49.38	31.79	3.95	2.63
49.42	31.83	3.05	2.4
49.46	32.07	2.61	2.42
49.5	31.67	4.65	0.99
49.54	32.79	3.18	1.72
49.58	33.19	0.47	1.13
49.62	29.22	3.33	3.69
49.66	28.95	-1.99	1.33
49.7	27.28	-3.17	2.41
49.74	29.27	-5.75	2.15
49.78	29.24	-4.01	1.54
49.82	27.43	-2.04	2.9
49.86	30.99	-0.45	3.08
49.9	28.91	-2.3	2.25
49.94	28.49	-3.66	3.7
49.98	27.95	-5.51	2.61
50.02	31.2	-1.9	2.78
50.06	30.06	-2.84	2.48
50.1	30.91	-3.24	1.95
50.14	29.25	-3.96	1.67
50.18	29.63	-5.04	1.24
50.22	28.14	-6.73	1.24
50.26	28.13	-5.17	1.37
50.3	28.26	-4.24	0.66
50.34	29.33	-3.44	1.32
50.38	28.43	-2.42	1.51
50.42	26.35	-3.07	2.66
50.46	29.77	-4.78	1.66
50.5	28.31	-1.13	1.34
50.54	25.83	-0.98	4.91
50.58	23.97	2.06	5.96
50.62	21.75	5.67	4.83
50.66	20.51	3.2	5.77
50.7	21.15	4.51	3.97
50.74	29.47	4.91	2.6
50.78	27.97	3.67	2.39
50.82	27.38	0.38	3.22
50.86	25.06	4.65	4.38
50.9	27.31	1.91	3.36
50.94	27.46	2.25	2.65
50.98	25.18	-0.1	2.56
51.02	24.89	-0.85	1.04
51.06	24.65	-1.75	2.04
51.1	24.24	-2.91	0.88
51.14	26.69	-1.27	2.31
51.18	26.46	-2.91	3.02
51.22	29.4	-0.03	1.96
51.26	29.96	0.47	1.83
51.3	29.07	-0.35	1.05
51.34	25.05	4.8	3.83
51.38	29.01	-1.58	2.34
51.42	27.08	-0.19	1.86
51.46	25.94	-2.19	2.11
51.5	28.26	-2.1	2.9
51.54	30.44	-1.28	1.73
51.58	28.32	-2.88	2.28
51.62	28.14	2.1	2.74
51.66	26.25	1.82	2.22
51.7	24.05	0.33	1.92
51.74	24.27	-0.67	1.45
51.78	24.68	-1.42	0.35
51.82	22.53	-2.73	1.59
51.86	23.76	-1.46	3.43
51.9	25.12	0.95	3.11
51.94	30.41	0.15	2.6
51.98	32.01	0.15	3.79
52.02	31.82	-1.79	3.15
52.06	26.689	-0.66904	3.0218
52.1	26.707	-0.67865	3.1503
52.14	30.07	-2.76	0.6
52.18	24.3	-0.66	2.39
52.22	26.9	-1.62	4.11
52.26	23.02	-1.76	3.61
52.3	23.05	0.2	5.62
52.34	24.95	-1.43	3.16
52.38	26.22	-1.97	3.49
52.42	26.39	-1.05	2.01
52.46	26.93	-1.33	0.75
52.5	27.71	-5.34	0.02
52.54	24.92	-5.66	0.43
52.58	25.27	-5.29	1.71
52.62	24.74	-5.66	2.1
52.66	22.8	-1.54	4.31
52.7	27.14	-0.24	3.26
52.74	30.43	-1.18	1.74
52.78	28.83	-0.51	2.91
52.82	25.52	0.21	3.21
52.86	30.28	-3.96	2.1
52.9	28.53	0.27	2.58
52.94	29.66	0.02	3.04
52.98	29.69	-0.54	3.28
53.02	32.12	-0.53	1.33
53.06	29.11	-0.42	2.4
53.1	26.44	-1.63	3.16
53.14	29.07	-1.3	2.76
53.18	31.11	-0.42	2.94
53.22	28.88	-0.3	2.22
53.26	30.4	-0.68	1.95
53.3	29.99	-1.94	0.97
53.34	27.83	-2.56	0.26
53.38	24.84	-2.61	1.04
53.42	24.02	-2.94	0.52
53.46	24	-1.43	1.83
53.5	21.21	-2.17	1.03
53.54	18.72	-2.58	1.98
53.58	17.72	-0.7	2.53
53.62	19.13	2.69	2.14
53.66	17.74	0.88	3.02
53.7	19.11	-0.12	2.07
53.74	21.64	1.1	2.16
53.78	20.48	0.48	1.67
53.82	22.53	-1.78	2.12
53.86	25.96	-0.95	1.57
53.9	23.73	-1.71	1.48
53.94	23.02	0.42	1.91
53.98	21.45	0.41	2.63
54.02	22.44	0.7	1.32
54.06	22.89	-0.05	2.49
54.1	25.09	1.34	3.01
54.14	26.3	3.88	1.33
54.18	24	5.27	4.06
54.22	25.48	1.9	2.93
54.26	25.7	3.2	2.93
54.3	26.03	2.23	3.19
54.34	24.2	-0.18	2.16
54.38	21.3	0.17	1.71
54.42	24.17	0.93	2.92
54.46	22.79	-2.2	2.1
54.5	25.84	-3.29	3.78
54.54	30.57	-2.72	2.1
54.58	29.88	-2.7	1.81
54.62	28.81	-2.85	1.84
54.66	29.92	-1.17	1.57
54.7	25.61	-0.95	2.31
54.74	25.56	-1.12	3.59
54.78	26.15	0.15	1.75
54.82	23.79	-0.09	2.93
54.86	24.04	-1.86	3.02
54.9	24.05	-3.91	1.54
54.94	24.35	-5.77	3.17
54.98	25.79	-9.49	3.14
55.02	29.34	-10.05	3.83
55.06	24.513	-7.7835	1.6752
55.1	24.28	-8.4007	1.4203
55.14	24.062	-8.9841	1.1577
55.18	23.858	-9.5277	0.89436
55.22	23.668	-10.025	0.63691
55.26	27.64	-12.52	-0.9
55.3	25.21	-10.89	-2.45
55.34	23.43	-13.52	-0.53
55.38	22.44	-11.24	-0.28
55.42	22.91	-11.6	-0.32498
55.46	18.81	-13.46	-1.32
55.5	20.22	-13.75	0.14
55.54	24.59	-12.69	0.14
55.58	22.06	-10.26	-0.09
55.62	22.28	-10.13	0.94
55.66	21.37	-8.38	-0.15
55.7	21.21	-6.08	1.45
55.74	21.33	-7.43	1.91
55.78	24.75	-6.6	2.54
55.82	22.31	-6.37	0.99
55.86	23.64	-7.73	2.6
55.9	21.32	-10.52	2.75
55.94	26.72	-7.74	0.75
55.98	23.02	-6.19	0.58
56.02	22.19	-4.72	2.94
56.06	21.25	-3.7	3.7
56.1	19.79	-3.92	3.64
56.14	20.23	-1.02	1.29
56.18	18.59	-1.87	3.64
56.22	21.78	-0.9	2.77
56.26	23.36	-0.99	1.75
56.3	21.54	-2.11	2.09
56.34	24.8	-2.4	0.67
56.38	22.96	-1.43	2.06
56.42	19.87	-4.08	0.76
56.46	17.53	-1.63	-0.3
56.5	16.38	-3.79	1.24
56.54	18.26	-2.73	0.26
56.58	19.69	-4.17	1.45
56.62	17.6	-4.48	2.92
56.66	17	-4.05	3.91
56.7	19.22	-2	2.82
56.74	20.91	-3.45	3.29
56.78	22.42	-3.23	0.26
56.82	22.43	-0.34	1.42
56.86	25.76	0.34	0.63
56.9	22.83	-0.05	1.82
56.94	21.64	2	2.95
56.98	20.62	3.79	0.94
57.02	17.27	1.25	2.31
57.06	20.7	4.71	4.68
57.1	20.32	4.35	4.4
57.14	21.24	6.05	3.26
57.18	21.82	7.2	2.29
57.22	21.54	6.45	3.17
57.26	20.12	8.59	3.94
57.3	20.44	4.61	4.62
57.34	21.37	7.52	3.5
57.38	22.85	7.31	3.41
57.42	23.14	7.7	3.98
57.46	23.851	4.0418	3.0996
57.5	24.279	3.2507	2.943
57.54	24.702	2.4325	2.7858
57.58	25.12	1.613	2.6353
57.62	27.4	-5.62	1.53
57.66	29.79	-3.42	1.12
57.7	28.69	-0.18	1.56
57.74	26.74	-3.1	2.1
57.78	27.13	0.82	0.7
57.82	26.6	1.19	2.09
57.86	24.65	-0.75	2.51
57.9	25.92	-2.13	4.59
57.94	23.94	-1.24	5.73
57.98	29.24	2.8	5.31
58.02	31.45	-0.39	2.2
58.06	30.25	-2.23	1.59
58.1	26.59	-3.74	2.64
58.14	28.82	-6.02	0.02
58.18	28	-6.95	-0.06
58.22	28.98	-3.59	2.09
58.26	30.29	-4.48	2.17
58.3	29.47	-3.9	3.43
58.34	31.14	-3.32	1.89
58.38	29.64	-0.82	2.02
58.42	29.46	-1.7	1.58
58.46	27.32	-2.98	1.02
58.5	25.96	-2.58	1.75
58.54	25.63	-3.21	1.75
58.58	26.66	-1.58	2.34
58.62	26.13	-2.04	2.19
58.66	25.66	-3.04	1.19
58.7	23.94	-1.19	0.56
58.74	23.49	-2.93	0.64
58.78	20.91	-5.66	0.02
58.82	21.24	-6.06	-0.81
58.86	18.19	-5.15	0.05
58.9	19.08	-7.79	-0.28
58.94	19.4	-4.75	0.82
58.98	22.1	-4.98	-0.41
59.02	20.71	-3.79	-0.45
59.06	21.3	-1.49	0.96
59.1	22.31	0	0.96
59.14	22.37	3.76	-0.67
59.18	19.55	0.24	-0.28
59.22	16.86	-2.92	2.97
59.26	20.58	-0.64	2.37
59.3	20.68	1.91	2.68
59.34	21.11	5.78	2.59
59.38	24.6	3.38	4.54
59.42	29.28	3.35	3.28
59.46	29.8	-1.13	0.44
59.5	28.99	-1.55	0.53
59.54	29.66	-1.99	2.17
59.58	25.29	-3.53	0.16
59.62	24.95	-0.62	2.21
59.66	21.44	1.28	1.77
59.7	23.43	0.65	3.32
59.74	23.32	-0.85	3.08
59.78	25.52	2.01	3.47
59.82	28.22	0.68	3
59.86	27.474	-2.1065	1.6753
59.9	27.717	-2.398	1.5679
59.94	34.31	-1.93	0.6
59.98	31.91	-6.62	0.82
60.02	28.4	-3.0816	1.2901
60.06	28.584	-3.2236	1.2223
60.1	28.732	-3.3116	1.1719
60.14	29.83	-1.55	3.25
60.18	31.02	-5.04	0.54
60.22	30.32	-3.95	-0.22
60.26	27.46	-5.06	1.63
60.3	29.25	-2.38	0.76
60.34	25.16	-1.69	0.22
60.38	24.55	-0.55	0.93
60.42	23.47	-0.2	1.77
60.46	26.58	-0.4	2.78
60.5	26.59	-0.65	3.29
60.54	27.9	0.05	2.81
60.58	26.53	3.22	2.6
60.62	23.85	2.4	3.05
60.66	26.69	-0.66	2.13
60.7	24.93	0.14	3.07
60.74	25.6	0.8	1.97
60.78	24.11	0.05	2.2
60.82	24.47	-0.26	2.24
60.86	25.54	-1.04	2.1
60.9	25.78	-0.83	1.96
60.94	25.14	-2.05	2.32
60.98	24.85	-1.09	1.8
61.02	23.25	-1.81	2.78
61.06	23.37	-2.85	2.29
61.1	23.19	-3.57	1.33
61.14	21.86	-2.54	2.7
61.18	20.35	-1	2.73
61.22	22.49	-0.4	2.12
61.26	23.67	1.32	1.93
61.3	24.74	0.11	1.48
61.34	21.91	0.72	1.13
61.38	27.02	1.61	3.71
61.42	26.32	1.33	3.61
61.46	29.44	-0.52	1.92
61.5	28.08	0.29	0.56
61.54	26.95	-1.4	-0.59
61.58	27.47	-2.41	1.5
61.62	27.53	2.31	2.57
61.66	27.52	3.37	0.86
61.7	23.53	5.19	0.94
61.74	21.18	4.99	1.86
61.78	21.3	3.28	3.03
61.82	25.78	2.27	2.79
61.86	25.09	2.48	2.26
61.9	23.76	4.45	3
61.94	27.02	0.77	2.23
61.98	24.95	2.95	0.91
62.02	24.75	3.24	2.69
62.06	25.86	5.61	2.28
62.1	26.77	4.08	2.74
62.14	28.09	5.59	2.85
62.18	28.89	2.94	3.19
62.22	28.43	-0.61	3.25
62.26	27.84	3.01	2.72
62.3	27.86	-0.79	3.46
62.34	27.58	-2.62	3.36
62.38	25.21	-4.06	-0.52
62.42	22.89	-5.77	-0.29
62.46	23.08	-6.59	0.44
62.5	23.17	-4.48	2.01
62.54	23.06	-2.85	2.68
62.58	24.3	-3.44	3.29
62.62	22.93	-5.16	2.53
62.66	22.31	-2.23	3.9
62.7	21.1	-2.5	3.2
62.74	17.89	-0.4	3.69
62.78	19.46	0.03	1.77
62.82	22.22	-2.31	3.94
62.86	24.88	-2.47	3.3
62.9	27.85	-3.62	3.1
62.94	28.97	-4.75	2.25
62.98	29.38	-6.91	-0.65
63.02	25.38	-7.93	-0.28
63.06	24.74	-8.48	2.4
63.1	25.84	-9.55	1.8
63.14	24.18	-9.25	0.59
63.18	25.75	-3.41	1.92
63.22	23.18	-5.19	2.87
63.26	22.37	-8.21	0.99
63.3	21.27	-3.38	1.97
63.34	19.12	-1.58	2.93
63.38	24.92	-3.7548	2.2499
63.42	30.01	-0.81	3.73
63.46	26.33	-3.77	1.48
63.5	26.96	-3.26	3.79
63.54	27.4	-3.08	2.09
63.58	27.24	0.09	1.98
63.62	26.72	-1.59	2.63
63.66	28.13	-1.42	1.57
63.7	26.37	-2.32	1.06
63.74	25.48	-3.65	-0.68
63.78	24.45	-3.35	-0.04
63.82	25.12	-3.23	0.18
63.86	24.26	-5.12	1.27
63.9	25.32	-4.2	2.1
63.94	25.4	-2.35	1.2
63.98	27.73	-0.11	1.28
64.02	26.66	-0.3	2.19
64.06	26.65	-0.49	1.02
64.1	26.35	0.08	2.28
64.14	27.4	0.81	1.83
64.18	29.09	-3.13	4.77
64.22	25.35	-5.33	-0.15
64.26	25.36	-7.65	2.16
64.3	27.85	-6.48	0.48
64.34	23.91	-6.72	2.62
64.38	22.93	-7.48	2.96
64.42	21.72	-6.35	3.78
64.46	21.42	-4.73	2.93
64.5	21.83	-3.95	1.55
64.54	20.75	-4.62	1.97
64.58	20.29	-5.61	2.7
64.62	22.53	-3.52	1.93
64.66	18.07	0.82	0.74
64.7	19.31	-2.04	2.7
64.74	19.49	-3.63	1.36
64.78	21.36	-2.26	2.55
64.82	23.13	1.86	4.41
64.86	23.97	2.94	2.81
64.9	24.41	0.11	4.22
64.94	26.53	-1.06	2.51
64.98	25.64	1.98	2.22
65.02	26.51	1.55	2.41
65.06	26.04	0.59	2.42
65.1	24.69	-2.24	1.43
65.14	22.45	-1.54	3.89
65.18	25.89	-1.54	3.68
65.22	28.87	0.45	0.39
65.26	28.47	-0.82	0.96
65.3	27.99	-4.54	2.8
65.34	26.2	-0.92	3.37
65.38	28.68	-3.11	3.73
65.42	29.73	-1.04	1.98
65.46	29.21	-3.91	1.85
65.5	30.43	-4.4	3.38
65.54	30.21	-0.09	2.41
65.58	28.89	-2.46	2.62
65.62	29.09	-2.63	2.65
65.66	29.99	-0.67	2.84
65.7	27.82	1.58	1.79
65.74	28.24	0.2	2.01
65.78	28.69	0.85	2.63
65.82	28.75	2.23	1.83
65.86	26.84	2.32	1.95
65.9	25.15	2.29	2.29
65.94	23.98	3.82	3.09
65.98	24.45	4.25	2.16
66.02	20.9	2.47	2.82
66.06	20.16	3.7	2.99
66.1	22.19	4.41	3.46
66.14	20.97	4.57	3.05
66.18	21.73	3.37	3.21
66.22	21.18	3.63	3.97
66.26	25.11	4.81	1.1
66.3	24.208	2.7403	3.1128
66.34	24.952	2.1897	3.1194
66.38	25.748	1.5835	3.1153
66.42	26.574	0.93174	3.101
66.46	27.405	0.24446	3.077
66.5	28.217	-0.46824	3.044
66.54	34.65	-1.04	4.5
66.58	34.43	-0.51	2.43
66.62	30.7	-2.52	1.37
66.66	31.45	-2.61	1.77
66.7	28	-3.87	4.23
66.74	29.24	-9.54	2.26
66.78	29.3	-5.03	3.05
66.82	26.72	-4.87	3.53
66.86	29.41	-6.07	2.95
66.9	30.33	-6.52	1.58
66.94	29.98	-7.37	2.04
66.98	31.2	-6.82	1.96
67.02	32.59	-7.59	1.13
67.06	30.69	-6.47	1.46
67.1	28.68	-6.52	1.29
67.14	28.71	-7.92	1.3
67.18	29.03	-4.01	1.51
67.22	27.84	-3.66	2.57
67.26	27.64	-5.11	2.49
67.3	27.87	-4.41	2.1
67.34	27.63	-2.03	3.02
67.38	27.09	-0.21	3.85
67.42	28.6	1.01	2.87
67.46	25.37	0.8	2.48
67.5	22.64	0.5	5.15
67.54	21.11	2.53	5.6
67.58	21.61	4.65	4.68
67.62	20.59	4.38	4.92
67.66	18.72	2.79	5.12
67.7	17.51	0.08	5.37
67.74	19.75	-0.57	3.76
67.78	20.6	-2.15	3.81
67.82	24.82	-1.13	3.2
67.86	23.57	-1.81	2.42
67.9	25.25	-1.84	2.05
67.94	24.92	0.83	0.51
67.98	22.97	0.44	0.88
68.02	16.89	-1.13	2.69
68.06	19.47	1.45	2.82
68.1	18.82	2.02	0.26
68.14	17.92	0.07	2.57
68.18	18.18	-0.02	0.17
68.22	18.76	0.72	3.61
68.26	17.94	3.46	4.49
68.3	23.8	5.27	2.77
68.34	23.32	6.27	3.58
68.38	23.14	4.01	1.37
68.42	21.781	3.7728	3.4705
68.46	22.054	3.6077	3.4836
68.5	22.336	3.3778	3.4702
68.54	22.626	3.0903	3.4326
68.58	22.92	2.7524	3.3734
68.62	23.215	2.3711	3.295
68.66	23.508	1.9536	3.1998
68.7	23.796	1.507	3.0905
68.74	27.32	4.77	6.29
68.78	24.347	0.55513	2.839
68.82	24.603	0.064126	2.7018
68.86	24.843	-0.42741	2.5603
68.9	25.063	-0.91236	2.417
68.94	25.261	-1.3836	2.2743
68.98	25.434	-1.8339	2.1347
69.02	25.578	-2.2562	2.0007
69.06	25.691	-2.6434	1.8747
69.1	25.769	-2.9883	1.7593
69.14	25.811	-3.2839	1.6569
69.18	25.812	-3.5228	1.57
69.22	25.771	-3.6981	1.5011
69.26	25.52	-5.9	-0.77
69.3	26.38	-6.15	2.58
69.34	26.01	-5.15	0.97
69.38	24.68	-1.96	-0.6
69.42	23.17	-3.35	0.92
69.46	24.59	-3.62	1.84
69.5	23.11	-1.73	2.57
69.54	21.23	-1.55	3.48
69.58	20.79	-0.21	3.11
69.62	22.44	0.12	1.88
69.66	22.61	1.95	2.43
69.7	24.14	0.14	2.66
69.74	24.84	1.52	1.78
69.78	24.2	-0.92	0.9
69.82	23.07	-0.15	2.16
69.86	22.93	-0.98	-0.24
69.9	18.97	-4.78	1.11
69.94	18.16	-3.4	3.05
69.98	18.79	-3.53	2.64
70.02	22.99	-4.09	1.42
70.06	23.78	-2.92	1.28
70.1	23.69	-2.76	2.43
70.14	22.6	-3.57	1.21
70.18	22.72	-4.36	1.43
70.22	19.9	-0.74	1.64
70.26	19.64	1.18	3.5
70.3	19.37	2.97	5.23
70.34	23.14	2.97	4.78
70.38	23.03	-1.24	3.46
70.42	29.28	-0.67	3.33
70.46	31.5	1.3	1.81
70.5	30.99	2.19	2.72
70.54	28.15	-4.12	0.91
70.58	27.73	-6.35	1.36
70.62	28.44	-3.3	3.75
70.66	29.65	-2.66	3.26
70.7	29.99	1.79	5.46
70.74	33.83	1.27	4.11
70.78	32.78	-3.54	2.34
70.82	29.52	-0.78	2.57
70.86	33.48	0.25	1.68
70.9	28.83	-1.04	-1.56
70.94	25.5	-3.83	2.42
70.98	24.56	-0.99	3.14
71.02	24.09	2.55	0.97
71.06	22.38	-0.33	2.74
71.1	23.68	0.01	2.66
71.14	22.16	0.86	2.13
71.18	23.67	3.02	2.38
71.22	22.4	0.62	0.94
71.26	22.98	-2.4	1.44
71.3	22.84	-1.87	3.02
71.34	20.95	-1.07	2.55
71.38	20.13	1.34	1.46
71.42	24.48	0.02	2.03
71.46	25.82	1.03	2.62
71.5	24.21	-0.09	1.46
71.54	20.32	0.85	1.73
71.58	22.05	1.27	2.35
71.62	19.4	-0.19	1.45
71.66	19.2	-1.14	0.39
71.7	20.17	1.86	1.86
71.74	20.5	1.48	2.15
71.78	22.05	0.46	0.8
71.82	20.52	1.49	1.36
71.86	20.94	1.54	2.22
71.9	19.28	1.38	2.1
71.94	20.49	-2.2	2.4
71.98	19.8	0.54	2.35
72.02	22.12	-0.33	1.81
72.06	21.2	1.4	1.6
72.1	20.07	0.4	3.02
72.14	18.77	2.13	1.61
72.18	19.93	-1.01	2.57
72.22	20.83	2.06	4.22
72.26	24	1.06	3.8
72.3	25.47	2.34	3.18
72.34	27.5	5.55	2.33
72.38	26.17	4.18	2.89
72.42	23.93	2.38	3.58
72.46	23.19	-3.13	4.01
72.5	23.46	-5.02	3.43
72.54	23.34	-8.22	3.1
72.58	23.64	-9.15	2.16
72.62	23.17	-6.51	2.61
72.66	20.77	-5.09	3.54
72.7	18.07	-8.18	3.2
72.74	20.06	-5.99	3.4
72.78	17.21	-4.09	4.04
72.82	15.91	-5.99	4.24
72.86	19.64	-9.31	2.53
72.9	21.38	-9.21	1.87
72.94	20.97	-5.92	1.68
72.98	18.48	-5.75	1.83
73.02	21.29	-6.63	2.15
73.06	25.01	-7.68	0.62
73.1	27.33	-5	0.65
73.14	25.4	-3.44	4
73.18	29.83	-5.21	1.6
73.22	25.78	-2.42	1.89
73.26	26.97	-2.59	2.88
73.3	28.94	-3.84	1.15
73.34	27.88	-3.77	0.6
73.38	29.18	-1.71	1.32
73.42	29.69	2.19	1.68
73.46	27.35	2.69	1.5
73.5	23.99	2.2	2.81
73.54	24.31	1.33	2.83
73.58	25.6	3.22	1.94
73.62	20.12	5.81	1.95
73.66	18.94	0.39	3.82
73.7	18.06	5.06	4.83
73.74	21.65	3.85	5.34
73.78	21.016	2.3622	3.5288
73.82	20.909	1.943	3.5316
73.86	20.889	1.4829	3.5073
73.9	20.948	1.0046	3.4587
73.94	21.03	0.28	3.28
73.98	23.3	-4.66	1.94
74.02	22.49	-2.34	1.63
74.06	25.01	-3.8	3.64
74.1	22.28	2.23	4.33
74.14	22.92	2.57	3.46
74.18	22.8	-0.29	1.23
74.22	21.06	-0.38	2.69
74.26	20.57	1.35	3.17
74.3	27.17	2.71	2.19
74.34	26.43	-1.13	1.34
74.38	26.46	0.31	2.47
74.42	23.64	0.23	1.45
74.46	23.71	-0.01	2.21
74.5	25.63	3.34	2.69
74.54	27.94	2.39	2.67
74.58	27.24	4.26	1.62
74.62	24.39	2.08	0.89
74.66	27.809	0.68803	2.235
74.7	28.59	2.68	2.44
74.74	29.96	-0.43	0.91
74.78	29.5	-2.42	1.72
74.82	29.56	-3	2.35
74.86	30.45	-0.8	2.38
74.9	26.35	-2.14	1.72
74.94	26.01	-3.66	4.06
74.98	30.38	-3.74	2.28
75.02	28.74	-1.55	2.22
75.06	29.01	-3.21	1.3
75.1	27.49	-3.87	0.91
75.14	27.47	-2.77	-1.07
75.18	24.96	-2.38	-0.38
75.22	25.33	-4.92	1.51
75.26	26.96	-3.83	1.39
75.3	31.11	-2.08	2.2
75.34	29.48	-1.38	1.32
75.38	29.51	-0.02	1.59
75.42	28	-0.33	2.78
75.46	26.61	-3.41	1.96
75.5	26.29	-0.92	3.57
75.54	30.71	-2.16	1.25
75.58	27.28	-3.35	1.51
75.62	29.42	-5.37	1.92
75.66	31.17	-2.08	1.74
75.7	30.06	-1.46	2.01
75.74	28.26	-0.66	1.89
75.78	28.56	-3.5	2.42
75.82	31.96	-0.2	2.22
75.86	34.95	2.05	2.74
75.9	32.12	1.2	1.95
75.94	32.09	1.25	2.79
75.98	31.14	3.91	2.99
76.02	30.41	3.69	2.5
76.06	25.18	4.62	3.29
76.1	26.62	5.06	2.43
76.14	23.98	8.08	3.91
76.18	25.69	3.05	5.18
76.22	26.01	-0.02	4.94
76.26	25.65	0.3	3.91
76.3	25.86	4.27	3.01
76.34	26	7.47	3.59
76.38	27.33	8.27	3.46
76.42	27.39	7.45	2.07
76.46	26.69	7.88	2.7
76.5	28.05	6.99	3.77
76.54	29.06	5.8	3.59
76.58	26.9	2.93	1.13
76.62	28.13	0.58	0.52
76.66	27.42	1.39	-1.66
76.7	25.42	-2.11	-0.77
76.74	26.774	1.9619	1.9976
76.78	20.99	0.51	4.29
76.82	24.14	1.67	2.33
76.86	24.82	0.45	3.25
76.9	26.84	0.54	3.43
76.94	27.63	1.73	3.22
76.98	30.19	0.5	2.62
77.02	31.17	0.69	2.3
77.06	30.83	1.16	1.34
77.1	28.21	0.1	1.65
77.14	27.42	-1.72	1.51
77.18	28.68	4.99	1.87
77.22	26.67	0.15	0.54
77.26	22.72	1.57	3.42
77.3	22.89	0.18	4.57
77.34	21.67	0.07	4.19
77.38	22.05	1.76	4.68
77.42	22.79	2.51	4.76
77.46	23.94	-0.32	3.41
77.5	24.77	-2.39	2.96
77.54	24.22	-0.96	4.81
77.58	26.07	-2.9	3.11
77.62	31.94	-6.95	3.74
77.66	31.13	-7.51	1.52
77.7	29.58	-4.16	0.9
77.74	29.98	-8.54	1.47
77.78	31.16	-6.58	-1.96
77.82	26.66	-5.99	0.07
77.86	28.81	-5.34	2.18
77.9	29.98	-7.23	2.31
77.94	29.44	-7.53	1.66
77.98	26.63	-9.09	-0.33
78.02	25.78	-7.9	1.89
78.06	25.27	-5.19	1
78.1	25.36	-8.6	-0.86
78.14	24.6	-8.35	-0.8
78.18	23.81	-7.18	-0.75
78.22	21.95	-8.56	0.35
78.26	25.72	-6.32	1.06
78.3	24.63	-6.03	1.64
78.34	25.84	-0.61	1.41
78.38	21.89	-2.39	2.3
78.42	25.14	-2.79	1.52
78.46	25.24	-1.34	2.02
78.5	24.44	0	0.86
78.54	22.24	-0.78	1.95
78.58	24.86	1.39	3.43
78.62	23.95	-0.82	3.06
78.66	28.22	-0.06	2.23
78.7	27.79	0.32	1.78
78.74	27.79	0.18	1.39
78.78	24.18	-0.82	1.65
78.82	23.91	-1.42	0.68
78.86	23.16	-2.81	2.84
78.9	18.67	-7.4	2.34
78.94	17.69	-5.92	0.25
78.98	17.05	-4.4	-0.28
79.02	15.89	-5.52	-0.14
79.06	16.86	-5.4	0.26
79.1	15.79	-6.33	-0.18
79.14	16.73	-3.63	0.37
79.18	19.72	-4.27	1.6
79.22	23.64	-5	1.04
79.26	22.37	-4.36	-1.36
79.3	18.55	-0.29	1.8
79.34	21.56	-5.29	1.45
79.38	22.49	-0.11	2.25
79.42	21.54	1	2.22
79.46	21.25	1.24	3
79.5	23.701	0.09117	2.0194
79.54	24.087	0.58262	2.0926
79.58	24.435	1.0305	2.1538
79.62	24.748	1.4256	2.2049
79.66	27.15	0.53	2.63
79.7	27.52	0.29	1.71
79.74	25.66	1.75	1.72
79.78	21.87	0.04	2.16
79.82	26.84	1.62	2.22
79.86	25.98	4.03	4.31
79.9	27.83	0.13	1.34
79.94	28.47	5.54	2.19
79.98	24.46	4.59	2.88
80.02	22.16	-2.18	1.36
[truncated: 1,036 more rows]
