# Supplementary material for: Mean flow and turbulence structure over exposed roots on a forested floodplain: Insights from a controlled laboratory experiment
Source: PLoS One. 2020 Feb 26;15(2):e0229306. doi: 10.1371/journal.pone.0229306 (PMC7043746; doi:10.1371/journal.pone.0229306)
Supplement: S1 File — (ZIP) [file pone.0229306.s001.zip › data_and_scripts/velocity_data/t21_106_replaced.csv]

0.06	31.79	-5.44	-2.94
0.1	32.51	-4.88	-3.57
0.14	33.21	-7.79	-5.32
0.18	33.97	-7.21	-5.29
0.22	35.52	-6.21	-5.18
0.26	32.32	-4.63	-5.15
0.3	35.33	-6.11	-4.01
0.34	34.38	-3.84	-4.25
0.38	33.7	-3.65	-2.97
0.42	33.18	-2.62	-2.62
0.46	32.87	-4.98	-3.86
0.5	33.32	-2.76	-2.3
0.54	30.43	-3.22	-1.96
0.58	32.93	-1.12	-1.07
0.62	33.09	-1.58	-0.98
0.66	34.18	-0.25	-0.92
0.7	32.63	-0.43	-0.32
0.74	34.31	-1.22	0.95
0.78	32.37	-2.42	1.91
0.82	31.238	4.878	0.3407
0.86	31.024	5.1487	0.52815
0.9	27.78	9.13	-5.24
0.94	24.27	13.79	-1.49
0.98	25.16	11.2	-1.22
1.02	30.237	5.3052	0.95143
1.06	28.43	4.74	1.97
1.1	33.97	8.49	2.45
1.14	32.16	7.74	2.76
1.18	32.6	8.06	3.29
1.22	34.26	9.73	3.18
1.26	32.07	10.53	4.24
1.3	29.299	3.0651	0.3528
1.34	29.229	2.5934	0.11958
1.38	28.56	-1.82	-0.21
1.42	27.24	-4.49	-2.03
1.46	27.4	-4.31	-3.95
1.5	30.42	-6.74	-0.6
1.54	28.34	-5.49	-1.92
1.58	28.83	-0.97	-2.69
1.62	27.76	-0.3	-3.65
1.66	27.92	-1.22	-4.69
1.7	27.35	-2.38	-4.69
1.74	29.93	-0.85	-4.93
1.78	31.54	1.63	-4.18
1.82	32.19	0.89	-3.51
1.86	34.64	0.97	-4.81
1.9	30.95	-0.92	-6.19
1.94	28.89	-2.34	-6.07
1.98	30.41	0.23	-4.67
2.02	30.22	-1.93	-2.91
2.06	29.45	0.26	-3.43
2.1	27.68	-2.92	-1.14
2.14	30.69	0.85	2.4
2.18	28.43	-1.51	-0.3
2.22	25.1	-5.19	-0.54
2.26	23.17	-4.96	-5.05
2.3	21.8	-6.45	0.47
2.34	23.73	-3.9	1.82
2.38	28.6	-5.41	-1.64
2.42	31.83	-4.05	0.01
2.46	27.847	-3.4805	-0.091008
2.5	29.34	-5.14	-0.54
2.54	28.984	-2.1503	0.0085216
2.58	30.01	-3.38	-1.8
2.62	31.11	-1.09	-1.5
2.66	30.9	0.04	-1.31
2.7	31.06	1.86	0.47
2.74	31.82	2.81	0.81
2.78	30.92	3.88	0.91
2.82	31.33	6.15	1.44
2.86	32.03	5.72	1
2.9	31.23	5.64	0.77
2.94	31.49	5.78	0.65
2.98	30.45	5.41	-0.79
3.02	32.17	6.01	-1.72
3.06	30.29	6.51	-1.54
3.1	28.78	3.64	0.01
3.14	27.66	4.5	1.95
3.18	23.32	2.94	2.67
3.22	24.267	0.80235	-1.8293
3.26	23.12	-0.43966	-2.0153
3.3	18.61	-6.33	-7.05
3.34	19.14	-2.23	-5.05
3.38	19.7	-1.43	-3.68
3.42	20.85	-3.15	-1.98
3.46	20.25	-6.15	1.66
3.5	17.95	-5.98	0.42
3.54	17.92	-8.1	2.87
3.58	20.17	-10.21	0.47
3.62	21.24	-6.15	2.45
3.66	22.6	-4.53	4.17
3.7	20.19	-4.34	5.89
3.74	21.39	-4.85	7.66
3.78	20.2	-7.36	7.15
3.82	18.45	-5.43	8.48
3.86	19.3	-4.56	7.93
3.9	21.51	-5.2	7.69
3.94	20.64	-8.17	7.12
3.98	20.5	-9.05	3.19
4.02	21.33	-7.77	1.69
4.06	22.64	-4.76	3.9
4.1	24.87	-5.4	2.46
4.14	26.3	-4.63	1.65
4.18	27.26	-4.3	2.4
4.22	25.93	-6.28	6.19
4.26	25.99	-5.04	-0.22
4.3	24.9	-2.91	1.36
4.34	26.91	-6.52	-0.88
4.38	28.69	-3.22	-2.65
4.42	27.14	-1.5	-5.19
4.46	27.97	-0.66	-2.15
4.5	25.78	1.15	-2.35
4.54	24.68	2.58	-4.4
4.58	25.2	1.13	-3.88
4.62	23.09	4.25	0.01
4.66	24.84	2.52	-2.46
4.7	26.85	3.46	-2.32
4.74	30.94	4.2	-2.92
4.78	31.34	4.59	-3.57
4.82	33.23	5.31	-3.12
4.86	36.31	6.19	-2.53
4.9	34.92	4.22	1.89
4.94	38.12	2.1	2.62
4.98	35.5	-0.65	2.79
5.02	33.35	0.62	1.39
5.06	31.95	0.05	1.2
5.1	31.03	-1.22	1.18
5.14	29.84	-0.7	1.15
5.18	30.05	-0.39	0.19
5.22	27.77	-1.93	0.13
5.26	26.51	-2.76	-2.11
5.3	25.13	-1.46	-1.43
5.34	23.23	-1.79	-4.58
5.38	23.05	1.13	-6.75
5.42	23.26	2.9	-4.71
5.46	23.54	-0.81	-1.97
5.5	24.69	3.9	0.43
5.54	23.75	3.39	2.71
5.58	23.01	3.66	1.61
5.62	17.41	2.87	1.69
5.66	22.74	1.37	0.17
5.7	21.65	6.97	-0.6
5.74	22.06	5.22	0.3
5.78	23.88	5.24	0.07
5.82	24.17	5.22	0.24
5.86	23.78	3.75	-1.23
5.9	23.51	2.36	-2.29
5.94	25.08	-6.13	-2.11
5.98	24.05	-5.76	-5.69
6.02	27.71	-6.42	-6.59
6.06	28.7	-6.27	-3.62
6.1	30.64	-3.32	-2.59
6.14	32.61	-2.88	-3.21
6.18	29.72	-1.81	-3.58
6.22	29.01	-1.1	-0.93
6.26	28.17	1.33	-2.54
6.3	30.51	5.5	-2.85
6.34	32.1	3.7	-6.24
6.38	29.93	-0.55	-8.4
6.42	31.32	-0.75	-1.58
6.46	33.72	-6	-5.49
6.5	33.56	-2.6	-6.5
6.54	26.85	-3.42	-6.84
6.58	29.12	-5.27	-5.76
6.62	26.22	-5.09	-6.09
6.66	28.791	-3.3915	-7.0487
6.7	28.636	-3.3963	-7.1121
6.74	28.484	-3.3513	-7.1267
6.78	28.337	-3.2613	-7.0948
6.82	28.195	-3.1313	-7.0187
6.86	28.058	-2.9662	-6.901
6.9	27.928	-2.7709	-6.744
6.94	27.804	-2.5505	-6.5501
6.98	23.84	-6.41	-8.51
7.02	26.67	-0.63	-5.82
7.06	28.06	-1.31	-5.89
7.1	28.51	0.67	-5.93
7.14	23.57	0.99	-8.9
7.18	27.252	-0.97664	-4.7461
7.22	27.198	-0.71858	-4.3611
7.26	25.51	-0.54	-2.79
7.3	27.45	-2.38	-3.16
7.34	28.09	-1.41	-0.24
7.38	30.66	1.89	0.2
7.42	28.81	0.5	-2.94
7.46	29.16	0.48	-2.85
7.5	26.76	-0.43	-1.61
7.54	27.53	1.37	-0.72
7.58	29.27	-0.15	1.2
7.62	26.65	0.2	-0.64
7.66	27.4	3.79	-1.84
7.7	24.7	-3.57	1.7
7.74	29.612	2.8833	-0.88257
7.78	29.98	3.4433	-0.8201
7.82	29.78	2.33	-1.98
7.86	31.95	5.56	-1.72
7.9	31.09	6.12	-3.03
7.94	32.4	7.19	-1.08
7.98	29.57	5.1	2.46
8.02	30.99	3.84	-0.67
8.06	27.08	2.73	1.55
8.1	30.12	7.55	3.49
8.14	30.73	6.34	2.92
8.18	28.09	2.78	4.87
8.22	24.68	-0.97	5.54
8.26	21.37	1.57	2.91
8.3	22.33	2	8.66
8.34	25.438	3.0411	3.3335
8.38	25.199	3.0113	3.1396
8.42	26.37	-0.06	-1.36
8.46	24.38	1.32	-1.55
8.5	25.24	3.37	0.08
8.54	24.38	4.18	1.11
8.58	24.02	5.16	2.98
8.62	23.97	3.78	3.9
8.66	24.17	2.82	5.2
8.7	22.94	-1.98	4.65
8.74	22.93	-4.16	0.42
8.78	20.76	-5.58	1.8
8.82	21.32	-4.52	2.64
8.86	18.51	-4.66	1.99
8.9	16.53	-3.45	4.71
8.94	15.51	-3.49	6.4
8.98	13.11	-3.06	4.24
9.02	13.8	-4.95	4.68
9.06	13.092	-6.0634	0.598
9.1	12.613	-6.0401	-0.030943
9.14	12.247	-5.9291	-0.6759
9.18	6.03	-7.55	-7.78
9.22	7.57	-6.44	-4.63
9.26	6.61	-4.53	-3.15
9.3	11.969	-4.8372	-3.2171
9.34	15.34	-9.51	-4.23
9.38	14.74	-2.85	-4.46
9.42	17.2	-3.62	-5.14
9.46	16.61	-2.3	-5.67
9.5	13.96	0.3	-4.06
9.54	16.73	0.36	-3.65
9.58	17.08	-1.22	-4.31
9.62	17.41	-5.94	-5.01
9.66	17.1	-5.58	-5.74
9.7	19.99	0.51	-6.49
9.74	23.14	-1.73	-5.86
9.78	21.69	-0.62	-6.45
9.82	19.9	1.34	-7.11
9.86	19.28	2.43	-7.3
9.9	18.12	0.26	-6.12
9.94	16.76	2.22	-0.81
9.98	17.91	1.27	-1.99
10.02	18.57	1.74	-4.72
10.06	16.76	-0.53	-6.58
10.1	16.17	-4.14	-7.03
10.14	21.77	-3.68	-6.29
10.18	22.47	-4.93	-3.18
10.22	20.51	-5.01	-4.66
10.26	20.77	0.63	-5.68
10.3	21.41	2.58	-4.31
10.34	21.39	5.5	-3.78
10.38	21.45	6.25	-4.92
10.42	19.99	6.4	-5.89
10.46	20.05	5.24	-4.95
10.5	24.41	5.37	-2.15
10.54	28	5	1.19
10.58	30.48	1.47	3.03
10.62	27.2	2.19	1.74
10.66	25.42	2.07	1.15
10.7	21.15	3.44	1.34
10.74	17.81	4.98	1.85
10.78	16.56	5.4	3.66
10.82	19.14	2.35	1.78
10.86	17.23	1.63	-1.8
10.9	14.3	-1.07	-2.28
10.94	13.34	-1.06	-0.36
10.98	10.45	-6.78	1.76
11.02	13.2	-7.62	2.94
11.06	13.74	-8.89	-1.35
11.1	9.35	-6.6	-1.49
11.14	10.38	-4.57	-1.29
11.18	12.39	-2.69	-1.51
11.22	9.64	-1.61	-1.78
11.26	13.12	-3.77	0.28
11.3	11.57	-4.18	1.3
11.34	13.25	-4.57	0.99
11.38	16.64	-6.5	-0.57
11.42	18.7	-2.68	0.26
11.46	19.82	-4.22	-1.32
11.5	19.93	-3.36	-1.93
11.54	18.9	-1.25	-1.34
11.58	19.31	0.35	0.09
11.62	21.33	1.9	0.05
11.66	23.48	3.6	-3.52
11.7	22.99	5.45	-3
11.74	27.32	8.15	1.01
11.78	27.26	7.24	2.37
11.82	29.95	6.99	3.85
11.86	30.46	6.23	4.02
11.9	28.95	8.04	4.21
11.94	28.13	8.33	2.1
11.98	26.58	6.23	1.03
12.02	30.2	1.81	-0.87
12.06	32.81	6.14	1.98
12.1	29.84	3.29	2.25
12.14	26.12	3.01	3.67
12.18	25.47	3.81	8.43
12.22	26.11	1.74	7.89
12.26	26.46	-0.91	8.84
12.3	26.15	1.7	8.36
12.34	25.232	-0.17507	6.8914
12.38	24.474	-0.885	6.8382
12.42	23.707	-1.5864	6.708
12.46	22.944	-2.2748	6.5046
12.5	19.96	-4.36	10.2
12.54	24.22	-1.84	7.74
12.58	23.28	-2.77	6.52
12.62	23.8	-1.64	6.28
12.66	19.684	-5.3644	4.5172
12.7	19.239	-5.8804	3.9514
12.74	18.896	-6.3519	3.3381
12.78	19.9	-10.69	1.69
12.82	18.46	-9.92	0.23
12.86	15.89	-8.94	-1.18
12.9	17.65	-7.72	-4.25
12.94	16.94	-7.09	-4.01
12.98	17.64	-5.95	0.38
13.02	17.11	-5.76	0.19
13.06	22.51	-6.95	0.4
13.1	26.04	-8.74	-3.71
13.14	27.19	-8.38	-4.1
13.18	27.06	-7.83	-4.37
13.22	25.16	-6.85	-7.51
13.26	25.19	-1.58	-6.78
13.3	27.93	-1.11	-5.19
13.34	27.75	-0.3	-4.19
13.38	28.02	-0.2	-2.97
13.42	29.07	1	-2.88
13.46	30.11	1.3	-2.65
13.5	30.29	0.83	-1.64
13.54	32	3.09	-0.6
13.58	31	4.94	0.9
13.62	33.51	4.11	-0.54
13.66	35.36	5.62	0.2
13.7	36.46	7.62	-0.16
13.74	35.74	7.18	-0.27
13.78	31.83	4.17	-3.05
13.82	31.24	4	-2.78
13.86	30.56	4.77	-2.26
13.9	29.31	3.5	-1.07
13.94	27.62	4.2	0.22
13.98	25.63	3.44	-0.03
14.02	24.13	4.68	0.8
14.06	22.2	6.47	0.68
14.1	22.1	6.61	1.49
14.14	21.18	5.13	1.82
14.18	21.33	6.05	1.2
14.22	18.54	5.59	1.06
14.26	18.52	6.25	4.7
14.3	18.27	3.54	4.28
14.34	15.44	0.25	3.75
14.38	17.06	-2.64	2.92
14.42	15.99	-3.32	1.71
14.46	17.03	-5.16	-0.51
14.5	18.25	-4.57	-0.42
14.54	17.83	-4.39	-0.76
14.58	17.12	-2.43	-1.61
14.62	20.23	-4.13	-1.61
14.66	21.48	-6.61	-3.39
14.7	21.65	-8.23	-1.31
14.74	24.04	-4.29	-1.38
14.78	22.97	-4.92	-3.06
14.82	22.065	-5.1024	-0.81025
14.86	22.386	-4.7669	-0.66713
14.9	20.87	-6.3	5.56
14.94	24.18	-4.87	3.94
14.98	20.08	-3.44	-0.24
15.02	24.12	-5.26	-0.75
15.06	25.12	-1.52	-0.75
15.1	24.77	-2.18	-2.08
15.14	24.66	-1.55	-4.36
15.18	26.38	-1.86	-3.51
15.22	25.86	-1.14	-5.52
15.26	24.12	0.01	-5.52
15.3	27.56	-2.33	-4.04
15.34	28.91	-4.19	-3.65
15.38	28.06	-0.81	-3.29
15.42	28.48	-0.46	-2.97
15.46	30.09	-0.63	-2.97
15.5	28.46	0.26	-2.94
15.54	28.21	1.89	-2.48
15.58	28.45	1.92	-2.21
15.62	28.77	0.44	-3.88
15.66	26.94	0.25	-3.64
15.7	26	0.88	-4
15.74	25.75	0.68	-2.98
15.78	23.58	-1.5	-4.16
15.82	23.72	-1.87	-2.98
15.86	21.75	-0.95	-3.71
15.9	20.44	-1.19	-3.51
15.94	19.28	-3.28	-1.87
15.98	19.03	-4.72	-1.01
16.02	20.17	-4.09	-0.38
16.06	19.46	-2.76	1.33
16.1	22.75	-3.09	1.55
16.14	21.505	-0.3218	1.5372
16.18	21.851	0.33217	2.1757
16.22	22.222	0.97421	2.7809
16.26	26.56	6.53	0.53
16.3	24.82	6.55	4.21
16.34	22.9	1.63	7.43
16.38	24.53	2.28	6.4
16.42	22.33	0.36	4.26
16.46	23.24	1.37	5.35
16.5	20.61	1.81	3.13
16.54	22.68	0.53	4.09
16.58	24.64	2.59	4.15
16.62	20.83	2.61	2.18
16.66	18.69	-3.48	4.6
16.7	23.61	-2.92	4.03
16.74	24.77	-0.03	6.87
16.78	26.25	0.23	6.61
16.82	23.16	1.05	6.45
16.86	22.57	0.01	3.32
16.9	24.97	0.37	-0.99
16.94	27.11	-0.51	-4.61
16.98	29.41	2.37	-4.6
17.02	31.34	4.05	-3.43
17.06	32.93	5.11	-1.99
17.1	33.21	3.82	-1.27
17.14	32.04	8.3	-3.47
17.18	27.38	3.68	-7.2
17.22	25.67	2.45	-8.24
17.26	23.91	1.27	-7.33
17.3	21.25	-0.59	-3.91
17.34	21	-1.69	-0.97
17.38	21.97	0.32	0.17
17.42	19.67	-3.28	-0.21
17.46	19.1	-3.35	0.73
17.5	19.35	-4.72	-1.41
17.54	16.77	-0.8	-0.62
17.58	15.02	-0.16	-0.75
17.62	15.9	-1.77	0.11
17.66	14.77	-2.97	1.36
17.7	17.87	-5.4041	-0.47717
17.74	18.132	-5.7399	-0.892
17.78	18.78	-7.13	-2.68
17.82	20.44	-9.29	-1.85
17.86	21.36	-12.73	-0.97
17.9	19.28	-10.09	-1.79
17.94	18.57	-7.89	-2.45
17.98	20.5	-5.23	-2.85
18.02	21.09	-3.03	-2.88
18.06	16.06	-1.21	-3.4
18.1	14.25	-0.1	0.5
18.14	16.38	-3.02	-0.9
18.18	16.33	-5.18	2.45
18.22	15.68	-7.24	0.53
18.26	14.65	-7.52	-0.12
18.3	17.86	-2.47	1.73
18.34	15.48	-5.23	3.17
18.38	15.36	-2.39	2.43
18.42	16.5	-1.83	1.8
18.46	17.14	-2.13	3.51
18.5	12.5	-3.45	3.27
18.54	19.703	-3.933	-0.11942
18.58	20.771	-3.8141	-0.79855
18.62	21.837	-3.6956	-1.4864
18.66	23.55	-5.11	-5.26
18.7	24.98	-6.81	-4.57
18.74	24.17	-3.48	-4.91
18.78	27.61	-2.12	-7.71
18.82	27.58	0.95	-5.35
18.86	27.49	-3.58	-0.42
18.9	27.65	-3.21	-0.62
18.94	25.56	-4.17	-2.02
18.98	26.01	-7.65	-2.75
19.02	24.22	-7.13	-3.69
19.06	24.03	-5.75	-2.29
19.1	25.77	-2.03	-1.71
19.14	26.88	-0.41	0.08
19.18	31.1	-3.57	-1.19
19.22	31.16	-2.69	-3.24
19.26	33.34	-2.08	-1.77
19.3	32.47	-0.17	-2.78
19.34	31.86	0.73	-1.74
19.38	33.24	-1.18	-0.36
19.42	34.98	-1.32	-0.72
19.46	35.93	-0.43	-0.51
19.5	36.59	-0.78	-0.72
19.54	36.87	-1.77	-0.79
19.58	38.71	-2.36	-1.16
19.62	35.77	-5.78	1.25
19.66	37.59	-4.73	-0.21
19.7	38.83	-5.8	-1.28
19.74	40.2	-5.66	-1.84
19.78	39.47	-3.86	-2.26
19.82	39.43	-3.84	-2.66
19.86	38.72	-3.42	-3.09
19.9	40.23	-3.94	-3.43
19.94	35.9	-2.63	-3.62
19.98	35.62	2.57	-3.03
20.02	35.1	5.87	-3.54
20.06	35.54	5.98	-2.97
20.1	35.6	4.24	-3.48
20.14	33.32	4.26	-3.95
20.18	31.86	4.24	-3.33
20.22	31.51	3.76	-2.44
20.26	31.86	4.55	-1.4
20.3	30.29	4.71	-0.51
20.34	30.03	6.23	0.2
20.38	30.32	3.99	0.86
20.42	26.92	4.49	2.51
20.46	27.91	0.03	3.93
20.5	25.27	0.59	3.9
20.54	27.83	0.7	3.67
20.58	28.75	2.99	3.73
20.62	31.23	4.18	1.02
20.66	35.13	4.92	6.22
20.7	30.207	1.6858	3.0509
20.74	37.22	1.21	2.04
20.78	30.514	1.0827	2.187
20.82	30.674	0.78387	1.6694
20.86	30.833	0.49004	1.1159
20.9	30.987	0.2037	0.54241
20.94	31.131	-0.072689	-0.035241
20.98	28.8	2.35	2.11
21.02	31.42	-3.22	0.61
21.06	31.46	-0.81762	-1.6341
21.1	26.51	-2.26	-5.38
21.14	29.89	-2.04	-3.26
21.18	34.22	-1.45	-4.18
21.22	32.15	-0.18	-4.17
21.26	32.25	-1.55	-3.18
21.3	31.89	-0.98	-2
21.34	31.6	-0.99	-2.23
21.38	30.47	-1.31	-1.22
21.42	30.02	-3.99	0.56
21.46	29.87	-2.27	-0.06
21.5	29.31	-1.52	0.29
21.54	29.99	-0.27	-0.03
21.58	30.13	0.05	0.13
21.62	30	0.66	1.15
21.66	30.88	1.09	1.12
21.7	31.8	0.97	1.57
21.74	31.99	1.62	2.25
21.78	30.59	1.16	1.71
21.82	29.94	0.3	0.43
21.86	27.57	1.1	1.36
21.9	26.49	-1.91	-0.75
21.94	26.37	-3.45	0.54
21.98	26.9	-3.48	-1.6
22.02	25.07	-2.69	-2.78
22.06	25.97	-2.94	-2.23
22.1	24.44	-2.02	-0.92
22.14	24.56	-0.42	1.96
22.18	26.61	-1.7	1.36
22.22	27.884	-0.33056	0.58618
22.26	36.08	0.46	-1.55
22.3	35.72	0.99	0.64
22.34	35.07	-0.85	2.82
22.38	32.6	-0.78	0.71
22.42	30.54	0.97	-0.01
22.46	30.65	1.41	-0.08
22.5	29.31	3.23	0.89
22.54	30.23	3.81	0.9
22.58	29.19	4.45	1.98
22.62	26.26	2.49	4
22.66	23.91	2.13	6.12
22.7	30.428	-0.96432	0.21156
22.74	20.17	-4.98	-0.12
22.78	24.72	-8.04	-0.16
22.82	27.67	-8.49	-1.43
22.86	31.128	-1.7138	-0.65487
22.9	31.235	-1.9581	-0.95837
22.94	31.307	-2.2272	-1.3007
22.98	31.34	-2.5221	-1.6839
23.02	35.57	-5.33	-3.57
23.06	35.5	-3.92	-5.16
23.1	35.18	-1.48	-5.12
23.14	34.14	-1.2	-5.55
23.18	31.69	-2.65	-5.52
23.22	31.97	-6.04	-5.79
23.26	32.5	-5.14	-5.05
23.3	28.06	-5.5	-5.17
23.34	28.45	-9	-6.41
23.38	28.06	-6.73	-7.87
23.42	26.28	-7.63	-8.13
23.46	25.31	-7.34	-9.78
23.5	25.88	-5.6	-10.48
23.54	25.07	-2.17	-10.48
23.58	23.593	-8.1583	-4.1585
23.62	23.313	-7.8185	-3.6159
23.66	19.26	-11.5	1.84
23.7	19.32	-13.89	1.63
23.74	22.04	-12.39	2.65
23.78	24.5	-9.11	3.91
23.82	23.45	-5.0799	-0.77742
23.86	23.765	-4.4308	-0.25084
23.9	24.167	-3.7835	0.23998
23.94	24.655	-3.153	0.68557
23.98	25.226	-2.5548	1.0765
24.02	29.49	8.04	-0.65
24.06	24.85	3.65	3.52
24.1	28.48	3.5	3.67
24.14	29.64	1.64	2.29
24.18	27.24	-3.63	0.27
24.22	29.93	-4.91	-1.16
24.26	31.29	-2.73	-1.61
24.3	33.4	-4.48	-2.52
24.34	34.56	-3.17	-1.64
24.38	34.96	-2.86	-0.45
24.42	35.54	-0.69	0.49
24.46	36.43	-0.8	3.26
24.5	38.35	-1.37	3.02
24.54	40.62	-1.08	1.44
24.58	39.6	-2.73	-1.91
24.62	42.11	-6.01	-2.66
24.66	39.3	-3.33	-1.29
24.7	37.74	-2.25	2.08
24.74	37.91	-0.28	0.89
24.78	35.36	3.04	-1.7
24.82	36.62	4.71	-0.9
24.86	35.48	6.24	-1.52
24.9	33.05	8.36	-2.47
24.94	33.95	6.5	-0.09
24.98	33.37	5.01	-0.9
25.02	32.86	4.83	-0.91
25.06	31.03	5.25	-1.37
25.1	31.36	5.51	-0.69
25.14	29.46	3.88	0
25.18	30.88	4.89	0.78
25.22	32.41	6.56	0.14
25.26	34.15	6.85	-0.3
25.3	36.2	3.93	-2.82
25.34	31.6	4.6827	-0.89108
25.38	30.76	0.95	-2.37
25.42	29.64	4.14	-2.41
25.46	31.21	4.96	-1.68
25.5	29.28	2.9	-1.63
25.54	30.08	2.88	-1.28
25.58	29.99	4.09	-1.43
25.62	29.03	3.87	-1.98
25.66	28.44	4.17	-2.04
25.7	26.55	3.93	-3.2
25.74	26.37	3.32	-3.67
25.78	25.31	-1.19	-2.6
25.82	22.98	-3.66	-6.57
25.86	27.22	-1.7048	-2.157
25.9	27.168	-1.9931	-2.1126
25.94	26.2	-13.33	-5.51
25.98	27.75	-13.68	-2.38
26.02	29.66	-11.65	-3.18
26.06	27.262	-2.757	-1.9109
26.1	29.15	-0.65	0.88
26.14	27.14	-0.45	2.08
26.18	23.1	2.78	0.2
26.22	27.756	-2.9747	-1.6841
26.26	29.53	3.64	-1.49
26.3	31.98	0.94	-1.16
26.34	32.93	1.95	-1.26
26.38	33.97	0.97	-1.64
26.42	31.78	1.4	-2.29
26.46	29.2	-2.58	-1.4
26.5	23.65	-5.01	-0.07
26.54	28.83	-7.13	-1.79
26.58	27.12	-1.87	-2.88
26.62	26.55	-9.15	0.83
26.66	30.299	-1.5861	-1.0802
26.7	30.562	-1.3661	-1.0358
26.74	29.34	-3.97	-1.67
26.78	28.83	-4.96	-0.9
26.82	31.3	1.42	-1.12
26.86	31.16	2.78	-0.85
26.9	32.23	3.81	3.79
26.94	32.046	0.081918	-0.84221
26.98	32.33	-0.68	-1.13
27.02	32.42	2.64	-0.21
27.06	30.62	1.03	-3.03
27.1	32.84	0.38	-1.85
27.14	34.63	1.03	-1.9
27.18	34.98	0.97	-1.68
27.22	35.57	1.14	-2.2
27.26	35.58	0.36	-3.21
27.3	35.16	2.72	-2.65
27.34	33.09	2.67	-1.84
27.38	31.06	2.07	2.48
27.42	31.26	3.24	1.78
27.46	32.51	0	-0.39
27.5	32.35	-1.11	0.77
27.54	34.62	-6.57	-3.46
27.58	33.36	1.2958	-0.51531
27.62	33.269	1.5241	-0.72344
27.66	33.171	1.7722	-0.96672
27.7	34.02	-0.17	0.67
27.74	34.5	1.03	0.16
27.78	33.48	2.98	-2.91
27.82	34.03	1.69	-3.51
27.86	33.71	3.9	-2.55
27.9	33.02	4.62	-2.88
27.94	33.58	4.55	-3.63
27.98	30.97	5.69	-3.1
28.02	31.38	9.12	-3.3
28.06	27.84	9.49	-0.41
28.1	31.355	4.7865	-3.9382
28.14	31.095	4.993	-4.0512
28.18	30.814	5.1726	-4.1073
28.22	30.512	5.3218	-4.0995
28.26	30.188	5.437	-4.0207
28.3	28.48	3.43	-5.2
28.34	28.58	3.93	-4.89
28.38	29.73	3.74	-3.95
28.42	29.82	2.14	-4.07
28.46	28.04	3.61	-2.97
28.5	27.44	4.85	-1.43
28.54	27.2	5.77	0.53
28.58	27.13	6.1	1.71
28.62	27.62	5.44	0.89
28.66	25.72	3.6	1.83
28.7	26.6	4.65	2.99
28.74	21.33	2.94	5.46
28.78	18.81	0.25	5.06
28.82	23.376	-0.57148	-0.14767
28.86	23.396	-1.5886	-1.0184
28.9	23.484	-2.5793	-1.9466
28.94	23.632	-3.5146	-2.8962
28.98	23.831	-4.3653	-3.8314
29.02	16.11	-11.25	-9.26
29.06	20.03	-11.13	-9.06
29.1	24.52	-11.58	-8.68
29.14	28	-5.23	-7.16
29.18	27.5	-3.28	-5.79
29.22	27.71	-1.25	-4.69
29.26	28.45	-0.82	-4.64
29.3	28.36	-2.05	-4.4
29.34	29.75	-1.55	-5.33
29.38	27.08	-3.12	-5.32
29.42	26.78	-1.75	-4.11
29.46	21.62	0.11	-1.12
29.5	21.22	-1.31	0.72
29.54	21.72	0.88	1.07
29.58	21.45	1.04	1.55
29.62	17.98	1.8	1.62
29.66	16.08	0.68	5.95
29.7	17.24	-3.27	7.12
29.74	20.96	-3.08	5.16
29.78	23.43	-2.36	7.52
29.82	21.91	-4.75	5.43
29.86	23.62	-2.57	5.84
29.9	18.83	-3.39	7.65
29.94	21.58	-5.78	6.5
29.98	20.91	-5.7	5.13
30.02	21.21	-5.17	1.9
30.06	20.91	-4.73	1.96
30.1	20.2	-4.85	0.09
30.14	21.65	-2.22	-0.5
30.18	22.13	-5.05	-0.51
30.22	23.67	0.37	-1.23
30.26	25.57	2.05	-2.99
30.3	24.41	2.49	-4.26
30.34	27.726	-0.90394	-1.994
30.38	29.046	-0.52061	-2.0943
30.42	30.336	-0.13401	-2.1392
30.46	34.14	0.11	-1.13
30.5	35.05	-0.39	-0.74
30.54	35.51	-0.82	-1.07
30.58	34.18	-0.08	-1.43
30.62	32.74	1.99	-1.72
30.66	34.12	2.42	-2.35
30.7	34.48	3.55	-2.79
30.74	35.04	2.07	-2.61
30.78	35.69	1.95	-2.09
30.82	34.17	5.1	-3.22
30.86	31.92	4.33	-3
30.9	32	4.5	-2.29
30.94	33.28	5.8	-4.63
30.98	34.21	5.01	-4.37
31.02	34.5	6.86	-4.63
31.06	33.48	7.58	-2.52
31.1	35.84	3.35	-5.4
31.14	34.08	3.46	-4.71
31.18	34.68	5.15	-2.27
31.22	38.57	-0.95	-2.97
31.26	27.912	2.7662	-3.7923
31.3	26.339	2.2015	-3.6809
31.34	21.6	-1.17	-5.63
31.38	21.12	-2.15	-4.19
31.42	17.51	0.11	-3.42
31.46	16.89	-0.66	-3.72
31.5	17.51	0.95	-2.54
31.54	22.35	-0.2	-3.02
31.58	21.61	-0.03	-2.07
31.62	21.59	-2.5	-6.83
31.66	22.5	-5.56	-5.52
31.7	19.72	-9.65	-1.73
31.74	23.17	-8.35	-5.72
31.78	24.27	-8.1	-7.17
31.82	29.37	-5.54	-7.74
31.86	31.98	-2.28	-7.48
31.9	31.33	-4.7	-9.26
31.94	29.33	-6.59	-8.9
31.98	25.19	-4.4	-7.09
32.02	27.08	-9.36	-3.24
32.06	27.39	-11.03	-4.6
32.1	30.17	-6.15	-3.86
32.14	28.95	-5.28	-2.11
32.18	27.08	-6.09	-1.61
32.22	23.48	-6.73	-1.14
32.26	22.98	-6.54	-1.8
32.3	20.79	-8.58	-1.78
32.34	20.41	-9.97	0.84
32.38	18.34	-11.99	1.63
32.42	18.01	-11.49	-1.21
32.46	18.69	-5.72	1.89
32.5	17.71	-3	2.99
32.54	18.07	-3.54	-0.24
32.58	15.79	0.14	-0.88
32.62	13.34	1.9	0.06
32.66	17.35	-3.65	-1.36
32.7	19.15	-2.51	0.55
32.74	21.57	-1.16	0.2
32.78	19.57	-4.39	1.26
32.82	22.47	-1.7	0.94
32.86	20.82	-1.59	3.05
32.9	21.78	2	4.36
32.94	20.82	1.15	4.09
32.98	24.61	0.45	3.44
33.02	24.69	0.5	0.39
33.06	23.05	-1.54	-1.37
33.1	26.65	0.78	-0.38
33.14	27.37	-0.54	-0.36
33.18	27.92	0.43	0.28
33.22	26.95	0.81	0.64
33.26	27.02	0.14	1.16
33.3	27.17	3.36	1.69
33.34	26.57	1.67	-0.06
33.38	29.16	-0.21	3.44
33.42	32.93	-1.1	5.75
33.46	30.97	0.93978	-1.3491
33.5	31.296	1.1665	-1.9857
33.54	31.523	1.44	-2.6096
33.58	35.94	-0.58	-6.95
33.62	34.68	1.75	-3.45
33.66	32.29	3.38	-5.83
33.7	30.26	4.03	-6.13
33.74	30.47	2.92	-4.51
33.78	29.24	4.7	-6.62
33.82	26.1	4.91	-6.19
33.86	25.75	7.19	-1.8
33.9	25.53	7.28	-1.7
33.94	27.18	7.35	-3.37
33.98	23.76	9.82	-4.24
34.02	23.55	8.75	-1.06
34.06	23.52	8.96	-0.71
34.1	24.01	6.98	0.03
34.14	24.32	9.7	0.97
34.18	24.6	9.64	2.87
34.22	25.43	11.41	2.16
34.26	22.675	5.0745	0.98856
34.3	22.587	4.6274	1.111
34.34	22.547	4.1611	1.1768
34.38	21.42	3.23	-3.58
34.42	23.74	-1.84	-1.3
34.46	25.02	-4.39	-0.19
34.5	24.03	-3.68	0.84
34.54	22.978	1.6807	0.78983
34.58	23.172	1.1827	0.59548
34.62	23.395	0.69343	0.37091
34.66	23.644	0.21677	0.1199
34.7	23.917	-0.24326	-0.1538
34.74	24.211	-0.68269	-0.44643
34.78	22.78	-3.52	1.69
34.82	19.08	-1.27	-0.08
34.86	19.09	0.56	1.45
34.9	22.49	-1.04	0.65
34.94	25.1	-2.56	0.14
34.98	26.13	-0.66	-3.38
35.02	27.64	-1.13	2.4
35.06	26.985	-2.9785	-3.0176
35.1	29.43	-7.12	-6.97
35.14	30.99	-5.32	-7.42
35.18	32.13	-2.59	-7.13
35.22	31.68	2.23	-4.38
35.26	31.53	3.17	-3.99
35.3	30.94	0.91	-3.95
35.34	27.29	-1.66	-7.34
35.38	28.91	-5.74	-5.35
35.42	27.71	-2.84	-4.45
35.46	29.71	-3.37	-3.6
35.5	30.17	-0.46	-3.31
35.54	27.92	1.51	-3.33
35.58	29.43	2.45	-3.48
35.62	30.32	3.11	-5.72
35.66	30.22	7.62	-1.49
35.7	29.64	8.21	1.62
35.74	29.5	6.82	2.43
35.78	28.66	3.86	5.99
35.82	28.45	1.36	8.49
35.86	26.93	3.31	5.04
35.9	26.94	4.39	5.62
35.94	29.31	4	4.9
35.98	30.33	1.06	3.86
36.02	29.92	1.45	1.25
36.06	29.77	-3.71	-3.92
36.1	29.28	-7.12	-6.68
36.14	28.47	-8.12	-5.58
36.18	25.3	-8.15	-6.03
36.22	24.08	-9.81	-4.4
36.26	23.51	-8.26	-0.77
36.3	24.4	-10.26	2.13
36.34	27.56	-7.96	3.59
36.38	25.73	-8	1.09
36.42	23.89	-8.37	4.71
36.46	28.34	-6.78	4.14
36.5	31.92	-6.54	2.56
36.54	28.596	-1.2835	1.3089
36.58	29.295	0.49594	1.0577
36.62	31.56	6.7	-1.02
36.66	32.55	7.29	-0.82
36.7	30.52	8.43	-2.37
36.74	32.96	6.73	-2.82
36.78	30.78	7.23	-1.5
36.82	29.06	6.94	-0.38
36.86	30.79	6.64	2.43
36.9	31.87	8.59	1.3
36.94	31.21	4.52	0.36
36.98	30.34	4.06	0.2
37.02	30.72	4.87	0.07
37.06	29.16	4.77	0.61
37.1	29.2	5.01	1.15
37.14	28.08	4.81	1.09
37.18	27.4	4.36	0.06
37.22	27.72	2.98	0.4
37.26	27.88	2.9	0.41
37.3	28.28	3.76	0.31
37.34	27.87	3.72	0.47
37.38	28.61	5.42	1.18
37.42	27.41	5.86	0.71
37.46	26.36	7.38	0.74
37.5	29.3	6.37	0.16
37.54	32.2	3.14	-2.45
37.58	35.08	5.34	-2.54
37.62	32.11	3.55	-2.49
37.66	33	3.02	-1.22
37.7	29.74	1.74	1.21
37.74	30.94	3.45	2.57
37.78	32.61	2.31	4.68
37.82	33.14	1.52	3.53
37.86	33.55	1.63	2.05
37.9	30.75	0.13	2.48
37.94	31.73	-2.32	1.07
37.98	30.32	-3.92	-2.75
38.02	33.27	-2.44	-3.51
38.06	31	-1.05	-1.9
38.1	30.98	-1.76	-0.58
38.14	33.08	-1.1	-1.64
38.18	33.97	-0.78	-1.42
38.22	35.48	0.14	-1.12
38.26	37.26	-0.42	-1.26
38.3	37.74	-2.23	-1.81
38.34	35.25	0.35	0.02
38.38	34.87	0.45	0.21
38.42	33.27	-0.48	0.32
38.46	33.39	-0.42	-0.22
38.5	33.43	0.19	-0.69
38.54	31.99	-0.34	-0.18
38.58	32.18	-1.3	-1.36
38.62	30.41	-1.48	-2.12
38.66	30.84	-0.95	-2.17
38.7	29.34	-0.33	-2.29
38.74	30.52	-1.42	-2.4
38.78	31.16	-1	-2.6
38.82	31.77	-1.03	-2.79
38.86	32.45	-0.75	-2.64
38.9	32.66	0	-2.74
38.94	33.05	0.14	-2.47
38.98	33.4	0.83	-2.08
39.02	32.94	-0.25	-2.13
39.06	32.16	-0.23	-2.68
39.1	32.93	-0.03	-4.33
39.14	33.41	2.6	-2.55
39.18	31.79	3.43	-2.32
39.22	31.45	1.92	-2.81
39.26	31.19	-1.46	-3.39
39.3	32.82	-2.23	0.89
39.34	33.94	-1.9	0.13
39.38	32.25	0.53	1.51
39.42	30.88	1.41	1
39.46	31.69	2.93	0.48
39.5	31.07	2.31	0.67
39.54	28.33	2.06	-0.85
39.58	29.402	-0.85649	1.2986
39.62	28.952	-1.2831	1.3679
39.66	28.537	-1.6934	1.3945
39.7	27.87	-1.1	6.3
39.74	27.46	-4.24	1.93
39.78	27.37	-4.14	0.02
39.82	27.52	-1.84	-1.94
39.86	27.65	-1.61	-3.8
39.9	27.16	-4.37	2.64
39.94	28.83	-3.22	2.13
39.98	28.81	-5.37	0.77
40.02	28.17	-3.83	3.08
40.06	28.64	1.06	0.81
40.1	31	0.38	-1.36
40.14	30.95	-0.78	-1.11
40.18	32.13	-1.36	-0.84
40.22	32.7	-3.3	-2.11
40.26	29.48	1.81	-2.11
40.3	30.21	0.72	0.29
40.34	29.2	2.97	1.15
40.38	29.56	1.2	1.46
40.42	27.86	1.49	-0.18
40.46	26.04	3.85	0.65
40.5	27.8	3.15	-0.75
40.54	26.7	1.27	0.72
40.58	25.5	1.7	-4.31
40.62	23.08	1.04	-2.23
40.66	23.88	-0.89	-3.45
40.7	18.05	-2.65	-1.04
40.74	20.48	-4.78	4.48
40.78	21.16	-8.35	5.65
40.82	24.97	-9.89	5.41
40.86	19.465	-7.3352	2.2174
40.9	19.106	-7.8796	2.3092
40.94	24.03	-8.34	10.48
40.98	21.36	-8.89	8.34
41.02	18.63	-5.43	9.24
41.06	17.36	-9.91	8.77
41.1	18.277	-9.6273	2.484
41.14	18.274	-9.8056	2.4667
41.18	18.316	-9.9347	2.4336
41.22	17.03	-13.48	-4.83
41.26	18.515	-10.059	2.3224
41.3	13.84	-17.16	-7.24
41.34	12.04	-16.47	-7.13
41.38	13.23	-12.54	-7.5
41.42	19.258	-9.8655	1.9389
41.46	19.491	-9.7449	1.8134
41.5	11.81	-7.78	0.49
41.54	19.983	-9.4406	1.5312
41.58	20.234	-9.2636	1.376
41.62	23.17	-8.82	6.74
41.66	27.44	-7.63	3.42
41.7	24.15	-3.51	0.87
41.74	23.91	-0.37	1.69
41.78	23.31	-3.62	5.11
41.82	25.55	-6.67	3.98
41.86	21.678	-7.8776	0.086518
41.9	21.788	-7.6991	-0.11868
41.94	21.862	-7.5356	-0.32714
41.98	21.895	-7.3905	-0.53819
42.02	21.882	-7.2672	-0.75118
42.06	21.39	-13.06	-2.94
42.1	21.705	-7.0994	-1.1803
42.14	21.531	-7.0617	-1.3951
42.18	21.294	-7.0593	-1.6092
42.22	20.992	-7.0955	-1.8219
42.26	20.618	-7.1738	-2.0325
42.3	19.57	-8.68	-5.1
42.34	21.86	-9.5	-1.91
42.38	18.52	-9.32	-0.87
42.42	17.75	-7.61	-2.5
42.46	14.91	-6.75	-0.94
42.5	12.66	-10.98	-1.87
42.54	14.89	-9.45	-4.1
42.58	15.28	-9.31	-5.55
42.62	13.01	-10.84	-4.45
42.66	11.16	-11.07	-5.71
42.7	10.88	-10.15	-4.16
42.74	12.57	-11.46	-2.71
42.78	16.78	-6.65	-2.18
42.82	15.84	-4.99	1.26
42.86	13.65	-4.6	-1.96
42.9	12.99	-4.84	-6.41
42.94	15.42	-3.55	-7.54
42.98	16.61	-2.59	-7.1
43.02	16.1	-4.13	-5.64
43.06	18.08	2.18	-4.57
43.1	17.83	-0.8	-3.79
43.14	15.5	-2.2	-3.76
43.18	16.43	-3.19	-3.4
43.22	17.3	-2.65	-2.62
43.26	14.55	-0.38	-0.33
43.3	17.55	-3.24	1.52
43.34	15.88	-1.75	0.38
43.38	13.75	-4.2	0.04
43.42	12.61	-3.03	-0.6
43.46	12.58	1.19	-0.24
43.5	13.66	-1.16	-0.02
43.54	15.99	-2.68	1.38
43.58	15.27	-2.68	0.21
43.62	15.52	-3.05	0.99
43.66	18.37	-2.02	2.58
43.7	19.42	1.45	4.15
43.74	18.58	3.01	6.2
43.78	19.06	3.14	6.34
43.82	19.95	2.2	5.87
43.86	19.24	2.29	5.7
43.9	20.26	1.31	6.21
43.94	21.77	1.31	5.04
43.98	18.04	-2.11	5.1
44.02	19.11	-3.81	6.83
44.06	17.8	-6.8	8.78
44.1	16.79	-6.83	6.46
44.14	16.65	-2.05	2.98
44.18	19.1	-1.94	4.85
44.22	22.19	-0.04	-0.2
44.26	22.93	0.03	-0.09
44.3	19.43	-1.54	4.46
44.34	17.5	-3.88	3.85
44.38	20.07	-2.38	0.8
44.42	18.15	-1.79	-1.49
44.46	15.22	-0.9	-2.17
44.5	19.49	-2.45	0.62
44.54	18.12	-1.77	0.65
44.58	19.61	2.75	2.19
44.62	21.99	2.48	-0.03
44.66	23.99	3.73	-4.65
44.7	27.58	0.23	-7.05
44.74	26.11	-0.1	-6
44.78	24.38	-2.88	-5.29
44.82	23.61	-4.49	-2.73
44.86	23.88	-4.75	-2.59
44.9	26.48	-2.42	-2.23
44.94	26.58	-1.18	-1.95
44.98	28.22	0.19	-1.35
45.02	27.74	1.83	-0.04
45.06	27.89	2.7	0.25
45.1	28.11	1.21	-0.37
45.14	27.1	2.67	1.27
45.18	26.37	0.84	3.96
45.22	23.88	-1.27	2.61
45.26	24.918	-1.3483	1.6488
45.3	22.31	-1.26	6.03
45.34	22.01	-2.05	8.32
45.38	22.79	-0.69	7.35
45.42	24.545	-1.9853	1.988
45.46	23.94	-6.72	1.18
45.5	21.83	-5.23	5.22
45.54	23.76	-5.28	4.18
45.58	23.19	1.9	0.27
45.62	23.843	-2.4523	1.8231
45.66	20.82	-2.34	-9.09
45.7	23.61	-7.51	-7.74
45.74	25.1	-6.32	-7.02
45.78	23.12	-5.9	-4.29
45.82	23.02	-5.15	-7.13
45.86	22.37	-1.45	1.2124
45.9	22.033	-1.0256	1.105
45.94	22.49	0.47	6
45.98	22.69	3.35	5.21
46.02	21.68	4.42	5.9
46.06	22.68	4.15	5.42
46.1	19.89	8.01	6.28
46.14	21.6	8.13	6.6
46.18	18.95	7.43	6.26
46.22	17.89	5.69	3.98
46.26	14.89	5.72	0.05
46.3	15.15	6.46	-3.83
46.34	15.05	9.11	-4.01
46.38	15.85	10.94	-3.17
46.42	16.07	9.76	-2.89
46.46	13.97	10.52	-6.89
46.5	18.24	12.31	-3.31
46.54	17.99	10.53	-0.21
46.58	20.56	9.57	-1.21
46.62	18.48	6.66	-0.84
46.66	18.9	7.11	-1.04
46.7	14.95	7.11	-1.49
46.74	16.81	2.16	-0.39
46.78	18.74	-3.62	0.44
46.82	17.6	-5.84	-4
46.86	20.73	-9.88	-4.37
46.9	22.82	-10.13	-6.36
46.94	25.19	-5.74	-7.42
46.98	22.67	-3.54	-8.12
47.02	22.82	-1.58	-7.3
47.06	29.42	-5.5	-7.93
47.1	28.06	-8.79	-7.24
47.14	24.7	-3.92	-7.66
47.18	24.18	0.17	-5.03
47.22	28.43	2.1	-3.03
47.26	27.89	4.24	-2.71
47.3	30.26	0.72	-3.14
47.34	27.86	0.4	-2.94
47.38	26.16	1.18	-2.94
47.42	27.32	0.53	-2.77
47.46	25.41	0.14	-1.71
47.5	27.5	-0.31	-0.35
47.54	25.84	-0.19	-0.51
47.58	27.17	0.16	-0.75
47.62	27.14	1.18	-0.58
47.66	28.28	2.25	-0.61
47.7	29.04	2.77	-0.5
47.74	28.65	2.16	-1.16
47.78	29.4	2.79	0.39
47.82	28.12	2.61	0.21
47.86	29.64	3.44	-0.06
47.9	29.4	3.1	-0.09
47.94	29.99	3.38	0.67
47.98	31.15	4.22	0.12
48.02	31.15	4.65	0.02
48.06	31.64	4.45	0.35
48.1	28.72	2.72	0.32
48.14	30.5	2.68	1.06
48.18	28.11	2.38	0.8
48.22	29.99	3.28	0.94
48.26	29.85	3.2	1.81
48.3	30.42	4.09	1.72
48.34	30.14	2.8	2.18
48.38	28.42	3.05	1.67
48.42	29.61	2.89	1.74
48.46	28.06	2.11	1.95
48.5	28.03	3.46	4.36
48.54	26.33	4.27	5.45
48.58	26.07	5.63	8.19
48.62	25.49	3.41	10.4
48.66	25.88	3.24	8.57
48.7	23.83	2.21	6.15
48.74	21.27	-0.6	3.38
48.78	18	-6.66	0.19
48.82	21.47	-4.1	-1.13
48.86	20.83	-0.51	0.29
48.9	20.4	2.07	0.6
48.94	18.87	5.01	-0.1
48.98	18.93	3.6	-5.38
49.02	20.88	2.79	-5.2
49.06	19.51	0.93	-5.5
49.1	19.94	-4.91	-6.68
49.14	20.52	-4.46	-8.12
49.18	21.65	-4.8	-7.21
49.22	19.53	-10.03	-4.54
49.26	18.01	-10.04	-2.05
49.3	16.48	-8.96	-2.22
49.34	16.46	-5.28	-2.5
49.38	16.17	-5.28	-2.76
49.42	18.04	-4.87	-2.27
49.46	22.19	-5.22	-0.34
49.5	18.57	-3.13	1.95
49.54	16.37	-1.96	1.78
49.58	16.78	0.59	0.32
49.62	17.38	0.39	0.86
49.66	18.36	0.28	1.3
49.7	19.45	-2.46	2.51
49.74	19.14	2.29	4.18
49.78	19.21	4.53	3.23
49.82	16.08	1.66	3.11
49.86	15.43	0.52	4.4
49.9	12.8	1.17	4.19
49.94	13.69	1.48	4.15
49.98	11.12	-0.18	3.49
50.02	9.64	-7.37	3.29
50.06	9.36	-9.59	4.48
50.1	6.38	-14.57	0.56
50.14	11.48	-15.52	-2.09
50.18	11.9	-13.52	-2.92
50.22	10.803	-10.105	-0.59087
50.26	11.279	-10.078	-1.4569
50.3	11.879	-9.9055	-2.3298
50.34	12.588	-9.6083	-3.1927
50.38	16.16	-8.67	0.95
50.42	15.96	-7.67	-1.18
50.46	15.78	-10.53	-3.87
50.5	16.64	-9.15	-4.52
50.54	13.62	-4.93	-8.64
50.58	17.35	-1.49	-8.57
50.62	20.29	-2.54	-8.57
50.66	21.73	-3.74	-10.66
50.7	19.88	-6.48	-10.7
50.74	20.91	-3.92	-9.13
50.78	22.49	-5.14	-5.95
50.82	26.67	-4.16	-3.26
50.86	28.57	-4	-2.38
50.9	27.77	-6.84	-0.48
50.94	29.94	-3.68	-1.24
50.98	29.26	0.6	-3.78
51.02	30.1	0.79	-3.5
51.06	28.2	0.62	-4.69
51.1	25.28	-0.25	-5.46
51.14	23.75	-2.06	-6
51.18	29.619	1.6785	-0.86081
51.22	30.158	2.2789	-0.36584
51.26	22.4	6.5	1.09
51.3	26.81	3.38	0.14
51.34	31.491	3.8964	0.92553
51.38	31.812	4.3619	1.2766
51.42	32.058	4.7843	1.5806
51.46	36.67	5.54	2.28
51.5	36.34	6.73	2.7
51.54	34.07	6.94	2.93
51.58	32.81	3.57	3.2
51.62	32.38	4.07	1.67
51.66	32.05	6.04	1.89
51.7	31.15	6.14	2.49
51.74	29.32	5.66	3.01
51.78	28.83	6.02	2.07
51.82	28.52	6.93	1.03
51.86	27.49	6.02	-0.51
51.9	24.73	4.98	-0.86
51.94	25.16	3.82	1.95
51.98	23.23	3.88	1.07
52.02	22.83	7.59	1.63
52.06	21.92	5.66	2.9
52.1	22.81	3.05	4.19
52.14	20.56	4.91	4.8
52.18	18.24	5.2	5.45
52.22	17.62	3.5	8.23
52.26	15.95	3.01	9.73
52.3	13.77	1.29	8.33
52.34	15.84	-3.93	7.65
52.38	17.195	-1.9439	2.1391
52.42	15.51	-5.32	-1.47
52.46	17.53	-5.11	-5.26
52.5	17.61	-4.32	-8.36
52.54	15.13	-8.88	-7.76
52.58	20.57	-8.57	-6.45
52.62	22.52	-6.99	-1.1
52.66	20.51	-7.52	-1.24
52.7	21.54	-4.25	-2.35
52.74	20.84	-4.12	-7.06
52.78	20.34	-4.6	-8.13
52.82	19.73	-8.01	-9.41
52.86	19.05	-9.65	-9.82
52.9	22.426	-7.6278	-3.0428
52.94	22.879	-7.4574	-2.3497
52.98	24.71	-10.6	1.39
53.02	24.09	-8.94	1.58
53.06	24.41	-6.86	1.72
53.1	25.99	-9.26	4.05
53.14	24.1	-6.24	1.92
53.18	23.43	-2.41	0.83
53.22	28.37	-1.81	0.22
53.26	31.21	1.89	-5.5
53.3	29.26	0.93	-2.29
53.34	29.93	1.77	0.77
53.38	30.49	0.86	0.02
53.42	30.67	0.4	-0.41
53.46	31.49	0.79	-0.78
53.5	31.53	0.84	-0.42
53.54	31.38	0.47	-0.39
53.58	32.53	2.05	0.33
53.62	32.4	2.33	0.23
53.66	32.1	1.7	-0.22
53.7	33.05	2.57	-0.12
53.74	32.26	3.95	0.29
53.78	32.07	2.33	0.01
53.82	30.2	2.67	-0.24
53.86	30.14	3.05	-0.14
53.9	31.7	2.13	-1.37
53.94	31.67	1.39	-2.09
53.98	34.2	2.6	-2.61
54.02	34.06	3.53	-2.14
54.06	34.06	2.82	-2.29
54.1	34.74	4.98	-2.44
54.14	34.46	7.71	-0.97
54.18	33.85	5.04	-2.88
54.22	33.24	3.05	-5.38
54.26	34.1	2.74	-6.56
54.3	30.82	3.55	-6.36
54.34	32.28	4.53	-7.22
54.38	30.36	-1.29	-8.2
54.42	30.17	-4.25	-9.11
54.46	25.28	-3.35	-9.12
54.5	21.21	-6.03	-8.79
54.54	22.54	-4.53	-6.53
54.58	24.47	-2.35	-5.86
54.62	23.9	-8.76	-3.88
54.66	25.13	-6.78	-3.99
54.7	30.52	-4.83	-2.97
54.74	29.7	-3.19	-3.92
54.78	29.84	-2.66	-4.48
54.82	30.16	-3.59	-3.48
54.86	30.82	-2.74	-4.19
54.9	30.77	-3.24	-4.89
54.94	29.47	-2.74	-6.5
54.98	31.72	0	-6.18
55.02	35.01	-0.92	-3.59
55.06	34.95	-0.44	-1.05
55.1	33	1.45	3.67
55.14	34.53	-1.46	3.94
55.18	32.66	1.85	5.57
55.22	33.97	-1.93	1.62
55.26	33.53	1.07	0.23
55.3	32.28	2.02	-1.7
55.34	34.06	2.48	-3
55.38	32.11	3.02	-3.53
55.42	31.76	2.64	-4
55.46	31.3	3.61	-3.19
55.5	31.05	4.21	-2.99
55.54	31.4	6.97	-1.28
55.58	29.37	6.56	-0.95
55.62	27.41	7.13	0.05
55.66	29.675	2.834	-3.3078
55.7	29.677	2.3743	-3.2221
55.74	29.73	1.9	-3.0889
55.78	29.829	1.4335	-2.9179
55.82	23.27	-7.27	-6.99
55.86	30.153	0.61453	-2.5012
55.9	29.78	2	-1.03
55.94	32.72	-2.32	-0.73
55.98	32.57	-1.77	-0.75
56.02	30.38	0.89	-1.94
56.06	31.97	0.56	-2
56.1	33.31	1.6	-2.44
56.14	33.64	3.37	-2.17
56.18	33.73	3.23	-2.05
56.22	33.4	5.25	-1.43
56.26	33.74	5.06	-0.87
56.3	32.42	6.63	-0.81
56.34	32.66	5.46	-1.77
56.38	29.87	3.13	-1.79
56.42	29.52	5.26	-1.07
56.46	27.15	5.9	-1.31
56.5	24.13	4.47	-5.75
56.54	25.64	6.05	-6.54
56.58	25.74	3.03	-7.75
56.62	27.67	4.21	-3.96
56.66	27.11	-1	-0.81
56.7	26.28	-0.12	2.21
56.74	24.41	0.75	4.86
56.78	25.633	0.48056	-2.0682
56.82	25.635	0.027834	-2.1296
56.86	25.692	-0.41281	-2.1987
56.9	25.799	-0.83934	-2.2735
56.94	23.95	-8.39	-0.05
56.98	29.51	-4.6	-2.29
57.02	26.365	-2.0142	-2.5126
57.06	26.619	-2.3641	-2.5907
57.1	26.896	-2.6899	-2.6649
57.14	27.193	-2.9895	-2.7331
57.18	26.02	-3.24	-2.95
57.22	27.23	-1.55	-0.95
57.26	30.39	0.9	-1.81
57.3	29.13	2	-5.14
57.34	30.6	1.3	-6.21
57.38	28.83	-2.26	-6.43
57.42	32.28	-2.76	-1.92
57.46	28.9	-5.43	-1.44
57.5	27.23	-8.49	-4.22
57.54	31.17	-1.72	-4.9
57.58	30.256	-3.9797	-2.5342
57.62	31.51	-9.51	-4.44
57.66	27.38	-8.52	-2.26
57.7	30.98	-5.44	0.49
57.74	26.83	-4.03	0.32
57.78	29.82	1.18	-0.54
57.82	30.23	0.25	-0.19
57.86	31.44	-4.58	2.05
57.9	29.7	-3.39	0.32
57.94	28.54	-0.21	0.22
57.98	30.7	1.54	-0.55
58.02	28.4	3.41	-0.78
58.06	27.63	2.52	1.52
58.1	28.75	3.58	1.19
58.14	28.55	2.63	-0.07
58.18	28.65	3.55	0.41
58.22	27.97	3.98	0.54
58.26	29.95	4.1	0.73
58.3	29.52	4.43	0.34
58.34	31.06	4.96	1.52
58.38	33.14	4.56	0.9
58.42	31.7	4.89	1.16
58.46	32.01	4.88	2.67
58.5	34.29	6.67	2.74
58.54	36.73	8.9	2.45
58.58	38.01	11.75	1.33
58.62	37.08	12.67	-3.94
58.66	34.82	11.1	-5.15
58.7	31.302	6.0697	0.23946
58.74	30.84	5.4024	0.52733
58.78	30.327	4.6549	0.8452
58.82	25.98	-0.42	2.51
58.86	20.56	1.09	3.35
58.9	20.85	1.98	0.83
58.94	22.1	-1.6	0.98
58.98	23.64	2.1	0.89
59.02	27.94	-3.71	0.77
59.06	25.971	-1.5576	3.0715
59.1	29.19	-6.45	-1.67
59.14	24.727	-3.1937	3.4083
59.18	26.58	-3.31	5.92
59.22	26.3	-2.2	3.6
59.26	25.24	-3.14	2.93
59.3	26.12	-3.9	4.59
59.34	25.43	-3.62	5.73
59.38	24.56	-6.2	6.26
59.42	24.4	-8.47	4.26
59.46	20.01	-4.77	2.76
59.5	17.77	-4.4	-1.22
59.54	16.55	-3.99	-4.57
59.58	20.96	-3.91	-4.99
59.62	24.04	-4.77	-1.54
59.66	20.69	-0.16	-2.66
59.7	22.16	0.76	-3.38
59.74	21.55	6.3	-6
59.78	20.91	8.12	-2.17
59.82	19.08	7.05	-0.45
59.86	17.18	7.02	-0.06
59.9	12.75	5.71	-1.91
59.94	15.33	4.58	-2.05
59.98	15.48	4.56	-0.87
60.02	14.81	4.47	-2.05
60.06	12.23	2.25	-2.62
60.1	11.82	1.39	-1.85
60.14	12.24	3.6	-0.62
60.18	11.51	2.96	-3.29
60.22	10.55	2.46	-3.89
60.26	13.7	1.49	-3.26
60.3	10.95	2.93	-3.66
60.34	12.51	0.09	-2.41
60.38	14.76	1.58	-1.11
60.42	16.39	0.74	-1.64
60.46	12.832	0.5561	-1.639
60.5	14.3	4.39	-1.7
60.54	13.586	-0.32913	-0.81076
60.58	12.47	-1.1	0.44
60.62	14.99	-2.08	-0.65
60.66	12.88	-3.62	-1.46
60.7	12.98	-3.52	-0.82
60.74	15.69	-5.52	0.58
60.78	16.12	-3.57	2.02
60.82	17.45	-2.17	1.57
60.86	20.49	-3.62	3.08
60.9	23.91	-7.93	2.02
60.94	25.37	-10.4	2.31
60.98	23.28	-9.62	1.99
61.02	19.5	-8.61	-2.3
61.06	19.33	-8.94	-2.35
61.1	17.68	-6.12	-3.85
61.14	16.85	-6.86	-4.09
61.18	17.57	-6.88	-5.48
61.22	16.75	-7.65	-6.59
61.26	16.02	-2.51	-4.96
61.3	17.59	-3.56	-6.44
61.34	17.77	0.02	-4.75
61.38	17.19	-0.58	-1.41
61.42	19.49	-3.77	-1.09
61.46	15.33	-5.02	-0.18
61.5	16.7	-7.26	-0.63
61.54	17.41	-5.77	-1.9
61.58	18.42	-2.38	-2.96
61.62	24.52	1.05	-2.3
61.66	27.11	1.65	-3.65
61.7	28.48	2.6	-3.38
61.74	28.51	2.97	-3.34
61.78	31.27	4.07	-2.29
61.82	30.81	4.3	-1.95
61.86	32.03	4.53	-1
61.9	32.1	3.18	-0.1
61.94	31.77	3.41	-0.06
61.98	32.7	2.9	-0.35
62.02	32.02	1.46	-0.19
62.06	33.08	2.61	-0.81
62.1	32.19	4.08	-0.78
62.14	34.2	4.53	-1.05
62.18	34.62	4.43	0.19
62.22	32.89	5.62	2.75
62.26	35.05	3.12	6.77
62.3	33.12	3.29	9.08
62.34	33.17	1.11	9.33
62.38	28.78	2.68	3.87
62.42	28.87	5.25	5.11
62.46	32.35	3.59	5.39
62.5	33.27	4.13	6.6
62.54	31.08	1.97	5.48
62.58	29.29	2.81	5.6
62.62	27.27	2.02	3.83
62.66	27.44	2.72	2.85
62.7	28.28	2.02	-1.07
62.74	27.45	-1.02	-2.04
62.78	28.04	0.89	0.83
62.82	28.86	1.65	2.49
62.86	29.39	2.1	2.06
62.9	28.6	3.21	3.05
62.94	30.64	2.52	3.51
62.98	29.09	3.38	4.36
63.02	29.86	2.57	5.75
63.06	28.69	2.37	5.81
63.1	28.24	0.79	4.23
63.14	26.91	-0.57	5.59
63.18	25.84	-4.28	3.69
63.22	26.01	-5.96	3.33
63.26	23.45	-6.16	0.86
63.3	24.1	-6.27	-1.36
63.34	22.8	-5.35	-4.02
63.38	22.88	-4.18	-5.07
63.42	21.93	-2.4	-8.52
63.46	22.34	0.57	-9.06
63.5	19.87	2.48	-10.26
63.54	18.41	2.98	-11.81
63.58	20.58	5.59	-8.99
63.62	19.89	5.55	-8.86
63.66	22.13	9.56	-7.16
63.7	19.614	2.5051	-9.924
63.74	19.594	2.2262	-9.6336
63.78	19.586	1.856	-9.2599
63.82	19.577	1.4163	-8.8313
63.86	15.46	-7.15	-8.58
63.9	15.48	-4.33	-7.99
63.94	17.02	-2.82	-8.13
63.98	22.22	2.49	-7.81
64.02	22.43	0.49	-7.51
64.06	18.84	-1.79	-7.75
64.1	19.73	0.03	-6.88
64.14	19.87	-0.39	-6.32
64.18	16.66	-0.36	-5.76
64.22	15.45	-1.28	-6.97
64.26	15.04	-1.77	-8.46
64.3	12.96	-3.53	-10.87
64.34	12.77	-1.06	-9.98
64.38	12.9	0.61	-8.94
64.42	11.36	0.14	-8.02
64.46	11.1	1.03	-8.29
64.5	12.01	0.89	-9.04
64.54	10.88	-0.68	-9.04
64.58	14.54	-4.01	-8.46
64.62	13.62	-4.37	-8.25
64.66	14.9	-3.4	-9.43
64.7	12.64	-3.2	-9.5
64.74	14.28	-2.87	-7.73
64.78	16.2	-5.02	-6.44
64.82	17.264	-4.6149	-8.5696
64.86	18.182	-4.6713	-8.5348
64.9	19.134	-4.674	-8.4901
64.94	20.111	-4.6282	-8.4334
64.98	21.104	-4.5392	-8.3628
65.02	22.106	-4.412	-8.2762
65.06	23.107	-4.2519	-8.1716
65.1	24.1	-4.064	-8.0469
65.14	25.075	-3.8535	-7.9001
65.18	26.025	-3.6256	-7.7293
65.22	26.941	-3.3854	-7.5323
65.26	30.53	-10.21	-9.05
65.3	31.9	-10.09	-11.32
65.34	29.399	-2.6433	-6.7643
65.38	30.094	-2.406	-6.4425
65.42	32.93	2.78	-5.96
65.46	30.92	2.16	-4.38
65.5	30.55	1.55	-3.39
65.54	30.79	0.23	-3.39
65.58	29.92	-0.66	-3.95
65.62	29.93	0.18	-2.91
65.66	31.05	-0.03	-2.83
65.7	30.89	-3.46	-3.16
65.74	32.27	-5.14	-1.5
65.78	32.4	-2.07	-0.62
65.82	32.13	-3.21	0.26
65.86	31.39	-1.01	-0.73
65.9	30.63	-0.63	-0.24
65.94	30.77	0.74	-0.39
65.98	30.9	0.35	-0.69
66.02	31.2	1.95	-1.01
66.06	31.35	2.5	-0.8
66.1	30.97	3.89	-1.01
66.14	32.01	4.86	-1.08
66.18	33.9	5.22	-0.3
66.22	34.14	5.42	-0.85
66.26	34.47	5.47	-2.45
66.3	32.57	3.48	-0.35
66.34	31.53	2.85	0.05
66.38	36.248	2.5891	-2.2154
66.42	36.852	1.6998	-2.5996
66.46	40.61	2.71	-0.59
66.5	39.5	0.4	-3.61
66.54	38.98	-0.79	-4.62
66.58	39.33	0.16	-3.58
66.62	39.76	-0.63	-5.11
66.66	36.22	-5.89	-6.38
66.7	35.72	-6.74	-4.18
66.74	36.12	-5.8	-7.28
66.78	33.03	-9.45	-3
66.82	34.51	-5.62	-2.56
66.86	33.09	-4.29	-4.29
66.9	32.05	-2.5	-4.29
66.94	31.83	-1.49	-2.75
66.98	32.17	-0.87	-2.35
67.02	32.54	0.64	-1.36
67.06	32.62	1.35	-2.5
67.1	33.7	2.68	-1.48
67.14	33.92	2.58	-2
67.18	33.89	1.45	-0.81
67.22	32.32	1.96	-1.13
67.26	31.09	1.54	-1.39
67.3	32.61	0.46	-0.86
67.34	32.23	1.83	-1.01
67.38	33.94	1.55	-0.75
67.42	35.66	2.7	-0.63
67.46	35.45	1.69	-1.8
67.5	36.46	1.45	-1.15
67.54	35.31	2.9	-1.72
67.58	36.5	0.78	-0.69
67.62	36.15	2.64	0.32
67.66	35.57	2.27	0.98
67.7	34.44	1.59	-0.93
67.74	34.88	1.52	-0.77
67.78	34.63	2.44	-1.26
67.82	33.63	3.85	-1.52
67.86	34.98	1.92	-2.22
67.9	33.43	1.66	-1.93
67.94	33.52	1.89	-2.22
67.98	30.87	3.05	-1.58
68.02	32.08	2.97	-1.46
68.06	31.51	2.36	-2.56
68.1	30.77	1.66	-2.54
68.14	31.39	2.05	-1.87
68.18	31.78	1.36	-1.68
68.22	31.3	1.36	-1.73
68.26	30.24	1.83	-1.01
68.3	29.67	2.35	-0.32
68.34	25.86	-1.5	0.07
68.38	25.96	-3.93	-0.97
68.42	27.83	-1.57	0.24
68.46	26.53	-2.11	-0.22
68.5	27.4	-0.15	0.97
68.54	28.54	0.17	-2.01
68.58	31.67	-0.29	-0.12
68.62	32.24	-0.27	1.12
68.66	34.03	1.06	0.88
68.7	34.82	2.67	1.28
68.74	34.13	1.31	3.04
68.78	34.363	-0.82111	-1.3825
68.82	34.978	-0.97585	-1.8186
68.86	39.58	-0.09	-3.08
68.9	37.7	0.36	-4.47
68.94	33.95	-2.71	-6.71
68.98	34.18	-7.6	-5.62
69.02	33.81	-4.6	-1.1
69.06	36.33	0.72	-3.62
69.1	37.6	2.72	-2.41
69.14	39.72	0.87	-2.52
69.18	36.01	-1.52	-2.03
69.22	36.77	3.32	-1.81
69.26	35.63	3	-2.65
69.3	35.96	1.36	-1.84
69.34	36.75	0.7	-1.9
69.38	35.42	-1.76	-2.97
69.42	34.63	-1.75	-2.67
69.46	35.04	-0.87	-2.08
69.5	34.66	-3.15	-2.48
69.54	33.91	-3.77	-3.34
69.58	34.05	-5.76	-0.44
69.62	33.34	-1.18	-0.24
69.66	29.68	-4	-1.8
69.7	31.12	-3.09	-2.73
69.74	31.05	-3.83	-2.05
69.78	29.52	-4.29	-1.78
69.82	28.8	-4.69	-1.99
69.86	27.8	-3.89	-1.35
69.9	28.49	-2.08	-0.24
69.94	29.23	-0.65	0.56
69.98	30.47	-0.24	0.75
70.02	31.31	0.52	2.01
70.06	31.58	1.41	3.37
70.1	31.34	2.37	3.67
70.14	30.85	2.74	4.02
70.18	32.48	4.17	3.86
70.22	34.04	5.4	5.12
70.26	32.82	7.55	3.86
70.3	35.2	8	2.68
70.34	32.26	8.39	1.89
70.38	29.2	6.7	3.65
70.42	26.79	6.02	3.08
70.46	22.09	3.8	2.48
70.5	21.39	1.47	-1.9
70.54	23.02	2.37	-3.16
70.58	28.31	6.32	-0.34
70.62	27.32	7.1	-3.6
70.66	29.32	10.9	0.71
70.7	29.1	8.75	2.8
70.74	28.71	5.9	2.52
70.78	27	3.74	1.5
70.82	25.87	7.45	3.94
70.86	28.098	4.4575	-0.97415
70.9	28.577	4.0601	-1.2794
70.94	29.068	3.6702	-1.5858
70.98	29.563	3.3029	-1.8904
71.02	28.12	-0.3	-4.45
71.06	28.24	1.54	-3.45
71.1	30.11	-1.87	-5.47
71.14	27.82	-1.76	-5.41
71.18	31.68	4.53	-0.03
71.22	34.63	6.61	-1.72
71.26	34.69	5.41	-2.83
71.3	35.9	4.11	-4.4
71.34	33.94	4.32	-4.67
71.38	33.33	4.47	-6.15
71.42	30.98	4.37	-5.52
71.46	31.49	4.48	-1.64
71.5	26.13	4.42	-2.37
71.54	31.77	0.21	0.41
71.58	31.79	0.56	-3.66
71.62	28.56	-1.87	-5.05
71.66	26.85	0.63	-6.09
71.7	28.57	-2.28	-3.3
71.74	31.75	-2.56	-2.95
71.78	30.88	-1.72	-2.56
71.82	30.02	-0.24	-4.2
71.86	31.51	0.94	-1.73
71.9	33.31	1.64	-3.03
71.94	31.53	2.85	-2.15
71.98	30.49	0.41	0.2
72.02	30.27	-1.85	1.35
72.06	31.12	-0.22	0.73
72.1	33.67	1.57	0.02
72.14	33.54	1.08	-2.01
72.18	31.96	-0.06	-2.91
72.22	35.11	-0.18	-2.68
72.26	35.39	0.16	-3.12
72.3	36.99	0.21	-3.21
72.34	35.83	1.03	-1.96
72.38	37	0.94	-1.54
72.42	31.6	-1.52	0.91
72.46	32.22	-2.54	2.24
72.5	32.1	-0.04	2.01
72.54	31.85	-0.02	1.27
72.58	30.35	0.09	1
72.62	29.9	1.72	0.67
72.66	30.1	2.37	0.81
72.7	29.26	3.25	0.66
72.74	30.02	3.97	1.27
72.78	27.83	2.22	-0.3
72.82	31.52	1.51	-2.82
72.86	30.28	2.29	-1.93
72.9	31.24	3.39	-0.42
72.94	30.19	4.2	-0.81
72.98	30.12	3.9	-1.67
73.02	28.97	4.71	0.35
73.06	28.21	3.25	1.8
73.1	28.73	3.6	7.44
73.14	27.5	0.36	7.29
73.18	24.35	-2.75	6.17
73.22	28.998	-1.2517	-0.90486
73.26	28.819	-1.9895	-1.6207
73.3	28.615	-2.7154	-2.3423
73.34	31.21	-5.98	-7.91
73.38	31.24	-6.48	-8.56
73.42	28.09	-11.31	-8.14
73.46	27.524	-5.2039	-4.7447
73.5	27.175	-5.6484	-5.0894
73.54	32.45	-1.37	-6.93
73.58	27.41	-6.93	-3.6
73.62	24.8	-3.69	-3.78
73.66	24.35	-3.51	-3.75
73.7	23.92	-5.26	-5.43
73.74	21.53	-5.37	-3.71
73.78	21.36	-5.94	-1.25
73.82	21.2	-6.62	1.6
73.86	23.44	-4.28	5.35
73.9	21.07	1.09	6.77
73.94	21.6	-0.69	7.32
73.98	22.03	-0.79	6.7
74.02	22.24	2.72	7.86
74.06	26.59	5.07	5.48
74.1	30	4.09	6.65
74.14	27.2	4.53	5.72
74.18	25.78	3.97	5.29
74.22	24.58	4.54	2.71
74.26	25.42	5.42	2.46
74.3	26.02	6.31	2.28
74.34	29.95	1.54	-1.49
74.38	28.21	-2.05	-4.7
74.42	27.26	-3.02	-5.28
74.46	27.66	-1.46	-3.78
74.5	24.86	-0.03	-3.21
74.54	22.73	-2.58	-1.3
74.58	20.26	-1.96	-1.74
74.62	22.726	-2.4191	-0.34417
74.66	17.76	-3.97	6.59
74.7	21.771	-2.6504	0.95918
74.74	23.25	-3.76	4.33
74.78	20.08	-1.96	2.9
74.82	19.03	1.63	4.78
74.86	22.57	-2.49	2.12
74.9	22.21	-4.29	2.1
74.94	21.45	-1.55	2.36
74.98	22.19	-0.07	1.71
75.02	26.41	-0.03	1.54
75.06	26.55	1.99	0.39
75.1	27.77	1.94	0.49
75.14	26.18	2.4	0.19
75.18	28.31	2.23	0.57
75.22	26	2.44	1.2
75.26	26.94	2.6	1.8
75.3	27.24	1.12	0.08
75.34	26.56	2.64	-0.43
75.38	27.97	2.75	-0.27
75.42	27.61	3.32	-0.63
75.46	29.33	2.75	-1.88
75.5	30.08	3.1	-2.92
75.54	30.78	2.22	-3.71
75.58	31.96	4.61	-1.43
75.62	36.64	2.65	-1.89
75.66	35.05	0.23	-2.02
75.7	29.19	-2.68	0.07
75.74	29.05	-6.23	3.25
75.78	28.32	-8.05	-1.62
75.82	25.1	-14.3	-4.4
75.86	27.15	-12.95	-3.84
75.9	27.76	-13.17	-2.53
75.94	25.52	-12.18	-1.72
75.98	27.23	-13.62	-4.38
76.02	24.59	-10.24	-7.07
76.06	21.46	-7.45	-6.44
76.1	21.35	-7.42	-4.37
76.14	22.25	-7.3	-6.28
76.18	20.09	-1.01	-2.26
76.22	17.11	-2.53	1.36
76.26	22.5	-5.68	1.98
76.3	22.6	-4.67	0.8
76.34	25.3	-1.34	0.37
76.38	26.71	-2.02	-1.31
76.42	30.36	-1.65	-1.83
76.46	29.82	-2.14	-1.55
76.5	31.43	-2.17	-2.29
76.54	31.45	-3.33	-1.08
76.58	32.11	0.11	-1.21
76.62	33.53	1.05	-0.39
76.66	35.89	2.53	-0.73
76.7	36.46	2.9	-0.67
76.74	36.06	5.71	0.56
76.78	37.31	4.7	0.77
76.82	38.59	2.01	0.41
76.86	36.78	1.93	0.72
76.9	38.68	1.08	-1.16
76.94	38.54	2.84	-0.51
76.98	40.3	1.45	0.29
77.02	38.36	0.68	2.51
77.06	35.31	1.03	4.71
77.1	32.8	-1.31	3.3
77.14	31.98	-2.33	1.83
77.18	30.18	-1.09	0.42
77.22	29.96	0	0.77
77.26	28.43	-4.11	-2.14
77.3	24.7	-7.72	-6.33
77.34	23.98	-2.9	-4.54
77.38	24.5	-2.21	-1.4
77.42	24.46	-2.02	0.18
77.46	23.77	-6.56	-1.1
77.5	22.06	-7.68	-1.37
77.54	19.73	-8.71	-2.35
77.58	20.55	-6.49	-2.32
77.62	21.6	-4.69	0.8
77.66	28.57	-4.5	0.09
77.7	24.94	-8.03	-1.68
77.74	24.75	-6.58	-0.71
77.78	23.55	-6.39	-1.61
77.82	23.45	-6.79	1.65
77.86	26.89	-5.12	1.51
77.9	31.51	0.23	-2.66
77.94	29.31	0.71	-2.22
77.98	29.3	1.1	-1.07
78.02	30.03	2.22	0.29
78.06	27.67	1.88	0.59
78.1	28.89	0.18	-0.84
78.14	32.19	1.4	-3.21
78.18	31.734	1.8767	-0.94359
78.22	31.69	-0.48	3.31
78.26	30.95	1.48	0.52
78.3	33.43	3.69	-0.33
78.34	33.98	2.46	-3.04
78.38	37.22	2.57	-2.26
78.42	35.29	-0.24	-5.79
78.46	35.91	-2.22	-4.16
78.5	32.07	-0.66	-7.59
78.54	33.74	0.67	-5.32
78.58	35.27	-0.81	-6.44
78.62	35.23	-0.72	-5.36
78.66	36.97	-2.02	-4.56
78.7	36.78	-1.46	-4.64
78.74	36.91	0.04	-3
78.78	36.13	-0.6	-1.81
78.82	37.67	-3.3	-0.04
78.86	36.17	-1.66	-1.03
78.9	34.91	0.36	-1.33
78.94	33.79	2	-1.37
78.98	32.41	2.01	-1.36
79.02	33.7	1.77	-1.37
79.06	31.14	2.76	-1.06
79.1	31.68	3.01	-0.54
79.14	31.14	2.39	-0.87
79.18	30.03	3.5	-1.1
79.22	31.08	4.97	-0.8
79.26	31.45	5.5	-1.36
79.3	31.41	5.95	-0.21
79.34	30.96	6.19	-0.39
79.38	31.79	6.53	-1.75
79.42	35.25	7.46	-2.55
79.46	34.98	7.48	-2.05
79.5	34.06	4.15	-4.58
79.54	32.37	3.28	-5.11
79.58	32.6	0.15	-9.38
79.62	29.99	-4.02	-9.55
79.66	27.47	-5.13	-7.39
79.7	24.9	-7.23	-4.78
79.74	23.78	-4.37	-5.32
79.78	23.52	-5.11	-7.75
79.82	24.27	-1.07	-4.22
79.86	23.08	-6.59	-3.24
79.9	22.18	-8.18	-6.02
79.94	30.76	-6.46	-8.58
79.98	29.4	-3.67	-6.87
80.02	32.06	-0.81	-4.07
[truncated: 1,013 more rows]
