# Supplementary material for: Mean flow and turbulence structure over exposed roots on a forested floodplain: Insights from a controlled laboratory experiment
Source: PLoS One. 2020 Feb 26;15(2):e0229306. doi: 10.1371/journal.pone.0229306 (PMC7043746; doi:10.1371/journal.pone.0229306)
Supplement: S1 File — (ZIP) [file pone.0229306.s001.zip › data_and_scripts/velocity_data/t21_107_replaced.csv]

0.02	26.49	4.09	2.02
0.06	26.05	4.21	2.55
0.1	26.2	3.87	2.89
0.14	24.8	4.63	3.44
0.18	24.81	5.31	3.77
0.22	23.65	4.98	3.82
0.26	22.4	5.83	4
0.3	23.29	6.61	5.27
0.34	23.17	5.6	6.97
0.38	24.49	7.47	2.3
0.42	21.36	5.58	-0.27
0.46	20.5	-0.82	1.18
0.5	21.29	-2.69	0.25
0.54	23.1	-3.3	-4.56
0.58	23.15	-2.94	-4.97
0.62	21.54	-1.1	-6.89
0.66	21.15	-0.21	-6.21
0.7	20.36	0.02	-7.03
0.74	23.79	-3.72	-5.07
0.78	27.7	1.21	-1.53
0.82	28.28	2.23	-1.34
0.86	29.34	5.28	0.97
0.9	31.94	5.42	1.25
0.94	29.29	2.58	-3.66
0.98	30.25	2.75	1.75
1.02	32.57	2.3	0.19
1.06	34.29	5.03	0.01
1.1	33.29	6	-2.2
1.14	33.02	6.05	-0.56
1.18	36.71	8.37	-3.3
1.22	33.31	6.5	-6.62
1.26	28.6	6.09	-4.92
1.3	28.32	4.17	0.99
1.34	29.1	6.25	2.9
1.38	29.9	6.46	3.18
1.42	24.97	4.3	-1.55
1.46	26.77	2.79	0.12
1.5	27.05	-1.17	-1.48
1.54	24.75	-0.01	-0.91
1.58	21.99	2.43	3.35
1.62	24.03	0.35	4.87
1.66	21.18	0.02	7.59
1.7	23.32	-1.93	7.89
1.74	23.08	-8.6	2.1
1.78	22.4	-5.12	3.48
1.82	18.7	-4.82	-2.7
1.86	19.11	-7.39	-2.04
1.9	15.9	-7.97	-2.23
1.94	13.88	-7.11	-3.24
1.98	14.97	-4.4	-0.79
2.02	17.65	-5.52	2.2
2.06	21.27	-8.31	3.62
2.1	21.48	-8.48	1.28
2.14	20.5	-4.4	1.4
2.18	18.55	-9.33	2.91
2.22	16.13	-9.94	-1.51
2.26	16.12	-8.22	-1.5
2.3	16.94	-6.03	2.73
2.34	16.1	-6.19	3.63
2.38	15.49	-2.9	0.73
2.42	15.18	0.44	4
2.46	19.38	1.42	2.76
2.5	19.807	-2.1346	-0.56879
2.54	24.67	3.37	-1.58
2.58	21.65	2.22	-2.38
2.62	22.72	-1.26	-3.2
2.66	23.12	-4.9	-3.72
2.7	24.83	-5.73	-2.87
2.74	26.79	-0.24	-8.19
2.78	25.554	0.32265	-1.2661
2.82	26.444	0.57985	-1.2781
2.86	27.317	0.81347	-1.2681
2.9	28.164	1.0235	-1.2361
2.94	27.01	5.63	8.78
2.98	29.731	1.3724	-1.1063
3.02	30.43	1.5113	-1.0084
3.06	31.09	3.04	-1.36
3.1	32.4	0.59	-3.79
3.14	33.62	1.66	-0.79
3.18	32.45	1.34	1.2
3.22	33.43	1.36	1.11
3.26	30.72	1	-0.13
3.3	31.07	0.69	0.29
3.34	30	0.55	0.1
3.38	32.06	1.18	0.31
3.42	31.68	1.66	0.72
3.46	32.09	2.68	2.08
3.5	31.69	2.43	1.44
3.54	30.79	3.91	0.11
3.58	31.3	4.22	0.94
3.62	31.45	4.95	2.09
3.66	32.47	4.36	2.78
3.7	34.03	2.76	2.89
3.74	36.11	3.03	2.57
3.78	34.65	4.48	0.45
3.82	33.67	3.09	2.83
3.86	31.68	2.96	3.04
3.9	30.14	3.44	0.78
3.94	28.15	3.64	0.21
3.98	28.42	4.14	1.94
4.02	26.59	4	3.19
4.06	23.79	1.83	0.64
4.1	23.98	4.38	-3.87
4.14	25.99	1.72	-7.51
4.18	24.52	-0.03	-5.05
4.22	24.35	2.1	-4.39
4.26	24.09	4.3	-1.43
4.3	22.78	0.56	-3.39
4.34	22.63	1.51	-3.62
4.38	25.01	-0.3	-5.49
4.42	24.83	-0.87	-2.36
4.46	23.57	-0.6	-0.92
4.5	26.19	-1.71	0.2
4.54	25.72	-0.07	2.22
4.58	25.78	-0.08	2.26
4.62	25.99	0.84	3.68
4.66	25.25	1.81	4.09
4.7	23.95	3.56	3.86
4.74	23.67	0.53	3.22
4.78	25.04	2.1	1.6
4.82	24.82	4.91	-0.81
4.86	28.49	5.31	1.19
4.9	27.44	3.79	0.28
4.94	26.34	3.15	1.79
4.98	26.13	4.49	2.1
5.02	24.95	8.9	1.51
5.06	24.32	9.5	1.7
5.1	25.8	10.82	0.21
5.14	24.3	9.96	0.56
5.18	22.52	10.26	0.14
5.22	21.58	8.39	-0.57
5.26	19.31	8.13	0.53
5.3	19.79	9.16	0.97
5.34	21.17	9.29	0.94
5.38	23.9	7.2	4.32
5.42	24.63	5.34	5.1
5.46	26.64	8.94	4.96
5.5	25.46	7.52	2.58
5.54	25.04	4.01	5.03
5.58	25.54	5.04	5.16
5.62	23.96	4	7.21
5.66	21.76	1.18	6.56
5.7	18.98	0.23	6.1
5.74	17.25	0.96	4.77
5.78	17.96	-2.83	1.2
5.82	18.01	-2.2	-3.72
5.86	16.98	-2.02	-5.81
5.9	15.69	-0.81	-5.88
5.94	17.06	-0.81	-3.21
5.98	18.06	0.89	-7.41
6.02	20.62	-1.81	-9.11
6.06	20.14	-6.21	-10.87
6.1	23.95	-6.83	-8.12
6.14	29.45	-5.41	-6.09
6.18	30.85	-7.1	-7.88
6.22	32.07	-8.82	-11.13
6.26	29.48	-5.4	-10.62
6.3	30.33	-3.76	-9.01
6.34	30.24	-1.06	-8.42
6.38	31.21	-1.96	-6.88
6.42	32.16	-3.48	-3.07
6.46	34.92	-1.52	-5.09
6.5	32.54	-1.88	-4.67
6.54	33.38	3.25	-7.19
6.58	32.02	4.63	-6.92
6.62	31.8	6.69	-5.05
6.66	28.74	5.1	-5.2
6.7	25.78	2.9	-0.55
6.74	25.54	2.89	-1.87
6.78	24.41	1.31	-0.08
6.82	22.99	-5.41	6.08
6.86	21.49	-7.11	4.85
6.9	18.45	-6.97	4
6.94	15.55	-6.74	4.65
6.98	16.2	-8.15	4.01
7.02	16.49	-6.14	3.74
7.06	20.3	-7.66	0.79
7.1	23.67	-5.73	-5.08
7.14	20.28	-5.6331	1.2654
7.18	27.59	-5.78	-4.87
7.22	21.58	-6.88	-5.65
7.26	20.79	-4.25	-2.27
7.3	20.71	-0.24	2.81
7.34	24.54	-0.03	-0.69
7.38	20.85	3.09	3.87
7.42	22.65	1.37	4.88
7.46	20.1	3.06	6.4
7.5	21.94	2.9	6.17
7.54	26.76	4.95	3.32
7.58	23.11	3.53	1.51
7.62	20.52	-0.6	-1.37
7.66	20.43	1.71	2.01
7.7	20.96	5.47	6.69
7.74	19.04	1.21	8.2
7.78	17.77	2.66	8.16
7.82	18.32	1.3	6.09
7.86	16.87	1.28	7.72
7.9	19.6	-0.87	6.85
7.94	21.38	-4.08	4.59
7.98	24.34	-2.29	0.14
8.02	19.37	0.41	-2.74
8.06	19.73	1.57	-1.63
8.1	20.78	2.13	-1.41
8.14	20.99	5.16	-1.35
8.18	23.2	7.71	-0.64
8.22	21.63	6.31	-1.27
8.26	22.98	7.71	1.42
8.3	23.29	7.95	0.29
8.34	22.98	3.2	-1.82
8.38	21.86	1.91	-2.34
8.42	19.31	-0.44	-3.75
8.46	18.5	-0.75	-1.23
8.5	17.95	0.73	-1.38
8.54	15.01	-2.71	-0.34
8.58	18.63	-1.85	0.97
8.62	18.69	-1.85	1.95
8.66	18.9	-0.14	2.1
8.7	20.88	-4.94	1.19
8.74	22.68	-2.17	0.45
8.78	20.18	-6.09	-1.56
8.82	21.14	-4.19	-5.08
8.86	23.69	-4.16	-4.9
8.9	23.55	-3.42	-5.23
8.94	27.58	-2.94	-5.42
8.98	26.42	-3.13	-6.41
9.02	27.92	-2.5	-6.24
9.06	28.65	-2.17	-6.83
9.1	29.64	-0.39	-6.95
9.14	29.96	0.72	-7.54
9.18	26.53	2.37	-5.92
9.22	29.75	-4.27	-3.45
9.26	26.02	-2.73	-0.85
9.3	28.81	-4.29	-0.42
9.34	25.45	-3.57	2.46
9.38	28.01	-3.02	5.26
9.42	25.51	2.62	5.16
9.46	25.45	2.1	4.21
9.5	23.8	0.48	4.5
9.54	26.12	2.29	5.1
9.58	24.01	3.63	3.5
9.62	25.98	2.75	2.06
9.66	23.1	0.02	3.48
9.7	28.57	3.61	6.4
9.74	31.36	4.71	6.58
9.78	31.86	5.38	4.05
9.82	36.34	2.9	0.57
9.86	36.56	-3.62	-0.79
9.9	35.57	-2	-5.46
9.94	31.51	-3	-3.42
9.98	31	1.84	-0.6
10.02	29.04	1.04	1.64
10.06	27.35	0.92	1.16
10.1	28.86	4.56	-0.39
10.14	30.47	1.51	-0.47
10.18	32.04	2.93	1.89
10.22	32.2	4.85	1.83
10.26	33.22	6.76	0.99
10.3	33.29	7.65	1.48
10.34	34.38	7.81	1.86
10.38	34.77	8.37	-0.42
10.42	30.77	9.91	-0.6
10.46	30.33	8.51	-4.2
10.5	28.94	4.18	-8.15
10.54	29.41	4.18	-4.92
10.58	30.12	9.21	-1.75
10.62	34.25	7.81	-1.45
10.66	29.67	3.59	-6.11
10.7	29.22	7.19	-0.55
10.74	27.89	8.07	0
10.78	27.96	6.51	0.12
10.82	28.76	5.23	4.84
10.86	26.2	4.21	6.64
10.9	25.07	7.24	6.31
10.94	24.13	7.58	4.03
10.98	25.61	3.85	3.2
11.02	25.41	6.43	1.27
11.06	25.01	1.11	4.72
11.1	23.15	1.36	2.01
11.14	26.63	1.49	2.02
11.18	24.06	3.52	5.47
11.22	24.36	2.41	5.86
11.26	24.95	-5.29	6.04
11.3	21.3	-4.04	4.68
11.34	21.71	-2.99	4
11.38	23.49	-3.51	0.27
11.42	23.48	0.82	0.07
11.46	19.28	3.77	3.72
11.5	22.33	1.04	5.81
11.54	22.4	-1.26	6.83
11.58	23.1	1.18	2.94
11.62	21.38	2.32	-2.18
11.66	21.89	3.94	-3.6
11.7	24.51	4.9	-2.17
11.74	25.18	3.2	-0.49
11.78	29.57	-0.09	2.17
11.82	26.92	-1.28	2.08
11.86	30.54	-2.11	-0.04
11.9	26.86	0.86	-6.02
11.94	28.84	-0.34	-4.77
11.98	28.9	-4.57	-4.78
12.02	30.82	-1.54	-3.05
12.06	29.37	1.16	-4.38
12.1	31.09	-0.56	-4.39
12.14	30.21	-0.69	-4.95
12.18	29.82	-1.21	-5.7
12.22	29.64	-1.43	-4.91
12.26	28.83	-0.82	-5.73
12.3	28.33	-2.32	-5.06
12.34	25.24	-2.35	-4.4
12.38	25.74	-3.29	-5.98
12.42	26.92	-1.67	-5.56
12.46	28.41	0.74	-5.58
12.5	26.45	3.36	-7.9
12.54	20.83	-0.02	-4.28
12.58	24.44	-5.75	1.18
12.62	26.65	-3.33	0
12.66	30.81	-3.43	-3.14
12.7	30.97	-4.46	-4.46
12.74	33.64	-3.8	-5.75
12.78	29.13	2.1	-2.9
12.82	31.169	-1.1226	-2.0687
12.86	31.584	-0.81869	-1.6818
12.9	31.941	-0.48907	-1.2779
12.94	32.234	-0.13859	-0.85687
12.98	36.35	2.74	-1.89
13.02	37.91	-1.16	-1.61
13.06	33.06	0.5	0.71
13.1	32.41	1.53	2.25
13.14	29.4	1.78	3.5
13.18	31.31	1.8	1.72
13.22	29.07	2.1	2.1
13.26	27.92	4.84	4.82
13.3	28.51	3.09	3.47
13.34	31.08	2.79	3.94
13.38	30.47	4.01	4.42
13.42	30.34	3.35	5.29
13.46	30.8	3.93	4.68
13.5	30.23	4.53	4.04
13.54	29.9	6.71	5.36
13.58	26.12	4.2	4.71
13.62	27.99	2.46	3.22
13.66	28.77	1.87	4.36
13.7	29.31	0.47	0.73
13.74	32.72	4.61	3.14
13.78	30.218	1.6999	-0.7447
13.82	30.607	1.456	-1.6924
13.86	31.56	-0.86	-6.39
13.9	27.33	-3.11	-2.46
13.94	28	-1.11	-8.88
13.98	34.09	1.03	-5.52
14.02	32.1	-0.97	-5.29
14.06	35.03	3.07	-2.37
14.1	36.46	3.9	-1.46
14.14	35.15	3.68	-1.7
14.18	35.15	4.2	-0.84
14.22	33.01	5.02	0.73
14.26	31.8	3.67	2.9
14.3	34.47	-0.34	0.77
14.34	30.75	5.5453	3.8689
14.38	30.422	5.5475	4.1567
14.42	30.072	5.4609	4.3455
14.46	26.94	3.54	7.18
14.5	23.38	7.29	5.36
14.54	23.44	11.58	5.72
14.58	28.36	9.16	7.98
14.62	31.05	3.7	9.46
14.66	26.09	2.51	6.94
14.7	24.65	4.56	5.07
14.74	22.99	2.36	2.81
14.78	25.57	5.2	1.06
14.82	26.137	1.1397	2.261
14.86	27.74	0.04	2.82
14.9	29.8	-1.84	0.82
14.94	27.54	-4.43	1.56
14.98	21.5	-7.66	-1.91
15.02	24.51	-2.0786	-0.14691
15.06	21.75	-5.42	-9.05
15.1	26.86	-6.11	-5.11
15.14	25.5	-3.43	-3.07
15.18	23.93	-2.41	-3.83
15.22	25.4	-2.44	-2.65
15.26	26.08	-1.62	-0.6
15.3	26.22	-2.82	1.67
15.34	21.8	-7.34	-0.36
15.38	24.44	-6.15	-2.63
15.42	24.3	-8.11	-2.81
15.46	22.4	-6.65	-2.38
15.5	21.75	-7.39	-6.26
15.54	19.24	-5.47	-5.17
15.58	22.35	-5.61	-5.58
15.62	20.79	-8.88	-2.3
15.66	27.41	-6.21	2.25
15.7	26.45	-1.11	5.18
15.74	25.45	2.62	5.22
15.78	29.71	1.91	7.27
15.82	26.72	-1.91	7.47
15.86	28.29	-4.23	4.92
15.9	28.03	-5.95	4.71
15.94	23.43	-0.94	5.96
15.98	26.13	-4.54	2.27
16.02	22.932	-3.2404	4.0683
16.06	18.79	-4.19	0.97
16.1	20.93	-2.43	1.62
16.14	20.26	-6.2	-2.1
16.18	18.54	-5.17	-0.41
16.22	17.02	-2.59	1.7
16.26	18.12	-3.86	1.99
16.3	19.2	-2.29	2.22
16.34	23.76	-0.61	2.33
16.38	27.34	-0.24	0.7
16.42	26.88	1.51	-0.64
16.46	28.36	1.53	-0.83
16.5	27.89	1.83	-1.58
16.54	29.4	4.82	1.27
16.58	25.84	3.26	4.66
16.62	30.03	-1.49	0.53
16.66	30.86	-3.36	-0.33
16.7	29.44	-1.15	-2.25
16.74	29.7	0.56	-3.1
16.78	29.44	-0.92	-3.07
16.82	30.86	1.36	-2.39
16.86	31.31	3.5	-4.75
16.9	37.16	1.65	-2.39
16.94	33.8	-0.24	0.16
16.98	32.95	1.79	3.53
17.02	34.13	2.25	5.22
17.06	38.21	4.08	1.73
17.1	32.58	0.73	2.67
17.14	32.9	6.02	4.14
17.18	31.53	1.5	2.94
17.22	33.21	1.96	3.08
17.26	33.42	4.55	2.55
17.3	33.75	3.64	4.05
17.34	33.31	2.75	4.08
17.38	30.63	2.67	4.65
17.42	33.37	2.37	3.26
17.46	32.93	1.92	2.06
17.5	34.86	1.75	2.22
17.54	33.23	2.28	1.39
17.58	33.57	2.07	1.68
17.62	34.46	-0.12	0.68
17.66	35.63	0.78	-0.17
17.7	36.24	1.87	-0.4
17.74	36.16	2.76	-1.5
17.78	37.68	2.72	-1.95
17.82	36.88	1.67	-2.17
17.86	37.39	1.65	-1.51
17.9	34.71	1.54	-1.32
17.94	35.84	1.84	-0.42
17.98	34.19	2.01	0.15
18.02	33.34	1.48	-0.43
18.06	32.89	1.45	-0.19
18.1	31.75	2.34	0.05
18.14	32.95	2.6	0.12
18.18	31.76	2.21	-0.46
18.22	33.96	1.75	0.09
18.26	32.16	2.15	-0.18
18.3	34.94	2.26	0.26
18.34	31.65	2.06	-0.27
18.38	32.51	1.98	0.6
18.42	31.58	1.99	0.57
18.46	33.17	2.22	0.94
18.5	32.87	3.15	1.03
18.54	32.55	4.57	0.7
18.58	32.15	5.9	0.77
18.62	31.2	5.38	0.62
18.66	33.11	7.3	1.13
18.7	28.9	8.84	3.66
18.74	26.31	0.6	-3.6
18.78	21.62	3.13	-5.57
18.82	24.44	0.71	-6.29
18.86	28.22	-0.57	-6.27
18.9	27.09	-2.61	-7.1
18.94	26.49	-1.01	-3.74
18.98	26.39	1.83	-3.08
19.02	26.7	-0.26	-3.71
19.06	29.81	-0.9	-7.61
19.1	26.93	1.11	-7.97
19.14	24.95	1.6	-2.36
19.18	30.13	-0.7	-2.28
19.22	30.9	-3.76	-5.76
19.26	28.6	-5.6	-3.29
19.3	23.83	-3.27	-2.17
19.34	24.86	-4.7	-3.39
19.38	22.57	-7.67	-4.08
19.42	21.76	-8.05	-3.6
19.46	20.23	-7.01	-1.94
19.5	22.34	-7.66	-4.35
19.54	23.63	-5.52	-2.3
19.58	25.17	-0.07	-2.14
19.62	24.1	-0.84	0.03
19.66	27.29	-0.65	-0.48
19.7	29.54	1.09	-1.28
19.74	28.51	1.29	-2.23
19.78	31.14	0.97	-4.4
19.82	24.31	-0.00032936	1.0046
19.86	24.147	0.29226	1.2391
19.9	23.987	0.54472	1.432
19.94	26.88	-0.51	4.97
19.98	24.17	-3.12	3.79
20.02	18.3	-1.78	3.26
20.06	16.64	-2.5	4.33
20.1	14.34	5.07	4.76
20.14	14.48	5.45	7.32
20.18	23.852	1.54	1.6486
20.22	24.05	1.74	0.93
20.26	27.77	2.97	-0.02
20.3	28.89	1.98	-1.25
20.34	29.98	0.23	-1.34
20.38	29.71	1.3	-1.71
20.42	31.52	2.71	-1.71
20.46	29.42	2.55	-1.47
20.5	31.28	3.48	-1.27
20.54	29.87	1.75	-1.37
20.58	31.71	1.42	-1.09
20.62	31.53	2.82	-1.14
20.66	33.26	4.14	0.86
20.7	33.17	3.11	0.6
20.74	32.77	4.24	0.21
20.78	32.61	4.91	1
20.82	31.95	5.59	0.99
20.86	34.01	5.42	1.8
20.9	33.19	4.77	1.76
20.94	33.29	5	2.54
20.98	31.27	4.48	2.43
21.02	31.87	4.79	3.16
21.06	29.94	5.74	3.99
21.1	30.01	6.75	4.08
21.14	29.23	6.67	4.75
21.18	28.59	7.24	5.72
21.22	28.58	6.74	6.88
21.26	26.6	8.46	7.18
21.3	28.05	8.5	6.62
21.34	23.641	0.077417	-1.3295
21.38	22.714	-1.5463	-2.8776
21.42	21.31	-1.17	-8.06
21.46	23.39	-6.5	-9.71
21.5	20.73	-9.89	-13.83
21.54	19.23	-13.59	-12.78
21.58	16.52	-11.58	-11.29
21.62	19.51	-9.47	-8.54
21.66	22.49	-6.71	-6.35
21.7	29.51	-2.03	-3.85
21.74	31.66	1.63	-2.29
21.78	32.48	0.56	-5.36
21.82	34.87	-0.31	-4.84
21.86	34.38	-1.16	-6.68
21.9	35.95	-3	-6.44
21.94	36.96	-1.76	-6.88
21.98	38.38	-4.63	-7.36
22.02	36.61	-8.02	-9.27
22.06	37.56	-5.09	-6.23
22.1	37.26	-1.85	-6.57
22.14	35.26	-2.26	-3.65
22.18	38.38	3.75	-1.99
22.22	36.58	2.75	-2.68
22.26	37.44	1.2	-1.9
22.3	35.66	0.42	-1.09
22.34	33.34	1.09	-1.81
22.38	31.56	2.72	-2.39
22.42	31.51	2	-1.32
22.46	31.56	0.8	-1.7
22.5	31.21	0.86	0.62
22.54	30.99	2.1	-1.16
22.58	30.45	2.5	0.25
22.62	31.37	2.85	0.07
22.66	30.67	2.12	-0.44
22.7	31.27	2.3	-0.2
22.74	28.47	2.48	1.89
22.78	29.2	3.82	2.99
22.82	30.76	1.36	0.66
22.86	30.71	5.26	1.87
22.9	30.02	6.88	6.64
22.94	28.92	5.93	6.81
22.98	29.08	4.68	12.68
23.02	29.15	3.61	11.53
23.06	28.89	2.84	12.14
23.1	28.37	-1.21	13.39
23.14	27.196	2.3519	8.1047
23.18	27.014	2.0419	7.2232
23.22	26.901	1.7633	6.1823
23.26	26.868	1.5335	5.0118
23.3	23.26	2.23	5.44
23.34	19.76	2.04	3.2
23.38	25.75	-0.64	1.2
23.42	26.87	-0.66	0.57
23.46	29.96	-3.81	-2.6
23.5	34.65	1.8	-7.51
23.54	32.11	6.34	-8.71
23.58	32.33	7.6	-6.38
23.62	33.18	9.4	-5.23
23.66	34.25	7	-6.24
23.7	32.48	4.86	-6.8
23.74	34.28	5.82	-7.21
23.78	32.61	3.8	-7.84
23.82	30.1	4.04	-6.8
23.86	32.04	4.05	-5.43
23.9	33.99	4.75	-2.86
23.94	32.25	4.9	-2.2
23.98	31.66	6.88	-2.37
24.02	33.73	4.73	0.05
24.06	32.27	0.84	0.56
24.1	26.12	-0.87	0.05
24.14	29.16	-2.36	0.03
24.18	29.78	-3.92	-2.02
24.22	28.68	-0.24	-1.13
24.26	30.09	-1.77	-1.88
24.3	28.96	-0.84	-1.97
24.34	29.43	-1.24	-2.98
24.38	28.73	-0.81	-3.26
24.42	28.45	-1	-3.06
24.46	27.8	1	-3.43
24.5	26.96	2.16	-4.11
24.54	24.41	3.14	-3.59
24.58	26.85	7.12	3.24
24.62	27.39	9.91	4
24.66	30.42	7.45	8.72
24.7	28.343	6.3328	2.8018
24.74	31.95	5.7	1.06
24.78	27.95	6.08	5.87
24.82	30.41	6.9	6.02
24.86	30.56	5.96	2.85
24.9	30.11	5.57	2.54
24.94	30.2	6.5	2.22
24.98	30.91	8.08	2.54
25.02	32.78	10.65	3.36
25.06	31.88	7.06	4.67
25.1	34.21	2.05	1.25
25.14	36.67	3.73	-1.7
25.18	36.3	3.05	-2.83
25.22	35.48	3.14	-1.28
25.26	36.93	-1.61	-4.53
25.3	33.23	0.22	-5.77
25.34	31.88	-2.56	-4.01
25.38	30.862	-0.70406	-5.1191
25.42	29.615	-1.4421	-5.1461
25.46	30.54	0.93	-11.84
25.5	29.14	1.84	-11.75
25.54	25.41	-3.83	-10.64
25.58	21.69	-1.76	-5.66
25.62	21.62	-7.57	-0.59
25.66	20.3	-3.54	3.83
25.7	21.58	-6.94	4.74
25.74	25.27	-5.71	3.9
25.78	28.21	-5.61	4.39
25.82	29.02	-2.3	2.47
25.86	28.22	-2.54	0.5
25.9	23.98	-3.92	0.72
25.94	21.98	-1.68	1.98
25.98	22.21	-1.2	-1.46
26.02	25.87	-2.17	-6.21
26.06	26.59	1.12	-6.49
26.1	28.62	0.89	-5.64
26.14	29.96	1.67	-6.32
26.18	35.24	4.59	-5.58
26.22	33.61	5.07	-4.66
26.26	35.32	5.26	-3.07
26.3	33.81	3.73	-2.82
26.34	33.29	2.52	-1.54
26.38	31.59	3.82	-1.2
26.42	28.44	7.35	-4.19
26.46	28.62	4.08	-7.89
26.5	28.1	-1.16	-6.48
26.54	25.87	-4.58	-2.61
26.58	25.31	-5.58	-4.13
26.62	23.57	-3.83	-4.25
26.66	21.8	-2.34	-3.66
26.7	23.07	-0.85	-1.7
26.74	21.26	-4.24	-2.11
26.78	21.9	-0.87	-2.61
26.82	20.78	-2.6	-3.73
26.86	21.05	-1.13	-2.53
26.9	21.36	-0.93	-1.32
26.94	23.49	5.6	3.7
26.98	20.75	5.03	1.45
27.02	19.06	4.98	1.02
27.06	18.23	0.76	3.59
27.1	21.65	-1.07	5.33
27.14	21.15	-3.89	2.19
27.18	21	-2.03	0.47
27.22	25.93	-0.6	0.56
27.26	26.42	2.14	2.02
27.3	27.11	1.62	0.45
27.34	27.2	1.92	-0.42
27.38	28.44	0.57	-0.9
27.42	27.5	1.92	-1.13
27.46	26.67	1.06	-0.09
27.5	27.71	1.3	0.62
27.54	28.79	1.66	-0.02
27.58	29.57	1.83	1.02
27.62	28.79	2.17	1.67
27.66	27.47	3.76	1.58
27.7	27.27	2.39	2.6
27.74	27.4	3.11	1.39
27.78	27.3	3.86	1.66
27.82	27.06	3.61	1.9
27.86	26.31	2.89	2.19
27.9	28.27	4.1	2.46
27.94	25.56	4.41	2.31
27.98	27.16	5.68	3.14
28.02	27	6.12	4.06
28.06	25.78	8.38	3.98
28.1	24.62	6.06	4.65
28.14	24.27	6.88	5.93
28.18	24.8	4.15	6.65
28.22	26.73	7.51	7.34
28.26	28.45	10.18	11.21
28.3	26.19	5.45	11.36
28.34	24.62	2.25	11.85
28.38	20.58	6.79	9.99
28.42	19.56	5.65	10.14
28.46	21.05	4.68	13.29
28.5	20.346	5.7379	8.763
28.54	19.739	5.5843	7.8298
28.58	19.46	12.21	11.89
28.62	18.666	5.3003	5.6747
28.66	18.223	5.1783	4.5108
28.7	17.858	5.0753	3.3282
28.74	14.95	5.19	-0.08
28.78	14.77	5.04	-2.8
28.82	14	0.94	-0.84
28.86	16.31	3.25	-3.8
28.9	15.37	4.02	-3.3
28.94	19.8	4.74	-1.52
28.98	22.85	4.78	-3.71
29.02	24.16	6.16	-2.31
29.06	24.35	9.94	2.76
29.1	23.15	7.02	-1.52
29.14	17.63	5.89	-3.58
29.18	20.27	5.05	-4.62
29.22	24.23	10.41	-5.6
29.26	24.09	5.73	-3.39
29.3	25.24	5.04	-1.89
29.34	28	7.78	0.83
29.38	26.73	2.49	1.78
29.42	29.95	2.7	1.67
29.46	25.18	0.45	5.45
29.5	25.1	-6	2.02
29.54	23.09	-3.06	7.61
29.58	26.98	-3.9	9.91
29.62	25.255	-2.9625	3.5718
29.66	24.441	-3.6328	3.4128
29.7	23.57	-4.2027	3.1573
29.74	25.48	-5.97	-3.55
29.78	25.46	-3.83	0.17
29.82	22.05	-1.06	-2.02
29.86	17.17	-4.06	0.1
29.9	18.35	-6.05	0.45
29.94	18.65	-4.69	5.48
29.98	19.27	-5.17	2.19
30.02	16.25	-3.19	-0.37
30.06	18.69	-2.08	1.38
30.1	20.53	-2.5	-3.45
30.14	20.23	-1.22	-5.65
30.18	20.96	2.15	-1.92
30.22	21.01	-4.59	-0.06
30.26	24.56	-3.54	-2.59
30.3	27.16	-4.03	-2.76
30.34	29.38	-2.29	-3.31
30.38	28.68	-1.7	-2.6
30.42	29.53	-1.01	-1.92
30.46	29.3	-0.29	-2.08
30.5	28.39	-0.32	-0.97
30.54	29.59	0.04	-1.4
30.58	30.05	0.08	-1.16
30.62	28.74	-0.13	-1.34
30.66	28.63	1.27	-1.67
30.7	29.52	0.54	-1.76
30.74	29.25	-0.4	-1.02
30.78	28.61	-0.32	0.37
30.82	27.99	0.14	1.93
30.86	30.12	0.01	1.24
30.9	30.22	1.93	0.14
30.94	29.57	2.18	0.78
30.98	30.07	2.04	0.7
31.02	31.81	1.83	0.88
31.06	31.12	1.42	0.39
31.1	29.57	0.11	1.54
31.14	28.76	-0.55	0.38
31.18	29.56	0.47	-1.46
31.22	34.17	1.48	-2.46
31.26	33.7	1.25	-2.89
31.3	32.76	2.23	-3.18
31.34	33.48	2.81	-1.71
31.38	33.97	0.87	-2.61
31.42	35.29	2.21	-1.51
31.46	33.73	2.75	-0.66
31.5	34.6	2.29	-1.16
31.54	34.71	4.89	-0.6
31.58	33.68	4.14	-0.91
31.62	32.98	5.04	-2.07
31.66	32.45	6.38	-2.63
31.7	33.34	7.4	-2.18
31.74	32.8	4.81	5.86
31.78	33.94	3.39	4.04
31.82	33.76	6.02	3.1
31.86	33.87	5.59	1.03
31.9	32.57	6.02	0.63
31.94	32.37	6.18	0
31.98	32.53	7.78	0.97
32.02	32.45	6.23	-0.11
32.06	28.85	5.48	-0.39
32.1	32.44	5.87	-0.17
32.14	32.09	9.96	5.59
32.18	29.45	8.05	4.24
32.22	26.22	2.4	-1.13
32.26	24.65	1.95	-1.83
32.3	25.9	4.62	-0.58
32.34	25.62	6.37	2.46
32.38	24.12	5.2	1.89
32.42	23.41	1.9	0.2
32.46	19.08	-2.88	-3.43
32.5	19.6	-5.48	-1.25
32.54	19.56	-4.16	-5.8
32.58	23.2	-4.2	-3.42
32.62	20.72	3.47	0.18
32.66	21.24	4.45	5.77
32.7	18.95	7.63	4.24
32.74	26.578	0.46187	-0.22625
32.78	30.85	-2.9	3.52
32.82	33.49	-0.92	2.51
32.86	36.04	-1.1	-0.27
32.9	32.37	-0.54	-6.63
32.94	29.02	1.55	-6.12
32.98	31.8	4.33	-3.28
33.02	30.78	3.59	-4.93
33.06	31.24	4.64	-5.43
33.1	27.44	1.11	-4.4
33.14	27.47	1.62	-4.79
33.18	26.51	1.02	-8.24
33.22	24.68	-1.95	-7.81
33.26	25.86	-0.21	-8.48
33.3	27.53	-0.1	-6.09
33.34	31.51	0.39	-1.64
33.38	32.72	1.45	-1.29
33.42	33.12	-0.54	-2.88
33.46	35.46	-2.76	-0.93
33.5	32.75	-1.96	-2.12
33.54	36.7	-0.51	-2.19
33.58	31.24	-1.6628	-1.5361
33.62	31.38	-1.7977	-1.2861
33.66	26.03	-6	-2.39
33.7	28.13	-3.09	-0.23
33.74	30.05	-1.22	-1.96
33.78	30.61	0.29	-1.64
33.82	29.93	3.2	-1.64
33.86	31.72	-2.0917	-0.48133
33.9	31.715	-2.0428	-0.45616
33.94	31.7	-1.9626	-0.46013
33.98	31.675	-1.8497	-0.49251
34.02	32.17	-3.54	1.8
34.06	30.67	-4.5	-0.03
34.1	30.42	0.11	1.61
34.14	34.26	-0.66	-0.87
34.18	31.507	-0.75047	-1.0545
34.22	31.48	-0.41464	-1.2417
34.26	31.462	-0.037166	-1.4521
34.3	31.455	0.38325	-1.685
34.34	32.69	-3.4	2.49
34.38	25.8	0.53	1.63
34.42	32.16	-1.43	-6.5
34.46	31.63	1.3	-6.52
34.5	34.39	6.6	-4.43
34.54	32.64	10.41	-5.59
34.58	34.32	5.03	-6.44
34.62	34.57	5.05	-5.85
34.66	34.15	9.09	-3.57
34.7	30.26	6.94	-4.46
34.74	31.54	7.02	-4.64
34.78	30.79	6.69	-3.6
34.82	32.04	5.84	-2.64
34.86	32.76	5.63	-1.56
34.9	32.01	6.98	-1.48
34.94	31.8	5.97	-2.88
34.98	31.32	7.79	0.94
35.02	31.36	6.81	1.8
35.06	30.73	7.23	1.54
35.1	28.4	8.27	0.94
35.14	31.5	11.48	3.67
35.18	33.39	8.79	4.68
35.22	30.16	9.1	6.72
35.26	29.7	9.29	7.12
35.3	31.61	6.14	4.14
35.34	31.53	5.62	6.2
35.38	32.49	5.82	3.97
35.42	30.62	6.73	4.65
35.46	31.78	4.1	6.42
35.5	31.15	1.27	3.85
35.54	29.4	0.59	4.62
35.58	31.48	-1.52	0.02
35.62	28.15	-5.83	-5.23
35.66	27.15	-5.58	-6.87
35.7	26.49	-4.87	-7.41
35.74	27.04	-2.22	-3.84
35.78	29.77	1	-0.25
35.82	26.02	0.25	-1.21
35.86	25.6	-2.68	-3.23
35.9	22.93	-3.48	-4.78
35.94	23.86	-2.53	-4.3
35.98	24.14	-3.33	-5.16
36.02	28.12	-2.97	-8.48
36.06	27.77	-2.93	-10.08
36.1	28.42	-1.7	-6.48
36.14	27.64	-3.44	-6.27
36.18	30.17	-5.33	-7.28
36.22	29.46	-4.3	-7.13
36.26	33.14	-2.37	-3.86
36.3	32.47	0.92	1.27
36.34	30.35	1.21	4.36
36.38	27.75	-0.5	4.56
36.42	28.2	1.79	2.85
36.46	28.86	0.6	2
36.5	26.9	0.77	5.03
36.54	28.72	1.82	4.92
36.58	27.37	2.78	6.86
36.62	29.05	2.73	3.82
36.66	30.05	2.64	0.82
36.7	30.41	3.12	-0.44
36.74	31.42	3.31	0.23
36.78	32.75	4.89	0.32
36.82	33.91	5.9	0.47
36.86	33.38	6.2	0.72
36.9	33.47	6.75	1.22
36.94	33.32	7.51	1.72
36.98	34.38	6.96	0.94
37.02	35.93	7.86	0.54
37.06	36.86	8.72	2.62
37.1	36.04	10.65	4.79
37.14	35.18	10.59	2.49
37.18	38.46	11.06	1
37.22	35.063	10.265	2.5342
37.26	34.526	9.4934	2.3751
37.3	34.47	15.56	0.83
37.34	34.86	9.37	2.65
37.38	29.19	12.7	3.73
37.42	31.73	7.55	2.58
37.46	30.757	3.8835	0.88505
37.5	29.98	1.42	0.38
37.54	30.46	5.86	0.34
37.58	28.04	-0.090703	-0.4315
37.62	27.128	-1.3846	-0.91859
37.66	27.5	-6.21	1.21
37.7	26.71	-7.66	-2.59
37.74	23.58	-11.53	-4.23
37.78	22.64	-9.17	-2.68
37.82	21.77	-8.69	-2.84
37.86	21.98	-5.22	-2.33
37.9	21.89	-6.95	-6.74
37.94	18.71	-5.78	-9.18
37.98	22.1	-5.92	-7.63
38.02	21.26	-5.43	-5.14
38.06	22.21	-7.95	-5.77
38.1	20.48	-7.32	-4.93
38.14	20.38	-8.46	-4.54
38.18	20.44	-6.35	-4.2
38.22	20.07	-2.03	-2.61
38.26	23.44	-3.52	-2.59
38.3	20.9	-3.02	-4.18
38.34	23.44	-5.43	-5.61
38.38	24.96	1.01	-0.26
38.42	26.54	3.83	2.38
38.46	27.4	2.61	-0.37
38.5	29.84	2.37	-2.84
38.54	30.06	4.35	0.8
38.58	30.43	5.04	3.61
38.62	35.65	9.57	-0.36
38.66	32.43	11.4	1.44
38.7	29.96	9.49	1.8
38.74	31.999	6.0844	3.4967
38.78	30.76	5.53	12.2
38.82	29.75	0.03	12.46
38.86	31.839	4.7171	3.4547
38.9	31.643	4.1042	3.3064
38.94	31.396	3.4491	3.1008
38.98	32.33	0.9	-2.56
39.02	33.59	1	-3.72
39.06	33.48	0.47	-1.58
39.1	31.37	1.81	1.74
39.14	25.96	1.24	4.96
39.18	26.67	-0.5	4.3
39.22	29.84	0.81	0.92
39.26	28.75	1.81	-0.07
39.3	28.83	0.19	-0.24
39.34	27.05	-2.54	-2.59
39.38	28.86	-1.79	-1.96
39.42	30.44	0.82	-0.23
39.46	30.67	0.97	-0.09
39.5	30.48	1.81	-0.99
39.54	28.2	3.09	0.16
39.58	23.92	5.78	5.9
39.62	24.12	0.38	3.74
39.66	26.06	2.31	0.68
39.7	24.18	1.77	0.94
39.74	23.29	3.67	3.6
39.78	21.6	3.2	6.26
39.82	22.97	0.94	4.17
39.86	26.88	3.76	2.3
39.9	29.04	7.22	5.95
39.94	23.606	1.3098	-1.5164
39.98	23.592	0.78958	-2.6987
40.02	28.92	-2.17	-10.12
40.06	24.59	-1.84	-8.92
40.1	21.28	-3.02	-9.08
40.14	18.3	-3.02	-9.02
40.18	19.79	-2.77	-8.13
40.22	25.13	-2.6	-7.98
40.26	22.6	-3.1	-5.46
40.3	24.45	-2.4	-0.03
40.34	26.26	-1.75	-2.11
40.38	26.34	-6.09	-4.71
40.42	22.75	-4.51	-3.73
40.46	22.63	-8.76	-4.96
40.5	21.59	-8.56	-7.07
40.54	18.38	-5.43	-10.17
40.58	25.074	-3.8434	-2.3446
40.62	25.51	-3.4539	-1.9231
40.66	25.963	-3.031	-1.527
40.7	25.78	0.74	3.73
40.74	29.42	0.26	-0.17
40.78	27.97	-0.41	-0.5
40.82	27.69	-0.81	-0.63
40.86	29.65	-1.76	0.73
40.9	29.89	-1.4	2.43
40.94	28.9	-1.01	0.75
40.98	31.02	-0.29	-1.15
41.02	31.42	-0.03	-0.56
41.06	31.28	0	-0.5
41.1	31.93	0.62	0.36
41.14	31.7	0.51	0.97
41.18	36.54	1.46	-2.04
41.22	34.06	3.09	-6.79
41.26	35.69	4.33	-2.22
41.3	37.57	2.76	-2.75
41.34	39.81	1.69	-0.87
41.38	39.13	3.47	-1.21
41.42	35.99	3.74	-1.11
41.46	34.69	2.71	1.47
41.5	34.72	5.28	1.9
41.54	33.79	5.29	2.1
41.58	34.13	5.77	1.8
41.62	33.88	6.19	1.07
41.66	33.14	6.64	1.86
41.7	31.72	6.4	4.19
41.74	31.89	5.92	4.59
41.78	33.02	8.46	5.98
41.82	33.1	10.59	7.39
41.86	32.669	3.2281	2.4709
41.9	32.592	2.1534	1.7862
41.94	32.487	1.0426	1.0204
41.98	32.336	-0.0719	0.1926
42.02	32.123	-1.1574	-0.67827
42.06	34.03	-0.96	-3.26
42.1	35.36	-8.31	-1.64
42.14	32.01	-9.4	-3.73
42.18	29.92	-8.05	-4.63
42.22	26.31	-7.73	-7.31
42.26	25.22	-6.25	-7.09
42.3	29.21	-0.06	-6.4
42.34	24.11	0.11	-4.62
42.38	24.2	0.93	-5.46
42.42	23.4	-0.95	-8.36
42.46	21.18	-3.35	-8.55
42.5	19.88	-5.08	-7.16
42.54	20.61	-2.5	-7.67
42.58	21.54	-0.54	-9.03
42.62	20.9	-0.39	-9.05
42.66	23.56	0.02	-6.71
42.7	27.11	-0.6	-2.03
42.74	26.31	0.48	-3.46
42.78	23.82	2.75	-1.63
42.82	23.98	2.25	-0.91
42.86	24.34	2.71	-1.88
42.9	25.42	-1.65	4.77
42.94	27.135	0.82898	1.3819
42.98	28.24	-0.42	4.27
43.02	27.912	0.99987	1.8732
43.06	28.249	1.0702	1.9935
43.1	28.551	1.1378	2.0402
43.14	29.76	-8.88	10.03
43.18	29.052	1.2875	1.9426
43.22	32.64	0.89	8.3
43.26	31.34	3.5	2.59
43.3	31.74	4.43	-0.96
43.34	30.47	2.84	-3.97
43.38	26.74	3.3	-3.84
43.42	26.76	5.4	-3.03
43.46	26.72	3.2	-1.94
43.5	29.43	2.43	0.08
43.54	29.43	2.46	0.47
43.58	29.37	3.56	0.53
43.62	29.85	3.8	1.03
43.66	30.86	3.95	1.04
43.7	30.5	3.74	1.34
43.74	31.95	3.84	0.77
43.78	33.49	2.24	0.97
43.82	32.86	2.58	1.03
43.86	32.99	0.14	-2.05
43.9	31.31	2.03	-1.64
43.94	30.04	4.07	-1.7
43.98	28.07	3.32	0.65
44.02	26.6	0.26	0.61
44.06	24.34	1.46	2.3
44.1	24	2.57	2.62
44.14	21.24	2.41	1.18
44.18	24.05	-0.59	2.61
44.22	26.03	-2.63	0.94
44.26	25.07	0.17	-2.19
44.3	23.99	2.99	-1.81
44.34	23.84	3.43	1.03
44.38	25.22	0.38	0.92
44.42	26.13	1.75	-3.27
44.46	23.32	3.29	-2.22
44.5	22.92	4	1.42
44.54	24.65	4.64	1.63
44.58	20.89	3.39	6.08
44.62	21.54	0.8	6.46
44.66	17.77	2.01	4.61
44.7	16.49	2.55	4.73
44.74	12.55	0.68	3.31
44.78	11.05	-0.3	1.1
44.82	12.72	-0.96	-3.55
44.86	15.9	-1.4	-5.46
44.9	17.71	-1.61	-5.39
44.94	23.99	-3.15	-4.86
44.98	27.47	-3.89	-5.24
45.02	29.85	-2.22	-4.68
45.06	30.07	-1.24	-2.54
45.1	29.72	-0.48	-1.21
45.14	30.19	-0.25	-0.48
45.18	30.13	1.12	-0.38
45.22	29.86	2.16	-0.39
45.26	30.79	0.39	0.08
45.3	30.76	1.78	0.32
45.34	31.83	2.11	0.21
45.38	29.12	2.72	0.26
45.42	30.35	3.26	0.35
45.46	32.28	1.03	0.83
45.5	31.05	3.24	0.56
45.54	31.41	4.57	0.24
45.58	31.36	3.97	1.02
45.62	33.29	4.4	1.44
45.66	33.18	5.87	1.78
45.7	31.34	3.94	3.93
45.74	32.78	6.49	2.57
45.78	34.59	8.39	4.48
45.82	32.28	7.93	4.13
45.86	30.89	4.4	6.45
45.9	28.22	5.45	7.44
45.94	28.1	4.56	5.61
45.98	27.42	5.48	5.4
46.02	27.88	5.44	6.99
46.06	29.73	7.65	7.42
46.1	28.4	4.98	9.67
46.14	26.92	6.42	5.9
46.18	26.84	4.05	3.33
46.22	22.45	1.39	3.22
46.26	24.78	1.39	4.26
46.3	22.81	0.68	-1.52
46.34	24.07	-5.29	-4.46
46.38	22.708	0.63768	-5.495
46.42	21.44	0.73	-13.31
46.46	20.96	2.3	-10.24
46.5	19.84	3.13	-11.12
46.54	20.5	-1.74	-11.99
46.58	22.15	-0.5	-11.34
46.62	23.58	2.38	-8.64
46.66	28.33	-0.47	-9.17
46.7	26.85	-1.16	-7.01
46.74	30.44	-0.36	-5.54
46.78	27.31	2.16	-3.71
46.82	30.19	4.65	1.24
46.86	31.3	4.36	-0.13
46.9	27.84	7.58	1.29
46.94	24.8	6.91	3.59
46.98	23.12	6.47	4.04
47.02	21.83	4.03	1.15
47.06	24.05	1.57	5.09
47.1	26.72	-0.06	-1.37
47.14	24.28	0.2	-0.84
47.18	28.77	-2.8	-0.89
47.22	26.97	-0.41	-2.42
47.26	22.78	0.99	-5.39
47.3	18.37	0.82	-6.03
47.34	21.1	-0.31	-3.94
47.38	19.35	-1.77	-4.87
47.42	17.28	-4.69	-5.43
47.46	20.15	-4.1	-4.84
47.5	18.36	-3.51	-4.9
47.54	19.63	-2.87	-4.92
47.58	19.53	-4.64	-7.13
47.62	21.13	-3.12	-9.14
47.66	23.05	0.26	-8.97
47.7	23.88	-0.99	-7.65
47.74	30.31	0.08	-1.38
47.78	29.92	2.25	-0.09
47.82	30.85	2.51	1.71
47.86	27.86	0.62	6.28
47.9	27.26	1.85	6.01
47.94	24.44	3.02	5.66
47.98	29.76	-0.86	0.23
48.02	28.412	-2.3548	1.317
48.06	27.71	-5.79	4.57
48.1	28.408	-2.9019	1.0888
48.14	28.43	-8.19	3.86
48.18	33.68	-6.81	0.47
48.22	27.95	-5.58	-3.09
48.26	28.06	-6.09	-2.66
48.3	27.05	-7.13	-3.13
48.34	24.91	-5.28	-3.99
48.38	22.69	-5.73	-5.91
48.42	23.05	-2.78	-5.36
48.46	23.38	-4.72	-4.78
48.5	26.68	-4.7327	-2.8502
48.54	26.556	-4.7116	-3.2344
48.58	26.476	-4.633	-3.5721
48.62	26.447	-4.4919	-3.8523
48.66	26.48	-4.2832	-4.0636
48.7	28.59	-3.8	-2.55
48.74	28.81	-2.37	-3.01
48.78	28.82	-0.67	-2.08
48.82	28.69	0.01	-1.9
48.86	30.16	-0.42	-1.58
48.9	29.07	-0.99	-1.32
48.94	30.32	-0.12	-0.87
48.98	30.72	1	-1.23
49.02	30.05	1.46	-0.98
49.06	31.1	2.07	0.52
49.1	33.52	2.29	-0.67
49.14	31.84	3.47	-0.71
49.18	30.18	5.64	2.17
49.22	30.17	5.14	4.21
49.26	29.35	3.97	4.19
49.3	26.99	6.26	0.43
49.34	28.57	6.67	4.53
49.38	33.8	9.04	1.06
49.42	29.99	7.26	-2.35
49.46	32.305	7.0199	-2.1298
49.5	33.51	6.17	-8.71
49.54	34.5	7.08	-8.98
49.58	37.67	3.61	-10.97
49.62	35.38	6.92	-4.04
49.66	31.638	8.8347	-6.0228
49.7	34.54	4	-3.39
49.74	31.14	5.92	-5.96
49.78	33.43	8.49	-6.15
49.82	31.27	12.55	-6.17
49.86	28.02	13.14	-7.42
49.9	25.01	10.57	-9.28
49.94	23.59	10.06	-7.59
49.98	21.45	10.14	-6.92
50.02	21.56	6.54	-10.06
50.06	27.07	2.22	-7.96
50.1	28.12	2.68	-7.19
50.14	26.87	1.48	-5.34
50.18	27.97	2.3	-4.75
50.22	25.2	3.38	-5.96
50.26	21.61	2.85	-2.55
50.3	21.38	2.37	2.73
50.34	24.04	3.23	1.85
50.38	23.44	-0.7	-0.5
50.42	20.53	-6.66	-0.33
50.46	26.4	0.68	1.84
50.5	17.998	-2.7487	1.0889
50.54	17.31	-5.19	1.75
50.58	16.37	-7.3	-1.27
50.62	12.22	-5.09	0.39
50.66	11.1	-4.75	1.98
50.7	13.73	-2.44	0.08
50.74	16.08	-4.77	0.48
50.78	17.92	-3.52	-0.9
50.82	21.71	-5.1	0.31
50.86	25.71	-2.5	-1.02
50.9	28.75	-0.44	-1.28
50.94	31.14	-3.26	-1.89
50.98	32.4	-4.27	-3.03
51.02	34.72	-4.7	-0.98
51.06	30.14	-4.6	1.68
51.1	32.01	-7.63	0.42
51.14	29.53	-10.26	2.72
51.18	28.58	-9.92	6.43
51.22	26.02	-7.66	3.39
51.26	30.02	-10.75	4.86
51.3	31.5	-8.49	7.8
51.34	28.442	-4.8878	5.9396
51.38	24.56	1.94	8.77
51.42	23.7	0.57	8.36
51.46	23.89	-0.1	7.49
51.5	29.42	-2.81	6.2
51.54	32.93	0.05	3.33
51.58	29.46	3.41	3.83
51.62	31	-1.49	3.35
51.66	31.71	-0.84	1.09
51.7	31.66	0.44	-0.14
51.74	34.12	2.3	-1.85
51.78	33.4	2.6	-0.99
51.82	33.97	1.95	0
51.86	34.33	2.69	1.12
51.9	35.17	1.52	-0.56
51.94	31.35	2.07	-1.96
51.98	29.92	2.64	-2.27
52.02	29.65	3.18	-2.97
52.06	29.73	3.77	-3.13
52.1	29.04	2.84	-2.33
52.14	28.81	2.26	-2.32
52.18	28.81	5.12	-2.94
52.22	28.41	4.96	-2.44
52.26	28.63	5.4	-1.31
52.3	32.57	7.19	-1.39
52.34	34.4	6.92	-0.01
52.38	35.81	7.82	2.43
52.42	36.19	8.29	1.03
52.46	35.18	7.15	2.67
52.5	39	4.35	6.43
52.54	32.16	1.29	4.56
52.58	33.25	1.59	3.17
52.62	31.95	2.31	0.89
52.66	29.92	-1.04	-0.6
52.7	30.24	-2.13	1.56
52.74	31.51	-4.26	2.36
52.78	33.71	-5.68	3.65
52.82	32.69	0.65	3.42
52.86	32.23	2.35	3.11
52.9	27.56	5.25	-4.78
52.94	31.204	1.5011	0.5273
52.98	31.264	2.2906	0.33295
53.02	34.66	2.02	1.64
53.06	32.33	5.42	-0.58
53.1	33.54	5.6	1.29
53.14	31.59	7.53	-1.35
53.18	29.66	6.8	-0.49
53.22	30.59	4.21	1.75
53.26	31.47	3.93	-1.34
53.3	28.82	4.45	-2.02
53.34	31.71	4.42	-0.77
53.38	32.3	5.16	-1.29
53.42	30	4.19	-1.35
53.46	31.99	5.6	0.35
53.5	30.88	6.58	0.86
53.54	31.11	7.03	1.48
53.58	31.13	7.84	1.4
53.62	30.69	7.55	0.84
53.66	30.35	7.99	0.82
53.7	28.08	7.97	0.7
53.74	28.42	9.1	1.26
53.78	29.67	11.19	0.31
53.82	28.4	11.61	-2.45
53.86	27.11	11.66	-2.69
53.9	27.06	12.72	0.13
53.94	26.312	8.1376	4.2143
53.98	25.78	5.86	4.5
54.02	25.96	4.26	0.89
54.06	21.65	3.55	5.24
54.1	19.25	3.2	7.77
54.14	15.69	-0.41	7.47
54.18	21.95	-4.06	6.63
54.22	20.85	-2.13	10
54.26	23.839	7.5362	4.9838
54.3	23.571	7.3769	4.9022
54.34	23.312	7.2027	4.7866
54.38	23.063	7.0146	4.6388
54.42	19.8	8.16	-5.13
54.46	18.3	10.08	-7.86
54.5	22.37	6.3787	4.0184
54.54	21.78	4.23	0.92
54.58	23.58	9.47	4.6
54.62	24.57	9.39	6.9
54.66	23.05	11.26	6.92
54.7	25.69	7.26	9.63
54.74	21.241	4.885	2.1325
54.78	25.94	13.7	8.55
54.82	25.35	13.17	7.52
54.86	28.92	12.08	8.6
54.9	20.683	3.8221	0.54228
54.94	20.567	3.5583	0.11846
54.98	20.462	3.2975	-0.31252
55.02	20.367	3.0409	-0.74898
55.06	27.89	0.91	0.94
55.1	26.58	-1.34	1.13
55.14	25.54	-0.65	-0.19
55.18	22.01	-0.72	-6.75
55.22	20.042	1.8589	-2.955
55.26	18.78	2.74	-4.49
55.3	22.26	4.52	-4.14
55.34	17.45	8.49	-9.26
55.38	19.966	1.1022	-4.6479
55.42	19.973	0.94856	-5.0472
55.46	9.55	-5.6	-9.38
55.5	9.84	-5.11	-8.87
55.54	20.057	0.59119	-6.1608
55.58	10.74	-3.44	-5.77
55.62	20.165	0.45031	-6.8163
55.66	16.54	-5.91	-8.35
55.7	12.33	-2.54	-9.33
55.74	20.408	0.40751	-7.6357
55.78	20.03	1.9	-7.59
55.82	22.5	0.75	-8.75
55.86	22.97	-0.77	-9.63
55.9	23.66	0.21	-9.87
55.94	24.57	0.8	-9.65
55.98	25.81	1.08	-9.26
56.02	24.1	2	-9.51
56.06	21.61	2.98	-8.7
56.1	19.7	3.38	-7.99
56.14	20.91	2.58	-8.25
56.18	21.48	5.7	-5.34
56.22	25.26	2.9	-4.01
56.26	24.5	-3.92	-3.71
56.3	23.17	-4.1	-1.61
56.34	16.81	-3.33	-8.5
56.38	17.38	-3.7	-10.05
56.42	19.13	-4.79	-6.94
56.46	18.33	-4.77	-8.43
56.5	16.05	-3.87	-5.61
56.54	21.39	-5.4	-0.1
56.58	21.156	-1.9804	0.18476
56.62	21.718	-1.4464	1.2489
56.66	21.65	4.43	7.86
56.7	21.95	4.52	6.64
56.74	25.09	2.93	6.05
56.78	24.67	0.28	7.67
56.82	23.99	-1.45	5.2
56.86	24.18	-2.29	4.25
56.9	26.07	-1.62	0.86
56.94	26.41	-0.17	1
56.98	28.66	-1.28	-1.76
57.02	26.6	-3.42	-3.91
57.06	25.06	-5.17	-1.93
57.1	22.4	-1.57	1.58
57.14	22.95	-4.31	1.24
57.18	20.26	-2.48	0.05
57.22	19.35	-0.7	4.18
57.26	24.908	-3.7919	2.2758
57.3	24.848	-3.9288	2.3278
57.34	30.94	-2.07	3.05
57.38	28.16	-2.92	6.91
57.42	27.48	-5.34	7.95
57.46	25.81	-4.57	8.54
57.5	28.57	-4.77	12.52
57.54	24.964	-3.5649	2.223
57.58	22.07	-6.37	4.08
57.62	25.74	-6.05	0.31
57.66	25.07	-3.09	-2.17
57.7	23.76	-1.52	-5.14
57.74	22.29	0.71	-7.16
57.78	25.28	4.64	-4.66
57.82	27.67	-1.76	-3.52
57.86	29.13	3.17	0.65
57.9	29.56	3.86	-0.09
57.94	31	5.07	-0.89
57.98	30.84	5	-1.5
58.02	31	5.3	-1.64
58.06	31.53	4.93	-2.35
58.1	31.18	5.66	-2.86
58.14	30.57	5.97	-2.79
58.18	30.15	6.56	-2.77
58.22	29.95	5.6	-3.08
58.26	26.82	4.84	-2.17
58.3	23.94	5.63	3.15
58.34	24.35	5.26	2.41
58.38	23.78	4.36	2.64
58.42	23.06	0.73	1.13
58.46	21.99	1.28	1.19
58.5	22.53	-1.69	2.1
58.54	20.49	-2.18	2.3
58.58	21.74	-0.72	3.62
58.62	21.33	-2.35	2.54
58.66	20.03	-2.08	3.47
58.7	22.24	-1.25	4.41
58.74	23.83	-6.92	1.09
58.78	19.59	-6.9	-2.83
58.82	20.29	-5.42	-2.82
58.86	19.88	-3.1	-1.13
58.9	19.65	-5.17	0.49
58.94	18.06	-5.64	-0.76
58.98	21.71	-4.52	-1.3
59.02	22.13	-4.68	-1.44
59.06	21.83	-6.48	-6.32
59.1	23.84	-7.54	-7.11
59.14	25.38	-5.75	-5.63
59.18	22.31	-6.85	-4.16
59.22	22.75	-4.03	-1.95
59.26	27.08	-0.84	-0.27
59.3	31.59	0.19	-0.48
59.34	33.73	1.18	0.37
59.38	35.68	0.87	1.13
59.42	32.25	0.61	1.31
59.46	35.87	-1.81	3.34
59.5	38.42	-4.81	2.34
59.54	35.47	-1.41	6.06
59.58	35.8	4.65	3.2
59.62	32.83	6.36	1.6
59.66	32.79	7.34	0.53
59.7	33.34	5.55	1.46
59.74	33.07	4.63	1.78
59.78	32.64	4.91	0.31
59.82	30.71	6.81	0.79
59.86	32.78	10.66	0.94
59.9	28.53	8.13	-0.06
59.94	28.89	7.89	1.54
59.98	28.51	8.48	2.46
60.02	27.78	10.14	4.16
60.06	28.05	9.49	5.33
60.1	28.79	10.32	7.09
60.14	28.2	11.55	7.92
60.18	27.86	11.75	7.2
60.22	25.561	2.9397	-2.2904
60.26	25.463	2.456	-2.9167
60.3	25.424	1.9928	-3.5383
60.34	25.436	1.5509	-4.1494
60.38	22.45	-9.02	-12.86
60.42	20.88	-9.81	-13.92
60.46	22.51	-10.3	-14.04
60.5	21.59	-7.22	-16.63
60.54	22.52	-3.43	-13.09
60.58	25.84	-4.07	-11.26
60.62	28.99	-4.07	-9.27
60.66	27.65	-1.06	-7.19
60.7	32.81	2.44	-3.57
60.74	29.26	5.87	-0.51
60.78	26.275	-1.7222	-8.5307
60.82	23.25	-1.68	-5.46
60.86	28.62	1.54	-7.85
60.9	23.76	2.54	-10.58
60.94	26.7	1.54	-4.92
60.98	27.43	2.56	-0.78
61.02	24.49	2.59	-0.3
61.06	23.2	0.58	-3.37
61.1	19.97	-4.83	-7.87
61.14	22.97	-2.76	-8.64
61.18	20.02	-3.16	-6.83
61.22	19.4	-4.22	-6.42
61.26	19.58	-5.17	-4.18
61.3	19.58	-7.34	-4.18
61.34	18.22	-5.22	-4.76
61.38	17.52	-1.42	-3.2
61.42	20.65	-0.59	-1.91
61.46	20.62	-3.21	-0.38
61.5	20.11	0.68	0.98
61.54	18.98	-1.09	7.38
61.58	19.38	2.28	8.33
61.62	18.96	2.49	7.95
61.66	21.49	-0.37	9.4
61.7	21.34	-2.47	7.74
61.74	21.16	-3.75	5.97
61.78	19.54	-3.97	5.69
61.82	22.132	-2.2047	7.3205
61.86	20.52	-1.42	6.76
61.9	22.5	-5.76	7.64
61.94	22.25	-1.22	9.95
61.98	24.988	-3.9356	3.6443
62.02	27.22	-3.16	6.01
62.06	28.33	-6.84	2.98
62.1	29.96	-4.66	-1.87
62.14	29.24	-5.25	-3.86
62.18	30.65	-3.73	-4.2
62.22	30.78	-4.35	-4.22
62.26	30.06	-3.54	-3.77
62.3	30.94	-2.38	-2.84
62.34	32.95	-1.05	-1.45
62.38	34.64	-1.13	-1.42
62.42	35.7	-0.51	-0.65
62.46	37.82	0.08	-2.5
62.5	37.02	-1.89	-3.45
62.54	37.26	-1.36	0.74
62.58	39.92	4.15	-1.24
62.62	35.71	2.9	-3.98
62.66	33.32	6.09	-3.87
62.7	30.32	7.58	-3.68
62.74	32.66	6.14	-2.91
62.78	32.57	4.48	-3.6
62.82	33.94	7.03	-1.69
62.86	35.49	9.12	-1.03
62.9	38.61	11	-3.48
62.94	37.33	8.63	-0.2
62.98	32.317	8.8005	-1.1995
63.02	31.637	8.73	-0.81774
63.06	30.925	8.5331	-0.42285
63.1	30.27	9.07	-0.22
63.14	31.98	5.33	1.3
63.18	28.64	2.19	2.52
63.22	26.95	3.17	1.29
63.26	27.62	6.48	0.53
63.3	24.99	8.21	0.37
63.34	23.77	7.84	1.62
63.38	21.18	5.39	0.82
63.42	22.11	2.4	2.91
63.46	24.03	-2.33	3.13
63.5	23.57	-1.14	2.91
63.54	24.07	-4.43	2.3
63.58	23.31	-2.41	1.03
63.62	22.49	-1.03	-3.86
63.66	22.04	0.17	-5.81
63.7	20.03	0.62	-8.03
63.74	21.86	1.23	-6.53
63.78	25.27	1.63	-8.34
63.82	24.47	2.5	-6.35
63.86	26.94	1.24	-6.21
63.9	25.52	-0.53	-8.31
63.94	22.09	2.34	-6.33
63.98	20.42	3.87	-1.81
64.02	22.36	4.89	0.47
64.06	20.44	4.03	1.18
64.1	20.29	7.63	0.62
64.14	20.32	4.48	1.33
64.18	17.38	5.31	1.98
64.22	19.4	5.04	2.51
64.26	17.76	4.3	2.35
64.3	19.2	3.85	4.19
64.34	20.56	2.77	3.32
64.38	22.47	2.13	1.86
64.42	20.35	-1.75	6.74
64.46	17.66	0.3	7.33
64.5	21.83	0.43	8.05
64.54	21.71	3.34	9.6
64.58	28.66	1.78	8.15
64.62	30.32	-0.47	8.22
64.66	31.12	1.61	10.52
64.7	29.26	1.52	6.72
64.74	26.789	-2.3652	4.2837
64.78	34.12	-4.04	-0.63
64.82	32.36	-1.96	8.27
64.86	30.45	-7.65	-0.39
64.9	28.26	-6.37	0
64.94	33.14	-3.25	1.22
64.98	24.571	-4.361	0.11702
65.02	22.37	-4.28	-2.46
65.06	18.74	-3.17	-2.79
65.1	18.3	-3.74	-3
65.14	18.29	-6.65	-3.21
65.18	16.67	-8.02	-5.36
65.22	16.49	-9.18	-7.45
65.26	15.1	-7.06	-7.75
65.3	14.44	-7.91	-6.35
65.34	14.15	-0.92	-9.32
65.38	20.108	-5.0043	-6.133
65.42	12.2	0.37	-7.76
65.46	20.05	-4.6772	-6.6037
65.5	20.211	-4.452	-6.6806
65.54	23.9	-6.98	-5.32
65.58	24.32	-5.14	-5.54
65.62	26.6	-4.19	-4.18
65.66	31.5	-1.11	-2.97
65.7	31.16	-0.95	-1.33
65.74	30.86	-0.73	-0.64
65.78	29.66	0.3	0.2
65.82	29.1	-0.49	0.52
65.86	29.47	-0.16	-0.54
65.9	29.52	-0.69	-0.76
65.94	30.72	-0.45	-0.88
65.98	29.13	0.38	-1.05
66.02	30.32	-1.29	-0.71
66.06	29.46	-2.9	1.24
66.1	30.37	-2.29	0.29
66.14	29.21	-2.18	-0.33
66.18	29.93	-0.84	-0.62
66.22	29.69	-0.52	-0.07
66.26	31.58	0.69	-0.15
66.3	32.66	0.96	0.24
66.34	32.96	1.03	0.57
66.38	34.82	-0.6	1.68
66.42	33.29	0.06	2.13
66.46	34.41	0.86	2.3
66.5	33.23	1.48	2.36
66.54	35.84	2.17	2.4
66.58	35.16	4.36	0.59
66.62	36.12	6.28	-0.14
66.66	35.41	7.38	0.19
66.7	34.97	8.93	0.17
66.74	35.29	10.2	-0.86
66.78	34.77	10.84	-1.86
66.82	35.26	11.09	-3.83
66.86	31.25	8.81	-5.49
66.9	31.89	10.31	-1.71
66.94	29.117	8.4143	-4.9222
66.98	27.784	7.7318	-5.4953
67.02	26.493	6.9673	-6.0135
67.06	25.13	10.35	-6.04
67.1	20.52	2.87	-8.38
67.14	20.48	0.08	-9.54
67.18	24.32	3.11	-8.18
67.22	22.38	1.51	-8.46
67.26	22.51	1.59	-6.85
67.3	22.68	6.14	-4.19
67.34	26.32	3.19	-5.08
67.38	25.17	2.27	-6.76
67.42	21.53	-0.15	-6.83
67.46	25.66	1.45	-4.86
67.5	30.62	3.38	-5.94
67.54	29.08	4.6	-2.13
67.58	31.57	2.87	-2.58
67.62	31.78	1.92	-4.09
67.66	31.06	2.13	-3.88
67.7	31.88	2.88	-2.86
67.74	29.62	0.9	-3.43
67.78	29.52	0.74	-3.92
67.82	28.57	-0.37	-4.85
67.86	29.53	0.78	-5.58
67.9	27.96	0.2	-4.96
67.94	26.04	1.2	-3.83
67.98	26.37	-0.83	-2.68
68.02	26.8	-4.02	-0.8
68.06	26.372	1.821	-1.6582
68.1	26.012	2.0942	-0.8293
68.14	28.06	7.18	-0.63
68.18	27.51	8.83	0.01
68.22	24.68	5.04	2.07
68.26	24.98	2.84	3.44
68.3	23.12	2.47	3.14
68.34	24.98	0.94	5.1
68.38	24.41	0.34	6.82
68.42	25.5	1.8	7.79
68.46	22.83	0.5	9.28
68.5	27.77	-3.61	10.91
68.54	28.39	-0.52	12.04
68.58	25.3	4	9.64
68.62	22.81	3.87	8.68
68.66	23.43	4.13	10.68
68.7	22.34	1.86	9.64
68.74	21.81	3.42	8.54
68.78	24.79	1.3	10.93
68.82	23.5	-3.89	10.15
68.86	21.86	-7.01	8.39
68.9	17.76	-6.69	7.38
68.94	19.29	-4.87	6.29
68.98	16.28	-2.78	7.45
69.02	16.43	-5.21	10.51
69.06	16.52	-3.98	9.98
69.1	15.54	-3.5	10.44
69.14	20.44	-1.15	9.21
69.18	22.2	-1.63	5.46
69.22	23.91	-3.84	0.96
69.26	18.63	-3.14	-3.51
69.3	22.87	-1.55	1.38
69.34	21.34	-3.74	1.52
69.38	21.59	0.37	3.4
69.42	19.49	0.83	3.56
69.46	25.74	0.15	2.23
69.5	24.61	-0.09	2.93
69.54	25.93	0.63	1.29
69.58	27.77	1.8	2.22
69.62	22.74	-1.62	7.2
69.66	23.94	1.95	5.78
69.7	28.21	1.69	3.53
69.74	31.41	0.61	2.64
69.78	29.54	-0.95	2.11
69.82	27.69	-0.6	5.56
69.86	28.23	0.83	2.9
69.9	29.27	-0.14	1.38
69.94	30.05	1.47	2.93
69.98	30.02	3.26	0.37
70.02	31.3	4.91	2.58
70.06	31.78	5.83	-0.81
70.1	34	3.79	-4.28
70.14	32.02	5.64	-0.61
70.18	32.26	6.02	2.45
70.22	31.82	5.36	2.02
70.26	31.39	4.38	0.87
70.3	31.51	3.61	0.32
70.34	30.1	1.66	-0.84
70.38	30.2	2.13	-0.23
70.42	30.45	1.93	-0.56
70.46	30.61	1.48	-0.75
70.5	32.04	2.22	-0.67
70.54	31.96	2.03	0.6
70.58	32.69	2.74	0.44
70.62	30.35	2.48	0.21
70.66	29.13	2.07	0.34
70.7	29.86	6.02	4.11
70.74	29.22	6.77	5.01
70.78	29.82	5.63	1.95
70.82	29.65	7.35	2.26
70.86	28.58	7.42	4.83
70.9	29.24	7.81	4.63
70.94	29.76	8.74	6.3
70.98	27.72	9.73	6.62
71.02	28.3	9.36	4.1
71.06	25.77	11.1	2.96
71.1	20.46	8.11	4.35
71.14	23.855	7.9057	5.7364
71.18	17.64	4.1	7.4
71.22	19.75	8.73	4.84
71.26	22.923	6.7859	3.6261
71.3	23.03	3.29	3.25
71.34	23.88	7.2	5.03
71.38	20.17	4.68	6.64
71.42	19.13	7.62	3.9
71.46	21.71	1.05	1.31
71.5	20.82	-1.52	3.91
71.54	22.02	2.8729	-2.6798
71.58	25.93	3.88	-6
71.62	23.8	-0.29	-8.12
71.66	26.04	2.52	-7.75
71.7	22.69	4.31	-7.72
71.74	22.19	2.3	-8.61
71.78	22.51	-1.61	-9.6
71.82	22.49	-1.89	-8.16
71.86	22.54	0.56	-7
71.9	22.63	-0.27	-4.48
71.94	21.52	-1.35	-3.18
71.98	21.49	-1.73	-0.54
72.02	24.13	-3.77	-3.27
72.06	27.57	-3.74	-3.18
72.1	22.69	-2.77	-3.35
72.14	20.85	-3.45	1.31
72.18	25.71	-6.03	-0.12
72.22	24.54	-3.93	0.83
72.26	26.43	-3.55	5.51
72.3	24.09	-5.97	4.31
72.34	26.37	-4.82	3.15
72.38	25.3	-4.88	2.93
72.42	24.95	-5.66	2.13
72.46	27.86	-3.95	3.35
72.5	28.76	-0.87	3.53
72.54	30.27	1.87	0.58
72.58	30.6	0.21	-0.82
72.62	30.1	0.77	-1.2
72.66	32.06	1.12	-0.65
72.7	31.76	1.09	-1.16
72.74	32.23	1.86	-1.38
72.78	33.82	1.3	-1.95
72.82	34.55	2.04	-0.99
72.86	33.18	-0.24	-2.52
72.9	34.68	-0.13	-1.67
72.94	32.15	0.14	-3.18
72.98	33.59	6.23	-2.98
73.02	34.31	1.54	1.21
73.06	36.96	8.34	5.73
73.1	32.87	8.04	6.75
73.14	33.768	2.432	-0.032511
73.18	29.26	4.4	1.18
73.22	33.48	1.8827	-0.59612
73.26	33.15	-5.62	0.05
73.3	32.52	-0.84	0.61
73.34	32.778	1.0147	-1.5202
73.38	32.476	0.75967	-1.8024
73.42	32.142	0.54097	-2.0524
73.46	32.11	1.63	-6.91
73.5	34.91	2.13	-5.33
73.54	34.89	1.33	-3.76
73.58	31.69	-1.55	-5.11
73.62	28.92	0.18	-4.77
73.66	27.03	0.68	-1.01
73.7	27.51	-0.25	0.59
73.74	24.63	0.82	2.9
73.78	29.31	3.11	1.27
73.82	26.43	4.08	-0.49
73.86	27.05	4.39	0
73.9	27.55	3.95	-0.12
73.94	28.24	4.71	0.01
73.98	27.6	4.65	1.6
74.02	28.98	4.95	2.02
74.06	33.23	5.83	0.2
74.1	30.28	5.29	3.53
74.14	31.36	4.1	9.04
74.18	29.13	1.89	8.24
74.22	29.58	1.68	4.77
74.26	27.5	4.98	7.35
74.3	29.31	9.84	8.04
74.34	29.23	8.65	7
74.38	30.32	9.45	6.26
74.42	27.98	7.06	6.34
74.46	31.34	1.33	3.67
74.5	28.21	4.96	0.97
74.54	23.86	6.08	-3.27
74.58	24.59	7.58	-1.73
74.62	22.45	3.53	-0.11
74.66	27.41	2.98	1.42
74.7	27.11	5.85	2.6
74.74	25.26	5.06	1.76
74.78	24.01	4.88	2.76
74.82	23.49	2.78	4.71
74.86	24.76	3.17	7.56
74.9	23.76	0.56	4.48
74.94	21.34	-3.54	3.73
74.98	25.08	3.0167	4.7816
75.02	25.125	2.8274	4.4538
75.06	25.177	2.6494	4.0287
75.1	25.236	2.4852	3.5201
75.14	31.02	4.12	4.63
75.18	28.05	6.79	0.97
75.22	27.5	4.03	3.56
75.26	25.93	3.05	4.8
75.3	24.71	2.03	5.41
75.34	25.36	1.6	0.56
75.38	23.9	5.81	0.67
75.42	24	2.67	-3.04
75.46	25.47	-0.71	-6.51
75.5	26.19	2.67	-6.97
75.54	25.93	4.04	-2.88
75.58	26.054	2.5454	-4.0221
75.62	27.95	-0.29	-6.41
75.66	22.25	2.01	-10.38
75.7	24.67	4.59	-6.54
75.74	26.62	1.35	-4.4
75.78	26.25	3.44	-2.96
75.82	27.14	4.01	-2.03
75.86	27.68	4.83	-1.64
75.9	27.44	6.37	-0.54
75.94	25.56	6.4	-0.13
75.98	25.83	8.24	0.41
76.02	25.11	9.76	0.65
76.06	26.11	10.46	-0.23
76.1	25.09	12.07	1.51
76.14	26.32	11.54	3
76.18	26.72	8.37	5.3
76.22	28	10.15	3.8
76.26	20.56	3.25	7.49
76.3	24.52	3.49	12.37
76.34	24.83	5.18	11.27
76.38	23.71	0.28	9.79
76.42	22.99	2.96	7.84
76.46	22.038	-2.4463	7.7437
76.5	21.773	-3.3636	7.0247
76.54	15.61	-10.39	8.25
76.58	19.6	-8.64	9.44
76.62	23.45	-10.18	5.84
76.66	21.37	-12.47	2.84
76.7	19.8	-11.49	1.66
76.74	19.43	-11.8	-1.64
76.78	21.206	-6.9005	-0.38367
76.82	21.352	-6.9399	-1.4743
76.86	23.47	-2.58	-4.46
76.9	19.96	-4.86	-8.01
76.94	21.96	-5.65	-9.14
76.98	24.12	-2.78	-4.66
77.02	25.07	-1.5	-2.05
77.06	23.11	0.2	-5.11
77.1	22.82	0.9	-3.2
77.14	28.12	-0.11	-3.77
77.18	28.06	0.02	-4.2
77.22	28.78	-2.02	-4.07
77.26	26.57	-0.28	-3.58
77.3	26.63	-0.25	-3.69
77.34	25.86	0.48	-4.02
77.38	25.1	1.73	-4.11
77.42	24.8	-0.57	-3.88
77.46	23.49	-0.4	-3.68
77.5	22.96	-0.79	-2.93
77.54	22.37	-1.89	-3.54
77.58	21.54	0.98	-4.4
77.62	19.04	3.33	-3.18
77.66	20.02	6.09	1.75
77.7	19.11	5.87	5.76
77.74	25.47	10.16	4.53
77.78	28.12	8.75	6.01
77.82	27.23	6.89	8.85
77.86	25.05	6.49	9.85
77.9	27.33	6.85	8.06
77.94	28	6.97	8.93
77.98	27.2	8.52	6.94
78.02	25.04	13.37	2.18
78.06	18.44	7.96	-1.35
78.1	21.31	8.48	2.13
78.14	19.32	7.31	-5.87
78.18	22.49	5.75	-4.66
78.22	22.72	4.22	-2.29
78.26	25.67	5.45	-0.65
78.3	26.3	6.25	0.5
78.34	27.43	7.46	2.25
78.38	27.56	7.12	3.55
78.42	26.71	7.65	4.39
78.46	26.23	6.81	5.67
78.5	24.54	7.03	7.86
78.54	26.82	5.14	8.63
78.58	25.45	4.08	5.24
78.62	24.76	3.29	4.36
78.66	21.03	2.7	4.09
78.7	22.33	3.26	5.09
78.74	23.178	3.5014	6.5007
78.78	23.8	6.51	13.1
78.82	19.95	7.08	10.7
78.86	20.99	7.17	11.43
78.9	21.72	6.84	8.68
78.94	19.92	5.13	7.7
78.98	21.68	4.11	6.93
79.02	22.69	4.74	4.79
79.06	27.34	3.33	3.43
79.1	26.43	1.3	3.38
79.14	26.94	-0.27	-2.11
79.18	25.149	-0.099178	0.70586
79.22	27.83	-10.61	-7.36
79.26	26.96	-8.13	-6.93
79.3	24.47	-9.7	-7.71
79.34	25.07	-9	-8.61
79.38	23.62	-7.19	-8.92
79.42	24.43	-6.88	-6.93
79.46	27.561	-1.1616	-3.9617
79.5	27.894	-1.1997	-4.5105
79.54	36.04	1.72	-2.17
79.58	34.79	2.49	-6.35
79.62	33.73	-0.36	-6.16
79.66	29.93	3.26	-4.19
79.7	29.95	2.06	-5.22
79.74	24.47	3.5	-1.96
79.78	28.87	-0.09	-0.27
79.82	29.802	-0.21292	-6.4751
79.86	30.07	4.31	-3.86
79.9	25.19	5.2	-3.77
79.94	27.92	0.47	-3.16
79.98	29.84	1.89	-5.68
[truncated: 1,020 more rows]
