# Supplementary material for: Mean flow and turbulence structure over exposed roots on a forested floodplain: Insights from a controlled laboratory experiment
Source: PLoS One. 2020 Feb 26;15(2):e0229306. doi: 10.1371/journal.pone.0229306 (PMC7043746; doi:10.1371/journal.pone.0229306)
Supplement: S1 File — (ZIP) [file pone.0229306.s001.zip › data_and_scripts/velocity_data/t21_108_replaced.csv]

0.02	29.16	3.46	-4.28
0.06	33.4	3.67	-1.07
0.1	34.26	4.37	-0.98
0.14	36.12	5.09	-0.27
0.18	34.52	4.95	1.15
0.22	32.37	4.62	1.99
0.26	31.8	4.5	1.43
0.3	29.79	3.61	0.53
0.34	31.95	4.85	1.24
0.38	31.62	4.85	0.75
0.42	32.95	5.29	1.36
0.46	32.23	5.64	2.49
0.5	33.39	5.01	1.11
0.54	36.46	5.42	0.96
0.58	34.27	2.07	-1.65
0.62	32.26	2.43	-3.68
0.66	31.97	2.55	-1.14
0.7	33.06	1.23	-0.87
0.74	34.84	0.97	-0.96
0.78	34.51	1	-0.87
0.82	34.95	-0.1	-0.43
0.86	34.01	-1.3	-0.57
0.9	35.18	1.2	0.44
0.94	33.59	1.57	0.5
0.98	33.55	1.45	-0.66
1.02	33.49	2.66	-1.33
1.06	35.05	3.76	-0.12
1.1	35.33	4.02	1.71
1.14	34.63	5.36	3.53
1.18	32.53	3.77	4.21
1.22	32.31	3.41	2.19
1.26	32.54	4.3	0.94
1.3	33.08	5.1	1.37
1.34	34.15	7.41	1.39
1.38	36.36	8.46	-0.96
1.42	37.63	6.42	-5.11
1.46	31.89	1.57	-4.12
1.5	30.13	2.54	-3.79
1.54	28.14	2.59	-0.93
1.58	29.42	2.19	-2.59
1.62	30.73	2.99	-0.93
1.66	32.95	4.8	-3.21
1.7	32.87	6.88	-3.64
1.74	33.92	6.74	-3.31
1.78	34.04	5.07	-3.36
1.82	34.08	6.56	-3.02
1.86	33.79	5.69	-3.48
1.9	34.07	8.66	1.57
1.94	29.91	6.57	2.05
1.98	29.13	-0.29	-2.54
2.02	27.65	0.13	-5.46
2.06	29.27	2.57	-7.8
2.1	25.94	-2.95	-6.03
2.14	25.15	-2.21	-0.17
2.18	26	-6.02	0.88
2.22	21.32	-0.67	0.01
2.26	19.55	-6.15	0.42
2.3	19.74	-8.67	-2.11
2.34	18.96	-5.11	-2.75
2.38	19.89	-6.67	-3.65
2.42	17.61	-7.59	-4.8
2.46	18.92	-3.23	-5.43
2.5	18.52	0.62	-2.96
2.54	20.16	0.8	-1.16
2.58	20.93	-1.73	0.59
2.62	23.01	-2.5	2.44
2.66	16.56	-7.69	-1.55
2.7	15.67	-5.41	2.22
2.74	18.79	0.1	4.79
2.78	19.2	0.05	6.05
2.82	21.23	-1.04	2.72
2.86	21.86	-1.18	3.38
2.9	26.54	-0.75	1.2
2.94	28.61	-1.67	-0.09
2.98	27.75	0.51	-1.66
3.02	25.92	1.89	0.85
3.06	28.54	0.29	0.41
3.1	30.05	-0.54	-1.46
3.14	31.46	0.41	-1.19
3.18	32.45	1.15	-1.62
3.22	32.75	0.72	0.97
3.26	31.96	1.17	0.91
3.3	33.61	2.25	0.56
3.34	32.98	2.99	0.83
3.38	33.04	3.31	0.49
3.42	32.01	2.73	0.08
3.46	32.08	4.18	0.63
3.5	35.04	7.01	2.57
3.54	30.84	7.3	4.03
3.58	28.134	1.416	-3.7545
3.62	27.902	1.1048	-3.9588
3.66	17.86	3.31	-3.74
3.7	18.84	2.62	-4.78
3.74	21.95	0.34	-7.45
3.78	27.282	-0.37043	-4.2918
3.82	27.19	-0.77452	-4.2599
3.86	27.117	-1.1838	-4.1842
3.9	28.83	-0.63	-7.85
3.94	28.81	-2.29	-10.18
3.98	27.62	-6.44	-12.3
4.02	29.35	-6.39	-7.02
4.06	24.89	-9.44	-4.23
4.1	27.23	-7.9	-6.96
4.14	29.87	-9.8	-4.04
4.18	31.21	-5.14	0.62
4.22	26.873	-4.3645	-1.7256
4.26	26.841	-4.5803	-1.2762
4.3	26.797	-4.7521	-0.79589
4.34	23.52	-5.45	5.24
4.38	24.77	-7.83	-0.76
4.42	19.71	-4.01	0.77
4.46	24.59	-1.51	4.62
4.5	26.308	-4.7966	2.0297
4.54	28.72	2.55	5.12
4.58	24.93	-3.2	5.59
4.62	28.95	-3.38	8.86
4.66	27.71	-1.4	5.8
4.7	28.04	1.06	6.38
4.74	28.65	2.28	9.22
4.78	24.3	-2.98	8.27
4.82	26.57	0.91	4.58
4.86	22.64	0.22	5.21
4.9	18.84	-1.28	7.66
4.94	19.85	-2.47	8.97
4.98	21.42	0.45	9.93
5.02	25.49	3.88	9.74
5.06	28.51	0.7	8.92
5.1	29.29	0.75	8.12
5.14	32.19	0.71	9.79
5.18	32.88	-0.45	9.7
5.22	33.33	1.15	10.69
5.26	32.78	1.5	10.71
5.3	31.39	1.69	12.5
5.34	32.95	-0.54	13.83
5.38	33	-5.72	11.24
5.42	28.66	-7.38	11.39
5.46	28.88	-5.63	7.97
5.5	33.034	-5.5995	4.2437
5.54	33.247	-5.684	3.5679
5.58	33.43	-5.672	2.9092
5.62	28.04	-9.78	-11.16
5.66	35.54	-8	-4.83
5.7	35.95	-6.41	-4.27
5.74	35.09	-6.03	-4.48
5.78	32.43	-7.69	-4.54
5.82	33.82	-3.9722	-0.4572
5.86	33.755	-3.4839	-0.88276
5.9	33.65	-2.956	-1.2588
5.94	33.504	-2.3956	-1.5812
5.98	33.315	-1.8097	-1.846
6.02	37.37	0.83	5.28
6.06	35.82	0.18	2.34
6.1	33.83	1.67	0.5
6.14	31.66	1.36	-1.53
6.18	31.71	3.2	0.82
6.22	28.98	2.93	-0.39
6.26	27.98	3.32	-1.45
6.3	28.55	3.37	-0.39
6.34	27.46	3.97	-2.23
6.38	28.31	3.08	-1.92
6.42	30.03	2.81	-0.94
6.46	28.84	2.97	-1.83
6.5	28.52	4.39	1.72
6.54	31.3	1.3	2.87
6.58	30.85	-1.81	3.02
6.62	28.59	-0.56	1.89
6.66	29.89	-0.36	0.47
6.7	29.7	2.04	-0.78
6.74	30.64	4.01	-0.95
6.78	31.03	6.58	-0.07
6.82	32.78	6.74	-0.57
6.86	34.56	2.22	-3.04
6.9	37.42	-3.44	-3.94
6.94	31.47	1.33	-1.71
6.98	33.59	1.41	-3.39
7.02	33.68	1.36	-3.45
7.06	33.06	1.32	-3.06
7.1	33	1.12	-3.8
7.14	33.95	0.37	-4.93
7.18	33.17	-0.14	-4.2
7.22	34.09	1.15	-4.33
7.26	34	0	-3.95
7.3	34.62	-0.66	-3.46
7.34	35.66	-1.52	-0.09
7.38	34.48	-2.11	4.24
7.42	32.138	-1.4218	-1.1807
7.46	31.724	-1.3798	-0.67776
7.5	29.1	-6.64	-1.85
7.54	30.25	-2.44	-3.81
7.58	26.91	-2.48	0.22
7.62	27.36	-0.08	2.64
7.66	30.68	1.89	2.34
7.7	32.25	2.91	2.18
7.74	33.36	3.66	1.87
7.78	32.93	2.52	1.47
7.82	33.25	2.97	1.39
7.86	33.17	4.18	1.53
7.9	33.21	3.61	1.42
7.94	33.06	4.77	1.08
7.98	31.48	4.53	1.21
8.02	30.69	5.99	1.36
8.06	31.41	5.9	0.87
8.1	30.51	5.28	2.16
8.14	30.36	5.51	4.06
8.18	29.66	5.48	4.08
8.22	29.81	8.07	0.1
8.26	32.01	6.83	-5.56
8.3	32.09	7.18	-1.1
8.34	31.65	6.95	0.23
8.38	30.91	8.24	-0.22
8.42	30.7	8.74	0.14
8.46	28.69	10.47	1.35
8.5	27.77	9.72	1.97
8.54	28.06	10.82	2.54
8.58	26.31	10.67	4.52
8.62	24.59	11.79	4.5
8.66	21.97	10.47	5.68
8.7	18.84	6.85	1.91
8.74	19.19	8.56	1.21
8.78	17.5	7.18	-0.09
8.82	16.32	2.79	1.48
8.86	15.07	0.45	-1.94
8.9	14.3	3.33	1.47
8.94	15.26	0.2	2.13
8.98	18.16	-4.37	4.08
9.02	18.29	-0.95	2.76
9.06	23.46	-3.7	6.34
9.1	27.56	-4.25	4.69
9.14	26.09	-5.31	6.31
9.18	25.99	-9.32	3.85
9.22	20.68	-5.87	2.36
9.26	18.15	-10.3	-6.38
9.3	16.75	-8.11	-3.31
9.34	11.48	-3.13	-10.28
9.38	14.13	0.23	-7.6
9.42	16.2	1.47	-5.92
9.46	16.93	2.32	-5.85
9.5	19.64	2.42	-6.36
9.54	22.74	3.5	-5.42
9.58	22.01	4.87	-3.41
9.62	22.91	2.91	-3.05
9.66	25.26	5.05	-1.58
9.7	25.34	6.8	1.94
9.74	26.03	3.3	1.15
9.78	24.29	2.16	-2.59
9.82	22.31	-4	-2.39
9.86	22.28	-5.57	-3.2
9.9	21.8	-3.52	-6
9.94	22.08	-4.25	-5.9
9.98	27.11	-2.18	-0.81
10.02	29	-6.59	3.79
10.06	26.75	-5.73	3.11
10.1	22.01	-5.34	4.58
10.14	19.59	-4.84	1.64
10.18	20.97	-3.96	4.32
10.22	24.86	-2.18	1.65
10.26	26.24	-4.19	-0.08
10.3	26.7	-3.12	-0.33
10.34	25.93	-0.81	1.7
10.38	25.12	-1.28	0.63
10.42	27.66	-3.32	-0.78
10.46	26.11	-1.76	-1.87
10.5	26.06	-0.9	-2.01
10.54	26.61	-0.45	-2.38
10.58	27	-0.5	-3.16
10.62	26.71	0.06	-3.86
10.66	22.54	-1.63	-6.4
10.7	22.96	0.32	-4.79
10.74	23.05	3.46	-3.66
10.78	23.5	6.18	-0.84
10.82	24.83	6.88	-3.9
10.86	21.03	7.69	-0.31
10.9	22.57	2.89	-1.15
10.94	21.28	3.37	0.71
10.98	23.21	1.27	3.51
11.02	22.23	4.61	0.29
11.06	16.1	3.06	1.89
11.1	15.28	-0.46	4.88
11.14	18.843	4.4694	3.927
11.18	18.502	4.6392	4.562
11.22	18.209	4.7918	5.1725
11.26	17.971	4.9235	5.7584
11.3	17.796	5.031	6.3195
11.34	17.691	5.1107	6.8558
11.38	17.665	5.1591	7.3671
11.42	17.32	3.17	3.17
11.46	19.03	1.32	6.99
11.5	17.42	7.62	10.38
11.54	17.59	7.4	10.77
11.58	19.21	5.1	10.05
11.62	21.74	7.68	9.37
11.66	21.84	5.25	10.12
11.7	20.17	4.6	11.84
11.74	20.75	2.51	13.35
11.78	24.75	2.98	11.71
11.82	25.37	3.22	9.58
11.86	24.59	-0.09	10.3
11.9	23.927	3.4162	10.758
11.94	24.289	3.1248	10.138
11.98	24.94	10.14	8.21
12.02	24.93	5.85	10.97
12.06	23.11	4.71	9.63
12.1	22.52	2.63	10.64
12.14	25.15	-4.87	6
12.18	25.84	-0.88	3.02
12.22	26.06	-5.67	6.88
12.26	25.962	1.4162	3.9495
12.3	26.25	0.33	3.94
12.34	26.41	2.6	0.87
12.38	26.71	3.11	0.39
12.42	27.7	3.43	0.74
12.46	26.86	6.85	3.27
12.5	25.7	3.46	-0.25
12.54	25.9	4.64	0.66
12.58	22.07	2.03	4.47
12.62	24.42	2.21	6.7
12.66	26.08	3.95	6.46
12.7	25.84	5.52	5.39
12.74	23.05	6.03	6.09
12.78	24.57	4.79	8.98
12.82	22.99	5.13	9.34
12.86	24.89	5.85	10.96
12.9	26.19	6.29	12.5
12.94	27.77	7.28	13.79
12.98	27.77	9.98	14.12
13.02	30.033	4.8338	5.546
13.06	30.871	4.2849	3.7461
13.1	31.606	3.7081	1.8746
13.14	37.24	-0.05	-2.08
13.18	35.87	3.02	-1.87
13.22	37.22	3.51	-4.92
13.26	30.89	4.54	-5.97
13.3	32.16	0.32	-5.47
13.34	29.03	-0.2	-8.25
13.38	29.68	-2.91	-11.17
13.42	27.53	0.56	-8.24
13.46	24.69	0.02	-8.61
13.5	23.88	2.95	-5.26
13.54	23.79	0.62	-2.49
13.58	22.25	4.02	-3.77
13.62	21.89	-0.95	-2.98
13.66	22.27	-0.82	-5.08
13.7	22.88	-2.51	-6.53
13.74	26.6	-0.9	-8.17
13.78	26.53	-3.3	-10.87
13.82	29.96	-0.6	-10.43
13.86	28.69	-0.12	-8.64
13.9	29.74	-1.99	-1.23
13.94	31.87	-5.91	0.4
13.98	24.8	-2.71	4.5
14.02	21.39	2.65	6.35
14.06	22.01	2.99	4.42
14.1	22.67	0.58	0.97
14.14	18.97	-4.18	1.44
14.18	18.42	-2.49	3.87
14.22	20.34	-3.14	2.99
14.26	23.33	-0.3	5.05
14.3	22.2	-0.67	3.72
14.34	21.94	-1.27	4.84
14.38	23.9	-1.46	4.57
14.42	28.98	1.44	1.82
14.46	31.98	1.15	2.13
14.5	32.79	0.7	1.27
14.54	32.95	3.73	2.93
14.58	33.05	2.07	1.14
14.62	33.56	2.6	-0.22
14.66	29.2	1.5	-1.71
14.7	29.47	2.46	-2.75
14.74	28.36	1.98	-2.22
14.78	28.6	3.78	-0.63
14.82	28.59	2.78	-0.72
14.86	27.35	0.46	-1.62
14.9	29.22	-1.87	-1.7
14.94	30.14	2.81	-1.34
14.98	30.83	-0.6	-3.55
15.02	30.8	2.34	-2.19
15.06	32.54	2.38	-0.96
15.1	31.5	3.29	0.18
15.14	33.09	3.94	0.61
15.18	31.8	4.39	0.37
15.22	33.34	3.87	0.41
15.26	33.14	3.25	-0.56
15.3	34.4	1.73	-1.01
15.34	33.21	0.6	-1.83
15.38	31.82	0.83	-2.21
15.42	33.2	0.93	-0.7
15.46	34	1.72	-3
15.5	33.01	0.57	-3.12
15.54	32.05	2.4	-2.56
15.58	33.72	2.45	-1.46
15.62	32.32	2.41	-1.97
15.66	37.13	2.36	1.01
15.7	33.78	3.07	1.07
15.74	32.57	5.7	-4.11
15.78	30.009	0.73504	-2.5702
15.82	28.967	0.22829	-2.7502
15.86	27.911	-0.3044	-2.9024
15.9	26.868	-0.84995	-3.016
15.94	25.865	-1.3953	-3.0803
15.98	22.31	-5.06	-5.69
16.02	23.29	-5.58	-3.3
16.06	23.99	-1.71	-3.01
16.1	23.34	-3.21	0.1
16.14	25.22	-10.17	-1.82
16.18	23.62	-0.14	-2.16
16.22	21.31	-3.49	-3.4
16.26	21.3	0.23	-3.04
16.3	17.8	-0.36	0.92
16.34	24.71	-6.96	5.34
16.38	26.76	-4.72	3.78
16.42	28.39	-3.9	1.48
16.46	25.97	-2.55	0.08
16.5	20.77	-3.36	-1.46
16.54	23.324	-3.8959	3.2119
16.58	23.891	-3.2463	3.4605
16.62	17.84	-1.92	7.91
16.66	17.53	-7.6	7.81
16.7	23.18	-8.34	3.83
16.74	25.3	-7.2	3.32
16.78	25.98	-6.95	-0.48
16.82	27.595	1.4241	2.8111
16.86	29.3	6.17	2.86
16.9	31.1	5.41	1.17
16.94	33.02	8.62	-2.02
16.98	30.89	7.13	-2.32
17.02	30.85	9.82	0.83
17.06	28.93	8.33	1.43
17.1	30.72	4.76	-2.68
17.14	28.91	2.63	-8.12
17.18	28.24	6.85	-10.75
17.22	25.33	1.51	-15.1
17.26	24.18	0.36	-12.96
17.3	26.06	3.24	-13.22
17.34	26.878	-0.85852	-10.171
17.38	26.956	-1.9349	-9.7017
17.42	25.43	-2.41	-12.23
17.46	24.87	-4.12	-13.45
17.5	27.509	-4.6235	-7.3698
17.54	27.777	-5.246	-6.3684
17.58	28.076	-5.6847	-5.2968
17.62	30.35	-10.36	-2.44
17.66	26.82	-13.85	-3.42
17.7	28.25	-9.25	-0.34
17.74	31.62	-6.85	2.88
17.78	31.72	-0.7	3.09
17.82	31.14	2.39	1.92
17.86	31.6	5.13	2.24
17.9	32.04	4.99	2.47
17.94	29.58	5.32	1.9
17.98	30.05	5.26	4
18.02	30.79	6.93	3.26
18.06	31.54	9.96	2.7
18.1	30.55	8.18	0.71
18.14	32.73	7.34	-0.45
18.18	29.785	6.7613	2.7639
18.22	29.771	6.0847	2.4041
18.26	29.77	5.2731	2.0007
18.3	24.74	4.32	10.78
18.34	22.44	4.45	8.56
18.38	29.831	2.3788	0.62862
18.42	29.868	1.3781	0.15027
18.46	26.78	-4.08	-3.02
18.5	34.46	-3.75	-3.77
18.54	30.76	-2.62	-5.75
18.58	29.82	-2.85	-2.49
18.62	31.06	-0.27	-1.98
18.66	32.6	-0.92	-0.73
18.7	31.4	-0.52	-3.02
18.74	31.98	0.69	-3.39
18.78	33.14	0.53	-2.79
18.82	28.42	0.96	-2.3
18.86	29.35	-0.95	-1.15
18.9	28.09	-0.75	-2.2
18.94	27.23	-1.17	-1.44
18.98	27.83	-1.7	1.72
19.02	25.84	-2.26	3.6
19.06	26.91	0.83	6.37
19.1	28.72	1.31	8.33
19.14	24.73	3.51	8.63
19.18	29.366	1.6029	1.5896
19.22	27.44	3.55	-3.85
19.26	31.28	3.83	-3.06
19.3	33.58	0.39	-2.83
19.34	32.04	1.73	0.22
19.38	33.12	2.64	0.04
19.42	31.54	2.16	-0.36
19.46	33.41	2.13	-0.8
19.5	30.62	2.85	0.23
19.54	28.29	3.94	2.08
19.58	25.45	4.05	1.27
19.62	24.37	0.58	1.78
19.66	26.23	-1.49	1.42
19.7	24.62	-2.95	1.84
19.74	24.93	-3.16	1.8
19.78	26.98	-4.06	0.58
19.82	29.1	-7.66	-0.6
19.86	33.97	-2.11	-0.73
19.9	36	-3.23	-0.51
19.94	34.98	-3.75	-0.36
19.98	37.01	-1.7	0.52
20.02	37.09	-0.46	0.03
20.06	38.44	0.73	1.1
20.1	38.16	3.56	1.55
20.14	35.99	5.5	-0.97
20.18	35.67	6.97	-3.03
20.22	33.29	6.92	-2.55
20.26	32.37	7.62	-4.49
20.3	30.14	8.45	-5.33
20.34	31.89	7.15	-1.43
20.38	33.19	7.67	-0.98
20.42	31.89	8.89	-1.45
20.46	31.47	7.3	-2.71
20.5	31.86	9.28	-1.79
20.54	30.85	9.7	-0.86
20.58	30.01	9.28	-0.19
20.62	27.64	9.7	0.81
20.66	27.08	8.9	1.93
20.7	24.72	6.67	4.75
20.74	23.79	3.99	5.25
20.78	26.265	5.9014	2.4245
20.82	26.021	5.2035	2.5862
20.86	25.86	4.486	2.718
20.9	25.791	3.7643	2.8271
20.94	25.821	3.0534	2.9206
20.98	22.44	3.43	1.72
21.02	24.17	1.58	1.73
21.06	29.58	1.92	1.7
21.1	28.16	-1.1	3.42
21.14	28.16	-0.45	4.5
21.18	29.7	0.42	4.33
21.22	28.64	0.05	4.01
21.26	31.99	-1.53	4.02
21.3	33.34	1.46	4.8
21.34	34.3	1.32	3.06
21.38	33.06	-2.23	5.1
21.42	34.56	1.44	5.9
21.46	30.98	2.46	8.75
21.5	30.67	2.58	2.58
21.54	32.99	3.59	-0.06
21.58	32.29	4.67	0.47
21.62	31.99	5.84	0.5
21.66	27.71	4.67	2.73
21.7	25.42	6.87	2.64
21.74	25.99	6.08	0.12
21.78	25.38	4.52	0.38
21.82	20.98	5.48	-4.08
21.86	26.3	2.72	-5.48
21.9	29.03	1.8	-0.55
21.94	26.97	0.51	1.57
21.98	24.5	2.83	2.78
22.02	25.9	1.75	1.58
22.06	29.22	0.88	0.72
22.1	29.07	4.94	-0.54
22.14	31.42	3.07	0.14
22.18	28.57	5.51	-1.8
22.22	30.28	2.76	-0.29
22.26	31.42	0.38	-0.89
22.3	31.33	-1.85	-4.03
22.34	31.74	2.55	-2.76
22.38	30.33	3.94	-1.51
22.42	28.81	-3.95	-2.05
22.46	24.47	-3.01	-3.42
22.5	26.45	-2.61	-4.62
22.54	21.33	-3.39	-3.3
22.58	23.16	-6.62	-2.72
22.62	20.73	-6.48	-2.32
22.66	17.83	-3.6	0.52
22.7	19.83	-2.31	6.03
22.74	23.08	-3.74	5.92
22.78	25.36	-5.63	4.05
22.82	24.48	-5.84	1.95
22.86	22.32	-5.46	2.96
22.9	22.43	-3.38	2.37
22.94	22.85	-4.63	5.2
22.98	22.37	-1.84	5.78
23.02	21.93	-0.7	6.24
23.06	21.72	1.15	3.44
23.1	18.13	0.04	3.32
23.14	18.79	-2.52	3.42
23.18	20.18	1.74	5.75
23.22	24.48	0.82	0.51
23.26	25.14	-5.15	-3.89
23.3	22.12	-5.02	-6.75
23.34	20.92	-2.8	-5.17
23.38	19.41	-2.39	-4.57
23.42	18.25	-0.33	-3.72
23.46	17.19	1.04	-3.87
23.5	16.49	1.54	-4.01
23.54	16.52	1.72	-1.19
23.58	16.59	7.89	2.7
23.62	20.62	4.59	2.87
23.66	23	7.48	2.22
23.7	17.955	1.2142	3.2355
23.74	17.796	1.0891	3.5503
23.78	17.674	0.91588	3.7992
23.82	22.55	-1.74	9.09
23.86	20.12	-1.16	9.98
23.9	17.14	-2.62	10.94
23.94	15.62	-1.13	10.85
23.98	17.62	-0.92	10.01
24.02	16.94	1.06	4.19
24.06	17.755	-1.1874	3.9721
24.1	17.886	-1.5495	3.8118
24.14	16.56	-5.82	-5.95
24.18	21.05	-6.08	-2.23
24.22	17.23	-4.18	-1.35
24.26	19.84	-3.18	2.37
24.3	18.15	-1.75	1.61
24.34	17.25	-3.48	0.35
24.38	14.74	-3.34	-1.22
24.42	17.19	-3.89	-0.59
24.46	19.9	-4.38	-2.17
24.5	20.447	-4.215	0.74091
24.54	26.34	-5.88	-1.43
24.58	21.54	-4.6	1.54
24.62	23.95	-1.7	5.77
24.66	23.61	-4.51	4.14
24.7	22.86	-3.98	3.37
24.74	19.25	-3.95	2.83
24.78	23.35	0.95	-1.32
24.82	23.14	2.61	-4.98
24.86	23.55	3.26	-6.12
24.9	23.05	-0.94	-4.48
24.94	26.42	-5.3	-4.01
24.98	25.49	-5.01	-2.31
25.02	26.37	-7.17	-3.53
25.06	24.04	-6.18	-4.46
25.1	18.42	-6.98	0.18
25.14	16.08	-5.14	-0.68
25.18	15.45	1.53	-2.76
25.22	15.64	-1.19	0.68
25.26	16.5	1.15	1.78
25.3	17.95	0.56	2.9
25.34	20.77	3.21	3.23
25.38	22.22	2.92	3.56
25.42	22.65	4.66	3.59
25.46	19.32	3.74	6.98
25.5	20.44	3.07	8.31
25.54	24.77	3.47	8.87
25.58	25.24	5.1	5.54
25.62	24.99	4.72	2.64
25.66	25.01	4.59	4.01
25.7	25.22	4.27	3.53
25.74	24.34	5.07	3.9
25.78	24.68	4.57	4.01
25.82	26.22	5.51	3.26
25.86	26.11	4.63	4.51
25.9	24.54	4.71	6.97
25.94	25.77	5.49	6.05
25.98	26.64	6.73	5.68
26.02	26.34	5.99	6.26
26.06	25.14	8.33	7
26.1	21.86	6.97	10.2
26.14	23.4	6.99	11.42
26.18	23.52	9.49	6.58
26.22	22.27	8.94	6.53
26.26	24.89	8.9	5.51
26.3	26.37	7.78	3.59
26.34	25.571	4.9381	0.51148
26.38	26.073	4.1894	-0.82127
26.42	26.49	-2.88	-8.04
26.46	23.38	0.68	-9.45
26.5	25.63	-0.23	-10
26.54	27.89	1.75	-8.57
26.58	31.44	2.25	-4.46
26.62	27.79	1.83	-2.36
26.66	30.94	0.76	4.73
26.7	28.97	1.13	2.25
26.74	26.68	2.3	0.31
26.78	25.58	3.17	-2.54
26.82	22.51	2.16	-0.09
26.86	26.02	0.14	3.08
26.9	24.24	-4.32	-1.12
26.94	19.78	-4.06	-2.91
26.98	20.32	-3.39	0.04
27.02	20.72	-5.6	-0.74
27.06	20.01	-10.86	-5.2
27.1	17.38	-7.42	-2.1
27.14	18.98	-6.18	0.37
27.18	19.03	-7.75	0.68
27.22	21.51	-4.15	3.63
27.26	24.51	-2.79	4.6
27.3	24.4	-2.04	8.3
27.34	23.04	-2.01	7.61
27.38	22.54	-1.87	6.18
27.42	23.22	-6.71	5.39
27.46	24.65	-4.87	5.94
27.5	27.98	-2.25	2.69
27.54	22.99	-0.35	3.94
27.58	24.27	-0.92	3.73
27.62	25.32	0.96	4.51
27.66	25.35	0.35	4.64
27.7	26.68	-1.4	6.2
27.74	27.59	-1.01	5.94
27.78	27.24	1.17	4.08
27.82	29.31	3.11	3.19
27.86	30.73	5.77	-0.4
27.9	30.48	2.19	-3.15
27.94	28.54	0.71	-1.43
27.98	27.86	0.89	-0.45
28.02	28.86	1.12	0.53
28.06	27.54	1.15	0.73
28.1	27.79	-0.95	2.13
28.14	27.13	-0.98	2.75
28.18	28.7	0.02	3.51
28.22	31.03	-0.6	1.12
28.26	29.55	-1.83	-2.42
28.3	29.84	-2.19	-4.48
28.34	30.66	2.61	-6.08
28.38	29.14	0.11	-7.13
28.42	26.88	-3	0.11
28.46	28.92	-1.23	1.27
28.5	30.11	-1.53	0.88
28.54	30.54	2.87	2.78
28.58	30.78	4.43	2.31
28.62	33.8	9.32	3.35
28.66	36.31	4.42	6.67
28.7	30.891	1.6119	0.97685
28.74	31.038	1.4741	1.0408
28.78	31.184	1.3179	1.0747
28.82	30.54	-4.6	-6.61
28.86	27.56	-4.95	-4.67
28.9	25.5	2.63	0.56
28.94	29.47	2.98	4.3
28.98	35.03	2.19	0.71
29.02	34.12	-1.25	2.94
29.06	33.84	3.02	1.59
29.1	33.22	2.17	2.07
29.14	33.04	-0.27	0.35
29.18	31.15	0.67	0.02
29.22	31.86	1.57	0.28
29.26	30.98	2.8	0.43
29.3	31.59	2.67	-0.14
29.34	30.18	3.79	0.46
29.38	29.26	3.11	1.3
29.42	31.44	1.89	-0.34
29.46	29.34	2.84	-0.23
29.5	29.94	3.69	0.65
29.54	29.63	3.67	-0.09
29.58	29.01	3.73	0.51
29.62	27.98	2.92	0.51
29.66	28.18	3.27	-0.01
29.7	28.22	5.05	1.46
29.74	27.65	4.42	0.89
29.78	26.79	4.21	1.39
29.82	27	5.6	1.15
29.86	26.53	5.89	1.12
29.9	27.59	6.62	-0.33
29.94	24.41	6.87	0.97
29.98	23.33	5.82	1.91
30.02	23.07	5.66	4.25
30.06	25.1	5.85	6.38
30.1	27.814	1.4333	0.27809
30.14	28.524	1.157	0.33529
30.18	32.1	-9.64	-2.34
30.22	32.7	-6.69	-3.91
30.26	32.12	-4.61	-5.05
30.3	33.29	-4.18	-7.84
30.34	31.82	-6.6	-3.57
30.38	33.425	0.071582	0.8815
30.42	34.202	0.0045828	0.97921
30.46	32.15	4.36	5.25
30.5	32.5	5.56	6.61
30.54	39.32	0.14	9.94
30.58	37.17	6.18	2.55
30.62	36.49	6.24	2.68
30.66	38.26	2.4	-1.47
30.7	36.76	-0.36	-0.09
30.74	37.72	0.44	0.79
30.78	36	-0.68	-0.18
30.82	36.37	0.98	0.52
30.86	34.39	1.49	0.96
30.9	36.06	0.68	0.86
30.94	33.53	0.91	-0.69
30.98	33.82	2.25	-0.3
31.02	33.23	2.72	-0.57
31.06	32.18	3.29	-0.05
31.1	32.16	3.23	0.43
31.14	33.89	2.74	1.21
31.18	31.83	1.73	1.3
31.22	31.71	2.44	1.63
31.26	31.14	1.58	1.06
31.3	28.85	2.47	0.15
31.34	27.87	1.83	0.7
31.38	26.59	2.31	1.63
31.42	26.52	3.49	3.53
31.46	25.12	3.95	4.82
31.5	25.19	3.25	4.58
31.54	21.95	4.21	6.18
31.58	22.92	2.92	1.89
31.62	27.05	4.22	2.37
31.66	25.42	9.55	1.16
31.7	25	5.98	3.91
31.74	25.7	4.62	2.62
31.78	25.01	2.11	0.82
31.82	23.11	1.24	2.05
31.86	21.24	2.46	1.15
31.9	21.28	1.94	2.16
31.94	23.91	0.24	2.96
31.98	24.98	-1.04	1.77
32.02	24.96	-1.82	1.56
32.06	22.62	-2.61	0.11
32.1	22.86	-3.68	-0.05
32.14	25.03	-3.98	-0.87
32.18	25.35	-1.11	-0.75
32.22	22.31	-0.75	2.71
32.26	22.07	-0.77	3.41
32.3	20.59	1.78	3.73
32.34	19.24	2.33	5.26
32.38	20.29	2.52	6.61
32.42	22.99	0.38	5.52
32.46	21.95	-1.04	7.51
32.5	23.78	1	8.86
32.54	23.59	1.11	7.15
32.58	25.42	-3.88	7.03
32.62	26.68	-3.03	5.27
32.66	24.68	1.57	3.59
32.7	29.36	6.78	-3.02
32.74	27.8	6.19	1.73
32.78	26.61	2.81	2.45
32.82	29.34	1.96	5.14
32.86	30.3	1.18	4.56
32.9	30.47	-0.06	1.95
32.94	31.98	3.87	2.2
32.98	31.65	5.88	6.01
33.02	30.52	6.62	7.6
33.06	31.992	1.6819	3.9999
33.1	35.8	-3.41	3.11
33.14	35.46	-0.74	3.05
33.18	37.47	-4.2	7.47
33.22	28.34	-3.79	2.61
33.26	30.73	-0.02	1.22
33.3	30.62	3.67	0.37
33.34	29.87	1.55	0.46
33.38	26.83	1.91	-0.03
33.42	29.78	-0.31	-0.57
33.46	28.21	2.84	-3.19
33.5	30.76	-0.76	-5.38
33.54	32.8	0.65	-6.06
33.58	32.7	0.8	-5.27
33.62	31.79	-1.98	-3.27
33.66	29.64	-0.5	-3.39
33.7	28.39	1.27	-4.09
33.74	24.47	0.21	-8.96
33.78	26.86	0.02	-0.3
33.82	27.55	1.06	-1.08
33.86	28.05	1.18	-1.97
33.9	27.2	1.92	-1.63
33.94	28.57	3.02	-1.26
33.98	26.67	3.37	-0.23
34.02	25.83	3.36	0.45
34.06	28.4	6.63	1.16
34.1	28.63	6.69	0.93
34.14	29.31	7.47	3.08
34.18	29.14	7.41	4.8
34.22	28.1	7.98	5.75
34.26	25.533	7.6453	1.6178
34.3	24.86	7.7892	1.5858
34.34	24.183	7.8523	1.546
34.38	23.521	7.8357	1.5086
34.42	22.892	7.7403	1.4839
34.46	21.18	9.55	-3.69
34.5	16.76	6.08	1.96
34.54	19.99	3.53	-0.46
34.58	20	7.98	-2.44
34.62	19.49	7.09	1.86
34.66	25.27	7.68	6.33
34.7	25.2	4.68	3.62
34.74	22.9	4	3.64
34.78	21.69	0.32	4.14
34.82	21.75	1.89	6.35
34.86	20.47	3.91	6.14
34.9	26.11	1.09	2.38
34.94	28.13	-0.29	-3.27
34.98	27.67	-4.13	-5.86
35.02	26.51	-3.83	-5.08
35.06	27.65	-3.09	-5.63
35.1	27.52	0.44	-4.57
35.14	23.64	1.14	-5.64
35.18	27.43	0.5	-6.74
35.22	29.31	-0.71	-8.63
35.26	31.56	-1.44	-11.18
35.3	29.73	-0.97	-10.78
35.34	27.2	0.66	-8.01
35.38	26.18	-0.23	-3.17
35.42	29.57	-0.3	-1.92
35.46	24.91	-1.65	-0.61
35.5	24.94	-2.67	0.5
35.54	26.76	-4.97	1.02
35.58	31.19	-2.52	1.28
35.62	31.23	-1.01	0.57
35.66	30.36	-0.77	-0.21
35.7	32.57	1.18	-0.2
35.74	31.66	0.17	-0.52
35.78	33.36	-0.25	-1.42
35.82	33.75	-1.07	-1.79
35.86	35.05	-1.05	-0.67
35.9	34	-0.5	-0.63
35.94	35.75	0.12	0.45
35.98	34.65	-1.07	0.64
36.02	34.03	-0.76	1.24
36.06	32.35	-0.56	-0.69
36.1	32.91	-0.86	-0.57
36.14	32.07	-0.02	-0.19
36.18	31.88	1.92	-0.34
36.22	33.2	1.33	-0.24
36.26	31.9	2.3	-0.65
36.3	33.04	1.95	-0.87
36.34	32.4	2.99	-1.16
36.38	31.93	2.47	-0.69
36.42	32.38	3.96	1.16
36.46	33.54	3.73	1
36.5	33.51	4.54	0.71
36.54	35.23	4.93	0.97
36.58	35.08	4.34	-0.12
36.62	35.27	5.1	-0.23
36.66	35.1	5.11	-0.52
36.7	36.3	4.89	-1.67
36.74	35.51	4.07	-1.37
36.78	34.75	4.59	-1.31
36.82	33.94	5.66	-1
36.86	32.57	5.09	-1.56
36.9	32.73	5.71	-0.87
36.94	32.17	6.11	-0.81
36.98	31.03	6.98	1.28
37.02	31.78	5.96	2.13
37.06	31.69	5.94	0.89
37.1	29.28	5.78	-0.18
37.14	28.7	5.83	0.53
37.18	30.07	6.6	-2.18
37.22	28.74	4.93	-3.15
37.26	28.134	6.0753	-1.4427
37.3	28.125	5.8744	-1.6445
37.34	28.173	5.6264	-1.8476
37.38	28.269	5.332	-2.0476
37.42	23.08	3.05	-3.09
37.46	23.7	6.2	-6.04
37.5	20.38	4.83	-1.83
37.54	28.95	3.6986	-2.7308
37.58	32.56	4.41	-2.62
37.62	34.38	5.55	-4.6
37.66	33.62	3.8	-4.58
37.7	31.86	2.83	-1.03
37.74	30.86	-0.74	-1.58
37.78	29.4	-3.37	-4.31
37.82	29.61	-1.4	0.41
37.86	30.18	-2.7	-1.84
37.9	30.16	-3.27	-0.99
37.94	28.33	-5.67	-0.69
37.98	27	-5.25	-3
38.02	29.1	-1.16	-3.91
38.06	30.44	-0.72	0.99
38.1	26.69	0.26	3.79
38.14	24.21	1	1.3
38.18	19.88	-5.76	1.48
38.22	24.71	-5.46	0.1
38.26	26.27	-1.28	-2.02
38.3	28.45	-4.2	0.17
38.34	28.83	-5.34	-1.52
38.38	30.41	-3.46	-3.77
38.42	25.75	-3.04	0.64
38.46	27.67	-2.98	4.06
38.5	27.46	-3.8	1.97
38.54	26.13	-2.91	3.67
38.58	29.22	-0.72	2.98
38.62	27.18	-0.72	0.58
38.66	26.9	-2.14	1.62
38.7	28.33	-6.5	1.86
38.74	27.34	-8.55	2.01
38.78	27.05	-6.85	1.96
38.82	28.06	-6.18	2.54
38.86	25.88	-6.77	3.68
38.9	23.27	-5.43	4.7
38.94	25.54	-7.2	2.47
38.98	26.55	-6.38	1.27
39.02	24.22	1.3	1.89
39.06	25.12	1.64	1.45
39.1	27.05	1.54	-1.45
39.14	29.5	-2.43	-3.3
39.18	26.73	-6.68	-5.39
39.22	29.02	-3.96	-2.91
39.26	27.148	-0.66903	-2.3264
39.3	26.974	-0.55756	-2.1811
39.34	26.779	-0.4884	-1.9527
39.38	26.573	-0.4535	-1.651
39.42	26.363	-0.44482	-1.2861
39.46	27.63	3.39	-4.87
39.5	29.14	0.95	-0.11
39.54	30.62	1.55	-0.61
39.58	29.18	3.76	-0.39
39.62	25.68	-2.46	-1.46
39.66	25.78	2.7	1.39
39.7	22.46	-0.51	1.81
39.74	19.29	-4.93	3.58
39.78	25.673	-0.22099	3.2061
39.82	25.17	-4.94	9.52
39.86	24.78	-0.28	4.2
39.9	22.32	-5.12	6.06
39.94	22.49	-1.56	5.49
39.98	28.05	3.85	4.45
40.02	32.52	4.1	2.36
40.06	32.31	7.21	5.08
40.1	32.64	4.89	6.52
40.14	32.88	6.11	5.87
40.18	34.38	7.15	3.61
40.22	32.85	4.91	3.06
40.26	33.32	5.37	2.66
40.3	32.77	5.49	4.89
40.34	30.21	5.24	4.52
40.38	29.36	6.25	5.17
40.42	29.53	7.56	7.15
40.46	30.28	8.23	8.94
40.5	27.11	7.03	4.33
40.54	26.45	5.2	4.06
40.58	31.592	6.5418	1.5057
40.62	31.989	6.6256	0.81929
40.66	32.93	4.24	-6.75
40.7	34.77	5.75	-3.42
40.74	35.81	6.94	-2.32
40.78	33.55	6.4	-0.31
40.82	34.5	7.31	-2.3
40.86	33.05	10.11	-3
40.9	32.84	7.05	0.2
40.94	27.82	6.99	0.89
40.98	28.57	7.14	0.56
41.02	28.24	5.81	0.03
41.06	27.55	7.76	-1.46
41.1	25.66	6.63	-0.45
41.14	17.92	13.85	-1.03
41.18	22.27	13.42	-2.07
41.22	23.23	11.44	-4.6
41.26	20.85	9.21	-5.28
41.3	19.7	4	-5.85
41.34	18.51	4.53	-4.05
41.38	13.22	7.21	-5.1
41.42	15.67	3.17	-1.43
41.46	12.82	5.72	-0.21
41.5	13.49	3.73	-5.02
41.54	12.64	7.48	1.98
41.58	17.1	3.68	5.01
41.62	20.76	2.76	4.89
41.66	18.69	4.3	6.61
41.7	18.26	2.07	7.45
41.74	21.95	-1.13	5.85
41.78	21.77	-5.76	4.62
41.82	19.36	-4.93	4.54
41.86	21.37	-2.07	0.91
41.9	19.77	-3.95	-6.36
41.94	20.77	-2.97	-6.65
41.98	21.02	-1.67	-6.42
42.02	25	-0.4	-8.73
42.06	22.31	-0.84	-9.47
42.1	21.62	-4.99	-10.06
42.14	20.23	-7.97	-7.72
42.18	20.91	-8.34	-7.65
42.22	27.97	-5.06	-8.56
42.26	31.11	-2.41	-4.1
42.3	33.46	-0.07	-0.91
42.34	31.6	0.01	-0.57
42.38	32.27	-1.34	-1.37
42.42	30.02	-2.56	-2.26
42.46	30.56	-2.23	-1.8
42.5	29.31	-2.28	-1.58
42.54	28.19	-0.55	-1.2
42.58	30.41	-0.37	-0.81
42.62	28.19	-0.09	-0.43
42.66	28.95	-0.15	-0.17
42.7	29.1	0.28	1.48
42.74	28.95	-0.05	1.45
42.78	29.02	0.89	1.68
42.82	29.03	2.48	0.77
42.86	24.83	4.75	0.86
42.9	26.07	5.35	0.38
42.94	27.86	3.71	0.58
42.98	28.81	4.21	1.95
43.02	29.08	3.56	0.85
43.06	28.69	3.53	1.76
43.1	30.61	5.44	-1.59
43.14	30.88	7.11	-0.35
43.18	30.97	7.62	-3.82
43.22	29.39	9.91	-1.64
43.26	30.25	12.68	0.9
43.3	24.15	13.42	3.97
43.34	29.674	9.8043	3.6038
43.38	29.588	10.056	4.152
43.42	25.22	9.23	13.2
43.46	26.7	12.3	10.68
43.5	29.01	12.57	8.84
43.54	30.87	6.85	3.58
43.58	29.45	8.48	0.76
43.62	28.99	8.01	1.42
43.66	28.38	9.25	3.65
43.7	26.83	10.04	4.89
43.74	24.65	7.14	1.27
43.78	24.92	7.42	-2.75
43.82	19.04	8.78	-1.9
43.86	21.09	6.75	2.75
43.9	23.43	4.08	-0.98
43.94	22.82	4.23	-4.78
43.98	21.58	2.29	-7.01
44.02	24.65	3.45	-13.04
44.06	21.638	1.8865	-4.9939
44.1	22.041	1.6305	-4.6212
44.14	22.536	1.4241	-4.1291
44.18	25.07	-4.18	-9.53
44.22	21.18	-3.54	-7.98
44.26	16.88	-3.16	-3.55
44.3	19.89	-2.38	0.44
44.34	23.46	2.13	-2.02
44.38	26.92	0.43	2.47
44.42	26.824	0.67351	1.0607
44.46	27.302	0.56609	1.8227
44.5	35.69	2.56	5.87
44.54	31.65	4.19	5.92
44.58	32.11	3.72	6.23
44.62	27.42	2.86	3.34
44.66	27.71	0.63	4.53
44.7	24	-1.73	4.13
44.74	24.07	-4.22	3.05
44.78	25.08	-4.22	4.85
44.82	26.76	0.21	8.1
44.86	22.38	-2.4	3.89
44.9	21.77	-4.94	-0.21
44.94	19.58	-6.89	-0.15
44.98	19.19	-3.42	-1.73
45.02	17.86	-2.8	0.05
45.06	22.53	-5.19	0.47
45.1	20.5	-4.22	-1.93
45.14	26.34	-5.43	-4.16
45.18	28.24	-2.28	-2.79
45.22	27.59	-0.1	-1.52
45.26	28.68	-1.26	-1.55
45.3	26.97	0.97	3.98
45.34	28.36	3.5	1.95
45.38	28.92	3.37	2.1
45.42	29.25	3.69	2.47
45.46	29.24	4.95	3.39
45.5	28.78	5.35	3.87
45.54	28.83	5.99	4.42
45.58	28.62	5.63	3.64
45.62	29.31	6.08	4.63
45.66	28.45	7.99	5.41
45.7	33.69	8.43	5.32
45.74	33.55	8.11	6.09
45.78	32.7	7.46	11.83
45.82	30.94	8.22	11.73
45.86	32.67	11.23	12.19
45.9	29.489	5.3623	6.9056
45.94	28.609	4.4501	6.2314
45.98	27.681	3.5201	5.4599
46.02	26.734	2.6077	4.6113
46.06	25.797	1.7484	3.706
46.1	24.898	0.97775	2.7644
46.14	29.22	-1.97	-3.98
46.18	27.03	0.17	2.84
46.22	21.79	-0.99	2.99
46.26	20.53	-2.5	-0.09
46.3	19.68	0.29	-0.62
46.34	17.95	1.34	-2.56
46.38	18.26	-0.31	-6.63
46.42	23.01	2.7	-6.71
46.46	22.69	4.28	-4.32
46.5	25.38	6.94	-4.55
46.54	28.72	9.46	-2.2
46.58	27.39	10.35	-2.65
46.62	26.02	9.73	-1.34
46.66	25.22	8.28	1.26
46.7	23.96	8.35	3.72
46.74	25.86	8.36	6.11
46.78	27.28	7.44	7.49
46.82	28.26	6.91	9.49
46.86	25.27	5.9	11.03
46.9	25.94	-1.19	6.57
46.94	27.76	0.56	4.06
46.98	22.092	1.4516	1.5859
47.02	18.26	-3.46	0.53
47.06	16.46	-0.55	-0.22
47.1	14.62	-0.36	-2.93
47.14	16.43	-1.08	-9.25
47.18	17.86	-2.38	-10.24
47.22	21.6	0.59	-8.31
47.26	22.74	-0.96	-7.2
47.3	25.03	1.14	-7.08
47.34	27.94	4.66	-6.17
47.38	25.67	2.84	-5.93
47.42	23.52	1.95	-3.01
47.46	20.21	0.37	-2.01
47.5	20.68	-0.53	-2.01
47.54	18.01	-6.63	-4.39
47.58	18.31	-5.58	-3.56
47.62	19.05	-3.81	-3.48
47.66	18.33	-1.63	-1.62
47.7	18.76	0.52	0.86
47.74	19.22	-2.37	-2.14
47.78	22.16	1.18	-1.63
47.82	22.72	-4.6	-1.91
47.86	24.3	-2.94	-2.32
47.9	22.54	0.56	-1.5
47.94	27.97	-4.6	-0.48
47.98	23.11	1.88	-3.71
48.02	24.44	-2.2	1.81
48.06	24.09	-2.72	0.4
48.1	20.69	-4.42	-0.54
48.14	26.75	-0.89172	1.0147
48.18	25.12	-0.57	2.61
48.22	29.05	0.42	3.52
48.26	29.18	1.69	3.74
48.3	29.67	2.71	2.22
48.34	30.2	1.68	3.05
48.38	31.64	1.46	3.05
48.42	32.06	0.02	2.28
48.46	31.04	1.48	-0.27
48.5	30.27	2.23	5.38
48.54	29.96	1.83	7.17
48.58	31.01	4.95	6.63
48.62	31.68	3.11	0.53
48.66	29.64	-1.46	-4.81
48.7	34.59	-0.42	-2.25
48.74	36.18	3.49	-2.41
48.78	35.62	2.17	-0.8
48.82	37.53	2.47	-3.51
48.86	34.42	4.2	-4.31
48.9	33.16	9.29	-4.63
48.94	30.14	8.16	-7.57
48.98	32.24	4.98	-8.4
49.02	31.51	4.04	-4.51
49.06	35.77	4.12	0.16
49.1	33.17	6.85	1.31
49.14	31.81	6.44	1.81
49.18	29.22	2.51	1.24
49.22	31.56	1.73	3.58
49.26	31.06	3.29	2.16
49.3	31.37	5.38	0.23
49.34	30.7	5.07	1.13
49.38	29.52	5.82	1.36
49.42	30.11	6.1	2.58
49.46	29.96	6.61	2.99
49.5	27.44	5.76	1.65
49.54	26.92	5.77	-0.15
49.58	27.47	7.88	3.45
49.62	27.87	8.39	3.7
49.66	27.13	8.61	4.27
49.7	24.59	7.6	5.65
49.74	23.65	7.18	9.68
49.78	21.84	3.97	11.15
49.82	26.73	6.08	11.36
49.86	22.43	3.41	9.4
49.9	22.01	4.72	8.04
49.94	24.012	4.7217	3.5726
49.98	23.853	4.2637	2.1072
50.02	23.725	3.7733	0.56419
50.06	23.626	3.2531	-1.0094
50.1	31.24	1.92	-5.93
50.14	30	1.35	-6.92
50.18	25.02	2.37	-6.94
50.22	22.4	1	-8.64
50.26	19.22	2.56	-10.08
50.3	20.18	2.25	-8.15
50.34	20.05	-2.59	-7.68
50.38	23.03	-1.93	-7.15
50.42	22.25	-1.92	-5.5
50.46	24.44	-5.38	-5.84
50.5	26.55	-4.96	-6.97
50.54	25.64	-2.44	-8.4
50.58	24.29	-2.24	-5.02
50.62	22.691	-0.8515	-3.5906
50.66	22.628	-0.36617	-2.5539
50.7	25.29	5.72	-2.08
50.74	22.93	1.9	-2.68
50.78	21.95	-1.1	1.33
50.82	21.31	-0.26	2.18
50.86	18.97	2.1	-0.08
50.9	19.84	2.12	3.4
50.94	20.02	1.21	4.74
50.98	21.12	1.94	6.32
51.02	18.63	0.61	4.96
51.06	19.4	0.34	3.87
51.1	18.29	-1.97	2.34
51.14	20.27	-1.71	2.31
51.18	22.7	-5.25	1.61
51.22	18.86	-0.56	1.21
51.26	20.49	-0.23	4.21
51.3	21.36	-2.3	3.08
51.34	20.86	0.8	5.34
51.38	22.16	-2.68	1.3
51.42	22.26	-2	-2.89
51.46	20.14	0.91	-2.9
51.5	25.17	4.25	-4.49
51.54	25.76	-1.31	-9.74
51.58	24.523	-0.25528	2.2698
51.62	24.931	0.075972	3.0512
51.66	25.282	0.44086	3.8492
51.7	26.54	-3.27	11.3
51.74	24.92	-5.43	11.21
51.78	26.06	-2.74	9.82
51.82	25.69	4.18	8.1
51.86	25.64	3.47	7.74
51.9	25.23	5.37	5.56
51.94	24.88	6.71	3.61
51.98	24.59	8.41	2.89
52.02	23.97	8.37	5.98
52.06	23.58	6.98	8.71
52.1	22.02	5.37	6.91
52.14	20.62	3.97	3.67
52.18	21.12	3.47	-1.8
52.22	21.98	5.2	-0.91
52.26	29.67	1.18	-1.67
52.3	27.03	-4.7	-4.93
52.34	30.44	0.59	-3.84
52.38	30.78	1.46	-2.73
52.42	30.73	1.15	-2.51
52.46	31.56	1.63	-1.44
52.5	33.26	2.23	-0.52
52.54	32.44	2.21	-0.65
52.58	31.2	1.36	-0.94
52.62	32.28	3.38	-0.92
52.66	32.14	3.14	-0.3
52.7	31.84	5.19	3.02
52.74	30.53	3.2	4.99
52.78	33.66	5.75	4.23
52.82	31.01	4.24	0.55
52.86	30.9	4.3	-2.27
52.9	30.37	2.08	2.21
52.94	29.91	4.64	2.74
52.98	30.56	6.66	4.48
53.02	33.23	5.49	2.42
53.06	34.59	5.54	2.02
53.1	33.39	6.14	4.99
53.14	34.38	5.68	6.38
53.18	31.106	2.7793	1.1787
53.22	30.729	2.6061	1.1168
53.26	30.38	-4.99	0.28
53.3	29.11	-4.3	-3.02
53.34	26.8	-5.81	-7.37
53.38	29.252	1.8609	0.7914
53.42	33.1	4.39	-1.89
53.46	29.99	2.96	-0.36
53.5	29.45	3.72	-0.42
53.54	25.75	3.56	-1.03
53.58	26.56	3.82	0.59
53.62	23.99	3.97	4.43
53.66	26.82	0.84	5.94
53.7	31.49	-0.84	0.19
53.74	33.17	-2.91	-1.96
53.78	31.77	-4.92	-5.2
53.82	30.94	-0.46	-4.13
53.86	30.3	-2.09	-6.48
53.9	28.51	-0.07	-0.68
53.94	32.3	1.32	0.8
53.98	30.11	2.75	-1.6
54.02	29.45	2.96	-1.72
54.06	26.55	2.48	-2.41
54.1	27.9	5.3	0.77
54.14	24.67	3.39	-1.68
54.18	22.28	1.86	-1.84
54.22	22.05	-2.19	0.92
54.26	24.09	-4.15	3.05
54.3	25.1	-5.35	2.17
54.34	28.41	-1.55	2.53
54.38	29.04	-0.42	1.8
54.42	29.07	0.83	1.99
54.46	30.64	2.1	1.33
54.5	32.51	2.5	0.73
54.54	33.05	1.57	0.91
54.58	33.01	2.62	0.84
54.62	34.47	2.84	1.44
54.66	33.46	3.94	0.97
54.7	35.67	3.88	0.41
54.74	34.77	3.15	-0.09
54.78	35.48	3.81	0.16
54.82	35.08	3.26	0.14
54.86	35.17	4.41	0.18
54.9	35.63	3.35	0.58
54.94	35.11	4.48	0.8
54.98	35.94	4.57	2.13
55.02	36.46	5.69	0.8
55.06	37.94	5.08	1.15
55.1	37.11	5.19	0.54
55.14	36.85	5.1	2.52
55.18	36.72	4.17	2.71
55.22	37.96	5.54	1.92
55.26	37.25	6.42	1.76
55.3	36.89	6.49	1.93
55.34	35.85	6.49	1.22
55.38	36.55	7.06	1.08
55.42	36.45	5.98	0.8
55.46	36.68	6.08	0.59
55.5	37.03	7.12	1.58
55.54	34.83	5.33	1.12
55.58	33.28	5.96	0.81
55.62	33.71	5.84	0.96
55.66	33.92	3.1	-2.14
55.7	33.58	4.13	-0.72
55.74	35.9	2.75	-0.71
55.78	33.6	3.01	-3.05
55.82	32.29	2.07	-4.23
55.86	29.28	-0.18	-4.43
55.9	31.5	1.66	-5.23
55.94	30.34	-0.22	-2.13
55.98	26.95	3.49	3.77
56.02	23.38	4.18	3.97
56.06	23.36	-0.63	7.27
56.1	27.25	-1.25	5.21
56.14	28.86	-5.88	6.9
56.18	27.4	-5.26	4.95
56.22	26.79	-3.13	9.24
56.26	25.51	-1.59	13.46
56.3	27.02	-3.32	13.6
56.34	26.68	-4.84	11.5
56.38	24.6	-9.28	6.11
56.42	23.11	-12	6.38
56.46	21.22	-11.35	7.24
56.5	17.71	-7.87	8.27
56.54	15.39	-6.81	2.9
56.58	17.56	-8.64	-0.27
56.62	16.01	-7.52	-2.46
56.66	16.55	-8.37	-5.14
56.7	14.91	-5.38	-7.52
56.74	15.79	-6.66	-6.54
56.78	15.54	-7.55	-6.44
56.82	12.07	-7.03	-3.95
56.86	18.746	-6.8574	-5.3313
56.9	18.816	-6.6545	-5.7231
56.94	21.71	-2.26	-4.16
56.98	22.45	-3.92	-4.81
57.02	23.21	-8.31	-6.65
57.06	21.59	-8.44	-5.18
57.1	22.97	-7.72	-1.93
57.14	23.7	-7.04	-2.73
57.18	19.715	-5.2738	-6.2443
57.22	19.888	-5.0744	-6.0612
57.26	20.067	-4.8725	-5.8287
57.3	20.61	-5.84	-6
57.34	22.5	-5.61	-4.23
57.38	23.11	-0.41	-4.52
57.42	21.59	-3.6	-5.2
57.46	20.28	-4.82	-1.77
57.5	20.42	-4.79	-3.96
57.54	17.4	-2.38	-5.37
57.58	21.71	-3.59	-6.98
57.62	20.7	-9.86	-7.19
57.66	22.023	-2.5734	-1.8828
57.7	22.21	-2.3012	-1.4358
57.74	22.389	-2.0187	-0.99923
57.78	21.39	2.37	0.37
57.82	23.12	1.78	-1.65
57.86	24.15	-2.29	-4.49
57.9	20.69	1.93	1.8
57.94	22.25	1.89	4.1
57.98	20.55	-1.27	2.77
58.02	22.52	-0.22	1.05
58.06	23.33	0.81	2.52
58.1	21.84	0.83	8.58
58.14	23.74	0.8	4.88
58.18	23.57	2.96	0.39
58.22	28.95	0.11	-5.08
58.26	29.73	1.09	-2.59
58.3	28.87	0.71	-1.31
58.34	28.08	1.48	-0.29
58.38	29.92	2.84	-0.16
58.42	29.27	3.47	0.13
58.46	30.85	5.47	1.23
58.5	30.64	6.07	2.61
58.54	29.52	6.67	5.04
58.58	27.94	4.85	5.04
58.62	28.85	6.26	5.61
58.66	30.42	6.29	7.89
58.7	25.4	5.21	2.22
58.74	31.171	8.7465	6.6304
58.78	31.16	10.79	7.41
58.82	31.73	10.62	6.7
58.86	33.15	10.59	8.04
58.9	37.07	11.89	9.91
58.94	36.83	12.64	7.05
58.98	35.3	11.74	7.17
59.02	31.366	9.5156	2.5777
59.06	31.61	8.07	4.38
59.1	27.09	4.2	-1.4
59.14	27.45	8.75	-2.43
59.18	25.55	6.96	-4.54
59.22	26.52	7.82	-3.54
59.26	28.55	5.23	-5.25
59.3	27.15	3.64	-8.22
59.34	28.04	5.64	-6.58
59.38	26.11	3.28	-7.51
59.42	22.69	3.97	-9.41
59.46	21.03	1.06	-9.69
59.5	21	-2.23	-4.99
59.54	24.28	2.46	-4.44
59.58	20.79	5.61	0.13
59.62	20.98	5.51	3.75
59.66	26.67	3.48	3.02
59.7	21.95	0.03	0.76
59.74	18.59	-2.65	0.77
59.78	18.66	-1.43	0.46
59.82	16.79	1.89	-2.11
59.86	18.69	1.14	-4
59.9	20.78	0.73	-3.25
59.94	20.63	0.35	-5.32
59.98	18.36	-0.46	-4.98
60.02	19.96	-0.47	-2.85
60.06	18.34	1.28	-4.92
60.1	19.99	1.3	-1.07
60.14	23.2	2.99	2.83
60.18	25.84	1.65	3.72
60.22	23.33	2.92	4.42
60.26	24.72	-0.01	3.7
60.3	24.8	0.42	2.47
60.34	22.6	0.49	2.74
60.38	20.87	2.99	8.21
60.42	23.257	-1.1046	2.8994
60.46	23.289	-1.3029	2.1145
60.5	22.54	-10.98	6.08
60.54	20.09	-7.19	6.18
60.58	23.169	-1.8488	-0.64819
60.62	23.066	-2.0109	-1.579
60.66	18.97	-5.3	-7.97
60.7	22.07	-4.57	-7.36
60.74	25.32	-3.24	-6.09
60.78	23.06	-2.2	-4.91
60.82	24.58	4.52	-4.6
60.86	24.2	2.86	-3.36
60.9	22.9	1.59	-5.2
60.94	21.49	-1.49	-3.75
60.98	19.19	-4.38	-1.49
61.02	19.28	-5.73	1.65
61.06	20.92	-5.78	1.02
61.1	20.09	-2.71	0.29
61.14	18.62	-1.68	2.03
61.18	19.47	0.99	3.65
61.22	23.46	3.12	4.12
61.26	23.23	1.45	3.89
61.3	23.51	3.77	2.57
61.34	24.93	3.47	4.45
61.38	27.18	6.3	4.03
61.42	25.8	7.09	5.52
61.46	28.09	7.63	5.33
61.5	24.97	8.92	4.03
61.54	24.53	7.47	1.52
61.58	21.52	6.7	5.26
61.62	23.25	5.92	2.34
61.66	24.59	9.2	0.83
61.7	23.81	11.57	1.86
61.74	30	7.92	-0.1
61.78	24.751	8.8894	-0.28083
61.82	24.695	8.6371	-0.9342
61.86	24.639	8.3072	-1.5877
61.9	24.582	7.9074	-2.233
61.94	24.525	7.4453	-2.8617
61.98	24.465	6.9283	-3.4653
62.02	27.26	7.7	-5.28
62.06	24.95	6.77	-4.64
62.1	23.82	4.59	-5.31
62.14	19.77	7.38	-6.4
62.18	21.43	3.96	-8.02
62.22	24.084	3.1031	-6.0907
62.26	24.016	2.416	-6.2837
62.3	23.946	1.7349	-6.3846
62.34	26.25	-1.1	-5.86
62.38	22.6	-2.85	-4.39
62.42	24.54	1.08	-5.6
62.46	22.38	0.01	-5.58
62.5	23.83	-0.67	-5.97
62.54	24.83	-0.35	-4.07
62.58	25.33	-2.65	-1.68
62.62	25.24	-4.69	-4.18
62.66	20.81	-5.16	-2.59
62.7	23.84	-0.2	3.79
62.74	22.96	-4.99	-1.07
62.78	21.64	-1.25	0.93
62.82	19.31	0.44	0.62
62.86	18.84	0.29	2.62
62.9	19.43	1.45	2.27
62.94	20.57	4.45	-0.08
62.98	19.84	3.64	-1.67
63.02	21	0.32	-1.19
63.06	20.62	-1.75	-2.63
63.1	16.49	2.94	0.47
63.14	17.55	0.02	2.72
63.18	18.75	-0.13	0.26
63.22	21.8	-2.17	0.72
63.26	22.13	-1.01	0.36
63.3	25.65	-5.95	-1.51
63.34	27.78	0.6	-2.3
63.38	24.78	-3.06	-0.26
63.42	25.07	-1.99	-0.62
63.46	27.35	0.24	-0.3
63.5	29.69	2.25	4.36
63.54	29.38	1.33	4.98
63.58	30.73	2.45	2.84
63.62	30.11	0.81	4.12
63.66	26.61	0.48	4.88
63.7	27.03	2.75	3.68
63.74	28.8	6.45	2.91
63.78	28.95	5.04	1.75
63.82	28.87	2.59	1.75
63.86	27.98	0.74	1.58
63.9	27.31	-1.28	0.68
63.94	27.35	-0.98	1.8
63.98	28.13	0.53	2.46
64.02	26.79	0.64	2.72
64.06	24.73	-2.23	3.82
64.1	19.7	1.5	5.06
64.14	23.35	3.5	6.02
64.18	25.71	-0.11	4.83
64.22	23.52	-1.71	5.23
64.26	23.06	-3.43	3.56
64.3	23.79	-3.5	1.51
64.34	22.9	-1.8	2.06
64.38	22.48	1.28	3.99
64.42	25.69	5.16	4.62
64.46	26.41	3.26	7.13
64.5	32.91	4.49	7.86
64.54	27.15	2.57	6.3
64.58	25.8	1.64	9.11
64.62	27.43	-0.22	12.61
64.66	28.44	0.76	12.66
64.7	23.94	4.41	8.58
64.74	28.94	8.35	4.42
64.78	22.32	7.98	1.12
64.82	27.04	7.6	-2.52
64.86	31.48	10.07	-3.89
64.9	30.73	10	-8.67
64.94	34.3	9.22	-4.13
64.98	31.02	10.21	-2.74
65.02	30.436	5.1221	-2.7757
65.06	28.27	-0.6	-1.98
65.1	31.28	0.13	-0.91
65.14	31.11	0.21	-1.84
65.18	32.42	0.56	-2.39
65.22	31.11	1.66	-0.9
65.26	33.52	1.16	-1.21
65.3	31.95	0.2	-1.49
65.34	34.47	1.57	-0.22
65.38	35.07	1.95	-0.68
65.42	35.08	2.17	-0.66
65.46	35.57	1.89	-0.36
65.5	34.75	1.82	0
65.54	34.71	2.29	0.12
65.58	33.45	3.32	0.14
65.62	34.59	2.18	0.06
65.66	33.16	0.65	-0.57
65.7	33.8	1.3	-1.13
65.74	33	2.01	-1.3
65.78	33.67	1.92	-0.17
65.82	33.71	1.58	-2.04
65.86	36.95	-1.51	-3.31
65.9	36.39	1.45	-3.05
65.94	33.03	0.89	-0.36
65.98	31.6	3.91	0.71
66.02	29.36	2.33	3.08
66.06	32.28	4.53	2.99
66.1	30.82	3.73	0.59
66.14	32.87	3.17	-0.38
66.18	32.57	2.28	-1.19
66.22	32.73	1.61	-0.96
66.26	33.01	1.47	-0.74
66.3	33.02	-0.61	-0.63
66.34	33.14	0.23	0.02
66.38	29.99	0.63	0.03
66.42	30.59	3.11	1.51
66.46	29.24	4.71	1.92
66.5	26.93	3.6	-3.93
66.54	27.1	6.14	-5.26
66.58	29.92	5.97	-3.57
66.62	28.94	5.43	-0.42
66.66	31.32	5.34	-0.27
66.7	29.11	7.31	-1.02
66.74	30.77	8.18	-0.09
66.78	31.54	8.36	1.75
66.82	31.74	8.91	2.4
66.86	30.54	8.45	2.87
66.9	28.23	10.25	3.67
66.94	28.39	11.21	5.05
66.98	23.08	14.67	2.48
67.02	24.98	9.17	2.85
67.06	22.41	6.31	10.73
67.1	26.37	2.47	6.34
67.14	24.41	4.98	8.01
67.18	26.18	9.01	10.48
67.22	22.37	7.78	8.33
67.26	27.01	4.74	7.41
67.3	27.55	5.45	4.73
67.34	27.93	5.51	8.33
67.38	26.32	2.75	5.81
67.42	19.67	1.54	5.78
67.46	25.33	4.66	0.46
67.5	25.8	4.75	-2.05
67.54	25.13	0.98	-2.33
67.58	25.86	1.19	4
67.62	29.1	1.83	8.63
67.66	26.72	-0.93	9.46
67.7	23.73	-0.14	8.42
67.74	22.95	-1.52	7.19
67.78	21.44	-3.48	6.34
67.82	21.48	1.86	4.53
67.86	22.68	0.86	1.69
67.9	22.04	-1.57	0.11
67.94	20.13	-2.33	-1.28
67.98	19.03	0.32	-2.39
68.02	18.91	1.18	-4.79
68.06	22.54	0.06	-0.78
68.1	27.38	-1.07	-0.8
68.14	26.74	0.03	-1.51
68.18	22.9	-0.39	-2.21
68.22	22.48	3.71	-3.21
68.26	20.92	7.89	-3.39
68.3	23.291	2.3164	-1.4154
68.34	23.364	2.452	-0.80636
68.38	23.42	2.5433	-0.17372
68.42	23.458	2.5838	0.45238
68.46	22.51	2.42	-1.16
68.5	23.76	4.01	1.16
68.54	24.72	3.49	1.11
68.58	23.09	1.95	2.89
68.62	21.42	1.94	2.77
68.66	25.54	1.07	2.19
68.7	22.84	-0.81	3.18
68.74	23.94	-0.56	4.29
68.78	22.71	-2.06	1.98
68.82	21.52	-4.22	-1.44
68.86	23.7	-1.68	-4.34
68.9	22.95	0.65	-2.63
68.94	22.67	0.66	-2.82
68.98	23.11	1.92	-1.29
69.02	23.78	1.72	-1.64
69.06	24.58	2.94	-2.88
69.1	30.36	3.16	-5.35
69.14	28.27	5.63	-4.5
69.18	29.36	5.52	-3.77
69.22	28.181	1.439	-3.3082
69.26	27.942	1.1892	-2.9796
69.3	35.04	-3.09	5.36
69.34	30.3	-4.52	-1.28
69.38	29.58	0.5	0.16
69.42	27.02	0.06	0.11
69.46	25.67	-0.69	-3.83
69.5	25.1	0.1	-5.33
69.54	25.22	-0.73	-5.26
69.58	24.88	-5.23	-5.76
69.62	23.709	-2.4723	1.9297
69.66	23.281	-2.8855	2.4817
69.7	20.66	-6.53	8.24
69.74	19.4	-5.16	8.04
69.78	20.44	-1.76	8.01
69.82	21.03	-1.06	7.56
69.86	21.1	-2.63	6.42
69.9	22.19	-3.62	3.96
69.94	23.18	-5.21	2.22
69.98	23.75	-3.03	1
70.02	24.83	-1.93	1.67
70.06	25.69	-5.96	2.47
70.1	26.05	-6.12	4.03
70.14	28.63	-3.23	4.83
70.18	30.09	-2.86	-1.25
70.22	30.08	-0.32	1.74
70.26	27.31	0.1	2.9
70.3	25.76	-0.39	9.31
70.34	31.27	2.04	9.08
70.38	26.52	1.26	9.28
70.42	25.71	-1.46	9.79
70.46	24.34	-3.69	9.81
70.5	20.17	-6.71	7.06
70.54	17.92	-9.17	6.17
70.58	17.67	-8.88	5.51
70.62	23.41	-8.78	1.91
70.66	26.69	-4.19	-3.59
70.7	25.38	-3.83	-4.22
70.74	23.55	-3.65	-2.91
70.78	21.28	-4.37	0.1
70.82	19.89	-7.3	1.86
70.86	21.63	-9.86	-0.6
70.9	25.22	-5.87	-1.01
70.94	27.93	-4.48	-2.35
70.98	27.02	-4.1	-2.53
71.02	28.79	-4.59	-3.67
71.06	33.15	-4.37	-5.5
71.1	26.392	-5.0217	0.43573
71.14	26.543	-4.9228	1.1888
71.18	25.51	-7.71	-2.07
71.22	26.28	-1.82	0.67
71.26	24.11	-2.02	8.04
71.3	27.27	-4.83	8.38
71.34	26.82	-5.04	5.74
71.38	28.44	-3.35	4.54
71.42	26.19	-2.34	5.13
71.46	25.57	-4.03	2.8
71.5	27.2	-2.21	2.93
71.54	28.91	-0.72	2.21
71.58	28.81	0.7	2.04
71.62	28.78	0.83	1.57
71.66	30.26	0.95	1.71
71.7	30.11	2.32	1.33
71.74	29.23	2.22	1.33
71.78	29.61	2.93	1.63
71.82	28.16	3.54	1.98
71.86	29.65	4.52	0.86
71.9	28.41	4.34	1.27
71.94	29.99	5.83	1.2
71.98	28.32	8.36	1.18
72.02	28.84	6.46	2.62
72.06	29.01	7.28	2.22
72.1	28.57	8.03	2.77
72.14	29.17	8.83	3.45
72.18	28.04	8.95	4.98
72.22	32.14	10.3	1.73
72.26	29.29	10.8	4.83
72.3	28.27	6.47	7.67
72.34	26.42	11.18	4.33
72.38	27.82	9.49	9.25
72.42	28.792	5.4307	0.7487
72.46	28.858	4.5723	-0.2333
72.5	28.891	3.7039	-1.2317
72.54	25.6	-5.42	-10.1
72.58	33.35	-2.7	-6.35
72.62	29.02	-4.11	-7.52
72.66	24.6	0.47	-8.5
72.7	23.38	4.86	-5.81
72.74	29.46	2.45	-3.71
72.78	29.51	3.88	-5.27
72.82	28.08	1.19	1.72
72.86	29.19	0.98	-3.42
72.9	26.48	-1.76	-2.94
72.94	20.8	1.02	-5.72
72.98	20.46	-1.33	-7.61
73.02	25.53	0.32	-2.29
73.06	25.25	-2.16	-0.9
73.1	22.22	7.46	5.51
73.14	20.55	7.06	5.71
73.18	24.71	7.23	8.78
73.22	22.25	3.32	3.3
73.26	21.88	4.5	0.64
73.3	18.54	1.73	0.46
73.34	17.44	-0.45	3.57
73.38	22.81	6.61	-1.26
73.42	18.061	-0.5573	-0.72845
73.46	17.32	0.05	-5.64
73.5	16.72	-3.8	-6.88
73.54	13.73	-5.8	-6.66
73.58	13.45	-8.04	-5.19
73.62	18.27	-7.05	-3.94
73.66	19.93	-4.68	-2.23
73.7	18.66	-2.11	1.2
73.74	19.34	-3.21	1.89
73.78	24.03	-1.01	3.02
73.82	26.76	1.27	5.69
73.86	27.18	2.19	5.3
73.9	27.85	5.01	1.79
73.94	24.96	8.66	3.79
73.98	22.67	5.33	6.15
74.02	23.81	-1.2	3.69
74.06	28.43	0.22	-2.14
74.1	30.27	-1.67	-1.22
74.14	27.47	-4.42	-1.91
74.18	28.42	-4.23	-1.55
74.22	29.17	-3.18	-2.82
74.26	28.15	-1.65	-0.32
74.3	29.07	-1.02	-3.15
74.34	26.72	-3.11	-6.18
74.38	29.8	-3.02	-3.43
74.42	28.75	-2.47	-0.78
74.46	26.12	-5.38	-1.54
74.5	26.33	-2.44	0.16
74.54	30.64	-1.7	-1.75
74.58	30.57	0.5	-4.63
74.62	30.83	1.88	-0.3
74.66	31.67	1.03	-1.35
74.7	30.64	1.36	-0.81
74.74	29.58	1.64	-0.01
74.78	29.26	1.32	0.32
74.82	30.05	2.61	2.2
74.86	27.5	4.21	5.82
74.9	29.94	4.29	3.48
74.94	28.59	4.99	1.48
74.98	29.37	4.8	2.04
75.02	28.6	4.36	2.24
75.06	29.56	7.09	4.24
75.1	30.48	6.76	4.41
75.14	30.09	7.46	5.66
75.18	29.52	2.45	6.45
75.22	30.96	2.42	10.78
75.26	36.79	4.27	14.36
75.3	35.04	5.22	14.61
75.34	31.858	2.183	8.7145
75.38	31.592	1.5927	8.1064
75.42	31.269	0.99915	7.3673
75.46	30.9	0.41424	6.517
75.5	30.498	-0.15013	5.5747
75.54	30.06	-3.62	11.6
75.58	30.25	-3.96	12.79
75.62	29.205	-1.6011	2.3913
75.66	28.784	-1.9644	1.2763
75.7	31.37	-3.21	-3.47
75.74	28.98	-4.22	-5.41
75.78	28.44	-3.37	-5.63
75.82	27.65	2.4	-4.84
75.86	24.38	-4.04	-9
75.9	21.77	-3.68	-7.77
75.94	26.15	-0.06	-3.54
75.98	26.85	0.89	-3.4
76.02	28.24	3.97	-4.1
76.06	31.65	3.77	-5.48
76.1	27.18	-0.09	-7.69
76.14	29.84	-1.01	-3.94
76.18	31.56	0.9	-3.07
76.22	31.75	1.48	-3.12
76.26	32.07	3.22	-3.03
76.3	34.51	5.63	-0.94
76.34	33.33	6.78	1.91
76.38	32.31	6.06	2.87
76.42	31.02	6.54	1.63
76.46	31.04	6.91	0.92
76.5	30.79	8.47	-2.47
76.54	30.22	4.5	-5.8
76.58	30.67	1.85	-7.33
76.62	30.1	1.06	-6.35
76.66	28.75	4.86	-4.24
76.7	29.39	5.08	-3.44
76.74	30.64	5.69	-4.19
76.78	28.46	9.27	-3.97
76.82	29.397	2.9784	-5.1491
76.86	29.247	2.4549	-4.807
76.9	29.105	1.9354	-4.3947
76.94	28.69	-0.33	-2.82
76.98	29.84	3.45	-4.17
77.02	32.84	2.55	-7.02
77.06	31.53	-1.99	-8.24
77.1	28.69	-3.21	-3.7
77.14	29.7	-3.43	1.5
77.18	27.67	1.63	3.16
77.22	22.99	-2.14	-0.84
77.26	23	-1.22	2.24
77.3	25.51	1.74	-0.58
77.34	29.93	-2.02	-2.9
77.38	31.55	0.05	-4.07
77.42	27.31	0.51	-1
77.46	30.5	1.2	0.39
77.5	30.72	4.38	-3.44
77.54	31.44	1.25	2.51
77.58	33.2	-5.17	0.26
77.62	32.62	-4.51	0.86
77.66	28.34	-4.9	3.02
77.7	26.05	-8.2	-0.68
77.74	25.72	-5.45	-2.21
77.78	24.3	-3.88	-0.17
77.82	21.57	-3.22	1.16
77.86	23.73	-3.08	4.14
77.9	26.48	-5.1	2.16
77.94	30.18	-7.13	-0.87
77.98	29.79	-2.14	-4.84
78.02	25.56	-1.7	-1.79
78.06	29.949	-0.016533	-0.93893
78.1	31.117	1.084	-1.152
78.14	32.245	2.1404	-1.2917
78.18	35.01	2.68	1.5
78.22	37.17	4.05	1.78
78.26	36.33	4.15	2.28
78.3	36.24	4.18	-0.9
78.34	35.94	4.06	-1.12
78.38	33.08	7.56	-1.43
78.42	31.79	8.93	-2.02
78.46	31.73	7.12	-0.2
78.5	27.17	1.8	3.32
78.54	29.17	1.83	8.36
78.58	27.77	-1.61	10.62
78.62	24.35	-0.3	9.09
78.66	22.65	-0.77	7.53
78.7	22.54	2.87	8.09
78.74	26.73	3.35	11.11
78.78	27.72	0.4	9.48
78.82	27.16	-0.26	11.05
78.86	30.73	-0.3	12.01
78.9	30.02	-0.53	10.17
78.94	30.97	-2.54	8.48
78.98	27.99	-2.11	5.72
79.02	30.95	-3.53	7.26
79.06	29.46	-0.36	0.18
79.1	27.94	-2.7	2.94
79.14	34.65	-1.69	2.73
79.18	32.75	-1.36	3.39
79.22	28.23	-1.67	2.75
79.26	29.13	1.42	2.29
79.3	29.85	0.6	-0.39
79.34	30.44	1.78	-0.85
79.38	30.92	2.78	0
79.42	29.44	2.01	-0.12
79.46	28.89	3.34	-0.03
79.5	28.25	3.08	0.65
79.54	28.34	1.82	1.42
79.58	26.2	2.97	2.66
79.62	25.69	2.46	4.19
79.66	23.69	2.07	4.61
79.7	19.64	1.83	4.76
79.74	17.38	0	3.59
79.78	18.42	0.14	1.31
79.82	19.68	3.5	0.32
79.86	22.52	2.82	1.84
79.9	27.2	6.88	1.54
79.94	25.3	9.19	-0.01
79.98	24.68	8.63	1.54
[truncated: 1,023 more rows]
