# Supplementary material for: Mean flow and turbulence structure over exposed roots on a forested floodplain: Insights from a controlled laboratory experiment
Source: PLoS One. 2020 Feb 26;15(2):e0229306. doi: 10.1371/journal.pone.0229306 (PMC7043746; doi:10.1371/journal.pone.0229306)
Supplement: S1 File — (ZIP) [file pone.0229306.s001.zip › data_and_scripts/velocity_data/t21_109_replaced.csv]

0.02	32.2	6.08	-1.25
0.06	35.72	3.73	-2.71
0.1	33.6	5.55	-0.67
0.14	33.02	-0.14	-1.76
0.18	33.64	5.22	1.38
0.22	30.48	5.72	0.74
0.26	28.39	1.03	0
0.3	28.79	3.38	-0.73
0.34	30.61	0.03	-0.03
0.38	25.45	1.42	2.08
0.42	26.51	7.77	5.7
0.46	27.5	8.97	5.58
0.5	31.43	6.61	8
0.54	30.46	7.18	9.6
0.58	29.52	10.33	7.15
0.62	28.33	6.97	5.8
0.66	29.55	7.69	9.89
0.7	28.38	8.93	10.15
0.74	26.7	8.6	10.17
0.78	27.581	5.6433	5.282
0.82	27.089	4.6386	4.1151
0.86	26.566	3.5468	2.8576
0.9	26.022	2.3966	1.5485
0.94	25.468	1.2164	0.22646
0.98	24.914	0.034789	-1.0696
1.02	30.02	-4.89	-8.16
1.06	21.65	-3.72	-9.89
1.1	24.48	-4.37	-5.65
1.14	20.41	-3.24	-4.76
1.18	22.19	-2.61	-3.62
1.22	21.9	-5.61	-4.94
1.26	22.52	-8.02	-3.89
1.3	21.57	-4.79	-2.33
1.34	18.78	-3.77	-1.54
1.38	21.6	-3.04	-3.48
1.42	21.68	-4.4	-3.86
1.46	23.75	-7.29	-4.27
1.5	22.74	-6.6	-5.49
1.54	26.89	-7.83	-4.23
1.58	23.7	-7.95	-3.92
1.62	25.3	-8.93	-1.41
1.66	23.3	-9.33	1.75
1.7	23.2	-10.09	-1.99
1.74	22.11	-3.92	-4.31
1.78	26.65	-4.93	-2.08
1.82	27.94	-5.14	-3.61
1.86	25.43	-4.36	-3.31
1.9	24.35	-0.42	-0.75
1.94	21.8	4.41	-0.53
1.98	19.19	2.46	-0.06
2.02	16.43	3.46	-0.54
2.06	16.93	-0.27	0.5
2.1	17.83	-0.25	-0.63
2.14	17.21	-3.62	-1.92
2.18	12.54	-2.98	-2.25
2.22	16.25	-2.38	-1.64
2.26	12.05	-2.62	-2.38
2.3	17.38	-3.9	0.35
2.34	18.32	-4.55	-0.89
2.38	19.87	-0.63	1.78
2.42	17.75	-1.79	2.72
2.46	20.28	-2.88	2.32
2.5	19.35	-4.04	1.73
2.54	20.28	-6.26	0.63
2.58	20.19	-7.28	1.11
2.62	20.22	-9.37	-0.75
2.66	19.7	-7.04	-1.1
2.7	18.42	-6.8	-1.33
2.74	22.87	-5.33	-0.88
2.78	23.95	-8.46	0.76
2.82	28.09	-3.06	1.35
2.86	30.43	-1.61	-1.7
2.9	32.88	1	-1.16
2.94	30.77	-0.63	-1.1
2.98	33.29	-1.9	-1.97
3.02	26.05	-2.95	-2.44
3.06	27.17	-1.72	1.01
3.1	25.64	-4.19	3.73
3.14	25.51	-1.64	6.58
3.18	25.22	-0.19	6.2
3.22	29.2	3.16	1.3
3.26	29.68	3.16	2.87
3.3	30.08	6.46	3.9
3.34	28.7	7.43	1.82
3.38	24.86	7	3.7
3.42	27.45	6.88	3.57
3.46	24.15	4.59	2.21
3.5	26.38	6.02	2.03
3.54	24.46	6.91	0.36
3.58	31.1	4.52	1.07
3.62	30.2	5.14	1.21
3.66	32.12	4.73	2.97
3.7	31.67	5.29	1.75
3.74	33.37	4.8	1.59
3.78	31.66	5.25	1.83
3.82	34.12	5.15	1.82
3.86	32.63	5.59	1.18
3.9	33.7	4.94	1.77
3.94	34.25	3.61	1.26
3.98	34.47	2.86	0.01
4.02	31.98	0.98	-3.85
4.06	30.91	1.57	-3.84
4.1	31.44	3.6	0.09
4.14	29.13	0.9	-0.56
4.18	29.72	-3.93	-3.03
4.22	28.82	-3.5	-4.46
4.26	29.35	0.74	-1.9
4.3	24.89	-1.47	-2.08
4.34	27.21	0.24	0.29
4.38	26.55	-0.4	0.59
4.42	28.03	-0.85	1.75
4.46	25.83	-1.32	1.42
4.5	28	-1.76	0.53
4.54	26.58	-0.29	1.83
4.58	26.61	-0.01	3.82
4.62	25.82	-1.83	2.06
4.66	26.15	-1.23	2.07
4.7	31.06	-1.13	0.82
4.74	32.69	1.36	1
4.78	34.59	2.65	1.69
4.82	35.66	3.49	0.41
4.86	37.41	1.09	-0.42
4.9	37.23	3.63	-1.72
4.94	37.97	-0.45	-3.32
4.98	34.89	0.5	-2.02
5.02	34.71	-0.16	-1.39
5.06	32.25	1.68	-0.92
5.1	32.08	2.45	-1.61
5.14	32.37	2.1	-0.92
5.18	31.34	2.45	-0.23
5.22	31	3.49	0.02
5.26	32.16	3.91	0.67
5.3	31.42	4.14	0.86
5.34	31.71	4.98	1.24
5.38	32.04	3.76	2.84
5.42	30.81	4.4	1.74
5.46	30.96	3.76	0.39
5.5	29.94	4.07	0.87
5.54	34.13	6.4	1.55
5.58	31.11	5.78	2.91
5.62	31.53	5.76	5.84
5.66	30.95	8.05	4.99
5.7	27.537	6.6302	-0.94282
5.74	27.255	6.6697	-1.0845
5.78	27.012	6.6767	-1.201
5.82	23.55	8.54	-5.82
5.86	26.643	6.6039	-1.3606
5.9	27.64	4.88	-3.45
5.94	26.32	12.63	-5.29
5.98	26.41	11.4	-5.01
6.02	25.07	8.21	-6.95
6.06	25	6.39	-0.44
6.1	22.62	4.64	-3.61
6.14	18.72	0.11	-7.6
6.18	26.626	5.5433	-1.1119
6.22	22.84	-2.63	-2.77
6.26	25.99	1.72	-0.28
6.3	27	0.21	0.91
6.34	27.426	4.8481	-0.52359
6.38	28.52	8.37	10
6.42	26.4	9.28	7
6.46	28.347	4.3937	0.088538
6.5	34.18	6.9	-1.75
6.54	32.6	7.56	1.97
6.58	32.81	7.11	1.8
6.62	31.46	3.71	0.74
6.66	33.29	1	0.12
6.7	30.06	2.44	2.18
6.74	34.13	3.16	0.7
6.78	32.24	4.22	2.59
6.82	32.77	2.29	-0.06
6.86	32.46	4.21	2.28
6.9	31.86	7.5	4.26
6.94	30.63	3.25	3.21
6.98	34.43	4.17	2.51
7.02	34.37	3.36	2.55
7.06	33.73	3.9	3.98
7.1	35.66	2.52	-0.57
7.14	32.91	5.7	-3.38
7.18	29.26	5.78	-5.05
7.22	26.65	5.63	-1.99
7.26	30.25	5.29	1.07
7.3	30.79	4.14	1.51
7.34	29.72	3.5	3.51
7.38	29.42	2.3	3.86
7.42	28.01	3.18	6.71
7.46	26.16	2.36	3.82
7.5	23.94	-0.35	3.97
7.54	23.05	-1.82	6.02
7.58	27.14	-0.45	6.96
7.62	29.63	-3.39	9.4
7.66	28.91	-3.77	8.59
7.7	28.441	-1.2134	2.5381
7.74	29.006	-1.2336	1.4073
7.78	29.595	-1.2261	0.25507
7.82	28.13	0.75	-8.05
7.86	30.1	-1.11	-3.78
7.9	30.63	-0.78	-2.72
7.94	30.81	-0.95	-4.79
7.98	32.29	-3.57	-3.42
8.02	35.06	-0.62	-4.52
8.06	34.15	-0.87	-6.06
8.1	34.08	-0.74	-2.65
8.14	33.54	-1.91	-0.02
8.18	31.49	-3.86	1.75
8.22	31.27	-5.92	-1.8
8.26	30.98	-4.02	-1.11
8.3	30.73	-0.1	0.54
8.34	32.53	1.26	-2.23
8.38	29.18	0.94	-3.68
8.42	29.86	4.4	-3.15
8.46	33.17	2.34	-5.07
8.5	30.89	0.78	-5.69
8.54	31.45	1.57	-4
8.58	31.06	0.38	-3.76
8.62	32.36	-0.68	-4.19
8.66	30.38	-1.31	-4.47
8.7	30.88	-0.16	-4.03
8.74	28.79	-1.21	-3.67
8.78	28.25	-0.42	-2.2
8.82	28.38	-0.58	-1.38
8.86	28.32	-0.07	-0.97
8.9	27.88	-0.84	-1.81
8.94	30.03	0.5	-2.79
8.98	31.48	1.36	-3.44
9.02	31.92	2.19	-2.85
9.06	33.09	-2.08	-1.83
9.1	31.27	-3.7	2.17
9.14	31.4	-3.19	1.09
9.18	30.86	-1.93	-0.06
9.22	29.47	1.77	0.04
9.26	31.53	2.29	-3.42
9.3	30.97	0.97	-4.65
9.34	29.52	-0.72	-4.18
9.38	29.01	3.7	-1.43
9.42	27.4	3.91	-0.29
9.46	26.53	3.54	6.14
9.5	31.04	9.21	6.43
9.54	30.79	7.11	2.95
9.58	27.44	5.71	1.48
9.62	31.33	5.42	3.41
9.66	27.72	0.89	2.02
9.7	30.53	-0.72	1.56
9.74	32.79	-1.94	-4.43
9.78	30.3	-2.19	-4.07
9.82	28.62	2.65	-2.12
9.86	29.53	5.86	-5.37
9.9	28.45	2.58	-3.98
9.94	29.28	2.44	-2.23
9.98	27.27	-4.03	-9.92
10.02	26.874	-2.2975	-3.8473
10.06	26.446	-2.4684	-3.8749
10.1	26.03	-2.5702	-3.8392
10.14	24.79	-5.88	-1.28
10.18	23.1	-7.63	-6.54
10.22	24.908	-2.5086	-3.3969
10.26	24.598	-2.3812	-3.1525
10.3	24.33	-2.2083	-2.867
10.34	24.112	-1.9944	-2.5448
10.38	26.95	1.42	6.29
10.42	26.16	-2.17	0.58
10.46	21.71	-0.3	0.15
10.5	18.69	-0.17	0.95
10.54	21.22	-1.28	-0.87
10.58	22.06	-5.29	-4.08
10.62	25.16	-5.15	0.01
10.66	24.909	0.62713	0.82237
10.7	25.422	0.99836	1.2755
10.74	28.38	7.91	1.95
10.78	28.54	5.31	3.5
10.82	28.84	4.22	1.04
10.86	31.54	1.07	0.62
10.9	30.56	2.41	2.52
10.94	30.82	4.71	3.18
10.98	30.68	3.02	3.73
11.02	33.68	3.42	2.1
11.06	38.56	2.34	2.12
11.1	36.64	1.72	2.9
11.14	40.74	2.06	9.02
11.18	39.93	5.13	7.34
11.22	41.91	9.25	7.51
11.26	38.074	5.2271	1.7937
11.3	37.437	5.1991	0.89019
11.34	44.84	11.21	-0.78
11.38	35.717	4.9729	-0.9998
11.42	34.685	4.7682	-1.9309
11.46	33.571	4.4981	-2.816
11.5	34.36	6.58	-3.19
11.54	32.96	6.91	-7.15
11.58	26.48	5.6	-9.98
11.62	26.54	1.01	-8.13
11.66	26.62	-0.65	-4.17
11.7	22.34	-2.13	-6.25
11.74	24.57	-1.59	-3.06
11.78	23.63	-3.09	-1.91
11.82	23.39	-3.03	-2.55
11.86	25.27	-5.09	-1.5
11.9	25.6	0.99	-2.88
11.94	23.61	-2.52	-1.54
11.98	29.7	0.59	-0.65
12.02	29.36	0.6	-2.03
12.06	30.65	3.58	-2.47
12.1	31.11	4.27	-3.4
12.14	32.48	4.43	-3.6
12.18	32.93	6.2	-1.4
12.22	28.81	7.18	-0.32
12.26	26.36	7.35	1.69
12.3	28.07	3.02	1.03
12.34	28.39	3.55	1.72
12.38	26.82	4.48	1.75
12.42	28.43	5.58	4.56
12.46	25.5	2.28	5.64
12.5	26.01	3.17	5.63
12.54	23.48	1.77	4.39
12.58	26.07	3.64	1.5
12.62	26.34	6.26	0.9
12.66	28.42	7.18	3.48
12.7	28.24	4.62	3.7
12.74	30.52	2.09	1.19
12.78	28.98	2.11	0.45
12.82	29.17	0.92	-0.21
12.86	29.04	0.9	-0.33
12.9	28.27	-0.6	0.91
12.94	29.47	0.36	1.75
12.98	29.84	1.21	0.64
13.02	27.8	-0.05	0.32
13.06	26.08	-0.17	1.13
13.1	27.52	2.35	0.66
13.14	25.98	1.98	1.27
13.18	27.46	3.83	2.43
13.22	24.78	1.5	2.87
13.26	27.66	1.04	1.8
13.3	26.98	1.8	1.22
13.34	27.71	3.64	2.49
13.38	27.44	3.75	0.59
13.42	28.54	6.06	0.69
13.46	29.84	6.37	0.67
13.5	28.34	6.34	-3.51
13.54	29.76	3.53	-3.95
13.58	29.18	3.24	-3.54
13.62	28.9	1.14	-2.45
13.66	27.48	-1.28	-0.81
13.7	23.75	-0.18	-0.74
13.74	24	6.83	-0.64
13.78	31.76	8.51	6.97
13.82	29.91	11.72	6.18
13.86	30.32	11.24	5.69
13.9	30.92	6.87	3.78
13.94	32.28	7.15	4.73
13.98	30.76	7.52	6.33
14.02	30.68	4.78	9.28
14.06	29.577	8.0802	4.131
14.1	29.513	8.1541	4.5681
14.14	27.05	10.68	1.98
14.18	27.71	8.81	-0.42
14.22	31.48	6.09	-0.06
14.26	28.13	7.34	2.74
14.3	30.84	9.14	2.79
14.34	28.31	10.43	2.43
14.38	29.67	7	3.07
14.42	28.501	7.0031	7.2865
14.46	28.366	6.6906	7.4573
14.5	28.241	6.3514	7.5745
14.54	29.86	-0.4	10.93
14.58	25.27	-1.57	10.35
14.62	24.95	3.91	8.7
14.66	21.99	1.65	8.21
14.7	27.9	4.3711	7.1902
14.74	27.56	4.18	14.47
14.78	27.964	3.5071	6.4944
14.82	32.51	9.49	9.2
14.86	28.31	7.75	7.3
14.9	27.27	3.79	5.96
14.94	29.27	2.47	4.41
14.98	32.16	3.55	4.03
15.02	32.57	1.63	0.38
15.06	31.68	1.55	-1.7
15.1	27.53	0.17	-6.19
15.14	28.36	-1.61	-4.73
15.18	33.14	-1.99	-5.74
15.22	29.74	-3.21	-3.22
15.26	32.19	-0.29	-2.42
15.3	32.1	0.27	-2.86
15.34	30.89	0.02	-2.91
15.38	29.36	-2.63	0.1
15.42	27.35	-0.56	-1.58
15.46	23.74	-0.35	-1.91
15.5	24.97	-0.63	1.53
15.54	28.03	0.93	2.15
15.58	26.15	3.42	7.82
15.62	26.69	2.04	7.58
15.66	27.77	2.69	3.17
15.7	26.45	1.51	3.2
15.74	25.17	4.12	2.61
15.78	22.89	1.8	7.49
15.82	31.53	2.64	4.03
15.86	30.08	6.31	1.54
15.9	31.02	6.37	2.2
15.94	32.63	5.04	0.14
15.98	31.58	4.14	0.74
16.02	31.21	5.65	2.1
16.06	29.81	6.17	3.73
16.1	30.13	4.36	3.88
16.14	30.05	5.93	3.79
16.18	31.15	6.55	3.91
16.22	31.03	6.98	3.81
16.26	31.62	6.12	3.72
16.3	30.41	5.67	3.1
16.34	31.36	5.83	4.26
16.38	28.77	5.08	2.2
16.42	29.9	3.08	-2.4
16.46	26.07	1.35	0.73
16.5	27.44	2.28	1.36
16.54	29.99	5.76	3.34
16.58	32.53	6.22	2.16
16.62	30.66	6.88	2.31
16.66	30.91	6.2	1.6
16.7	28.88	4.99	-0.67
16.74	27.08	7.06	2.62
16.78	27.67	7.1	5.37
16.82	25.1	8.13	5.11
16.86	21.62	8.3	6.38
16.9	26.14	10.65	3.44
16.94	26.83	7.95	4.48
16.98	24.74	7.89	6.08
17.02	28.91	5.19	7.13
17.06	28.83	2.16	7.41
17.1	31	-1.28	6.02
17.14	27.32	1.15	7.11
17.18	26.15	-5.6	4.8
17.22	23.16	-6.73	3.12
17.26	23.67	-8.63	3.52
17.3	20.85	-10.68	2.64
17.34	20.71	-7.41	6.55
17.38	20.001	-9.4514	2.2985
17.42	21.56	-12.18	0.09
17.46	17.82	-11.99	-0.85
17.5	18.46	-12.17	-4.44
17.54	18.239	-11.036	0.80158
17.58	16.67	-10.51	-2.18
17.62	13.06	-13.19	3.5
17.66	15.22	-8.1	0.2
17.7	17.387	-10.743	-0.55192
17.74	17.317	-10.435	-0.85272
17.78	13.58	-4.95	-2.13
17.82	17.349	-9.5925	-1.3951
17.86	20.39	-4.93	0.05
17.9	17.61	-8.4994	-1.845
17.94	17.828	-7.8786	-2.0302
17.98	18.103	-7.2186	-2.1862
18.02	18.436	-6.5275	-2.311
18.06	16.31	-9.42	0.56
18.1	19.276	-5.0826	-2.4589
18.14	19.783	-4.3446	-2.4779
18.18	20.348	-3.6067	-2.4577
18.22	20.972	-2.8766	-2.3961
18.26	21.654	-2.1622	-2.2912
18.3	22.395	-1.4714	-2.1409
18.34	21.5	0.29	-4.53
18.38	21.03	0.7	-2.27
18.42	23.79	-3.8	-3.54
18.46	28.35	-1.57	-0.46
18.5	30.6	0.37	0.84
18.54	33.95	3.44	2.75
18.58	32.67	4.33	0.14
18.62	33.75	2.25	0.8
18.66	32.99	1.86	0.96
18.7	31.24	2.2	2.7
18.74	30.78	2.39	2.97
18.78	31.2	3.1	3.17
18.82	31.43	3.14	1.94
18.86	29.67	3.36	1.38
18.9	29.9	3.8	3.91
18.94	30.52	2.93	4.06
18.98	30.44	2.9	4.03
19.02	26.67	3.88	5.42
19.06	28.88	3.35	4.79
19.1	30.76	3.86	3.59
19.14	32.89	3.13	3.86
19.18	31.42	3.97	3.7
19.22	32.17	4.78	3.59
19.26	31.09	4.58	3.17
19.3	33.09	5.77	3.08
19.34	31.17	4.77	1.84
19.38	31.74	4.59	2.54
19.42	30.3	4.22	-1.76
19.46	29.11	3.98	0.06
19.5	28.04	2.18	0.1
19.54	27.29	0.56	-0.15
19.58	28.53	1.87	0.56
19.62	26.96	3.66	2.29
19.66	30.49	5.37	0.44
19.7	24.83	4.08	3.02
19.74	26.17	3.55	5.25
19.78	22.38	3.88	2.93
19.82	21.95	3.14	4.58
19.86	17.03	0.52	2.53
19.9	19.05	-1.64	-0.66
19.94	17.06	-0.27	-1.88
19.98	19.72	1.29	-1.4
20.02	19.37	1.29	0
20.06	21.75	3.45	-0.04
20.1	27.53	1.45	3.92
20.14	25.07	2.37	6.67
20.18	28.89	2.86	8.28
20.22	27.26	-0.71	9.07
20.26	30.35	-2.65	8.26
20.3	28.97	-0.64	12.08
20.34	30.94	0.66	8.96
20.38	27.14	4.88	7.12
20.42	27.53	7.53	7.7
20.46	26.31	4.27	5.37
20.5	30	4.23	3.23
20.54	28.13	4.98	3.11
20.58	27.71	1.47	0.23
20.62	22.22	2.36	-2.56
20.66	25.7	4.41	0.87
20.7	27.1	2.46	1.57
20.74	28.19	2.06	0.56
20.78	30.59	-0.04	0.1
20.82	28.87	-2.79	-0.17
20.86	28.14	-4.69	-4.22
20.9	25.36	-3.45	-4.48
20.94	25.53	-3.69	-5.14
20.98	23.68	-3.73	-4.94
21.02	24.21	-0.63	-6.62
21.06	20.07	1.83	-6.8
21.1	19.78	-1.28	-4.4
21.14	25.87	-0.65	-3.36
21.18	25.84	5.3	-1.72
21.22	25.54	4	-0.9
21.26	26.64	1.69	2.71
21.3	24.98	1.72	5.91
21.34	28.09	3.57	5.24
21.38	26.28	7.59	0.44
21.42	26.83	9.71	-1.58
21.46	23.43	10.05	-1.07
21.5	21.62	10.9	0.21
21.54	21.86	11.68	2.64
21.58	19.34	12.55	3.29
21.62	19.06	10.78	6.61
21.66	15.53	8.14	6.88
21.7	18.03	5.98	7.06
21.74	20.89	-0.26	8.55
21.78	20.36	-3.05	4.13
21.82	23.08	-7.07	2.2
21.86	26.19	-4.98	4.88
21.9	28.03	-7.51	5.76
21.94	30	-5.42	3.15
21.98	31.73	-6.24	2.43
22.02	31.34	-5.64	1.77
22.06	30.21	-8.76	0.48
22.1	26.46	-5.41	-3.51
22.14	28.34	-5.02	-8.44
22.18	25.43	-4.57	-4.98
22.22	30.62	-1.19	-1.59
22.26	31.09	0.56	-2.85
22.3	32.85	0.88	-3
22.34	30.61	1.49	1.64
22.38	28.06	1.17	5.08
22.42	30.45	0.03	0.84
22.46	32.14	-1.64	0.8
22.5	32.99	-2.14	0.9
22.54	33.84	-0.94	-1.93
22.58	36.3	-0.15	-3.65
22.62	35.96	3.75	-5.77
22.66	39.84	3.89	-2.42
22.7	39.54	1.88	-5.49
22.74	37.71	2.7	-5.89
22.78	34.8	7.15	-0.52
22.82	36.87	7.57	2.43
22.86	30.76	12.39	5.96
22.9	31.44	10.38	6.66
22.94	29.78	7.83	4.89
22.98	27.37	10.05	4.11
23.02	23.77	9.67	-0.33
23.06	30.325	7.9756	3.9356
23.1	31.68	6.53	-1.25
23.14	30.67	6.57	6.21
23.18	29.9	1.12	8.1
23.22	28.21	4.8	6.81
23.26	30.05	6.58	2.07
23.3	30.52	6.38	1.82
23.34	32.13	6.96	2.84
23.38	29.08	4.53	4.92
23.42	31.97	5.85	7.05
23.46	28.31	4.61	5.73
23.5	27.33	4.51	4.47
23.54	24.27	3.16	5.84
23.58	30.17	1.44	10.59
23.62	29.75	0.44	12.2
23.66	26.81	-2.5	9.28
23.7	26.743	-2.3546	3.411
23.74	20.02	-11.6	4.13
23.78	28.72	-9.77	-0.75
23.82	28.48	-7.68	-5.38
23.86	28.36	-3.86	-4.67
23.9	24.68	-1.27	-2.27
23.94	28.48	-0.48	-1.87
23.98	29.1	-4.25	-1.8
24.02	29.62	-3.51	-1.69
24.06	32.78	-5.94	-3.09
24.1	36.63	-6.19	-3.1
24.14	35.78	-6.01	-3.62
24.18	34.95	-3.72	-0.3
24.22	36.11	-1.92	1.95
24.26	33.95	-2.49	0.64
24.3	36.38	-4.32	-2.23
24.34	34.8	-1.99	-1.36
24.38	33.77	-2.33	4.41
24.42	28.83	-2.9	7.98
24.46	29.86	-1.58	8.61
24.5	28.63	-3.87	4.08
24.54	26.82	-2.5	3.55
24.58	25.69	0.56	2.3
24.62	28.05	0.18	2.81
24.66	25.18	1.06	-1.19
24.7	25.24	-1.36	-3.83
24.74	27.63	-2.56	-3.83
24.78	30.16	-0.14	-2.23
24.82	28.33	-0.62	-1.65
24.86	31.12	0.74	-0.63
24.9	28.86	0.92	0.22
24.94	30.11	1.1	0.34
24.98	29.23	0.26	-0.25
25.02	30.82	1.42	0.26
25.06	30.52	2.14	0.68
25.1	29.12	1.43	-1.56
25.14	27.78	-0.98	-1
25.18	27.41	-2.2	-1.27
25.22	26.25	-1.2	-1.33
25.26	26.48	-0.87	2.38
25.3	28.49	2.42	6.06
25.34	27.76	0.09	7.1
25.38	29.38	2.34	3.73
25.42	26.86	1.91	3.15
25.46	26.18	2.47	3.26
25.5	22.5	-3.91	2.29
25.54	24.53	-1.04	5.51
25.58	23.91	-4	7.75
25.62	26.73	-2.56	6.55
25.66	26.52	-5.8	6
25.7	24.63	-8.79	2.61
25.74	23.4	-6.96	3.26
25.78	22.49	-3.83	3.47
25.82	22.05	-4.95	1.54
25.86	23.32	-5.73	-2.53
25.9	26.85	1.06	-2.02
25.94	26.04	2.75	-2.87
25.98	30.2	1.88	0.55
26.02	26.29	-0.78	0.39
26.06	28.73	2.97	0.94
26.1	26.32	3.91	1.24
26.14	31.64	2.15	-0.29
26.18	29.58	2.15	-0.1
26.22	30.32	3.53	1.57
26.26	30.17	3.26	2.34
26.3	31.32	4.31	3.14
26.34	31.67	3.8	3.74
26.38	32.25	4.78	3.47
26.42	34.4	2.6	3.05
26.46	34.73	1.52	0.74
26.5	36.57	1.61	0.95
26.54	36.32	0.9	0.01
26.58	36.37	-0.33	-0.24
26.62	35.75	-0.67	-0.99
26.66	36.96	0.71	1.27
26.7	34.97	1.18	2.75
26.74	35.47	2.58	3.92
26.78	33.63	2.09	4.06
26.82	35.59	3.26	4.04
26.86	35.53	3.41	3.74
26.9	36.15	5.54	3.29
26.94	35.36	5.37	3.42
26.98	40.2	2.98	0.62
27.02	38.83	2.59	-1.77
27.06	34.1	1	-3.45
27.1	36.16	4.66	-0.72
27.14	35.89	5.94	-1.64
27.18	35.59	6.87	-2.56
27.22	33.85	6.02	-1.4
27.26	35.57	5.16	-0.78
27.3	33.73	6.17	-2.04
27.34	33.4	6.45	-2.34
27.38	31.6	6.76	-1.67
27.42	32.14	7.99	-0.36
27.46	29.48	7.61	-0.17
27.5	29.55	5.76	0.32
27.54	28.44	1.95	-1.7
27.58	26.43	1.48	-1.22
27.62	26.88	-2.29	-0.72
27.66	23.17	2.27	3.53
27.7	26.903	4.2336	0.24645
27.74	26.683	4.2792	0.042669
27.78	26.497	4.3069	-0.19911
27.82	27.78	6.43	1.13
27.86	26.56	7.1	3.64
27.9	26.25	5.11	5.63
27.94	26.8	4.95	0.83
27.98	26.46	4.56	-4.54
28.02	26.32	2.87	-5.56
28.06	24.74	2.37	-6.47
28.1	26.5	0.68	-7.73
28.14	21.86	-0.46	-5.55
28.18	23.03	1.73	-1.28
28.22	23.22	-0.69	-1.07
28.26	23.97	-1.84	-0.54
28.3	22.07	-0.12	1.45
28.34	25.39	2.35	2.48
28.38	22.25	2.85	6.4
28.42	20.57	0.8	8.15
28.46	17.95	-1.86	6.88
28.5	24.218	0.10641	0.5944
28.54	24.977	0.25133	-0.19617
28.58	25.783	0.41708	-1.0691
28.62	25.62	-3.33	-9.74
28.66	27.86	0.69	-8.28
28.7	30.85	0.69	-4.9
28.74	30.97	2.51	-5.16
28.78	31.51	1.72	-5.34
28.82	28.73	2.56	-3.96
28.86	29.98	0.89	-4.02
28.9	29.68	3.02	-4.84
28.94	31.79	1.22	-5.25
28.98	32.05	1.97	-6.47
29.02	31.41	1.13	-5.58
29.06	29.95	1.33	-5.69
29.1	30.14	2.14	-9.61
29.14	29.96	3.66	-8.91
29.18	26.88	7.51	-5.46
29.22	23.95	7.2	-3.41
29.26	23.49	5.9	-5.4
29.3	19.92	4.32	-4.37
29.34	18.78	3.82	-4.19
29.38	18.72	3.35	-3.39
29.42	20.74	0.98	-4.17
29.46	20.92	-2.88	-4.24
29.5	20.44	-3.02	-3.97
29.54	22.39	-4.2	-3.69
29.58	21.06	-2.59	-2.55
29.62	22	-1.81	-1.41
29.66	19.14	-2.96	-1.13
29.7	19.1	-1.84	0.75
29.74	21.39	-1.43	4
29.78	23.74	0.08	8.05
29.82	23.58	0.23	7.47
29.86	26.05	4.56	4.03
29.9	28.23	3.66	5.2
29.94	27.94	3	4.56
29.98	27.08	3.86	5.31
30.02	27.94	4.71	5.5
30.06	29.37	4	3.11
30.1	27.21	4.06	2.69
30.14	28.77	4.44	3.44
30.18	27.78	4.79	3.88
30.22	27.74	-2.93	-0.94
30.26	30.59	1.56	1.21
30.3	35.3	0.58	0.15
30.34	36.74	3.58	-3.1
30.38	37.33	3.26	1.17
30.42	33.13	2.73	3.23
30.46	30.94	2.25	3.11
30.5	33.73	0.19	3.62
30.54	29.97	1.16	8.36
30.58	32.42	5.18	8.93
30.62	34.92	1.31	7.4
30.66	35.5	-1.92	0.73
30.7	31.39	-4.78	0.83
30.74	31.24	2.15	4.15
30.78	31.81	1.89	3.54
30.82	29.62	2.58	6.99
30.86	30.82	2.27	7.12
30.9	29.67	-0.74	7.51
30.94	24.58	2.71	0.53
30.98	28.83	3.56	6.08
31.02	27.8	5.58	7.44
31.06	27.1	-0.67	2.44
31.1	30.93	-2.73	-1.56
31.14	26.438	3.7118	4.9695
31.18	26.054	4.0363	4.5871
31.22	25.687	4.3317	4.1483
31.26	24.11	6.89	4.68
31.3	24.35	5.24	6.76
31.34	22.36	6.49	9.09
31.38	24.327	5.1553	2.0664
31.42	23.999	5.2549	1.5236
31.46	23.668	5.3053	0.99547
31.5	23.333	5.3031	0.49401
31.54	22.99	5.2449	0.031053
31.58	25.79	2.17	-2.79
31.62	23.37	3.68	-1.51
31.66	24.42	5.57	-1.41
31.7	22.9	5.78	-1.74
31.74	21.06	4.99	-1.55
31.78	20.47	5.22	-1.84
31.82	16.64	4.46	-1.57
31.86	15.84	1.96	-1.16
31.9	17.14	-0.55	0.02
31.94	17.92	-0.13	-0.24
31.98	18.28	-0.76	2.11
32.02	20.69	0.2	1.98
32.06	19.56	-3.89	-0.81
32.1	23.74	-6.85	-2.16
32.14	22.668	0.8741	0.029431
32.18	26.68	2.19	-1.81
32.22	26.41	1.8	-4.31
32.26	26.05	3.09	-1.22
32.3	26.68	3.88	-0.04
32.34	28.08	7.95	-2.44
32.38	25.81	4.71	5.29
32.42	29.54	5.66	5.82
32.46	31.65	4.09	5.73
32.5	35.36	6.94	2.96
32.54	34.37	4.71	-0.12
32.58	32.28	2.27	-2.33
32.62	28.92	0.49	0.62
32.66	27.04	1.71	1.27
32.7	29.11	3.49	3.53
32.74	30.12	-3.37	7.96
32.78	27.32	0	9.52
32.82	26.14	-1.84	6.51
32.86	30.51	4.92	2.43
32.9	30.64	6.61	2.19
32.94	32.1	5.72	2.98
32.98	32.66	7.58	1.5
33.02	32.01	10.3	0.41
33.06	29.19	6.39	4.41
33.1	27.58	5.83	5.82
33.14	25.75	7.84	5.71
33.18	26.38	5.51	5.07
33.22	27.5	7.53	5.57
33.26	25.45	4.14	6.28
33.3	26.52	6.2742	5.7556
33.34	26.592	5.7824	5.3677
33.38	26.721	5.227	4.9015
33.42	26.902	4.6218	4.3684
33.46	24.71	0.08	2.78
33.5	25.69	4.64	3.56
33.54	25.78	2.43	7.06
33.58	24.16	6.49	7.54
33.62	24.63	4.24	4.61
33.66	29.84	-1.82	0.46
33.7	29.45	6.26	1.09
33.74	29.488	-0.35274	-0.9428
33.78	29.866	-0.78363	-1.5671
33.82	34.47	-7.87	0.67
33.86	33.17	-6.53	-0.92
33.9	32.1	-5.77	-5.27
33.94	31.57	0.01	-7.42
33.98	33.37	3.11	-8.84
34.02	32.18	0.38	-9.76
34.06	35.08	1.28	-4.41
34.1	32.84	0.81	-7.77
34.14	27.71	1.94	-5.02
34.18	30.23	3.64	-0.14
34.22	30.88	2.75	1.1
34.26	33.29	2.19	0.39
34.3	32.97	0.55	-0.67
34.34	31.27	-0.18	-0.45
34.38	28.98	0.51	-1.81
34.42	29.67	0.73	-3.31
34.46	29.99	2.75	-4.12
34.5	30.95	2.84	-4.6
34.54	27.32	3.42	-1.11
34.58	29.03	2.07	-2.41
34.62	28	1	-1.14
34.66	24.84	0.96	-2.85
34.7	21.8	4.79	1.95
34.74	22.79	1.15	6.4
34.78	22.81	-1.58	5.52
34.82	23.84	-2.17	2.41
34.86	24.73	-0.61	3.87
34.9	26.61	4.59	4.29
34.94	22.89	3.01	2.31
34.98	25.55	-0.16	4.63
35.02	26.52	-0.8	5.28
35.06	25.43	-1.93	5.31
35.1	26.82	-0.42	7.73
35.14	29.2	4.71	2.47
35.18	27.07	4.22	-0.94
35.22	28.78	6.1	-2.94
35.26	30.01	6.19	0.16
35.3	30.14	5.81	0.38
35.34	29.84	7.8	1.79
35.38	25.9	6.86	3.82
35.42	24.98	6.63	4.82
35.46	30.55	3.59	6.98
35.5	28.067	6.9767	2.2698
35.54	28.076	6.9077	2.5548
35.58	28.107	6.7528	2.8705
35.62	28.17	6.5183	3.2057
35.66	28.271	6.2108	3.549
35.7	28.418	5.8367	3.8895
35.74	28.62	5.4026	4.2158
35.78	28.884	4.915	4.5168
35.82	26.4	2.24	-3.81
35.86	29.632	3.805	4.9981
35.9	29.87	3.85	6.08
35.94	27.6	3.77	6.76
35.98	29.03	2.7	9.11
36.02	32.84	-0.09	4.62
36.06	34.11	0.05	5.08
36.1	37.03	0.35	4.25
36.14	38.03	-0.24	3.9
36.18	38.83	-0.22	3.3
36.22	39.74	-0.38	3.59
36.26	39.81	-4.06	2.25
36.3	41.92	-4.2	0.97
36.34	39.46	-4.34	-0.5
36.38	37.56	-4.36	0.17
36.42	36.15	-3.98	0.18
36.46	36.34	-4.46	-0.62
36.5	36.45	-0.9	-0.81
36.54	36.04	0.36	2.16
36.58	32.94	1.24	4.42
36.62	31.78	3.79	4.44
36.66	33.89	1.08	2.96
36.7	34.3	0.02	0.98
36.74	34.91	0.56	1.25
36.78	35.49	0.17	0.57
36.82	35.38	2.39	0.96
36.86	33.26	3.37	0.3
36.9	34.48	3.94	-0.06
36.94	33.85	2.5	-0.34
36.98	32.99	4.46	0.13
37.02	32.28	6.12	-0.25
37.06	31.27	5.6	-0.41
37.1	30.44	4.31	-0.36
37.14	31.1	4.44	-0.21
37.18	30.82	3.7	0.89
37.22	31.53	3.13	1.53
37.26	31.13	3.26	1.26
37.3	30.05	2.38	1.98
37.34	29.64	3.12	2.07
37.38	29.9	3.79	1.89
37.42	30.82	3.55	1.5
37.46	29.74	2.22	0.53
37.5	28.94	2.93	0.91
37.54	30.94	2.46	0.14
37.58	31.49	1.83	-0.66
37.62	32.75	-1.04	-1.04
37.66	32.59	-2.02	-2.79
37.7	30.81	-2.97	-2.04
37.74	31.45	0.05	-2.07
37.78	29.55	-0.63	-1.84
37.82	31.25	2.14	-0.33
37.86	30.35	3.23	-0.03
37.9	30.14	1.97	-1.73
37.94	29.67	1.68	-1.85
37.98	28.86	2.35	-2.48
38.02	30.107	-1.7665	-2.0676
38.06	29.964	-1.7636	-1.8696
38.1	29.31	-6.92	1.01
38.14	30.6	-5.68	-4.04
38.18	29.16	-7.1	-2.44
38.22	27.68	-9.89	-1.5
38.26	29.169	-0.8247	-0.25896
38.3	30.79	-0.83	-1.11
38.34	31.46	1.3	-1.87
38.38	33.17	2.85	-0.25
38.42	31.96	2.59	-2.05
38.46	26.52	8.27	2.23
38.5	24.01	6.12	4.03
38.54	22.78	5.72	7.47
38.58	26.13	3.24	8.01
38.62	27.08	5.32	6.86
38.66	27.04	5.47	7.62
38.7	27.17	6.46	1.75
38.74	28.32	7.85	2.42
38.78	30.59	7.92	3.5
38.82	26.78	8.31	5
38.86	28.26	7.29	2.11
38.9	27.461	4.7414	2.9368
38.94	27.802	3.9925	2.0503
38.98	28.177	3.235	1.1455
39.02	23.25	3.01	5.01
39.06	25.11	4.6	1.73
39.1	27.94	3.69	-0.72
39.14	31.91	-1.54	-3.8
39.18	32.78	-1.2	-0.12
39.22	35.11	-3.23	-4.1
39.26	32.6	-1.37	-5.94
39.3	32.23	0.48	-6.71
39.34	30.62	0.44	1.06
39.38	30.67	1.15	-1.5
39.42	30.63	3.89	-1.07
39.46	36.5	4.27	1.48
39.5	32.71	0.74	3.86
39.54	32.48	0.66	-0.36
39.58	33.32	0.62	-4.46
39.62	32.19	0.74	-5.09
39.66	30.18	0.55	-4.27
39.7	28.87	4.86	0.96
39.74	25.96	3.67	2.25
39.78	27.86	6.02	1.31
39.82	30.4	4.63	1.52
39.86	31.09	6.03	4
39.9	28.69	6.76	8.48
39.94	34.03	9.64	6.71
39.98	31.26	8.57	3.11
40.02	29.82	9.55	-1.07
40.06	29.62	8.58	-3.57
40.1	23.44	8.67	-1.58
40.14	22.61	8.71	2.24
40.18	22.75	5.89	5.86
40.22	21.71	2.46	6.71
40.26	20.2	-1.9	4.96
40.3	20.92	-4.19	4.61
40.34	19.55	-8.24	3.37
40.38	17.78	-7.39	2.55
40.42	20.45	-4.12	6.36
40.46	20.61	-1.87	6.7
40.5	23.93	-2.51	2.17
40.54	20.77	-2.63	-0.16
40.58	27.88	-4.22	3.52
40.62	24.12	-2	4.76
40.66	27.02	-2.17	4.71
40.7	30.99	-0.68	2.59
40.74	32.19	4.13	0.11
40.78	29.84	3.34	-0.67
40.82	27.34	4.24	3.65
40.86	27.74	3.2096	2.6968
40.9	28.09	4.19	8.53
40.94	28.12	6.59	2.19
40.98	29.11	7.33	3.3
41.02	27.78	6.37	4.39
41.06	21.57	2.19	-2.41
41.1	24.54	1.54	-2.15
41.14	27.83	1.56	1.35
41.18	29.74	-0.87	0.77
41.22	32.95	-0.73	-3.03
41.26	35.49	-0.39	-2.69
41.3	36.13	2.34	-3.79
41.34	36.66	4.03	-2.88
41.38	35.66	3.83	-2.97
41.42	31.39	-1.68	-4.25
41.46	32.58	3.68	-1.9
41.5	32.2	3.56	-4.1
41.54	31.83	2.07	-1.79
41.58	32.15	2.13	-1.98
41.62	30.87	4.73	-0.32
41.66	30.43	5.57	0.35
41.7	32.73	5.04	-0.17
41.74	32.61	4.61	-0.42
41.78	32.62	6.77	-0.61
41.82	31.74	8.13	2.04
41.86	30.06	6.67	4.04
41.9	30.92	4.65	2.62
41.94	30.58	4.97	0.32
41.98	32.95	4.51	-0.73
42.02	31.59	5.39	-0.06
42.06	31.78	4.8	1.48
42.1	32.22	3.64	2.01
42.14	29.5	7.12	3.11
42.18	27.18	6.76	5.55
42.22	28.59	3.79	4.71
42.26	28.22	6.4	6.19
42.3	23.55	4.59	9.13
42.34	25.62	3.1	8.9
42.38	29.52	1.63	6.63
42.42	33.2	3.2	7.65
42.46	35.67	1.03	7.38
42.5	33.49	0.03	6.61
42.54	35.07	3.61	9.94
42.58	35.13	0.46	10.59
42.62	32.24	3.06	7.07
42.66	35.1	1.56	1.16
42.7	31.98	-0.04	-3.6
42.74	27.43	-1.12	-5.88
42.78	28.54	4.59	-7.09
42.82	27.69	2.52	-6.63
42.86	28.15	3.08	-9.25
42.9	28.89	-0.82	-6.98
42.94	26.08	1.02	-7.18
42.98	23.45	2.58	-8.37
43.02	23.07	1.13	-10.53
43.06	26.5	0.36	-10.76
43.1	27.2	-1.57	-9.1
43.14	27.16	-2.54	-3.8
43.18	24.27	-2.33	-2.99
43.22	21.66	-3.17	-1.64
43.26	22.67	0.25	-3.54
43.3	19.94	2.93	0.51
43.34	20.71	1.04	2.81
43.38	19.67	1	2.43
43.42	19.12	-1.46	2.51
43.46	19.4	-2.1	4.27
43.5	17.634	-1.6912	3.3561
43.54	17.389	-1.5958	4.0384
43.58	17.234	-1.4666	4.6507
43.62	15.56	-3.21	0.16
43.66	16.27	-1.87	1.75
43.7	18.4	-0.64	1.9
43.74	17.44	-0.67421	6.3819
43.78	17.22	-2.15	3.19
43.82	18.002	-0.15627	6.805
43.86	18.387	0.12222	6.9029
43.9	18.839	0.40958	6.924
43.94	19.354	0.70267	6.8674
43.98	17.98	1.2	10.04
44.02	16.56	1.03	9.78
44.06	16.64	-0.24	9.6
44.1	18.57	-2.05	8.95
44.14	20.22	-1.75	8.12
44.18	23.619	2.4073	4.8479
44.22	24.5	2.6533	4.2235
44.26	32.56	5.43	2.67
44.3	31.69	5.07	-0.06
44.34	30.08	6.55	1.88
44.38	30.39	4.24	-1.83
44.42	34.55	8.63	0.76
44.46	29.06	4.61	-1.97
44.5	30.25	4	-3.49
44.54	29.1	1.4	-2.57
44.58	31.7	3.02	-7.44
44.62	37.52	1.72	-9.97
44.66	36.98	1.56	-7.97
44.7	34.65	3.79	-6.35
44.74	34.35	0.48	-6.51
44.78	33.19	-1.33	-7.26
44.82	35.87	2.07	-6.98
44.86	37.28	6.73	-4.89
44.9	39.2	7.91	1.39
44.94	37.26	5.78	4.24
44.98	38.76	3.31	4.16
45.02	35.69	6.1	-0.01
45.06	31.85	2.55	-0.9
45.1	31.1	3.35	-1
45.14	29.19	3.26	0.19
45.18	30.69	5.03	1.5
45.22	30.12	4.75	3.05
45.26	30.32	4.44	3.82
45.3	29.58	3.88	4.6
45.34	29.34	2.4	3.79
45.38	29.95	2.3	3.07
45.42	27.93	0.91	2.68
45.46	28.09	1.22	3.72
45.5	28.82	2.29	2.58
45.54	30.47	3.08	1.97
45.58	30.37	4.57	0.57
45.62	30.78	3.08	1.53
45.66	29.56	2.72	0.43
45.7	26.33	3.47	0.41
45.74	27.28	1.63	-0.15
45.78	31.52	-0.27	0.33
45.82	30.01	-0.8	-3.22
45.86	31.3	-0.57	0.69
45.9	30.56	3.86	2.35
45.94	31	5.88	1.19
45.98	32.78	4.19	2.09
46.02	31.42	3.88	1.95
46.06	30.41	3.17	2.38
46.1	29.18	4.22	2.38
46.14	29.88	4.36	2.54
46.18	29.57	4.26	1.98
46.22	29.09	4.53	2.08
46.26	29.1	4.14	1.85
46.3	31.06	3.24	-0.33
46.34	28.65	4.58	0.06
46.38	28.52	5.43	1.52
46.42	28.69	3.82	1.62
46.46	30.41	3.57	0.64
46.5	29.67	6.02	2.88
46.54	30.26	5.68	3.17
46.58	30.41	6.76	3.33
46.62	29.8	8.53	3.81
46.66	28.92	8.36	2.19
46.7	30.29	7.8	3.87
46.74	29.9	8.8	5.85
46.78	29.43	12.12	7.32
46.82	32.498	6.8411	2.623
46.86	33.233	6.569	2.0725
46.9	33.888	6.2264	1.4455
46.94	30.26	-0.02	-0.43
46.98	30.58	0.47	-2.6
47.02	33.78	0.83	-3.74
47.06	38.03	3.93	-2.59
47.1	37.09	3.34	-3.63
47.14	34.99	7.27	0.79
47.18	37.5	7.22	-0.05
47.22	34.27	2.34	-6.4
47.26	28.24	1.28	-6.65
47.3	28.31	-1.24	-7.96
47.34	24.18	-2.95	-8.05
47.38	20.8	-3.98	-7.72
47.42	21.94	-3.42	-6.03
47.46	25.87	-0.84	-5.05
47.5	26.26	0.48	-7.54
47.54	25.57	-1.37	-3.76
47.58	25.65	-4.35	-1.34
47.62	24.53	-0.45	0.17
47.66	24.03	0.18	5.77
47.7	22.48	-2.19	6.92
47.74	25.92	-1.32	5.29
47.78	24.14	-3.22	3.95
47.82	24.38	-0.06	5.69
47.86	21.65	0.46	7.64
47.9	22.63	-3.13	10.59
47.94	22.03	-2.06	12.62
47.98	20.44	4.5	9.92
48.02	22.669	-0.26942	3.7567
48.06	23.93	-1.19	-1.81
48.1	26.29	-1.95	-4.53
48.14	24.62	2.34	-6.62
48.18	24.21	3	-6.35
48.22	22.54	5.83	-2.56
48.26	20.27	-0.42	0.59
48.3	22.86	-3.03	3.82
48.34	18.67	3.89	7.18
48.38	19.75	-0.55	5.31
48.42	22.1	9.11	0.11
48.46	23.83	7.08	-0.92
48.5	26.12	7.45	1.03
48.54	26.97	8.16	2.31
48.58	27.6	8.02	1.84
48.62	27.59	7.97	3.66
48.66	27.5	7.31	4.81
48.7	28.2	8.68	4.67
48.74	30.33	9.17	3.96
48.78	30.12	9.25	6.14
48.82	32.07	7.2	8.07
48.86	32.64	7.74	8.83
48.9	33.55	10.82	3.78
48.94	29.43	10.63	0.96
48.98	30.69	8.24	4.74
49.02	30.16	7.78	5.57
49.06	27.6	5.66	5.26
49.1	27.67	3.39	1.75
49.14	29.36	3.32	0.39
49.18	34.46	4.44	0.41
49.22	34.27	7.02	2.91
49.26	32.91	8.55	3.63
49.3	32.65	8.75	7.03
49.34	33.41	7.86	7.65
49.38	34.69	6	8.79
49.42	34.65	5.08	7.39
49.46	29.81	7.59	4.45
49.5	28.99	6.35	5.6
49.54	31.18	5.48	4.32
49.58	30.25	4.68	8.78
49.62	30.291	1.8722	3.4606
49.66	23.85	3.78	-2.76
49.7	23.35	6.46	0.92
49.74	25.94	1.04	0.32
49.78	30.53	-0.42	-2.14
49.82	32.18	0.62	-2.26
49.86	28.22	-2.57	-0.04
49.9	27.647	-2.1636	2.1575
49.94	27.269	-2.631	1.9281
49.98	29.94	-11.67	0.27
50.02	28.24	-10.66	1.86
50.06	28.4	-11.12	3.12
50.1	31.55	-7.39	3.7
50.14	28.92	-8.11	6.6
50.18	28.06	-6.71	7
50.22	25.006	-4.4961	0.13943
50.26	23.17	-8.58	-5.56
50.3	18.77	-4.1	-2.43
50.34	16.28	-5.12	-3.96
50.38	24.262	-4.053	-0.95221
50.42	24.166	-3.7249	-1.2245
50.46	25.87	1.04	-3.11
50.5	25.9	6.56	0.18
50.54	26.82	7.89	1.48
50.58	23.68	2.38	-2.12
50.62	22.87	2.69	-2.09
50.66	22.93	1.98	-2.35
50.7	22.28	-2.02	-1.96
50.74	25.25	2.2	-2.1
50.78	26.31	3.43	-4.71
50.82	27.59	5.78	-5.2
50.86	27.23	5.93	-6.97
50.9	27.2	2.69	-2.36
50.94	30.47	3.52	2.22
50.98	30.75	1.62	-0.83
51.02	29.96	1.85	-2.71
51.06	27.77	0.6	-2.4
51.1	28.52	-1.93	-0.41
51.14	31.64	2.34	1.99
51.18	28.52	3.1	4.92
51.22	25.24	5.06	6.7
51.26	27.56	2.78	6.01
51.3	30.66	0.77	6.94
51.34	28.67	-1	8.96
51.38	30.65	1.72	8.63
51.42	27.86	4	3.73
51.46	27.5	-0.12	0.35
51.5	25.3	-2	1.03
51.54	22.84	1.75	6.96
51.58	23.55	2.46	5.45
51.62	23.31	0.52	5.9
51.66	26	-4.57	4.22
51.7	28.03	-4.9	4.93
51.74	27.4	-2.84	4.88
51.78	23.95	-0.21	5.84
51.82	20.49	0.8	4.17
51.86	27.34	3.65	6.03
51.9	27.96	6.12	8.69
51.94	30.28	1.72	12.63
51.98	30.2	3.06	10.87
52.02	30.56	5.73	11.67
52.06	33.08	7.75	11.19
52.1	29.239	3.1575	4.1656
52.14	34.21	7.94	0.65
52.18	34.76	6.7	3.67
52.22	30.01	1.66	-0.51
52.26	30.97	1.34	-6.35
52.3	29.6	-2.85	-3.55
52.34	28.51	-0.71	-6.39
52.38	26.28	-1.23	-4.78
52.42	22.02	-1.43	-2.36
52.46	20.45	-0.6	1.5
52.5	22.37	-2.23	3.37
52.54	19.45	0.21	-0.75
52.58	27.779	0.34462	-2.0866
52.62	27.745	0.16298	-2.4405
52.66	29.7	-0.13	-2.22
52.7	31.86	-0.57	-1.74
52.74	31.66	0.97	-1.13
52.78	32.31	2.12	-1.7
52.82	31.39	2.39	-1.54
52.86	31.74	2.54	-1.61
52.9	30.76	4.27	-1.05
52.94	30.05	3.66	-1.05
52.98	29.35	2.56	-1.9
53.02	30.07	2.85	-2.06
53.06	31.45	0.82	-2.87
53.1	30.44	0.41	-3.74
53.14	34.47	1.38	-0.95
53.18	36.56	0.36	-3.77
53.22	32.268	2.3223	-0.53692
53.26	32.663	2.3849	-0.2792
53.3	33.066	2.4594	-0.026599
53.34	33.467	2.5465	0.21348
53.38	28.11	3.95	5.9
53.42	31.7	4.06	3.62
53.46	33.58	3.5	2.12
53.5	33.91	3.95	3.16
53.54	35.15	4.4	1.75
53.58	36.64	1.54	0.32
53.62	35.59	0.93	-0.92
53.66	37.72	2.17	-5.62
53.7	37.1	7.8	-3.8
53.74	38.02	5.48	1.9
53.78	33.08	1.35	-1.12
53.82	30.37	5.79	4.38
53.86	30.32	9.01	3.7
53.9	29.56	6.02	2.45
53.94	28.59	7.68	2.65
53.98	26.04	6.82	6.01
54.02	27.05	6.42	6.17
54.06	29.58	6.85	1.69
54.1	30.49	4.67	-0.23
54.14	31.47	5.96	0.29
54.18	30.49	4.14	-1.53
54.22	30.23	4.21	-4.32
54.26	29.52	5.36	-0.27
54.3	31.27	3.84	3.45
54.34	33.31	1.26	-2.28
54.38	31.98	2.42	-2.11
54.42	32.43	3.75	-1.03
54.46	32.32	4.62	-0.62
54.5	32.72	4.83	0.33
54.54	30.88	4.83	0.14
54.58	32.65	3.76	0.17
54.62	30.92	2.86	-0.81
54.66	32.93	-1.55	-1.94
54.7	32.51	0.12	-6.46
54.74	29.1	-0.31	-7.24
54.78	24.3	0.71	-6.74
54.82	26.27	-3.04	-5.2
54.86	27.73	-5.05	-6.27
54.9	26.36	-4.2	-7.94
54.94	25.71	-4.9	-9.38
54.98	27.3	0.13	-5.49
55.02	31.21	1.03	-5.06
55.06	30.02	-0.58	-3.04
55.1	28.82	-3.22	-2.86
55.14	32.69	-4.04	-4.04
55.18	30.29	-1.61	-2.68
55.22	30.02	-3.25	2.03
55.26	29.94	-4.64	3.53
55.3	28.95	-5.41	2.19
55.34	29.453	-4.756	-0.20752
55.38	30.82	-13.18	-3.8
55.42	29.37	-12.53	-3.88
55.46	28.286	-4.6686	0.79748
55.5	27.05	-4.5	0.05
55.54	26.39	-5.45	-2.65
55.58	31.26	-2.84	-0.03
55.62	29.99	1.58	4.14
55.66	25.35	-2.14	2.08
55.7	25.97	-0.45	2.43
55.74	23.74	0.49	2.82
55.78	27.25	-1.17	3.74
55.82	30.13	-0.48	3.79
55.86	34.25	-0.95	2.8
55.9	32.45	-0.15	-0.39
55.94	31.92	-0.19	-1.01
55.98	30.03	0.86	0.43
56.02	30.18	0.8	1.62
56.06	29.12	0.72	2.33
56.1	27.65	0.97	1.61
56.14	26.25	2.12	0.41
56.18	25.83	4.84	0.36
56.22	24.06	5.81	-4.17
56.26	24.71	6.08	-3.47
56.3	24.19	6.32	-2.59
56.34	26.24	7.24	-2.23
56.38	24.41	8.21	-0.25
56.42	26.68	8.15	0.72
56.46	26.97	6.67	0.29
56.5	28.32	7.66	0.36
56.54	27.41	10.29	-0.47
56.58	27.68	8.32	1.36
56.62	28.72	7.33	1.78
56.66	29.33	6.64	2.22
56.7	29.05	4.42	2.43
56.74	31.03	7.12	3.19
56.78	29.43	8.71	4.56
56.82	27.4	9.74	5.66
56.86	30.02	10.65	6.08
56.9	31.917	4.572	4.7626
56.94	32.55	3.6912	4.1877
56.98	33.155	2.8135	3.5218
57.02	33.71	2.81	14.6
57.06	30.74	-1.73	9.96
57.1	34.646	0.44033	1.2116
57.14	34.985	-0.18352	0.41507
57.18	40.44	0.12	1.72
57.22	38.31	-3.22	-0.69
57.26	38.58	-5.17	-4.93
57.3	35.33	-4.69	-8.62
57.34	31.56	-1.76	-4.31
57.38	32.51	2.32	-5.87
57.42	28.24	5.48	-10.62
57.46	36.76	2.15	-1.3
57.5	30.36	4.86	-2.49
57.54	29.36	3.12	-0.63
57.58	29.14	6.14	1.03
57.62	27.81	7.12	1.36
57.66	23.33	5.63	2.16
57.7	25.22	6.17	1.82
57.74	24.18	3.7	3.28
57.78	22.67	7.32	5.69
57.82	21.7	6.1	6.84
57.86	20.91	2.45	7.18
57.9	19.83	2.59	7.97
57.94	22.33	2.04	8.54
57.98	25.85	-2.41	5.81
58.02	24.13	-2.52	3.81
58.06	26.84	-0.27	4.16
58.1	20.04	-1.72	2.49
58.14	19.89	-2.47	-1.1
58.18	22.59	-3.22	-3.54
58.22	23.35	-4.07	-0.92
58.26	22.89	-0.55	-1.71
58.3	28.06	1.63	-0.59
58.34	24.11	2.4	-0.72
58.38	24.51	4.21	4.72
58.42	22.63	3.83	7.59
58.46	25.53	1.22	6.79
58.5	23.8	-1.49	6.34
58.54	25.46	-2.26	7.44
58.58	22.9	-5.35	2.71
58.62	26.47	-2.31	4.99
58.66	26.66	3.43	2.81
58.7	25.81	5.69	1.33
58.74	28.32	4.88	1.37
58.78	30.89	2.72	4.08
58.82	30.23	0.11	4.48
58.86	33.02	-0.9	2.03
58.9	35.66	-1.77	0.65
58.94	33.49	0.38	-0.42
58.98	34.04	2.67	-1.03
59.02	29.8	3.61	-2.32
59.06	28.67	2.34	-1.96
59.1	29.17	2.55	-0.51
59.14	30.87	2.31	0.01
59.18	28.3	1.27	0.59
59.22	28.77	1.61	0.97
59.26	27.51	2.43	0.86
59.3	27.82	1.54	1.05
59.34	26	1.04	1.78
59.38	26.7	2.58	1.91
59.42	26.7	1.75	0.72
59.46	26.57	2.01	-0.54
59.5	26.14	4.53	-0.95
59.54	27.76	6.38	0.48
59.58	30.02	6.21	1.01
59.62	28.29	0.5	1.5
59.66	31.74	3.16	3.33
59.7	31.3	5.93	1.45
59.74	28.4	6.79	3.14
59.78	26.96	7.8	4.77
59.82	26.56	8.04	4.05
59.86	25.36	5.95	11.14
59.9	23.25	4.56	12.74
59.94	26.36	5.63	12.6
59.98	27.3	5.34	15.58
60.02	27.123	3.8932	8.5612
60.06	26.608	3.0145	7.9275
60.1	29.75	6.37	7.32
60.14	29.48	6.43	8.29
60.18	25.029	0.24875	5.3774
60.22	31.86	-5.14	8.35
60.26	24.072	-1.4626	3.4077
60.3	23.661	-2.2062	2.4233
60.34	27.22	-4.99	-5.46
60.38	23.4	-6.18	-4.31
60.42	24.79	-2.1	-4.04
60.46	22.6	-3.49	-0.69
60.5	18.76	-3.38	2.46
60.54	17.87	-6.31	0.97
60.58	19.17	-2.62	-2.86
60.62	20.17	-1.11	-1.29
60.66	22.73	-0.34	-0.21
60.7	24.09	0.66	-0.92
60.74	30	2.19	-1.07
60.78	30.91	3.5	1.46
60.82	31.82	4.89	1.03
60.86	34.22	4	1.95
60.9	32.52	5.07	-1.96
60.94	30.36	4.12	0.39
60.98	31.69	4.8	2.72
61.02	31.6	4.81	2.32
61.06	32.19	4.77	1.8
61.1	33.89	3.39	0.95
61.14	34.21	4.74	0.14
61.18	34	4.8	-0.43
61.22	34.15	4.65	-0.53
61.26	32.66	4.98	-0.68
61.3	33.65	6.02	-0.81
61.34	31.98	5.63	0.02
61.38	32.63	6.05	-1.41
61.42	29.79	5.41	-2.74
61.46	29.46	3.33	-3.03
61.5	30.61	4.12	-2.91
61.54	31.7	0.5	-2.28
61.58	29.43	0.37	-2.09
61.62	26.04	-1.69	-0.3
61.66	24.46	-3.59	1.49
61.7	27.65	-2.09	1.05
61.74	27.34	3.97	4.82
61.78	30.14	4.05	7.07
61.82	33.27	3.8	3.2
61.86	31.27	5.01	0.27
61.9	32.62	4.29	2.43
61.94	33.86	3.2	1.24
61.98	35.03	4.37	-1.28
62.02	34.24	3.86	-0.32
62.06	34.16	1.88	0.02
62.1	32.34	1.75	-0.24
62.14	33.45	1.42	1.08
62.18	29.37	1.28	1.51
62.22	31.61	3.33	1.2
62.26	28.38	3.67	-0.03
62.3	27.12	5.5	4.09
62.34	23.26	3.53	4.96
62.38	22.46	-1.31	7.92
62.42	24.873	2.3626	-1.6738
62.46	24.577	2.25	-2.0665
62.5	24.362	2.1288	-2.4425
62.54	19.78	-1.91	-4.54
62.58	22.09	1.45	-4.47
62.62	20.92	5.04	-7.9
62.66	23.12	5.72	-7.19
62.7	19.31	3.78	-10.25
62.74	24.327	1.2358	-3.8669
62.78	28.49	-1.01	-10.76
62.82	31.6	-1.55	-9.28
62.86	24.752	0.6935	-3.6556
62.9	29.9	0.4	-7.86
62.94	25.22	1.5	-1.94
62.98	26.16	3.47	0.11
63.02	25.42	0.64	1.45
63.06	25.75	-1.28	6.01
63.1	24.8	-3.83	5.57
63.14	24.8	-6.4	5.22
63.18	24.48	-2.28	5.09
63.22	20.21	0.35	6.73
63.26	22.81	3.05	4.79
63.3	24.89	0.76	3.86
63.34	28.12	-4.47	0.5
63.38	27.77	-3.07	0.42
63.42	27.58	0	0.84
63.46	26.52	-3.18	1.63
63.5	26.03	-4.88	3.33
63.54	26.58	-4.32	3.18
63.58	27.71	0.14	2.61
63.62	23.4	-2.61	6.15
63.66	26.83	-1.28	5.94
63.7	26.82	0.17	1.56
63.74	25.6	2.35	3.57
63.78	27.71	1.03	2.22
63.82	28.95	2.01	1.89
63.86	30.85	2.1	0.94
63.9	29.64	3.12	0.65
63.94	30.11	2.93	1.72
63.98	29.67	4.06	0.73
64.02	30.76	2.61	0.14
64.06	29.9	2.4	0.18
64.1	31.41	3.37	0.29
64.14	29.7	3.44	-0.42
64.18	28.63	3.86	0.2
64.22	27.24	3.75	-1.37
64.26	27.05	3.16	-1.01
64.3	27.01	2.61	0.08
64.34	27.41	1.72	-0.97
64.38	26.97	4.61	-0.61
64.42	25.4	6.19	0.34
64.46	23.2	4.02	1.96
64.5	25.1	1.45	1.95
64.54	24.53	3.28	3.82
64.58	28.55	2.92	4.07
64.62	30.43	0.73	5.34
64.66	28.01	-3.28	3.66
64.7	23.17	-0.98	3.56
64.74	23.32	-2.57	0.77
64.78	20.5	-2.23	-2.42
64.82	20.2	-0.39	-4.86
64.86	22.42	1.84	-3.18
64.9	21.63	4.15	-0.42
64.94	23.49	2.6	0.89
64.98	26.9	2.64	-2.68
65.02	31.62	1.79	3.8
65.06	32.48	-4.48	0.97
65.1	27.14	-4.04	0.91
65.14	29.73	-6.01	6.29
65.18	25.51	-5.55	5.63
65.22	26.09	-5.82	5.63
65.26	26.64	-2.73	8.08
65.3	27.209	-3.8872	5.0066
65.34	20.95	-0.51	8.62
65.38	25.33	-4.51	6.24
65.42	26.91	-2.18	3.65
65.46	24.53	-3.93	2.51
65.5	24.157	-4.1117	3.3866
65.54	23.464	-4.0559	2.9557
65.58	22.784	-3.9788	2.5305
65.62	25.39	-3.39	-3.24
65.66	25.23	-5.45	0.35
65.7	22.63	-5.4	-0.22
65.74	22.54	-5.35	-1.96
65.78	17.22	-4.27	3.42
65.82	19.37	1.57	4.71
65.86	16.33	-1.39	2.82
65.9	17.82	-2.91	2.7
65.94	22.58	-5.32	2.3
65.98	21.63	-3.99	3.9
66.02	20.74	-4.73	2.82
66.06	23.14	-1.84	1.98
66.1	24.44	-3.89	2.74
66.14	23.97	-3.75	0.97
66.18	28.57	-5.03	2.31
66.22	22.78	-4.33	-0.67
66.26	21.85	-4.27	0.86
66.3	26.3	-0.03	2.22
66.34	29.14	3.36	5.31
66.38	30.98	6.44	5.11
66.42	36.43	7.75	1.75
66.46	32.69	9.46	3.14
66.5	33.23	11.9	3.35
66.54	33.78	13.82	2.28
66.58	32.31	6.28	3.57
66.62	30.22	10.25	6.5
66.66	35.68	8.46	10.74
66.7	34.23	10.1	10.25
66.74	34.36	7.85	12.69
66.78	35.29	5.5	10.41
66.82	37.61	4.46	9.85
66.86	37.5	3.62	11
66.9	38.17	1.57	13.26
66.94	32.6	7.29	8.44
66.98	36.842	6.486	8.392
67.02	35.13	7.18	7.39
67.06	38.16	12.12	2.05
67.1	37.31	10.21	2.44
67.14	36.39	8.83	5.9
67.18	38.06	6.71	5.69
67.22	35.68	2.3	3.35
67.26	35.9	-1.91	-1.02
67.3	33.63	-2.12	-1.99
67.34	31.56	-4.5	-1.71
67.38	29.57	-4.78	-1.31
67.42	30.64	-4.04	-2.2
67.46	30.05	-3.82	-3.07
67.5	32.95	0.29	-2.5
67.54	33.37	2.04	0
67.58	32.9	3.49	-0.03
67.62	31.69	3.14	-0.95
67.66	30.27	2.46	-1.59
67.7	33.1	2.13	-1.1
67.74	32.19	2.92	-0.18
67.78	31.92	2.92	0.36
67.82	32.31	2.55	-0.39
67.86	32.34	0.85	-1.49
67.9	32.45	0.22	-1.49
67.94	32.48	0.38	-1.32
67.98	32.72	1.03	-0.09
68.02	31.99	1.97	-0.75
68.06	31.57	0.42	-0.72
68.1	29.93	0.95	-0.6
68.14	29.49	0.56	-0.56
68.18	28.15	1.88	2.05
68.22	26.7	2.04	3.08
68.26	24.98	1.29	4.6
68.3	24.46	0.91	3.77
68.34	22.13	1.52	3.08
68.38	21.79	2.64	6.31
68.42	21.91	5.16	1.46
68.46	19.49	1.5	1.31
68.5	17.75	-0.66	-0.42
68.54	21.56	-1.87	1.78
68.58	20.91	-2.65	1.96
68.62	21.28	-1.19	-0.52
68.66	22.21	0.25	0.97
68.7	27.66	1.86	-1.01
68.74	29.32	-4.39	-0.91
68.78	28.64	-4.1	-3.46
68.82	30.23	-2.47	-2.61
68.86	31.39	-0.36	-1.24
68.9	30.9	0.06	0.08
68.94	30.97	-1.01	2.24
68.98	31.61	1.33	1.63
69.02	32.28	1.52	3
69.06	32.42	1.81	3.26
69.1	30.97	2.77	2.77
69.14	30.85	2.82	2.4
69.18	30.86	1.68	2.7
69.22	29.81	1.15	2.07
69.26	30.5	1.07	1.78
69.3	31.42	1.56	0.92
69.34	31.96	1.26	0.56
69.38	31.65	2.16	1.08
69.42	33.08	1.76	1.31
69.46	33.58	3.7	1.16
69.5	33.79	3.9	2.43
69.54	33.67	3.48	0.28
69.58	33.31	2.78	-0.84
69.62	33.04	3.98	0.99
69.66	31.53	3.85	0.44
69.7	32.54	7.12	2.82
69.74	31.475	2.4834	-1.1637
69.78	31.251	2.17	-1.5657
69.82	29.31	1.63	-3.12
69.86	27.23	0.31	-4.43
69.9	25.54	-1.07	-1.7
69.94	30.33	-1.13	-4.77
69.98	32.21	0.42	-1.29
70.02	36.19	2.34	-3
70.06	35.24	3.24	-1.69
70.1	33.89	4.15	-0.75
70.14	34.07	3.89	0.88
70.18	34.72	4.48	0.85
70.22	33.94	4.77	1.8
70.26	35.98	5.28	1.97
70.3	34.96	2.72	2.16
70.34	34.12	3.36	4.78
70.38	32.18	2.16	5.11
70.42	35.46	6.85	5.46
70.46	33.38	1.91	2.32
70.5	32.48	4.18	3.59
70.54	36.99	4.42	-2.56
70.58	34.2	6.91	2.32
70.62	33.52	7.48	4.02
70.66	39.64	3.74	-3.55
70.7	36.07	3.51	-3.55
70.74	35.41	3.4	-1.39
70.78	34.74	-0.25	-3.18
70.82	33.67	1.72	-0.9
70.86	33.89	2.7	-0.9
70.9	34.32	3.44	-0.83
70.94	34.49	3.87	-1.78
70.98	33.85	3.79	-0.96
71.02	32.67	5.15	-0.6
71.06	33.32	5.13	-1.87
71.1	34.26	4.39	1.71
71.14	33.79	11.19	0.98
71.18	34.37	10.27	-0.21
71.22	30.59	10.34	3.8
71.26	32.06	9.46	3.07
71.3	29.37	8.63	5.98
71.34	29.48	8.22	8.62
71.38	25.89	10.72	7.62
71.42	27.07	8.28	6.61
71.46	26.62	7.12	5
71.5	27.64	7.81	6.27
71.54	28.71	7.8	5.98
71.58	28.89	5.24	7.83
71.62	31.67	4.61	8.76
71.66	34.03	3.26	7.01
71.7	33.79	2.55	6.88
71.74	32.82	2.89	6.68
71.78	32.43	4.5	6.09
71.82	32.88	5.98	6.58
71.86	34.65	6.62	8.99
71.9	32.33	7.5	10.23
71.94	33.48	8.7	11.66
71.98	31.788	2.9424	5.351
72.02	31.448	2.6073	4.4698
72.06	31.064	2.2759	3.5405
72.1	25.64	0.7	0.31
72.14	27.68	1.07	1.15
72.18	27.65	-0.01	3.76
72.22	27.62	-2.91	2.75
72.26	30.63	-4.57	-3.51
72.3	23.96	-3.62	-6.38
72.34	28.074	0.20352	-2.7009
72.38	34.07	3	-4.56
72.42	31.05	3.72	-6.76
72.46	30.65	2.46	-6.02
72.5	24.78	-0.72	-5.86
72.54	27	-1.02	-5.26
72.58	25.34	-0.35	-1.33
72.62	25.52	-0.93	1.5
72.66	28.62	-0.03	0.2
72.7	29.33	-1.11	-1.39
72.74	27.68	-1.93	-2.17
72.78	28.42	-1.64	-0.38
72.82	28.95	-1.58	-0.05
72.86	28.81	-2.05	-1.57
72.9	28.21	-1.84	-1.22
72.94	26.7	-3.69	-0.28
72.98	25.58	-3.74	0.48
73.02	24.33	-3.55	-0.09
73.06	24.71	-5.76	0.79
73.1	23.12	-2.71	-2.21
73.14	24.17	-3.77	-0.53
73.18	22.78	-6.53	-1.16
73.22	22.99	-7.99	-1.05
73.26	21.98	-7.36	-1.6
73.3	19.91	-5.79	-1.58
73.34	19.35	-6.61	-0.17
73.38	19.92	-5.13	1.32
73.42	21.57	-5.16	3.67
73.46	21.95	-7.32	5.7
73.5	18.83	-2.71	4.28
73.54	18.2	2.9	2.31
73.58	20.96	2.9	-1.36
73.62	18.92	0.11	-0.61
73.66	20.138	-1.5553	2.6256
73.7	20.432	-1.3387	2.7264
73.74	20.79	-1.1308	2.8059
73.78	21.207	-0.92107	2.8678
73.82	21.681	-0.69866	2.9161
73.86	24.51	-3.64	2.14
73.9	22.31	-4.59	3.53
73.94	21.83	-2.23	2.98
73.98	22.39	0	0.41
74.02	22.84	4.3	3.63
74.06	26.85	0.71	8.83
74.1	28.99	4.28	3.73
74.14	27.4	3.76	2.47
74.18	27.07	5.74	1.06
74.22	28.24	4.74	3.64
74.26	30.64	5.27	3.91
74.3	29.19	5.16	3.56
74.34	30.44	5.51	2.93
74.38	30.67	7.05	2.78
74.42	31.85	8.13	2.96
74.46	31.12	8.37	2.54
74.5	31.27	6.82	4.68
74.54	33.22	8.4	4.41
74.58	33.24	7.8	4.54
74.62	36.28	8.69	2.1
74.66	35.23	6.42	3.41
74.7	35.13	4.4	-1.55
74.74	34.95	7.12	-2.29
74.78	34.59	9.34	-0.58
74.82	34.78	12.75	1.21
74.86	30.08	13.55	0.86
74.9	26.49	10.1	-2.05
74.94	28.57	7.71	-1.46
74.98	28	6.26	7.18
75.02	24.27	4.3	4.81
75.06	24.42	0.46	6.74
75.1	23.94	0.31	6.29
75.14	23.69	6.61	6.51
75.18	19.74	7.24	7.19
75.22	21.69	8.72	5.94
75.26	22.13	5.45	9.63
75.3	21.6	6.78	10.06
75.34	24.99	7.32	10.56
75.38	28.21	7	12.54
75.42	24.503	6.8168	9.6149
75.46	25.143	7.0148	9.2016
75.5	25.822	7.1724	8.6885
75.54	25.36	2.81	8.42
75.58	27.205	7.3241	7.4322
75.62	27.863	7.2967	6.724
75.66	25.51	8.83	8.95
75.7	31.18	9.13	6.53
75.74	28.84	9.5	6.63
75.78	32.88	5.41	6.84
75.82	32.09	4.5	0.8
75.86	30.79	3.51	0.81
75.9	25.29	2.87	-2.76
75.94	28.11	1.78	-0.82
75.98	27.76	3.35	-0.18
76.02	26.64	1.28	0.59
76.06	26.96	-1.22	1.28
76.1	27.16	-1.87	4.38
76.14	25.97	-3.27	2.2
76.18	22.22	-3.51	0.14
76.22	22.14	-4.29	0.65
76.26	23.76	-1.39	3.41
76.3	22.4	-1.61	4.02
76.34	21.51	-0.03	0.56
76.38	20.88	1.35	-0.66
76.42	21.67	2.26	-3
76.46	24.21	-0.29	-3.68
76.5	30.91	-1.07	-0.62
76.54	31.43	-1.23	-2.04
76.58	29.64	-0.27	-3.05
76.62	30.82	1.08	-0.74
76.66	32.11	0.6	-2.4
76.7	31	-0.87	-3.03
76.74	31.35	-0.61	-2.3
76.78	32.38	3.03	-1.22
76.82	35.6	4.49	-3.2
76.86	34.19	4.74	-3.4
76.9	33.14	4.56	-2.98
76.94	34.55	4.27	-5.44
76.98	36.45	7.08	-4.31
77.02	33.52	6.64	-3.72
77.06	33.32	6.11	-3.48
77.1	34.65	8.09	-3.45
77.14	31.12	7.15	-2.77
77.18	31.88	5.58	1.67
77.22	30.76	11.51	0.33
77.26	30.403	3.5385	1.8047
77.3	30.67	-0.07	8.62
77.34	28.16	1.26	8.35
77.38	27.914	1.0487	3.7314
77.42	22.49	-2.62	6.88
77.46	27.88	-4.74	4.64
77.5	26.84	-4.69	4.89
77.54	24.53	-2.48	4.19
77.58	25.04	-3.21	7.03
77.62	27.89	3.73	3.04
77.66	21.36	1.73	1.89
77.7	21.03	1.08	0.71
77.74	19.88	0.3	0.39
77.78	22.25	2.66	0.77
77.82	21.74	1.66	3.23
77.86	22.67	0.34	5.08
77.9	23.5	0.99	3.5
77.94	25.59	5.25	4.02
77.98	26.17	1.67	4.5
78.02	29.19	-0.86	1.72
78.06	24.39	0.54	4.9
78.1	24.83	1.16	4
78.14	23.95	3.12	4.09
78.18	22.92	5.77	3.06
78.22	24.85	5.11	4.77
78.26	24	2.72	4.33
78.3	23.01	4.69	2.79
78.34	28.15	3.15	2.4
78.38	27.91	0.68	0.22
78.42	25.23	2.89	2.62
78.46	26.7	5.52	1.91
78.5	22.1	3.25	1.85
78.54	21.77	2.46	2.49
78.58	23.01	3.62	2.42
78.62	23.67	5.35	1.79
78.66	25.11	1.16	4.55
78.7	26.96	-0.21	1.91
78.74	27.86	-1.19	3.02
78.78	29.11	0.8	5.15
78.82	27.59	0.33	8.96
78.86	26.55	1.17	2.93
78.9	28.99	0.76	2.84
78.94	27.2	1.92	5.2
78.98	30.87	1.03	3.57
79.02	33.36	2.86	1.98
79.06	36.05	2.48	1.75
79.1	35.36	2.29	1.38
79.14	35.68	3.06	1.23
79.18	36.88	3.85	1.36
79.22	38.03	4.16	0.23
79.26	38.18	4.64	0.09
79.3	36.75	4.31	-0.82
79.34	38.43	4.86	-2.61
79.38	37.66	6.94	-3.09
79.42	37.88	3.83	-5.7
79.46	40.86	6.51	-3.17
79.5	36.723	6.7316	-3.5927
79.54	36.332	6.5216	-3.9869
79.58	35.885	6.2373	-4.3466
79.62	35.391	5.8881	-4.6679
79.66	32.93	8.96	-2.85
79.7	31.66	9.34	-4.43
79.74	33.18	9.07	-3.29
79.78	31.83	8.57	-5.69
79.82	32.94	6.49	-6.57
79.86	31.816	2.97	-5.5724
79.9	31.188	2.436	-5.5165
79.94	30.1	-4.06	-6.98
79.98	26.94	-4.19	-5.43
[truncated: 1,006 more rows]
