# Supplementary material for: Mean flow and turbulence structure over exposed roots on a forested floodplain: Insights from a controlled laboratory experiment
Source: PLoS One. 2020 Feb 26;15(2):e0229306. doi: 10.1371/journal.pone.0229306 (PMC7043746; doi:10.1371/journal.pone.0229306)
Supplement: S1 File — (ZIP) [file pone.0229306.s001.zip › data_and_scripts/velocity_data/t21_110_replaced.csv]

0.02	27.52	-1.16	0.38
0.06	25.51	-3.38	-0.1
0.1	27.62	0.24	-2.16
0.14	28.37	0.52	0.5
0.18	28.93	3.04	0.77
0.22	26.91	3.17	-2.07
0.26	24.18	-1.05	2.01
0.3	21.68	-1.34	-0.24
0.34	22.82	-1.59	-4.2
0.38	22.49	-3.21	-2.26
0.42	23.77	-0.84	-1.18
0.46	22.52	-1.23	-1.16
0.5	20.84	-3.25	-3.17
0.54	21.17	-5.08	-3.83
0.58	23.55	-3.64	-1.78
0.62	25.99	-4.57	-0.21
0.66	27.74	-3.49	-1.16
0.7	28.95	0.19	1.86
0.74	26.76	0.53	2.12
0.78	27.08	1.52	2.61
0.82	24.18	0.61	2.93
0.86	25.86	1.54	2.18
0.9	26.49	3.59	0.38
0.94	27	4.78	0.5
0.98	27.11	3.95	0.9
1.02	27.74	4.21	-0.54
1.06	26.58	4.88	-0.67
1.1	24.88	4.1	1.3
1.14	23.85	5.25	2.04
1.18	26.22	7.24	-2.49
1.22	23.41	5.78	-2.15
1.26	21.34	7.15	0.17
1.3	20.79	6.93	0.42
1.34	16.7	4.44	0.94
1.38	19.69	2.96	2.13
1.42	21.2	1.58	3.21
1.46	25.62	0.62	2.38
1.5	27.04	1.88	0.54
1.54	27.11	-1.68	3.66
1.58	23.874	2.7922	3.5178
1.62	24.459	2.7924	3.594
1.66	23.32	6.73	7.13
1.7	23.82	4.08	3.12
1.74	26.498	2.9962	3.6118
1.78	27.238	3.1216	3.561
1.82	27.992	3.2705	3.4885
1.86	28.748	3.4399	3.3984
1.9	29.497	3.6266	3.2948
1.94	30.05	2.91	6.3
1.98	30.67	0.89	6.87
2.02	30.94	4.02	5.42
2.06	31.48	5.08	3.72
2.1	31.11	6.45	5.75
2.14	33.276	4.9368	2.6149
2.18	36.46	7.8	-5.19
2.22	38.7	6.23	-1.31
2.26	35.1	7.39	0.11
2.3	33.98	7.66	0.64
2.34	35.6	5.28	1.29
2.38	32.21	4.01	4.01
2.42	32.04	3.64	3.54
2.46	31.17	4.19	3.72
2.5	30.76	5.12	2.4
2.54	30.78	6.68	4.49
2.58	33.93	7.6	4.15
2.62	32.14	7.98	3.67
2.66	33.27	8.69	3.66
2.7	30.34	8.93	4.66
2.74	28.37	10.72	8.52
2.78	31.422	4.4859	3.1413
2.82	33.02	2.57	4.53
2.86	34.97	-0.38	2.75
2.9	33.75	-1.52	2.28
2.94	29.179	2.711	0.87075
2.98	31.53	-4.99	-5.2
3.02	27.985	1.7195	-0.3562
3.06	27.402	1.2138	-0.94572
3.1	26.839	0.70752	-1.5014
3.14	26.306	0.20521	-2.0099
3.18	26.43	3.12	-5.76
3.22	25.11	0.63	-4.44
3.26	25.04	-1.76	-4.18
3.3	22.18	-1.02	-3.47
3.34	22.25	-0.99	-0.98
3.38	21.03	-2.07	-2.53
3.42	23.36	-1.24	-1.3
3.46	22.04	-4.26	-1.9
3.5	24.99	-1.6	-0.15
3.54	26.84	-3.74	1.08
3.58	28.37	-5.2	-1.31
3.62	24.74	-4.85	-3.69
3.66	24.51	-2.74	-3.62
3.7	25.36	-0.84	-3.79
3.74	24.63	1.3	-5.52
3.78	23.97	-1.88	-4.1
3.82	24.21	-2.96	-3.77
3.86	24.8	-2	-3.66
3.9	23.38	-2.18	-3.92
3.94	27	-1.73	-5
3.98	26.22	2.13	-4.89
4.02	26.5	2.01	-5.91
4.06	24.27	3.68	-6.38
4.1	25.94	7.14	-5.96
4.14	21.61	5.45	-5.55
4.18	20.94	2.07	-5.11
4.22	19.08	5.26	-4.16
4.26	16.35	6.39	0.41
4.3	16.13	9.13	1.74
4.34	18.24	4.84	2.9
4.38	18.51	5.58	2.07
4.42	19.25	9.67	3.96
4.46	19	5.63	3.34
4.5	22.78	6.31	3.96
4.54	24.21	5.54	2.15
4.58	28.83	4.56	4.71
4.62	29.1	2.13	6.47
4.66	28.38	3.56	4.47
4.7	21.92	0.4	7.26
4.74	26.49	-4.27	7.29
4.78	29.38	2.49	2.26
4.82	31.143	0.54086	4.4536
4.86	31.08	-3.33	0.17
4.9	30.21	-5.01	4.06
4.94	33.13	0.97	4.07
4.98	37.85	1.09	2.5
5.02	36.65	1.95	5.67
5.06	34.43	3.24	3.19
5.1	34.21	3.94	2.92
5.14	34.32	3.99	2.19
5.18	33.48	2.11	2.7
5.22	33.27	3.47	0.53
5.26	31.32	0.42	-0.14
5.3	29.86	2.14	1.51
5.34	29.43	1.48	-0.92
5.38	28.32	0.15	0.92
5.42	29.23	1.52	2.43
5.46	29.41	4.5	1.65
5.5	29.57	4.59	3.15
5.54	29.91	5.04	6.36
5.58	30.62	5.67	5.32
5.62	32.37	7.53	4.35
5.66	32.57	7.74	3.11
5.7	34.42	6.28	2.52
5.74	34.41	6.44	2.43
5.78	33.33	6.05	1.86
5.82	34.92	6.79	3.2
5.86	29.77	4.97	4.36
5.9	30.51	5.02	3.46
5.94	29.75	3.41	4.19
5.98	29.54	2.55	4.82
6.02	30.05	4.27	2.61
6.06	29.79	3.84	2.59
6.1	29.2	3.18	1.64
6.14	28.87	1.86	2.78
6.18	28.02	3.4	3.18
6.22	27.28	3.49	3.65
6.26	27.08	2.01	3.29
6.3	26.88	1.94	2.07
6.34	26.1	2.31	2.31
6.38	25.25	0.95	2.1
6.42	26.49	2.3	0.77
6.46	27.51	3.05	-0.9
6.5	28.88	3.1	-2.33
6.54	27.24	3.47	-2.83
6.58	28.28	3.05	-3.63
6.62	28.48	2.61	-4.31
6.66	27.28	4.47	-5.05
6.7	26.88	5.3	-5.36
6.74	27.95	7.52	-5.52
6.78	29.28	6.4	-3.25
6.82	24.2	2.48	-7.75
6.86	21.96	4.03	-5.41
6.9	24.935	3.7557	-4.9752
6.94	24.856	3.6089	-4.31
6.98	24.891	3.4804	-3.5508
7.02	21.67	1.42	-7.61
7.06	22.07	2.21	-6.06
7.1	25.57	1.62	-0.67
7.14	23.82	2.38	-2.21
7.18	26.07	1.18	0.54
7.22	31.68	5.24	4.15
7.26	33.75	7.03	7.93
7.3	34.3	6.96	5.07
7.34	36.13	6.32	5.79
7.38	35.45	8.56	5.88
7.42	38.71	3.97	5.5
7.46	35.97	6.97	0.77
7.5	35.19	6.46	-4.51
7.54	34.32	1.77	-1.19
7.58	37.78	6.85	-2.34
7.62	35.379	4.3125	1.248
7.66	34.694	3.8418	1.0406
7.7	33.93	3.374	0.86052
7.74	33.12	2.9294	0.71696
7.78	31.28	-1.02	-0.24
7.82	29.03	-1.38	-1.49
7.86	30.91	2.16	3.94
7.9	29.97	2.47	0.85
7.94	28.28	1.79	1.32
7.98	29.87	3.61	2.56
8.02	31.06	5.03	3.21
8.06	30.34	3.95	4.12
8.1	31.45	4.94	2.64
8.14	31.75	3.65	2.55
8.18	29.37	4.62	3.44
8.22	30.38	4.94	3.53
8.26	30.54	5.15	3.74
8.3	31.84	6.24	2.2
8.34	31.71	7.26	1.71
8.38	33.34	7.47	2.49
8.42	31.52	8.36	3.61
8.46	32.48	8.8	4.98
8.5	31.62	8.84	3.75
8.54	30.82	8.54	3.97
8.58	30.74	7.94	3.85
8.62	31.15	7.87	4.92
8.66	30.89	6.52	5.78
8.7	31.44	4.18	5.08
8.74	29.04	3.16	-0.44
8.78	26.55	3.41	-0.9
8.82	23.43	2.59	2.38
8.86	24.68	5.04	5.43
8.9	27.69	2.12	1.57
8.94	29.67	2.78	0.16
8.98	28.55	4.85	0.02
9.02	30.2	5.84	1.79
9.06	30.54	4.44	2
9.1	28.57	5.12	1.75
9.14	28.8	5.81	2.07
9.18	26.12	6.87	5.54
9.22	29.64	8.07	7.62
9.26	30.11	4.83	5.81
9.3	30.48	3.89	7.67
9.34	30.96	3.92	8.67
9.38	33.94	4.04	1.95
9.42	31.45	0.05	0.83
9.46	29.04	-3.11	6.35
9.5	28.17	-1.5	3.9
9.54	25.48	0.13	2.22
9.58	26.11	-1.07	2.41
9.62	28.13	-1.71	0.65
9.66	27.9	-3.72	1.73
9.7	30.16	0.56	-3.12
9.74	34.07	0.66	-4.69
9.78	32.34	0.57	-5.15
9.82	33.01	-1.96	-6.18
9.86	27.59	-2.54	-7.3
9.9	28.54	-2.45	-4.75
9.94	31.21	-3	-4.25
9.98	31.85	-1.51	-5.66
10.02	30.02	-3.03	-5.65
10.06	29.79	0.24	-6.08
10.1	26.37	3.63	-4.88
10.14	25.45	-1.02	-7.16
10.18	28.314	-0.50663	-3.6388
10.22	28.109	-0.40174	-3.3516
10.26	27.912	-0.28622	-3.0561
10.3	27.13	5.19	-0.13
10.34	24.12	3.15	0.6
10.38	25.31	1.2	-2.54
10.42	25.9	-1.59	-3.27
10.46	24.75	-2.5	-4.13
10.5	25.89	-2.94	-1.02
10.54	28.76	2.62	-0.78
10.58	26.659	0.9103	-0.5011
10.62	26.544	1.0801	-0.17184
10.66	26.439	1.2514	0.1565
10.7	25.02	-2.44	-5.33
10.74	23.3	-0.03	-3.39
10.78	26.15	2.99	1.34
10.82	25.22	3.79	2.27
10.86	28.28	6.71	3.2
10.9	26.02	2.258	2.0552
10.94	25.987	2.4136	2.3511
10.98	31	-3.94	6.84
11.02	27.62	1.06	6.55
11.06	28.83	1.02	4.73
11.1	28.15	-0.51	4.59
11.14	28.03	1.04	5.11
11.18	27.39	2.8	3.73
11.22	27.44	0.19	4.21
11.26	24.96	0.52	4.12
11.3	26.178	3.4387	4.5251
11.34	26.256	3.494	4.6953
11.38	26.346	3.5342	4.8477
11.42	26.448	3.5584	4.9816
11.46	32.71	11.45	4.49
11.5	29.89	9.21	5.8
11.54	29.25	8.86	4.39
11.58	29.55	7.19	3.35
11.62	27.2	3.23	1.59
11.66	25.64	4.95	6.79
11.7	21.22	3.56	9.75
11.74	21.25	5.37	9.82
11.78	21.25	5.53	10.83
11.82	28.151	2.718	5.0903
11.86	28.392	2.5055	4.9577
11.9	28.646	2.266	4.7953
11.94	28.914	1.9986	4.6021
11.98	24.72	1.75	0.71
12.02	28.63	7.09	1.75
12.06	29.8	1.0193	3.8288
12.1	30.123	0.63091	3.5033
12.14	30.459	0.20995	3.1423
12.18	27.92	-7.28	1.63
12.22	31.31	-8.97	-1.99
12.26	31.48	-4.92	-0.12
12.3	33.08	-5.39	-1.38
12.34	34.61	-5.16	-1.43
12.38	36.12	-6.89	-1.46
12.42	36.6	-7.84	-0.76
12.46	35.99	-4.43	-0.94
12.5	37.21	-2.62	-2.05
12.54	32.64	-3.54	-1.55
12.58	33.72	-2.53	-1.45
12.62	33.08	-1.8	1.15
12.66	34.47	0.5	-0.29
12.7	32.44	1.78	0.26
12.74	33.75	-0.19	0.41
12.78	33.3	0.56	1.7
12.82	34.83	-1.52	0.36
12.86	30.12	1.33	0.23
12.9	31.92	1.81	-0.54
12.94	29.79	6.78	-0.69
12.98	26.47	6.36	-2.06
13.02	26.976	1.9458	1.2903
13.06	25.685	1.8069	1.6854
13.1	24.12	-4.11	2.45
13.14	26.62	0.42	-2.05
13.18	27	1.18	3.52
13.22	20.3	-1.06	6.73
13.26	20.11	3.25	3.96
13.3	18.31	2.2	4.38
13.34	18.85	0.35	6.04
13.38	20.44	-0.65	4.5
13.42	22.87	-0.73	5.37
13.46	22.69	3.6	5.02
13.5	23.65	0.47	5.9
13.54	29.25	-1.02	3.79
13.58	29.73	4.63	-1.36
13.62	29.43	2.89	0.12
13.66	29.31	1.81	2.99
13.7	30.03	3.08	1.41
13.74	32.39	3.14	0.08
13.78	32.37	1.75	0.51
13.82	34.29	0.94	-0.53
13.86	32.48	-0.21	-1.61
13.9	31.91	-2.39	-3.33
13.94	31.78	-2.03	-3.49
13.98	30.18	0.63	-0.54
14.02	30.11	0.5	0.78
14.06	28.18	1.17	1.33
14.1	28.67	1.17	1.51
14.14	26.78	-1.09	1.51
14.18	26.79	-0.53	0.31
14.22	25.66	0.67	0.28
14.26	23.69	-2.23	0.91
14.3	23.13	-0.91	-0.02
14.34	22.93	1.54	1.54
14.38	21.36	1.72	1.68
14.42	22.07	3.72	0.56
14.46	19.32	2.8	-0.96
14.5	19.07	0.71	-0.78
14.54	22.62	1.2	2.61
14.58	22.07	0.17	4.02
14.62	23.55	-0.66	4.99
14.66	22.13	-1.69	3.43
14.7	23.02	-2.57	4.33
14.74	23.63	-1.63	6.31
14.78	27.18	-2.74	6.46
14.82	30.08	0.57	5.03
14.86	30.23	1.18	3.08
14.9	29.7	0.1	2.16
14.94	28.85	0.69	2.83
14.98	27.5	-0.9	2.04
15.02	29.44	0.62	-0.78
15.06	27.53	2.2	-0.81
15.1	29.32	2	-0.84
15.14	27.56	3.19	-1.24
15.18	28.55	4.36	-1.45
15.22	30.29	4.33	-4.31
15.26	27.65	4.67	-3.33
15.3	27.221	2.8787	-0.024271
15.34	21.95	1.54	7.26
15.38	24.76	2.13	3.57
15.42	22.99	1.97	3.66
15.46	28.19	2.15	-0.87
15.5	31.03	3.31	-0.54
15.54	30.76	2.16	2.22
15.58	30.95	3.11	1.29
15.62	30.38	3.95	1.26
15.66	30.24	3.07	1.53
15.7	31.56	2.95	1.21
15.74	30.25	3.21	1.04
15.78	30.27	2.64	2.23
15.82	30.7	3.15	2.88
15.86	29.99	2.7	2.52
15.9	29.34	1.93	2.25
15.94	30.14	2.47	2.12
15.98	30	1.1	1.71
16.02	29.64	1.41	2.52
16.06	29.16	1.88	2.57
16.1	30.22	2.42	1.95
16.14	29.04	1.84	1.58
16.18	28.8	2.9	2.37
16.22	29.5	2.56	1.29
16.26	30.17	2.4	0.68
16.3	28.42	4.23	1.21
16.34	29.48	4.32	2.55
16.38	29.57	5.77	3.78
16.42	28.93	5.33	2.9
16.46	28.65	4.77	2.54
16.5	28.5	4.62	2.19
16.54	29.84	6.67	2.07
16.58	30.35	8.66	2.25
16.62	31.5	8.25	1.12
16.66	31.12	5.1	0.4
16.7	31.27	0.74	-3.39
16.74	28.918	3.4813	-1.7348
16.78	24.7	0.49	-8.77
16.82	23.62	-1.89	-3.72
16.86	25.76	-1.61	-3.68
16.9	27.34	-1.39	-3.15
16.94	29.64	0.54	-0.18
16.98	32.01	3.71	-1.79
17.02	31.38	3.85	-2.6
17.06	28.04	2.19	-4.05
17.1	28.58	0.35	-3.64
17.14	28.47	-0.57	-4.16
17.18	25.26	-2.91	-2.94
17.22	26.61	-5.65	1.36
17.26	29.44	-2.26	0.97
17.3	33.07	-0.59	2.5
17.34	28.19	-2.83	1.83
17.38	27.89	-4.31	4.61
17.42	31.01	1.25	0.08
17.46	29.37	1.74	2.87
17.5	29.75	0.29	0.08
17.54	29.47	-0.74	-1.71
17.58	28.179	-0.56686	1.0989
17.62	31.25	1.49	-2.73
17.66	29.49	2.72	2.02
17.7	24.21	-0.4	-3.92
17.74	23.87	0.29	1.77
17.78	24.77	-0.45	4.63
17.82	25.99	-1.82	2.99
17.86	25.43	2.19	3.14
17.9	26.27	-1.01	3.05
17.94	26.42	5.1	5.7
17.98	27.25	6.76	4.8
18.02	27.44	6.17	5.54
18.06	27.91	5.58	5.85
18.1	29.03	6.68	4.24
18.14	25	4.98	4.17
18.18	21.84	4.91	6.2
18.22	22.6	4.22	5.2
18.26	22.17	3.38	-0.25
18.3	25.19	3.5	0.19
18.34	24.72	2.99	4.02
18.38	31.4	4.52	5.78
18.42	31.6	6.97	2.78
18.46	29.39	4.74	1.07
18.5	29.91	5.39	1.45
18.54	30.17	7.51	1.03
18.58	27.36	7.67	2.3
18.62	25.86	6.98	3.68
18.66	27.66	5.5	2.37
18.7	26.61	3.84	4.47
18.74	25.53	3.62	3.7
18.78	27.65	3.51	3.73
18.82	28.61	-2.47	-0.51
18.86	28.63	-0.77	-0.6
18.9	26.93	2.34	1.75
18.94	27.81	3.08	1.69
18.98	27.19	2.32	1.12
19.02	27.05	2.59	0.05
19.06	27.51	3.76	0.45
19.1	26.85	4.65	-0.31
19.14	28.39	4	0.78
19.18	28.17	3.79	0.55
19.22	28.34	3.69	-0.27
19.26	25.54	3.79	2.09
19.3	25.54	3.61	4.71
19.34	25.51	5.17	4.44
19.38	27.58	5.1	4.08
19.42	27.13	4.87	3.53
19.46	27.9	5	3.82
19.5	28.72	4.94	4.07
19.54	29.99	4.56	2.93
19.58	31.27	3.38	2.11
19.62	30.19	2.2	1.75
19.66	29.42	0.32	1.45
19.7	28.98	0.89	1.72
19.74	30.28	0.55	-0.27
19.78	29.17	1.08	-1.63
19.82	28.89	-1.8	-1.02
19.86	29.18	-3.68	-4.25
19.9	25.69	-7.43	-2.93
19.94	23.53	-0.45	-2.52
19.98	25.95	0.56	4.09
20.02	23.88	-1.36	7.32
20.06	23.19	-2.02	5.04
20.1	23.58	0.53	2.55
20.14	23.24	1.1	2.5
20.18	25.11	0.01	2.72
20.22	23.12	-1.98	-0.47
20.26	25.16	3.34	3.51
20.3	28.95	3.47	1.41
20.34	29.11	3.29	1.45
20.38	30.17	4.12	5.75
20.42	31.48	5.6	5.56
20.46	32.75	5.71	5.1
20.5	32.28	6.03	5.37
20.54	29.73	6.13	6.09
20.58	25.45	1.33	3.91
20.62	26.61	5.07	0.47
20.66	26.28	7.8	0.91
20.7	27.36	7.27	3.71
20.74	30.68	9.05	4.42
20.78	30.97	11.27	4.42
20.82	28.04	8.4	5.46
20.86	28.79	9.73	6.15
20.9	28.54	9.6	6.02
20.94	27.77	10.05	6.23
20.98	29.42	9.47	6.61
21.02	31.53	9.12	5.31
21.06	27.59	11.43	5.81
21.1	31.162	8.4241	7.3707
21.14	32.68	7.15	10.25
21.18	35.5	8.63	12.86
21.22	31.318	5.8857	6.0392
21.26	31.265	4.9396	5.429
21.3	31.157	3.9749	4.7558
21.34	30.992	3.0103	4.032
21.38	29.4	2.14	3.58
21.42	32.25	-2.06	4.08
21.46	33.37	0.97	0.57
21.5	29.87	1.75	0.12
21.54	32.88	3.2	1.02
21.58	28.98	-2.13	-1.61
21.62	23.47	-4.21	-3.19
21.66	23.58	-6.48	-4.96
21.7	23.5	-3.41	-2.52
21.74	24.86	-3.02	-4.14
21.78	26.38	-0.09	-4.63
21.82	28.14	-0.91	-0.46
21.86	27.99	3.2	1.52
21.9	25.07	5.9	3.99
21.94	27.97	2.58	4.05
21.98	24.77	3.59	9.02
22.02	25.9	5.02	10.02
22.06	26.01	1.83	7.04
22.1	24.38	1.02	6.85
22.14	27.82	1.26	3.62
22.18	29.74	1.06	4.96
22.22	28.33	1.26	3.56
22.26	28.09	2.33	0.81
22.3	27.46	-0.03	1.51
22.34	26.28	-1.99	1.27
22.38	24.35	-4.13	-0.33
22.42	26.96	-2.44	0.07
22.46	27.66	-2.21	-2.57
22.5	27.87	-2.1	-3.09
22.54	26.58	-0.33	-4.49
22.58	23.02	-0.87	-5.25
22.62	23.27	-3.24	-3.3
22.66	23.4	-2.76	-4.89
22.7	22.64	-0.08	-6.45
22.74	19.93	0.53	-0.86
22.78	19.32	5.94	3.87
22.82	18.36	7.25	3.34
22.86	19.27	7.73	3.14
22.9	15.59	6.22	3.06
22.94	18.67	5.57	4.62
22.98	18.51	7.48	3.8
23.02	15.79	3.87	4.09
23.06	20.54	4.5091	5.1024
23.1	21.365	4.1511	5.3864
23.14	26.12	-0.38	1.29
23.18	25.13	-0.82	3.59
23.22	27.01	1.39	7.93
23.26	23.88	2.61	7.68
23.3	24.12	4.01	8.37
23.34	24.91	4.27	4.37
23.38	30.94	6.03	2.89
23.42	28.66	4.6	4.96
23.46	30.07	5.06	4.74
23.5	27.48	5.42	5.54
23.54	31.92	5.75	3.47
23.58	31.36	5.87	1.8
23.62	29.4	6.38	4.79
23.66	27.38	6.69	6.05
23.7	32.62	6.22	5.63
23.74	31.61	6.05	5.69
23.78	33.31	8.1	6.94
23.82	32.2	8.93	6.01
23.86	32.28	8.28	5.16
23.9	30.97	5.46	5.9
23.94	31.07	10.76	3.34
23.98	31.12	12.45	5.72
24.02	30.41	11.86	2.58
24.06	31.129	7.3302	4.761
24.1	30.918	7.2205	4.7433
24.14	30.671	7.0948	4.7281
24.18	30.392	6.9536	4.7147
24.22	30.082	6.7975	4.7026
24.26	29.746	6.6269	4.6914
24.3	29.386	6.4424	4.6805
24.34	29.004	6.2446	4.6693
24.38	28.604	6.0338	4.6574
24.42	21.58	4.49	5.13
24.46	19.93	3.95	9.39
24.5	27.321	5.3292	4.6119
24.54	26.875	5.072	4.5917
24.58	29.63	1.45	6.34
24.62	28.72	2.46	6.38
24.66	29.59	1.82	4.3
24.7	31.45	0.3	2.97
24.74	28.65	3.43	3.62
24.78	30.35	2.16	4.02
24.82	23.798	3.0113	4.3261
24.86	23.399	2.6859	4.2641
24.9	23.018	2.3543	4.1946
24.94	16.45	5.31	-3.82
24.98	22.323	1.6745	4.0305
25.02	22.015	1.3273	3.935
25.06	21.737	0.97605	3.8298
25.1	16.74	3.47	4.07
25.14	21.64	3.15	2.12
25.18	17.26	0.76	-0.65
25.22	18.64	-1.82	-4.57
25.26	20.896	-0.82471	3.1399
25.3	20.857	-1.1901	2.9654
25.34	20.27	0.58	3.38
25.38	21.19	-0.69	4.45
25.42	20.95	-0.86	3.54
25.46	20.25	-2.76	6.41
25.5	20.71	-3.06	7.25
25.54	24.21	-5.07	6.98
25.58	22.69	-3.92	6.76
25.62	25.96	-5.97	7.06
25.66	27	-4.48	1.42
25.7	26.11	-5.14	-1.7
25.74	22.16	-5.91	-6.81
25.78	20.98	-4.95	-6.62
25.82	21.76	-5.22	-6
25.86	22.29	-4.33	-5.43
25.9	23.18	-7.51	-5.3
25.94	24	-6.45	-5.52
25.98	19.37	-6.47	-2.31
26.02	19.19	-9.71	1.39
26.06	22.63	-7.45	2.69
26.1	22.46	-4.75	1.18
26.14	26.31	-3.1	0.18
26.18	28.22	-3.38	-2.25
26.22	29.31	-2.29	-2.59
26.26	29.22	-0.87	-1.63
26.3	29.02	0.8	-1.41
26.34	27.86	0.14	-1.22
26.38	28.15	1.06	-0.32
26.42	30.31	2.36	-1.13
26.46	28.09	3.7	-1.86
26.5	28.1	4.03	-3.24
26.54	29.12	3.12	-4.04
26.58	26.69	4.02	-4.61
26.62	21.22	3.71	-0.98
26.66	25.22	7.01	-2.97
26.7	25.054	4.774	2.3176
26.74	24.63	5.94	3.81
26.78	26.71	1.84	5.03
26.82	28.28	4.18	6.17
26.86	24.59	4.95	6.44
26.9	27.44	6.15	7.32
26.94	26.47	6.61	6.52
26.98	27.19	5.22	7.15
27.02	23.7	2.43	8.69
27.06	22.48	1.36	10.11
27.1	23.98	0.9	8.54
27.14	30.307	3.2241	6.4971
27.18	30.897	2.9525	6.5858
27.22	31.463	2.681	6.6049
27.26	31.997	2.4144	6.5494
27.3	36.23	3.71	8.37
27.34	37.61	3.91	5.28
27.38	35.91	0.95	3.07
27.42	36.66	2.22	2.46
27.46	35.23	3.57	1.33
27.5	35.69	1.65	1.75
27.54	33.59	1.06	1.14
27.58	34.05	-0.54	1.86
27.62	33.48	-2.08	1.84
27.66	32.07	0.04	0.08
27.7	31.56	2.32	1.95
27.74	30.76	2.89	2.88
27.78	34.52	3.19	0.96
27.82	36.01	2.52	2.92
27.86	32.72	4.67	3.78
27.9	31.65	2.76	5.16
27.94	34.34	3.17	6.82
27.98	37.43	8.91	4.68
28.02	35.23	7.6	3.33
28.06	32.11	8.63	2.07
28.1	30.73	6.17	2.68
28.14	32.42	4.78	2.73
28.18	34.09	4.86	1.36
28.22	31.95	5.02	1.01
28.26	31.8	4.62	3.95
28.3	31.96	4.91	3.2
28.34	31.79	7.12	1.9
28.38	32.13	6.67	1.56
28.42	33.86	5.48	2.18
28.46	33.76	5.45	3.58
28.5	31.96	4.56	4.72
28.54	29.11	3.96	5.94
28.58	30.89	1.93	5.29
28.62	30	0.29	2.6
28.66	26.08	2.44	2.86
28.7	29.17	5.69	3.62
28.74	29.05	2.79	3.5
28.78	26.67	6.15	6.4
28.82	24.33	4.49	7.06
28.86	23.32	1.75	7.77
28.9	25.44	0.82	9.61
28.94	26.26	1.41	7.53
28.98	29.05	3.03	8.7
29.02	27.61	3.6	5.84
29.06	26.81	-1.59	5.38
29.1	31.62	-2.07	7.05
29.14	29.86	0.02	9.18
29.18	31.51	5.19	9.73
29.22	35.34	4.09	3.23
29.26	38.23	6.07	0.9
29.3	34.75	4.12	-5.21
29.34	34.32	1.39	-6.01
29.38	33.79	1.6	-3
29.42	34.56	0.62	-1.84
29.46	32.37	0.65	-1.25
29.5	31.94	0.53	-0.58
29.54	30.07	-0.98	0.05
29.58	31.61	-2.28	0.38
29.62	31.63	-2.21	-1.43
29.66	28.24	-3.3	-2.71
29.7	28.41	-5.49	-2.02
29.74	27.59	-3.71	-0.18
29.78	28.31	-5.04	-0.45
29.82	28.25	-4.9	-2.17
29.86	29.84	-4.3	-1.67
29.9	27.69	-5.87	-1.79
29.94	27.8	-6.33	-4.2
29.98	27.24	-2.17	-4.57
30.02	31.65	-1.04	-4.07
30.06	29.22	-1.92	-4.01
30.1	29.83	0.05	-3.1
30.14	27.05	-1.46	-2.56
30.18	24.84	-3.87	-2.76
30.22	24.74	-3.83	-1.64
30.26	30.908	-1.2778	-1.2302
30.3	31.559	-1.0167	-0.62501
30.34	32.188	-0.76097	-0.01342
30.38	37.92	-1.56	2.28
30.42	37.73	-0.67	1.21
30.46	36.36	0.72	2.93
30.5	34.12	0.62	3.02
30.54	31.74	1.23	1.09
30.58	31.22	1.86	1.87
30.62	31.81	1.82	2.03
30.66	34.15	1.51	1.89
30.7	33.69	0.68	2.1
30.74	33.43	-0.24	1.92
30.78	31.25	2.46	1.74
30.82	30.03	3.45	1.18
30.86	28.6	3.55	1.51
30.9	29.95	4.15	1.84
30.94	30.05	4.84	2.74
30.98	29.36	5.16	3.67
31.02	29.87	6.22	3.53
31.06	28.78	5.42	3.66
31.1	29.36	5.99	2.54
31.14	28.85	5.58	2.41
31.18	30.77	6.2	3.65
31.22	29.7	6.12	3.08
31.26	30.29	6.9	3.5
31.3	30.2	4.72	6.84
31.34	30.28	6.04	6
31.38	28.92	8.04	10.36
31.42	32.72	7.15	9.72
31.46	33	9.42	9.79
31.5	34.59	5.99	10.17
31.54	33.88	5.57	8.57
31.58	38.38	-0.19	4.52
31.62	34.79	-1.36	2.97
31.66	32.97	1.75	-1.1
31.7	35.04	4.24	-0.35
31.74	33.88	2.98	-1.7
31.78	33.6	2.48	-0.75
31.82	31.36	2.51	0.7
31.86	32.54	4.51	1.28
31.9	29.22	5.51	2.92
31.94	31.36	3.86	0.76
31.98	29.58	2.89	0.39
32.02	31.02	0.44	1.86
32.06	30.05	3.35	0.71
32.1	25.97	0.55	-1.87
32.14	24.94	-0.38	-0.5
32.18	29.75	-3.95	-0.39
32.22	26.3	-2.04	-3.21
32.26	24.79	-1.93	-0.45
32.3	23.66	1.43	3.2
32.34	27.58	1.78	2.01
32.38	26.4	2.3	1.29
32.42	26.03	2.98	3
32.46	26.84	0.7	2.87
32.5	25.48	1.3	0.68
32.54	24.73	-1.79	3.97
32.58	25.55	-3.33	5.25
32.62	25.57	-1.94	4.74
32.66	23.82	-5.17	5.72
32.7	23.11	-5.15	3.94
32.74	21.63	-2.76	4.24
32.78	20.08	-5.23	2.2
32.82	20.47	-4.81	-0.66
32.86	20.7	-4.2	-1.89
32.9	20.67	-1.93	-2.32
32.94	19.12	-1.93	-2.85
32.98	18.85	-3.63	-1.96
33.02	17.77	-5.52	2.28
33.06	18.5	-6.69	3.32
33.1	21.25	-3.01	5.96
33.14	22.83	-0.61	3.53
33.18	24.2	2.58	1.83
33.22	24.002	1.9845	1.6201
33.26	24.319	2.4294	1.7625
33.3	24.606	2.8289	1.9069
33.34	23.46	3.97	-2.76
33.38	26.76	7.21	0.29
33.42	26.14	2.99	1.96
33.46	30.14	3.64	2.38
33.5	27.35	4.65	1.78
33.54	28.35	5.72	4
33.58	24.93	7.35	5.04
33.62	26.88	8.06	4.38
33.66	24.41	7.23	5.72
33.7	25.73	4.5033	3.2293
33.74	25.655	4.4568	3.3257
33.78	25.543	4.3747	3.4112
33.82	25.395	4.2578	3.4849
33.86	25.209	4.1069	3.5456
33.9	24.95	4.51	1.69
33.94	28.08	5.86	4.52
33.98	27.09	4.79	3.03
34.02	24.08	3.1801	3.6372
34.06	24.86	2.67	1.17
34.1	22.4	0.81	6.14
34.14	21.06	-0.73	6.05
34.18	20.11	-0.18	5.84
34.22	20.56	-1.39	1.54
34.26	17.03	-3.05	-0.51
34.3	17.8	-2.29	-1.94
34.34	17.06	0.13	3.32
34.38	16.67	-0.81	4.12
34.42	18.74	-1.71	3.42
34.46	21.04	0.05	2.52
34.5	21.85	3.51	3.25
34.54	21.72	-0.55	4.24
34.58	23.92	2.26	3
34.62	25.36	4.05	0.77
34.66	27.09	4.47	1.66
34.7	25.6	5.75	2.65
34.74	21.89	3.82	3.92
34.78	20.32	3.86	2.99
34.82	21.21	4.46	3.83
34.86	22.46	2.74	4.27
34.9	22.53	2.31	1.77
34.94	24.83	1.83	1.57
34.98	23.08	3.2	1.89
35.02	22.01	0.33	2.77
35.06	24.15	1.23	3.06
35.1	26.16	4.13	3.05
35.14	26.85	2.38	7.11
35.18	31.17	3.26	6.7
35.22	30.62	0.82	2.43
35.26	29.44	1.05	-0.28
35.3	29.99	3.14	1.3
35.34	29.55	4.03	2.32
35.38	32.22	4.83	3.58
35.42	31.26	5.91	4.69
35.46	29.67	6.86	4.38
35.5	28.75	8.6	6.62
35.54	29.36	7.81	7.43
35.58	29.96	8.12	7.42
35.62	30.85	9.37	8.43
35.66	31.8	6.64	6.58
35.7	36.88	7.23	7.03
35.74	36.35	8.51	7.18
35.78	35.63	9.91	9.69
35.82	29.12	10.77	8.06
35.86	32.34	5.9	3.46
35.9	33.94	2.56	-0.19
35.94	32.07	3.64	-0.72
35.98	29.8	5.68	-1.39
36.02	31.21	5.15	-0.25
36.06	31.01	1.08	-6.17
36.1	33.54	0.95	-6
36.14	29.69	1.3	-2.34
36.18	25.73	2.16	2.03
36.22	28.96	1.91	1.39
36.26	26.4	1.54	-0.09
36.3	24.75	1.3	0.44
36.34	24.97	1.78	2.93
36.38	28.94	2.1	1.58
36.42	28.29	4.62	-0.33
36.46	25.08	8.44	-2.14
36.5	24.37	4.8	1.27
36.54	26.6	3.71	4.93
36.58	26.3	2.9	9.22
36.62	25.09	1.47	11.12
36.66	26.67	0.65	5.66
36.7	27.34	0.61	4.73
36.74	24.32	3.31	2.22
36.78	26.97	-2.68	4.11
36.82	23.6	-5.43	2.96
36.86	27.41	0.83079	4.5203
36.9	28.072	1.1801	4.1949
36.94	28.765	1.5845	3.8299
36.98	29.471	2.0273	3.4402
37.02	30.172	2.4912	3.0405
37.06	30.847	2.9592	2.6456
37.1	33.34	2.99	2.09
37.14	30.16	0.33	-0.78
37.18	32.28	3.85	-1.57
37.22	34.77	7	1.22
37.26	33.1	7.38	3.38
37.3	33.94	6.4	4.34
37.34	31.51	5.08	0.96
37.38	33.19	6.72	2.86
37.42	33.67	5.82	3.47
37.46	31.51	3.35	4.51
37.5	31.83	-0.37	1.2
37.54	29.83	3.32	0.91
37.58	30.64	3.71	4.75
37.62	30.37	4.34	5.65
37.66	30.26	5.45	5.9
37.7	31.78	4.86	5.48
37.74	30.32	-0.41	4.81
37.78	33.58	-0.75	0.01
37.82	31.98	0.88	1.06
37.86	32.19	1.57	0.83
37.9	32.42	2.28	-0.55
37.94	31.99	2.49	0.59
37.98	34.91	0.28	-0.52
38.02	33.02	5.76	2.2
38.06	28.78	6.27	7.42
38.1	27.69	7.06	11.03
38.14	29.22	4.19	11.57
38.18	28.88	4.33	7.76
38.22	32.31	3.04	2.83
38.26	33.91	4.36	3.17
38.3	37.2	5.41	0.52
38.34	33.48	4.2	1.36
38.38	37.63	4.03	1.26
38.42	37.39	2.04	-2.15
38.46	35.58	3.11	-0.63
38.5	34.06	2.58	-0.05
38.54	36.45	2.07	0.77
38.58	31.51	-1.05	-1.28
38.62	32.85	-0.55	-1.99
38.66	31.44	0.82	-1.2
38.7	31.87	1.24	1.96
38.74	29.27	-3.42	1.75
38.78	28.24	-3.3	-1.47
38.82	26.75	-3.19	-4.73
38.86	23.97	-1.82	-2.68
38.9	24.07	-4.03	-5.34
38.94	21.9	-0.82	-6.84
38.98	21.65	-2.25	-3.58
39.02	23.03	-3	0.2
39.06	23.35	-0.66	2.42
39.1	22.66	-2.94	2.13
39.14	22.69	-3.36	1.62
39.18	19.16	-2.87	1.86
39.22	21.06	-0.87	1.22
39.26	21.58	0.78	-1.52
39.3	24.66	-1.94	-1.92
39.34	22.31	-0.36	-1.43
39.38	25.32	-1.16	-1.73
39.42	26.23	-1.22	-6.04
39.46	23.04	4.33	-1.32
39.5	23.37	-0.81	3.93
39.54	22.22	4.8	-0.59
39.58	21.03	2.61	2.43
39.62	25.2	1.27	0.87
39.66	29.46	4.8	2.46
39.7	31.05	2.55	0.74
39.74	30.76	2.7	2.65
39.78	24.94	4.16	6.79
39.82	32.34	5.49	2.21
39.86	31.74	7.5	1.12
39.9	35.24	6.97	0.9
39.94	35.56	7.32	0.89
39.98	32.98	8.23	-0.72
40.02	33.18	7.61	2.01
40.06	33.42	6.82	4.74
40.1	28.69	6.61	6.2
40.14	28.58	6.27	3.76
40.18	28.371	6.6035	2.0699
40.22	20.97	5.72	-3.79
40.26	23.57	5.14	2.12
40.3	24.03	2.15	-1.23
40.34	24.98	4.39	-4.34
40.38	25.45	6.26	-5.91
40.42	27.224	5.708	2.3531
40.46	27.44	3.61	5.3
40.5	27.54	5.67	4.38
40.54	23.6	3.53	6.43
40.58	24.49	4.78	8.66
40.62	25.22	4.88	6.92
40.66	26.63	4.62	7.9
40.7	28.11	5.44	1.62
40.74	28.49	6.31	7.78
40.78	27.54	3.32	7.39
40.82	27.03	2.12	6.11
40.86	26.96	3.45	5.81
40.9	24.981	2.0506	3.3863
40.94	24.725	1.7447	3.4907
40.98	26.12	0.5	-7.86
41.02	24.86	0.95	-2.71
41.06	27.41	5.13	-1.87
41.1	27.19	1.68	-2.33
41.14	21.53	-0.21	-3.37
41.18	22.726	0.26472	4.1441
41.22	23.79	-3.67	7.95
41.26	22.16	1.49	7.75
41.3	20.53	0.92	9.26
41.34	18.53	-0.69	9.4
41.38	17.08	-1.04	7.76
41.42	16.67	-1.58	7.2
41.46	15.67	-2.21	6.31
41.5	17.8	0.6	4.03
41.54	16.65	-1.69	2.43
41.58	16.2	-0.73	2.75
41.62	15.05	0.91	5.08
41.66	21.9	4.69	5.91
41.7	19.72	5.62	6.97
41.74	19.26	6.16	5.26
41.78	17.51	5.45	6.53
41.82	19.78	6.11	7.4
41.86	22.9	6.04	6.03
41.9	23.64	2.45	6.46
41.94	26.43	0.77	7.25
41.98	31.36	4.62	5.81
42.02	29.45	5.54	7.18
42.06	27.362	-0.10043	2.0675
42.1	30.79	-2.84	-2.81
42.14	29.04	-2.64	-0.07
42.18	26.56	-7.16	-4.65
42.22	25.92	-6.58	-7.04
42.26	29.52	-4.87	-3.35
42.3	29.57	-4.78	-0.51
42.34	29.53	-3.17	2.02
42.38	25.55	-3.8	-0.5
42.42	26.4	-1.96	0.61
42.46	28.51	-0.39	1.89
42.5	29.27	-1.13	1.18
42.54	30.25	0.97	-0.52
42.58	28.07	2.18	0.24
42.62	29.49	3.33	0.53
42.66	28.83	4.17	-1.01
42.7	29.4	4.25	0.2
42.74	28.94	4.32	0.48
42.78	30.62	6.78	0.65
42.82	30.26	6.69	1.57
42.86	29.82	6.82	2.53
42.9	29.01	7.62	4.38
42.94	30.05	6.65	4.21
42.98	29.72	6.16	3.82
43.02	30.57	6.9	3.63
43.06	28.03	8.26	5.26
43.1	30.57	7.01	5.56
43.14	29.81	10.44	5.16
43.18	29.43	8.84	3.89
43.22	28.27	9.96	4
43.26	27.36	9.7	4.48
43.3	24.08	7.74	5.74
43.34	24	7.15	3.76
43.38	27.24	8.39	-3.53
43.42	29.21	6.64	-2.22
43.46	27.62	5.34	-1.87
43.5	28.83	2.55	-5.25
43.54	27.83	2.72	-1.21
43.58	26.33	0.8	0.74
43.62	28.23	2.1	4.26
43.66	27.29	-0.24	3.18
43.7	26.46	-0.39	1.41
43.74	25.6	0.71	-1.6
43.78	27.69	0.21	-2.07
43.82	26.54	-1.89	-5.34
43.86	23.03	0.05	-5.14
43.9	20.88	-5.94	1.52
43.94	20.38	-3.08	3.41
43.98	22.6	0.54	5.22
44.02	27.29	4.43	6.14
44.06	26.61	1.9	5.22
44.1	23.97	-0.27	6.61
44.14	23.79	2.55	5.73
44.18	21.08	-0.12	4.37
44.22	22.59	0.94	7.98
44.26	24.52	0.56	8.24
44.3	24.5	-1.53	1.5
44.34	25.86	-0.53	-0.08
44.38	28.17	-5.49	-1.9
44.42	24.574	-2.7588	0.82475
44.46	24.648	-2.9086	0.58553
44.5	24.722	-3.0122	0.39071
44.54	24.797	-3.0692	0.23917
44.58	22.87	-4.46	-5.64
44.62	25.16	-3.33	-4.29
44.66	24.74	-4.78	-3.42
44.7	26.6	-5.17	-2.05
44.74	22.46	-7.43	0.04
44.78	24.12	-4.54	-1.69
44.82	25.449	-2.1287	0.29518
44.86	21.66	-4.41	9.09
44.9	25.703	-1.4179	0.63623
44.94	25.846	-0.98682	0.85528
44.98	27.47	4.36	6.07
45.02	26.24	4	0.14
45.06	27.17	3.54	2.39
45.1	30.32	1.29	3.37
45.14	29.41	2.87	1.51
45.18	27.08	3.13	3.31
45.22	26.34	4.84	3.47
45.26	26.08	4.74	2.87
45.3	28.1	4.01	3.13
45.34	27.16	5.09	3.82
45.38	27.41	5.66	4.85
45.42	29.1	7.55	5.28
45.46	30.44	9.88	7.8
45.5	29.193	7.0374	4.772
45.54	29.594	7.3232	4.8544
45.58	29.84	8.18	2.52
45.62	34.15	7.29	5.9
45.66	28.88	6.17	1.98
45.7	29.69	5.52	4.16
45.74	27.65	10.94	7.34
45.78	32.51	9.58	5.78
45.82	32.191	8.1622	4.8276
45.86	32.433	8.0697	4.7593
45.9	32.617	7.9124	4.6805
45.94	34.26	6.62	8.39
45.98	34.09	8.84	1.69
46.02	31.34	6.76	0.58
46.06	34.39	4.77	1.89
46.1	32.14	3.58	3.15
46.14	33.67	5.02	3.76
46.18	29.35	5.57	6.52
46.22	29.08	7.47	8.2
46.26	30.15	2.16	6.11
46.3	32.63	1.66	2.79
46.34	29.46	1	4.2
46.38	25.13	-0.95	0.48
46.42	24.656	-1.203	0.043095
46.46	21.98	-4.49	-5.46
46.5	22.3	-3	-1.2
46.54	22.48	-2.47	0.51
46.58	20.4	-2.23	-1.4
46.62	17.44	-2.65	-3.68
46.66	19.18	-3.59	-3.84
46.7	18.68	-3.2	-6.96
46.74	18.16	-4.58	-3.3
46.78	15.48	-3.5	0.36
46.82	20.25	-2.95	2.25
46.86	18.21	-0.53	3.17
46.9	23.7	5.9	3.51
46.94	23.55	4.92	1.1
46.98	23.91	7.19	1.95
47.02	24.87	-0.53	4
47.06	22.96	-0.41	5.47
47.1	19.24	1.15	5.76
47.14	25.176	3.6386	4.0017
47.18	25.684	3.8691	4.0187
47.22	30.91	4.65	-4.24
47.26	32.37	5.36	-0.45
47.3	26.88	3.61	1.61
47.34	25.27	2.1	6.76
47.38	25.19	4.31	8.63
47.42	24.71	5.4	7.95
47.46	29.09	6.22	2.58
47.5	28.85	5.13	1.13
47.54	25.24	5.19	2.9
47.58	27	6.16	1.07
47.62	28.83	4.53	2.26
47.66	28.67	4.35	1.58
47.7	29	4.64	2.03
47.74	28.71	6.05	3.48
47.78	29.09	4.56	-0.45
47.82	31.65	1.73	-1.28
47.86	34.51	3.14	-3.33
47.9	29.07	5.17	0.71
47.94	28.24	4.33	4.33
47.98	30.32	2.43	1.47
48.02	31.39	3.04	-0.09
48.06	33.46	-1.66	-4.37
48.1	34.02	-0.65	-2.17
48.14	31.18	1.37	-1.71
48.18	30.64	1.94	-2.18
48.22	25.63	1	-2.5
48.26	24.3	0.96	-1.36
48.3	27.32	0.94	-2.44
48.34	26.62	0.14	-4.1
48.38	28.21	1.36	1.27
48.42	27.92	2.37	0.53
48.46	26.71	4.33	4.08
48.5	30.19	4.25	4.12
48.54	30.37	3.98	1.52
48.58	32.31	4.42	1
48.62	30.88	4.32	2.04
48.66	30.72	4.93	1.76
48.7	29.9	5	1.98
48.74	29.89	4.71	4.81
48.78	32.93	4.86	3.42
48.82	31.74	4.91	3.96
48.86	30.5	4.6	5.01
48.9	29.99	6.11	4.43
48.94	31.35	5.67	2.96
48.98	30.35	6.31	3.66
49.02	32.82	6.12	3.44
49.06	30.9	6.2	2.36
49.1	30.3	6.62	1.69
49.14	30.75	7.96	2.67
49.18	31.82	8.17	2.17
49.22	31.86	9.52	0.51
49.26	31.26	10.06	-3.2
49.3	28.656	1.4077	-4.3168
49.34	28.394	0.87895	-4.6671
49.38	28.141	0.37422	-4.9249
49.42	27.899	-0.1051	-5.0958
49.46	27.668	-0.55763	-5.185
49.5	22.63	-3.06	-8.85
49.54	23.58	-5.11	-9.68
49.58	23.38	-2.03	-9.72
49.62	29.58	-4.19	-7.77
49.66	27.25	-6.22	-5.76
49.7	29.09	-7.45	-6.43
49.74	29.68	-9.33	-6.98
49.78	26.27	-3.0455	-3.6103
49.82	26.159	-3.194	-3.2086
49.86	26.064	-3.3017	-2.7793
49.9	25.984	-3.3673	-2.3279
49.94	25.922	-3.3894	-1.8599
49.98	25.876	-3.3665	-1.3805
50.02	25.848	-3.2972	-0.89532
50.06	21.1	-10.69	-1.22
50.1	25.846	-3.0142	0.071051
50.14	25.874	-2.7975	0.5414
50.18	20.53	-1.38	7.12
50.22	23.02	-2.7	5.95
50.26	24.79	-4.53	5.28
50.3	26.183	-1.3978	2.211
50.34	27.97	6.14	5.77
50.38	28.75	4.53	3.03
50.42	29.58	5.04	3.7
50.46	29.69	2.34	3.86
50.5	29.99	4.26	2.42
50.54	30.22	5.52	1.27
50.58	28.84	6.58	0.45
50.62	29.19	5.23	-0.84
50.66	27.41	3.23	0.31
50.7	26.96	3.99	4.93
50.74	27.31	4.5	3.91
50.78	26.09	3.58	3.65
50.82	26.59	1.88	5.19
50.86	29.08	0.65	3.13
50.9	27.03	1.69	4.18
50.94	28.3	2.52	5.1
50.98	27.82	2.82	5.96
51.02	29.73	2.87	6.4
51.06	30.22	3.73	4.95
51.1	31.04	5.54	3.48
51.14	31.99	7.24	4.06
51.18	33.26	6.89	5.46
51.22	35.3	5.88	7.23
51.26	32.27	8.36	5.51
51.3	31.93	7.82	9.12
51.34	32.44	8.96	8.17
51.38	32	9.76	7.74
51.42	31.48	9.92	9.04
51.46	31.77	9.33	9.61
51.5	27.62	8.1	9.61
51.54	25.17	7.25	8.88
51.58	26.58	6.79	4.97
51.62	25.87	6.63	6.29
51.66	28.15	1.33	0.92
51.7	26.16	0.63	0.23
51.74	28.14	6.61	-4.77
51.78	27.1	5.43	-5.97
51.82	25.69	4.35	-4.63
51.86	28.55	-0.64	-1.7
51.9	31.93	-2.38	1.97
51.94	32.85	0.76	-0.06
51.98	28.57	2.07	3.77
52.02	29.11	2.54	6.53
52.06	28.32	7.76	10.47
52.1	26.78	3.39	9.49
52.14	23.34	4.05	7.81
52.18	22.4	5.34	6.67
52.22	20.6	2.14	6.63
52.26	21.03	2.95	6.87
52.3	23.24	6.46	6.06
52.34	23.567	3.7568	8.6433
52.38	22.4	4.12	12.27
52.42	21.57	0	8.57
52.46	27.2	0.14	8.51
52.5	27.94	3.56	7.75
52.54	26.29	3.39	9.31
52.58	25.75	-1.13	7.03
52.62	25.58	-3.08	8.21
52.66	25.99	4.07	7.24
52.7	25.22	0.78	9.99
52.74	24.38	2.7	8.8
52.78	29.56	-1.37	11.5
52.82	26.4	-4.46	10.08
52.86	28.45	-1.25	4.65
52.9	26.76	-1.53	1.98
52.94	27.8	-2.53	2.51
52.98	23.93	-0.18	2.72
53.02	23.49	1.77	-3.06
53.06	20.69	5.17	-4.19
53.1	20.56	1.05	-2.85
53.14	28.766	1.0223	1.0992
53.18	29.052	1.1269	1.0269
53.22	29.33	1.2388	1.0222
53.26	37.86	-1.21	-0.43
53.3	40.64	2.54	-0.57
53.34	37.39	6.14	-1.25
53.38	35.1	3.11	1.01
53.42	30.93	2.42	6.64
53.46	30.82	1.38	8.84
53.5	27.69	3.82	9.98
53.54	28.51	3.61	9.69
53.58	28.15	5.09	8.21
53.62	31.714	2.8139	2.4888
53.66	28.5	1.86	-3.77
53.7	29.7	1.13	-0.14
53.74	31.38	0.77	-2
53.78	31.04	2.41	-1.58
53.82	30.25	2.99	-1.84
53.86	31.78	1.87	0.62
53.9	34.83	4.22	1.36
53.94	37.62	5.04	1.06
53.98	34.09	5.37	-0.09
54.02	33.33	6.4	-0.72
54.06	33.75	7.56	-0.03
54.1	32.79	6.41	1.66
54.14	31.21	4.36	-0.17
54.18	28.33	4.66	1.4
54.22	28.18	4.48	-0.79
54.26	24.51	3.25	-2.64
54.3	23.07	-2.96	-1
54.34	22.1	-4.22	-0.02
54.38	19.33	-6.6	-6.21
54.42	20.25	-1.27	-6.32
54.46	21.42	-1.7	-5.58
54.5	17.55	1.14	-2.51
54.54	22.78	3.07	3.73
54.58	24.45	1.35	5.48
54.62	26.92	1.56	3.19
54.66	27.17	2.61	3.25
54.7	28.48	2.34	3.08
54.74	30.35	1.83	3.26
54.78	30.48	3.86	3.04
54.82	27.25	2.98	1.95
54.86	22.87	4.92	3.26
54.9	21.63	1.89	6.58
54.94	24.89	-2.88	3.79
54.98	25.14	-3.19	3.4
55.02	27	-0.9	3.12
55.06	27.7	1.91	3.07
55.1	29.44	3.33	2.84
55.14	30.41	4.54	2.22
55.18	30.23	4.04	0.55
55.22	29.24	3.54	0.64
55.26	30.03	3.99	1.23
55.3	31.47	4.2	2.72
55.34	30.52	2.32	1.78
55.38	30.14	6.17	3.68
55.42	29.67	5.28	-0.04
55.46	29.53	4.06	2.81
55.5	31.86	4.43	3.72
55.54	30.63	4.58	4.43
55.58	31.03	5.51	3.79
55.62	29.37	5.23	3.87
55.66	29.2	6.73	3.85
55.7	31.73	7.25	4.56
55.74	31.35	7.38	4.01
55.78	31.74	9.67	5.96
55.82	34.66	10.31	5.46
55.86	33.49	8.07	2.93
55.9	34.43	9.62	6.52
55.94	33.78	10.94	6.55
55.98	31.43	12.49	8.34
56.02	33.33	10.81	10.97
56.06	31.751	7.5835	4.057
56.1	31.243	6.979	3.58
56.14	30.682	6.3093	3.0751
56.18	32.96	0.03	-0.47
56.22	29.3	0.38	-2.44
56.26	26.41	2.31	-0.9
56.3	28.76	6.19	-0.51
56.34	27.5	2.4346	0.55747
56.38	25.48	0.45	2.98
56.42	24.31	0.46	-0.51
56.46	21.9	-1.69	-2.07
56.5	23.29	-1.54	-3.53
56.54	23.85	-1.13	-0.71
56.58	28.3	0.37	0.02
56.62	27.05	1.98	-0.35
56.66	24.35	2.09	1.47
56.7	27.15	-2.6	4.97
56.74	28.2	-3.36	4.74
56.78	21.78	-4.78	-0.25
56.82	21.38	-4.68	-3.78
56.86	24.06	-3.35	4.23
56.9	20.1	-7.22	0.34
56.94	17.17	-3.99	2.53
56.98	19.48	-2.97	5.9
57.02	20.56	0.43	5.42
57.06	24.12	1.15	2.93
57.1	25.34	1.39	2.25
57.14	27.35	4.21	4.36
57.18	27.51	4.96	-1.19
57.22	26.33	2.83	-0.07
57.26	26.7	1.87	3.07
57.3	24.098	0.42219	0.080869
57.34	18.37	1.3	-2.14
57.38	20.08	-3.21	-2.96
57.42	21.98	-2.91	-4.34
57.46	22.82	-2.02	-4.77
57.5	25.04	-1.76	-3.66
57.54	24.58	-7.3	0.26
57.58	26.82	-3.3	3.88
57.62	28.59	-3.08	3.25
57.66	27.14	-2.05	2.79
57.7	25.1	-1.87	1.9
57.74	25.78	-1.7	1.6
57.78	24.41	-2.34	1.79
57.82	25.16	-0.77	1.73
57.86	24.86	-0.08	1.69
57.9	25.98	-0.38	2.08
57.94	27.12	-0.44	1.79
57.98	25.42	-0.81	2.34
58.02	27.44	-1.63	2.08
58.06	28.63	-1.09	0.98
58.1	29.21	-0.21	1.6
58.14	28.77	-0.66	1.54
58.18	29.31	-1	1.14
58.22	29.63	-0.59	-0.6
58.26	31.21	0.11	0.26
58.3	27.3	-0.25	1.83
58.34	30.33	-0.57	2.31
58.38	30.25	1.12	0.29
58.42	31.62	2.6	-0.44
58.46	33.67	-0.37	-2.89
58.5	31.64	-1.93	-3.98
58.54	29.82	1.34	-5.23
58.58	30.94	2.75	-6
58.62	29.74	4.62	-4.9
58.66	22.7	2.5	-2.41
58.7	23.41	2.96	3.93
58.74	26.95	1.14	4.69
58.78	25.45	-1.08	6.02
58.82	28.86	4.7	6.58
58.86	30.27	7.62	3.26
58.9	29.64	9.42	3.38
58.94	26.94	8.07	2.19
58.98	26.58	13.32	4.16
59.02	25.38	11.85	2.76
59.06	21.76	10.62	5.66
59.1	30.357	9.6853	7.5408
59.14	31.294	9.7101	7.6832
59.18	36.06	8.18	11.3
59.22	30.77	8.61	10.86
59.26	32.96	10.27	9.27
59.3	35.75	8.91	7.92
59.34	36.68	6.22	8.66
59.38	36.87	7.61	7.23
59.42	35.01	4.93	4.44
59.46	36.16	2.66	-0.09
59.5	36.33	2.16	-0.42
59.54	34.26	2.9	1.1
59.58	33.16	2.79	1.83
59.62	31.58	-0.98	0.9
59.66	32.82	-2.07	-1.64
59.7	31.3	-1.29	1.8
59.74	29.79	0.13	0.85
59.78	30.55	0.04	-0.77
59.82	30.26	1.71	-2.73
59.86	31.06	-1.31	-1.46
59.9	28.77	-2.56	0.01
59.94	30.82	0.56	1.16
59.98	28.704	-1.5959	-0.52506
60.02	28.221	-1.8539	-0.61205
60.06	28.65	-0.45	3.88
60.1	30.41	-0.5	2.14
60.14	28.55	-0.34	-1.48
60.18	27.88	-2.62	-1.7
60.22	24.84	-2.56	-2
60.26	24.83	-2.38	-0.51
60.3	22.08	-3.2	1.15
60.34	23.43	-3	1.78
60.38	22.73	-4.53	0.77
60.42	22.44	-4.5	3.11
60.46	22.21	2.75	6.64
60.5	27.44	3.08	6.37
60.54	29.07	2.99	6.85
60.58	27.97	4.09	5.07
60.62	28.97	5.22	3.29
60.66	26.41	6.37	2.77
60.7	28.55	5.98	3.45
60.74	27.35	8.05	2.96
60.78	28.82	9.14	1.25
60.82	28.02	4.98	0.2
60.86	27.94	4.27	-0.6
60.9	25.44	4.47	-2.52
60.94	26.74	4.39	-2.53
60.98	24.41	4.85	-1.02
61.02	27.32	8.28	0.89
61.06	25.01	9.22	-2.14
61.1	24.72	8.89	2.68
61.14	20.39	7.52	2.91
61.18	22.23	5.35	4.79
61.22	23.77	2.25	1.98
61.26	21.26	-0.84	2.61
61.3	20.29	1.43	7
61.34	25.92	0.16	5.53
61.38	24.95	4.63	2.46
61.42	24.9	9.86	2.03
61.46	28.16	6.74	-0.42
61.5	27.04	4.98	-0.94
61.54	27.64	9.73	0.15
61.58	27.05	6.3	-0.54
61.62	22.63	5.23	-2.67
61.66	21.83	2.38	-1.99
61.7	22.16	1.98	-1.12
61.74	22.39	3.05	0.57
61.78	22.42	0.87	-1.46
61.82	20.3	1.57	0.6
61.86	20.41	5.04	4.27
61.9	25.02	3.56	5.79
61.94	23.61	3.67	3.97
61.98	25.07	1.18	5.32
62.02	27.39	2.0159	3.1789
62.06	34.21	1.79	-1.49
62.1	32.32	6.52	-1.5
62.14	35.23	3.14	1.21
62.18	33.73	4.39	4.08
62.22	35.45	1.24	7.45
62.26	26.28	-2.96	6.96
62.3	25.87	-1.18	8.23
62.34	23.79	-4.37	9.51
62.38	28.06	-2.69	7.8
62.42	25.68	1.18	9.79
62.46	31.24	-2.41	9.33
62.5	26.83	0.43	1.92
62.54	27.14	-1.11	6.77
62.58	28.83	-5.02	3.59
62.62	31.21	-4.4	0.49
62.66	26.3	-4.6	-0.56
62.7	24.83	0.94	-0.49
62.74	22.66	-1.84	-2.71
62.78	25.84	0	0.6
62.82	27.12	0.94	-0.5
62.86	23.32	-0.91	3.28
62.9	27.82	1.83	6.48
62.94	27.21	-1.1	6.23
62.98	28.95	2.54	4.56
63.02	26.79	1.21	4.89
63.06	30.32	0.26	3.31
63.1	30.48	-0.26	2.84
63.14	30.96	0.5	2.7
63.18	29.97	0.5	1.84
63.22	29.16	0.12	4.22
63.26	29.59	-0.22	4.18
63.3	31.82	2.56	1.13
63.34	32.8	1.69	1.14
63.38	31.03	1.89	1.6
63.42	31.71	2.99	1.99
63.46	30.26	4.03	1.43
63.5	31.6	5.08	1.3
63.54	30.35	5.54	1.76
63.58	31.09	3.85	2
63.62	29.85	3.57	3.32
63.66	32.28	3.26	4.16
63.7	29.73	5.37	5.14
63.74	29.54	4.86	3.5
63.78	29.11	5.07	3.77
63.82	29.58	5.2	2.38
63.86	30.09	4.72	2.61
63.9	29.78	5.07	3.78
63.94	28.75	5.53	5.04
63.98	29.77	5.22	4.74
64.02	30.76	5.64	3.8
64.06	30.63	6.91	5.14
64.1	32.9	7.67	4.44
64.14	33.93	6.76	4.13
64.18	34.18	4.59	5.22
64.22	37.52	5.83	3.43
64.26	35.34	2.28	-1.97
64.3	32.07	2.45	-2.85
64.34	33.98	1.45	-3.14
64.38	33.27	1.96	-1.19
64.42	34.77	4.06	-0.3
64.46	33.42	2.92	-3.06
64.5	31.71	3.85	-1.48
64.54	31.86	2.6	-1.75
64.58	31.24	2.52	-1.04
64.62	28.77	4.33	-0.14
64.66	30.82	7.56	0.14
64.7	28.81	5.29	2.9
64.74	28.35	5.79	2.86
64.78	29.7	5.54	3.9
64.82	29.58	6.2	3.77
64.86	28.92	5.74	4.1
64.9	27.08	6.01	4.79
64.94	28.35	5.42	4.65
64.98	27.46	5.81	4.03
65.02	29.2	6.55	4.37
65.06	28	5.09	6.93
65.1	26.99	4.71	6.37
65.14	25.78	6.55	5.45
65.18	24.48	6.92	6.55
65.22	25.42	6.22	6.34
65.26	28.27	6.04	5.07
65.3	31.6	3.38	5.16
65.34	32.06	4.33	5.31
65.38	32.22	4.62	7
65.42	29.14	4.56	7.8
65.46	27.18	-0.32	6.39
65.5	26.33	2.57	9.36
65.54	27.68	2.88	7.84
65.58	30.13	0.09	4.83
65.62	30.6	2.69	7.73
65.66	32.76	-1.37	7.5
65.7	30.55	-4.72	5.47
65.74	31.49	-7.51	1.82
65.78	25.51	-8.7	-1.18
65.82	24.5	-6.81	1.91
65.86	27.72	-8.8	3.18
65.9	23.91	-8.19	4.2
65.94	26.354	-2.9136	4.7561
65.98	25.829	-2.0767	5.0679
66.02	24.35	4.72	7.79
66.06	25.31	3.73	7.34
66.1	25.75	3.23	6.58
66.14	24.58	2.75	2.93
66.18	24.96	2.64	5.57
66.22	25.75	-0.2	6.82
66.26	27.04	1.92	7.15
66.3	24	4.76	3.41
66.34	26.08	2.7	0.77
66.38	24.96	2.58	-0.87
66.42	28.38	3.7	-1.57
66.46	29.93	3.62	-0.6
66.5	31.69	3.74	-0.07
66.54	31.27	4.12	1.09
66.58	33.1	6.18	1.19
66.62	32	5.9	3.35
66.66	32.19	5.53	3.38
66.7	31.68	5.47	3.97
66.74	31.55	5.22	3.49
66.78	31.81	6.02	3.56
66.82	29.49	5.4	2.92
66.86	29.71	4.4	1.47
66.9	29.52	4.44	2.29
66.94	29.01	4.74	3.73
66.98	28.87	7.45	2.21
67.02	29.34	6.85	1.82
67.06	27.58	7.29	1.01
67.1	26.72	8.33	5.04
67.14	26.05	11.96	4.86
67.18	28.07	10.92	6.64
67.22	27.73	7.96	6.2
67.26	25.83	5.97	5.42
67.3	28.13	5.6	3.97
67.34	26.82	5.92	4.63
67.38	30.1	4.5	7.26
67.42	31.16	3.16	5.48
67.46	35.81	-1.43	3.78
67.5	36.44	-4.39	2.49
67.54	35.21	-0.85	4.53
67.58	33.93	1.84	7.71
67.62	29.51	1.3	9.55
67.66	28.66	4.49	4.59
67.7	30.74	-0.34	4.9
67.74	31.92	1.28	4.31
67.78	32.25	-0.51	2.57
67.82	31.81	2.26	1.14
67.86	33.14	2.29	-0.44
67.9	32.65	-0.24	-4.25
67.94	33.67	-1.98	-1.07
67.98	27.28	0.35	2.09
68.02	27.48	3.52	5.47
68.06	26.58	4.32	6.31
68.1	24.45	0.68	3.19
68.14	28.35	2.02	1.84
68.18	29.03	2.4	-0.46
68.22	31.24	3.55	-0.23
68.26	32.63	5.15	-0.9
68.3	32.78	2.32	2.93
68.34	32	1.52	5.32
68.38	29.31	4.09	7.34
68.42	31.39	4.21	7.18
68.46	33.73	6.26	2.85
68.5	32.37	5.6	2.49
68.54	31.62	6.22	3.79
68.58	29.91	6.58	4.2
68.62	28.81	6.24	3.62
68.66	30.38	6.49	2.52
68.7	28.2	7.18	3.63
68.74	28.98	8.61	2.99
68.78	30.12	8.2	3.02
68.82	29.49	8.46	4.15
68.86	29.81	8.84	4.03
68.9	29.21	8.1	3.15
68.94	28.28	5.87	1.35
68.98	27.83	2.74	0.17
69.02	27.08	1.05	-0.51
69.06	26.86	-4.31	-2.97
69.1	28.06	-2.87	-6.84
69.14	23.99	-3.71	-1.99
69.18	30.82	-6.09	2.86
69.22	28.63	-9.38	3.98
69.26	27.885	-4.2327	-4.2785
69.3	27.608	-4.6027	-4.4962
69.34	27.31	-4.8703	-4.631
69.38	24.53	-7.8	-3.7
69.42	28.38	-6.19	-4.75
69.46	30.85	-2.95	-6.61
69.5	27.92	-1.44	-7.3
69.54	27.48	-1.98	-7.93
69.58	24.15	-1.29	-7.75
69.62	24.37	-0.04	-6.61
69.66	24.627	-4.0976	-3.1866
69.7	24.5	-2.61	-3.33
69.74	24.002	-3.3303	-2.2647
69.78	24.7	-2.38	-6.5
69.82	23.451	-2.4362	-1.1797
69.86	23.212	-1.9576	-0.5856
69.9	21.73	-4.1	2.1
69.94	25.83	-3.73	2.76
69.98	23.14	-3.24	4.47
70.02	22.34	2.21	4.88
70.06	19.7	1.99	4.06
70.1	19.9	0.41	5.72
70.14	20.91	-0.08	5.41
70.18	20.47	-2.43	5.46
70.22	22.14	1.46	6.85
70.26	24.86	1.59	5.5
70.3	23.38	2.78	4.49
70.34	26.65	7.99	5.02
70.38	30.08	2.46	3.59
70.42	28.88	2.9	0.21
70.46	30.32	2.19	3.16
70.5	27.78	0.36	2
70.54	29.6	1.53	3.32
70.58	27.8	2.04	4.83
70.62	30.12	2.97	2.84
70.66	28.98	4.11	2.74
70.7	29.25	4.43	2.66
70.74	27.91	3.91	3.88
70.78	28.19	4.7	4.36
70.82	27.77	4.75	3.76
70.86	29.16	6.58	4.11
70.9	28.44	6.38	4.48
70.94	29.34	6.73	4.21
70.98	31.07	3.35	3.02
71.02	30.85	3.67	3.79
71.06	29.69	5.79	7.89
71.1	29.12	4.86	4.71
71.14	31.09	3.69	5.89
71.18	32.75	7.48	8.59
71.22	30.43	4.89	8.63
71.26	36.55	2.31	11.09
71.3	31.39	5.74	7.49
71.34	30.56	5.9	6.76
71.38	31.04	4.32	4.24
71.42	32.177	4.1221	2.9805
71.46	32.283	3.9517	1.8795
71.5	29.1	3.23	-3.69
71.54	32.86	3.05	-3.7
71.58	31.92	2.82	-3.26
71.62	29.44	3.8	-3.76
71.66	33.77	4.39	-2.16
71.7	32.63	4.55	-0.06
71.74	31.78	2.99	0.83
71.78	31.69	2.4	-0.15
71.82	32.77	2.49	-2.24
71.86	29.57	2.58	-1.13
71.9	30.44	4.21	2.28
71.94	25.29	4.67	0.05
71.98	30.34	6.2	1.95
72.02	30.23	5.73	4.68
72.06	33.7	4.52	3.67
72.1	33.58	2.34	3.11
72.14	35.02	2.6	0.53
72.18	33.67	0.86	-0.24
72.22	29.9	0.92	0.97
72.26	28.45	1.5	1.06
72.3	28.73	2.56	1.97
72.34	27.43	1.92	1.99
72.38	29.93	2.16	4.24
72.42	29.07	1.21	2.41
72.46	31.17	3	1.34
72.5	32.04	3.48	1.55
72.54	32.99	5.28	1.49
72.58	33.68	2.1	2.58
72.62	34.28	-0.3	2.85
72.66	27.045	-0.017646	0.92846
72.7	26.584	-0.75995	0.82319
72.74	25.54	-4.8	-0.93
72.78	23.42	-4.2	-5.79
72.82	17.67	-4.76	-5.07
72.86	17.53	-0.81	-0.42
72.9	18.05	-2.29	4.01
72.94	24.564	-5.0161	0.15392
72.98	24.429	-5.5106	0.047092
73.02	24.81	-6.07	5.05
73.06	25.92	-5.73	0.18
73.1	25.91	-4.88	-1.66
73.14	24.74	-5.05	1.67
73.18	28.84	-5.82	0.23
73.22	28.61	-7.48	-1.25
73.26	28.73	-6.14	-1.6
73.3	28.71	-4.69	0.49
73.34	30.17	-1.5	-0.42
73.38	28.51	-1.16	-0.89
73.42	28.53	0.06	-0.33
73.46	26.87	4.33	-1.61
73.5	25.27	5.06	-2.36
73.54	24.27	2.68	5.28
73.58	26.8	1.3	3.88
73.62	27.34	2.87	4.59
73.66	28.39	3.2	2.92
73.7	29.81	5.33	2.75
73.74	28.16	4.27	3.73
73.78	26.82	4.36	4.86
73.82	26.31	4.95	5.34
73.86	28.99	3.94	6.81
73.9	30.13	5.41	4.58
73.94	29.05	5.87	4.73
73.98	30.3	7.11	4.3
74.02	31.53	5.97	3.08
74.06	31.7	2.08	3.84
74.1	33.49	0.74	2.99
74.14	34.04	-0.03	0.35
74.18	35.26	-0.16	-1.98
74.22	31.8	1.18	0.13
74.26	28.71	-2.14	-1.01
74.3	29.4	3.14	2.87
74.34	26.73	4.33	3.97
74.38	28.66	7.14	3.59
74.42	28.39	5.75	3.51
74.46	25.96	3.79	6.12
74.5	25.76	4.87	6.05
74.54	28.29	4.02	1.44
74.58	31.48	2.9	0
74.62	31.61	5.16	0.8
74.66	32.23	5.73	1.11
74.7	31.98	6.1	0.73
74.74	32.19	4.83	1.85
74.78	30.09	0.44	7.15
74.82	31.74	0.84	4.91
74.86	32.05	4.79	2.96
74.9	32.27	1.82	4.7
74.94	29.89	0.19	1.02
74.98	34.99	-3.69	0.65
75.02	34.7	-3.03	-0.95
75.06	34.88	-7.75	-1.43
75.1	32.61	-6.56	0.96
75.14	32.27	-9.7	0.46
75.18	32.41	-9.83	-2.76
75.22	30.88	-5.51	-7.38
75.26	30.97	-3.82	-5.63
75.3	31.09	-4.22	-4.34
75.34	28.51	-2.77	-3.45
75.38	26	-0.19	-2.93
75.42	25.18	-0.69	-1.45
75.46	29.03	0.97	-0.45
75.5	28.03	4.25	2.74
75.54	22.49	7.55	-0.63
75.58	24.59	6.3	1.79
75.62	27.02	8.36	6.28
75.66	25.51	6.05	9.56
75.7	21.65	1.18	12.67
75.74	20.76	0.57	10.99
75.78	22.252	7.0667	6.3833
75.82	21.882	7.3389	6.9285
75.86	21.54	7.5324	7.4357
75.9	21.225	7.651	7.9058
75.94	20.936	7.6982	8.3397
75.98	20.673	7.6779	8.7384
76.02	18.16	6.64	1.53
76.06	13.68	7.24	1.67
76.1	18.54	8.81	5.33
76.14	19.858	6.9946	9.9999
76.18	19.709	6.6917	10.237
76.22	19.582	6.3434	10.444
76.26	19.474	5.9534	10.623
76.3	19.385	5.5253	10.774
76.34	19	8.48	15.48
76.38	19.261	4.5697	10.996
76.42	18.64	4.24	14.27
76.46	23.19	4.35	14.33
76.5	19.197	2.9432	11.147
76.54	19.205	2.3643	11.152
76.58	19.226	1.7732	11.136
76.62	19.26	1.1736	11.1
76.66	19.305	0.56913	11.044
76.7	19.362	-0.036462	10.971
76.74	19.428	-0.6395	10.88
76.78	20.08	-6.33	6.67
76.82	16.9	-5.59	7.47
76.86	19.679	-2.3963	10.514
76.9	19.778	-2.9522	10.363
76.94	28.27	-0.03	8.76
76.98	24.77	-2.01	11.33
77.02	28.34	2.34	12.41
77.06	20.224	-4.9288	9.6464
77.1	21.59	-5.42	11.65
77.14	20.467	-5.7172	9.2317
77.18	19.99	-11.51	8.3
77.22	20.714	-6.3329	8.7896
77.26	20.838	-6.5667	8.5607
77.3	20.96	-6.7464	8.3277
77.34	21.08	-6.8681	8.0917
77.38	17.19	-4.46	8.75
77.42	16.64	-6.53	8.18
77.46	17.81	-7.04	7.63
77.5	16.5	-10.12	4.27
77.54	18.56	-6.69	6.74
77.58	18.09	-6.65	7.95
77.62	19.48	-8.11	6.67
77.66	18.45	-3.98	7.12
77.7	20.24	-3.92	7.57
77.74	24.52	-4.51	6.76
77.78	28.4	-1.97	4.12
77.82	29.14	-1.98	3.36
77.86	30.78	-2.68	1.68
77.9	30.64	-3.46	2.46
77.94	28.75	-3.9	1.02
77.98	29.22	-4.55	0.68
78.02	27.23	-5.23	0.69
78.06	29.43	-4.94	0.97
78.1	27.48	-6.58	0.38
78.14	28.36	-6.3	2.09
78.18	25.19	-4.1	1
78.22	27.43	-4.43	0
78.26	26.39	-2.79	-0.1
78.3	27.7	-4.88	3.91
78.34	25.78	-3.72	4.34
78.38	28.6	0.78	2.1
78.42	31.2	0.42	5.01
78.46	28.57	-3.54	3.39
78.5	29.67	-0.42	3
78.54	33.13	0.44	3.17
78.58	34.91	-0.43	3.04
78.62	33.28	-0.32	2.74
78.66	33.55	0.64	3.07
78.7	32.48	1.71	3.46
78.74	34.49	1.61	1.24
78.78	34	3.18	-0.32
78.82	34.82	0.93	1.79
78.86	34.7	1.39	-0.41
78.9	34.74	1.87	1.74
78.94	31.51	-0.81	2.4
78.98	30.79	-1.04	4.71
79.02	31.16	1.57	2.1
79.06	30.46	1.91	3.59
79.1	31.05	2.62	2.39
79.14	30.45	2.58	2.3
79.18	30.62	3.38	1.83
79.22	29.69	2.92	2.3
79.26	29.49	1.82	2.78
79.3	30.53	1.44	2.43
79.34	30.11	2.58	1.88
79.38	32.43	3.48	2.91
79.42	31.75	4.86	3.89
79.46	33.79	5.15	3.08
79.5	34.39	6.34	3.09
79.54	32.67	6.62	2.91
79.58	30.34	7.98	2.72
79.62	33.26	5.85	-0.02
79.66	32.07	4.49	-0.55
79.7	31.55	5.31	2.64
79.74	32.16	6.74	2.93
79.78	32.35	7.04	3.3
79.82	33.2	6.48	2.32
79.86	32.72	5.19	1.18
79.9	34.77	1.5	1.58
79.94	35.36	5.06	1.06
79.98	33.37	7.22	4.16
[truncated: 1,020 more rows]
