# Supplementary material for: Mean flow and turbulence structure over exposed roots on a forested floodplain: Insights from a controlled laboratory experiment
Source: PLoS One. 2020 Feb 26;15(2):e0229306. doi: 10.1371/journal.pone.0229306 (PMC7043746; doi:10.1371/journal.pone.0229306)
Supplement: S1 File — (ZIP) [file pone.0229306.s001.zip › data_and_scripts/velocity_data/t21_111_replaced.csv]

0.02	22.22	0.54	-1.53
0.06	24.8	-0.8	0.18
0.1	25.11	-1.04	1.83
0.14	28.06	-5.62	5.25
0.18	24.374	-1.3498	4.4532
0.22	24.287	-1.0185	5.2561
0.26	21.48	1.97	3.11
0.3	20.82	-0.04	8.47
0.34	21.63	-0.06	8.36
0.38	25.08	2.93	6.02
0.42	27.86	1.98	4.06
0.46	24.54	-0.9	7.21
0.5	26.04	0.61	2.02
0.54	23.2	-1.51	6.79
0.58	24.77	-1.07	4.37
0.62	22.74	-1.1	6.91
0.66	26.58	-2.79	6.27
0.7	28.18	-6.65	0.01
0.74	26.28	-5.97	0.99
0.78	25.65	-2.96	3.83
0.82	24.55	-5.79	3.35
0.86	25.97	-1.79	6.44
0.9	28	2.84	7.74
0.94	28.48	0.65	2.16
0.98	27.72	2.36	3.74
1.02	28.69	3.51	0.89
1.06	30.69	3.68	-1.49
1.1	31.42	-0.08	-4.29
1.14	30.54	2.72	-3.18
1.18	26.55	0.71	-0.16
1.22	25.94	0.17	0.63
1.26	24.25	-0.44	0.59
1.3	24.45	-0.15	2.64
1.34	23.24	1.89	4.18
1.38	25.33	-1	1.32
1.42	24.3	2.66	1.61
1.46	26.52	5.48	1.58
1.5	25.58	3.7	2.07
1.54	24.62	5.41	4.36
1.58	25.78	4.81	4.86
1.62	27.38	7.46	4.24
1.66	28.95	6.65	4.57
1.7	30.95	6.23	5.52
1.74	32.16	7.62	5.95
1.78	30.81	7.06	6.31
1.82	30.02	2.21	2.19
1.86	29.95	2.84	4.55
1.9	33.41	3.87	5.64
1.94	33.79	0.77	3.52
1.98	33.74	0.51	3.41
2.02	33.89	-1	4.43
2.06	34.68	1.55	1.58
2.1	30.72	1.16	2.31
2.14	30.11	1.86	3.54
2.18	30.58	1.95	4.08
2.22	30.43	1.87	4.44
2.26	31.85	1.63	2.28
2.3	29.55	2.16	3.04
2.34	28.79	-0.15	4.21
2.38	31.58	-1.52	3.46
2.42	33.34	-0.62	1.93
2.46	31.24	2.07	3.52
2.5	32.77	-2.65	2.64
2.54	28.93	-3.36	4.72
2.58	29.34	-0.94	5.25
2.62	27.67	0.65	-1.07
2.66	30.08	-1.12	-0.66
2.7	31.18	1.47	-2.11
2.74	28.938	-2.2378	1.2817
2.78	28.602	-2.4249	1.364
2.82	28.264	-2.5553	1.4777
2.86	27.93	-2.6195	1.6181
2.9	30.56	-2.6	-5.11
2.94	25.38	-3.38	-0.52
2.98	21.42	-3.09	2.43
3.02	24.88	-6.59	7.66
3.06	28.2	-2.08	4.98
3.1	28.47	2.06	3.5
3.14	26.22	-0.05	6.46
3.18	30.23	2.28	4
3.22	26.51	0.74	2.01
3.26	24.2	1.79	2.1
3.3	24.29	4.97	2.2
3.34	26.37	4.36	3.61
3.38	26.46	4.23	4.15
3.42	27.37	2.81	4.74
3.46	29	2.86	2.81
3.5	29.13	3.53	2.75
3.54	29.61	3.38	2.32
3.58	32.25	4.55	1.89
3.62	31.83	5.34	3.66
3.66	26.69	3.08	4.42
3.7	25.45	2.55	5.75
3.74	28.12	3.74	3.79
3.78	28.22	4.58	2.93
3.82	28.37	4.7	2.63
3.86	28.12	2.99	4.53
3.9	28.2	2.04	4.68
3.94	30.6	4.12	2.25
3.98	30.34	4.36	1.62
4.02	31.28	3.2	3.03
4.06	32.72	-3.84	-0.57
4.1	33.79	-4.39	-2.56
4.14	34.59	-6.61	-3.85
4.18	34.1	-4.1	-5.4
4.22	29.83	-2.7168	-0.19229
4.26	29.165	-3.0229	-0.204
4.3	28.473	-3.2507	-0.19811
4.34	25.44	0.22	2.54
4.38	24.53	-1.62	3.59
4.42	22.96	-3.73	0.91
4.46	24.77	-5.75	4.07
4.5	27.07	-1.89	0.54
4.54	25.75	-3.2	-3.83
4.58	24.73	-1.06	-4.66
4.62	26.8	-1.34	-2.62
4.66	26.55	-1.66	1.56
4.7	26.84	-1.37	-0.92
4.74	26.64	1.48	-3.33
4.78	26.04	0.63	-1.43
4.82	25.2	0.32	4.47
4.86	24.26	-2.45	3.64
4.9	25.66	-1.46	3.61
4.94	27.13	-6.56	3.97
4.98	26.38	-4.87	0.33
5.02	21.6	-0.82	-0.49
5.06	22.54	-5.64	1.12
5.1	19.92	-3.71	0.02
5.14	20.04	-2.69	1.98
5.18	19.12	-4.9	1.69
5.22	22.3	-3.57	2.48
5.26	21.99	-4.8	1.16
5.3	22.21	-6.35	0.39
5.34	21.14	-4.8	0.65
5.38	21	-1.29	4.03
5.42	23.18	-0.73	2
5.46	22.1	-1.54	2.75
5.5	23.94	-5.22	1.28
5.54	24.03	-3.8	2.13
5.58	21.97	-3.64	3.74
5.62	22.4	-3.52	3.08
5.66	22.84	-4.99	2.81
5.7	19.52	-4.51	4.76
5.74	19.11	-3.76	5.14
5.78	19.56	-1.16	5.04
5.82	23.33	1.95	5.45
5.86	23.97	2.56	4.39
5.9	23.92	2.84	5.43
5.94	27.35	5.23	4.8
5.98	28.63	5.79	4.32
6.02	29.27	7.06	4.42
6.06	27.79	7.47	5.86
6.1	28.73	6.94	6.76
6.14	32.41	9.89	6.23
6.18	30.35	9.36	3.79
6.22	30.17	6.66	4.44
6.26	28.66	5.45	7.59
6.3	31.27	7.5	9.1
6.34	31.45	10.05	3.85
6.38	31.97	10	4.83
6.42	27.41	10.47	5.98
6.46	29.26	8.6253	3.9689
6.5	29.035	8.5991	3.5171
6.54	21.76	8.9	-1.92
6.58	28.51	8.4762	2.5587
6.62	28.215	8.3825	2.0688
6.66	27.903	8.2692	1.5829
6.7	30.36	5.66	-1.16
6.74	29.24	3.66	-0.23
6.78	26.83	7.67	3.73
6.82	25.51	10.55	1.84
6.86	26.13	7.64	0.11
6.9	27.04	6.52	-1.9
6.94	24.88	9.04	-1.75
6.98	24.5	8.9	-0.78
7.02	26.66	5.74	1.46
7.06	24.58	8.02	-2.59
7.1	22.1	4.98	-2.6
7.14	24.32	4.73	-0.58
7.18	25	9.29	2.6
7.22	27.2	8.49	4.48
7.26	24.76	5.18	7.45
7.3	31.65	4.15	1.33
7.34	27.91	4.3	-1.03
7.38	28.34	4.36	2.34
7.42	25.21	5.48	5.84
7.46	27.38	5.16	5.36
7.5	23.42	4.23	6.76
7.54	24	3.28	8.36
7.58	26.71	-0.87	5.09
7.62	25.22	-1.81	3.45
7.66	21.8	0.53	6.66
7.7	21.7	-5.32	1.7
7.74	20.71	-0.98	2.98
7.78	24.35	-2.27	4.92
7.82	22.169	-3.4524	3.5078
7.86	22.175	-3.7297	3.3404
7.9	22.247	-3.9278	3.1673
7.94	21.1	-5.15	-0.18
7.98	24.38	-5.47	2.2
8.02	24.27	-5.32	-1.11
8.06	23.64	-6.11	0.29
8.1	23.1	-2.87	1.67
8.14	21.09	-2.23	4.57
8.18	20.27	-5.02	2.99
8.22	24.758	-3.0463	2.029
8.26	25.253	-2.6759	1.9744
8.3	25.43	-2.39	-1
8.34	23.41	-3.05	1.99
8.38	29.96	2.57	1.68
8.42	29.99	-0.42	5.26
8.46	29.01	-2.73	6.02
8.5	30.67	1.18	4.39
8.54	29.6	2.72	4.18
8.58	31.45	2.85	3.29
8.62	28.58	3.78	2.2
8.66	30.59	3.23	2.1
8.7	29.45	2.52	3.09
8.74	32.77	2.9	4.37
8.78	32.53	5.36	3.02
8.82	32.66	4.28	3.41
8.86	31.71	5.04	3.81
8.9	32.78	5.81	3.05
8.94	32.87	6.52	3.71
8.98	31.94	6.99	5.35
9.02	30.44	7.59	7.38
9.06	31.1	4.02	5.19
9.1	31.28	2.92	3.71
9.14	29.81	3.41	3.07
9.18	29.62	3.7	3.7
9.22	28.8	3.3	3.92
9.26	28.12	2.73	2.89
9.3	27.88	3.25	2.64
9.34	27.44	3.09	4.27
9.38	27.83	4.37	3.82
9.42	26.91	6.01	4.18
9.46	26.14	4.95	2.88
9.5	23.94	5.2	3.16
9.54	23.23	3.82	5.8
9.58	22.93	2.64	6.83
9.62	27.32	3.72	7
9.66	30.77	7.44	7.28
9.7	30.55	10.1	8.03
9.74	27.22	7.27	7.89
9.78	28	7.86	7.12
9.82	30.05	8.75	4.5
9.86	29.57	6.2	3.9
9.9	28.53	5.79	6.17
9.94	27.42	5.31	5.37
9.98	29.11	3.21	4.33
10.02	29.49	2.85	5.05
10.06	31.41	1.69	3.94
10.1	30.85	2.57	2.55
10.14	30.02	2.77	1.01
10.18	29.55	3.91	0.33
10.22	28.42	-0.73	-2.38
10.26	27.11	-2.58	-3.04
10.3	25.1	-4.88	-3.9
10.34	24.48	-2.46	-3.82
10.38	22.97	-4.03	-3.79
10.42	21.74	-4.28	-1.89
10.46	18.8	-5.14	-1.64
10.5	22.46	-2.88	-5.61
10.54	21.53	-1.82	-3.12
10.58	23.23	-2.63	-3.05
10.62	21.83	-6.38	1.89
10.66	24.14	-4.81	-2.79
10.7	19.43	-3.98	0.23
10.74	19.04	-3.74	4.19
10.78	19.04	-2.24	5.69
10.82	20.53	-0.77	6.97
10.86	19.18	1.67	7.71
10.9	19.32	2.07	6.94
10.94	23.2	-0.69	6.12
10.98	25.1	0.98	4.43
11.02	27.88	-0.43	3.61
11.06	26.29	0.11	1.09
11.1	25.52	1.22	0.17
11.14	24.73	2.07	-0.6
11.18	26.52	1.78	4.3
11.22	25.67	6.23	4.86
11.26	26.26	9.75	4.3
11.3	22.62	9.48	6.11
11.34	29.487	5.1688	3.1231
11.38	30.097	5.3688	3.2749
11.42	34.68	6.34	6.24
11.46	31.58	6.74	3.86
11.5	30.92	5.48	3.59
11.54	35.09	3.53	3.67
11.58	32.53	3.85	2.55
11.62	32.06	4.15	4.12
11.66	33.97	5.81	4.32
11.7	31.95	4.32	2.17
11.74	30.72	4.86	3.3
11.78	31.71	5.29	2.78
11.82	31.09	6.02	5.42
11.86	32.13	5.48	5.44
11.9	31.18	6.61	5.76
11.94	32.31	6.35	4.13
11.98	32.45	8.08	7.83
12.02	33.21	6.35	4.56
12.06	31.58	8.43	3.26
12.1	32.7	4.39	1.93
12.14	32.33	1.23	-0.82
12.18	30.64	2.87	1.22
12.22	28.2	0.9	4.5
12.26	31.3	4.06	7.84
12.3	30.63	-0.75	8.11
12.34	30.81	3.87	6.35
12.38	31.07	5.42	5.84
12.42	30.53	7.06	7.13
12.46	30.32	8.48	8.39
12.5	29.1	7.83	8.18
12.54	28.466	3.9375	5.8362
12.58	27.621	3.8046	5.3649
12.62	26.742	3.6668	4.8289
12.66	25.848	3.5282	4.2456
12.7	24.954	3.3931	3.6324
12.74	24.078	3.2655	3.0068
12.78	23.238	3.1496	2.3861
12.82	28.16	0.09	-2.45
12.86	21.73	2.969	1.2292
12.9	24.94	1.2	2.65
12.94	22.6	1.31	2.04
12.98	18.78	4.51	1.03
13.02	20.59	3.08	-4.06
13.06	19.49	3.36	-5.9
13.1	16.67	1.01	-2.46
13.14	15.81	4.98	1.72
13.18	16.25	3.91	3.89
13.22	19.57	3.88	5.42
13.26	20.73	5.31	6.51
13.3	25.3	5.57	2.4
13.34	29.71	3.5	-2.03
13.38	29.49	3.02	-2.75
13.42	27.95	2.93	-4.44
13.46	26.62	0.92	-5.7
13.5	23.52	0.05	-5.29
13.54	26.986	1.8184	-0.69168
13.58	27.06	0.27	4.35
13.62	29.15	-0.28	3.03
13.66	28.46	2.7	0.37
13.7	27.7	0.41	-1.97
13.74	25.42	0.3	-5.29
13.78	23.74	1.42	-1.22
13.82	25.38	-0.03	2.93
13.86	23.54	-0.12	-0.39
13.9	22	-1.46	1.24
13.94	23.81	-1.67	2.28
13.98	26.1	-1.75	2.76
14.02	27.34	-0.39	1.55
14.06	26.13	-1.96	-1.3
14.1	25.81	-3.7	-2.11
14.14	23.08	-1.37	-0.48
14.18	23.1	-2.14	0.8
14.22	26.19	-0.55	5.25
14.26	27.29	1.21	4.06
14.3	28.99	0.57	-0.45
14.34	28.66	2.77	0.34
14.38	26.37	0.32	3.05
14.42	26.01	0.48	5.69
14.46	29.12	2.92	5.13
14.5	26.97	1.71	5.87
14.54	30.43	0.98	3.16
14.58	29.24	0.99	3.43
14.62	31.62	-0.17	-0.53
14.66	27.03	-1.09	-1.36
14.7	26.23	-2.71	0.06
14.74	25.65	-0.21	2.13
14.78	28.94	2.51	2.63
14.82	27.6	4.53	5.58
14.86	32.08	-0.41	6.31
14.9	31.64	2.14	5.31
14.94	32.09	1.86	3.52
14.98	31.26	0.97	3.81
15.02	33.92	1.33	3.56
15.06	34.5	3.26	3.64
15.1	33.09	2.09	1.85
15.14	32.49	2.21	2.79
15.18	30.85	3.87	4.2
15.22	32.6	4.83	3.45
15.26	33.26	6.05	2.55
15.3	33.14	6.49	3.34
15.34	30.91	5.13	5.17
15.38	32.29	4.02	3.62
15.42	32.73	5.25	1.6
15.46	31.97	7.16	2.77
15.5	28.53	8.35	6.1
15.54	34.77	7.77	5.08
15.58	32.44	6.21	5.28
15.62	34.69	5.06	3.4
15.66	33.7	5.16	0.5
15.7	31.15	2.99	-0.87
15.74	29.72	4.31	0.21
15.78	32.107	6.9019	3.0554
15.82	31.946	6.801	2.9819
15.86	31.65	6.15	-3.89
15.9	32.81	6.68	3.22
15.94	32.23	8.26	0.46
15.98	26.85	9.96	6.43
16.02	28.06	8.57	6.55
16.06	28.09	10.74	7.94
16.1	30.134	5.2172	2.3381
16.14	29.798	4.8855	2.2349
16.18	29.447	4.5324	2.1307
16.22	29.084	4.1595	2.026
16.26	28.71	3.7686	1.9215
16.3	28.326	3.3612	1.8177
16.34	27.935	2.9391	1.7154
16.38	27.538	2.5038	1.615
16.42	27.137	2.0571	1.5171
16.46	34.29	8.41	1.36
16.5	26.33	1.136	1.3315
16.54	25.926	0.66488	1.2449
16.58	25.525	0.18892	1.1633
16.62	25.129	-0.2902	1.0872
16.66	24.738	-0.77085	1.0173
16.7	21.24	-9	-0.64
16.74	20.89	-9.48	-0.54
16.78	25.48	-10.24	2.66
16.82	25.81	-8.77	2.09
16.86	26.96	-4.66	3.22
16.9	27.22	-5.49	1.36
16.94	29.13	-1.15	-1.44
16.98	21.68	-0.35	-1.51
17.02	25.04	-1.19	0.7
17.06	21.531	-5.2961	0.78741
17.1	21.317	-5.6841	0.8245
17.14	14.46	-2.4	1.57
17.18	15.44	-1.49	-1.64
17.22	14.24	-3.31	3.5
17.26	14.71	-2.55	4.74
17.3	16.56	-5.08	3.34
17.34	20.35	-8.01	-2.21
17.38	24.03	-7.45	-1.45
17.42	23.91	-9.48	-1.9
17.46	21.53	-9.57	0.05
17.5	20.18	-11.57	2.42
17.54	20.97	-10.6	5.28
17.58	26.4	-8.67	4.64
17.62	26.25	-10.09	3.67
17.66	22.39	-7.67	6
17.7	24.8	-3.7	6.75
17.74	25.07	-3.92	10.05
17.78	24.32	-5.06	7.12
17.82	24.27	-0.69	7.97
17.86	25.13	3.57	4.03
17.9	22.78	2.7	6.57
17.94	27.53	6.52	5.99
17.98	29.43	4.91	5.56
18.02	28.83	3.68	6.66
18.06	31.84	3.71	3.21
18.1	33.52	5.22	3.61
18.14	34.08	5.35	2.99
18.18	35.36	4.87	2.58
18.22	32.75	8.5	2.3
18.26	31.94	9.14	4.48
18.3	29.4	9.44	4.17
18.34	28.15	8.51	2.31
18.38	26.85	9.44	4.96
18.42	26.76	8.06	7.74
18.46	25.82	3.72	4.43
18.5	31.88	3.79	6.4
18.54	33.7	1.83	7.12
18.58	34.99	4.33	11.53
18.62	37.07	3.76	6.65
18.66	32.6	5.66	3.83
18.7	35.27	2.27	5.58
18.74	36.15	1.9	2.78
18.78	34.12	2.91	-0.15
18.82	32.86	2.28	5.19
18.86	34.25	1.36	3.12
18.9	34.48	0.1	-0.72
18.94	30.36	2.27	3.12
18.98	29.25	1.91	2.87
19.02	29.49	1.01	-1.64
19.06	27.33	1.66	-1.28
19.1	25.31	3.19	-2.58
19.14	23.7	-2.52	-0.8
19.18	23.52	-1.76	-2.66
19.22	22.74	0.43	0.96
19.26	22.38	1.15	5.9
19.3	21.19	0.12	1.54
19.34	19.67	-0.56	2.3
19.38	17.75	-0.76	-2
19.42	22.72	0.09	1.8
19.46	22.06	-1.87	2.75
19.5	26.22	0.6	4.92
19.54	24.63	1.03	5.06
19.58	25.18	0.55	4.72
19.62	24.87	3.02	3.58
19.66	28.72	3.28	4.03
19.7	30.55	4.12	3.07
19.74	28.93	4.53	4.77
19.78	30.01	3.64	3.79
19.82	27.35	4.56	3.51
19.86	28.15	4.96	4.68
19.9	27.59	3.5	3.42
19.94	28.48	4.96	4.63
19.98	27.84	6.13	4.64
20.02	29.73	5.51	3.9
20.06	29.27	5.6	4.04
20.1	29.43	4.35	5.01
20.14	28.58	4.07	3.19
20.18	27.47	3.78	4.77
20.22	28.73	3.25	4.45
20.26	31.21	3.28	3.37
20.3	30.26	4.24	2.32
20.34	29.65	4.56	4.2
20.38	30.56	4.86	4.62
20.42	31.45	5.69	4.36
20.46	30.93	5.62	4.64
20.5	32.63	6.71	3.95
20.54	32.51	7.59	5.04
20.58	34.98	9.73	8.48
20.62	38.04	8.31	8.81
20.66	35.307	7.5799	5.8089
20.7	35.473	7.6715	5.7882
20.74	35.547	7.7147	5.7401
20.78	35.529	7.7094	5.6671
20.82	35.417	7.6559	5.5716
20.86	39.84	7.55	7.64
20.9	39.21	7.12	8.04
20.94	36.51	4.25	4.48
20.98	33.67	6.4	3.12
21.02	32.69	6.37	-0.27
21.06	26.84	8.12	1.69
21.1	29.94	4.98	5.57
21.14	26.37	5.12	6.4
21.18	29.83	8.01	4.23
21.22	27.96	4.61	5.53
21.26	30.57	4.5	5.25
21.3	27.68	1.64	1.91
21.34	27.9	2.46	3.11
21.38	26.56	1.82	2.61
21.42	25.05	2.4	2.86
21.46	23.68	2.84	3.64
21.5	22.28	0.63	3.13
21.54	21.57	2.18	2.08
21.58	21.74	2.11	2.07
21.62	22.54	1.45	2.62
21.66	22.27	0.42	2.46
21.7	22.86	2.73	0.67
21.74	21.16	4.19	1.18
21.78	25.92	2.95	3.82
21.82	25.65	1.18	5.63
21.86	27.13	2.07	4.18
21.9	27.2	3.76	5.05
21.94	26.56	5.94	2.72
21.98	26.91	8.17	4.14
22.02	26.95	7.22	3.73
22.06	29.64	2.21	6.72
22.1	29.6	0.38	4.14
22.14	29.9	0.63	5.13
22.18	31.05	0.41	3.19
22.22	29.31	1.53	3.11
22.26	29.99	2.01	3
22.3	29.56	2.55	3.29
22.34	30.12	2.42	2.26
22.38	29.67	1.49	0.64
22.42	30.66	2.93	0.48
22.46	30	2.93	-0.71
22.5	28.48	2.55	1.1
22.54	28.3	4.3	3.08
22.58	28.87	7.86	1.92
22.62	25.69	3.94	6.82
22.66	25.53	6.83	7.06
22.7	28.81	7.49	8.23
22.74	28.68	5.23	5.68
22.78	29.25	7.26	5.04
22.82	28.06	2.28	7.72
22.86	31.02	1.24	5.71
22.9	34.46	0.8	3.59
22.94	38.34	-1.99	-0.95
22.98	34.83	-1.06	1.39
23.02	33.46	1.61	2.69
23.06	31.62	2.77	1.95
23.1	31.03	4.5	1
23.14	29.46	2.5	-0.3
23.18	26.92	-0.21	-0.46
23.22	26.85	-1.28	-0.06
23.26	29.33	1.79	2.96
23.3	26.34	0.26	2.52
23.34	30.23	0.41	2.78
23.38	31	1.14	4.13
23.42	33.64	2.08	4.62
23.46	34.1	1.17	4.45
23.5	33.03	1.15	2.63
23.54	32.52	1.37	2.25
23.58	31.45	2.24	2.28
23.62	30.55	1.63	2.46
23.66	30.3	2.9	2.58
23.7	29.91	3.38	2.49
23.74	30.99	2.22	2.21
23.78	30.08	2.78	2.43
23.82	30.78	2.78	3.29
23.86	30.56	3.16	2.51
23.9	29.83	3.67	2.28
23.94	29.45	3.76	2.43
23.98	29.49	3.53	3.2
24.02	28.86	4.42	3.23
24.06	28.39	3.94	3.26
24.1	28.54	3.26	4.03
24.14	28.43	4.92	2.07
24.18	28.36	5.38	1.42
24.22	27.71	6.13	2.34
24.26	26.75	4.83	1.48
24.3	25.22	4.98	5.27
24.34	26.64	5.02	2.66
24.38	28.09	5.16	0.72
24.42	28.69	4.63	1.15
24.46	27.13	5.65	3.56
24.5	26.34	4.7	5.22
24.54	29.5	4.22	0
24.58	27.24	4.99	-0.89
24.62	28.12	5.45	0.5
24.66	26.83	4.83	3.95
24.7	23.32	6.16	5.35
24.74	23.61	4.33	5.79
24.78	21.2	5.6	6.5
24.82	26.49	5.37	9.44
24.86	30.46	7.15	9.78
24.9	27.305	5.5297	2.9437
24.94	36.87	5.59	-0.53
24.98	31.32	8.21	0.47
25.02	29.31	6.39	0.67
25.06	26.99	5.75	0.27
25.1	24.6	5.04	-0.27
25.14	23.13	2.09	0.68
25.18	24.13	3.05	1.17
25.22	23.3	0.5	1.26
25.26	29.68	0.41	-2.04
25.3	30.38	3.7	-0.68
25.34	29.16	6.73	4.34
25.38	23.01	2.07	8.1
25.42	23.46	2.85	6.7
25.46	21.72	3.78	6.35
25.5	25.16	5.72	6.03
25.54	26.97	6.16	6.88
25.58	29.31	10.91	7.62
25.62	29.056	4.9369	7.7213
25.66	28.17	7.87	13.35
25.7	30.057	4.1072	7.2542
25.74	32.26	2.52	7.94
25.78	31.36	6.7	10.18
25.82	33.82	0.65	9.4
25.86	34.98	-1	5.01
25.9	33.86	2.55	4.39
25.94	27.56	-0.06	-1.11
25.98	27.12	-3.32	0.53
26.02	26.93	-3.06	-1.09
26.06	26.52	-0.95	-1.13
26.1	25.4	1.18	-1.86
26.14	26.2	-1.93	2.73
26.18	25.28	-1.55	2.62
26.22	22.36	-2.16	1.3
26.26	25.43	-0.27	2.04
26.3	23.86	-1.25	1.92
26.34	24.73	-3.77	0.86
26.38	24.72	-0.28	-1.66
26.42	22.63	0	-2.92
26.46	24	0.14	-0.84
26.5	22.96	-1.89	-0.12
26.54	21.99	-5.49	-0.43
26.58	22.78	-1.93	2.07
26.62	24.57	-2.9	2.95
26.66	23.01	-3.06	1.08
26.7	22.67	-4.3	2.65
26.74	30.09	-2.4	3.84
26.78	24.718	-0.01824	1.0619
26.82	25.028	0.12651	1.1797
26.86	28.3	3.7	-2.2
26.9	24.45	0.52	-1.39
26.94	24.21	0.84	-1.73
26.98	25.3	1.63	-2.11
27.02	29.35	3.27	-1.69
27.06	26.9	5.95	-2.08
27.1	23.86	6.87	2.96
27.14	27.995	1.1309	1.8524
27.18	28.366	1.263	1.8901
27.22	28.722	1.4022	1.9147
27.26	30.55	4.2	6.64
27.3	30.8	5.31	6.2
27.34	29.22	0.88	5.34
27.38	28.59	-0.28	4.41
27.42	30.05	-2.04	5.48
27.46	29.25	-1.28	3.15
27.5	28.85	-2.44	4.37
27.54	29.1	-3.52	7.86
27.58	30.636	3.2599	1.406
27.62	30.629	3.565	1.2528
27.66	33.61	5.99	-0.75
27.7	33.52	4.52	-3.61
27.74	33.08	5.57	-6.64
27.78	30.39	5.34	-4.12
27.82	26.79	7.23	-1.62
27.86	29.88	6.78	-0.33
27.9	28.57	9.31	-3.23
27.94	26.49	9.56	-3.6
27.98	25.87	8.85	-1.89
28.02	25.15	9.29	1.35
28.06	25.79	7.13	2.81
28.1	26.95	6.96	-0.86
28.14	24.08	8.84	1.26
28.18	20.07	11.69	5.22
28.22	18.42	10.54	9.09
28.26	21.77	7.07	6.26
28.3	27.25	6.07	1.7
28.34	26.25	4.38	5.31
28.38	31.39	3.15	6.66
28.42	30.85	1.51	5.08
28.46	33	3.37	3.07
28.5	30.65	2.59	2.81
28.54	27.99	0.19	0.27
28.58	25.87	2.97	0.81
28.62	26.6	-0.09	2.72
28.66	25.87	-3.16	3.54
28.7	29.13	-2.53	6.53
28.74	27.47	-1.31	6.55
28.78	27.86	-1.68	4.75
28.82	30.21	0.93	3.95
28.86	29.7	-1.87	0.67
28.9	25.84	-0.99	1.94
28.94	28.01	2.17	3.29
28.98	28.83	2.21	4.33
29.02	29.04	2.76	4.48
29.06	28.36	3.15	3.12
29.1	27.49	1.61	1.33
29.14	26.01	0.89	-0.12
29.18	25.75	0.7	-0.02
29.22	24.36	1.15	-1.04
29.26	23.45	1.52	1.85
29.3	24.18	0.09	4.45
29.34	22.32	0.94	2.86
29.38	22.16	2.24	2.95
29.42	22.49	2.54	3.17
29.46	23.79	1.41	4.07
29.5	27.4	7.51	4.36
29.54	29.52	6.77	3.18
29.58	30.03	5.87	1.94
29.62	30.13	7.05	2.34
29.66	31.62	8.75	4.57
29.7	32.48	9.51	5.48
29.74	34.71	8.92	8.53
29.78	35.45	6.67	6.61
29.82	33.26	6.74	5.11
29.86	33.79	4.44	2.96
29.9	35.95	3.23	1
29.94	35.59	1.66	-1.12
29.98	32.77	1.88	-0.54
30.02	30.53	2.3	0.62
30.06	25.79	5.19	-0.55
30.1	25.83	4.71	2.26
30.14	24.93	2.7	4.08
30.18	22.84	5.74	5.81
30.22	22.34	7.98	7.12
30.26	28.6	6.09	4.56
30.3	28.59	4.13	4.7
30.34	32.74	6.58	1.85
30.38	32.88	9.49	1.97
30.42	29.83	11.75	4.4
30.46	29.05	10.73	4.19
30.5	27.66	10.98	6.29
30.54	25.6	10.02	7
30.58	25.54	5.4	8.18
30.62	23.85	6.78	7.53
30.66	26.52	4.53	8.93
30.7	25.79	2.44	5.88
30.74	26.03	0.26	5.81
30.78	27.54	-2.24	5.92
30.82	26.02	2.37	6.43
30.86	23.51	0.06	7.82
30.9	26.77	-1.16	9.32
30.94	30.7	3.97	5.06
30.98	30.72	4.1	2.34
31.02	31.29	6.31	1.69
31.06	31.6	7.36	1.7
31.1	30.65	7.42	2.06
31.14	29.81	6.42	1.66
31.18	30.14	7.42	3.12
31.22	28.08	7.95	3.41
31.26	28.78	7.44	4.13
31.3	28.98	8.19	2.4
31.34	27.66	6.57	2.31
31.38	30.35	8.23	1.12
31.42	30.23	6.8	0.09
31.46	27.8	7	2.46
31.5	29.01	6.24	5.45
31.54	28.96	6.49	4.52
31.58	27.18	3.51	3.39
31.62	27.16	4.55	4.79
31.66	27.43	3.47	4.15
31.7	24.32	1.47	1.11
31.74	24.03	6.06	0.69
31.78	26.34	6.31	-0.32
31.82	26.18	3.61	2.34
31.86	26.98	2.7	3.05
31.9	24.72	3.54	-0.03
31.94	25.04	8.38	0
31.98	26.7	4.15	-2.5
32.02	25.67	6.07	-0.89
32.06	23.05	4.62	6.7
32.1	27.07	5.54	4.55
32.14	25.1	4.02	3.16
32.18	21.79	4.39	7.12
32.22	22.61	4.39	7.68
32.26	27.32	-0.12	5.15
32.3	29.49	-0.12	2.64
32.34	26.11	3.56	3.32
32.38	27.8	1.15	5.14
32.42	29.58	-0.9	-1.76
32.46	26.33	3.82	-3.6
32.5	27.05	2.67	0.53
32.54	25.5	4.5	0.71
32.58	24.61	4.15	2.51
32.62	21.95	2.15	-1.4
32.66	22.18	4.12	-1.4
32.7	21.86	3.89	0.41
32.74	21.72	1.34	2.45
32.78	20.97	1.09	4.24
32.82	22.65	3.58	7.06
32.86	22.86	0.71	8.14
32.9	24.13	2.1	5.91
32.94	25.64	4.84	1.16
32.98	23.02	6.09	0.89
33.02	21.99	4.01	-1.17
33.06	20.91	2.78	-4.75
33.1	20.82	3.77	-1.09
33.14	25.89	-1.84	0.03
33.18	25.61	-2.94	-0.83
33.22	24.06	-3.01	0.74
33.26	25.16	-0.03	4.39
33.3	26.76	-0.48	4.47
33.34	27.09	2.01	2.87
33.38	26.33	2.07	2.2
33.42	28.61	2.25	3.35
33.46	31.15	2.26	-1.02
33.5	28.68	2.34	-3.08
33.54	28.49	0.61	-4.84
33.58	24.385	0.77089	1.2011
33.62	24.282	0.65976	1.3242
33.66	24.2	0.52666	1.4541
33.7	22.13	-5.69	0.77
33.74	21.54	-1.48	-0.32
33.78	20.74	0.74	0.8
33.82	20.7	1.55	1.64
33.86	21.63	3.39	2.2
33.9	21.57	2.55	4.36
33.94	19.99	0.59	6.84
33.98	23.21	-4.78	6.12
34.02	24.02	-4.42	-0.68
34.06	18.78	-0.19	3.67
34.1	25.632	-1.3141	2.857
34.14	26.063	-1.4182	2.9393
34.18	26.558	-1.4954	3.007
34.22	26.66	4.25	4.95
34.26	32.16	-1.78	5.42
34.3	34.34	-1.55	3.42
34.34	33.14	-2.69	1.19
34.38	35.93	-3.98	1.13
34.42	33.67	-2.75	1.85
34.46	33.57	-1.67	1.83
34.5	33.94	-0.46	1.76
34.54	33.97	0.15	1.78
34.58	34.63	0.15	1.73
34.62	33.31	0.18	3.57
34.66	35.29	2.39	4.06
34.7	34.02	4.47	3.61
34.74	33.37	5.57	4.65
34.78	32.51	6.26	4.82
34.82	31.64	7.62	4.85
34.86	30.91	7.86	4.89
34.9	29.67	8.32	4.42
34.94	30.65	6.79	5.99
34.98	31.48	7.71	3.85
35.02	32.99	7.62	2.87
35.06	31.21	8.44	4.49
35.1	32.45	8.22	4.12
35.14	33.65	8.96	3.17
35.18	33.04	10.5	3.35
35.22	31.91	9.04	2.28
35.26	33.39	9.39	1.69
35.3	32.31	8.18	1.24
35.34	32.96	4.18	0.59
35.38	30.33	4.79	2.08
35.42	31.8	4.33	3.13
35.46	32.03	4.45	3
35.5	33.26	2.15	3.45
35.54	33.18	2.52	3.16
35.58	33.29	2.74	2.74
35.62	33.66	3.23	2.52
35.66	33.01	2.43	3.03
35.7	32.65	3.09	2.61
35.74	30.03	4	4.44
35.78	32.3	4.53	3.57
35.82	33.35	5.37	3.05
35.86	33.45	3.44	5.07
35.9	33.48	1.39	6.74
35.94	35.86	3.31	6.49
35.98	29.29	0.7793	1.5562
36.02	28.202	-0.12789	0.94133
36.06	27.112	-1.0263	0.34837
36.1	26.67	-1.99	-5.07
36.14	26.11	-1.08	-4.86
36.18	22.41	-0.36	-1.31
36.22	22.04	-3.22	-0.03
36.26	22.01	-4.87	-0.3
36.3	22.07	-5.59	-3.21
36.34	21.51	-7.59	-0.51
36.38	18.18	-4.29	1.8
36.42	21.27	-5.82	2.31
36.46	26.9	-1.81	0.41
36.5	25.19	0.59	0.63
36.54	23.82	1.93	3.81
36.58	26.52	-2.38	5.91
36.62	25.79	-1.97	3.73
36.66	25.03	-2.44	7.25
36.7	27.41	2.78	4.45
36.74	28.86	3.49	4.03
36.78	27.23	4.07	3.32
36.82	28.27	0.82	4.1
36.86	27.42	3.28	3.56
36.9	26.64	2.97	3.39
36.94	26.04	4.17	2.25
36.98	26.55	5.66	3.08
37.02	22.74	5.48	3.91
37.06	22.17	4.48	4.99
37.1	20.41	3.45	6.49
37.14	21.627	3.3894	5.428
37.18	21.047	3.218	5.8123
37.22	20.566	3.0345	6.2026
37.26	20.208	2.8499	6.5877
37.3	17.9	0.64	10.44
37.34	17.99	-2.68	10.81
37.38	17.98	0.66	9.3
37.42	17.81	0.98	8.16
37.46	22.07	0.95	6.49
37.5	25.08	3.61	4.26
37.54	26.66	5.66	3.85
37.58	29.04	5.41	4.63
37.62	28.47	7.98	10.97
37.66	25.61	4.44	10.17
37.7	29.07	4.73	6.89
37.74	33.4	-1.55	7.74
37.78	30.2	3.59	2.99
37.82	28.08	3.61	1.43
37.86	29.12	2.95	1.21
37.9	27.88	0.05	0.25
37.94	27.11	-0.15	-1.68
37.98	28.66	0.85	0.93
38.02	26.45	5.56	0.5
38.06	28.69	7.56	3.26
38.1	23.49	10.28	8.17
38.14	26.67	3.7049	0.6717
38.18	26.327	3.7939	0.868
38.22	26.018	3.8844	1.1206
38.26	25.759	3.9766	1.4121
38.3	26.7	1.34	-1.04
38.34	29.16	2.64	-1.6
38.38	29.51	3.34	-0.54
38.42	24.52	5.42	3.63
38.46	24.51	3.44	4.06
38.5	23.38	3.76	4.33
38.54	22.9	3.85	4.42
38.58	25.01	4.88	3.5
38.62	29.67	5.72	2.84
38.66	32.16	7.65	1.3
38.7	30.92	5.81	2.71
38.74	30.13	3.85	1.63
38.78	28.2	3.61	2.55
38.82	28.48	1.88	2.32
38.86	23.65	0.89	-1.01
38.9	25.98	3.21	0.45
38.94	27.93	3.97	4.18
38.98	28.52	4.93	5.28
39.02	28.6	6.14	4.71
39.06	30.47	5.69	3.53
39.1	27.77	4.45	-0.07
39.14	28	2.41	-1.16
39.18	22.73	2.41	-0.57
39.22	24.47	2.34	2.1
39.26	24.8	3.32	0.3
39.3	27.11	2.97	4.8
39.34	27.96	1.58	2.49
39.38	28.59	0.69	1.47
39.42	27.62	0.38	1.81
39.46	25.67	-0.49	2.21
39.5	25.45	4.11	5.84
39.54	26.59	1.3	1.27
39.58	24.69	1.39	-1.4
39.62	25.66	1.3	-0.92
39.66	27.59	-1.02	-1.8
39.7	26.78	-0.6	0.81
39.74	27.901	1.0795	1.1006
39.78	28.231	1.3714	1.2596
39.82	28.86	0.43	3.39
39.86	31.16	1.28	-1.1
39.9	30.76	3.08	0.97
39.94	29.37	4.34	3.17
39.98	29.6	3.29	4.36
40.02	28.84	3.13	2.45
40.06	29.71	4.56	3.45
40.1	30.01	5.65	3.41
40.14	30.06	5.4	4.21
40.18	29.38	6.12	4.92
40.22	30.11	6.08	2.93
40.26	30.35	5.84	3.28
40.3	31.17	5.84	4.43
40.34	31.04	6.98	5.49
40.38	31.83	7.77	5.9
40.42	33.29	8.26	6.57
40.46	33.2	8.76	5.57
40.5	34.25	9.61	8.23
40.54	34.28	9.01	9.58
40.58	32.62	8.63	7.69
40.62	32.03	5.81	4.02
40.66	31.95	5.78	3.53
40.7	31.11	7.5	3.85
40.74	36.1	6.14	5.74
40.78	34.59	9.25	5.37
40.82	32.54	11.54	3.42
40.86	30.073	5.8369	3.1592
40.9	29.241	5.4639	2.7284
40.94	26.46	2.24	0.46
40.98	29.92	2.83	3.43
41.02	27.48	2.49	2.97
41.06	25.78	1.11	-0.93
41.1	23.24	1.98	-0.07
41.14	23.55	4.75	3.33
41.18	23.72	5.1	1.93
41.22	26.59	6.14	3.43
41.26	30.35	4.41	5.22
41.3	29.75	7.98	3.36
41.34	25.71	-0.03	4.8
41.38	28.93	1.09	4.77
41.42	24.71	3.67	1.73
41.46	22.69	5.01	2.81
41.5	22.43	3.46	3.7
41.54	24.314	5.2496	0.65683
41.58	25.04	8.48	-3.58
41.62	24.3	5.63	-2.49
41.66	22.51	6.24	-5.11
41.7	20.76	4.51	-3.84
41.74	20.36	4.45	-0.58
41.78	18.69	7.82	0.58
41.82	21.199	4.3492	-1.6858
41.86	20.743	4.1414	-1.9532
41.9	20.3	3.9234	-2.1859
41.94	19.877	3.6987	-2.378
41.98	19.479	3.4704	-2.5235
42.02	19.111	3.2418	-2.6166
42.06	18.78	3.0161	-2.6512
42.1	18.49	2.7966	-2.6214
42.14	18.248	2.5864	-2.5213
42.18	18.058	2.389	-2.3449
42.22	24.84	1.36	-5.08
42.26	19.51	1.45	-1.1
42.3	20.17	-0.54	-0.03
42.34	19.49	1.07	-1.28
42.38	16.57	-2.23	-1.89
42.42	13.02	4.45	3.33
42.46	14.39	3.85	5.12
42.5	17.71	2.95	6.11
42.54	21.7	2.81	4.49
42.58	20.23	2.93	4.38
42.62	22.46	1.95	4.5
42.66	22.44	0.2	4.61
42.7	21.65	-3.78	4.93
42.74	21.52	-1.04	6.37
42.78	24.1	1.83	6.26
42.82	25.95	-1.79	6.17
42.86	27.17	-2.6	6.23
42.9	29.58	-2.25	5.37
42.94	27.46	-1.01	7.35
42.98	27.94	1.8	8.97
43.02	28.39	4.77	8.31
43.06	24	7.2	6.19
43.1	26.46	1.52	3.48
43.14	24.17	2.16	1.98
43.18	25.81	1.41	1.6
43.22	27.28	1.57	2.18
43.26	26.65	1.51	1.58
43.3	27.61	2.02	1.13
43.34	26.51	2.98	2.35
43.38	27.26	3.38	2.4
43.42	28.81	4.71	2.99
43.46	25.92	4.12	2.52
43.5	26.19	4.27	2.14
43.54	24.33	3.35	2.1
43.58	24.95	0.69	5.28
43.62	26.51	2.46	5.19
43.66	28.4	4.62	1.79
43.7	29.34	5.34	3.82
43.74	30.52	7.06	4.11
43.78	31.71	7.83	3.38
43.82	30.76	8.84	3.88
43.86	31.54	9.34	4.07
43.9	29.34	11.28	5.65
43.94	34.98	10.67	8.72
43.98	36.04	11.77	7.54
44.02	37.11	7.9	9.63
44.06	32.64	8.78	8.95
44.1	31.62	9.54	7.8
44.14	34.09	2.61	9.51
44.18	35.01	4.65	9.42
44.22	37.92	-0.76	7.02
44.26	35.25	-0.51	6.73
44.3	36.22	-5.01	7.73
44.34	35.83	-3.35	3.96
44.38	33.49	-2.82	3.23
44.42	32.59	-5.8	-1.76
44.46	31.12	-4.97	-2.44
44.5	31.77	-3.8	0.78
44.54	30.69	-6.8	0.89
44.58	31.59	-6.9	0.49
44.62	30.75	-3.73	-0.18
44.66	32.6	-2.6	-1.28
44.7	31.22	1.19	-1.07
44.74	28.009	-3.0184	-0.94334
44.78	27.11	0.68	4.89
44.82	25.63	-3.06	1.63
44.86	25.28	-2.98	-1.97
44.9	24.92	-2.64	-4.51
44.94	22.57	-0.53	-2.56
44.98	24.64	-4.57	0.86
45.02	23.37	-4.36	4.82
45.06	22.34	0.86	3.56
45.1	18.42	-4.83	4.87
45.14	19.88	-4.9	3.99
45.18	21	-3.81	4.77
45.22	22.79	-2.14	5.55
45.26	23.28	0.23	3.28
45.3	20.14	-1.17	4.51
45.34	26.82	1.99	3.67
45.38	29.14	3.7	2.91
45.42	32.78	4.01	1.92
45.46	29.22	2.95	3.19
45.5	29.53	2.18	5.91
45.54	30.51	3.32	5.75
45.58	31.71	4.3	3.98
45.62	30.95	4.71	1.03
45.66	31.52	5.47	3.79
45.7	31.68	3.87	3.08
45.74	31.13	4.26	2.29
45.78	28.56	5.52	4.39
45.82	30.74	5.59	2.51
45.86	28.1	5.48	3.62
45.9	30.07	4.54	2.9
45.94	30.71	5.04	2.13
45.98	29.87	3.59	1.34
46.02	29.49	2.23	0.89
46.06	28.96	3.7	2.33
46.1	29.15	4.57	2.57
46.14	27.67	3.88	3.85
46.18	27.42	2.72	4.22
46.22	23.43	2.77	3.53
46.26	26.11	2.92	5.02
46.3	28.95	6.09	5.84
46.34	30.38	5.81	6.3
46.38	29.07	1.27	5.69
46.42	24.65	2.47	7.38
46.46	24.03	4.79	9.7
46.5	23.16	1.75	7.29
46.54	29.329	4.361	5.6082
46.58	30.326	4.5919	5.2253
46.62	31.353	4.8357	4.8006
46.66	32.383	5.0883	4.3496
46.7	32.07	8.42	-1.14
46.74	36.26	6.57	4.16
46.78	34.99	5.75	2.36
46.82	39.4	5.55	0.52
46.86	36.17	5.08	4.45
46.9	35.74	6.44	4
46.94	38.15	6.31	3.25
46.98	37.76	7.53	2.55
47.02	36.67	5.79	-0.34
47.06	36.21	7.81	0.3
47.1	33.78	7.52	2.59
47.14	34.64	7.5	2.94
47.18	34.74	7.81	3.31
47.22	36.61	8.45	3.85
47.26	30.56	6.98	4.4
47.3	32.7	6.44	8.55
47.34	35.65	6.79	7.06
47.38	34.97	5.02	6.34
47.42	32.03	2.99	3.09
47.46	32.14	3.99	5.63
47.5	32.08	3.36	5.01
47.54	32.17	4.7	5.73
47.58	30.34	5.53	4.02
47.62	32.25	6.72	4.92
47.66	31.56	9.98	5.3
47.7	29.3	6.88	7.18
47.74	33.61	5.61	9.28
47.78	35.32	6.62	10.74
47.82	30.518	5.4743	3.1796
47.86	30.123	5.3124	2.6126
47.9	29.747	5.1341	2.07
47.94	29.15	3.47	-4.88
47.98	30.6	2.96	-3.06
48.02	30.47	3.62	-1.87
48.06	30.79	3.41	0.14
48.1	30.17	5.48	-2.04
48.14	28.14	4.63	-0.31
48.18	25.84	4.37	2.4
48.22	23.2	3.11	4.3
48.26	24.37	2.93	7.23
48.3	29.61	5.52	4.09
48.34	30.67	4.21	2.52
48.38	33.73	2.15	-0.24
48.42	32.02	1.04	1.51
48.46	30.55	-0.06	2.31
48.5	25.18	-3.13	7.03
48.54	28.763	1.2562	1.8462
48.58	28.783	1.3314	1.6736
48.62	28.791	1.433	1.5288
48.66	28.784	1.5505	1.4281
48.7	28.67	-2.62	-6
48.74	27.94	-2.4	-4.33
48.78	25.54	0.74	-2.79
48.82	29.36	4	1.63
48.86	28.98	6.53	5.88
48.9	30.44	6.52	8.01
48.94	28.09	5.57	4.77
48.98	25.01	-0.05	5.51
49.02	27.23	-0.33	9.1
49.06	30.94	0.83	9.22
49.1	25.81	1.13	7.99
49.14	26.6	-1.22	3.14
49.18	25.5	-0.32	2.49
49.22	25.45	0.08	1.72
49.26	25.62	-1.52	2.08
49.3	25.39	-2.48	0.23
49.34	22.52	-0.71	-1.44
49.38	17.47	-4.71	-0.54
49.42	18.2	-4.18	-0.63
49.46	18.69	-5.28	-1.6
49.5	22.72	-2.1	-1.43
49.54	24.12	-2.71	1.93
49.58	21.74	-0.62	3.02
49.62	27.78	2.66	2.46
49.66	31.15	3.18	0.91
49.7	31.92	4.06	0.41
49.74	28.27	2.52	2.71
49.78	27.53	1.83	3.11
49.82	27.64	2.29	3.24
49.86	26.79	1.92	3.73
49.9	27.13	3.67	3.28
49.94	28.39	4.65	2.68
49.98	28.1	4.06	2.46
50.02	29.87	2.9	3.91
50.06	31.03	2.64	3.79
50.1	30.79	2.37	5.33
50.14	34.76	2.41	4.4
50.18	32.78	-1.22	-2.29
50.22	28.62	0.41	-0.65
50.26	27.51	-1.97	0.25
50.3	31.963	1.4124	2.1854
50.34	32.368	1.5884	2.2727
50.38	32.769	1.7996	2.3797
50.42	33.165	2.0395	2.5024
50.46	33.555	2.3016	2.6366
50.5	31.66	1.49	3.82
50.54	32.79	2.49	3.47
50.58	33.78	3.33	3.6
50.62	34.77	2.81	3.81
50.66	36.88	3.73	3.88
50.7	37.01	4.31	4.07
50.74	38.11	5.22	3.35
50.78	37.85	5.41	2.91
50.82	37.02	6.91	1.96
50.86	35.6	7.53	3.59
50.9	37.81	2.34	4.88
50.94	34.92	2.51	3.43
50.98	36.01	3.58	3.91
51.02	35.53	5.63	2.28
51.06	32.76	5.13	1.83
51.1	33.57	4.59	2.14
51.14	32.72	4.84	3.57
51.18	31.91	4.83	4
51.22	31.81	4.39	4.92
51.26	31.71	4.55	6.11
51.3	32.91	4.72	6.01
51.34	34.89	6.15	4.62
51.38	34.53	6.31	3.29
51.42	35.28	7.66	3
51.46	35.51	8.37	1.11
51.5	32.63	8.49	0.71
51.54	30.39	7.06	0.4
51.58	28.45	6.73	2.94
51.62	28.63	7.41	3.7
51.66	27.82	6.31	4.26
51.7	30.04	7.99	4.77
51.74	28.47	9.37	8.09
51.78	32.29	9.44	10.42
51.82	35.57	7.52	12.32
51.86	37.2	6.93	10.31
51.9	30.725	3.8194	4.0286
51.94	38.38	3.17	0.17
51.98	32.91	7.5	3.74
52.02	30.69	7.03	3.64
52.06	30.2	5.81	2.79
52.1	30.08	4.42	2.8
52.14	29.78	2.02	3.94
52.18	29.46	1.63	4.27
52.22	29.6	1.07	3.17
52.26	29.58	-1.27	5.85
52.3	27.608	0.33727	3.7052
52.34	27.283	0.11257	3.6521
52.38	31.55	-0.63	-3.43
52.42	30.19	-1.36	-1.05
52.46	27.26	-1.52	-3.35
52.5	24.72	-7.05	-3.42
52.54	25.674	-0.70705	3.3596
52.58	25.361	-0.81308	3.2984
52.62	18.08	-7.52	0.24
52.66	17.56	-6.33	2.99
52.7	17.63	-6.72	5.22
52.74	17.81	-5.65	7.12
52.78	18.1	-1.29	7.18
52.82	17.29	-8.31	9.25
52.86	23.331	-1.0649	2.8907
52.9	23.072	-1.0358	2.84
52.94	22.824	-0.99164	2.7922
52.98	22.586	-0.93284	2.7478
53.02	25.16	3.32	4.81
53.06	24.15	3.26	3.02
53.1	23.35	3.54	2.6
53.14	26.41	2.46	1.26
53.18	21.579	-0.43382	2.5898
53.22	27.11	6.09	3.82
53.26	22.59	1.18	2.29
53.3	20.91	-1.87	2.13
53.34	17.81	-0.98	6.06
53.38	19.25	-1.49	1.78
53.42	20.866	0.56169	2.5904
53.46	20.809	0.76391	2.616
53.5	27.57	7.15	3.37
53.54	25.72	7.48	4.79
53.58	24.23	4.91	1.22
53.62	20.53	2.47	2.64
53.66	21.04	-2.26	0.44
53.7	19.71	0.22	0.59
53.74	20.31	0.96	1.07
53.78	20.2	1.65	1.22
53.82	22.1	1.42	3.75
53.86	19.78	2.41	6
53.9	19.95	4.68	5.78
53.94	18.66	0.57	2.57
53.98	21	3.25	0.5
54.02	15.37	2.52	1.91
54.06	21.222	1.3928	3.9446
54.1	21.867	1.3292	4.1736
54.14	22.567	1.2728	4.384
54.18	23.305	1.2259	4.5716
54.22	24.067	1.1911	4.7322
54.26	24.836	1.1708	4.8616
54.3	31.44	2.55	3.44
54.34	26.05	-0.53	5.45
54.38	26.85	-3.66	7.19
54.42	25.84	-0.15	6.01
54.46	26.21	3.54	6.3
54.5	30.58	0.18	3
54.54	28.08	4.9	2.67
54.58	29.3	1.95	4.37
54.62	29.1	3.42	4.51
54.66	29.82	3.47	3.75
54.7	29.87	2.04	3.12
54.74	29.04	1.52	2.3
54.78	30.14	2	2.09
54.82	29.84	2.35	3.1
54.86	31.17	3.61	3.17
54.9	31.73	1.95	3.85
54.94	30.55	3.57	3.17
54.98	30.43	4.8	1.49
55.02	28.69	3.96	2.07
55.06	28.87	5.01	3.23
55.1	30.17	5.87	3.17
55.14	30.55	4.97	5.9
55.18	31.48	6.34	6.21
55.22	29.834	3.2733	3.4187
55.26	29.6	2.7091	3.3462
55.3	29.331	2.1131	3.262
55.34	29.028	1.5053	3.1698
55.38	28.23	4.15	2.43
55.42	30.16	-2.37	0.83
55.46	29.21	-2.55	0.32
55.5	24.81	-3.39	2.95
55.54	25.36	-1.05	4.53
55.58	27.67	-0.33	3.71
55.62	25.92	0.55	3.91
55.66	26.02	-0.51	2.19
55.7	24.83	-1.67	1.92
55.74	24.39	-1.42	2.35
55.78	23.93	0.28	3.05
55.82	22.6	0.41	2.43
55.86	23.96	-1.4	2.55
55.9	22.89	-3.11	1.92
55.94	23.23	-4.66	0.85
55.98	22.25	-3.89	0.62
56.02	20.23	-5.6	1.56
56.06	19.21	-3.68	2.52
56.1	21.17	-1.78	3.7
56.14	21.68	-4.13	3.97
56.18	21.54	-3.56	-1.16
56.22	19.94	-2.04	3.93
56.26	23.07	-0.44	5.25
56.3	20.99	-3.17	4.75
56.34	23.89	-1.81	8.36
56.38	26.98	0.97	7.67
56.42	29.23	3.96	4.74
56.46	32.97	0.59	3.76
56.5	33.39	0.89	7.27
56.54	33.39	2.54	7.98
56.58	32.68	2.4	6.92
56.62	35.29	1.64	3.7
56.66	35.42	3.88	0.45
56.7	34.93	4.84	1.36
56.74	36.23	5.98	1.66
56.78	38.52	3.75	-1.31
56.82	37.05	4.79	-3.05
56.86	34.56	3.74	-1.99
56.9	35.69	-2.3	-1.7
56.94	30.82	-2.13	-4.87
56.98	28.35	-1.6565	0.10882
57.02	26.493	-2.7421	0.86596
57.06	24.689	-3.7726	1.6882
57.1	20.07	-7.68	1.36
57.14	19.34	-6.52	2.97
57.18	17.71	-6.24	5.92
57.22	18.5	-7.87	8.2
57.26	20.26	-2.51	9.05
57.3	20.06	-8.82	5.2
57.34	18.84	-3.96	5.54
57.38	20.23	-4.49	5.55
57.42	25.6	-2.57	2.46
57.46	23.48	-0.12	2.93
57.5	26.92	-2.3	4.68
57.54	30.38	2.25	3.8
57.58	33.79	5.99	2.28
57.62	31.39	3.78	2.24
57.66	30.44	5.92	2.66
57.7	30.92	6.05	3.57
57.74	31.31	5.24	4.74
57.78	32.51	4.74	5.48
57.82	33.79	6.02	6.89
57.86	32.95	6.24	5.16
57.9	31.08	6.5	4.65
57.94	31.14	6.82	2.22
57.98	31.3	6.37	1.3
58.02	30	6.64	0.86
58.06	29.19	8.33	3.64
58.1	30.68	7.65	2.23
58.14	28.67	5.84	8.48
58.18	29.69	6.64	7.48
58.22	28.66	3.53	8.62
58.26	31.51	6.01	7.2
58.3	33.6	5.48	7.76
58.34	34.22	5.16	6.03
58.38	33.92	2.34	6.32
58.42	33.86	1.23	5.26
58.46	35.73	-2.18	3.2
58.5	32.4	2.86	3.5
58.54	32.34	2.87	4.58
58.58	31.48	2.04	4.57
58.62	29.25	0.09	5.46
58.66	26.82	0.31	5.52
58.7	28.7	1.33	5.14
58.74	28.76	0.76	5.63
58.78	27.74	-5.32	5.52
58.82	27.14	-4.56	6.71
58.86	27.8	-0.88	5.6
58.9	25.81	-0.33	6.32
58.94	28.59	0.55	5.94
58.98	31.52	-0.01	5.54
59.02	31.86	1.09	4.86
59.06	31.77	1.33	5.81
59.1	31.77	1.13	7.16
59.14	31.53	2.44	6.46
59.18	31.55	3.59	5.01
59.22	29.32	4.28	4.28
59.26	31.98	4.69	2.62
59.3	30.68	4.56	2.75
59.34	29.9	3.44	4.09
59.38	30.26	4.32	2.4
59.42	31.57	4.3	2.43
59.46	31.59	4.8	3.49
59.5	31.33	5.51	3.05
59.54	30.87	4.31	1.69
59.58	29.44	3.18	1.26
59.62	29.78	4.1	3.53
59.66	29.22	4.4	2.67
59.7	30.55	3.99	2.29
59.74	30.98	4.03	2.14
59.78	29.56	3.93	1.39
59.82	29.41	3.05	3.05
59.86	28.32	4.13	-0.1
59.9	25.16	4.26	1.27
59.94	23.06	-0.97	6.09
59.98	25.17	0.45	3.85
60.02	26.03	4.19	2.34
60.06	26.34	5.46	3.09
60.1	27.91	5.1	5.73
60.14	27.86	5.36	6.08
60.18	27.41	6.12	5.46
60.22	27.54	7.15	5.72
60.26	28.33	8.44	5.24
60.3	27.83	5.42	6.95
60.34	33.1	9.75	8.38
60.38	32.08	12.03	7.99
60.42	30.909	4.0622	6.4579
60.46	31.072	2.8886	6.3326
60.5	31.17	1.656	6.1407
60.54	31.204	0.40609	5.8801
60.58	30.71	-6.3	3.79
60.62	33.75	-5.46	6.98
60.66	30.24	-7.13	6.37
60.7	32.87	-5.76	-1.89
60.74	29.28	-4.89	6.8
60.78	29.88	-0.42	4.18
60.82	29.37	-2.45	2.13
60.86	25.78	-1.79	2.01
60.9	30.11	-4.87	-3.95
60.94	26.52	-2.41	-2.63
60.98	29.39	-4	-0.34
61.02	27.83	-3.07	-2.15
61.06	28.89	-0.34	-2.62
61.1	26.05	1.05	-1.35
61.14	29.45	1.09	-0.48
61.18	28.86	-0.69	-2.26
61.22	27.74	0.52	1.1
61.26	26.79	-0.51	4.52
61.3	32.08	1.12	1.75
61.34	30.76	1.06	6.17
61.38	30.11	3.09	4.71
61.42	31.68	3.31	4.08
61.46	31.09	3	4.21
61.5	32.79	3.32	5.23
61.54	32.05	2.3	3.21
61.58	33.1	2.23	2.62
61.62	31.29	1.76	2.33
61.66	32.09	1.12	2.43
61.7	31.02	0.83	2.31
61.74	31.65	1.42	2.82
61.78	30.07	0.59	1.86
61.82	29.75	-0.1	2.28
61.86	27.58	0.42	2.59
61.9	28.13	0.43	2.54
61.94	25.94	0.49	2.2
61.98	25.76	0	2.53
62.02	23.47	-0.57	3.4
62.06	23.88	0.1	4.68
62.1	24.3	4.33	4.83
62.14	25.56	1.89	5.06
62.18	24.96	2.79	4.92
62.22	26.61	2.14	5.86
62.26	25.72	1.9	7.02
62.3	27.48	-0.2	5.05
62.34	28.39	2.26	2.84
62.38	32.11	3.3	1.74
62.42	31.39	4.36	2.11
62.46	31.2	3.86	3.79
62.5	31.56	3.5	4
62.54	29.96	3.48	4.58
62.58	30.91	3.73	3.41
62.62	30.85	3.86	4.75
62.66	32.29	-0.19	6.31
62.7	32.6	-1.22	6.8
62.74	32.63	-0.98	2.24
62.78	31.41	-0.14	-1.11
62.82	28.8	-0.21	1.46
62.86	26.56	0.34	1.13
62.9	25.9	1.15	3
62.94	23.82	-0.18	3.59
62.98	25.79	0.01	2.21
63.02	26.74	0.14	2.41
63.06	26.48	0.69	3.29
63.1	25.82	1.77	4.21
63.14	27.21	4.29	4.74
63.18	26.67	1.72	3.29
63.22	22.6	1.68	-0.13
63.26	21.61	-0.8	0.08
63.3	20.36	-2.94	1.75
63.34	18.39	-3.64	3.11
63.38	20.31	-3.15	6.38
63.42	22.81	-2.17	5.74
63.46	21.09	-2.18	4.71
63.5	20	0.97	6.52
63.54	20.26	-1.22	3.83
63.58	19.16	1.97	4.98
63.62	24.15	2.79	4.2
63.66	26.38	3.1	5.01
63.7	25.49	3.7	3.58
63.74	24.85	4.35	2.61
63.78	23.46	2.57	3.47
63.82	24.77	3.64	5.29
63.86	27.77	3.73	4.95
63.9	30.76	5.31	2.56
63.94	32.91	5.82	6.32
63.98	33.86	3.98	7.49
64.02	32.68	5.34	5.28
64.06	33.53	9.09	5.51
64.1	32.79	3.17	-2.35
64.14	32.06	4.68	3.74
64.18	30.4	3.85	3.43
64.22	29.71	1.29	-1.81
64.26	31.85	2.4	2.58
64.3	34.7	2.7	3
64.34	32.55	3.01	-1.99
64.38	33.85	2.27	-0.15
64.42	34.07	4.94	-0.3
64.46	33.2	5.19	-0.3
64.5	29.4	5.13	-0.73
64.54	26.49	4.71	0.84
64.58	27.28	4.01	6.21
64.62	28.72	5.73	7.71
64.66	29.93	4.09	5.68
64.7	30.97	3.16	8.15
64.74	32.19	6.23	4.97
64.78	32.95	9.34	-0.91
64.82	29.89	7.06	1.65
64.86	30.14	7.53	4.06
64.9	29.95	6.39	4.26
64.94	30.93	6.63	3.95
64.98	32.64	7.55	5.48
65.02	31.39	7.47	5.19
65.06	33.56	7.6	5.92
65.1	34.64	3.48	4.73
65.14	33.34	3.02	5.21
65.18	29.67	0.91	4.29
65.22	28.17	1.23	7.73
65.26	26.27	2.82	8.78
65.3	28.98	1.47	7.57
65.34	27.54	-3.13	4.98
65.38	31.39	-2.26	5.99
65.42	29.53	-0.3	4.26
65.46	28.59	-2.41	2.52
65.5	30.66	-4.1	3.06
65.54	30.2	-3.29	0.33
65.58	25.62	-4.43	1.09
65.62	24.35	-4.16	1.44
65.66	22.97	-0.66	2.56
65.7	21.9	0.79	2.85
65.74	22.46	0.17	3.7
65.78	22.43	0.39	3.44
65.82	23.08	-2.04	3.96
65.86	28.38	-3.13	2.45
65.9	28.73	2.69	5.91
65.94	27.11	-2.14	8.19
65.98	28.938	1.492	3.78
66.02	34.7	-1.93	4.59
66.06	34.53	-0.54	3.59
66.1	31.45	2.81	-0.79
66.14	35.55	6.87	0.28
66.18	33.22	5.72	6.28
66.22	32.99	5.49	1.15
66.26	31.48	6.68	3.1
66.3	32.1	6.64	4.69
66.34	33.63	7	3.41
66.38	34.62	5.47	2.11
66.42	32.5	4.09	4.77
66.46	34.07	4.39	2.04
66.5	31.19	5.02	1.93
66.54	30.53	5.03	1.78
66.58	32.78	5.42	0.89
66.62	30.77	3.66	2.91
66.66	25.07	4.03	2.61
66.7	24.41	1.06	5.26
66.74	27.7	4.93	7.12
66.78	29.26	6.24	8.8
66.82	31.81	4.16	6.91
66.86	30.64	3.72	7.52
66.9	32.37	7.24	3.59
66.94	30.9	5.66	0.65
66.98	30.27	6.64	-2.58
67.02	27.67	4.3	2.84
67.06	30.08	-0.48	1.26
67.1	28.03	1.79	5.34
67.14	29.62	0.29	6
67.18	26.97	0.55	3.39
67.22	28.9	-1.03	-0.6
67.26	29.73	1.64	-1.13
67.3	31.11	0.12	0.27
67.34	30.35	-0.22	1.8
67.38	27.6	0.35	1.16
67.42	27.05	0.8	0.29
67.46	27.73	-0.12	1.5
67.5	27.73	0.5	2.38
67.54	27.49	2.07	2.9
67.58	27.44	2.86	3.38
67.62	26.99	2.7	3.29
67.66	28.61	3.59	4.51
67.7	28.5	3.3	4.42
67.74	29.74	4.95	4.23
67.78	29.71	5.6	3.76
67.82	29.67	4.93	2.85
67.86	27.77	5.6	2.96
67.9	30.17	6.67	3.5
67.94	30.77	8.72	3.27
67.98	32.04	7.82	4.9
68.02	30.04	9.51	7.59
68.06	28.308	4.1592	4.0166
68.1	27.587	3.2293	4.1122
68.14	26.838	2.2508	4.2053
68.18	26.087	1.2543	4.2916
68.22	30.32	1.25	3.88
68.26	24.676	-0.6705	4.4274
68.3	25.5	-3.62	4.66
68.34	22.81	-3.76	-2.3
68.38	21.09	-4.65	1.52
68.42	19.06	-4.32	3.85
68.46	18.1	-4.72	4.15
68.5	21.72	-7.34	6.99
68.54	25.03	-0.94	8.33
68.58	25.03	-0.78	5.34
68.62	30.26	2.11	6.21
68.66	27.38	0.29	4.95
68.7	25.58	-1.68	0.95
68.74	28.11	1.19	-0.65
68.78	28.02	3.17	5.1
68.82	28.21	6.2	5.23
68.86	30.2	7.12	5.14
68.9	33.26	6.62	5.49
68.94	32.81	10.93	5.45
68.98	32.85	11.35	3.29
69.02	29.87	13.16	1.94
69.06	30.731	8.1449	2.5709
69.1	30.509	8.0477	2.4176
69.14	30.24	7.8767	2.2912
69.18	33.19	2.47	-0.55
69.22	30.42	7.49	0.48
69.26	28.84	5.66	1.35
69.3	26.79	6.79	2
69.34	27.66	5.99	2.07
69.38	27.2	7.29	3.14
69.42	28.21	6.79	4.62
69.46	28.24	6.59	3.56
69.5	28.05	4.12	2.73
69.54	26.48	5.67	3.76
69.58	28.85	7.95	6.07
69.62	29.08	6.29	2.4
69.66	30.21	3.58	1.9
69.7	27.99	3.02	1.96
69.74	26.52	-1.64	0.81
69.78	26.14	-3.85	1.79
69.82	23.985	-1.626	2.2136
69.86	23.125	-2.5011	2.176
69.9	22.33	-3.2571	2.1596
69.94	18.57	-5.42	-2.34
69.98	18.82	-7.55	1.79
70.02	20.38	-8.32	5.55
70.06	20.08	-2.59	4.5
70.1	18.66	-2.23	1.27
70.14	18.04	-2.71	2.16
70.18	24.73	-1.48	3.83
70.22	25.01	1.21	4.31
70.26	27.13	1.88	3.57
70.3	27.72	3.85	2.68
70.34	27.92	3.68	3.7
70.38	27.05	5.26	3.69
70.42	27.47	4.5	2.8
70.46	26.6	3.75	3.41
70.5	28.24	4.61	3.73
70.54	27.38	5.19	3.18
70.58	26.67	5.81	3.83
70.62	25.38	5.22	3.41
70.66	25.41	4.59	3.89
70.7	24.97	4.33	3.58
70.74	26.06	7.06	2.78
70.78	26.07	8.48	1.77
70.82	25.96	10.44	1.39
70.86	25.57	13.09	3.88
70.9	28.89	11.45	8.69
70.94	25.6	7.64	5.94
70.98	23.45	9.93	6.58
71.02	25.27	9.92	6.91
71.06	29.02	11.66	7.29
71.1	26.242	8.1183	5.6351
71.14	25.22	1.94	4.52
71.18	26.16	2.58	4.68
71.22	27.26	2.43	2.43
71.26	26.59	5.19	3.58
71.3	24.22	6.31	5.95
71.34	24.95	1.36	7.85
71.38	26.92	5.5504	8.0996
71.42	24.02	4.74	11.64
71.46	25.87	6.84	8.96
71.5	26.67	9.67	7.26
71.54	25.49	7.32	8.88
71.58	28.14	2.43	11.4
71.62	26.57	0.53	8.3
71.66	24.8	-0.33	8.27
71.7	24.77	0.02	9.91
71.74	20.02	-2.19	10.35
71.78	19.03	-5.8	9.89
71.82	16.9	-9.07	6.43
71.86	14.19	-5.61	3.92
71.9	13.55	-3.49	1.33
71.94	11.9	-1.71	1.39
71.98	12.99	-4.18	2.72
72.02	12.2	-6.39	3.31
72.06	13.551	-5.135	3.2962
72.1	15.68	-5.19	-0.59
72.14	12.93	-6.19	0.48
72.18	15.63	-5.46	2.52
72.22	17.61	-5.29	3.67
72.26	17.68	-2.69	3.67
72.3	18.64	-0.69	2.74
72.34	19.12	0.62	5.34
72.38	22.39	0.59	6.84
72.42	24.087	0.0029145	3.3985
72.46	25.514	0.66999	3.4875
72.5	26.05	1.93	11.57
72.54	28.191	1.9048	3.6298
72.58	29.384	2.4465	3.6694
72.62	32.19	2.75	4.09
72.66	34.47	4.06	3.52
72.7	34.38	2.66	4.1
72.74	31.95	4.53	3.77
72.78	32.14	3.43	1.54
72.82	32.78	3.61	0.11
72.86	33.68	1.86	-2.13
72.9	29.99	2.04	-0.46
72.94	29.04	2.55	1.16
72.98	29.22	1.83	-0.39
73.02	28.29	4.42	2.45
73.06	25.36	-1.27	4.96
73.1	24.94	-1.49	4.99
73.14	23.24	-2.79	4.83
73.18	24.39	-2.71	3.64
73.22	29.3	-1.24	0.05
73.26	27.76	1.19	1.83
73.3	28.169	0.70297	2.6225
73.34	29.112	1.2473	2.5001
73.38	30.116	1.8393	2.3794
73.42	29.49	1.15	0.77
73.46	31.77	3	0.77
73.5	33.84	4.48	1.68
73.54	32.6	4.33	1.29
73.58	34.38	6.85	2.37
73.62	33.4	7.1	5.5
73.66	38.75	4.71	4.06
73.7	38.22	6.79	4.8
73.74	37.09	5.72	3.37
73.78	34.53	4.68	4.68
73.82	34.11	5.1	4.53
73.86	32.39	7.09	6.58
73.9	31.56	5.78	6.29
73.94	33.64	3.78	10.97
73.98	33.969	4.0882	3.1032
74.02	38.03	5.01	0.64
74.06	34.35	4.5	0.52
74.1	33.29	1.54	-2.98
74.14	33.47	0.05	-3.02
74.18	32.78	1.39	-0.06
74.22	29.75	-0.13	-1.96
74.26	27.43	-1.11	3.49
74.3	27.73	-1.37	2.32
74.34	28.45	-2.57	3.15
74.38	30.85	-1.47	0.8
74.42	30.32	-2.79	1.3
74.46	29.66	-3.03	1.24
74.5	29.51	-3.86	4.33
74.54	32.73	-2.04	4.14
74.58	34.28	1.51	2.82
74.62	34.07	-1.07	1.55
74.66	29.4	-1.13	0.74
74.7	29.4	0.4	-1.92
74.74	27.9	-3	-2.43
74.78	25.66	-2.85	-0.36
74.82	25.45	0.68	4.53
74.86	24.46	-1.52	7.68
74.9	28.15	-0.38	7.65
74.94	28.82	5.98	5.93
74.98	24.74	5.62	6.7
75.02	29.55	4.98	4.88
75.06	27.49	5	5.17
75.1	27.89	4.65	5.47
75.14	26.29	4.57	4.18
75.18	24.92	2.81	4.14
75.22	25.92	1.73	2.5
75.26	26.87	2.51	2.64
75.3	26.03	1.44	3.51
75.34	26.7	2.04	1.7
75.38	26.12	2.75	3.02
75.42	26.76	4.05	3.61
75.46	27.75	4.84	4.07
75.5	27.44	4.88	3.11
75.54	25.64	4.22	0.53
75.58	25.84	3.41	-1.43
75.62	25.19	1.98	0.06
75.66	25.84	7.7	4.14
75.7	27.71	6.81	7.67
75.74	26.75	7.59	8.88
75.78	27.87	5.78	9.3
75.82	31.24	5.07	7.06
75.86	32.23	6.68	9.16
75.9	36.49	8.63	10.88
75.94	35.38	9.37	9.69
75.98	38.51	8.44	8.33
76.02	35.87	10.75	2.4
76.06	32.67	9.84	4.09
76.1	32.63	6.82	6.63
76.14	32.9	4.4	9.16
76.18	33.955	6.1404	5.9781
76.22	33.546	5.6636	5.4872
76.26	33.078	5.1996	4.9812
76.3	29.52	4.9	6.36
76.34	30.97	3.29	6.46
76.38	30.4	1.85	6.89
76.42	27.44	1.14	1.58
76.46	32.67	2.71	-0.09
76.5	35.27	7.1	0.68
76.54	33.23	6.49	-0.56
76.58	31.16	5.33	0.38
76.62	27.38	5.09	1.09
76.66	29.52	4.88	2.66
76.7	29.89	7	0.35
76.74	29.3	6.46	0.28
76.78	30.67	5.8	0.05
76.82	31.51	5.99	0.37
76.86	32.49	5.59	-0.12
76.9	35.05	6.11	-0.83
76.94	35.81	9.68	0.97
76.98	35.88	10.4	3.37
77.02	33.43	8.1	6.78
77.06	31.2	5.9	5.41
77.1	32.57	4.42	4.99
77.14	31.69	3.91	5.68
77.18	32.34	-0.83	1.45
77.22	29.49	0.1	-0.56
77.26	30.63	1.47	3.04
77.3	25.71	-0.65	7.15
77.34	26.66	0.97	5.13
77.38	30.08	4.24	5.88
77.42	29.4	8.78	5.24
77.46	28.48	5.93	4.59
77.5	31.12	5.76	2.71
77.54	29.45	4.77	4.18
77.58	28.88	4.26	5.08
77.62	27.86	4.16	5.98
77.66	32.26	4.18	5.74
77.7	30.23	5.01	4.39
77.74	30.27	4.92	3.93
77.78	30.4	4.44	5.05
77.82	29.57	3.02	5.91
77.86	32.6	0.46	2.37
77.9	31.8	1.69	1.18
77.94	31.8	2.43	1.83
77.98	30.27	2.35	3.05
78.02	30.45	2.01	3.38
78.06	28.21	-0.2	3.02
78.1	28.22	-1.56	1.37
78.14	27.94	-1.45	2.64
78.18	30.54	-1.39	1.81
78.22	29.22	2.09	1.48
78.26	29.33	-1.61	4.33
78.3	27.43	-1.9	1.89
78.34	31.64	-1.3	0.86
78.38	28.59	-3.44	-0.99
78.42	29.04	-3.98	-1.12
78.46	26.69	-2.32	1.34
78.5	28.88	-0.83	6.71
78.54	31.61	0.6	4.84
78.58	32.37	5.77	1.37
78.62	29.61	1.97	1.92
78.66	28.58	4.68	1.42
78.7	26.9	5.1	2.55
78.74	29.67	3.11	2.55
78.78	31.57	4.15	2.63
78.82	28.91	4.16	3.12
78.86	28.69	2.23	2.81
78.9	27.74	3.51	3.52
78.94	27.45	4.95	3.71
78.98	24.62	4.71	4.06
79.02	25.39	4.36	5.53
79.06	27.47	6.47	4.66
79.1	29.67	6.52	3.89
79.14	28.55	6.18	5.18
79.18	29.07	7.06	6.79
79.22	27.92	6.82	4.36
79.26	29.44	9.34	5.34
79.3	26.96	8.69	3.82
79.34	32.901	9.8561	5.6484
79.38	34.92	7.1	7.18
79.42	35.31	11.32	7.59
79.46	35.96	10.19	4.15
79.5	36.39	11.62	5.36
79.54	34.8	13.44	4.45
79.58	38.57	14.09	3.98
79.62	39.82	13.46	3.02
79.66	40.85	12.07	7.84
79.7	37.35	10.28	6.26
79.74	35.22	7.35	0.96
79.78	32.16	8.42	2.96
79.82	28.07	9.14	2.63
79.86	25.16	7.73	0.4
79.9	30.817	5.7592	1.2512
79.94	25.94	4.15	2.43
79.98	29.64	4.09	0.21
[truncated: 1,015 more rows]
