# Supplementary material for: Mean flow and turbulence structure over exposed roots on a forested floodplain: Insights from a controlled laboratory experiment
Source: PLoS One. 2020 Feb 26;15(2):e0229306. doi: 10.1371/journal.pone.0229306 (PMC7043746; doi:10.1371/journal.pone.0229306)
Supplement: S1 File — (ZIP) [file pone.0229306.s001.zip › data_and_scripts/velocity_data/t21_112_replaced.csv]

0.06	25.23	-1.61	4.02
0.1	27.88	-4.6	4.21
0.14	28.01	-6.89	3.61
0.18	29.83	-4.51	0.91
0.22	27.45	-2.92	-1.4
0.26	24.4	-5.73	0.54
0.3	22.97	-9.43	3.12
0.34	20.14	-11.01	0.12
0.38	19.41	-8.09	-3.08
0.42	20.27	-6.55	-2.44
0.46	19.68	-5.88	-2.92
0.5	19.94	-5.02	-1.81
0.54	18.3	-3.95	-1.48
0.58	19.01	-0.39	-0.33
0.62	14.83	-2.26	2.83
0.66	21.904	-3.9815	-0.89784
0.7	22.95	-3.4702	-0.75039
0.74	25.34	-4.7	-0.13
0.78	24.82	-3.74	-1.28
0.82	26.19	-4.51	-0.17
0.86	27.09	-4.03	3.11
0.9	29.15	-0.87	-1.9
0.94	28.22	0.62	-0.81
0.98	25.75	-0.21	0.48
1.02	21.37	-1.8	1.94
1.06	22.33	-2.83	3.38
1.1	18.43	-1.58	2.8
1.14	17.44	-2.51	4.1
1.18	15.36	-3.41	3.4
1.22	16.79	-3.09	4.27
1.26	14.55	-5.33	4.72
1.3	17.25	-7.42	4.12
1.34	19.25	-7.04	4.15
1.38	19.05	-7.96	5.25
1.42	20.76	-9	4.03
1.46	19.79	-5.88	3.05
1.5	20.87	-8.19	3.59
1.54	20.68	-5.38	2.57
1.58	21.29	-3.99	2.72
1.62	22.03	-9.51	2.84
1.66	24.92	-6.31	3.12
1.7	22.23	-6.38	-1.46
1.74	19.79	-4.04	-1.82
1.78	20.16	0.14	-1.43
1.82	19.49	1.78	-1.16
1.86	17.86	1.6	1.12
1.9	21.47	1.48	1.71
1.94	19.29	0.47	2.07
1.98	21.6	2.79	0.91
2.02	19.83	2.96	2.17
2.06	23.8	2.39	3.52
2.1	26.02	2.87	3.6
2.14	29.25	-0.45	3.8
2.18	28.72	1.39	3.35
2.22	29.09	0.77	4.24
2.26	29.14	0.2	4.13
2.3	30.95	2.87	-1.05
2.34	28.78	-1.19	1.53
2.38	30.18	1.09	2.12
2.42	30.77	2.25	4.61
2.46	31.13	3.13	0.41
2.5	27.84	4.73	1.87
2.54	29.81	0.45	4.56
2.58	27.73	-3.71	3.8
2.62	26.61	-0.96	4.46
2.66	26.69	-0.72	3.65
2.7	26.81	2.28	4.71
2.74	28.77	1.36	3.64
2.78	30.72	2.96	3.88
2.82	30.48	6.32	4.03
2.86	31.22	5.42	4.3
2.9	32.96	3.67	3.3
2.94	30.17	2.99	2.39
2.98	31.97	2.53	4.31
3.02	28.97	0.84	4.23
3.06	28.27	3.04	4.95
3.1	30.78	3.87	4.45
3.14	28.79	3.47	4.38
3.18	30.94	2.19	3.26
3.22	32.25	0.71	1.68
3.26	28.59	0.56	1.24
3.3	28.68	0.46	0.62
3.34	26.18	-1.06	3.32
3.38	27.94	-0.31	4.12
3.42	26.8	1.03	4.37
3.46	26.42	0.78	1.7
3.5	27.1	0.89	0.49
3.54	28.58	2.41	0.7
3.58	24.99	0.3	1.7
3.62	25.45	2.35	4.85
3.66	26.21	1.3	4.24
3.7	29.99	2.07	2.49
3.74	23.82	0.89	4.85
3.78	24.62	4.82	4.52
3.82	23.91	2.18	5.61
3.86	28.47	5.6	4.48
3.9	28.73	3.91	4.27
3.94	28.55	4.95	4.58
3.98	29.34	2.91	4.46
4.02	28.57	2.49	4.83
4.06	30.08	5.28	6.08
4.1	31	7.06	5.63
4.14	29.08	7.62	4.78
4.18	28.76	8.33	3.38
4.22	24.99	6.47	4.79
4.26	23.93	4.17	6.61
4.3	28.74	8.88	6.3
4.34	27.56	7.1	4.7
4.38	28.93	11.18	3.46
4.42	26.74	9.32	5.91
4.46	28.24	7.15	6.14
4.5	26.48	4.62	2.92
4.54	23.15	2.7	4.26
4.58	26.4	3.29	3.91
4.62	24.14	2.43	5.6
4.66	28.49	3.45	5.13
4.7	25.32	3.46	5.96
4.74	28.49	1.89	7.32
4.78	25.83	0.53	4.32
4.82	25.3	0.11	2.76
4.86	23.73	3.01	4.55
4.9	26.45	0.8	5.72
4.94	25.48	1.42	5.42
4.98	27.42	4.13	4.86
5.02	29.03	4.52	4.48
5.06	30.05	4.27	6.03
5.1	29.28	5.04	4.97
5.14	29.4	1.21	6.98
5.18	24.32	3.61	6.1
5.22	27.54	3.64	2.04
5.26	25.39	1.36	5.1
5.3	28.37	2.96	4.76
5.34	28.11	3.04	3.81
5.38	27.65	2.35	5.28
5.42	31.95	3.64	4.33
5.46	33.05	5.28	6.21
5.5	34.82	-0.42	7.06
5.54	34.93	-0.5	3.87
5.58	31.98	0.65	3.38
5.62	28.01	1.69	-0.48
5.66	29.25	1.43	3.78
5.7	29.46	0.82	4.07
5.74	28.08	1.89	4.38
5.78	25.54	1.02	5.41
5.82	25.13	-0.3	2.1
5.86	22.63	-0.85	3.56
5.9	23.05	0.05	5.31
5.94	24.11	-2.44	6.16
5.98	26.03	-2.27	5.84
6.02	24.98	-2.97	4.62
6.06	24.23	-2.59	3.61
6.1	21.21	-2.1	1.44
6.14	22.57	-0.4	4.97
6.18	25.98	-0.8	3.41
6.22	25.72	0.62	1.02
6.26	24.59	2.16	2.37
6.3	24.91	1.58	1.9
6.34	25.99	0.18	2.96
6.38	26.12	1.01	0.71
6.42	21.86	-1.88	0.52
6.46	23.41	-1.81	-0.21
6.5	19.59	-3.07	2.14
6.54	23.834	1.4848	2.8874
6.58	23.447	1.6349	3.0591
6.62	19	-0.8	7.56
6.66	22.604	1.8923	3.4326
6.7	22.17	2.0031	3.6274
6.74	22.72	7.63	4.63
6.78	22.43	5.11	3.99
6.82	23.32	5.36	4.45
6.86	25.03	1.81	6.41
6.9	27.68	4.74	7.15
6.94	20.138	2.5259	4.689
6.98	20.002	2.6055	4.8156
7.02	19.956	2.6877	4.9185
7.06	20.35	3.04	1.5
7.1	19.13	0.87	3.96
7.14	20.5	-0.32	5.52
7.18	17.5	2.53	4.04
7.22	17.82	0.4	4.31
7.26	19.83	3.38	4.39
7.3	23.25	6.12	3.59
7.34	23.02	3.12	4.35
7.38	24.5	4.55	6.23
7.42	27.1	3.65	3.78
7.46	28.53	1.84	4.5
7.5	34.74	7.51	2.75
7.54	33.19	4.76	3.23
7.58	32.4	4.74	7.28
7.62	32.45	4.84	4.05
7.66	30.52	3.77	2.84
7.7	27.57	2.29	0.13
7.74	26.35	1	2.68
7.78	25.53	1.03	0.05
7.82	23.5	-0.36	1.57
7.86	22.7	2.5	4.71
7.9	23.87	-1.18	2.81
7.94	17.83	2.39	0.24
7.98	23.51	1.72	4.56
8.02	22.75	3.16	4.77
8.06	26.08	5.38	5.93
8.1	25.68	6.63	4.88
8.14	23.65	2.34	6.44
8.18	24.07	4.29	8.26
8.22	28.01	6.23	4.39
8.26	26.05	7.46	2.81
8.3	27.56	6.31	6.77
8.34	26.77	1.69	5.23
8.38	26.52	2.96	5.14
8.42	25.28	5.56	5.6
8.46	28.42	6.79	6.29
8.5	25.69	6.12	3.85
8.54	24.8	5.71	5.54
8.58	28.26	5.93	5.45
8.62	28.2	6.34	4.63
8.66	27.44	6.26	4
8.7	27.69	5.9	4.39
8.74	27.33	4.89	5.4
8.78	29.37	6.3	5.48
8.82	27.2	5.04	7.5
8.86	32.93	6.07	8.68
8.9	34.57	4.53	6.82
8.94	36.4	1.92	5.1
8.98	33.05	1.29	7.17
9.02	33.75	2.69	5.61
9.06	32.4	1.24	4.5
9.1	31.68	2.59	5.63
9.14	29.12	0.44	3.88
9.18	27.71	2.25	5.33
9.22	28.54	2.65	4.09
9.26	25.43	2.75	2.68
9.3	23.21	3.73	1.64
9.34	20.44	3.87	2.05
9.38	22.14	0.86	3.23
9.42	25.95	1.67	3.12
9.46	26.88	1.46	3.29
9.5	25.51	1.79	2.78
9.54	25.3	0	2.83
9.58	24.07	0.89	3.07
9.62	22.4	3.36	2.01
9.66	20.76	-0.06	3.7
9.7	24.86	1.19	6.37
9.74	26.882	2.9388	4.0532
9.78	27.477	3.3884	4.0671
9.82	28.045	3.8522	4.0704
9.86	28.568	4.3164	4.0673
9.9	27.14	8.01	4.83
9.94	34.77	6.83	8.58
9.98	34.5	7.9	6.45
10.02	33.94	4.79	4.03
10.06	29.67	5.25	0.71
10.1	28.58	5.6	1.72
10.14	25.56	5.9	1.98
10.18	24.37	5.48	3.75
10.22	27.05	4.63	4.96
10.26	26.31	4.71	3.29
10.3	27.16	6.05	7.88
10.34	27.41	6.9	5.01
10.38	29.19	10.4	3.26
10.42	30.3	8.96	2.69
10.46	26.22	6.97	1.26
10.5	21.72	3.33	3.1
10.54	23.88	-1.69	1.43
10.58	23.21	-2.88	3.46
10.62	27.08	-0.75	6.42
10.66	27.33	0.17	6.66
10.7	23.2	1.2757	3.2986
10.74	22.641	0.96709	3.2388
10.78	19.49	1.89	1.92
10.82	18.75	-0.78	3.33
10.86	21.35	-1.76	3.62
10.9	19.91	0.44	4
10.94	21.96	1.36	2.23
10.98	20.49	-0.21	1.33
11.02	21.85	0.71	1.76
11.06	20.69	-0.18	0.59
11.1	19.61	-0.56	2.64
11.14	20.88	-3.86	3.55
11.18	20.07	-4.54	2.28
11.22	20.45	-5.23	1.1
11.26	21.91	-2.08	2.35
11.3	21.65	-0.15	4.6
11.34	23.32	-1.61	3.53
11.38	24.45	-0.77	2.54
11.42	21.88	-4.77	6.58
11.46	22.17	-1.7004	3.1929
11.5	22.423	-1.4774	3.1805
11.54	22.695	-1.2203	3.1545
11.58	27.74	1.13	-1.28
11.62	23.94	2.88	1.71
11.66	19.35	-0.25	2.28
11.7	18.13	0.32	4.18
11.74	21.23	-1.52	2.95
11.78	22.6	0.77	3.32
11.82	25.017	1.2228	2.8654
11.86	23.96	4.24	5.89
11.9	27.72	0.62	4.21
11.94	31.41	1.51	2.4
11.98	28.97	2.13	3.01
12.02	28.78	5.19	3
12.06	24.83	2.26	3.12
12.1	29.32	-0.49	1.5
12.14	29.25	4.46	2.04
12.18	28.33	5.48	2.01
12.22	27.32	5.64	4.79
12.26	27.89	5.66	5.45
12.3	30.52	5.58	4.29
12.34	29.53	6.82	4.76
12.38	29.04	7.44	4.36
12.42	29.67	6.51	5.6
12.46	28.78	3.8	5.91
12.5	31.18	3.6	6.23
12.54	33.29	0.74	4.39
12.58	32.21	0.35	4.45
12.62	30.15	3.16	2.24
12.66	29.93	2.68	4.1
12.7	28.36	2.95	4.5
12.74	27.83	2.36	4.12
12.78	29.01	3.08	4.02
12.82	29.19	4.08	3.99
12.86	28.09	4.57	3.29
12.9	28.77	3.05	3.99
12.94	26.73	3.59	5.16
12.98	29.21	3.65	3.43
13.02	30.23	4.88	3.97
13.06	30.14	3.57	3.69
13.1	30.94	3.35	3.71
13.14	30.05	4.73	2.6
13.18	28.83	3.61	2.28
13.22	30.31	2.14	3.76
13.26	32.38	1.39	4.11
13.3	32.46	-3.09	2.05
13.34	34.23	-1.33	2.32
13.38	32.21	0.81	0.97
13.42	29.18	0.11	3.31
13.46	32.93	-2.12	2.25
13.5	31.29	-1.15	1.26
13.54	25.85	-1.74	-1.07
13.58	27.21	-4.07	-2.61
13.62	26.845	-6.2362	1.1836
13.66	25.938	-7.0926	1.1212
13.7	19.06	-10.3	5.43
13.74	22.86	-10.39	2.52
13.78	24.03	-9.96	3.67
13.82	27.62	-11.91	1.32
13.86	25.11	-9.05	-1.56
13.9	21.74	-9.27	-1.64
13.94	18.33	-7.49	1.05
13.98	25.08	-7.01	3.09
14.02	25.01	-9.81	2
14.06	24.8	-8.03	2.45
14.1	24.56	-6.49	1.99
14.14	25.24	-5.15	2.74
14.18	25.5	-5.4	2.96
14.22	23.77	-2.51	2.78
14.26	23.21	-0.8	2.73
14.3	23.03	1.57	3.23
14.34	20.88	-0.41	5.3
14.38	22.94	-0.57	6.05
14.42	24.03	-0.35	6.84
14.46	23.43	-3.15	7.23
14.5	23.61	-0.36	5.02
14.54	20.59	-3.24	5.6
14.58	22.22	-3.92	5.5
14.62	21.95	-2	4.19
14.66	20.54	-1.14	4.02
14.7	26.53	2.4	5.11
14.74	25.78	2.94	4.27
14.78	25.53	-0.87	5.21
14.82	27.45	-0.4	4.27
14.86	27.41	0.88	3.76
14.9	27.28	1.67	3.39
14.94	26.64	3.84	3.37
14.98	24.93	3.83	3.91
15.02	24.41	5.04	4.2
15.06	22.84	2	4.7
15.1	18.98	5.26	6.31
15.14	21.67	5.72	6.25
15.18	23.37	2.69	4.72
15.22	24.62	3.93	4.31
15.26	26.83	5.66	4.07
15.3	29.81	5.13	5.99
15.34	28.81	6.49	4.35
15.38	29.71	6.67	3.58
15.42	28.86	5.72	4.51
15.46	29.28	6.31	4.26
15.5	28.71	9.64	2.98
15.54	24.81	7.81	6.28
15.58	27.692	7.6891	3.7364
15.62	27.172	7.8078	3.6082
15.66	26.615	7.8695	3.4929
15.7	26.053	7.8681	3.3922
15.74	27.08	7.54	4.6
15.78	25.33	9.31	3.21
15.82	22.84	6.91	1.5
15.86	22.13	7.32	3.85
15.9	22.2	6.76	2.92
15.94	24.55	5.77	5.25
15.98	27.62	4.59	-0.06
16.02	26.2	5.25	1.43
16.06	27.32	3.61	5.69
16.1	29.85	0.98	4.03
16.14	28.22	2.47	3.82
16.18	27.52	2.05	3.87
16.22	26.94	4.36	4.28
16.26	27.73	3.32	2.8
16.3	28.46	4.32	3.26
16.34	27.86	3.78	3.96
16.38	26.19	5.2	5.68
16.42	28.34	3.93	5.19
16.46	29.06	3.86	4.2
16.5	27.37	1.86	4.27
16.54	28.45	2.44	4.05
16.58	27.97	4.53	2.75
16.62	25.27	6.58	3.85
16.66	23.26	3.45	5.71
16.7	22.87	3.28	5.34
16.74	25.39	5.42	3.67
16.78	27.36	2.38	5.05
16.82	27.7	2.53	3.51
16.86	27.34	2.72	3.79
16.9	23.25	3.47	3.86
16.94	23.97	1.49	1.45
16.98	24.37	2.36	1.03
17.02	23.49	0.35	1.67
17.06	21.24	0.66	4.74
17.1	21.98	-0.69	4.03
17.14	18.69	1.15	2.98
17.18	18.21	-2.79	0.47
17.22	22.719	4.5674	5.2735
17.26	18.3	5.17	6.79
17.3	14.86	7.76	8.11
17.34	14.89	8.65	7.17
17.38	14.86	7.67	6.37
17.42	23.112	4.1598	5.3921
17.46	17.93	7.89	4.62
17.5	23.381	3.7158	5.2743
17.54	23.531	3.4429	5.185
17.58	23.69	3.1392	5.0771
17.62	26.63	1.24	6.55
17.66	30.23	-1.1	6.38
17.7	32.31	1.54	8.45
17.74	35.63	1.03	8.98
17.78	33.14	-1.23	9.07
17.82	24.698	0.80266	4.1111
17.86	24.856	0.34935	3.9088
17.9	31.96	-2.34	-1.56
17.94	31.36	0.68	-0.7
17.98	26.89	-0.09	-2.69
18.02	23.7	-0.37	0.62
18.06	22.83	1.83	1.71
18.1	23.85	5.84	1.81
18.14	25.632	-3.0284	2.3269
18.18	22	2.16	4.62
18.22	24.67	-0.06	3.23
18.26	26.2	0.02	3.14
18.3	26.94	-2.97	0.26
18.34	24.2	-7.51	-0.08
18.38	23.81	-8.81	2.21
18.42	23.14	-10.04	3.79
18.46	25.1	-10.07	1.94
18.5	23.73	-8.53	0
18.54	23.49	-7.08	1.82
18.58	24.409	-7.5884	0.049028
18.62	22.1	-11.04	-0.05
18.66	21.71	-12.9	0.05
18.7	21.58	-11.48	-1.17
18.74	22.785	-8.5038	-0.43804
18.78	22.254	-8.6395	-0.51451
18.82	20.05	-12.92	0.3
18.86	21.45	-10.82	-0.48
18.9	18	-10.89	-0.81
18.94	19.22	-7.5	-2.12
18.98	19.93	-5.73	-3.36
19.02	18.62	-3.52	-2.74
19.06	15.75	-7.24	-0.63
19.1	15.45	-7.66	0.32
19.14	15.45	-3.98	-0.57
19.18	13.73	-8.67	-0.95
19.22	12.46	-8.07	1.92
19.26	15.64	-5.91	3.08
19.3	18.58	-6.35	2.46
19.34	18.89	-6.82	-0.84
19.38	17.617	-6.5137	0.35302
19.42	15.37	-4.19	-1.03
19.46	22.19	-7.02	1.12
19.5	19.9	-6.46	3.38
19.54	24.71	-8.12	-0.95
19.58	23.6	-6.74	-1.16
19.62	22.34	-5.84	-1.82
19.66	19.84	-3.98	-1.57
19.7	22.95	-3.32	2.45
19.74	22.28	-2.02	2.9
19.78	24.96	-3.26	4.42
19.82	26.85	-1.94	5.6
19.86	30.73	-0.38	1.81
19.9	30.76	1.61	2.4
19.94	29.55	4	-0.55
19.98	24.84	7.29	-0.21
20.02	22.59	6.03	2.35
20.06	23.09	2.84	2.4
20.1	25.79	4.65	0.83
20.14	25.69	0.71	4.86
20.18	23.68	-2.73	5.9
20.22	21.32	-7.01	5.45
20.26	20.65	-4.04	6.52
20.3	19.12	-5.26	7.95
20.34	24.531	-0.13103	4.827
20.38	27.24	3.63	3.35
20.42	27.74	-0.62	5.54
20.46	27.77	2.04	4.85
20.5	28.83	1.32	3.15
20.54	27.48	1.8	3.84
20.58	27.24	1.68	3.88
20.62	26.42	0.86	4
20.66	26.05	0.14	3.78
20.7	25.57	-0.57	3.16
20.74	24.62	-1.44	4.92
20.78	23.88	-1.06	4.76
20.82	24.35	-0.42	3.86
20.86	24.5	-0.35	3.26
20.9	22.93	0.4	1.78
20.94	23.7	2.19	2.28
20.98	21.66	3.2	0.56
21.02	16.82	2.45	0
21.06	17.4	1.08	3.32
21.1	18.99	1.48	2.17
21.14	19.83	2.55	0.39
21.18	16.93	0.85	0.34
21.22	16.32	0.23	3.2
21.26	16.93	1.28	3.56
21.3	15.51	1.66	3.79
21.34	16.76	1.27	3.57
21.38	15.66	0.82	3.49
21.42	16.94	2.35	2.99
21.46	16.85	1.82	4.42
21.5	20.59	5.49	3.1
21.54	19.299	3.9921	3.9232
21.58	18.94	8.39	4.02
21.62	19.32	2.54	2.74
21.66	17.41	4.42	5.11
21.7	19.92	6.48	5.01
21.74	22.2	1.95	4.71
21.78	27.079	7.6313	4.8336
21.82	32.75	9.41	4.48
21.86	34.29	9.39	4.92
21.9	39.43	9.98	6.53
21.94	35.75	11.19	8.51
21.98	35.74	12.72	4.65
22.02	32.71	9.72	2.83
22.06	32.12	7.73	7.79
22.1	30.16	6.34	4.24
22.14	30.92	5.81	6.82
22.18	33.29	7.04	7.12
22.22	36.2	5.85	7.58
22.26	40.12	7.87	7.51
22.3	34.63	10.71	5.77
22.34	33.96	7.62	5.57
22.38	31.99	10.71	2.91
22.42	31.12	6.01	8.2
22.46	33.91	4.33	6
22.5	34.72	4.39	6.23
22.54	34.32	2	4.83
22.58	33.98	2.32	4.03
22.62	32.6	2.1	4.13
22.66	30.37	3.01	4.75
22.7	29.19	3.06	4.65
22.74	31.47	4.03	6.59
22.78	31.24	0.46	4.18
22.82	32.22	0.39	5.52
22.86	30.27	1.8	3.2
22.9	29.88	1.45	3.66
22.94	28.95	-0.26	3.54
22.98	28.98	0.26	4.3
23.02	28.98	-1.22	3.66
23.06	28.09	-2.11	2.13
23.1	24.83	-2.9	2.75
23.14	23.22	-4.69	0.21
23.18	22.64	-2.84	0.75
23.22	25.13	-2.35	2.07
23.26	24.02	-1.01	2.81
23.3	24.09	-1.19	4.28
23.34	22.47	-3.86	3.42
23.38	24.21	-0.9	4.19
23.42	24	-0.93	1.26
23.46	24.69	-1.12	2.13
23.5	24.19	-1.41	2.9
23.54	24.06	-1.43	2.88
23.58	22.72	-1.3	3.27
23.62	24.09	-1	2.25
23.66	24.74	-2.15	1.95
23.7	24.83	-1.35	1.06
23.74	23.81	-0.74	0.46
23.78	23.13	-2.1	0.64
23.82	21	-1.13	1.49
23.86	21.34	-0.69	2.58
23.9	20.56	-2.35	2.33
23.94	20.76	-2.01	1.98
23.98	20.79	-0.52	0.9
24.02	20.95	-0.24	-0.23
24.06	20.16	-1.08	0.73
24.1	18.87	-3.12	2.55
24.14	18.17	-4.78	2.14
24.18	18.879	-2.1452	1.3907
24.22	19.318	-1.8466	1.4454
24.26	13.84	-3.54	-1.63
24.3	14.52	-4.28	1.8
24.34	14.68	-3.04	2.97
24.38	21.545	-0.21486	1.8355
24.42	22.111	0.27394	1.9859
24.46	22.639	0.7837	2.1614
24.5	28.18	2.51	2.33
24.54	27.35	2.02	2.05
24.58	26.13	2.78	2.73
24.62	25.74	5.3	2.71
24.66	25.48	3.66	4.36
24.7	23.89	5.19	4.95
24.74	21.66	6.92	4.77
24.78	23.61	5.57	4.12
24.82	20.79	2.28	4.52
24.86	19.47	4.98	6.23
24.9	16.99	5.17	6.75
24.94	20.35	7.06	6.24
24.98	20.05	8.52	5.01
25.02	21.23	9.1	4.34
25.06	21.1	8.86	3.61
25.1	24.048	6.5603	4.7582
25.14	24.923	6.3174	4.5262
25.18	25.78	6.0431	4.2905
25.22	33.49	8.78	7.36
25.26	33.06	7.41	2.82
25.3	29.8	4.83	2.25
25.34	29.87	2.9	3.38
25.38	27.83	3.81	4.03
25.42	26.72	2.16	3.49
25.46	25.31	1.27	1.21
25.5	22.81	4.19	3.57
25.54	22.18	4.66	5.3
25.58	21.47	3.83	6.29
25.62	26.09	4.79	4.13
25.66	25.13	4.77	4.24
25.7	27.7	2.25	8.95
25.74	29.76	4.81	5.11
25.78	31.21	1.62	4.67
25.82	28.93	3.92	3.05
25.86	28.4	0.51	4.64
25.9	27.89	-2.56	0.52
25.94	25.65	-0.36	-1.84
25.98	25.24	3.47	1.51
26.02	23.25	1.38	3.47
26.06	24.59	1.33	4.24
26.1	25.39	1.03	5.94
26.14	26.11	1.03	3.76
26.18	24.04	2.93	3.31
26.22	24.11	3.06	3.36
26.26	24.44	4.56	2.46
26.3	26.62	3.66	2.64
26.34	24.44	3.68	5.55
26.38	26.22	0.88	5.63
26.42	28.07	-1.45	4.15
26.46	27.64	1.59	4.21
26.5	24.02	0.53	1.58
26.54	27.33	-0.66	1.99
26.58	26.82	-0.78	3.69
26.62	26.68	0.7	4.56
26.66	27.53	-0.02	3.73
26.7	29.58	-0.54	3.38
26.74	29.33	-0.13	2.87
26.78	31.15	-0.58	1.41
26.82	30.01	1.14	1.76
26.86	30.44	5.16	3.5
26.9	23.82	2.34	5.72
26.94	27.77	-0.76	4.95
26.98	30.86	1.39	3.51
27.02	30.59	3.32	3.65
27.06	30.29	2.04	4.38
27.1	31.29	4.23	4.52
27.14	27.68	2.98	4.92
27.18	31.45	5.7	5.63
27.22	35.03	5.51	4.5
27.26	32.46	3.64	4.34
27.3	29.93	3.17	4.81
27.34	26.75	6.79	6.17
27.38	26.72	6.34	7
27.42	24.83	2.84	7.51
27.46	25.72	3.3	7.73
27.5	27.4	3.61	5.81
27.54	26.03	2.59	7.06
27.58	24.36	1.04	6.74
27.62	22.3	2.99	6.92
27.66	24	0.32	4.69
27.7	24.21	2.37	3.38
27.74	22.49	1.48	5.04
27.78	23.36	-0.72	5.82
27.82	25.82	0.62	3.69
27.86	25.78	1.54	3.73
27.9	25.07	1.79	2.93
27.94	26.58	0.18	4.07
27.98	26.96	2.28	2.65
28.02	27.29	1.73	2.75
28.06	26.48	2.4	2.55
28.1	26.43	2.45	2.93
28.14	26.87	1.75	3.38
28.18	26.18	3.28	4.27
28.22	25.92	3.83	4.48
28.26	26.04	5.13	5.06
28.3	24.77	4.4	3.71
28.34	24.99	4.24	3.87
28.38	22.69	5.22	4.53
28.42	21.41	4.91	3.97
28.46	20.26	5.6	5.21
28.5	22.82	6.94	4.91
28.54	19.97	6.32	3.53
28.58	22.81	6.17	3.9
28.62	25.05	1.96	3.62
28.66	25.75	3.47	4.55
28.7	29.59	2.52	4.06
28.74	29.46	0.6	4.42
28.78	30.56	2.24	2.58
28.82	30.73	2.5	-0.36
28.86	23.61	5.68	2.78
28.9	23.735	1.7083	2.5431
28.94	23.799	1.5558	2.4868
28.98	23.876	1.4351	2.4491
29.02	23.964	1.3446	2.4288
29.06	24.062	1.2828	2.4248
29.1	19.17	1.8	3.72
29.14	19.13	2.66	2.66
29.18	19.45	-1.33	2.71
29.22	18.9	-1.88	3.23
29.26	22.17	0.05	2.58
29.3	25.75	-1.64	1.12
29.34	27.83	-1.64	-1.04
29.38	25.54	-0.78	1.83
29.42	25.204	1.7457	2.9112
29.46	25.338	1.8809	3.0004
29.5	25.469	2.0268	3.0921
29.54	25.595	2.1819	3.185
29.58	24.12	12.11	6.03
29.62	21.24	9.68	7.23
29.66	25.937	2.6863	3.4585
29.7	26.035	2.862	3.5437
29.74	26.122	3.0388	3.624
29.78	30.61	6.02	5.65
29.82	25.14	4.8	-0.16
29.86	27.44	0.47	5.14
29.9	26.6	-0.06	6.39
29.94	28.81	2.5	1.87
29.98	24.88	3.91	0.9
30.02	28.17	3.18	5.16
30.06	29	2.99	3.21
30.1	27.65	4.04	5.64
30.14	28.42	6.12	4.98
30.18	25.05	6.23	1.98
30.22	25.94	4.6585	3.7393
30.26	21.84	0.97	-0.66
30.3	25.36	2.7	4.11
30.34	27.44	6	2.61
30.38	28.54	6.19	4.2
30.42	24.11	4.3	2.63
30.46	23.64	5.25	2.74
30.5	19.84	0.65	5.29
30.54	24.41	6.95	4.17
30.58	23.75	6.9	4.16
30.62	25.69	3.35	0.7
30.66	23.17	1.33	-0.63
30.7	19.22	5.07	-0.17
30.74	20.752	1.3218	2.5881
30.78	20.78	0.88592	2.779
30.82	17.63	-6.85	3.11
30.86	15.73	-4.25	2.9
30.9	17.76	-3.6	2.56
30.94	20.37	0.84	1.34
30.98	22.022	-1.2542	3.8405
31.02	22.472	-1.637	4.0362
31.06	22.982	-1.9923	4.2137
31.1	21.76	-6.61	3.41
31.14	20.6	-0.85	3.63
31.18	24.96	-0.18	6.32
31.22	27.62	-0.72	6.84
31.26	32.13	-0.24	5.84
31.3	30.02	-3.33	6.27
31.34	30.76	-2.3	5.28
31.38	30.79	-1.18	3.89
31.42	30.63	-2.92	2.91
31.46	31.05	-3.66	4.1
31.5	29.07	-5.02	2.52
31.54	29.5	-3	2.34
31.58	29.15	-1.64	3.02
31.62	30.83	-2.65	3.37
31.66	29.87	-1.68	2.58
31.7	30.37	-1.67	3.53
31.74	30.35	-0.52	3.46
31.78	29.85	0.53	2.99
31.82	29.21	-0.67	2.85
31.86	29.31	-0.12	4.18
31.9	30.22	-0.16	3.67
31.94	30.05	-0.03	4.02
31.98	29.63	0.61	3.06
32.02	31.01	1.58	2.13
32.06	30.56	6.11	3.8
32.1	31.26	2.16	5.17
32.14	32.34	0.82	2.96
32.18	32.71	-1.22	2.67
32.22	32.23	-1.64	1.35
32.26	29.7	-2.04	1.54
32.3	30.76	-3.03	1.57
32.34	29.49	-3.69	0.26
32.38	28.69	-4.96	1.16
32.42	28.6	-5.44	1.63
32.46	28.2	-2.72	0.97
32.5	27.17	-0.84	0.57
32.54	23.89	-1.16	1.62
32.58	21.98	-2.53	2.94
32.62	21.38	-4.07	2
32.66	21.51	0.69	0.3
32.7	16.66	-0.9	-2.17
32.74	17.07	-2.68	-1.42
32.78	15.01	-4.95	1.03
32.82	14.28	-2.82	0.98
32.86	14.89	-5.11	2.56
32.9	17.68	-5	1.23
32.94	16.79	-6.26	2.25
32.98	17.26	-4.25	2.05
33.02	20.02	-2.93	-0.13
33.06	19.44	0.78	-0.5
33.1	19.9	1.48	1.21
33.14	19.4	-0.42	2.17
33.18	18.99	-2.14	1.53
33.22	18.51	-0.9	0.51
33.26	17.74	-1.69	1.75
33.3	17.18	-0.44	1.19
33.34	18.99	2.37	1.52
33.38	19.37	0.32	2.9
33.42	18.9	2.46	3.05
33.46	18.93	1.69	2.01
33.5	19.47	1.89	3.37
33.54	17.76	0.54	3.14
33.58	18.27	-0.63	4.41
33.62	20.08	-0.95	2.23
33.66	24.2	1.07	3.22
33.7	26.09	1.18	2.78
33.74	31.11	3.23	4.69
33.78	35.33	0.33	6.76
33.82	37.88	-1.29	5.61
33.86	37.38	-3.86	5.81
33.9	37.01	-4.04	4.08
33.94	31.37	-5.76	3.34
33.98	29.11	-2.79	2.62
34.02	29.28	-1.53	6.64
34.06	31.45	-4.6	3.52
34.1	34.22	-2.47	2.59
34.14	33.32	-1.86	1.63
34.18	30.11	-3.94	4.3
34.22	34.02	-4.35	1.77
34.26	31.74	-3.04	2.07
34.3	32.15	-3.27	2.58
34.34	30.36	-2.28	2.89
34.38	31.26	-1.88	3.01
34.42	31.37	-2.26	2.72
34.46	30.29	-0.21	3.5
34.5	31.13	-1.27	3.03
34.54	30.31	-1.3	3.19
34.58	30.14	-1.16	3.23
34.62	27.99	-2.82	3.79
34.66	29.61	-2.48	2.63
34.7	29.02	-2.55	3.16
34.74	28.48	-2.29	3.41
34.78	28.62	-1.51	3.28
34.82	29.25	-1.55	2.61
34.86	28.07	-1.97	1.85
34.9	27.4	-1.49	2.18
34.94	26.26	-2.27	2.85
34.98	26.12	-3.11	4.46
35.02	26.1	-2.17	3.08
35.06	26.25	-1.16	2.44
35.1	24.37	-1.62	1.26
35.14	24.8	-1.8	0.87
35.18	24.09	-0.84	0.56
35.22	24.03	-0.12	2.19
35.26	22.96	-1.19	3.97
35.3	25.25	1.26	2.52
35.34	21.28	-1.81	3.1
35.38	19.09	-0.93	4.16
35.42	21.74	2.09	2.81
35.46	19.87	2.95	2.26
35.5	18.68	1.15	3.5
35.54	23.49	2.18	3.38
35.58	22.88	4.62	2.28
35.62	27.96	6.04	3.26
35.66	25.96	8.9	4.87
35.7	24.89	6.97	5.97
35.74	20.59	6.74	5.82
35.78	26.236	3.9004	4.7062
35.82	28.99	3.32	5.81
35.86	30.97	1.91	4.97
35.9	30.32	0.34	3.85
35.94	29.31	1.29	5.57
35.98	29.66	0.88	5.19
36.02	27.89	-0.99	4.61
36.06	25.93	-0.06	5.69
36.1	25.92	-0.98	5.28
36.14	26.28	-0.51	4.79
36.18	27.04	-2.07	4.69
36.22	28.51	1.75	5.07
36.26	30.88	-1.46	6.38
36.3	31.51	1.55	5.88
36.34	28.59	-1.61	2.45
36.38	26.79	-0.33	3.24
36.42	25.19	-4.34	4.78
36.46	27.06	-1.23	5.27
36.5	29.99	-0.99	4.96
36.54	33.15	-2.07	3.99
36.58	33.39	0	5.42
36.62	31.97	0.88	5.86
36.66	29.7	0.72	6.21
36.7	31.39	0.95	5.82
36.74	29.82	1.97	4.99
36.78	30.44	1.75	3.48
36.82	29.23	2.44	4.29
36.86	29.72	0.53	3.84
36.9	29.47	0.97	3.97
36.94	28.7	1.92	3.25
36.98	24.95	0.43	3.01
37.02	24.93	1.39	4.84
37.06	27.84	1.46	0.97
37.1	24.31	0.64	2.57
37.14	25.48	0.71	5.29
37.18	24.3	0.74	5.72
37.22	27.26	2.53	3.82
37.26	28.06	3.92	3.67
37.3	27.32	2.61	2.31
37.34	27.94	5.8	0.71
37.38	26.74	4.08	2.68
37.42	27.64	-1.49	3.3
37.46	23.45	3.67	3.43
37.5	24.03	5.08	3.78
37.54	25.13	4.68	3.1
37.58	24.2	6.1	3.47
37.62	25.39	6.1	3.26
37.66	23.52	3.54	1.55
37.7	22.5	0.4	1.38
37.74	21.35	-0.51	0.71
37.78	19.57	-1.89	2.94
37.82	20.76	0.24	5.16
37.86	21.51	0.31	4.25
37.9	18.72	-1.02	5.11
37.94	21.2	0.52	4.87
37.98	19.62	-0.6	5.23
38.02	22.61	1.31	3.45
38.06	25.51	0.76	2.95
38.1	29.2	4.19	2.88
38.14	28.18	5.42	2.69
38.18	26.71	6.55	5.03
38.22	28.09	6.07	4.52
38.26	29.43	8.9	4.2
38.3	27.96	7.77	4.89
38.34	28.8	8.83	5.01
38.38	31.63	8.16	8.32
38.42	31.62	7.67	5.73
38.46	28.66	6.53	3.5
38.5	26.27	5.66	3.92
38.54	29.37	4.5	5.57
38.58	31.93	4.02	5.65
38.62	28.86	1.92	7.03
38.66	29.7	1.88	6.1
38.7	32.09	3.88	3.78
38.74	30.43	2.64	3.97
38.78	30.33	2.2	2.93
38.82	28.38	2.3	1.69
38.86	28.3	3.85	2.84
38.9	29.86	3.71	2.22
38.94	26.81	4.38	2.97
38.98	25.16	4.59	1.69
39.02	23.58	6.08	2.43
39.06	23.24	4.4	4.62
39.1	24.64	3.48	4.4
39.14	25.1	2.9	4.43
39.18	23.54	5.28	4.98
39.22	24.05	2.86	4.96
39.26	26.51	0.66	2.39
39.3	26.58	2.32	5.13
39.34	28.87	3.03	5
39.38	28.12	1	2.69
39.42	26.73	0.26	3.3
39.46	26.39	0.94	4.37
39.5	24.86	4.02	3.82
39.54	27.17	2.15	3.7
39.58	28.27	4.27	4.68
39.62	28.42	5.22	3.24
39.66	28.58	4.9	4.6
39.7	26.79	5.82	4.89
39.74	28.9	4.97	1.6
39.78	28.29	5.73	1.78
39.82	23.82	2.2	6.1
39.86	20	3.48	7.35
39.9	25.28	4.24	6.14
39.94	26.3	5.16	3.57
39.98	24.99	3.24	2.33
40.02	23.76	1.83	3.41
40.06	22.49	2.6	3.86
40.1	22.91	2.19	3.91
40.14	24.92	2.41	4.83
40.18	24.25	5.45	5.75
40.22	23.85	5.91	1.66
40.26	24.21	5.78	3.39
40.3	23.54	3.98	3.58
40.34	22.09	4.79	5.18
40.38	27.55	10.4	5.28
40.42	31.57	5.36	5.93
40.46	32.66	4.9	3.56
40.5	29.57	6.23	3.43
40.54	29.64	7.83	6.2
40.58	30.9	6.22	5.07
40.62	31.83	6.72	5.34
40.66	33.14	6.56	6.05
40.7	32.8	7.87	3.82
40.74	32.84	7.06	6.15
40.78	31.81	4.1	5.87
40.82	29.01	3.41	1.57
40.86	30.65	4.63	4.33
40.9	30.55	4.45	4.59
40.94	29.88	6.01	4
40.98	28.4	7.12	6.02
41.02	29.34	4.59	5.61
41.06	30.17	5.04	5.28
41.1	31.33	6.58	5.46
41.14	28.54	4.84	5.15
41.18	27.82	4.77	3.97
41.22	26.48	5.64	4.27
41.26	25.81	4.73	7.29
41.3	32.73	3.29	9.09
41.34	27.561	3.8036	3.0036
41.38	30.76	6.4	1.42
41.42	27.56	5.14	-1.19
41.46	23.85	2.35	-2.65
41.5	26.39	1.0417	1.0742
41.54	26.149	0.3452	0.64036
41.58	25.938	-0.32444	0.24849
41.62	25.764	-0.95252	-0.090121
41.66	25.631	-1.5244	-0.36418
41.7	23.19	-4.93	-2.56
41.74	24.15	-3.86	-2.51
41.78	26.17	-3.21	0.55
41.82	23.52	-1.93	-1.6
41.86	25.37	-4.08	1.63
41.9	29.04	-2.92	1.77
41.94	28.51	-1.49	1.18
41.98	26.98	-1.13	3.26
42.02	26.75	-2.6	2.7
42.06	27.91	-0.42	3.13
42.1	28.88	0.89	3.94
42.14	27.64	0.39	2.72
42.18	30.09	0.2	4.07
42.22	27.11	-0.95	2.25
42.26	27.24	-5.95	4.4
42.3	22.92	-5.34	0.22
42.34	20.14	-6.19	0.91
42.38	16.65	-6.79	0.38
42.42	17.92	-7.23	0.53
42.46	18.28	-6.92	3.16
42.5	20.09	-5.86	0.58
42.54	22.85	0.82	4.65
42.58	24.11	1.51	4.14
42.62	22.04	0.6	3.18
42.66	23.97	0.68	3.37
42.7	25.07	3.17	2.63
42.74	26.03	2.72	2.76
42.78	26.19	3.84	3.9
42.82	26.79	5.84	4.24
42.86	26.5	5.38	4.42
42.9	28.04	7.65	4.31
42.94	26.363	7.2224	4.8917
42.98	26.432	7.4864	5.1899
43.02	23.8	7.44	2.98
43.06	22.07	7.63	4.32
43.1	20.17	9.94	7.86
43.14	29.06	9.4	8.21
43.18	28.3	7.09	7.39
43.22	31.12	6.29	7.27
43.26	30.91	4.98	3.77
43.3	24.38	4.56	5.14
43.34	27.96	5.01	6.57
43.38	28.36	4.58	5.06
43.42	26.08	4.98	8.45
43.46	27.49	3.23	3.17
43.5	27.31	2.55	3.56
43.54	23.13	1.87	1.67
43.58	23.86	0.58	0.19
43.62	21.25	0.53	1.13
43.66	23.32	2.66	1.72
43.7	22.88	1.48	3.21
43.74	24.3	3.22	2.32
43.78	23.39	1.98	2.72
43.82	25.37	0.77	2.68
43.86	23.54	3.63	3.17
43.9	24.37	1.18	2.58
43.94	24.18	0.29	3.23
43.98	25.34	-0.45	4.79
44.02	25.24	3.87	4.27
44.06	26.71	3.16	4.01
44.1	24.5	4.1	3.34
44.14	24.54	1.53	6.08
44.18	28.35	5.59	4.53
44.22	30.94	5.01	4.84
44.26	29.74	6.42	3.97
44.3	29.85	6.1	3.31
44.34	29.42	6.56	4.32
44.38	28.39	8.29	4.73
44.42	29.34	7.36	5.42
44.46	29.52	7.86	4.68
44.5	30.65	8.18	5.68
44.54	30	7.27	5.39
44.58	30.73	5.63	4.78
44.62	28.61	6.7	4.95
44.66	29.62	8.28	5.29
44.7	28.67	7.72	5.03
44.74	28.92	8.39	5.33
44.78	28.48	7.06	8.12
44.82	29.23	7.73	7.4
44.86	32.12	6.0451	4.5507
44.9	38.57	9.73	2.9
44.94	33.29	5.93	3.97
44.98	34.98	7.98	7.27
45.02	36.79	5.52	7.56
45.06	32.302	4.7466	3.9711
45.1	32.233	4.4809	3.8615
45.14	32.133	4.2142	3.7541
45.18	28.86	2.08	1.63
45.22	27.76	2.58	4.14
45.26	26.41	2.29	2.7
45.3	26.79	-0.49	4.87
45.34	31.208	2.8768	3.2522
45.38	30.947	2.6113	3.1593
45.42	30.665	2.3474	3.0691
45.46	36.5	5.96	-0.46
45.5	31.27	3.32	2.81
45.54	33.05	0.1	1.98
45.58	30.11	1.36	2.2
45.62	31.02	1.47	1.29
45.66	30.05	1.57	-0.16
45.7	26.89	0.23	1.3
45.74	25	0.05	1.88
45.78	26.85	-2.94	4.06
45.82	27.08	-3.15	4.85
45.86	26.54	-0.34465	2.2667
45.9	26.109	-0.5603	2.2126
45.94	27.05	-0.56	-1.43
45.98	26.22	-1.72	1.51
46.02	26.48	-5.31	1.15
46.06	23.83	-7.14	-1.73
46.1	21.72	-4.44	-2.74
46.14	23.505	-1.7045	1.9612
46.18	20.57	-5.96	2.49
46.22	22.8	-1.87	2.33
46.26	19.98	0.41	6.73
46.3	22.24	0.26	8.34
46.34	23.45	2.76	5.42
46.38	23.38	3.67	4.56
46.42	19.56	2.87	3.66
46.46	22.56	1.85	-0.7
46.5	22.07	-0.63	2.59
46.54	22.72	-0.98	4.35
46.58	19.453	-2.9221	1.8599
46.62	19.183	-2.9626	1.8759
46.66	22.73	-1.37	-1.85
46.7	18.71	-3.0033	1.9212
46.74	18.511	-3.0027	1.9507
46.78	18.339	-2.9875	1.9849
46.82	18.195	-2.9576	2.0237
46.86	12.63	-7.3	0.88
46.9	14.79	-7.13	1.06
46.94	17	-7.93	-0.47
46.98	13.7	-8.32	-1.36
47.02	17.945	-2.5714	2.2901
47.06	16.84	-2.14	5.7
47.1	16.65	-3.45	2.79
47.14	17.26	-1.81	3.29
47.18	18.03	-2.7	2.34
47.22	20.46	0.23	2.37
47.26	20.01	0.89	2.39
47.3	18.37	1.12	3.62
47.34	23.06	2.35	4.84
47.38	21.38	-0.25	4.02
47.42	21.61	-0.13	3.88
47.46	21.15	-1.49	2.34
47.5	20.28	-1.7	1.78
47.54	22.02	-2.31	3.2
47.58	22.74	-1.28	4.82
47.62	22.16	-1.08	5.92
47.66	25.55	1.318	3.9659
47.7	29.9	0.74	4.29
47.74	30.07	2.27	3.64
47.78	30.41	3.47	4.56
47.82	28.22	6.69	2.04
47.86	25.72	4.83	3.46
47.9	25.71	4.18	7.21
47.94	27.13	6.34	6.84
47.98	26.97	4.82	2.58
48.02	26.03	5.17	4.3
48.06	25.8	6.2	5.27
48.1	25.57	4.95	6.34
48.14	25	5.28	6.69
48.18	26.42	7.95	6.12
48.22	27.86	5.92	3.25
48.26	22.93	3.79	5.37
48.3	26.98	4.07	3.99
48.34	25.83	3.88	4.95
48.38	28.36	6.02	5.42
48.42	25.3	1.61	4.77
48.46	25.45	1.78	4.25
48.5	22.68	1.42	2.07
48.54	25.41	1.73	-0.55
48.58	17.31	2.99	0.81
48.62	26.74	4.88	5.32
48.66	25.3	5.79	5.72
48.7	29.75	5.61	2.78
48.74	29.93	5.66	0.06
48.78	30.24	2.97	6.08
48.82	32.14	1.51	5.33
48.86	31.36	1.45	5.08
48.9	32.99	1.89	3.47
48.94	32.32	0.41	1.3
48.98	32.31	0.08	2.03
49.02	29.33	1.19	1.45
49.06	31.24	-0.48	3.82
49.1	32.16	-2.83	5.83
49.14	30.11	-3.69	4.69
49.18	28.01	-2.2	1.76
49.22	27.22	-3.52	2.79
49.26	30.38	-2.42	4.75
49.3	31.68	-0.2	3.23
49.34	31.73	-1.42	3.5
49.38	31.81	-1.58	3.38
49.42	31.21	-2.29	2.99
49.46	32.51	-1.57	2.19
49.5	30.23	-1.5	2.43
49.54	30.76	-1.09	3.79
49.58	32.4	0.93	3.55
49.62	30.71	0.5	3.91
49.66	31.52	-0.12	3.23
49.7	30.87	-0.3	3.8
49.74	30.21	-0.63	1.56
49.78	28.16	-0.16	2.5
49.82	27.96	0.57	2.49
49.86	23.88	1.89	4.74
49.9	25.98	-0.46	4.52
49.94	28.65	1.48	3.53
49.98	28.87	2.97	3.3
50.02	30.02	2.67	3.06
50.06	29.82	2.4	2.28
50.1	31.76	3.85	5.1
50.14	32.52	2.77	2.91
50.18	32.22	3.74	1.72
50.22	31.34	-1.43	0.63
50.26	33.26	3.28	-0.53
50.3	30.95	0.97	-0.46
50.34	30.87	0.08	-0.24
50.38	29.99	-3.05	2.07
50.42	25.379	-2.5697	1.2964
50.46	22.43	-2.56	-0.19
50.5	24.88	-3.98	0.89
50.54	20.08	-6.23	0.51
50.58	20.38	-7.92	2.34
50.62	17.28	-4.43	3.17
50.66	16.91	-2.91	5.17
50.7	16.09	-1.84	5.13
50.74	19.28	-2.34	6.2
50.78	23.85	-0.15	4.72
50.82	26.88	-3.16	4.95
50.86	27.97	4.2	3.47
50.9	28.97	4.75	3.33
50.94	26.7	5.99	3.38
50.98	27.68	6.65	3.5
51.02	26.38	7.85	3.49
51.06	25.44	9.4	4.06
51.1	23.59	8.83	5.77
51.14	25.09	9.2	4.14
51.18	22.92	9.88	3.85
51.22	24.81	9.41	4.14
51.26	25.81	10.85	1.69
51.3	23.136	7.8919	4.1793
51.34	18.63	1.15	4.88
51.38	18.46	3.13	6.04
51.42	17.7	3.91	6.47
51.46	20.05	4.62	7.23
51.5	23.52	5.6787	3.2823
51.54	23.626	5.1315	3.1068
51.58	30.73	4.42	1.14
51.62	29.08	5.13	1.6
51.66	26.54	4.19	1.6
51.7	24.8	5.56	2.28
51.74	21.94	3.58	1.15
51.78	22.51	5.04	1.02
51.82	22.61	2.67	2.78
51.86	21.95	2.34	2.92
51.9	21.24	1.45	3.56
51.94	21.96	0.97	3.67
51.98	21.97	1.71	4.18
52.02	20.65	0.83	3.38
52.06	18.56	0.25	3.32
52.1	17.47	0.37	4.21
52.14	19.19	-0.42	2.27
52.18	19.82	2.34	2.72
52.22	23.6	1.02	2.62
52.26	25.1	4.83	5.39
52.3	25.6	1	4.48
52.34	23.9	3.6	4.43
52.38	24.68	0.08	4.63
52.42	22.76	-0.62	5.16
52.46	24.35	-4.28	2.61
52.5	26.28	-6.03	1.39
52.54	24.35	-4.17	2.04
52.58	22.59	-2.67	4.3
52.62	22.31	0.59	5.74
52.66	23.07	1.14	4.5
52.7	20.38	-1.25	5.02
52.74	23.05	1.97	4.25
52.78	29.07	3.93	6.4
52.82	32.22	8.99	6.06
52.86	32.05	8.89	5.45
52.9	29.96	8.62	7.32
52.94	32.72	7.17	7.37
52.98	36.94	3.49	7.15
53.02	34.12	-0.24	5.19
53.06	32.19	0.85	3.94
53.1	31.24	0.24	4.88
53.14	29.69	2.55	4.22
53.18	29.01	2.49	4.12
53.22	28.83	3.12	2.97
53.26	27.85	1.27	2.78
53.3	26.05	2.83	2.18
53.34	25.58	1.48	3.5
53.38	26.08	1.73	2.56
53.42	24.47	0.81	3.64
53.46	25.87	1.99	3.97
53.5	26.46	1.99	4.44
53.54	25.47	1.36	3.79
53.58	25.16	4.21	2.78
53.62	25.2	2.86	3
53.66	24.01	3.08	1.94
53.7	22.22	5.69	4.48
53.74	22.82	4.77	4.52
53.78	24.38	4.39	4.35
53.82	23.74	5.81	4.07
53.86	23.04	5.07	3.98
53.9	22.75	4.96	3.11
53.94	21.39	4.7	4.44
53.98	23.41	4.71	4.92
54.02	25.07	4.34	2.43
54.06	21.48	2.78	3.65
54.1	22	4.08	5.07
54.14	21.95	5.77	5.16
54.18	22.27	6.58	4.92
54.22	21.2	4.2	4.72
54.26	24.17	2.16	3.3
54.3	22.13	-0.9	6.79
54.34	25.76	-0.06	6.4
54.38	29.16	0.89	3.53
54.42	27	-2.62	1.38
54.46	24.62	-1.68	2.16
54.5	23.99	-2.48	3.14
54.54	21.93	-5.82	3.73
54.58	23.62	-9.04	2.07
54.62	21.61	-7.39	2.53
54.66	21.92	-7.44	2.3
54.7	21.2	-5	3.87
54.74	23.59	-1.98	3.76
54.78	22.83	-1.43	2.27
54.82	19.83	-3.52	4.49
54.86	19.14	0.84	5.97
54.9	16.18	2.46	8.75
54.94	18.84	5.55	9.52
54.98	22.96	1.02	8.52
55.02	22.84	2.38	8.65
55.06	26.51	-0.29	7.01
55.1	21.201	2.4582	5.3248
55.14	21.71	3.02	-0.3
55.18	21.96	2.57	2.61
55.22	21.91	2.04	2.22
55.26	20.48	4.71	2.2
55.3	24.16	1.36	4.84
55.34	21.45	-0.27	2.58
55.38	24.16	-1	3.48
55.42	22.65	-2.3	4.54
55.46	23.84	-0.32	5.9
55.5	25.99	-0.21	6.67
55.54	28.42	1.13	3.17
55.58	29.67	-0.59	3.4
55.62	27.05	2.25	2.03
55.66	28.71	5.53	4.15
55.7	26.64	1.87	6.98
55.74	28.72	1.48	5.94
55.78	28.98	1.69	4.67
55.82	29.72	0.56	4.25
55.86	30.08	-0.15	3.87
55.9	30.4	0.79	3.27
55.94	31.35	1.7	2.96
55.98	28.99	1.99	3.93
56.02	28.92	1.12	4.26
56.06	28.51	0.17	3.29
56.1	28.92	0.41	3.76
56.14	29.27	-0.48	2.77
56.18	28.95	0.56	1.11
56.22	27.854	2.4932	2.5397
56.26	27.805	2.7013	2.432
56.3	27.772	2.9026	2.3406
56.34	23.15	9.14	1.37
56.38	22.68	4.55	5.57
56.42	27.736	3.4347	2.1625
56.46	27.736	3.5776	2.1349
56.5	27.738	3.698	2.123
56.54	27.738	3.7927	2.1268
56.58	27.733	3.8587	2.146
56.62	27.722	3.8927	2.1807
56.66	27.701	3.8917	2.2307
56.7	28.79	6.67	-0.14
56.74	28.33	5.32	2.99
56.78	31.41	2.52	1.4
56.82	29.9	0.92	-0.67
56.86	28.4	-1.45	3.13
56.9	25.3	2.75	3.89
56.94	24.95	3.04	6.23
56.98	27.56	2.44	5.16
57.02	23.65	3.11	2.1
57.06	28.88	-0.25	4.92
57.1	24.5	1.54	1.96
57.14	26	1.31	3.5
57.18	30.83	0.78	2.98
57.22	27.13	-0.47	3.03
57.26	28.46	-1.11	2.22
57.3	28.06	-2.25	2.22
57.34	26.82	-1.57	1.85
57.38	24.74	-0.51	0.61
57.42	20.98	-0.8	1.54
57.46	20.45	-1.63	2.04
57.5	18.81	-1.16	2.3
57.54	19.2	-0.96	2.67
57.58	18.48	-1.65	2.92
57.62	17.74	0.56	2.47
57.66	17.49	2.07	2.09
57.7	18.33	2.88	2.96
57.74	20.53	0.85	3.3
57.78	19.88	3.79	2.79
57.82	21.24	4.56	4.59
57.86	22.36	1.8	4.07
57.9	20.82	1.63	2.07
57.94	19.13	1.89	3.2
57.98	19.09	2.76	4.62
58.02	19.4	-0.25	4.52
58.06	20.96	-2.18	3.45
58.1	22.15	-1.3	3.39
58.14	21.53	-2.77	1.85
58.18	22.28	-3.21	1
58.22	23.01	-3.45	-0.84
58.26	24.95	-1.88	-2.19
58.3	24.06	-2.56	-2.7
58.34	25.63	-1.64	-1.7
58.38	24.885	-3.8917	1.066
58.42	25.407	-3.9491	1.3915
58.46	24.13	-4.21	1.75
58.5	24.04	-5.18	1.86
58.54	24.62	-5.32	2.52
58.58	27.52	-4.78	4.99
58.62	29.28	-3.21	5.38
58.66	31.47	-1.65	4.3
58.7	28.82	-0.27	2.68
58.74	28.33	-0.69	2.72
58.78	27.83	-0.58	3.49
58.82	30.14	-0.14	2.66
58.86	27.65	1.99	4.86
58.9	30.02	1.09	0.51
58.94	25.8	-0.29	3.12
58.98	27.9	1.03	4.87
59.02	28.33	4.2	5.9
59.06	27.17	5.55	5.72
59.1	25.99	5.68	5.65
59.14	25.93	3.64	4.92
59.18	25.28	6.19	3.94
59.22	24.37	7.02	3.11
59.26	23.91	7.68	2.61
59.3	23.87	7.4	2.93
59.34	22.25	7.65	3.56
59.38	21.09	5.66	3.91
59.42	21.19	7.17	5.29
59.46	20.23	6.55	5.43
59.5	19.55	7.86	5.69
59.54	25.19	7.81	2.81
59.58	22.18	8.52	2.93
59.62	23.6	7.06	2.86
59.66	26.125	7.8564	3.734
59.7	26.492	7.7017	3.7945
59.74	26.853	7.5102	3.8605
59.78	27.204	7.2847	3.9305
59.82	37.85	11	6.4
59.86	34.08	11.99	4.33
59.9	34.56	8	4.82
59.94	32.92	4.22	6.14
59.98	34.64	4.49	2.04
60.02	32.87	1.53	1.47
60.06	27.58	-1.64	2.95
60.1	24.64	2.94	4.86
60.14	23.37	5.18	4.31
60.18	21.35	6.33	0.52
60.22	29.571	3.3259	4.4911
60.26	17.65	5.26	5.56
60.3	29.529	2.4794	4.4535
60.34	29.433	2.0604	4.4073
60.38	29.283	1.6479	4.3407
60.42	29.075	1.2447	4.2519
60.46	31.08	3.94	2.41
60.5	29.32	4.01	5.43
60.54	26.85	-0.32	4.9
60.58	28.09	2.89	6.23
60.62	31.62	-0.18	3.94
60.66	27.72	-5.29	3.22
60.7	28.94	-4.73	4.74
60.74	29.07	-4.01	5.68
60.78	22.73	-3.83	0.41
60.82	19.66	-2.65	-0.44
60.86	21	-0.99	-1.29
60.9	20.67	2.83	1.77
60.94	21.79	-0.75	3.11
60.98	21.92	-0.79	2.24
61.02	23.97	-0.72	1.5
61.06	25.82	0.13	3.08
61.1	25.86	2.47	1.03
61.14	24.84	-1.58	4.21
61.18	26.78	-0.83	4.02
61.22	28.92	-1.05	5.16
61.26	29.03	-0.88	3.07
61.3	31.47	0.05	3.61
61.34	29.36	0.18	1.5
61.38	29.98	0.33	3.86
61.42	30.66	1.72	2.58
61.46	28.95	1.26	4.27
61.5	27.38	1.6	3.97
61.54	25.31	1.67	5.3
61.58	28.03	1.88	3.18
61.62	27.92	1.31	3.97
61.66	27.84	1.02	4.46
61.7	29.02	2.24	3.71
61.74	30.11	1.77	3.79
61.78	28.96	1.33	3.46
61.82	27.54	2.1	4.09
61.86	28.33	2.6	4.61
61.9	26.67	0.85	4.26
61.94	28.48	-0.5	4.64
61.98	28.51	1.79	4.96
62.02	29.29	0.1	3.68
62.06	27.9	-0.76	5.48
62.1	26.5	-1.02	1
62.14	29.39	1.98	1.6
62.18	28.18	-0.9	2.2
62.22	27.4	0.92	2.19
62.26	28.43	-1.33	3.92
62.3	23.68	-3.98	3.23
62.34	22.72	-1.95	3.29
62.38	23.06	-3.05	3.14
62.42	20.88	-1.77	3.06
62.46	20.65	-1.01	3.63
62.5	22.13	-1.21	3.49
62.54	22.44	-1.73	3.79
62.58	24.52	0.62	2.67
62.62	23.04	-0.04	3.67
62.66	21.85	1.19	4.39
62.7	21.87	4.26	4.07
62.74	21.65	4.09	4.38
62.78	25.1	5.9	0.64
62.82	25.9	6.35	-1
62.86	26.58	5.06	2.83
62.9	29.96	2.61	2
62.94	29.72	2.54	2.32
62.98	26.87	5.59	-0.36
63.02	28.57	6.97	3.61
63.06	27.17	4.01	3.47
63.1	23.27	1.71	5.1
63.14	23.76	3.97	3.22
63.18	21.8	3.32	5.63
63.22	18.32	8.24	6.55
63.26	19.19	6.67	4.39
63.3	23.819	4.6391	3.9917
63.34	23.65	4.388	3.6855
63.38	23.505	4.1142	3.341
63.42	23.383	3.8238	2.9734
63.46	32.28	7.18	3.54
63.5	29.39	6.12	2.01
63.54	23.135	2.9147	1.8812
63.58	20.93	3.43	2.64
63.62	25.23	-0.61	0.59
63.66	23.09	0.5	0.15
63.7	23.14	1.33	0.62
63.74	21.08	1.83	0.94
63.78	19.23	1.54	0.06
63.82	20.97	0.38	0.6
63.86	20.15	0.49	1.34
63.9	23.04	-0.38	3.17
63.94	24.71	0.17	5.82
63.98	25.71	3.64	2.16
64.02	23.24	3.08	4.73
64.06	26.06	1.87	1.42
64.1	28.33	-0.56	-1.35
64.14	25.25	-0.94	0.99
64.18	26.84	1.25	2.45
64.22	27.05	2.19	4.98
64.26	26.01	1.8	3.68
64.3	27.08	2.39	3.02
64.34	25.81	0.14	3.38
64.38	24.38	0.26	3
64.42	29.25	-0.42	3.17
64.46	26.08	2.04	3.28
64.5	25.69	4.09	2.31
64.54	22.59	2.55	1.72
64.58	23.88	2.64	5.51
64.62	23.97	3.26	5.06
64.66	23.39	2.91	5.97
64.7	25.48	4.12	2.63
64.74	27.46	2.71	4.79
64.78	28.15	2.52	4.42
64.82	29.32	2.67	2.69
64.86	30.14	2.62	1.52
64.9	24.87	1.95	2.24
64.94	25.52	1.03	4.03
64.98	28.56	2.55	4.4
65.02	31.91	3.4	6.35
65.06	29.71	0.92	4.14
65.1	28.85	0.68	3.65
65.14	30.75	0.66	3.59
65.18	30.45	-0.12	3.67
65.22	27.39	0.62	3.35
65.26	27.98	0.09	4.57
65.3	27.48	0.7	2.84
65.34	27.43	2.04	2.67
65.38	26.89	3.29	2.98
65.42	26.03	2.65	4.09
65.46	27.46	3.17	4.47
65.5	26.11	4.75	5.05
65.54	27.17	3.45	4.54
65.58	26.49	3.56	3.39
65.62	27.73	4.39	3.35
65.66	27.67	2.78	2.99
65.7	24.59	2.75	4.39
65.74	22.94	1.85	3.08
65.78	22.95	1.23	3.77
65.82	21.92	-1.98	2.02
65.86	23.41	-0.09	5.51
65.9	18.32	1.33	7.74
65.94	22.75	1.98	6.54
65.98	19.69	5.49	4.03
66.02	19.27	1.5	4.2
66.06	22.1	0.43	5.07
66.1	21.18	1.86	7.98
66.14	23.52	-1.14	8.12
66.18	29.19	0	6.97
66.22	31.19	0.32	3.5
66.26	33.58	3.84	2.77
66.3	30.76	5.16	0.29
66.34	24.86	2.81	3.71
66.38	26.48	1.38	4.29
66.42	28.15	1.22	5.2
66.46	30.14	2.43	4.08
66.5	30.64	0.73	2.3
66.54	28.61	1.38	2.48
66.58	27.55	0.75	4.72
66.62	29.46	3.2	7.81
66.66	29.82	6.58	7.47
66.7	33.73	4.76	9.65
66.74	29.25	3.73	5.33
66.78	29.76	2.56	2.6
66.82	28.27	2.36	1.16
66.86	30.11	4.04	3.26
66.9	29.43	3.41	4.36
66.94	26.32	2.07	6.22
66.98	24.86	-1.98	1.96
67.02	23.17	-1.31	3.53
67.06	27.23	0.56	4.17
67.1	24.97	3.71	2.58
67.14	26.25	5.46	3.88
67.18	27.16	6.74	2.14
67.22	25.4	5.71	1.45
67.26	21.8	3.14	4.28
67.3	21.54	5.37	6.31
67.34	22.96	9.61	6.57
67.38	24.65	8.91	1.88
67.42	23.09	10.56	4.36
67.46	24.89	8.76	5.07
67.5	24.19	12.6	3.62
67.54	23.55	10.73	2.44
67.58	28.18	10.26	4.5
67.62	27.6	9.07	4.51
67.66	26.54	5.08	6.67
67.7	30.438	11.019	5.6329
67.74	32.22	10.08	5.55
67.78	34.7	12.75	6.74
67.82	34.39	12.22	5.38
67.86	34.47	9.93	5.91
67.9	37.42	13.56	7.91
67.94	34.56	11.48	9.22
67.98	37.09	9.68	5.92
68.02	32.93	8.04	6.34
68.06	34.69	6.47	6.78
68.1	35.04	5.62	6.89
68.14	34.91	6.85	6.93
68.18	31.48	7.56	6.2
68.22	31.95	6.31	7.12
68.26	34.76	8.3	9.94
68.3	35.26	7.02	7.21
68.34	37.3	7.56	9.68
68.38	34.32	8.27	6.14
68.42	29.78	6.97	5.6
68.46	31.69	7.35	3.97
68.5	31.21	6.87	4.93
68.54	28.12	5.34	4.51
68.58	27.3	2.95	6.43
68.62	27.05	1.57	5.38
68.66	27.85	1.85	5.91
68.7	31.7	3.53	6.08
68.74	31.95	1.68	4.59
68.78	32	2.53	4.47
68.82	35.86	-1.44	2.67
68.86	33.73	1.57	1.51
68.9	29.94	2.72	2.91
68.94	30.79	1.6	3.22
68.98	25.6	3.53	3.35
69.02	26.92	3.47	4.84
69.06	25.84	3.34	5.41
69.1	27.82	-0.48	5.65
69.14	26.59	1.24	4.82
69.18	28.03	-0.27	4.2
69.22	26.08	1.6	3.38
69.26	23.15	-0.25	2.99
69.3	23.905	-1.6257	4.0438
69.34	24.74	-6.78	3.44
69.38	24.56	-3.24	4.89
69.42	22.91	-7.77	3.94
69.46	22.91	-5.09	2.3
69.5	19.2	-4.35	3.02
69.54	19.93	-2.42	3.56
69.58	21.58	-5.43	2.55
69.62	19.79	-6	4.02
69.66	19.97	-6.27	4.03
69.7	18.46	-8.64	4.21
69.74	17.91	-8.95	3.94
69.78	19.28	-8.33	3.44
69.82	17.17	-7.82	2.1
69.86	18.16	-6.09	0.03
69.9	17.58	-7.15	0.68
69.94	18.4	-7.11	0.63
69.98	17.98	-5.49	-0.77
70.02	18.69	-4.4	-1.28
70.06	16.79	-2.54	-0.61
70.1	16.83	-2.14	2.91
70.14	18.73	-3.12	2.72
70.18	19.93	-1.91	1.68
70.22	19.25	-2.6	2.43
70.26	20.08	-1.9	3.01
70.3	18.23	-2.41	1.62
70.34	18.66	-3.65	2.4
70.38	17.09	-2.64	2.9
70.42	17.92	-2.27	4.06
70.46	17.23	-1.85	3.45
70.5	21.18	-0.26	4.48
70.54	23.81	6.04	4.57
70.58	24.4	6.72	3.11
70.62	24.03	7.15	4.96
70.66	21.56	7.06	6.15
70.7	19.79	10.36	6.38
70.74	24.072	7.2888	5.7569
70.78	24.481	7.8438	5.9607
70.82	24.861	8.3304	6.1422
70.86	25.212	8.7489	6.3001
70.9	25.27	8.09	6.26
70.94	25.42	9.42	7.06
70.98	28.79	10.31	8.84
71.02	28.83	10.79	4.18
71.06	28.39	6.95	5.41
71.1	32.37	7.07	7.89
71.14	26.827	9.7944	6.6385
71.18	26.93	9.678	6.5619
71.22	27.001	9.4961	6.4502
71.26	20.35	6.64	3.03
71.3	24.68	6.61	7.31
71.34	25.19	10.01	7.59
71.38	27.52	11.67	7.34
71.42	24.87	8.25	4.38
71.46	25.45	9.25	3.7
71.5	28.15	6.74	4.67
71.54	27.11	5.37	5.57
71.58	27.86	4.56	3.77
71.62	27.89	4.2	1.65
71.66	24.89	3.14	2.61
71.7	24.18	1.24	2.28
71.74	24.47	4.52	1.92
71.78	23.22	2.2	3.86
71.82	24.33	-0.75	5.73
71.86	25.48	-0.54	5.39
71.9	27.12	0.09	0.39
71.94	24.75	1.16	0.01
71.98	24.76	-1.11	0.26
72.02	20.7	0.69	2.31
72.06	23.2	-0.28	3.91
72.1	21.64	0.96	3.31
72.14	21.18	3.95	2.53
72.18	24.62	4.74	4.34
72.22	26.88	4.38	4.06
72.26	23.46	3.1	1.57
72.3	24.65	3.26	1.78
72.34	25.68	1.81	3.14
72.38	26.9	1.22	2.85
72.42	23.11	1.41	1.11
72.46	22.76	-2.47	1.43
72.5	25.42	2.44	1.72
72.54	23.85	-1.44	1.16
72.58	25.16	1.83	0.38
72.62	23.605	-3.9383	2.2659
72.66	23.319	-4.7722	2.5295
72.7	23.85	-7.93	4.81
72.74	21.44	-8.5	2.9
72.78	22.27	-8.64	1.23
72.82	20.62	-7.66	3.72
72.86	22.31	-6.6	3.88
72.9	21.62	-4.51	4.75
72.94	23.38	-1.85	5.07
72.98	25.07	-5.06	4.88
73.02	25.2	-0.89	6.06
73.06	25.82	3.58	4.73
73.1	23.97	0.14	4.45
73.14	24.15	4.78	3.94
73.18	24.38	2.43	6.58
73.22	27.04	2.49	4.71
73.26	28.65	3.52	2.77
73.3	30.16	4.51	3.82
73.34	27.1	4	4.24
73.38	28.47	1.99	4.68
73.42	28.95	3.12	3.29
73.46	28.32	3.32	4.63
73.5	28.76	2.16	4.36
73.54	25.27	3.97	3.36
73.58	27.6	3.7	3.65
73.62	26.58	2.88	2.75
73.66	25.81	3.41	2.96
73.7	26.19	1.85	1.05
73.74	24.78	2.85	3.51
73.78	25.43	3.03	2.87
73.82	22.35	1.92	1.48
73.86	22.25	2.51	1.94
73.9	22.46	0.69	-0.13
73.94	21.39	2.96	0.35
73.98	17.14	-0.42	2.46
74.02	19.41	-0.1	0.84
74.06	18.9	-0.31	1.99
74.1	18.24	3.45	3.39
74.14	19.25	3.97	4.03
74.18	18.9	2.35	3.37
74.22	19.32	2.21	2.74
74.26	24.62	9.36	5.39
74.3	27.46	5.26	6.2
74.34	29.31	3	5.28
74.38	26.31	2.21	5.02
74.42	28.6	1.92	0.83
74.46	21.63	4.15	6.73
74.5	25.15	2.4	5.43
74.54	27.21	2.38	4.93
74.58	27.64	1.1	3.47
74.62	24.22	1.61	3.16
74.66	25.22	2.38	3.42
74.7	26.89	-0.69	0.35
74.74	25.82	-1.8	-0.71
74.78	22.64	0.91	1.77
74.82	24.15	0.51	5.57
74.86	24.65	1.66	4.09
74.9	24.51	-0.78	3.05
74.94	23.67	2.22	5.72
74.98	25.8	2.34	3.28
75.02	22.56	2.64	1.96
75.06	25.53	6.98	6.16
75.1	29.51	6.55	3.84
75.14	29.43	6.26	4.42
75.18	25.67	5.63	7.77
75.22	33.11	1.64	4.27
75.26	32.05	3.08	0.42
75.3	28.816	1.0219	3.0825
75.34	29.05	0.64922	2.9905
75.38	26.11	-5.68	-0.21
75.42	24.69	-4.54	3.41
75.46	30.85	-3.28	4.37
75.5	29.94	-2.6	2.25
75.54	29.34	-1.3	1.34
75.58	28.4	-3.87	2.37
75.62	30.8	-4.01	1.71
75.66	33.24	0.44	2.75
75.7	30.383	-1.774	2.8118
75.74	30.56	-0.08	2.73
75.78	29.85	-3.49	2.11
75.82	31.18	-0.97	3.74
75.86	32.15	-0.67	5.12
75.9	31.11	2.31	3.85
75.94	31.74	3.77	3.73
75.98	31.09	5.37	3.4
76.02	28.69	0.2	4.38
76.06	30.07	1.98	4.04
76.1	33.32	2.18	5.19
76.14	32.98	3.94	4.11
76.18	32.13	2.94	3.73
76.22	31.43	2.4	3.65
76.26	30.53	2.37	3.89
76.3	30.54	3.52	4.76
76.34	30.26	2.82	4.3
76.38	30.47	3.47	3.07
76.42	29.12	1.98	3
76.46	27.12	2.02	3.65
76.5	25.66	0.96	4.58
76.54	25.66	2.06	4.7
76.58	25.75	2.52	4.07
76.62	26.98	1.85	3.87
76.66	26.16	1.72	4.34
76.7	26.05	1.65	1.52
76.74	23.45	1.38	4.27
76.78	27.71	3.68	2.99
76.82	26.05	4.42	4.45
76.86	28.5	2.74	4.59
76.9	27.65	5.71	4.05
76.94	27.36	5.49	4.08
76.98	27.05	4.12	5.04
77.02	29.69	4.48	5.6
77.06	32.62	3.68	5.3
77.1	32.56	1.6	4.28
77.14	31.76	0.49	2.52
77.18	28.97	0.26	3.24
77.22	27.13	1.68	4.97
77.26	26.97	1.63	4.55
77.3	26.73	2.75	7.12
77.34	30.08	0.17	4.81
77.38	31.89	-0.11	3.62
77.42	31.24	-0.27	3.7
77.46	30.53	0.56	3.37
77.5	28.72	0	4.47
77.54	29.96	-0.81	5.05
77.58	31.22	0.69	4.46
77.62	32.28	1.66	3.59
77.66	30.86	1.38	2.17
77.7	27.45	1.95	4.68
77.74	27	2.24	6.84
77.78	27.29	1.71	7.09
77.82	24.38	2.05	2.87
77.86	26.74	2.15	4.25
77.9	28.15	-0.33	0.81
77.94	23.52	-1.68	0.32
77.98	21.85	-5.25	-0.12
78.02	17.96	-4.52	-1.62
78.06	17.86	-4.39	-2.37
78.1	18.7	-1.0986	2.7448
78.14	18.023	-0.74994	3.0222
78.18	12.2	-2.35	6.51
78.22	16.94	-1.45	6.69
78.26	17.03	3.32	6.16
78.3	16.83	2.69	6.26
78.34	18.64	3.14	3.86
78.38	16.08	3.51	4.21
78.42	15.98	1.75	5.03
78.46	18.63	4.36	4.73
78.5	19.98	6.62	2.53
78.54	19.35	4.47	2.93
78.58	17.86	3.53	4.47
78.62	19.13	4.49	6.02
78.66	21.84	3.54	2.04
78.7	23.53	2.48	5.28
78.74	22.63	0.83	2.09
78.78	22.58	-0.62	2.61
78.82	17.59	-1.98	4.71
78.86	20.7	2.6	6.66
78.9	19.81	1.42	6.59
78.94	24.07	-1.23	2.75
78.98	22.84	-2.15	1.37
79.02	19.4	-3.73	3.27
79.06	24.66	-0.54	1.78
79.1	24.02	3.14	-0.39
79.14	21.32	1.15	2.25
79.18	22.54	1.84	3.62
79.22	23.61	0.94	2.95
79.26	22.94	0.38	1.75
79.3	20.47	2.98	2.93
79.34	19.95	1.57	4.31
79.38	17.77	0.66	6.29
79.42	19.47	0.77	6.2
79.46	20.95	2.1	5.78
79.5	22.69	0.41	5.47
79.54	20.35	4.19	5.81
79.58	26.54	4.68	4.24
79.62	25.61	3.72	5.11
79.66	32.21	2.05	4.45
79.7	34.21	3.81	4.85
79.74	32.96	5.31	4.87
79.78	36.13	6.69	4.94
79.82	37.62	5.88	3.56
79.86	34.12	6.87	2.85
79.9	33.7	4.59	4.53
79.94	32.92	4.27	1.98
79.98	31.32	4.6	3.76
80.02	31.45	4.09	4.06
[truncated: 1,020 more rows]
