# Supplementary material for: Mean flow and turbulence structure over exposed roots on a forested floodplain: Insights from a controlled laboratory experiment
Source: PLoS One. 2020 Feb 26;15(2):e0229306. doi: 10.1371/journal.pone.0229306 (PMC7043746; doi:10.1371/journal.pone.0229306)
Supplement: S1 File — (ZIP) [file pone.0229306.s001.zip › data_and_scripts/velocity_data/t21_113_replaced.csv]

0.18	31.04	-4.2	1.75
0.22	33.8	-3.81	-1.02
0.26	36.31	-5.41	-2.41
0.3	36.28	-7.14	0.09
0.34	34.35	-2.57	-1.39
0.38	35.02	-4.37	-2.61
0.42	33.14	-3.21	-3.66
0.46	31.99	-4.96	-3.8
0.5	33	-4.24	-7.61
0.54	31.32	-4.59	-7.49
0.58	30.33	-5.76	-7.77
0.62	29.74	-0.03	-4.12
0.66	30.3	0.02	1.92
0.7	30.99	0.24	3.24
0.74	28.908	1.8744	-0.35466
0.78	32.47	11.73	3.39
0.82	27.17	7.99	4.75
0.86	28.2	8.79	1.01
0.9	26.255	2.3312	1.7663
0.94	25.652	2.182	2.214
0.98	25.087	1.9208	2.6012
1.02	20.79	0.32	7.23
1.06	21.43	-1.6	5.57
1.1	26.82	1.33	4.59
1.14	25.97	-5.06	-1.02
1.18	24.78	-5.2	0.36
1.22	21.84	-4.3	2.3
1.26	20.83	-2.74	-0.1
1.3	21.24	-3.64	-0.76
1.34	22.04	-5.2	-1.72
1.38	23.47	-7.17	1.49
1.42	21.42	-9.1	-1.46
1.46	26.49	-9.54	2.26
1.5	26.8	-10.99	-0.18
1.54	21.96	-8.09	-1.46
1.58	18.66	-7.17	1.45
1.62	19.37	-6.16	3.75
1.66	20.36	-6.03	2.37
1.7	21.2	-0.75	4.66
1.74	17.3	-7.52	6.86
1.78	15.97	-3.78	11.08
1.82	22.62	-4.6	4.23
1.86	21.12	-3.39	3.9
1.9	17.46	-6.48	4.82
1.94	15.96	-5.06	3.79
1.98	16.24	0.32	2.65
2.02	16.13	-2.78	1.74
2.06	18	-4.78	0.5
2.1	16.74	-4.49	-0.54
2.14	18.11	-6.02	-1.86
2.18	20.78	-4.43	0.92
2.22	18.11	-1.67	1.56
2.26	20.68	-3.41	3.19
2.3	17.79	-2.91	1.73
2.34	17.85	-4.16	-0.6
2.38	15.47	-5.67	-1.53
2.42	15.92	-5.99	-0.48
2.46	14.07	-6.53	-1.19
2.5	12.71	-5.58	-1.65
2.54	18.58	-3.64	-3.94
2.58	18.05	-1.77	-3.27
2.62	17.14	1.18	-2.2
2.66	15.89	1.1	-1.49
2.7	17.73	-1.14	-0.72
2.74	16.25	-2.6	0.92
2.78	16.19	-3.53	-0.39
2.82	15.46	-1.51	-0.05
2.86	16.02	-1.79	0.64
2.9	16.76	-4.86	-0.76
2.94	21.51	-3.26	3.41
2.98	24.48	-1.62	3.13
3.02	21.75	-0.95	1.3
3.06	23.79	-0.47	-1.48
3.1	26.11	-0.36	-6.21
3.14	30.32	3.17	-6.95
3.18	29.02	3.1	-6.54
3.22	32.66	1.37	-5.68
3.26	31.38	3.03	-4.64
3.3	31.26	1.25	-4.14
3.34	30.98	3.42	-3.2
3.38	30.77	2.61	-2.77
3.42	31.38	2.43	-1.69
3.46	32.45	2.19	-0.81
3.5	31.83	3.86	-0.56
3.54	31.64	4.31	-0.05
3.58	31.83	4.51	0.4
3.62	31.9	3.79	0.13
3.66	32.11	3.62	-0.78
3.7	31.68	3.98	-1.37
3.74	30.92	3.68	-0.67
3.78	31.23	5.07	0.04
3.82	31.96	4.37	-0.54
3.86	30.09	5.24	-1.5
3.9	26.88	7.52	1.48
3.94	28.71	8.02	1.85
3.98	30.99	6.97	-1.14
4.02	29.53	6.06	-5.57
4.06	28.46	5.71	-6.66
4.1	28.28	3.09	-7.48
4.14	24.82	4.42	-5.07
4.18	23.02	7.02	-2.27
4.22	25.68	4.09	1.42
4.26	26.91	-1.85	-4.63
4.3	21.53	-1.04	-5.35
4.34	19.05	-0.68	-2.78
4.38	19.53	-1.31	-1.28
4.42	19.98	-5.5	-1.02
4.46	22.27	-8.41	-3.36
4.5	20.55	-13.23	-2.56
4.54	22.84	-9.9	0.41
4.58	25.2	-3.21	2.87
4.62	23.75	-1.75	2.16
4.66	21.82	-0.28	5.35
4.7	22.89	-3.04	6.76
4.74	23.88	0.59	6.35
4.78	21.34	3.01	8.61
4.82	22.75	1.39	9.38
4.86	23.016	-3.7723	0.33908
4.9	22.867	-3.9755	-0.83272
4.94	24.1	-7.82	-6.78
4.98	23.11	-10.04	-6.43
5.02	19.63	-8.07	-10.33
5.06	22.24	-3.12	-10.04
5.1	19.33	-5.08	-8.58
5.14	19.3	-6.67	-6.33
5.18	24.37	-3.41	-3.58
5.22	23.6	1.3	-1.49
5.26	20.99	1.72	3.17
5.3	20.55	0.1	-0.31
5.34	18.66	0.2	-3.1
5.38	18.55	0.74	-3.95
5.42	18.34	-2.12	-3.49
5.46	20.46	-4.43	-4.7
5.5	21.27	-6.48	-2.2
5.54	20.76	-4.25	-0.98
5.58	18.69	-5.72	0.12
5.62	22.3	-7.92	-3.33
5.66	19.77	-9.69	-0.93
5.7	22.94	-12.06	-5.18
5.74	21.1	-10.7	-7.29
5.78	19.99	-8.48	-8.8
5.82	19.87	-7.34	-9.76
5.86	20.9	-6.21	-9.56
5.9	19.42	-4.7	-12.9
5.94	19.99	-4.29	-10.79
5.98	23.73	-7.64	-7.63
6.02	24	-5	-4.64
6.06	27.09	2.23	-1.92
6.1	28.47	-0.43	-3.49
6.14	25.55	-0.19	-1.95
6.18	26.92	0.65	0.9
6.22	25.1	2.4	-0.81
6.26	23.05	-1.22	-2.81
6.3	22.68	0.44	-2.85
6.34	22.52	0.72	-1.88
6.38	23.03	-0.78	-0.51
6.42	22.34	-1.25	-0.35
6.46	20.11	-1.78	-1.55
6.5	18.98	-2.78	-3.99
6.54	14.61	-7.06	-3.9
6.58	16.2	-7.93	-6.54
6.62	17.58	-3.77	-4.31
6.66	16.65	-6.72	-3.44
6.7	17.66	-2.56	-3.07
6.74	16.55	-4.09	-2.98
6.78	17.47	-2.73	-3.29
6.82	16.29	-4.43	-3.46
6.86	14.23	-3.59	-1.82
6.9	14.58	2.28	1.44
6.94	14.58	0.65	6.77
6.98	14.81	0.76	9.61
7.02	22.07	-4.14	7.62
7.06	23.67	-1.46	4.3
7.1	20.56	-6.28	4.6
7.14	19.83	-4.29	1.65
7.18	16.69	-5.68	2.64
7.22	16.81	-6.05	1.79
7.26	15.8	-3.8	0.52
7.3	17.73	-0.18	1.45
7.34	17.99	-0.34	0.5
7.38	19.52	0.94	-5.31
7.42	18.54	1.93	-5.54
7.46	16.03	3.76	-4.97
7.5	16.15	3.03	-3.66
7.54	16.27	2.16	-0.89
7.58	16.79	3.05	1.56
7.62	13.9	0.8	-0.06
7.66	17.39	1.23	-1.85
7.7	17.29	1.13	-2.76
7.74	14.55	0.53	-5.23
7.78	16.6	1.49	1.91
7.82	19.41	3.84	1.18
7.86	19.1	3.21	1.24
7.9	17.05	3.95	-0.25
7.94	18.41	5.05	-2.95
7.98	18.81	4.32	-3.46
8.02	20.55	2.48	-5.92
8.06	20.7	3.67	-5.41
8.1	20.76	2.55	-5.42
8.14	23.11	3.24	-4.14
8.18	26.26	2.8	-2.45
8.22	27.03	3.17	-0.36
8.26	24.11	2.08	1.69
8.3	27.81	-1.47	3.16
8.34	17.65	-7.21	-0.73
8.38	17.5	-4.39	0.23
8.42	17.06	-4.21	0.65
8.46	18.18	-4.06	0.74
8.5	17.71	-6.21	0.02
8.54	19.25	-4.9	-0.5
8.58	22.59	-5.11	4.17
8.62	23.75	-2.45	4.61
8.66	23.36	-2.32	3.89
8.7	19.88	-2.88	-1.96
8.74	18	-3.32	-0.38
8.78	18.49	-5.51	-3.1
8.82	21.05	-3.69	-6.45
8.86	24.15	-2.26	-6.58
8.9	25.92	-0.84	-7.7
8.94	23.65	0.02	-8.88
8.98	25.27	-0.69327	-2.498
9.02	25.905	-0.24124	-2.0089
9.06	26.98	4.35	4.38
9.1	26.919	0.76151	-0.78224
9.14	31.28	1.96	1.16
9.18	25.08	-0.9	2.22
9.22	23.67	-0.28	4.22
9.26	28.67	3.25	1.04
9.3	27.42	3.32	2.79
9.34	25.39	5.16	3.73
9.38	26.25	6.06	5.22
9.42	25.43	7.43	4.6
9.46	21.68	7.96	2.67
9.5	21.34	11.94	5.76
9.54	17.88	11.49	8.53
9.58	15.53	8.59	6.65
9.62	13.27	7.27	5.78
9.66	14.26	5.79	-1.03
9.7	14.97	0.71	-3.42
9.74	15.41	-1.49	0.64
9.78	14.56	-5.38	1.4
9.82	16.14	-4.56	0.84
9.86	18.16	-7.88	1.66
9.9	17.24	-9.69	0.11
9.94	15.18	-4.78	4.17
9.98	15.203	-9.3059	-2.0212
10.02	19.22	-8.32	-5.87
10.06	14.75	-13.21	-5.65
10.1	14.85	-12.18	-5.59
10.14	13.2	-9.2	-6.52
10.18	14.11	-7.73	-1.05
10.22	17.79	-13.72	2.65
10.26	18.66	-11.67	-0.54
10.3	17.08	-16.15	-2.7
10.34	16.79	-16.88	-2.44
10.38	18.01	-16.62	-2.9
10.42	20.07	-11.45	-3.6
10.46	21.45	-9.6	-0.08
10.5	21.17	-8.38	-2.36
10.54	21.41	-6.91	-2.8
10.58	20.91	-6.83	-5.98
10.62	20.05	-8.72	-4.46
10.66	22.13	-6.54	-4.38
10.7	23.37	-4.28	-4.12
10.74	20.74	-4.91	-6.51
10.78	24.76	-4.94	-3.51
10.82	25.3	-1.52	-3.54
10.86	24.72	-3.99	-3.28
10.9	30.35	-1.52	-2.48
10.94	30.89	-1.1	-1.07
10.98	32.25	1.64	-0.66
11.02	32.24	3.14	-1.51
11.06	31.07	3.47	-1.23
11.1	30.48	4.8	-1.14
11.14	29.15	3.4	1.71
11.18	31.58	0.26	0.73
11.22	32.41	2.31	0.17
11.26	32.94	2.04	0.58
11.3	33.03	2.02	0.61
11.34	31.77	1.79	1.03
11.38	30.6	3.2	4.54
11.42	28.78	1.16	2.23
11.46	30.36	1.01	3.03
11.5	29.22	4.32	0.43
11.54	28.51	5.56	-1.37
11.58	29.33	5.88	-1.96
11.62	30.5	6	-2.79
11.66	29.6	1.48	-4.18
11.7	30.15	3.31	-2.65
11.74	31.84	5.16	-2.69
11.78	29.49	0.56	-3.05
11.82	30.24	-2.08	-4.98
11.86	28.52	-0.44	-4.21
11.9	24.11	-2.51	-4.85
11.94	27.31	0.52	-3.38
11.98	27.55	3.19	-3.07
12.02	27.78	3.44	-3.29
12.06	25.68	3.81	-3.07
12.1	24.18	2.39	-2.8
12.14	25.18	3.49	-2.74
12.18	24.95	4.81	-1.52
12.22	23.67	4.99	-0.86
12.26	23.16	6.39	0.05
12.3	22.81	8.88	0.44
12.34	21.3	8.02	-0.31
12.38	19.81	5.67	-2.49
12.42	22.616	1.1496	-0.88905
12.46	22.808	0.20812	-0.52051
12.5	16.71	-8.39	-3.69
12.54	20.32	-10.29	-1.91
12.58	25.1	-8.52	-1.94
12.62	28.4	-4.88	-0.27
12.66	28.07	0.23	2.35
12.7	23.54	-1.32	3.77
12.74	24.53	0.8	7.18
12.78	25.37	0.31	6.59
12.82	21.11	-0.3	8.55
12.86	23.38	-1.89	8.55
12.9	23.98	-1.92	9.4
12.94	21.59	-3.33	4.71
12.98	19.13	-1.82	2.74
13.02	16.34	-0.52	-1.07
13.06	17.83	-1.64	2.87
13.1	16.94	-2.33	2.43
13.14	16.12	-4.26	1.62
13.18	15.13	-3.75	1.45
13.22	13.84	-2.33	2.5
13.26	15.95	-3.44	3.37
13.3	16.8	-2.5	4.37
13.34	17.11	-2.74	6.04
13.38	19.84	-3.59	2.66
13.42	18.56	-3.24	-1.08
13.46	19.52	-3.63	-0.62
13.5	16.61	-6.04	1.22
13.54	16.87	-3.59	1.36
13.58	16.1	-3.2	0.78
13.62	18	-1.52	-0.28
13.66	21	-0.75	-2.56
13.7	20.83	-4.02	-5.37
13.74	21.65	-2.69	-4.64
13.78	22.65	-0.66	-3.28
13.82	23.94	-3.34	-2.73
13.86	23.93	-2.14	-4.24
13.9	25.81	-0.94	-3.38
13.94	25.95	0.33	-1.52
13.98	25.51	-1.01	-1.66
14.02	25.31	3.21	-0.48
14.06	24.54	1.24	-0.18
14.1	23.88	2.53	-0.93
14.14	22.84	3.44	-0.56
14.18	21.82	3.02	-0.4
14.22	21.03	4.42	1.3
14.26	23.72	4.95	2.7
14.3	20.58	4.9	1.02
14.34	22.63	4.87	3.59
14.38	23.82	1.54	3.5
14.42	23.14	3.06	3.73
14.46	21.96	1.49	0.88
14.5	20.91	1.35	1.88
14.54	19.87	-0.27	0.61
14.58	19.23	-3.47	2.83
14.62	17.17	-5.83	-2.2
14.66	15.6	-5.06	-1.29
14.7	18.38	-3.98	-0.77
14.74	14.98	-4.97	-1.84
14.78	17.41	-4.12	-3.43
14.82	14.9	-1.78	-3.08
14.86	15.32	-3.99	-2.46
14.9	15.24	-4.82	-2.41
14.94	16.72	-5.47	-0.94
14.98	16.51	-3.38	-4.46
15.02	17.46	-1.66	-1.62
15.06	17.66	-0.57	0.92
15.1	19.94	-2.97	-0.93
15.14	20.02	-2.38	-2.89
15.18	21.7	-6.04	-5.79
15.22	21.83	-6.34	-4.39
15.26	26.53	-4.79	-4
15.3	29.12	-0.81	-4.22
15.34	30.31	2.91	-0.94
15.38	36.21	8.4	-3.39
15.42	31.98	5.25	-5.03
15.46	35.12	1.88	-5.92
15.5	30.93	-0.59	-4.76
15.54	28.11	-1.56	-4.12
15.58	29.85	-7.26	-2
15.62	28.72	-8.99	-3.54
15.66	24.39	-8.32	-4.63
15.7	24.65	-3.01	-2.3
15.74	24.98	-5.17	-1.71
15.78	21.46	-2.94	-1.85
15.82	22.78	-3.08	-0.51
15.86	19.35	1.66	1.49
15.9	18.44	-1.98	-0.06
15.94	21.13	0.32	-1.84
15.98	25.91	0.19	1.75
16.02	26.46	4.85	7.57
16.06	27.61	8.51	7.81
16.1	26.28	7.77	9.93
16.14	28.71	6.51	10.64
16.18	24.12	6.37	10.21
16.22	26.41	5.71	11.37
16.26	23.25	9.41	7
16.3	24.13	10.02	8.91
16.34	25.97	8.38	9.15
16.38	23.89	11.41	6.56
16.42	25.141	4.7944	8.9958
16.46	25.143	3.8804	8.9778
16.5	25.125	2.8825	8.9153
16.54	22.84	-4.16	3.01
16.58	24.95	-0.45	6.25
16.62	23.8	-4.75	7.15
16.66	21.57	-9.33	4
16.7	24.52	-2.6161	8.1692
16.74	23.84	-5.51	10.43
16.78	27.81	-5.07	10.07
16.82	24.52	-5.23	8.59
16.86	24.06	-5.19	5.49
16.9	22.06	-2.87	6.19
16.94	19.9	-0.83	9.48
16.98	20.92	-1.04	12.09
17.02	22.25	-7.61	10.7
17.06	21.29	-10.26	10.35
17.1	20.31	-10.03	6.93
17.14	17.13	-8.85	2.5
17.18	12.39	-7.87	4.81
17.22	11.76	-3.93	7.51
17.26	15.13	-8.27	-0.03
17.3	19.45	-11.61	-0.02
17.34	21.24	-8.14	0.65
17.38	22.37	-2.77	5.51
17.42	18.5	-6.74	1.34
17.46	17.04	0.1	6.22
17.5	20.68	-2.11	6.17
17.54	19.55	-2.38	2.73
17.58	24.84	-3.87	0.32
17.62	25.29	-1.96	0.32
17.66	26.88	-0.5	-0.42
17.7	25.28	-1.32	-1.76
17.74	25.14	-2.16	-3.39
17.78	25.22	-2.36	-2.29
17.82	26.18	-2.98	-3.55
17.86	28.03	0.71	-4.18
17.9	26.48	-1.73	-4.76
17.94	24.53	4.4	-5.24
17.98	29.55	4.45	-0.87
18.02	29.73	3.64	-1.79
18.06	28.99	1.69	-1.57
18.1	29.23	2.04	-1.17
18.14	28.59	2.13	-1.05
18.18	29.04	2.43	-0.28
18.22	28.14	3.29	-0.81
18.26	29.4	3.26	-1.24
18.3	30.61	2.53	-1.5
18.34	32.08	3.29	-1.45
18.38	32.44	3.09	-1.49
18.42	31.36	4.92	-0.73
18.46	32.74	3	-1.91
18.5	32.09	2.85	-3.14
18.54	32.08	4.15	-2.84
18.58	30	1.93	-3.18
18.62	28.93	-3.66	-2.98
18.66	25.52	-2.73	-0.63
18.7	27.13	-4.7	1.01
18.74	22.98	-9.56	-1.55
18.78	26.87	-6.51	-0.81
18.82	25.54	-8.89	1.45
18.86	24.46	-4.64	1.53
18.9	22.36	-1.4	6.37
18.94	21.312	-5.7403	1.8561
18.98	20.632	-5.7634	2.0259
19.02	20.011	-5.7141	2.1589
19.06	19.449	-5.6023	2.2578
19.1	18.948	-5.4379	2.3254
19.14	18.51	-5.2307	2.3643
19.18	18.135	-4.9907	2.3772
19.22	17.826	-4.7276	2.3668
19.26	17.582	-4.4513	2.3357
19.3	12.56	3.49	0.2
19.34	14.1	2.03	2.19
19.38	14.22	-0.44	1.84
19.42	16.97	-4.52	2.99
19.46	18.64	-7.38	3.26
19.5	21.08	-6.66	2.57
19.54	24.27	-8.32	-0.38
19.58	21.27	-7.28	1.09
19.62	19.66	-3.58	1.43
19.66	15.98	-5.4	1.59
19.7	17.17	-3.42	2.19
19.74	19.51	3.82	1.47
19.78	20.77	-2.31	2.28
19.82	21.46	-1.88	1.13
19.86	22.25	-3.38	4.74
19.9	24.33	-4.24	7.27
19.94	22.72	-1.71	6.02
19.98	24.05	-6.07	1.72
20.02	24.62	-4.82	-0.48
20.06	26.43	3.44	3.91
20.1	28.24	2.2	-1.88
20.14	29.97	-1.25	-1.04
20.18	28.89	-2.32	0.58
20.22	28.23	-4.1	0.26
20.26	26.52	-1.85	-0.43
20.3	26.44	-2.94	-5.3
20.34	27.56	-2.12	-6.88
20.38	29.11	-4.43	-5.63
20.42	30.19	-2.05	0.08
20.46	28.31	0.98	-1.53
20.5	28.81	-0.2	-1.22
20.54	27.86	-0.55	-2.17
20.58	26.79	-0.45	-1.67
20.62	27.89	-1.55	-0.55
20.66	29.04	-1.31	0.08
20.7	27.19	-0.21	0
20.74	26.79	0.55	-0.57
20.78	25.9	0.64	0.29
20.82	24.84	0.71	3.27
20.86	23.14	-1.49	3.68
20.9	24.29	-0.57	1.67
20.94	22.99	-0.54	4.01
20.98	24.52	-0.57	1.42
21.02	23.19	-0.65	4.39
21.06	24.59	0.87	4.09
21.1	23.94	1.42	3.33
21.14	24.29	2.84	4.63
21.18	23.47	2.41	5.4
21.22	18.89	1.59	7.86
21.26	20.78	-0.27	6.44
21.3	17.21	-4.28	4.78
21.34	18.02	-1.93	2.25
21.38	18.85	-2.12	2.84
21.42	19.48	-2.96	2.3
21.46	16.46	-5.14	2.09
21.5	16.28	-7.87	2.11
21.54	17.15	-8.09	3.35
21.58	17.54	-6.02	4.27
21.62	17.23	-8.13	1.49
21.66	20.62	-11.69	-1.46
21.7	21.78	-8.19	-2.05
21.74	21.3	-11.15	0.48
21.78	21.03	-9.82	-0.54
21.82	19.63	-9.66	-0.25
21.86	17.97	-11.83	-4.34
21.9	19.72	-7.3	-6.52
21.94	18.45	-5.23	-9.07
21.98	19.4	-6.86	-9.71
22.02	21.71	-3.21	-7.79
22.06	22.05	-2.82	-8.75
22.1	21.7	-1.17	-9.19
22.14	25.43	0.19	-8.59
22.18	24.69	-0.64	-8.37
22.22	25.12	-1.67	-7.6
22.26	26.98	1.93	-7.64
22.3	29.01	1.94	-4.41
22.34	29.61	5.65	-4.01
22.38	29.05	3.92	-2.64
22.42	27.95	4.35	-2.09
22.46	30.2	6.53	-2.82
22.5	27.98	7.01	1.43
22.54	24.58	5.07	6.56
22.58	23.91	2.88	4.72
22.62	21.24	1.15	1.32
22.66	19.87	3.51	-4.97
22.7	21.86	3.57	-7.08
22.74	21.56	5.25	-4.55
22.78	21.93	2.33	-4.52
22.82	24	1.21	-4.14
22.86	26.23	-3.11	-5.2
22.9	28.66	-1.68	-2.08
22.94	32.28	2.21	-0.3
22.98	33.93	-1.97	-0.46
23.02	30.26	1.6	0.63
23.06	26.56	2.85	-0.02
23.1	23.5	3.53	1.66
23.14	25.61	0.29	3.33
23.18	21.15	2.13	-2.28
23.22	23.84	-1.26	0.05
23.26	25.99	0.69	2.02
23.3	24.92	2.56	-0.44
23.34	24.26	-1.63	-5.74
23.38	21.85	-3.93	-4.93
23.42	20.79	-5.89	-2.71
23.46	19.63	-8.74	-2.05
23.5	19.702	-2.2021	-1.1868
23.54	19.156	-2.053	-0.55774
23.58	18.678	-1.8498	0.1437
23.62	20.08	1.02	-3.54
23.66	19.7	-0.54	-1.33
23.7	17.03	-0.37	-0.35
23.74	14.88	-0.6	3.95
23.78	14.1	2.13	6.09
23.82	16.81	-0.52	9.42
23.86	18.8	-1.67	8.46
23.9	19.72	0.05	8.25
23.94	22.16	0.07	7.51
23.98	21.27	2.78	6.3
24.02	22.19	1.46	6.21
24.06	20.11	-1.01	5.31
24.1	21.26	-4.43	5.59
24.14	22.43	-6.3	0.61
24.18	21.02	-5.4	-1.77
24.22	21.3	-3.72	-6.64
24.26	26.88	5.6	-5.16
24.3	29.01	5.32	-2.69
24.34	28.25	5.04	-0.85
24.38	27.65	3.6	1.21
24.42	27.57	5.08	1.21
24.46	27.89	5.47	0.18
24.5	26.66	6.95	-0.33
24.54	25.48	7.9	-0.95
24.58	25.59	7.1	-0.18
24.62	24.93	7.74	2.34
24.66	25.22	4.91	2.88
24.7	27.29	-0.12	3.01
24.74	27.21	1.96	6.17
24.78	28	3.83	6.62
24.82	28.55	5.64	4.47
24.86	28.49	4.27	5.27
24.9	28.38	5.82	1.84
24.94	26.52	3.14	1.48
24.98	24.27	2.58	0.22
25.02	27.45	1.75	0.28
25.06	25.28	-1.55	1.03
25.1	26.34	-5.68	5.71
25.14	25.49	-4.7	4.49
25.18	26.83	-6.51	1.63
25.22	23.03	-3.92	-0.8
25.26	23.41	-5.71	1.19
25.3	22.54	-8.65	-2.47
25.34	21.18	-5.17	-7.4
25.38	19.72	-4.89	-4.43
25.42	19.75	-5.57	-6.64
25.46	16.51	-3.51	-9.45
25.5	18.06	-3.72	-9.58
25.54	15.36	-0.83	-8.23
25.58	17.62	-4.78	-4.13
25.62	15.62	-2.27	-4.05
25.66	15.12	-8.76	-4.26
25.7	17.05	-4.25	-4.17
25.74	13.6	-2.99	-5.21
25.78	17.66	3.17	-3.36
25.82	12.412	-2.5144	-5.2411
25.86	8.47	0.01	-4.1
25.9	8.82	-1.67	-4.73
25.94	6.74	-2.71	-6.9
25.98	4.48	-3.07	-8.13
26.02	13.496	-3.5379	-5.1211
26.06	14	-3.8251	-5.0866
26.1	15.41	-4.52	-6.05
26.14	16.69	-4.75	-5.33
26.18	17.99	-6.41	-5.63
26.22	19.04	-6.66	-3.71
26.26	20.89	-5.38	-3.5
26.3	19.81	-5.44	-3.93
26.34	20.35	-5.97	-3.66
26.38	22.45	-4.9	-2.38
26.42	24.65	-5.38	-4.15
26.46	19.23	-9.36	-5.92
26.5	22.41	-7.19	-2.57
26.54	23.97	-5.44	-2.13
26.58	21.76	-6.07	-4.57
26.62	24.05	-0.04	-8.65
26.66	22.99	-0.92	-5.88
26.7	29.14	1.11	-3.04
26.74	27.25	0.99	-1.93
26.78	28.98	0.86	-2.93
26.82	30.7	-1.46	-4.91
26.86	28.09	3.22	-4
26.9	28.273	1.4403	-5.4031
26.94	28.035	1.8205	-5.2851
26.98	27.695	2.1458	-5.1234
27.02	30.66	-0.08	-8.42
27.06	29.12	-2.48	-8.9
27.1	25.49	-3.13	-8.83
27.14	22.6	3.14	-2.96
27.18	24.69	6.96	-5.38
27.22	24.33	7.01	-4.55
27.26	23.387	2.9873	-2.8217
27.3	22.628	2.9166	-2.3335
27.34	24.27	6.53	1.95
27.38	23.16	4.39	2.04
27.42	21.64	2.34	1.98
27.46	22.86	-0.44	0.43
27.5	17.19	-0.24	2.42
27.54	15.27	1.54	1.79
27.58	13.75	0.68	0.16
27.62	13.19	1.99	1.21
27.66	15.53	1.3	2.54
27.7	17	-0.12	4
27.74	19.37	-2.23	5.24
27.78	19.37	-0.05	6.97
27.82	20.94	0.14	8.05
27.86	22.79	-1.14	7.66
27.9	19.57	1.54	6.97
27.94	18.33	1.23	7.15
27.98	19.43	1.56	4.69
28.02	17.38	3.29	2.46
28.06	14.41	3.3	2.91
28.1	15.42	3.57	3.01
28.14	14.17	2.67	2.64
28.18	12.72	1.1	0.92
28.22	15.64	-0.47	2.03
28.26	16.83	-2.99	5.06
28.3	19.77	-1.18	1.18
28.34	17.81	-1.82	0.8
28.38	15.16	-2.8	-1.37
28.42	14.94	0.37	-2.13
28.46	16.32	-1.22	-2.87
28.5	19.1	-1.32	-1.58
28.54	22.04	-2.36	-3.87
28.58	21.96	-3.63	-1.58
28.62	22.07	-3.95	-1.03
28.66	20.99	-5.23	-2.43
28.7	20.82	-4.31	-3.1
28.74	21.87	-0.99	-4.7
28.78	24.71	0.15	-3.06
28.82	25.22	-0.12	-4.19
28.86	25.93	-0.87	-1.94
28.9	28.46	-1.46	-1.43
28.94	31.64	-0.75	-4.95
28.98	31.43	-2.49	-6.68
29.02	31.88	-1.78	-6.48
29.06	33.96	-0.42	-4.25
29.1	35.56	-0.32	-2.87
29.14	33.92	-0.89	-0.95
29.18	32.83	-2.48	-2.01
29.22	33.74	-1.36	-3.15
29.26	33.74	-0.56	-1.28
29.3	33.47	1.24	-0.73
29.34	31.82	1.65	1.6
29.38	31.52	5	3.06
29.42	29.12	3.7	3.83
29.46	28.31	4.49	3.63
29.5	27.98	4.1	6.59
29.54	28.45	1.84	5.47
29.58	33.76	0.77	-0.66
29.62	29.76	0.41	-3.03
29.66	27	4.08	-4.74
29.7	26.49	5.49	-7.18
29.74	25.84	8.52	-5.47
29.78	29.63	12.19	-5.78
29.82	32.8	5.21	-3.59
29.86	35.2	2.94	-5.72
29.9	34.43	-0.48	-7.28
29.94	31.56	-2.53	-8.98
29.98	30.15	-4.67	-6.96
30.02	34.73	2.82	-2.93
30.06	30.07	1.89	-2.03
30.1	29.11	5.74	-3.62
30.14	29.44	3.65	-3.41
30.18	29.25	5.26	-3.51
30.22	29.14	5.17	-3.8
30.26	26.77	8.31	-3.63
30.3	28.53	9.92	-2.68
30.34	26.83	12.41	-3.11
30.38	24.83	12.67	-3.91
30.42	21.53	11.08	2.53
30.46	23.72	9.1	6.77
30.5	21.03	7.89	5.74
30.54	26.72	-0.96	3.96
30.58	28.59	1.12	1.12
30.62	25.42	-1.03	-0.44
30.66	24.18	-2.08	-0.3
30.7	21.74	-4.87	-1.82
30.74	21.33	-8.24	-0.96
30.78	14.59	-1.61	-0.42
30.82	11.76	-2.92	4.09
30.86	11.43	0.29	-0.09
30.9	7.79	1.97	-3.49
30.94	5.1	1.84	-1.24
30.98	9.43	0.95	0.95
31.02	9.89	6.95	2.7
31.06	9.12	4.72	1.69
31.1	10.76	1.44	1.67
31.14	12.35	-3.64	1.23
31.18	12.05	-2.4	3.68
31.22	12.42	-2.21	2.97
31.26	14.39	-2	-0.37
31.3	14.28	-1.37	-1.85
31.34	15.98	-4.7	-3.09
31.38	17.94	-5.35	-5.58
31.42	20.77	-7.33	-8.64
31.46	23.03	-4.8	-6.47
31.5	21.23	-2.67	-8.84
31.54	23.98	-3.53	-7.57
31.58	24.65	-4.79	-7.61
31.62	29.27	-1.9	-4.25
31.66	29.94	-1.35	-3.15
31.7	29.17	-1.88	-2.86
31.74	28.73	-1.92	-3.45
31.78	26.5	-1.51	-4.19
31.82	28.4	0.74	-1.75
31.86	28.28	0.29	-1.79
31.9	28.81	3.06	-1.86
31.94	28.96	3.4	-1.5
31.98	29.42	3.53	-0.68
32.02	29.39	5.19	0.72
32.06	26.71	4.07	-4.1
32.1	27.15	2.9856	-3.1309
32.14	23.67	0.8	1.09
32.18	25.98	-0.27	-2.69
32.22	23.56	3.06	-6.1
32.26	28.9	0.61	-5.71
32.3	28.58	3.44	-6.1
32.34	26.61	6.84	-3
32.38	27.8	6.9	-0.67
32.42	28.03	5.44	-0.14
32.46	27.7	5.13	2.95
32.5	26.61	4.09	5.12
32.54	26.91	1.56	5.49
32.58	28.6	7.3	8.67
32.62	26.35	-0.88	6.17
32.66	21.924	-2.5055	2.5198
32.7	21.223	-2.8366	2.3692
32.74	20.523	-3.1056	2.1352
32.78	20.53	-9.03	13.3
32.82	19.147	-3.4674	1.4615
32.86	18.48	-3.565	1.0438
32.9	11.88	-17.21	-4.58
32.94	10.3	-13.97	-4.49
32.98	9.8	-10.78	-6.57
33.02	8.68	-9.14	-6.57
33.06	11.75	-2.91	-6.78
33.1	12.81	-5.82	-4.54
33.14	14.67	-4.4	-3.97
33.18	16.4	2.51	-4.64
33.22	16.44	3.45	-4.37
33.26	16.28	2.88	-2.96
33.3	13.436	-1.7329	-3.6967
33.34	21.25	1.04	-2.25
33.38	18.5	4.39	-0.59
33.42	18.36	4.78	2.81
33.46	15.83	2.52	3.24
33.5	13.33	2.25	0.5
33.54	12.61	-0.13	-0.72
33.58	13.72	1.71	-3.26
33.62	13.22	1.9	-3.45
33.66	11.61	-1.34	-2.89
33.7	14.39	0.81	-2.16
33.74	15.57	1.87	-0.85
33.78	18.49	1.6	2.64
33.82	19.22	0.17	2.64
33.86	21.98	-0.35	2.94
33.9	20.39	-2.55	3.89
33.94	21.47	-4.73	-2.02
33.98	20.16	-2.55	-4.84
34.02	16.73	-2.16	-6.18
34.06	19.87	-2.24	-4.17
34.1	22.37	0.32	-5.55
34.14	26.2	4.43	-1.88
34.18	25.14	3.63	-2.94
34.22	24.55	2.11	-2.39
34.26	25.24	1.66	-2.69
34.3	27.38	3.13	0.14
34.34	28.2	4.88	1.48
34.38	26.39	3.24	2.98
34.42	26.57	3.16	1.9
34.46	23.9	6.62	0.41
34.5	24.21	4.82	0.8
34.54	20.66	2.76	3
34.58	22.19	0.2	6.27
34.62	26.78	-5.78	1.87
34.66	25.94	3.71	-4.03
34.7	27.61	2.73	-3.55
34.74	26.66	0.75	-5.32
34.78	27.55	1.27	-3.98
34.82	28.25	2.25	-1.69
34.86	28.93	4.06	1.46
34.9	29.69	4.36	2.92
34.94	29.59	7.98	4.84
34.98	31.1	6.5	5.44
35.02	33.25	5.62	7.3
35.06	29.66	-1.54	5.14
35.1	27.7	-5	0.23
35.14	26.92	-4.95	-1.39
35.18	27.89	-4.02	-3.42
35.22	26.96	-4.19	-2.18
35.26	25.63	-1.82	-4.31
35.3	29.88	4.05	0.74
35.34	31.19	4.18	2.37
35.38	28.54	4.63	2.84
35.42	28.93	7.66	3.36
35.46	29.43	6.9	1.09
35.5	23.45	1.99	0.95
35.54	20.7	1.83	3.51
35.58	20.65	-4.4	3.7
35.62	17.02	-5.06	1.42
35.66	20.61	-4.46	1.21
35.7	23.04	-5.59	-1.73
35.74	25.04	-2.04	-3.01
35.78	25.93	-2.61	-3.95
35.82	23.19	-3.2	-5.89
35.86	21.74	-5.23	-5.24
35.9	19.12	-5.6	-3.17
35.94	21.24	-6.5	-4.79
35.98	16.27	-4.08	-3.42
36.02	17.85	-2.99	0.17
36.06	19.45	-4.95	0.49
36.1	17.08	-5.9	-1.35
36.14	18.36	-5.88	-2.09
36.18	14.67	-2.95	-3.18
36.22	15.31	-1.94	2.39
36.26	13.86	-2.1	4.3
36.3	12.82	-5.14	2.13
36.34	12.86	-3.42	2.16
36.38	14.35	-5.33	0.08
36.42	15.86	-3.75	0.41
36.46	13.74	-4.83	-1.06
36.5	13.36	-4.64	0.27
36.54	12.56	-8.27	0.34
36.58	12.79	-7.19	-2.32
36.62	13.23	-2.91	-0.4
36.66	8.78	-0.63	2.25
36.7	5.6	4.2	8.38
36.74	12.692	-4.1016	-3.0871
36.78	13.003	-4.2557	-3.9247
36.82	13.356	-4.3999	-4.7251
36.86	13.747	-4.5248	-5.4648
36.9	15.46	-3.65	-10.47
36.94	16.62	-0.72	-8.83
36.98	14.51	-6.72	-8.65
37.02	18.41	-8.18	-7.58
37.06	18.04	-6.65	-8.6
37.1	14.96	-6.12	-8.57
37.14	15.57	-3.43	-5.65
37.18	17.55	-5.19	-4.31
37.22	16.39	-2.53	-4.37
37.26	17.74	-2.31	-3.83
37.3	18.86	0.17	-2.9
37.34	18.7	-1.23	-2.14
37.38	21.35	-2.76	-2.54
37.42	20.78	-4.45	-2.65
37.46	19.78	-3.27	-3.43
37.5	21.43	-1.31	-2.59
37.54	20.35	0.1	-2.94
37.58	20.24	-0.62	-0.78
37.62	18.8	-1.67	-1.28
37.66	18.18	-3.16	-1.89
37.7	16.68	-1.25	-0.99
37.74	18.21	-2.35	-1.16
37.78	16.81	-4.19	-2.68
37.82	16.19	-3.54	-2.92
37.86	16.36	-2.61	-4.54
37.9	18.96	-3.16	-4.19
37.94	18.47	-2.76	-3.78
37.98	20.35	-3.52	-1.28
38.02	18.33	-2.4	-0.08
38.06	18.02	-0.14	1.23
38.1	19.69	-1.67	3.06
38.14	20.42	1.15	2.8
38.18	19.79	2.81	3.36
38.22	18.98	-1.51	0.82
38.26	20.03	-0.59	1.41
38.3	18.13	0.1	2.87
38.34	16.41	2	5.16
38.38	15.82	1.52	2.8
38.42	14.88	1.5	2.05
38.46	13.84	2.84	2.31
38.5	13.86	-0.42	3.36
38.54	12.74	-2.75	6.86
38.58	15.43	-1.3	7.22
38.62	15.09	0.08	9.09
38.66	18.01	-1.1	11.09
38.7	19.55	0.09	6.26
38.74	21.68	-0.24	3.77
38.78	17.19	1.07	1.3
38.82	15.96	0.96	2.79
38.86	22.28	3.95	3.32
38.9	22.07	-0.96	3.92
38.94	23.33	2.3	1.75
38.98	24.96	-1.44	-2.23
39.02	26.22	0.29	-4.16
39.06	24.76	0.87	-4.43
39.1	24.68	1.12	-3.99
39.14	29.44	0.38	-0.53
39.18	30.45	-1.76	-0.57
39.22	27.54	-2.18	-4.9
39.26	27.12	-3.7	-3.18
39.3	25.95	-1.97	-4.27
39.34	26.88	-1.21	-3.44
39.38	25.66	-1.47	-2.97
39.42	26.73	3.86	0.25
39.46	26.24	7.06	-2.65
39.5	23	6.93	-2.71
39.54	21.76	2.52	0.02
39.58	19.79	4.04	0.11
39.62	22.97	3	1.12
39.66	23.14	3.25	1.03
39.7	22.31	3.15	2.13
39.74	21.02	3.56	3.47
39.78	20.08	3.62	4.85
39.82	19.39	3.31	5.57
39.86	21.12	1.69	3.28
39.9	26.87	6.8	4.42
39.94	19.18	2.26	7.65
39.98	19.07	1.9704	2.9524
40.02	18.634	2.0015	3.3412
40.06	18.206	2.0554	3.7247
40.1	15.98	-4.4	-2.56
40.14	15.12	0.53	-5.41
40.18	18.69	-0.6	-3.52
40.22	16.71	2.3704	5.0171
40.26	16.425	2.4418	5.2325
40.3	16.188	2.4975	5.3858
40.34	16.008	2.5309	5.4676
40.38	15.89	2.5357	5.4684
40.42	10.64	7.87	7.81
40.46	15.869	2.4336	5.1894
40.5	14.11	9.16	3.45
40.54	16.08	1.7	7.24
40.58	17.76	-0.25	6.68
40.62	14.85	-1.96	8
40.66	18.25	-1.57	7.01
40.7	22.04	-1.91	4.36
40.74	20.37	1.4	-0.87
40.78	20.57	4.21	-2.65
40.82	24.06	-0.48	-4.07
40.86	23.85	-1.92	-8.52
40.9	19.82	-4.7	-8.37
40.94	21.45	-4.07	-6.53
40.98	19.69	-3.87	-9.24
41.02	15.39	-8.6	-5.67
41.06	10.62	-6.75	-5.19
41.1	11.67	-4.27	-2.38
41.14	13.65	-2.41	1.06
41.18	15.09	-2.32	1.15
41.22	15.59	-0.3	1.48
41.26	17.97	3.86	1.57
41.3	17.55	4.85	-0.75
41.34	20.88	1.99	-0.8
41.38	20.46	-1.58	-0.61
41.42	16.84	-4.02	-1.37
41.46	19.41	-3.76	-4.82
41.5	18.77	-8.78	-6.63
41.54	22.39	-8.24	-1.48
41.58	24.56	-2.62	-3.6
41.62	24.48	0.99	-2.66
41.66	23.73	3.4	-2.7
41.7	24.51	2.85	-4.07
41.74	26.15	1.22	-2.05
41.78	25.216	-0.10479	-1.174
41.82	32.53	1.49	0.5
41.86	28.19	3.08	-1.3
41.9	25.75	2.23	-0.92
41.94	24.12	1.87	1.71
41.98	22.09	-0.44	3.35
42.02	19.51	0.94	2.62
42.06	17.85	-0.78	4.13
42.1	19.42	-1.25	3.6
42.14	18.29	1.06	3.12
42.18	18.09	-1.37	1.86
42.22	18.59	-1.58	0.61
42.26	17.68	2.01	1.21
42.3	17.52	0.12	2.47
42.34	16.99	-2	7.09
42.38	19.18	-3.59	4.38
42.42	17.15	-7.2	2.7
42.46	18.77	-6.51	4.56
42.5	21.74	-5.75	0.53
42.54	19.25	-7.25	1.89
42.58	22.407	-0.34756	1.5603
42.62	29.09	3.32	-0.45
42.66	24.51	8.67	0.45
42.7	24.51	6.37	0.21
42.74	24.63	5.93	0.74
42.78	21.41	6.41	0.26
42.82	21.73	0.83	0.93
42.86	19.69	0.86	1.99
42.9	20.16	0.01	1.3
42.94	18.57	1.68	0.42
42.98	13.96	4.42	-0.96
43.02	10.48	4.75	0
43.06	12.36	4.5	4.12
43.1	10.16	3.66	4.65
43.14	9.67	1.3	6.21
43.18	9.47	-3.97	4.9
43.22	10.99	-2.87	5.88
43.26	15.2	-1.82	8.02
43.3	15.92	-7.28	5.73
43.34	14.69	-3.8084	8.0027
43.38	15.689	-4.8548	8.1842
43.42	18.24	-7.49	12.59
43.46	18.15	-4.77	11
43.5	19.23	-5.32	11.02
43.54	21.09	-3.78	7.01
43.58	19.95	-10.34	6.46
43.62	19	-8.98	3.61
43.66	18.12	-12.4	3.53
43.7	18.31	-12.87	-3.02
43.74	16.13	-13.55	-3.01
43.78	16.55	-10.54	-2.59
43.82	14.49	-9.78	-3.81
43.86	16.36	-10.25	-2.86
43.9	19.22	-10.36	-2.91
43.94	20.49	-6.92	-1.48
43.98	17.98	-5.89	-1.49
44.02	18.38	-6.5	-1.62
44.06	23.28	-6.65	-5.43
44.1	23.56	-3.81	-1.34
44.14	25.43	-2.92	1.13
44.18	25.1	-7.59	2.83
44.22	25.42	-8.62	-0.75
44.26	26.08	-4.22	-4.65
44.3	26.69	-3.09	-3.88
44.34	24.99	-5.53	-1.73
44.38	23.53	-9.42	-2.69
44.42	21.02	-9.31	-4.71
44.46	20.57	-9.63	-4.16
44.5	25.34	-10.02	-4.05
44.54	25.5	-5.74	-6.07
44.58	25.99	-5.53	-7.23
44.62	25.24	-5.91	-7.58
44.66	25.19	-6.28	-6.7
44.7	26.05	-2.44	-5.56
44.74	23.73	-0.13	-3.55
44.78	22.88	-0.81	-2.02
44.82	25.92	1.51	-0.56
44.86	26.12	3.14	-0.36
44.9	24.2	3.76	1.72
44.94	24.77	4.01	2.68
44.98	23.66	3.77	2.66
45.02	23.38	4.69	3.25
45.06	23.22	5.21	4.04
45.1	22.25	9.16	5.13
45.14	22.31	5.49	3.13
45.18	24.73	2.4	4.45
45.22	25.07	2.19	5.43
45.26	25.38	-0.33	6.06
45.3	28.04	-2.13	10.09
45.34	22.901	-0.15888	3.6764
45.38	23.7	-1.96	6.48
45.42	18.78	-1.38	1.33
45.46	20.97	-6.26	-1.39
45.5	24.23	-2.88	-2.46
45.54	22.91	3.23	-2.23
45.58	22.11	-1.46	1.32
45.62	21.56	-2.34	1.98
45.66	25.37	-3.11	2.11
45.7	25.93	2.75	-0.42
45.74	27.06	4.87	0.56
45.78	28.37	4.64	1.51
45.82	27.69	1.62	0.34
45.86	26.03	-0.05	1.31
45.9	21.53	-2.54	-2.8
45.94	23.29	-1.11	-3.33
45.98	21.51	-4.7	-3.18
46.02	23.49	-5.87	-3.98
46.06	20.34	-5.74	-3.49
46.1	20.99	-11.02	-4.16
46.14	25.12	-5.72	-2.95
46.18	25.77	-3.12	-0.55
46.22	24.88	-0.9	0.34
46.26	21.93	-2.33	-2.17
46.3	21.16	-4.31	-1.24
46.34	21.82	-3.54	-0.24
46.38	24.58	-4.24	0.4
46.42	26.93	-2.18	-1.34
46.46	31.32	-1.72	-2.71
46.5	25.14	-1.8	-4.84
46.54	25.28	-3.52	-0.87
46.58	25.86	-2.8	-2.14
46.62	24.89	-1.67	-1.56
46.66	23.38	-2.19	-0.78
46.7	22.31	0	0.92
46.74	23.91	0.14	0.67
46.78	22.94	2.54	-0.3
46.82	24.29	1.71	0.62
46.86	23.61	1.12	0.68
46.9	22.09	2.13	1.08
46.94	20.91	0.89	1.69
46.98	21.3	0.91	1.17
47.02	20.91	2.73	-0.58
47.06	20.7	2.12	-1.46
47.1	19.66	0.99	-0.61
47.14	19.34	0.99	-0.88
47.18	19.43	0.47	-0.45
47.22	19.51	-0.33	1.56
47.26	20.03	1.54	1.09
47.3	17.85	2.16	-0.09
47.34	14.23	2.58	-1.34
47.38	15.74	2.56	4.63
47.42	17.34	1.99	7.81
47.46	18.43	0.53	8.94
47.5	19.53	0.09	5.91
47.54	20.301	-0.29061	1.4275
47.58	17.82	-2.82	-1.09
47.62	24.09	-1.61	1.79
47.66	25.54	-4.27	2.94
47.7	26.3	-0.72	-5.74
47.74	22.26	-0.96	-4.37
47.78	22.68	-1.04	-2.97
47.82	19.96	-2.71	-2.84
47.86	22.91	2.52	-3.3
47.9	21.96	2.68	-1.23
47.94	22.15	4.36	0.4
47.98	20.69	1.24	3.42
48.02	18.44	-2.03	3.27
48.06	17.75	-4.79	2.38
48.1	16.93	-4.16	2.47
48.14	19.71	-0.58	6.29
48.18	24.68	-0.87	4.88
48.22	23.49	1.36	6.54
48.26	24.05	1.81	4.72
48.3	22.67	0.2	8.61
48.34	21.45	-3.36	7.47
48.38	21.37	-3.13	4.93
48.42	20.97	-2.29	7.18
48.46	22.38	-1.92	5.64
48.5	20.64	-1.85	4.07
48.54	19.65	-4.97	-0.17
48.58	22.7	-6.44	-4.63
48.62	25.77	-3.5	-3.3
48.66	21.79	-0.54	-5.04
48.7	22.87	-0.4	-1.18
48.74	20.08	0.36	-0.48
48.78	18.94	0.16	-0.79
48.82	20.09	3.7	0.3
48.86	19.13	1.15	2.95
48.9	18.77	-5.82	7.02
48.94	19.98	-3.38	9.92
48.98	17.57	-0.26	9.5
49.02	18.82	-2.18	7.19
49.06	19.07	-2.3	3.59
49.1	19.33	2.7	4.32
49.14	21.3	2.54	4.18
49.18	21.92	0.72	6.26
49.22	26.2	-1.2	5.71
49.26	26.54	-3.4	0.74
49.3	23.17	1.39	-0.37
49.34	23.29	3.82	-0.66
49.38	23.08	3.74	0.94
49.42	23.38	4.01	1.97
49.46	21.5	3.74	2.16
49.5	21.85	3.31	3.5
49.54	21.46	0.86	4.87
49.58	24.06	2.41	7.96
49.62	22.34	2.4	9.31
49.66	16.99	0.41	6
49.7	16.25	-4.88	3.66
49.74	15.52	-7.98	6.78
49.78	14.62	-7.82	4.82
49.82	14.7	-8.34	2.8
49.86	16.99	-10.57	-0.07
49.9	15.55	-5.96	3.44
49.94	19.08	-6.87	4.93
49.98	15.86	-5.42	4.1
50.02	17.94	-5.47	4.8
50.06	15.89	-3.94	4.4
50.1	14.35	-6.5	3.54
50.14	14.55	-5.86	0.95
50.18	14.31	-5.77	0.43
50.22	15.07	-8.22	0.47
50.26	13.86	-6.58	0.28
50.3	12.32	-6.74	2.25
50.34	11.42	-5.82	3.38
50.38	14.47	-8.4	1.94
50.42	13.63	-4.95	2.99
50.46	21.21	-4.47	1.63
50.5	19.39	-3.51	1.41
50.54	19.45	2.41	2.44
50.58	17.29	-3.35	3
50.62	17.86	-1.25	1.54
50.66	18.62	-0.97	0.44
50.7	16.46	-2	0.22
50.74	18	-0.66	2.12
50.78	16.54	-1.93	0.24
50.82	17.48	-2.17	3.34
50.86	20.19	-3.48	4.3
50.9	22.69	-4.84	2.48
50.94	19.66	-7.25	0.14
50.98	19.72	-8.75	0.23
51.02	20.55	-6.51	0.3
51.06	19.54	-5.65	-3.59
51.1	18.55	-8.95	-6.12
51.14	21.039	-6.7285	-1.0647
51.18	21.194	-6.6077	-0.9636
51.22	26.58	-8.26	-6.01
51.26	20.82	-6.38	-9.68
51.3	20.43	-8.8	-3.88
51.34	21.15	-5.3	-0.52
51.38	18.74	-5.96	0.09
51.42	18.86	-1.82	6.22
51.46	23.41	-6.62	5.79
51.5	21.82	-2.83	4.21
51.54	20.7	-6.24	-1.58
51.58	20.8	-8.38	-4.11
51.62	18.96	-6.76	-7.64
51.66	18.85	-9.21	-7.46
51.7	19.35	-7.94	-3.53
51.74	23.08	-9.25	0.86
51.78	25.33	-9.36	-0.96
51.82	22.59	-6	3.56
51.86	20.036	-2.1957	2.4252
51.9	16.49	6.36	6.8
51.94	18.43	2.95	6.22
51.98	22.49	2.51	9.23
52.02	22.54	1.18	8.73
52.06	22.63	-2.92	7.04
52.1	21.59	-4.77	4.57
52.14	19.52	-2.58	1.14
52.18	17.29	-6.92	4.84
52.22	16.7	-11.5	5.73
52.26	22.35	-1.9559	6.4629
52.3	22.618	-2.095	6.8282
52.34	22.877	-2.2537	7.1716
52.38	21	1.81	11.89
52.42	23.5	6.86	13.33
52.46	22.46	9.5	9.42
52.5	20.97	7.4	6.7
52.54	23.924	-3.2513	8.4317
52.58	24.058	-3.474	8.5664
52.62	28.78	-0.77	4.58
52.66	30.01	-0.1	3.71
52.7	24.246	-4.1426	8.6692
52.74	24.224	-4.3573	8.5907
52.78	24.155	-4.5637	8.4496
52.82	23.95	-11.79	6.65
52.86	23.91	-11.21	6.39
52.9	25.85	-9.07	6.71
52.94	23.14	-12.29	6.08
52.98	24	-12.37	8.02
53.02	23.22	-11	5.74
53.06	23.09	-8.81	4.69
53.1	17.11	-7	5.25
53.14	18.89	-5.31	5.98
53.18	19.32	0.64	5.06
53.22	17.59	-2.25	3.36
53.26	20.97	1.73	-1.81
53.3	19.1	-0.75	1.22
53.34	21.89	-1.44	1.84
53.38	21.92	-1.64	2.79
53.42	25.13	-0.4	0.26
53.46	24.91	1.46	-2.18
53.5	24.27	3.7	-1.89
53.54	27.93	4.67	-3.93
53.58	26.2	8.94	0.67
53.62	27.03	4.81	-1.49
53.66	23.64	1.57	-1.63
53.7	24.15	2.5401	1.1539
53.74	22.65	-1.65	9.38
53.78	22.16	-1.1	7.51
53.82	15.38	1.03	7.14
53.86	21.2	0.12	2.25
53.9	24.26	3.07	-1.13
53.94	24.86	2.74	-1.29
53.98	23.85	3.46	0
54.02	24.93	2.75	1.48
54.06	25.16	2.77	3.2
54.1	26.08	2.13	5.16
54.14	22.42	1.66	2.92
54.18	23.19	0.89	4.9
54.22	25.66	-0.33	7.16
54.26	24.59	-2.5	9.17
54.3	24.3	-5.8	7.27
54.34	22.87	-8.03	5.47
54.38	21.27	-7.91	6.97
54.42	19.84	-6.5	8.68
54.46	19.21	-10.11	8.33
54.5	22.73	-10.12	9.35
54.54	25.21	-6.95	9.2
54.58	25.26	-1.82	7.15
54.62	25.41	-0.9	5.99
54.66	25.2	-3.14	6.11
54.7	26.13	-4.67	5.57
54.74	28.01	-6.21	4.32
54.78	24.92	-9.24	-1.07
54.82	17.11	-8.54	2.28
54.86	19.84	-3.42	4.28
54.9	20.21	-5.7	5.46
54.94	18.33	-5.86	3.61
54.98	16.69	-11.24	5.82
55.02	23.43	-8.07	4.29
55.06	20.14	-1.37	5.02
55.1	21.77	-0.9	3.82
55.14	21.95	-0.5	0.24
55.18	21.42	-0.36	0.65
55.22	24.27	-4.54	-1.42
55.26	27.08	-3.61	-0.08
55.3	25.29	-4.43	-1.43
55.34	20.66	-2.32	-3.27
55.38	22.68	-3	-7.84
55.42	23.95	-4.15	-9.23
55.46	25.4	-1.85	-8.68
55.5	29.89	0.79	-5.83
55.54	26.38	2.35	-1.88
55.58	26.79	0.14	-2.23
55.62	24.62	0.66	-4
55.66	25.97	0.99	-1.76
55.7	26.47	-1.53	-0.51
55.74	22.51	-1.76	0.63
55.78	22.53	-1.65	0.05
55.82	23.89	-0.82	-2.07
55.86	21.96	-0.3	-3.43
55.9	23.88	-0.02	-2.29
55.94	23.41	2.31	-5.02
55.98	22.61	5.43	-2.23
56.02	25.41	9.12	-1.67
56.06	23.646	2.009	-1.803
56.1	23.738	1.9007	-1.8032
56.14	23.831	1.754	-1.7817
56.18	23.918	1.5748	-1.7324
56.22	23.987	1.3691	-1.6491
56.26	24.03	1.1428	-1.5257
56.3	26.72	3.71	3
56.34	24.98	1.19	2.08
56.38	23.87	-1.55	-0.79
56.42	23.91	-1.3	-0.96
56.46	22.8	-1.81	-0.43
56.5	19.55	-2.9	-4.36
56.54	21.06	-1.34	-0.81
56.58	22.47	0.17	0.81
56.62	22.83	0.26	3.34
56.66	22.66	-1.53	4.14
56.7	19.5	-0.12	5.67
56.74	19.1	-0.21	5.02
56.78	20.09	0.33	4.45
56.82	21.8	0.22	5.32
56.86	22.08	-0.09	5.73
56.9	23.47	-0.75	7.28
56.94	23.38	-5.14	3.84
56.98	19.44	-6.39	3.84
57.02	16.49	-5.56	1.73
57.06	15.41	-5.22	3.15
57.1	15.93	-7.1	0.32
57.14	15.34	-6.96	-0.96
57.18	17.43	-8.08	-2.34
57.22	16.56	-4.18	-2.5
57.26	15.98	-4.08	-0.61
57.3	15.67	-2.86	-0.75
57.34	13.3	-2.92	-0.97
57.38	13.59	-0.35	-0.25
57.42	12.29	-0.85	0.17
57.46	13.81	0.83	0.87
57.5	13.76	0.62	0.57
57.54	12.58	0.23	-0.63
57.58	12.3	-1.37	-1.3
57.62	11.74	-1.58	-0.34
57.66	12.64	-1.64	-0.25
57.7	11.97	-0.6	-0.27
57.74	10.84	-1.5	0.04
57.78	11.19	-2.41	0.42
57.82	13.13	-3.19	-1
57.86	11.28	-2.88	-1.46
57.9	13.84	-2.61	-1.57
57.94	13.44	-0.99	0.21
57.98	17.55	-0.93	0.89
58.02	17.67	-1.74	-1.38
58.06	19.04	-2.73	-1.43
58.1	19.45	-2.15	-1.19
58.14	18.28	-1.46	-1.83
58.18	18.82	-0.99	-1.35
58.22	17.97	-0.72	-0.42
58.26	19.92	1.9	2.21
58.3	21.46	0.31	0.53
58.34	26.16	0.86	-0.3
58.38	28.31	2.31	-1.08
58.42	32.27	2.04	-2.63
58.46	31.76	2.19	-3.12
58.5	32.32	0.08	-3.4
58.54	31.88	2.28	-3.06
58.58	32.53	0.58	-2.62
58.62	31.96	-1.89	-2.33
58.66	31.87	-1.84	-4.91
58.7	32.92	4.63	-5.29
58.74	35.17	1.62	-3.84
58.78	38.93	0.99	-2.53
58.82	38.24	-3.55	0.8
58.86	38.28	-3.37	-2.95
58.9	34.75	-1.3	-4.08
58.94	37.32	-4.49	-6.58
58.98	35.73	-5.22	-6.01
59.02	36.36	-8	-5.97
59.06	34.87	-8.01	-7.55
59.1	35.93	-6.85	-7.28
59.14	38.62	-3.39	-5.44
59.18	34.25	-2.2	-5.17
59.22	33.25	5.25	-0.95
59.26	28.07	1.38	-1.48
59.3	25.26	0.35	-2.93
59.34	23.32	0.18	-5.56
59.38	20.2	1.66	-4.57
59.42	21.73	-1.52	-5.14
59.46	20.16	2.7	-1.2
59.5	19.6	0.84	-0.57
59.54	19.49	0.19	1.72
59.58	17.97	-1.96	4.24
59.62	14.7	-4.4	10
59.66	18.69	-1.98	12.39
59.7	18.39	-1.7	9.92
59.74	22.34	5.34	6.09
59.78	18.22	-1.15	5.15
59.82	21.31	-2.14	9.06
59.86	21.42	3.06	4.84
59.9	19.16	3.37	3.77
59.94	22.05	3.62	2.43
59.98	18.81	2.42	4.08
60.02	23.35	2.13	8.22
60.06	24.69	2.53	6.34
60.1	27.93	3.49	7.15
60.14	27.36	5.23	7.03
60.18	27.21	3.35	6.66
60.22	23.75	6.38	8.71
60.26	23.97	6	8.41
60.3	23.42	7.99	6.03
60.34	15.67	-0.13	8.38
60.38	15.34	-3.69	12.15
60.42	16.11	-6.77	9.54
60.46	18.62	-5.62	11.8
60.5	16.03	-3.79	10.96
60.54	21.31	-6.45	9.47
60.58	24.3	-6.42	13.48
60.62	27	-7.4	14.64
60.66	25.03	-8.39	12.11
60.7	19.03	-5.44	13.21
60.74	20.907	-6.5757	10.455
60.78	21.102	-6.0987	9.9634
60.82	17.52	-5.44	5.31
60.86	15.76	-4.13	7.8
60.9	21.71	-3.24	7.14
60.94	23.32	-4.99	6.57
60.98	20.88	-1.82	6.08
61.02	23.31	-3.45	10.33
61.06	18.53	-5.51	7.63
61.1	22.73	-7.2	6.43
61.14	17.42	-3.41	7.47
61.18	17	-1.94	8.76
61.22	18.04	-7.16	8.94
61.26	16.93	-6.16	4.32
61.3	17.43	-4.66	6.92
61.34	14.64	-4.21	5.08
61.38	14.41	-3.86	2.17
61.42	12.36	-3.45	-0.12
61.46	15.92	-4.19	-0.9
61.5	14.58	-5.31	-1.21
61.54	17	-5.41	-2.68
61.58	16.64	-5.94	-4.06
61.62	17.73	-7.28	-3.72
61.66	18.08	-2.62	-4.25
61.7	19.43	-2.88	-3.25
61.74	19.93	0.78	-2.92
61.78	18.45	-2.74	-5.96
61.82	21.3	-2.2	-6.39
61.86	16.97	-1	-8.96
61.9	16.96	-0.47	-9.87
61.94	15.35	1.86	-8.76
61.98	16.64	2.83	-7.41
62.02	17.11	3.14	-6.55
62.06	21.06	4.06	-3.69
62.1	21.08	5.04	-1.82
62.14	19.48	3.4	-4.4
62.18	20.975	2.4468	1.2752
62.22	17.86	3.67	5.49
62.26	22.19	1.69	6.97
62.3	21.96	2.1	9.11
62.34	22.63	-2.77	8.4
62.38	23.91	-3.14	8.7
62.42	27.09	2.04	7.73
62.46	27.68	-1.18	5.45
62.5	21.96	-5.74	-0.18
62.54	20.66	-7.77	-2.4
62.58	16.85	-7.73	-2.72
62.62	18.35	-6.42	-3.93
62.66	16.97	-6.37	-3.42
62.7	17.71	-5.14	-2.73
62.74	19.69	-5.03	-3.4
62.78	22.73	-2.67	-1.38
62.82	27.79	-2.99	-0.33
62.86	29.29	-2.1	2.31
62.9	28.6	-0.66	1.46
62.94	26.62	-3.54	0.62
62.98	27.98	-5.52	-2.05
63.02	28.96	-3.8	-2
63.06	30.54	-4.83	-1.28
63.1	29.08	-1.08	-0.69
63.14	28.69	-3.4	-0.11
63.18	26.91	-0.22	-0.38
63.22	26.22	2.73	-0.79
63.26	25.42	1.48	-2.08
63.3	25.31	0.93	-3.2
63.34	25.22	3.77	-3.43
63.38	24.34	5.49	-1.58
63.42	20.29	2.69	-0.87
63.46	19.43	-2.34	-1.08
63.5	20.47	-0.7	0.08
63.54	19.86	-1.7	-0.22
63.58	22.43	-0.46	-4.06
63.62	20.7	-3.99	-2.58
63.66	22.98	-3.04	-0.56
63.7	26.55	-4.74	-3.96
63.74	23.09	1.1	-4.19
63.78	24.5	6.51	-2.58
63.82	24.06	8.41	-1.88
63.86	25.84	4.73	0.86
63.9	23.47	-1.1	1.21
63.94	22.77	0.53	5.17
63.98	23.55	5.21	3.71
64.02	21.99	5.99	3.37
64.06	22.39	4.61	4.46
64.1	22.44	3.47	3.1
64.14	21.56	0.52	0.16
64.18	21.09	1.52	-0.2
64.22	20.75	2.08	1.14
64.26	22.93	3.1	0.89
64.3	22.26	6.61	-0.7
64.34	21.959	-0.46284	1.2978
64.38	24.92	-6.74	0.97
64.42	26.29	-8.1	-1.97
64.46	25.6	-8.78	0.78
64.5	23.75	-8.89	-0.07
64.54	16.72	-1.37	5.45
64.58	20.47	0.35	7.42
64.62	20.984	-1.8866	4.429
64.66	19.92	-0.24	1.99
64.7	17.31	0.9	1.72
64.74	19.23	4.08	5.05
64.78	18	0.04	5.28
64.82	17.19	-1.38	6.25
64.86	18.5	-6.14	8.02
64.9	23.34	-2.98	11.61
64.94	20.92	-6.18	6.92
64.98	27.09	-4.22	4.68
65.02	22.66	-6.76	0.08
65.06	17.91	-6.13	0.35
65.1	15.84	-7.32	-1.02
65.14	15.94	-5.78	-1.48
65.18	15.8	-5.47	-1.64
65.22	15.3	-3.56	2.3
65.26	16.69	-7.42	2.97
65.3	12.62	-3.79	5.25
65.34	15.54	0.23	8.02
65.38	17	3.34	3.25
65.42	17.2	1.42	-2.19
65.46	13.15	-0.38	-2.64
65.5	11.6	-1.46	-2.36
65.54	12.35	-3.4	-1.73
65.58	12.99	-5.95	-2.2
65.62	12.46	-4.16	-2
65.66	14.67	-4.4	-1.76
65.7	14.74	-4.32	-1.66
65.74	17.06	-3.42	-0.69
65.78	22.79	-2.67	-1.12
65.82	24.26	0.22	-0.46
65.86	23.71	-2.8	-2.18
65.9	21.98	-1.42	-3.85
65.94	23.26	-3.47	-4.08
65.98	27.7	-2.04	-2.35
66.02	32.25	-0.13	-1.31
66.06	28.69	-4.39	0.55
66.1	26.47	-3.66	-0.48
66.14	27.38	-0.82	-0.51
66.18	27.77	-0.7	-0.23
66.22	28.09	-0.79	-0.66
66.26	27	0.01	-0.12
66.3	28.52	0.32	-0.28
66.34	29.08	-0.6	0.07
66.38	28.25	-0.66	0.1
66.42	28.37	-2	1.3
66.46	29.94	-0.33	-0.96
66.5	30.39	3.8	-0.9
66.54	28.07	0.66	0.42
66.58	26.85	1.45	-0.15
66.62	26.64	2.25	-1.29
66.66	26.26	1.3	0.2
66.7	27.51	1.04	2.21
66.74	28.29	4.06	2.19
66.78	24.51	3.06	-0.68
66.82	26.01	6.92	0.44
66.86	25.66	9.94	3.38
66.9	22.83	8.5	3.11
66.94	23.58	5.29	2.64
66.98	19.41	5.63	-1.09
67.02	19.84	6.45	-2.72
67.06	17.71	1.92	-5.98
67.1	14.2	1.21	-7.4
67.14	12.48	2.32	-7.37
67.18	11.02	1.54	-4.02
67.22	10.5	-1.69	0.38
67.26	12.58	-0.67	2.01
67.3	18.813	-0.76775	2.4185
67.34	24.24	-2.29	4.3
67.38	24.59	-2.56	6.15
67.42	27.8	-0.64	9.1
67.46	29.94	-2.73	13.42
67.5	27.94	0.19	12.71
67.54	24.27	-2.53	10.66
67.58	25.43	3.39	7.57
67.62	21.03	3.61	7.69
67.66	22.74	5.5	6.86
67.7	28.81	3.85	9.04
67.74	26.71	3.12	8.69
67.78	26.64	4.44	10.08
67.82	25.36	8.01	10.31
67.86	23.88	8.14	11.15
67.9	23.91	10.72	12.45
67.94	18.62	11.15	10.75
67.98	14.37	10.02	10.26
68.02	14.15	6.71	8.34
68.06	11.29	8.08	6.8
68.1	13.45	8.78	8.79
68.14	16.01	8.31	9.13
68.18	18.11	7.06	5.23
68.22	18.39	7.63	1.14
68.26	19.32	8.9	3.57
68.3	18.53	7.82	4.54
68.34	17.37	7.57	5.88
68.38	19.53	4.27	10.28
68.42	19.79	3.63	8.39
68.46	18.2	6.91	7.31
68.5	13.66	9.16	7.94
68.54	12.89	10.36	14.33
68.58	9.65	9.77	10.44
68.62	10.8	9.13	7.94
68.66	10.74	9.03	3.59
68.7	15.12	9.77	1.24
68.74	15.13	8.83	3.83
68.78	22.31	1	1.33
68.82	20.63	-1.42	2.55
68.86	20.6	-0.27	0.44
68.9	18.99	-0.02	-0.57
68.94	22.51	0.8	1.01
68.98	23.35	-2.46	2.86
69.02	22.4	-6.93	6.12
69.06	24.68	-5.53	1.9
69.1	29.23	0.64	1.59
69.14	32.94	0.91	1.06
69.18	35.54	1.69	-2.83
69.22	36.36	3.44	-5.17
69.26	34.35	5.67	-4.76
69.3	32.16	4.09	-3.57
69.34	33.14	2.31	-2.72
69.38	33.95	0.58	-3.49
69.42	33.2	0.56	-3.67
69.46	35.84	3.34	-0.87
69.5	35.66	-1.04	0.48
69.54	33.74	-2	0.24
69.58	29.99	-1.55	2.64
69.62	30.081	0.37148	0.77827
69.66	25.13	0.5	5.32
69.7	28.99	-1.89	1.96
69.74	25.42	-1.62	1.8
69.78	25.4	-2.61	-0.34
69.82	26.67	3.62	0.06
69.86	26.98	8.11	1.56
69.9	23.88	8.79	-0.33
69.94	24.92	7.4	-0.91
69.98	27.09	6.62	-3.74
70.02	25.95	4.52	-4.73
70.06	24.58	6.66	-4.83
70.1	21.72	9.41	-4.13
70.14	20.57	10.91	-5.49
70.18	19.89	9.92	-6.26
70.22	20.58	8.04	-5.57
70.26	16.7	8.17	-4.88
70.3	15.54	7.31	-6.02
70.34	12.27	6.47	-5.9
70.38	8.46	6.03	-4.52
70.42	6.95	-0.03	-6.19
70.46	8.04	6.06	-3.21
70.5	4.68	1.97	1.73
70.54	10.63	-2.02	0.65
70.58	9.02	-5.25	1.06
70.62	10.81	-2.73	1.21
70.66	11.53	-3.8	0.32
70.7	10.15	-6.42	0.83
70.74	11.16	-7.64	1.28
70.78	13.58	-9.65	-0.21
70.82	15.677	-5.6518	0.77569
70.86	21.89	-0.85	0.5
70.9	21.04	1.21	0.53
70.94	19.02	-2.38	-0.79
70.98	20.32	-6.34	-2.13
71.02	17.44	-3.86	-0.73
71.06	18.59	-5.81	2.04
71.1	20.4	-4.4	2.78
71.14	22.52	-4.7	1.35
71.18	21.42	-5.2	1.09
71.22	17.11	-3.99	1.54
71.26	18.23	2.44	5.13
71.3	17.11	5.42	1.21
71.34	23.08	6.37	1.06
71.38	24.56	3.15	-1.85
71.42	28.04	0.59	-4.73
71.46	29.33	3.99	-7.12
71.5	29.14	7.31	-4.28
71.54	26.866	4.595	-2.8765
71.58	27.093	4.4377	-3.0008
71.62	27.249	4.156	-3.0772
71.66	29.14	1.96	-8
71.7	28.55	2.15	-5.5
71.74	27.59	2.88	-2.96
71.78	25.99	3.23	0.14
71.82	30.36	1.24	0.05
71.86	29.87	5.6	-0.48
71.9	28.14	7.56	-0.24
71.94	26.583	-1.0824	-2.5332
71.98	26.342	-1.9238	-2.3922
72.02	26.082	-2.7652	-2.2509
72.06	25.811	-3.5942	-2.114
72.1	25.533	-4.3983	-1.9863
72.14	21.17	-14.25	-3.85
72.18	19.39	-14.68	-1.61
72.22	20.52	-13.98	-7.44
72.26	24.462	-7.1173	-1.6626
72.3	24.231	-7.6105	-1.6522
72.34	24.025	-8.0043	-1.6796
72.38	25.39	-6.28	4.75
72.42	25.37	-2.98	1.29
72.46	24.77	-3.89	-0.45
72.5	24.38	-2.23	-2.71
72.54	23.62	-6.69	-6.05
72.58	22.14	-7.85	-4.49
72.62	25.35	-6.86	-3.43
72.66	25.93	-7.97	-3.25
72.7	26.94	-5.76	-6.12
72.74	25.73	-4.56	-8.93
72.78	22.22	-2.46	-6.46
72.82	23.52	-1.98	-1.88
72.86	20.58	-4.82	0.38
72.9	21.16	-8.83	1.9
72.94	20.81	-7.22	2.76
72.98	23.5	-4.95	-1.82
73.02	23.9	-9.88	2.66
73.06	26.29	-4.98	1.79
73.1	25.02	-4.01	1.62
73.14	18.23	-4.08	3.44
73.18	17.83	-9.57	4.9
73.22	19.85	-6.22	1.19
73.26	18.26	-4.36	0.82
73.3	19.57	-3.41	1.79
73.34	18.08	2.12	3.12
73.38	21.1	4.68	6.49
73.42	19.63	4.24	8.36
73.46	17.89	3.21	6.85
73.5	20.71	3.65	6.5
73.54	24.57	5.19	3.95
73.58	22.22	7.6	4.78
73.62	18.89	7.04	3.51
73.66	18.89	7.74	1.64
73.7	18.43	6.74	-0.06
73.74	18.02	7.16	-0.22
73.78	18.96	9.14	3.06
73.82	24.28	5.83	0.44
73.86	19.44	2.46	-5.51
73.9	15.58	4.09	-6.89
73.94	18.14	6.33	-5.93
73.98	17.58	6.54	-4.61
74.02	14.48	5.61	-5.48
74.06	14.5	4.48	-7.04
74.1	15.13	3.32	-7.61
74.14	15.53	3.54	-6.52
74.18	15.76	1.9	-6.09
74.22	15.64	2.74	-4.58
74.26	15.07	-0.06	-4.86
74.3	13.16	-0.14	-5.92
74.34	14.66	-1.88	-4.91
74.38	15.61	-2.94	-5.36
74.42	18.99	-1.32	-5.16
74.46	18.88	-5.98	-4.46
74.5	17.89	-6.44	-3.24
74.54	18.19	-5.75	-4.23
74.58	19.54	-0.67	-3.48
74.62	21.09	3.63	-2.29
74.66	19.34	3.5	0.71
74.7	21.27	1.62	2.69
74.74	21.18	1.43	3.03
74.78	20.91	2.38	4.68
74.82	22.63	2.69	4.23
74.86	21.53	2.82	0.6
74.9	18.83	2.47	0.76
74.94	21.99	4.94	4.91
74.98	24.03	4.05	4.3
75.02	25.83	7.18	4.34
75.06	25.1	9.09	4.06
75.1	23.9	10.55	4.74
75.14	24.33	10.63	4.1
75.18	24.46	8.49	4.46
75.22	23.512	8.0878	4.0307
75.26	21.88	8.31	5.28
75.3	20.64	10.04	4.64
75.34	18.74	6.89	1.68
75.38	26.97	4.42	2.57
75.42	23.59	4.11	0.63
75.46	19.51	0.92	3.47
75.5	19.16	0.13	2.87
75.54	16.63	-0.87	2.72
75.58	14.76	-1.29	2.1
75.62	15.67	-3.24	1.27
75.66	14.55	-4.7	-0.12
75.7	13.6	-6.99	-2.12
75.74	13.13	-6.78	-1.09
75.78	13.49	-7.19	-0.72
75.82	11.11	-7.09	-2.6
75.86	18.263	-7.0374	-0.73813
75.9	19.873	-7.0643	-0.7202
75.94	23.07	-6.08	0.11
75.98	25.65	-10.97	-2.17
76.02	28.66	-9.83	-2.53
76.06	27.3	-5.91	-1.34
76.1	27.16	-5.01	1
76.14	26.47	-3.38	2.64
76.18	30.43	-2.39	3.11
76.22	27.86	-5.32	0.48
76.26	28.84	-6.58	0.6
76.3	30.03	-7.29	-1.16
76.34	27.22	-7.38	1.45
76.38	26.76	-5.59	0.26
76.42	26.49	-6.71	-2
76.46	25.89	-7.8	-0.21
76.5	25.84	-6.81	1.01
76.54	26.24	-1.82	0.68
76.58	25.81	-1.64	-2.45
76.62	24.56	-3.21	-0.69
76.66	26.08	-4.25	-3.79
76.7	24.25	-3.33	-1.24
76.74	28.81	2.68	-0.26
76.78	28.19	0.35	-0.65
76.82	30.24	2.31	-2.2
76.86	30.06	3.13	-3.3
76.9	29.29	2.4	-3.99
76.94	28.72	2.7	-4.45
76.98	26.27	1.59	-5.25
77.02	28.82	3.83	-4.34
77.06	28.66	2.82	-3.84
77.1	28.43	-0.35	-2.39
77.14	28.933	3.692	-0.98154
77.18	28.839	3.4565	-0.41506
77.22	28.693	3.1117	0.1637
77.26	25.62	7.46	3.88
77.3	25.89	6.78	4.71
77.34	25.96	2.4	7.75
77.38	32.49	-2.04	2.81
77.42	30.66	0.56	0.57
77.46	30.15	-3.02	2.54
77.5	24.96	-4.58	1.61
77.54	23.14	-6.41	-2.65
77.58	22.18	-2.52	0.26
77.62	26.02	-3.39	8.09
77.66	22.04	-6.72	0.73
77.7	22.92	-8.91	5.49
77.74	25.16	-5.24	3.55
77.78	18.62	-9.1	1.9
77.82	23.49	2.13	4.71
77.86	27.3	1.18	-2.25
77.9	25.89	0.44	-2.01
77.94	26.41	-1.52	-4.37
77.98	24.83	0.84	-6.65
78.02	24.3	-0.38	-8.8
78.06	24.264	-2.0928	0.70711
78.1	23.55	-6.29	2.26
78.14	23.11	-3.2	5.86
78.18	23.85	-1.94	5.67
78.22	24.33	-4.27	6.32
78.26	25.49	-2.47	5.34
78.3	19.8	-1.3	7.17
78.34	22.47	-4.19	6.17
78.38	22.98	-0.84	2.75
78.42	21.77	-3.33	0.92
78.46	18.24	-3.28	6.02
78.5	21.27	-1.06	4.01
78.54	23.43	-1.78	4.49
78.58	22.43	-2.63	3.52
78.62	20.91	-4.64	-2.18
78.66	19.76	-0.81	-0.68
78.7	18.21	3.26	4.33
78.74	20.14	-2.27	5.57
78.78	21.54	-3.45	5.35
78.82	20.63	-10.98	2.58
78.86	19.84	-11.66	1.43
78.9	16.61	-13.34	-0.33
78.94	17.2	-13.6	-2.12
78.98	19.22	-12.33	0.32
79.02	19.368	-8.8842	0.1483
79.06	22.11	-6.82	0.89
79.1	23.91	-8.54	-1.2
79.14	19.96	-8.83	-0.01
79.18	19.03	-5.32	-1.75
79.22	17.12	-2.74	-0.18
79.26	22.24	-1.97	-1.3
79.3	27.14	2.76	-2.39
79.34	31.43	4.35	-2
79.38	31.19	2.61	-1.62
79.42	30.13	3.93	-0.78
79.46	31.72	6.14	-2.03
79.5	32.03	8.84	-0.97
79.54	35.15	7.72	-1.16
79.58	35.09	9.44	-2.47
79.62	37.36	9.8	-1.96
79.66	36.38	5.91	-2.28
79.7	35.76	2.79	-4.4
79.74	33.36	0.38	-4.24
79.78	28.9	-2	-1.34
79.82	28.16	-4.46	-1.4
79.86	25.05	-3.74	-1.45
79.9	24.89	0.2	1.3
79.94	25.28	1	1.92
79.98	30.38	1.21	-1.19
80.02	31.33	0.65	-0.34
80.06	30.3	-1.68	0.41
80.1	30.47	0.63	-3.99
80.14	31.02	2.79	-5.38
[truncated: 1,015 more rows]
