# Supplementary material for: Mean flow and turbulence structure over exposed roots on a forested floodplain: Insights from a controlled laboratory experiment
Source: PLoS One. 2020 Feb 26;15(2):e0229306. doi: 10.1371/journal.pone.0229306 (PMC7043746; doi:10.1371/journal.pone.0229306)
Supplement: S1 File — (ZIP) [file pone.0229306.s001.zip › data_and_scripts/velocity_data/t21_114_replaced.csv]

0.1	21.56	-7.2	4.01
0.14	23.44	-1.91	0.29
0.18	23.95	-3	-0.12
0.22	26.41	-4.73	-2.77
0.26	26.05	-6.73	-3.26
0.3	27.73	-6.42	-2.4
0.34	25.07	-8.55	-5.52
0.38	25.69	-4.89	-3.9
0.42	27.58	-6	-1.47
0.46	26.76	-3.37	-2.48
0.5	21.12	-0.82	-4.1
0.54	22.9	2.25	-7.57
0.58	16.52	4.19	-9.07
0.62	19.49	5.29	-5.22
0.66	20.7	1.36	-4.08
0.7	19.97	4.32	-4.81
0.74	17.78	6	-4.44
0.78	17.37	-2.35	-4.81
0.82	16.78	-2.14	-6.29
0.86	16.54	-11.07	1.48
0.9	15.22	-10.88	1.53
0.94	14.42	-10.49	1.87
0.98	16.99	-6.87	1.48
1.02	20.26	-3.64	-0.68
1.06	21.39	-4.23	-1.34
1.1	20.7	-3.12	-1.78
1.14	18.56	-6.39	-0.93
1.18	18.8	-7.73	1.12
1.22	19.57	-9.33	3.64
1.26	18.7	-9.79	5.64
1.3	21.08	-12.05	5.68
1.34	23.5	-7.98	7.85
1.38	26.12	-1.75	6.38
1.42	24.43	0.14	3.35
1.46	21.52	1.44	2.52
1.5	24.21	1.17	3.06
1.54	18.59	3.28	5.39
1.58	23.43	1.01	6.22
1.62	23.35	0.68	5.05
1.66	26.58	-0.54	4.87
1.7	29.83	-2.29	7.22
1.74	27.86	0.09	9.51
1.78	27.48	-1.46	10.18
1.82	20.82	-0.57	10.01
1.86	25.94	-3.32	11.86
1.9	25.15	-1.62	9.34
1.94	25.34	0.51	7.45
1.98	24.47	4.25	8.07
2.02	24.91	0.77	6.02
2.06	22.17	2.58	4.9
2.1	24.05	3.01	6.16
2.14	24.58	1.64	5.19
2.18	24.8	1.52	2.61
2.22	22.75	0.57	-0.42
2.26	22.99	-2.59	-5.62
2.3	24.06	0.48	-4.49
2.34	24.19	-2.61	-2.67
2.38	29.06	-2.37	-2.14
2.42	27.31	-5.41	-1.35
2.46	25.03	-7.19	-0.69
2.5	21.27	-1.38	-5.73
2.54	20.85	-1.75	-5.77
2.58	19.31	-0.75	-5.91
2.62	19.9	-1.13	-3.87
2.66	21.27	-1.21	-2.6
2.7	21.36	1.19	-1.81
2.74	23.945	-2.3175	-3.7714
2.78	24.312	-2.4327	-3.7379
2.82	24.675	-2.5736	-3.6438
2.86	31.66	-6.54	-1.77
2.9	27.86	-4.21	-3.37
2.94	25.51	-2.44	-3.87
2.98	28.02	-2.51	-6.34
3.02	25.17	-0.3	-4.7
3.06	23.44	-1.71	-0.06
3.1	23.17	-3.49	3.44
3.14	23.61	-9.08	2.43
3.18	25.73	-9.59	3.08
3.22	23.54	-5.68	3.92
3.26	23.37	-4.88	4.23
3.3	22.84	-4.14	5.5
3.34	24.56	-1.48	7.07
3.38	23.26	3.06	6.2
3.42	23.54	2.71	3.63
3.46	22.79	1.63	2.78
3.5	23.48	0.97	1.19
3.54	21.95	0.35	0.78
3.58	20.92	-1.83	2.65
3.62	24.93	-1.02	3.52
3.66	28.87	-1.02	5.2
3.7	30.27	1.55	6.88
3.74	29.11	4.59	4.46
3.78	28.09	4.24	3.96
3.82	29.69	4.02	4.09
3.86	28.26	1.82	2.88
3.9	28.43	0.51	4.84
3.94	28.42	0.1	3.8
3.98	32.59	-4.26	0.31
4.02	33.66	-0.57	-3.77
4.06	35.22	2.66	-2.89
4.1	34.07	3.86	-2.65
4.14	37.23	3.32	-3.64
4.18	32.05	3.41	-7.58
4.22	35.13	4.42	-3.69
4.26	32.34	0.95	-4.11
4.3	32.03	1.06	-6.06
4.34	34.15	3.06	-4.56
4.38	35.17	4.44	-1.47
4.42	32.68	4.54	1.75
4.46	30.07	2.59	0.45
4.5	31.4	4.75	-0.24
4.54	29.65	6.32	-1.17
4.58	27.26	4.75	-0.1
4.62	26.02	3.49	2.91
4.66	27.17	5.58	5.57
4.7	26.43	3.82	5.47
4.74	25.78	3.59	5.36
4.78	24.03	4.55	6.13
4.82	23.19	5.67	8.14
4.86	22.98	6.8	9.41
4.9	24.09	5.79	9.15
4.94	21.83	3.8	8.43
4.98	19.6	6.5	3.17
5.02	20.97	6.96	2.15
5.06	19.22	6.42	2.77
5.1	20.203	4.4383	-0.89697
5.14	18.32	-0.54	-9.65
5.18	20.97	2.58	-7.32
5.22	21.39	2.34	-8.09
5.26	16.92	3.14	-8.33
5.3	19.56	4.25	-6.63
5.34	20.13	3.74	-6.13
5.38	22.67	3.09	-6.34
5.42	21.99	1.04	-6.04
5.46	22.92	1.74	-6.36
5.5	23.61	1.56	-7.69
5.54	20.7	0.34	-7.91
5.58	22.5	0.71	-5.89
5.62	22.68	-2.53	-4.05
5.66	24.53	-5.12	-3.1
5.7	24.96	-3.45	-3.47
5.74	22.92	-2.34	-4.2
5.78	20.64	-4.82	-6.45
5.82	18.85	-5.62	-7.9
5.86	17.71	-4.59	-7.78
5.9	20.28	1.89	-5.2
5.94	22.46	5.01	-8.35
5.98	22.09	3.43	-3.86
6.02	22.99	0.23	-0.81
6.06	18.07	-3.37	-2.15
6.1	20.12	-6.33	-0.04
6.14	19.13	-9.19	0.11
6.18	22.65	-8.06	-0.3
6.22	21.27	-5.14	-2.21
6.26	24.74	-4.24	-2.03
6.3	25.21	-0.4	-0.82
6.34	27.35	0.32	1.06
6.38	27.52	4.54	2.06
6.42	29.45	4.35	2.04
6.46	30.74	4.33	2.58
6.5	30.2	4	2.28
6.54	30.62	3.38	1.93
6.58	30.72	5.19	1.15
6.62	31.39	4.66	-0.98
6.66	29.54	5.41	-0.56
6.7	31.22	6.72	0.98
6.74	27.33	4.46	2.46
6.78	29.67	4.33	-1.76
6.82	27.77	3.39	-3.76
6.86	25.65	-0.87	-4.51
6.9	26.74	-1.47	-3.12
6.94	24.98	-0.48	0.36
6.98	24.71	2.79	0.29
7.02	24.24	4.01	0.14
7.06	26.89	2.94	5.35
7.1	26.015	1.3231	-1.726
7.14	26.272	1.663	-1.7411
7.18	27.19	-1.22	-6.27
7.22	26.09	-3.49	-3.78
7.26	26.01	0.86	-5.57
7.3	26.46	-0.06	-5.42
7.34	30.17	6.83	0.59
7.38	28.99	6.89	2.06
7.42	28.03	7.88	2.86
7.46	28.39	6.12	0.32
7.5	32.15	5.55	0.54
7.54	28.09	6	0.02
7.58	27.77	2.46	-0.33
7.62	28.83	1.76	1.1
7.66	24.68	-0.23	-5.17
7.7	24.07	1.39	-4.37
7.74	23.49	2.81	-7.61
7.78	22.881	5.4065	2.1482
7.82	21.352	5.6875	2.8805
7.86	26.14	5.89	3.08
7.9	20.79	9.23	4.36
7.94	17.64	7.58	7.28
7.98	15.32	5.47	7.86
8.02	15	5.69	5.35
8.06	11.25	7.14	2.82
8.1	7.45	2.16	3.6
8.14	7.83	0.26	3.32
8.18	7.76	1.41	-0.84
8.22	8.82	-0.33	-6.6
8.26	11.06	-4.45	-8.74
8.3	11.26	-7.29	-9.82
8.34	12.78	-6.32	-8.6
8.38	14.58	-1.31	-5.86
8.42	16.53	0.75	-3.13
8.46	19.22	-2.17	-2.31
8.5	20.21	-7.74	-1.06
8.54	20.08	-3.42	-1.21
8.58	18.53	1.6	1.26
8.62	19.942	-0.60557	-5.0985
8.66	22.34	-1.13	-9.63
8.7	20.92	0.8	-12.47
8.74	21.14	-1.94	-10.9
8.78	19.84	0	-7.36
8.82	18.01	2.64	-0.66
8.86	21.84	4.61	1.8
8.9	21.02	5.74	7.63
8.94	20.76	4.33	8.02
8.98	22.12	-5.09	8.55
9.02	23.96	-4.08	7.19
9.06	22.51	-4.55	4.18
9.1	20.48	-6.18	3.79
9.14	17.62	-4.72	3.92
9.18	17.63	-4	3.82
9.22	17.58	-3.3	2.64
9.26	16.12	-5.8	2.05
9.3	14.63	-6.27	1.51
9.34	13.69	-4.79	1.13
9.38	12.94	-4.4	0.09
9.42	15.95	-6.76	-0.07
9.46	16.39	-4.58	-0.47
9.5	15.14	-4.45	-1.55
9.54	15.83	-3.93	-2.65
9.58	15.27	-4.72	-2.76
9.62	16.99	-6.72	-3.35
9.66	16.81	-6.21	-2.13
9.7	18.5	-6.28	-2.62
9.74	17.05	-5.09	-3.76
9.78	16	-5.37	-2.99
9.82	19.41	-4.06	-2.29
9.86	19.94	-5.4	-1.29
9.9	20.63	-6.8	-1.54
9.94	18.27	-5.41	-4.22
9.98	21.58	-2.0362	0.616
10.02	22.176	-1.0144	1.2682
10.06	22.736	0.024491	1.8762
10.1	23.249	1.0541	2.4154
10.14	29.4	4.06	7.24
10.18	27.34	5.88	6.67
10.22	24.51	5.12	4.48
10.26	21.59	3.59	7.04
10.3	21.62	4.51	4.8
10.34	24.09	3.74	-0.75
10.38	23.85	4.36	-2.45
10.42	25.22	5.72	-2.23
10.46	23.44	5.7	-2.09
10.5	23.42	5.51	-0.52
10.54	24.88	6.09	-1.64
10.58	21.78	1.81	-2.96
10.62	24.08	3.29	-0.77
10.66	22.86	2.8	0.68
10.7	23.49	2.59	1.63
10.74	23.77	3.98	2.88
10.78	24.85	4.49	4.73
10.82	24.33	3.69	6.12
10.86	25.13	2.86	6.92
10.9	24.64	2.09	6.68
10.94	24.45	-0.38	5.59
10.98	24.1	-0.64	5.3
11.02	20.94	0.26	5.74
11.06	20.79	-2.03	5.34
11.1	19.02	-3.28	4.62
11.14	16.59	-1.69	5.34
11.18	18	-2.95	8.67
11.22	20.34	-7.4	9.03
11.26	15.612	-6.7643	4.7152
11.3	13.37	-7.72	0.77
11.34	11.3	-8.46	5.42
11.38	15.08	-10.52	5.09
11.42	14.55	-10.14	2.29
11.46	13.22	-10.55	1.81
11.5	13.13	-8.18	-0.57
11.54	12.04	-5.76	-0.61
11.58	12.58	-5.59	-1.55
11.62	14.7	-3.81	-3.83
11.66	19.15	-4.02	-5.06
11.7	18.38	-5.07	-4.12
11.74	20.54	-1.87	-0.36
11.78	21.13	-1.08	1.05
11.82	20.71	-3.92	0.14
11.86	21.4	-4.97	-1.62
11.9	24.37	-4.84	-1.74
11.94	24.19	-2.92	2.77
11.98	18.81	-0.78	5.61
12.02	23.7	-1.29	4.87
12.06	26.86	-3.53	2.71
12.1	24.57	-3.66	1.54
12.14	25.46	-3.19	4.7
12.18	26.26	1.34	3.41
12.22	27.84	6.59	2.41
12.26	29.67	4.6	1.39
12.3	29.28	0.18	0.61
12.34	29.08	-0.27	0.57
12.38	32.97	2.07	-1.58
12.42	32.06	3.4	-6.84
12.46	32.5	3.91	-1.24
12.5	30.29	1.4	-1.7
12.54	31.53	2.61	-0.37
12.58	29.98	1.16	-0.53
12.62	28.05	-0.78	-1.79
12.66	27.64	1.38	-0.4
12.7	28.77	2.28	0.08
12.74	28.93	2.07	-0.25
12.78	28.62	1.73	-0.39
12.82	28.34	2.69	-0.57
12.86	28.55	2.89	-0.66
12.9	28.79	3.06	-0.87
12.94	29.41	2.94	-1.01
12.98	29.14	2.82	-0.86
13.02	29.45	1.73	-1.58
13.06	29.6	1.15	-2.03
13.1	30.21	2.37	-1.16
13.14	30.44	3.5	-1.01
13.18	30.63	2.78	-2.38
13.22	31.34	2.62	-1.98
13.26	31.28	4.33	-2.41
13.3	29.61	3.65	-1.06
13.34	29.89	4.15	0.8
13.38	33.4	6.35	2.98
13.42	30.42	6.62	4.85
13.46	29.14	3.5	-0.39
13.5	28.84	1.24	2.69
13.54	27.56	-3.56	4.37
13.58	32.23	2.76	3.2
13.62	30.57	3.23	4.05
13.66	28.57	5.73	5.52
13.7	31.72	6.25	2.91
13.74	31.84	6.36	3.27
13.78	32.08	6.5	2.74
13.82	32.81	8	2.13
13.86	31.85	8.79	2.62
13.9	32.08	9.83	2.07
13.94	31.33	11.05	2.05
13.98	31.4	11.11	1.39
14.02	30.85	10.26	2.64
14.06	29.5	10.75	-1.5
14.1	30.86	12.77	0.31
14.14	30.65	14.52	0.2
14.18	27.09	13.97	-1.19
14.22	23.52	12.68	1.54
14.26	21.12	11.19	0.29
14.3	18.51	10.09	-3.67
14.34	15.4	7.89	-4.79
14.38	19.185	5.3137	-5.5304
14.42	18.837	4.2061	-5.2112
14.46	16.87	-6.99	-13.17
14.5	19.63	-5.15	-12.66
14.54	18.25	-6.12	-13.84
14.58	14.51	-1.49	-11.35
14.62	9.8	-2.66	-9.05
14.66	19.388	-2.2075	-1.3739
14.7	19.854	-3.0884	-0.59345
14.74	20.407	-3.8728	0.17599
14.78	20.27	3.57	8.45
14.82	20.37	5.28	11.88
14.86	25.13	-2.67	11.6
14.9	28.16	-6.1	7.76
14.94	27.91	-5.62	8.27
14.98	29.6	-8.47	4.04
15.02	26.89	-9.44	-2.72
15.06	27.83	-6.24	-0.1
15.1	28.01	-2.56	-0.65
15.14	30.13	-3	0.94
15.18	27.15	-3.52	3.17
15.22	28.23	1.39	2.31
15.26	26.47	-1.39	1.96
15.3	25.23	-0.58	1.24
15.34	25.71	-0.93	0.53
15.38	25.19	-3.21	-3.2
15.42	24.69	-1.15	-3.99
15.46	22.44	0.81	-1.97
15.5	19.8	-0.66	-2.01
15.54	23.27	-1.85	0
15.58	22.57	-3.63	2.66
15.62	26.19	-5.19	4.53
15.66	26.58	-4.94	3.95
15.7	22.76	-6.63	4.38
15.74	22.55	-10.43	0.29
15.78	23.8	-6.64	1.86
15.82	21.73	-10.44	3.37
15.86	22.3	-10.93	-2.38
15.9	18.55	-7.47	-0.58
15.94	21.95	-6.2	-3.92
15.98	18.86	-11.18	-6.7
16.02	19.74	-5.2	-7.07
16.06	22.14	-3.86	-4.7
16.1	19.54	-3.6	-4.23
16.14	19.59	-3.59	-2.43
16.18	17.23	-4.05	-3.85
16.22	18.98	-1.48	-2.89
16.26	18.68	-4.42	-2.73
16.3	20.7	-2.34	-3.81
16.34	19.48	-0.48	-3.24
16.38	20.39	-2.65	-3.93
16.42	19.91	-3.05	-3.68
16.46	17.58	-1.8	-3.81
16.5	20.95	-2.83	-4.1
16.54	22.1	-3.86	-6.76
16.58	21.43	-4.89	-7.64
16.62	18.26	-6.53	-7
16.66	19.08	-9.91	-6.06
16.7	19.16	-9.83	-2.81
16.74	20.88	-7.49	-2.1
16.78	23.89	-7.09	-3.04
16.82	23.02	-9.45	-4.27
16.86	18.75	-11.52	-2.07
16.9	21.56	-10.73	1.72
16.94	18.28	-9.11	2.31
16.98	18.37	-9.93	4.06
17.02	23.89	-9.93	1.89
17.06	21.48	-11.42	1.46
17.1	20.71	-10.34	2.88
17.14	18.84	-9.1	1.47
17.18	17.42	-4.2	-4.36
17.22	11.22	-3.84	-4.11
17.26	11.79	-0.37	-0.05
17.3	15.34	1.37	2.83
17.34	14.55	3.25	4.25
17.38	20.53	1.72	2.7
17.42	19.51	-0.93	0.69
17.46	25.77	-1.51	2.88
17.5	22.83	-0.33	-1.28
17.54	24.92	4.26	-1.25
17.58	26.5	5.86	-1.37
17.62	26.59	2.23	0.66
17.66	24.61	3.86	0.05
17.7	24.09	-1.68	1.15
17.74	20.85	0.92	2.15
17.78	21.1	-4.09	5.19
17.82	22.42	1.93	8.08
17.86	21.77	-0.85	6.54
17.9	22.8	-0.86	4.95
17.94	20.14	2.67	2.82
17.98	23.57	7.84	1.83
18.02	21	2.92	1.12
18.06	25.22	0.95	5.22
18.1	24.63	4.02	4.26
18.14	23.88	4.99	4.36
18.18	24	5.84	3.76
18.22	22.94	5.43	3.26
18.26	22.84	4.85	2.31
18.3	21.36	5.79	2.26
18.34	21.66	7.34	1.24
18.38	21.3	9.74	1.95
18.42	23.95	8.47	2.91
18.46	20.41	1.27	8.6
18.5	25.3	0.01	11.77
18.54	19.34	3.1	6.82
18.58	20.7	6.14	11.83
18.62	18.93	2.85	13.05
18.66	18.51	-2.65	8.42
18.7	22.37	-2.02	4.51
18.74	25.36	1.97	1.27
18.78	22.81	2.23	1.19
18.82	19.82	0.96	-0.32
18.86	19.81	3.76	-3.64
18.9	15.96	4.28	-3.01
18.94	17.39	3.14	-5.62
18.98	17.55	0.45	-2.79
19.02	14.36	0.55	-4.97
19.06	14.4	9.77	-1.38
19.1	14.94	6.32	-1.72
19.14	19.21	5.65	-1.91
19.18	17.14	3.29	-0.16
19.22	20.88	1.66	-0.09
19.26	20.67	-1.27	-4.56
19.3	25.19	-2.43	-3.54
19.34	22.31	2.08	-4.16
19.38	22.24	0.02	-4.67
19.42	18.01	-1.39	-0.17
19.46	21.28	-0.38	-0.05
19.5	22.48	-0.54	-0.75
19.54	25.04	-0.56	0.98
19.58	23.49	-0.77	-0.44
19.62	21.585	-0.64895	-1.1018
19.66	19.62	-1.35	1.82
19.7	21.27	0.53	-0.53
19.74	22.07	-1.4	-3.59
19.78	20.79	1.02	-4.77
19.82	20.21	2.47	-2.96
19.86	19.93	-2.6	-1.52
19.9	21.06	-2.29	1.84
19.94	22.28	0.9	2.47
19.98	24.81	-2.89	-0.97
20.02	26	-0.51	-0.81
20.06	25.57	0.13	-1.88
20.1	25.2	-5.33	-2.92
20.14	21.21	-6.26	-4.26
20.18	18.43	-6.17	-3.5
20.22	20.56	-5.29	-3
20.26	19.9	-5.46	-0.58
20.3	20.59	-2.62	-2.22
20.34	20.47	-0.73	-2
20.38	20.52	1.17	-0.8
20.42	20.41	0.44	-2.74
20.46	18.79	-2.99	-1.09
20.5	17.63	-1.46	-5.65
20.54	15.8	-0.7	-7.23
20.58	16.13	1.4	-8.23
20.62	18.827	-0.45829	0.21047
20.66	18.487	-0.54782	1.0435
20.7	22.88	-4.33	4.75
20.74	23.09	-4.4	5.15
20.78	22.81	-2.2	4.82
20.82	18.33	0.45	7.38
20.86	17.93	-0.16	6.61
20.9	12.8	2.49	6.07
20.94	10.07	-1.37	5.35
20.98	10.95	-4.26	2.31
21.02	12.14	-2	2.01
21.06	13.54	-7.46	3.07
21.1	15.24	-6.03	2.88
21.14	16.63	-2.22	5.35
21.18	15.27	-0.29	6.74
21.22	12.79	-2.25	4.87
21.26	11.91	-3.19	3.41
21.3	13.811	-2.4367	3.8099
21.34	14.153	-2.2778	3.5161
21.38	14.559	-2.1131	3.2043
21.42	17.44	2.22	10.71
21.46	15.3	0.64	5.68
21.5	15.39	1.51	5.47
21.54	16.28	-2.36	3.55
21.58	15.86	0.44	-1.29
21.62	19.2	-5.45	-5.4
21.66	18.88	-4.64	-5.23
21.7	19.66	-3.67	-3.25
21.74	17.13	-7.57	0.54
21.78	22.8	-2.7	0.81
21.82	23.24	-0.78	1.85
21.86	23.47	-1.28	0.16
21.9	27.65	-2.29	-0.72
21.94	23.74	-0.51	-3.79
21.98	23.77	2.5	-5.26
22.02	24.15	3.24	-2.95
22.06	23.64	0.18	-4.12
22.1	22.02	1.15	-8.93
22.14	22.88	1.25	-9.61
22.18	21.89	-0.81	-10.73
22.22	22.88	2.74	-7.47
22.26	21.33	6.57	-3.98
22.3	23.73	4.45	-3.09
22.34	23.04	3.17	-0.57
22.38	22.9	3.14	1.53
22.42	22.35	0.97	0.5
22.46	21.16	-2.54	-0.5
22.5	23.64	-1.91	-0.66
22.54	25.15	-3.45	-1.13
22.58	29.56	-1.04	-0.69
22.62	25.13	-7.34	-3.31
22.66	25.42	-4.94	-5.41
22.7	29.25	-3.42	-2.5
22.74	31.74	1.73	-0.42
22.78	27.99	-1.38	-0.48
22.82	27.65	-2.94	-2.3
22.86	27.38	-0.28	0.83
22.9	27.06	0.91	0.2
22.94	23.82	2.86	0.81
22.98	26.69	3.35	0.52
23.02	27.48	3.91	4.45
23.06	31.96	6.83	4.08
23.1	29.33	0.96537	-0.17463
23.14	29.491	0.69297	-0.18916
23.18	34.55	-4.23	-3.54
23.22	32.98	-1.66	-2.53
23.26	33.13	-2.71	-2.83
23.3	30.37	-3.95	-3.35
23.34	27.03	-2.2	-3.06
23.38	24.77	-0.8	-4.41
23.42	30.08	-2.5973	-0.70837
23.46	30.071	-3.1234	-0.8002
23.5	30.034	-3.6282	-0.88596
23.54	29.968	-4.0998	-0.96214
23.58	27.29	-11.84	-0.23
23.62	27.59	-5.44	0.67
23.66	30.36	-3.61	0.81
23.7	31.4	-0.41	2.02
23.74	30.06	-2.52	0.32
23.78	30.58	-4.32	0.17
23.82	29.7	-3.09	0.24
23.86	28.04	-5.17	-1.33
23.9	28.25	-4.79	-1.73
23.94	26.88	-5.34	-1.28
23.98	25.78	-5.25	-0.78
24.02	26.3	-4.44	-0.99
24.06	24.26	-4.67	1.1
24.1	22.48	-7.26	3.7
24.14	23.64	-9.19	2.06
24.18	24.58	-5.72	-1.13
24.22	22.43	-3.26	-0.96
24.26	20.12	-2.38	1.9
24.3	20.52	-3.75	4.68
24.34	21.5	-7.04	8.16
24.38	23.31	-8.52	8.27
24.42	24	-6.02	9.51
24.46	22.22	-4.57	8.73
24.5	21.37	-2.05	9.47
24.54	23.08	-3.97	7.96
24.58	19.03	-2.9	8.16
24.62	22.53	-0.33	6.92
24.66	19.97	0.36	7.6
24.7	20.59	2.21	8.11
24.74	19.06	6.9	5.81
24.78	22.3	6.18	6.26
24.82	19.62	5.43	5.95
24.86	19.49	2.49	7.54
24.9	17.39	1.88	7.5
24.94	17.58	2.47	10.07
24.98	17.33	-4.16	8.76
25.02	20.68	-0.35	11.61
25.06	23.02	-0.83	9.81
25.1	20.76	-1.88	8.07
25.14	22.01	-3.09	12.12
25.18	20.55	-2.03	12.89
25.22	19.64	-2.05	8.67
25.26	22.44	-2.43	7.72
25.3	22.33	0.26	9.79
25.34	24.6	-1.79	10.98
25.38	24.19	-3.24	4.73
25.42	23.576	-2.696	8.2568
25.46	21.98	-3.39	9.11
25.5	25.93	-1.36	11.37
25.54	25.37	-2.29	7.45
25.58	23.797	-2.2804	3.9868
25.62	20.71	-6.7	11.89
25.66	23.718	-1.8702	1.7708
25.7	23.643	-1.6192	0.71737
25.74	23.549	-1.3394	-0.27119
25.78	26.48	-0.92	-4.28
25.82	22.44	2.87	-4.64
25.86	22.1	-0.81	-3.96
25.9	22.78	-2.57	-6.11
25.94	22.4	2.3	-7.42
25.98	24.01	-0.69	-2.41
26.02	26.32	1.35	-2.2
26.06	19.89	0.08	-6.9
26.1	19.12	4.17	-1.82
26.14	21.91	5.95	3.95
26.18	24.31	4.48	0.3
26.22	22.35	0.32	-1.33
26.26	22.15	2.37	-2.31
26.3	21.27	5.07	-0.26
26.34	20.98	3.24	-1.04
26.38	21.24	-0.44	-1.46
26.42	17.32	0.05	-2.96
26.46	24.38	-0.22	-2.35
26.5	24.23	-0.4	-3.86
26.54	23.85	1.47	-3.66
26.58	23.86	7.06	1.75
26.62	25.78	4.5	-1.91
26.66	27.03	5.58	0.31
26.7	28.14	7.46	3.98
26.74	30.01	8.66	4.24
26.78	32.97	9.82	5
26.82	31.31	5.88	5.61
26.86	28.96	4.75	5.63
26.9	25.32	2.73	10.4
26.94	25.97	7.42	6.51
26.98	26.58	6.9	5.52
27.02	25.44	6.2	5.57
27.06	25.46	4.16	5.49
27.1	27.87	2.5	1.3
27.14	24.18	5.07	3.07
27.18	25.73	6.27	3.78
27.22	28.6	5.62	2.18
27.26	27.03	4.42	-0.39
27.3	20.33	1.69	3.78
27.34	20.94	0.37	5.41
27.38	21.67	1.95	7.36
27.42	23.69	4.71	9.46
27.46	22.95	2.51	9.95
27.5	21.57	2.08	11.2
27.54	16.69	0.98	9.73
27.58	13.95	-0.39	9.13
27.62	16.97	2.22	12.74
27.66	18.17	2.15	13.46
27.7	18.707	-1.8176	5.0917
27.74	18.98	-1.48	2.58
27.78	20.15	-1.51	-1.46
27.82	22.81	-3.82	-5.09
27.86	22.75	-6.04	-5.37
27.9	22.46	-4.37	-2.82
27.94	21.65	-3.52	-2.08
27.98	19.25	-3.04	-2.59
28.02	24.23	-0.47	-2.47
28.06	24.46	0.08	-2.57
28.1	27.03	2.13	-3.3
28.14	28.89	4.39	-3.23
28.18	27.26	8.81	-2.57
28.22	24.74	6.57	-3.07
28.26	24.99	7.27	-7.01
28.3	24.09	6.62	-7.42
28.34	24.78	6.38	-7.52
28.38	24.32	8.35	-3.84
28.42	25.99	10.39	-2.88
28.46	22.96	8.6	-2.85
28.5	21.56	9.86	-3.61
28.54	19.69	5.4	-0.89
28.58	22.53	1.58	-0.14
28.62	21.14	1.54	3.63
28.66	20.64	5.23	4.51
28.7	24.15	5.85	8.19
28.74	22.87	0.82	5.97
28.78	19.16	1.86	4.14
28.82	17.3	-1.42	4.06
28.86	16.13	1.39	7.37
28.9	17.23	-2.4	2.45
28.94	19.322	-4.2586	5.8943
28.98	18.37	-7.56	7.58
29.02	21.67	-4.59	10.6
29.06	20.14	-10.79	7.21
29.1	20.46	-13.08	1.36
29.14	21.742	-7.3542	4.0992
29.18	22.412	-7.6999	3.6017
29.22	18.18	-7.82	-3.82
29.26	20.97	-6.73	0.32
29.3	24.56	-11.26	2.89
29.34	27.39	-9.66	1.75
29.38	29.91	-5.45	-0.38
29.42	28.6	-1.85	-0.87
29.46	30.03	-4.02	5.85
29.5	30.29	-6.04	4.23
29.54	29.8	-5.55	4
29.58	30.26	-3.99	1.48
29.62	32.82	-5.03	-1.14
29.66	27.96	-4.51	-2.29
29.7	27.54	-1.7	-0.75
29.74	25.62	-4.28	-2.56
29.78	22.69	-2.48	-3.62
29.82	23.48	-3.63	-3.65
29.86	24.42	-4.19	-4.97
29.9	26.53	1.6	-2.6
29.94	22.71	0.93	-2.42
29.98	24.52	-0.13	-7.13
30.02	22.82	0.64	-0.51
30.06	22.28	0.47	-0.57
30.1	19.78	0.83	0.9
30.14	24.74	1.78	2.04
30.18	25.15	1.58	1.71
30.22	27.6	-0.41	4.56
30.26	28.55	2.86	3.23
30.3	25.63	-1.29	-0.75
30.34	27.95	-3.6	-4.2
30.38	32.3	-4.68	-5.58
30.42	32.83	-4.36	-3.29
30.46	31.04	-7.96	-2.93
30.5	31.17	-4.26	-2.25
30.54	29.45	-4.04	-2.5
30.58	30.88	-3.6	-3.7
30.62	28.04	-4.46	-3.04
30.66	28.14	-6.3	-0.97
30.7	29.5	-8.48	-2.83
30.74	29.07	-9.93	-1.83
30.78	29.35	-9.9	-1.42
30.82	29.79	-11.14	1.82
30.86	30.54	-14.3	1.18
30.9	28.07	-13.57	-1
30.94	28.5	-13.28	3.92
30.98	27.31	-12.51	6.31
31.02	26.21	-10.73	6.09
31.06	27.29	-11.39	4.99
31.1	26.55	-10.85	6.14
31.14	26.864	-7.3539	6.9294
31.18	26.828	-6.0572	7.2637
31.22	24.22	2.86	9.5
31.26	23	1.87	8.68
31.3	24.26	2.14	8.43
31.34	25.96	-0.88	8.34
31.38	30.12	-2.8	8.34
31.42	32.81	-1.64	5.04
31.46	30.85	-0.39	2.22
31.5	29.49	0.28	1.95
31.54	28.28	2.46	0.48
31.58	26.76	3.56	0.13
31.62	27.89	5.44	-0.53
31.66	30.25	6.32	-0.18
31.7	29.66	6.32	1.06
31.74	30.8	5.42	3.26
31.78	30.86	7.13	0.86
31.82	30.27	7.62	1.25
31.86	29.64	7.93	1.79
31.9	30.46	8.63	2.64
31.94	31.66	8.09	3.67
31.98	30.41	8.15	2.79
32.02	29.58	9.33	4.16
32.06	28.31	9.32	4.93
32.1	26.96	8.4	1.36
32.14	24.12	8.35	3.39
32.18	26.72	5.16	4.77
32.22	26.387	7.1922	5.1411
32.26	25.839	6.8893	5.0727
32.3	25.267	6.5693	4.9429
32.34	24.67	6.2403	4.7545
32.38	23.08	2.79	16.71
32.42	23.4	5.5878	4.2117
32.46	22.726	5.2807	3.8627
32.5	22.58	4.73	4.38
32.54	22.64	5.21	3.7
32.58	23.52	7.18	3.36
32.62	21.32	3.26	1.03
32.66	17.73	3.69	-3.61
32.7	16.66	4.5	-2.11
32.74	16.78	5.06	-1.31
32.78	16.12	3.98	-1.77
32.82	14.44	5.32	-1.24
32.86	12.22	5.66	-1.92
32.9	14.55	6.12	-2.47
32.94	13.92	3.6	0.19
32.98	16.88	3.92	0.41
33.02	12.5	0.16	3.57
33.06	15.15	2.12	2.52
33.1	14.81	2.22	3.63
33.14	18.27	5.84	7.04
33.18	16.99	-0.07	4.93
33.22	13.11	3.7	4.39
33.26	16.77	4.01	6.5
33.3	15.72	1.8	9.1
33.34	16.6	1.54	7.83
33.38	15.34	1.87	7.22
33.42	17.42	3.37	5.44
33.46	16.02	1.71	1.6
33.5	17.67	2.25	0.88
33.54	19.3	3.47	0.75
33.58	24.45	1.49	1.09
33.62	28.17	1.55	0.92
33.66	31.36	5.02	-1.7
33.7	29.18	2.61	-3.27
33.74	27.29	2.53	-2.91
33.78	27.95	3.38	-3.6
33.82	27.55	4.03	-6.96
33.86	30.6	1.18	-1.99
33.9	26.47	0.23	2.19
33.94	29.468	0.9717	-1.944
33.98	29.482	0.84512	-1.546
34.02	24.35	0.59	-4.09
34.06	24.56	-3.63	-3.29
34.1	29.46	-6.07	-4.49
34.14	28.767	0.43752	0.24253
34.18	28.458	0.36146	0.64626
34.22	28.93	0.82	8.56
34.26	28.72	0.26	7.66
34.3	31.61	-0.02	3.51
34.34	27.98	4.35	-1.06
34.38	26.2	3.32	-0.83
34.42	26.76	1.26	-0.17
34.46	28.22	-0.09	-1.38
34.5	27.51	0.76	-0.23
34.54	24.27	-0.35	-1.23
34.58	24.45	-0.85	-1.93
34.62	25.66	-0.12	-1.34
34.66	25.89	-0.51	-2.93
34.7	26.88	1.32	-3.64
34.74	29.61	2.19	-2.55
34.78	27.34	-0.46	-4.25
34.82	28.39	-0.09	-4.85
34.86	28.46	-4.31	-5.89
34.9	29.43	-4.19	-5.69
34.94	24.5	-4.02	-9.72
34.98	22.25	-2.09	-8.73
35.02	24.42	1.61	-4.5
35.06	27.77	5.52	-3.33
35.1	22.03	3.19	-3.52
35.14	21.01	2.56	-6.74
35.18	24.47	1.74	-6.59
35.22	25.57	6.32	-3.72
35.26	24.43	7.76	1.61
35.3	20.83	7.1	1.96
35.34	20.66	4.09	2.89
35.38	21.8	6.86	3.85
35.42	23.66	6.21	4.15
35.46	23.2	5.59	5.42
35.5	20.07	4.63	1.78
35.54	17.43	5.46	4.37
35.58	18.54	4.15	5.65
35.62	22.75	0.48	7.19
35.66	22.52	-3.51	5.28
35.7	21.34	-1.07	8.94
35.74	24.48	-2.68	9.56
35.78	26.79	-4.35	8.41
35.82	23.41	-3.72	7.33
35.86	24.21	-4.44	8.92
35.9	26.26	-4.06	9.37
35.94	23.38	-5.11	9.02
35.98	19.27	-3.3	9.03
36.02	18.27	-1.89	8.62
36.06	20.14	1	9.66
36.1	22.09	1.35	8.34
36.14	26.02	2.28	9.71
36.18	26.49	2.05	10.09
36.22	33	-0.83	10.72
36.26	33.61	3.22	9.63
36.3	31.04	-0.09	5.59
36.34	27.32	0.5	7.29
36.38	26.95	1.58	0.97
36.42	21.09	-4.78	2.88
36.46	25.198	-4.0403	8.0339
36.5	24.935	-3.8187	7.4103
36.54	24.625	-3.5101	6.7223
36.58	17.76	-13.02	6.96
36.62	19.42	-12.78	10.24
36.66	21.05	-11.98	8.67
36.7	17.8	-11.29	10.09
36.74	19.58	-12.32	6.87
36.78	22.276	-0.41571	1.8402
36.82	21.886	0.21003	1.0005
36.86	25.65	4.62	1.93
36.9	24.29	5.6	-0.35
36.94	23.97	9.6	-2.17
36.98	22.19	10.63	-3.71
37.02	20.82	12.11	-5.26
37.06	16.13	13.17	-2.19
37.1	20.335	4.1104	-3.689
37.14	20.388	4.4741	-4.0609
37.18	20.537	4.7582	-4.3263
37.22	17.61	1.63	-5.28
37.26	19.73	0.25	-7.57
37.3	20.19	8.39	-6.18
37.34	23.66	8.49	-4.9
37.38	28.26	4.54	-2.98
37.42	28.57	1.04	-2.85
37.46	28.42	-0.02	-3.3
37.5	24.92	-1.85	-3.43
37.54	26.58	-5.42	-0.22
37.58	31.62	-0.48	1.01
37.62	29.68	1.27	5.73
37.66	27.98	6.17	6.21
37.7	30.83	4.14	5.73
37.74	31.28	2.52	1.68
37.78	34.56	3.65	0.73
37.82	33.58	6.94	-0.36
37.86	32.18	7.69	0.13
37.9	31.05	5.13	-0.23
37.94	30.24	5.18	-0.96
37.98	31.11	4.79	-1.46
38.02	29.91	4.21	-1.58
38.06	29.55	4.35	-2.66
38.1	29.87	5.55	-2.14
38.14	29.34	6.24	-2.86
38.18	28.16	5.05	-1.54
38.22	31.04	7.4	-1.67
38.26	35.04	8.17	0.32
38.3	35.6	8.76	1.46
38.34	37.67	10.36	2.03
38.38	31.592	4.8253	-1.7873
38.42	31.478	4.551	-1.8992
38.46	31.338	4.3018	-1.9817
38.5	29.8	-3.9	-3.74
38.54	28.02	-0.96	-3.67
38.58	28.31	-1.14	-4.82
38.62	29.68	1.58	-3.93
38.66	29.63	5.27	1.96
38.7	30.47	10.77	0.16
38.74	31.55	9.8	0.12
38.78	32.22	5.99	-1.57
38.82	28.25	7.31	-1.86
38.86	30.31	6.31	1.85
38.9	29.07	6.73	2.83
38.94	28.93	6.82	2.45
38.98	27.46	6.97	1.39
39.02	25.25	7.45	-1.35
39.06	21.28	3.74	-3.51
39.1	23.98	4.75	-4.4
39.14	22.24	4.91	-3.48
39.18	20.26	3.49	-2.83
39.22	20.79	1.01	-0.57
39.26	21.62	-0.52	-1.61
39.3	27.1	1.83	-1
39.34	28.25	2.94	-1.65
39.38	23.46	0.29	-0.76
39.42	23.82	0.05	0.17
39.46	25.97	3.17	-0.09
39.5	24.51	4.24	-0.07
39.54	25.07	5.31	0.45
39.58	22.22	8.16	3.29
39.62	21.842	0.018143	-0.27379
39.66	21.037	-0.50147	-0.49613
39.7	17.61	-5.8	1.66
39.74	16.68	-5.22	-2.54
39.78	15.8	-5.12	-2.13
39.82	16.64	-3.32	-1.85
39.86	16.54	-3.52	-2.5
39.9	18.41	-1.65	-3.71
39.94	18.01	-0.2	-2.98
39.98	20.04	-2.66	-0.42
40.02	16.56	-2.37	-0.52
40.06	14.3	-1.79	1.54
40.1	13.76	-3.14	1.63
40.14	14.65	-2.68	-3.11
40.18	17.09	-5.28	-5.1
40.22	18.15	-6.8	-4.19
40.26	19.87	-9.22	-2.21
40.3	19.56	-8.14	-2.59
40.34	20.94	-7.08	-1.26
40.38	21.22	-7.52	0.45
40.42	21.5	-6.93	0.14
40.46	21.62	-6.66	0.1
40.5	20.46	-6.04	2.14
40.54	19.86	-4.13	2.35
40.58	18.93	-5.6	2.95
40.62	17.95	-3.87	3.17
40.66	17.29	-2.77	2.59
40.7	16.82	-2.14	1.77
40.74	16.54	-1.73	3.69
40.78	17.87	-3.04	4.83
40.82	20.05	-1.4	3.63
40.86	19.37	4.69	0.78
40.9	18.97	3.47	4.48
40.94	19.16	0.56	7.8
40.98	25.55	6.44	1.09
41.02	16.75	1.24	5.73
41.06	20.02	-1.13	-0.71
41.1	22.31	-1.79	-3.04
41.14	26.58	2.83	-2.19
41.18	27.62	0.09	-2.25
41.22	26.2	-2.25	-6.67
41.26	30.24	-2.85	-5.58
41.3	32.69	-2.45	-7.09
41.34	33.95	1.23	-7.59
41.38	31.007	0.57509	-6.4517
41.42	31.344	1.3626	-6.4887
41.46	31.573	2.1802	-6.3766
41.5	36.16	-3.69	-6.25
41.54	31.07	-0.21	-3.39
41.58	31.31	3.7	-4.42
41.62	32.41	5.46	-4.9
41.66	32.06	8.95	-2.97
41.7	28	7.54	-5.13
41.74	28.45	10.66	-1.72
41.78	29.08	9.28	0.41
41.82	26.01	5.85	0.77
41.86	28.8	2.29	2.55
41.9	29.44	-0.21	1.15
41.94	30.66	2.34	6.03
41.98	28.56	7.72	5.39
42.02	28.31	4.87	7.67
42.06	28.23	8.04	2.87
42.1	30.36	6.78	3.49
42.14	29.26	7.38	3.14
42.18	31.07	8.9	0.28
42.22	28.1	7.6	-0.96
42.26	27.43	0.17	-4.66
42.3	27.99	2.23	-3.06
42.34	23.94	3.29	-6.42
42.38	25.46	1.17	-6.55
42.42	26.268	2.857	-5.9381
42.46	31.4	0.56	-7.9
42.5	24	4.71	-9.34
42.54	25.34	2.08	-6.01
42.58	23.94	0.48	-6.58
42.62	24.96	2.38	-5.26
42.66	22.67	0.17	-5.2
42.7	24.32	-1.74	-2.35
42.74	20.5	0.26	-3.08
42.78	20.12	1.03	-2.08
42.82	22.92	1.97	-0.18
42.86	23.82	0.33	1.46
42.9	22.44	-0.27	0.34
42.94	21.36	3.23	0.79
42.98	22.53	4.36	2.69
43.02	20.79	2.94	4.33
43.06	21.33	2.78	3.82
43.1	20.98	3.57	4.15
43.14	21.23	1.69	2.95
43.18	20.22	1.9	3.53
43.22	19.69	-0.72	6.78
43.26	22.48	-2.74	5.28
43.3	19.36	-2	4.33
43.34	21.03	-6.57	6.29
43.38	22.78	-8.86	1.7
43.42	20.32	-3.39	-2.92
43.46	20.21	-2.62	-0.88
43.5	19.6	-4.21	-2.14
43.54	17.71	-5.26	-1.59
43.58	18.13	-1.9	-2.08
43.62	18.18	-1.17	-2.44
43.66	17.72	-1.59	0.33
43.7	18.41	-2.16	0.2
43.74	17.81	-1.96	-0.04
43.78	19.33	-3.87	-0.47
43.82	16.15	-6.09	2.36
43.86	16.42	-5.11	4.01
43.9	16.85	-5.58	3.48
43.94	15.81	-5.17	3.23
43.98	16.01	-6.17	-0.72
44.02	18.93	-2.65	-0.93
44.06	23.1	1.07	-3.01
44.1	23.04	-2.46	-2.38
44.14	23.73	-1.88	-0.41
44.18	24.01	-1.76	0.72
44.22	23.6	-2.41	0.91
44.26	18.741	1.0272	-0.527
44.3	18.95	9.38	1.23
44.34	16.94	2.88	0.38
44.38	15.1	3.71	-0.66
44.42	12.18	2.76	-0.96
44.46	12.01	1.24	-3.25
44.5	15.38	1.18	-1.52
44.54	12.8	-0.51	-2.77
44.58	11.08	0.05	-5.14
44.62	11.01	-0.21	-6.48
44.66	12.5	-1.22	-7.11
44.7	14.63	-2.07	-4.45
44.74	14.16	-0.55	-5.37
44.78	16.45	-1.31	-4.61
44.82	21.25	-1.76	-5.91
44.86	22.22	1.93	-5.89
44.9	24.82	0.44	-4.2
44.94	26.03	-1.81	-2.56
44.98	23.9	-1.1	-2
45.02	27.05	0.64	0.96
45.06	24.76	0.25	3.11
45.1	28.22	2.8	2.28
45.14	29.64	0.37	2.1
45.18	28.16	-0.18	1.57
45.22	31.07	-2.42	2.47
45.26	31.44	-0.92	1.52
45.3	25.51	-2.35	-1.87
45.34	24.39	-2.72	-2.3
45.38	22.09	-4.46	-0.7
45.42	19.46	-5.59	-2.38
45.46	17.87	-3.25	-1.51
45.5	18.5	-1.93	-4.35
45.54	20.45	-3.41	-5.85
45.58	15.46	0.18	-4.84
45.62	16.18	3.86	-4.04
45.66	14.02	4.51	-2.68
45.7	14.58	4.94	0.72
45.74	14.78	6.4	-3.17
45.78	15.411	3.9199	-3.4741
45.82	15.406	4.3642	-3.3189
45.86	18.8	1.93	-5.91
45.9	17.4	6.47	-2.67
45.94	14.45	3.71	-3.83
45.98	15.19	4.86	-1.92
46.02	14.79	4.86	-0.65
46.06	16.66	4.99	-1.12
46.1	15.07	2.63	1.87
46.14	14.82	2.44	1.24
46.18	13.64	3.55	-1.24
46.22	12.13	0.36	0.38
46.26	13.12	0.44	3.13
46.3	14.69	0.19	4.75
46.34	15.31	1.36	1.7
46.38	15.71	2.22	3.54
46.42	15.38	3.53	3.11
46.46	14.73	3.03	2.76
46.5	16.21	-1.23	0.92
46.54	15.94	-0.24	-2.45
46.58	14.79	-2.28	0.67
46.62	15.95	-0.76	4.36
46.66	18.62	-3.39	4.87
46.7	17.14	-3.31	5.76
46.74	19.58	-0.84	4.92
46.78	21.83	-0.51	2.37
46.82	23.38	0.15	0.27
46.86	27.18	0	0.35
46.9	29.2	3.61	-2.11
46.94	25.87	4.61	-2.92
46.98	27.51	4.48	-2.53
47.02	25.54	4.01	-2.24
47.06	27.06	4.44	0.2
47.1	29.13	7.04	2.19
47.14	28.1	7.21	4.11
47.18	26.71	4.15	6.9
47.22	29.11	2.34	3.91
47.26	26.8	4.96	2.36
47.3	24.77	5.32	0.48
47.34	25.59	5.1	-0.97
47.38	26.416	-0.22107	1.9111
47.42	26.319	-1.5927	1.5939
47.46	25.57	-6.54	-3.62
47.5	25.44	-5.52	-4.73
47.54	27.8	-4.51	1.6
47.58	29.91	-6.36	3.86
47.62	29.19	-7.76	3.11
47.66	23.91	-7.9	0.71
47.7	25.26	-7.72	-0.03
47.74	24.5	-9.47	-5.79
47.78	29.06	-7.05	-5.1
47.82	30.03	-6.01	-5.63
47.86	30.68	-5.47	-5.36
47.9	30.09	-4.26	-5.04
47.94	29.87	-1.79	-5.34
47.98	29.71	-3.68	-4.37
48.02	26.67	-3.21	-2.95
48.06	27.65	-2.45	-3.41
48.1	33.44	2.36	0.75
48.14	28.96	6.26	-2.79
48.18	28.43	3.4	-3.36
48.22	31.07	2.46	-4.78
48.26	27.09	-0.27	-0.87
48.3	28.03	-1.32	5.15
48.34	29.04	1.52	4.59
48.38	25.69	3.32	2.83
48.42	23.14	2.32	6.65
48.46	22.66	-1.2	1.7
48.5	27.71	-3.04	1.57
48.54	23.11	-5.09	1.09
48.58	22.38	-3.99	2.61
48.62	20.69	-1.11	3.15
48.66	22.82	-0.09	3.14
48.7	22.67	2.2	2.85
48.74	25.34	6.26	-0.35
48.78	24.15	5.21	2.85
48.82	25.65	2.79	2.28
48.86	28.99	3.35	-0.68
48.9	28.48	5.53	-0.77
48.94	29.4	5.09	-0.06
48.98	30.27	2.98	-2.03
49.02	30.33	4.99	-1.63
49.06	29.68	5.99	-1.28
49.1	29.51	6.98	-1.14
49.14	30.65	7.23	-1.68
49.18	30.45	6.59	-2
49.22	30.95	8.39	-1
49.26	26.5	6.42	-0.15
49.3	26.91	7.05	4.41
49.34	25.13	2.1	4.81
49.38	25.91	1.55	0.47
49.42	24	0.72	-2.6
49.46	23.01	-0.93	-0.66
49.5	20.69	0.7	3.19
49.54	22.71	0.23	8.92
49.58	25.54	4.88	9.74
49.62	26.53	3.25	9.96
49.66	24.07	0.43	6.86
49.7	19.31	-5.71	2.02
49.74	22.36	-6.92	-3.3
49.78	19.96	-7.87	-5.29
49.82	20.9	-6.87	-6.58
49.86	22.25	-4.56	-8.46
49.9	22.19	-5.56	-8.04
49.94	24.64	-1.31	-8.2
49.98	25.98	1.8	-6.56
50.02	28.78	1.58	-4.41
50.06	26.91	3.45	-2.97
50.1	28.5	4.07	-5.1
50.14	30.18	4.81	-5.59
50.18	29.2	6.5	-2.97
50.22	27.68	5.49	0.26
50.26	29.78	8.37	-0.75
50.3	31.31	9.74	-0.57
50.34	33.57	8.05	-4.55
50.38	32.43	7.13	-3.66
50.42	29.66	10.34	-0.47
50.46	29.38	8.61	1.83
50.5	28.01	7.51	0.17
50.54	26.86	6.06	0.42
50.58	24.53	4.21	0.21
50.62	23.92	7.48	1.99
50.66	26.19	4.78	-2.54
50.7	24.05	7.5	-1.64
50.74	23.83	6.13	0.56
50.78	22.56	6.98	2.33
50.82	22.58	6.13	4.43
50.86	22.53	5.98	6.49
50.9	22.37	7.13	8.6
50.94	25	11.23	10.51
50.98	21.28	8.79	11.06
51.02	17.99	8.8	10.94
51.06	14.84	6.29	7
51.1	15.83	3.03	4.36
51.14	19.31	2.72	1.12
51.18	21.13	-1.34	-5
51.22	18.17	-0.45	-5.43
51.26	18.62	-0.14	-5.32
51.3	18.09	0.22	-3.21
51.34	18.89	0.5	-1.04
51.38	15.01	0.51	-0.81
51.42	14.02	-1.67	-1.51
51.46	12.37	-1.95	0.11
51.5	13.61	1.93	2.37
51.54	15.16	2.36	0.87
51.58	14.27	-0.09	-3.03
51.62	13.65	-0.57	-4.82
51.66	12.46	0.27	-7.05
51.7	14.76	-1.87	-9.57
51.74	13.66	1.3	-8.64
51.78	16.34	3.56	-3.48
51.82	15.84	3.4	-3.97
51.86	14.68	3.39	-4.79
51.9	13.64	3.04	-4.83
51.94	14.11	2.13	-5.91
51.98	13.6	3.29	-5.53
52.02	12.38	3.11	-4.46
52.06	14.26	4.1	-3.15
52.1	15.01	3.92	-3.87
52.14	14.26	2.1	-3.51
52.18	14.75	1.15	-3.9
52.22	14.95	0.13	-3.37
52.26	15.31	2.55	0.2
52.3	13.91	-1.09	1.43
52.34	13.46	-2.86	-3.68
52.38	13.2	-0.66	-3.96
52.42	13.01	-0.86	-1.52
52.46	10.95	-3.15	-1.28
52.5	11.57	0.05	-0.02
52.54	10.42	1.87	2.66
52.58	12.95	-0.39	1.7
52.62	13.85	-1.48	-0.15
52.66	15.95	-3.95	0.17
52.7	17.08	-4.43	-0.55
52.74	16.45	-5.9	-0.52
52.78	15.67	-3.04	0.77
52.82	16.35	-4.46	-0.16
52.86	17.05	-4.71	0.96
52.9	15.22	-5.68	0.86
52.94	14.6	-6.48	-0.87
52.98	15.24	-6.82	-0.98
53.02	14.75	-4.73	-2.35
53.06	12.99	-4.02	-3.77
53.1	14.17	-2.75	-5.17
53.14	16.16	-2.68	-6.57
53.18	19.65	-0.08	-6.04
53.22	20.44	-1.63	-4.3
53.26	23.26	-1.97	-2.96
53.3	26.38	-2.31	-0.18
53.34	29.9	-1.81	-1.03
53.38	29.07	0.24	-3.01
53.42	27.89	1.22	-2.47
53.46	28.07	0.46	-1.61
53.5	29.34	0.39	-0.99
53.54	29.28	0.59	-1.6
53.58	29.72	-1.34	-1.4
53.62	31.66	-0.7	-2.18
53.66	32.12	-2.23	2.79
53.7	28.61	-1.48	1.11
53.74	23.95	1.45	1.68
53.78	26.25	4.29	2.48
53.82	28.59	2.48	-2.62
53.86	29.98	3.47	-3.15
53.9	28.32	4.45	-1.91
53.94	27.83	4.43	-1.21
53.98	27.11	4.38	1.03
54.02	27.54	3.87	0.71
54.06	27.44	4.57	0.77
54.1	27.16	4.74	0.02
54.14	26.93	5.85	1.82
54.18	26.82	5.37	1.71
54.22	26.73	5.24	2.2
54.26	26.18	4.59	2.58
54.3	25.56	4.72	3.49
54.34	25.93	4.21	3.44
54.38	25.74	3.86	1.64
54.42	25.75	6.38	1.48
54.46	24.82	6.47	-0.22
54.5	26.35	4.96	1.03
54.54	24.45	3.03	2.99
54.58	24.98	3.2	3.17
54.62	24.3	3.77	5.73
54.66	24.48	3.81	6.84
54.7	24.65	3.82	5.26
54.74	23.79	1.1	4.07
54.78	24.76	1.75	4.36
54.82	26.88	-1.67	-0.46
54.86	25.39	-2.22	-4.4
54.9	25.03	-0.47	-1.43
54.94	20.73	-2.68	-5.18
54.98	20.25	-5.48	-3.23
55.02	22.39	-1.9	-0.41
55.06	27.42	1.8	4.81
55.1	28.18	2	2.18
55.14	29.75	-0.48	-3.47
55.18	31.13	1.78	-5.83
55.22	31.49	1.01	-7.22
55.26	31.36	-1.61	-8.4
55.3	32.27	-4.85	-6.87
55.34	33.15	-3.81	-1.06
55.38	28.5	-6.82	-1.31
55.42	29.55	-5.92	-6.75
55.46	27.59	-4.64	-7.53
55.5	28.7	-1.21	-7.81
55.54	28.18	-4.03	-9.87
55.58	25.37	-3.12	-10.94
55.62	25.8	-4.52	-7.85
55.66	29.41	-3.84	-6.68
55.7	30.7	-3.31	-5.77
55.74	35.08	-2.23	-3.39
55.78	33.7	0.19	-4.19
55.82	32.51	3.18	-2.97
55.86	27.33	6.01	2.48
55.9	31.83	3.41	2.13
55.94	26.71	-1.7	4.9
55.98	28.61	-3.34	1.81
56.02	24.73	-2.23	-0.94
56.06	24.01	1.73	-2.15
56.1	23.65	2.46	-2.94
56.14	23.7	-1.73	-2.47
56.18	24.32	-5.75	2.14
56.22	23.83	-6.13	4.46
56.26	20.61	-4.5	3.64
56.3	22.38	0.35	3.26
56.34	24.405	2.0905	1.9272
56.38	28.4	6.77	4.29
56.42	25.55	2.65	1.56
56.46	26.82	8.96	0.93
56.5	27.54	10.52	0.67
56.54	24.52	7.61	1.12
56.58	25.97	5.9	6.36
56.62	23.24	5.22	6.94
56.66	21.22	9.62	7.44
56.7	20.42	6.77	5.4
56.74	21.33	4.15	3.98
56.78	19.99	2.28	3.54
56.82	23.73	2.08	5.47
56.86	19.63	1.96	7.7
56.9	17.55	1.73	8.18
56.94	18.68	0.7	9.61
56.98	18.38	1.74	8.53
57.02	23.85	2.28	7.99
57.06	24.14	1.13	7.54
57.1	32.52	6.59	10.57
57.14	25.01	1.93	3.3
57.18	27.252	3.065	7.3245
57.22	27.68	3.33	5.16
57.26	31.32	5.16	8.11
57.3	33.02	5.91	9.21
57.34	30.183	4.1204	5.2873
57.38	30.748	4.4232	4.7309
57.42	31.219	4.7313	4.1864
57.46	31.582	5.0396	3.6694
57.5	31.824	5.343	3.1953
57.54	31.932	5.6362	2.7794
57.58	31.74	9.07	-1.34
57.62	31.49	5.7	0.49
57.66	29.82	2.81	3.4
57.7	28.78	2.85	5.16
57.74	30.5	4.44	5.79
57.78	32.04	9.22	4.39
57.82	27.27	10.34	0.11
57.86	24.92	8.91	-0.32
57.9	20.55	6.6	1.29
57.94	21.45	4.07	5.79
57.98	22.88	3.83	8.02
58.02	19.89	10.17	9.06
58.06	21.02	7.94	9.77
58.1	19.74	8.45	10.54
58.14	18.68	7.33	10.24
58.18	19.45	8.31	12.89
58.22	19.26	8.88	10.32
58.26	21.32	2.7	8.25
58.3	23.08	2.42	3.02
58.34	22.69	-2.41	-1.7
58.38	20.1	-4.55	-2.12
58.42	20.97	-2.91	-2.69
58.46	22.13	0.17	-0.69
58.5	19.62	6.4	1.42
58.54	21.24	5	3.42
58.58	24.1	5.34	2.38
58.62	24.93	4.81	2.18
58.66	26.29	3.45	1.14
58.7	26.97	2.25	0.64
58.74	25.21	1.31	1.12
58.78	23.02	-1.4	-3.43
58.82	25.31	-5.05	-3.95
58.86	25.75	-3.32	-6.37
58.9	28.6	-0.19	-6.3
58.94	26.43	-1.76	-6.66
58.98	25.61	-0.94	-5.06
59.02	27.92	-1.07	-4.35
59.06	27.43	-1.34	-5.14
59.1	27.69	-1.56	-5.14
59.14	27.71	-1.28	-5
59.18	28.086	-1.9633	-4.6192
59.22	28.169	-1.3453	-4.4959
59.26	28.22	-0.63795	-4.329
59.3	28.237	0.14487	-4.121
59.34	28.223	0.98946	-3.8744
59.38	24.65	-2.03	-3.36
59.42	23.1	2.46	-6.12
59.46	27.994	3.7564	-2.9281
59.5	27.856	4.7106	-2.5521
59.54	32.35	-1.04	2.37
59.58	29.76	1.83	2.09
59.62	30.03	7.08	3.14
59.66	26.17	9.46	-0.93
59.7	28.96	11.27	-1.6
59.74	28.64	11.68	3.08
59.78	30.15	11.14	3.38
59.82	29.73	7.4	2.5
59.86	25.31	11.336	1.7122
59.9	22.93	15.07	-0.83
59.94	21.73	17.49	-2.17
59.98	20.39	16.66	-4.05
60.02	17.57	14.49	1.13
60.06	19.98	11.28	5.36
60.1	21.64	9.71	5.14
60.14	20.46	4.63	7.63
60.18	22.32	6.26	5.66
60.22	24.05	4.04	6.18
60.26	21.39	2.64	7.2
60.3	19.25	5.67	7.11
60.34	19.54	5.31	9.98
60.38	18.78	4.3	5.84
60.42	23.9	2.88	0.08
60.46	23.96	-1.99	-1.7
60.5	21.96	-1.19	-2.11
60.54	22.66	-1.78	-2.28
60.58	25.2	-0.14	-2.58
60.62	25.51	0.08	1.09
60.66	28.1	-1.09	1.26
60.7	26.02	2.1	-1.04
60.74	25.46	5.2	0.86
60.78	29.28	7.3	1.42
60.82	28.26	9.74	1.58
60.86	29.48	10.39	1.74
60.9	27.51	9.65	1.45
60.94	29.08	7.57	1.04
60.98	29.27	6.39	2.58
61.02	29.39	1.96	-0.6
61.06	23.14	-3.29	-4.58
61.1	21.25	-7.12	-5.75
61.14	22.54	-8.56	-6.25
61.18	19.78	-8.65	-5.54
61.22	22.68	-5.95	-6.1
61.26	22.48	-5.41	-4.06
61.3	24.09	-1.2	-1.89
61.34	23.3	-0.12	-3.07
61.38	24.32	0.5	-2.76
61.42	21.3	-1.3	-5.34
61.46	22.07	-2.71	-6.86
61.5	26.6	-1.44	-7.14
61.54	25.3	-1.16	-5.23
61.58	26.85	-1.8	-1.78
61.62	26.83	-4.08	-0.32
61.66	28.87	-0.5	-3.18
61.7	26.88	3.03	-3.02
61.74	24.19	2.61	-0.45
61.78	25.22	2.53	2.76
61.82	24.12	2.85	2.74
61.86	25.15	-0.45	4.93
61.9	24.51	-4.49	3.85
61.94	27.52	-2.59	4.26
61.98	26.56	-2.62	4.49
62.02	25.57	-10.27	3.95
62.06	23.69	-2.84	1.36
62.1	22.01	-5.61	1.6
62.14	23.48	-5.9	0.22
62.18	23.851	-1.4209	3.9301
62.22	23.705	-1.6667	4.0988
62.26	24.22	2.03	5.55
62.3	22.63	2.67	2.37
62.34	20.35	-2.12	2.01
62.38	25.38	-2.25	4.26
62.42	17.35	-2.09	5.63
62.46	19.34	3.36	6.23
62.5	22.819	-3.6389	4.7593
62.54	22.718	-3.9272	4.7841
62.58	24.63	-5.44	3.05
62.62	27.27	-1.93	2.66
62.66	28.78	1.69	1.93
62.7	22.405	-4.9994	4.7251
62.74	22.352	-5.2349	4.6728
62.78	18.95	-4.91	6.46
62.82	20.7	-2.41	7.56
62.86	23.94	-7.7	6
62.9	25.99	-7.36	2.69
62.94	23.22	-7	0.61
62.98	23.83	-4.63	4.72
63.02	21.73	-5.37	5.76
63.06	18.3	-7.96	6.06
63.1	22.462	-6.2564	3.6098
63.14	22.55	-6.2031	3.4331
63.18	22.22	-7.25	5.51
63.22	22.57	-9.56	6.87
63.26	22.48	-11.41	6.52
63.3	19.21	-14.66	6.92
63.34	23.268	-5.2531	2.4036
63.38	23.471	-4.9093	2.1713
63.42	23.695	-4.5085	1.9311
63.46	24.06	3.24	2.33
63.5	24.55	-4.47	-1.2
63.54	26.23	0.65	-5.2
63.58	28.37	1.13	-5.27
63.62	24.55	-3.63	-3.04
63.66	23.37	-2.19	-1.14
63.7	23.91	1.24	0.31
63.74	27.64	2.04	-0.57
63.78	25.9	3.35	-0.21
63.82	29.06	1.91	1.49
63.86	27.87	5.21	-0.95
63.9	27.72	4.24	2.97
63.94	26.52	5.24	2.45
63.98	26.14	4.99	3.09
64.02	25.75	3.92	2.97
64.06	24.65	3.04	3.08
64.1	23.76	-1.93	5.73
64.14	22.92	-2.78	6.36
64.18	22.99	-2	7.7
64.22	20.1	-5.76	4.96
64.26	20.25	-6.63	6.03
64.3	18.77	-5	8.76
64.34	19.84	-10.74	8.96
64.38	16.39	-10.52	3.12
64.42	17.74	-9.97	5.53
64.46	16.18	-10.99	6.09
64.5	18.69	-11.41	2.95
64.54	21.3	-6.75	1
64.58	22.48	-4.83	0.31
64.62	21.63	-4.05	-1.65
64.66	23.7	-2.28	-3.75
64.7	21.53	-5.6	-1.8
64.74	18	-6.69	-1.43
64.78	18.15	-7.22	-0.4
64.82	17.14	-6.26	-3.56
64.86	17.35	0.62	-5.76
64.9	13.9	2.43	-7.37
64.94	8.9	2.2	-5.18
64.98	12.09	2.7	-4.13
65.02	14.7	3.78	-3.36
65.06	16.019	0.36726	-3.3064
65.1	16.308	0.69359	-2.8401
65.14	16.684	0.99358	-2.3116
65.18	17.136	1.2673	-1.7328
65.22	17.654	1.5148	-1.1155
65.26	24.85	3.08	-1.64
65.3	22.55	-1.91	1.27
65.34	22.1	-1.71	1.01
65.38	20.54	0.84	3.97
65.42	19.89	1.07	-0.51
65.46	18.06	2.2	1.35
65.5	20.63	3.39	6.83
65.54	25.03	3.53	6.01
65.58	24.77	3.76	6.78
65.62	26.85	5.38	1.03
65.66	24.35	2.5282	4.8085
65.7	21.3	-3.76	0.61
65.74	25.22	-0.33	5.5
65.78	23.69	1.43	4.77
65.82	24.83	4.52	4.22
65.86	24.18	5.02	4.88
65.9	25.82	3.99	5.69
65.94	23.38	4.16	2.11
65.98	23.51	4.21	-0.53
66.02	22.4	0.77	5.64
66.06	23.88	-4.14	-0.18
66.1	23.55	2.39	-4.08
66.14	23.13	-2.01	-3.37
66.18	24.3	-2.27	-7.19
66.22	23.19	-3.15	-5.62
66.26	26.72	-4.76	-4.55
66.3	29.13	-0.8	-8.28
66.34	24.92	2.23	-6.01
66.38	22.95	1.08	-4.11
66.42	23.56	-0.63	-3.21
66.46	23.8	-0.51	-2.75
66.5	20.23	-3.14	-0.53
66.54	23.11	1.69	0.2
66.58	20.55	-0.92	-1.65
66.62	27.98	0.19	-0.71
66.66	26.64	0.62	1.7
66.7	27.24	3.7	1.11
66.74	27.73	6.38	-0.64
66.78	26.68	10.04	1.65
66.82	25.62	4.69	2.15
66.86	24.5	2.64	-1.98
66.9	25.09	5.85	-1.24
66.94	22.26	6.34	-1.9
66.98	21.89	2.28	-1.18
67.02	27	8.99	-4.44
67.06	25.55	7.9	-4.01
67.1	23.64	8.22	1.64
67.14	26.09	9.08	-0.63
67.18	24.13	3.59	3.2
67.22	22.37	4.59	8.83
67.26	21.5	5.75	6.88
67.3	21.31	7.04	5.75
67.34	21.71	8.31	3.97
67.38	18.74	5.17	2.08
67.42	17.81	5.53	1.01
67.46	17.99	5.85	5.94
67.5	18.15	3.08	7.56
67.54	17.73	2.18	7.31
67.58	18.63	-0.17	7.1
67.62	20.01	-1.88	7.87
67.66	18.03	-2.49	9.59
67.7	17.61	0.14	9.6
67.74	18.34	0.03	9.09
67.78	19.3	-0.59	3.93
67.82	16.54	-3.33	5.06
67.86	17.47	-4.02	1.78
67.9	21.5	-4.78	1.24
67.94	25.99	-5.61	0.92
67.98	30	-0.14	-0.6
68.02	27.42	-0.6	2.74
68.06	27.03	0.15	7.66
68.1	26.19	4.98	5.95
68.14	29.36	5.25	4.58
68.18	26.58	4.5	0.23
68.22	24.48	4.25	-2.21
68.26	23.05	2.31	-3.95
68.3	23.89	0.38	-7.11
68.34	20.82	-1.28	-9.6
68.38	22.75	0.36	-7.46
68.42	19.51	0.93	-8.44
68.46	24.48	-1.22	-4.35
68.5	27.86	0.2	-3.95
68.54	26.82	1.75	-2.64
68.58	27.41	1.8	-1.14
68.62	28.49	3.06	-0.48
68.66	29.04	3.55	-0.39
68.7	28.54	3.01	0.09
68.74	27.57	1.24	-0.55
68.78	28.44	4.5	-0.14
68.82	27.98	4.08	0.57
68.86	28	4.17	0.74
68.9	25.72	2.95	0.61
68.94	23.29	2.2	-1.24
68.98	24.57	1.63	-1.72
69.02	25.92	0.64	-2.5
69.06	27.76	1.78	-2.68
69.1	28.88	-1.3	-0.96
69.14	29.2	1.12	-1.61
69.18	29.23	4.69	-3.27
69.22	26.85	4.45	-6.36
69.26	24.43	2.09	-6.61
69.3	24.27	4.15	-7.85
69.34	23.3	5.31	-8.24
69.38	26.97	2.48	-2.9
69.42	26.2	5.35	1.84
69.46	27.19	5.58	1.6
69.5	26.32	5.15	3.08
69.54	26.35	6.23	2.89
69.58	26.42	6.35	2.07
69.62	23.14	5.22	2.05
69.66	22.26	6.09	3.51
69.7	19.74	7.27	4.85
69.74	19.07	7.77	6.35
69.78	16.42	5.57	7.51
69.82	14.56	-0.39	5.28
69.86	12.37	-0.84	-0.78
69.9	14.17	-1.62	-2.64
69.94	13.65	-1.34	-4.16
69.98	14.47	0.86	-5.68
70.02	14.4	1.83	-5.35
70.06	14.86	3.68	-3.67
70.1	17.12	6.35	-2.02
70.14	16.86	4.38	-4.21
70.18	17.76	3.25	-4.7
70.22	16.78	2.53	-4.36
70.26	17.32	3.58	-3.13
70.3	16.62	3.81	-4.11
70.34	15.21	4.91	-1.97
70.38	15.58	6.05	-2.26
70.42	16.61	4.32	-1.97
70.46	16.43	3.29	-0.51
70.5	20.91	1.73	-0.28
70.54	20.96	3.29	-1.7
70.58	19.3	3.38	0.3
70.62	17.94	3.53	-0.36
70.66	19.28	1.59	-0.26
70.7	16.28	1.49	0.98
70.74	15.86	2.58	1.12
70.78	17.19	0.1	-3.61
70.82	17.4	-0.03	-3.15
70.86	18.64	-2.29	-0.59
70.9	18.38	-4.87	-3.28
70.94	17.57	-7.91	-5.26
70.98	17.91	-6.72	-4.24
71.02	18.27	-7.68	-4.28
71.06	19.04	-5.76	-3.39
71.1	18.37	-1.88	-3.96
71.14	20.26	-2.09	-3.43
71.18	20.26	-5.24	-2.74
71.22	19.4	-6.88	-5.49
71.26	18.06	-2.11	-2.64
71.3	18.53	0.09	-2.31
71.34	18.2	-3.94	-1.76
71.38	16.71	-5.32	-3.76
71.42	17.88	-3.55	-0.79
71.46	22.66	-7.42	2.63
71.5	18.38	-4.25	1.49
71.54	16.81	-0.6	1.95
71.58	18.62	-1.98	1.29
71.62	20.37	-0.24	0.08
71.66	21.88	-0.15	-0.9
71.7	23.4	-2.42	-1.74
71.74	23.4	-0.82	-0.69
71.78	22.22	-2.06	-2.76
71.82	25.24	-1.17	-4.61
71.86	27.98	0.9	-4.59
71.9	29.44	2.25	-2.94
71.94	28.07	3.24	-0.33
71.98	27.73	3.35	1.09
72.02	26.55	3.56	-1.11
72.06	24.04	3.13	-5.69
72.1	22.54	-0.04	-4.79
72.14	24.57	-6.27	-2.25
72.18	27.51	-4.79	-1.43
72.22	27.15	-3.91	-1.54
72.26	25.61	-3.05	-0.96
72.3	24.75	-2.26	-0.1
72.34	25.28	-1.55	1.02
72.38	24.06	-0.81	1.89
72.42	24.18	3.16	5.63
72.46	24.54	5.05	3.92
72.5	22.39	0.69	3.76
72.54	22.34	2.19	2.46
72.58	22.95	2.25	3.05
72.62	22.84	4	3.59
72.66	23.14	4.28	3.64
72.7	20.49	9.5	4.25
72.74	21.56	10.74	4.16
72.78	23.08	10.81	1.69
72.82	24.69	11.4	3.44
72.86	22.56	9.47	4.63
72.9	25.03	5.5	3.78
72.94	22.75	3.05	-0.41
72.98	21.38	3.03	-0.97
73.02	18.36	0.89	-0.19
73.06	18.56	1.46	3.17
73.1	20.92	1.84	4.05
73.14	20.2	0.76	4.41
73.18	19.08	1.16	3.07
73.22	18.82	-3.96	3.67
73.26	12.46	-3.02	3.83
73.3	14.7	-2.11	11.03
73.34	17.55	-2.54	10.99
73.38	18.47	-1.91	8.18
73.42	16.69	4.54	6.57
73.46	16.36	-2.59	10.68
73.5	17.4	-3.92	7.11
73.54	19.15	-1.62	6.96
73.58	20.67	-2.99	4.72
73.62	19.72	5.66	-0.39
73.66	21.129	-1.7451	0.025136
73.7	20.58	-3.8	-2.43
73.74	26.29	-5.65	-2.91
73.78	25.41	-4.7	-5.25
73.82	25.15	-1.22	-6.96
73.86	24.41	-2.09	-7.89
73.9	22.15	-2.69	-10.82
73.94	24.1	-0.79	-12.72
73.98	16.72	-3.82	-12.48
74.02	18.06	-5.18	-10.34
74.06	19.5	-2.7	-9.27
74.1	24.33	-5.54	-6.16
74.14	20.46	-5.11	-6.07
74.18	21.34	-5.92	-6.63
74.22	25.54	-5.66	-4.1
74.26	26.43	0.84	-4.26
74.3	22.07	1.36	-2.85
74.34	24.75	-3.18	-0.01
74.38	24.93	-2.84	1.25
74.42	24.27	0.4	3.04
74.46	25.43	-4.19	0.65
74.5	24.18	-2.98	-2.03
74.54	21.99	-3.61	-2.92
74.58	19.21	-2.99	-1.51
74.62	21.67	3.59	-0.84
74.66	21.67	2.46	-4.29
74.7	24.46	-2.41	-4.35
74.74	23.33	-1.64	-2.69
74.78	24.05	1.51	-1.28
74.82	25.82	3.98	-1.97
74.86	25.41	6.5	0.37
74.9	28.43	4.44	-3.85
74.94	27.07	5.28	-4.67
74.98	27.58	4.16	-7.17
75.02	22.87	0.84	-8.29
75.06	25.23	-1.64	-8.76
75.1	22.2	-2.43	-7.14
75.14	23.02	-4.08	-7.73
75.18	20.92	-6.09	-5.23
75.22	19.28	-12.13	-5.35
75.26	18.33	-9.71	-3.53
75.3	15.03	-6.24	-5.09
75.34	13.55	-6.81	-5.53
75.38	16.63	-8.92	-2.54
75.42	17.71	-5.09	-1.07
75.46	21.21	-4.67	-1.11
75.5	23.5	-4.46	-0.39
75.54	18.94	-0.91	0.86
75.58	19.25	1.32	-3.6
75.62	15.05	5.34	-1.11
75.66	19.681	1.9278	1.4132
75.7	19.853	2.7549	2.1946
75.74	20.043	3.4765	2.9301
75.78	26.05	3.95	3.01
75.82	25.16	5.25	0.76
75.86	23.34	8.58	3.53
75.9	23.46	7.53	4.35
75.94	18.2	6.59	7.63
75.98	18.55	3.79	7.02
76.02	19	2.03	7.66
76.06	20.79	-2.64	6.24
76.1	19.9	0.2	3.68
76.14	21.73	-1.97	2.35
76.18	25.46	1.46	2.97
76.22	30.15	3.41	-0.29
76.26	30.2	2.28	-0.91
76.3	30.19	1.91	-1.61
76.34	30.36	3.12	-1.67
76.38	28.54	3.17	-2.91
76.42	27.32	4.8	-0.69
76.46	27.72	-0.41	-4.91
76.5	27.9	-2.59	-3.02
76.54	30.63	-2.56	0.05
76.58	31.37	-2.34	1.52
76.62	30.45	-1.78	1.88
76.66	32.9	-3.06	3.47
76.7	30.5	-2.19	2.61
76.74	30.03	-3.07	2.57
76.78	30.27	2.79	2.23
76.82	29.08	1.29	-0.27
76.86	31.33	0.59	-1.86
76.9	30.25	1.66	-1.25
76.94	31.41	1.99	-1.4
76.98	31.04	3.47	-2.17
77.02	33.89	3.93	-1.92
77.06	33.83	3.61	-1.26
77.1	30.95	3.404	-0.30946
77.14	32.06	-0.45	0.15
77.18	31.21	4.31	0.44
77.22	28.49	4.02	1.17
77.26	30.81	3.06	-0.39
77.3	30.28	5.85	3.94
77.34	28.65	4.64	2.56
77.38	32.38	6.49	2.78
77.42	31.48	7.18	-2.05
77.46	32.85	7.09	-0.33
77.5	32.35	8.57	0.1
77.54	33.79	6.38	0.02
77.58	33.93	6.03	-0.14
77.62	34.55	6.47	0.82
77.66	34.31	6.41	1.63
77.7	32.4	6.59	1.78
77.74	33.18	6	0.46
77.78	29.71	8.94	4.53
77.82	30.71	7.45	10.51
77.86	28.4	7.36	6.84
77.9	29.61	5.55	3.53
77.94	28.01	4.51	4.62
77.98	26.93	5.49	6.44
78.02	25.99	5.57	8.05
78.06	23.79	7.03	6.79
78.1	28.93	10.45	6.09
78.14	25.305	9.2101	3.5511
78.18	31.64	8.48	10.91
78.22	26.47	11.11	8.4
78.26	24.68	13.66	7.28
78.3	22.658	7.6119	1.325
78.34	22.032	7.0399	0.69952
78.38	21.85	7.26	-4.28
78.42	20.837	5.7433	-0.58758
78.46	20.79	-0.67	-8.99
78.5	18.65	6.96	-12.34
78.54	16.13	5.67	-9.96
78.58	15.66	2.12	-7.98
78.62	15.54	2.37	-6.75
78.66	16.57	4.64	-1.39
78.7	21.24	5.55	-1.73
78.74	17.187	-0.34275	-5.2422
78.78	16.897	-1.0768	-5.6587
78.82	16.651	-1.7791	-6.0162
78.86	16.452	-2.4419	-6.3082
78.9	16.302	-3.0575	-6.528
78.94	10.63	-1.19	-1.98
78.98	16.161	-4.1158	-6.7243
79.02	16.173	-4.5431	-6.6875
79.06	16.245	-4.8921	-6.5518
79.1	19.34	-6.27	-7.11
79.14	17.64	-8.19	-2.09
79.18	17.19	-9.87	-7.09
79.22	19.04	-6.22	-7.72
79.26	17.15	-8.88	-3.27
79.3	21.18	-7.37	0.14
79.34	18.82	-4.76	4.21
79.38	19.4	-4.18	4.76
79.42	20.31	-1.78	2.18
79.46	19.68	-0.09	0.01
79.5	19.9	0.83	-0.2
79.54	21.61	1.29	-2.07
79.58	21.55	2.55	-3.43
79.62	20.94	1.99	-2.89
79.66	22.93	3.01	-2.9
79.7	22.07	1.41	-5.85
79.74	22.42	2.26	-5.59
79.78	22.37	0.5	-5.84
79.82	21.23	-0.79	-5.43
79.86	21.92	-2.59	-3.87
79.9	21.42	-3.54	-5.89
79.94	21.03	-0.16	-3.72
79.98	21.19	-2.46	-0.99
80.02	19.72	-1.85	-0.75
80.06	19.91	-5.49	-2.02
[truncated: 1,010 more rows]
