# Supplementary material for: Mean flow and turbulence structure over exposed roots on a forested floodplain: Insights from a controlled laboratory experiment
Source: PLoS One. 2020 Feb 26;15(2):e0229306. doi: 10.1371/journal.pone.0229306 (PMC7043746; doi:10.1371/journal.pone.0229306)
Supplement: S1 File — (ZIP) [file pone.0229306.s001.zip › data_and_scripts/velocity_data/t21_115_replaced.csv]

0.02	30.27	12.93	2.13
0.06	26.36	9.87	0.31
0.1	25.98	3.29	-1.05
0.14	25.46	3.68	1.63
0.18	27.62	2.77	2.94
0.22	27.82	3.85	3.87
0.26	28.37	4.27	-1.39
0.3	29.39	6.06	-1.38
0.34	26.35	4.24	-5.17
0.38	32.12	2.5	-3.93
0.42	25.72	-1.15	-5.72
0.46	24.89	-1.13	-4.82
0.5	24.44	1.36	-2.7
0.54	23.11	5.34	-3.6
0.58	21.86	5.16	-2.5
0.62	20.96	3.59	-0.35
0.66	21.63	5.92	1.32
0.7	20.62	4.75	-0.07
0.74	17.14	2.78	-0.84
0.78	17.69	0.38	-4.9
0.82	15.84	-1.97	-0.96
0.86	13.7	-1.23	1.05
0.9	18.18	-1.12	1.61
0.94	16.94	-3.54	-0.01
0.98	18.23	-4.19	-2.31
1.02	15.59	-3.04	-4.19
1.06	20.46	-1.95	-5.92
1.1	18.33	0.01	-2.2
1.14	27.52	0.26	-0.48
1.18	26.61	5.91	0.48
1.22	25.72	5.52	-0.9
1.26	26.24	5.59	2.61
1.3	24.84	5	4.22
1.34	26.67	7.61	4.26
1.38	25.16	9.35	3.64
1.42	23.21	12.74	0.71
1.46	20.06	6.06	-0.83
1.5	22.1	2.36	-0.98
1.54	18.06	1.86	-1.6
1.58	19.12	0.98	3.11
1.62	20.05	0.98	5.13
1.66	21.08	-5.31	6.14
1.7	20.45	-4.7	3.89
1.74	25.39	-6.96	-3.09
1.78	24.53	-3.59	-7.05
1.82	22.72	-3.76	-9.93
1.86	23.4	-5.62	-10.1
1.9	20.04	-6.89	-9.19
1.94	20.06	-2.08	-9.37
1.98	20.44	1.09	-6.29
2.02	24.76	-5.04	-5.63
2.06	23.63	0.14	-4.58
2.1	19.93	-2.46	-2.93
2.14	17.51	-3.5	-5.48
2.18	16.51	-4.1	-6.11
2.22	20.2	-2.76	-3.3
2.26	19.77	0.29	-1.9
2.3	24.17	-4.81	0.29
2.34	28.12	0.79	3.78
2.38	25.15	1.31	3.27
2.42	26.12	0.9	2.16
2.46	25.09	2.76	5.31
2.5	22.87	3.97	5.16
2.54	22.59	2.98	7.33
2.58	22.4	3.15	7.33
2.62	26.92	4.24	7.48
2.66	23.32	4.23	8.17
2.7	23.64	4.11	9.57
2.74	21.97	3.44	9.92
2.78	20.44	3.17	10.34
2.82	16.71	6.12	9.18
2.86	18.41	4.27	10.72
2.9	18.87	4.72	12.16
2.94	18.692	3.1307	5.2632
2.98	18.471	2.5719	3.867
3.02	18.284	1.9698	2.4041
3.06	17.4	3.69	-0.36
3.1	16.78	8.85	-3.27
3.14	17.878	0.02851	-2.0129
3.18	14.21	-4.34	-3.6
3.22	17.682	-1.253	-4.6097
3.26	17.49	-9.84	-11.54
3.3	18.38	-6.93	-8.07
3.34	17.25	-2.35	-7.88
3.38	15.83	-1.85	-6.13
3.42	15.91	-3.14	-5
3.46	20.29	-0.15	-4.18
3.5	20.98	-2.49	-6.93
3.54	17.64	-2.69	-7.53
3.58	18.86	-4.41	-2.47
3.62	13.96	-5.36	0
3.66	13.59	-4.17	-0.03
3.7	13.92	-2.47	0.5
3.74	16.64	-0.87	0.83
3.78	15.18	-6.3	0.53
3.82	15.03	-5.44	0.48
3.86	12.46	0.78	3.89
3.9	15.61	0.92	4.1
3.94	14.85	-1.3	1.45
3.98	12.03	-1.61	1.6
4.02	10.6	-0.47	0.19
4.06	11.08	-2.14	0.47
4.1	15	0.52	1.25
4.14	13.81	-0.3	-0.32
4.18	16.34	-2.32	-1.69
4.22	15.3	-0.35	-2.76
4.26	19.52	0.8	-1.34
4.3	19.13	3.23	-0.33
4.34	21.89	4.58	1.8
4.38	23.24	3.14	4.96
4.42	22.97	4.47	10.3
4.46	21.65	2.7	9.34
4.5	23.57	7.15	3.32
4.54	26.26	3.09	0.58
4.58	26.05	4.99	-1.71
4.62	21.71	4.81	-0.99
4.66	21.11	3.64	4.04
4.7	21.68	0.9	-2.41
4.74	20.55	-0.51	-2.37
4.78	23.82	-1.77	-2.36
4.82	21.51	-0.89	-2.74
4.86	24.21	-0.65	-2.96
4.9	23.13	3.11	1.06
4.94	22.58	7.05	0.64
4.98	19.96	6.46	-1.62
5.02	17.73	2.42	-3.24
5.06	16.18	6	-3.99
5.1	14.09	5.1	-4.46
5.14	18.59	3.09	-3.76
5.18	17.05	1.46	-4.09
5.22	16.85	1.74	-2.15
5.26	17.59	3.23	-3.09
5.3	14.42	2.69	-2.54
5.34	11.82	2.7	-1.25
5.38	13.84	5.4	1.15
5.42	13.8	3	-0.84
5.46	17.88	4.54	-1.25
5.5	21.27	-0.02	0.53
5.54	19.75	2.08	-3.25
5.58	19.96	6.27	3.4
5.62	17.26	7.51	6.95
5.66	17.73	6.61	5.43
5.7	18.95	3.34	1.74
5.74	20.23	-1.23	-4.79
5.78	18.92	-2	-6.3
5.82	23.32	-1.46	-6.54
5.86	23.57	-0.74	-4.06
5.9	23.1	-1.04	-2.67
5.94	21.92	-1.44	1.01
5.98	22.04	-1.75	0.68
6.02	23.92	-2.86	1.67
6.06	27.65	2.43	-0.02
6.1	26.31	2.98	1.01
6.14	26.38	2.73	2.02
6.18	27.42	2.49	3.59
6.22	27.58	2.94	5.16
6.26	27.88	2.49	3.95
6.3	27.35	-0.6	-0.29
6.34	25.45	2.82	-2.98
6.38	26.65	2.27	-0.75
6.42	28.8	2.94	-2.72
6.46	28.05	2.75	-7.27
6.5	24.95	2.94	-8.13
6.54	25.37	2.1	-8.3
6.58	18.75	5.59	-5.3
6.62	24.914	4.8174	0.59259
6.66	22.9	3.86	8.67
6.7	22.03	2.02	6.53
6.74	25.483	5.8732	4.9183
6.78	24.01	13.69	8.37
6.82	25.01	8.49	8.8
6.86	26.14	8.07	9.01
6.9	28.67	6.95	9
6.94	30.09	6.9	8.73
6.98	27.88	-1.27	9.44
7.02	28.64	1.6	10.13
7.06	32.32	4.07	10.63
7.1	29.5	2.54	9.27
7.14	29.38	0.53	5.28
7.18	26.72	-0.56	1.66
7.22	28.87	0.42	3.72
7.26	33.37	-2.12	2.05
7.3	31.19	-5.06	3.53
7.34	31.66	-3.67	3.03
7.38	31.27	-3.01	0.23
7.42	30.48	-0.36	1.84
7.46	26.39	-1.74	0.95
7.5	26.48	-2.89	0.82
7.54	24.64	-2.72	0.87
7.58	29.01	-2.01	1.9
7.62	23.96	-5.5	-0.33
7.66	26.386	-1.2889	0.17646
7.7	25.767	-0.5885	0.035916
7.74	26.91	3.83	0.55
7.78	25.02	0.11	-2.4
7.82	23.41	-0.4	-3.85
7.86	23.28	2.07	-3.37
7.9	21.88	3.21	1.93
7.94	22.49	3.91	2.76
7.98	21.71	6.81	3.81
8.02	21.42	12.76	-1.28
8.06	16.81	10.69	-3.01
8.1	16.51	6.07	0.31
8.14	15.12	11.44	-2.24
8.18	17.37	11.94	-0.81
8.22	19.33	10.65	0.62
8.26	16.99	7.9	-0.75
8.3	15.39	4.9	-2.2
8.34	16.56	10.48	0.38
8.38	20.16	6.08	-0.06
8.42	16.72	0.5	-6.38
8.46	21.04	8.0918	2.7836
8.5	21.958	8.155	3.9075
8.54	22.867	8.1988	4.9654
8.58	23.734	8.209	5.9056
8.62	26.28	9.15	7.55
8.66	32.79	7.63	10.53
8.7	32.17	10.3	8.01
8.74	29.32	11.84	7.41
8.78	25.14	6.74	7.21
8.82	24.65	6.84	6.86
8.86	20.33	5.01	5.82
8.9	19.4	4.21	3.75
8.94	19.18	3.99	-1.14
8.98	22.16	3.46	-5.87
9.02	23.67	2.11	-7.73
9.06	25.73	0.71	-7.76
9.1	24.96	-1.42	-6.9
9.14	26.94	-1.16	-5.23
9.18	25.99	0.23	-0.84
9.22	28.6	-3.53	-3.35
9.26	30.05	-0.93	-2.7
9.3	30.18	0.7	-2.63
9.34	29.92	-0.27	-2.48
9.38	29.9	-0.27	-2.68
9.42	31.37	0.38	-2.17
9.46	28.99	0.68	-2.14
9.5	29.88	1.14	-2.26
9.54	28.37	1.23	-2.38
9.58	29	0	-3.89
9.62	25.96	-0.04	-1.53
9.66	29.02	0.82	0.47
9.7	30.66	2.22	-1.83
9.74	30.52	3.88	1.09
9.78	29.32	3.25	-0.59
9.82	27.81	2.9	0.55
9.86	26.27	1.18	2.6
9.9	21.76	-1.33	-0.57
9.94	26.07	4.82	-2.23
9.98	20.97	6.68	2.48
10.02	22.67	1.81	4.21
10.06	22.9	-0.66	-0.7
10.1	23.17	-1.23	-0.21
10.14	25.83	-3.04	1
10.18	23.22	0.23	4.18
10.22	25.07	1.29	2.19
10.26	23.71	1.57	0.54
10.3	25.64	-0.69	1.33
10.34	25.71	-4.88	1.55
10.38	20.17	-6.65	-4.24
10.42	21.53	-6.18	-4.61
10.46	21.79	-5.11	-5.29
10.5	20.09	-4.96	-5.48
10.54	18.83	-4.35	-3.21
10.58	19.39	-3.34	-1.25
10.62	17.36	-4.13	-0.69
10.66	20.83	-2.31	1.31
10.7	24.84	-1.89	8.88
10.74	22.74	-3.81	11.39
10.78	21.68	-2.86	13.9
10.82	25.78	1.75	11.85
10.86	23.96	2.48	6.69
10.9	26.18	1.71	5.79
10.94	29.47	1.28	2.11
10.98	25.19	6.23	0.45
11.02	20.41	9.21	3.6
11.06	20.32	2.16	0.78
11.1	21.5	2.73	-1.7
11.14	20.7	1.67	-1
11.18	22.62	1.31	-1.34
11.22	22.63	1.62	-1.94
11.26	23.02	2.31	1.72
11.3	22.27	3.55	-0.95
11.34	21.92	0.48	-2.71
11.38	18.92	3.41	-1.61
11.42	21.58	0.9	-1.88
11.46	22.24	0.07	-3.26
11.5	22.53	-2.26	-2.55
11.54	22.86	-4.11	-2.89
11.58	24.41	-4.1	-2.53
11.62	28.24	-2.13	-3.28
11.66	25.54	0.44	-7.91
11.7	27.45	3.86	-7.97
11.74	26.59	10.49	-7.64
11.78	23.76	1.33	-6.6
11.82	20.55	3.67	-4.89
11.86	22.02	0.94	-3.9
11.9	23.36	-1.37	-1.28
11.94	25.4	-1.25	2.64
11.98	26.01	-4.55	3.59
12.02	25.36	-3.76	4.94
12.06	21.16	0.2	7.46
12.1	21.06	-8.66	4.27
12.14	22.95	-8.48	3.17
12.18	19.84	-8.68	-2.04
12.22	19.44	-1.27	2.57
12.26	20.19	-4.3	2.46
12.3	23.69	-2.2	1.96
12.34	22.84	-3.09	1.73
12.38	24.38	-4.7	5.43
12.42	21.85	-3.3	4.79
12.46	19.85	-2.94	4.36
12.5	15.3	-3.56	0.78
12.54	19.25	0.41	4.25
12.58	24.2	-0.23	2.25
12.62	22.6	-2.23	0.46
12.66	23.81	0.38	1.98
12.7	25.58	4.28	1.42
12.74	27.42	4.06	2.09
12.78	27.37	6.41	2.46
12.82	26.96	7.72	3.43
12.86	26.55	7.52	4.78
12.9	26.64	6.67	8.36
12.94	24.36	5.08	8.88
12.98	25.17	5.01	8.1
13.02	23.13	1.32	6.44
13.06	21.07	1.19	7.9
13.1	19.49	-1.37	7.3
13.14	21.39	2.34	8.51
13.18	23.5	3.94	13.45
13.22	22.83	-1.73	13.34
13.26	24.24	3.71	11.74
13.3	21.07	0.13	8.82
13.34	20.27	-0.76	4.16
13.38	17.43	0.68	4.08
13.42	18.51	-0.82	2.97
13.46	15.22	1.67	1.69
13.5	16.53	0.81	3.21
13.54	19.25	2.91	3.66
13.58	19.51	5.99	6.91
13.62	24.06	4.36	4.04
13.66	18.54	5.55	3.2
13.7	21.35	4.55	1.11
13.74	22.78	2.96	-0.21
13.78	23.2	5.2	-1.92
13.82	20.58	4.96	-1.31
13.86	24.92	3.83	1.07
13.9	25.328	8.034	0.31992
13.94	25.729	8.474	0.1281
13.98	29.56	13.69	-1.73
14.02	29.14	12.94	0.65
14.06	27.12	10.83	0.09
14.1	28.61	6.99	-0.24
14.14	25.93	4.3	-1.87
14.18	26.01	4.03	-2.44
14.22	23.15	10.11	0.68
14.26	23.83	10.06	1.12
14.3	16.25	5.67	-0.16
14.34	20.16	4.75	-2.65
14.38	23.57	-0.63	-1.08
14.42	22.78	0.82	-4.67
14.46	23.57	0.48	-5.42
14.5	26.5	0.57	-7.54
14.54	21.8	-3.29	-10.65
14.58	22.57	-3.91	-9.06
14.62	24.25	-3.05	-7.97
14.66	23.2	-4.25	-7.09
14.7	22.03	-4.17	-2.98
14.74	21.76	-4.54	-6.03
14.78	18.78	-4.82	-5.45
14.82	17.17	-3.21	-3.89
14.86	14.98	-0.45	-2.34
14.9	16.84	-2.7	1.07
14.94	16.84	-1.74	1.13
14.98	18.98	-2.86	-0.49
15.02	21.03	-0.36	-0.78
15.06	18.15	0.2	-0.65
15.1	19.62	-0.34	-1.68
15.14	18.08	-1.79	-1.84
15.18	19.14	-2.65	-4.1
15.22	18.83	3.1	-2
15.26	22.45	4.09	-2.95
15.3	24.21	1.96	-1.22
15.34	25.47	1.45	-3.38
15.38	28	1.8	-5.81
15.42	23.786	5.1007	0.85804
15.46	23.71	13.86	-1.7
15.5	29.01	11.31	2.29
15.54	25.08	10.21	5.78
15.58	21.71	5.91	7.18
15.62	20.78	3	8.54
15.66	20.03	1.33	9.05
15.7	22.25	1.99	11.3
15.74	16.84	-2.05	9.59
15.78	17.67	1.06	7.29
15.82	17.75	-0.9	4.93
15.86	17.7	-0.15	5.51
15.9	19.25	1.21	7.04
15.94	19.78	-2.67	6.85
15.98	15.53	-2.52	8.19
16.02	20.37	-1.03	10.43
16.06	23.49	-2.26	9.75
16.1	23.64	-5.34	7.84
16.14	25.148	-1.7349	1.026
16.18	31.16	-5.11	-4.85
16.22	29.85	-5.05	-5.57
16.26	31.08	-2.63	-5.53
16.3	26.09	-3.57	-3.24
16.34	28.36	1.72	-6.15
16.38	27.59	4.01	-6.7
16.42	33.39	6.67	-8.74
16.46	29.84	6.24	-5.03
16.5	28.82	4.68	0.06
16.54	28.75	4.12	-3.81
16.58	27.8	0.86	-5.39
16.62	24.63	-3.42	-3.29
16.66	20.98	-3.14	-1.11
16.7	28.256	1.6711	-5.2581
16.74	28.52	1.2602	-5.3981
16.78	24.67	-2.71	-7.91
16.82	29.54	-0.78	-6.18
16.86	32.97	2.96	-9.39
16.9	33.39	4.46	-7.37
16.94	32.25	3.24	-5.82
16.98	29.95	0.2	-3.07
17.02	30.63	1.7	-3.01
17.06	27.13	-0.57	-2.53
17.1	26.84	1.1	-2.77
17.14	29.9	2.85	-1.7
17.18	29.41	6.06	-0.54
17.22	28.1	4.83	-1.79
17.26	28.11	8.88	0.78
17.3	24.24	9.56	3.51
17.34	27.89	4.74	3.21
17.38	26.96	4.07	2.42
17.42	27.94	5.75	1.87
17.46	28.82	2.91	-0.36
17.5	27.42	0.44	-3.35
17.54	29.8	1.64	-2.05
17.58	32.32	2.72	-2
17.62	30.84	1.28	-2.57
17.66	31.36	0.13	-2.67
17.7	32.89	0.52	-1.66
17.74	31.12	1.03	-2.35
17.78	31.78	4.63	2.67
17.82	26.58	5.37	5.05
17.86	28.31	5.59	4.45
17.9	30.24	5.45	2.07
17.94	28.56	6.71	2.13
17.98	27.35	8.34	4
18.02	25.54	9.51	2.82
18.06	22.54	5.92	2.79
18.1	23.02	2.35	3.95
18.14	27.75	4.1	2.58
18.18	31.24	3.44	1.37
18.22	29.28	3.8	6.22
18.26	24.57	3.07	11.08
18.3	26.52	3.57	11.73
18.34	28.63	-1.49	9.17
18.38	30.2	0.08	4.45
18.42	28.47	-0.27	0.83
18.46	28.64	-1.32	-1.1
18.5	29.1	-3.81	-3.93
18.54	25.97	-4.82	-8.74
18.58	20.23	-3.18	-8.48
18.62	18.17	-4.16	-10.91
18.66	18.22	-1.22	-10.04
18.7	19.81	-4.39	-8.36
18.74	18.99	-2.28	-9.69
18.78	17.12	-2.56	-8.56
18.82	13.8	-3.47	-8.11
18.86	15.39	-1.66	-8.06
18.9	17.64	-0.03	-7.57
18.94	15.17	-1.94	-8.63
18.98	17.81	1.02	-7.48
19.02	18.65	-0.34	-7.46
19.06	21.4	0.69	-7.68
19.1	20.03	0.24	-7.33
19.14	17.63	0.86	-5.31
19.18	19.78	2.78	-1.4
19.22	21.06	4.69	-0.73
19.26	20.68	5.61	3.4
19.3	23.04	6.1	3.29
19.34	22.51	5.47	3.03
19.38	23.76	2.79	1.14
19.42	22.01	2.34	-0.93
19.46	21.8	2.1	-0.24
19.5	20.41	-0.52	2.83
19.54	20.55	-0.14	5.43
19.58	19.98	-3.47	1.7
19.62	17.94	-6.14	-1.88
19.66	16.29	-6.78	-3.5
19.7	17.11	-8.56	-6.03
19.74	18.55	-7.42	-3.93
19.78	20.3	-3.3	-1
19.82	22.51	-2.05	5.5
19.86	23.06	0.87	3.5
19.9	21.87	7.66	4.1
19.94	26.47	2.19	1.06
19.98	29.11	1.24	2.71
20.02	30.35	6.15	5.81
20.06	29.02	2	6.32
20.1	25.81	5.46	8.52
20.14	26.71	4.24	9.21
20.18	25.1	7.09	8.65
20.22	27.078	0.3665	2.4292
20.26	27.46	-5.78	0.53
20.3	29.02	-5.8	-0.29
20.34	24.5	-7.97	-4.18
20.38	25.19	-5.41	-5.87
20.42	21.94	-5.35	-4.88
20.46	21.77	-3.66	-4.22
20.5	20.82	-4.43	-4.55
20.54	20.31	-3.66	-3.34
20.58	18.92	-2.4	-2.47
20.62	19.6	-4.68	-3.96
20.66	17.91	-4.16	-2.92
20.7	17.21	-5.9	-1.71
20.74	18.06	-2.69	-2.09
20.78	18.77	-4.16	-2.28
20.82	16.55	-4.73	-4.43
20.86	17.36	-6.23	-3.93
20.9	22.1	-5	-6.11
20.94	18.93	-4.97	-6.71
20.98	18.28	-7.53	-2.69
21.02	18.76	-7.1	-0.34
21.06	20.91	-4.62	2.53
21.1	23.08	-4.85	2.73
21.14	23.91	-5.24	1.4
21.18	21.25	-3.66	-0.71
21.22	22.38	-1.57	2.23
21.26	21.3	-1.05	2.28
21.3	20.05	0.44	0.91
21.34	17.91	3.09	-0.03
21.38	18.38	4.68	1.74
21.42	17.91	0.48	2.09
21.46	18.74	-3.66	2.34
21.5	17.02	-4.98	1.01
21.54	14.84	-5.2	0.17
21.58	16.21	3.4	2.06
21.62	20.67	5.46	4.63
21.66	23.8	3.03	0.84
21.7	24.91	3.4	3.64
21.74	24.02	1.55	-2.03
21.78	20.91	-1.4	-4.17
21.82	18.71	-3.69	0
21.86	19.64	-2.87	0.16
21.9	20.89	1.58	2.1
21.94	19.13	-0.84	-0.88
21.98	19.94	-3.84	0.23
22.02	25.21	-2	-5.14
22.06	24.71	2.95	1.74
22.1	24.331	3.808	2.1165
22.14	26.26	12.74	6.14
22.18	25.68	7.45	8.06
22.22	22.43	7.54	6.72
22.26	27.8	8.16	2.55
22.3	27.63	8.4	0.94
22.34	30	5.66	1.67
22.38	29.06	3.89	-0.27
22.42	29.59	0.27	-5.96
22.46	23.82	0.42	-8.84
22.5	26.34	0.45	-7.43
22.54	24.68	-5.28	-9.12
22.58	23.76	-3.29	-7.91
22.62	23.94	-1.71	-6.33
22.66	21.68	2.55	-2.75
22.7	23.29	0.94	-7.31
22.74	21.71	-1.1	-7.72
22.78	22.37	-0.71	-7.46
22.82	22.72	0.46	-4.86
22.86	24.2	-0.92	-6.3
22.9	23.26	-3.66	-9.82
22.94	22.14	0.9	-7.55
22.98	21.81	-1.4	-1.19
23.02	19.17	1.46	-0.54
23.06	19.51	1.47	4.53
23.1	20.94	2.82	2.24
23.14	22.61	0.03	2.13
23.18	21.36	-1.78	3.41
23.22	20.11	2.14	2.34
23.26	19.12	0.26	0.66
23.3	22.01	-3.9	-2.05
23.34	24.89	-2.44	-3.48
23.38	26.11	0.05	-4.25
23.42	24.86	1.11	-4.37
23.46	25.25	1.16	-6.01
23.5	28.54	1.15	-4.08
23.54	28.4	2.13	-1.34
23.58	28.52	3.81	0.23
23.62	28.11	2.96	-0.54
23.66	24.73	2.04	-2.29
23.7	24.33	6.12	-0.14
23.74	22.96	5.36	-0.06
23.78	23.24	6.51	0.83
23.82	20.83	3.47	2.35
23.86	22.99	5.49	0.8
23.9	23.16	2.66	0.75
23.94	19.34	1.85	5.02
23.98	21.86	2.43	4.27
24.02	23.44	5.16	4.89
24.06	24.99	5.56	6.65
24.1	24.7	8.57	3.01
24.14	22.07	6.59	4.75
24.18	23.67	4.97	4.59
24.22	26.62	2.11	6.71
24.26	27.33	3.19	5.93
24.3	29.4	5.33	7.77
24.34	34.15	1.66	7.27
24.38	33.34	0.56	5.59
24.42	33.56	-0.24	2.06
24.46	30.59	0.27	2.67
24.5	35.15	-3.51	0.68
24.54	29.76	-6.7	0.86
24.58	33.62	-2.26	1.75
24.62	31.9	-5.61	2.04
24.66	33.33	-7.85	4.47
24.7	30.402	-2.0764	3.4894
24.74	29.411	-1.5585	3.8905
24.78	29.07	4.58	4.22
24.82	26.79	0.7	5.7
24.86	28.37	1.03	6.32
24.9	25.97	5.38	5.07
24.94	22.83	0.51	5.79
24.98	18.57	-3.03	11.78
25.02	19.9	2.34	5.7
25.06	25.04	6.6	4.48
25.1	26.66	4.95	4.97
25.14	22.44	6.8	3.46
25.18	22.3	6.59	6.44
25.22	20.92	4.06	8.3
25.26	22.84	3.11	5.05
25.3	20	1.69	4.32
25.34	21.63	2.66	3.41
25.38	21.65	2.84	7.47
25.42	25.492	3.7819	1.6949
25.46	26.362	3.5407	0.91813
25.5	26.03	2.28	-3.1
25.54	26.82	3.27	-3.42
25.58	29.53	1.86	-2.47
25.62	32.55	5.33	-0.9
25.66	33.48	1.54	1.2
25.7	32.68	4.53	-1
25.74	30.57	3.61	-2.77
25.78	28.76	3.46	-3.83
25.82	28.52	4.2	-3.45
25.86	30.6	5.13	-0.58
25.9	30.58	4.54	-0.03
25.94	28.63	4.88	0.18
25.98	27.36	5.79	1.22
26.02	26.68	6.4	0.83
26.06	26.55	6.34	0.86
26.1	28.91	9.46	-0.38
26.14	27.3	9.34	-3.94
26.18	23.62	8.42	3.29
26.22	27.68	9.23	2.61
26.26	29.47	8.18	2.15
26.3	25.47	4.72	0.41
26.34	23.2	1.33	-3.24
26.38	24.27	-0.53	-5.41
26.42	24.62	2.56	-4.42
26.46	18.68	2.64	1.6
26.5	18.81	-0.4	6.98
26.54	18.28	1.06	4.09
26.58	23.73	3.19	4.6
26.62	22.18	0.89	-1.58
26.66	21.44	1.2407	2.8849
26.7	21.24	5.07	8.66
26.74	23.29	5.9	11.91
26.78	24.36	4.99	9.71
26.82	25.47	0.29	9.57
26.86	21.429	1.3078	0.14899
26.9	21.572	1.4244	-0.4706
26.94	22.47	-0.66	-6.48
26.98	17.66	0.02	-9.51
27.02	22.11	0.66	-5.6
27.06	20.67	-0.77	-4.94
27.1	19.65	-1.37	-5.29
27.14	23.64	2.29	-4.87
27.18	27.59	7.13	-4.22
27.22	24.46	3.63	-4.43
27.26	26.32	0.8	-4.19
27.3	23.32	3.95	-2.32
27.34	25.86	4.14	-0.78
27.38	27.61	1.99	-1.06
27.42	26.35	7.26	0.4
27.46	27.74	-1.07	-4.25
27.5	27.24	-3.07	-7.73
27.54	28.85	-3.43	-6.78
27.58	27.92	-2.89	-7.64
27.62	30.42	-0.47	-7.64
27.66	27.61	1.31	-5.26
27.7	26.6	-4.93	-5.71
27.74	34.537	2.1144	-3.4012
27.78	34.775	2.3544	-3.0732
27.82	39.57	0.18	-1.2
27.86	41.86	1.63	-3.21
27.9	42.08	4.52	-1.75
27.94	34.695	3.3817	-1.4805
27.98	34.453	3.6443	-1.0372
28.02	33.91	8.05	1.26
28.06	35.38	7.6	0.53
28.1	35.59	7.09	-0.08
28.14	35.27	5.85	0.89
28.18	33.12	-1.02	0.02
28.22	29.99	1.92	-0.92
28.26	29.05	5.5	-0.52
28.3	32.5	6.53	-0.39
28.34	33.58	10.15	-0.52
28.38	32.98	11.34	0.74
28.42	28.49	5.9056	3.2853
28.46	31.57	10.32	11.05
28.5	26.98	9.96	8.67
28.54	23.71	8.72	10.36
28.58	23.89	6.96	10.81
28.62	19.88	7.27	7.27
28.66	19.15	6	8.5
28.7	20.1	1.85	5.82
28.74	23.94	3.79	6.82
28.78	23.694	5.5051	2.9357
28.82	23.42	5.258	2.5071
28.86	23.225	4.9623	1.9823
28.9	21.8	-0.66	-9.32
28.94	21.53	3.33	-7.53
28.98	21.48	3.06	-6.62
29.02	23.38	2.61	-3.35
29.06	25.69	-0.09	-2.97
29.1	26.63	-1.32	-5.02
29.14	27.61	-0.9	-6.04
29.18	31.07	-0.75	-7.52
29.22	30.17	-3.76	-12.03
29.26	26.33	-2.28	-10.6
29.3	26.88	2.84	-7.45
29.34	24.71	4.55	-3.87
29.38	26.05	5.59	-4.19
29.42	26.41	3.79	-8.62
29.46	22.51	3.66	-6.98
29.5	23.35	4.65	0.67
29.54	21.68	4.78	0.05
29.58	18.77	1.84	0.07
29.62	18.5	-1.02	1.89
29.66	23.25	-2.88	1.55
29.7	23.55	-2.53	-1.43
29.74	22.68	-3.45	-2.47
29.78	21.59	-0.39	-4.82
29.82	23.14	1.33	-1.28
29.86	22.5	0.74	-1.79
29.9	21.09	0.26	-1.93
29.94	21.7	5.64	2.49
29.98	18.28	1.72	-0.14
30.02	18.77	-3.56	-2.11
30.06	18.7	-3.48	-3.79
30.1	18.24	-3.36	-2.07
30.14	19.95	-3.27	-3
30.18	24.92	1.42	-3.68
30.22	23.35	1.09	-5
30.26	21.99	-0.18	-5.26
30.3	25.68	0.49	-4.28
30.34	24.206	0.82292	3.2268
30.38	24.819	1.3357	4.9886
30.42	27.3	2.26	12.97
30.46	26.17	1.06	12.92
30.5	26.92	4.48	11.79
30.54	26.4	4.44	11.97
30.58	26.14	4.32	12.43
30.62	25.05	4.43	12.43
30.66	24.37	1.96	14.18
30.7	26.99	2.32	15.98
30.74	25.62	2.66	16.44
30.78	22.05	1.09	15.03
30.82	20.04	1.6	13.53
30.86	25.3	3.71	14.52
30.9	28.25	1.45	17.02
30.94	25.59	3.03	16.19
30.98	22.76	3.52	15.25
31.02	26.87	2.6	16.26
31.06	24.53	1.76	13.9
31.1	22.74	6.09	11.88
31.14	23.97	5.34	12.02
31.18	23.7	4.79	12.08
31.22	25.54	3.36	13.91
31.26	27.51	3.15	15.68
31.3	26.6	4.62	16.98
31.34	32.82	5.67	16.99
31.38	29.27	7.74	15.32
31.42	28.44	4.96	14.23
31.46	25.14	5.45	10.34
31.5	26.64	4.02	10.89
31.54	22.14	5.93	11.3
31.58	23.49	4.59	12.06
31.62	25.99	3.52	13.93
31.66	21.39	3.77	13.03
31.7	21.56	4.85	10.99
31.74	19.63	6.03	8.46
31.78	21.15	6.68	4.73
31.82	21.55	6.43	3.34
31.86	21.16	2.24	4.5
31.9	20.42	1.98	4.45
31.94	20.97	2.09	9.34
31.98	19.29	0.95	10.27
32.02	17.58	0.33	12.11
32.06	21.04	1.14	12.93
32.1	24.24	5.93	9.95
32.14	26.38	4.36	4.54
32.18	20.71	3.74	-0.44
32.22	21	1.99	-2.13
32.26	20.69	4.48	-3.98
32.3	16.21	4.3	-3.06
32.34	20.24	3.19	-2.48
32.38	19.4	3.95	-3.12
32.42	21.25	6.75	0.17
32.46	23.45	2.26	4.13
32.5	23.74	0.05	3.42
32.54	22.22	-1.85	0.87
32.58	24.39	-1.4	2.79
32.62	22.7	-1.87	6.06
32.66	20.75	-3.94	6.47
32.7	22.13	-5.45	7.42
32.74	21.9	-2.74	6.24
32.78	23.03	0.23	3.15
32.82	22.81	-0.61	-0.63
32.86	19.59	0.79	-1.47
32.9	20.24	3.25	-0.8
32.94	26.4	4.22	-2.61
32.98	25.55	2.46	-4.36
33.02	25.84	1.36	-6.6
33.06	26.19	5.11	-3.42
33.1	27.26	5.65	0.08
33.14	27.68	6.03	1.03
33.18	29.54	7.83	0.83
33.22	28.12	4.59	1.49
33.26	28.52	1.53	0.99
33.3	28.86	0.65	1.09
33.34	32.2	-0.26	-0.33
33.38	32.3	3.03	-0.92
33.42	28.89	4.27	-2.71
33.46	27.3	4.53	0
33.5	28.9	2.78	2.37
33.54	29.02	3.35	3.52
33.58	29.51	0.5	1.66
33.62	24.11	-1.36	0.24
33.66	22.93	-3.87	-0.28
33.7	26.45	-7.77	-1.36
33.74	25.25	-6.72	0.82
33.78	22.21	-6.46	0.69
33.82	20.65	-6.99	-0.38
33.86	18.04	-4.82	-2.29
33.9	17.46	-1.91	-1.94
33.94	14.24	-2.17	-2.12
33.98	18.23	1.35	-1.36
34.02	22.53	-0.07	-2.23
34.06	25.2	-1.91	-6.53
34.1	24.94	3.82	-3.13
34.14	29.04	-0.13	-0.42
34.18	27.47	3.02	0.66
34.22	26.46	5.21	-0.9
34.26	26.35	3.32	1.75
34.3	26.11	1.83	1.69
34.34	27.72	2.79	2.81
34.38	27.23	5.4	3
34.42	27.43	4.02	4.36
34.46	26.08	2.51	3.11
34.5	26.43	2.46	5.07
34.54	27.87	2.97	3.73
34.58	25.99	3.59	3.93
34.62	27.27	3.14	5.71
34.66	29.1	6.63	2.01
34.7	29.27	10.11	-1.73
34.74	33.18	11.21	-1.13
34.78	36.77	9.62	-6.56
34.82	30.07	2.13	-11.43
34.86	28.4	-2.55	-13.61
34.9	21.56	-4.62	-14.53
34.94	25.64	-2.79	-10.25
34.98	27.63	-0.83	-6.13
35.02	26.88	-2.8	-10.29
35.06	26.26	-2.44	-9.42
35.1	27.77	-0.48	-3.3
35.14	26.64	-6.19	-3.78
35.18	23.08	-3.65	-8.65
35.22	28.96	2.9	-2.21
35.26	31.67	3.03	-2.01
35.3	28.88	-1.03	-0.4
35.34	25.93	1.96	-0.54
35.38	28.73	0.42	-3.14
35.42	29.82	-0.87	-4.04
35.46	29.63	2.09	-5.59
35.5	28.89	2.81	-4.45
35.54	26.61	2.88	-2.4
35.58	26.64	-0.36	-1.38
35.62	24.12	-5.06	1.35
35.66	24.06	-7.67	3.46
35.7	23.73	-6.76	4.77
35.74	22.69	-8.44	6.43
35.78	20.38	-7.51	4.93
35.82	20.48	-5.94	0.92
35.86	19.37	-6.22	4.64
35.9	21.28	-4.33	0.67
35.94	22.47	-6.83	-4.76
35.98	21.81	-8.43	-2.97
36.02	21.47	-7.82	-2
36.06	21.4	-6.21	-3.21
36.1	21.81	-6.31	-4.02
36.14	21.03	-6.43	-3.25
36.18	19.19	-4.83	-2.8
36.22	21.71	-3.78	-3.95
36.26	21.09	-1.6	-4.16
36.3	20.46	-2.72	-2.73
36.34	21.42	-3.72	-4.26
36.38	21.83	-2.04	-2.83
36.42	20.55	-3.04	-1.41
36.46	19.34	-4.61	2.61
36.5	20.46	-3.21	1.99
36.54	20.95	-1.83	-0.4
36.58	20.76	0.04	1.27
36.62	20.85	0.9	0.53
36.66	20.9	2.02	-0.35
36.7	26.18	-0.3	-0.37
36.74	26.75	-0.48	-2.77
36.78	25.75	1.21	-4.07
36.82	26.16	3.96	-4.7
36.86	25.34	4.47	-5.39
36.9	24.74	2.11	-5.57
36.94	23.89	4.07	-7.4
36.98	24.13	6.61	-5.24
37.02	30.06	10.6	-2.27
37.06	26.309	4.1748	-0.20105
37.1	27.54	5.89	8.04
37.14	25.78	2.79	7.52
37.18	24.03	1.94	7.13
37.22	25.43	-0.87	5.7
37.26	25.39	2.16	1.01
37.3	25.41	5.13	2.75
37.34	28.84	1.79	3.03
37.38	24.35	1.55	3.12
37.42	25.84	2.28	2.83
37.46	22.33	-0.32	0.35
37.5	26.5	3.29	5.2
37.54	25.65	1.42	5.42
37.58	26.32	1.03	0.88
37.62	24.09	0.68	-0.63
37.66	25.15	2.88	5.1
37.7	25.57	2.19	3.85
37.74	26.55	4.12	1.44
37.78	26.33	4.58	0.55
37.82	27.02	6.56	0.17
37.86	28.67	4.13	-1.3
37.9	25.72	2.43	0.32
37.94	27.06	0.22	-1.31
37.98	28.25	-0.27	-4.36
38.02	24.79	0.88	-6.59
38.06	25.6	4.04	-3.3
38.1	28.59	2.58	-2.92
38.14	27.04	4.03	-2.62
38.18	22.78	4.26	0.92
38.22	24.66	3.28	4.09
38.26	27.83	0.44	8.02
38.3	29.32	-1.73	8.87
38.34	28.95	-5.52	6.03
38.38	23.9	-5.68	0.57
38.42	20.88	2.08	-1.79
38.46	20.04	3.05	-0.05
38.5	26.49	1.57	2.59
38.54	28.24	4.39	2.61
38.58	27.57	2.52	-0.36
38.62	26.38	1.54	-0.55
38.66	25.31	1.07	1.05
38.7	24.26	2.16	3.23
38.74	25.75	4.3	5.16
38.78	24.28	5.45	8.08
38.82	22.65	7.94	9.75
38.86	18.1	6.88	7.15
38.9	15.63	2.55	4.67
38.94	15.65	0.26	2.69
38.98	21.15	-5.84	-3.34
39.02	24.4	-7.09	-6.36
39.06	24.4	-4.52	-5.18
39.1	22.43	-3.84	-5.75
39.14	21.91	-3.3	-6.81
39.18	17.17	-1.61	-8.87
39.22	21.5	1.65	-6.68
39.26	23.64	4.12	-3.44
39.3	24.3	1.49	-2.76
39.34	21.77	-0.18	-3.75
39.38	16.14	-6.22	-5.51
39.42	15.97	-4.07	-6
39.46	14.71	-0.1	-2.34
39.5	16.61	2	-1.94
39.54	18.76	2.1	-0.38
39.58	21.06	2.22	0.64
39.62	21.33	-0.65	-1.28
39.66	20.14	0.37	1.29
39.7	17.97	-1.46	-2.01
39.74	18.78	-3.78	-3.38
39.78	19.18	-2.05	-2.42
39.82	21.19	-2.59	-5.63
39.86	21.35	-0.24	-3.15
39.9	24.56	-4.64	-2.03
39.94	25.25	-6.63	-4.55
39.98	21.82	-5.44	-4.12
40.02	23.91	-5.85	-1.22
40.06	28	-5.75	-0.87
40.1	25.43	-6.04	-2.06
40.14	24.09	-5.82	0.22
40.18	21.85	-3.36	1.42
40.22	23.47	-2.26	0.26
40.26	26.64	1.91	-1.16
40.3	27.74	0.53	-1.97
40.34	30.05	1.24	-3.35
40.38	32.83	0.56	-1.82
40.42	32.77	-0.92	-5.26
40.46	30.24	-0.59	-4.35
40.5	31.22	3.06	-3.79
40.54	27.15	-3.58	-4.57
40.58	27	-4.94	-4.73
40.62	30.4	-5.13	-5.64
40.66	27.83	1.24	-6.48
40.7	31.55	3.32	-1.2
40.74	35.44	5.46	2.7
40.78	33.28	5.66	0.03
40.82	32.62	7.98	2.3
40.86	33.88	9.29	3.17
40.9	34.26	8.27	2.55
40.94	33.83	9.21	2.64
40.98	31.25	7.07	3.2
41.02	27.74	5.07	7.39
41.06	32.15	5.41	8.13
41.1	26.68	4.78	5.52
41.14	23.44	6.65	4.57
41.18	24.42	4.56	8.26
41.22	26.23	3.52	8.82
41.26	25.71	1.94	10.62
41.3	24.65	-0.13	8.97
41.34	20.82	-1.62	6
41.38	17.71	-1.83	2.68
41.42	19.32	-0.57	-3.7
41.46	15.35	-2.02	-6.41
41.5	19.35	2.94	-4.12
41.54	18.39	3.85	-2.82
41.58	20.52	3.93	-3.37
41.62	23.16	3.17	-4.86
41.66	23.66	6.52	-0.48
41.7	21.01	6.97	0.44
41.74	23.2	4.39	2.04
41.78	22.55	4.66	-0.5
41.82	19.91	6.46	-0.6
41.86	17.07	6.63	-3.21
41.9	15.2	7.18	-2.27
41.94	16.04	9.92	1.56
41.98	20.52	5.31	-4.97
42.02	22.1	5.93	-4.31
42.06	21.86	4.83	-1.55
42.1	24.92	5.39	0.2
42.14	23.46	4.57	-2.33
42.18	24.16	4.93	-0.72
42.22	26.1	5.85	1.95
42.26	27.88	7.26	1.18
42.3	26.57	6.74	2.02
42.34	25.99	8	3.22
42.38	25.75	7.54	5.36
42.42	24.74	9.24	7.51
42.46	23.933	4.4901	4.0433
42.5	22.912	3.6129	4.0526
42.54	21.815	2.6854	3.9455
42.58	20.676	1.7297	3.7224
42.62	21.25	1.14	-2
42.66	22.24	-1.52	-0.39
42.7	20.04	-2.68	3.44
42.74	14.61	-0.12	4.98
42.78	15.98	-0.59	4.39
42.82	15.03	-0.94	4.6
42.86	11.23	-6.76	-2.01
42.9	10.63	-7.98	-7.33
42.94	9.92	-6.49	-4.8
42.98	13.82	-5.45	-5.12
43.02	15.24	-2.47	-7.87
43.06	18.65	-1.8	-5.03
43.1	17.2	-0.04	-3.85
43.14	17.16	-0.9	-4.32
43.18	16.66	3.6	-5.24
43.22	17.79	3.86	-4.24
43.26	18.78	3.82	-3.99
43.3	18.86	0.9	-1.4
43.34	19.38	1.79	-2.61
43.38	19.61	2.25	-2.83
43.42	20.15	2.39	-3.47
43.46	18.73	2.27	-4.13
43.5	17.49	-1.45	-5.54
43.54	23.694	3.6492	-2.5555
43.58	24.36	3.8	-6.61
43.62	26.67	4.41	-4.58
43.66	29.33	0.41	-0.13
43.7	29.07	2.35	-0.31
43.74	31.22	4.13	2.25
43.78	31.28	5.27	-0.34
43.82	31.06	6.48	-3.53
43.86	31.47	2.12	-4.75
43.9	31.7	1.03	-5.06
43.94	30.77	-1.91	-5.29
43.98	31.22	-5.5	-5.76
44.02	30.88	-6.27	-6.11
44.06	29.34	0.08	-5.03
44.1	28.76	1.03	-3.12
44.14	27.45	0.35	-2.38
44.18	27.473	0.29555	-3.4219
44.22	22.28	0.24	4.42
44.26	28.66	5.16	-1.1
44.3	23.08	1.6	-0.42
44.34	23.94	5.82	3.68
44.38	25.25	1.84	-4.35
44.42	26.07	-0.63	-7.22
44.46	30.77	-2.44	-6.92
44.5	22.6	-0.84	-2.76
44.54	25.08	2.01	0.89
44.58	30.47	3.37	0.41
44.62	23.97	-6.24	1.8
44.66	25.89	0.06	1.85
44.7	26.76	0.25	3.5
44.74	25.02	-1.25	-0.29
44.78	24.85	1.21	0.74
44.82	25.99	2.93	0.76
44.86	27.3	3.02	1.21
44.9	27.35	3.39	0.98
44.94	26.86	3.35	1.31
44.98	26.02	4	1.47
45.02	26.38	4.54	1.84
45.06	26.53	5.29	2.55
45.1	25.17	4.01	3.61
45.14	24.24	3.38	2.55
45.18	23.35	8.64	4.63
45.22	19.88	9.26	5.61
45.26	17.71	8.14	1.07
45.3	18.52	5.79	-3.07
45.34	17.45	5.33	-2.71
45.38	19.75	5.71	2.69
45.42	22.87	4.09	6.44
45.46	21.45	4.53	8.75
45.5	19.81	1.73	10.37
45.54	18.47	-0.14	7.99
45.58	18.54	-4.13	4.88
45.62	22.19	-7.16	4.27
45.66	23.26	-6.49	5.62
45.7	26.7	-3.34	1.87
45.74	23.357	1.3635	4.1314
45.78	23.179	2.4378	2.9435
45.82	22.884	3.5445	1.6651
45.86	29.79	8.15	7.92
45.9	27.83	7.39	2.66
45.94	24.92	9.11	0.44
45.98	19.33	8.15	-5.36
46.02	17.14	8.88	-8.5
46.06	15.6	8.08	-9.59
46.1	11.94	6.03	-8.15
46.14	14.33	7	-7.25
46.18	12.24	4.68	-6.91
46.22	13.03	1.11	-6.01
46.26	14.09	2.95	-5.41
46.3	14.36	-0.62	-5.46
46.34	15.67	1.29	-2.95
46.38	17.12	1.88	-4.93
46.42	17.35	-4.22	-6.02
46.46	21.84	3.72	2.63
46.5	19.01	4.79	4.27
46.54	18.54	3.34	1.18
46.58	19.43	4.27	0.08
46.62	18.59	8.74	2.7
46.66	20.97	4.57	2.81
46.7	20.08	7.06	5.42
46.74	21.77	5.33	5.27
46.78	21.46	10.57	2.25
46.82	21.26	4.89	1.76
46.86	19.6	-0.03	-1.5
46.9	16.36	4.67	-4.91
46.94	15.56	4.26	-4.37
46.98	17.29	2.16	-0.19
47.02	14.8	-2.71	0.44
47.06	13.54	-1.28	1.19
47.1	13.76	2.67	4.66
47.14	13.51	2.61	2.27
47.18	16.18	3.54	-1.68
47.22	18.88	5.3	-3.01
47.26	17.08	10.58	-0.4
47.3	18.35	7.1	1.85
47.34	17.61	6.04	4.22
47.38	15.88	4.59	3.68
47.42	17.02	10.14	2.91
47.46	17.12	11.3	4.81
47.5	12.35	11.49	1.36
47.54	11.75	9.72	-4.31
47.58	12	8.05	-7.14
47.62	12.23	3.94	-9.83
47.66	17.23	2.78	-8.4
47.7	17.91	3.45	-7.47
47.74	19.89	2.46	-6.58
47.78	22.01	2.4	-6.45
47.82	26.13	1.9	-6.46
47.86	25	0.81	-8.7
47.9	23.22	1.37	-7.04
47.94	22.1	3.04	-6.12
47.98	20.45	-1.02	-3.2
48.02	19.05	-3.26	-3.99
48.06	18.15	-3.83	-3.83
48.1	18.13	-2.98	-4.65
48.14	18.41	-1.59	-3.57
48.18	21.27	1.62	-3.57
48.22	20.21	1.28	-0.59
48.26	24.7	5.34	-2.23
48.3	27.14	6.19	-2.58
48.34	26.5	5.25	-1.39
48.38	24.08	3.26	-0.82
48.42	28.58	8.14	2.64
48.46	25.33	9.9	-1.32
48.5	20.02	6.7	1.43
48.54	22.42	6.17	6.14
48.58	23.007	4.576	4.1235
48.62	18.96	0.9	0.44
48.66	17.04	4.4	4.92
48.7	21.63	2.85	4.99
48.74	22.54	0.67	4.45
48.78	20	-2.47	7.49
48.82	17.45	-2.17	10.81
48.86	19.6	-0.47	15.05
48.9	21.81	-2.9067	2.211
48.94	21.779	-3.6852	1.6944
48.98	28.1	-10.46	1.49
49.02	27.73	-8.41	0.5
49.06	26.5	-4.92	-6.15
49.1	21.87	-2.84	-5.33
49.14	23.7	0.17	-5.29
49.18	22	-3.47	-5.07
49.22	23.36	-3.16	-3.64
49.26	21.52	-2.57	-4.74
49.3	24.25	-1.02	-5.62
49.34	24	-0.54	-3.78
49.38	29.32	2.96	-0.24
49.42	28.33	1.9	-1.12
49.46	29.43	4.81	0.57
49.5	32.1	5.36	0.44
49.54	30.68	6.63	0.19
49.58	32.1	10.71	-0.6
49.62	31.19	8.49	-0.02
49.66	32.08	5.51	-0.51
49.7	29.96	5.37	-0.07
49.74	31.79	6.11	-1.28
49.78	32.08	6.56	-1.59
49.82	31.64	7.18	-1.25
49.86	30.8	8.01	-0.55
49.9	31.22	8.16	1.4
49.94	30.24	6.15	2.5
49.98	28.74	9.04	-0.04
50.02	28.69	8.65	-2.65
50.06	29.62	7.69	-3.79
50.1	29.34	7.25	-7.15
50.14	22.96	9.02	-2.32
50.18	23.63	3.14	2.42
50.22	22.37	-0.48	2.33
50.26	24.56	-0.24	2.81
50.3	23.09	1.2	-0.05
50.34	23.23	3.02	1.76
50.38	24.36	4.78	0.39
50.42	22.18	4.69	5.94
50.46	25.25	1.54	7.14
50.5	23.2	1.64	3.99
50.54	22.26	3.48	4.33
50.58	20.11	4.54	6.86
50.62	23.76	0.97	8.3
50.66	21.12	-2.27	2.52
50.7	20.74	-5.2	1.51
50.74	21.52	-3.48	-0.56
50.78	23.16	0.56	-1.39
50.82	18.85	-1.02	-2.49
50.86	18.65	0.16	-1.91
50.9	22.13	1.32	-2.75
50.94	23.7	-0.93	-2.73
50.98	24.48	-1.39	-4.03
51.02	28.14	1.05	-2.4
51.06	27.75	0.38	-1.37
51.1	22.84	0.71	3.76
51.14	26.64	0.77	4.89
51.18	26.47	2.42	6.08
51.22	30.07	-0.26	3.28
51.26	30.12	-2.32	-2.13
51.3	30.3	2.55	-1.56
51.34	30.46	9.08	3.49
51.38	33.51	6.65	0.74
51.42	31.98	4.53	-0.37
51.46	31.44	5.59	1.46
51.5	31.2	6.31	1.36
51.54	31.11	4.42	1.03
51.58	30.14	4.62	1.16
51.62	29.67	4.15	1.04
51.66	30.64	4.98	0.52
51.7	29.94	4.61	0.19
51.74	29.47	4.21	0.38
51.78	30.37	3.86	0.65
51.82	30.6	4.74	2.13
51.86	31.9	4.07	0.78
51.9	28.63	-0.35	-2.98
51.94	25.55	-1.16	-1.2
51.98	26.35	3.61	-0.08
52.02	24.4	1.85	0.5
52.06	24.32	0.41	2.57
52.1	24.7	0.17	3.44
52.14	23.47	0.87	1.7
52.18	21.97	1.35	2.94
52.22	22.25	1.04	6.14
52.26	24.18	-3.31	7.04
52.3	25.2	-1.76	5.64
52.34	27.48	-5.5	0.17
52.38	24.32	-7.74	-1.54
52.42	24.17	-7.98	2.03
52.46	24.19	-6.39	5.88
52.5	27.64	-6.07	6.73
52.54	32.95	-1.25	7.92
52.58	29.65	-1.42	-0.33
52.62	25.46	-1.88	-2.47
52.66	28.51	-1.14	-2.33
52.7	27.59	2.1	-3.96
52.74	25.45	2.71	-5.14
52.78	21.33	3.12	-3.59
52.82	24.11	7.79	-0.82
52.86	21.77	9.95	4.14
52.9	21.74	7.77	3.08
52.94	17.71	9.45	1.01
52.98	16.93	1.06	3.79
53.02	18.3	-1.41	3.29
53.06	14.73	-1.19	3.03
53.1	19.13	-0.63	5.24
53.14	16.87	0.19	3.5
53.18	22.16	-0.91	-0.02
53.22	21.43	2.64	-0.81
53.26	24.45	1.97	0.61
53.3	23.79	2.35	-0.87
53.34	22.48	5.64	-0.17
53.38	23.18	4.93	-3.2
53.42	25.47	7.22	-1.22
53.46	25.22	6.97	-1.45
53.5	22.07	5.72	-2.22
53.54	21.3	4.21	-0.71
53.58	21.45	4.74	-0.21
53.62	21.3	4.08	1.3
53.66	21.84	4.62	1.76
53.7	20.79	5.27	-0.16
53.74	22.26	5.28	4.64
53.78	23.5	3.59	4.46
53.82	24.98	-0.03	5.43
53.86	19.78	2.6	7.53
53.9	25.41	-1.17	9.1
53.94	25.08	0.32	10.35
53.98	28.52	1.25	9.27
54.02	27.17	4.44	12.6
54.06	28.66	0.19	8.49
54.1	30.64	-0.9	8.46
54.14	28.54	-0.45	9.53
54.18	32.18	-2.17	11.71
54.22	32.22	-2.65	13.72
54.26	33.51	-1.73	14.91
54.3	29.74	-10.61	14.97
54.34	29.56	-9.31	17.24
54.38	31.725	-3.9454	9.4514
54.42	33.1	-7.1	6.92
54.46	30.88	-3.87	3.42
54.5	29.05	-1.72	4.24
54.54	31.992	-2.8639	5.6582
54.58	31.954	-2.5122	4.6376
54.62	31.879	-2.1556	3.6254
54.66	31.768	-1.808	2.6403
54.7	31.625	-1.4833	1.7009
54.74	31.09	-0.06	-2.4
54.78	31.91	0.2	-1.31
54.82	31.06	1.4	-1.58
54.86	31.65	1.51	-1
54.9	31.02	-0.39	-0.23
54.94	30.54	-2.59	-0.01
54.98	30.86	-2.11	-0.34
55.02	29.81	-1.58	-1.05
55.06	28.98	-2.2	-0.58
55.1	27.61	-2.35	-0.61
55.14	28.8	-3.32	-0.85
55.18	27.98	-4.8	-1.31
55.22	28.33	-4.94	-2.03
55.26	24.68	-6.6	-1.92
55.3	24.19	-4.86	-1.9
55.34	22.51	-1.69	-1.46
55.38	22.79	-2.23	-1.52
55.42	21.37	-5.63	0.32
55.46	20.32	-2.75	-0.31
55.5	20.4	-3.23	-0.69
55.54	21.83	-4.64	0.72
55.58	24.21	-1.33	1.46
55.62	21.65	-5.26	2.31
55.66	18.71	1.18	2.22
55.7	20.73	-3.5114	2.3918
55.74	24.61	4.18	8.28
55.78	24.56	-1.01	5.97
55.82	22.69	-3.85	3.67
55.86	22.98	-7.44	2.22
55.9	19.06	-3.31	3.11
55.94	17.76	-7.55	1.7
55.98	21.54	-4.68	-0.49
56.02	19.14	-8.27	-3.88
56.06	22.7	-7.27	-1.81
56.1	15.61	-11.11	-2.53
56.14	22.2	-2.306	-0.14594
56.18	19.75	0.86	0.02
56.22	20.43	-0.48	1.2
56.26	24.96	2.83	-1.07
56.3	24.95	3.29	-0.55
56.34	27.15	3.8	0.21
56.38	26.48	4.6	-1.57
56.42	28.6	7.07	1.01
56.46	26.27	4.73	-0.1
56.5	26.79	6.57	2.58
56.54	25.59	6.58	4.45
56.58	27.08	7.29	2.76
56.62	26.57	7.67	1.6
56.66	25.79	8.88	3.15
56.7	25.64	10.04	4.59
56.74	24.95	9.87	5.37
56.78	25.7	9	4.37
56.82	24.12	9.03	4.92
56.86	22.86	8.76	5.6
56.9	21.48	7.81	6
56.94	19.16	6.2	5.97
56.98	18.65	5.62	6
57.02	20.55	6.28	3
57.06	18.16	4.92	2.31
57.1	19.79	-0.58	0.48
57.14	21.35	-2.71	2.97
57.18	23.51	-5.04	5.82
57.22	23.3	-4.85	3.22
57.26	21.51	-4.08	2.85
57.3	24.95	-5.1	-0.95
57.34	20.94	-3.37	-4.6
57.38	21.53	-4.4	-2.53
57.42	23.09	-3.99	-4.99
57.46	20.74	-5.25	-3.21
57.5	19.12	-2.43	-1.67
57.54	20.08	-0.36	-0.63
57.58	21.34	-2.23	-0.47
57.62	24.14	-1.96	-0.2
57.66	22.72	-1.87	-0.4
57.7	22.72	1.03	1
57.74	24.24	2.52	1.48
57.78	27.77	2.49	-0.68
57.82	28.31	1.57	-5.17
57.86	30.32	2.48	-6.78
57.9	29.23	1.21	-6.18
57.94	28.19	-1.72	-5.7
57.98	24.02	3.51	-6.75
58.02	25.932	0.024818	-4.6834
58.06	25.498	-0.22011	-4.4631
58.1	22.93	-2.56	-3.88
58.14	26.54	-5.55	-3.15
58.18	21.69	-3.78	-5.91
58.22	22.25	0.68	-3.77
58.26	20.14	-0.23	-1.82
58.3	22.9	2.28	4.27
58.34	22.63	2.64	4.72
58.38	29.53	-0.33	3.82
58.42	28.04	0.81	4.81
58.46	27.57	4.12	7.13
58.5	27	3.15	9.07
58.54	23.44	2.08	8.94
58.58	26.97	2.79	3.21
58.62	25.96	6.46	5.37
58.66	32.26	2.93	3.17
58.7	28.39	5.56	2.05
58.74	28.49	4.34	0.2
58.78	27.65	4.07	-4.14
58.82	25.78	5.71	-7.28
58.86	26.28	4.09	-7.85
58.9	25.38	3.63	-8.94
58.94	26.31	2.06	-7.88
58.98	23.82	3.28	-5.8
59.02	21.09	4.15	-5.21
59.06	19.28	9.74	0.44
59.1	23.26	7.79	4.48
59.14	26.72	9.52	9.15
59.18	25.52	10.01	7.58
59.22	28.22	6.09	8.49
59.26	25.01	-0.93	12.18
59.3	28.36	-0.45	14.78
59.34	33.16	0.13	14.97
59.38	27.698	2.2204	15.234
59.42	32.09	-0.44	18.1
59.46	27.176	1.6408	15.699
59.5	33.18	-1.92	16.04
59.54	30.25	-5.95	16.4
59.58	26.198	0.84219	14.55
59.62	25.886	0.60065	13.713
59.66	22.44	-0.86	15.19
59.7	22.9	0.03	11.91
59.74	25.25	0.52	8.69
59.78	26.02	2.35	8.69
59.82	22.39	2.07	8.35
59.86	20.61	6.03	3.95
59.9	22.95	5.41	0.95
59.94	24.03	-1.74	-2.05
59.98	29.97	-5.68	-5.67
60.02	27.89	-1.25	-9.07
60.06	31.68	-0.34	-4.91
60.1	29.34	-3.37	-5.35
60.14	30.12	2.83	-5.54
60.18	27.47	2.16	-6.33
60.22	27.15	-3.63	-5.71
60.26	26.43	-3.05	-5.18
60.3	28.52	0.79	-5.2
60.34	29.7	1.62	-4.94
60.38	30.1	1.83	-5.8
60.42	32.11	-1.05	-5.56
60.46	30.9	0.38	-4.73
60.5	34.01	0.03	0.91
60.54	33.99	-0.44	-1.17
60.58	32.99	-0.26	1.12
60.62	32.26	-6.63	2.18
60.66	35.2	-7.14	0.2
60.7	33.24	-4.28	-4.16
60.74	32.05	-3.69	-3.46
60.78	32.02	-3.45	-4.36
60.82	33.79	-1.88	-3.68
60.86	31.21	1.27	-3.81
60.9	27.97	2.1	-5.4
60.94	30.327	2.1245	3.978
60.98	29.678	2.2063	4.3106
61.02	28.76	7.42	8.5
61.06	25.79	6.14	6.79
61.1	27.79	3.92	7.81
61.14	25.6	4.5	9.3
61.18	25.92	3.8	7.43
61.22	23.49	5.67	6.9
61.26	25.96	2.07	10.15
61.3	25.38	6.84	9.36
61.34	22.33	3.51	7.29
61.38	25.57	5.88	13.51
61.42	27.8	0.85	15.5
61.46	21.626	0.64775	3.3768
61.5	21.194	0.4848	2.907
61.54	24.01	-6.35	1.16
61.58	19.86	-4.05	-2.18
61.62	19.23	-5.5	-6.33
61.66	19.74	-1.65	-10.91
61.7	19.68	-3.58	-8.24
61.74	18.89	-1.85	-6.39
61.78	19.72	1.61	-5.42
61.82	17.49	-2.05	-5.03
61.86	18.62	1	-3.6
61.9	20.73	2.84	-2.41
61.94	27.87	6.48	-0.68
61.98	27.27	3.39	0.05
62.02	25.54	0.07	0.71
62.06	23.52	0.51	-1.66
62.1	21.16	3.08	3.08
62.14	22.72	2.7	3.62
62.18	23.84	0.86	1.69
62.22	26.17	1.76	0.3
62.26	26.73	1.15	0.67
62.3	25.85	1.02	1.42
62.34	26.51	5.99	2.1
62.38	25.06	6.07	4.11
62.42	23.47	12.62	0.39
62.46	16.84	9.65	2.32
62.5	19.61	5.91	6.43
62.54	21.34	4.09	4.74
62.58	23.7	1.35	0.31
62.62	25.01	2.65	1.48
62.66	27.51	1.42	1.99
62.7	30.81	4.15	1.49
62.74	31.57	3.69	2.99
62.78	28.95	4.62	4.8
62.82	29.22	3.76	2.68
62.86	23.7	3.96	1.2
62.9	22.43	3.92	2.45
62.94	23.38	2.79	3.33
62.98	23.65	-0.42	2.28
63.02	18.65	1.21	1.12
63.06	19.14	2.59	-2.59
63.1	18.53	-4.37	-7.45
63.14	20.09	-5.11	-4.66
63.18	21.54	-3.07	-6.21
63.22	26.95	-6.78	-6.87
63.26	30.69	-6.38	-5.68
63.3	29.06	-8.32	3.8
63.34	26.17	-5.97	-0.54
63.38	19.91	-3.61	-1.82
63.42	21.65	-4.53	2.6
63.46	22.04	-1.72	-4.77
63.5	17.2	-3.27	0.9
63.54	21.556	-5.1995	-1.0986
63.58	21.05	-2.28	3.2
63.62	19.33	-7.36	-1.55
63.66	19.51	-2.49	-1.02
63.7	21.03	-5.5	-4.83
63.74	18.79	-5.15	-4.76
63.78	17.87	-4.25	-3.27
63.82	20.03	-3.08	-2.28
63.86	21.56	-2.19	-2.77
63.9	20.35	-3.08	-3.81
63.94	20.56	-1.62	-6.33
63.98	23.25	-4.83	-4.29
64.02	22.83	3.93	-1.95
64.06	21.15	3.3	1.66
64.1	19.71	2.35	-0.4
64.14	20.43	4.18	1.37
64.18	21.54	3.06	0.48
64.22	20.7	3.14	0.76
64.26	22.16	3.15	3.32
64.3	21.54	2.88	2.78
64.34	21.5	1.92	1.84
64.38	21.78	0.68	0.44
64.42	22.33	-0.59	0.92
64.46	21.04	-0.12	0.45
64.5	22.27	-2.03	-0.91
64.54	19.04	-3.23	0.92
64.58	18.32	-6.01	2.91
64.62	17.2	-8.18	0.13
64.66	23.61	0.98603	2.1375
64.7	23.727	0.86189	1.8245
64.74	30.86	6.3	5.74
64.78	28.24	9.99	4.91
64.82	28.46	3.08	1.12
64.86	25.41	4.2	2.08
64.9	25.32	6.23	4.33
64.94	22.44	5.93	5.59
64.98	22.04	3.92	4.23
65.02	24.155	-0.039245	-1.5839
65.06	24.184	-0.097568	-2.0041
65.1	27.03	-7.47	-6.66
65.14	26.34	-3.98	-8.13
65.18	25.1	-0.33	-11.21
65.22	21.71	0.37	-13.32
65.26	24.431	-0.0082766	-3.5305
65.3	24.518	0.10575	-3.6653
65.34	25.97	-0.64	-1.33
65.38	25.34	-4.1	-3.43
65.42	24.23	-3.37	-2.66
65.46	22.57	-2.26	-4.82
65.5	17.57	1.63	-2.81
65.54	23.77	4.9	1.57
65.58	26.81	3.74	4.29
65.62	27.36	3.79	2.02
65.66	28.12	4.17	0.83
65.7	29.67	4.63	-1.94
65.74	26.94	4.69	-0.75
65.78	28.28	5.22	0.31
65.82	27.59	6.98	-0.69
65.86	27.755	6.1026	1.5284
65.9	27.773	5.9225	1.7802
65.94	27.728	5.6479	2.0297
65.98	28.93	4.48	1.45
66.02	26.64	5.85	0.57
66.06	27.21	6.86	2.06
66.1	24.78	6.86	3.75
66.14	24.71	2.63	4.72
66.18	27.49	4.06	5.99
66.22	26.51	-0.1	5.43
66.26	27.28	-1.31	5.47
66.3	23.43	2.07	4.15
66.34	22.72	1.15	4.48
66.38	23.42	-1.8	4.66
66.42	23.76	4.01	6.15
66.46	23.27	4.95	8.14
66.5	18.36	-0.06	5.05
66.54	22.23	-4.63	1.71
66.58	27.88	-3.18	2.92
66.62	29.02	-2.24	4.25
66.66	29.87	0.5	8
66.7	31.24	3.14	8
66.74	33.3	1.94	11.06
66.78	31.11	-2.93	10.03
66.82	34.84	2.13	13.33
66.86	31.93	-3.81	13.13
66.9	32.82	-5.23	10.37
66.94	34.61	0.01	10.36
66.98	35.96	4.39	11.09
67.02	31.12	5.12	6.72
67.06	28.64	-1.28	1.69
67.1	30.66	-4.2	-0.29
67.14	26.63	-6.52	-1.1
67.18	25.37	-6.83	-2.03
67.22	25.12	-6.58	0.44
67.26	25.54	-2.46	-2.56
67.3	26.5	1.05	-2.14
67.34	26.38	1.54	-3.63
67.38	26.11	-0.98	-1.23
67.42	22.93	-0.72	-4.02
67.46	18.17	-2.94	-3.71
67.5	16.84	-8.97	0.69
67.54	17.09	-9.51	2.1
67.58	20.2	-6.53	3.83
67.62	20.9	-6.76	1.51
67.66	21	-4.55	-1.1
67.7	22.94	-4.25	-1.19
67.74	23.13	-1.23	0.55
67.78	23.14	2.12	0.93
67.82	25.69	5.7	0.31
67.86	24.77	4.04	-0.95
67.9	27.21	4.76	-1.52
67.94	28.14	6.81	-0.08
67.98	25.93	6.97	2.49
68.02	24.75	4.63	0.02
68.06	25.76	4.96	-1.46
68.1	28.13	5.05	-1.88
68.14	26.33	2.21	-0.89
68.18	19.69	2	-2.01
68.22	20.87	2.47	-2.08
68.26	24.88	1.36	1.1
68.3	28.47	-2.56	0.41
68.34	25.1	-1.58	0.01
68.38	27.06	-2.67	2.02
68.42	20.73	-3.26	3.26
68.46	18.72	0.83	3
68.5	17.85	-4.17	2.34
68.54	19.09	-5.66	1.15
68.58	16.99	-3.17	1.92
68.62	18.02	-2.5	4.34
68.66	16.51	-5.47	2.16
68.7	16.37	-4.2	0.78
68.74	17.87	-6.95	-0.3
68.78	21.19	-6.1	-4.37
68.82	18.907	-5.3906	-1.1175
68.86	25.03	-1.37	-7.93
68.9	20.468	-5.0174	-1.7965
68.94	21.407	-4.7179	-2.0769
68.98	21.94	-9.99	0.76
69.02	21.46	-10.05	-2.32
69.06	20.83	-6.72	-3.94
69.1	23.47	-0.43	-2.98
69.14	28.9	0.71	-2.89
69.18	30.72	1.48	-4.43
69.22	28.42	0.31	-0.68
69.26	29.85	0.93	3.33
69.3	31.22	3.98	1.76
69.34	34.27	4.92	-0.83
69.38	35.4	0.32	-1.45
69.42	32.38	1.03	-1.04
69.46	32.6	5.22	-4.22
69.5	32.32	4.1	-2.04
69.54	30.18	4.13	-5.76
69.58	24.94	2.71	-5.92
69.62	29.91	-1.18	-7.1
69.66	28.19	2.13	-1.06
69.7	30	-1.01	1.09
69.74	31	2.4	-1.16
69.78	30.94	4.49	-1.98
69.82	30.41	4.32	-2.2
69.86	29.88	4.88	-1.91
69.9	29.73	4.44	-2.08
69.94	27.48	6.98	-0.78
69.98	21.18	7.04	3.11
70.02	23.91	7.01	8.66
70.06	24.95	6.29	7.25
70.1	28.99	3.8	7.01
70.14	27.65	4.24	4.39
70.18	28.81	5.38	2.73
70.22	25.66	5.15	0.65
70.26	25.93	5.95	1.74
70.3	25.75	5.5	3.08
70.34	26.41	5.98	3.24
70.38	25.1	6.19	4.07
70.42	25.66	6.36	3.74
70.46	24.95	5.81	3.77
70.5	25.34	5.87	2.34
70.54	23.91	5.49	2.77
70.58	24.44	5.34	3.78
70.62	24.33	5.08	4.8
70.66	24.38	3.29	5.37
70.7	23.05	2.88	5.39
70.74	23.32	2.64	6.29
70.78	24.01	3.25	8.22
70.82	24.75	4.43	11.1
70.86	26.73	4.42	12.49
70.9	27.3	4.46	12.57
70.94	26.29	4.27	14.36
70.98	23.12	4.18	14.3
71.02	23.425	4.3145	4.1383
71.06	23.444	4.153	3.3172
71.1	23.476	3.9684	2.4497
71.14	18.42	5.4	-6.44
71.18	20.23	3.28	-7.49
71.22	24.21	1.76	-6.75
71.26	26.71	-0.31	-8.38
71.3	24.62	2.86	-5.68
71.34	21.63	5.78	-5.18
71.38	20.38	6.76	-2.92
71.42	20.03	5.08	-4.58
71.46	19.55	9.35	-3.69
71.5	23.948	1.3567	-5.6052
71.54	23.949	1.0694	-6.0314
71.58	23.931	0.78657	-6.3309
71.62	30.91	-4.84	-7.45
71.66	30.13	-6.9	-9.98
71.7	26.89	-6.61	-7.8
71.74	23.36	-3.39	-3.18
71.78	20.38	3.71	1.92
71.82	22.75	2.42	2.48
71.86	23.15	4.07	3.52
71.9	23.76	-0.61	2.55
71.94	20.94	-6.23	-3.45
71.98	20.55	-1.1	-0.76
72.02	21.44	-0.65	0.03
72.06	21.3	0.13	-2.14
72.1	21.05	0.32	-0.27
72.14	21.8	1.89	-1.71
72.18	19.22	-0.19	-2.17
72.22	23.47	0.74	-3.72
72.26	25.93	-3.27	-6.26
72.3	30.46	-3.99	-7.05
72.34	31.71	0.03	-7.07
72.38	32.11	-0.67	-6.21
72.42	30.58	-4.02	-4.8
72.46	31.61	-2.83	-4.4
72.5	30	-0.39	-4.49
72.54	28.57	-2.22	-4.99
72.58	26.04	3.06	-5.06
72.62	30.01	5.19	-4.13
72.66	29.33	4.96	-7.33
72.7	26.75	0.71	-8.73
72.74	28.83	-0.21	-7.32
72.78	29.22	-0.22	-7.82
72.82	30.21	3.98	-4.34
72.86	32.97	4.6	-1.23
72.9	29.31	6.47	3.36
72.94	31.75	7.39	0.74
72.98	25.93	5.96	5.24
73.02	28.28	5.29	5.75
73.06	30.73	5.93	6.86
73.1	30.28	8.31	6.5
73.14	29.69	8.04	4.27
73.18	26.99	9.23	1.17
73.22	25.43	2.27	0.02
73.26	25.07	3.65	0.91
73.3	24.26	1.98	1.09
73.34	25.21	5.68	2.4
73.38	24.43	4.73	5.22
73.42	23.74	6.63	3.16
73.46	24.67	4.1	1.57
73.5	22.6	4.09	1.03
73.54	22.15	6.02	0.95
73.58	21.3	5.7	0.64
73.62	22.48	4.87	1.18
73.66	23.3	7.58	1.18
73.7	27.32	8.63	1.92
73.74	24.65	10.78	3.23
73.78	24.93	10.75	-0.27
73.82	23.35	10.04	-2.43
73.86	22.48	9.36	-2.32
73.9	22.19	8.8	0.21
73.94	24.51	3.47	-0.84
73.98	24.83	2.78	-6.36
74.02	23.74	1.58	-6.44
74.06	22.75	0.25	-7.86
74.1	20.75	4.78	-7.64
74.14	24.53	5.28	-7.88
74.18	25.37	6.51	-4.55
74.22	25.23	6.53	-1.96
74.26	21.34	4.63	-1.6
74.3	21.95	-1.33	-0.95
74.34	19.12	-4.02	-3.65
74.38	20.07	1.9	-0.93
74.42	24.04	3.37	3.51
74.46	21.33	3.23	2.85
74.5	22.11	3.3	2.56
74.54	20.85	0.05	2.39
74.58	21.68	1.98	3.08
74.62	22.5	-0.53	2.83
74.66	20.06	-1.12	2.28
74.7	20.42	-0.89	2.64
74.74	18.06	3.05	3.14
74.78	22.57	6.23	3.6
74.82	25.58	1.66	6.56
74.86	21.29	-2.43	8.46
74.9	25.96	-1.49	10.59
74.94	29.811	1.3705	0.5466
74.98	30.606	1.4587	0.28771
75.02	31.337	1.5534	0.054988
75.06	21.47	-6.35	-2.45
75.1	23.88	-3.23	0.35
75.14	28.64	-0.05	3.12
75.18	33.54	3.8	1.09
75.22	33.74	5.4	1.77
75.26	36.47	5.67	1.81
75.3	39.2	5.32	-1.37
75.34	39.66	4.24	-4.4
75.38	41.55	1.21	-8.67
75.42	39.46	2.08	-9.81
75.46	35.604	2.8827	-1.039
75.5	38.91	2.76	-7.05
75.54	40.8	3.63	-5.45
75.58	39.97	3.88	-4.02
75.62	39.63	4.16	-3.18
75.66	36.86	4.88	-2.25
75.7	38.44	5.6	-2.22
75.74	40.19	4.04	-1.21
75.78	37.06	3.72	0.94
75.82	35.94	4.51	1.63
75.86	36.75	6.5	0.29
75.9	37.56	4.01	0.02
75.94	34.256	4.3967	-0.17646
75.98	33.949	4.5005	-0.055264
76.02	33.621	4.5986	0.069247
76.06	33.272	4.6905	0.19617
76.1	29.07	5.1	4.81
76.14	29.91	7.93	3.6
76.18	25.26	5.4	5.59
76.22	27.74	4.99	6.3
76.26	28.44	3.14	2.56
76.3	30.54	5.82	3.41
76.34	32.14	5.9	2.45
76.38	29.959	5.1438	1.1885
76.42	29.505	5.1579	1.2959
76.46	22.22	-2.47	-3.87
76.5	22.95	2	1.75
76.54	24.96	2.35	-0.87
76.58	27.44	4.66	-1.21
76.62	27.04	5.46	1.12
76.66	28.66	5.79	1.16
76.7	26.7	5.22	2.28
76.74	26.64	5.22	1.33
76.78	25.96	5.02	1.24
76.82	27.54	5.41	1.99
76.86	27.9	6.61	2.71
76.9	27.29	5.66	1.54
76.94	27.05	4.21	0.55
76.98	26.63	7.55	1.72
77.02	27.36	6.07	2.12
77.06	27.42	7.53	3.26
77.1	29.46	8.47	3.68
77.14	28.52	9.1	2.73
77.18	28.63	9.55	3.67
77.22	27.61	9.29	4.18
77.26	27.65	8.74	5.28
77.3	27.89	6.07	6.49
77.34	27.77	3.7	6.23
77.38	28.74	7.53	8.11
77.42	27.22	6.32	4.96
77.46	26.41	3.16	5.91
77.5	24.89	1.57	7.74
77.54	27.93	1.64	8.25
77.58	25.04	1.5	5.25
77.62	22.48	-1.48	4.2
77.66	23.84	2.52	7.57
77.7	24.004	1.8456	6.4833
77.74	23.861	1.9505	6.3411
77.78	21.96	2.81	6.82
77.82	23.43	2.1	6.47
77.86	27.23	-1.97	4.96
77.9	20.53	3.06	3.99
77.94	21.45	5.94	6.95
77.98	25.22	3.26	6.89
78.02	25.63	1.83	4.26
78.06	30.18	0.92	6.65
78.1	31.49	0.97	4.55
78.14	31.8	-1.36	1.42
78.18	30.95	-0.42	2.22
78.22	27.44	-2.69	6.5
78.26	26.7	-0.86	4.4
78.3	26.61	-3.73	7.65
78.34	28.984	-1.7148	1.5866
78.38	27.83	-4.93	0.61
78.42	26.29	-2.71	0.56
78.46	28.84	-2.86	-2.82
78.5	29.94	-0.22	-3.36
78.54	28.49	1.1	-4.28
78.58	29.2	0.34	-4.04
78.62	27.85	3.34	-3.6
78.66	28.07	3.65	-3.45
78.7	28.66	2.16	-4.43
78.74	29.67	2.85	-5.21
78.78	27.41	5.21	-4.37
78.82	26.31	5.25	-5.8
78.86	23.89	3.21	-4.96
78.9	17.15	-3.07	-1.82
78.94	16.89	-6.4	-1.71
78.98	21.76	-9.97	-3.99
79.02	21.92	-10.19	-7.34
79.06	24.42	-8.35	-6.93
79.1	23.9	-6.1	-5.26
79.14	23.35	-1.69	-6.01
79.18	23.47	0.89	-5.29
79.22	22.75	-0.01	-6.93
79.26	24.33	3.07	-7.64
79.3	22.82	4.79	-8.49
79.34	22.99	4.01	-9.63
79.38	20.93	1.68	-10.08
79.42	20.33	-0.82	-8.65
79.46	21.62	-5.51	-7.61
79.5	21.09	-7.13	-5.71
79.54	17.31	-5.03	-3.3
79.58	18.89	-6.44	0.91
79.62	18.88	-2.88	2.18
79.66	21.75	-2.73	1.76
79.7	26.94	2.29	-0.7
79.74	25.98	4.54	-0.3
79.78	25.78	3.92	0.58
79.82	26.9	5.31	1.8
79.86	26.82	5.82	2.19
79.9	25.96	5.43	2.81
79.94	26.5	6.89	4.26
79.98	25.27	5.5	7.01
[truncated: 1,017 more rows]
