# Supplementary material for: Mean flow and turbulence structure over exposed roots on a forested floodplain: Insights from a controlled laboratory experiment
Source: PLoS One. 2020 Feb 26;15(2):e0229306. doi: 10.1371/journal.pone.0229306 (PMC7043746; doi:10.1371/journal.pone.0229306)
Supplement: S1 File — (ZIP) [file pone.0229306.s001.zip › data_and_scripts/velocity_data/t21_116_replaced.csv]

0.1	31.54	6.6	10.28
0.14	29.56	10.82	10.3
0.18	27.81	9.44	8.36
0.22	26.53	8.79	5.05
0.26	22.8	8.07	6.05
0.3	24.85	8.2899	5.3717
0.34	24.126	7.9869	4.6758
0.38	23.516	7.6319	4.0963
0.42	23.006	7.2405	3.6412
0.46	20.43	4.66	4.51
0.5	25.63	6.15	1.64
0.54	27.06	5.39	3.71
0.58	21.89	5.63	4.83
0.62	19.87	7.5	4.14
0.66	19.76	6.27	3.06
0.7	19.88	5.32	4
0.74	18.92	6.33	5.66
0.78	19.6	3.65	6.88
0.82	21.06	1.86	6.53
0.86	22.47	2.36	7.47
0.9	18.98	8.39	12.73
0.94	20.483	3.5711	1.915
0.98	20.707	3.164	1.0145
1.02	20.994	2.7868	0.15636
1.06	26.59	6.19	-5.89
1.1	20.94	0.96	-9.27
1.14	21.07	3.68	-7.9
1.18	17.5	-0.35	-3.19
1.22	24.37	-0.58	-1.6
1.26	25.03	-1.34	-0.74
1.3	21.62	5.39	1.3
1.34	25.72	3.8	4.45
1.38	28.3	4.63	4.64
1.42	27.19	3.5	5.65
1.46	29.59	4.47	3.17
1.5	25.17	6.53	3.23
1.54	22.84	3.88	3.49
1.58	23.29	2.55	1.26
1.62	25.68	0.04	0.64
1.66	20.98	-0.28	3.86
1.7	24.3	-0.44	5.71
1.74	25.72	1.41	8.31
1.78	23.253	-0.45189	0.29257
1.82	23.088	-0.70796	-0.32654
1.86	20.34	-3.67	-7.41
1.9	19.95	-3.27	-6.04
1.94	19.28	-3.14	-5.62
1.98	22.54	-3.24	-3.21
2.02	25.58	0.37	0.46
2.06	25.72	-0.18	2.76
2.1	26.38	-0.07	-1.53
2.14	27.39	6.39	0.83
2.18	26.73	5.6	1.3
2.22	25.43	2.58	1.5
2.26	25.65	-0.83	2.09
2.3	26.52	1.81	2.54
2.34	26.05	1.27	2.97
2.38	27.26	2	0.98
2.42	25.76	0.64	0.35
2.46	27.74	1	1.45
2.5	32.06	0.49	2.56
2.54	25.322	0.98177	1.5626
2.58	29.38	-0.18	-0.2
2.62	25.53	-1.12	-1.7
2.66	23.4	2.09	0.38
2.7	22.76	0.48	0.94
2.74	22.12	2.1	2.4
2.78	21.9	2.2	3.06
2.82	20.42	0.55	2.49
2.86	22.67	5.15	5.05
2.9	25.31	3.06	3.56
2.94	25.79	4.96	4
2.98	27.6	4	4.63
3.02	32.68	2.46	-3.51
3.06	32.28	0.45	-2.93
3.1	30.12	2.92	0.91
3.14	28.114	4.1752	0.62662
3.18	28.157	4.5082	0.36383
3.22	22.56	3.01	1.6
3.26	26.26	4.08	-0.52
3.3	27.54	4.37	0.63
3.34	28.93	4.95	-3
3.38	27.44	4.14	-2.7
3.42	26.23	5.8	-1.31
3.46	26.74	7.86	2.19
3.5	25.56	5.94	3.65
3.54	22.35	5.73	4.33
3.58	21.84	3.4	2.66
3.62	21.46	3.71	-0.06
3.66	23.46	-2.13	0.61
3.7	22.96	-7.64	-0.55
3.74	21.66	-7.01	1.06
3.78	18.54	-5	0.23
3.82	22.44	-3.34	1.48
3.86	20.67	-4.35	-0.67
3.9	18.88	-5.51	-3.81
3.94	18.65	-3.9	-2.95
3.98	18.03	-7.21	-2.26
4.02	18.77	-9.24	-4.73
4.06	16.67	-7.19	-7.01
4.1	14.85	-6.07	-8.84
4.14	13.57	-4.81	-5.44
4.18	19.26	-3.14	-2.14
4.22	20.29	0.75	-1.19
4.26	18.09	6.08	1.13
4.3	15.62	11.53	1.01
4.34	15.58	11.7	5.05
4.38	18.88	7.51	6.06
4.42	25.57	6.84	6.88
4.46	25.33	5.76	9.44
4.5	25.1	6.09	4.53
4.54	24.27	6.63	4.69
4.58	25.43	2.44	7.74
4.62	25.28	0.5	8.66
4.66	27.68	-0.39	7.25
4.7	27.74	1.44	8.37
4.74	28.04	1.05	9.98
4.78	29.85	-0.58	10.48
4.82	27.58	0.09	6.45
4.86	27.84	1.39	4.46
4.9	28.88	4.92	1.15
4.94	25.51	7.27	-0.15
4.98	21.83	7.55	0.2
5.02	19.63	7.6	2.28
5.06	17.29	5.7	2.39
5.1	16.09	0.82	2.71
5.14	17.76	-6.3	6.47
5.18	18.15	-5.68	4.1
5.22	19.22	-6.32	-1.33
5.26	18.36	-6.31	-0.66
5.3	19.73	-2.7	-0.14
5.34	24.48	-4.79	-2.2
5.38	23.34	-4.34	-1.89
5.42	23.26	-4.33	-0.54
5.46	21.15	-2.08	-1.28
5.5	20.72	-1.64	-0.7
5.54	20.97	-1.48	-2.12
5.58	19.84	3.43	-4.34
5.62	21.89	6.81	-2.37
5.66	20.34	8.38	-0.75
5.7	20.15	6.25	-1.24
5.74	18.91	5.48	-1.17
5.78	23.35	4.07	-0.91
5.82	22.55	5.36	-2.48
5.86	29.07	5.13	-1.19
5.9	28.81	7.18	-1.44
5.94	27.96	8.59	-0.7
5.98	26.7	8.12	-0.26
6.02	27.6	7.6	-0.37
6.06	28.12	8.68	0.99
6.1	26.66	7.62	0.5
6.14	25.78	8.25	0.68
6.18	22.54	6.02	-0.4
6.22	21.21	5.64	1.71
6.26	20.26	7.68	1.32
6.3	18.41	4.62	3.07
6.34	16.08	3.4	3.2
6.38	15.38	-0.15	7.45
6.42	15.81	0.55	9.64
6.46	16.79	-0.22	9.72
6.5	18.27	-0.66	9.62
6.54	20.7	-1.86	9.95
6.58	24.62	-4.55	10.42
6.62	28.98	-4.09	9.46
6.66	26.82	-0.75	10.63
6.7	25.84	-0.67	13.41
6.74	24.4	-0.58	12.12
6.78	27.46	1.27	12.47
6.82	30.68	1.47	10.85
6.86	30.36	3.14	9.74
6.9	30.86	1.67	11.73
6.94	27.34	4.36	8.94
6.98	27.07	4.36	8.25
7.02	24.53	4.72	6.62
7.06	24.58	3.71	4.89
7.1	23.91	1.3	3.23
7.14	24.67	5.45	0.32
7.18	23.44	4.03	1.07
7.22	23.79	5.29	2.9
7.26	21.06	3.4	-0.78
7.3	20.96	4.04	0.24
7.34	23.02	2.71	2
7.38	30.45	2.93	-1.37
7.42	31.01	2.85	-6.07
7.46	30.36	2.58	-5.56
7.5	29.4	1.77	-5.36
7.54	29.73	3.68	-3.81
7.58	29.86	6.62	-2.18
7.62	30.7	6.35	-1.34
7.66	30.03	5.35	1.12
7.7	29.07	5.37	1.69
7.74	27.26	5.19	1.78
7.78	25.51	2.73	3.89
7.82	29.69	-0.06	2.73
7.86	25.27	-0.99	-0.51
7.9	26.48	1.44	3.25
7.94	25.29	1.21	1.42
7.98	18.47	0.11	0.3
8.02	18.89	-1.84	-1.32
8.06	15.82	-0.85	1.16
8.1	17.82	-5.02	3.03
8.14	14.41	-3.38	1.19
8.18	20.42	-4.97	-3.07
8.22	19.48	-4.25	-4.37
8.26	21.06	-6.69	0.37
8.3	21.14	-6.01	2.5
8.34	15.439	-5.6124	-0.57513
8.38	15.148	-5.8033	-0.46871
8.42	14.993	-5.877	-0.2942
8.46	12.12	0.62	-1.31
8.5	13.51	-5.14	-0.15
8.54	13.75	-4.91	-0.77
8.58	15.78	-6.25	-0.12
8.62	16.59	-8.25	1.84
8.66	17.94	-5.31	2.79
8.7	20.05	0.46	4.79
8.74	19.27	2.79	5.72
8.78	21.73	-0.74	6.41
8.82	23.32	0.89	5.85
8.86	26.98	6	8.32
8.9	28.87	7.75	7.13
8.94	29.64	8.89	4.69
8.98	28.18	9.06	4.26
9.02	28.92	9.12	5.08
9.06	28.15	9.94	4.42
9.1	28.41	9.73	4.34
9.14	27.3	12.01	4.41
9.18	26.73	11.02	4.36
9.22	26.52	7.6	3.87
9.26	26.49	6.99	2.99
9.3	26.11	7.16	3.71
9.34	25.16	6.43	2
9.38	24.02	7.17	4.71
9.42	23.36	8.31	2.6
9.46	25.16	9.26	2.59
9.5	25.28	10.52	0.74
9.54	25.96	9.22	-0.31
9.58	24.53	14.85	-1.52
9.62	23.47	9.93	1.51
9.66	21.39	8.46	2.23
9.7	21.28	7.41	4.84
9.74	20.29	8.94	6.25
9.78	21.35	11.87	6.98
9.82	16.69	6.2	7.7
9.86	17.65	1.3	1.38
9.9	15.37	0.2	2.14
9.94	15.54	-3	-3.1
9.98	15.72	-1.12	-8.69
10.02	17.02	-2.83	-5.91
10.06	20.36	-5.91	-2.08
10.1	20.52	-5.03	-3.85
10.14	19.47	-5.03	-3.38
10.18	16.8	-4.25	-3.85
10.22	17.87	-6.06	-2.31
10.26	20.49	-7.34	-0.75
10.3	19.81	-0.35	-0.3
10.34	18.97	-1.9	-1.77
10.38	18.98	1.72	-1.08
10.42	14.99	4	-0.78
10.46	16.21	4.7	1.87
10.5	18.04	2.45	-0.53
10.54	21.92	2.83	-0.9
10.58	24.47	5.62	1.13
10.62	25.83	3.78	0.53
10.66	26.2	4.42	-1.94
10.7	24.86	5.88	4.1
10.74	29.14	1.9	6.79
10.78	26.2	1.68	8.55
10.82	26.32	-0.69	7.26
10.86	22.31	-1.76	3
10.9	21.84	-1.07	-0.69
10.94	21.39	-2.56	-1.07
10.98	18.94	-1.91	2.02
11.02	17.1	1.27	-2.1
11.06	20.06	2.27	-0.87
11.1	18.75	3.92	-1.55
11.14	17.31	3.8	-5.26
11.18	16.51	3.82	-5.69
11.22	23.41	4.76	-3.01
11.26	25.66	0.83	-4.23
11.3	27.48	0.17	-4.77
11.34	26.12	-1.94	-5.63
11.38	23.17	-4.91	-4.73
11.42	22.7	-8.68	-2.98
11.46	20.29	-4.44	-2.92
11.5	21.7	-1.46	-2.31
11.54	18.3	-3.78	-1.72
11.58	18.81	-3.04	1.32
11.62	17.63	-2.96	0
11.66	15.33	-0.75	1.85
11.7	15.53	2.64	5.48
11.74	17.06	0.53	9.51
11.78	15.94	0.95	11.73
11.82	19.482	0.79875	8.1051
11.86	19.811	0.92877	7.9019
11.9	21.77	5.95	11.77
11.94	20.43	5.76	12.72
11.98	25.74	1.35	15.21
12.02	23.42	-2.58	13.78
12.06	21.822	1.1459	4.789
12.1	22.202	1.1553	3.9063
12.14	22.95	-0.75	-2.73
12.18	28.06	1.55	-3.69
12.22	25.75	0.22	-3.29
12.26	27.06	0.44	-0.06
12.3	23.234	1.4441	-0.55717
12.34	24.27	-1.04	-3.99
12.38	22.04	4.83	-1.04
12.42	20.32	2.04	-1.04
12.46	20.1	1.18	-2.33
12.5	20.77	2.58	-2.35
12.54	17.1	-0.22	-4.34
12.58	15.11	6.89	-3.25
12.62	15.43	7.42	-3.04
12.66	15.62	7.56	-3.24
12.7	14.73	4.51	-1.7
12.74	14.26	4.7	2.65
12.78	18.97	9.51	4.48
12.82	18.5	8.22	3.26
12.86	17.82	4.16	-0.36
12.9	17.26	1.3	-1.31
12.94	17.51	-0.05	2.15
12.98	19.41	-2.11	4.01
13.02	20.48	0.14	-3.55
13.06	20.3	-2.32	-3.3
13.1	24.58	-1.21	-3.95
13.14	25.36	-3.98	-1.79
13.18	27.47	2.38	1.16
13.22	32.45	5.7	1.57
13.26	28.13	5.59	-3.17
13.3	27.98	4.02	-6.94
13.34	27.71	0.35	-5.88
13.38	25.59	0.17	-4.26
13.42	23.19	4.39	-3.84
13.46	21.14	4.75	-2.63
13.5	22.69	4.39	-3.42
13.54	21.18	3.36	-3.17
13.58	19.8	1.09	-2.25
13.62	20.4	0.98	-2.89
13.66	20.33	1.09	0.56
13.7	22.05	0.94	0.9
13.74	21.5	-4.8	0.97
13.78	19.57	-6.4	0.14
13.82	17.88	-6.69	-1.72
13.86	21.15	-4.79	0.01
13.9	22	-3.74	0.37
13.94	19.72	0.12	-1.13
13.98	20.85	3.29	-1.34
14.02	17.92	-0.56	3
14.06	25.13	3.11	1.88
14.1	26.9	4.62	-0.71
14.14	23.76	1	0.17
14.18	20.53	-4.02	3.87
14.22	19.6	-1.05	6.25
14.26	22.15	1.15	3.68
14.3	22.46	1.38	4.33
14.34	18.88	1.89	5.13
14.38	18.74	6.31	8.32
14.42	19.93	3.23	6.59
14.46	23.78	7.18	2.22
14.5	26.58	3.9	0.57
14.54	24.76	4.39	2.97
14.58	24.51	7.36	5.99
14.62	26.64	9.73	4.93
14.66	25.19	13.36	0.86
14.7	31.88	12.65	1.05
14.74	29.77	9.98	-0.6
14.78	28.07	10.6	0.34
14.82	27.65	7.33	-0.09
14.86	25.28	4.09	-7.88
14.9	24.95	4.28	-5.92
14.94	24.93	5.22	-5.65
14.98	26.13	5.49	-2.55
15.02	25.09	3.46	-4.36
15.06	22.22	3.41	-5.54
15.1	23.38	2.3	-8.56
15.14	25.18	4.42	-9.23
15.18	26.11	2.97	-7.6
15.22	21.43	2.27	-8.56
15.26	21.33	5.29	-9.59
15.3	19.51	7.73	-6.29
15.34	21.127	1.0129	-7.085
15.38	20.78	0.46809	-6.7692
15.42	18.06	-5.93	-6.91
15.46	16.68	-5.98	-6.96
15.5	20.81	-2.37	-5.95
15.54	20.95	-0.12	-2.08
15.58	19.48	3.14	1.34
15.62	21.33	2.19	0.16
15.66	19.46	-0.15	-4.31
15.7	21.14	-2.7	-1.81
15.74	19.39	-0.77	3.72
15.78	17.82	-0.27	4.6
15.82	18.44	3.17	7.06
15.86	18.62	2.54	8.97
15.9	18.21	3.74	7.43
15.94	21.25	4.35	4.72
15.98	20.58	3.11	4.05
16.02	24.89	0.58	4.54
16.06	26.29	2.1	1.96
16.1	24.92	4.43	-3.31
16.14	26.57	9.35	1.29
16.18	32.67	5.6	3.72
16.22	26.893	4.0948	2.496
16.26	36.14	1.54	9.41
16.3	30.27	-0.75	2.94
16.34	27.33	6	3.46
16.38	23.6	-0.21	6.89
16.42	25.9	3.5953	-1.5307
16.46	25.554	3.4139	-2.2553
16.5	18.26	4.51	-5.41
16.54	21.61	4.39	-3.52
16.58	23.05	4.26	-6.94
16.62	21.55	2.97	-7.19
16.66	24.99	4.9	-6.05
16.7	24.5	3.39	-7.05
16.74	26.32	0.11	-4.98
16.78	25.56	-0.31	-2.5
16.82	24.39	1.24	-3.04
16.86	23.39	-0.32	-3.49
16.9	24.57	0.42	0.38
16.94	24.07	2.58	-0.15
16.98	23.76	-0.28	0.91
17.02	22.63	-0.98	0.07
17.06	19.93	-1.94	3.27
17.1	19.66	-2.46	-2.41
17.14	18.18	3.09	-0.84
17.18	24.51	3.59	5.24
17.22	21.42	6.71	1.01
17.26	19.02	3.08	0.02
17.3	19.45	3.41	0.19
17.34	25.6	5.13	-0.21
17.38	26.75	7.07	0.69
17.42	26.93	2.91	-2.92
17.46	24.8	6	-1.45
17.5	25.61	6.02	-1.01
17.54	26.88	4.77	4.74
17.58	27.84	6.1	5.02
17.62	29.88	8.14	4.87
17.66	29.97	9.59	3.96
17.7	24.74	7.95	1.5
17.74	26.44	6.12	1.32
17.78	24.85	6.78	0.17
17.82	24.55	8.7	-2.26
17.86	23.31	7.08	-2.49
17.9	25	7.16	-3.43
17.94	27.29	3.7	-6.1
17.98	28.13	2.29	-7.71
18.02	31.17	-3.78	-8.32
18.06	29.15	0.87	-3.82
18.1	32.59	3.36	0.65
18.14	32.08	2.96	-1.66
18.18	32.11	1.51	-3.12
18.22	35.65	0.92	-5.2
18.26	34.75	3.05	-7.43
18.3	32.94	0.39	-5.7
18.34	34.38	1.03	-4.35
18.38	30.987	0.99687	-4.7394
18.42	23.13	0.93	-8.91
18.46	29.235	0.83658	-5.0325
18.5	27.3	-4.66	0.39
18.54	25.77	0.69	-5.52
18.58	28.39	4.9	-6.18
18.62	30.75	7.03	-7.69
18.66	25.61	2.87	-6.9
18.7	24.03	-0.94	-5.23
18.74	20.59	-6.98	-4.43
18.78	21.34	-5.83	-5.79
18.82	22.13	-5.8	-7.71
18.86	24.45	-6.83	-6.85
18.9	24.74	-3.01	-8.31
18.94	23.28	-2.08	-6.52
18.98	23.38	-2.92	-6.94
19.02	22.29	-7.33	-5.53
19.06	24.22	-4.14	-3.79
19.1	28.1	-0.66	-0.89
19.14	26.93	-2.77	-1.65
19.18	27.27	-2.03	-2.23
19.22	27.8	-0.9	-2.91
19.26	28.1	-2.98	0.65
19.3	24.92	1.56	2.16
19.34	20.82	-4.04	6.6
19.38	22.62	-4.78	5.7
19.42	21.79	-3.81	5.49
19.46	24.38	1.16	6.44
19.5	25.46	5.57	4.99
19.54	25.99	6.88	6.32
19.58	25.37	5.03	5.67
19.62	25.96	5.39	4.09
19.66	24.86	4.63	3.92
19.7	24.61	6.62	5.29
19.74	25.25	7.42	2.03
19.78	23.96	8.13	-0.29
19.82	26.94	11.22	3.65
19.86	25.28	12.62	5.55
19.9	23.04	13.39	0.91
19.94	21.49	12.39	1.93
19.98	25.17	12.7	1.27
20.02	26.55	11.35	1.39
20.06	30.39	12.71	0.44
20.1	28.75	13.14	1.01
20.14	28.99	12.23	2.27
20.18	28.1	11.7	0.86
20.22	27.67	11	2.14
20.26	27.98	10.93	3.68
20.3	28.99	11.46	3.52
20.34	27.44	9.66	3.08
20.38	26.5	5.31	6.44
20.42	30.62	6.22	7.63
20.46	32.39	1.59	7
20.5	29.32	5.74	8.84
20.54	28.79	4.14	4.39
20.58	31.34	4.81	3.5
20.62	34.13	2.52	2.02
20.66	30.46	3.5	2.61
20.7	24.73	4.3	4.39
20.74	26.82	2.08	7.92
20.78	26.81	-0.72	6.71
20.82	25.79	1.92	5.22
20.86	28.6	1.86	3.26
20.9	30.13	3.55	4.05
20.94	32.64	3.64	4.01
20.98	31.42	3.16	3
21.02	26.2	2.41	-1.39
21.06	24.52	0.18	-1.67
21.1	20.87	2.51	-1.3
21.14	23.83	9.22	2.63
21.18	23.45	4.6	2.95
21.22	21.29	7.24	2.46
21.26	19.42	4.49	9.72
21.3	24.57	-1.37	3.93
21.34	22.74	-3.66	2.1
21.38	21.96	-5.11	2.85
21.42	20.95	-4	1.67
21.46	22.22	-2.32	-0.06
21.5	21.54	-0.66	-2.19
21.54	24.51	-1.55	-0.52
21.58	24.12	-1.94	0.53
21.62	23.77	-2.35	1.87
21.66	25.9	3.2	1.21
21.7	24.28	1.44	0.08
21.74	20.16	-0.35	1.33
21.78	22.93	0.56	2.2
21.82	22.34	0.38	3.82
21.86	23.42	1.58	3.11
21.9	22.56	6.57	1.78
21.94	20.38	3.64	1.75
21.98	19.51	3.56	1.45
22.02	17.81	1.83	1.66
22.06	17.73	1.02	0.15
22.1	15.75	1.92	1.54
22.14	16.31	1.21	1.34
22.18	18.67	4.48	1.84
22.22	21.79	3.61	0
22.26	20.97	3.08	0.74
22.3	22.37	0.34	1.52
22.34	22.83	-1.91	-2.71
22.38	27.23	-0.63	-3.01
22.42	28.68	-1.64	-2.81
22.46	28.74	-0.39	-3.27
22.5	26.11	0.56	-2.85
22.54	25.78	0.6	1.33
22.58	26.85	-0.37	3.2
22.62	25.19	-1.36	0.25
22.66	26.08	-2.26	-1.36
22.7	30	1.32	-5.14
22.74	29.594	3.1864	0.11387
22.78	29.679	3.4457	0.3713
22.82	27.98	2.73	-2.75
22.86	25.85	-0.35	-3.83
22.9	29.531	4.0419	1.1588
22.94	29.37	4.183	1.4172
22.98	29.165	4.2967	1.669
23.02	25.79	6.02	-2.74
23.06	26.68	7.87	-1.93
23.1	26.88	5.55	2.19
23.14	32.82	7.12	8.03
23.18	33.54	7.59	11.36
23.22	31.13	6	9.95
23.26	31.17	7.2	7.27
23.3	30.8	8.61	7.45
23.34	26.411	4.2317	3.1861
23.38	26.127	4.1195	3.2212
23.42	25.871	3.9894	3.2194
23.46	25.651	3.8424	3.1782
23.5	27.93	7.45	-1.86
23.54	23.78	8.47	-0.67
23.58	25.93	5.72	4.05
23.62	27.24	-0.48	4.14
23.66	25.316	2.8838	2.2839
23.7	25.449	2.6534	1.9482
23.74	21.82	-3.82	-2.68
23.78	20.37	-4.19	0.36
23.82	22.07	-3.04	-2.73
23.86	23.5	1.03	-1.25
23.9	24.59	0.83	-0.89
23.94	25.56	1.12	1.42
23.98	29.63	-2.53	-4.06
24.02	32.48	-3.42	-5.34
24.06	37.37	0.44	-5.79
24.1	34.7	1.57	-3.66
24.14	34.1	4.55	-4.17
24.18	34.73	3.61	-4.39
24.22	33.07	-1	-4.17
24.26	34.55	1.52	-4.49
24.3	34.27	1.75	-5.59
24.34	34.21	1.6	-6.21
24.38	31.79	0.61	-5.69
24.42	31.61	-0.48	-6.04
24.46	31.72	-0.84	-6.89
24.5	30.87	-1.09	-6.25
24.54	29.28	-2	-6.66
24.58	28.06	1.39	-6.03
24.62	26.89	3.08	-3.15
24.66	25.55	1.94	-1.92
24.7	25.95	-3.89	-0.13
24.74	26.5	-6.78	0.08
24.78	26.99	-9.05	-2.17
24.82	24.56	-6.65	-1.8
24.86	24.42	-5.78	-0.21
24.9	23.94	-8.59	0.44
24.94	24.82	-9.93	3.69
24.98	23.58	-7.18	5.94
25.02	28.44	-5.77	4.25
25.06	27.36	-2.92	-1.38
25.1	26.36	-0.51	0.48
25.14	23.89	0.15	5.08
25.18	22.66	3.36	1.15
25.22	23.63	2.87	1.24
25.26	23.14	3.95	-1.22
25.3	22.02	3.62	-1.43
25.34	24.35	2.09	-2.25
25.38	23.07	5.13	-2.23
25.42	23.81	2.04	-2.29
25.46	19.64	0.42	-1.82
25.5	21.84	2	0.53
25.54	22.22	5.19	1.34
25.58	24.92	3.77	-0.15
25.62	22.42	6.45	3.49
25.66	22.08	9.82	4.84
25.7	20.85	9.12	8.97
25.74	25.92	4.09	10.45
25.78	24.37	7.51	8.78
25.82	25.43	9.14	5.89
25.86	25.58	9.59	4.11
25.9	26.89	8.98	4.8
25.94	28.19	9.35	5.3
25.98	28.31	9.51	4.67
26.02	28.41	8.31	7.12
26.06	28.94	9.94	4.54
26.1	30.47	7.87	-0.45
26.14	28.4	8.57	2.04
26.18	30.08	10.81	6.2
26.22	27.4	11.2	7.11
26.26	29.04	8.86	9.44
26.3	30.78	9.92	7.93
26.34	26.61	11.35	2.25
26.38	28.43	3.17	0.12
26.42	26.22	0.16	-4.79
26.46	23.91	-0.6	-7.64
26.5	25.25	-0.32	-9.33
26.54	29.17	-2.25	-7.8
26.58	27.12	-5.04	-7
26.62	29.63	-1.84	-6.52
26.66	32.97	2.62	-2
26.7	32.65	3.5	-1.94
26.74	30.69	4.98	-1.62
26.78	28.12	5.52	-0.12
26.82	28.77	3.96	-0.72
26.86	28.41	5.1	-0.94
26.9	26.85	4.9	-1.98
26.94	26.02	5.75	-1.1
26.98	26.01	4.43	-1.52
27.02	26.21	5.22	-0.98
27.06	28.03	4.33	-0.41
27.1	27.48	1.9	1.56
27.14	29.95	-1.61	0.79
27.18	28.4	1.98	1.66
27.22	28.07	-3.27	-1.48
27.26	22.9	-1.92	-1.08
27.3	26.67	-3.63	-2.66
27.34	26.4	-4.64	-4.85
27.38	27.8	-8.66	-6.27
27.42	23.58	-3.73	-7.17
27.46	27.27	-3.49	-5.12
27.5	26.79	0.32	-5.67
27.54	23.24	1.81	-3.7
27.58	21.12	2.88	-3.08
27.62	23.34	1.3958	-0.12245
27.66	22.62	4.21	8.37
27.7	20.56	4.13	7.97
27.74	22.37	5.34	11.22
27.78	23.781	4.9849	2.9808
27.82	24.004	5.8087	3.7088
27.86	22.1	10.63	4.92
27.9	22.43	7.03	6.13
27.94	23.88	6.25	3.45
27.98	26.38	5.98	2.73
28.02	28.18	5.92	3.13
28.06	27.83	7.6	4.02
28.1	27.45	8.07	4.21
28.14	26.6	7.42	3.12
28.18	27.6	8.02	3.06
28.22	26.85	7	3.84
28.26	27.16	6.7	4.93
28.3	24.47	5.63	5.78
28.34	26.49	5.13	5.3
28.38	29.02	1.39	6.06
28.42	30.21	-0.61	3.17
28.46	28.47	-3.79	-0.55
28.5	24.99	-2.97	-2.47
28.54	23.72	-2.39	-4.01
28.58	24.17	-0.9	-4.19
28.62	26.96	0.65	-4.96
28.66	25.49	0.12	-1.85
28.7	27.71	-1.69	1.01
28.74	26.79	-0.55	-1.28
28.78	29.69	3.56	0.03
28.82	27.77	5.13	-3.26
28.86	27.78	5.43	-0.48
28.9	26.85	1.87	-1.43
28.94	24.37	3.56	-1.15
28.98	21.62	3.43	2.02
29.02	27.89	1.57	-3.98
29.06	29.27	3.95	-5.2
29.1	24.87	5.47	1.42
29.14	21.5	4.75	3.33
29.18	24.62	0.83	4.33
29.22	24.47	4.42	0.15
29.26	24.58	-1.34	-2.56
29.3	25.23	-2.76	-2.99
29.34	27.79	-2.89	-5.06
29.38	27.218	4.2355	1.7787
29.42	27.788	4.894	2.3889
29.46	29.02	10.7	7.01
29.5	27.83	10.87	6.22
29.54	28.73	8.34	3.17
29.58	28.71	8.9	3.94
29.62	29.22	3.98	4.96
29.66	29.17	10.22	3.85
29.7	29.63	8.43	7.57
29.74	30.07	9.35	8.85
29.78	30.09	9.17	8.11
29.82	26.7	10.12	5.04
29.86	24.45	10.27	6.65
29.9	23.5	9.59	6.4
29.94	22.89	9.88	6.66
29.98	22.43	8.76	7.47
30.02	21.82	6	6.16
30.06	23.37	6.24	2.65
30.1	20.46	6.88	1.58
30.14	20.97	4.57	3.08
30.18	23.01	3.66	3.92
30.22	24.19	3.5	4.67
30.26	22.78	2.23	2.95
30.3	23.76	1.44	2.35
30.34	23.47	0.64	3.68
30.38	23.94	1.75	3.84
30.42	25.86	3.51	4
30.46	23.68	3.55	-0.23
30.5	23.93	-0.21	-3.42
30.54	25.24	0.95	-4.68
30.58	31.43	2.71	-5.59
30.62	33.78	2.25	-3.68
30.66	34.96	1.6	-6.14
30.7	33.12	3.35	-2.5
30.74	36.65	4.12	0.07
30.78	33.7	4.07	3.77
30.82	36.03	-2.22	4.27
30.86	29.82	-0.6	2.73
30.9	25.54	1.93	2.43
30.94	26.32	3.34	-1.45
30.98	25.5	-0.84	-4.4
31.02	23.24	1.39	-0.93
31.06	22.43	3.57	1.27
31.1	25.4	2.26	-2.08
31.14	26.03	5.69	0.69
31.18	24.44	5.85	2.57
31.22	24.24	6.43	2.4
31.26	24.37	7.39	2.87
31.3	23.02	7.68	3.03
31.34	24.32	8.66	3.17
31.38	22	8.37	4.51
31.42	20.24	9.12	6.14
31.46	18.84	7.66	6.83
31.5	18.68	8.52	9.59
31.54	19.232	4.385	2.8423
31.58	18.787	3.722	2.5302
31.62	18.8	-1.77	-5.7
31.66	17.05	-0.44	-1.09
31.7	15.18	-0.15	-1.79
31.74	13.11	1.69	-2.18
31.78	16.13	-0.39	0.45
31.82	16.19	-1.25	1.52
31.86	19.07	-2.35	1.62
31.9	18.31	-2.64	-1.01
31.94	17.17	-6.18	-0.6
31.98	17.83	-8.13	-3.04
32.02	21.21	-6.27	-3.75
32.06	16.521	-4.8826	-3.8081
32.1	16.677	-5.3135	-4.3687
32.14	16.9	-5.6481	-4.906
32.18	12.38	-4.27	-6.51
32.22	15.93	-3.36	-7.95
32.26	15.87	-3.01	-7.82
32.3	20.09	-1.7	-5.65
32.34	20.49	-6.36	-5.8
32.38	20.15	-4.11	-4.7
32.42	21.75	-4.44	-5.79
32.46	22.71	-2.09	-5.86
32.5	22.7	0.02	-8.21
32.54	22.91	-4.44	-7.52
32.58	23.17	-1.06	-9.21
32.62	25.81	0.11	-8.74
32.66	25.99	2.61	-6.69
32.7	27.39	2.87	-3.64
32.74	32.43	7.75	-0.11
32.78	29.2	10.24	-0.79
32.82	28.69	9.73	-1.89
32.86	27	9.42	-3.55
32.9	28.9	7.72	-3.83
32.94	28.04	-0.02	-3.39
32.98	26.3	-0.49	-1.3
33.02	26.33	2.01	-0.05
33.06	23.59	6.78	0.49
33.1	23.03	2.07	2.04
33.14	22.02	-0.93	1.76
33.18	21.18	-4.3	1.02
33.22	23.3	-4.04	1.64
33.26	28.37	-3.81	2.02
33.3	27.49	-3.07	0.06
33.34	27.27	-0.48	2.58
33.38	24.59	0.08	1.63
33.42	24.99	-1.58	0.68
33.46	25.13	-2.03	0.35
33.5	25.49	-3.48	0.29
33.54	25.43	-3.5	1.27
33.58	25.59	-6.11	0.41
33.62	25.67	-7.55	-2.16
33.66	22.57	-5.87	-0.09
33.7	19.59	-7.58	1.35
33.74	21.81	-8.43	2.19
33.78	19.81	-8.57	-0.56
33.82	18	-4.29	3.17
33.86	16.57	-4.39	0.64
33.9	20.43	-1.1	-2.87
33.94	21.28	-1.52	-2.12
33.98	24.47	-4.44	-0.87
34.02	26.23	-0.66	-0.72
34.06	28.27	2.13	-0.07
34.1	29.69	3.8	-0.15
34.14	28.79	3.47	0.42
34.18	28.95	3.94	0.92
34.22	30.19	5.82	0.29
34.26	29.61	5.36	-0.21
34.3	29.91	5.42	-0.11
34.34	29.66	6.81	0.03
34.38	30.17	5.77	-0.45
34.42	31.08	7.01	-0.98
34.46	31.96	7.88	-1.37
34.5	31.72	7.47	-1.34
34.54	34.43	5.37	-0.93
34.58	32.71	6.22	1.54
34.62	31.07	4.38	4.9
34.66	30.91	5.58	2.64
34.7	30.03	6.88	1.47
34.74	30.52	6.98	1.03
34.78	29.21	6.66	0.14
34.82	28.6	6.93	-0.71
34.86	27.8	6.79	0.42
34.9	29.66	6.09	-0.36
34.94	30.51	10.21	5.55
34.98	30.15	2.68	10.16
35.02	28.46	-0.15	9.09
35.06	25.52	-2.36	5.79
35.1	24.18	-3.61	4.26
35.14	25.75	-1.99	5.7
35.18	23.79	-0.31	5.66
35.22	21.58	0.96	4.5
35.26	18.48	3.53	2.91
35.3	17.64	4.03	5.2
35.34	19.13	3.45	2.88
35.38	18.62	0.53	0.87
35.42	19.63	-0.66	-0.95
35.46	17.96	-5.35	-4.1
35.5	17.88	-6.75	-5.43
35.54	18.24	-8.28	-4.39
35.58	18.38	-8.88	-3.24
35.62	22.63	-4.33	-3.06
35.66	26.16	-4.03	-6.01
35.7	23.21	-1.76	-4.47
35.74	25.41	1.48	-4.32
35.78	22.46	6	-2.84
35.82	23.75	6.52	2.28
35.86	24.55	2.83	4.3
35.9	26.95	2.55	2.53
35.94	21.62	0.39	-0.64
35.98	22.53	2.85	4.57
36.02	23.34	1.16	3.03
36.06	27.36	0.73	3.77
36.1	25.2	0.98	4.59
36.14	24.75	-0.55	1.77
36.18	24.65	-5.51	1.74
36.22	25.05	2.56	5.99
36.26	31.25	5.02	8.4
36.3	29.27	3.38	9.44
36.34	32.18	4.51	7.49
36.38	27.25	6.28	3
36.42	28.23	7.12	-0.95
36.46	26.7	4.87	-0.41
36.5	29.7	6.12	-0.22
36.54	29.52	5.76	-0.07
36.58	30.77	5.4	1.19
36.62	30.71	7.84	0.29
36.66	27.57	7.06	-2.64
36.7	26.81	10.72	-7.97
36.74	29.8	11.54	-5.14
36.78	27.63	7.77	-7.22
36.82	26.22	1.5	-3.7
36.86	28.47	3.44	-0.31
36.9	26.2	5.97	0.07
36.94	28.3	5.64	-2.94
36.98	27.75	2.71	-6.33
37.02	30.6	-2.5	-6.08
37.06	31.8	-2.17	-4.7
37.1	32.45	-1.31	-3.38
37.14	30.18	-2.28	-2.85
37.18	29.9	-0.02	-1.64
37.22	29.8	-0.21	-3.35
37.26	27.04	-0.68	-3.17
37.3	26	-0.27	3.42
37.34	24.68	1	4.84
37.38	25.05	-3.07	3.49
37.42	26.3	-2.19	5.05
37.46	26.32	-2.5	4.6
37.5	24.45	-4.59	-3.47
37.54	23.55	-1.61	-2.78
37.58	23.69	-3.56	-0.89
37.62	21.44	-3.21	3.06
37.66	23.07	-2.58	3.42
37.7	20.68	-1.24	3.65
37.74	21.99	-3.81	3.85
37.78	23.19	-3.98	3.52
37.82	21.27	-2	5.18
37.86	19.73	-1.34	5.01
37.9	19.42	0.64	6.12
37.94	19.55	2.13	4.3
37.98	19.11	5.09	2.82
38.02	17.85	0.61	3.84
38.06	21.58	0.85	5.23
38.1	25.16	-0.59	5.25
38.14	24.83	3.52	7.55
38.18	26.38	5.3	6.82
38.22	26.04	2.26	7.61
38.26	30.46	3.56	8.58
38.3	29.41	3.49	9.44
38.34	32.68	3.5	10.57
38.38	34.51	3.54	12.13
38.42	33.9	8.14	13.14
38.46	31.386	0.81967	9.6099
38.5	29.85	-4.1	11.02
38.54	30.98	-3.73	12.35
38.58	30.84	-3.09	15.1
38.62	30.905	0.10227	5.7806
38.66	25.6	-5.74	6.99
38.7	27.7	-1.65	3.45
38.74	30.84	-0.2	-0.16
38.78	29.73	-1	-2.6
38.82	32.97	3.06	0.21
38.86	31.89	5.28	-0.15
38.9	29.72	6.44	-0.1
38.94	30.37	6.17	0.1
38.98	31.37	2.49	3.09
39.02	29.2	5.25	4.26
39.06	31.13	5.96	7.75
39.1	31.49	2.89	8.73
39.14	28.15	3.05	9.07
39.18	26.29	7.35	9.32
39.22	25.09	7.19	7.66
39.26	25.43	5.22	4.53
39.3	25.8	10.61	4.94
39.34	27.26	11.89	5.97
39.38	27.27	10.76	9.31
39.42	24.81	11.94	7.32
39.46	22.9	9.96	4.89
39.5	20.77	7.4	2.16
39.54	18.65	9.41	2.55
39.58	14.13	10.86	4.81
39.62	15.14	7.81	7.72
39.66	11.7	7.88	5.71
39.7	17.644	5.6459	2.9761
39.74	17.718	4.497	2.0391
39.78	14.6	0.62	2.81
39.82	19.54	-1.95	3.07
39.86	19.42	2.77	2.46
39.9	18.25	2.69	5.61
39.94	19.652	-1.513	-2.5093
39.98	24.67	-5.85	-4.79
40.02	23.98	-6.1	-10.06
40.06	21.92	-6.82	-11.77
40.1	21.8	0.31	-7.39
40.14	20.69	-3.96	-5
40.18	24.39	-5.77	-2.88
40.22	25.5	-6.48	-2.79
40.26	26.86	-4.72	-3.98
40.3	26	-7.22	-1.37
40.34	28.22	-6.8	0.4
40.38	27.93	-4.87	0.19
40.42	27.68	-3.77	-0.93
40.46	31.73	-4.7	-1.74
40.5	31.81	-10.36	-2.39
40.54	26.73	-6.27	0.98
40.58	30.17	-4.61	-2.56
40.62	26.5	-3.96	2.08
40.66	24.75	-6.47	5.74
40.7	26.89	-4.25	7.54
40.74	27.93	-3.63	5.18
40.78	22.4	-5.18	8.19
40.82	27.04	-2.74	5.58
40.86	26.24	-4.67	3.22
40.9	25.1	-4.37	-0.94
40.94	24.38	-0.66	-0.6
40.98	26.27	2.43	-0.31
41.02	28.1	5.59	0.07
41.06	29.31	4.8	0.74
41.1	29.07	5.37	1.2
41.14	28.59	4.71	0.4
41.18	30.92	4.89	1.13
41.22	30.36	4.23	3.06
41.26	32.98	6.07	2.03
41.3	33.06	5.99	2.31
41.34	35.25	6.03	1.38
41.38	34.99	4.94	1.34
41.42	36.11	5.16	-2.39
41.46	33.51	4.26	-1.55
41.5	28.11	5.97	4.02
41.54	25.97	6.49	3.11
41.58	26.14	5.3	5.06
41.62	27.27	3.97	6.3
41.66	26.02	5.32	7.59
41.7	26.65	7.39	7.04
41.74	26.97	9.17	6.7
41.78	28.21	8.93	4.54
41.82	25.75	7.94	5.02
41.86	26.17	7.5	5.53
41.9	26.5	8.31	9.08
41.94	27.435	6.7278	4.9932
41.98	27.845	6.2843	4.2905
42.02	28.286	5.7971	3.5161
42.06	28.744	5.2804	2.69
42.1	29.204	4.7482	1.8322
42.14	29.652	4.2149	0.96291
42.18	30.073	3.6945	0.10206
42.22	30.454	3.2013	-0.73027
42.26	30.779	2.7494	-1.514
42.3	32.31	0.56	-3.6
42.34	34.52	3.45	-4.23
42.38	30.89	2.91	-6.38
42.42	31.36	1.87	-3.88
42.46	32.34	1.53	-3.31
42.5	29.36	1.6	-2.85
42.54	28.98	0.95	-1.85
42.58	26.66	1.02	-1.34
42.62	26.67	2.14	-1.7
42.66	26.98	4.05	-2.5
42.7	28.32	5.48	-2.22
42.74	27.42	6.08	-1.58
42.78	27.5	5.25	5.45
42.82	26.62	3.94	6.79
42.86	28.08	2.64	2.99
42.9	25.01	4.98	1.78
42.94	24.12	4.13	2.82
42.98	25.19	6.23	2.14
43.02	24.83	7.42	1.72
43.06	24.66	7.89	2.07
43.1	24.04	7.36	2.37
43.14	24.87	6.44	2.07
43.18	24.49	7.45	2.08
43.22	25.87	7.62	1.24
43.26	23.56	8.33	3.53
43.3	24.97	8.98	4.34
43.34	24.05	9.25	5.17
43.38	23.65	10.01	6.29
43.42	22.45	10.26	6.14
43.46	23.32	9.76	6.75
43.5	24.7	10.54	7.84
43.54	25.08	9.66	7.79
43.58	28.7	10.93	11.52
43.62	26.5	13.72	8.26
43.66	26.64	12.28	8.9
43.7	28.34	14.47	10.97
43.74	32.86	14.87	15.92
43.78	27.481	10.16	9.8039
43.82	27.601	9.4418	9.4251
43.86	24.29	9.62	3.23
43.9	27.693	7.9052	8.3448
43.94	27.66	7.1325	7.6579
43.98	27.57	6.3874	6.8828
44.02	23.62	-0.35	7.55
44.06	27.95	6.56	9.2
44.1	25.28	4.87	8.76
44.14	26.22	3.47	2.85
44.18	27.82	2.19	-1.53
44.22	26.34	1.46	-1.25
44.26	27.33	6.5	-0.81
44.3	24.51	4.9	-4.13
44.34	23.71	5.85	-5.32
44.38	22.38	7.97	-3.09
44.42	23.49	7.21	-4.55
44.46	19.57	5.25	-4.67
44.5	21.99	3.37	-4.5
44.54	20.76	4.03	-6.13
44.58	19.42	5.25	-7.17
44.62	19.42	4.8	-8.05
44.66	21.86	4.43	-7.38
44.7	21.43	5.28	-4.97
44.74	27.24	7.68	-1.16
44.78	30.11	5.27	-1.59
44.82	28.13	3.45	-3.96
44.86	27.68	5.62	-2.98
44.9	22.81	1.74	0.09
44.94	24.697	5.624	2.5769
44.98	23.17	7.74	8.01
45.02	24.32	8.58	6.09
45.06	21.27	4.82	6.93
45.1	20.91	3.96	8.84
45.14	22.65	3.11	5.1
45.18	26.19	4.11	3.28
45.22	24.18	5.17	7.13
45.26	26.7	0.96	6.76
45.3	26.23	-0.72	1.82
45.34	22.47	-2.63	-0.19
45.38	24.57	-2.3	-1.99
45.42	25.93	-2.24	-1.46
45.46	26.36	4.79	4.21
45.5	20.31	2.4	1.24
45.54	21.76	1.53	2.46
45.58	20.64	-3.8	-0.64
45.62	21.53	-4.93	-4.34
45.66	20.71	-0.62	-4.73
45.7	19.29	-2.8	-4.4
45.74	21.63	-3.01	-3.79
45.78	23.57	-3.13	-5.79
45.82	26.84	0.02	-4.99
45.86	24.21	-1.76	-1.86
45.9	24.71	-3.19	-2.32
45.94	22.56	-2.59	-3.95
45.98	21.59	-3.73	-3.42
46.02	21	-6.1	-3.33
46.06	23.89	-8.29	-2.2
46.1	22.49	-6.3	-0.33
46.14	23.74	-6.07	2.04
46.18	19.73	-4.94	1.29
46.22	23.14	-3.9	3.62
46.26	23.19	-1.9	2.72
46.3	25.93	1.8	4.42
46.34	24.09	-0.24	2.52
46.38	23.2	5.76	2.83
46.42	21.7	1.78	0.35
46.46	21.94	0.61	2.22
46.5	23.7	-0.33	0.73
46.54	23.69	2.3	0.28
46.58	29.1	1.51	-0.99
46.62	27.39	0.77	-1.28
46.66	28.13	1.27	-1.67
46.7	27.75	0.98	0.92
46.74	28.26	-0.87	0.02
46.78	28.19	1.9	0.77
46.82	30.46	6.83	-3.19
46.86	26.235	0.064619	1.3608
46.9	25.1	-2.23	3.11
46.94	24.18	-1.85	3.87
46.98	26.06	-1.94	4.33
47.02	21.18	-7.67	-0.3
47.06	23.44	-5.13	-2.24
47.1	27.858	2.64	2.5163
47.14	28.142	3.2154	2.7041
47.18	28.426	3.8146	2.8853
47.22	28.709	4.4308	3.0581
47.26	28.987	5.0571	3.2204
47.3	30.77	10.8	3.18
47.34	30.71	9.5	5.06
47.38	29.18	11.23	4.42
47.42	27.71	9.57	5.6
47.46	28.95	8.52	9.51
47.5	30.495	8.6488	3.8655
47.54	30.703	9.1565	3.9001
47.58	30.895	9.6201	3.9087
47.62	33.6	9.98	-2.13
47.66	33.17	11.31	3.98
47.7	33.38	12.31	3.71
47.74	31.02	12.03	5.26
47.78	29.43	10.65	9.3
47.82	27.46	10.21	9.68
47.86	31.637	11.063	3.0764
47.9	31.637	10.93	2.8067
47.94	31.607	10.692	2.4935
47.98	31.543	10.343	2.1347
48.02	31.446	9.8743	1.7285
48.06	31.96	10.04	-0.94
48.1	35.79	8.11	-4.41
48.14	34.01	4.48	-4.14
48.18	31.61	4.43	-2.73
48.22	30.19	6.24	-3.69
48.26	28.63	4.22	-1.84
48.3	29.2	1.45	-4.69
48.34	28.34	-1.32	-4.01
48.38	28.12	-3.46	-4.76
48.42	26.26	-2.99	-2.86
48.46	27.69	-4.8	-2.79
48.5	27.39	-1.31	-5.38
48.54	26.47	1.32	-6.1
48.58	25.91	-0.64	-2.23
48.62	27.71	-1.84	-1.37
48.66	25.52	-3.1	-3.63
48.7	27.74	0.84	-4.2
48.74	23.85	-0.63	-3.79
48.78	25.03	-3.62	-2.95
48.82	29.52	-1.6	-3.15
48.86	27.49	-0.27	-3.9
48.9	28.43	-1.32	-4.74
48.94	25.9	-1.04	-4.65
48.98	26.89	-0.75	-3.47
49.02	24.51	-0.01	-3.15
49.06	27.09	-0.25	-0.3
49.1	24.49	-1.67	1.06
49.14	27.09	-2.56	3.99
49.18	24.56	-5.63	3.85
49.22	22.84	-2.38	6.14
49.26	28.48	-3.18	3.38
49.3	28.25	0.93	5.34
49.34	26.82	6.21	3.95
49.38	26.46	4.07	5.33
49.42	30.42	0.62	1.53
49.46	23.37	2.66	0.03
49.5	26.41	-0.52	1.28
49.54	28.37	2.9	-2.74
49.58	29.23	0.35	-2.08
49.62	24.48	4.72	-7.04
49.66	27.436	3.4942	0.039638
49.7	27.513	3.4273	0.12208
49.74	24.74	5.19	5.03
49.78	25.03	2.93	1.73
49.82	30.45	2.55	0.95
49.86	28.83	4.42	1.12
49.9	28.93	4.3	2.37
49.94	30.23	3.53	1.96
49.98	29.23	2.2	2.22
50.02	28.4	2.18	-0.78
50.06	28.14	3.23	-0.01
50.1	30.74	3.8	1.18
50.14	29.59	4.63	1.37
50.18	30.03	5.24	1.92
50.22	28.09	5.49	1.51
50.26	28.22	4.49	1.21
50.3	26.81	2.93	-0.78
50.34	29.88	0.83	-1.35
50.38	28.66	2.21	-0.09
50.42	29.29	2.67	1.52
50.46	27.04	2.34	2.43
50.5	26.5	1.73	2.37
50.54	25.59	-0.19	-0.21
50.58	27.77	2.76	0.67
50.62	27.78	0.27314	1.1669
50.66	27.718	-0.25825	1.2125
50.7	27.645	-0.75587	1.252
50.74	27.557	-1.2054	1.2829
50.78	27.45	-1.5924	1.3027
50.82	28.34	0.83	4.37
50.86	30.29	1.28	4.05
50.9	27.95	2.71	2.6
50.94	30.15	-2.28	-2.11
50.98	26.88	-3.51	-1.06
51.02	27.16	-4.58	0.44
51.06	22.78	-5.47	-0.45
51.1	22.55	-4.49	-0.16
51.14	18.33	-3.1	0.4
51.18	23	3.01	3.06
51.22	27.66	5.55	-0.19
51.26	25.66	5.39	-0.15
51.3	29.34	5.65	4.27
51.34	27.71	6.19	3.14
51.38	27.42	6.47	5.2
51.42	26.9	4.03	7.01
51.46	30.23	5.81	8
51.5	28.56	4.01	8.55
51.54	28.964	6.3006	2.1906
51.58	28.745	5.4084	1.4322
51.62	29.96	3.26	-4.98
51.66	29.91	5.2	-3.87
51.7	28.74	9.83	-1.76
51.74	28.43	6.29	-3.21
51.78	25.62	2.63	1.84
51.82	25.988	-1.1089	-3.6101
51.86	25.415	-1.9956	-4.3125
51.9	22.39	-1.04	-5.41
51.94	26.05	-3.15	-7.7
51.98	24.21	-4.4	-10.38
52.02	23.33	-7.94	-9.38
52.06	23.24	-7.36	-4.91
52.1	22.75	-3.51	-0.17
52.14	19.48	-1.88	1.35
52.18	18.73	-2.08	-0.58
52.22	21.94	1.72	-7.2
52.26	23.56	7.37	-5.1
52.3	25.54	11.62	0.66
52.34	21.98	13.78	1.27
52.38	22.37	11	1.15
52.42	18.64	9.59	3.92
52.46	20.29	3	6.21
52.5	19.84	1.48	2.04
52.54	19.76	1.18	0.47
52.58	24.87	3.45	-1.76
52.62	26.66	5.52	0.07
52.66	25.84	5.04	2.19
52.7	24.85	2.4	4.32
52.74	25.04	4.76	6.04
52.78	25.79	2.67	5.28
52.82	27.6	2.69	4.07
52.86	27.97	0.14	4.61
52.9	24.83	-1.2	5.44
52.94	27.96	0.17	6.65
52.98	27.04	-0.69	5.13
53.02	25.15	-3.33	5.03
53.06	25.35	-3.3	3.7
53.1	22.57	-3.9	3.45
53.14	21.18	0.35	4.43
53.18	25	3.09	5.38
53.22	26.02	3.68	1.26
53.26	26.88	4.82	3.29
53.3	28.55	6.32	5.27
53.34	34.25	5.76	8.55
53.38	29.67	2.08	9.2
53.42	28.146	6.1512	9.5121
53.46	30.47	7.25	17.75
53.5	31.28	7.29	18.18
53.54	27.602	7.7849	10.19
53.58	27.45	7.91	13.1
53.62	31.13	12.16	16.36
53.66	26.738	8.8816	10.097
53.7	26.407	9.1037	9.8617
53.74	23.64	9.1	5.39
53.78	23.77	9.89	6.8
53.82	23.3	7.72	6.43
53.86	23.94	9.49	5.6
53.9	23.6	9.09	5.11
53.94	23.67	6.26	5.04
53.98	24.03	7.54	2.92
54.02	24.28	6.02	2.41
54.06	22.28	7.78	1.74
54.1	24.34	6.97	-0.4
54.14	24.59	5.28	-2.19
54.18	24.51	4.64	0.46
54.22	24.3	3.08	-0.84
54.26	25.28	3.44	-0.5
54.3	25.04	5.06	0.75
54.34	21.94	6.59	-2.36
54.38	19.25	13.91	-3.62
54.42	22.65	5.8477	1.5697
54.46	22.383	5.7576	1.8853
54.5	23.78	8.19	11.86
54.54	24.17	6.2	12.25
54.58	21.641	5.4023	2.8787
54.62	21.435	5.2497	3.1881
54.66	21.262	5.0769	3.4683
54.7	21.127	4.8824	3.708
54.74	18.05	0.84	-0.72
54.78	18.48	-0.26	4.24
54.82	21.47	0.26	3.61
54.86	21.83	5.13	2.93
54.9	20.53	4.49	2.3
54.94	20.73	5.64	3.23
54.98	21.83	2.08	-0.1
55.02	23.93	6.02	3.28
55.06	26.82	4.99	3.08
55.1	24.77	2.64	1.39
55.14	24.2	-2.38	0.91
55.18	21.45	-1.29	1.29
55.22	20.53	-1.07	1.75
55.26	22.25	0.32	-0.43
55.3	23.38	-1.57	-1.79
55.34	28.16	-0.96	-2.42
55.38	26.83	0.16	-4.37
55.42	29.34	-0.84	-3.27
55.46	28.56	-4.83	-3.18
55.5	26.72	-4.02	-4.55
55.54	28.13	0.77	-3.45
55.58	30.33	-2.05	-3.6
55.62	31.72	-2.4	0.55
55.66	31.9	2.4	0.31
55.7	28.76	0.26	0.3
55.74	33.54	-1.39	1.22
55.78	31.95	2.42	-0.05
55.82	32.9	4.4	-0.55
55.86	32.5	3.07	-0.87
55.9	32.33	6.47	0.34
55.94	33.69	4.16	2.41
55.98	30.12	2.93	1.15
56.02	29.8	-3.25	3.32
56.06	30.999	2.4325	3.2603
56.1	29.21	-4.76	7.93
56.14	28.52	1.29	9
56.18	27.74	0.69	5.26
56.22	31.46	5.39	1.04
56.26	31.9	5.02	3.35
56.3	30.86	7.31	1.63
56.34	29.17	4.84	3.24
56.38	25.25	3.71	2.62
56.42	23.99	2.22	-1.13
56.46	24.5	3.02	-0.24
56.5	24.93	4.13	2.54
56.54	26.07	6.74	4.02
56.58	24.21	3.36	3.8
56.62	26.63	2.34	3.03
56.66	22.9	5.7	0.25
56.7	25.13	6.92	-1.54
56.74	23.82	8.43	-1
56.78	22.59	10.23	0.17
56.82	25.16	8.31	1.78
56.86	24.48	9.41	2.59
56.9	24.25	8.25	4.29
56.94	23.51	6.95	4.46
56.98	25.1	6.06	3.29
57.02	25.93	2.28	3.32
57.06	29.13	2.47	4.38
57.1	30.31	3.93	6.52
57.14	27.87	7.05	8.07
57.18	29.64	5.13	7.99
57.22	29.26	2.86	8.11
57.26	28.07	1.24	8.15
57.3	27.44	2.25	10.71
57.34	30.33	0.48	9.67
57.38	30.19	-0.99	7.72
57.42	31.11	2.05	7.18
57.46	30.32	0.47	6.38
57.5	28.69	1	6.68
57.54	27.65	-0.83	6.61
57.58	25.19	-0.1	6.8
57.62	26.11	3.78	7.92
57.66	27.37	4.67	7.56
57.7	27.73	4.12	4.39
57.74	28.49	3.86	5.34
57.78	29.55	5.28	7.01
57.82	29.84	3.68	8.91
57.86	29	0.46	7.75
57.9	27.71	-0.73	4.45
57.94	29.18	0.08	4.68
57.98	30.73	-2.26	8.88
58.02	31.72	-6.51	6.51
58.06	31.17	-0.25	4.01
58.1	35.06	0.56	4.83
58.14	35.79	-2.77	2.29
58.18	33.63	-3.75	3.32
58.22	33.12	-4.97	6.23
58.26	32.47	-4.7	8.39
58.3	30.56	-1.09	7.36
58.34	34.95	-3.04	3.45
58.38	35.57	-3.07	1.83
58.42	31.95	2.53	-0.53
58.46	32.84	4.05	-5.3
58.5	32.81	3.89	-4.7
58.54	32.72	3.2	-5.04
58.58	28.71	3.39	-7.05
58.62	25.51	-0.1	-8.45
58.66	23.63	-2.59	-6.4
58.7	20.43	-5.07	-5.69
58.74	18.96	-10.71	0.99
58.78	20.7	-9.57	5.25
58.82	22.89	-6.15	6.97
58.86	25.6	-1.27	6.89
58.9	27.83	4.93	5.6
58.94	27.77	6.17	2.93
58.98	27.83	8.02	3.7
59.02	30.69	9.62	2.61
59.06	30.29	12.1	-1.82
59.1	29.85	14.95	-4.05
59.14	28.9	14.3	-3.36
59.18	25.754	10.837	0.57492
59.22	23.14	7.18	-4
59.26	25.07	10.01	0.21
59.3	22.72	8.11	3.29
59.34	18.73	7.09	1.64
59.38	16.01	6.47	-0.13
59.42	18.39	6.5	-0.36
59.46	19.92	6.69	-2.99
59.5	23.26	6.11	-3.2
59.54	24.68	6.53	-0.29
59.58	26.81	3.32	-2.34
59.62	21.59	-0.34	-3.13
59.66	21.65	-0.1	-1.68
59.7	22.96	2.07	-0.24
59.74	25.04	6.16	3.88
59.78	28.11	10.43	3.41
59.82	30.19	9.74	-0.73
59.86	23.52	7.93	-0.72
59.9	23.88	6.81	-0.69
59.94	22.78	5.14	1.58
59.98	25.84	6.77	-2.54
60.02	26.13	9.04	-0.23
60.06	24.12	11.37	2.58
60.1	17.01	10.04	5.7
60.14	25.972	7.9155	2.8558
60.18	26.543	7.4432	3.3332
60.22	27.128	6.9015	3.8128
60.26	27.71	6.307	4.2856
60.3	26.83	4.45	3.47
60.34	27.65	6.76	3.98
60.38	29.29	4.3756	5.5726
60.42	29.709	3.7386	5.9277
60.46	28.81	0.38	9.95
60.5	31.61	-0.75	6.26
60.54	32.53	-1.04	7.78
60.58	34.67	-0.57	7.75
60.62	33.49	4.32	6.83
60.66	29.65	4.03	6.19
60.7	28.65	6.71	3.18
60.74	29	4.13	3.84
60.78	25.75	0.8	6.37
60.82	23.49	-0.66	5.78
60.86	24.82	1.12	5.35
60.9	26.73	2.63	3.9
60.94	28.1	0.02	5.25
60.98	27.62	0.32	4.82
61.02	30.72	1.68	4.05
61.06	28.3	-1.21	2.62
61.1	29.9	-3.97	-0.55
61.14	26.85	-4.84	-1.37
61.18	30.02	-4.88	-3
61.22	30.33	-3.8	-2.01
61.26	31.01	0.2	1.17
61.3	29.67	1.93	-0.63
61.34	27.54	2.4	1.52
61.38	27.59	2.14	3.11
61.42	27.98	2.61	3.35
61.46	27.01	3.08	3.93
61.5	27.4	3.36	2.64
61.54	28.13	4.33	2.17
61.58	26.8	5.56	2.18
61.62	26.84	4.54	3.12
61.66	25.69	1.9	5.78
61.7	27.06	1.13	5.88
61.74	26.3	1.59	5.29
61.78	26.08	2.73	3.28
61.82	26.78	2.33	3.6
61.86	26.72	2.06	3.52
61.9	28.84	1.61	2.64
61.94	27.27	2.76	3.59
61.98	27.23	1.32	3.06
62.02	25.59	4.15	3.29
62.06	25.75	4.33	4.04
62.1	24.06	5.4	4.96
62.14	22.9	2.73	5.51
62.18	22.49	3.59	6.83
62.22	25.04	5.38	6.61
62.26	25.54	6.38	6.81
62.3	27.68	5.92	6.47
62.34	27.87	3.24	5.6
62.38	27.04	1.92	6.31
62.42	27.54	-0.57	7.24
62.46	26.78	0.13	7.03
62.5	30.52	-0.59	3.97
62.54	27.37	-1.09	0.83
62.58	25.12	-1.64	-2.89
62.62	24.76	-4.55	2.55
62.66	26.31	-2.18	3.33
62.7	27.13	-0.41	5.1
62.74	28.39	0.17	11.12
62.78	29.35	4.36	9.24
62.82	30.37	5.13	8.07
62.86	31.61	6.83	9.45
62.9	29.57	4.61	7.35
62.94	29.61	7.45	7.25
62.98	29.76	5.59	6.53
63.02	28.23	4.62	4.78
63.06	26.74	5.05	2.88
63.1	25.19	4.14	4.12
63.14	24.74	3.89	6.22
63.18	26.28	4.6	7.49
63.22	25.42	5.48	7.75
63.26	26.58	7.24	9.5
63.3	24.69	4.7	8.03
63.34	28.95	4.38	11.88
63.38	25.81	5.03	10.24
63.42	25.75	1.34	10.13
63.46	23.54	-2.8	1.84
63.5	22.67	0.77	4.77
63.54	27.37	0.62	5.22
63.58	24.36	4	6.26
63.62	24.82	2.75	4.33
63.66	26.43	-1.04	0.28
63.7	24.8	2.81	0.47
63.74	21.68	7.32	0.69
63.78	24.06	7.48	2.4
63.82	18.56	7.06	-0.08
63.86	20.42	11.6	1.43
63.9	18.04	13.77	-1.69
63.94	22.447	5.0329	-0.85757
63.98	22.328	4.0814	-1.4551
64.02	22.212	3.0479	-2.0227
64.06	20.19	1.37	0.95
64.1	25.62	-0.19	2.07
64.14	29.47	-3.1	-3.17
64.18	27.12	-1.62	-7.06
64.22	23.43	-0.27	-6.3
64.26	18.97	-2.76	-4.67
64.3	16.61	-2.8	-4.97
64.34	15.89	-5.41	-5.17
64.38	19.14	-4.55	-1.06
64.42	20.07	-4.03	-3.75
64.46	21.97	-1.51	-2.2
64.5	22.43	1.38	-0.99
64.54	25.45	2.29	1.31
64.58	28.6	-1.64	-0.84
64.62	28.96	-0.35	-3.79
64.66	28.74	-2.92	-3.24
64.7	28.52	-3.05	-2.76
64.74	26.36	-1.37	-2.32
64.78	24.84	-1.84	-3.76
64.82	23.59	-2.44	-3.06
64.86	19.31	0.53	-3.17
64.9	22.66	1.72	2.36
64.94	24.62	2.18	4.83
64.98	27.61	4.04	4.84
65.02	30.06	6.01	2.81
65.06	30.31	3.74	-1.38
65.1	33.03	3.65	-1.96
65.14	32.09	1.47	-3.57
65.18	32.22	3.33	-0.89
65.22	29.3	1.54	-1.32
65.26	27.9	3.42	0.28
65.3	28.12	3.11	0.68
65.34	29.29	3.77	0.05
65.38	28.38	7.33	0.86
65.42	30.96	5.49	-1.71
65.46	30.33	6.37	-3.09
65.5	32.38	5.6	-3.51
65.54	30.17	6.17	-2.8
65.58	30.77	7.78	1.76
65.62	30.39	6.2	2.22
65.66	29.33	5.94	0.61
65.7	31.22	6.49	1.01
65.74	27.76	5.46	2.49
65.78	27.11	3.79	2.49
65.82	25.5	2.82	3.89
65.86	24.65	2.35	6.32
65.9	24.63	0.95	4.3
65.94	25.04	2.51	3.5
65.98	23.63	3.39	3.54
66.02	23.35	2.88	3.36
66.06	23.91	4.56	4.25
66.1	27.14	6	3.55
66.14	28.03	8.37	1.94
66.18	29.41	6.71	3.42
66.22	34.84	6.32	2.09
66.26	33.48	7.54	2.64
66.3	33.1	4.27	-0.24
66.34	31.49	2.91	-1.48
66.38	27.57	5.85	0.09
66.42	26.79	5.85	0.08
66.46	29.77	9.95	0.02
66.5	28.37	13.03	0.53
66.54	28.03	11.36	-0.84
66.58	26.95	12.74	0.02
66.62	25.6	6.79	-0.03
66.66	27.49	3.72	-2.07
66.7	27.37	6.38	0.5
66.74	25.89	8.1	-3.6
66.78	24.21	1.45	-8.74
66.82	25.69	-0.07	-6.73
66.86	23.44	-2.23	-6.58
66.9	21.87	-4.11	-6.87
66.94	26.1	0.62	-0.69
66.98	29.73	-3.75	-0.14
67.02	29.17	-2.49	-2.17
67.06	29.18	-3.24	-1.71
67.1	28.31	-4.67	-2.08
67.14	28.02	-3.54	-1.44
67.18	25.73	-1.62	2.91
67.22	24.62	-3.12	2.82
67.26	20.47	-1.71	0.99
67.3	21.06	-1.76	-0.97
67.34	20.93	-1.31	0.67
67.38	20.31	-1.56	2.58
67.42	24.51	1.48	3.87
67.46	23.4	3.56	2.34
67.5	24.33	4.08	-0.39
67.54	20.74	2.21	-3.1
67.58	23.28	4.48	-1.37
67.62	25.63	6.7	-1.58
67.66	29.2	8.14	-1.57
67.7	24.7	5.46	-0.51
67.74	23.66	4.54	2.16
67.78	25.22	3.34	2.76
67.82	24.12	1.12	-0.48
67.86	23.58	1.94	-2.53
67.9	24.19	-2.36	-2.59
67.94	23.82	-5.14	-4.22
67.98	22.01	-8.02	-2.08
68.02	20.44	-2.72	1.07
68.06	22.69	0.27	2.92
68.1	26.03	0.07	2.72
68.14	26.44	-1.23	3.15
68.18	27.29	-2.6	3.02
68.22	24.72	-2.92	1.12
68.26	25.91	-0.94	0.4
68.3	22.72	-0.75	-1.26
68.34	24.77	0.13	-3.11
68.38	28.25	-0.48	-5.53
68.42	27.22	-3.48	-4.66
68.46	24.3	-4.16	-4.84
68.5	21.78	-4.17	-1.44
68.54	20.94	-2.85	0.44
68.58	22.51	-3.47	2.1
68.62	23.06	-3.14	3.95
68.66	22.48	-3.98	2.57
68.7	22.03	-5.32	2.64
68.74	21.98	-6.87	3.84
68.78	20.72	-6.01	3.29
68.82	20.37	-1.39	4.01
68.86	22.54	-1.11	2.04
68.9	22.51	1.99	-0.71
68.94	27.29	3.76	2.88
68.98	27.93	4.68	1.24
69.02	27.9	4.95	1.75
69.06	27.25	5.63	2.02
69.1	26.46	6.05	2.97
69.14	27.89	6.61	2.41
69.18	29.32	6.12	4.38
69.22	29.48	8.34	5.38
69.26	30.6	6.13	3.92
69.3	33.37	8.16	0.23
69.34	35.93	5.92	2.68
69.38	30.92	4.2	7.3
69.42	33.58	8.9671	2.06
69.46	36.7	10.4	1.75
69.5	37.61	10.07	1.99
69.54	34.01	13.34	-1.09
69.58	34.2	13.07	-1.95
69.62	32.43	10.77	0.5
69.66	27.59	7.6	-1.75
69.7	29.1	5.38	0.35
69.74	25.03	7.21	-7.3
69.78	23.44	0.41	-8.91
69.82	23.58	-0.54	-8.11
69.86	22.03	2.75	-3.75
69.9	19.37	5.99	-3.51
69.94	24.1	4.39	-4.53
69.98	28.92	2.82	-4.04
70.02	27.93	2.58	-8.08
70.06	26.5	4.92	-6.81
70.1	25.04	6.05	-5.65
70.14	23.89	-0.67	-4.81
70.18	25.49	-4.06	-5.87
70.22	24.04	-3.63	-5.86
70.26	24.94	0.11	-4.06
70.3	21.15	-3.63	-5.26
70.34	21.53	-0.39	-1.1
70.38	20.91	-2.07	0.5
70.42	23.578	4.1226	1.4445
70.46	23.85	9.77	3.68
70.5	20.1	6.11	7.32
70.54	23.88	9.47	7.15
70.58	29.4	9.56	5.55
70.62	27.18	10.91	6.65
70.66	23.7	8.76	1.81
70.7	24.41	9.9	0.08
70.74	23.76	15.56	-4.35
70.78	23.83	9.29	-5.62
70.82	26.24	6.08	-8.83
70.86	22.51	3.22	-9.26
70.9	23.66	2.48	-5.38
70.94	23.74	4.38	-5.35
70.98	24.12	5.26	-4.94
71.02	20.3	4.07	-5.2
71.06	21.03	3.91	-3.08
71.1	20.09	2.94	-3.67
71.14	22.87	5.97	-3.24
71.18	23.01	2.56	-4.49
71.22	28.56	3.2	-2.27
71.26	23.45	7.5	2.7
71.3	23.9	3.94	5.16
71.34	24.05	2.46	9.6
71.38	28.03	-2.89	10.96
71.42	30.53	0.18	10.72
71.46	29.627	-0.94295	2.7453
71.5	30.198	-1.6361	2.0227
71.54	33.58	-3.66	-2
71.58	35.24	-5.2	-0.76
71.62	35.5	-5.3	-0.69
71.66	31.9	-4.41	-2.8
71.7	30.6	-4.61	-5.36
71.74	26.97	-2.14	-5.8
71.78	25.43	-1.88	-5.49
71.82	23.84	-0.79	-4.7
71.86	21.69	-2.56	-3.99
71.9	23.82	1.51	-4.11
71.94	24.39	-1.79	-4.52
71.98	22.07	-2.03	-5.13
72.02	21.66	0.17	-5.21
72.06	23.81	-4.33	-5.01
72.1	25.22	-2.6	-3.91
72.14	26.14	-2.58	-1.77
72.18	27.32	1.62	1.12
72.22	24.99	-0.34	-0.45
72.26	23.94	0.5	0.72
72.3	22.84	3.34	4.27
72.34	24.32	4.93	7.1
72.38	24.06	1.44	4.51
72.42	24.74	2.87	5.52
72.46	22.79	2.35	8.04
72.5	24.71	3.94	7.65
72.54	26.5	2.23	4.27
72.58	25.45	2.03	4.89
72.62	26.23	1.89	1.05
72.66	29.06	4.38	0.03
72.7	31.07	-0.12	-1.61
72.74	30.4	2.82	-0.33
72.78	32.11	8.02	2.69
72.82	33.26	6.77	4.36
72.86	31.84	0.21	-0.03
72.9	29.5	-1.17	0.63
72.94	29.73	4.87	1.93
72.98	31.37	3.99	1.85
73.02	32.73	2.23	-3.25
73.06	35.82	3.82	-2.23
73.1	34.08	-0.4	-4.31
73.14	31.63	1.06	-4.86
73.18	32.9	0.26	-4.74
73.22	31.7	4.35	-5.28
73.26	26.55	2.43	-7.69
73.3	23.29	2.56	-6.61
73.34	25.75	-3.16	-3.65
73.38	29.05	-2.94	-5.19
73.42	29.23	-0.97	-3.57
73.46	30.34	-2.68	-4.4
73.5	29.23	-5.73	-5.5
73.54	29.59	-5.76	-7.04
73.58	29.56	-5.38	-6.76
73.62	29.38	-6.81	-5.92
73.66	28.97	-4.15	-3.8
73.7	27.34	-2.81	-2.8
73.74	26.47	-0.95	-3.76
73.78	29.71	0.9	-4.21
73.82	26.05	-2.95	-3.09
73.86	20.91	1.74	0.25
73.9	17.11	6.3	1.48
73.94	18.74	5.47	-0.63
73.98	16.34	3.88	0.01
74.02	19.91	4.31	-5.72
74.06	17.73	1.98	-5.56
74.1	20.46	-3.47	-5.76
74.14	21.3	-5.14	1.3
74.18	21.77	-2.08	2.58
74.22	23.468	2.6247	2.3437
74.26	31.68	4.57	4.57
74.3	30	6.75	3.31
74.34	26.51	6.17	5.08
74.38	23.17	5.46	5.34
74.42	23.93	2.54	6.14
74.46	28.58	1.57	8.91
74.5	27.57	0.84	12.06
74.54	28.13	3.13	7.02
74.58	23.87	2.3	5.19
74.62	22.06	1.72	6.03
74.66	20.6	1.25	6.12
74.7	20.36	1.82	5.44
74.74	23.62	3.43	4.54
74.78	24.63	5.28	2.59
74.82	27.17	5.51	1.42
74.86	25.98	2.7	2.05
74.9	27.22	2.35	5.28
74.94	27.51	4.33	4.26
74.98	27.19	4.96	6.31
75.02	28.7	5.82	8.16
75.06	29.62	6.73	9.88
75.1	28.47	7.05	10.66
75.14	33.34	8.25	13.31
75.18	35.29	9.48	14.36
75.22	36.2	10.27	15.01
75.26	29.47	6.9744	3.4412
75.3	28.747	6.7313	1.5726
75.34	27.966	6.4595	-0.30418
75.38	27.24	7.31	-11.14
75.42	26.08	9.95	-10.97
75.46	24.97	6.84	-9.21
75.5	25.28	4.28	-9.32
75.54	22.53	1.09	-6.38
75.58	22.75	2.55	-5.68
75.62	19.73	2.75	-5.68
75.66	23.47	5.41	-3.52
75.7	24.5	5.13	0.14
75.74	24.56	5.65	0.11
75.78	24.62	6.83	-0.41
75.82	25.99	7.59	-0.29
75.86	27.02	6.8	-1.34
75.9	24.23	5.52	-2.2
75.94	23.67	5.85	-1.06
75.98	22.15	5.97	1.78
76.02	22.5	3.39	0.08
76.06	18.98	6.47	0.28
76.1	19.18	4.55	-0.52
76.14	20.857	1.7782	1.7946
76.18	14.29	3.22	8.97
76.22	16.75	0.67	6.88
76.26	20.2	-0.99	2.27
76.3	20.83	-1.82	4.06
76.34	22.22	-4.98	1.63
76.38	23	-6.06	2.16
76.42	21.45	-7.46	-0.55
76.46	19.42	-4.38	-3.55
76.5	19.45	-2.19	-1.58
76.54	17.25	-1.73	1.39
76.58	17.54	-0.6	3.71
76.62	16.57	-1.34	5.11
76.66	17.11	-1.43	7.79
76.7	21.31	-3.6	8.43
76.74	23.51	-1.24	9.96
76.78	23.36	-7.37	7.64
76.82	20.23	-7.32	6.82
76.86	24.54	-2.57	4.27
76.9	25.57	-3.22	0.91
76.94	27.14	-5.4	-0.68
76.98	20.52	-3.58	-2.32
77.02	22.65	-1.94	-2.89
77.06	18.5	-3.13	-6.13
77.1	21.46	-5.55	-2.77
77.14	19.8	-3.78	-4.79
77.18	20.84	-3.96	-4.13
77.22	22.25	-4.93	-4.91
77.26	24.53	-2.29	-3.93
77.3	24.35	-2	-3.36
77.34	26.33	2.22	-1.5
77.38	29.2	0.88	-0.48
77.42	29.79	1.57	-1.55
77.46	30.65	0.42	-1.84
77.5	28.58	2.45	-2.65
77.54	30.42	1.69	-1.79
77.58	29.58	5.19	-2.17
77.62	30.67	3.29	-0.92
77.66	29.03	5.4	-0.48
77.7	28.21	5.68	-1.52
77.74	27.3	4.22	-0.98
77.78	27.23	2.12	1.06
77.82	25.35	3.1	1.64
77.86	23.17	4.48	2.55
77.9	23.04	3.41	3.17
77.94	21.46	4.71	3.08
77.98	22.14	4.9	5.55
78.02	23.14	5.88	2.98
78.06	22.66	2.81	4.22
78.1	22.45	0.05	4.55
78.14	25.73	-3.6	2.9
78.18	22.54	-8.71	1.46
78.22	26.25	-8.11	2.29
78.26	17.43	-6.39	-0.93
78.3	23.38	-3.15	2.32
78.34	23.11	-0.28	0.56
78.38	20.74	4.56	-0.12
78.42	22.19	3.2	-1.73
78.46	21.1	3.23	1.27
78.5	22.9	-0.07	1.52
78.54	20.88	-0.14	1.56
78.58	22.39	1.43	0.75
78.62	30.32	1.28	0.06
78.66	31.31	3.16	0.5
78.7	30.43	2.79	-0.02
78.74	31.37	3.71	-0.27
78.78	29.72	3.39	-0.51
78.82	31.7	4	0.39
78.86	30.51	3.5	0.03
78.9	31.37	3.8	0.37
78.94	28.93	4.89	1.09
78.98	29.73	5.69	0.21
79.02	28.31	5.17	-0.44
79.06	26.64	6.14	0.14
79.1	23.32	8.55	-1
79.14	24.74	5.94	1.95
79.18	29.69	5.94	2.64
79.22	27.02	3.5	1.9
79.26	26.91	4.26	0.54
79.3	26.79	4.21	-3.1
79.34	26.25	1.79	-3.47
79.38	27.8	7.23	-1.81
79.42	27.3	3.34	-1.22
79.46	28.4	1.8	-1.25
79.5	24.92	3.56	5.28
79.54	27.18	5.53	1.66
79.58	29.5	4.27	-0.46
79.62	27.3	0.5	-0.45
79.66	25.71	0.18	3.22
79.7	25.51	6.61	1.52
79.74	21.15	4.1	5.13
79.78	18.76	3.14	8.05
79.82	22.34	4.59	8.27
79.86	26.04	7.61	6.89
79.9	27.84	10.88	10.61
79.94	27.3	12.35	8.3
79.98	24.56	12.2	7.6
80.02	23.21	12.98	7.36
80.06	17.97	11.73	6.62
[truncated: 1,055 more rows]
