# Supplementary material for: Mean flow and turbulence structure over exposed roots on a forested floodplain: Insights from a controlled laboratory experiment
Source: PLoS One. 2020 Feb 26;15(2):e0229306. doi: 10.1371/journal.pone.0229306 (PMC7043746; doi:10.1371/journal.pone.0229306)
Supplement: S1 File — (ZIP) [file pone.0229306.s001.zip › data_and_scripts/velocity_data/t21_117_replaced.csv]

0.1	25.04	13.35	5.61
0.14	25.63	13.69	0.09
0.18	25.42	16.43	-1.89
0.22	23.36	15.56	-4.05
0.26	24	15.89	-3.07
0.3	20.41	15.08	-5.7
0.34	20.18	14.97	-8.97
0.38	21.09	9.54	-11.32
0.42	29.12	7.33	-4.82
0.46	29.44	4.72	-1.46
0.5	32.65	2.79	0.3
0.54	30.18	3.1	-1.41
0.58	28.25	5.05	-1.37
0.62	26.59	3.92	1.09
0.66	24.91	5.92	2.02
0.7	24.51	7.84	3.11
0.74	27.6	3.5	-2.14
0.78	27.52	4.63	-0.63
0.82	29.88	0.02	-1.91
0.86	29.17	-2.97	-1.04
0.9	26.03	-2.17	-3.21
0.94	26.79	0.94	-4.64
0.98	24.89	-0.42	-2.21
1.02	26.83	0.32	-2.89
1.06	24.94	2.99	-4.77
1.1	28.6	4.53	-4.76
1.14	25.95	4.42	-1.94
1.18	25.95	1.72	2.02
1.22	24.21	2.8	3.2
1.26	28.04	0.78	1.25
1.3	25.07	1.1	-1.9
1.34	27.9	5.56	3.94
1.38	30.22	7.6	4.08
1.42	31.74	10.51	2.94
1.46	25.71	11.06	5.28
1.5	26.2	10.86	8.72
1.54	26.3	10.48	6.2
1.58	26.38	11.67	6.07
1.62	25.52	12.24	7.94
1.66	26.25	13.45	10.34
1.7	28.54	11.02	11.16
1.74	29.14	8.02	4.63
1.78	29.56	8.08	4.12
1.82	29.71	7.34	-0.49
1.86	30.68	8.14	-3.79
1.9	28.52	5	-3.11
1.94	28.84	5.4	-1.05
1.98	25.39	6.29	0.2
2.02	25.96	5.27	-0.69
2.06	23.03	3.59	-3.87
2.1	22.57	0.46	-4.62
2.14	23.08	-3.54	-3.04
2.18	22.75	-3.63	-1.03
2.22	23.91	-1.4	1.93
2.26	26.07	2.64	4.52
2.3	21.88	-3.25	1.39
2.34	15.86	-0.3	-1.37
2.38	19.35	3.37	2.37
2.42	19.57	6.06	2.57
2.46	17.04	6.37	3.32
2.5	21.68	6.25	5.09
2.54	24.13	9.02	3.86
2.58	22.24	4.49	4.21
2.62	18.8	0.5	3.38
2.66	19.66	3.48	0.29
2.7	17.31	1.04	1.75
2.74	19.32	-0.93	4.07
2.78	24.78	-4.82	8.43
2.82	18.63	-6.27	8.74
2.86	22.99	-8.84	5.21
2.9	23.708	-0.24093	2.6188
2.94	24.537	0.39845	2.2761
2.98	22.1	0.85	-5.64
3.02	25.06	3	-3.09
3.06	26.91	4	-3.35
3.1	31.14	3.76	-0.12
3.14	30.83	4.31	2.43
3.18	30.77	5.03	3.96
3.22	29.78	6.7	4.66
3.26	26.45	6.41	-0.57
3.3	26.87	4.24	-4.53
3.34	29.24	3.32	-3
3.38	28.5	1	-1.13
3.42	28.32	-0.03	-5.88
3.46	25.25	2.52	-4.09
3.5	27.3	0.81	-7.03
3.54	27.09	-0.41	-5.09
3.58	27.55	0.65	-5.14
3.62	26.88	-1.28	-5.89
3.66	30.82	-2.04	-4.19
3.7	30.6	-4.8	-3.92
3.74	28.926	0.90877	-3.5185
3.78	28.45	5.85	-1.66
3.82	28.68	4.6	-0.78
3.86	30.14	3.65	0.88
3.9	28.87	5.21	-0.51
3.94	30.51	3.95	-2.88
3.98	34.13	3.95	-1.02
4.02	30.21	3.38	-2.5
4.06	29.02	2.94	-0.3
4.1	32.91	6.48	3.67
4.14	35.48	10.21	4.85
4.18	33.45	6.7	3.15
4.22	32.88	7.19	1.93
4.26	31.22	7.99	2.74
4.3	31.84	7.48	3.59
4.34	30.63	8.23	4.52
4.38	32.94	7.7	4.87
4.42	33.69	9.06	3.06
4.46	32	6.39	5.05
4.5	30.86	6.03	4.81
4.54	32.61	7.57	6.25
4.58	33.39	9.7	6.83
4.62	30.51	8.27	8.25
4.66	32.48	6.42	7.66
4.7	31.36	9.07	5.34
4.74	32.9	5.54	3.55
4.78	29.7	3.89	-0.13
4.82	32.5	5.99	0.49
4.86	30.96	6.26	-2.69
4.9	29.97	1.72	-6.27
4.94	27.63	2.25	-5.8
4.98	30.55	6.33	-0.29
5.02	31.07	6.44	-0.14
5.06	30.31	6.35	1.27
5.1	29.7	5.95	5.34
5.14	29.87	4.02	6.81
5.18	29.73	6.29	4.72
5.22	29.64	5.48	3.56
5.26	29	7.34	5.88
5.3	27.51	8.66	5.42
5.34	30.82	9.26	7.51
5.38	28.09	8.31	6.38
5.42	30.91	7.27	5.32
5.46	28.74	6.17	10
5.5	32.69	7.52	10.01
5.54	30.31	10.54	13.03
5.58	35.32	8.34	16.64
5.62	32.8	11.49	10.11
5.66	30.82	9.65	12.42
5.7	30.59	8.49	14.04
5.74	26.6	7.56	13.53
5.78	22.58	10.04	12.3
5.82	23.47	6.34	15.41
5.86	21.88	5.99	12.05
5.9	26.35	-0.85	5.11
5.94	32.8	-2.19	1.83
5.98	30.21	-5.86	-3.2
6.02	28.02	0.23	-5.53
6.06	27.01	5.13	-9.53
6.1	28.55	5.9	-10.34
6.14	25.57	4.42	-10.79
6.18	25.46	4.33	-4.15
6.22	23.64	6.92	-1.88
6.26	24.63	7.72	2.04
6.3	23.33	7.77	2.12
6.34	25.04	8.76	4.95
6.38	26.14	5.26	5.79
6.42	25.71	2.62	5.97
6.46	23.49	3.31	6.59
6.5	25.75	1.83	9.06
6.54	26.32	-0.78	8.7
6.58	31.3	-3.79	7.1
6.62	29.53	-1.11	8.55
6.66	29.38	1.63	3.73
6.7	30.51	1.52	0.23
6.74	28.07	-0.75	-2.62
6.78	24.09	1.57	-5.04
6.82	21.21	0.32	-4.53
6.86	20.76	-3.46	-2.83
6.9	18.53	-4.26	-2.32
6.94	16.21	-4.79	-1.18
6.98	15.11	-5.26	-1
7.02	16.63	-1.13	-0.59
7.06	17.79	-2.35	-0.32
7.1	16.8	-2.71	-2.47
7.14	22.94	-0.63	-4.33
7.18	22.22	-1.75	-1.34
7.22	21.61	1	-0.36
7.26	26.97	2.37	0.94
7.3	26.57	2.79	2.15
7.34	26.25	3.06	3.38
7.38	27.41	0.14	2.37
7.42	26.42	2.65	0.33
7.46	25.18	6.68	2.08
7.5	25.91	5.91	5.66
7.54	26.23	1.53	5.01
7.58	25.38	4.41	6.59
7.62	23.35	2.97	7.3
7.66	27.79	5.25	4.63
7.7	27.86	6.89	4.64
7.74	29.2	6.73	1.99
7.78	27.27	7.27	-0.12
7.82	27	7.54	0.62
7.86	24.75	6.03	-2.13
7.9	26.44	5.73	-0.59
7.94	26.15	5.71	-2.05
7.98	27.54	7.31	-0.41
8.02	28.44	8.4	-2.51
8.06	29.18	8.17	-0.21
8.1	28.82	8.99	0.92
8.14	28.63	6.88	1.87
8.18	27.31	6.12	0.19
8.22	25.54	3.45	-0.65
8.26	26.05	0.59	0.43
8.3	26.38	-0.3	-0.39
8.34	24.03	-0.84	1.69
8.38	19.99	2.74	6.7
8.42	17.71	4.54	7.46
8.46	20.17	4.57	8.79
8.5	20.89	6.74	6.9
8.54	19.72	2.54	8.64
8.58	22.07	3.39	6.47
8.62	20.75	7.52	7.01
8.66	19.22	2.95	9.67
8.7	17.97	-0.15	8.88
8.74	18.12	1.18	9.42
8.78	19.54	4.98	8.03
8.82	17.1	4.25	9.03
8.86	23.46	5.81	10.64
8.9	22.61	4.39	11.7
8.94	18.54	6.1	9.53
8.98	17.45	3.42	10.04
9.02	20.48	0.69	11.14
9.06	25.37	0.55	7.77
9.1	22.55	-3.7	10.69
9.14	26.72	-4.19	5.67
9.18	28.58	-0.75	3.41
9.22	27.79	4.91	5.67
9.26	30.14	6.86	9.06
9.3	31.69	7.85	8.55
9.34	32.38	8.49	9.5
9.38	32.75	7.33	11.02
9.42	29.47	6.16	7.39
9.46	31.3	7.91	7.83
9.5	26.91	6.71	5.63
9.54	26.37	5.63	7.42
9.58	25.95	6.01	10.04
9.62	28.19	7.9	9.61
9.66	28.55	3.64	9.07
9.7	25.99	4.94	8.46
9.74	29.25	7.06	14.38
9.78	30.12	4.3	15.15
9.82	27.42	3.29	12.28
9.86	24.95	3.34	12.1
9.9	28.66	-0.63	14.73
9.94	32.33	3.42	12.38
9.98	30.42	3.78	11.29
10.02	30.63	4.11	7.2
10.06	31.61	1.51	8.44
10.1	25.695	1.7868	3.6319
10.14	24.737	1.6561	1.9238
10.18	21.98	1.5	-11.36
10.22	22.822	1.4177	-1.3016
10.26	14.52	-1.99	-9.71
10.3	21.39	-1.66	-4.57
10.34	18.58	3.62	-5.21
10.38	21.62	2.21	-4.94
10.42	20.27	3.77	-6.56
10.46	17.33	-0.12	-4.3
10.5	20.61	-0.84	0.73
10.54	19.16	-1.41	-0.18
10.58	20.66	-1.07	1.28
10.62	23.76	-0.33	1.63
10.66	22	-2.62	-0.68
10.7	20.03	-2.05	0.65
10.74	19.68	1.6	1.03
10.78	18.19	5.7	4.48
10.82	24.35	0.53	8.24
10.86	22.07	2.29	3.52
10.9	24.19	5.43	5.03
10.94	24.42	3.45	4.39
10.98	25.03	2.43	4.96
11.02	25.22	-2.05	5.16
11.06	27.59	1.96	1.24
11.1	27.3	3.56	1.82
11.14	31.52	6.23	6.79
11.18	30.11	4.9	2.7
11.22	29.05	1.6	-0.6
11.26	30.77	2.64	-0.91
11.3	31.15	4.49	-0.45
11.34	29.98	2.41	0.71
11.38	31.56	4.34	0.4
11.42	31.75	3.93	-0.24
11.46	32.29	5.8	0.89
11.5	30.98	8.25	2.26
11.54	30.68	9.34	0.95
11.58	28.72	7.22	-1.88
11.62	30.06	1.79	-0.31
11.66	33.53	-0.71	-4.43
11.7	32.15	0.8	-4.15
11.74	31.11	-4.12	0.66
11.78	29.37	-4.2	-2.4
11.82	26.58	-1.12	1.74
11.86	25.36	3.94	5.97
11.9	27.16	0.74	5.04
11.94	28.31	-1.38	2.48
11.98	29.45	5.7	-0.96
12.02	24.12	8.02	3.2
12.06	26.75	8.3	2.9
12.1	25.28	8.22	2.97
12.14	25.3	10.39	6.35
12.18	23.026	2.9834	4.8392
12.22	22.905	3.2586	5.0065
12.26	25.03	-4.03	1.54
12.3	22.02	-1.1	3.36
12.34	21.24	-0.15	2.98
12.38	19.01	0.9	3.11
12.42	20.85	-0.05	7.39
12.46	22.56	-1.02	5.98
12.5	23.32	-0.18	5.89
12.54	22.63	1.6	4.79
12.58	23.49	2.19	6.95
12.62	25.83	5.52	5.41
12.66	26.25	4.44	3.89
12.7	26.425	6.2149	3.9131
12.74	28.7	15.74	1.26
12.78	30.57	13.22	4.02
12.82	29.77	14.81	2.49
12.86	28.21	14.9	7.44
12.9	23.58	10.28	9.41
12.94	29.729	7.3341	2.2419
12.98	30.257	7.4896	1.9566
13.02	30.764	7.6354	1.6775
13.06	31.244	7.771	1.4074
13.1	35.59	10.81	0.69
13.14	36.27	7.72	2.38
13.18	32.83	1.49	-5.38
13.22	30.18	2.19	-0.75
13.26	34.01	1.85	-2.59
13.3	32.23	8.06	1.27
13.34	31.68	5.49	-5.19
13.38	32.85	10.78	-3.3
13.42	35.3	10.91	2.37
13.46	33.68	7.05	2.72
13.5	34.66	12	0.77
13.54	30.08	9.49	2.22
13.58	27.66	12.28	4.04
13.62	32.24	6.77	-5.81
13.66	26.58	4.07	-5.42
13.7	28.67	4.37	-4.1
13.74	27.82	4.12	-2.8
13.78	27.28	2.13	3.04
13.82	30.06	4.19	2.88
13.86	28.72	4.63	0.88
13.9	24.01	4.25	3.59
13.94	24.74	3.69	2.15
13.98	26.77	1.24	1.98
14.02	27.38	1.21	2.16
14.06	23.57	-2.11	-0.96
14.1	20.82	-3.42	-0.63
14.14	22.66	-4.19	0.68
14.18	22.98	-5.2	0.4
14.22	22.57	-1.02	2.18
14.26	19.85	-1.33	0.59
14.3	18.8	3.23	-0.88
14.34	21.29	4.66	0.86
14.38	21.01	8.5	0.5
14.42	21.46	5.58	1.01
14.46	20.59	5.6	2.44
14.5	18.09	6.53	4.59
14.54	20.15	6.22	8.04
14.58	21.12	6.18	6.54
14.62	25.22	2.86	5.54
14.66	26.269	7.3423	7.7128
14.7	33.34	10.53	10.04
14.74	27.24	8.13	13.01
14.78	30.89	3.93	12.89
14.82	32.12	9.24	12.62
14.86	38.32	8.82	10.39
14.9	31.28	5.49	6.08
14.94	33.61	3.93	8.67
14.98	31.689	4.0217	3.1665
15.02	31.921	3.4458	2.3683
15.06	28.68	-4.31	-8.13
15.1	29.82	-1.9	-5.7
15.14	28.66	0.39	-3.29
15.18	31.17	3.61	-2.86
15.22	29.97	3.87	-2.56
15.26	28.35	3.32	-2.68
15.3	26.68	2.21	-3.79
15.34	22.6	0.8	0.65
15.38	26.17	1.57	-0.62
15.42	23.08	1.98	-3.63
15.46	23.2	0.61	-2.4
15.5	19.01	-2.32	-1.41
15.54	20.91	0.24	1.79
15.58	18.75	1.36	1.74
15.62	19.93	2.31	4.53
15.66	18.38	-0.18	4.69
15.7	17.76	-3.83	0.7
15.74	16.03	-3.26	-2.86
15.78	16.87	-3.51	-2.11
15.82	17.44	-5.09	-1.22
15.86	18.18	-6.39	-1.7
15.9	19.81	-7.18	-0.24
15.94	18.07	-6.12	-1.7
15.98	18.8	-5	-0.45
16.02	19.05	-4.77	1.26
16.06	18.99	-4	1.29
16.1	17.92	-2.78	2.23
16.14	20.98	-0.66	2.99
16.18	20.26	0.41	1.16
16.22	18.54	-0.03	1.78
16.26	19.08	0.5	1.26
16.3	18.46	2.36	1.89
16.34	18.88	1.33	4.51
16.38	20.99	5.52	6.68
16.42	20.14	8.87	8.39
16.46	23.37	9.65	7.67
16.5	26.05	9.26	10.63
16.54	23.17	3.92	11.54
16.58	19.51	4.25	10.35
16.62	23.67	3.35	7.09
16.66	21.93	4.48	8.14
16.7	20.32	0.5	11
16.74	24.854	6.9812	6.628
16.78	25.405	7.1099	5.8047
16.82	21.69	9.5	-1.17
16.86	27.39	9	2.17
16.9	30.25	9.28	1.84
16.94	28.13	8.49	4.2
16.98	28.52	5.14	2.31
17.02	26.24	9.72	-1.19
17.06	26.79	7.85	2.16
17.1	27.4	8.25	3.14
17.14	26.38	5.93	6.6
17.18	28.13	4.67	9.96
17.22	25.43	8.27	5.01
17.26	22.83	6.7	-0.76
17.3	23.08	5.27	-0.81
17.34	26.23	5.01	1.55
17.38	24.76	6.92	0.62
17.42	27.36	7.95	4.33
17.46	26.54	5.66	5.31
17.5	28.22	6.95	6.87
17.54	28.7	7.4	7.99
17.58	31.6	7.39	7.6
17.62	29.55	8.59	7.67
17.66	29.76	6.75	9.34
17.7	27.17	4.71	12.74
17.74	30.794	8.1931	5.5614
17.78	33.13	11.3	2.21
17.82	32.99	10.3	-2.13
17.86	30.161	7.2907	4.378
17.9	29.794	6.8882	3.863
17.94	29.364	6.4459	3.3063
17.98	28.884	5.9703	2.7191
18.02	28.362	5.4681	2.1125
18.06	27.16	6.97	-3.15
18.1	30.65	7.36	-2.92
18.14	30.41	2.36	-8.34
18.18	26.071	3.3249	-0.28438
18.22	25.499	2.7886	-0.82044
18.26	24.946	2.2652	-1.3089
18.3	21.12	2.65	3.66
18.34	22.67	5.95	3.07
18.38	20.25	0.14	2.47
18.42	24.96	-0.48	2.33
18.46	22.24	-2.32	0.32
18.5	21.68	-4	-4.11
18.54	21.93	-3.27	-3.03
18.58	23.48	-2.51	-7.13
18.62	21.92	-2.86	-3.91
18.66	23.85	2.02	-1.98
18.7	24.18	1.09	0.54
18.74	23.61	1.49	0.49
18.78	27.65	2.72	0.74
18.82	28.48	3.59	-1.22
18.86	23.6	3.59	0.89
18.9	24.1	5.51	-1.08
18.94	24.41	5.54	2.31
18.98	20.18	4.98	3.16
19.02	20.91	3.38	5.82
19.06	22.1	6.26	3.26
19.1	25.36	8.62	6.39
19.14	26.8	8.37	4.99
19.18	27.51	4.48	7.68
19.22	25.86	4.15	7.72
19.26	24.52	1.4	7.28
19.3	22.88	0.59	7.45
19.34	28.24	1.79	2.74
19.38	27.42	1.75	1.27
19.42	29.72	7.66	1.6
19.46	27.72	7.11	6.14
19.5	28.508	3.6627	1.2644
19.54	28.19	7.51	-0.03
19.58	30.65	3.07	-5.72
19.62	27.26	0.7	-4.31
19.66	28.82	0.72	-2.18
19.7	28.22	5.35	1.33
19.74	30	5.82	2.43
19.78	30.23	3.35	0.73
19.82	31.59	6.51	0.91
19.86	29.33	5.76	0.12
19.9	30.42	4.77	0.29
19.94	30.3	6.4	4.12
19.98	28.22	6.04	1.96
20.02	26.84	7.63	1.05
20.06	28.04	8.47	-1.46
20.1	27.4	9.96	-1.25
20.14	22.34	4.23	1.44
20.18	22.56	3.32	1.79
20.22	22.81	3.2	2.58
20.26	23.07	6.26	4.42
20.3	21.15	5.92	4.64
20.34	21.3	6.38	8.34
20.38	25.81	7.32	9.71
20.42	26.26	11.11	6.8
20.46	25.85	8.79	11.4
20.5	27.06	7.32	10.79
20.54	26.27	9.55	7.55
20.58	25.06	4.55	8.59
20.62	20.61	3.26	6.59
20.66	22.13	4.43	1.21
20.7	22.1	7.99	-0.8
20.74	22.46	7.85	5.67
20.78	26.07	6.8	-3.9
20.82	22.54	6.71	-4.73
20.86	17.04	2.96	-2.14
20.9	19.56	1.33	-0.84
20.94	18.85	1.68	-0.39
20.98	24.84	-1.02	-1.31
21.02	21.39	1.9561	1.8365
21.06	21.73	1.4385	2.4407
21.1	23.11	5.65	12.62
21.14	21.56	0.15	10.86
21.18	17.46	0.81	7.46
21.22	18.02	-2.03	2.49
21.26	20.05	-2.11	0.14
21.3	27.07	-0.76	-0.84
21.34	27.59	-2.53	0.35
21.38	28.1	-1.42	-2.17
21.42	24.53	-2.32	-4.97
21.46	21.47	-3.2	-4.59
21.5	21.04	-3.02	-6.37
21.54	17.79	-3.31	-5.5
21.58	19.66	-3.98	-4.41
21.62	21.14	-3.65	-4.94
21.66	20.69	-4.23	-3.44
21.7	21.06	-5.09	0.48
21.74	25.54	0.73	3.89
21.78	22.16	-0.33	1.9
21.82	24.05	1.13	5.66
21.86	22.22	1.25	5.87
21.9	23.35	1.21	8.25
21.94	23.73	1.49	4.01
21.98	19.49	2.41	2.46
22.02	18.09	1.3	2.39
22.06	22.87	0.97	2.81
22.1	19.31	2.67	-0.6
22.14	18.04	0.77	-0.59
22.18	17.13	-0.05	-4.05
22.22	17.35	1.58	-2.44
22.26	20.45	-0.93	-1.64
22.3	19.51	-0.63	-2.34
22.34	17.2	0.63	1.66
22.38	20.91	1.4	1.22
22.42	19.79	-0.12	-0.52
22.46	19.86	1.42	-1.09
22.5	21.11	4.07	-0.33
22.54	22.79	0.42	-1.7
22.58	23.81	-2	-4.23
22.62	23.86	1.74	-1.23
22.66	26.76	4.01	-2.19
22.7	25.12	2.8	-4.31
22.74	23.84	2.58	-4.79
22.78	25.37	1.93	-4.45
22.82	23.46	-0.28	-0.3
22.86	23.2	0.17	0.53
22.9	19.78	0.68	4.66
22.94	20.79	7.73	2.76
22.98	22.922	3.9241	3.6694
23.02	23.31	7.33	4.12
23.06	22.84	1.59	7.7
23.1	20.17	4.64	8.62
23.14	20.56	5.14	7.67
23.18	25.49	7.89	8.11
23.22	25.85	6.57	8.98
23.26	24.35	10.07	8.37
23.3	23.98	9.53	5.87
23.34	25.46	8.23	5.58
23.38	26.67	8.61	4.21
23.42	26.32	11.81	5.85
23.46	24.57	7.6	7.19
23.5	24.22	2.02	9.53
23.54	27.27	5.06	2.54
23.58	23.64	4.65	9.32
23.62	31.43	4.82	11.52
23.66	26.97	3.67	10.19
23.7	30.39	7.12	9.54
23.74	30.66	4.38	7.3
23.78	33.44	3.57	8.78
23.82	28.52	-0.62	8.3
23.86	26.82	1.15	6.95
23.9	27.26	-0.16	7.63
23.94	27.36	4.15	9.25
23.98	31.71	2.37	7.74
24.02	29.33	-0.56	8.4
24.06	25.33	-0.46	12.42
24.1	30.951	1.8772	7.688
24.14	32.65	3.4	8.85
24.18	34.01	3.52	6.88
24.22	30.54	2.47	6.54
24.26	31.61	3.05	9.03
24.3	31.73	1.95	4.08
24.34	32.67	0.82	5.18
24.38	34.36	1.36	5.4
24.42	32.12	2.64	5.78
24.46	30.09	-1.02	5.11
24.5	28.04	1.24	5.39
24.54	25.54	0.01	5.17
24.58	23.56	-3.43	5.82
24.62	25.67	-1.81	6.44
24.66	26.47	-1.11	6.87
24.7	24.82	-5.32	7.21
24.74	26.44	-1.5	6.31
24.78	27.42	0.02	4.29
24.82	25.88	-2.12	8.36
24.86	28.34	-0.24	6.14
24.9	27.31	0.39	3.86
24.94	22.17	-0.99	-3.36
24.98	21.85	0.51	-6.96
25.02	26.7	-2.21	-3.64
25.06	31.54	-3.2	-0.59
25.1	30.7	-3.7	1.07
25.14	27.59	-3.78	1.99
25.18	25.81	-1.19	1.77
25.22	24.78	0.86	2.08
25.26	23.46	-2.91	1.43
25.3	23.82	-0.15	4.06
25.34	28.24	-3.08	3.89
25.38	23.83	2.55	4.07
25.42	23.15	2.2	2.48
25.46	20.2	4.42	2.19
25.5	19.33	-1.17	8.73
25.54	21.12	-0.92	9.35
25.58	19.76	-0.15	7.88
25.62	19.41	1.99	2.43
25.66	26.74	1.87	-0.64
25.7	28.78	6.3	2.91
25.74	30.63	7.13	2.14
25.78	31.52	7.93	2.58
25.82	30.85	5.61	0.48
25.86	31.11	5.85	0.59
25.9	30.18	7.64	1.47
25.94	30.87	5.67	1.72
25.98	30.15	5.82	-0.39
26.02	32.85	6.67	1.65
26.06	33.08	9.01	3.52
26.1	29.04	7.56	5.06
26.14	30.57	8.78	5.43
26.18	29.68	7.61	4.07
26.22	28.3	7.01	4.64
26.26	28.72	6.71	6.91
26.3	28.63	5.88	3.86
26.34	29.24	3.35	3.11
26.38	26.55	5.63	3.19
26.42	25.84	4.72	2.8
26.46	24.48	6.92	3.28
26.5	28.11	3.02	6.5
26.54	31.99	4.63	0.79
26.58	29.95	4.03	-1.76
26.62	33.35	-1.37	-4.91
26.66	29.44	-4.18	-5.08
26.7	28.92	-2.39	-3.65
26.74	28.1	-2.71	-3.74
26.78	24.53	-3.87	-3.84
26.82	19.68	-5.92	-1.57
26.86	19.67	-6.35	1.24
26.9	17.26	-4.25	0.33
26.94	14.95	-0.84	-1.13
26.98	14.72	-1.71	0.04
27.02	16.94	2.05	2.33
27.06	20.86	0.49	-1.75
27.1	20.74	2.26	-3.96
27.14	20.09	1.06	-0.43
27.18	21.11	1.69	4.21
27.22	22.96	2.95	3.79
27.26	21.56	-0.87	4.9
27.3	27.39	5.06	7.75
27.34	30.24	8.53	6.11
27.38	30.51	7.94	3.65
27.42	27.57	8.73	5.08
27.46	28.78	9.92	5.6
27.5	31.37	13.45	4.41
27.54	28.151	8.7351	2.2917
27.58	28.46	9.98	-5.79
27.62	24.33	6.49	-5.51
27.66	21.44	9.82	-1.22
27.7	25.72	8.24	-2.05
27.74	28.99	7.57	4.13
27.78	26.91	6.69	2.55
27.82	29.18	8.63	2.73
27.86	26.81	11.81	1.17
27.9	28.68	12.56	2.28
27.94	27.15	12.99	1.18
27.98	25.3	11.01	0.98
28.02	22.16	9.33	3.85
28.06	22.87	5.88	0.89
28.1	20.7	4.72	0.66
28.14	22.7	3.65	-0.14
28.18	19.85	3.96	-0.57
28.22	21.27	4.59	-2.4
28.26	21.39	4.3	-1.81
28.3	20.33	7.21	0.41
28.34	24.86	4.36	-1.01
28.38	26.773	3.4007	-1.586
28.42	33.66	3.1	-1.1
28.46	29.1	1.63	-1.67
28.5	30.86	-0.14	-2.08
28.54	30.98	3.62	-0.95
28.58	34.9	4.44	-2.14
28.62	37.31	4.07	-1.79
28.66	37.56	3.79	-1.62
28.7	34.8	4.48	-2.23
28.74	36.76	1.93	-5.06
28.78	35.16	0.59	-3.45
28.82	34.39	3.75	0.64
28.86	34.08	-1.39	1.1
28.9	35.35	3.8	1.08
28.94	35.96	5.16	1.83
28.98	33.81	5.7	1.69
29.02	34.22	9.34	5.55
29.06	33.41	11.14	7.75
29.1	34.86	8.75	6.95
29.14	33.51	8.68	6.51
29.18	34.73	7.44	5.76
29.22	29.45	3.71	3.07
29.26	31.25	-1.8	0.64
29.3	32.68	-0.29	-2.26
29.34	32.29	3.26	-2.18
29.38	29.6	-1.28	-0.56
29.42	30.54	3.03	-3.52
29.46	27.73	3.23	-1.86
29.5	32.44	2.23	-1.12
29.54	27.59	-1.83	1.72
29.58	27.03	-0.89	1.5
29.62	24.27	-3.53	1.01
29.66	24.09	-0.77	0.44
29.7	21.53	-2.91	-0.04
29.74	21.29	-3.49	-2.62
29.78	20.79	-1.36	-2.68
29.82	24.12	-1.4	-2.59
29.86	20.28	-0.9	-1.39
29.9	18.21	2.91	-2.03
29.94	22.405	2.8749	1.7143
29.98	27.69	12.85	1.64
30.02	24.98	6.75	3.97
30.06	22.94	6.59	6.91
30.1	21.69	2.81	8.08
30.14	18.85	4.63	6.12
30.18	22.38	8.09	7.15
30.22	23.2	5.81	6.92
30.26	22.91	6.17	10.72
30.3	18.43	3.34	8.16
30.34	15.38	2.25	8.14
30.38	14.94	2.06	9.41
30.42	15.27	4.84	11.9
30.46	19.016	5.2225	8.1597
30.5	25.17	6.55	6.59
30.54	24	7.42	5.58
30.58	19.18	4.6914	6.5561
30.62	19.328	4.5117	5.8828
30.66	22.78	9.35	15.06
30.7	19.726	4.1507	4.395
30.74	19.96	3.9706	3.603
30.78	20.209	3.7912	2.7938
30.82	20.466	3.6131	1.9787
30.86	21.37	3.56	-2.5
30.9	16.54	2.82	-4.73
30.94	21.16	5.92	-3.89
30.98	17.98	2.9	-3.75
31.02	17.79	5.98	-4.83
31.06	20.98	5.88	-2.73
31.1	21.44	2.54	-1.07
31.14	21.972	2.291	-3.4145
31.18	28.88	1.25	-2.31
31.22	25.9	-0.96	-2.66
31.26	22.35	-2.2	-3.01
31.3	21.22	0.44	-3.27
31.34	21.18	-1.06	-2.07
31.38	20.95	0.92	-2.03
31.42	17.75	-0.72	-2.23
31.46	20.23	0.2	-1.5
31.5	16.27	2.91	-0.78
31.54	19.53	3.83	-1.07
31.58	17.7	0.22	-1.58
31.62	17.85	3.98	-1.24
31.66	17.49	-1.14	0.54
31.7	22.637	3.4777	3.877
31.74	23.956	4.0299	5.0511
31.78	25.315	4.5852	6.1486
31.82	32.5	6.27	9.61
31.86	29.44	6.53	7.3
31.9	31.16	4.57	11.05
31.94	31.1	6.41	8.17
31.98	29.08	7.25	10.45
32.02	31.16	5.71	8.54
32.06	33.12	7.47	8.08
32.1	30.93	10.99	7.05
32.14	29.39	9.23	5.62
32.18	29.48	12.15	2.71
32.22	30.87	9.62	1.11
32.26	31.13	6.67	-0.21
32.3	27.99	8.88	-3.95
32.34	26.64	5.37	-6.95
32.38	25.07	4.16	-6.35
32.42	25.34	3.03	-6.27
32.46	26.07	0.08	-6.65
32.5	26.06	0.53	-5.49
32.54	23.77	-4.12	-1.79
32.58	22.7	-2.04	1.96
32.62	22.84	-0.84	2.12
32.66	24.94	-0.58	0.12
32.7	26.98	1.52	1.57
32.74	27.74	4.83	2.33
32.78	27.07	6.72	3.11
32.82	27.4	5.94	3.73
32.86	24.61	5.67	5.45
32.9	24.57	3.73	7.81
32.94	25.46	3.32	8.31
32.98	27.63	3.14	9.71
33.02	25.5	4.04	10.39
33.06	25.07	7.7	7.81
33.1	30.99	6.71	0.82
33.14	26.83	9.86	0.11
33.18	28.67	10.9	3.03
33.22	26.55	9.96	3.95
33.26	25.9	12.89	4.24
33.3	27.24	10.92	5.31
33.34	28.78	9.96	10
33.38	25.08	14.17	5.91
33.42	22.62	12.82	6.17
33.46	20.49	8.13	4.39
33.5	27.26	7.42	7.82
33.54	27.01	6.12	2.22
33.58	24.83	13.04	0.35
33.62	25.348	5.6454	2.4849
33.66	25.774	4.4828	1.4823
33.7	21.1	-1.16	-0.21
33.74	22.17	2.11	0.71
33.78	24.89	3.05	2.65
33.82	32.8	0.08	-2.89
33.86	32.23	-0.81	-3.54
33.9	32.34	0.58	-3.69
33.94	29.14	-0.02	-2.23
33.98	29.82	0.44	-2.7
34.02	30.68	0.67	-2.83
34.06	32.27	0.95	-3.45
34.1	32.68	2.78	-3.54
34.14	30.77	4.31	3.44
34.18	32.89	2.72	2.19
34.22	32.59	3.2	-0.65
34.26	33.6	3.5	-0.43
34.3	30.98	2.42	-1.82
34.34	31.83	5.81	-1.32
34.38	31.77	6.67	-2.68
34.42	30.15	5.2	-3.63
34.46	26.29	1.57	-3.89
34.5	25.91	-1.49	-0.63
34.54	24.33	0.77	-1.13
34.58	27.19	1.13	-1.11
34.62	24.57	5.15	-1.32
34.66	26.29	5.22	-1.91
34.7	23.64	4.72	-1.94
34.74	21.24	6.86	-0.76
34.78	21.34	6.62	-2.02
34.82	23.536	4.4476	-0.014953
34.86	23.533	4.6937	0.45683
34.9	23.35	3.43	-1.91
34.94	26.15	7.25	3.42
34.98	25.25	5.88	4.5
35.02	25.12	5.72	2.94
35.06	23.95	6.54	-0.05
35.1	23.2	4.66	1.24
35.14	22.23	4.99	4.2
35.18	21.8	3.39	4.96
35.22	19.63	5.84	6.71
35.26	21.33	5.51	4.66
35.3	20.52	8.55	2.88
35.34	22.31	7.64	4.06
35.38	23.08	7.04	-0.18
35.42	22.84	9.49	0.47
35.46	20.91	9.92	2.92
35.5	20.22	13.35	4.03
35.54	20.72	13.39	5.49
35.58	21.44	13.45	4.23
35.62	23.83	11.97	0.92
35.66	23.67	10.16	2.91
35.7	25.66	11.75	3.29
35.74	28.53	7.98	0.48
35.78	25.43	4.24	1.26
35.82	24.89	4.82	3.29
35.86	25.19	5.43	2.38
35.9	24.65	5.16	-0.11
35.94	21.98	3.62	-1.1
35.98	24.25	1.87	1.84
36.02	25.16	2.71	3.25
36.06	28.06	2.04	3.39
36.1	27.27	-1.14	3.83
36.14	25.3	3.17	9.68
36.18	24.76	3.1	8.62
36.22	24.91	1.13	7.99
36.26	24.21	-0.25	10.18
36.3	28.38	-0.77	10.99
36.34	24.83	-0.2	7.99
36.38	24.76	-2.44	5.06
36.42	25.45	-0.07	7.1
36.46	24.85	2.46	6.21
36.5	22.81	0.41	8.73
36.54	28.24	1.68	5.31
36.58	26.64	-0.47	3.85
36.62	25.63	-1.11	5.02
36.66	23.91	0.97	4.74
36.7	27.869	1.6075	4.4261
36.74	29.06	6.38	-0.09
36.78	29.84	2.4	1.97
36.82	30.77	3.89	0.18
36.86	27.37	3.73	2.91
36.9	32.11	2.63	6.17
36.94	30.09	-1.72	6.25
36.98	35.91	-1.39	9.91
37.02	31.353	0.28831	0.0023919
37.06	31.61	0.069388	-0.39018
37.1	31.799	-0.14713	-0.71846
37.14	31.91	-0.35692	-0.97386
37.18	30.03	-1.23	-6.19
37.22	29.74	-0.46	-4.05
37.26	33.66	-0.89	-3.07
37.3	32.68	-3.32	-0.96
37.34	31.82	-0.88	0.22
37.38	30.3	-1.46	-1.02
37.42	28.45	-0.81	-1.94
37.46	26.61	-1.39	-1.55
37.5	27.31	-2.98	-1.02
37.54	24.72	0.11	5.1
37.58	26.68	-0.46	6.53
37.62	26.52	-0.23	5.1
37.66	27.77	-1.94	4.31
37.7	28.43	-1.94	3.31
37.74	25.66	-1.8	0.25
37.78	30.42	1.08	1.14
37.82	31.57	2.46	1.33
37.86	33.15	3.72	2.37
37.9	34.05	6.12	2.72
37.94	34.78	6.14	0.98
37.98	33.1	8.6	0
38.02	30.51	8.35	4.09
38.06	30.63	4.48	2.38
38.1	29.21	6.5	3.29
38.14	30.68	6.55	6.26
38.18	30.06	5.68	6.06
38.22	30.67	5.69	1.96
38.26	31.28	8.24	2.34
38.3	28.95	7.51	2.08
38.34	29.26	7.3	1.57
38.38	28.21	8.81	4.17
38.42	27.1	9.49	3.84
38.46	26.52	8.68	3
38.5	25.62	7.97	3.25
38.54	26.18	8.82	1.59
38.58	24.73	7.87	2.22
38.62	25.57	6.09	5.9
38.66	25.23	11.4	8.08
38.7	24.74	12.36	5.51
38.74	25.89	10.71	3.21
38.78	24.86	10.36	3.34
38.82	24	10.24	4.39
38.86	21.5	9.73	4.33
38.9	22.84	3.63	0.41
38.94	21.09	7.09	-1.05
38.98	21.63	2.31	1.95
39.02	22.4	3.87	2.8
39.06	19.44	2.85	4.69
39.1	19.9	4.21	6.53
39.14	25.03	3.78	6.73
39.18	24	4.45	6.65
39.22	27.48	5.79	6.38
39.26	27.01	7.39	5.98
39.3	31.57	6.62	5.86
39.34	35.76	6.14	7.98
39.38	34.71	2.04	10.83
39.42	35.3	1.33	9.49
39.46	35.47	4.75	9.45
39.5	37.49	1.45	7.65
39.54	37.46	3.67	11.85
39.58	36.85	0.83	11.94
39.62	35.66	-3.45	5
39.66	38.47	-3.7	1.51
39.7	38.22	-1.24	0.65
39.74	35.89	-2.77	1.61
39.78	36	-1.13	1.99
39.82	34.85	0.11	1.59
39.86	34.02	-0.29	0.94
39.9	34.6	-0.83	0.96
39.94	34.83	2.39	-2.81
39.98	33.86	2.5	-5.16
40.02	33.12	1.69	-2.17
40.06	35.32	2.12	0.58
40.1	30.95	0.68	-1.46
40.14	29.11	0.56	-1.99
40.18	30.65	-0.16	0.82
40.22	31.04	0.32	-0.87
40.26	28.13	-2.15	-2.47
40.3	24.32	-2.81	-0.06
40.34	23.44	-1.52	-0.54
40.38	23.52	1.71	-1.11
40.42	23.94	2.99	-5.09
40.46	25.13	3.95	-3.12
40.5	24.07	4.45	-2.21
40.54	21.86	-0.18	-5.76
40.58	22.95	1.45	-2.33
40.62	24.39	-3.07	-3.69
40.66	21.74	-3.51	1.24
40.7	25.72	0.08	6.83
40.74	21.9	5.05	7.75
40.78	25.1	1.13	5.2
40.82	25.22	5.19	6.06
40.86	32.28	3.95	7.67
40.9	31.92	5.11	6.41
40.94	30.57	5.04	5.73
40.98	30.98	5.61	4.07
41.02	31.83	7.08	2.81
41.06	34.53	10.24	1.72
41.1	31.41	6.58	0.8
41.14	30.82	8.14	4.01
41.18	30.04	9.29	4.19
41.22	30.62	10.93	6.63
41.26	28.86	12.61	8.69
41.3	30.515	9.1649	0.74762
41.34	30.177	9.1013	0.1573
41.38	29.814	9.0025	-0.38862
41.42	29.437	8.8792	-0.87602
41.46	29.056	8.7423	-1.2908
41.5	28.681	8.6026	-1.6189
41.54	26.45	5.57	-12.04
41.58	31.22	6.69	-8.5
41.62	28.8	7.7	-4.1
41.66	24.1	10.29	1
41.7	27.74	8.31	2.76
41.74	26.91	7.6	2.82
41.78	28.04	8.76	2.67
41.82	28.83	9.06	2.38
41.86	27.64	9.6	1.22
41.9	27.62	10.29	2.61
41.94	26.23	10.46	3.14
41.98	28.15	9.32	4.98
42.02	28.48	10.89	5.55
42.06	31.21	10.29	5.56
42.1	28.55	13.22	2.56
42.14	27.49	10.63	2.38
42.18	25.52	9.86	-0.08
42.22	29.5	6.82	1.99
42.26	27.48	7.41	3.56
42.3	28.58	8.17	4.58
42.34	29.36	7.52	3.99
42.38	28.27	7.41	-0.07
42.42	28.43	6.29	3.32
42.46	27.9	6.92	5.25
42.5	27.04	8.26	5.75
42.54	25.81	9.98	6.54
42.58	28.26	7.13	10.46
42.62	29.35	4.37	11.22
42.66	30.15	5.45	8.94
42.7	29.28	0.06	6.01
42.74	30.68	-0.45	0.57
42.78	24.59	0.12	-1.16
42.82	29.55	0.79	2.39
42.86	28.93	0.17	4.27
42.9	29.53	-0.87	2.6
42.94	28.79	1.43	2.97
42.98	25.01	-3.51	5.07
43.02	25.81	-5.67	5.43
43.06	26.94	-4.16	5.49
43.1	25.85	-3.88	1.01
43.14	26.5	-3.28	-1.4
43.18	26.47	-2.08	-5.19
43.22	24.69	-4.68	-3.93
43.26	22.1	-2.66	-4.26
43.3	21.48	-4.05	-1.8
43.34	21.7	-4.9	-2.1
43.38	18.89	-4.05	-2.76
43.42	18.82	-1.53	-0.6
43.46	19.74	-2.38	-0.22
43.5	19.87	-8	1.18
43.54	16.39	-4.27	1.99
43.58	20.03	-4.24	1.91
43.62	16.36	-8.79	-2.03
43.66	19.03	-7.7	-3.24
43.7	16.28	-5.49	-2.92
43.74	15.78	-3.48	-2.72
43.78	16.53	-6.08	-2.68
43.82	18.76	-6.41	-3.54
43.86	20.35	-4.05	-6.49
43.9	17.58	-3.31	-1.66
43.94	19.58	-2.53	-0.99
43.98	19.37	-2.91	-1.79
44.02	17.35	-3.67	-3.81
44.06	15.74	-2.7	-3.54
44.1	16.17	-0.79	-2.04
44.14	16.57	-0.06	-3.84
44.18	20.49	-1.67	-3.07
44.22	18.97	-1.64	-4.46
44.26	21.99	-3.45	-3.79
44.3	18.34	-3.92	-6.89
44.34	20.19	-4.6	-5.1
44.38	19.13	-4.9	-5.14
44.42	24.22	-1.78	-6.28
44.46	22.46	-0.47	-3.18
44.5	22.29	-0.03	-1.89
44.54	19.95	-0.03	0.87
44.58	22.95	-3.54	7.51
44.62	21.62	-3.32	7.45
44.66	19.12	-1.35	7.15
44.7	18	4.14	6.44
44.74	22	3.77	5.52
44.78	24.55	1.85	0.04
44.82	24.59	1.66	1.91
44.86	23.58	1.75	2
44.9	23.44	4.63	6.28
44.94	24.21	3.86	9.67
44.98	22.04	9.37	4.16
45.02	26.47	10.13	0.38
45.06	25.78	5.81	-2.43
45.1	23.93	1.93	-5.05
45.14	26	-1.47	-3.68
45.18	29.62	0.52	-1.61
45.22	30.57	0.95	-3.01
45.26	35.21	3.98	2.93
45.3	29.09	3.7	5.82
45.34	29.32	3.73	5.17
45.38	29.44	6.38	2.43
45.42	31.87	5.56	3.24
45.46	29.7	5.89	3.04
45.5	30.06	5.27	2.38
45.54	31.13	6.12	2.37
45.58	32.04	9	3.89
45.62	34.22	9.6	0.97
45.66	33.94	9.74	-0.49
45.7	32.55	11.2	-0.15
45.74	32.62	12.1	0.14
45.78	32.62	12.97	-0.37
45.82	32.11	14.11	-1.01
45.86	31.26	13.69	-3.09
45.9	26.94	12.88	-4.82
45.94	25.04	9.39	-4.75
45.98	21.97	2.3	-3.84
46.02	22.35	3.49	-5.1
46.06	21.348	6.1121	-5.3928
46.1	13.74	1.94	-5.2
46.14	15.15	3.05	-7.38
46.18	18.06	5.28	-4.88
46.22	15.98	4.7	-3.43
46.26	18.61	1	-7.33
46.3	19.05	2.52	-7.88
46.34	17.91	-0.55	-7.05
46.38	20.86	-1.61	-6.25
46.42	22.16	0.17	-2.48
46.46	22.34	-2.5	-3.32
46.5	17.27	0.46	-5.26
46.54	18.58	0.06	-2.89
46.58	19.43	-1.06	-1.34
46.62	21.48	-3.66	-2.45
46.66	18.08	-1.56	-1.72
46.7	22.54	-1.05	0.2
46.74	19.27	1.84	-2.96
46.78	22.74	0.58	-2.52
46.82	18.87	2.95	-4.66
46.86	16.63	-1.28	3.06
46.9	16.57	-2.11	7.94
46.94	17.35	1.97	11.41
46.98	19.94	3.99	10.04
47.02	20.74	4.3	7.69
47.06	22.81	7.89	4.19
47.1	25.73	2.64	6.65
47.14	22.87	4.54	2.55
47.18	26.51	3.5	3.14
47.22	29.85	5.06	3.32
47.26	31.06	1.6	1.77
47.3	28.67	1.06	2.06
47.34	28.76	4.71	3.59
47.38	30.88	9.06	3.62
47.42	33.9	7.99	1.88
47.46	36.08	7.86	2.13
47.5	37.63	4.18	-5.41
47.54	36.35	6.64	-1.61
47.58	31.96	7.08	2.44
47.62	31.81	6.28	4.16
47.66	36.09	6.86	1.72
47.7	31.67	5.33	-2.1
47.74	30.8	6.06	-2.47
47.78	29.94	5.12	-2.33
47.82	28.05	6.24	-0.19
47.86	24.92	5.58	0.3
47.9	25.07	4.48	2.68
47.94	25.63	4.22	6.57
47.98	28.35	2.83	4.65
48.02	26.47	3.05	5.22
48.06	28.18	6.08	1.45
48.1	26.29	10.84	2.44
48.14	25.15	6.24	0.29
48.18	24.66	1.39	-1.04
48.22	24.71	3.81	-2.41
48.26	24.36	2.03	-2.29
48.3	29	3.51	-6.85
48.34	29.16	1.9	-4.03
48.38	23.61	6.79	0.91
48.42	23.48	4.48	3.38
48.46	23.71	2.7	2.55
48.5	23.47	1.31	-0.07
48.54	24.24	3.61	0.21
48.58	26.486	1.6289	0.14001
48.62	29.08	-0.32	-5.75
48.66	27.12	0.85	-2.04
48.7	27.93	3.51	3.08
48.74	28.87	1.96	4.55
48.78	25.59	1.88	4.2
48.82	25.74	1.15	5.17
48.86	26.4	-1.88	1.99
48.9	24.21	3.92	2.49
48.94	23.8	1.32	3.17
48.98	22.15	3.85	4.23
49.02	21.12	6.8	5.4
49.06	19.96	2.41	3.35
49.1	21.8	3.53	2.07
49.14	18.21	3.28	1.11
49.18	20.15	2.22	3.24
49.22	22.69	3.26	4.57
49.26	30.18	1.35	4.07
49.3	25.07	0.77	-0.68
49.34	24.66	2.99	2.37
49.38	25.07	0.29	1.02
49.42	25.31	0.2	1.52
49.46	23.67	0.34	0.97
49.5	22.38	4.48	1.68
49.54	24.33	5.05	2.58
49.58	25.34	2.67	4.59
49.62	24.98	2.2	5.44
49.66	26.18	0.28	4.36
49.7	25.98	0.77	2.78
49.74	26.16	3.91	6.06
49.78	25.4	-1.28	6.3
49.82	24.9	4.9	5.73
49.86	26.6	1.9	10.85
49.9	24.79	5.82	12.93
49.94	26.47	1.93	10.75
49.98	26.94	7.32	10.37
50.02	23.95	9.07	8.87
50.06	23.5	7.38	9.75
50.1	27.705	7.8555	5.246
50.14	28.069	8.4832	4.2909
50.18	31.05	7.98	-4.3
50.22	29.85	5.89	-4.71
50.26	33.74	10.23	-1.24
50.3	33.09	12.78	3.17
50.34	28.17	11.27	4.52
50.38	27.5	10.61	4.04
50.42	26.07	9.41	2.64
50.46	26.08	8.25	1.38
50.5	25.87	6.91	3.26
50.54	27.43	8.52	5.13
50.58	27.69	4.26	7.37
50.62	27.78	6.52	6.26
50.66	26.1	6.68	2.27
50.7	24.781	4.747	4.8429
50.74	17.11	5.18	3.98
50.78	20.74	2.19	6.01
50.82	23.32	1.55	3.9
50.86	28.23	3.17	4.65
50.9	26.62	2.53	-1.71
50.94	29.75	-2.07	-0.03
50.98	30.26	1.27	-1.23
51.02	29.88	3.16	-2.42
51.06	27.74	4.23	-7.61
51.1	29.64	3.74	-6.27
51.14	29.08	4.86	-7.28
51.18	32.17	0.95	-8.46
51.22	31.26	2.02	-7.29
51.26	29.819	4.1813	-3.8008
51.3	31.55	-0.83	5.91
51.34	29.864	4.8255	-3.2801
51.38	29.831	5.1515	-2.9039
51.42	31.13	11.43	0.83
51.46	29.22	10.33	-1.13
51.5	27.4	7.46	-0.35
51.54	25.42	6.68	-0.98
51.58	25.51	6.9	-0.18
51.62	25.07	6.59	2.84
51.66	25.85	8.7	5.23
51.7	30.29	5.3	0.02
51.74	32.72	5.11	-0.43
51.78	30.63	6.09	-5.32
51.82	28.349	8.2494	2.4805
51.86	26.67	6.21	6.8
51.9	28.129	8.5876	2.9462
51.94	26.53	10.14	6.48
51.98	27.5	8.65	-1.12
52.02	27.65	10.25	2.07
52.06	28.49	9.84	4.93
52.1	30.42	9.99	4.68
52.14	28.84	7.82	-0.81
52.18	33.39	8.79	-2.29
52.22	30.73	8.73	-4
52.26	31.35	7.34	-2.66
52.3	29.19	9.04	-2.91
52.34	27.27	7.39	-4.61
52.38	25.72	8.19	-1.28
52.42	27.5	9.52	3.53
52.46	26.97	8.5	5.35
52.5	29.28	6.83	5.62
52.54	30.65	3.09	9.02
52.58	29.13	-0.75	8.92
52.62	29.23	2.55	7.36
52.66	32.34	3.86	4.22
52.7	34.25	3.68	7.67
52.74	30.113	-0.0092991	1.8284
52.78	26.86	-0.24	-2.8
52.82	25.11	-2.94	-4.64
52.86	30.76	-0.99	-9.1
52.9	29.84	-4.44	-4.22
52.94	32.86	-4.23	-0.82
52.98	31.04	-1.49	-0.99
53.02	32.39	0.19	-3.17
53.06	29.91	-0.07	-4.82
53.1	29.93	-0.19	-4.91
53.14	28.27	3.1	-3.46
53.18	27.15	4.56	-3.6
53.22	27.03	6.21	1.66
53.26	26.2	3.23	4.81
53.3	26.61	2.47	2.23
53.34	27.79	5.05	7.11
53.38	28.54	4.65	5.97
53.42	28.68	4.63	4.94
53.46	27.46	3	4.53
53.5	24.12	6.8	3.44
53.54	23.35	4.55	3.63
53.58	22.44	4.14	2.34
53.62	20.31	4.09	1.76
53.66	20.82	5.46	0.49
53.7	20.96	5.79	-0.96
53.74	20.52	4.07	-0.12
53.78	22.6	1.4	2.27
53.82	23.66	3.78	1.54
53.86	27.82	6.17	4.5
53.9	25.57	4.11	3.76
53.94	25.31	7.41	5.45
53.98	25.3	8.59	6.23
54.02	26.23	4.15	2.83
54.06	26.97	3.31	-3.05
54.1	24.79	0.59	-5.93
54.14	23.73	2.34	-2.91
54.18	22.76	4.35	-0.62
54.22	26.19	3.47	-0.64
54.26	23.88	4.89	0.56
54.3	25.59	5.61	1.52
54.34	25.02	5.15	2.49
54.38	24.06	5.4	4.04
54.42	23.36	2.33	4.33
54.46	24.11	7.26	8.14
54.5	25.01	9.78	6.8
54.54	24.83	12.11	6.68
54.58	27.42	11.79	4.75
54.62	26.46	10.19	5.47
54.66	24.42	9.83	7.56
54.7	24.98	12.89	7.75
54.74	26.21	10.58	7.94
54.78	27.17	10.13	10.66
54.82	32.72	8.58	12.15
54.86	31.08	11.34	10.55
54.9	30.62	9.95	12.07
54.94	29.92	11.37	10.14
54.98	34.61	10.98	7.48
55.02	34.28	9.93	8.08
55.06	33.92	8.31	8.34
55.1	32.33	8.36	7.57
55.14	31.54	9.42	4.42
55.18	32.12	12.09	-0.48
55.22	29.62	10.51	-0.11
55.26	28.49	7.97	-0.95
55.3	28.3	7.25	-1.58
55.34	27.36	10.42	2.55
55.38	25.05	8.86	2.52
55.42	26.12	6.2	5.18
55.46	26.5	5.68	6.98
55.5	24.6	3.53	2.74
55.54	23.91	5.28	1.15
55.58	21.61	4.15	0.68
55.62	22.59	5.81	4.21
55.66	22.78	8.15	2.53
55.7	23.49	4.49	3.36
55.74	28.22	1.46	4.06
55.78	22.95	0.44	-2.25
55.82	21.67	0.87	-6.54
55.86	24.1	0.56	-3.84
55.9	21.77	2.19	-3.74
55.94	23.44	4.39	-0.52
55.98	22.83	8.79	-0.69
56.02	23.39	8.39	0.51
56.06	24.9	6.46	-0.61
56.1	24.14	6.77	-1.48
56.14	23.83	5.76	-2.57
56.18	25.78	6.8	-0.72
56.22	27.49	6.51	-0.63
56.26	27.24	4.14	-3.25
56.3	25.34	5.79	-0.21
56.34	24.08	5.41	1.42
56.38	24.39	5.76	-1.56
56.42	22.55	3.57	-2.09
56.46	23.44	1.05	-3.01
56.5	21.83	0.53	-6.27
56.54	22.86	-0.83	-5.61
56.58	25.75	0.22	-4.55
56.62	26.64	0.95	-2.32
56.66	24.43	-0.06	-1.85
56.7	24.99	0.43	-1.54
56.74	27.2	0.94	1.9
56.78	23.52	2.21	4.44
56.82	26.78	1.26	4.81
56.86	25.71	2.78	2.91
56.9	26.67	3.69	3.92
56.94	28.87	4.83	5.81
56.98	28.32	6.08	2.31
57.02	28.93	4.5	1.08
57.06	30.46	5.63	0.57
57.1	29.65	2.75	-0.71
57.14	27.2	1.69	-3.21
57.18	25.07	2.88	-1.49
57.22	25.71	4.31	-1.57
57.26	26.67	3.61	-1.61
57.3	25.31	4.84	-2.53
57.34	28.58	6.6	-0.27
57.38	24.62	3.81	4.9
57.42	26.94	5.36	2.75
57.46	23.96	2.61	3.11
57.5	24.66	3.67	3.56
57.54	25.28	6.4	0.8
57.58	24.77	7.41	2.65
57.62	28	9.49	3.19
57.66	32.24	7.1	1.83
57.7	34.02	4.22	-1.14
57.74	32.59	6.33	-1.41
57.78	31.64	8.01	-2.64
57.82	28.78	4.97	-3.08
57.86	30.42	-0.42	4.54
57.9	26.7	-2.89	2.25
57.94	28.6	1.93	0.78
57.98	30.44	4.89	0.5
58.02	30.7	6.66	1.49
58.06	30.27	7.72	1.7
58.1	29.79	8.68	5.95
58.14	28.4	7.21	7.22
58.18	27.96	6.38	5.76
58.22	28.43	6.98	6.61
58.26	28.04	6.49	6.66
58.3	28.91	8.82	6.1
58.34	28.32	8.9	4.29
58.38	29.76	5.99	3.28
58.42	25.79	3.74	4.68
58.46	31.71	6.13	6.35
58.5	30.33	10.91	4.09
58.54	28.88	8.9	1.33
58.58	24.91	6.96	2.67
58.62	30.13	10.09	7.66
58.66	27.72	9.02	7.44
58.7	27.4	5.45	10.11
58.74	28.63	7.84	13.05
58.78	35.75	7.01	14.67
58.82	31.17	7.44	13.24
58.86	28.54	8.54	11.3
58.9	29.29	10.32	12.69
58.94	29.8	8.59	13.4
58.98	31.75	11.37	9.2
59.02	30.98	11.79	5.84
59.06	34.38	15.48	2.78
59.1	30.75	13.43	4.13
59.14	27.796	8.6284	1.8652
59.18	26.718	7.7758	0.2441
59.22	28.34	2.52	-8.12
59.26	22.56	6.74	-6.03
59.3	20.84	5.46	-5.2
59.34	20	5.08	-4.47
59.38	19.92	2.28	-5.15
59.42	20.02	0.08	-3.53
59.46	23.6	0.67	0.19
59.5	22.05	-1.08	-0.91
59.54	20.27	-2.9	-1.1
59.58	20.76	-2.23	-2.17
59.62	19.37	-0.74	-0.04
59.66	21.9	-0.82	0.84
59.7	21.16	-0.18	0.56
59.74	21.65	0.48	0.76
59.78	21.1	0.51	0.52
59.82	21.79	0.34	1.35
59.86	20.79	-2.11	0.34
59.9	19.44	-0.51	0.46
59.94	20.52	1.36	0.59
59.98	22.55	2.46	2.17
60.02	20.51	0.68	1.98
60.06	18.62	0.7	4.06
60.1	18.68	0.38	1.83
60.14	18.38	-1.24	-0.76
60.18	16.02	0.56	-1.02
60.22	16.57	-1.02	1.36
60.26	16.78	1.88	-0.39
60.3	19.67	3.9	-1.73
60.34	20.06	5.13	-1.27
60.38	22.71	3.89	-2.48
60.42	21.86	4.24	-3.21
60.46	24.65	3.14	-1.79
60.5	25.44	2.31	-2.24
60.54	23.21	2.59	-3.07
60.58	21.9	-2.12	-1.44
60.62	19.74	0.08	-1.88
60.66	22.65	3.47	-1.34
60.7	21.97	4.58	-0.83
60.74	22.25	2.81	2.52
60.78	21.91	2.03	5.85
60.82	20.79	4.14	7.67
60.86	21.59	5.73	4.86
60.9	21.55	6.68	6.59
60.94	21.3	4.59	7
60.98	21.31	0.8	5.77
61.02	24.63	2.03	5.86
61.06	25.03	5.3	5.64
61.1	23.26	5.31	4.69
61.14	23.44	5.81	8.02
61.18	25.85	8.67	10.23
61.22	24.43	4.66	8.72
61.26	26.07	7.54	4.91
61.3	24.8	5.33	6.12
61.34	25.63	4.16	4.88
61.38	23.46	3.24	3.97
61.42	24.62	3.76	3.35
61.46	28.07	5.37	2.53
61.5	25.35	6.68	2.43
61.54	23.93	5.38	-0.66
61.58	24.94	8.65	-0.79
61.62	26.66	3.21	-2.32
61.66	25.75	3.53	-5.14
61.7	24.66	-1.22	-8.27
61.74	27.5	-1.02	-3.28
61.78	27.51	3.85	-1.94
61.82	25.41	7.82	2.07
61.86	30.05	6.03	1.03
61.9	24.95	6	-0.97
61.94	20.67	6.44	-3.11
61.98	18.7	5.49	-3.89
62.02	21.04	2.55	1.28
62.06	19.9	5.34	1.53
62.1	22.1	4.69	3.32
62.14	24.2	4.83	5.4
62.18	26.41	6.59	3.7
62.22	24.66	4.95	2.9
62.26	27.41	1.68	1.03
62.3	23.89	3.2	-0.97
62.34	19.42	10.79	-2.71
62.38	25.31	4.41	0.52
62.42	25.07	5.72	2.09
62.46	27.22	7.18	3.16
62.5	26.37	7.1	2.98
62.54	26.54	7.78	4.57
62.58	25.7	8.81	5.94
62.62	27.74	9.98	7.28
62.66	27.5	10.76	8.56
62.7	30.69	10.04	7.34
62.74	28.67	10.5	9.45
62.78	22.66	10.84	9.26
62.82	25.77	10.03	1
62.86	24.35	11.04	-0.3
62.9	23.98	11.16	1.15
62.94	25.49	10.39	5.41
62.98	29.69	10.43	2.58
63.02	26.32	7.68	-0.73
63.06	27.72	5.29	-0.93
63.1	30.47	6.15	-0.64
63.14	28.46	4.83	-0.6
63.18	26.64	3.59	-1.14
63.22	24.72	2.38	0.62
63.26	19.84	0.37	0.38
63.3	20.96	3.56	-1.02
63.34	20.56	7.12	-1.65
63.38	21.8	6.38	-2.21
63.42	20.84	8.51	-0.18
63.46	21.49	9.46	1.18
63.5	20.7	8.88	5.02
63.54	19.48	8.26	-1.47
63.58	18.19	8.37	-3.13
63.62	17.79	9.08	-1.49
63.66	20.02	7.29	0.37
63.7	20.99	6.98	5.55
63.74	23.23	4.9	2.86
63.78	21.07	9.3	1.82
63.82	23.52	8.76	1.63
63.86	20.17	9.59	0.23
63.9	25.74	6.23	6.04
63.94	24.8	10.78	9.97
63.98	23.742	3.7926	1.8199
64.02	24.077	2.8801	1.4942
64.06	26.57	-5.12	3.98
64.1	23.58	-2.17	-1.09
64.14	25.22	0.73	-4.23
64.18	22.8	-0.49	-1.61
64.22	25.19	-1.54	0.12
64.26	27.03	-0.52	0.49
64.3	27.18	-3.24	0.65
64.34	25.66	-2	2.27
64.38	27.2	-0.77	0.79
64.42	29.98	0.32	2.4
64.46	28.11	1.17	3.43
64.5	29.24	-6.03	4.47
64.54	27.56	-4.39	1.37
64.58	29.01	-2.96	0.77
64.62	26.54	-1.11	0.02
64.66	26.1	1.72	-1.79
64.7	24.56	2.26	-1.47
64.74	23.79	-1.12	-1.56
64.78	28.25	-1.9	-1.92
64.82	26.79	2.33	-1.61
64.86	24.98	3.59	0.57
64.9	28.29	4.01	2.97
64.94	21.71	3.43	0.94
64.98	21.8	3.01	0.61
65.02	22.69	2.17	1.87
65.06	22.58	2.9	2.91
65.1	22.39	2.64	4.43
65.14	21.49	4.84	5.55
65.18	22.67	8.8	5.92
65.22	24.8	8.66	5.46
65.26	24.22	5.08	7.59
65.3	24.27	3.61	5.39
65.34	21.12	2.95	6.39
65.38	28.71	4.25	12.18
65.42	28.77	6.4	14.14
65.46	24.67	8.1	13.73
65.5	25.01	7.1	9.86
65.54	28.77	6.47	7.73
65.58	32.95	3.16	7.22
65.62	28.34	9.24	5.64
65.66	26.47	12.5	7.24
65.7	26.35	12.59	11.17
65.74	22.96	8.64	7.42
65.78	22.54	10.31	5.43
65.82	23.1	11.11	7.98
65.86	24.79	11.89	10.38
65.9	26.801	9.3839	5.502
65.94	27.053	9.0625	5.1627
65.98	27.29	8.7018	4.8364
66.02	27.43	9.23	5.73
66.06	31.24	6.66	3.46
66.1	30.48	5.61	1.73
66.14	29.81	4.99	1.46
66.18	29.99	5.92	1.01
66.22	26.08	4.77	1.76
66.26	25.54	7.58	2.97
66.3	22.26	7.57	3.12
66.34	25.21	7.35	4.83
66.38	25.63	8.59	0.52
66.42	26.36	5.17	1.66
66.46	22.83	4.45	-1.72
66.5	22.73	4.76	-1.19
66.54	22.01	2.73	0.92
66.58	23.78	5.72	4.12
66.62	25.6	2.78	0.44
66.66	30.18	1.52	-3.29
66.7	31.87	4.66	-3.87
66.74	32.53	3.99	-7.14
66.78	31.93	1.64	-8.49
66.82	28.45	0.46	-9.9
66.86	29.44	-5.38	-4.57
66.9	27.08	-2.35	-9.73
66.94	27.68	-2.73	-8.92
66.98	25.7	-3.06	-9.61
67.02	24.06	-3.9	-7.75
67.06	27.261	-4.9778	-6.7802
67.1	26.744	-5.4537	-6.2462
67.14	26.188	-5.8676	-5.6143
67.18	25.603	-6.2207	-4.9031
67.22	24.997	-6.5144	-4.1309
67.26	24.379	-6.7498	-3.3163
67.3	24.9	-7.95	12.9
67.34	23.144	-7.051	-1.6333
67.38	22.546	-7.1194	-0.80181
67.42	21.971	-7.1346	-0.0016229
67.46	22.34	-11.37	1.32
67.5	21.92	-10.82	0.99
67.54	22.23	-8	1.66
67.58	20.89	-4.2	-1.24
67.62	20.28	-2.78	-1.96
67.66	18.62	-1.95	0
67.7	18.62	-4.2	1.24
67.74	16.77	-3.73	2.73
67.78	18.2	-7.84	5
67.82	19.69	-7.72	1.03
67.86	22.51	-1.21	2.28
67.9	19.59	-6	3.88
67.94	21.89	-4.58	5.29
67.98	19.394	-1.0015	4.5406
68.02	19.439	-0.18436	4.9893
68.06	19.55	0.60879	5.4352
68.1	19.735	1.3604	5.8762
68.14	18.3	0.05	8.93
68.18	22.51	1.98	7.17
68.22	22.69	5.95	7.42
68.26	26.64	4.45	5.4
68.3	23.86	7.7	7.69
68.34	16.86	3.28	7.82
68.38	20.64	4.35	7.27
68.42	21.7	4.63	8.5
68.46	26.26	1.94	9.7
68.5	25.26	1.45	9.98
68.54	32.47	1.93	10.95
68.58	32.67	0.66	9.87
68.62	36.75	2.88	10.19
68.66	35.35	4.39	10.27
68.7	37.43	4.06	8.07
68.74	33.23	4.61	6.86
68.78	34.08	3.59	5.7
68.82	33.61	2.52	3.18
68.86	34	4.78	2.86
68.9	32.97	5.34	2.14
68.94	33.47	4.6	2.01
68.98	31.81	5.39	1.8
69.02	32.13	7.27	1.7
69.06	31.93	7.01	1.94
69.1	30.86	6.95	0.75
69.14	31.21	6.38	0.2
69.18	29.78	6.26	0.26
69.22	29.71	6.92	1.3
69.26	25.63	6.68	-0.91
69.3	28	5.97	0.5
69.34	23.93	3.69	-2.81
69.38	25.6	5.45	-4.97
69.42	22.61	7.59	-1.35
69.46	27.3	5.91	1.78
69.5	24.5	2.81	1.32
69.54	24.52	7.66	3.35
69.58	24.06	8.93	4.4
69.62	24.02	8.61	5.25
69.66	23.58	4.31	7.56
69.7	25.96	3.25	10.3
69.74	26.11	5.97	9.31
69.78	26.002	9.2548	5.5613
69.82	26.57	9.7361	5.5448
69.86	30.34	17.32	1.84
69.9	28.06	13.29	5.45
69.94	26.45	10.25	3.83
69.98	28.52	11.05	3.2
70.02	28.95	12.29	0.71
70.06	29.39	11.65	5.74
70.1	32.1	8.24	6.54
70.14	35.94	6.44	8.08
70.18	33.51	7.37	8.82
70.22	38.34	8.88	8.08
70.26	35.62	5.79	6.8
70.3	35.73	8.88	6.63
70.34	33.45	7.14	5.89
70.38	32.57	6.42	5.14
70.42	28.01	5.86	4.3
70.46	29.96	8.95	5.19
70.5	28.33	5.85	4.81
70.54	30.19	3.8	5.31
70.58	28.63	-2.29	-2.41
70.62	29.358	1.7511	2.9756
70.66	21.92	-1.54	1.05
70.7	27.97	-0.89	3.74
70.74	29.76	-0.42	2.8
70.78	32.3	-1.41	0.89
70.82	32.97	-1.46	1.45
70.86	30.6	3.85	-0.21
70.9	27.58	3.06	0.48
70.94	25.71	4.46	-3.12
70.98	28.22	5.34	-3.72
71.02	25.83	8.08	-7.47
71.06	25.86	6.1	-7.67
71.1	23.18	7.18	-6.91
71.14	24.02	1.99	-3.51
71.18	20.84	-0.75	0.28
71.22	22.39	-3.32	-0.11
71.26	21.79	-4.5	-0.33
71.3	21.92	-1.78	1.81
71.34	21.42	-2.2	0.27
71.38	22.58	-4.04	0.69
71.42	20.17	-0.37	1.01
71.46	19.66	-0.49	0.73
71.5	24.03	1.5	-2.42
71.54	22.22	1.51	-2.59
71.58	22.07	3.16	0.8
71.62	19.84	3.87	-0.19
71.66	19.42	2.39	2.49
71.7	20.02	1.13	2.82
71.74	21.89	-3.34	0.88
71.78	20.16	1.27	-0.85
71.82	20.55	6.1	1.42
71.86	21.28	4.95	1.65
71.9	25.43	6.16	3.73
71.94	25.71	9.56	3.67
71.98	32.25	2.33	3.5
72.02	32.29	3.41	2.64
72.06	33.77	6.95	0.69
72.1	32.44	10.55	1.18
72.14	34.49	14.79	4.83
72.18	31.16	12	6.76
72.22	30.3	10.94	10.8
72.26	32.493	9.451	3.5848
72.3	30.28	9.13	4.07
72.34	31.12	8.64	3.8
72.38	32.82	10.5	1.54
72.42	33.86	7.44	0.86
72.46	30.08	6.2	0.36
72.5	28.28	9.19	1.21
72.54	25.74	6.19	-2.1
72.58	30.15	5.66	0.26
72.62	26.89	5.5	0.47
72.66	29.47	7.39	1.54
72.7	27.87	6.5	1.66
72.74	27.68	8.44	1.93
72.78	30.06	8.08	3.24
72.82	31.25	7.11	3.66
72.86	28.85	5.88	3.25
72.9	28.75	4.63	5.28
72.94	26.83	4.6	7.74
72.98	28.14	9.43	-0.8
73.02	26.96	5.08	2.61
73.06	25.163	7.9838	1.0441
73.1	25.17	11.98	1.3
73.14	22.61	6.57	-1.9
73.18	21.5	5.74	1.99
73.22	19.24	7.78	2.1
73.26	18.55	13.03	-1.49
73.3	20.27	5.72	-4
73.34	19.86	11.37	-4.66
73.38	20.67	6.56	-5.87
73.42	24.092	6.2546	1.7716
73.46	31.93	4.63	-3.27
73.5	28.22	8.67	1.77
73.54	32.17	6.14	3.32
73.58	29.82	2.8	2.09
73.62	25.17	8.11	9.11
73.66	27.73	2.48	9.86
73.7	24.41	1.25	9.48
73.74	19.81	-1.09	5.1
73.78	21.18	-2.83	1.96
73.82	22.2	4.1	2.15
73.86	26.15	6.08	-3.15
73.9	30.71	6.44	-6.52
73.94	26.48	9.35	-7.34
73.98	26.35	7.61	-2.86
74.02	25.6	7.1	-1.95
74.06	25.66	8.74	-1.19
74.1	25.7	9.18	-0.63
74.14	25.02	9.59	1.42
74.18	23.99	10.33	2.39
74.22	24.82	9.16	3.38
74.26	26.78	3.79	2.58
74.3	23.9	6.83	6.34
74.34	26.96	5.53	7.45
74.38	28.98	8.28	8.69
74.42	28.66	8.34	10.84
74.46	30.39	5.75	11.59
74.5	30.65	9.05	10.24
74.54	30.51	10.61	9.71
74.58	26.608	4.9357	3.2919
74.62	25.815	4.4234	1.7553
74.66	26.36	-0.23	-2.96
74.7	24.53	0.95	-4.25
74.74	24.25	3.98	-3.73
74.78	21.27	4.05	-5.94
74.82	20.39	3.72	-4.88
74.86	16.36	3.4	-4.42
74.9	19.13	2.95	-3.74
74.94	16.46	2.31	-2.56
74.98	18.85	-0.66	2.1
75.02	18.65	1.45	4.48
75.06	18.63	5.88	4.23
75.1	17.97	5.75	5.74
75.14	18.92	0.19	6.03
75.18	16.99	5.3	3.98
75.22	19.19	2.94	1.78
75.26	15.57	1.77	1.62
75.3	19.19	0.89	3.35
75.34	25.12	3.54	6.56
75.38	27.71	4	5.05
75.42	27.91	2.28	7.3
75.46	26.47	1.36	7.5
75.5	25.76	2.85	6.92
75.54	24.45	2.65	7.31
75.58	28.01	1.13	6.32
75.62	28.07	0.73	3.75
75.66	27.99	2.55	-2.92
75.7	24.89	10.09	-4.4
75.74	27.72	8.28	0.29
75.78	28.76	7.12	0.83
75.82	28.26	5.79	-2.05
75.86	22.5	2.83	-1.45
75.9	22.63	2.6	-0.19
75.94	19.81	3.17	-0.45
75.98	25.03	1.15	1.23
76.02	22.89	2.8	4.46
76.06	26.28	3.54	4.99
76.1	26.93	5.22	7.16
76.14	25.88	7.82	6.62
76.18	29.47	7.34	4.25
76.22	31.53	7.6	3.25
76.26	33.08	8.98	3.77
76.3	34.5	9.27	1.63
76.34	34.61	8.48	2.27
76.38	32.89	8.62	1.93
76.42	35.27	5.64	2.03
76.46	34.89	5.34	-2.3
76.5	35.81	2.13	-2.08
76.54	34.04	1.85	-3.24
76.58	33.44	3.49	-4.33
76.62	29.84	4.75	-4.49
76.66	28.02	-0.12	-6.18
76.7	25.53	-1.19	-10.07
76.74	28.31	-4.37	-1.93
76.78	26.09	-3.33	-1.48
76.82	26.12	-4.2	-0.73
76.86	24.04	-4.66	-1.28
76.9	25.54	-4.91	-0.18
76.94	26.61	-7.33	-0.2
76.98	26.76	-6.69	-1.15
77.02	26.44	-6.03	-3.15
77.06	23.52	-6.81	-4.34
77.1	23.37	-6.1	-0.49
77.14	23.64	-7.95	-3.2
77.18	22.19	-6.85	-6.18
77.22	23.055	-5.0837	2.4281
77.26	22.25	-2.89	6.56
77.3	18.07	-1.82	7.42
77.34	22.62	-3.2	7.4
77.38	22.59	-2.78	7.18
77.42	25.98	-2.87	9.41
77.46	23.93	-1.73	9.19
77.5	22.72	0.92	6.84
77.54	20.17	2.51	8
77.58	23.68	2.44	2.69
77.62	23.79	2.62	2.49
77.66	21.74	6.34	4.33
77.7	22.05	3.16	7.28
77.74	26.99	6.1991	5.5635
77.78	32.75	8.4	12.74
77.82	31.25	10.33	9.79
77.86	31.87	10.54	4.21
77.9	28.64	8.96	1.49
77.94	28.98	6.8	2.22
77.98	25.44	6.13	-0.66
78.02	27.81	4.79	-2.71
78.06	28.03	6.71	-3.03
78.1	29.23	5.81	-1.7
78.14	25.96	5.5	-2.11
78.18	26.29	4.78	-2.75
78.22	22.08	1.81	-2.69
78.26	21.9	0	-1.6
78.3	22.9	0.78	1.22
78.34	23.13	3.85	4.92
78.38	21.36	6.46	5.46
78.42	25.28	5.59	-0.12
78.46	26.85	6.47	-1.7
78.5	30.22	6.8	0.5
78.54	30.63	8.35	2.54
78.58	30.46	6.65	6.59
78.62	30.65	4.76	2.7
78.66	28.16	5.91	0.4
78.7	28.92	6.98	4.49
78.74	28.88	3.8	4.27
78.78	31.52	6.34	3.42
78.82	27.24	6.83	4.22
78.86	29.24	3.83	6.71
78.9	28.25	0.42	4.02
78.94	33.19	5.28	1.05
78.98	30.93	6.51	3.8
79.02	39.24	5.96	4.49
79.06	35.48	6.43	1.25
79.1	33.48	5.34	0.88
79.14	33.3	8.67	4.59
79.18	36.73	7.45	6.53
79.22	37.04	7.25	4.57
79.26	36.43	7.55	3.76
79.3	34.58	6.58	2.82
79.34	30.8	9.99	0.47
79.38	31.67	12.63	-1.04
79.42	27.95	11.02	-0.78
79.46	33.8	7.48	-0.99
79.5	33.6	4.9	1.07
79.54	33.323	9.2428	1.6912
79.58	32.94	8.47	1.41
79.62	36.8	8.84	0.63
79.66	33.8	8.4823	1.0298
79.7	33.905	8.1471	0.78924
79.74	35.17	12.86	5.64
79.78	34.08	10.42	0.96
79.82	28.74	6.5	2.67
79.86	33.637	6.5856	-0.21945
79.9	28.55	8.21	5.02
79.94	34.01	4.01	0.62
79.98	33.95	4.59	-3.24
80.02	33.55	4.55	1.23
80.06	35.53	3.83	-2.35
[truncated: 1,058 more rows]
