# Supplementary material for: Mean flow and turbulence structure over exposed roots on a forested floodplain: Insights from a controlled laboratory experiment
Source: PLoS One. 2020 Feb 26;15(2):e0229306. doi: 10.1371/journal.pone.0229306 (PMC7043746; doi:10.1371/journal.pone.0229306)
Supplement: S1 File — (ZIP) [file pone.0229306.s001.zip › data_and_scripts/velocity_data/t21_118_replaced.csv]

0.02	27.74	5.35	1.09
0.06	27.74	2.7	2.72
0.1	26.66	4.9	5.92
0.14	25.19	5.04	5.33
0.18	25.75	6.41	3.87
0.22	27.77	8.91	4.39
0.26	28.47	6.53	2.15
0.3	29.03	6.14	3.11
0.34	28.58	6.48	-0.52
0.38	28.64	5.5	1.36
0.42	27.14	2.85	4.27
0.46	26.23	1.95	0.56
0.5	25.28	3.76	1.09
0.54	23.83	5.94	-1.71
0.58	24.05	5.43	0.62
0.62	25.47	3.03	2.49
0.66	28.78	5.68	5.15
0.7	26.2	6	5.76
0.74	27.59	6.62	5.49
0.78	30.24	5.05	7.13
0.82	32.33	4.86	7.39
0.86	34.7	4.01	6.56
0.9	31.66	1.69	4.6
0.94	30.92	2.65	1.11
0.98	28.66	6.66	1.32
1.02	27.78	4.31	0.33
1.06	25.04	4.31	2.37
1.1	28.3	0.31	3.89
1.14	27.74	1.94	2.43
1.18	28.84	3.59	3.01
1.22	27.1	-0.18	2.52
1.26	27.33	-0.28	0.65
1.3	27.92	1.76	0.71
1.34	27.02	1.3	-0.06
1.38	26.31	2.89	0.52
1.42	25.84	2.58	-0.51
1.46	25.28	1.78	1.88
1.5	24.61	0.85	2.67
1.54	23.78	1.89	3.63
1.58	21.71	3.57	3.79
1.62	21.32	7.75	2.12
1.66	22.67	1.03	3.83
1.7	24.48	0.43	7.69
1.74	30.51	3.89	9.56
1.78	29.52	2.53	9.8
1.82	26.85	7.51	8.79
1.86	28.54	11.35	8.84
1.9	26.44	10.92	5.1
1.94	26.36	12.16	-0.63
1.98	25.28	10.6	-1.22
2.02	24.74	10.24	2.58
2.06	22.32	10.31	4.44
2.1	25.16	11.16	4.59
2.14	23.66	11.08	7.56
2.18	29.67	11.07	3.42
2.22	25.99	11.55	1.85
2.26	26.2	10.87	3.89
2.3	24.75	8.08	5.63
2.34	30.49	8.43	3.41
2.38	28.99	8.87	7.39
2.42	32.95	9.45	12.01
2.46	37.7	10.17	8.46
2.5	37.58	7.18	4.83
2.54	36.97	8.74	-0.45
2.58	36.28	10.41	0.41
2.62	31.99	11.02	-0.03
2.66	31.87	13.04	2.38
2.7	27.14	12.83	8.37
2.74	29.16	12.82	6.04
2.78	27.06	16.65	4.93
2.82	24.48	12.32	1.85
2.86	26.8	10.55	7.33
2.9	28.37	10.14	9.01
2.94	31.01	8.65	11.46
2.98	31.4	9.08	12.63
3.02	31.918	9.4928	7.5163
3.06	35.91	8.14	5.88
3.1	34.46	8.2	3.59
3.14	36.06	9.01	5.31
3.18	37.42	6.74	10.74
3.22	37.84	6.68	6.46
3.26	34.34	4.96	3.99
3.3	31.19	6.24	0.79
3.34	32.85	10.08	1.36
3.38	29.04	10.33	0.57
3.42	28.64	9.33	-1.04
3.46	25.13	7.14	2.76
3.5	28.6	7.95	4.63
3.54	28.29	8.08	4.24
3.58	28.99	7.72	4.72
3.62	30.83	9.59	4.78
3.66	29.84	8.13	2.17
3.7	29.23	10.26	-0.45
3.74	27.53	7.71	0.57
3.78	27.27	7.9	1.65
3.82	26.44	8.26	1.33
3.86	24.69	6.93	1.58
3.9	25.01	7.59	2.16
3.94	23.86	7.19	5.84
3.98	25.88	9	7.05
4.02	28.55	8.66	7.57
4.06	25.93	10.3	4.04
4.1	25.44	9.84	3.8
4.14	23.07	7.09	4.93
4.18	26.79	9.56	8.46
4.22	26.47	12.09	8.79
4.26	28.63	5.73	9.62
4.3	27.207	8.3978	3.403
4.34	27.486	8.1832	2.6137
4.38	27.762	7.9408	1.8376
4.42	28.028	7.6748	1.111
4.46	26.85	7.57	-7.3
4.5	27.62	6.96	-9.01
4.54	30.7	8.08	-2.19
4.58	30.96	2.31	-0.6
4.62	28.52	5.25	2.91
4.66	29.28	5.12	5.09
4.7	29.85	7.6	2.85
4.74	26.79	5.98	2.88
4.78	27.47	8.01	3.38
4.82	29.27	5.15	6.77
4.86	29.95	2.5	6.64
4.9	28.76	3.33	5.31
4.94	25.85	6.2	3.03
4.98	23.88	3.47	2.97
5.02	24.66	4.55	0
5.06	23.26	3.85	1.39
5.1	26.5	5.51	3.87
5.14	26.41	6.54	5.9
5.18	28.24	6.86	4.33
5.22	28.93	7.09	3.49
5.26	27.03	7.08	4.48
5.3	25.51	7.73	5.35
5.34	25.64	7.31	5.06
5.38	27.46	6.41	4.08
5.42	24.73	6.56	3.27
5.46	26.01	6.8	6.69
5.5	26.56	7.36	5.08
5.54	23.18	9.02	0.74
5.58	21.58	8.52	-2.57
5.62	17.67	7.27	-3.68
5.66	23.37	6.46	2.22
5.7	27.33	4.24	4.63
5.74	30.23	2.84	3.13
5.78	29.92	2.62	2.29
5.82	25.67	5.49	4.55
5.86	31.42	5.45	5.9
5.9	31.16	4.57	7.55
5.94	30.59	4.27	7.61
5.98	28.34	-0.82	8.28
6.02	28.13	0.42	1.03
6.06	30.18	1.77	1.33
6.1	29.05	-1.25	-0.13
6.14	26.13	-0.78	-2.86
6.18	25.58	2.37	-2.05
6.22	25.25	1.63	-2.18
6.26	21.31	-0.87	-2.26
6.3	21.21	-0.95	1.12
6.34	19.97	1.11	5.83
6.38	23.94	0.49	6.02
6.42	23.08	1.94	7.49
6.46	25.04	2.37	3.27
6.5	26.02	4.33	1.65
6.54	25.69	4.34	1.83
6.58	24.44	4.62	2.66
6.62	26.21	5.22	4.5
6.66	30.25	4.5	5.63
6.7	31.7	6.58	5.39
6.74	33.27	5.57	2.95
6.78	30.78	6.85	-0.24
6.82	31.21	7.84	0.68
6.86	32.26	7.98	2.03
6.9	32.29	7.89	3.09
6.94	30.27	7.84	2.58
6.98	30.61	6.26	1.03
7.02	29.08	6.53	-0.01
7.06	29.72	6.15	1.5
7.1	29.4	6.76	3.06
7.14	28.96	6.84	2.52
7.18	29.08	7.36	2.2
7.22	27.74	7.26	3.14
7.26	27.89	7.99	2.64
7.3	26.82	8.9	0.77
7.34	27.25	5.3	-0.76
7.38	24.04	3.85	-4.37
7.42	23.42	4.21	-4.55
7.46	20.47	3.57	-4.62
7.5	20.78	4.17	-2.56
7.54	20.51	3.75	-1.52
7.58	19.31	3.95	-2.57
7.62	18.6	6.22	2.55
7.66	20.53	8	6.06
7.7	19.442	4.4897	-0.70981
7.74	19.33	4.4784	-0.3968
7.78	19.314	4.4772	-0.069046
7.82	19.392	4.4803	0.25973
7.86	20.72	5.08	-1.37
7.9	20.85	6.58	1.9
7.94	21.54	4.84	3.71
7.98	23.12	3.19	1.88
8.02	20.59	2.75	-3.02
8.06	20.74	0.31	-1.04
8.1	21.55	4.32	1.83
8.14	21.05	7.86	0.81
8.18	23.32	2.82	1.78
8.22	23.09	1.87	0.05
8.26	26	3.38	-0.6
8.3	29.36	3.83	1.43
8.34	29	3.29	-1.31
8.38	30.21	1.83	-5.12
8.42	31.16	4.99	-6
8.46	27.88	3.54	-4.21
8.5	27.09	4.84	-2.71
8.54	21.62	2.76	-0.86
8.58	22.84	1.5	-1.52
8.62	22.84	3.68	0.77
8.66	21.39	3.47	-1.7
8.7	18.37	2.29	-5.63
8.74	18.61	2.27	-4.21
8.78	21.89	4.48	-3.71
8.82	22.77	3.2	-4.11
8.86	21.47	2.07	-2.77
8.9	20.58	0.96	-1.76
8.94	21.44	1.75	0.09
8.98	22.31	1.21	0.23
9.02	22.88	1.42	1.94
9.06	20.83	3.91	1.82
9.1	20.82	5.33	2.7
9.14	24.18	1.87	1.45
9.18	23.55	5.08	4.47
9.22	23.05	4.53	7.55
9.26	27.26	7.18	5.17
9.3	28.97	7.27	4.61
9.34	27.92	7.76	5.53
9.38	26.14	8.67	5.99
9.42	28.43	8.95	4.78
9.46	27.95	8.74	5
9.5	28.85	9.34	5.23
9.54	31.41	9.16	5.58
9.58	32.11	9.59	5.9
9.62	33.45	8.49	5.51
9.66	32.71	10.22	4.56
9.7	33.28	9.14	3.05
9.74	31.74	8.23	4.22
9.78	30.47	9.56	5.97
9.82	32.97	11.14	1.89
9.86	33.06	9.65	2.08
9.9	35	8.7	-0.9
9.94	31.87	11.34	-0.42
9.98	30.55	5.8	-0.9
10.02	30.48	3.91	-1.21
10.06	30.85	2.25	-2.59
10.1	28.073	7.2058	-2.2292
10.14	25.95	5.52	-5.44
10.18	26.17	8.77	-2.01
10.22	27.95	9.86	-2.34
10.26	26.08	8.71	-2.98
10.3	24.52	9.74	-3.85
10.34	18.03	3.56	-2.12
10.38	19.77	5.41	5.43
10.42	23.32	4.18	7.91
10.46	22.99	3.51	8.31
10.5	21.25	9.09	7.32
10.54	23.61	4.81	8.17
10.58	25.71	5.52	7.81
10.62	23.84	5.13	7.72
10.66	26.51	5.73	7.4
10.7	26.38	4.87	9.93
10.74	26.35	7.91	10.35
10.78	27.15	7.69	7.6
10.82	28.93	11.19	4.55
10.86	27.57	10.62	4.3
10.9	21.91	10.18	7.04
10.94	22.8	7.19	7.94
10.98	25.78	5.73	7.75
11.02	28.36	6.14	7.14
11.06	29.57	11.71	5.32
11.1	26.21	13.24	8.81
11.14	24.96	14.58	3.69
11.18	23.95	11.85	2.76
11.22	23.85	11.11	4.45
11.26	22.98	11.91	5.73
11.3	24.73	12.06	4.29
11.34	23.23	8.22	6.29
11.38	25.36	7.87	9.91
11.42	23.38	9.92	2.22
11.46	21.4	8.3	0.14
11.5	21.42	9.22	1.86
11.54	21.1	9.72	2.2
11.58	18.87	5.21	2.5
11.62	21.39	4.66	9.26
11.66	22.25	4.31	9.98
11.7	17.94	7.54	10.67
11.74	23.23	2.36	9.1
11.78	22.175	6.0119	5.0115
11.82	25.17	9.38	4.05
11.86	21.88	7.85	1.41
11.9	24.665	5.5181	4.3802
11.94	18.92	8.38	2.58
11.98	24.32	6.26	6.06
12.02	24.82	4.37	2.28
12.06	27.52	4.22	2.84
12.1	29.64	1.05	4.3
12.14	34.01	2.54	2.25
12.18	34.7	4.68	2.92
12.22	29.95	2.76	4.19
12.26	31.1	2.13	4.83
12.3	27.95	2.63	7.27
12.34	27.43	2.19	6.03
12.38	26.34	1.24	5.03
12.42	27.58	2.8	4.86
12.46	26.48	1.19	2.25
12.5	27.42	0.47	0.85
12.54	26.76	4.28	1.72
12.58	26.91	4.75	-2.11
12.62	28.16	7.16	1.5
12.66	28.69	5.47	3.58
12.7	27.96	5.59	2.67
12.74	24.45	5.48	1.43
12.78	26.02	4.48	1.18
12.82	25.7	5.51	1.11
12.86	26.43	5.89	0.56
12.9	27.8	5.22	4.17
12.94	28.79	6.91	0.59
12.98	27.88	1.52	6.4
13.02	25.75	-0.76	5.26
13.06	27.57	0.77	1.22
13.1	26.68	-0.08	3.3
13.14	27.39	-1.79	5.8
13.18	28.93	1.99	2.45
13.22	28.53	-4.96	2.58
13.26	28.504	3.4744	4.8988
13.3	28.77	4.6035	5.2219
13.34	29.053	5.7758	5.5184
13.38	29.354	6.9478	5.7806
13.42	26.84	8	4.87
13.46	31.49	9.47	3.23
13.5	30.06	9.88	6.48
13.54	31.16	13.44	5.31
13.58	30.16	13.38	8.66
13.62	32.39	13.66	8.74
13.66	32.16	13.87	7.39
13.7	31.94	5.77	8.95
13.74	34.73	10.78	3.37
13.78	33.55	8.99	3.59
13.82	34.42	6.6	0.94
13.86	32.94	5.49	5.09
13.9	30.7	4.91	3.95
13.94	31.25	7.01	2.18
13.98	27.99	5.92	2.85
14.02	28.6	3.44	-1.52
14.06	30.09	2.04	-1.03
14.1	32.81	1.44	-0.76
14.14	30.46	6.33	1.43
14.18	30.42	5.5	3.68
14.22	27.9	4.02	2.46
14.26	26.8	3.78	-0.18
14.3	27.83	4.34	2.96
14.34	27.33	6.94	5.13
14.38	27.13	7.49	7.3
14.42	32.23	6.58	10.87
14.46	34.92	5.92	2.96
14.5	33.94	-0.64	0.67
14.54	36.6	1.04	-4.35
14.58	31.72	1.3	-4.7
14.62	29.64	1.09	-1.53
14.66	29.71	1.39	-0.23
14.7	30.03	3.62	-3.72
14.74	31.59	3.9	-4.75
14.78	33.42	5.96	-3.64
14.82	31.74	5.28	-0.96
14.86	26.17	5.26	0.08
14.9	23.92	1.57	3.63
14.94	27.07	4.92	5.02
14.98	26.47	6.27	5.23
15.02	28.16	2.27	2.68
15.06	26.02	3.45	-0.72
15.1	23.38	3.89	0.05
15.14	20.85	3.38	2.19
15.18	22.36	1.39	4.73
15.22	28.21	6.3	8.23
15.26	28.8	9.28	3.51
15.3	27.64	7.19	3.73
15.34	27.71	7.24	6.44
15.38	29.63	8.82	3.49
15.42	30.07	9.8	3.57
15.46	30.19	8.64	5.84
15.5	30.07	9.96	4.21
15.54	32.7	11.01	2.01
15.58	31.82	9.68	-0.33
15.62	31.55	9.34	-0.24
15.66	29.73	8.46	-0.39
15.7	29.94	7.59	-0.99
15.74	27.77	6.35	-0.75
15.78	26.26	5.64	-0.42
15.82	24.23	6.24	-0.39
15.86	23.99	7.18	0.44
15.9	22.81	4.93	3.39
15.94	26.58	4.51	5.63
15.98	24.27	4.45	4.79
16.02	28.02	5.68	5.01
16.06	26.68	5.46	3.97
16.1	27.8	5.49	2.18
16.14	25.61	5.3	3.09
16.18	27.98	6.27	4.62
16.22	25.88	7.04	5.61
16.26	27.68	3.71	2.49
16.3	26.8	-0.2	2.7
16.34	30.62	3.08	3.35
16.38	26.41	1.86	3.23
16.42	23.41	2.58	4.99
16.46	29.34	5.1661	8.173
16.5	29.992	5.4822	9.1679
16.54	33.09	6.85	14.8
16.58	31.51	9.09	13.5
16.62	33.19	9.03	13.02
16.66	31.12	1.21	8.64
16.7	30.6	4.26	12.02
16.74	30.89	2.67	11.46
16.78	37.37	8.84	11.23
16.82	38.32	4.82	7.63
16.86	37.3	4.85	7.87
16.9	36.47	-0.27	7.58
16.94	37.16	-1.55	5.57
16.98	33.16	-3.89	0.14
17.02	31.12	-2.97	2.57
17.06	30.35	-3.93	2.51
17.1	30.16	-6.26	-3.8
17.14	23.22	-2.77	-0.64
17.18	27.06	-2.44	2.4
17.22	27.29	0.67	2.79
17.26	27	1.42	1.94
17.3	22.66	1.11	0.88
17.34	22.06	0	-1.28
17.38	21.91	0.11	-1.08
17.42	21.95	-0.11	0.12
17.46	21.73	-3.28	0.32
17.5	23.62	0.14	-3.43
17.54	25.4	-1.55	-4.16
17.58	21.59	1.65	-4.52
17.62	19.72	0.69	-2.2
17.66	23.61	0.96	-0.6
17.7	22.5	0.61	4.86
17.74	19.7	2.21	6.84
17.78	20.26	-0.18	5.91
17.82	18.03	0.05	3.81
17.86	18.62	-0.33	3.61
17.9	17.37	1.01	2.98
17.94	17.16	2.35	3.11
17.98	16.08	0.77	1.43
18.02	18.7	-0.15	-1.92
18.06	15.82	2.33	-1.7
18.1	19.45	5.48	1.48
18.14	20.82	1.9	4.87
18.18	20.4	0.77	5.34
18.22	19.59	2.42	5.28
18.26	21.61	0.8	4.97
18.3	25.81	3.69	2.82
18.34	24.83	2.74	3.06
18.38	22.42	5.08	6.58
18.42	24.03	5.61	5.59
18.46	29.84	9.62	7.38
18.5	28.87	9.44	7.21
18.54	32.4	11.18	8.39
18.58	34.6	10.96	7.89
18.62	37.13	8.76	10.17
18.66	37.3	9.33	9.47
18.7	35.35	9.75	7.96
18.74	33.56	11.4	6.69
18.78	33.25	6.07	8.44
18.82	32.347	9.1262	6.1301
18.86	27.79	9.61	-0.09
18.9	25.57	7.78	1.84
18.94	29.66	7.03	4.69
18.98	29.47	9.61	1.43
19.02	29.83	7.11	3.49
19.06	28.15	5.01	4.25
19.1	30.11	3.68	3.94
19.14	25.84	4.89	5.2
19.18	25.51	8.14	8.11
19.22	28.63	7.48	3.91
19.26	27.92	6.2	1.05
19.3	27.31	4.34	-0.38
19.34	27.35	6	0.2
19.38	27.01	7.81	-1.16
19.42	21.77	6.57	-4.81
19.46	24.53	2.56	-4.01
19.5	24.69	5.79	0.83
19.54	25.82	3.98	0.7
19.58	26.85	4.88	0.38
19.62	23.22	2.67	1.73
19.66	24.37	0.31	5.07
19.7	25.75	-1.32	2.31
19.74	26.65	1.63	2.75
19.78	26.34	2.73	5.81
19.82	26.98	4.72	6.12
19.86	27.48	4.98	8.55
19.9	28.4	4.63	7.29
19.94	30.28	1.18	9.45
19.98	29.33	0.98	8.74
20.02	30.27	-1.15	9.12
20.06	29.81	-3.96	9.96
20.1	30.24	-3.14	9
20.14	29.11	-3.78	7.78
20.18	31.75	-2.7	5.85
20.22	28.58	-1.47	2.02
20.26	28.72	0.93	0.12
20.3	22.07	-0.85	0.05
20.34	21.19	-3.31	-0.45
20.38	20.33	4.22	1.03
20.42	27.23	6.14	4.57
20.46	26.05	5.6	1.71
20.5	23.2	5.34	1.71
20.54	21.35	6.03	2.42
20.58	21.31	6.12	3.13
20.62	20.97	6.71	1.83
20.66	22.31	5.37	2.02
20.7	24.71	3.09	2.17
20.74	24.99	1.7	2.02
20.78	28.28	-3.87	-0.81
20.82	25.32	-1.22	-3.58
20.86	24.54	1.46	-1.11
20.9	23.27	0.81	0.75
20.94	23.76	3.37	2.31
20.98	20.19	5.38	1.36
21.02	19.78	2.95	0.88
21.06	23.49	3.29	1.52
21.1	22.69	-2.96	1.63
21.14	24.19	-3.21	0.49
21.18	24.01	-1.24	-4.15
21.22	20.32	1.37	-4.83
21.26	19.76	2.77	-4.04
21.3	19.72	2.01	-1.78
21.34	19.76	-2	-2.67
21.38	20.15	-3.15	-2.63
21.42	22.58	0.64	3.98
21.46	24.64	0.63	6.88
21.5	24.36	0.99	6.94
21.54	27.32	4.07	3.67
21.58	28.27	3.75	3.66
21.62	28.18	3.96	3.26
21.66	27.25	4.99	3.16
21.7	25.02	6.21	4.72
21.74	25.4	6.39	4.99
21.78	23.91	5.16	5.93
21.82	25.33	5.2	6.22
21.86	26.43	8.29	6.19
21.9	27.03	7.67	3.73
21.94	23.76	9.58	5.88
21.98	28.72	11.85	8.91
22.02	28.82	11.44	8.85
22.06	31.32	10.69	9.31
22.1	34.52	4.81	9.33
22.14	33.63	6.83	8.09
22.18	31.597	9.5624	5.8856
22.22	31.985	9.6072	5.2695
22.26	32.3	9.6015	4.6109
22.3	32.538	9.5436	3.9275
22.34	32.97	10.99	0.12
22.38	29.85	10	1.57
22.42	31.31	8.72	1.21
22.46	32.78	7.21	1.45
22.5	32.65	6.84	-1.25
22.54	31.55	6	-0.04
22.58	34.04	7.64	2.07
22.62	31.23	8.83	3.21
22.66	28.69	12.18	1.4
22.7	28.29	5.26	-3.71
22.74	27.53	3.45	-1.32
22.78	28.55	2.63	1.13
22.82	30.71	5.22	1.8
22.86	25.12	2.57	-3.16
22.9	24.09	1.09	-2.89
22.94	23.49	-0.49	-1.02
22.98	23.79	0.83	-0.16
23.02	22.73	1.61	0.61
23.06	20.79	1.67	-0.87
23.1	22.16	1.75	1.26
23.14	22.45	1.12	0.09
23.18	23.15	4.36	1.02
23.22	22.6	4.82	-0.49
23.26	26	3.45	-3.09
23.3	25.8	7.1	-2.21
23.34	26.65	6.02	-1.3
23.38	23.44	5.93	-0.53
23.42	25.04	4.27	1.31
23.46	21.75	4.35	3.6
23.5	24.07	6.59	1.99
23.54	24.24	6	-3.38
23.58	22.25	1.36	-3.03
23.62	24.89	3.13	-1.67
23.66	22.4	4.07	1.77
23.7	24.53	6.05	3.2
23.74	23.91	5.38	2.83
23.78	23.1	4.16	2.93
23.82	24.89	5.19	2.88
23.86	25.75	4.39	2.81
23.9	28.58	5.1	2.16
23.94	28.39	5.93	0.21
23.98	23.49	7.69	-0.44
24.02	24.24	8.35	3.47
24.06	24.22	3.85	4.32
24.1	29.17	3.83	3.06
24.14	26.7	2.79	1.16
24.18	23.49	3.95	3.84
24.22	22.87	7.66	3.09
24.26	23.44	8.04	5.36
24.3	26.33	11.66	6.78
24.34	24.52	8.24	10.58
24.38	24.1	5.61	9.55
24.42	29.42	11.2	7.26
24.46	33.69	10.02	2.69
24.5	33.3	10.29	1.9
24.54	33.08	9.73	2.44
24.58	34.96	8.61	1.41
24.62	35.41	8.13	-0.66
24.66	30.47	6.46	-0.33
24.7	28.38	9.91	3.98
24.74	28.78	8.43	4.53
24.78	30.01	4.84	0.53
24.82	30.79	6.92	1.23
24.86	29.99	7.27	2.12
24.9	29.47	7.33	2.2
24.94	27.74	7.56	3.39
24.98	28	8.25	4.69
25.02	27.76	8.22	3.28
25.06	28.53	6.98	6.39
25.1	29.3	3.62	12.62
25.14	35.46	5.88	9.12
25.18	34.88	6.63	6.68
25.22	34.38	2.7	8.37
25.26	36.07	2.68	-0.42
25.3	37.5	2.75	2.96
25.34	35.71	1.36	2.79
25.38	33.8	0.39	-1.79
25.42	31.58	0.62	-0.83
25.46	29.27	1.59	1.04
25.5	29.18	2.84	3.13
25.54	30.38	0.24	0.44
25.58	30.19	0.68	-1.41
25.62	32.23	0.55	-2.46
25.66	30.96	-0.81	-0.44
25.7	28.22	0.63	1.36
25.74	26.03	1.52	0.53
25.78	24.62	-1.4	4.01
25.82	24.09	2.13	2.82
25.86	22.49	4.24	1.35
25.9	24.68	1.44	3.64
25.94	25.89	2.03	2.92
25.98	24.46	0.96	2.88
26.02	26.82	1.3	5.48
26.06	26.32	8.25	8.76
26.1	30.81	7.57	9.41
26.14	32.26	8.11	8.44
26.18	34.7	11.51	6.26
26.22	31.28	8.5	4.18
26.26	31.22	8.24	-2.29
26.3	27.21	8.58	-1.09
26.34	28.3	9.42	-2.95
26.38	26.82	8.58	-0.89
26.42	29.51	9.64	4.15
26.46	28.27	13.16	6.3
26.5	27.7	13.63	7.06
26.54	30.48	10.95	6.89
26.58	31.87	11.61	3.08
26.62	26.279	7.8542	1.026
26.66	26.062	7.3044	0.74656
26.7	25.89	6.7236	0.47244
26.74	20.64	2.58	-0.91
26.78	23.12	5.94	-0.34
26.82	22.44	4.43	1.42
26.86	25.1	0.64	-1.1
26.9	24.62	2.03	-4.69
26.94	26.17	2.31	-2.02
26.98	28.18	0.58	-5.03
27.02	27.43	2.73	-2.08
27.06	29.15	1.75	-2.45
27.1	26.01	1.058	-1.6241
27.14	26.143	0.69031	-1.7342
27.18	26.285	0.39239	-1.8199
27.22	26.61	-0.12	3.46
27.26	24.49	-3.07	1.96
27.3	24.18	-1.59	-0.5
27.34	24.07	1.97	-3.27
27.38	25.03	3.33	-2.41
27.42	29.05	7.84	-3.06
27.46	31.58	0.2	-4.4
27.5	28.78	1.33	-1.25
27.54	29.67	2.88	-0.79
27.58	29.35	3.05	-2.02
27.62	25.52	2.28	-0.02
27.66	25.42	3.11	0.39
27.7	24.21	0.15	-2.5
27.74	23.95	-1.71	-2.15
27.78	26.88	-6.54	0.23
27.82	23.75	-6.34	2.19
27.86	26.85	-2.77	5
27.9	22.81	-2	3.86
27.94	22.02	-2.26	4.01
27.98	24.12	-4.39	3.24
28.02	23.53	-3.54	2.16
28.06	22.98	-8.05	-1.19
28.1	24.83	-6.82	0.26
28.14	23.76	-4.42	-1.22
28.18	26.2	-1.47	-2.24
28.22	19.61	1.69	-0.45
28.26	20.14	2.28	1.82
28.3	14.67	4.03	5.83
28.34	17.64	3.58	9.17
28.38	16.32	6.73	7.11
28.42	23.37	8.44	7.31
28.46	26.32	6.23	8.81
28.5	30.77	5.79	6.37
28.54	31.39	3.68	3.55
28.58	29.85	3.03	1.65
28.62	23.46	6.74	4.32
28.66	26.29	6.44	8.16
28.7	24.45	7	3.83
28.74	26.28	9.29	1.52
28.78	25.07	10.22	3.76
28.82	27.17	5.21	1.55
28.86	27.28	6.84	1.87
28.9	21.35	8.22	3.98
28.94	24.09	12.44	3.79
28.98	26.25	10.1	8.26
29.02	26.97	11.29	8.28
29.06	28.01	13.58	5.55
29.1	27.3	12.3	3.57
29.14	25.89	12.19	4.62
29.18	27.74	12.45	5.45
29.22	27.13	9.84	7.42
29.26	29.06	7.37	9.09
29.3	28.94	4.37	10.88
29.34	25.98	2.79	5.53
29.38	25.98	2.54	4.39
29.42	23.67	2.34	0.15
29.46	23.22	3.59	-2.17
29.5	19.16	4.13	-2.12
29.54	23.93	9.91	3.37
29.58	22.87	9.89	1.7
29.62	23.61	7.41	-1.16
29.66	23.51	4.6	-2
29.7	26.41	3.9	0.25
29.74	26.98	5.47	3.08
29.78	24.72	3.74	0.24
29.82	29.74	5.41	8
29.86	31.87	5.39	6.74
29.9	36.65	10.84	4.65
29.94	33.58	9.56	3.13
29.98	29.47	10.09	2.7
30.02	29.4	6.3	2.18
30.06	25.1	5.94	5.47
30.1	28.54	3.73	4.6
30.14	29.76	1.45	7.33
30.18	30.12	2.32	6.3
30.22	29.246	4.3128	2.7655
30.26	28.95	3.9451	2.3418
30.3	25.93	1.39	-3.51
30.34	27.84	1.66	0.12
30.38	28.34	2.68	1.66
30.42	28.16	5.47	-0.01
30.46	29.02	4.81	-0.03
30.5	28.58	4.26	0.75
30.54	29.35	4.13	3.41
30.58	27.88	3.77	2.81
30.62	27.99	4.28	2.4
30.66	28.51	4.76	2.88
30.7	27.94	5.23	2.43
30.74	27.71	4.94	2.34
30.78	28.66	6.3	2.67
30.82	30.24	8.35	6.1
30.86	28.13	9.82	7.12
30.9	26.87	6.98	3.14
30.94	28.2	4.94	4.42
30.98	28.06	4.07	3.67
31.02	26.79	2.28	2.97
31.06	27.28	3.24	4.27
31.1	26.8	2.56	3.4
31.14	27.08	4.19	1.96
31.18	27.48	3.89	2.56
31.22	25.86	2.69	4.67
31.26	28.55	3.97	-1.28
31.3	26.77	3.3	4.55
31.34	26.85	2.38	0.24
31.38	27.98	0.61	4.09
31.42	28.49	-0.56	2.35
31.46	26.72	-1.61	0.95
31.5	22.65	3.51	-1.8
31.54	21.8	2.22	4.76
31.58	26.58	1.58	5.49
31.62	22.6	1.28	5.37
31.66	23.69	0.09	6.44
31.7	23.23	4.15	5.47
31.74	23.54	6.12	5.77
31.78	22.49	7.3	6.03
31.82	28.23	4.51	4.45
31.86	28.58	6.71	-0.18
31.9	30.79	8.28	0.5
31.94	30	9.21	-0.66
31.98	27.43	10.95	0.56
32.02	28.78	6.53	2.5
32.06	28.22	7.9	2.61
32.1	26.01	7.14	3.96
32.14	26.16	10.15	3.98
32.18	26.74	7.96	2.02
32.22	25.26	8.12	4.88
32.26	28.44	7.45	4.38
32.3	31.56	9.57	4.87
32.34	34.04	7.38	3.39
32.38	29.59	9.44	-3.29
32.42	29.14	5.63	-1.22
32.46	25.49	6.22	-1.81
32.5	21.4	7.13	-0.03
32.54	20.94	4.84	4.29
32.58	24.07	11.28	6.14
32.62	26.89	7.77	7.45
32.66	24.96	7.76	10.35
32.7	25.82	9.04	8.7
32.74	27.05	3.87	6.21
32.78	28.75	7.16	-0.34
32.82	27.57	7.95	0.23
32.86	29.4	8.55	-0.02
32.9	27.22	8.08	2.2
32.94	31.1	6.44	2.93
32.98	30.598	3.6246	-0.1661
33.02	30.808	2.91	-0.77872
33.06	30.939	2.1808	-1.371
33.1	30.995	1.4447	-1.9364
33.14	30.978	0.70959	-2.4682
33.18	32.64	-1.65	-4.01
33.22	32.47	-4.64	-2.4
33.26	31.59	-3.43	-3.67
33.3	30.73	-4.41	-4.54
33.34	30.51	-3.74	-6.34
33.38	29.45	-3.41	-6.92
33.42	29.17	-3.42	-7.02
33.46	25.33	-2.3	-5.38
33.5	28.104	-4.5818	-4.6444
33.54	27.542	-4.88	-4.4743
33.58	26.944	-5.0917	-4.1974
33.62	26.312	-5.2092	-3.8071
33.66	25.651	-5.2247	-3.2967
33.7	21.34	-7.02	-5.77
33.74	25.19	-6.19	-4.22
33.78	24.24	-2.05	-2.72
33.82	25.08	-3.72	0.06
33.86	25.08	-2.62	5.09
33.9	21.12	-1.49	7.44
33.94	21.65	-1.62	10.68
33.98	16.22	3.89	8.85
34.02	15.4	4.04	9.42
34.06	16.9	-1.73	11.53
34.1	20.03	0.75	8.12
34.14	17.58	3.92	8.17
34.18	18.03	2.02	6.22
34.22	20.89	2.56	6.44
34.26	27.15	7.72	2
34.3	28.34	8.02	2.84
34.34	25.38	4.86	4.45
34.38	25.96	6.22	6.59
34.42	26.44	8	5.48
34.46	28.08	11.38	4.95
34.5	27.83	10.01	7.19
34.54	27.85	11.11	4.15
34.58	23.85	7.69	8.55
34.62	28.98	11.28	8.16
34.66	28.84	14.97	4.71
34.7	28.31	13.52	5.97
34.74	22.96	15.56	1.4
34.78	27.75	9.36	1.51
34.82	32.02	8.61	2.49
34.86	32.59	10.16	1.68
34.9	34.37	8.69	1.22
34.94	35.35	8.14	0.01
34.98	34.81	7.56	1.05
35.02	35.19	8.65	0.47
35.06	33.36	7.9	-1.15
35.1	30.27	9.1	-1.37
35.14	25.87	5.45	0.09
35.18	26.63	6.07	6.61
35.22	26.79	6.92	4.99
35.26	24.41	7.59	0.98
35.3	26.47	6.84	0.06
35.34	24.63	8.35	1.28
35.38	22.93	8.02	2.67
35.42	25.54	9.61	2.76
35.46	26.2	8.97	-0.68
35.5	28.28	9.04	0.29
35.54	27.71	7.94	2.73
35.58	28.03	6.63	2.58
35.62	26.32	7.35	-3.71
35.66	29.64	4.11	-5.81
35.7	24.78	1.3	-6.88
35.74	24.45	-0.01	-5.46
35.78	31.62	-3.67	-0.66
35.82	27.83	-1.2	-2.51
35.86	24.3	2.27	-2.1
35.9	23.09	2.2	-0.29
35.94	22.93	8.71	2.54
35.98	21.56	6.46	3.24
36.02	22.13	3.71	3.3
36.06	19.84	1.62	3.23
36.1	19.06	2.76	4.27
36.14	20.15	3.62	4.21
36.18	24.909	3.1354	5.6189
36.22	31.81	4.12	6.58
36.26	29.14	2.42	4.93
36.3	29.96	1.15	5.16
36.34	28.33	3	7.51
36.38	28.82	-0.21	6.24
36.42	27.51	-0.54	6.41
36.46	27.86	2.1	9.39
36.5	26.32	4.54	5.82
36.54	24.58	3.62	4.21
36.58	29.23	4.81	7.25
36.62	27.89	3.65	3.13
36.66	27.78	2.43	2.75
36.7	26.89	2.53	3.05
36.74	29.56	4.92	0.75
36.78	26.52	3.17	4.51
36.82	28.78	5.03	0.36
36.86	28.96	4.15	1.24
36.9	29.9	5.95	4.81
36.94	31.65	7.39	5.03
36.98	33.83	5.52	2.22
37.02	33.44	5.4	-2.04
37.06	30.61	7.51	-1.49
37.1	29.59	4.75	0.89
37.14	28.88	3.76	0.5
37.18	27.46	3.71	0.52
37.22	26.96	3.99	1.41
37.26	25.79	5.64	1.15
37.3	25.75	6.17	0.53
37.34	25.35	7.17	1.56
37.38	26.72	5.75	4.15
37.42	24.98	5.43	3.59
37.46	25.59	3.88	4.55
37.5	20.38	1.59	0.08
37.54	19.83	4.52	-3.96
37.58	22.04	7.85	-2.05
37.62	20.32	3.16	-1.74
37.66	24.27	0.86	0.24
37.7	24.46	1.4	1.84
37.74	23.45	2.23	2.34
37.78	22.22	0.98	3.58
37.82	20.68	2.87	3.48
37.86	20.41	1.9	2.32
37.9	19.51	2.37	2.64
37.94	15.63	3.18	1.33
37.98	20.74	0.78	3.67
38.02	22.46	5.66	2.28
38.06	24.6	4.79	-0.57
38.1	27.38	8.43	-0.78
38.14	28.35	8.29	-1.38
38.18	25.76	8.96	0.77
38.22	25.04	8.79	4.12
38.26	24.63	7.15	4.79
38.3	28.64	6.07	2.57
38.34	26.67	5.33	1.24
38.38	28.23	5.76	0.2
38.42	24.87	3.77	2.38
38.46	25.52	7.87	6.89
38.5	23.39	8.69	5.87
38.54	24.24	10.52	5.52
38.58	25.39	12.53	5.94
38.62	21.83	12.24	4.32
38.66	23.03	12.86	2.43
38.7	22.33	13.27	4.04
38.74	21.68	11.79	6.36
38.78	23.15	7.33	6.26
38.82	28.26	9.35	10.27
38.86	27.07	9.28	10.4
38.9	30.345	8.4263	5.4273
38.94	36.23	6.12	4.48
38.98	37.29	5.42	5.3
39.02	36.96	3.85	6
39.06	37.63	4.24	4.74
39.1	33.09	7.99	-0.51
39.14	34.93	7.29	0.1
39.18	30.54	2.76	-1.84
39.22	33.68	11.17	3.41
39.26	37.11	9.09	-0.33
39.3	35.48	10.78	1.48
39.34	32.2	10.04	-0.44
39.38	29.65	7.84	0.78
39.42	28.2	3.07	2.07
39.46	27.15	5.65	2.3
39.5	24.56	5.93	-0.95
39.54	22.13	1.31	-0.5
39.58	22.22	0.98	-1.58
39.62	24.14	3.26	-3.18
39.66	23.39	1.9	-2.81
39.7	21.01	1.03	-0.96
39.74	21.2	0.99	3.18
39.78	19.85	3.23	1.06
39.82	21.85	-1.36	2.64
39.86	24.84	-1.64	1.03
39.9	27.92	-2.01	0.25
39.94	28.98	2.52	0.85
39.98	30.21	4.64	2.16
40.02	31.13	4.75	2.55
40.06	33.19	7.69	-0.75
40.1	31.44	7.21	-2.03
40.14	31.06	8.11	-2.38
40.18	29.97	7.89	0.89
40.22	32.34	5.73	3.06
40.26	30.63	4.15	3.35
40.3	30.42	8.09	5.31
40.34	29.32	9.08	5.52
40.38	28.44	8.67	4.97
40.42	28.08	8.85	3.86
40.46	28.16	10.14	4.41
40.5	27.01	9.87	4.89
40.54	26.04	10.66	5.59
40.58	25.95	10.93	6.95
40.62	22.9	13.36	5.19
40.66	22.31	13.44	0.04
40.7	21.27	11.15	3.53
40.74	27.79	12.13	2.36
40.78	26.94	14.98	-4.65
40.82	27.96	15.07	-5.09
40.86	24.9	12.8	-6.8
40.9	24.18	11.08	-7.73
40.94	21.14	7.66	-9.36
40.98	19	8.1	-7.56
41.02	20.59	5.36	-5.71
41.06	23.97	6.83	-2.63
41.1	19.43	10.03	-1.93
41.14	22.74	11.37	0.49
41.18	21.27	7.5	2.64
41.22	22.04	7.95	3.16
41.26	23.1	8.2	3.68
41.3	23.52	8.6	4.49
41.34	20.88	6.6	0.86
41.38	22.46	4.24	-0.92
41.42	24.15	5.76	2.58
41.46	23.236	6.3284	4.5038
41.5	23.372	5.7793	4.8483
41.54	23.509	5.189	5.1274
41.58	26.21	6.58	1.78
41.62	22.9	5.99	2.73
41.66	22.63	3.89	6.85
41.7	22.43	1.77	7.04
41.74	23.29	4.8	7.24
41.78	21.77	1.4	8.19
41.82	27.84	-0.39	6.21
41.86	28.84	-0.41	6.84
41.9	26.87	-3.03	6.65
41.94	25.07	-5.6	3.2
41.98	23.84	-1.57	3.26
42.02	27.13	1.06	3.71
42.06	25.92	1.12	3.89
42.1	25.81	2.82	4.22
42.14	23.06	4.18	7.5
42.18	22.13	2.28	8.7
42.22	22.91	-2.47	6.23
42.26	20.31	-1.02	5.09
42.3	20.27	-2.27	8
42.34	25.46	1.19	9.53
42.38	25.54	-5.43	6.29
42.42	21.45	-3.66	11.16
42.46	21.948	0.73116	6.4317
42.5	22.072	0.82325	5.6364
42.54	22.239	0.91809	4.7569
42.58	22.443	1.0138	3.816
42.62	25.31	7.05	1.23
42.66	21.83	4.92	1.78
42.7	19.56	4.33	3.23
42.74	20.49	4.24	5.53
42.78	23.709	1.4417	-1.0219
42.82	23.956	1.5042	-1.8581
42.86	24.182	1.5546	-2.5978
42.9	21.62	0.22	-6.38
42.94	24.52	0.57	-6.07
42.98	23.86	-0.21	-7.24
43.02	23.97	-0.66	-5.88
43.06	26.89	1.72	-4.97
43.1	25.72	-0.79	-3.58
43.14	27.11	-0.39	-0.54
43.18	28.33	2.72	-0.45
43.22	24.69	1.69	0.94
43.26	23.91	0.66	0.7
43.3	21.39	1.85	1.26
43.34	18.98	1.63	3.11
43.38	18.7	0.98	3.66
43.42	21.56	1.21	2.47
43.46	26.75	3.09	4.36
43.5	28.69	3.29	4.42
43.54	25.37	6.24	2.81
43.58	23.43	4.68	2.22
43.62	22.54	4.39	-0.17
43.66	25.64	3.95	0.64
43.7	24.61	3.8	0.27
43.74	29.98	1.06	-0.48
43.78	28.12	-1.45	1.54
43.82	29.57	-1.43	3.75
43.86	27.62	0.02	-0.39
43.9	26.06	2.97	2.46
43.94	23.25	5.49	2.03
43.98	25.98	3.02	1.68
44.02	24.88	1.59	1.99
44.06	23.79	1.44	1.78
44.1	20.02	0.82	2.44
44.14	25.01	3.62	1.99
44.18	26.28	3.86	4.27
44.22	28.46	5.13	4.12
44.26	26.18	6.72	5.16
44.3	28.12	7.14	6.49
44.34	30.2	6.42	4.57
44.38	31.13	5.19	5.61
44.42	27.63	4.9	5.89
44.46	27.39	5.49	7.69
44.5	26.76	5.23	7.53
44.54	27.92	6.41	6.23
44.58	28.89	6.73	4.94
44.62	27.75	7.27	4.71
44.66	30.27	9.77	6.53
44.7	30.97	9.34	5.65
44.74	30.27	7.45	9.67
44.78	28.324	6.7052	3.7928
44.82	27.88	6.28	-0.84
44.86	28.1	6.67	1.05
44.9	29.64	7.25	3.88
44.94	28.52	6.54	2.76
44.98	28.42	7.34	1.26
45.02	25.76	6.26	1.46
45.06	25.95	6.32	3.75
45.1	25.58	5.55	4.87
45.14	27.9	5.2	4.63
45.18	26.23	8.44	6
45.22	28.93	10.53	6.68
45.26	30.63	12.35	8.91
45.3	32.53	11.68	8.8
45.34	35.59	13.46	8.88
45.38	36.74	13.46	9.97
45.42	37.35	9.22	5.95
45.46	33.17	8.79	1.86
45.5	31.3	10.48	5.18
45.54	32.57	13.04	6.2
45.58	33.19	12.04	8.2
45.62	32.68	7.18	6.58
45.66	33.65	9.06	0.71
45.7	31.82	5.71	0.89
45.74	32.82	0.65	3.44
45.78	27.38	6.29	0.9
45.82	28.396	0.055085	0.18531
45.86	24.29	-0.15	0.49
45.9	29.57	-5.05	-1.07
45.94	27.91	-4.94	-4.52
45.98	28.4	-4.39	-3.73
46.02	24.73	-5.5	-2.33
46.06	22.27	-4.82	0.12
46.1	21.03	-4.28	2.25
46.14	22.93	-5.65	-2.49
46.18	24.45	-5.15	-2.35
46.22	28.16	-3.47	-0.24
46.26	25.001	-0.83273	-0.74851
46.3	24.876	-0.43914	-0.53711
46.34	27.95	1.29	-1.93
46.38	24.705	0.5145	0.012067
46.42	24.656	1.0645	0.34673
46.46	25.43	7.33	-2.43
46.5	23.71	6.12	0.38
46.54	25.44	7.55	3.1
46.58	25.32	4.27	5
46.62	25.72	6.1	7.13
46.66	26.58	2.83	4.95
46.7	26.2	7.33	4.55
46.74	26.07	7.99	3.19
46.78	21.68	8.34	1.34
46.82	22.19	7.93	3.89
46.86	25.4	5.49	6.58
46.9	27.13	6.51	7.19
46.94	27.86	3.68	5.18
46.98	29.94	8.12	5.71
47.02	34.03	4.69	1.45
47.06	34.67	6.86	0.05
47.1	27.98	6.95	-0.48
47.14	29.47	5.14	-0.31
47.18	26.49	6.15	1.52
47.22	27.83	6.81	1.51
47.26	28.74	9.58	-0.39
47.3	28.37	7.52	0.44
47.34	26.36	6.41	-2.12
47.38	25.23	6.68	2.94
47.42	23.24	4.62	7.72
47.46	27.48	9.14	7.86
47.5	31.37	11.44	7.94
47.54	28.87	10.39	8.91
47.58	29.03	10.74	10.01
47.62	30.26	7.71	7.97
47.66	33.52	2.43	8.94
47.7	36.27	3.87	8.24
47.74	32.69	3.67	6.14
47.78	31.01	1.15	5.39
47.82	31.28	0.59	5.26
47.86	31.63	1.03	2.21
47.9	30.86	-0.7	2.53
47.94	28.4	0	1.94
47.98	24.53	-1.21	3.44
48.02	25.17	0.59	2.03
48.06	22	1.18	1.15
48.1	22.49	0.66	3.97
48.14	20.29	-1.55	2.79
48.18	19.66	3.62	6.99
48.22	19.49	6.01	6.32
48.26	23.29	1.17	3.77
48.3	21.03	1.71	3.69
48.34	21.18	3.78	7.23
48.38	20.47	1.22	2.32
48.42	21.71	2.49	-0.81
48.46	22.39	5	1.22
48.5	25.14	3.39	-1.37
48.54	26.52	7.34	-0.49
48.58	29.23	7.75	0.51
48.62	34.15	6.54	0.25
48.66	31.82	4.02	0.83
48.7	33.98	0.7	-1.33
48.74	36.44	2.76	-1.61
48.78	37.46	3.03	0.98
48.82	33.87	4.08	0.42
48.86	32.82	6.67	0.43
48.9	33.6	7.1	-0.26
48.94	32.96	5.05	-2.67
48.98	29.5	6.41	1.81
49.02	30.35	7.47	2.77
49.06	31.24	9.83	1.2
49.1	31.84	10.18	-0.56
49.14	32.11	5.18	-0.03
49.18	30.16	3	-1.82
49.22	27.36	2.67	-1.16
49.26	25.58	2.09	-0.31
49.3	26.538	7.0612	1.3376
49.34	25.811	7.2699	1.7915
49.38	25.87	8.91	4.27
49.42	26.12	8.95	3.7
49.46	25.03	7.83	1.68
49.5	23.29	8.01	2.61
49.54	24.65	7.51	4.42
49.58	24.21	9.91	3.33
49.62	22.98	8.78	9.03
49.66	22.32	8.49	7.86
49.7	26.58	5.02	6.69
49.74	29.52	4.24	4.43
49.78	30.21	6.53	6.79
49.82	30.75	4.51	7.78
49.86	30.71	8.67	5.15
49.9	25.58	9.18	5.51
49.94	30.816	6.3947	6.2885
49.98	28.45	2.93	8.63
50.02	34.5	5.48	8.54
50.06	34.26	6.15	6.8
50.1	31.61	6.74	5.51
50.14	32.13	7.78	1.63
50.18	35.06	5.61	2.79
50.22	32.59	5.59	3.92
50.26	30.37	5.64	1.03
50.3	31.94	3.56	0.88
50.34	28.62	3.94	2.26
50.38	32.29	1.64	3.64
50.42	27.34	3.95	6.32
50.46	28.16	0.55	8.08
50.5	22.16	0.56	9.34
50.54	23.64	4.96	9.71
50.58	25.43	4	7.64
50.62	26.99	8.64	11.05
50.66	29.44	7.1	11.59
50.7	27.419	3.6822	3.1209
50.74	34.07	6	1.12
50.78	32.48	8.94	-2.26
50.82	27.039	2.5785	-1.578
50.86	26.854	2.1657	-3.0304
50.9	27.21	-2.58	-9.51
50.94	27.88	-0.09	-7.06
50.98	25.24	-1.04	-7.62
51.02	24.29	1.06	-7.42
51.06	24.03	-0.95	-5.56
51.1	24.24	1.18	-5.21
51.14	21.37	-0.09	-5.06
51.18	20.35	-2.82	-4.74
51.22	20.82	-2.42	-1.62
51.26	16.99	-2.92	4.81
51.3	21.4	-3.01	7.52
51.34	21.79	1.59	5.05
51.38	22.56	4.12	4.42
51.42	23.23	4.87	3.14
51.46	27.57	4.3	3.77
51.5	26.2	3	5.52
51.54	27.56	4.72	5.62
51.58	26.23	5.86	6.58
51.62	23.535	1.5052	2.7558
51.66	23.277	0.92083	2.0012
51.7	23.46	2.13	-4.63
51.74	21.73	-0.52	-4.96
51.78	21.41	-3.12	-2.22
51.82	21.38	-4.61	-0.06
51.86	21.77	-3.29	0.84
51.9	20.22	-1.67	-0.41
51.94	22.66	0.4	1.48
51.98	26.51	-0.85	4.42
52.02	28.42	1.99	1.06
52.06	27	-0.75	3.56
52.1	28.57	3.53	1.31
52.14	29.69	3.92	2.52
52.18	28.74	1.68	0.38
52.22	24.07	1.56	0.88
52.26	24.16	-0.75	2.07
52.3	23.6	-1.1	2.06
52.34	26.08	-1.16	1.48
52.38	25.54	-1.2	2.58
52.42	24.52	2.06	2.66
52.46	25.48	5.88	5.08
52.5	25.94	2.54	2.61
52.54	24.37	3.48	-1.22
52.58	21.88	-1.94	-0.49
52.62	23.63	2.25	5.96
52.66	24.09	1.77	6.71
52.7	24.88	3.03	5.68
52.74	23.61	2.75	5.79
52.78	26.16	7.07	6.69
52.82	28.31	6.33	5.9
52.86	26.77	8.81	3.65
52.9	30.63	6.56	4.66
52.94	30.39	9.26	1.93
52.98	28.02	8.6	3.32
53.02	27.73	7.73	4.53
53.06	32.19	7.36	7.99
53.1	31.6	11.99	3.77
53.14	32.79	8.7	5.72
53.18	31.1	7.47	9.59
53.22	30.53	11.72	5.11
53.26	30.86	12.75	4.3
53.3	33.39	14.61	3.26
53.34	31.83	14.39	4.12
53.38	30.5	13.28	1.72
53.42	29.11	13.91	1.21
53.46	26.45	10.83	0.59
53.5	27.31	11.67	2.13
53.54	24.64	11.81	1.51
53.58	20.97	10.22	2.14
53.62	22.71	9.96	4.27
53.66	21.87	11.07	7.23
53.7	20.42	10.17	6.98
53.74	27.39	8.43	6.6
53.78	27.07	10.08	5.11
53.82	26.69	7.77	6.48
53.86	27.65	10.41	9.19
53.9	25.28	9.42	9.62
53.94	26.82	10.69	10
53.98	30.26	9.55	9.29
54.02	30.45	3.2	4.68
54.06	29.35	5.25	8.17
54.1	25.81	1.02	5.48
54.14	33.36	3.98	5.32
54.18	33.39	4.06	-3.01
54.22	30.6	2.96	0.13
54.26	30.68	1.23	0.91
54.3	29.48	-1.89	2.54
54.34	27.21	-1.56	3.81
54.38	29.29	0.2	3.73
54.42	30.22	2.68	4.43
54.46	33.27	3.23	3.71
54.5	32.42	5.16	3.41
54.54	31.62	0.51	5.77
54.58	31.48	1.48	4.18
54.62	30.07	1.57	4.18
54.66	31.75	3.18	5.2
54.7	31.49	0.46	2.97
54.74	29.86	3.35	1.24
54.78	28.83	2.53	2.79
54.82	27.36	1.44	5.02
54.86	29.91	1.99	1.99
54.9	27.65	1.9	-0.84
54.94	26.7	0.74	0.04
54.98	23.66	1.38	-0.6
55.02	23.45	3.25	-0.48
55.06	25.98	3.53	0.17
55.1	26.5	4.13	0.99
55.14	25.7	3.83	2.08
55.18	25.91	4.25	2.91
55.22	25.23	5.13	1.88
55.26	25.08	4.17	2.35
55.3	21.82	3.55	4.77
55.34	25.63	5.51	8.01
55.38	25.87	7.36	5.56
55.42	27.77	6.58	6.23
55.46	24.5	5.98	5.49
55.5	23.7	4.09	6
55.54	24.15	6.03	6.12
55.58	25.61	6.89	7.36
55.62	23.67	5.48	7.82
55.66	27.83	6.83	7.35
55.7	29.16	2.79	6.65
55.74	29.07	2.7	2.46
55.78	25.9	2.98	0.81
55.82	21.95	3.65	-1.08
55.86	25.149	5.069	3.8478
55.9	24.977	5.2925	3.8557
55.94	24.828	5.5616	3.8977
55.98	24.714	5.8732	3.9708
56.02	24.645	6.224	4.0722
56.06	25.82	11.39	1.6
56.1	27.39	11.6	5.95
56.14	22.25	7.34	4.01
56.18	24.16	6.49	3.95
56.22	21.94	5.85	5.37
56.26	24.16	6.89	4.51
56.3	27.36	7.57	5.49
56.34	27.76	11.47	8.97
56.38	31.13	8.25	10.45
56.42	30.8	12.67	5.9
56.46	28.9	13.3	4.35
56.5	29.74	12.16	3.7
56.54	29.29	12.75	4.32
56.58	30.03	10.9	4.19
56.62	29.98	10.16	2.02
56.66	29.14	7.02	1.58
56.7	28.22	7.75	2
56.74	24.8	6.38	3.57
56.78	21.95	4.72	8.79
56.82	23.94	4.44	8.36
56.86	23.88	2.28	9.03
56.9	26.29	10.76	4.24
56.94	26.19	-1.65	5.9
56.98	25.57	4.81	5.06
57.02	27.16	6.78	3.03
57.06	26.32	6.59	3.26
57.1	25.5	6.61	4.46
57.14	23.55	6.2	4.87
57.18	25.72	7.9	4.48
57.22	20.91	2.16	6.43
57.26	19.37	0.06	5.5
57.3	16.62	-3.51	4.72
57.34	15.89	-5.04	3.53
57.38	14.17	-2.46	2.7
57.42	18.17	0.5	0.11
57.46	20.07	-1.34	-1.66
57.5	18.86	-1.33	-1.5
57.54	20.1	-2.79	-1.13
57.58	24.15	-4.15	1.12
57.62	24.64	-2.59	1.45
57.66	24.89	0.29	0.95
57.7	24.57	-0.96	0.35
57.74	24.46	2.94	-0.88
57.78	27.38	-0.09	0.05
57.82	23.44	-1.55	3.74
57.86	25.54	-1.87	2.61
57.9	27.51	3.96	5.51
57.94	30.91	3.69	3.66
57.98	30.54	4.93	5.49
58.02	32	5.38	4.32
58.06	30.77	7.26	6.32
58.1	29.41	7.17	7.73
58.14	29.62	9.65	5.97
58.18	29.79	8.88	6.79
58.22	33.08	11.62	4.18
58.26	30.04	10.99	3.8
58.3	29.16	12.15	6.23
58.34	27.89	12.82	9.17
58.38	30.39	8.68	6.95
58.42	29.7	13	6.29
58.46	34.83	12.78	7.51
58.5	37.99	12.68	5.49
58.54	37.76	13.57	6.89
58.58	39.98	14.15	9.03
58.62	34.831	9.2117	4.5649
58.66	34.581	8.4232	3.8795
58.7	34.226	7.5935	3.1587
58.74	39.4	-0.15	-1.25
58.78	33.23	5.8781	1.6706
58.82	32.603	5.0263	0.93306
58.86	31.899	4.2012	0.21979
58.9	29.8	-2.5	0.2
58.94	26.08	-0.61	-3.6
58.98	26.14	-0.48	-2.12
59.02	30.18	4.18	-1.23
59.06	28.84	6.53	-0.99
59.1	28.7	5.95	-1.32
59.14	23.66	3.74	-2.42
59.18	23.45	0.65	-4.45
59.22	20.96	0.14	-2.53
59.26	21.9	-1.19	-1.61
59.3	20.61	-0.42	-1.99
59.34	23.09	2.67	-1.38
59.38	18.3	-1.49	0.08
59.42	19.69	2.13	3.87
59.46	20.67	0.02	2.52
59.5	20.29	0.95	3.38
59.54	20.24	0.42	4.9
59.58	22.95	-3.66	5.11
59.62	21.65	-1.07	1.26
59.66	20.52	-0.67	1.27
59.7	19.57	-0.43	-0.49
59.74	20.1	-0.39	1.41
59.78	17.73	-4	-0.23
59.82	23.82	-4.97	-3.38
59.86	20.52	-1.2	0
59.9	21.2	-0.29	-5.03
59.94	20.54	-1.03	-6.23
59.98	21.53	-3.72	-3.39
60.02	19.08	-2.86	-2.47
60.06	19.48	-0.06	-1.49
60.1	19.31	-1.43	-1.68
60.14	18.63	-1.19	1.92
60.18	21.28	-5.82	0.57
60.22	20.8	-6.7	0.14
60.26	21.48	-3.65	2
60.3	24.22	-4.41	2.5
60.34	23.23	-4.49	2.34
60.38	24.66	-0.77	5.05
60.42	26.61	1.27	4.93
60.46	26.38	2.64	4.42
60.5	28.63	5.44	3.61
60.54	28.77	7.42	4.24
60.58	28.4	7.85	4.44
60.62	30.32	7.26	3.24
60.66	30	8.06	4.12
60.7	30.13	7.72	4.36
60.74	31.53	6.66	3.77
60.78	31.45	8.42	3.71
60.82	32.16	6.55	2.61
60.86	31.95	7.38	1.54
60.9	32.6	5.73	2.33
60.94	32.43	6.64	1.3
60.98	30.84	7.55	3.39
61.02	31.7	6.99	3.8
61.06	32.45	5.43	2.96
61.1	30.08	6.03	1.23
61.14	28.84	0.98	-1.16
61.18	27.09	1.68	0.04
61.22	24.68	3.68	-1.3
61.26	22.9	4.76	1.18
61.3	25.84	6.49	1.2
61.34	26.18	8.06	0.75
61.38	24.24	7.71	4.45
61.42	23.52	8.94	6.06
61.46	23.94	8.6	2.59
61.5	23.13	8.8	1.34
61.54	24.32	8.3	6.39
61.58	25.28	9.12	7.54
61.62	27.41	12.62	4.5
61.66	25.31	8.86	2.85
61.7	27.14	9.38	2.63
61.74	25.84	11.53	3.74
61.78	26.49	9.12	1.6
61.82	28.83	9.29	1.44
61.86	25.59	9.68	-1.82
61.9	28.63	9.07	-0.99
61.94	28.92	9.55	3.17
61.98	27.71	7.57	2.26
62.02	24.65	5.22	3.47
62.06	27.24	4.24	4.16
62.1	31.31	4.13	7.45
62.14	33.06	6.36	9.01
62.18	31.23	4.22	6.9
62.22	29.74	3.63	5.78
62.26	28.72	4.33	7.12
62.3	28.66	6.82	5.95
62.34	28.51	7.04	4.3
62.38	28.45	8.33	3.47
62.42	30.45	8.21	3.55
62.46	30.95	7.74	3.91
62.5	27.46	7.11	5.19
62.54	28.48	10.85	8.09
62.58	27.68	10.66	5.1
62.62	28.46	9.53	5.13
62.66	28.06	8.02	4.72
62.7	31.68	7.57	5.28
62.74	31.84	9.61	5.92
62.78	29.83	7.49	4.86
62.82	37.02	7.61	-0.65
62.86	34.65	6.29	1.22
62.9	34.14	8.19	3.44
62.94	32.36	7.04	1.37
62.98	33.25	6.95	0.88
63.02	30.23	6.6	3.6
63.06	28.84	5.73	7.89
63.1	30.85	6.28	5.99
63.14	29.69	9.3	5.13
63.18	29.43	12.24	4.69
63.22	31.47	8.52	6.95
63.26	32.2	10.09	6.23
63.3	30.76	8.96	6
63.34	30.87	9.2	6.53
63.38	30.63	7.63	8.19
63.42	27.7	9.96	7.99
63.46	30.43	15.42	6.9
63.5	32.65	13.62	5.9
63.54	31.78	12.2	7.35
63.58	30.74	9.23	4.32
63.62	31.96	6.53	1.71
63.66	28.02	5.98	5.08
63.7	29.13	6.55	7.21
63.74	29.91	4.01	3.62
63.78	31.52	4.5	4.5
63.82	30.02	5.47	1.89
63.86	29.65	6.62	1.86
63.9	28.7	6.22	6.15
63.94	28.07	3.53	6.63
63.98	26.09	4.24	5.74
64.02	28.5	3.74	4.81
64.06	25.99	4.04	2.63
64.1	28.29	5.87	2.4
64.14	27.87	6.83	2.39
64.18	28.47	5.59	-0.72
64.22	23.92	8.08	-2.68
64.26	28.19	3.95	-3.86
64.3	26.76	2.12	-3.41
64.34	30.09	2.13	-1.68
64.38	22.88	4.24	2.02
64.42	23.71	5.19	2.66
64.46	22.11	5.49	1.03
64.5	23.08	5.82	-2
64.54	19.81	5.95	-1.91
64.58	18.52	7.01	-1.95
64.62	21.45	2.35	0.89
64.66	21.45	-0.69	1.22
64.7	22.18	0.58	2.08
64.74	24.74	2.61	4.13
64.78	27.64	1.93	4.29
64.82	28.22	2.53	3.06
64.86	30.15	2.76	4.19
64.9	30.34	2.28	3.48
64.94	31.13	-0.01	3.47
64.98	28.74	0.81	4.23
65.02	27.3	1.2	3.6
65.06	24.42	2.82	2.2
65.1	25.47	-1.82	0.4
65.14	22.96	-0.36	-1.92
65.18	23.05	1.02	-3.66
65.22	25.12	-0.05	-5.02
65.26	27.83	-3.02	-3.14
65.3	27.41	-2.5	-1.82
65.34	27.3	-2.95	-1.81
65.38	26.11	-4.91	-2.17
65.42	25.76	-3.58	-1.34
65.46	32.38	-2.36	0.22
65.5	31.84	2.04	3.6
65.54	28.68	1.62	4.59
65.58	30.24	4.07	2.8
65.62	30.77	5.3	3.13
65.66	28.25	5.25	2.79
65.7	30.45	6.38	1.26
65.74	28.9	4.09	1.2
65.78	30.39	6.1	3.98
65.82	27.74	6.44	4.85
65.86	29.45	9.8	4.38
65.9	26.77	7.39	4.98
65.94	28.61	8.52	5.07
65.98	27.61	10.4	2.61
66.02	28.54	8.68	2.85
66.06	27.12	6.56	1.49
66.1	28.05	7.37	2.18
66.14	26.31	7.41	1.93
66.18	27.21	8.05	2.6
66.22	27.65	8.88	3.44
66.26	29.34	10.21	2.39
66.3	27.76	9.29	3.2
66.34	29.02	9.93	3.89
66.38	28.27	9.43	4.53
66.42	27.99	9.16	4.7
66.46	27.42	10.48	5.73
66.5	25.29	8.97	6.38
66.54	25.29	10.86	9.36
66.58	30.21	9.82	6.79
66.62	32.31	8.5	9.47
66.66	25.3	12.87	8.6
66.7	31.016	10.895	6.8935
66.74	25.39	10.48	1.44
66.78	31.12	10.39	8.05
66.82	30.47	8.85	4.12
66.86	35.91	9.77	5.71
66.9	37.48	9.23	6.84
66.94	38.11	9.46	2.64
66.98	37.24	10.54	1.58
67.02	39.22	8.94	-3.09
67.06	34.89	7.74	-6
67.1	31.92	3.67	-7.46
67.14	29.26	2.12	-6.48
67.18	26.2	-1.81	-5.2
67.22	21.56	2.44	-0.21
67.26	27.09	2.37	3.23
67.3	25.92	1.36	3.38
67.34	27.03	4.7	1.9
67.38	25.25	7.87	-0.18
67.42	21.06	4.88	1.32
67.46	22.55	1.76	5.99
67.5	21.91	2.13	5.64
67.54	20.93	1.62	3.91
67.58	23.12	1.63	3.98
67.62	24.46	3.18	4.69
67.66	23.69	1.6	4.63
67.7	23.7	1.47	4.99
67.74	25.26	0.05	3
67.78	27.22	0.07	1.47
67.82	25.45	3.25	-1.48
67.86	27.42	4.51	-1.34
67.9	27.61	6.16	1.17
67.94	27.67	2.7	3.44
67.98	28.96	1.96	3.02
68.02	24.89	3.5	1.51
68.06	23.45	0.34	1.42
68.1	26.82	-0.16	-1.66
68.14	28.66	0.26	-2.56
68.18	30.46	1.55	1.6
68.22	29.63	2.05	6.08
68.26	27.69	-0.29	6.06
68.3	26.14	2.3	3.93
68.34	29.26	4.58	4.48
68.38	31.05	5.4	2.31
68.42	31.07	5.84	5.76
68.46	29	4.72	4.42
68.5	30.57	6.08	4.21
68.54	31.36	5.76	3.84
68.58	28.86	5.73	4.54
68.62	26.78	6.49	3.44
68.66	28.22	6.75	3.81
68.7	26.96	7.47	3.38
68.74	28.17	9.5	3.98
68.78	26.15	8.47	3.42
68.82	28.51	10.85	5.33
68.86	28.37	11.84	6.25
68.9	31.27	13.31	8.31
68.94	33.11	16.28	3.05
68.98	31.01	11.98	7.91
69.02	24.56	12.02	7.16
69.06	29.66	7.23	1.87
69.1	30.06	6.08	4.82
69.14	29.23	7.11	1.58
69.18	29.29	3.87	1.13
69.22	23.42	7.49	-3.96
69.26	21.97	7.33	-0.95
69.3	24.53	8.32	-1.3
69.34	25.49	13.27	-1.52
69.38	23.21	9.88	-0.6
69.42	22.9	6.8	1.8
69.46	18.44	3.39	-2.04
69.5	26.11	4.78	-1.61
69.54	26.59	4.86	1.77
69.58	26.97	4.73	1.9
69.62	25.87	5.46	2.33
69.66	26.04	3.7	-1.38
69.7	21.24	5.15	-0.84
69.74	24.15	7.15	0.94
69.78	24.46	4.11	0.1
69.82	25.21	1.96	0.56
69.86	22.15	1.87	0.63
69.9	23.56	3.77	1.24
69.94	22.1	1.6	-0.61
69.98	20.72	1.2	-0.47
70.02	20.72	1.33	0.39
70.06	19.79	-0.23	-1.76
70.1	19.75	0.53	0.6
70.14	18.8	1.3	2.86
70.18	21.1	0.47	2.22
70.22	20.72	-0.13	1.26
70.26	21.18	0.28	-0.23
70.3	18.15	3.15	3.22
70.34	21.36	-1.37	0.77
70.38	20.63	0.26	-0.05
70.42	19.33	1.3	1.97
70.46	21.68	5.83	5.91
70.5	26.62	5.55	5.33
70.54	27.07	4.73	2.3
70.58	24.09	3.69	3.8
70.62	22.4	1.16	2.64
70.66	22.17	3.03	0.13
70.7	19.12	4.4	-2.99
70.74	25.15	1.51	-0.41
70.78	24.61	-4.14	-0.84
70.82	28.63	-1.77	0
70.86	24.02	2.26	-4.05
70.9	25.5	2.75	-2.26
70.94	20.61	4.4	1.51
70.98	21.54	-2.46	2.8
71.02	18.49	-1.02	2.96
71.06	19.75	2.83	3.55
71.1	21.84	5.74	5.49
71.14	23.16	4.53	5.85
71.18	23.42	3.35	5.76
71.22	23.44	5.18	5.48
71.26	26.45	7.31	4.55
71.3	27.37	8.55	4.78
71.34	29.41	9.95	4.79
71.38	29.62	9.73	3.92
71.42	29.36	9.01	4.29
71.46	27.14	9.84	1.89
71.5	27.95	10.2	5.46
71.54	27.833	6.3974	1.0858
71.58	27.426	5.6524	0.2914
71.62	25.17	1.42	-4.57
71.66	26.58	1.2	-1.68
71.7	26.94	1.87	0.32
71.74	24.78	7.05	0.28
71.78	23.49	1.89	-3.76
71.82	23.49	2	-1.69
71.86	22.44	1.26	-2.52
71.9	23.01	1.96	-1.64
71.94	20.41	0	-1.53
71.98	20.49	4.83	0.65
72.02	19.4	4.96	0.76
72.06	19.31	3.92	4.53
72.1	20.7	2.57	1.73
72.14	20.36	4.14	2.13
72.18	21.62	5.16	3.71
72.22	20.6	7.45	2
72.26	22	8.55	1.65
72.3	19.65	3.68	-2.62
72.34	23.98	2.53	-3.4
72.38	23.28	1.11	-1.27
72.42	26.78	3.32	0.54
72.46	24.87	3.62	-1.43
72.5	26.39	3.17	-1.7
72.54	25.04	5.12	-1.67
72.58	25.41	6.33	1.94
72.62	22.6	9.1	2.2
72.66	20.43	5.49	6.65
72.7	19.96	0.28	4.96
72.74	21.21	2.14	5.04
72.78	20.38	4.85	5.49
72.82	20.14	4.55	7.52
72.86	20.95	9.98	6.41
72.9	22.56	9.43	4.45
72.94	20.67	7.47	3.25
72.98	23.42	6.73	6.88
73.02	22.62	6.23	6.43
73.06	20.29	8.13	5.02
73.1	22.94	10.88	7.54
73.14	25.49	8.85	4.37
73.18	25.77	12	5.32
73.22	23.88	7.13	7.1
73.26	23.93	7.84	5.73
73.3	19.74	5	5.37
73.34	21.03	-2.13	5.61
73.38	20.96	-1.58	6.55
73.42	20.09	-0.13	6.1
73.46	23	2.6	4.21
73.5	23.87	3.43	4.07
73.54	27.4	0.34483	4.6048
73.58	36.12	2.43	5.18
73.62	37.16	1.51	2.22
73.66	34.06	1.23	2.03
73.7	31.23	-0.36	2.33
73.74	29.17	-1.35	3.29
73.78	28.84	-3.43	1.63
73.82	26.53	3.07	5.48
73.86	23.9	-2.59	6.89
73.9	29.85	3.72	4.87
73.94	29.41	6.8	1.37
73.98	29.37	3.46	0.75
74.02	28.76	5.56	-0.15
74.06	30.57	7.93	3.07
74.1	30.65	4.72	5.06
74.14	26.11	6.33	5.61
74.18	24.82	3.74	4.88
74.22	30.39	0.94	1.46
74.26	26.78	2.43	2.04
74.3	31.25	4.18	4.64
74.34	30.26	5.88	5.08
74.38	30.46	4.81	6.23
74.42	31.13	5.73	6.43
74.46	29.21	7.18	6.57
74.5	28.72	9.05	7.82
74.54	28.46	9.44	6.53
74.58	29.97	10.84	6.86
74.62	30.09	11.93	7.47
74.66	30.88	12.23	8.04
74.7	29.14	11.47	7.82
74.74	29.17	10.06	8.04
74.78	29.09	11.3	4.38
74.82	28.63	12.44	4.15
74.86	25.95	5.63	0.09
74.9	25.06	10.93	-2.49
74.94	22.69	11.66	-6.01
74.98	24.08	11.7	-4.66
75.02	21.98	11.67	-4.85
75.06	20.72	12.94	0
75.1	19.05	9.93	0.25
75.14	20.8	8.22	-0.45
75.18	18.9	8.4	-3.57
75.22	20.37	9.19	-2.65
75.26	21.09	10.55	1.09
75.3	20.77	11.8	2.25
75.34	20.34	9.32	3.99
75.38	20.26	6.8	5.82
75.42	23.76	7.27	4.36
75.46	27.26	7.57	2.59
75.5	25.57	7.38	1.95
75.54	24.49	5.59	0.81
75.58	25.74	3.18	-3.6
75.62	29.47	5.08	0.43
75.66	29.45	4.25	1.94
75.7	30.58	-0.08	-1.52
75.74	32.42	3.93	0.26
75.78	31.18	4.11	-0.9
75.82	31.69	3.74	-0.91
75.86	29.71	0.11	0.89
75.9	35.73	2.25	-1.28
75.94	30.81	2.27	-0.98
75.98	28.38	0.82	1.21
76.02	29.14	1.81	0.82
76.06	31.42	4.81	-1.54
76.1	31.12	7.63	-2.2
76.14	32.39	7.27	-4.1
76.18	30.43	6.47	-5.76
76.22	27.86	7.04	-5.59
76.26	26.47	7.2	-3.46
76.3	26.93	6.99	-2.79
76.34	24.36	9.2	-3.43
76.38	24.73	9.86	-4.15
76.42	23.4	9.22	-2.55
76.46	22.97	7.42	-0.05
76.5	27.1	6.44	-0.36
76.54	24.15	9.38	1.47
76.58	23.38	8.88	3.13
76.62	21.83	8.19	-0.28
76.66	21.71	5.31	-1.25
76.7	19.1	4.31	0.31
76.74	15.9	3.74	2.59
76.78	16.19	5.51	5.15
76.82	20.81	3.64	4.98
76.86	23.99	5.22	5.76
76.9	25.32	5.97	6.51
76.94	23.75	5.05	6.61
76.98	25.77	3.71	7.25
77.02	26.74	2.86	5.94
77.06	29.07	3.75	4.08
77.1	28.77	8.11	7.08
77.14	29.768	6.1598	8.4262
77.18	30.588	6.4855	8.6284
77.22	31.274	6.7974	8.7448
77.26	30.76	6.47	10.34
77.3	34.16	7.64	10.1
77.34	33.97	8.88	8.43
77.38	31.53	9.27	7.46
77.42	30.95	7.88	8.17
77.46	30.52	8.17	7.3
77.5	30.41	7.29	5.77
77.54	28.58	7.02	7.4
77.58	26.44	5.05	8.14
77.62	24.53	6.28	4.55
77.66	23.36	5.48	1.24
77.7	22.1	7.7	3.03
77.74	24.62	8.52	6.39
77.78	27.21	1.59	5.46
77.82	23.32	1.79	6.38
77.86	28.45	3.62	7.17
77.9	29.31	5.64	8
77.94	28.42	4.6	11.25
77.98	26.44	3.62	4.45
78.02	21.29	7.9	3.29
78.06	21.44	7.33	3.49
78.1	24	8.11	-0.23
78.14	25.87	3.52	-2.77
78.18	25.31	-0.15	-0.72
78.22	25.4	-1.02	-1.63
78.26	25.9	-0.62	-2.14
78.3	22.85	3.42	-2.08
78.34	20.73	5.16	-1.78
78.38	22.6	4.76	-0.27
78.42	24.15	2.09	-0.35
78.46	22.22	3.08	4.78
78.5	20.24	10.37	9.03
78.54	29.22	8.38	7.61
78.58	28.81	11.57	6.98
78.62	27.57	9.78	5.62
78.66	31.7	7.36	5.64
78.7	30.06	5.08	5.79
78.74	30.88	5.06	6.77
78.78	30.39	6.8	6.56
78.82	31.62	5.77	4.93
78.86	32.59	3.06	2.99
78.9	34.7	0.92	-0.41
78.94	32.62	-0.56	-5.02
78.98	34.52	-0.6	-2.22
79.02	33.3	-0.48	-3.3
79.06	31.81	-0.74	-2.11
79.1	29.3	-2.72	-2.4
79.14	29.39	-3.56	-2.57
79.18	27.23	-3.55	-3.47
79.22	28.4	-4.57	-2.49
79.26	28.69	-4.41	-1.9
79.3	28.81	-4.16	-1.43
79.34	27.54	-5.34	-1.94
79.38	26.67	-4.76	-3.68
79.42	24.84	-4.13	-0.42
79.46	29.26	-4.11	0.41
79.5	29.87	0.14	-3.38
79.54	30.04	-0.25	-2.44
79.58	30.28	-0.69	-0.5
79.62	30.33	6.35	0.43
79.66	33.06	1.8	3.26
79.7	31.66	3.39	3.13
79.74	33.85	5.31	1.34
79.78	29.03	7.27	5.59
79.82	30.06	7.24	5.05
79.86	30.33	6.83	4.36
79.9	30.53	7.93	4.41
79.94	28.72	7.96	5.75
79.98	27.77	6.5	5.06
[truncated: 1,012 more rows]
