# Supplementary material for: Mean flow and turbulence structure over exposed roots on a forested floodplain: Insights from a controlled laboratory experiment
Source: PLoS One. 2020 Feb 26;15(2):e0229306. doi: 10.1371/journal.pone.0229306 (PMC7043746; doi:10.1371/journal.pone.0229306)
Supplement: S1 File — (ZIP) [file pone.0229306.s001.zip › data_and_scripts/velocity_data/t21_119_replaced.csv]

0.02	33.98	12.29	11.08
0.06	32.9	11.288	13.179
0.1	32.817	10.366	14.411
0.14	32.807	9.5357	14.299
0.18	29.21	10.07	8.57
0.22	30.83	9.18	12.18
0.26	34.55	3.74	9.71
0.3	35.76	4.71	8.2
0.34	34.87	7.48	4.29
0.38	34.63	9.03	0.03
0.42	26.73	9.22	-4.94
0.46	27.11	5.55	-5.03
0.5	24.95	2.62	-4.78
0.54	28.66	2.7	-2.81
0.58	25.48	5.09	-2.14
0.62	20.38	5.9	2.9
0.66	21.61	5.16	5.2
0.7	21.66	3.66	2.26
0.74	19.63	4.63	2.4
0.78	21.65	0.08	0.86
0.82	22.05	4.07	-3.27
0.86	20.92	3.87	0.64
0.9	21.65	-0.45	3.52
0.94	20.27	-1.31	3.03
0.98	22.87	-1.4	3.14
1.02	22.55	-1.19	2.61
1.06	22.4	-1.07	2.39
1.1	22.39	-4.26	3.62
1.14	22.92	-3.41	3.21
1.18	23.12	-4.94	2.85
1.22	20.41	-3.51	3.84
1.26	20.77	-3.47	1.65
1.3	22.16	-1.54	-1.46
1.34	18.71	-1.33	0.15
1.38	21.75	-1.5	0.76
1.42	22.33	-1.23	-0.04
1.46	22.15	0.15	-0.18
1.5	21.5	-0.18	0.31
1.54	21.88	1.99	0.56
1.58	21.56	1.82	0.28
1.62	20.93	2.35	-0.79
1.66	20.38	1.2	-0.11
1.7	20.2	2.43	0.11
1.74	21.92	2.16	3.96
1.78	20.35	0.64	3.98
1.82	21.14	5.04	3.36
1.86	21.98	6.57	4.36
1.9	24.1	7.13	3.53
1.94	23.32	7.72	4.6
1.98	23.55	9.45	6.71
2.02	26	14.08	5.02
2.06	24.76	10.42	6.29
2.1	23.44	6.71	5.69
2.14	24.78	8.18	4.35
2.18	22.25	4.96	2.22
2.22	22.58	5.11	3.45
2.26	26.77	9.8904	3.4942
2.3	27.249	9.8088	3.0298
2.34	27.03	14.08	6.63
2.38	27.6	11.17	4.9
2.42	30.06	10.39	1.46
2.46	30.57	6.33	-2.39
2.5	29.43	8.59	-0.06
2.54	28.52	10.15	3.51
2.58	27.91	9.03	4.37
2.62	26.14	8.25	0.61
2.66	24.42	6.1	-0.49
2.7	21.84	3.38	1.78
2.74	23.26	6.11	6.95
2.78	22.1	6.47	6.11
2.82	23.95	6.43	4.54
2.86	27.76	4.63	3.5
2.9	29.04	6.74	5.86
2.94	26.61	4.75	7.08
2.98	29.23	2.34	7.14
3.02	26.59	5.26	-0.24
3.06	27	3.04	4.03
3.1	25.125	4.334	3.7877
3.14	24.671	4.3269	3.3881
3.18	24.198	4.3104	2.9972
3.22	20.85	2.29	1
3.26	22.56	8.02	1.96
3.3	24.58	1.42	0.51
3.34	22.57	2.44	0.08
3.38	21.8	3.38	4.56
3.42	19.6	2.88	6.86
3.46	22.07	5.27	3.56
3.5	24.62	1.9	1.27
3.54	21.16	4.58	3.38
3.58	19.09	2.75	5.71
3.62	25.51	0.1	4.99
3.66	23.66	-2.32	7.6
3.7	24.03	-0.62	4.45
3.74	25.78	2.04	5.22
3.78	25.88	4.81	2.99
3.82	20.99	4.12	2.61
3.86	18.26	4.29	1.17
3.9	18.14	4.08	2.21
3.94	18.15	4.43	0.57
3.98	20.61	4.24	0.51
4.02	18.91	4.94	-0.96
4.06	18.27	6.03	-1.42
4.1	16.02	4.08	-1.18
4.14	14.14	2.9	1.27
4.18	11.42	1.45	4.27
4.22	12.63	0.11	4.99
4.26	16.83	-2.56	3.75
4.3	18.27	-3.92	2.66
4.34	17.34	-4.46	3.96
4.38	20.22	-4.07	4.49
4.42	20.58	-6.06	4.3
4.46	22.22	-4.19	4.69
4.5	18.44	-6.08	1.84
4.54	18.87	-6.84	-1.02
4.58	22.15	-7.49	-1.73
4.62	19.31	-3.75	0.83
4.66	15.86	-4.56	3.13
4.7	18.2	-1.16	4.81
4.74	18.3	-0.64	1.83
4.78	19.99	0.29	2.31
4.82	19.37	-0.59	1.97
4.86	21.06	0.6	2.02
4.9	23.51	6.22	3.5
4.94	22.04	6.83	4.59
4.98	19.04	3.32	8.25
5.02	20.03	5.66	6.58
5.06	22.21	3.68	6.6
5.1	22.75	-0.61	5.71
5.14	21.38	-1.44	6.43
5.18	22.54	-3.94	2.86
5.22	23.56	-3.02	1.09
5.26	24.41	-2.78	0.56
5.3	26.86	-4.73	0.55
5.34	21.18	-4.87	-0.33
5.38	21.03	-2.74	-1.37
5.42	21.15	-0.74	-0.15
5.46	22.09	-4.44	-0.13
5.5	19.34	-4.16	0.05
5.54	21.01	-0.72	-0.13
5.58	24.21	0.53	2.94
5.62	23.88	-4.71	0.7
5.66	24.72	-4.2	0.54
5.7	22.7	-3.63	-1.94
5.74	19.66	-1.58	-2.28
5.78	17.2	-2.02	-0.82
5.82	20.27	-2.29	0.8
5.86	20.53	2.56	0.85
5.9	17.32	-0.07	2.53
5.94	21.42	-1.37	2.46
5.98	21.65	0.89	1.24
6.02	20.49	3.51	6.55
6.06	25.14	4.0315	3.6371
6.1	26.639	5.0582	4.2243
6.14	28.17	6.044	4.7845
6.18	36.16	9.08	4.27
6.22	33.17	8.25	6.41
6.26	32.23	6.89	7.01
6.3	33.67	10.14	7.95
6.34	33.69	9.74	5.45
6.38	34.73	9.6	4.9
6.42	33.85	9.35	6.03
6.46	35.27	7.93	5.05
6.5	34.79	8.84	4.88
6.54	36.33	7.59	5.82
6.58	33.63	6.06	3.92
6.62	33.54	6.75	4.09
6.66	29.35	5.71	5.05
6.7	32.74	6.2	-4.01
6.74	32.65	4.78	1.11
6.78	29.91	1.01	-0.18
6.82	33.81	3.32	2.36
6.86	32.21	2.15	0.15
6.9	30.78	2.55	-0.84
6.94	31.41	2.62	-0.11
6.98	30.98	0.64	-0.59
7.02	31.52	1.64	-0.02
7.06	31.14	1.66	2.15
7.1	29.54	1.51	2.58
7.14	28.2	1.08	3.01
7.18	29.06	-0.12	0.88
7.22	26.8	-0.22	0.9
7.26	25.89	1.24	0.07
7.3	25.75	-0.45	2.25
7.34	25.99	2.08	3.66
7.38	25.99	1.23	2.88
7.42	25.9	1.61	2.67
7.46	25.84	0.25	1.5
7.5	24.44	0.29	0.62
7.54	22.6	0.95	2.28
7.58	23.24	-0.33	1.75
7.62	21.03	0.87	0.83
7.66	21.87	-0.69	2.18
7.7	21.16	0.57	2.86
7.74	20.94	0.41	2.79
7.78	20.89	0.96	4.06
7.82	24.58	4.42	3.93
7.86	27.43	3.38	2.31
7.9	25.9	9.61	4.38
7.94	27.07	5.02	5.21
7.98	28.47	10.45	5.04
8.02	31.34	8.08	4.72
8.06	29.77	11.63	5.46
8.1	28.58	11.03	4.48
8.14	29.64	10.72	6.47
8.18	27.41	10.99	1.28
8.22	29.02	8.9	1.9
8.26	28.47	9.09	2.86
8.3	27.9	9.36	3.39
8.34	27.01	10.47	4.01
8.38	29.17	12.08	4.1
8.42	27.08	8.97	1.67
8.46	24	9.19	3.23
8.5	23.08	8.08	3.67
8.54	23.64	7.19	3.77
8.58	21.74	8.5	3.86
8.62	21.85	8.61	3.98
8.66	24.82	8.85	4.56
8.7	22.64	8.88	5.44
8.74	25.43	8.74	4.82
8.78	23.06	10.41	3.85
8.82	23.17	9.8	5.3
8.86	22.43	8.46	5.32
8.9	21.74	10.42	5.38
8.94	23.08	6.39	6.04
8.98	23.31	8.82	5.46
9.02	22.1	6.99	5
9.06	20.67	6.58	4.29
9.1	20.44	5.21	7.75
9.14	20.55	6.06	8.66
9.18	25.21	6.54	4.97
9.22	21.83	5.76	1.33
9.26	22.48	4.94	1.49
9.3	22.56	5.28	2.5
9.34	24.62	3.22	1.44
9.38	26.29	3.86	0.21
9.42	24.59	3.3	2.34
9.46	23.94	3.29	2.95
9.5	23.72	4.71	5.91
9.54	27.48	2.45	6.65
9.58	28.9	0.12	6.59
9.62	32.71	3.07	5.13
9.66	31.56	7.12	3.24
9.7	29.03	5.9	0.92
9.74	28.84	4.63	0.45
9.78	25.56	2.91	3.73
9.82	24.67	1.6	5.1
9.86	25.62	3.25	7.56
9.9	28.09	5.52	5.11
9.94	28.24	7.71	5.7
9.98	27.16	7.04	4.65
10.02	28.1	5.55	5.91
10.06	28.08	5.58	4.33
10.1	26.7	6.61	4.51
10.14	28.25	6.09	3.31
10.18	28.04	6.59	1.15
10.22	27.39	5.89	2.9
10.26	28.47	5.16	2.71
10.3	28.87	9.92	1.84
10.34	27.33	9.2	2.25
10.38	24.15	5.52	4.05
10.42	26.9	1.98	3.72
10.46	25.99	3.26	3.56
10.5	24.75	4.67	2.64
10.54	20.05	3.95	0.73
10.58	19.63	5.93	3.55
10.62	23.47	3.53	5.4
10.66	25.79	4.83	4.24
10.7	23.358	5.5177	4.9424
10.74	23.3	5.7865	5.3007
10.78	24.05	6.3	6.56
10.82	23.282	6.2438	5.9689
10.86	28.9	4.06	4.73
10.9	22.62	12.3	8.11
10.94	24.86	5.74	8.79
10.98	23.6	7.3	6.32
11.02	19.56	2.88	6.42
11.06	20.36	2.37	6.88
11.1	24.13	6.75	6.59
11.14	25.84	7.38	5.82
11.18	22.9	2.99	6.33
11.22	23.07	1.64	5.81
11.26	23.92	-3.3	4.83
11.3	24.15	0.34	6.22
11.34	23.7	-1.41	1.03
11.38	23.1	0.98	5.2
11.42	23.54	3.24	5.88
11.46	23.2	-0.32	5.07
11.5	21.86	-2.23	2.82
11.54	20.76	2.58	5.7
11.58	23.23	4.59	5.88
11.62	22.86	5.19	2.6
11.66	21.89	4.55	2.3
11.7	25.61	3.23	3.36
11.74	21	5.82	3.03
11.78	24.26	4.1	2.22
11.82	23.13	3.29	5.63
11.86	28.31	1.19	3.59
11.9	30.17	3.38	1.87
11.94	29.12	1.78	1.39
11.98	28.99	-2.5	0.09
12.02	30.23	-0.42	1.82
12.06	31.2	1.08	2.6
12.1	29.52	2.03	2.73
12.14	29.29	1.45	4.34
12.18	30	1.99	2.56
12.22	29.75	2.64	2.43
12.26	27.8	1.65	4.81
12.3	29.49	2.86	3.29
12.34	28.08	3	1.84
12.38	28.96	3.8	-0.34
12.42	27.35	1.06	1.93
12.46	30.19	3.66	2.93
12.5	28.59	4.7	3.5
12.54	29.86	6.09	4.09
12.58	28.3	9.01	1.69
12.62	27.57	8.42	1.12
12.66	26.85	5.97	3
12.7	27.02	4.5	2.73
12.74	25.5	6.02	2.31
12.78	26.1	7.9	2.98
12.82	25.51	10.7	4.02
12.86	25.08	11.79	3.51
12.9	25.22	12.29	3.76
12.94	23.83	11.42	3.58
12.98	23.83	12.42	2.91
13.02	21.45	11.82	4.17
13.06	21.39	11.61	4.55
13.1	20	12.53	4.18
13.14	22.81	11.77	5.66
13.18	23.71	11.71	5.53
13.22	22.95	13.66	5.37
13.26	22.46	14.02	4.71
13.3	22.78	13.39	5.24
13.34	21.4	11.66	4.5
13.38	22.07	12.62	4.59
13.42	20.38	12.98	5.11
13.46	23.7	11.71	4.66
13.5	23.47	11.05	9.38
13.54	28.392	10.241	5.6699
13.58	29.46	9.7831	5.6511
13.62	36.43	5.93	6.59
13.66	35.91	5.78	4.76
13.7	34.64	5.51	4.93
13.74	33.82	7.96	3.52
13.78	33.74	8.19	3.41
13.82	32.48	9.18	2.88
13.86	29.22	7.42	4.13
13.9	26.47	10.59	3.71
13.94	26.08	9.48	4.87
13.98	25.19	6.7	3.11
14.02	25	5	1.78
14.06	27.18	4.68	-2.74
14.1	24.86	-0.1	-2.56
14.14	20.55	0.8	-2.71
14.18	22.72	3.39	-1.11
14.22	19.44	6.74	3.57
14.26	19.16	6.86	7.08
14.3	22.46	6.98	3.6
14.34	23.09	7.24	3.52
14.38	21.88	6.85	2.79
14.42	23.89	8.95	2.15
14.46	20.37	10.12	1.62
14.5	22.06	4.99	7.43
14.54	22.88	5.25	4.61
14.58	25.69	7.41	4.65
14.62	26.61	7.02	4.07
14.66	25.66	7.39	2.73
14.7	25.1	4.23	2.77
14.74	26.28	3.47	5.13
14.78	25.6	3.17	5.95
14.82	25.53	4.51	4.37
14.86	26.29	4.45	3.66
14.9	25.6	4.09	4.76
14.94	23.76	2.19	1.26
14.98	23.64	2	-0.83
15.02	23.46	1.66	1.58
15.06	22.97	2.11	2.34
15.1	23.39	1.03	1.1
15.14	22.68	2.55	4.38
15.18	24.42	5.4	5.84
15.22	23.23	6.12	5.66
15.26	27.88	8.94	1.16
15.3	23.58	6.38	1.43
15.34	23.57	5.66	0.02
15.38	17.47	2.55	-2.65
15.42	16.3	4.39	-1.34
15.46	18.51	4.86	1.88
15.5	18	8.37	0.61
15.54	20.246	2.2439	2.1092
15.58	16.77	2.75	4.85
15.62	22.68	2.49	4.4
15.66	21.43	3.44	3.69
15.7	20.63	3.5	4.42
15.74	21.48	0.34	4.99
15.78	23.64	-1.51	4.27
15.82	18.44	-3.24	1.88
15.86	18.92	-1.88	3.76
15.9	16.735	-0.26665	2.9356
15.94	16.364	-0.50798	3.0656
15.98	9.05	-7.53	1.66
16.02	15.654	-0.95696	3.3339
16.06	15.318	-1.1628	3.4696
16.1	14.997	-1.3549	3.6048
16.14	12.08	-12.13	3.98
16.18	14.404	-1.6943	3.8687
16.22	14.137	-1.8397	3.9948
16.26	13.891	-1.9678	4.1156
16.3	13.668	-2.0775	4.2296
16.34	13.469	-2.168	4.3358
16.38	13.297	-2.2383	4.4328
16.42	13.152	-2.2875	4.5194
16.46	13.037	-2.3146	4.5944
16.5	9.72	-2.89	2.77
16.54	11.94	0.89	1.6
16.58	13.41	-1.85	1.92
16.62	13.54	1.45	1.82
16.66	11.27	2.48	5.31
16.7	15.65	-0.83	2.53
16.74	10.67	3.05	4.72
16.78	18.18	2.26	3.27
16.82	13.597	-1.4149	4.5453
16.86	16.68	-4.37	8.27
16.9	12.98	-4.74	8.57
16.94	15.37	-3.56	6.63
16.98	14.98	-1.28	4.29
17.02	15.83	1.28	5.85
17.06	15.98	-0.87	5.72
17.1	16.36	1.48	4.69
17.14	15.95	3.14	1.78
17.18	16.64	3.06	2.1
17.22	18.03	2.99	0.44
17.26	20.22	2.2	0.75
17.3	20.26	2.04	-0.63
17.34	19.31	2.4	-3.01
17.38	18.21	-0.24	-1.99
17.42	17.9	-0.68	-1.66
17.46	15.16	-0.57	-0.13
17.5	16.13	-1.03	-0.3
17.54	13.3	-4.37	0.68
17.58	12.21	-3.82	2.49
17.62	13.86	-2.22	1.99
17.66	12.99	-2.77	4.15
17.7	16.54	-1.94	5.14
17.74	14.81	3.41	4.6
17.78	17.48	1.77	4.39
17.82	19.45	3.27	2.56
17.86	23.66	0.74	-0.65
17.9	19.84	-1.73	2.43
17.94	23.06	-1.31	3.67
17.98	21.296	4.5234	3.8291
18.02	22.16	10.61	0.26
18.06	17.03	5.13	2.97
18.1	24.86	6.71	4.74
18.14	22.58	7.66	3.24
18.18	25.991	8.7445	5.5953
18.22	26.894	9.3611	5.8912
18.26	30.01	11.4	6.74
18.3	27.35	12.17	6.91
18.34	29.3	10.36	8.44
18.38	29.62	8.74	7.98
18.42	30	12.65	9.28
18.46	29.97	9.73	4.35
18.5	31.37	8.2	10.56
18.54	35.89	7.86	5.28
18.58	36.76	5.32	5
18.62	32.72	7.1	4.1
18.66	32.16	5.16	3.58
18.7	30.6	3.17	5.28
18.74	32.35	4.15	4.15
18.78	33.26	5.01	5.2
18.82	32.97	4.68	7.01
18.86	35.79	4.52	2.81
18.9	35.32	4.31	3.15
18.94	33.6	3.82	4.24
18.98	32.14	3.83	3.75
19.02	29.78	5.04	4.73
19.06	31.12	5.56	2.93
19.1	31.42	6.93	2.44
19.14	30.89	5.78	3.06
19.18	30.06	6.04	0.26
19.22	26.19	6.05	1.75
19.26	28.37	1.33	5.04
19.3	26.46	5.29	5.88
19.34	27.19	7.83	5.56
19.38	29.19	6.77	5.08
19.42	32.7	6.71	4.04
19.46	31.27	6.77	4.6
19.5	32.09	6.35	4.44
19.54	30.84	5.88	3.79
19.58	31.94	5.92	3.54
19.62	30.01	6.26	3.03
19.66	29.97	6.41	4.15
19.7	28.81	8.35	5.28
19.74	28.32	5.43	3.53
19.78	26.56	4.97	3.2
19.82	27.11	5.29	4.39
19.86	25.78	2.11	2.24
19.9	25.8	4.6	0.53
19.94	24.39	3.35	2.16
19.98	25.72	1.96	3.89
20.02	24	3.12	6.56
20.06	26.19	0.32	2.27
20.1	22.25	-0.44	0.31
20.14	25.42	-0.94	0.47
20.18	20.84	3.35	1.9
20.22	20.53	-0.03	0.73
20.26	17.4	-0.68	1.13
20.3	18.43	-1.46	2.15
20.34	20.35	0.29	1.68
20.38	22.76	2.17	3.44
20.42	20.35	2.4	3.04
20.46	17.64	1.32	3.45
20.5	18.47	2.79	3.47
20.54	20.73	1.48	2.69
20.58	20.91	0.02	2.84
20.62	19.34	0.23	3.68
20.66	18.78	2.33	4.3
20.7	20.71	6.89	4.32
20.74	26.3	8.85	5.45
20.78	26.88	12	6.04
20.82	29.06	8.18	6.38
20.86	24.36	7.6	6.64
20.9	28.35	8.24	4.69
20.94	28.23	7.27	1.71
20.98	28.01	9.84	2.38
21.02	26.88	7.8	-0.11
21.06	25.92	6.59	0.71
21.1	21.6	5.07	2.36
21.14	22.16	7.88	5.07
21.18	24.116	7.1833	2.3812
21.22	23.73	7.88	2.34
21.26	20.55	3.71	0.97
21.3	20.58	4.31	1.51
21.34	22.26	7.49	2
21.38	22.91	12.36	6.03
21.42	21.27	4.42	0.86
21.46	22.004	5.9975	2.862
21.5	17.63	8.58	2.07
21.54	21.1	7.42	6.39
21.58	24.26	6.5	5.19
21.62	25.84	3.69	5.64
21.66	25.55	1.77	4.29
21.7	23.98	4.27	1.26
21.74	21.69	6.1	0.88
21.78	21.74	4.32	3.26
21.82	19.78	3.12	3.48
21.86	19.66	4.4	3.52
21.9	25.14	5.58	5.08
21.94	22.97	5.16	6.04
21.98	26.1	3	4.69
22.02	29.23	-1.19	3.98
22.06	28.2	-0.08	2.73
22.1	26.67	-0.15	1.14
22.14	24.53	0.16	1
22.18	22.97	-0.22	2.28
22.22	22.72	-0.73	1.48
22.26	21.62	3.68	1.55
22.3	23.31	2.29	3.86
22.34	21.04	0.86	2.11
22.38	23.06	-1.04	3.74
22.42	24.15	-1.32	2.72
22.46	24.45	0.34	1.06
22.5	28.21	2.49	4.77
22.54	27.21	8.13	5.96
22.58	27	5.19	4.39
22.62	25.8	6.92	3.7
22.66	23.59	6.57	3.77
22.7	25.46	6.44	2.72
22.74	26.86	5.68	4.09
22.78	27.49	5.02	4.22
22.82	26.78	5.66	4.11
22.86	27.51	5.32	4.69
22.9	28.13	5.75	4.72
22.94	27.78	3.31	4.04
22.98	24.14	6.82	0.68
23.02	26.2	4.99	1.46
23.06	27.18	2.59	2.7
23.1	27.8	4.44	2.61
23.14	26.64	2.72	3.23
23.18	25.45	2.07	2.43
23.22	29.16	3.21	1.89
23.26	29.06	7.3	4.17
23.3	32.75	5.47	5.2
23.34	29.9	2.97	5.12
23.38	31.05	4.52	3.71
23.42	29.17	6.53	2.76
23.46	24.44	4.16	4.42
23.5	23.96	-0.17	4.23
23.54	27.97	4.07	3.23
23.58	28.29	-0.41	1.16
23.62	27.8	3	-2.17
23.66	26.12	4.29	-0.75
23.7	24.42	7.87	2.31
23.74	24.93	6.44	1.87
23.78	22.33	6.73	3.36
23.82	23.43	7.29	3.41
23.86	25.99	7.9	7.33
23.9	24.69	1.26	7.21
23.94	23.26	4.65	8.08
23.98	26.38	9.1	5.47
24.02	26.88	10.34	5.45
24.06	25.87	12.8	6.65
24.1	25.87	13.17	5.11
24.14	24.06	13.06	2.89
24.18	24.99	9.03	4.83
24.22	28.6	12.68	4.47
24.26	30.1	8.34	3.17
24.3	28.52	4.56	2.54
24.34	27.12	0.94	4.85
24.38	26.22	6.08	5.19
24.42	26.32	3.71	3.74
24.46	25.79	5.85	2.47
24.5	27.97	8.34	5.29
24.54	30.21	5.89	9.13
24.58	35.13	7.07	6.71
24.62	35.14	7.72	9.58
24.66	31.57	11.64	10.29
24.7	35.19	5.59	10.6
24.74	36.57	12.45	12.25
24.78	37.74	13.3	9.16
24.82	38.91	14.81	9.71
24.86	36.74	15.12	5.79
24.9	34.52	14.26	5.64
24.94	33.26	11.97	-0.59
24.98	33.671	13.171	4.4782
25.02	32.22	12.74	1.66
25.06	30.842	12.485	2.8497
25.1	32.85	11.91	4.7
25.14	33.12	11.47	0.43
25.18	28.21	12.29	0.32
25.22	24.95	9.65	-1.49
25.26	22.6	8.23	0.6
25.3	19.57	8.14	-2.98
25.34	15.83	5.19	4.64
25.38	18.16	2.6	4.21
25.42	17.91	1.68	6.77
25.46	17.39	1.24	1.09
25.5	21.3	-0.98	2.08
25.54	20.85	0.32	3.58
25.58	25.72	0.2	4.74
25.62	23.71	0.96	5.82
25.66	20.26	1.34	6.77
25.7	19.55	2.42	0.71
25.74	19.73	3.98	2.52
25.78	22.28	2.02	3.98
25.82	25.97	3.29	6.59
25.86	27.84	6.22	5.67
25.9	27.64	7.27	3.2
25.94	27.53	7.75	5.58
25.98	28.52	8	5.35
26.02	28.46	6.28	4.46
26.06	27.3	4.62	5.66
26.1	29.72	3.17	3.28
26.14	27.82	2.47	5
26.18	28.52	3.77	6.44
26.22	30.04	5.33	6.65
26.26	29.23	6.38	4.3
26.3	26.73	6.28	6.3
26.34	27.31	3.51	7.27
26.38	25.01	2.4	6.92
26.42	24.03	1.14	6.17
26.46	23.67	0.06	4.32
26.5	21.96	-2.54	3.62
26.54	21.15	-1.29	3.07
26.58	19.43	1.84	0.76
26.62	18.41	3.71	-0.54
26.66	17.49	0.81	-0.44
26.7	16.58	-0.92	1.39
26.74	17.02	-0.23	2.24
26.78	19.72	2.99	5.49
26.82	21.96	5.16	2.87
26.86	23.71	5.59	3.98
26.9	24.74	7.81	5.82
26.94	31.13	4.42	5.95
26.98	31.97	7.15	5.73
27.02	32.09	7.01	5.91
27.06	31.88	7.35	5.76
27.1	32.25	9.2	5.47
27.14	31.31	9.71	5.41
27.18	26.5	10.64	5.08
27.22	27.67	3.35	5.87
27.26	30.38	3.38	7.48
27.3	32.25	6.94	2.65
27.34	32.97	8.63	3.86
27.38	31.74	3.29	2.86
27.42	28.65	3.77	3.15
27.46	24.92	5.39	2.76
27.5	26.45	4.92	4.16
27.54	24.98	6.33	3.18
27.58	24.45	5.46	1.41
27.62	21.81	4.07	-0.98
27.66	20.85	3.02	1.95
27.7	20.31	3.28	3.44
27.74	19.12	4.31	4.21
27.78	19.93	6.28	3.53
27.82	19.74	5.11	2.93
27.86	19.71	5.91	3.06
27.9	16.17	10.4	7.72
27.94	18.44	7.1	11.05
27.98	21.76	5.23	7.3
28.02	23.67	8.47	9.22
28.06	27.64	9.49	9.55
28.1	31.92	10.84	8.45
28.14	31.61	9.68	5.05
28.18	31.93	9.9	4.36
28.22	32.61	7.59	5.19
28.26	31.89	8.48	4.59
28.3	30.32	9.51	4.43
28.34	30.23	7.57	6
28.38	31.98	8.96	5.91
28.42	31.9	10.73	2.72
28.46	28.55	9.16	2.1
28.5	29.17	8.13	2.07
28.54	29.2	7.57	3.7
28.58	30.51	7.79	2.47
28.62	26.83	2.78	-0.21
28.66	26.8	3.14	-0.42
28.7	25.31	2.9	3.77
28.74	24.39	4.01	3.21
28.78	25.8	-1.89	-0.2
28.82	23.33	3.97	-1.1
28.86	21.57	6.41	0.5
28.9	25.07	3.78	5.5
28.94	26.11	4.16	2.75
28.98	26.45	5.56	4.05
29.02	25.57	1.69	5.43
29.06	26.49	3.02	-1.15
29.1	23.82	3.77	0.5
29.14	22.32	4.63	1.81
29.18	23.21	4.05	1.47
29.22	23.47	3.26	2.82
29.26	23.36	5.4	5.44
29.3	23.67	5.64	5.2
29.34	26.76	5.19	4.79
29.38	31.07	3.44	5.2
29.42	33.66	3.5	1.03
29.46	33.78	4.25	2.32
29.5	28.43	-0.73	7.21
29.54	28.93	4.59	5.67
29.58	27.06	8.92	4.07
29.62	23.49	3.95	3.65
29.66	25.68	5.15	6.31
29.7	28.37	4.52	6.37
29.74	27.77	3.95	1.43
29.78	25.93	4.18	5.28
29.82	25.19	8.28	5.43
29.86	24.47	8.97	4.51
29.9	24.33	9.09	3.93
29.94	23.9	10.6	2.43
29.98	27.33	9.25	4.51
30.02	25.67	9.31	2.93
30.06	23.48	7.33	4.65
30.1	22.61	6.28	3.83
30.14	27.3	9.16	1.99
30.18	23.11	6.64	3.81
30.22	22.96	10.69	5.92
30.26	23.04	9.3	5.19
30.3	25.08	11.17	3.94
30.34	23.69	10.48	3.66
30.38	25.16	9.93	3.16
30.42	18.9	11.99	5.48
30.46	24.8	9.15	5.99
30.5	29.59	2.79	5.49
30.54	25.66	13.26	9.23
30.58	30.747	7.2678	5.3387
30.62	32.024	6.3855	5.1379
30.66	37.38	3.7	7.72
30.7	39.25	6.58	6.01
30.74	36.78	7.07	2.49
30.78	37.15	3.95	4.02
30.82	36.36	3.56	2.31
30.86	35.09	3.41	4.34
30.9	33.5	-0.82	-0.2
30.94	29.53	0.37	1.12
30.98	29.81	0.73	4.93
31.02	30.03	3.56	2.83
31.06	28.28	6.28	3.77
31.1	28.23	7.8	1.93
31.14	27.48	3.81	2.49
31.18	28.15	2.55	3.89
31.22	28.89	3.2	2.23
31.26	26.59	2.69	1.53
31.3	26.61	6.59	1.33
31.34	25.6	4.33	2.17
31.38	23.85	3.44	2.58
31.42	23.15	2.49	2.7
31.46	23.97	4.17	0.38
31.5	25.22	1.87	-3.27
31.54	25.4	0.49	-3.55
31.58	22.59	-0.54	-0.52
31.62	24.29	-3.6	1.64
31.66	23.65	-3.87	1.73
31.7	22.58	-2.47	-0.62
31.74	22.31	-0.61	-0.4
31.78	23.48	-3.12	2.73
31.82	24.14	-1.85	-0.4
31.86	23.27	-3.07	-1.03
31.9	22.57	-3.24	-0.51
31.94	21.06	-1.58	-0.59
31.98	20.64	-1.89	0.3
32.02	18.98	-0.71	1.72
32.06	19.08	-1.94	2.16
32.1	19.8	1.21	3.57
32.14	20.06	1.06	3.24
32.18	17.94	1.69	2.07
32.22	22.37	1.76	0.77
32.26	24.28	3.52	3.92
32.3	26.32	7.7	1.09
32.34	24.31	4.8	4.01
32.38	22.42	5.69	5.42
32.42	25.93	10.16	2.69
32.46	27.03	9.92	4.24
32.5	26.47	7.06	-1.78
32.54	26.86	9.89	4.19
32.58	24.12	10.74	4.1
32.62	24.66	8.32	0.05
32.66	20	7.4	0.71
32.7	21.38	6.86	1.54
32.74	18.08	5.73	0.83
32.78	25.1	4.73	2.29
32.82	22.3	5.03	4.84
32.86	27.97	6.92	6.58
32.9	21.33	7.14	5.08
32.94	28.08	7.18	3.06
32.98	28.01	8.62	3.29
33.02	27.14	6.08	3.78
33.06	27.6	3.23	3.59
33.1	28.15	4.18	2.91
33.14	26.21	3.48	3.44
33.18	26.14	3.8	4.65
33.22	29.86	4.1	4.26
33.26	31.34	3.62	1.78
33.3	29.82	3.56	2.62
33.34	27.89	3.36	4.35
33.38	25.8	2.12	2.48
33.42	26.53	3.45	3.01
33.46	27.95	3.79	3.82
33.5	27.52	3.35	1.59
33.54	31.06	2.3	0.59
33.58	26.64	-0.32	3.47
33.62	27.86	5.08	8.7
33.66	25.22	9.87	8.57
33.7	29.06	7.32	5.29
33.74	34.26	5.94	4.47
33.78	32.14	4.96	6.4
33.82	31	8.02	4.43
33.86	32.2	7.45	4.07
33.9	30.33	7.9	5.37
33.94	31.43	9.09	5.57
33.98	31.01	9.89	4.21
34.02	30.98	9.71	4.85
34.06	31.26	11.14	5.33
34.1	31.46	11.17	5.3
34.14	32.11	9.83	5.28
34.18	32.91	9.53	5.75
34.22	34.19	12	3.32
34.26	32.91	11.68	2.62
34.3	32.33	13.94	4.84
34.34	32.35	13.9	5.75
34.38	31.55	16.87	6.53
34.42	28.05	14.78	3.68
34.46	24.45	11.86	2.38
34.5	24.25	9.23	10.36
34.54	28.63	11.91	6.43
34.58	29.23	13.81	5.36
34.62	32.35	12.5	7.48
34.66	32.6	13.19	6.16
34.7	36.45	13.27	7.18
34.74	33.68	14.26	2.18
34.78	30.52	12.65	3.95
34.82	27.06	9.79	0.15
34.86	29.811	8.0083	3.7489
34.9	27.35	8.87	-1.37
34.94	26.7	7.21	1.25
34.98	24.93	4.16	3.41
35.02	27.06	2.45	4.02
35.06	28.04	5.27	5.34
35.1	27.917	0.3108	1.8878
35.14	27.15	-6.42	3.74
35.18	28.99	-5.05	5.73
35.22	29.01	-4.81	2.49
35.26	25.66	-4.1	1.93
35.3	24.56	-5.14	0.72
35.34	26.81	-1.64	-0.61
35.38	23.52	0.47	-3.3
35.42	22.04	-0.69	-1.34
35.46	20.14	-3.66	-0.77
35.5	20.02	0.05	1.9
35.54	17.31	-0.24	2.52
35.58	18.99	1.24	3.66
35.62	18.95	5.03	4.32
35.66	20.61	2.89	4.65
35.7	18.79	4.18	4.27
35.74	22.57	3.66	4.27
35.78	21.42	2.38	1.91
35.82	22.48	1.35	-0.52
35.86	20.39	2.45	2.12
35.9	21.35	2.81	1.57
35.94	19.81	3.72	1.1
35.98	22.43	1.84	2.08
36.02	24.84	2.26	2.81
36.06	21.55	1.98	2.09
36.1	26.58	0.47	3.51
36.14	27.74	0.85	3.58
36.18	29.85	-2.53	2.95
36.22	33.52	-0.94	-0.03
36.26	32.35	-3.18	-0.5
36.3	29.05	-6.86	-0.96
36.34	24.92	-7.41	-4.3
36.38	22.58	-10.82	-1.55
36.42	21.94	-9.81	-0.21
36.46	19.27	-8.77	-0.75
36.5	19.99	-10.46	3.43
36.54	23.675	-6.4192	0.67053
36.58	23.413	-5.8491	1
36.62	23.182	-5.1603	1.3642
36.66	21.44	1.07	5.67
36.7	22.96	4.69	5.58
36.74	22.694	-2.5865	2.5587
36.78	22.609	-1.6281	2.9552
36.82	24.59	-3.75	1.2
36.86	20.67	-2.3	0.45
36.9	22.19	0.23	3.71
36.94	22.87	4.03	5.08
36.98	26.39	4.65	4.66
37.02	24.51	3.74	3.96
37.06	23.05	0.45	4.69
37.1	24.77	3.95	4.55
37.14	25.42	4.18	3.57
37.18	25.28	6.45	3.67
37.22	24.09	6.38	3.98
37.26	23.17	6.09	4.36
37.3	22.4	6.41	3.76
37.34	23.94	7.97	5.43
37.38	24.79	7.22	4.51
37.42	23.39	8.38	5.14
37.46	24.16	9.12	4.73
37.5	23.2	8.55	4.48
37.54	18.33	8.28	7.22
37.58	21.89	8.13	7.61
37.62	25.16	10.39	8.25
37.66	21.83	12.13	8.64
37.7	28.197	7.8858	4.1188
37.74	28.257	7.4619	3.7426
37.78	28.241	6.9801	3.3406
37.82	28.154	6.4483	2.9191
37.86	28.005	5.8741	2.4845
37.9	27.801	5.2653	2.0432
37.94	38.26	4.37	-4.73
37.98	37.13	5.33	-1.42
38.02	33.95	-0.47	-1.83
38.06	31.44	1.65	-0.63
38.1	30.49	0.42	-0.77
38.14	25.86	-0.6	-0.5
38.18	25.81	1.51	-0.02
38.22	28.45	1.39	3.74
38.26	24.666	-0.49474	-1.1836
38.3	24.307	-1.0241	-1.3427
38.34	20.16	-1.08	-5.08
38.38	18	-2	-3.03
38.42	16.31	-2.84	-1.29
38.46	17.43	-1.17	-0.63
38.5	16.93	-0.83	0.56
38.54	20.19	-4.31	2.02
38.58	21.8	-2.89	1.75
38.62	22.31	-2.43	2.25
38.66	22.43	-0.98	0.35
38.7	26.91	-0.33	4.31
38.74	28.87	-3.8	1.62
38.78	27.16	-2.75	-1.51
38.82	25.01	-2.74	-1.82
38.86	19.21	1.63	0.4
38.9	21.89	1.6	-0.84
38.94	21.75	2.34	-0.9
38.98	19.94	4.04	2.82
39.02	19.36	-1.01	3.94
39.06	17.7	-1.16	4.12
39.1	16.92	-1.58	4.84
39.14	17.73	-5.1	3.53
39.18	18.53	-3.68	0.16
39.22	17.38	1.43	1.51
39.26	19.06	1.66	2.46
39.3	18.27	-0.01	3
39.34	20.01	2.58	2.7
39.38	17.37	0.37	3.52
39.42	21.18	0.02	4.06
39.46	20.54	1.63	4.84
39.5	25.8	0.65	2.46
39.54	21.12	3.04	1.43
39.58	27.3	0.89	1.85
39.62	25.94	1.63	3.23
39.66	29.39	1.48	4.36
39.7	30.72	2.58	0.95
39.74	34.3	4.33	1.45
39.78	33.21	4.11	3.7
39.82	30.07	4.59	4.92
39.86	30.07	3.8	5.78
39.9	34.27	6.26	4.57
39.94	32.14	4.66	3.73
39.98	30.54	5.17	4.47
40.02	30.47	5.84	3.74
40.06	27.83	5.7	3.95
40.1	28.47	5.47	4.07
40.14	29.37	3.1	2.94
40.18	29.03	3.53	2.7
40.22	24.56	2.67	1.53
40.26	25.16	0.99	3.38
40.3	22.6	2.52	5.42
40.34	24.83	1.66	4.85
40.38	20.71	3.29	5.45
40.42	21.93	0.36	4.78
40.46	20.65	4.45	4.21
40.5	24.28	6.72	5.95
40.54	23.43	7.5	8.48
40.58	22.781	3.7195	3.9098
40.62	23.162	3.9264	3.6387
40.66	23.598	4.1561	3.3588
40.7	26.7	6.64	-2.11
40.74	22.17	3.63	-1.25
40.78	19.41	3.22	2.68
40.82	23.47	4.26	3.17
40.86	25.72	-0.51	5.28
40.9	30.54	4.66	4.07
40.94	28.38	8.08	3.07
40.98	28.84	9.47	0.59
41.02	25.56	9.13	0.56
41.06	25.07	8.11	3.83
41.1	25.02	7.25	4.39
41.14	24.37	6.73	2.2
41.18	24.17	6.44	2.26
41.22	23.33	7.36	3.74
41.26	21.59	5.4	5.86
41.3	23.12	4.72	2.44
41.34	20.84	6.2	4.15
41.38	21.03	5.59	5.53
41.42	22.97	5.7	6
41.46	26.13	1.69	3.45
41.5	27.98	-0.62	1.9
41.54	26.28	0.69	-1.94
41.58	25.85	2.86	-2.94
41.62	23.2	-0.3	-2.51
41.66	22.4	-0.12	3.87
41.7	19.01	1.66	2.77
41.74	19.18	1.25	6.17
41.78	20.5	-0.25	6.2
41.82	20.16	0.86	5.82
41.86	22.26	4.92	5.39
41.9	24.11	4.5	6.21
41.94	26.29	6.59	4.75
41.98	22.69	6.03	2.73
42.02	25	7.76	3.32
42.06	24.74	9.44	5.02
42.1	23.93	8.59	3.49
42.14	23.52	9.19	4.2
42.18	24.09	11.25	4.45
42.22	23.52	8.26	5.12
42.26	25.31	11.14	5.99
42.3	25.54	10.96	2.4
42.34	29.1	8.22	3.89
42.38	25.93	8.96	8.13
42.42	24.98	5.92	8.42
42.46	23.32	13.93	10.1
42.5	27.78	10.39	8.02
42.54	25.35	12.47	3.83
42.58	24.74	14.15	2.28
42.62	25.73	10.21	4.85
42.66	23.04	6.8	6.03
42.7	26.35	2.58	5.15
42.74	26.02	3.16	4.32
42.78	27.11	2.63	1.72
42.82	24.83	3.2	-1.64
42.86	27.272	7.6578	2.8619
42.9	27.686	7.9871	2.8843
42.94	28.084	8.351	2.9527
42.98	31.16	10.05	3.84
43.02	29.01	10.84	3.15
43.06	28.74	10.72	2.15
43.1	28.86	11.89	6
43.14	28.72	10.6	4.55
43.18	29.31	11.38	3.26
43.22	30.25	10.68	4.57
43.26	29.14	10.95	3.92
43.3	28.58	10.3	4.9
43.34	28.35	9.11	0.56
43.38	25.02	8.88	4.13
43.42	29.16	10.23	4.67
43.46	30.33	6.7	4.72
43.5	28.19	3.65	4.87
43.54	31.64	6.89	1.27
43.58	29.02	9.84	-0.45
43.62	24.8	7.79	3.62
43.66	22.63	9.13	6.51
43.7	25.19	9.85	8.41
43.74	27.47	7.16	6.99
43.78	27.8	7.61	6.44
43.82	29.62	10.94	2.12
43.86	25.68	7.36	4.37
43.9	24.06	8.32	7.87
43.94	30.57	6.37	5.99
43.98	29.05	12.85	4.29
44.02	29.36	8.41	9.34
44.06	30.07	12.11	8.61
44.1	30.46	12.65	6.83
44.14	32.12	5.84	6.67
44.18	27.38	8.7848	4.4597
44.22	24.75	8.16	-1.46
44.26	24.63	8.91	2.19
44.3	26.64	8.77	3.26
44.34	23.31	9.54	4.02
44.38	27.03	6.87	3.68
44.42	26.25	6.38	3.95
44.46	24.88	7.31	6.24
44.5	22.55	7.81	5.96
44.54	26.14	9.26	7.87
44.58	26.51	7.63	7.51
44.62	29.38	11.98	8.35
44.66	28.45	8.79	6.98
44.7	22.37	8.5979	3.1614
44.74	22.222	8.4752	3.0892
44.78	23.26	11.74	2.21
44.82	22.046	8.1757	2.9456
44.86	22.015	8.0026	2.8748
44.9	22	14.43	-3.74
44.94	21.09	11.48	1.06
44.98	20.02	6.68	1.53
45.02	18.09	5.24	-1.66
45.06	18.08	3.89	-0.93
45.1	17.97	2.76	-4.39
45.14	16.93	4.38	-3.9
45.18	22.871	6.2949	2.3615
45.22	16.09	1.9	3.6
45.26	23.322	5.8446	2.2565
45.3	19.01	8.39	6.64
45.34	23.837	5.4137	2.1644
45.38	24.113	5.2102	2.1239
45.42	24.4	5.0169	2.0873
45.46	29.47	7.54	5.98
45.5	29.93	4.93	6.21
45.54	30.92	0.86	5.4
45.58	31.65	-0.2	9.18
45.62	25.921	4.2682	1.9714
45.66	31.74	3.85	-1.69
45.7	31.09	5.28	2.58
45.74	30.33	6.17	2.82
45.78	26.36	3.5	-1.23
45.82	24.36	6.08	-1.82
45.86	21.44	7.9	1.55
45.9	21.73	7.43	1.94
45.94	25.4	5.14	3.32
45.98	28.37	4.34	3.92
46.02	30.8	3.03	3.33
46.06	29.2	2.74	1.79
46.1	29.81	3.12	-0.27
46.14	26.89	2.98	1.54
46.18	27.07	5.22	0.65
46.22	20.44	5.36	3.85
46.26	24.6	6.19	7.15
46.3	29.33	8.47	6.41
46.34	29.63	8.25	4.93
46.38	29.12	7.94	6.46
46.42	30.13	5.75	2.3
46.46	27.51	3.89	4.45
46.5	29.31	5.8	3.49
46.54	30.49	4.92	6.06
46.58	30.48	7.94	5.19
46.62	29.44	6.91	5.06
46.66	31.9	4.85	3.65
46.7	26.75	5.42	2.64
46.74	26.88	4.56	2.23
46.78	28.708	6.1112	4.4071
46.82	28.861	6.3683	4.3563
46.86	23.38	7.53	8.36
46.9	26.14	7.85	9.6
46.94	29.396	7.2372	4.2345
46.98	29.579	7.5253	4.2065
47.02	29.753	7.7958	4.1861
47.06	34.24	10.38	1.06
47.1	30.31	6.75	3.26
47.14	32.12	6.53	3.53
47.18	28.82	7.73	1.85
47.22	29.19	6.89	4.9
47.26	29.58	8.38	5.66
47.3	32.93	7.64	5.28
47.34	32.25	9.2	4.35
47.38	29.02	9.8	2.72
47.42	29	9.21	4.12
47.46	27.17	8.08	5.72
47.5	29.38	2.78	5.21
47.54	28.25	-0.84	4.14
47.58	28.7	-0.82	3.37
47.62	25.29	1.82	2.42
47.66	24.42	2.16	-1.63
47.7	27.25	4.39	-0.81
47.74	26.1	7.82	1.24
47.78	22.33	6.59	6.17
47.82	22.05	6.47	7.65
47.86	22.71	6.4	5.62
47.9	27.03	5.78	2.58
47.94	24.95	3.17	3.96
47.98	27.45	5.02	4.89
48.02	28.04	9.26	4.01
48.06	31.17	11.08	2.52
48.1	27.77	6.77	3.83
48.14	26.12	7.94	6.16
48.18	28.04	8.84	8.88
48.22	30.52	11.21	7.21
48.26	30.92	12.69	5.5
48.3	31.47	10.62	2.32
48.34	30.59	9.94	3.21
48.38	32.35	10.43	3.28
48.42	29.79	10.26	0.44
48.46	23.82	3.92	-0.6
48.5	22.78	3.98	-1.26
48.54	24.87	3.31	1.25
48.58	23.89	-0.03	0.59
48.62	21.9	-1.22	1.72
48.66	22.4	2.14	3.5
48.7	24.41	4.93	3.58
48.74	23.2	6.45	2.58
48.78	25.49	7.39	5.05
48.82	28.52	8.78	4.42
48.86	29.26	10.75	3.38
48.9	27.48	12.2	4.04
48.94	29.9	12.41	4
48.98	26.33	11.6	10.44
49.02	28.841	8.1981	4.8194
49.06	29.542	7.7084	4.7289
49.1	30.235	7.1468	4.5966
49.14	30.908	6.5411	4.4283
49.18	26.08	4.63	-1.74
49.22	26.84	0.14	3.24
49.26	29.56	-1.97	3.99
49.3	36.75	2.67	5.67
49.34	36.41	5.3	5.05
49.38	35.8	4.81	4.15
49.42	36.43	6.6	3.01
49.46	35.26	5.82	3.14
49.5	36.42	7	0.31
49.54	32.09	4.53	1.36
49.58	34.06	4.21	0.9
49.62	31.14	3.09	3.02
49.66	31.69	5.37	3.79
49.7	31.96	4.83	2.47
49.74	31.64	4	1.67
49.78	30.56	3.28	2.93
49.82	30.27	3.38	2.7
49.86	29.79	3.8	2.77
49.9	28.89	4.77	2.28
49.94	28.72	4.61	1.78
49.98	27.36	6.83	3.55
50.02	26.65	4.36	3.37
50.06	26.76	5.46	0.6
50.1	26.35	4.94	1.54
50.14	24.76	4.12	1.02
50.18	27.24	6.29	1.87
50.22	24.39	5.58	1.57
50.26	21.27	4.77	1.65
50.3	21.04	5.61	1.61
50.34	22.1	5.88	1.68
50.38	18.5	6.34	0.95
50.42	17.73	0.02	3.58
50.46	17.7	-0.94	2.82
50.5	18.37	-1.08	1.38
50.54	18.41	-2.52	-0.01
50.58	20.61	0.42	-3.39
50.62	18.61	0.37	-3.04
50.66	13.52	2.91	1.68
50.7	20.53	-4.22	1.73
50.74	19.51	1.62	2.59
50.78	16.77	3.93	1.6
50.82	17.94	3.19	2.91
50.86	15.86	-1.92	2.66
50.9	18.16	-1.79	2.87
50.94	22.22	0.77	4.6
50.98	21.63	2.76	4.12
51.02	18.81	6.68	3.83
51.06	22.59	8.31	4.27
51.1	18.2	5.84	6.65
51.14	24.655	6.3716	6.221
51.18	29.37	4.93	7.48
51.22	28.4	8.99	5.45
51.26	28.11	8.23	7.2
51.3	27.65	8.87	8.37
51.34	28.4	9.82	7.33
51.38	29.39	9.22	8.31
51.42	29.72	11.26	9.18
51.46	29.71	11.49	7.01
51.5	29.94	10.19	5.56
51.54	29.47	10.95	6.5
51.58	26.9	10.79	5.76
51.62	27.51	9.12	4.48
51.66	27.6	10.91	4.35
51.7	27.42	14.2	1.5
51.74	25.08	7.37	4.06
51.78	26.02	9.44	5.71
51.82	26.29	10.02	5.49
51.86	27.13	11.43	5.68
51.9	27.63	10.71	5.85
51.94	26.77	11.01	5.61
51.98	26.59	11.41	5.69
52.02	26.61	10.77	5.58
52.06	26.29	12.18	6.81
52.1	23.58	9.92	8.25
52.14	25.5	14.11	8.94
52.18	27	14.15	6.8
52.22	29.07	9.27	7.55
52.26	24.65	12.42	5.67
52.3	24.83	11.18	4.66
52.34	25.37	10.87	4
52.38	24.53	10.39	2.91
52.42	24.37	7.57	3.2
52.46	24.23	9.47	6.65
52.5	23.72	8.85	5.16
52.54	26.16	9.42	5.25
52.58	25.94	8.34	4.48
52.62	23.42	2.65	5.76
52.66	21.62	2.9	4.93
52.7	22.47	3.95	5.52
52.74	20.97	3.71	6.34
52.78	20.2	2.51	6.99
52.82	20.02	0.97	5.42
52.86	18.92	-1.62	4.83
52.9	15.74	2.5	5.58
52.94	18.53	2.5	8.84
52.98	21.66	5.28	7.63
53.02	20.77	2.79	10.47
53.06	21.85	1.21	8.21
53.1	21.04	2.2	6.88
53.14	18.7	3.68	7.01
53.18	19.79	3.55	8.22
53.22	27.35	3.38	6.19
53.26	22.52	0.31	5.46
53.3	22.78	0.4	0.98
53.34	23.53	2.83	2.72
53.38	20.73	1.63	3.53
53.42	21.74	5.58	4.36
53.46	22.17	6.61	2.6
53.5	23.64	8.67	1.85
53.54	22.07	9.59	4.16
53.58	21.03	10.07	5.04
53.62	20.67	7.48	8.88
53.66	22.16	11.81	7.61
53.7	20.57	11.89	2.79
53.74	22.04	10.26	3.76
53.78	24.04	10.68	3.23
53.82	25.49	12.12	1.06
53.86	25.71	11.62	5.52
53.9	25.73	9.09	6.63
53.94	23.91	9.96	4.63
53.98	22.93	9.66	1.8
54.02	23.2	9.74	1.03
54.06	21.07	11.23	3.18
54.1	22.54	15.15	4.92
54.14	21.95	13.65	6.75
54.18	22.3	11.6	6.87
54.22	26.46	10.13	4.05
54.26	27.196	7.491	4.8204
54.3	26.54	-1.19	5.26
54.34	29.51	1.72	6.33
54.38	33.15	2.87	5.44
54.42	32.91	2.37	2.96
54.46	33.28	4.12	2.7
54.5	31.99	2.76	3.32
54.54	29.41	2.32	2.07
54.58	31.01	0.12	0
54.62	32.78	-1.1	-2.11
54.66	26.96	-2.13	-3.82
54.7	26.81	-5	-0.58
54.74	27.77	-7.73	-0.63
54.78	29.32	-8.17	-1.28
54.82	27.44	-7.45	-3.81
54.86	24.738	-2.6953	-1.0659
54.9	23.974	-2.8254	-1.0836
54.94	24.18	-5.1	-5.25
54.98	22.521	-2.9607	-0.99322
55.02	21.841	-2.9692	-0.89176
55.06	19.39	-1.47	0.8
55.1	17.91	0.65	1.09
55.14	16.56	2.71	-0.02
55.18	16.3	3.37	-1.19
55.22	18.27	2.79	3.72
55.26	19.08	2.83	6.61
55.3	18.27	-0.82	5.45
55.34	18.09	-3.83	2.71
55.38	23.49	-0.91	-0.93
55.42	17.828	-1.2797	1.4074
55.46	17.806	-0.96988	1.6938
55.5	17.87	-0.64103	1.9774
55.54	19.71	-3.96	0.19
55.58	19.98	-3.78	1.18
55.62	19.38	-1.56	1.46
55.66	20.2	0	1.78
55.7	20.33	-3.75	0.77
55.74	19.93	-3.01	-1.4
55.78	20.31	0.5	2.29
55.82	19.2	2.58	2.4
55.86	20.95	4.12	5.36
55.9	23.35	9.31	6.26
55.94	24.56	5.37	5.63
55.98	30.63	4.6	5.76
56.02	29.03	7.05	4.7
56.06	28.16	5.94	5.73
56.1	29.38	6.9	5.46
56.14	26.69	5.38	5.22
56.18	28.43	6.93	3.76
56.22	26.73	4.38	3.22
56.26	30.21	1.72	1.93
56.3	27.86	-0.62	-1.12
56.34	25.76	-0.03	-2.28
56.38	22.07	-2.2	-1.95
56.42	19.37	-0.84	0.17
56.46	18.62	-4.91	2.66
56.5	21.1	-3.78	4.72
56.54	22.3	0.83	6.15
56.58	22.97	3.2	6.57
56.62	26.75	2.89	5.88
56.66	26.05	3.72	4.86
56.7	25.86	6.61	3.45
56.74	25.95	9.12	2.97
56.78	23.65	8.56	3.03
56.82	23.35	6.98	4.93
56.86	22.51	5.55	5.39
56.9	22.34	6.68	5.49
56.94	24.41	10.35	4.3
56.98	22.46	9.67	4.29
57.02	23.24	7.07	3.34
57.06	17.19	6.36	4.91
57.1	22.4	7.8934	4.9638
57.14	21.08	7.21	4.59
57.18	24.24	6.59	4.04
57.22	22.87	4.62	1.69
57.26	20.59	7.66	3.81
57.3	22.73	7.99	5.91
57.34	29.08	6.38	6.91
57.38	27.6	9.59	5.67
57.42	30.27	8.61	5.91
57.46	31.86	4.76	3.53
57.5	28.86	3.56	-0.27
57.54	28.42	3.48	-4.34
57.58	27.43	6.55	-0.73
57.62	24.3	4.8	1.3
57.66	24.56	4.12	4.92
57.7	25.46	4.27	3.26
57.74	25.75	2.56	3.68
57.78	25.4	2.13	3.71
57.82	23.39	1.93	3.01
57.86	21.07	2.81	3.02
57.9	23.02	4.26	1.87
57.94	25.93	3.98	2.91
57.98	27.759	6.4196	5.7745
58.02	28.612	6.5658	6.1892
58.06	29.515	6.6879	6.566
58.1	31.84	13.87	9.92
58.14	29.82	10.92	9.51
58.18	34.86	11.58	8.76
58.22	36.83	10.24	6.45
58.26	37.02	7.14	7.33
58.3	34.924	6.9576	7.9212
58.34	41.43	6.96	7.18
58.38	36.271	6.8905	7.9807
58.42	36.774	6.8311	7.928
58.46	37.138	6.7555	7.8178
58.5	37.87	4.63	6.69
58.54	35.68	2.78	6.53
58.58	35.26	4.3	6.78
58.62	34.37	4.92	4.99
58.66	32.35	3.81	7.54
58.7	33.63	3.34	7.19
58.74	35.11	5.47	5.65
58.78	31.89	7.38	4.39
58.82	32.16	6.34	6.89
58.86	28.01	9.79	2.61
58.9	26.27	7.74	1.12
58.94	27.45	1.88	0.55
58.98	26.38	4.09	0.88
59.02	25.32	3.11	3.62
59.06	20.94	2.85	0.79
59.1	23.63	1.88	-2.74
59.14	21.96	3.79	-0.09
59.18	21.44	3.15	1.8
59.22	21.05	0.33	3.35
59.26	23.38	-0.87	2.42
59.3	25.2	2.45	1.53
59.34	27.03	3.31	-0.39
59.38	28.24	0.71	-0.27
59.42	31.16	-1.75	-1.31
59.46	28.78	-1.52	1.01
59.5	25.46	-1.96	0.54
59.54	25.92	-0.92	0.33
59.58	25.9	0.87	4.09
59.62	24.8	1.94	4.54
59.66	26.06	3.17	4.09
59.7	24.52	4.58	5.32
59.74	26.83	1.99	5.04
59.78	29.06	3.49	1.15
59.82	31.54	3.59	2.31
59.86	29.71	1.98	2.7
59.9	31.8	2.86	1.37
59.94	29.56	2.62	0.92
59.98	33.03	6.22	1.15
60.02	30.67	7.1	0.24
60.06	29.25	5.59	3.86
60.1	30.18	7.56	1.93
60.14	26.95	2.41	0.7
60.18	26.74	4.88	2.34
60.22	24.83	7.96	5.16
60.26	21.65	4.48	7.24
60.3	24.747	4.5633	2.6339
60.34	24.578	4.6777	2.6965
60.38	27.86	6.54	1.44
60.42	25.2	6.35	4.19
60.46	29.02	4.29	1.44
60.5	28.25	2.46	1.32
60.54	22.14	3.47	0.41
60.58	20.11	1.58	1.71
60.62	20.55	1.18	1.42
60.66	19.72	3.48	3.29
60.7	18.68	5.46	3.61
60.74	21.57	6.09	4.93
60.78	22.02	13.16	5.59
60.82	26.168	7.5803	3.3831
60.86	26.415	7.9649	3.441
60.9	31.71	8.92	5.57
60.94	32.4	9.31	3.34
60.98	31.13	10.85	3.57
61.02	31.17	11.85	3.87
61.06	30.34	12.46	3.8
61.1	29.1	11.99	3.03
61.14	28.52	11.34	3.09
61.18	27.34	11.47	3.59
61.22	26.48	13	3.65
61.26	25.54	11.76	2.99
61.3	24.85	14.97	4.42
61.34	24.79	11.76	5.56
61.38	28.43	7.25	6.54
61.42	27.39	9.408	4.5593
61.46	27.534	8.7463	4.5302
61.5	27.27	4.33	5.22
61.54	28.13	7.62	7.27
61.58	30.49	7.01	4.83
61.62	32.13	5.84	3.24
61.66	28.675	5.1382	4.1416
61.7	28.924	4.4381	4.0273
61.74	29.158	3.7724	3.9048
61.78	29.368	3.1527	3.7759
61.82	34.64	0.92	2.46
61.86	33.09	0.38	0.67
61.9	30.59	2.86	-0.34
61.94	24.83	4.96	3.14
61.98	25.69	0.34	4.56
62.02	24.83	1.81	4.12
62.06	27	1.08	4.9
62.1	30.02	2	4.07
62.14	29.8	1.22	3.39
62.18	29.7	1.7	2.94
62.22	28.81	3.08	1.63
62.26	27.47	2.49	1.08
62.3	28.31	2.76	0.12
62.34	27.49	1.75	-0.63
62.38	27.93	-0.06	0.07
62.42	26.57	-4.47	-0.53
62.46	25.6	-6.53	-1.43
62.5	24.62	-4.7	0.26
62.54	23.7	-1.96	-0.31
62.58	19.82	0.26	-1.08
62.62	18.16	-0.72	1.23
62.66	15.24	1.63	2.55
62.7	17.51	0.96	4.09
62.74	23.52	-5.39	5.19
62.78	25.22	-2.14	4.95
62.82	25.45	-0.9	4.09
62.86	24.61	1.1	4.52
62.9	25.34	5.34	4.97
62.94	24.59	3.26	0.9
62.98	21.24	2.51	1.27
63.02	21.46	1.04	4.48
63.06	20.1	6.02	5.66
63.1	25.04	10.73	5.06
63.14	28.1	7.93	6.53
63.18	29.03	8.57	8.04
63.22	30.07	11.64	7.48
63.26	26.023	6.7846	4.9564
63.3	26.144	6.3445	4.9096
63.34	27.03	6.62	7.9
63.38	31.35	6.05	4.33
63.42	27.97	4.7	2.06
63.46	23.7	5.32	2.35
63.5	24.78	0.13	4.84
63.54	23.82	0.29	4.84
63.58	23.01	1.33	4.97
63.62	24.16	4.95	5.48
63.66	25.8	4.52	7.79
63.7	27.07	3.26	7.28
63.74	25.66	5.45	7.79
63.78	26.68	4.33	8.04
63.82	27.34	4.99	4.23
63.86	29.61	2.57	1
63.9	22.95	-3.11	1.43
63.94	22.16	-3.47	6.21
63.98	19.32	0.14	8.55
64.02	22.75	-0.23	5.27
64.06	24.45	2.46	7.81
64.1	23.71	-0.57	8.2
64.14	25.63	-2.68	6.29
64.18	22.58	-0.92	6.01
64.22	22.68	-1.94	6.32
64.26	20.558	-2.6418	4.8536
64.3	20.236	-2.8791	4.6053
64.34	19.948	-3.0787	4.3416
64.38	19.693	-3.2409	4.068
64.42	24.4	-3.45	2.15
64.46	17.21	-4.67	-2.69
64.5	17.25	-6.55	0.47
64.54	17.68	-0.17	3.74
64.58	18.07	-1.17	4.9
64.62	15.59	-5.7	2.2
64.66	15.5	-0.81	2.78
64.7	18.712	-3.2258	2.1637
64.74	18.703	-3.0639	2.0416
64.78	15.03	-5.44	2.58
64.82	16.15	-1.04	4.27
64.86	19.48	-3.42	5.07
64.9	22.01	-3.02	3.06
64.94	21.77	-2.59	1.03
64.98	21.47	-0.57	0.89
65.02	22.01	-1.43	1.64
65.06	22.22	-1.17	2.27
65.1	20.62	0.95	2.99
65.14	17.82	0.74	4.62
65.18	19.9	3.29	5.69
65.22	15.59	-0.42	5.03
65.26	15	-2.75	6.78
65.3	12.4	-3.9	3.91
65.34	10.48	0.96	3.68
65.38	12.68	3.23	3.47
65.42	10.87	-0.18	5.15
65.46	13.22	1.27	5.61
65.5	15.35	-2.65	7.01
65.54	18.99	-3.61	1.49
65.58	16.75	-2.11	2.63
65.62	24.14	4.49	5.77
65.66	25.18	5.87	7.18
65.7	28.6	4.83	5.63
65.74	27.96	6.92	6.58
65.78	29.29	8.44	6.11
65.82	27.58	8.71	5.53
65.86	28.36	8.64	3.93
65.9	27.88	9.62	2.58
65.94	26.41	7.56	3.84
65.98	23.52	6.18	6.05
66.02	24.89	3.42	7
66.06	23.97	2.62	2.69
66.1	21.18	2.37	0.89
66.14	17.47	3.32	4.66
66.18	18.76	3.35	6.41
66.22	21.25	5.28	5.37
66.26	22.01	5.11	2.07
66.3	24.13	6.6	2.85
66.34	27.58	8.93	1.97
66.38	24.8	6.5	5.31
66.42	23.05	6.84	5.15
66.46	24.65	4.15	4.31
66.5	26.9	5.57	3.84
66.54	28.96	7.35	2.46
66.58	27.86	7	2.39
66.62	26.64	7.27	3.48
66.66	27.3	7.87	4
66.7	25.78	10.12	5.19
66.74	26.26	10.65	3.87
66.78	25.02	12.83	4.01
66.82	23.43	9.2	5.82
66.86	21.15	10.93	6.53
66.9	18.88	8.76	6.21
66.94	18.96	6.06	7.1
66.98	15.22	5.21	7.61
67.02	19.52	6.47	6.89
67.06	23.88	5.02	7.04
67.1	19.71	4.95	7.37
67.14	19	7.71	10.1
67.18	23.97	3.72	9.49
67.22	28.14	1.45	4.63
67.26	25.66	1.92	4.96
67.3	27.25	5.05	5.65
67.34	27.59	7.75	8.61
67.38	30.93	7.51	6.83
67.42	29.55	9.12	7.31
67.46	30.68	7.66	5.86
67.5	31.51	6.06	6.84
67.54	32.13	8.12	6.87
67.58	27.15	8.49	8.36
67.62	26.9	8.46	8.76
67.66	25.93	8.4	9.85
67.7	27.09	5.7	7.73
67.74	26.2	0.59	5.23
67.78	24.48	1.61	6.59
67.82	24.62	4.78	9.18
67.86	26.95	9.03	10.44
67.9	26.32	6.44	9.41
67.94	26.47	8.44	8.1
67.98	28.55	4.85	4.02
68.02	28.06	5.22	4.47
68.06	26.63	2.31	4.63
68.1	21.71	1.2	6.23
68.14	23.18	-0.14	7.62
68.18	23.61	-1.72	5.67
68.22	25.88	-8.18	0.44
68.26	26.91	-5.99	-3.68
68.3	22.7	-7.06	-4.65
68.34	23.44	-8.47	-5.57
68.38	22.19	-9.6	-2.19
68.42	18.64	-6.98	1.48
68.46	23.24	-2.41	1.24
68.5	26.07	-0.16	1.09
68.54	24.65	1.13	0.72
68.58	22.15	-3.1	-1.01
68.62	21.09	-5.53	-2.98
68.66	17.46	-7.28	-0.21
68.7	16.66	-8.02	0.37
68.74	21.36	-8.41	3.14
68.78	25.54	-5.59	-0.79
68.82	23.1	-5.14	0.4
68.86	25.28	-4.88	-1.61
68.9	28.37	-2.66	-3.64
68.94	29.38	0.05	-4.02
68.98	25.29	0.56	-4.28
69.02	28.21	-1.67	-0.96
69.06	24.51	-3.14	0.11
69.1	22.64	-0.06	1.58
69.14	22.88	1.44	1.05
69.18	24.5	5.47	2.37
69.22	28.28	9.58	4.63
69.26	30.46	10.64	4.42
69.3	28.96	8.09	2.43
69.34	27.33	5.94	5.8
69.38	28.99	10.32	5.51
69.42	29.32	8.81	4.75
69.46	25.87	7.54	7.11
69.5	29.32	9.55	4.6
69.54	27.87	10.06	4.9
69.58	28.75	11.54	4.45
69.62	28.55	9.62	6.2
69.66	30.92	9.28	6.34
69.7	30.01	10.6	6.32
69.74	30.51	10.27	4.3
69.78	27.23	10.6	5.49
69.82	31.27	11.95	6.09
69.86	30.1	11.43	5.04
69.9	30.43	11.92	1.97
69.94	27.91	6.99	5.2
69.98	30.89	9.13	8.33
70.02	29.97	9.53	6.85
70.06	27.27	10.92	4.9
70.1	29.73	9.35	3.71
70.14	27.98	8.42	6.39
70.18	32.68	5.79	4.28
70.22	31.5	7.29	5.97
70.26	26.815	3.6403	1.8092
70.3	25.83	2.61	-2.41
70.34	26.53	-0.12	-2.75
70.38	25.51	-1.68	-4.35
70.42	20.52	-0.73	0.96
70.46	20.3	-3.87	0.32
70.5	17.95	-1.8	0.57
70.54	18.15	-2.37	0.32
70.58	18.74	-4.02	0.97
70.62	17.3	-4.3	2.4
70.66	17.94	-2.28	2.67
70.7	18.06	-3.42	1.66
70.74	16.48	-3.84	3.08
70.78	18.56	0.41	3.69
70.82	19.95	0.99	3.29
70.86	19.07	-0.66	3.85
70.9	22.58	3.82	2.66
70.94	22.66	4.01	2.63
70.98	23.22	3.05	1.65
71.02	21.34	2.95	3.56
71.06	19.94	4.93	6.86
71.1	22.95	8.56	4.96
71.14	24.09	7.62	3.68
71.18	22.98	10.08	3.43
71.22	23.34	8.02	5.23
71.26	23.93	7.64	4.76
71.3	22.64	9.98	5.71
71.34	28.67	9.22	8.29
71.38	26.32	9.04	0.56
71.42	26.24	4.89	1.69
71.46	24.14	8.34	7.06
71.5	24.38	7.21	3.29
71.54	27.73	8.02	3.65
71.58	29.29	6.28	4.16
71.62	29.2	6.09	4.49
71.66	29.02	6.84	5.05
71.7	28.96	6.74	6.78
71.74	27.05	3.54	7.6
71.78	27.92	1.39	8.24
71.82	29.2	-2.95	5.26
71.86	25.26	-4.09	-0.16
71.9	23.79	-3.05	2.21
71.94	19.9	-5.36	3.21
71.98	20.46	-9.13	1.91
72.02	21.73	-6.1	2.73
72.06	21.08	-5.28	3.89
72.1	20.37	-4.02	5.31
72.14	20.11	-0.63	4.33
72.18	24.08	0.3	2.94
72.22	23.9	-0.9	4.72
72.26	26.5	0.44	3.14
72.3	22.48	3.2	3.17
72.34	23.67	6.57	4.31
72.38	25.5	6.97	5.34
72.42	27.97	8.53	4.07
72.46	28.16	9.27	4.41
72.5	27.59	9.01	2.28
72.54	27.8	10.04	2.1
72.58	27.05	9.88	2.47
72.62	24.04	9.79	1.28
72.66	21.48	10.98	1.57
72.7	19.66	13.48	0.83
72.74	19.89	12.04	4.44
72.78	19.93	10.17	9.4
72.82	21.51	12.21	8.24
72.86	22.67	12.13	5.42
72.9	21.1	14.23	6.17
72.94	21.89	11.08	6.95
72.98	23.2	10.09	5.82
73.02	26.11	9.32	3.51
73.06	23.08	10.93	4.32
73.1	21.74	9.6	6.19
73.14	21.94	10.8	7.24
73.18	25.12	12.71	5.75
73.22	29.7	11.79	4.02
73.26	30.16	7.72	0.37
73.3	27.09	6.23	3.01
73.34	24.06	6.77	3.86
73.38	23.55	7.55	5.54
73.42	24.33	10.56	5.61
73.46	27.98	12.24	6.96
73.5	28.78	12.88	5.69
73.54	28.92	13.11	8.55
73.58	28.75	14.66	6.89
73.62	29.74	14.54	9.02
73.66	33.13	15.39	7.99
73.7	35.1	15.32	8.56
73.74	35.9	16.26	7.72
73.78	34.67	18.74	6.95
73.82	35.65	17.83	7.55
73.86	29.795	12.5	3.7844
73.9	28.83	9.65	-2.42
73.94	27.37	11.2	0.96
73.98	23.03	7.8	1.93
74.02	24.39	8.3	-1.1
74.06	22.49	5.81	1.09
74.1	20.76	4.89	-0.72
74.14	20.97	2.71	0.62
74.18	23.29	5.42	1.89
74.22	23.82	7.72	2.93
74.26	23.52	12.38	3.17
74.3	23.86	8.11	3.51
74.34	24.98	7.55	5.05
74.38	26.05	3.32	5.67
74.42	28.13	6.23	3.88
74.46	27.57	4.75	4.17
74.5	26.04	7.52	4.33
74.54	29.36	6	2.46
74.58	26.43	5.42	5.13
74.62	26.85	3.98	5.17
74.66	26.08	3.65	4.19
74.7	25.03	6.4	3.28
74.74	24.28	4.72	1.21
74.78	24.63	1.47	1.67
74.82	24.29	1.54	2.69
74.86	28.7	-0.15	-0.12
74.9	29.49	-1.97	-1.07
74.94	29.53	-2.83	-1.55
74.98	30.63	0.75	1.51
75.02	27.426	0.036842	0.31788
75.06	31.7	-0.51	0.02
75.1	30.11	2.5	-5.5
75.14	25.6	-1.66	-1.37
75.18	25.14	1.99	-1.34
75.22	22.42	0.62	2.86
75.26	25.19	3.17	3.79
75.3	24.37	2.76	5.6
75.34	27.59	4.17	7.92
75.38	28.31	6.21	6.61
75.42	28.45	5.46	0.92
75.46	26.53	5.64	-1.37
75.5	23.87	5.97	1.64
75.54	25.36	6.05	4.67
75.58	24.19	7.32	5.52
75.62	24.86	3.93	5.51
75.66	26.46	6.01	5.38
75.7	25.94	7.24	5.45
75.74	23.91	9.22	2.52
75.78	24.77	6.38	3.66
75.82	24.37	11.61	9.56
75.86	29.08	13.2	6.33
75.9	26.63	15.11	6.29
75.94	25.97	14.64	6.32
75.98	28.59	16.1	4.98
76.02	31.02	15.37	6.44
76.06	31.09	19.06	5.49
76.1	29.11	20.15	4.27
76.14	28.31	18.4	4.89
76.18	27.85	20.84	7.42
76.22	27.799	18.346	5.6725
76.26	30.05	17.17	7.81
76.3	29.8	15.18	3.85
76.34	25.31	12.73	5.39
76.38	25.39	15.57	5.63
76.42	23.82	15.04	6.1
76.46	24.48	14.97	4.78
76.5	26.45	16.23	4
76.54	25.24	15.14	6.83
76.58	27.24	11.02	3.77
76.62	26.71	6.19	3.41
76.66	30.14	2.97	4.54
76.7	32	5.47	9.31
76.74	31.92	-1.08	0.84
76.78	29.87	2.95	3.07
76.82	29.71	3.53	8.37
76.86	34.89	4.53	5.05
76.9	30.48	5.44	3.61
76.94	33.82	6.84	2.2
76.98	30.09	6.95	-0.57
77.02	31.37	6.46	3.23
77.06	30.15	6.51	4.07
77.1	31.53	5.63	2.13
77.14	27.95	6.89	2.29
77.18	28.66	4.36	3.41
77.22	24.09	5.02	3.61
77.26	27.75	6.45	1.39
77.3	28.41	5.81	-2.05
77.34	28.92	6.07	-0.98
77.38	27.19	4.66	2.64
77.42	28.64	8.25	2
77.46	27.75	6.35	-1.25
77.5	23.94	6.41	-1.22
77.54	24.98	4.84	0.47
77.58	29.69	3.41	-3.19
77.62	30.76	2.79	-1.37
77.66	28.16	1.74	0
77.7	25.8	-0.75	4.78
77.74	23.23	2.22	5.46
77.78	25.58	7.53	6.65
77.82	25.71	5.4	4.21
77.86	26.32	7	3.62
77.9	23.11	7.39	6.33
77.94	23.22	10.2	6.24
77.98	21.22	10.44	6.55
78.02	23.08	9.25	8.92
78.06	23.11	9.77	7.96
78.1	27.12	11.39	4.85
78.14	26.63	10.2	4.17
78.18	25.43	8.99	4.88
78.22	25.93	11.02	6.73
78.26	28.07	9.37	4.13
78.3	25.7	10.21	5.19
78.34	26.39	8.71	4.51
78.38	25.72	8.04	5
78.42	28.07	12.27	4.48
78.46	25.74	8.59	2.25
78.5	27.48	8.88	1.71
78.54	24.95	5.43	0.91
78.58	25.99	5.82	6.59
78.62	27.92	11.87	5.91
78.66	31.2	11.01	3.86
78.7	27.64	10.62	1.61
78.74	26.32	8.58	2.82
78.78	25.38	9.66	4.4
78.82	26.55	11.91	5.01
78.86	23.61	11.8	6.28
78.9	20.91	9.56	7.04
78.94	23.75	9.2	5.48
78.98	25.69	6.57	2.79
79.02	25.87	6.62	2.9
79.06	23.29	10.02	3.93
79.1	22.42	6.7	2.97
79.14	25.31	4.23	3.82
79.18	28.16	5.4	2.52
79.22	27.21	1.71	1.51
79.26	27.73	5.11	3.39
79.3	22.5	2.9	1.22
79.34	21.35	9.92	3.41
79.38	21.86	7.39	4.07
79.42	20.47	7.23	5.34
79.46	23.83	1.52	4.34
79.5	23.17	2.1	5.28
79.54	21.27	0.5	3.78
79.58	26.78	7.19	5.01
79.62	26.76	11.05	6.9
79.66	22.63	12.09	7.3
79.7	21.81	8.07	5.87
79.74	27.08	8.4	4.99
79.78	21.28	8.85	6.02
79.82	20.97	4.96	5.79
79.86	19.13	-0.94	7.05
79.9	18.62	3.03	7.9
79.94	20.076	5.5014	6.7019
79.98	19.993	5.2107	6.7145
[truncated: 1,020 more rows]
