# Supplementary material for: Mean flow and turbulence structure over exposed roots on a forested floodplain: Insights from a controlled laboratory experiment
Source: PLoS One. 2020 Feb 26;15(2):e0229306. doi: 10.1371/journal.pone.0229306 (PMC7043746; doi:10.1371/journal.pone.0229306)
Supplement: S1 File — (ZIP) [file pone.0229306.s001.zip › data_and_scripts/velocity_data/t21_120_replaced.csv]

0.02	22.81	-4.4	-1.36
0.06	21.12	-7.44	-2.18
0.1	21.96	-7.4	-1.66
0.14	21.4	-8.19	-2.48
0.18	22.01	-7.72	-2.21
0.22	23.39	-4.35	-0.1
0.26	19.6	-6.42	1.8
0.3	20.885	-0.86315	0.77883
0.34	21.142	0.3071	1.3072
0.38	21.445	1.4133	1.8083
0.42	20.13	10.3	2.47
0.46	19.67	8.7	3.33
0.5	20.46	6.3	1.72
0.54	22.94	4.22	3.83
0.58	23.64	5.46	3.82
0.62	23.66	4.4	2.58
0.66	23.29	0.93	4.58
0.7	21.56	-0.58	1.64
0.74	21.09	2.41	3.01
0.78	17.25	1.51	0.8
0.82	18.88	0.92	-1.36
0.86	14.9	3.76	1.63
0.9	15.38	2.14	6.63
0.94	16.77	2.4	7.13
0.98	16.59	4.65	9.39
1.02	19.29	6.33	6.87
1.06	16.85	4.47	4.61
1.1	18.33	-0.5	1.92
1.14	20.75	-3.07	-2.08
1.18	20.22	1.4	-0.69
1.22	15.32	2.44	2.31
1.26	18.41	0.29	2.95
1.3	16.29	2.7	-1.07
1.34	14.06	1.04	-0.32
1.38	11.73	5.23	-0.9
1.42	15.32	1.09	1.63
1.46	15.82	1.36	3.53
1.5	15.87	2.19	3.91
1.54	16.82	2.05	3.62
1.58	13.23	4.64	7.97
1.62	15.56	1.16	7.23
1.66	15.52	-4.86	3.36
1.7	17.57	-5.2	4.03
1.74	16.68	-2.82	3.55
1.78	18.83	-1.94	2.17
1.82	18.23	-2.62	1.09
1.86	17.29	-3.72	2.64
1.9	19.89	-5.95	3.32
1.94	20.16	-2.59	2.09
1.98	20.4	0.38	1.86
2.02	20.27	-0.27	1.73
2.06	22.42	-0.62	1.88
2.1	19.92	2.07	2.67
2.14	20.43	-0.78	3.71
2.18	18.67	-2	2.36
2.22	18.91	-1.18	1.54
2.26	18.71	-4.42	0.52
2.3	19.58	-3.1	-0.78
2.34	18.12	-1.36	-0.74
2.38	18.89	-3.09	-1.76
2.42	18.62	-1.56	-2.55
2.46	18.05	-3.59	-0.87
2.5	20.64	-4.53	-0.8
2.54	17.79	-4.47	-4.73
2.58	16.12	-2.61	-5.03
2.62	15.26	-2.52	-7.09
2.66	16.04	-3.43	-7.53
2.7	16.53	-2.69	-5.49
2.74	17.37	-5.15	-4.54
2.78	16.68	-1.86	-2.06
2.82	18.27	2.6	-0.42
2.86	17.77	5.58	0.77
2.9	18.95	1.24	-0.43
2.94	16.24	2.2	0.32
2.98	17.16	2.65	1.3
3.02	17.08	2.55	1.48
3.06	18.5	3.24	1.01
3.1	17.69	2.07	1.49
3.14	17.36	1.03	1.36
3.18	18.98	-2.83	2.15
3.22	19.96	-1.82	2.2
3.26	18.83	-2.07	2.98
3.3	19.7	-2.36	4.42
3.34	20.7	-6.82	3.69
3.38	20.97	-9.84	1.17
3.42	20.11	-11.15	1.1
3.46	22	-10.95	3.07
3.5	21.95	-10.86	0.63
3.54	23.13	-8.14	-1.65
3.58	21.05	-5.48	-4.03
3.62	22.28	-5.95	-2.62
3.66	21.47	-7.53	-3.24
3.7	20.74	-7.28	-3.4
3.74	19.87	-3.53	-1.44
3.78	20.99	-4.14	-3.02
3.82	18.86	-3.37	-0.45
3.86	20.37	-3.45	1.33
3.9	20.02	-2.96	2.97
3.94	19	-3.71	2.32
3.98	18.94	-2.23	2.32
4.02	18.3	-2.38	1.39
4.06	13.45	-1.97	-1.15
4.1	15.14	3.26	-1.43
4.14	15.75	3.3	-2.57
4.18	14.9	3.64	-3.54
4.22	16.03	4.13	-3.59
4.26	14.16	2.27	-2.56
4.3	14.57	3.63	-2.07
4.34	16.41	2.11	-0.85
4.38	18.16	1.78	0.91
4.42	17.69	2.39	1.54
4.46	17.03	3.89	3.3
4.5	17.38	4.35	3.37
4.54	16.82	0.77	1.99
4.58	16.45	5.11	8.41
4.62	22.04	1.96	9.63
4.66	21.74	-1.05	8.62
4.7	18.44	-0.11	5.41
4.74	16.17	1.41	3.33
4.78	20.33	1.42	8.95
4.82	15.86	-2.58	5.59
4.86	12.54	-3.56	4.7
4.9	15.92	-1.83	5.88
4.94	16.53	-2.16	6.18
4.98	16.81	0.1	4.34
5.02	16.65	0.91	4.73
5.06	18.72	-0.01	2.59
5.1	19.69	0.2	0.87
5.14	19.81	-1.04	-1.13
5.18	21.8	-1.01	-0.09
5.22	18.57	-3.91	2.73
5.26	20.46	-7.9	1.6
5.3	18.56	-2.77	-1.79
5.34	20.55	-4.51	-6.91
5.38	21.38	-5.78	-5.86
5.42	24.78	-6.56	-3.27
5.46	28.11	-4.27	-2.62
5.5	26.65	-4.24	-1.02
5.54	24.67	-1.67	-1.93
5.58	24.54	-2.57	0.06
5.62	25.21	-3.63	0.16
5.66	25.53	0.82	-2.75
5.7	24.8	3.22	-3.63
5.74	21.47	-0.38	-1.93
5.78	21.59	0.31	-2.73
5.82	22.52	-0.58	-3.54
5.86	19.42	-0.78	-2.95
5.9	23.82	-1.31	-4.79
5.94	23.45	-2.64	-5.51
5.98	23.75	0.44	-2.49
6.02	22.66	2.89	-3.15
6.06	23.85	2.04	-3.67
6.1	23.88	-1.09	-9.08
6.14	26.34	-2.12	-10.86
6.18	23.32	-3.63	-9.92
6.22	22.63	-6.48	-12.62
6.26	25.072	-4.2599	-6.2126
6.3	25.105	-4.889	-5.8411
6.34	25.041	-5.4673	-5.4496
6.38	26.95	-5.78	-1.82
6.42	25.64	-7.63	-1.53
6.46	23.82	-7.08	-2.95
6.5	23.26	-7.7	-3.69
6.54	22.72	-8.38	-5.15
6.58	23.67	-5.84	-4.55
6.62	21.03	-4.76	-4.48
6.66	18.58	-4.34	-4.24
6.7	17.03	-4.23	-5.29
6.74	14.85	-0.99	-4.25
6.78	14.04	-4.05	-7.17
6.82	14.43	-2.09	-7.5
6.86	16.32	-0.78	-5.75
6.9	14.84	-1.66	-4.74
6.94	13.36	-3.78	-4.46
6.98	10.85	-2.73	-3.41
7.02	10.05	-0.56	-4.02
7.06	11.63	-2.27	-4.03
7.1	17.49	-3.41	-2.19
7.14	20.19	-0.51	-4.3
7.18	21.89	-3.54	-2.11
7.22	22.74	-2.12	-4.89
7.26	20.81	-0.57	-1
7.3	19.73	2.35	2.26
7.34	21.32	2.9	-0.1
7.38	18.38	3.78	-2.21
7.42	17.57	2.61	-3.5
7.46	18.8	-0.71	-7.21
7.5	17.49	1.34	-9.7
7.54	18.73	0.57	-7.84
7.58	20.16	3.39	-5.57
7.62	18.51	8.83	-4.32
7.66	17.01	10.35	-3
7.7	19.1	10.31	-4.02
7.74	21.71	12.45	-4.38
7.78	17.57	11.37	-5.01
7.82	18.77	8.04	-2.95
7.86	19.79	2.93	-9.17
7.9	14.87	0.08	-10.17
7.94	14.45	-0.34	-8.25
7.98	15.38	1.78	-5.56
8.02	15.62	0.96	-2.47
8.06	16.48	3.02	1.57
8.1	14.45	2.08	1.34
8.14	14.45	2.62	1.81
8.18	14.33	1.79	-0.99
8.22	15.12	1.25	-4.23
8.26	12.06	3.51	-3.74
8.3	9.85	1.74	-2.56
8.34	9.82	1.15	-1.94
8.38	11.83	-2.42	-3.55
8.42	14.17	-2.36	-7.03
8.46	12.83	-3.66	-7.24
8.5	15.27	-0.01	-7.5
8.54	17.05	1.53	-5.06
8.58	17.25	0.86	-5.25
8.62	17.99	0.79	-5.87
8.66	22.2	-1.14	-2.66
8.7	21.18	-3.07	-0.81
8.74	20.73	-7	-3.09
8.78	19.37	-8.77	-5.03
8.82	21.13	-3.71	-1.98
8.86	19.9	-2.43	-0.53
8.9	16.95	-1.6	-0.46
8.94	20.05	-3.1	-1.64
8.98	18.54	-5.21	-2.75
9.02	24.61	-5.77	-2.71
9.06	24.42	-5.1	-2.12
9.1	21.47	-1.82	-2.95
9.14	19.45	-1.4	-0.2
9.18	18.97	-2.56	0.43
9.22	16.97	-4.68	-1.27
9.26	21.29	-3.13	-1.78
9.3	23.8	-4.64	-0.94
9.34	23.67	-6.67	-1.94
9.38	20.9	-1.7	-1.51
9.42	24.21	-2.1	-2.46
9.46	25.3	-3.56	-0.24
9.5	22.71	-5.15	1.3
9.54	23.67	-2.34	-4.26
9.58	23.45	-8.97	-3.36
9.62	24.09	-6.79	-5.64
9.66	23.89	-6.31	-4.65
9.7	23.28	-3.85	-3.03
9.74	20.77	-1.66	-1.13
9.78	20.02	0.74	0.19
9.82	20.94	1.72	0.65
9.86	18.59	-0.16	0.83
9.9	15.81	5.52	-3.75
9.94	16.21	8.14	-3.46
9.98	21.17	3.46	-1.67
10.02	21.67	4.19	-0.32
10.06	23.44	6.45	-1.62
10.1	22.34	4.64	-1.4
10.14	21.15	4.49	2.63
10.18	20	5.38	8.94
10.22	23.1	8.53	11.26
10.26	26.95	4.09	12.16
10.3	25.31	7.91	10.98
10.34	28.31	4.85	10.42
10.38	24.45	3.09	11.21
10.42	22.6	4.13	10.03
10.46	21.71	7.14	8.56
10.5	21.39	7.85	9.36
10.54	21.86	9.57	8.66
10.58	21.49	9.54	9.09
10.62	22.28	8.95	9.42
10.66	21.6	7.89	9.3
10.7	22.17	8.75	7.88
10.74	21.33	8.21	6.44
10.78	21.99	8.5	6.51
10.82	21.57	4.56	9.04
10.86	18.97	0.82	8.32
10.9	16.16	0.37	7.01
10.94	17.81	0.86	4.22
10.98	14.59	1.55	4.78
11.02	16.15	1.86	3.39
11.06	19.66	-1.58	7.77
11.1	26.1	0.9	10.51
11.14	22.81	-0.39	13.48
11.18	22.28	-1.11	13.89
11.22	22.512	-0.74295	6.7988
11.26	25.28	-2.24	3.49
11.3	23.25	-4.43	6.78
11.34	24.25	-2.58	6.27
11.38	26.77	1.85	3.58
11.42	26.81	4.21	3.04
11.46	24.92	4.12	1.23
11.5	25.52	4.06	-0.3
11.54	28.35	2.85	-1.46
11.58	30.47	5.01	-2
11.62	25.92	1.73	-3.42
11.66	26.98	2.97	-1.75
11.7	28.96	3.77	0.32
11.74	21.65	-2.31	1.31
11.78	24.468	1.6823	-0.22707
11.82	28.2	-3.34	3.06
11.86	20.53	6.81	-1.52
11.9	22.37	1.53	1.81
11.94	23.57	2.03	-1.28
11.98	22.04	-1.86	1.75
12.02	19.48	-4.71	3.82
12.06	19.57	-0.81	0.29
12.1	18.4	-1.88	2.46
12.14	22.86	-1.14	1.01
12.18	22.81	-2.38	0.2
12.22	24.23	2.05	0
12.26	27.15	2.17	-2.23
12.3	26.74	2.43	-2.65
12.34	26.75	1.22	-3.49
12.38	26.63	1.59	-3.01
12.42	25.97	2.17	-0.16
12.46	25.51	4.19	-0.74
12.5	24.72	5.44	1.66
12.54	25.06	3.24	2.67
12.58	23.41	2.61	1.46
12.62	22.57	1.29	1.02
12.66	22.12	-2.15	-0.12
12.7	20.28	0.86	-3.13
12.74	19.21	0.11	-1.6
12.78	18.97	3.09	2.07
12.82	18.43	4.57	2.05
12.86	18.83	3.46	1.69
12.9	17.68	2.03	2.58
12.94	15.7	1.09	3.15
12.98	17.16	1.67	4.96
13.02	14.84	2.73	6.32
13.06	15.3	4.84	4.55
13.1	14.5	1.71	3.65
13.14	15.26	-1.28	3.73
13.18	18.56	-1.29	3.31
13.22	21.58	-2.69	2.98
13.26	20.95	-0.77	-1.87
13.3	21.02	2.3	-1.61
13.34	20.3	1.6	-2.44
13.38	19.12	2.22	-4.07
13.42	22.57	1.25	-7.56
13.46	23.47	5.11	-8.32
13.5	25.82	2.76	-6.67
13.54	25.01	3.17	-5.15
13.58	22.84	2.99	-7.35
13.62	20.38	5.36	-9.35
13.66	20.91	2.23	-9.07
13.7	21.28	0.82	-5.42
13.74	21.47	0.32	-3.75
13.78	21.63	-1.72	-3.37
13.82	18.38	-1.45	-2.44
13.86	17.32	-0.86	-0.45
13.9	14.07	-4.73	-2.47
13.94	15.85	-5.47	-2.11
13.98	17.23	-7.1	-4.01
14.02	18.16	-6.99	-3.43
14.06	17.81	-6.93	-2.37
14.1	17.53	-6.06	-1.89
14.14	18.35	-6.82	-1.27
14.18	18.56	-10.21	-0.39
14.22	18.34	-10.92	-0.6
14.26	17.48	-8.22	-1.69
14.3	22.29	-4.41	-4.68
14.34	24.85	1.29	-4.59
14.38	19.63	-3.1	-2.92
14.42	19.69	-2	-1.63
14.46	19.03	0.81	-1.08
14.5	14.87	0.35	2.57
14.54	14.9	1.9	-5.55
14.58	13.5	-0.74	-1.79
14.62	18.39	1.01	0.26
14.66	15.96	-1.09	-3.71
14.7	14.16	-2.53	-4.59
14.74	12.01	-1.73	-2.15
14.78	11.3	-3.34	-0.24
14.82	12.91	0.33	0.86
14.86	17.297	0.68378	0.15343
14.9	22.57	-1.25	0.8
14.94	19.23	1.48	0.13
14.98	21.41	4.07	3.06
15.02	24.36	4.43	4.08
15.06	21.5	2.42	4.06
15.1	21.07	1.79	2.91
15.14	20.21	2.4	0.11
15.18	18.67	1.42	4.59
15.22	17.32	-1.07	7.52
15.26	17.37	0.88	7.16
15.3	19.65	-0.27	6.61
15.34	18.05	1.42	4.64
15.38	15.51	0.51	4.28
15.42	16.68	4.09	2.98
15.46	16.21	3.98	-1.19
15.5	22.2	5.34	-2.31
15.54	21.96	9.52	-3.57
15.58	23.36	7.56	-4.31
15.62	20.88	12.04	-3
15.66	18.68	10.67	-3.84
15.7	19.786	8.1837	-3.5205
15.74	19.796	8.2176	-3.5448
15.78	17.16	3.46	-4.94
15.82	17.38	5.64	-1.38
15.86	18.4	9.05	-2.14
15.9	18.49	9.27	-1.34
15.94	20.71	6.66	-2.62
15.98	22.23	4.96	-1.1
16.02	21.56	4.11	-0.9
16.06	17.17	6.81	-0.31
16.1	16.86	4.01	-0.61
16.14	20.78	3.5	1.9
16.18	19.11	3.89	3.83
16.22	17.06	0.78	1.81
16.26	18.81	-1.61	1.97
16.3	19.87	-6.04	0.52
16.34	19.98	-6.02	2.75
16.38	22.25	-8.75	3.39
16.42	17.52	-7.32	-1.17
16.46	14.48	-6.45	-3.58
16.5	13.46	-6.49	-3.97
16.54	9.66	-7.8	-1.78
16.58	8.82	-7.3	-1.64
16.62	11.06	-1.22	-0.51
16.66	12.66	-0.75	1.16
16.7	12.77	-0.09	-1.29
16.74	12.12	1.12	-2.7
16.78	11.05	1.27	-4.11
16.82	12.01	2.26	-2.47
16.86	11.45	1.31	0.73
16.9	13.01	-1.64	3.47
16.94	14.55	-2.26	2.73
16.98	12.82	-2.09	1.64
17.02	8.53	4.77	4.15
17.06	9.87	3.86	3.54
17.1	10.57	6.32	3.83
17.14	17.16	0.98	3.39
17.18	18.44	-3.53	4.96
17.22	16.3	-0.09	3.21
17.26	14	0.2	5.01
17.3	14.51	-1.82	6.71
17.34	18.31	-5.1	5.43
17.38	11.4	-9.81	8.27
17.42	14.88	-10.08	7.5
17.46	14.21	-9.72	8.98
17.5	12.82	-8.9	10.82
17.54	11.43	-8.65	10.5
17.58	13.14	-9.86	9.13
17.62	15.17	-10.75	8.03
17.66	16.96	-6.37	2.32
17.7	17.87	-2.25	-1.29
17.74	21.68	1.16	-1.18
17.78	23.41	2.61	-0.44
17.82	24.25	1.05	-0.75
17.86	23.67	1.68	-2.93
17.9	18.14	0.48	-3.53
17.94	19.45	0.2	-1.71
17.98	20.89	2.65	-1.51
18.02	23.11	3.21	-0.72
18.06	25.46	0.42	-2.24
18.1	25.2	1.16	-6.18
18.14	23.84	2.97	-7.56
18.18	25.78	5.49	-3.72
18.22	30.84	6.14	-3.16
18.26	28.35	1.3	-3.09
18.3	28.52	3.79	-1.91
18.34	28.97	3.12	0.83
18.38	27.65	-0.06	-0.43
18.42	23.66	2.17	1.27
18.46	25.07	1.45	2.27
18.5	24.21	3.41	1.24
18.54	27.76	3.07	1.8
18.58	25.96	1.81	0.92
18.62	22.07	1.41	1.48
18.66	22.794	1.3777	2.4274
18.7	22.275	1.5063	2.5198
18.74	21.812	1.6613	2.5971
18.78	21.417	1.8323	2.6719
18.82	20.46	-1.28	6.05
18.86	19.02	0.08	5.03
18.9	18.87	2.11	4.29
18.94	19.25	4.71	3.24
18.98	20.28	3.1	0.29
19.02	19.03	-2.43	-0.52
19.06	24.32	0.68	1.35
19.1	25.93	5.33	5.11
19.14	27.42	8.97	9.31
19.18	24.08	4.42	8.56
19.22	24.48	2.02	7.06
19.26	23.14	-3.55	6.13
19.3	20.98	-2.79	8.01
19.34	22.04	-0.02	6.09
19.38	19.39	2.3	8.71
19.42	19.66	-2.11	10.57
19.46	16.77	-2.04	10.66
19.5	17.31	-1.29	9.72
19.54	21.65	-0.04	11.97
19.58	21.84	-2.95	10.39
19.62	20.94	-3.19	8.56
19.66	23.56	2.36	7.02
19.7	26.48	1.24	4.03
19.74	26.58	-2.63	0.86
19.78	28.94	-1.88	-3.97
19.82	26.16	-1.97	-2.5
19.86	24.02	-3.47	0.37
19.9	23.38	-3.83	5.54
19.94	20.06	-2.14	2.94
19.98	17.74	-2.94	6.92
20.02	19	-2.37	5.36
20.06	19.68	-6.03	6.62
20.1	19.69	-4.55	7.07
20.14	21.88	-4.14	6.43
20.18	20.74	-5.52	0.81
20.22	20.1	-0.36	1.18
20.26	21.26	4.18	-0.93
20.3	23.89	3.54	-2.62
20.34	22.08	6.85	-4.05
20.38	28.29	3.05	-4.36
20.42	27.15	5.06	-2.29
20.46	26.91	2.3	-2.24
20.5	27.33	5.07	-3.15
20.54	25.38	3.53	-1.91
20.58	27.62	3.12	3.07
20.62	25.13	2.83	1.55
20.66	24.72	5.65	1.99
20.7	22.87	2.73	4.4
20.74	23.53	5.5	5.73
20.78	21.85	7.01	7.37
20.82	23.35	7.26	7.64
20.86	22.27	7.56	6.9
20.9	21.34	6.71	7.88
20.94	19.16	7.07	7.18
20.98	19.12	7.8	6.84
21.02	19.3	6.66	7.36
21.06	15.7	4.56	6.84
21.1	13.2	3.96	8.53
21.14	10.17	4.13	10.69
21.18	15.92	-3.04	7.02
21.22	13.99	-5.52	0.62
21.26	13.15	-3.7	-1.63
21.3	13.26	-8.23	-4.79
21.34	12.91	-9.16	-7.56
21.38	16.48	-7.96	-9.15
21.42	16.34	-6.97	-8.74
21.46	21.05	-5.97	-7.14
21.5	20.95	-6.91	-5.61
21.54	22.52	-8.02	-2.81
21.58	24.05	-6.1	-3.03
21.62	25.23	-4.54	-3.59
21.66	24.14	-7.18	-5.56
21.7	24.94	-3.46	-8.44
21.74	23.65	-4.01	-11.07
21.78	24.33	-4.7	-10.2
21.82	21.9	-2.68	-8.48
21.86	19.72	-6.4	-9.14
21.9	20.42	-7.06	-9.02
21.94	18.17	-6.7	-8.6
21.98	18.35	-7.8	-5.75
22.02	16.36	-7.87	-4.36
22.06	21.08	-9.66	-7.23
22.1	21.67	-7.49	-7.94
22.14	20.96	-3.34	-4.69
22.18	18.03	-2.89	-2.65
22.22	18.15	-4.52	0.34
22.26	16.8	-3.54	-2.53
22.3	24.15	0.18	-5.6
22.34	25.12	0.31	-4.64
22.38	23.3	-2.3	1.37
22.42	19.67	-4.62	-0.18
22.46	20.13	-3.93	-6.17
22.5	21.23	-7.85	-5.53
22.54	23.22	-7.72	-3.52
22.58	25.82	-8.93	0.66
22.62	24.87	-9.05	2.35
22.66	26.77	-7.23	3.79
22.7	25.41	-9.26	-3.54
22.74	22.44	-11.04	-4.74
22.78	22.28	-12.52	-2.81
22.82	23.46	-10.03	-1.52
22.86	21.77	-7.61	-0.93
22.9	19.96	-7.11	0.11
22.94	21.51	-4.45	-0.33
22.98	16.42	-1.69	-1.35
23.02	14.3	4.83	2.05
23.06	15.28	3.74	3.02
23.1	21.8	3.86	2.82
23.14	20.46	-0.91	3.47
23.18	19.6	2.4	2.35
23.22	20.37	6.16	-2.3
23.26	21.4	4.84	0.26
23.3	23.42	4.96	0.58
23.34	21.08	3.97	-0.03
23.38	21.83	2.78	-4.69
23.42	18.26	4.03	-5.86
23.46	22.93	-0.87	-0.63
23.5	23.12	-2.33	-2
23.54	26.62	2.05	-1.27
23.58	21.47	-3.72	-1.78
23.62	28.374	-2.458	-1.8534
23.66	30.66	-4.19	-1.58
23.7	31.16	-3.93	-2.4
23.74	32.52	-3.56	-1.65
23.78	31.83	-3.25	0.47
23.82	30.66	-1.85	0.38
23.86	27.15	0.65	0.04
23.9	31.66	-5.92	-2.55
23.94	31.42	-2.96	1.83
23.98	31.857	-3.5499	-2.3496
24.02	36.41	-3.72	-1.55
24.06	32.097	-3.3919	-2.3345
24.1	34.62	-3.01	-3.46
24.14	32.163	-3.142	-2.2883
24.18	32.133	-2.9905	-2.2557
24.22	32.064	-2.8253	-2.2179
24.26	36.48	-2.44	-1.8
24.3	34.65	-7	-3.02
24.34	33.88	-6.67	-3.93
24.38	31.59	-6.25	-3.37
24.42	32.07	-6.5	-3.26
24.46	31.94	-3.2	-5.01
24.5	30.55	2.41	-8.27
24.54	30.21	-1.3875	-1.8287
24.58	31.59	-6.07	-1.88
24.62	29.429	-1.1099	-1.7383
24.66	28.998	-1.0004	-1.6987
24.7	28.54	-0.91467	-1.664
24.74	22.19	1.48	3.22
24.78	26.46	2.17	-0.87
24.82	22.88	0.85	-0.96
24.86	21	4.88	1.69
24.9	23.14	5.95	-1.51
24.94	24.8	0.59	4.4
24.98	24.71	-1.2406	-1.6293
25.02	21.97	-5.3	-6.54
25.06	24.48	-2.82	-6.7
25.1	23.97	-1.48	-6.43
25.14	25.73	-4.02	-3.67
25.18	24.67	-2.73	2.29
25.22	25.37	-5.49	1.11
25.26	20.56	-1.08	2.15
25.3	19.4	-5.13	-0.56
25.34	15.56	-3.54	-2.44
25.38	13.87	-7.3	-3.43
25.42	16.98	-8.16	-3.22
25.46	19.88	-9.74	-6.42
25.5	21.59	-8.04	-5.09
25.54	20.58	-8.84	-4.83
25.58	20.28	-11.93	-1.76
25.62	15.85	-12.09	-3.13
25.66	14.46	-13.56	-6.83
25.7	15.36	-12.42	-5.9
25.74	16.28	-10.71	-4.49
25.78	16.31	-11.21	-6.46
25.82	17.55	-7.24	-2.97
25.86	20.52	-5.25	-0.09
25.9	22.4	-0.15	1.62
25.94	23.51	0.89	-1.42
25.98	20.58	-0.27	-5.22
26.02	21.672	-4.2145	0.097028
26.06	24.67	1.29	-0.72
26.1	27.72	-1.33	3.05
26.14	24.54	-6.65	0.44
26.18	21.52	-8.29	1.99
26.22	18.79	-8.04	3.59
26.26	20.53	-8.41	6.32
26.3	24.55	-6.04	4.04
26.34	19.45	-6.52	-2.63
26.38	18.4	-7.81	-4.3
26.42	16	-5.57	-5.23
26.46	19.31	-8.07	-2.29
26.5	21.15	-4.34	-2.7
26.54	22.15	-6.97	1.56
26.58	23.23	-9.76	6.8
26.62	21.86	-12.95	4.92
26.66	26.05	-12.41	5.03
26.7	25.65	-10.09	6.09
26.74	31.2	-7.07	3.71
26.78	30.59	-2.56	3.03
26.82	27.62	-2.5	5.89
26.86	26.32	-0.34	2.77
26.9	28.75	2.46	3.2
26.94	29.55	0.5	7.5
26.98	27.46	-1.58	4.57
27.02	30.01	1.8	3.86
27.06	27.54	3.06	1.63
27.1	27.34	3.35	2.32
27.14	29.32	4.66	-0.03
27.18	27.6	4.1	0.89
27.22	25.95	-1.31	5.21
27.26	23.44	1.11	3.92
27.3	21.05	3.96	4.03
27.34	22.37	5.2	4.04
27.38	23.56	6.52	4
27.42	29.01	4.98	0.33
27.46	23.31	2.86	-4.02
27.5	21.08	3.56	-5.17
27.54	27.53	1.29	0.01
27.58	24.1	3.36	3.47
27.62	21.31	5.53	6.36
27.66	18.04	-0.84	7.84
27.7	20.1	-4.63	6.29
27.74	19.39	-3.61	3.72
27.78	19.6	-3.82	2.33
27.82	22.25	-1.25	2.21
27.86	25.08	-1.34	1.62
27.9	21.61	2.61	-1.7
27.94	23	5.77	1.85
27.98	21.83	7.05	2.05
28.02	20.47	7.61	2.77
28.06	22.16	6.72	4.45
28.1	17.95	8.18	7.19
28.14	20.43	3.53	5.24
28.18	17.4	5.53	6.4
28.22	18.74	3.53	5.31
28.26	18.43	3.57	5.77
28.3	19.6	0.14	7.96
28.34	16.29	-0.15	4.76
28.38	16.81	5.31	0.3
28.42	13.86	0.29	-4.94
28.46	11.96	3.36	-5.98
28.5	14.54	-1.31	-4
28.54	13.66	-2.31	-1.88
28.58	16.9	-3.62	-0.16
28.62	17.22	-3.84	-3.38
28.66	16.64	-3.92	-3.37
28.7	18	-1.58	-6.07
28.74	20.8	-4.13	-4.84
28.78	18.96	-5.27	-4.65
28.82	18.59	-5.73	-5.51
28.86	18.35	-5.32	-6.56
28.9	15.38	-6.4	-7.17
28.94	16.1	-6.37	-0.75
28.98	15.83	-4.73	0.59
29.02	19.2	-2.54	0.52
29.06	20.41	-1.2	1.17
29.1	19.95	0.63	1.44
29.14	17.54	-3.71	0.12
29.18	18.38	-1.11	1.69
29.22	18.05	-0.37	3.04
29.26	22.24	-0.79	8.74
29.3	28.61	-0.66	6.3
29.34	26.11	-1.55	2.66
29.38	26.86	0.02	0.21
29.42	24.75	-2.6	-5.96
29.46	24.06	-1.58	-5.74
29.5	27.09	0.25	-0.6
29.54	28.06	-1.15	-2.76
29.58	25.88	0.95	-4.36
29.62	25.95	2.94	-3.75
29.66	24.37	3.07	-3.7
29.7	25.44	3.25	-1.61
29.74	28.2	1.67	-2.24
29.78	27.91	3.26	-1.59
29.82	24.6	0.05	-4.36
29.86	25.22	-2.15	-4.81
29.9	27.66	1.73	0.18
29.94	26.71	-1.47	0.18
29.98	23.36	-4.02	2.4
30.02	21.84	-3.52	2.43
30.06	23.44	-3.01	1.93
30.1	21.83	-1.43	-5.77
30.14	21.21	-1.88	-4.65
30.18	20.85	-3.48	-2.62
30.22	21.04	-2.9	0.65
30.26	25.23	0.2	1.04
30.3	23.27	0.5	1.69
30.34	20.67	-2.41	1.16
30.38	21.49	-2.65	-1.05
30.42	21.39	-0.25	0.77
30.46	19.64	-1.05	-0.26
30.5	16.35	0.32	-0.33
30.54	15.27	-0.47	0.49
30.58	13.2	0.59	1.02
30.62	16.48	3.25	4.2
30.66	19.72	2.96	7.85
30.7	20.69	-1.11	8.8
30.74	19.69	-2.04	5.84
30.78	21.95	-2.89	3.44
30.82	18.53	-4.65	1.46
30.86	18.33	-3.4	1.63
30.9	19.37	-1.67	1.79
30.94	17.12	-1.69	2.19
30.98	17.34	-0.51	1.64
31.02	18.01	-0.93	4.22
31.06	19.36	1.38	4.1
31.1	18.41	-1.13	4.21
31.14	21.57	0.37	5.64
31.18	22.99	1.14	7.63
31.22	24.74	2.5	6.55
31.26	21.793	3.0144	2.2154
31.3	21.86	10.89	2.74
31.34	22.85	10.82	-3.91
31.38	23.373	2.1554	0.31994
31.42	23.88	1.6937	-0.3501
31.46	24.359	1.1621	-1.0141
31.5	22.38	3.12	-8.13
31.54	25.195	-0.069104	-2.2637
31.58	25.532	-0.74747	-2.8191
31.62	25.801	-1.4536	-3.3082
31.66	25.6	-6.25	-3.57
31.7	27.27	-7.62	-3.93
31.74	26.86	-7.83	-1.22
31.78	24.83	-5.48	-0.86
31.82	25.62	-4.75	-3.65
31.86	28.18	-2.85	-3.87
31.9	27.49	-5.17	-5.42
31.94	21.26	-5.18	-4.77
31.98	21	-4.84	-2.18
32.02	20.04	-10.48	-1.98
32.06	21.89	-8.25	1.01
32.1	22.69	-7.53	1.42
32.14	23.35	-4.44	-0.85
32.18	20.02	-2.4	-1.44
32.22	19.76	0.08	2.6
32.26	20.55	1.27	2.99
32.3	20.3	-3.12	0.81
32.34	20.22	-1.28	-0.26
32.38	16.3	-2.33	-1.57
32.42	17.73	-1.81	-1.9
32.46	19.13	-2.83	-1.55
32.5	21.35	-8.2	-2.45
32.54	21.18	-6.24	-4.74
32.58	19.84	-4.19	-3.59
32.62	16.98	-6.97	-0.08
32.66	14.51	-7.1	2.72
32.7	16.56	-2.44	4.72
32.74	12.69	-5.53	10.31
32.78	17.59	-7.83	8.34
32.82	19.37	-10.83	4.61
32.86	21.75	-8.97	4.11
32.9	25.37	-6.73	5.37
32.94	26.04	-2.24	5.28
32.98	23.97	-0.74	4.24
33.02	17.31	-6.66	3.92
33.06	18.07	-5.7	2.73
33.1	13.95	-6.76	-1.37
33.14	16.8	-7.8	-2.59
33.18	16.66	-2.99	-2.77
33.22	18.25	-3.6	-4.22
33.26	18.16	-5.94	-6.08
33.3	18.33	-5.18	-6.62
33.34	19.9	-1.52	-4.99
33.38	19.66	1.3	-3.17
33.42	19.06	2.73	-2.95
33.46	16.89	2.6	-2.79
33.5	16.87	0.37	-4.42
33.54	17.79	-0.06	-7.14
33.58	18.63	-3.63	-4.23
33.62	22.55	-4.15	-3.98
33.66	20.82	-4.71	-6.81
33.7	20.9	-2.47	-4.8
33.74	20.45	0.2	-4.65
33.78	19.41	3.51	-3.79
33.82	18.77	4.81	-3.46
33.86	17.9	3.64	-1.14
33.9	15.34	3.08	-2.79
33.94	12.5	0.03	-2.76
33.98	15.03	0.87	-3.33
34.02	14.5	0.68	-1.92
34.06	13.93	-2.69	0.37
34.1	11.6	0.52	2.79
34.14	9.96	-1.08	4.78
34.18	11.66	-3.55	4.26
34.22	11.41	-3.6	4.07
34.26	11.59	-4.3	0.68
34.3	10.5	-5.56	-1.17
34.34	9.6	-5.03	-2.02
34.38	8.95	-4.88	-0.39
34.42	10.01	-2.47	1.11
34.46	11.57	-3.13	0.32
34.5	9.7	-2.56	-2.32
34.54	9.96	-1.11	-1.46
34.58	11.56	-2.41	-0.89
34.62	12.62	-1.49	-0.2
34.66	14.26	-1.68	1.08
34.7	13.63	-4.68	0.94
34.74	15.02	-4.77	2.11
34.78	14.01	-2.48	0.08
34.82	14.52	-2.98	0.08
34.86	16.53	-0.97	1.96
34.9	17.86	-0.73	8.35
34.94	19.25	-0.05	11.33
34.98	20.06	-4.09	14.01
35.02	18.55	-10.62	9.46
35.06	15.17	-8.82	5.1
35.1	14.64	-7.14	7.16
35.14	15.77	-6.61	2.52
35.18	13.84	-3.75	2.79
35.22	14.15	-2.75	3.83
35.26	17.1	-5.42	0.92
35.3	17.58	-7.44	2.35
35.34	19.43	-7.02	1.67
35.38	19.69	-6.24	1.59
35.42	19.51	-5.83	-1.29
35.46	19.26	-3.75	-1.46
35.5	18.11	-0.04	-2.7
35.54	19.01	-0.72	-5.72
35.58	19.22	3.45	-8.49
35.62	19.22	4.76	-8.7
35.66	15.05	8.41	-2.09
35.7	14.69	4.89	-2.33
35.74	13.18	-2	-2.6
35.78	10.14	0.17	2.56
35.82	11.99	-2.25	2.14
35.86	12.94	-2.19	0.76
35.9	14.01	-2.8	-3.27
35.94	13.81	-2.09	5.31
35.98	15.7	-4.11	1.84
36.02	13.05	-8.54	-1.86
36.06	15.34	-5.48	-4.09
36.1	16.63	-6.43	-4.64
36.14	16.68	-6.97	-5.01
36.18	14.16	-5.18	-8.66
36.22	9.52	-8.36	-3.01
36.26	17.19	-8.69	-0.59
36.3	17.55	-6.58	-1.52
36.34	17.99	-6.79	-3.37
36.38	20.76	-5.87	-3.31
36.42	19.92	-7.67	-2.35
36.46	20.25	-7.85	-3.77
36.5	21.9	-5.86	-4.88
36.54	18.6	2.63	-6.84
36.58	21.29	-2.56	-5.48
36.62	21.8	-0.87	-7.21
36.66	22.45	-1.5	-5.73
36.7	26.2	-1.72	-8.13
36.74	24.98	-0.89	-1.75
36.78	24.77	0.21	-1.34
36.82	22.78	-1.97	-0.14
36.86	20.65	-4.97	2.24
36.9	19.25	-10.81	2.85
36.94	20.1	-7.09	-0.45
36.98	20.64	-4.17	0.67
37.02	19.48	-7.1	-0.81
37.06	19.36	-3.72	0.04
37.1	21.98	0.92	1.95
37.14	20.68	1.52	0.92
37.18	20.97	1.69	2.37
37.22	24.28	0.61	1.25
37.26	25.78	-0.27	1.97
37.3	26.83	1.73	-0.02
37.34	28.11	2.32	-1.73
37.38	28.32	1.22	-3.61
37.42	28.08	1	-3.5
37.46	24.17	0.71	-4.91
37.5	25.32	-0.93	-1.16
37.54	23.78	-3.7	-0.89
37.58	23.63	-2.92	-0.24
37.62	23.4	-3.43	-2.33
37.66	22.93	-3	3.26
37.7	23.85	-6.35	3.86
37.74	24.76	-4.78	0.31
37.78	21.49	-3.81	-1.47
37.82	19.3	-1.5	1.56
37.86	21.62	-3.92	1.82
37.9	17.55	-5.5	-4.55
37.94	22.37	-6.79	-3.51
37.98	21.32	-7.28	-3.53
38.02	20.73	-7.27	-3.16
38.06	20.31	-8.16	-2.02
38.1	20.04	-9.64	-1.4
38.14	19.3	-8.19	0.03
38.18	19.78	-9.35	0.35
38.22	20.02	-5.58	1.7
38.26	21.49	-4.9	3.7
38.3	20.74	-1.89	4.5
38.34	20.98	1.39	2.86
38.38	19.72	-2.14	3.21
38.42	19	-2.99	4.75
38.46	19.46	-2.15	3.18
38.5	18.91	-3.22	2.19
38.54	18.46	-3.82	2.2
38.58	17.58	0.065848	3.9153
38.62	17.048	0.090495	3.7014
38.66	13.67	7.48	5.25
38.7	16.04	1.13	5.12
38.74	18.06	4.06	4.5
38.78	19.57	-0.53	1.96
38.82	18.02	-1.17	2.12
38.86	15.42	-2.37	2.46
38.9	15.63	-3.87	-2.06
38.94	14.21	-4.32	-2.8
38.98	15.4	-3.44	-0.43
39.02	19.65	-3.11	1.42
39.06	21.96	-0.21	0.47
39.1	24.68	-0.78	-2.54
39.14	28.46	-4.08	-2.15
39.18	26.53	-3.6	-6.05
39.22	23.26	-3.08	0.65
39.26	25.51	-8.53	-4.85
39.3	20.82	-8.59	-7.98
39.34	22.42	-6.1	-1.7
39.38	25.13	-5.1	-2.47
39.42	24.24	-3.76	1.99
39.46	21.81	-1.85	-0.74
39.5	26.52	-6.43	-4.33
39.54	25.97	-6.83	-3.32
39.58	27.8	-3.87	1.69
39.62	26.751	-1.0356	-2.0795
39.66	25.07	6.48	-7.46
39.7	25.25	4.31	-6.15
39.74	31.93	-1.64	-4.38
39.78	28.26	1.56	-4.37
39.82	30	4.35	-2.9
39.86	29.92	2.77	0.13
39.9	25.5	2.26	1.95
39.94	23.53	4.08	5.78
39.98	25.28	3.19	9.75
40.02	26.63	0.35	10.96
40.06	22.696	2.1269	2.2435
40.1	22.2	2.1684	2.4509
40.14	20.1	-0.42	-1.67
40.18	21.67	1.75	0.28
40.22	16.36	1.29	-0.4
40.26	16.85	0.38	2.86
40.3	18.41	-0.28	1.72
40.34	14.66	1.24	1.86
40.38	15.48	-1.11	1.63
40.42	15.09	-0.36	1.09
40.46	21.18	0.05	2.61
40.5	22.6	-2.87	-4.05
40.54	20.66	-0.25	-2.17
40.58	18.47	0.75	0.66
40.62	15.68	-2	-0.51
40.66	16.97	-4.79	-0.04
40.7	16.41	0.58	3.38
40.74	16.67	-1.11	4.1
40.78	17.9	-1.66	4.36
40.82	17.4	-4.81	1.12
40.86	17.96	-3.56	1.57
40.9	16.75	-5.48	-0.73
40.94	17.52	-3.73	7.46
40.98	21.1	-3.69	7.22
41.02	21.62	-0.69	8.04
41.06	21.56	1.57	8.74
41.1	21.95	0.06	8.9
41.14	24.07	-3.84	6.87
41.18	23.7	-3.4	4.22
41.22	21.89	-2.13	1.3
41.26	22.49	-4.88	0.24
41.3	20.76	-2.06	-1.01
41.34	19.68	0.89	1.24
41.38	20.4	1.18	-0.06
41.42	20.63	1.07	-0.95
41.46	17.68	0.52	-0.68
41.5	17.61	-0.11	-1.52
41.54	16.48	-3.75	0.3
41.58	17.64	-4.77	0.03
41.62	21.15	-5.69	4.88
41.66	19.48	-5.14	4.41
41.7	21.29	-4.74	3.85
41.74	23.02	-6.58	1.58
41.78	20.7	-4.71	2.2
41.82	17.14	-6	6.32
41.86	19.123	-6.7578	0.034894
41.9	18.948	-6.8229	-0.66853
41.94	18.53	-7.75	-5.31
41.98	19.83	-5.73	-5.42
42.02	18.23	-6.94	-5.56
42.06	19.39	-2.89	-3.34
42.1	19.53	-5.05	-2.68
42.14	16.85	-7.41	-1.77
42.18	17.24	-5.88	-3.81
42.22	19.87	-5.02	-3.71
42.26	16.13	-1.34	-2.98
42.3	17.96	0.14	0.37
42.34	19.21	0.65	-1.37
42.38	22.73	0.52	-2.66
42.42	19.72	4.32	1.03
42.46	21.099	0.70367	1.6389
42.5	17.16	8.41	4.13
42.54	18.23	2.45	0.66
42.58	24.65	-1.09	3.12
42.62	24.76	-1.29	8.77
42.66	25.16	-0.91	6.57
42.7	25.46	-1.91	1.46
42.74	23.97	-2.31	-0.69
42.78	22.25	-2.47	1
42.82	16.47	-7.3	-1.7
42.86	13.99	-4.73	-1.55
42.9	16.08	-4.97	-1.68
42.94	17.64	-0.73	-0.87
42.98	18.95	-0.84	-0.18
43.02	21.45	-1.52	1.13
43.06	19.8	-2.17	1.08
43.1	20.29	-4.47	-0.15
43.14	21.04	-2.51	-1.71
43.18	20.83	-3.12	-2.17
43.22	22.36	-1.55	-1.11
43.26	24.86	-1.27	-2.06
43.3	24.69	-1.49	-1.03
43.34	22.34	-0.07	0.08
43.38	21.53	1.77	-1.88
43.42	22.08	1.9	-6.91
43.46	25.43	3.74	-4.82
43.5	20.11	1.38	-7.59
43.54	20.9	2.8	-5.76
43.58	21.12	5.2	-2.31
43.62	21.65	7.49	-0.53
43.66	18.22	6.61	-0.94
43.7	20.447	1.2169	-2.4947
43.74	20.672	0.94585	-1.4339
43.78	18.11	-7.72	-3.35
43.82	16.5	-7.02	-4.68
43.86	12.54	-6.81	-5.32
43.9	21.828	-0.20662	3.3173
43.94	22.114	-0.45259	4.484
43.98	23.8	2.89	7.07
44.02	28.49	-1.91	6.76
44.06	29.3	-2.58	9.45
44.1	26.82	0.98	10.34
44.14	23.29	2.63	11.36
44.18	24.57	2.32	11.13
44.22	19.55	1.3	8.2
44.26	17.7	0.2	9.81
44.3	19	3.32	8.12
44.34	21.99	1.64	7.74
44.38	19.92	0.24	5.56
44.42	21.15	-0.13	2.96
44.46	18.38	0.32	4.8
44.5	21	-1.39	4.47
44.54	21.99	-3.43	1.16
44.58	26.93	-2.43	-1.28
44.62	22.02	-0.3	3.22
44.66	21.97	-4.25	4.4
44.7	22.42	-0.18	4.12
44.74	20.69	-2.86	2.28
44.78	20.1	-5.1	-1.02
44.82	20.8	-5.75	-3.92
44.86	20.31	-4.53	-4.58
44.9	18.17	-2.21	-5.04
44.94	19.39	-2.45	-4.92
44.98	18.35	-0.83	-6.13
45.02	17.58	-2.03	-5.52
45.06	16.19	-2.03	-6.25
45.1	13.38	-5.4	-2.49
45.14	14.97	-1.72	-3.68
45.18	14.1	-0.33	-1.19
45.22	17.14	-5.42	1.12
45.26	17.55	-5.3	-0.09
45.3	20.54	-1.06	0.55
45.34	19.41	-4.38	3.83
45.38	17.08	-4.42	1.96
45.42	16.7	-5.62	0.29
45.46	13.43	-6.63	-0.94
45.5	14.9	-6.24	-1.7
45.54	14.12	-6.04	-3.5
45.58	14.86	-3.86	-4.21
45.62	13.56	-5.22	-3.2
45.66	13.98	-5.56	-2.21
45.7	14.26	-5.07	-1.14
45.74	13.72	-5.81	-0.7
45.78	14.83	-5.7	0.03
45.82	15.61	-5.06	1.57
45.86	15.85	-1.89	5.24
45.9	17.78	-0.96	7.88
45.94	18.42	3.26	8.86
45.98	18.659	0.85229	0.9698
46.02	19.254	1.6933	0.2605
46.06	19.826	2.4819	-0.4908
46.1	19.49	3.93	-2.18
46.14	24.42	5.74	-0.29
46.18	27.12	7.15	-3.55
46.22	26.21	3.64	-6.03
46.26	22.3	5.24	-4.78
46.3	19.36	5.98	-2.06
46.34	16.29	4.67	-5.1
46.38	18.35	0.51	-5.91
46.42	17.92	1.72	-5.03
46.46	21.95	0.64	-3.48
46.5	25.44	2.14	-0.1
46.54	22.95	4.55	3.48
46.58	19.57	2.91	4.79
46.62	23.11	-1.37	5.95
46.66	17.876	-0.78049	-2.5581
46.7	17.461	-1.4409	-2.525
46.74	16.8	-1.79	-8.1
46.78	14.85	-1.53	-10.03
46.82	14.72	-2.74	-9.29
46.86	14.99	-4.51	-4.59
46.9	16.42	-8.69	-5.55
46.94	14.04	-5.18	-5.3
46.98	15.67	-3.83	-1.38
47.02	16.601	-5.6425	-2.2756
47.06	18.92	-3.75	3.62
47.1	18.15	-5.15	-0.06
47.14	18.02	-7.26	-1.25
47.18	18.62	-7.94	-2.37
47.22	19.34	-6.66	-2.05
47.26	19.08	-4.56	-1.3
47.3	20.71	-5.67	0.42
47.34	23.74	-5.13	0.73
47.38	26.74	-5.72	2.61
47.42	25.3	-4.05	-0.21
47.46	28.5	-3.62	-2
47.5	28.75	-1.67	-3.72
47.54	28.05	0.84	-3.78
47.58	29.74	2.94	-3.61
47.62	26.77	3.23	-3.39
47.66	28.22	3.32	-4.68
47.7	29.52	2.02	-4.35
47.74	30.55	3.82	-2.52
47.78	29.73	5.83	-2.11
47.82	25.99	4	-2.18
47.86	24.67	2.48	-3.27
47.9	24.53	0.61	-3.28
47.94	31.73	-2.61	-2
47.98	31.38	-3	-4.1
48.02	28.91	-0.68	-4.69
48.06	27.75	1.3	-2.57
48.1	27.64	1.17	-1.99
48.14	27.51	3.38	-0.7
48.18	29.12	3.48	-0.49
48.22	28.55	3.33	0.05
48.26	27.37	2.72	-0.48
48.3	27.28	2.02	-1.19
48.34	27.48	2.5	-1.17
48.38	27.94	4.25	-0.63
48.42	27.74	6.05	-1.29
48.46	27.63	4.73	-0.15
48.5	26.64	4.39	-0.36
48.54	25.96	4.35	-0.72
48.58	27.81	4.34	0.06
48.62	25.94	4.93	0.47
48.66	25.13	4.49	-0.31
48.7	25.44	3.99	-0.24
48.74	24.21	3.42	0.57
48.78	27.52	0.49	3.17
48.82	20.97	-0.23	3.33
48.86	17.31	-4.29	0.23
48.9	20.09	-3.27	-6.5
48.94	17.66	-1.97	-8.62
48.98	14.63	-2.99	-10.25
49.02	15.31	-5.46	-12.25
49.06	14.69	-7.56	-12.1
49.1	9.44	-7.06	-12.32
49.14	12.69	-2.66	-10.18
49.18	14.54	-2.84	-6.28
49.22	15.89	-1.56	-2.24
49.26	14.42	-3.13	1.85
49.3	14.1	-4.3	2.4
49.34	10.35	-5.49	2.49
49.38	13.81	-3.28	1.21
49.42	14.11	-4.31	-2.75
49.46	13.95	-6.88	-1.05
49.5	16.03	-7.04	-1.37
49.54	16.25	-5.58	-1.37
49.58	14.42	-4.64	-2.82
49.62	14.34	-0.89	1.35
49.66	12.67	-0.31	1.28
49.7	11.95	-0.48	0.49
49.74	11.03	-1.85	0.41
49.78	10.65	0.29	-0.01
49.82	10.5	-0.21	0.88
49.86	9.9	-0.93	3.46
49.9	15.926	-3.5968	0.023883
49.94	16.987	-4.1746	-0.3351
49.98	22.11	-11.34	1.58
50.02	21.69	-5.78	-0.09
50.06	23.94	-5.03	1.62
50.1	22.16	-4.18	-2.34
50.14	21.14	-5.05	-3.57
50.18	22.22	-4.74	-3.4
50.22	21.89	-4.77	-2.43
50.26	23.79	-2.36	-1.7
50.3	25.76	-2.6	1.02
50.34	23.14	-1.9	1.25
50.38	25.33	2.86	3.89
50.42	24.11	4.93	4.52
50.46	19.88	3.26	3.25
50.5	14.43	3.48	1.6
50.54	13.8	3.84	1.71
50.58	13.85	2.66	0.82
50.62	15.1	-1.09	-2.11
50.66	17.43	-4.02	-3.28
50.7	19.9	-7.2	-2.85
50.74	21.59	-1.67	-0.73
50.78	21.12	0.7	-1.13
50.82	18.73	-1.31	0.22
50.86	20.63	-1.1	-0.69
50.9	19.41	-1.67	-2.28
50.94	18.64	2.64	-2.86
50.98	16.41	4.67	-2
51.02	19.73	4.43	-5.56
51.06	22.07	6.84	-8.07
51.1	20.87	6.42	-8.43
51.14	18.32	3.7	-6.41
51.18	21.62	3.59	-6.58
51.22	24.23	6.71	-2.42
51.26	23.79	4.6	-1.07
51.3	23.47	1.58	0.71
51.34	20.4	-0.08	1.93
51.38	20.159	1.1633	-4.742
51.42	16.24	-5.09	-7.72
51.46	15.49	-2.55	-9.79
51.5	14.56	-2.15	-7.57
51.54	20.5	-4.11	-4.82
51.58	20.95	-1.11	-2.41
51.62	18.26	0.38	-1.49
51.66	20.16	-2.44	-4.67
51.7	21.21	-1.76	-2.38
51.74	19.51	-1.57	-1.36
51.78	17.59	-2.44	-0.77
51.82	17.92	-5.8	0.03
51.86	19.01	-6.51	-0.05
51.9	19.22	0	-0.05
51.94	18.5	2.6	-0.31
51.98	18.99	-0.45	1.99
52.02	20.65	0.42	-0.6
52.06	17.92	-1.16	-3.25
52.1	15.87	-3.29	-1.72
52.14	17.81	-0.56	-0.97
52.18	17.1	-1.26	-0.62
52.22	16.62	-2.3	-1.54
52.26	18.2	-2.38	-1
52.3	18.46	0.32	1.12
52.34	22.46	2.13	-0.54
52.38	19.35	5.44	1.33
52.42	20.29	5.44	4.83
52.46	20.57	2.64	2.23
52.5	18.35	1.33	0.08
52.54	16.92	3.69	1.88
52.58	18.21	2.69	6.26
52.62	16.9	0.45	7.25
52.66	15.96	-0.32	3.4
52.7	16.15	-2.28	1.66
52.74	17.96	1.32	0.62
52.78	22.35	1.93	-3.32
52.82	22.79	3.58	-1.84
52.86	21.55	2	-3.85
52.9	19.88	-3.64	-3.66
52.94	15.39	1.66	-5.35
52.98	14.61	-0.55	-4.2
53.02	14.75	-0.15	-4.68
53.06	17.43	3.45	-0.64
53.1	17.74	3.94	1.96
53.14	18.28	-1.84	4.61
53.18	17.64	-0.91	2.08
53.22	17.32	-0.71	1.14
53.26	22.46	-4.7	2.3
53.3	24.8	-10.09	0.51
53.34	26.5	-12.44	1.01
53.38	19.197	-2.1447	3.373
53.42	19.61	-4.51	5.4
53.46	17.8	-0.96	6.7
53.5	16.36	3.15	6.22
53.54	16.09	2.11	4.79
53.58	17.84	0.83	0.84
53.62	17.22	-0.21	-0.97
53.66	14.05	-0.84	-1.27
53.7	13.61	-4.32	-2.81
53.74	16.35	-3.29	0
53.78	17.37	-3.01	0.86
53.82	18.86	-4.79	-0.25
53.86	17.14	-6.26	-2.36
53.9	18.73	-4.8	1.38
53.94	19.33	-4.76	2.63
53.98	17.83	-4.1	3.52
54.02	21.45	-5.42	4.78
54.06	22.46	-2.21	2.71
54.1	21.47	0.28	1.82
54.14	20.27	-0.42	2.5
54.18	21.68	0.65	2.42
54.22	20.55	-1	2.35
54.26	18.3	-5.17	0.26
54.3	17.24	-0.7	1.13
54.34	18.78	0.98	2.97
54.38	19.64	-3.48	1.27
54.42	22.42	-7.41	1.81
54.46	22.46	-9.74	2.73
54.5	22.89	-1.27	7.46
54.54	21.86	-1.64	5.56
54.58	17.58	3.83	3.66
54.62	17.31	3.66	4.86
54.66	19.21	5.36	4.4
54.7	16.77	-3.47	3.59
54.74	13.59	-0.72	2.42
54.78	15.88	-1.69	1.61
54.82	17.19	-3.86	-0.19
54.86	19.55	-1.74	-1.43
54.9	17.39	1.45	-0.39
54.94	16.27	-0.4	-3.9
54.98	15.43	-4.33	-4.92
55.02	16.95	-2.93	-2.47
55.06	17.41	-5.47	-3.38
55.1	22.94	-4.16	0.01
55.14	22.43	-4.76	2.43
55.18	22.15	-3.78	-0.18
55.22	22.24	-3.49	-3.24
55.26	26.26	-2.06	-4.71
55.3	30.55	-1.79	-3.64
55.34	31.84	-1.19	-2.91
55.38	29.634	-2.7549	-2.9802
55.42	30.619	-2.5566	-3.281
55.46	31.515	-2.3548	-3.5989
55.5	32.311	-2.1597	-3.9283
55.54	32.997	-1.9816	-4.2633
55.58	33.564	-1.831	-4.5983
55.62	33.92	-1.17	-3.99
55.66	34.79	-0.69	-4.23
55.7	33.69	-0.37	-5.08
55.74	34.18	-1.35	-5.67
55.78	33.67	-2.12	-6.86
55.82	34.74	-1.92	-6.9
55.86	32.66	-3.33	-7.01
55.9	31.56	-5.37	-7.83
55.94	29.26	-5.21	-6.06
55.98	31.91	-5.6	-5.33
56.02	29.47	-5.65	-7.03
56.06	27.83	-1.73	-6.56
56.1	29.28	4.07	-4.95
56.14	27.52	5.2	-2.98
56.18	28.31	4.19	-2.95
56.22	29.09	7.37	-3.52
56.26	28.34	5.44	4.68
56.3	30.39	7.2	4.1
56.34	31.37	9.09	3.52
56.38	30.41	3.75	2.34
56.42	30.78	3.24	3.31
56.46	29.55	3.44	1.4
56.5	31.56	4.45	1.27
56.54	31.33	3.99	-0.03
56.58	30.45	4.47	0.17
56.62	31.68	4.62	-0.56
56.66	29.95	6.14	-2
56.7	28.32	7.39	-1.2
56.74	28.8	4.01	0.73
56.78	30.49	3.62	-0.69
56.82	27.23	4.1	-0.22
56.86	28	5.06	-0.17
56.9	27.66	5.99	-0.83
56.94	27.04	5.14	-1.41
56.98	27.14	6.29	-1.02
57.02	26.38	4.63	0.07
57.06	25.65	6.11	1.3
57.1	26.71	7.94	2.03
57.14	28.27	10.67	1.23
57.18	24.34	9.49	1.26
57.22	23.11	9.22	1.04
57.26	23.11	9.38	0.46
57.3	22.5	8.19	0.08
57.34	21.86	9.5	2.39
57.38	25.22	5.64	4.13
57.42	24.56	5.59	3.47
57.46	26.06	5.27	3.95
57.5	23.35	5.28	4.81
57.54	23.64	5.84	7.3
57.58	23.66	8.9	6.21
57.62	23.778	1.8378	1.2585
57.66	23.897	1.0234	0.41022
57.7	21.55	-5.97	0
57.74	23.05	-5.55	-3.96
57.78	21.08	-5.62	-6.06
57.82	24.13	-3.19	-1.09
57.86	24.93	0.53	-2.68
57.9	25.59	-1.24	-2.68
57.94	23.75	-0.98	-2.95
57.98	23.76	0.97	-2.3
58.02	19.57	-1.86	-4.78
58.06	18.2	-2.2	-4.5
58.1	16.35	-3.27	-1.33
58.14	18.97	-6.29	3.91
58.18	21.78	-2.24	3.3
58.22	23.19	0.43	-0.46
58.26	26.18	3.13	1.18
58.3	24.92	5.68	2.74
58.34	23.41	6.65	3
58.38	21.86	5.05	4.19
58.42	23.26	3.83	4.42
58.46	27.91	2.32	3.85
58.5	32.16	1.02	1.84
58.54	29.07	3.18	2.4
58.58	26.46	2.83	4.75
58.62	23.54	3.11	8.37
58.66	22.55	2.99	10.59
58.7	20.22	3.52	9.61
58.74	19.58	1.36	9.25
58.78	18.91	0.18	10.31
58.82	20.7	-1.4	10.7
58.86	21.74	-3.19	9.32
58.9	20.49	2.85	8.69
58.94	20.22	2.96	6.93
58.98	20.18	2.74	7.47
59.02	20.46	3.58	1.36
59.06	22.87	3.09	2.97
59.1	24.26	5.29	4.58
59.14	19.83	3.17	7.1
59.18	21.11	3.51	5.12
59.22	21.7	6.43	4.45
59.26	18.93	5.61	1.69
59.3	21.96	-1.36	0.43
59.34	20.8	-4.79	-0.56
59.38	20.12	-3.96	-3.75
59.42	23.56	-4.55	-4.63
59.46	24.59	-3.02	-5.46
59.5	25.07	-5.47	-6.25
59.54	20.83	-10.04	-3.49
59.58	17.71	-12.49	-2.21
59.62	19.45	-9.84	-2.58
59.66	20.2	-5.87	-6.72
59.7	18.56	-7.08	-5.73
59.74	19.69	-9.05	-4.44
59.78	21.97	-8.54	-4.99
59.82	22.48	-8.81	-5.08
59.86	23.42	-5.69	-3.96
59.9	21.69	-3.3	-3.54
59.94	24.45	-3.11	-2.8
59.98	22.87	-4.47	-0.18
60.02	20.35	-2.99	-3.04
60.06	20.35	-2.82	-3.03
60.1	18.32	-2.8	-3.15
60.14	21.74	-2.98	-1.78
60.18	26.83	-2.5	0.71
60.22	21.83	2.75	7.64
60.26	24.03	3.11	5.27
60.3	22.16	4.99	4.34
60.34	23.21	2.76	5.8
60.38	21.32	1.68	7.49
60.42	20.04	3.56	5.15
60.46	20.02	3.03	4.9
60.5	22.6	4.53	6.28
60.54	19.81	3.3	7.54
60.58	18.34	1.06	8.03
60.62	21.04	-0.15	5.2
60.66	23.24	-3.75	3.99
60.7	23.29	-4.97	6.03
60.74	27.18	-4.56	3.44
60.78	25.78	-4.74	3.59
60.82	27.59	-0.78	8.74
60.86	24.02	1.92	8.52
60.9	22.34	0.29	7.96
60.94	19.96	-3.42	7.61
60.98	18.17	-3.42	7.35
61.02	19.22	-3.1	6.65
61.06	22.06	-3.53	4.13
61.1	25.6	2.17	5.32
61.14	24.12	-0.78	6.39
61.18	22.76	0.3	9.43
61.22	19.28	-0.13	7.49
61.26	18.29	2.41	9.02
61.3	18.06	0.83	8.69
61.34	14.75	3.74	12.06
61.38	19.36	2.26	11.59
61.42	19.31	-1.81	10.91
61.46	25.07	0.23	12.82
61.5	25.01	-0.61	12.84
61.54	24.77	-2.77	9.39
61.58	23.74	-1.44	9.78
61.62	21.43	-2.41	11.08
61.66	20.13	-0.74	13.34
61.7	20.12	-3.86	11.98
61.74	15.09	-1.14	10.16
61.78	15.97	3.27	11.08
61.82	20.78	1.91	8.24
61.86	22.78	1.1	7.67
61.9	20.65	3.31	10.94
61.94	19.03	2.32	9.03
61.98	21.02	2.59	3.81
62.02	18.933	0.74911	4.3629
62.06	16.65	2.35	-4.32
62.1	19.33	2.58	1.51
62.14	20.34	-0.88	0.43
62.18	17.53	-2.72	-3.92
62.22	20.61	-2.84	-1.15
62.26	21.54	0.32	2.94
62.3	16.37	-3.28	3.86
62.34	16.6	-3.78	1.8
62.38	16.06	-0.63	0.5
62.42	17.19	0.87	-0.62
62.46	16.42	3.12	-3.99
62.5	18.88	1.53	-3.52
62.54	22.93	1.84	1.3
62.58	26.53	3.45	1.45
62.62	27.21	4.32	2.98
62.66	24.55	1.93	4.53
62.7	24.45	1.63	3.81
62.74	23.41	-0.18	3.5
62.78	19.03	1.03	1.2
62.82	15.04	-0.17	-1.31
62.86	12.91	5.78	1.04
62.9	12.07	3.24	0.52
62.94	11.95	-2.27	1.91
62.98	11.36	-3.63	0.45
63.02	10.82	-5.54	2.11
63.06	9.39	-5.94	2.49
63.1	8.36	-6.01	2.26
63.14	10.7	-4.14	4.99
63.18	13.43	-8.8	3.28
63.22	13.65	-6.12	-2.62
63.26	12.1	-7.74	-5.61
63.3	11.33	-4.11	-8.56
63.34	12.32	-2.9	-8.08
63.38	12.66	-3.08	-5.63
63.42	12.82	-3.55	-1.46
63.46	15.62	-5.89	1.62
63.5	21.54	-9.7	1.09
63.54	18.84	-4.53	-1.31
63.58	22.68	-4.29	1.72
63.62	21.77	-6.62	3.39
63.66	20.578	-3.4479	4.72
63.7	20.879	-2.8971	5.5488
63.74	21.111	-2.3254	6.3424
63.78	21.28	-1.7398	7.0949
63.82	25.86	0.66	13.09
63.86	24.27	-1.31	10.98
63.9	22.91	-2.5	11.27
63.94	22.37	-3.5	11.33
63.98	20	-1.45	11.93
64.02	22.33	3.99	12.39
64.06	16.18	6.18	9.54
64.1	21.043	2.596	10.941
64.14	17.55	5.83	15.48
64.18	20.748	3.3233	11.086
64.22	20.596	3.5945	11.004
64.26	20.449	3.7946	10.812
64.3	19.19	6.55	9.21
64.34	20.36	6.51	9.03
64.38	19.4	1.44	7.13
64.42	21.41	1.71	4.86
64.46	20.91	2.44	4.05
64.5	18.53	4.31	5.03
64.54	21.21	2.14	4.55
64.58	21.79	0.65	3.85
64.62	19.75	-0.12	3.96
64.66	18.74	-0.84	2.09
64.7	23.44	0.83	3.28
64.74	19.63	-0.72	-0.09
64.78	20.8	0.71	1.47
64.82	19.46	1.64	1.88
64.86	18.84	1.56	1.9
64.9	18.85	0.21	-0.28
64.94	21.27	3.36	0.36
64.98	26.41	4.22	3.77
65.02	27.02	0.29	3.51
65.06	25.35	1.2	2.9
65.1	25.84	4.11	5.93
65.14	24.2	1.78	5.18
65.18	25.36	1.2	6.6
65.22	26.57	0.86	5.08
65.26	27.07	-2.51	3.27
65.3	27	-4.21	5.12
65.34	25.32	-4.43	7.1
65.38	22.54	-3.69	7.74
65.42	27.01	-5.76	-0.24
65.46	25.82	-4.23	0.47
65.5	25.93	-3.42	-0.15
65.54	28.84	-1.08	-0.9
65.58	26.35	-2.23	0.77
65.62	24.37	-2.91	-0.78
65.66	21.98	-6.24	-2.53
65.7	20.58	-4.26	-3.72
65.74	20.42	-5.09	-3.8
65.78	14.76	-4.74	-3.43
65.82	18.1	-5.81	-1.68
65.86	17.37	-5.72	-1.15
65.9	16.6	-2.55	-0.22
65.94	18.829	-0.98028	-2.7413
65.98	19.96	4.16	0.78
66.02	21.03	0.3	-2.49
66.06	22.69	2.73	-3.43
66.1	20.07	3.03	-5.26
66.14	18.03	2.73	-3.39
66.18	19.47	2.55	-3.79
66.22	19.35	2.26	-2.62
66.26	19.05	1.31	-3.23
66.3	16.74	2.52	-1.05
66.34	18.29	2.02	0.23
66.38	17.9	1.42	-1.52
66.42	19.13	-0.43	-0.84
66.46	20.68	1.62	-1.94
66.5	21.34	1.43	-3.48
66.54	19.33	-0.28	-2.36
66.58	18.35	1.72	-0.12
66.62	19.9	4.51	2.2
66.66	23.63	5.12	3.49
66.7	23.64	4.63	2.82
66.74	23.13	4.02	2.08
66.78	22.83	3.5	1.45
66.82	21.6	2.57	1.63
66.86	20.86	5.11	0.93
66.9	21.59	6.83	1.66
66.94	23.2	3.62	3.47
66.98	21.55	3.37	3.1
67.02	21.38	3.22	4.15
67.06	20.95	1.24	1.59
67.1	21.02	3.56	3.96
67.14	20.49	3.88	4.49
67.18	20.18	3.75	2.79
67.22	19.24	-1.9	1.04
67.26	18.14	-2.38	-0.23
67.3	19.24	-0.24	0.64
67.34	19.03	0.23	7.4
67.38	20.48	2.94	8.21
67.42	15.85	8.47	6.97
67.46	15.28	7.61	6.43
67.5	14.3	5.47	7.8
67.54	13.62	5.24	6.73
67.58	15.29	5.53	7.22
67.62	17.67	7.4	10.5
67.66	16.09	9.01	11.41
67.7	15.188	3.8363	6.4805
67.74	15.299	2.8891	5.7713
67.78	13.8	2.77	3.15
67.82	14.49	1.78	1.21
67.86	15.36	-5.98	0.86
67.9	15.77	-3.32	0.96
67.94	15.92	-2.11	-0.42
67.98	18.11	-0.96	0.26
68.02	21.33	-1.22	0.16
68.06	21.87	-0.5	0.8
68.1	17.25	1.04	2.66
68.14	18.64	2.13	1.31
68.18	20.1	1.99	-3.07
68.22	21.79	0.73	-7.18
68.26	21.47	6.26	-5.46
68.3	22.75	6.9	-3.84
68.34	21.47	3.48	-3.05
68.38	23.35	0.21	-0.93
68.42	19.84	5.48	1.75
68.46	16.92	6.14	6.28
68.5	20.63	5.19	6.26
68.54	17.93	2.97	2.87
68.58	18.8	-0.21	2.78
68.62	18.22	-3.67	3.68
68.66	19.36	-4.7	2.02
68.7	18.47	-4.65	1.75
68.74	16.01	-0.57	4.98
68.78	18.8	-0.87	3.02
68.82	19.48	0.54	3.73
68.86	18.56	-0.3	1.6
68.9	18.35	-2.3	1.72
68.94	15.4	-2.67	0.44
68.98	13.25	-2.67	0.95
69.02	13.58	-0.5	2.02
69.06	15.67	-4.1	1.69
69.1	18.96	-4.67	-0.19
69.14	22.44	-2.56	-2.18
69.18	20.43	-2.59	-2.23
69.22	17.38	-2.19	-2.15
69.26	18.03	-0.87	-4.44
69.3	16.53	-3.16	-5.45
69.34	15.8	-1.12	-5.48
69.38	16.22	-1.79	-4.65
69.42	15.37	-1.35	-2.03
69.46	18.59	-1.05	-2.68
69.5	17.1	-2.74	-1.91
69.54	19.9	-4.53	-2.69
69.58	18.53	-5.06	-3.7
69.62	18.34	-5.69	-2.82
69.66	18.32	-6.34	-3.21
69.7	16.85	-6.19	-2.92
69.74	16.02	-8.39	-3.46
69.78	16.11	-8.33	-3.13
69.82	19.46	-10.14	-4.51
69.86	16.05	-5.95	-7.26
69.9	13.97	-7.44	-6.34
69.94	12.49	-7.32	-1.22
69.98	15.17	-8.1	1.38
70.02	12.99	-5.79	1.2
70.06	14.27	-5.69	1.59
70.1	14.67	-5.62	2.14
70.14	14.04	-8.57	2.17
70.18	15.26	-8.99	1.48
70.22	19.28	-8.86	3.1
70.26	22.05	-7.34	3.07
70.3	22.34	-8.35	2.7
70.34	21.68	-6.69	0.53
70.38	17.85	-3.24	3.12
70.42	18.06	-1.17	4.79
70.46	17.55	-1.53	3.3
70.5	19.1	0.05	3.21
70.54	17.79	-0.85	2.94
70.58	19.69	-0.93	2.4
70.62	21.09	-2.28	3.3
70.66	22.55	-2.52	3.6
70.7	19.29	-2.55	4.62
70.74	20.18	-0.91	4.37
70.78	18.13	-0.62	1.59
70.82	17.87	-0.69	0.85
70.86	19.91	-0.1	-2.97
70.9	16.59	0.83	-2.51
70.94	15.62	0.61	-1.72
70.98	17.34	-5.24	-2.27
71.02	20.34	-2.5	-0.31
71.06	18.42	3.25	0.2
71.1	15.82	6.33	3.84
71.14	18.09	2.52	-0.43
71.18	20.16	2.4	-4.49
71.22	20.91	0.53	-4.25
71.26	19.47	1.82	-2.35
71.3	17.17	1.63	-2.22
71.34	18.95	1.84	0.46
71.38	20.93	-0.21	1.32
71.42	18.33	-3.24	1.52
71.46	18.05	-3.82	0.5
71.5	18.31	0.29	3.48
71.54	15.97	0.95	7.47
71.58	19.45	-3.79	4.69
71.62	17.13	-3.91	6.96
71.66	16.27	-1.34	6.21
71.7	15.52	-0.98	4.99
71.74	15.69	2.28	4.83
71.78	21.69	5.17	3.62
71.82	26.42	8.96	2.02
71.86	24.72	9.34	1.76
71.9	26.92	9.07	4.24
71.94	20.49	6.1132	-0.73827
71.98	19.93	5.9846	-1.7199
72.02	23.35	4.9	-8.41
72.06	20.25	4.78	-8.13
72.1	17.13	7.74	-7.94
72.14	14.15	7.62	-7.53
72.18	13.68	5.39	-8.52
72.22	14.98	3.6923	-7.3849
72.26	14.021	3.2164	-8.1508
72.3	13.11	6.54	-5.54
72.34	12.112	2.338	-9.3943
72.38	10.29	0.68	-7.29
72.42	6.58	-0.19	-7.68
72.46	8.65	-0.19	-8.86
72.5	7.36	-3.31	-9.42
72.54	9.84	0.07	-9.83
72.58	11.03	0.53	-9.63
72.62	7.72	0.65	-9.53
72.66	6.91	2.62	-8.06
72.7	5.56	2.97	-8.14
72.74	5.24	7.59	-7.22
72.78	6.11	7.56	-5.01
72.82	7.82	4.56	-2.13
72.86	10.49	0.12	-3.69
72.9	10.17	0.22	-2.5
72.94	11.85	-0.42	-2.42
72.98	13.2	-0.02	-1.69
73.02	13.46	0.92	-1.49
73.06	12.81	0.37	-0.11
73.1	13.5	1.52	-0.38
73.14	14.38	-4.11	-5.39
73.18	16.975	-1.2476	-1.8669
73.22	15.24	-3.09	-3.88
73.26	18.77	-1.82	2.09
73.3	18.8	0.23	1.75
73.34	19.7	-2.64	1.6
73.38	21.86	-0.43	-1.42
73.42	21.98	-2.67	-4.78
73.46	23.86	-2.28	-3.75
73.5	22.45	-2	-0.09
73.54	22.054	-0.77162	-5.1398
73.58	24.06	-2.96	-10.49
73.62	22.05	-1.43	-10.62
73.66	25.31	0.43	-12.31
73.7	22.94	-1.75	-13.3
73.74	20.32	0.8	-13.87
73.78	23.32	4.36	-9.69
73.82	23.65	-0.09	-9.1
73.86	24.21	5.26	-6.76
73.9	25.79	5.8	-2.78
73.94	19.29	3.82	-6.28
73.98	23.178	-0.42359	-8.667
74.02	23.08	-4.73	-8.36
74.06	24.69	-2.04	-8.22
74.1	21.92	-0.55	-8.04
74.14	19.25	-3.07	-6.4
74.18	19.11	-6.33	-4.94
74.22	21.5	-5.99	-2.47
74.26	22.95	-8.29	-3.66
74.3	21.56	-7.85	-5.52
74.34	19.98	-7.07	-4.44
74.38	20.49	-5.5	-3.8
74.42	18.56	-5.16	-5.65
74.46	18.59	-5.93	-5.62
74.5	18.95	-5.84	-3.48
74.54	18.74	-5.87	-3.07
74.58	18.57	-4.65	-1.17
74.62	19.86	-2.55	0.98
74.66	21.72	-0.6	3.86
74.7	23.42	-1.91	4.99
74.74	20.15	0.57	7.71
74.78	23.01	-0.1	9.25
74.82	22.34	-1.39	10.01
74.86	20.3	-1.6	4.97
74.9	19.6	-2.65	4.97
74.94	17.55	-0.66	4.35
74.98	17.13	-0.47	3.29
75.02	17.32	-1.05	1.6
75.06	17.18	-3.01	1.87
75.1	16.34	-4.83	4.93
75.14	15.68	-2.53	3.45
75.18	16.09	-2.71	4.49
75.22	15.04	-4.08	4.01
75.26	16.64	-3.88	3.86
75.3	18.14	-8.19	1.29
75.34	18.27	-8.96	-0.96
75.38	17.01	-7.65	-1.73
75.42	16.39	-7.93	-2.18
75.46	17.05	-6.99	0.09
75.5	19.92	-5.23	-5.36
75.54	13.19	-2.39	-5.12
75.58	12.43	-4.01	-5.27
75.62	13.14	-2.8	-3.76
75.66	14.13	-2.59	-1.34
75.7	14.48	-3.74	-0.83
75.74	15.79	-1.05	-1.85
75.78	14.2	1.9	-1.89
75.82	13.1	0.17	0.55
75.86	16.87	-2.11	1.41
75.9	16.35	-0.96	-1.76
75.94	12.38	6.03	2.88
75.98	14.93	4.19	3.12
76.02	16.97	1.99	3.2
76.06	18.23	0.48	2.85
76.1	19.87	-1.06	0.38
76.14	20.41	-3.57	-5.39
76.18	20.58	-4.47	-2.76
76.22	25.96	-3.88	-3.25
76.26	23.82	-4.05	-4.84
76.3	25.27	-6.06	-4.17
76.34	23.87	-10.2	0.09
76.38	22.43	-11.52	-0.75
76.42	20.78	-8.72	1.38
76.46	18.62	-6.84	4.42
76.5	16.66	-5.39	5.13
76.54	20.65	-9.83	0.11
76.58	23.83	-3.58	-3.04
76.62	21.998	-8.4727	-0.80766
76.66	22.007	-8.2989	-1.1932
76.7	22.027	-8.0986	-1.5712
76.74	26.51	-13.87	-3.14
76.78	23.57	-11.07	-6.53
76.82	24.39	-9.09	-3.28
76.86	22.13	-8.33	-3.5
76.9	21.44	-5.49	-3.26
76.94	19.58	-4.09	-0.93
76.98	20.56	-4.18	0.18
77.02	22.69	-7.08	0.83
77.06	22.74	-6.64	3.47
77.1	24.62	-9.85	2.54
77.14	21.38	-9.09	1.09
77.18	24.1	-10.65	3.12
77.22	23.78	-8.65	4.1
77.26	20.42	-5.95	0.12
77.3	20.09	-9.34	-0.25
77.34	18.19	-8.33	-0.14
77.38	18.65	-6.28	-1.44
77.42	14.52	-3.35	-3.01
77.46	12.16	-3.22	-0.92
77.5	15.03	-7	4.46
77.54	19.61	-11.07	4.9
77.58	20.04	-8.29	3.86
77.62	24.35	-4.13	4.49
77.66	24.16	-6.55	0.74
77.7	24.92	-3.98	3.14
77.74	24.85	-5.33	1.69
77.78	22.99	-2.92	-1.64
77.82	23.64	-1.92	-3.34
77.86	23.77	-2.77	-5.84
77.9	20.61	-0.81	-10.4
77.94	23.32	2.23	-9.35
77.98	24.83	7.98	-7.1
78.02	21.92	5.22	-7
78.06	20.58	8.96	-5.99
78.1	20.01	7.96	-5.49
78.14	19.42	6.51	-4.87
78.18	18.91	4.98	-5.22
78.22	19.88	3.48	-2.3
78.26	22.35	5.23	-2
78.3	20.82	6.57	-3.68
78.34	20.13	4.67	-4.11
78.38	18.44	3.2	-4.24
78.42	18.66	3.19	-3.6
78.46	17.37	2.58	-0.93
78.5	19.21	-1.14	-1.93
78.54	18.29	2.54	-2.45
78.58	17.72	3.3	-1.05
78.62	17.3	3.93	2.23
78.66	18.13	4.34	3.92
78.7	17.74	-0.06	-0.04
78.74	16.96	-0.68	-0.96
78.78	13.12	-3.23	3.07
78.82	14.22	-7.67	1.8
78.86	15.12	-5.15	5.44
78.9	14.07	-1.49	8.89
78.94	12.55	-2.13	9.67
78.98	14.57	-3.37	8.55
79.02	18.76	-4.56	5.25
79.06	17.55	-5.57	5.62
79.1	18.06	-6.82	8.25
79.14	19.39	-7.67	6.25
79.18	21.33	-8.13	4.88
79.22	19.62	-6.94	-1.82
79.26	18.62	-5.76	-1.47
79.3	21.84	-6.47	-1.11
79.34	23.72	-5.55	-0.69
79.38	24.34	-6.16	-5.15
79.42	22.07	-6.07	-8.1
79.46	22.81	-2.31	-6.31
79.5	23.44	-6.09	1.16
79.54	21.84	-2.68	-4.44
79.58	20.81	-2.79	-2.89
79.62	20.73	-3.07	-2.17
79.66	19.63	-4.08	1.22
79.7	22.45	-7.99	5.59
79.74	23.08	-9.35	5.46
79.78	24.68	-7.78	8.12
79.82	27.76	-4.52	3.43
79.86	22.84	-3.11	0.44
79.9	21.15	3.86	0.86
79.94	20.95	1.23	1.77
79.98	24.77	-0.24	0.31
[truncated: 1,174 more rows]
