# Supplementary material for: Mean flow and turbulence structure over exposed roots on a forested floodplain: Insights from a controlled laboratory experiment
Source: PLoS One. 2020 Feb 26;15(2):e0229306. doi: 10.1371/journal.pone.0229306 (PMC7043746; doi:10.1371/journal.pone.0229306)
Supplement: S1 File — (ZIP) [file pone.0229306.s001.zip › data_and_scripts/velocity_data/t21_121_replaced.csv]

0.06	20.69	3.77	12.24
0.1	20.2	-1.34	9.82
0.14	15.73	-4.38	9.24
0.18	12.32	-3.78	7.66
0.22	15.16	-1.82	6.03
0.26	16.25	-1.76	5.94
0.3	17.05	-1.97	0.95
0.34	18.08	-0.21	-1.42
0.38	20.67	-0.47	-0.26
0.42	19.74	-0.28	0.14
0.46	22.12	0.53	-1.7
0.5	21.46	1.56	-0.67
0.54	22.22	2.75	-3.04
0.58	22.81	2.37	-3.44
0.62	22.76	3	-6.24
0.66	24.6	3.12	-7.32
0.7	22.52	2.33	-7.41
0.74	24.74	2.52	-4.6
0.78	20.34	-3.44	-4.36
0.82	23.85	-1.8	-2.74
0.86	24.18	2.36	-4.24
0.9	26.56	3.72	-3.74
0.94	23.64	4.33	-1.03
0.98	22.31	3.4	-0.47
1.02	20.86	1.34	-0.73
1.06	18.23	-2.03	-2.98
1.1	19.5	-1.97	-0.84
1.14	18.65	0.47	0.84
1.18	21.69	1.62	3.25
1.22	19.68	2.61	5.88
1.26	22.15	-1.88	4.31
1.3	16.4	1	-0.12
1.34	14.6	-2.32	-4.08
1.38	14.59	-5.17	-8.72
1.42	20.68	-5.2	-8.89
1.46	19.33	-8.55	-6.46
1.5	20.84	-7.21	-3.89
1.54	21.83	-7.08	-3.51
1.58	20.49	-3.03	-1.29
1.62	16.33	-4.45	-1.39
1.66	15.07	-4.66	-1.72
1.7	14.82	-0.69	-1.25
1.74	18	-2.48	-4.14
1.78	16.48	-4.16	-6.28
1.82	15.61	-0.44	-4.56
1.86	19.38	0.62	-5.05
1.9	16.37	-0.33	-6.19
1.94	18.32	-4.31	-1.51
1.98	18.91	-4.99	-1.85
2.02	15.91	-5.55	-7.98
2.06	18.46	-4.74	-9.45
2.1	18.47	-6.56	-9.3
2.14	19.48	1.34	-6.62
2.18	25.33	-1.25	-4.6
2.22	23.39	-7.17	-5.38
2.26	20.23	1.34	-1.65
2.3	21.9	0.8	-0.16
2.34	19.61	-1.03	0.64
2.38	20.85	-3.44	-3.25
2.42	19.14	-3.25	-5.64
2.46	22.34	-0.9	-6.46
2.5	20.61	-2	-3.19
2.54	22.09	-3.31	0.34
2.58	20.38	-4.94	1.25
2.62	17.35	-1.7	2.97
2.66	20.23	2.08	3.43
2.7	17.91	1.38	1.78
2.74	17.43	0.62	3.67
2.78	15.43	1.81	5.11
2.82	20.38	-6.37	5.49
2.86	15.44	-5.27	1.52
2.9	15.81	-6.59	1.69
2.94	15.52	-5.22	3.51
2.98	12.91	-5.72	-0.45
3.02	15.46	1.78	0.74
3.06	19.7	4.4	1.84
3.1	25.22	3.15	-3.17
3.14	24.13	2.46	-4.19
3.18	25.17	3.26	-8.15
3.22	24.06	3.65	-6.52
3.26	30.99	4.47	-5.04
3.3	30.13	3.33	-4.88
3.34	29.26	3.99	-3.6
3.38	28.56	5.76	-4.83
3.42	28.13	7.12	-4.59
3.46	29.72	8.92	-4.79
3.5	29.62	5.71	-7.61
3.54	27.35	4.37	-9.02
3.58	25.34	3.17	-9.21
3.62	25.31	0.6	-10.45
3.66	26.73	3.7	-9.93
3.7	23.03	4.78	-7.86
3.74	24.56	-1.4757	-7.4009
3.78	24.32	-2.8078	-7.0793
3.82	19.38	-8.36	-1.97
3.86	17.36	-8.01	-2.51
3.9	22.24	-10.71	-6.28
3.94	21.6	-9.97	-3.85
3.98	26.56	-4.53	-10.15
4.02	24.96	-7	-5.63
4.06	26.04	-3.39	-0.85
4.1	20.75	-3.63	0.92
4.14	20.7	-4.53	-0.85
4.18	18.61	-5.02	0.85
4.22	17.88	-3.79	1.78
4.26	11.93	-1.59	2.54
4.3	16.11	1.41	1.6
4.34	14.53	-0.75	0.63
4.38	15.36	0.94	1.07
4.42	19.72	3.54	0.18
4.46	20.92	5.11	0.07
4.5	18.644	-1.4724	0.96347
4.54	19.41	-2.1169	0.76498
4.58	23.26	-4.94	1.49
4.62	20.23	-5.52	-3.01
4.66	21.31	-5.73	-1.41
4.7	21.36	-5.7	-0.13
4.74	24.33	-5.76	2.15
4.78	23.69	-7.49	1.17
4.82	21.94	-4.26	1.87
4.86	19.96	-7.74	1.61
4.9	20.85	-8.39	-1.62
4.94	19.78	-3.31	-0.27
4.98	18.78	-6.77	1.47
5.02	20.64	-6.17	0.68
5.06	22.1	-4.49	0
5.1	22.19	-3.73	-0.67
5.14	21.95	-4.35	-2.24
5.18	22.17	-2.41	5.44
5.22	22.57	-0.3	9.21
5.26	18.83	4.79	9.56
5.3	18.23	1.9	10.56
5.34	20.86	1.65	7.59
5.38	22.52	2.11	2.61
5.42	24.36	4.03	-0.94
5.46	22.6	1.36	-0.12
5.5	21.88	4.14	6.32
5.54	21.841	3.4802	1.2385
5.58	18.95	4.88	-3.07
5.62	19.6	2.52	-6.38
5.66	20.59	2.85	-4.28
5.7	18.64	4.97	-2.33
5.74	25.33	0.12	-1.74
5.78	28.14	-1.21	-2.73
5.82	28.51	-2.24	-1.52
5.86	27.27	-1.73	-2.47
5.9	24.33	-8.01	-3.73
5.94	25.62	-8.16	-5.37
5.98	24.92	-7.89	-5.97
6.02	23.55	-4.99	-4.08
6.06	21.21	-9.97	0.52
6.1	21.92	-8.91	4.15
6.14	24.09	-7.57	4.22
6.18	24.26	-5.57	4.04
6.22	24.13	-2.42	4.37
6.26	22.09	-0.45	4.76
6.3	16.84	2.4	2.5
6.34	19.22	5.26	0.97
6.38	21.95	4.04	1.66
6.42	25.5	6.18	3.75
6.46	22.98	4.95	2.32
6.5	24.06	6.73	-0.3
6.54	22.63	6.91	0.2
6.58	23.91	8.03	1.24
6.62	22.77	7.69	0.74
6.66	23.29	7.85	0.42
6.7	22.92	7.56	1.54
6.74	24.47	6.09	0.98
6.78	24.21	1.75	1.87
6.82	24.29	4.7	2.73
6.86	24.06	2.74	0.75
6.9	24.15	1.03	-0.03
6.94	24.12	0.6	-0.18
6.98	25.99	0.76	-3.58
7.02	24.62	0.83	-3.13
7.06	22.47	2.89	-1.01
7.1	24.52	3.9	-1.91
7.14	23.88	5.11	-0.94
7.18	24.23	7.48	2.08
7.22	24.67	6.51	1
7.26	22.53	2.6	0.57
7.3	21.59	3.1	-1.05
7.34	24.07	4.81	-1.08
7.38	26.11	5.11	0.53
7.42	22.96	2.37	2.28
7.46	26.28	-0.81	2.01
7.5	19.36	4.09	0.25
7.54	21.05	-1.3249	-0.5939
7.58	22.16	0.68	4.27
7.62	17.55	-6.35	-1.93
7.66	16.29	-5.88	-4.3
7.7	16.77	-8.9	-4.67
7.74	17.34	-6.76	-6.36
7.78	18.26	-8.12	-5.6
7.82	19.67	-9.44	-5.74
7.86	20.38	-8.64	-5.71
7.9	21.89	-11.98	-5.32
7.94	22.62	-9.03	-8.41
7.98	20.23	-8.83	-9.39
8.02	15.34	-7.3	-7.53
8.06	16.13	-5.24	-3.9
8.1	18.56	-7.67	-2.7
8.14	19.08	-5.07	-0.54
8.18	18.55	-5.06	-2.06
8.22	16.21	-8.32	-3.54
8.26	15.02	-7.76	-4.6
8.3	16.65	-7.45	-4.44
8.34	16.84	-4.53	-5.41
8.38	14.87	-3.65	-4.45
8.42	14.53	-0.42	-2.78
8.46	15.53	2.17	-1.59
8.5	16.04	1.3	-3.11
8.54	11.57	1.48	-5.03
8.58	16.03	8.26	-0.01
8.62	15.78	9.96	1.51
8.66	17.93	8.52	3.35
8.7	17.02	3.65	-0.51
8.74	19.94	7.53	-0.13
8.78	17.33	10.29	0.96
8.82	15.29	4.72	4.34
8.86	16.09	7.15	2.61
8.9	16.27	5.38	0.58
8.94	15.39	0.28	1.69
8.98	15.48	3.4	2.91
9.02	16.5	5.61	3.42
9.06	14.51	3.99	4.4
9.1	17.1	0.43	7.42
9.14	15.81	2.37	7.08
9.18	17.01	-2.09	8.05
9.22	15.46	-1.94	10.68
9.26	20.09	-0.27	6.42
9.3	15.97	-1.17	8.06
9.34	19.63	-0.61	9.04
9.38	20.28	0.98	5.89
9.42	21.5	-3.18	4.58
9.46	23.11	-0.74	3.15
9.5	21.06	-4.57	-0.45
9.54	21.92	-5.33	1.28
9.58	22.78	-4.08	1.54
9.62	25.93	-3.07	1.05
9.66	22.6	-1.51	2.22
9.7	22.57	1.87	4.98
9.74	22.23	2.89	4.42
9.78	24.44	1.33	3.69
9.82	22.32	3.75	3.77
9.86	22.69	2.62	1.99
9.9	20.59	0.6	-1.51
9.94	22.99	-2.63	-5.15
9.98	18.89	-2.21	-0.92
10.02	15.59	4.04	1.15
10.06	14.75	3.29	0.61
10.1	11.38	-3.3	5.45
10.14	16.38	-4.82	2.97
10.18	19.88	2.43	-0.8
10.22	18.88	1.73	3.68
10.26	19.03	-2.07	4.48
10.3	19.565	-1.8279	0.83222
10.34	28.64	3.21	2.88
10.38	27.36	-1.32	-0.91
10.42	30.26	-1.55	1.95
10.46	21.462	-1.7221	-0.87241
10.5	17.28	-8.04	-5.11
10.54	21.12	-5.99	-7.33
10.58	20.63	-2	-4.39
10.62	18.19	-5.94	-5.6
10.66	20.79	-1.97	-2.84
10.7	22.75	4.33	4.41
10.74	24.744	-0.061252	-3.2273
10.78	22.28	2.09	4.52
10.82	26.31	2.55	-1.19
10.86	25.73	2.7	-1.82
10.9	27.47	1.5	-2.34
10.94	25.28	0.86	-4.71
10.98	25.37	5.57	-7.82
11.02	25.64	3.05	-3.63
11.06	26.37	1.79	-2.54
11.1	25.16	2.45	-2.74
11.14	23.53	6	0.38
11.18	20.3	6.54	6.03
11.22	18.89	2.52	8.03
11.26	24.78	1.85	10.67
11.3	25.13	-1.76	12.77
11.34	21.78	0.77	14.45
11.38	25.24	7.02	10.35
11.42	25.31	10.05	4.11
11.46	21.8	5.24	3.26
11.5	20.81	4.86	4.39
11.54	26.83	2.82	3.4
11.58	22.87	1.16	0.46
11.62	21.53	0.61	-0.9
11.66	24.06	0.42	3.92
11.7	26.35	1.43	5.02
11.74	25.88	2.08	6.96
11.78	24.54	2.5	4.37
11.82	22.96	0.79	4.4
11.86	22.48	0.05	6.01
11.9	23.88	-0.63	5.47
11.94	24.15	1.06	6.21
11.98	22.97	-0.57	5.99
12.02	26.91	0.28	4.88
12.06	26.95	-1.79	1.75
12.1	23.35	0.13	0.5
12.14	21.48	-1.74	-0.63
12.18	23.7	-2.71	-1.42
12.22	23.54	-2.06	-1.99
12.26	25.13	0.64	-0.15
12.3	21.43	-0.75	0.27
12.34	22.2	-1.43	1.13
12.38	18.77	-2.3	0.94
12.42	18.71	-3.55	1.71
12.46	20.52	-1.17	2.32
12.5	20.34	-0.08	2.88
12.54	24.26	-1	4.3
12.58	25.15	0.08	0.33
12.62	22.96	-4.39	-1.58
12.66	26.44	-9.67	-4.68
12.7	29.77	-2.84	-7.14
12.74	23.41	0.89	-3.61
12.78	26.78	-5.98	-4.94
12.82	26.61	-6.02	3.72
12.86	27.14	-6.39	-0.34
12.9	30.33	-2.77	2.9
12.94	28.76	-5.22	-3.17
12.98	29.59	-6.79	-3.69
13.02	27.02	-6.11	-3.11
13.06	27.59	-6.16	0.38
13.1	31.67	-5.91	-2.76
13.14	30.52	-7.18	1.57
13.18	33.41	-5.72	3.01
13.22	34.82	-6.41	-1.16
13.26	28.51	-3.81	2.51
13.3	28.58	-3.07	-4.4
13.34	25.05	-2.21	-2.97
13.38	22.67	0.39	0.59
13.42	15.11	3	6.43
13.46	24.265	-2.2419	-0.38588
13.5	18.45	-4.08	5.14
13.54	21.23	-4.73	-2.06
13.58	18.47	-3.52	-3.78
13.62	21.36	-1.11	-2.02
13.66	27.81	-2.24	-4.53
13.7	26.71	-2.22	-5.76
13.74	23.76	-2.87	-6.22
13.78	24.77	-2.25	-2.74
13.82	23.24	-6.34	-2.77
13.86	24.02	-4.73	-4.2
13.9	19.64	-6.94	-3.86
13.94	16.19	-2.53	-2.81
13.98	14.24	4.94	-1.8
14.02	22.16	1.2122	-1.7151
14.06	22.169	2.2687	-1.4313
14.1	21.44	6.39	7.57
14.14	26.71	2.95	2.99
14.18	24.67	4.72	-0.22
14.22	22.81	4.05	-5.15
14.26	22.4	6.69	-7.59
14.3	22.39	6.04	-2.56
14.34	25.07	6.03	-4.71
14.38	23.02	8.25	-1.25
14.42	22.09	10	-0.33
14.46	22.81	6	-2.98
14.5	22.32	1.12	-5.39
14.54	23.11	3.01	-6.61
14.58	21.7	5.92	-3.67
14.62	20.46	-0.76	-2.95
14.66	17.19	-2.58	-4.57
14.7	16.51	-3.19	-3.1
14.74	15.26	-3.93	-3.1
14.78	16.94	-1.76	-0.29
14.82	17.43	-1.31	-1.06
14.86	19.18	-0.21	-0.45
14.9	17.96	1.78	2.4
14.94	19.73	1.51	1.84
14.98	21.26	1.41	2.33
15.02	22.39	0.8	1.93
15.06	20.48	-2.05	2.83
15.1	20.37	-2.23	3.2
15.14	18.92	-2.59	2.53
15.18	18.33	1.8	-3.59
15.22	18.8	-0.71	-2.74
15.26	17.94	-2.89	-1.99
15.3	18.94	-3.83	0.22
15.34	18.03	-4.11	0.92
15.38	16.29	-2.95	0.35
15.42	12.83	-3.62	-0.15
15.46	12.58	-1.79	0.29
15.5	8.86	0.37	-0.76
15.54	11.08	1.28	-1.76
15.58	10.22	2.92	-2.98
15.62	14.93	-0.06	-2.02
15.66	18.24	0.98	-1.74
15.7	16.15	1.58	-2.83
15.74	15.52	5.81	-0.06
15.78	16.47	1.1	-0.45
15.82	16.71	-0.35	2.93
15.86	17.36	1.99	4.61
15.9	16.53	1.26	3.99
15.94	15.32	-0.16	-0.1
15.98	15.37	0	-0.31
16.02	13.13	0.42	-0.31
16.06	14.04	1.67	1.54
16.1	19.9	2.37	-0.41
16.14	21.88	8.3	-1.2
16.18	21.42	7.32	-0.63
16.22	15.59	6.87	0.1
16.26	14.12	6.63	-0.4
16.3	17.15	3.09	-8.04
16.34	17.05	3.17	-4.94
16.38	15.1	-0.29	-5.62
16.42	17.29	-0.55	-6.74
16.46	17.09	-1.91	-5.08
16.5	15.8	-4.47	-6.42
16.54	14.9	-7.93	-6.27
16.58	19.28	-6.38	-4.57
16.62	18.38	-5.05	-4.05
16.66	18.97	-1.03	-1.96
16.7	18.71	-1.02	-0.5
16.74	19.09	-0.45	-0.06
16.78	19.36	-2.62	-0.93
16.82	17.09	-0.95	-1.6
16.86	22.6	-1.68	-4.16
16.9	20.22	0.63	-4.62
16.94	24.38	1.38	-6.63
16.98	24.31	4.09	-7.65
17.02	25.41	3.24	-9.05
17.06	22.8	3.61	-1.49
17.1	21.22	5.21	0.44
17.14	21.64	5.02	0.53
17.18	21.28	5.83	0.75
17.22	20.58	6.38	0.86
17.26	22.04	8.79	2.61
17.3	21.99	9.14	4.8
17.34	16.77	5.17	3.17
17.38	16.24	3.29	-3.47
17.42	12.48	4.2	-1.27
17.46	12.55	10.85	0.71
17.5	13.461	5.901	0.50816
17.54	11.91	11.95	-1.61
17.58	11.969	3.9319	-0.020954
17.62	12.34	8.34	1.65
17.66	7.97	5.27	0.83
17.7	12.72	-1.26	-4.41
17.74	8.43	-4.54	-4.02
17.78	10.39	2.19	1.46
17.82	12.52	-5.88	4.88
17.86	14.43	-7.23	4.12
17.9	11.22	-9.15	6.23
17.94	11.23	-11.02	5.31
17.98	11.29	-2.27	6.68
18.02	14.87	-3.47	8.32
18.06	16.07	-5.44	9.69
18.1	18.13	-2.78	7.15
18.14	20.03	0.41	5.79
18.18	17.2	2.61	4.93
18.22	17.87	4.8	3.38
18.26	17.18	5.29	4.22
18.3	18.77	4.31	4.79
18.34	21.1	2.76	2.07
18.38	20.46	2.95	-1.71
18.42	19.86	6.15	-1.29
18.46	17.48	0.79	-4.59
18.5	20.82	1.48	-5.44
18.54	22.12	4.77	-6.98
18.58	21.78	2.2	-8.82
18.62	24.21	-0.12	-10
18.66	21.21	-4.07	-10.17
18.7	20.61	2.92	-6.58
18.74	22.34	5.17	-1.72
18.78	22.66	7.36	-0.09
18.82	24.49	3.63	3.33
18.86	23.69	4.36	5.49
18.9	26.295	1.4929	-3.0505
18.94	33.03	1.03	0.44
18.98	30.56	-1.95	-2.16
19.02	29.27	-1.48	-4.47
19.06	29.06	-3.19	-4.26
19.1	26.48	2.37	-5.88
19.14	23.67	-3.38	-5.54
19.18	21.13	-6.43	-6.75
19.22	19.02	-7.23	-2.89
19.26	21.6	-11.74	-2.49
19.3	23.51	-9.51	-2.37
19.34	21.39	-11.91	-1.33
19.38	18.69	-12.85	-0.04
19.42	18.23	-12.08	1.45
19.46	19.12	-9.11	1.02
19.5	13.57	-8.78	3.67
19.54	13.62	-9.09	8.66
19.58	15.34	-8.11	11.56
19.62	14.33	-3.3	8.56
19.66	16.15	1.48	7.12
19.7	12.87	1.9	5.56
19.74	14.45	2.44	6.49
19.78	17.49	3.94	0.39
19.82	21.66	5.82	-1.91
19.86	23.52	4.83	-0.63
19.9	24.11	6.55	-0.81
19.94	25.85	5.5	-1.36
19.98	24.34	7.48	-2.74
20.02	25.32	9.87	-2.65
20.06	23.5	7.5	-3.55
20.1	21.62	11.75	-2.68
20.14	19.5	4.07	-0.14
20.18	20.43	3.36	-0.94
20.22	18.16	3.91	-3.22
20.26	18.11	0.63	-7.83
20.3	14.84	1.89	-11.04
20.34	18.531	2.6269	-4.1202
20.38	18.144	2.419	-3.975
20.42	17.783	2.2482	-3.7818
20.46	17.448	2.1121	-3.5454
20.5	17.137	2.0081	-3.2702
20.54	14.18	0.26	-6.73
20.58	14.07	-1.21	-4.02
20.62	17.59	-1.28	-3.24
20.66	19.22	-0.11	-3.66
20.7	18.33	4.95	-0.2
20.74	16.27	4.28	-1.12
20.78	13.69	7.7	0.96
20.82	15.508	2.0251	-0.22009
20.86	14.1	-0.81	-4.68
20.9	18.89	3.86	1.09
20.94	17.83	3.71	0.37
20.98	18.11	1.78	0.83
21.02	15.221	2.4153	1.7619
21.06	15.227	2.4926	2.1015
21.1	15.253	2.5638	2.4116
21.14	15.3	2.6262	2.6876
21.18	14.37	-2.39	11.26
21.22	15.452	2.7146	3.1191
21.26	12	3.75	11.39
21.3	16.12	1.53	14.97
21.34	16.86	-1.7	14.51
21.38	16.06	-0.48	11.24
21.42	16.162	2.6041	3.2823
21.46	16.358	2.5048	3.1215
21.5	15.61	1.96	-8.71
21.54	16.39	3.86	-8.47
21.58	17.56	6.06	-6.47
21.62	15.75	4.81	-6.13
21.66	17.02	6.3	-5
21.7	16.21	1.51	-5.12
21.74	16.86	2.49	-3.03
21.78	20.93	0.07	0.06
21.82	19.58	-1.47	0.14
21.86	18.89	-0.1	-0.03
21.9	19.93	-2.51	0.78
21.94	21.06	-5.48	-0.85
21.98	19	-6.29	1.8
22.02	21.86	-4.23	2.01
22.06	22.01	-0.69	-2.09
22.1	24.25	2.35	-2.76
22.14	24.09	3	-4.16
22.18	23.58	1.64	-3.73
22.22	23.56	-1	-1.7
22.26	23.02	1.36	-0.64
22.3	21.63	-2.8	-1.07
22.34	24.47	-3.16	-0.75
22.38	23.97	-3.01	-2.61
22.42	25.34	-6.63	-6.35
22.46	24.92	-7.24	-7.08
22.5	22.52	-5.73	-5.9
22.54	23.58	-2.71	-2.89
22.58	22.13	-3.21	0.11
22.62	25.47	-1.58	-1.17
22.66	23.33	-4.14	-2.14
22.7	23.01	-5.57	0.54
22.74	21.56	-6.24	0.22
22.78	19.54	-2.86	0.52
22.82	19.56	-3.92	1.67
22.86	17.5	-0.27	2.09
22.9	16.42	2.57	3.12
22.94	15.52	2.32	3.68
22.98	16.68	-0.25	1.54
23.02	20.88	0.32	3.93
23.06	23.07	1.91	2.25
23.1	19.6	-1.05	0.8
23.14	19.69	4.67	5.13
23.18	18.8	0.14	6.96
23.22	20.38	1.92	6.66
23.26	19.67	2.76	5.23
23.3	18.04	-0.01	1.04
23.34	17.96	-0.26	-0.86
23.38	19.65	-4.59	1.22
23.42	17.25	-3.57	1.84
23.46	17.75	-1	1.29
23.5	19.87	-2.13	5.77
23.54	23.61	-1.93	9.28
23.58	23.79	-5.91	12.65
23.62	25.79	-6.81	8.36
23.66	23.61	-8.66	5.17
23.7	22.86	-6.6	4.7
23.74	15.55	-8.29	3.71
23.78	13.11	-1.97	8.54
23.82	14.48	-5.12	8.32
23.86	21.752	-0.022986	5.2032
23.9	21.81	1.3722	4.3895
23.94	21.83	2.758	3.5803
23.98	29.82	6.33	4.18
24.02	29.13	9.42	3.21
24.06	22.72	11.69	1.28
24.1	20.48	9.7	0.47
24.14	18.59	8.32	-0.36
24.18	19.84	4.93	-2.06
24.22	20.23	6.81	2.11
24.26	19.13	5.26	4.31
24.3	17.99	5.05	3.87
24.34	18.69	3.17	5.6
24.38	20.36	6.73	8.44
24.42	18.36	4.4	7.16
24.46	20.96	3.89	9.18
24.5	23.65	1.53	10.89
24.54	26.51	-0.54	7.55
24.58	26.55	-0.92	5.2
24.62	28.23	0.35	4.24
24.66	24.15	0.11	8.28
24.7	23.13	-4.41	7.67
24.74	21.55	-5.6	7.54
24.78	20.1	-5.92	8.44
24.82	20.46	-7	8.77
24.86	19.29	-3.4	11.61
24.9	22.31	-0.95	11.07
24.94	28.91	-3.46	12.51
24.98	26.72	-2.57	9
25.02	27.75	-0.42	9.8
25.06	27.27	-4.06	6.6
25.1	26.45	-6.55	2.48
25.14	26.64	-5.37	2.87
25.18	27.42	-5.27	2.64
25.22	27.17	-5.92	3.5
25.26	29.06	-7.26	-0.65
25.3	23.33	-5.95	1.52
25.34	28.73	-1.77	2.91
25.38	29.21	-1.78	-1.03
25.42	26.89	-1.43	-3.18
25.46	27.75	-4.11	-0.82
25.5	26.88	-2.52	-0.06
25.54	24.67	-3.32	2.75
25.58	24.31	0.81	-1.37
25.62	25.31	1.69	-3.25
25.66	27.67	3.36	-4.67
25.7	28.34	1.29	-2.48
25.74	28.56	3.11	-1.03
25.78	29.46	1.11	-3.13
25.82	26.32	5.02	-1.89
25.86	24.45	6.4	0.2
25.9	26.81	6.25	0.57
25.94	26.91	4.33	-1.82
25.98	30.05	8.35	-2.28
26.02	29.79	3.95	0.53
26.06	32.39	3.62	-1.7
26.1	31.81	6.24	0.25
26.14	30.24	9.93	2.37
26.18	28.45	11.44	2.63
26.22	25.22	11.51	6.04
26.26	24.952	2.6634	1.9459
26.3	23.48	-1.55	5.83
26.34	22.82	-2.09	3.3
26.38	18.23	-5.17	4.63
26.42	19.01	-9.39	1.66
26.46	18.81	-4.19	0.32
26.5	17.65	-12.76	-2.74
26.54	20.103	-5.2082	-1.8481
26.58	16.21	0.32	-5.57
26.62	18.62	-6.46	-4.56
26.66	20.16	-2.77	-6.65
26.7	20.61	0.92	-5.82
26.74	20.07	-5.33	-5.09
26.78	24.22	-7.2	-2.68
26.82	24.9	-11.25	-3.1
26.86	21.44	-8.2	-2.31
26.9	25.69	-8.03	-3.07
26.94	23.3	-3.57	-4.41
26.98	22.51	0.95	-1.95
27.02	23.22	1.21	-0.88
27.06	20.72	5.91	-0.18
27.1	23.32	7.98	3.2
27.14	21.53	2.69	-2.45
27.18	20.04	1.71	-4.64
27.22	21.21	3.62	-3.68
27.26	20.16	0.3	-1.08
27.3	19.68	1.9	0.11
27.34	18.04	-0.83	-3.25
27.38	16.53	3.82	-1.08
27.42	19.45	0.69	-0.75
27.46	20.4	0	3.98
27.5	20.03	0.65	1.91
27.54	16.46	6.7	3.62
27.58	17.4	4.06	6.72
27.62	19.43	-2.3	7.44
27.66	20.48	-2.92	2.85
27.7	21.32	-4.23	1.86
27.74	15.49	-0.83	3.98
27.78	17.92	-3.08	2.78
27.82	15.5	-3.31	0.58
27.86	15.11	-2.04	-4.01
27.9	17.27	-1.3	-3.69
27.94	19.57	1.12	-3.11
27.98	20.7	-1.76	-0.45
28.02	19.56	0.31	-2.41
28.06	21	1.34	-4
28.1	20.28	-1.94	-1.45
28.14	22.55	0.11	-3.09
28.18	23.29	-1.44	-3.37
28.22	24.92	-3.13	-5.91
28.26	22.33	-3.22	-7.03
28.3	22.09	-0.11	-6.92
28.34	20.15	2.76	-4.18
28.38	21.98	6.18	-2.55
28.42	24.52	7.08	-0.4
28.46	19.03	2.58	0.03
28.5	17.17	5.8	1.97
28.54	13.34	-0.39	-3.91
28.58	17.07	-2.26	-7.08
28.62	18.75	0.35	-5.33
28.66	22.19	-1.24	-3.57
28.7	25.31	-3.6	-4.55
28.74	24.77	0.34	-4.06
28.78	22.32	6.39	-3.28
28.82	24.09	4.28	-0.21
28.86	25.05	2.08	-2.51
28.9	20.42	2.2	0.44
28.94	24.98	5.49	0.45
28.98	20.92	4.03	-0.13
29.02	24.203	3.9197	-0.75856
29.06	24.051	4.1338	-0.57584
29.1	20.04	2.4	4.01
29.14	26.71	3.16	-2.32
29.18	26.77	5.59	-4.85
29.22	26.15	5.19	-1.14
29.26	27.76	1.21	-3.24
29.3	24.83	3.45	-4.05
29.34	20.04	9.96	3.36
29.38	22.52	6.5	6.1
29.42	25.98	4.28	6.37
29.46	31.99	4.6	0.64
29.5	31.81	5.46	-0.85
29.54	29.98	4.94	0.62
29.58	24.47	9.13	3.68
29.62	28.86	7.73	3.95
29.66	29.83	3.3	1.61
29.7	28.12	2.44	0.42
29.74	26.77	-1.9	-0.63
29.78	24.37	-3.37	0.29
29.82	24.84	2.41	4.14
29.86	21.09	2.91	6.52
29.9	21.76	0.14	3.03
29.94	22.13	3.94	4.86
29.98	24.19	0.26	6.2
30.02	22.75	-1.14	4.86
30.06	22.76	1.47	4.93
30.1	23.73	2.39	5.37
30.14	23.7	4.34	6.45
30.18	19.3	4.1	4.84
30.22	21.64	-0.42	-0.75
30.26	16.08	-3.87	-6.63
30.3	16.99	-6	-2.93
30.34	14.66	-4.65	0.29
30.38	15.64	-1.88	4.11
30.42	22.31	3.98	5.01
30.46	17.93	0.38	1.97
30.5	22.93	1.01	0.02
30.54	23.6	-2.12	-0.29
30.58	25.19	-2.42	-4.06
30.62	23.77	-1.21	-2.12
30.66	24.37	0.92	1.62
30.7	19.89	-0.1	0.92
30.74	21.18	-3.57	0.83
30.78	20.36	-3.23	1.08
30.82	17.81	-3.75	1.07
30.86	17.32	-1.5	0.66
30.9	17.67	-3.12	-1.88
30.94	20.2	-2.93	-2.62
30.98	18.44	-1.05	-4.44
31.02	17.19	-1.14	1.99
31.06	17.16	-1.07	4.16
31.1	19.04	0.74	6.69
31.14	19.15	5.74	3.42
31.18	21.07	5.59	0.68
31.22	19.68	1.57	4.05
31.26	20.49	-0.89	5.27
31.3	21.22	0.88	1.3
31.34	23.64	-0.14	-0.27
31.38	20.52	-0.19	0.57
31.42	21.98	-1.79	1.25
31.46	20.37	2.14	3.42
31.5	20.04	1.44	2.93
31.54	18.37	-4.02	2.36
31.58	17.67	-1.51	3.86
31.62	22.7	-7.28	0.34
31.66	18.22	-7.24	-3.86
31.7	17.83	-6.34	-0.43
31.74	15.64	-9.28	4.32
31.78	18.09	-8.61	0.05
31.82	16.73	-5.17	-1.99
31.86	20.15	-6.26	-1.87
31.9	20.13	-8.25	-2.95
31.94	20.57	-4.53	-6.8
31.98	20.51	-3.78	-6.41
32.02	22.01	-7.65	-0.51
32.06	17.38	-3.85	-0.52
32.1	22.96	-1.7	0.14
32.14	23.76	2.32	-0.41
32.18	19.39	4.59	-0.14
32.22	17.79	6.18	1.21
32.26	15.3	4.93	0.05
32.3	18.4	-2.36	-0.2
32.34	20.95	-4.58	-1.03
32.38	19.51	-3.47	-1.11
32.42	15.53	-5.72	-2.4
32.46	17.41	-1.5084	1.8295
32.5	17.075	-2.0203	1.7116
32.54	18.38	-0.52	12.26
32.58	18.24	-4.28	9.65
32.62	16.28	-3.6302	1.0312
32.66	16.111	-4.1281	0.72122
32.7	14.37	-7.71	-5.09
32.74	17.47	-5.43	0.52
32.78	16.27	-6.46	-3.75
32.82	13.8	-4.47	-1.86
32.86	14	-2.29	0.42
32.9	19.11	-3.2	-2.14
32.94	17.42	-6.11	-3.4
32.98	18.66	-3.59	-2.89
33.02	17.13	-1.29	-3.25
33.06	19.42	-2.42	-0.78
33.1	19.37	-3.38	-1.62
33.14	21.72	-3.43	-3.24
33.18	25.22	-3.37	-4.25
33.22	22.78	-3.48	-1.14
33.26	25.84	-5.2	-0.01
33.3	25.56	-5.98	4.25
33.34	25.32	-4.89	3.61
33.38	21.23	-5.96	1.85
33.42	21.47	-3.82	0.56
33.46	24.03	-3.69	1.45
33.5	25.01	-6.33	1.39
33.54	24.9	-6.31	3.01
33.58	23.51	-8.17	3.18
33.62	19.5	-7.16	1.28
33.66	17.92	-5.44	-1.28
33.7	18.99	-2.66	-1.86
33.74	19.23	-2.22	-4.09
33.78	23.77	-3.04	-1.64
33.82	23.28	-1.08	-0.85
33.86	25.17	0.04	-1.72
33.9	24.66	0.11	-1.77
33.94	25.46	1.75	-2.11
33.98	25.99	3.09	-3.11
34.02	27.18	1.02	-3.37
34.06	26.96	-0.34	-6.01
34.1	27.18	0.02	-4.94
34.14	27.95	-0.56	-2.44
34.18	31.47	2.09	0.09
34.22	30.66	4.87	4.9
34.26	27.93	5.76	8.62
34.3	24.54	5.39	7.44
34.34	20.61	3.53	7.95
34.38	25.42	7.57	8.5
34.42	27.57	6.51	4.62
34.46	26.08	2.6	3.28
34.5	20.73	2.43	4.01
34.54	18.83	3.74	5.32
34.58	19.92	2.67	6.68
34.62	19.85	3.17	5.46
34.66	21.06	3.21	6.22
34.7	19.72	1.65	3.78
34.74	21.86	2.4	3.95
34.78	20.55	-0.11	1.97
34.82	22.61	0.09	0.38
34.86	20.58	-1.56	-1.58
34.9	26.61	2.16	-1.31
34.94	25.25	4.16	4.55
34.98	26.12	7.44	7.66
35.02	26.2	6.95	10.5
35.06	21.65	7.62	7.06
35.1	21.16	8.37	3.05
35.14	16.59	2.93	4.07
35.18	20.87	3.16	-2.57
35.22	19.54	4.29	-4.38
35.26	20.76	2.76	-7.65
35.3	22.34	2.84	-11.61
35.34	23.73	5.32	-14.39
35.38	20.11	6.53	-11.72
35.42	19.87	0.72	-10.59
35.46	20.28	3.43	-10.02
35.5	20.85	3.41	-9.43
35.54	21.9	9.27	-7.11
35.58	19.93	7.3	-7.44
35.62	18.16	3.09	-8.56
35.66	16.55	3	-5.15
35.7	19.31	-0.63	-3.17
35.74	17.78	3.45	2.46
35.78	20.49	1.69	4.12
35.82	20.31	3.27	7.94
35.86	22.96	3.18	6.28
35.9	22.68	-4.13	3.57
35.94	19.62	-1.85	3.21
35.98	18.26	-2.18	-0.25
36.02	13.73	0.69	3.06
36.06	20.618	-0.57763	4.9785
36.1	24.38	1.75	-0.14
36.14	23.17	2.61	4.63
36.18	23.23	-4.27	5.33
36.22	24.09	-1.58	3.82
36.26	21.52	2.53	4.95
36.3	18.52	-0.2	6.87
36.34	18.41	-6.14	6.33
36.38	19.12	-6.67	5.87
36.42	27.63	-4.57	3.78
36.46	22.5	1.59	7.34
36.5	24.83	-5.19	6.8
36.54	24.91	-5.58	0.23
36.58	28.49	-4.7	3.51
36.62	28.52	0.35	4.42
36.66	25.23	3.6	6.24
36.7	25.44	3.96	6.11
36.74	24.51	4.85	7.17
36.78	22.25	-0.33	4.2
36.82	22.6	-2.45	2.11
36.86	23.26	-3.46	2.19
36.9	21.46	-2.18	1.17
36.94	20.79	-0.91	1.76
36.98	23.04	2.32	3.45
37.02	23.67	1.51	-0.15
37.06	24.63	-1.08	-6.99
37.1	24.41	-1.9	-1.77
37.14	22.63	-0.28	-2.92
37.18	23.84	2.94	-3.87
37.22	21.86	1.72	-4.02
37.26	21.68	0.6	-5.38
37.3	22.09	0.29	-6.78
37.34	20.35	1.16	-5.46
37.38	21.84	3.85	-4.81
37.42	18.51	5.46	-1.13
37.46	19.21	3.53	0.19
37.5	21.33	7.17	1.69
37.54	25.61	-1.7	4.1
37.58	22.77	-0.05	4.03
37.62	23.58	1.79	2.32
37.66	21.03	2.65	2.24
37.7	23.72	4.49	6.14
37.74	23.86	2.35	5.95
37.78	21.91	3.41	7.94
37.82	20.99	0.01	7.26
37.86	25.01	-1.83	7.74
37.9	26.3	-7.98	4.34
37.94	24.92	-12.21	4.74
37.98	21.252	-6.1292	4.9613
38.02	20.657	-7.0466	4.775
38.06	15.17	-5.84	6.05
38.1	19.33	-10.18	-1.84
38.14	19.48	-8.72	4.75
38.18	19.78	-5.98	6.42
38.22	17.75	-7.64	3.83
38.26	16.8	-7.41	4.59
38.3	18.82	-6.16	6.99
38.34	20.7	-6.52	7.96
38.38	14.46	-4.49	9.46
38.42	16.05	-1.26	12.41
38.46	18.49	-1.29	10.05
38.5	20.91	6.12	11.04
38.54	19.35	8.75	10.56
38.58	20.79	-0.38	7.84
38.62	17.66	1.75	6.72
38.66	14.94	1.03	6.47
38.7	19.18	-2.44	4.23
38.74	15.84	-3.99	1.02
38.78	16.09	-0.4	-0.86
38.82	18.74	-4.15	3.49
38.86	19.17	3.09	1.6
38.9	13.81	2.2	2.03
38.94	18.59	-3.04	3.42
38.98	18.55	-6.7	2.03
39.02	20.87	-6.76	2.23
39.06	21.92	-6.67	2.88
39.1	24.4	-6.08	2.3
39.14	20.85	-6.32	2.14
39.18	22.11	-0.2	0
39.22	24.19	-4.73	-4.41
39.26	24.02	-7.9	-2.86
39.3	26.01	-5.44	-5.38
39.34	23.41	-3.35	-10.72
39.38	24.8	1.16	-11.2
39.42	26.44	1.13	-10.83
39.46	28.17	-1.51	-10.47
39.5	26.97	-0.36	-12.19
39.54	26.33	-0.83	-9.89
39.58	19.51	-3.19	-8.32
39.62	23.02	-1.37	-5.09
39.66	16.12	-2.67	-6.01
39.7	21.28	-2.03	-6.01
39.74	21.01	-3.04	-9.69
39.78	20.02	-3.72	-9.85
39.82	19.94	-2.33	-7.6
39.86	17.71	-3.66	-3.07
39.9	21.9	-0.78	2.28
39.94	21.44	1.21	-1.91
39.98	20.06	3.09	-3.33
40.02	20.36	6.62	-1.46
40.06	21.32	7.59	-0.06
40.1	19.94	4.22	-1.34
40.14	21.53	3.85	-1.24
40.18	18.86	0.17	-2.1
40.22	17.12	-1.37	-0.42
40.26	20.104	3.2163	3.29
40.3	19.951	3.3293	3.5555
40.34	19.761	3.401	3.7061
40.38	23.73	-3.65	11.95
40.42	20.19	-1.58	13.54
40.46	18.954	3.3953	3.4459
40.5	14.13	3.8	2.5
40.54	14.57	2.35	0.11
40.58	17.96	3.66	1.94
40.62	19.15	4.65	-0.58
40.66	23.98	4.81	1.77
40.7	18.22	8.55	-1.32
40.74	14.99	5.95	-3.08
40.78	12.88	4.29	-4.53
40.82	8.21	0.22	-6.7
40.86	11.35	-1.11	-8.69
40.9	13.24	-0.13	-7.25
40.94	13.85	0.77	-4.35
40.98	12.94	0.23	-0.16
41.02	14.944	-0.29125	-4.0339
41.06	15.5	-0.84201	-3.6608
41.1	16.127	-1.3502	-3.2262
41.14	16.809	-1.8016	-2.747
41.18	17.531	-2.1816	-2.2402
41.22	20.46	-3.8	-1.25
41.26	21.21	-2.09	-0.45
41.3	20.29	-1.3	-0.2
41.34	22.25	0.82	0.95
41.38	23.08	-7.72	-0.17
41.42	19.6	-1.76	2.75
41.46	20.29	1.59	2.11
41.5	20.26	0.74	-3.52
41.54	23.46	-2.36	-4.3
41.58	22.61	-0.48	1.05
41.62	24.38	3.02	1.75
41.66	23.75	4.16	1.7
41.7	24.04	3.02	3.76
41.74	23.39	7.45	4.1
41.78	24.41	5.03	2.82
41.82	24.12	2.16	0.44
41.86	23.37	2.87	1.36
41.9	22.81	2.53	0.4
41.94	26.61	3.35	3.24
41.98	25.41	1.34	0.92
42.02	24.88	4.31	-1.8
42.06	25.58	3.56	-0.73
42.1	25.55	3.6	-2.28
42.14	23.54	2.11	-2.05
42.18	21.67	0.83	-2.56
42.22	20.65	4.04	0.57
42.26	20.49	4.88	4.81
42.3	19.37	1.98	6.58
42.34	17.2	-0.35	6.12
42.38	24.42	-2.42	4.3
42.42	28.59	-1.03	-1.82
42.46	30.43	0.07	5.36
42.5	32.13	0.15	4.02
42.54	32.38	0.89	4.39
42.58	29.42	-1.11	4.22
42.62	27.87	1.25	4.24
42.66	29.34	2.55	4.33
42.7	28.13	4.26	2.4
42.74	28.97	-0.87	0.97
42.78	23.79	-0.43	-0.32
42.82	25.43	-0.97	-0.11
42.86	25.11	-0.69	-1.28
42.9	24.05	-0.12	-1.57
42.94	23.85	1.08	-1.51
42.98	21.08	3.3	-1.33
43.02	24.17	1.55	-0.06
43.06	23.05	1.99	-0.01
43.1	21.69	7.8	-0.21
43.14	21.32	8.84	3.77
43.18	18.38	4.16	7.2
43.22	17.64	2.37	10.8
43.26	19.63	2.91	10.35
43.3	21.98	-0.6	10.81
43.34	26.71	0.6	12.84
43.38	22.09	-0.12	14.06
43.42	26.26	-3.44	10.87
43.46	25.75	0.43	9.66
43.5	24.51	-1.1	6.21
43.54	25.569	2.2974	11.934
43.58	25.808	2.6425	11.289
43.62	27.87	9.8	13.35
43.66	26.61	6.87	12.12
43.7	30.66	7.34	14.07
43.74	28.58	4.95	9.52
43.78	25.91	2.2	6.48
43.82	22.13	1.69	5.34
43.86	20.07	0.39	-1.91
43.9	18.84	0.95	-1.36
43.94	17	-1.76	-1.11
43.98	19.19	-0.59	-1.26
44.02	19.51	0.71	-0.44
44.06	20.48	-0.2	-1.12
44.1	20.07	-3.25	-0.81
44.14	24.23	-5.78	-5.39
44.18	26.15	-5.97	-3.13
44.22	26.06	-1.96	-2.76
44.26	24.83	-6.97	-0.16
44.3	24.63	-6.49	0.79
44.34	26.5	-6.52	0.68
44.38	27.51	-5.06	-1.47
44.42	27.07	-4.71	-5.2
44.46	25.22	-3.64	-5.04
44.5	25.31	-0.58	-4.2
44.54	24.93	-0.45	-4.11
44.58	26.21	-0.89	-5.16
44.62	21.92	1.88	-6.16
44.66	23.43	2.01	-4.56
44.7	21.68	2.39	-1.93
44.74	24.54	5.91	-0.77
44.78	22.95	5.47	-1.42
44.82	24.39	2.27	1.85
44.86	22.62	1.85	3.3
44.9	27.12	-0.49	0.59
44.94	25.65	-1.28	-1.65
44.98	22.48	2.46	2.42
45.02	20.31	1.98	4.94
45.06	21.02	-0.01	1.84
45.1	19.21	-0.91	1.32
45.14	17.42	-0.3	1.11
45.18	22.27	-0.74	1.78
45.22	23.06	-1.14	0.22
45.26	25.15	-1.27	1.09
45.3	22.45	3.13	2.36
45.34	23.82	1.48	1.36
45.38	22.16	-0.32	1.02
45.42	20.72	1.42	1.44
45.46	22.55	1.14	7.31
45.5	23.9	-0.96	3.51
45.54	22.5	-0.24	4.86
45.58	19.55	1.83	0.66
45.62	23.56	-0.15	-3.89
45.66	22.6	1.24	-5.09
45.7	23.337	-0.93968	-2.2806
45.74	23.301	-1.5751	-2.9542
45.78	23.237	-2.1806	-3.5262
45.82	30.25	6.73	-5.67
45.86	30.01	-0.91	-6.58
45.9	23.79	-4.3	-5.34
45.94	23.68	-8.16	-4.88
45.98	17.72	-7.9	-5.23
46.02	19.32	-5.9	-1.94
46.06	21.69	-4.51	0.29
46.1	17.19	-2.87	1.18
46.14	17.33	1.63	6.2
46.18	19.52	1.33	8.13
46.22	22.36	2.13	6.18
46.26	22.66	3.24	5.05
46.3	21.59	-1.49	6.42
46.34	22.6	-4.02	8.23
46.38	23.39	-0.38	9.58
46.42	26.44	1.61	9.97
46.46	20.13	-1.9	12.48
46.5	21.45	-1.81	13.68
46.54	20.94	-12.08	11.12
46.58	20.88	-10.74	7.37
46.62	17.78	-13.75	4.42
46.66	20.576	-9.9336	6.6356
46.7	20.6	-10.275	5.9004
46.74	19.38	-11.39	6.58
46.78	17.28	-11.1	6.04
46.82	20.734	-10.372	3.5261
46.86	20.781	-10.088	2.7352
46.9	18.91	-10.21	-8.59
46.94	20.852	-9.0303	1.2561
46.98	20.865	-8.2523	0.60184
47.02	20.857	-7.305	0.02717
47.06	17.63	-10.46	-4.37
47.1	18.94	-9.8	-3.01
47.14	22.34	-5.73	2.43
47.18	27	0.88	0.06
47.22	24.58	0.55	1.24
47.26	20.44	3.06	4.61
47.3	17.82	6.76	0.68
47.34	19.93	13.54	3.4
47.38	18.44	15.61	0.69
47.42	16.65	15.38	-1.09
47.46	18.87	10.44	2.85
47.5	15.82	10.64	4.37
47.54	14.43	1.51	0.02
47.58	18.24	4	2.45
47.62	21.65	3.16	6.33
47.66	20.71	2.37	8.87
47.7	20.61	5.07	3.65
47.74	21.12	7.07	1.19
47.78	11.3	6.83	-0.45
47.82	13.39	3.75	6.44
47.86	13.05	0.46	2.67
47.9	14.67	4.97	-2.66
47.94	12.46	9.88	-1.15
47.98	9.75	6.21	0.47
48.02	12.27	4.69	-2.59
48.06	13.77	-0.94	-3.8
48.1	14.45	1.16	-2.66
48.14	15.99	3.12	-2.89
48.18	16.21	4.42	-0.3
48.22	16.68	0.02	1.51
48.26	15.14	3.35	0.82
48.3	15.26	-0.41	5.63
48.34	16.9	-0.26	5.07
48.38	21.17	-0.27	0.72
48.42	19.58	-5.72	-0.96
48.46	16.42	-0.94	-7.22
48.5	13.75	0.5	-4.81
48.54	12.82	0.14	-5.69
48.58	11.21	-1.24	-6.52
48.62	11.55	3.26	-4.33
48.66	11.75	5.39	-5.36
48.7	10.55	1.84	-6.94
48.74	10.91	1.23	-4.57
48.78	13.05	1.21	-2.1
48.82	15.55	1.89	-4.32
48.86	15.33	-2.44	0.08
48.9	18.7	-2.19	2.46
48.94	14.36	-0.48	-1.11
48.98	13.56	-0.44	-1.7
49.02	13.73	-4.09	0.89
49.06	16.21	-11.04	-0.44
49.1	17.5	-9.79	-0.15
49.14	17.9	-8.63	2.49
49.18	17.78	-9.79	3.25
49.22	16.68	-9.02	-0.79
49.26	16.9	-5.43	-1.79
49.3	15.28	-2.51	1.19
49.34	17.07	-6.32	2.32
49.38	18.5	-5.72	0.62
49.42	17.4	-2.76	0.83
49.46	16.92	-1.97	-0.55
49.5	14.15	-5.35	-1.77
49.54	14.1	-3.98	-0.62
49.58	16.45	-4.35	-2.27
49.62	18.71	-5.17	-1.23
49.66	17.29	-7.1	4.13
49.7	19.91	-1.94	4.79
49.74	18.25	-1.52	3.49
49.78	18.9	-0.62	3.23
49.82	18.26	-0.7	1.5
49.86	19.29	-2.71	0.05
49.9	20.87	-1.43	-0.37
49.94	20.45	2.1	0.99
49.98	20.1	-0.49	3.06
50.02	20.9	3.07	3.48
50.06	21.02	2.4	-0.66
50.1	17.81	1.84	0.19
50.14	19.05	1.81	2.86
50.18	23.17	8.18	4.34
50.22	24.06	5.76	6.54
50.26	21.57	5.55	-0.78
50.3	20.76	7.47	0.1
50.34	23.28	7.79	-0.51
50.38	25.93	7.56	0.62
50.42	24.91	5.94	-1.58
50.46	23.53	7.1	-1.13
50.5	22.45	8.92	4.29
50.54	20.42	3.56	9.1
50.58	20.91	4.17	9.31
50.62	17.96	3.44	7.97
50.66	19.87	3.54	8.59
50.7	18.45	2.35	9.67
50.74	18.42	-0.37	10.99
50.78	20.04	1.45	13.17
50.82	20.38	0.87	14.64
50.86	22.94	-4.26	13.91
50.9	20.085	-3.759	9.1861
50.94	20.132	-4.4447	9.1322
50.98	20.207	-5.0717	9.0187
51.02	18.52	-4.53	8.35
51.06	19.01	-10.8	7.86
51.1	21.7	-12.42	4.46
51.14	20.737	-7.0152	8.0802
51.18	20.7	-5.65	6.72
51.22	20.31	-9.35	4.95
51.26	18.41	-8.05	2.9
51.3	23.44	-5.83	3.8
51.34	25.79	-6.69	4.49
51.38	27.28	-3.13	3.19
51.42	24.92	-8.33	5.17
51.46	22.325	-8.435	5.027
51.5	22.519	-8.4038	4.6429
51.54	22.704	-8.3301	4.2767
51.58	23.91	-4.13	3.83
51.62	25.54	-11.22	5.25
51.66	26.44	-9.82	6.07
51.7	21.51	-13.6	2.61
51.74	16.05	-14.12	0.29
51.78	14.46	-10.24	2.1
51.82	18.81	-9.52	-0.72
51.86	20.98	-2.59	-2.71
51.9	23.466	-5.9448	2.6988
51.94	26.8	0.08	5.22
51.98	25.43	-4.89	9.5
52.02	24.6	-3.97	8.71
52.06	26.23	-4.37	8.34
52.1	22.46	2.08	8.29
52.14	26.21	1.46	5.47
52.18	24.99	-1.4	4.7
52.22	20.97	-0.66	5.38
52.26	18.17	-0.68	6.27
52.3	18.23	-3.33	6.69
52.34	19.45	-0.52	7.78
52.38	20.94	-2.65	6.46
52.42	23.08	1.86	4.84
52.46	21.76	0.49	3.56
52.5	22.07	3.2	3.45
52.54	24.42	0.86	2.23
52.58	23.15	-1.36	-1.56
52.62	21.57	0.61	-3.03
52.66	28.17	3.25	-0.39
52.7	25.76	0.79	-0.93
52.74	24.54	2.97	-1.47
52.78	23.58	2.81	-0.46
52.82	24.36	-0.5	-1.56
52.86	23.5	-4.18	-2.41
52.9	25.95	-5.08	-2.24
52.94	24.33	-4.09	-2.64
52.98	24.81	-2.39	-1.67
53.02	24.26	-3.72	-1.94
53.06	22.67	-3.2	-1.84
53.1	23.54	-2.15	-1.43
53.14	23.85	-1.88	-2.42
53.18	25.93	-1.52	-3.85
53.22	27.17	0.51	-4.73
53.26	31.32	1.16	-1.82
53.3	31.16	1	-2.56
53.34	32.15	-0.42	-3.17
53.38	32.81	3.33	-2.52
53.42	33.02	2.87	-2.16
53.46	32.58	1.99	-1.61
53.5	32.39	2.32	-1.38
53.54	31.73	2.11	-1.57
53.58	32.79	1.42	-2.06
53.62	32.66	-1.1	-3.54
53.66	31.96	0.64	-4.01
53.7	31.97	2.08	-5.02
53.74	35.01	4.03	-1.43
53.78	35.73	3.74	-0.99
53.82	35.22	5.38	-1.19
53.86	33.16	7.37	0.16
53.9	33.13	9.35	1.51
53.94	32.63	9.45	-0.27
53.98	29.09	9.58	0.89
54.02	28.81	7.01	3.48
54.06	28.29	7.6	4.72
54.1	30.95	7.82	5.33
54.14	31.47	7.16	4.37
54.18	29.51	4.83	4.74
54.22	27.57	1.73	5.18
54.26	27.45	-0.75	4.92
54.3	26.53	-0.07	4.72
54.34	25.13	3.62	6.27
54.38	23.77	9.73	3.76
54.42	22.92	5.85	6.18
54.46	24.06	1.34	4.33
54.5	24.3	-1.77	4.76
54.54	21.65	-4.35	1.03
54.58	18.68	-3.32	-0.39
54.62	16.5	5.35	3.63
54.66	19.93	6.9	6.02
54.7	19.46	8.44	7
54.74	22.74	6.03	6.14
54.78	22.85	5.79	5.91
54.82	20.93	8.39	7.68
54.86	21	6.17	9.48
54.9	20.29	5.3	8.51
54.94	20.53	4.7	6.52
54.98	21.6	3.33	4.75
55.02	19.89	2.78	4.33
55.06	20.13	5.1	4.22
55.1	19.77	4.88	7.5
55.14	16.55	6.97	9.01
55.18	13.63	1.94	6.46
55.22	19.45	2.3	7.86
55.26	22.41	4.57	7.19
55.3	17.07	4.29	9.04
55.34	16.76	2.82	5.53
55.38	18.54	0.21	4.78
55.42	20.59	3.43	7.66
55.46	25.01	2.22	9.25
55.5	26.45	3.06	9.78
55.54	28.32	0.73	8.68
55.58	24.05	1.07	9.41
55.62	23.32	2.2	10.95
55.66	22.16	1.12	10.91
55.7	21.11	-1.56	9.73
55.74	20.51	-0.85	11.22
55.78	19.31	-0.04	10.49
55.82	17.61	1.27	9.01
55.86	19.09	-1.85	10.32
55.9	14.63	-3.56	7.57
55.94	15.06	-5.49	5.13
55.98	13.72	-6.24	7.92
56.02	10.94	-6.12	8.42
56.06	12.8	-4.81	11.39
56.1	16.8	-11.01	9.51
56.14	15.82	-5.9	6.67
56.18	13.69	-5.25	8.79
56.22	14.63	-2.77	5.89
56.26	18.53	-4.38	4.59
56.3	21.56	-3.08	1.69
56.34	20.07	-2.9	-0.5
56.38	20.72	-0.2	-1.82
56.42	18.66	2.06	-1.61
56.46	18.16	2.91	-1.01
56.5	19.4	0.91	-0.1
56.54	19.92	2.02	0.44
56.58	22.17	5.43	1.22
56.62	23.01	5.49	1.65
56.66	21.83	4.55	-0.62
56.7	23.38	7.31	4.05
56.74	22.85	5.61	1.63
56.78	21.39	5.94	-3.04
56.82	21.21	4.52	-5.09
56.86	24.54	0.9	-4.4
56.9	24.36	-3.95	-7.17
56.94	25.67	-2.15	-7.76
56.98	31.37	-2.61	-5.91
57.02	22.192	3.9811	-1.38
57.06	21.504	4.3911	-0.35332
57.1	17.76	11.45	-0.61
57.14	19.63	9.34	1.01
57.18	17.02	7.49	3.2
57.22	18.79	6.66	3.42
57.26	24.23	5.93	2.14
57.3	17.71	3.28	8.37
57.34	15.43	2.53	9.13
57.38	13.95	5.16	8.44
57.42	17.15	8.29	6.41
57.46	20.49	6.69	5.41
57.5	20.86	4.52	2.51
57.54	21.04	1.08	-1.25
57.58	22.56	2.49	-0.45
57.62	25.09	0.2	-2.81
57.66	26.62	-1.08	-3.75
57.7	23.08	-2.56	-5.15
57.74	21.99	-0.05	-6.18
57.78	22.62	0.18	-6.29
57.82	19.65	3.37	-2.86
57.86	19.2	1.66	-0.82
57.9	23.17	5.66	-1.49
57.94	23.28	2.57	-1.73
57.98	21.65	2.29	-1.23
58.02	21.67	2.61	-0.25
58.06	22.84	3.12	-2
58.1	21.95	4.85	-1.92
58.14	22.14	2.54	-1.46
58.18	23.06	3.57	-0.53
58.22	19.61	4.29	-0.87
58.26	18.38	1.3	-0.64
58.3	18.77	-0.95	0.73
58.34	20.46	0.11	4.34
58.38	19.83	-1.31	4.66
58.42	17.9	-0.9	6.34
58.46	21.584	0.72629	3.8392
58.5	21.988	0.9465	4.2937
58.54	22.399	1.1958	4.7234
58.58	22.803	1.4608	5.1253
58.62	23.183	1.728	5.4962
58.66	23.523	1.9841	5.8333
58.7	26.5	-3.57	0.14
58.74	24.022	2.4093	6.3933
58.78	23.31	3.27	10.47
58.82	27.3	2.92	9.95
58.86	27.21	0.75	8.58
58.9	25.29	6.11	9.85
58.94	26.15	1.67	4.84
58.98	21.12	0.68	2.66
59.02	20.76	4.37	4.76
59.06	17.46	6.05	5.16
59.1	14.74	1.98	6.9
59.14	15.92	-3.19	5.97
59.18	18.2	-2.33	8.24
59.22	21.02	-5.69	5.47
59.26	20.76	-6.12	0.53
59.3	18.33	-4.47	0.9
59.34	20.31	-6.55	0.82
59.38	21.85	-5.6	1.9
59.42	24.4	-6.03	3.05
59.46	21.77	-4.63	-0.27
59.5	24.6	-4.23	2.54
59.54	24.26	-0.44	3.49
59.58	26.41	3.42	4.04
59.62	24.99	4.34	2.92
59.66	24.27	4.28	3.83
59.7	24.47	5.56	3.97
59.74	24.95	6.04	5.38
59.78	22.7	5.91	6.55
59.82	23.21	4.78	7.29
59.86	21.68	3.42	6
59.9	20.98	2.26	5.6
59.94	18.69	0.99	4.35
59.98	19.05	4.52	2.08
60.02	22.61	3.07	1.4
60.06	23.71	-0.19	2.49
60.1	22.36	1.76	1.69
60.14	23.23	-1.31	1.37
60.18	24.1	-2.71	1.72
60.22	26.85	-6.46	2.58
60.26	27.6	-4.61	1.31
60.3	28.29	-3.91	0.79
60.34	26.56	-3.84	0.48
60.38	27.44	-1.46	-0.69
60.42	23.79	-1.33	-1.49
60.46	26.51	-0.52	-1
60.5	25.73	-1.91	0.69
60.54	27.77	-2.3	-0.65
60.58	25.65	-2.98	-2.01
60.62	26.49	-3.72	-2.57
60.66	22.75	-0.83	-4.8
60.7	24.7	-3.17	-4.62
60.74	22.61	-6.27	-4.19
60.78	21.98	-3.55	-0.91
60.82	19.77	-5.98	0.44
60.86	19.81	-6.21	0
60.9	21.01	-3.67	0.37
60.94	18.93	-2.25	0.18
60.98	21.41	-1.89	1.39
61.02	19.96	-0.52	1.19
61.06	18.83	0.62	1.03
61.1	19.26	1.87	0.74
61.14	20.44	1.9	0.52
61.18	17.8	1.84	-0.3
61.22	18.12	-0.06	6.9
61.26	19.11	4.45	5.51
61.3	17.79	5.29	5.26
61.34	22.81	2.06	7.55
61.38	20.56	-0.56	0.77
61.42	17.43	2.25	0.32
61.46	16.56	0.69	-4.81
61.5	18.484	1.7465	4.8354
61.54	18.371	1.6999	5.1628
61.58	18.297	1.649	5.4736
61.62	21.81	2.91	11.66
61.66	20.28	-0.1	10.21
61.7	17.21	-5.18	5.28
61.74	17.29	0.17	6.88
61.78	17.56	1.53	6.98
61.82	17.59	3.4	7.26
61.86	20.04	4.42	4.92
61.9	21.13	5.8	6.53
61.94	22.25	4.19	5.35
61.98	21.82	1.51	6
62.02	22.57	-2.17	6.2
62.06	25.27	0.98	8.32
62.1	24.63	-1.84	8.23
62.14	24.01	-1.25	7.91
62.18	28.17	2.6	7.77
62.22	24.54	0.38	2.89
62.26	25.76	0.98	4.58
62.3	25.98	-0.83	2.52
62.34	27.39	5.14	2.14
62.38	32.12	3.5	0.57
62.42	32.32	4.01	2.46
62.46	33.26	5.19	4.43
62.5	29.82	1.06	3.98
62.54	24.66	7.63	9.16
62.58	28.34	4.63	10.59
62.62	28.74	0.62	7.51
62.66	30.38	6.36	10.4
62.7	30.53	5.21	10.34
62.74	28.29	7.79	9.43
62.78	27.36	5.35	7.13
62.82	26.63	3.87	3.39
62.86	26.71	8.85	0.94
62.9	25.61	7.47	1.03
62.94	24.83	6.45	1.18
62.98	22.69	9.56	1.92
63.02	26.53	8.22	3.86
63.06	27.75	7.76	1.65
63.1	25.84	8.03	-0.35
63.14	30.41	8.47	-4.7
63.18	29.61	6.69	-1.58
63.22	26.09	3.95	-0.99
63.26	28.38	6.09	-0.64
63.3	30.05	7.16	-0.09
63.34	25.82	5.95	0.62
63.38	23.23	7.56	5.41
63.42	24	8.59	4.18
63.46	19.74	9.85	0.29
63.5	17.53	6.99	-1.36
63.54	17.04	4.37	-2.83
63.58	16.82	4.49	-6.66
63.62	17.84	2.89	-5.75
63.66	21.2	1.41	-6.17
63.7	22.34	5.14	-3.1
63.74	23.32	4.72	0.58
63.78	23.12	11.29	-2.46
63.82	22.25	11.04	-1.85
63.86	21.31	11.36	-2.63
63.9	19.9	8.69	1.2
63.94	19.86	2.94	0.33
63.98	22.96	3.5	1.8
64.02	21.06	-2.15	4.64
64.06	22.01	-5.28	3.56
64.1	18.06	-7.41	-1.13
64.14	16.3	-2.38	-6.73
64.18	16.35	-4.51	-4.78
64.22	17	-1.64	-5.66
64.26	20.97	-4.6	-5.92
64.3	22.93	-4.89	-5.6
64.34	25.44	-3.04	-3.63
64.38	27.37	0.17	-1.98
64.42	28.99	0.41	-2.46
64.46	28.29	1.07	-3.49
64.5	28.14	1.42	-2.86
64.54	29.09	2.67	-1.08
64.58	26.8	3.62	-0.45
64.62	27.5	5.72	-1.4
64.66	26.24	5.47	0.22
64.7	27.91	6.11	-0.51
64.74	29.56	5.39	-3.18
64.78	29.49	3.47	-5.3
64.82	29.92	6.8	-4.73
64.86	27.284	0.96618	-3.228
64.9	26.862	0.72555	-3.0442
64.94	27.48	-6.66	-1.06
64.98	27.25	-3.54	-0.97
65.02	25.03	-5.87	-2.98
65.06	21.71	-6.28	-2.63
65.1	24.93	-4.59	-6.43
65.14	23.02	0.72	-6.49
65.18	23.87	-1.76	-6.85
65.22	27.2	4.84	-2.39
65.26	22.535	0.083018	0.35174
65.3	21.59	1.37	1.24
65.34	19.26	-1.75	5.13
65.38	20.27	1.47	7.76
65.42	17.25	1.64	7.01
65.46	21.66	4.14	8.38
65.5	23.16	8.65	3.98
65.54	22.1	8.33	3.83
65.58	21.62	7.87	1.59
65.62	22.01	5.3	3.06
65.66	21.01	7.64	4.67
65.7	22.1	6.42	6.04
65.74	21.15	5	5.89
65.78	23.85	1.17	3.44
65.82	27.12	-1.38	2.17
65.86	26.18	2	0.13
65.9	23.19	3.11	5.75
65.94	24.06	4.2	8.19
65.98	25.01	2.37	7.29
66.02	29.09	1.48	8.07
66.06	28.92	0.04	8.59
66.1	28.76	-2.89	6.63
66.14	25.69	-3.19	3.24
66.18	25.5	-3.25	0.68
66.22	22.33	-4.69	-0.15
66.26	22.45	-4.85	2.66
66.3	23.88	-7.47	2.58
66.34	23.24	-7.71	1.99
66.38	22.91	-8.46	2.55
66.42	22.62	-8.31	1.63
66.46	19.18	-6.71	-3.43
66.5	17.66	-9.08	-0.87
66.54	18.85	-11.73	3.34
66.58	20.63	-10.79	1.91
66.62	18.89	-7.84	3.64
66.66	16.74	-5.95	7.7
66.7	14.66	-1.82	5.14
66.74	11.64	-5.95	4.54
66.78	10.79	-7.32	7.59
66.82	18.384	-1.9629	3.3918
66.86	18.976	-0.47688	2.8697
66.9	23.5	0.21	7.98
66.94	26.83	2.79	7.23
66.98	26.23	2.94	0.31
67.02	21.44	4.16	-2.59
67.06	19.36	3.65	-4.92
67.1	16.68	6.73	-3.54
67.14	16.05	6.51	-4.62
67.18	20.34	8.55	-2.12
67.22	20.64	7.16	-0.74
67.26	22.51	6.46	0.6
67.3	19.66	3.01	0.14
67.34	13.13	-0.75	-1.13
67.38	13.64	1.51	-3.57
67.42	13.59	-0.91	-6.07
67.46	15	1.23	-7.2
67.5	19.54	2.64	-5.94
67.54	16.26	-1.59	-5.03
67.58	15.68	-2.71	-7.2
67.62	15.53	-0.3	-5.81
67.66	18.915	0.13386	-2.0471
67.7	15.97	-3.37	4.52
67.74	22.13	-2.75	0
67.78	21.59	1.88	3.2
67.82	23.97	1.5	1.85
67.86	24.85	4.32	2.22
67.9	24.57	5.84	2.43
67.94	22.69	4.57	5.47
67.98	22.78	-1.21	5.28
68.02	22.55	-1.43	6.93
68.06	19.2	-6.58	2.97
68.1	16.09	-7.47	5
68.14	16.46	-2.71	7.99
68.18	15.6	-4.45	8.24
68.22	14.96	0.5	7.46
68.26	16.15	-2.77	5.97
68.3	18.59	-1.42	2.43
68.34	18.44	-2.47	0.81
68.38	24.47	-2.81	3.83
68.42	16.56	-1.93	5.62
68.46	24.17	4.22	7.13
68.5	25.68	5.05	7.6
68.54	30.06	1.61	2.52
68.58	27.21	1.86	0.5
68.62	26.28	1.58	-1.97
68.66	23.9	1.99	-3.31
68.7	24.36	1.82	-4.02
68.74	27.74	4.84	1.13
68.78	25.52	2.51	-1.08
68.82	23.08	-0.24	-4.02
68.86	25.46	2.11	-1.4
68.9	27.24	4.12	2.84
68.94	27.87	1.27	-0.69
68.98	26.13	5.06	-0.87
69.02	27.04	4.83	2.46
69.06	26.56	2.11	-0.56
69.1	28.32	4.81	-3.03
69.14	26.14	4.35	-1.63
69.18	28.67	2.94	-1.79
69.22	26.42	2.73	-1.21
69.26	25.63	1.5	-1.31
69.3	22.25	1.02	-4.14
69.34	23.71	-1.59	-3.41
69.38	25.73	-1.38	-1.37
69.42	25.29	1.86	-1.19
69.46	27.52	3.95	-2.63
69.5	26.02	3.73	-1.19
69.54	30.82	1.41	-1.8
69.58	29.21	6.42	-2.78
69.62	25.89	2.76	-2.71
69.66	25.23	2.22	-5.78
69.7	24.21	-2.96	-3.11
69.74	19.99	6.2	-4.11
69.78	24.76	7.54	3.45
69.82	24.36	9.5	3.41
69.86	24.33	8.38	-0.37
69.9	27.18	4.35	-2.65
69.94	24.53	5.65	-2.96
69.98	25.29	8.62	-2.03
70.02	19.14	10.43	7.43
70.06	19.62	2.55	7.38
70.1	17.49	2.62	7.11
70.14	15.86	3.08	7.15
70.18	14.72	3.01	5.1
70.22	19.58	2.2	5.81
70.26	20.77	1.63	6.63
70.3	25.99	0.28	10.55
70.34	26.19	-4.4	7.51
70.38	25.26	-3.3	8.38
70.42	26.83	-1.79	6.95
70.46	27.96	3.33	7.22
70.5	20.96	2.27	8.87
70.54	22.66	5.1	6.32
70.58	20.24	4.22	5.75
70.62	16.09	3.58	1.61
70.66	18.68	4.28	2.49
70.7	17.53	5.46	3.72
70.74	18.44	4.22	2.58
70.78	20.99	4.58	5.31
70.82	21.86	3.06	3.49
70.86	25	4.61	1.69
70.9	24	4.35	-0.51
70.94	20.93	3.53	-0.3
70.98	20.9	4.87	3.1
71.02	21	3.22	3
71.06	21.47	2.59	-0.61
71.1	20.34	2.78	-2.57
71.14	18.28	-0.15	-4.29
71.18	16.17	2.94	-4.64
71.22	14.16	0.55	-6.38
71.26	12.96	3.8	-5.45
71.3	15.16	2.49	-5.52
71.34	15.67	3.3	-5.24
71.38	15.31	3	-4.79
71.42	19	0.2	-5
71.46	19	0.8	-4.01
71.5	20.61	1.69	-4.45
71.54	23.94	-5.29	-4.47
71.58	25.04	-2.65	-1.2
71.62	29.31	-0.99	-1.63
71.66	32.48	-0.12	-3.96
71.7	26.02	-3.73	-4.44
71.74	25.07	-2.54	-3.69
71.78	24.39	0.7	-3.57
71.82	26.76	0.68	-3.73
71.86	26.82	4.43	-4.96
71.9	24.77	4.64	-3.75
71.94	26.2	3.39	-1.46
71.98	28.08	0.78	2.83
72.02	29.03	-0.91	1.79
72.06	27.67	4.15	0.32
72.1	30.99	7.97	2.25
72.14	26.08	6.29	0.65
72.18	28.94	6.83	0.32
72.22	28.55	5.44	-0.06
72.26	28.8	4.19	2.4
72.3	28.61	4.48	2.99
72.34	29.27	5.44	3.17
72.38	26.76	5.86	2.9
72.42	26.44	5.66	2.97
72.46	25.78	5.74	2.19
72.5	25.57	7.77	1.66
72.54	25.64	8.24	1.41
72.58	23.83	6.85	1.18
72.62	24.72	9.06	4.28
72.66	23.2	10.71	5.89
72.7	22.69	7.28	3.45
72.74	22.81	6.34	7.57
72.78	23.73	2.85	4.26
72.82	19.18	0.97	0.7
72.86	15.86	0.29	-2.63
72.9	14.63	2.57	-4.16
72.94	15	2.64	-3.01
72.98	12.18	0.57	-2.47
73.02	14.05	-0.39	-4.23
73.06	15.35	-3.39	-5.43
73.1	15.1	-6.69	-2.83
73.14	19	-5.93	-4.21
73.18	21.23	-4.09	-2.49
73.22	20.96	-5.03	-1.46
73.26	24.61	-4.71	-2.66
73.3	25.96	-1.79	-6.01
73.34	26.3	-3.61	-6.31
73.38	21.76	-6.78	-7
73.42	21.93	-2.8	-6.75
73.46	18.99	-4.26	-7.4
73.5	13.37	-6.66	-8.28
73.54	14.51	-4.75	-5.16
73.58	19.06	-3.33	-4.32
73.62	22.22	-1.68	-4.65
73.66	23.58	-0.05	-3.35
73.7	22.09	0.76	-5.06
73.74	24.12	-2.18	-5.88
73.78	20.75	0.57	-6.79
73.82	22.87	-0.77	-7.78
73.86	25.37	3.77	-8.94
73.9	26.29	2.6	-7.29
73.94	24.66	2.88	-2.77
73.98	26.2	3.5	-2.77
74.02	25.35	-2.1	-5.18
74.06	27.31	1.45	-2.88
74.1	24.56	-0.4	-5.62
74.14	22.6	0.16	-4.09
74.18	23.87	5.45	-2.89
74.22	25.41	7.14	-1.34
74.26	21.81	7.69	-2.6
74.3	24.1	4.73	1.37
74.34	23.56	3.95	2.91
74.38	22.02	5.14	4.07
74.42	23.72	5.06	4.27
74.46	24.58	4.49	-0.62
74.5	26.36	8.37	-0.79
74.54	25.06	10.6	-2.13
74.58	23.19	9.33	-1.33
74.62	20.23	3.76	-6.64
74.66	23.22	4.68	-4.73
74.7	23.88	5.26	-6.46
74.74	23.63	1.03	-7.01
74.78	24.52	0.74	-7.01
74.82	21.96	-0.37	-7.65
74.86	23.07	6.35	-5.92
74.9	19.21	3.45	-3.01
74.94	21.6	0.99	-1.75
74.98	21.57	-0.15	-2.18
75.02	16.45	-5.71	-5.09
75.06	18.26	-5.82	-4.24
75.1	17.57	-4.1	-5.89
75.14	18.97	-3.86	-3.9
75.18	20.7	-1.94	-0.41
75.22	19.15	-4.62	-1.11
75.26	22.57	-5.63	-4.01
75.3	25.3	-6.49	-5.3
75.34	24.03	-6.23	-4.17
75.38	22.41	-3.03	-2.81
75.42	21.18	-4.07	-3.28
75.46	21.44	-2.48	-0.77
75.5	23.27	-3.89	-2.01
75.54	27.39	-4.41	-1.42
75.58	27.92	-2.54	-0.95
75.62	27.99	-2.1	1.02
75.66	31.94	-5.06	-1.76
75.7	27.47	-2.18	0.22
75.74	26.17	-5.58	-0.82
75.78	23.14	-8.61	-0.76
75.82	25.46	-6.56	-2.55
75.86	23.85	-5.47	-2
75.9	21.3	-8.54	-2.06
75.94	21.37	-1.28	-1.29
75.98	22.48	0.69	0.55
76.02	23.84	-1.07	-1.76
76.06	24.57	0.14	0.53
76.1	22.33	0.12	-0.99
76.14	20.59	0.09	0.47
76.18	20.1	1.27	0.94
76.22	20.43	-1.09	2.06
76.26	21.96	1.27	1.45
76.3	20.27	0.83	-0.18
76.34	25.88	-2.8	-0.87
76.38	21.32	-3.57	-3.07
76.42	23.57	-1.91	-1.37
76.46	18.1	-2.8	-0.65
76.5	16.77	-1.01	0.35
76.54	16.81	-3.05	1.54
76.58	18.26	-0.12	1.27
76.62	19	-1.43	2.62
76.66	18.29	0.59	2.73
76.7	21.23	-1.88	2.09
76.74	17.14	-5.01	-4.44
76.78	17.84	-0.6	-1.98
76.82	17.21	-0.36	-1.49
76.86	15.64	-3.04	-2.38
76.9	14.47	0.88	-1.52
76.94	18.53	4.54	-2.32
76.98	12.55	-0.51	-1.67
77.02	15.56	-2.6	-3.15
77.06	15.79	-5.16	-5.62
77.1	16.52	-6.14	-4.57
77.14	19.75	-4.44	-3.81
77.18	18.46	-1.66	-2.65
77.22	17.54	1.75	-0.56
77.26	12.68	4.91	3.32
77.3	17.24	5.93	7.47
77.34	15.43	0.04	2.6
77.38	18.16	0.08	0.49
77.42	16.84	2.37	1.77
77.46	24.68	3.7	4.43
77.5	19.15	2.51	5.33
77.54	19.34	5.57	4.21
77.58	19.63	3.35	4.01
77.62	21.39	-1.58	0.91
77.66	17.69	-2.58	-1.82
77.7	20.1	1.27	-1.69
77.74	21.3	0.11	-3.37
77.78	21.15	-0.75	-3.37
77.82	20.26	0.19	-1.02
77.86	21.58	-1.11	-2.39
77.9	23.91	2.96	-2.82
77.94	21.5	3.12	-1.56
77.98	24.57	2.02	-0.57
78.02	23.99	-1.45	-1.78
78.06	24.24	-0.75	0.41
78.1	23.48	4.26	2.44
78.14	24.34	5.84	4.32
78.18	23.58	4.67	5.77
78.22	22.25	4.05	5.4
78.26	24.02	2.26	4.87
78.3	24.33	-1.29	-0.14
78.34	25.48	-2.82	3.55
78.38	24.14	-5.52	2.63
78.42	23.64	-4.58	4.12
78.46	22.4	-5.3	4.12
78.5	21.83	-9.72	0.06
78.54	18.36	-9.85	-0.45
78.58	18.65	-11.25	-2.8
78.62	18.74	-11.74	-6.02
78.66	16.57	-5.45	-9.28
78.7	16.1	-5.33	-7.52
78.74	19.97	-8.42	-6.34
78.78	21.74	-4.17	-10.03
78.82	21.99	-6.58	-8.14
78.86	23.88	-5.75	-4.39
78.9	17.6	-10.48	-4.44
78.94	19.09	-3.69	-2.68
78.98	20.36	-2.91	-0.06
79.02	18.73	-6.41	0.84
79.06	17.23	-10.37	2.32
79.1	18.21	-6.06	3.04
79.14	16.95	-2.98	1.84
79.18	19.57	-3.61	-0.26
79.22	18.11	7.46	8.15
79.26	20.56	3.14	4.42
79.3	23.88	1.77	3.46
79.34	26.59	-4.44	4.43
79.38	26.14	-0.43	3.53
79.42	22.77	-3.37	2.86
79.46	21.75	-6.74	-1.36
79.5	17.37	-6.22	-1.02
79.54	17.84	-1.64	5.23
79.58	20.09	-6.55	5.87
79.62	17.39	-1.37	11.03
79.66	15.82	-0.14	11.72
79.7	16.48	0.72	11.84
79.74	17.384	-0.18962	0.84953
79.78	14.71	0.58	-1.22
79.82	17.3	-0.18	-3.28
79.86	16.39	1.13	-7.77
79.9	19.57	5.44	-8.3
79.94	17.07	2.33	-9.9
79.98	18.47	7.5	-7.05
80.02	15.29	10.35	-3.73
[truncated: 985 more rows]
