# Supplementary material for: Mean flow and turbulence structure over exposed roots on a forested floodplain: Insights from a controlled laboratory experiment
Source: PLoS One. 2020 Feb 26;15(2):e0229306. doi: 10.1371/journal.pone.0229306 (PMC7043746; doi:10.1371/journal.pone.0229306)
Supplement: S1 File — (ZIP) [file pone.0229306.s001.zip › data_and_scripts/velocity_data/t21_122_replaced.csv]

0.18	20.2	4.38	-2.7
0.22	17.92	3.75	-4.2
0.26	14.89	-2.31	-4.11
0.3	18.73	-5.17	0.06
0.34	18.98	-3.31	-1.54
0.38	19.36	-2.59	-0.71
0.42	20.66	-0.48	2.36
0.46	25.18	-0.99	4.69
0.5	23.35	3.75	6.63
0.54	23.72	3.17	7.26
0.58	22.57	-2.24	6.11
0.62	22.19	-1.31	4.62
0.66	21.41	-0.26	8.15
0.7	21.35	-3.85	4.54
0.74	20.94	-5.39	1.09
0.78	16.98	-1.97	-0.89
0.82	15.51	-0.25	1.59
0.86	14.71	-1.37	-2.89
0.9	16.06	-0.92	-2.7
0.94	14.73	-1.73	-1.76
0.98	17.87	-2.77	-5.39
1.02	15.84	-3.71	-5.73
1.06	18.88	-1.11	-5.65
1.1	15.41	-0.12	-0.94
1.14	19.7	-1.4	-1.64
1.18	18.79	-0.46	-2.94
1.22	22.4	-3.41	-3.13
1.26	21.947	0.7754	-2.4799
1.3	22.677	1.1721	-2.0938
1.34	23.383	1.5271	-1.6696
1.38	24.056	1.824	-1.2177
1.42	31.14	8.31	1.88
1.46	29.38	6.45	1.27
1.5	29.71	4.72	0.05
1.54	25.94	2.39	-1.08
1.58	26.52	-0.8	-0.25
1.62	22.9	-3.43	0.83
1.66	22.47	-0.01	1.12
1.7	20.37	0.11	2.36
1.74	26.39	-1.9	1.68
1.78	26.68	-5.91	2.32
1.82	29.67	-1.82	4.37
1.86	28.85	-1.79	2.24
1.9	27.96	-3.07	2.91
1.94	27.01	0.71	2.45
1.98	25.39	3.74	2.4
2.02	23.08	-2.92	1.45
2.06	21.15	-4.59	-0.31
2.1	23.86	-4.75	0.73
2.14	23.7	-3.14	-0.72
2.18	28.81	0.47	1.03
2.22	24.92	2.67	1.35
2.26	22.2	4.8	1.78
2.3	22.24	5.5	3.67
2.34	23.32	5.5	6.39
2.38	25.16	2.77	4.01
2.42	26.34	-0.01	5.05
2.46	27.16	5.09	6.65
2.5	29	7.91	2.76
2.54	23.48	7.87	-0.34
2.58	25.04	9.49	1.25
2.62	21.65	7.33	1.61
2.66	20.58	2.67	5.5
2.7	24.89	6.31	7.22
2.74	23.25	7.07	6.45
2.78	22.27	7.92	5.09
2.82	21.84	7.06	2.43
2.86	21.68	8.4	-1.55
2.9	23.11	5.52	0.01
2.94	25.94	3.05	2.52
2.98	22.84	3.79	2.91
3.02	23.46	2.11	8.01
3.06	21.37	1.27	7.14
3.1	23.76	6.69	5.69
3.14	22.86	1.18	5.44
3.18	22.57	0.05	8.95
3.22	25.38	3.15	10.17
3.26	25.73	4.92	8.05
3.3	26.72	5.05	7.52
3.34	24.21	5.01	9.04
3.38	24.94	4.46	6.77
3.42	21.63	0.64	7.08
3.46	23.26	-1.24	6.66
3.5	21.59	1.43	8.1
3.54	22.25	4.2	10.53
3.58	21.98	-1.21	6.99
3.62	18.12	-1.55	7.42
3.66	16.99	1.75	11.61
3.7	21.12	-1.47	13.93
3.74	22.53	-1.72	6.76
3.78	20.675	-2.1717	4.2986
3.82	20.923	-2.4385	3.1753
3.86	21.246	-2.638	2.0661
3.9	24.85	-2.83	-5.88
3.94	21.21	-3.17	-3.58
3.98	24.15	-5.03	-1.55
4.02	23.38	-2.45	-1.97
4.06	19.62	-2.36	-1.82
4.1	23.63	-1.94	0.2
4.14	24.49	-2.81	-2.29
4.18	26.7	0.41	0.06
4.22	27.44	-0.23	-0.29
4.26	26.51	0.25	0.67
4.3	27.38	0.5	0.73
4.34	28.34	0.92	1
4.38	27.57	1.91	2.11
4.42	28.11	1.36	1.64
4.46	28.55	1.06	0.64
4.5	28.27	1.29	-0.4
4.54	27.79	0.97	-0.75
4.58	27.05	1.86	-1.16
4.62	25.33	1.9	0.13
4.66	23.85	3.84	1.68
4.7	22.27	3.9	2.43
4.74	22.93	1.71	2.02
4.78	23.04	3.16	1.6
4.82	23.47	7.32	3.27
4.86	26.67	8.04	2.94
4.9	22.57	10.54	3.57
4.94	22.46	2.9	5.05
4.98	30.23	3.42	3.45
5.02	29.57	-0.24	-0.38
5.06	26.99	5.41	2.79
5.1	23.69	6.79	4.23
5.14	24.37	6.01	4.5
5.18	22.59	6.56	7.1
5.22	22.51	7.85	10.32
5.26	19.93	2.09	10.58
5.3	20.59	4.7	8.3
5.34	23.42	6.64	10.55
5.38	24.76	2.42	11.51
5.42	21.62	2.17	7.45
5.46	20.76	6.56	8.44
5.5	19.93	8.36	9.72
5.54	19.67	10.32	7.88
5.58	15.34	4.16	9.45
5.62	19.12	4.89	10.44
5.66	18.32	0.71	8.67
5.7	20.34	-1.05	2.95
5.74	18.142	6.8603	3.1335
5.78	17.606	7.2508	1.9967
5.82	17.05	7.6096	0.89482
5.86	16.48	7.9239	-0.14458
5.9	16.64	14.84	-8.92
5.94	19.46	8.44	-6.09
5.98	17.37	11.09	-2.83
6.02	14.62	7.9	-1.54
6.06	12.51	10.07	-1.88
6.1	9.84	5.94	-0.87
6.14	10.8	6.16	-1.54
6.18	11.33	6	-0.68
6.22	10.11	6.1	-2.03
6.26	11	5.63	-0.51
6.3	11.14	6.54	-0.63
6.34	11.62	3.08	0.5
6.38	11.47	5.25	0.13
6.42	11.91	5.16	1.27
6.46	8.17	10.36	4.17
6.5	10.84	13.35	4.64
6.54	10.26	6.57	2.85
6.58	14.49	5.57	1.63
6.62	11.64	6.89	-0.38
6.66	11.71	8.33	-5.06
6.7	15.97	7.46	-1.38
6.74	19.54	4.17	-2.1
6.78	17.74	4.25	-2.76
6.82	17.49	1.18	-1.07
6.86	17.64	1.43	-0.4
6.9	19.41	2.32	0.39
6.94	21.29	5.63	0.46
6.98	21.37	7.59	0.98
7.02	23.49	9.28	2.7
7.06	25.24	6.29	-0.31
7.1	23.01	8.36	-0.36
7.14	23.4	4.49	0.22
7.18	26.15	4.99	-3.01
7.22	27.1	3.99	-6.53
7.26	28.11	5.93	-3.95
7.3	26.58	7.46	-1.14
7.34	23.82	6.43	2.29
7.38	22.69	1.15	5.96
7.42	24.72	-1.45	7.94
7.46	25.52	-1.8	5.97
7.5	24.69	-5.13	1.97
7.54	22.01	-3.4	-2.84
7.58	22.77	1.63	-9.55
7.62	24.03	1.63	-8.93
7.66	23.86	0.43	-8.84
7.7	24.8	-0.9	-8.21
7.74	27.9	6.55	-5.84
7.78	34.38	8.05	-6.37
7.82	28.48	7.2	-6.88
7.86	27.75	7.27	-0.89
7.9	24.92	6.56	2.26
7.94	24.31	8.89	6.36
7.98	20.61	11.15	4.5
8.02	19.35	7.88	11.12
8.06	22.36	1.04	6.25
8.1	22.42	0.15	4.1
8.14	20.96	1.03	6.06
8.18	19.48	1.86	6.96
8.22	17.93	5.59	11.63
8.26	18.77	5.07	8.93
8.3	22.12	6.18	8.39
8.34	22.59	9.31	4.07
8.38	21.56	4.84	2.94
8.42	22.31	0.35	1.56
8.46	23.78	3.48	4.72
8.5	23.51	3.86	5.26
8.54	25.2	6.12	6.96
8.58	24.56	2.55	6.15
8.62	21.82	2.2	6.39
8.66	29.18	5.93	10.97
8.7	27.27	4.12	2.61
8.74	26.13	1.07	1.26
8.78	23.56	3.77	2.74
8.82	22.45	1.05	-2.43
8.86	24.89	-4.57	-2.14
8.9	26.78	1.01	0.06
8.94	27.71	4.25	2.02
8.98	29.33	3.39	1.12
9.02	27.66	1.06	-3.46
9.06	25.53	0.17	-4.31
9.1	20.94	0.02	-2.71
9.14	22.01	0.37	0.47
9.18	21.02	-1.61	1.08
9.22	19.36	-0.46	1.28
9.26	19.32	0.56	2.41
9.3	21.29	-0.69	1.53
9.34	21.77	-2.38	-3.09
9.38	19.42	-0.66	-5.06
9.42	18.77	-4.16	-4.23
9.46	16.61	-3.57	-2.84
9.5	15.08	-2.67	-1.21
9.54	16.6	0.08	0.94
9.58	14.79	1.3	0.62
9.62	17.79	2.67	2.17
9.66	19.24	3.91	-0.74
9.7	20.42	1.69	-1.53
9.74	17.73	-0.55	-1.3
9.78	16.56	0.98	-1.88
9.82	14.42	4.59	0.63
9.86	23.38	3.79	-0.43
9.9	23.9	9.46	4.46
9.94	21.73	6.6	5.88
9.98	23.14	5.08	7.05
10.02	23.68	5.56	5.5
10.06	25.06	3.99	8.72
10.1	27.55	3.44	8.5
10.14	24.13	2.7	8.02
10.18	22.63	-2.2	1.18
10.22	20.62	-6.76	0.77
10.26	20.88	-4.7	1.36
10.3	21.32	-2.27	-0.31
10.34	23.26	-7.94	-1.4
10.38	21.86	-7.51	-5.02
10.42	21.68	-6.32	-2.08
10.46	21.79	-4.14	-2.92
10.5	20.61	-5.26	-3.6
10.54	18.58	-0.9	-4.93
10.58	22.99	1.23	-3.02
10.62	20.97	-0.88	0.36
10.66	20.42	-1.88	4.78
10.7	19.54	-2.33	8.15
10.74	20.07	-1.4	6.5
10.78	19.36	0.93	5.52
10.82	20.88	-0.84	2.22
10.86	16.87	-1.48	1.64
10.9	22.604	0.92057	6.9185
10.94	22.925	1.0674	7.6728
10.98	29.09	4.99	11.47
11.02	27.02	5.03	8.16
11.06	25.74	-0.91	5.94
11.1	26.54	1.28	7.94
11.14	24.69	-1.58	9.5
11.18	23.73	-2.71	12.77
11.22	24.52	1.3321	11.161
11.26	24.567	1.3169	11.333
11.3	24.4	6.75	14.64
11.34	27.28	1.8	13.35
11.38	21.18	2.9	10.64
11.42	22.54	-0.08	10.51
11.46	21.31	4.25	11.95
11.5	19.81	3.98	12.18
11.54	23.9	-2.18	11.18
11.58	21.13	-1.21	7.99
11.62	22.46	-3.53	2.5
11.66	19.99	3.27	1.32
11.7	19.09	5.35	5.03
11.74	19.58	3.1	9.48
11.78	17.69	5.97	9.01
11.82	16.59	3.83	5.35
11.86	18.94	0.44	4.09
11.9	19.97	-1.48	0.19
11.94	20.13	-1.37	-4.68
11.98	18.32	2.52	-3.79
12.02	19.81	1.84	-2.57
12.06	19.66	1.68	-2.65
12.1	23.12	4.23	-3.04
12.14	26.57	6	-2.63
12.18	27.54	9.19	-5.07
12.22	27.63	5.9	-7.35
12.26	26.15	5.91	-8.04
12.3	23.53	4.71	-8.79
12.34	21.87	2.49	-8.22
12.38	24.54	6.87	-3.81
12.42	27.23	6.49	-3.24
12.46	29.17	6.41	-2.71
12.5	32.81	9.54	-2.94
12.54	28.359	7.0312	2.6428
12.58	28.357	7.2951	3.115
12.62	25.52	10.32	5.65
12.66	22.85	9.84	3.89
12.7	27.998	8.0804	4.1004
12.74	27.779	8.331	4.2941
12.78	31.36	9.87	14.21
12.82	28.04	8.17	17.14
12.86	28.49	4.97	16.27
12.9	33.43	-0.84	14.35
12.94	26.198	9.3776	4.3701
12.98	25.825	9.5267	4.2255
13.02	25.445	9.6493	4.0337
13.06	25.066	9.7427	3.7976
13.1	24.692	9.8043	3.5196
13.14	24.329	9.8312	3.2024
13.18	25.17	15.05	-2.33
13.22	21.72	10.51	-7.92
13.26	21.57	10.59	-3.34
13.3	20.21	11.27	-4.73
13.34	21.57	9.63	1.13
13.38	23.53	8.53	-2.74
13.42	21.41	9.21	-6.16
13.46	20.31	8.71	-1.77
13.5	23.76	8.51	1.1
13.54	23.29	8.03	2.09
13.58	23.11	5.75	1.89
13.62	24.83	4.98	2.54
13.66	24.42	5.81	4.93
13.7	25.57	3.82	8.3
13.74	24.36	3.17	7.83
13.78	22.43	4	7.48
13.82	22.78	3.85	5.29
13.86	24.672	3.8299	5.2522
13.9	24.846	3.7258	4.6511
13.94	25.006	3.6493	3.9292
13.98	25.151	3.5926	3.1124
14.02	20.39	1.24	1.87
14.06	28.45	3.86	3.71
14.1	27.15	5.74	2.4
14.14	28.82	7.19	-1.6
14.18	27.36	4.84	-4.53
14.22	22.87	0.29	-4.68
14.26	21.8	-3.73	-3.69
14.3	26.75	3.42	-2.02
14.34	25.8	4.76	-2.5
14.38	25.78	6.35	-6.58
14.42	24.68	2.87	-4.82
14.46	24.98	-1.14	-3.28
14.5	26.5	0.98	-1.42
14.54	26.59	0.99	0.26
14.58	24.48	1.6	-0.11
14.62	22.35	2.14	1.64
14.66	23.41	-0.46	1.02
14.7	21.8	-0.94	1.04
14.74	23.83	-1.44	1.3
14.78	27.33	-0.34	1.05
14.82	25.96	-0.44	1.38
14.86	28.07	-0.65	-1.5
14.9	28.21	-2.36	-3.62
14.94	28.33	-1.67	-2.28
14.98	32.18	-1.83	-1.35
15.02	32.9	-0.74	-1.5
15.06	32.66	0.02	-2.71
15.1	32.69	-0.69	-2.92
15.14	32.98	-1.74	-3.88
15.18	31.48	-0.85	-4.83
15.22	32.09	-2.21	-1.65
15.26	31.08	1.84	-1.66
15.3	31.28	3.77	0.6
15.34	28.79	7.21	1.8
15.38	26.67	5.71	-1.51
15.42	28.05	7.36	-3.02
15.46	23.22	7.28	0.14
15.5	21.45	6.87	-0.63
15.54	17.57	6.82	3.61
15.58	20.75	11.51	3.22
15.62	25.68	5.79	4.81
15.66	23.12	5.1	5.99
15.7	23.7	4.08	6.24
15.74	26.14	7.3	5.74
15.78	21.05	7.54	8.41
15.82	22.951	2.2422	3.0887
15.86	24.27	-5.08	8.48
15.9	20.9	-6.5	3.63
15.94	20.66	-11.14	-2.56
15.98	24.08	2.0195	0.93581
16.02	27.64	0.77	-6.08
16.06	27.36	1.9	-4.57
16.1	24.8	1.96	-6.23
16.14	23.73	6.85	-4.08
16.18	25.12	7.82	1.07
16.22	24.59	10.46	6.3
16.26	21.53	10.54	5.22
16.3	16.89	10.2	4.61
16.34	18.98	7.24	4.52
16.38	22.34	7.31	4.68
16.42	21.03	7.05	2.77
16.46	16.76	7.63	5.18
16.5	12.1	5.63	7.99
16.54	13.11	5.64	9.72
16.58	14.96	1.98	8.38
16.62	15.7	0.5	8.29
16.66	15.48	3.92	10.7
16.7	18.13	5.62	7.2
16.74	18.51	6.79	3.3
16.78	20.55	4.78	5.8
16.82	18.85	6.64	6.63
16.86	18.99	5.75	7.7
16.9	18.48	5.47	8.99
16.94	19.84	5.94	5.41
16.98	17.87	2.4	5.06
17.02	15.81	3.95	5.78
17.06	17.04	3.86	5.38
17.1	14.66	0.77	3.73
17.14	16.29	2.22	7.7
17.18	21.01	6.14	12.85
17.22	22	3.59	15.99
17.26	24.3	2.94	13.84
17.3	23.3	3.39	10.51
17.34	21.33	-2.2	5.74
17.38	21.57	-4.07	3.08
17.42	23.46	-9.76	-2.44
17.46	27	-3.77	-7.36
17.5	26.6	-4.58	-6.76
17.54	24.48	-1.94	-2.8
17.58	25.89	-1.32	-3.51
17.62	28.77	-0.69	-4.71
17.66	28.29	-0.09	-4.97
17.7	27.03	0.97	-4.97
17.74	27.35	-0.02	-5.1
17.78	27.84	-0.03	-1.03
17.82	24.72	4.91	-2.89
17.86	24.04	4.96	-3.72
17.9	23.12	5.33	-3.63
17.94	22.93	5.83	-1.52
17.98	24.51	5.23	-0.05
18.02	23.15	1.87	0.05
18.06	28.9	-0.9	-0.63
18.1	32.41	3.33	-2.56
18.14	30.37	7.37	-1.37
18.18	24.89	4.08	-6.37
18.22	27.23	5.96	-3.34
18.26	24.21	7.57	-1.67
18.3	23.57	7.13	-3.69
18.34	23.53	6.42	-4.59
18.38	22.88	7.55	-2.03
18.42	23.54	5.87	1.97
18.46	20.84	6.6	4.16
18.5	18.69	7.84	3.85
18.54	16.06	6.57	1.57
18.58	15.61	6.15	-0.53
18.62	12.28	5.32	-2.02
18.66	15.79	3.82	-0.27
18.7	13.23	5.06	0.93
18.74	15.91	7.22	3.41
18.78	21.15	7.01	4.25
18.82	17.49	6.39	0.05
18.86	18.54	11.25	3.53
18.9	19.25	8.89	5.32
18.94	16.71	7.46	4.51
18.98	14.88	3	4.01
19.02	18.41	0.44	2.89
19.06	20.72	0.19	2.82
19.1	20.82	-1.58	4.2
19.14	21.76	-2.6	6.42
19.18	23.99	-4.69	4.51
19.22	20.52	-4.88	-0.61
19.26	21.26	2.28	0.96
19.3	22.5	6.58	0.91
19.34	20.09	5.65	0.6
19.38	19.58	3.73	0.62
19.42	19.46	4.48	3.43
19.46	18.59	3.3	3.72
19.5	23.53	1.02	1.45
19.54	23.07	3.89	0.8
19.58	24.11	4.95	-0.44
19.62	23.61	6.61	1.98
19.66	25.91	8.11	7.1
19.7	27.48	7.49	7.09
19.74	28.66	3.31	7.63
19.78	30.18	0.47	3.01
19.82	25.28	1.69	3.51
19.86	28.01	-0.1	3.26
19.9	25.2	-1.48	2.11
19.94	24.84	-2.68	-1.27
19.98	23.26	0.47	1.81
20.02	19.72	2.87	8.42
20.06	20.74	-1.19	8.3
20.1	19.78	-0.15	6.3
20.14	21.15	-3.85	4.53
20.18	20.98	-1.88	7.15
20.22	19.63	-1.94	12.45
20.26	19.36	-1.36	10.82
20.3	24.21	-0.48	13.85
20.34	21.71	-0.77	6.33
20.38	24.86	-0.65	7.51
20.42	20.91	-3.73	4.31
20.46	25.52	-5.93	2.91
20.5	26.44	-7.27	2.44
20.54	22.07	-7.06	2.97
20.58	21.67	-5.57	2.97
20.62	19.66	-4.04	4.07
20.66	17.2	-8.08	3.94
20.7	21.38	-3.47	3.02
20.74	20.8	-4.61	1.41
20.78	16.48	0.92	-2.63
20.82	14.25	-0.56	-2.86
20.86	11	-3.43	-2.44
20.9	13.95	-2.01	-2.28
20.94	15.83	3.89	-1.86
20.98	18.41	1.06	-2.38
21.02	19.66	-5.07	-3.46
21.06	20.7	-3.96	-2.66
21.1	23.87	-4.89	-1.11
21.14	24.15	0.41	0.32
21.18	24.67	1.82	1.4
21.22	23.94	3.4	1.51
21.26	24.06	2.84	-0.56
21.3	22.93	2.64	0.12
21.34	22.18	2.96	2.58
21.38	22.54	3.81	2.46
21.42	23.29	4.97	1.86
21.46	22.44	3.75	1.65
21.5	22.87	1.06	1.75
21.54	22.74	-0.02	0.66
21.58	23.31	-1.93	2.54
21.62	17.18	-1.47	0.26
21.66	15.67	-2.24	-0.72
21.7	15.17	-1.25	-0.03
21.74	15.97	0.97	2.06
21.78	21.58	5.66	2.9
21.82	18.71	5.28	2.57
21.86	16.88	3.18	3.07
21.9	21.23	4.84	-0.39
21.94	19.98	2.89	0.5
21.98	15.87	0.14	2.89
22.02	18.98	-0.14	4.14
22.06	18.23	2.9	5.65
22.1	17.35	0.02	5.38
22.14	16.18	1.66	6.69
22.18	15.12	3.56	8.28
22.22	14.53	1.55	9.38
22.26	11.25	4.8	6.52
22.3	13.92	4.34	5.39
22.34	19.27	1.7	5.72
22.38	24.04	3.57	6.37
22.42	22.574	4.1375	4.3607
22.46	22.992	4.2561	4.3273
22.5	25.92	-1.57	4.6
22.54	24.8	1.04	5.4
22.58	23.78	2.05	6.76
22.62	26.98	6.05	2.33
22.66	26.74	6.05	1.01
22.7	24.38	5.28	-0.68
22.74	26.39	9	1.36
22.78	23.73	9.34	8.31
22.82	26.22	8.71	2.58
22.86	30.92	2.63	4.42
22.9	30.42	7.02	4.87
22.94	24.975	3.7033	4.2018
22.98	24.947	3.5367	4.1844
23.02	24.899	3.3584	4.1614
23.06	24.832	3.1699	4.1318
23.1	24.749	2.9725	4.0946
23.14	18.38	-5.54	-0.28
23.18	21.9	-7.11	-1.11
23.22	21.26	-2.79	0.85
23.26	20.95	5.02	2.5
23.3	26.89	3.18	2.49
23.34	24.09	3.12	1.98
23.38	27.23	3.41	4.58
23.42	29.09	5.72	-0.42
23.46	23.581	1.0408	3.2543
23.5	31.34	4.96	10.18
23.54	25.93	8.01	9.15
23.58	21.74	3.41	8.53
23.62	23.08	2.46	10.08
23.66	22.951	0.10203	2.2224
23.7	22.856	-0.052313	1.9529
23.74	21.3	-4.19	-2.43
23.78	18	-5.47	-0.78
23.82	17.45	-4.02	-0.39
23.86	21.48	-5.1	1.36
23.9	21.89	-4.9	4.9
23.94	19.28	-1.13	0.2
23.98	18	1.13	-2.22
24.02	20.57	0.59	-4.44
24.06	19.74	1.1	-6.07
24.1	26.06	0.53	-3.72
24.14	26.89	0.62	-1.28
24.18	30.93	0.92	-1.67
24.22	28.56	2.55	-3.69
24.26	29.91	2.82	-2.99
24.3	28.08	3.98	-2.79
24.34	29.45	0.71	-3.4
24.38	27.39	3.57	-2.82
24.42	27.13	3.09	-3.13
24.46	26.56	0.13	-2.95
24.5	25.06	0.48	-5.18
24.54	24.54	2.73	-4.68
24.58	25.13	1.16	-5.18
24.62	28.34	0.44	-4.44
24.66	26.28	-0.46	-4.04
24.7	27.01	-0.28	-3.65
24.74	25.75	-1.77	-3.96
24.78	26.37	-1.91	-4.38
24.82	22.71	-5.88	-1.85
24.86	21.97	-8.08	-0.78
24.9	21.59	-5.1	-1.66
24.94	22.6	-1.56	0.7
24.98	23.21	0.27	-0.98
25.02	24.02	0.92	-1.64
25.06	28.48	0.95	2.58
25.1	30.72	6.14	3.56
25.14	32.76	8.65	1.75
25.18	29.43	8.98	1.69
25.22	30.74	5.6	3.34
25.26	29.77	10.79	-1.24
25.3	30.71	8.93	-4.31
25.34	29.91	8.36	-3.6
25.38	31.23	7.57	2.46
25.42	28.79	1.3475	1.1556
25.46	25.16	-7.08	0.02
25.5	23.95	-6.56	2.97
25.54	24.29	-8.48	1.99
25.58	24.72	-6.58	1.25
25.62	28.49	-2.56	2.1
25.66	26.36	-4.91	6.63
25.7	23.02	1.76	8.04
25.74	24.66	0.19	3.54
25.78	19.6	-0.58	-0.13
25.82	16.87	0.4	0.59
25.86	18.41	5.72	3.9
25.9	23.11	5.94	6.01
25.94	22	4.51	7.91
25.98	23.85	3.31	9.64
26.02	21.64	2.09	10.38
26.06	23.79	1.41	10.8
26.1	21.14	3.9	10.29
26.14	20.02	1.09	9.48
26.18	20.64	-0.29	6.66
26.22	22.66	-4.19	5.14
26.26	22.72	-2.5	4.33
26.3	22.28	-0.29	-0.12
26.34	22.19	1.77	-1.55
26.38	23.14	1.34	0.15
26.42	24.46	-4.7	3.13
26.46	24.85	-2.23	-3.75
26.5	24.64	-0.6	1.05
26.54	24.64	3.2	-2.71
26.58	26.72	7.11	-3.28
26.62	26.94	5.47	-3.21
26.66	27.04	6.03	-4.61
26.7	26.33	6.81	-5.62
26.74	25.86	7.1	-3.03
26.78	25.24	5.98	-1.86
26.82	25.1	7.02	1.5
26.86	26.59	8.71	0.99
26.9	26.86	8.16	0.63
26.94	26.9	7.2	1.03
26.98	25.86	8.18	2.17
27.02	25.88	6.81	5.26
27.06	25.67	4.96	4.09
27.1	26.32	4.84	5.04
27.14	23.47	4.48	6.93
27.18	25.05	5.42	6.93
27.22	24.58	3.21	6.37
27.26	25.74	1.69	7.47
27.3	23.67	4.13	6.94
27.34	23.77	7.14	7.7
27.38	24.44	6.78	5.2
27.42	21.01	4.81	3.94
27.46	21.2	5.59	4.66
27.5	21.4	7.37	1.8
27.54	26.95	9.12	-4.77
27.58	26.55	8.35	-5.88
27.62	25.52	4.35	-7.66
27.66	26.44	2.4	-8.93
27.7	26.86	7.26	-9.02
27.74	23.17	10.38	-2.05
27.78	24.34	8.95	-1.1
27.82	20.25	8.38	3.83
27.86	21.49	7.67	8.61
27.9	24.36	9.08	7.29
27.94	28.05	5.64	7.56
27.98	27.3	2.43	4.74
28.02	25.48	4.62	2.32
28.06	26.38	9.44	3.2
28.1	23.72	9.51	-0.31
28.14	21.68	8.31	-1.53
28.18	22.93	4.58	0.37
28.22	21.88	3.45	0.5
28.26	20.97	4.11	0.5
28.3	19.84	2.73	1
28.34	21.12	2.25	2.43
28.38	23.29	1.63	4.37
28.42	24.9	0.9	3.94
28.46	26.71	1.75	3.51
28.5	24.66	0.14	2.49
28.54	24.86	-0.69	3.14
28.58	24.99	-0.95	6.03
28.62	29.87	3.21	7.82
28.66	24.72	0.9	9.47
28.7	20.61	0.7	5.63
28.74	18.91	-0.55	4.07
28.78	22.31	3.5	-1.36
28.82	24.38	6.27	-2.71
28.86	26.3	3.17	-3.96
28.9	23.15	2.85	-4.73
28.94	23.92	4.4	-2.47
28.98	20.64	1.76	-5.35
29.02	19.83	-1.02	-5.87
29.06	18.62	0.46	-5.64
29.1	15.93	-1.47	-6.19
29.14	15.15	-1.49	-5.85
29.18	15.6	-1.74	-3.21
29.22	17.13	-1.55	-0.7
29.26	19.61	-2.45	-0.07
29.3	23.65	-0.57	0.34
29.34	22.65	3.33	7.28
29.38	26.2	6.51	3.48
29.42	26.95	4.58	1.45
29.46	23.77	3.66	-2.33
29.5	20.76	2.08	-4.32
29.54	22.87	0.29	-2.85
29.58	20.49	-1.7	-4.04
29.62	18.71	-3.6	-3.02
29.66	16.86	-5.21	-4.35
29.7	17.91	-4.29	-6.02
29.74	17.52	-5.9	-5.03
29.78	16.29	-7.32	-4.05
29.82	18.73	-6.72	-2.95
29.86	17.21	-6.62	0.12
29.9	19.75	-5.17	0.59
29.94	16.39	-4.71	0.29
29.98	17.36	-2.33	3.27
30.02	15.91	-1.01	3.38
30.06	16.27	-0.45	5.38
30.1	15.79	-2.97	5.53
30.14	17.89	-1.84	5.48
30.18	18.88	-6.09	7.05
30.22	21.29	-7	9.13
30.26	19.97	-6.19	10.58
30.3	16.78	-3.88	10.61
30.34	14.74	-2.57	9.33
30.38	18.44	-0.02	7.1
30.42	18.91	0.05	9.19
30.46	23.95	-2.51	7.14
30.5	25.33	-1.46	4.19
30.54	20.2	0.35	0.1
30.58	21.65	1.42	-2.02
30.62	24.5	0.27	-0.78
30.66	23.89	-1.91	-1.82
30.7	19.09	-2.95	-2.98
30.74	23.36	-2.68	0.89
30.78	21.07	-1.66	1.94
30.82	24.668	-2.0562	-3.6752
30.86	24.787	-2.1566	-4.2006
30.9	24.834	-2.216	-4.6379
30.94	24.811	-2.2252	-4.9878
30.98	26.99	-4.76	-6.64
31.02	26.03	-2.8	-5.36
31.06	26.23	-2.99	-7.85
31.1	25.69	-1.43	-7.84
31.14	26.1	1.75	-2.46
31.18	23.64	-0.28	-3.88
31.22	20.16	-1.11	-4.87
31.26	19.24	-0.06	-5.47
31.3	19.21	3.68	-5.81
31.34	20.54	5.34	-3.13
31.38	21.33	2.62	-2.67
31.42	21.04	2.64	-2.69
31.46	22.13	-4.99	-5.56
31.5	25.13	1.27	-3.5
31.54	26.11	0.59	1.1
31.58	31.31	-3.53	1.45
31.62	27.79	-6.28	-5.6
31.66	24.72	-5.17	-3.22
31.7	23.52	-3.58	-2.48
31.74	19.43	0.59	-3.69
31.78	18.92	0.27	-0.56
31.82	18.26	-0.65	2.96
31.86	18.47	-1.08	4.18
31.9	16.57	-4.59	2.4
31.94	17.14	-6.94	1.43
31.98	13.27	-5.98	-1.16
32.02	16.12	-5.9	-2.47
32.06	14.64	-7.48	-4.21
32.1	14.79	-8.73	-4.16
32.14	14.78	-6.47	-1.71
32.18	18.66	-4.39	-0.28
32.22	14.93	-2.92	2.1
32.26	12.51	1.37	4.06
32.3	13.78	3.73	5.86
32.34	17.61	-1.17	1.42
32.38	16.77	2.44	0.71
32.42	17.53	1.48	-0.2
32.46	18.5	0.35	0.45
32.5	15.37	-0.04	1.15
32.54	15.35	1.91	1.61
32.58	11.77	3.85	2.07
32.62	12.74	5.96	4.57
32.66	12.66	7.44	5.02
32.7	15.61	6.18	4.28
32.74	13.11	6.12	6.39
32.78	15.82	8.05	6.34
32.82	11.3	5.02	3.75
32.86	13.35	2.57	-0.41
32.9	14.52	3.18	-3.61
32.94	13.33	0.7	-2.27
32.98	19.9	-1.7	-0.43
33.02	20.01	-3.17	-2.65
33.06	23.52	-2.94	-2.47
33.1	19.21	-2.8	-5.29
33.14	20.35	-2.7	-5.13
33.18	16.06	-1.12	-3.14
33.22	23.79	-1.64	-2.03
33.26	24.68	-3.98	-1.1
33.3	22.95	-4.44	-4.78
33.34	22.81	-5.05	-1.22
33.38	24.12	-6.52	0.05
33.42	20.73	-6.91	-1.79
33.46	21.5	-2.87	-4.9
33.5	18.9	-4.41	-6.4
33.54	23.07	2.16	-6.31
33.58	21.71	3.3	-7.48
33.62	20.49	1.42	-4.14
33.66	20.81	4.25	-2.84
33.7	21.15	1.41	-1.61
33.74	22.54	2.05	-2.04
33.78	22.84	2.32	-2.44
33.82	25.65	1.62	-1.63
33.86	23.32	-1.26	-3.37
33.9	23.67	-1.33	-0.86
33.94	21.16	-3.01	-0.81
33.98	18.59	-4.07	0.92
34.02	13.71	-3.68	0.47
34.06	18.44	-2.21	0.82
34.1	20.75	-0.31	1.41
34.14	20.31	1.07	1.7
34.18	19.12	2.38	0.9
34.22	21.72	1.55	0.34
34.26	21.21	6.07	3.18
34.3	18.63	10.29	6.1
34.34	17.99	4.07	9.78
34.38	19.42	2.65	13.79
34.42	21.44	2.85	13.52
34.46	19.33	2.82	11.54
34.5	19.65	3.3	7.65
34.54	17.1	9.81	7.52
34.58	21.31	5.63	11.35
34.62	22.31	3.86	8.98
34.66	24.21	2.87	6.09
34.7	25.22	1.01	5.29
34.74	23.55	-0.52	2.88
34.78	23.45	-1.37	1.84
34.82	22.95	-1.83	0.1
34.86	23.17	-1.7	-0.39
34.9	20.57	4.35	0.13
34.94	19.12	4.19	5.09
34.98	24.26	4.39	6.66
35.02	30.4	3.05	7.64
35.06	27.35	6.78	6.62
35.1	34.6	0.51	6.84
35.14	33.53	-0.57	6.1
35.18	33.95	2.91	6.85
35.22	32.76	-0.75	6.96
35.26	28.98	-2.66	5.51
35.3	29.22	2.59	6.44
35.34	28.73	-0.32	6.73
35.38	26.14	2	8
35.42	23.16	1.32	7.84
35.46	25.47	0.89	6.44
35.5	20.35	3.59	5.7
35.54	22.43	5.23	5.79
35.58	20.06	6.62	4.37
35.62	17.81	6.57	7.24
35.66	18.44	7.6	8.78
35.7	28.28	2.93	12.95
35.74	24.41	5.62	10.41
35.78	25.43	8.1	7.07
35.82	23.29	4.58	3.27
35.86	25.52	1.13	2.01
35.9	27.99	2.79	1.15
35.94	25.07	1.92	-0.48
35.98	23.79	1.92	0.17
36.02	21.88	0.21	-0.48
36.06	26.71	0.85	-1.3
36.1	24.88	-0.58	-2.33
36.14	29.93	1.51	-3.3
36.18	28.88	3.96	-3.07
36.22	29.51	0.24	-1.81
36.26	26.41	-5.07	-5.16
36.3	26.63	-1.47	-7.15
36.34	24.53	-0.5	-7.39
36.38	26.32	-3.75	-2.41
36.42	24.49	-9.59	0.41
36.46	24.56	-6.67	0.15
36.5	26.35	-3.27	-2.09
36.54	22.93	-4.42	-0.75
36.58	20.59	-1.56	-1.46
36.62	15.96	1.54	-1.19
36.66	17.54	-0.35	-1.86
36.7	18.27	-5.44	2.49
36.74	18.826	-0.11409	2.6883
36.78	16.99	6.09	8.87
36.82	20.16	5.11	9.34
36.86	20.97	4.78	7.02
36.9	17.99	-2.13	3.97
36.94	16.53	-4.62	-0.75
36.98	18.91	-0.84	-0.24
37.02	22.16	4.71	4.18
37.06	26.07	4.82	3.43
37.1	22.64	6.63	10.21
37.14	23.41	4.3	9.34
37.18	26.56	1.99	8.24
37.22	26.65	0.24	5.08
37.26	26.19	1.55	6.72
37.3	23.91	4.7	7.27
37.34	22.49	2.81	9.04
37.38	23.91	-0.09	6.27
37.42	29.27	3.36	1.84
37.46	26.36	3.41	8.56
37.5	23.364	0.20959	4.5293
37.54	21.92	0.26	6.61
37.58	19.81	-2.74	2.28
37.62	17.94	-1.6	-0.14
37.66	19.62	-2.55	-0.06
37.7	20.43	-2.66	0.44
37.74	24.55	3.13	1.69
37.78	24.63	5.01	3.08
37.82	22.99	7.55	2.11
37.86	23.75	7.13	2.92
37.9	25.34	7.2	1.47
37.94	22.6	7.37	1.86
37.98	22.2	9.33	2.21
38.02	22.3	8.32	3.02
38.06	21.62	8.11	0.84
38.1	21.1	7.84	0.26
38.14	18.19	6.48	1.42
38.18	20.46	5.69	3.71
38.22	19.05	5.83	4.5
38.26	22.1	5.77	4.72
38.3	26.05	3.66	6.03
38.34	27.13	3.89	8.26
38.38	25.49	2.25	8.1
38.42	23.37	-0.18	11.75
38.46	22.37	-0.64	10.87
38.5	20.79	2.15	11.21
38.54	27.07	3.39	12.55
38.58	22.68	3.41	10.73
38.62	22.85	5.53	8.78
38.66	22.11	3.04	6.16
38.7	24.8	-0.07	9.64
38.74	24.45	0.9	11.88
38.78	22.72	1.68	11.8
38.82	16.63	4.86	8.81
38.86	18.99	4.48	6.72
38.9	18.65	5.57	2.95
38.94	15.77	6.13	2.92
38.98	18.18	4.54	3.6
39.02	21.63	5.06	4.67
39.06	22.84	5.24	7.64
39.1	22.66	7.27	6.87
39.14	25.35	8.58	7.91
39.18	26.17	9.78	8.86
39.22	25.98	8.71	10.97
39.26	26.07	7.13	8.18
39.3	28.79	11.33	8.6
39.34	25.05	3.6	9.6
39.38	23.69	3.3	12.25
39.42	24.33	4.06	13.46
39.46	27.21	9.85	11.79
39.5	27.04	6.32	6.4
39.54	26.49	8.94	4.48
39.58	25.2	10.69	5.38
39.62	29.98	6.19	5.45
39.66	28.7	2.64	1.93
39.7	28.32	2.82	-0.43
39.74	24.52	3.18	-1.49
39.78	21.86	5.95	-0.96
39.82	23.39	5.97	-0.03
39.86	21.53	6.88	0.36
39.9	22.96	3.77	0.5
39.94	21.7	1.5	-0.91
39.98	23.84	2.61	-1.16
40.02	23.46	3.06	-3.37
40.06	22.31	5.05	-4.47
40.1	22.66	5.32	-5.27
40.14	23.64	3.7	-5.41
40.18	21.09	2.02	-5.89
40.22	19.8	5.01	-4.5
40.26	19.3	5.29	-2.98
40.3	20.48	5.2	-2.47
40.34	21.02	5.26	-6.27
40.38	22.96	5.62	-5.57
40.42	24.75	3.1	-6.41
40.46	22.48	1.39	-5.18
40.5	22.28	-0.13	-4.32
40.54	22.51	-1.98	-5.19
40.58	20.13	-0.05	-3.77
40.62	19.09	-0.72	-3.51
40.66	18.14	-0.22	-3.6
40.7	16.33	0.53	-3.42
40.74	18.16	0.32	-0.51
40.78	16.54	-1.39	-2.81
40.82	16.08	-3.24	-3.73
40.86	15.84	-1.92	-2.57
40.9	18.5	0.26	-3.84
40.94	17.95	0.53	-3.82
40.98	17.93	1.12	-0.2
41.02	19.66	5.6	-0.89
41.06	21.29	6.72	-0.6
41.1	23.17	5.53	-1.11
41.14	23.83	8.38	-1.39
41.18	26.95	7.02	-0.75
41.22	25.46	4.31	-1.45
41.26	22.72	6.21	0.47
41.3	20.79	7.38	0.97
41.34	20.8	7.97	1.49
41.38	21.99	5.77	2.45
41.42	23.15	7.61	0.93
41.46	24.21	7.55	2
41.5	22.85	7.31	1.43
41.54	24.43	7.43	2.41
41.58	23.52	6.31	2.81
41.62	23.22	6.62	3.15
41.66	23.1	6.04	3.8
41.7	22.74	6.05	3.56
41.74	20.84	5.8	3.17
41.78	21.26	4.95	2.94
41.82	22.52	4.72	3.44
41.86	22.99	6.85	4.81
41.9	23.85	1.49	5.72
41.94	24	0.18	7.22
41.98	21.24	-4.9	3.27
42.02	21.97	-0.45	4.01
42.06	21.97	-3.12	1.68
42.1	20.85	5.08	5.84
42.14	19.95	-0.45	7.26
42.18	20.139	-3.368	2.483
42.22	19.658	-3.9498	1.4536
42.26	14.54	-1.84	6.75
42.3	18.29	-10.4	3.55
42.34	18.93	-4.41	-1.74
42.38	16.68	-5.85	-3.1
42.42	17.82	-4.5	-8.49
42.46	18.05	-2.89	-4.92
42.5	18.14	-6.2	-4.76
42.54	16.24	-6.58	-6.7
42.58	15.03	0.88	-8.94
42.62	10.54	2.83	-6.82
42.66	13.26	2.48	-2.53
42.7	13.5	0	-0.83
42.74	14.75	-3.3	-3.07
42.78	14.59	-4.49	-0.91
42.82	17.77	-0.96	-0.37
42.86	16.81	-0.42	-1.48
42.9	18.19	-0.21	-1.13
42.94	17.09	0.59	-0.09
42.98	17.46	-4.6	-1.04
43.02	15.94	-1.92	-1.54
43.06	13.57	-0.61	-0.54
43.1	15.03	3.74	-0.8
43.14	13.32	4.31	1.04
43.18	13.55	2.02	3.32
43.22	12.46	-0.87	-0.03
43.26	18.83	-4.93	-4.45
43.3	18.08	-2.41	-4.31
43.34	18.58	1	-2.89
43.38	14.14	-3.04	-4.68
43.42	17.72	0.45	-1.91
43.46	20.79	5.5	0.86
43.5	24.63	10.35	-0.61
43.54	21.43	9.88	1.33
43.58	23.92	8.72	3.56
43.62	22.43	7.34	1.74
43.66	21.11	8.46	5.56
43.7	20.3	4.46	5.96
43.74	21.12	4.27	5.93
43.78	20.61	2.86	5.84
43.82	20.06	2.68	4.92
43.86	21.96	3.75	7.36
43.9	23.26	3.31	8.09
43.94	24.89	3.53	7.49
43.98	24.08	2.36	7.94
44.02	23.82	4.51	9.77
44.06	21.03	3.42	7.94
44.1	22.44	2.91	4.7
44.14	23.73	2.12	7.58
44.18	27.83	3.12	5.49
44.22	28.19	3.03	4.5
44.26	27.29	2.82	4.15
44.3	24.96	-1.11	1.6
44.34	25.37	-0.68	2.69
44.38	23.21	-4.14	-0.31
44.42	23.68	-6.13	-4.26
44.46	25.61	-1.38	-2.26
44.5	24.88	0.06	-1.64
44.54	25.91	0.43	-2.01
44.58	22	-0.29	-1.22
44.62	23.88	1.06	2.28
44.66	21.42	-0.42	3.51
44.7	24.85	-2.33	0.79
44.74	22.37	-1.62	-0.66
44.78	22.65	-1.76	0.14
44.82	20.02	-2.14	-1.28
44.86	21.09	-1.55	-2.8
44.9	20.79	-2.12	-2.37
44.94	21.54	-4.32	-0.87
44.98	22.16	-4.29	1.17
45.02	20.36	-4.57	0.31
45.06	21.5	-2.47	2.12
45.1	18.1	-5.57	0.42
45.14	18.41	-3.91	-1.66
45.18	15.5	-4.76	-2.8
45.22	16.31	-5.13	-3.16
45.26	13.38	-3.25	-1
45.3	14.19	-2.53	3.16
45.34	15.37	-3.4	1.9
45.38	17.91	-0.51	1.32
45.42	18.12	-1.44	0.44
45.46	18.74	-1.57	1.77
45.5	20.85	-2.54	4.04
45.54	21.77	-2.76	3.37
45.58	21.38	-2	3.95
45.62	17.14	1.82	4.63
45.66	21.21	-0.31	2.79
45.7	19.48	-6.76	-0.03
45.74	27.6	-5.75	1.75
45.78	24.69	-2.47	-1.35
45.82	23.09	0.67	-2
45.86	17.55	7.52	3.92
45.9	17.51	7.08	7.28
45.94	15.5	5.47	3.05
45.98	20.66	0.3	1.67
46.02	21.44	3.29	1.24
46.06	24.42	5.97	3.89
46.1	26.65	0.2	5.86
46.14	23.5	0.99	3.29
46.18	19.31	0.51	7.87
46.22	18.4	4.18	6.21
46.26	19.14	1.78	10.49
46.3	20.24	4.27	9.2
46.34	22.907	6.15	7.3921
46.38	23.561	6.4919	7.617
46.42	24.225	6.8245	7.8102
46.46	24.886	7.1403	7.9697
46.5	25.535	7.4317	8.0935
46.54	20.21	15.16	10.6
46.58	25.83	16.62	7.17
46.62	23.58	13.66	5.54
46.66	25.12	13.35	5.77
46.7	29.56	13.13	6.15
46.74	28.541	8.2482	7.9708
46.78	28.792	8.1587	7.7869
46.82	34.88	0.04	12.43
46.86	34.17	4.94	11.32
46.9	31.76	3.4	7.19
46.94	31.39	0.86	5.66
46.98	28.95	4.75	4.7
47.02	28.11	3.08	2.03
47.06	23.29	3.12	2.46
47.1	23.67	4.72	6.8
47.14	23.18	1.79	3.3
47.18	21.71	3.86	1.47
47.22	21.92	0.77	3.16
47.26	24.16	1.99	1.73
47.3	23.19	3.04	-1.63
47.34	26.3	-1.17	-3.93
47.38	26.86	-2.95	-2.86
47.42	26.92	2.17	-0.24
47.46	27.81	2.35	-3.1
47.5	29.51	6.27	-4.85
47.54	26.89	9.51	-3.87
47.58	26.27	11.73	0.66
47.62	26.2	10.91	-0.61
47.66	27.698	5.7972	-1.1367
47.7	28.29	5.32	0.96
47.74	28.75	8.82	2.16
47.78	29.06	1.67	-1.96
47.82	23.84	2.75	1.81
47.86	25.35	1.97	1.51
47.9	23.79	2.98	0.52
47.94	25.28	2.46	5.45
47.98	26.8	4.83	8.32
48.02	23.782	2.3319	5.9494
48.06	23.205	1.9415	6.8404
48.1	22.633	1.5962	7.7109
48.14	22.073	1.3084	8.55
48.18	21.535	1.0907	9.3463
48.22	20.31	5.32	8.38
48.26	23.65	1.88	13.14
48.3	20.28	3.99	11.07
48.34	16.65	-0.48	10.24
48.38	17.13	-1.66	10.68
48.42	16.86	-1.8	10.26
48.46	18.07	-0.24	12.72
48.5	24.18	2.25	14.96
48.54	22.71	2.35	16.15
48.58	18.14	9.43	12.67
48.62	19.24	8.91	10.57
48.66	18.62	9.09	11.12
48.7	19.12	8.39	9.55
48.74	20.64	8.56	8.15
48.78	19.09	3.64	8.29
48.82	20.42	6.2	7.52
48.86	21.89	5.32	9.31
48.9	23.29	5.14	8.88
48.94	23.61	6.86	9.7
48.98	23.51	7.34	10.11
49.02	22.04	5.35	7.7
49.06	26.99	2.8	5.65
49.1	26.74	1.16	3.65
49.14	25.28	0.35	5.53
49.18	27.33	-0.35	3.02
49.22	25.68	-0.09	1.51
49.26	23.32	1.4	0.64
49.3	24.42	0.59	0.13
49.34	24.76	-0.76	-1.64
49.38	25.68	0.56	-3.76
49.42	25.88	0.17	-5.8
49.46	25.96	0.68	-5.09
49.5	26.49	1.67	-5.37
49.54	25.59	0.96	-4.14
49.58	25.55	1.55	-4.06
49.62	23.35	2.81	-4.53
49.66	23.64	0.57	-6.64
49.7	23.9	0.03	-5.32
49.74	22.22	-0.38	-4.25
49.78	21.64	-1.08	-3.48
49.82	21.78	-0.03	-5.13
49.86	21.71	-0.66	-3.54
49.9	20.28	-4.39	-5.13
49.94	18.03	-6.07	-5.53
49.98	16.42	-4.96	-3.99
50.02	13.67	-4.92	1.41
50.06	19.96	-6.74	5.7
50.1	24.77	-2.88	7.56
50.14	27.12	1.71	8.98
50.18	24.83	3.81	8.22
50.22	24.95	4.73	6.4
50.26	26.96	6.11	7.66
50.3	28.11	7	7.14
50.34	27.35	8.83	5.83
50.38	27.89	8.76	6.3
50.42	27.38	8.29	8.06
50.46	25.19	7.93	6.86
50.5	24	7.68	10.04
50.54	22.96	15.12	4.98
50.58	25.17	10.89	5.44
50.62	24.58	11.46	5.68
50.66	25.42	11.54	4.06
50.7	25.55	13.41	3.54
50.74	24.53	10.74	5.75
50.78	27.17	14.59	1.99
50.82	23.24	12.49	6.09
50.86	25.07	11.76	9.75
50.9	26.34	9.19	11.98
50.94	24.381	10.499	4.8713
50.98	23.801	10.107	4.887
51.02	26.32	8.71	-0.34
51.06	24.5	7.91	1.15
51.1	21.826	8.8724	5.0131
51.14	21.134	8.4795	5.0676
51.18	18.82	1.82	5.05
51.22	22.17	6.75	5.08
51.26	19.06	6.51	3.39
51.3	19.07	7.65	5.87
51.34	18.23	11.34	7.22
51.38	15.12	12.59	7.37
51.42	15.53	8.35	5.36
51.46	15.97	9.71	4.74
51.5	16.64	4.19	4.93
51.54	14.42	7.22	4.46
51.58	17.52	8.72	4.55
51.62	19.93	8.03	4.23
51.66	21.54	7.62	2.71
51.7	20.16	0.62	0.95
51.74	19.94	-2.7	-0.34
51.78	16.92	-0.19	-0.36
51.82	13.27	-1.75	-3.02
51.86	11.83	0.23	-0.6
51.9	18.573	-0.68203	-0.87646
51.94	18.71	-0.98698	-1.2368
51.98	23.79	3.46	2.74
52.02	19.75	-6.67	-4.56
52.06	18.44	-3.53	-5.24
52.1	21.77	-3.28	-1.17
52.14	20.81	3.18	-3.84
52.18	22.31	3.16	-4.57
52.22	21.38	3.74	0.07
52.26	20.58	2.35	-1.86
52.3	19.9	3.03	-5.85
52.34	24.33	3.06	-8.5
52.38	24.52	5.44	-6.91
52.42	27.33	7.87	-6.55
52.46	22.86	7.61	-4.91
52.5	26.07	9.29	-3.97
52.54	24.29	5.27	-7.46
52.58	23.46	1.15	-6.28
52.62	19	0.95	-4.21
52.66	16.54	-0.92	-4.96
52.7	16.57	-1.28	-5.56
52.74	16.56	-0.87	-4.09
52.78	18.15	-2.87	-4.41
52.82	19.26	-3.96	-4.56
52.86	20.72	-3.05	-5.86
52.9	19.73	-4.39	-5.1
52.94	18.7	-4.29	-2.73
52.98	16.66	-3.29	-3.48
53.02	18.29	-6.07	-3
53.06	21.59	-2	-3.08
53.1	20.83	-2.86	-1.81
53.14	23.62	-3.98	2.32
53.18	22.13	-4.12	-0.36
53.22	18.27	-4.17	-3.46
53.26	20.28	-7.07	-1.82
53.3	20.49	-5.22	-0.99
53.34	21.18	-1.68	-0.32
53.38	22.54	-0.33	0.86
53.42	25.1	3.02	1.44
53.46	26.56	3.42	3.7
53.5	25.93	0.54	3
53.54	22.31	-0.16	0.18
53.58	23.91	-0.42	2.21
53.62	26.78	2.63	2.09
53.66	27.75	1.08	3.86
53.7	28.91	-0.75	1.97
53.74	25.83	-1.33	1.75
53.78	24.89	-0.93	2.31
53.82	23.77	-1.42	5.86
53.86	22.03	3.38	9.99
53.9	19.27	1.68	11.52
53.94	25.26	2.61	13.03
53.98	28.27	2.2	10.73
54.02	25.4	5.77	11.11
54.06	28.02	3.02	9.71
54.1	23.69	-1.74	6.71
54.14	20.78	-3.52	5.23
54.18	18.61	-2.21	3.65
54.22	18.86	-3.02	1.82
54.26	18.15	-4.66	-3.39
54.3	20.73	-4.53	-5.36
54.34	23.04	2.94	-2.19
54.38	27.01	-0.2	-3.01
54.42	23.97	-2.56	-3.46
54.46	24.48	-2.92	-2.28
54.5	30.84	-0.16	-3.38
54.54	33.63	-1.54	-5.19
54.58	34.95	-2.34	-2.41
54.62	34.82	-0.5	-1.19
54.66	33.16	-2.09	0.58
54.7	29	-2.12	2.46
54.74	30.08	2.1	0.08
54.78	24.45	3.36	0.24
54.82	25.57	-2.99	1.18
54.86	27.19	0.2	0.41
54.9	28	2.42	1.75
54.94	27.73	-0.65	2.64
54.98	28.42	2.5	1.16
55.02	27.81	3.21	0.47
55.06	28.86	2.88	-0.25
55.1	26.58	3.71	-1.53
55.14	29.22	4.96	-1.43
55.18	29.56	5.05	-1.55
55.22	30.2	4.25	-0.84
55.26	28.46	7.05	0.47
55.3	30.18	5.3	1.4
55.34	27.15	2.93	0.39
55.38	27.07	2.79	1.29
55.42	26.17	4.34	3.6
55.46	24.69	3.48	3.96
55.5	25.52	2.06	4.97
55.54	25.74	4.72	2.81
55.58	25.23	5.2	2.72
55.62	26.77	3.83	2.92
55.66	25.93	4.31	3.56
55.7	26.41	4.19	3.3
55.74	26.25	6	2.28
55.78	21.68	9.57	6.87
55.82	24.76	6.53	9.85
55.86	24.33	7.14	7.94
55.9	25.1	5.21	7.02
55.94	25.66	9	4.99
55.98	24.57	11.88	5.44
56.02	26.38	10.55	6.94
56.06	24.79	9.59	4.24
56.1	25.932	6.5912	6.0765
56.14	32.45	8.18	10.91
56.18	31.64	7.79	10.76
56.22	29.88	1.32	7.61
56.26	26.63	3.59	2.95
56.3	25.11	1.47	0.08
56.34	24.12	-0.54	0.08
56.38	21.96	3.39	0.39
56.42	24.02	7	7.16
56.46	26.261	6.6284	3.5718
56.5	24.8	4.42	5.59
56.54	25.34	6.53	1.08
56.58	25.57	11.68	0.91
56.62	23.18	4.15	-1.25
56.66	26.491	6.3108	2.8596
56.7	28.01	11.92	3.72
56.74	27.31	10.94	3.91
56.78	27.5	6.93	3.5
56.82	23.96	5.29	5.72
56.86	27.04	4.09	4.84
56.9	29.68	5.35	4.95
56.94	29.34	5.58	5.54
56.98	28.94	5.59	7.87
57.02	28.11	6.38	9.28
57.06	28.82	5.01	9.12
57.1	24.77	2.73	7.49
57.14	24.65	1.5	5.59
57.18	25.82	-1.32	5.23
57.22	25.2	2.49	5.32
57.26	22.72	2.94	6.28
57.3	26.09	4.07	8.15
57.34	28.7	1.64	5.53
57.38	30.03	4.49	1.72
57.42	26.72	5.76	-2.5
57.46	25.3	2.22	-1.55
57.5	28.23	4.16	-0.45
57.54	27.8	5.65	-2.82
57.58	27.93	5.61	-1.82
57.62	31.48	4.91	-2.8
57.66	26.74	4	-3.57
57.7	28.7	2.22	-1.57
57.74	27.36	1.88	-3.07
57.78	24.32	2.44	-4.4
57.82	26.91	5.12	-3.78
57.86	31.81	8.29	-3.54
57.9	28.2	10.1	1.09
57.94	25.17	10.67	1.98
57.98	27.47	7.05	0.25
58.02	26.89	5.95	-6.31
58.06	27.96	3.01	-7.38
58.1	26.3	2.14	-10.4
58.14	24.2	0.08	-7.93
58.18	21.88	0.58	-8.38
58.22	21.76	-0.53	-7.44
58.26	21.29	-2.53	-5.81
58.3	18.3	-1.97	-5.2
58.34	24.81	-3.19	-3.17
58.38	25.98	3.45	1.64
58.42	23.6	2.02	2
58.46	20.55	-2.23	3.71
58.5	17.57	4.59	0.9
58.54	20.53	1.04	0.02
58.58	22.23	0.89	0.29
58.62	23.45	6.54	-0.42
58.66	25.7	5.02	0.87
58.7	22.58	3.74	2.81
58.74	24.93	4.88	4.28
58.78	21.74	3.86	2.37
58.82	23.52	2.55	4.86
58.86	18.36	-0.12	8.6
58.9	26.06	4.16	8.95
58.94	20.27	-0.15	7.04
58.98	25.58	-5.6	0.14
59.02	25.19	-7.18	-2.89
59.06	21.79	-6.18	-5.3
59.1	26.67	-4.35	-6.6
59.14	23.83	-4.23	-5.98
59.18	28.9	-3.59	-5.58
59.22	29.14	-5.78	-7.48
59.26	30.51	-4.71	-5.3
59.3	25.01	-5.24	-4.51
59.34	26.02	-4.16	2.17
59.38	18.91	-4.78	3.4
59.42	17.96	-2.47	6.64
59.46	16.92	0.82	7.54
59.5	18.11	1.79	5.69
59.54	21.55	-2.71	5.68
59.58	19.81	-4.32	7.29
59.62	19.52	-3.41	7.91
59.66	20.75	-4.91	10.31
59.7	18.37	-5.25	10.24
59.74	20.69	-7.82	4.89
59.78	22.66	-6.31	1.9
59.82	21.28	-3.67	-3.87
59.86	18.79	-4.66	-5.15
59.9	15.71	-5.24	-3.03
59.94	16.61	-5.32	-2.03
59.98	14.49	-0.82	-0.18
60.02	18.42	2.98	1.47
60.06	19.08	5.54	-0.6
60.1	19.3	0.53	0.88
60.14	19.48	1.39	1.18
60.18	17.21	1.61	1.89
60.22	19.67	1.1	-1.43
60.26	15.6	-1.45	-2.32
60.3	19.09	-6.4	-2.34
60.34	18.6	-3.58	-6.7
60.38	19.27	-2.68	-6.56
60.42	19.53	-3.66	-0.79
60.46	18.62	-5.36	0.15
60.5	22.34	-4.84	0.55
60.54	18.35	-2.31	-1.82
60.58	13.62	-3.8	2.11
60.62	18.86	-6.18	2.63
60.66	17.71	-4.56	3.39
60.7	17.16	-4.94	1.67
60.74	19.06	-1.62	1.93
60.78	16.36	-1.91	3.27
60.82	16.54	0.58	4.2
60.86	18.71	0.21	5.46
60.9	24.72	-0.3	6.21
60.94	25	-3.85	4.57
60.98	23.15	-2.57	6.72
61.02	23.32	0.65	7.79
61.06	26.68	4.12	4.87
61.1	25.43	6.06	4.37
61.14	24.31	6.28	4.47
61.18	22.87	3.99	5.38
61.22	24.56	7.31	2.46
61.26	22.13	4.46	5.19
61.3	23.47	5.81	9.95
61.34	28.14	3.63	8.96
61.38	25.45	3.33	8.02
61.42	25.64	8.63	6.39
61.46	30.82	8.83	9.57
61.5	34.54	9.01	9.51
61.54	36.3	7.82	8.91
61.58	36.27	8.59	9.96
61.62	33.827	5.8281	9.6986
61.66	30.95	3.83	14.18
61.7	34.13	4.67	10.03
61.74	31.7	4.96	7.55
61.78	32.99	4.34	8.81
61.82	34.92	-0.22	5.18
61.86	34.86	1.08	1.59
61.9	33.42	0.71	3
61.94	33.15	4.12	0.29
61.98	29.86	-0.53	-4.36
62.02	25.12	-3.16	-5.18
62.06	19.55	-3.49	-6.79
62.1	21.81	-0.44	-6.52
62.14	20.97	-3.1	-6.82
62.18	20.64	-2.22	-4.48
62.22	17.38	1.36	-5.01
62.26	17.63	2.29	-2.33
62.3	19.99	3.38	-0.12
62.34	23.14	0.1	-0.19
62.38	23.35	-1.91	0.53
62.42	21.35	-0.48	2.11
62.46	26.29	-0.83	4.54
62.5	27.6	-0.13	1.24
62.54	25.67	-0.51	-0.12
62.58	26.71	-1.73	2.6
62.62	24.75	-0.21	-0.21
62.66	24.09	-2.88	0.35
62.7	20.58	-2.94	2.5
62.74	20.55	-3.37	-0.15
62.78	20.49	-4.74	-3.53
62.82	23.56	-4.79	-1.59
62.86	20.07	-3.28	-0.51
62.9	17.77	-3.36	1.1
62.94	19.03	-4.08	3.06
62.98	21.61	-5.24	4.09
63.02	22.54	-5.29	-0.18
63.06	21.92	-0.14	-0.43
63.1	24.54	1.4	-2.89
63.14	23.71	4.07	-4.34
63.18	20.13	3.62	0.97
63.22	23.26	1.83	4.49
63.26	22.22	-0.7	5.56
63.3	20.92	3.48	5.04
63.34	24.68	3.3	4.52
63.38	24.46	4.67	5.82
63.42	25.28	5.36	5.77
63.46	23.88	5.98	6.57
63.5	23.11	8.2	3.51
63.54	24.42	8.11	5.22
63.58	22.39	7.08	2.61
63.62	24.42	4.17	3.1
63.66	23.73	2.71	4.81
63.7	24.37	-0.6	4.55
63.74	24.3	1.81	4.84
63.78	24.58	5.06	7.19
63.82	23.46	5.5	8.82
63.86	19.94	-1.23	4.9
63.9	19.44	-2.68	2.75
63.94	18.41	-2.83	2.41
63.98	14.1	-1.88	1.76
64.02	16.59	-0.34	1.37
64.06	15.54	-2.83	1.44
64.1	19.73	-4.2	1.63
64.14	21.39	-3.66	-1.22
64.18	21.22	0.21	1.35
64.22	19.58	-3.14	0.65
64.26	20.52	-4	0.29
64.3	19.04	-4	1.18
64.34	16.56	-3.31	1.88
64.38	16.2	-6.64	1.64
64.42	18.23	-8.87	2
64.46	17.84	-3.46	5.72
64.5	18.093	-4.666	2.3886
64.54	17.908	-4.1696	2.577
64.58	17.781	-3.6185	2.7338
64.62	18.49	-8.41	2.35
64.66	18.9	-7.68	-0.19
64.7	19.56	-5.42	1.94
64.74	17.78	-1.82	2.83
64.78	18.3	-0.63	2.99
64.82	17.87	5.53	4.01
64.86	20.43	4.48	2.8
64.9	23.26	2.97	2.4
64.94	23.61	3.23	2.71
64.98	23.95	2.9	-2.34
65.02	21.83	-1.88	-1.08
65.06	30.78	-4.36	-0.37
65.1	29.18	-3.98	-0.47
65.14	27.33	0.33	3
65.18	22.15	-0.03	4.22
65.22	18.93	-0.57	3.25
65.26	18.28	3.03	4.01
65.3	22.4	2.01	3
65.34	23.47	2.04	3.35
65.38	24.78	-1.51	4.16
65.42	27.04	2.25	-2.19
65.46	21.49	1.08	-3.9
65.5	19.05	2.17	-4.3
65.54	19.77	0.59	-4.32
65.58	21.28	2.17	-5.63
65.62	21.32	1.75	-5.92
65.66	18.68	0.27	-6.22
65.7	16.89	-3.07	-5.26
65.74	15.67	-1.08	-2.03
65.78	13.67	-0.57	2.37
65.82	16.45	-0.99	5.94
65.86	18.88	-0.03	5.98
65.9	19.46	0.68	4.63
65.94	17.5	-0.14	3.86
65.98	19.54	5.4	2.82
66.02	19.75	6.81	3.34
66.06	20.47	8.03	5.2
66.1	20.68	9.43	7.3
66.14	18.56	6.14	7.91
66.18	20.24	8.06	2.98
66.22	23.58	7.6	1.96
66.26	23.9	9.51	1.05
66.3	23.56	8.71	1.08
66.34	22	8.97	1.3
66.38	23.05	8.74	2.55
66.42	21.05	8.38	4.8
66.46	21.51	10.95	5.73
66.5	24.59	10.42	4.76
66.54	25.95	14.21	4.78
66.58	20.43	14.22	-0.47
66.62	20.73	10.17	-2.8
66.66	18.54	12.09	2.88
66.7	20.02	8.29	2.55
66.74	19.42	6.86	4.47
66.78	18.86	6.21	1.99
66.82	19.98	6.76	5.97
66.86	21.59	2.23	9.29
66.9	19.87	3.3884	2.5002
66.94	19.934	3.0252	2.2996
66.98	20.037	2.7297	2.0921
67.02	19.48	0.02	-0.48
67.06	18.2	1.21	3.44
67.1	21.89	-0.02	2.8
67.14	25.41	-2.39	1.9
67.18	21.55	-2.45	-0.51
67.22	20.86	-1.44	-0.83
67.26	24.84	-0.78	-0.49
67.3	22.66	5.7	-0.38
67.34	15.01	5.83	1.63
67.38	22.517	2.2556	0.0005277
67.42	22.835	2.3317	-0.17414
67.46	23.152	2.4075	-0.33598
67.5	23.464	2.4774	-0.48333
67.54	23.769	2.5358	-0.61455
67.58	18.68	2.17	-1.76
67.62	26.31	-0.47	-3.47
67.66	21.86	2.79	-4.08
67.7	22.73	6.12	-4.49
67.74	25.67	6.81	1.17
67.78	26.37	6.91	3.27
67.82	28.62	6.78	4.52
67.86	31.38	1.75	1.93
67.9	31.27	-0.83	-1.04
67.94	25.81	-2.31	-3.95
67.98	20.27	-1.59	-0.98
68.02	22.48	-0.51	-1.57
68.06	22.45	1.51	1.32
68.1	26.68	5.05	4.16
68.14	27.4	3.33	4.73
68.18	26.52	2.06	4.44
68.22	25.68	2.78	5.56
68.26	23.31	2.93	3.63
68.3	23.4	2.35	4.6
68.34	23.77	3.45	4.91
68.38	24.04	3.24	5.79
68.42	25.13	2.2	7.64
68.46	28.23	-2.24	2.91
68.5	29.23	-1.33	0.05
68.54	25.19	-1.37	-1.44
68.58	27.81	-1.79	-0.45
68.62	26.9	-3.34	-0.43
68.66	27.84	-3.69	0.05
68.7	27.55	-1.94	2.94
68.74	25.7	-2.9618	2.1849
68.78	25.486	-3.2387	2.1991
68.82	25.235	-3.4835	2.2305
68.86	23.37	-8.62	-4.79
68.9	23.26	-2.36	2.06
68.94	23.27	-4.41	2.36
68.98	21.86	-2.89	2.93
69.02	25.19	-3.93	1.16
69.06	23.186	-4.3619	2.6919
69.1	25.55	-1.13	8.54
69.14	20.23	-0.91	6.59
69.18	20.02	-2.47	7.99
69.22	21.83	-10.15	2.18
69.26	18.63	-4.76	5.04
69.3	15.74	-4.02	4.43
69.34	18.74	0.78	3.98
69.38	22.24	-5.29	1.72
69.42	22.28	-6.94	0.43
69.46	21.41	-6.32	3.54
69.5	19.81	-7.2	2.1
69.54	18.895	-4.068	3.9493
69.58	18.682	-3.9796	4.0099
69.62	18.51	-3.8881	4.0563
69.66	17.64	4.38	14.54
69.7	19.79	0.6	14.75
69.74	18.271	-3.6095	4.0956
69.78	18.297	-3.5201	4.0701
69.82	19.39	-5.38	-1.11
69.86	23.07	-9.84	0.45
69.9	20.8	-7.81	-0.42
69.94	20.11	-5.42	-0.12
69.98	16.97	-5.09	-1.07
70.02	20.4	-1.64	-2.34
70.06	18.21	4.39	-2.33
70.1	14.81	-4.32	3.86
70.14	19.97	-2.57	5.89
70.18	23.14	-2.84	5.38
70.22	25.91	-3.52	5.43
70.26	25.34	-3.16	4.71
70.3	25.92	-4.05	3.95
70.34	27.17	-4.43	4.03
70.38	30.28	-3.84	4.84
70.42	24.98	-1.77	8.38
70.46	22.524	-4.1422	3.0833
70.5	19.24	-3.22	-2.36
70.54	18.08	-7.9	-2.5
70.58	16.8	-3.66	-1.97
70.62	17.16	-4.42	1.59
70.66	18.45	-3.56	0.62
70.7	20.27	0.45	2.18
70.74	23.68	3.41	2.49
70.78	22.99	0.86	1.67
70.82	22.97	2.79	2.08
70.86	23.25	6.79	-1.18
70.9	25.5	8.1	-0.08
70.94	25.76	7.45	1.1
70.98	26.29	8.75	0.84
71.02	23.45	7.94	0.34
71.06	25.62	4.93	5.23
71.1	24.12	5.49	2.51
71.14	25.11	5.05	3.12
71.18	22.63	2.68	3.53
71.22	24.18	4.55	4.61
71.26	24.87	4.06	4.03
71.3	22.2	7.62	0.35
71.34	23.3	5.02	1.51
71.38	19.39	4.28	3.23
71.42	20.39	3	5.39
71.46	20.48	3.3	7.61
71.5	22.31	5	7.47
71.54	21.73	3.17	6.05
71.58	25.58	1.75	7.18
71.62	29.96	3.73	6.93
71.66	30.44	4.9	5.05
71.7	27.89	9.82	2.97
71.74	24.57	14.55	6.71
71.78	21.45	9.57	6.87
71.82	21.48	9.21	2.68
71.86	21.92	6.34	0.77
71.9	20.67	4.38	0.42
71.94	20.07	4.41	1.71
71.98	19.86	4.52	3.01
72.02	18.44	4.34	3.9
72.06	19.92	-0.18	5.61
72.1	21.55	1.5	5.04
72.14	22.07	2.26	2.17
72.18	24.08	2.24	2.7
72.22	23.08	0.93	2.16
72.26	24.27	-0.74	0.35
72.3	24.16	-0.34	0.89
72.34	26.14	-1.02	0.95
72.38	24.66	-1.44	-0.56
72.42	24.77	-0.86	-0.27
72.46	24.9	-4.49	-2.95
72.5	25.04	-3.86	-1.43
72.54	25.17	-4.02	-0.68
72.58	24.98	-4.29	0.02
72.62	25.76	-4.88	-0.66
72.66	24.15	-3.44	-1.87
72.7	23.39	-5.13	-1.53
72.74	25.23	-9.42	-1.57
72.78	27.51	-2.5	-2.53
72.82	25.74	-1.33	1.2
72.86	25.61	6.51	3.58
72.9	26.48	8.44	-0.2
72.94	24.37	4.33	-2.36
72.98	22.49	-0.35	-1.72
73.02	16.38	-0.14	-2.69
73.06	16.42	-0.23	-1.97
73.1	16.24	-4.41	0.86
73.14	15.47	-1.98	2.61
73.18	14.2	-2.42	6.12
73.22	14.75	1.3	9.29
73.26	16.58	-2.15	11.19
73.3	20.46	-5.12	12.26
73.34	16.01	-3.88	10.87
73.38	17.46	-4.91	9.79
73.42	21.21	-6.36	9.72
73.46	19.96	0.93	11.61
73.5	23.97	4.35	10.7
73.54	21.58	1.86	10.78
73.58	19.92	-0.03	9.6
73.62	17.61	1.31	8.79
73.66	21.23	3.18	9.32
73.7	18.83	8.63	8.35
73.74	21.15	7.92	7.26
73.78	23.43	8.09	7.46
73.82	22.55	5.22	4.7
73.86	21.51	5.82	5.23
73.9	20.53	2.54	4.31
73.94	16.46	4.64	5.37
73.98	13.95	7.03	3.65
74.02	18.03	8.23	5.98
74.06	20.31	6.65	7.35
74.1	14.07	5.87	7.31
74.14	17.53	5.17	6.69
74.18	19.98	7.27	7.55
74.22	20.96	6.93	7.87
74.26	21.36	7.3	7.88
74.3	20.04	5.91	6.74
74.34	24.48	5.47	9.01
74.38	22.75	10.38	6.48
74.42	27.36	7.31	5.96
74.46	29.62	4.03	0.53
74.5	29.3	2.23	0.8
74.54	34.44	0.44	-1.88
74.58	30.31	0.83	-6.35
74.62	26.41	-2.18	-7.17
74.66	23.12	1.14	-1.34
74.7	25.31	-1.43	-0.21
74.74	22.72	0.23	-1.72
74.78	27.69	-3.18	-1.91
74.82	26.1	-0.61	-5.97
74.86	26.59	2.36	-4.61
74.9	26.809	-2.1395	-3.0742
74.94	26.616	-2.1092	-2.8317
74.98	26.417	-2.0071	-2.5274
75.02	26.5	-4.72	4.86
75.06	28.34	-5.25	0.26
75.1	30.58	-4.53	-3.95
75.14	30.51	-0.59	-4.41
75.18	29.17	-2.9	-2.96
75.22	25.053	-0.26047	0.071376
75.26	21.5	7.97	3.9
75.3	23.29	5.74	4.23
75.34	21.15	2.46	4.34
75.38	21.83	3.17	3.46
75.42	25.28	0.91	-0.05
75.46	25.37	-3.68	-1.81
75.5	21.39	-2.14	-1.43
75.54	19.16	3.25	1.93
75.58	18.25	4.9	3.25
75.62	21.67	5.19	4.23
75.66	22.63	4.14	2.91
75.7	25.09	5.63	5.42
75.74	25.39	4.57	4.03
75.78	26.95	7.31	5.82
75.82	22.968	-0.32447	3.176
75.86	22.34	-6.68	0.32
75.9	20.71	-5.75	2.23
75.94	17.93	-5.05	6.19
75.98	24.74	-2.09	4.31
76.02	26.27	-3.62	3.05
76.06	24.89	-5.89	0.21
76.1	25.87	-4.1883	1.2682
76.14	26.25	-4.564	1.0863
76.18	26.595	-4.856	0.9629
76.22	24.95	-12.49	-0.35
76.26	24.29	-7	-0.12
76.3	28.53	-6.07	1.56
76.34	30.42	-7.24	4.34
76.38	30.72	-3.19	2.61
76.42	30.82	1.52	-0.84
76.46	28.1	1.81	1.26
76.5	26.54	3.9	1.23
76.54	22.3	-0.57	3.06
76.58	28.08	2.99	4.56
76.62	23.27	-1.75	8.34
76.66	25.96	-4.23	11.33
76.7	25.95	1.46	6.1
76.74	26.298	2.1661	5.07
76.78	25.957	2.0147	4.9371
76.82	30.24	4.29	4.89
76.86	29.89	1.99	4.48
76.9	27.14	6.07	4.06
76.94	26.29	6.72	4.68
76.98	26.51	1.93	0.4
77.02	24.68	-2.25	-0.4
77.06	21.41	-2.77	3.07
77.1	20.07	-4.63	3.4
77.14	21.26	-3.55	4.81
77.18	25.68	-1.4	2.36
77.22	28.01	1.15	1.4
77.26	29.77	1.92	1.79
77.3	26.24	1.93	-1.08
77.34	26.47	4.1	-0.61
77.38	27.96	2.79	2.14
77.42	29.16	3.44	1.05
77.46	28.23	3.21	0.62
77.5	28.3	0.42	0.78
77.54	29.39	0.17	-0.35
77.58	28.16	-1.03	0.42
77.62	28.28	-1.07	-1.94
77.66	27.29	-0.81	-3.23
77.7	26.53	-3.54	-5.91
77.74	23.89	-7.74	-3.56
77.78	22.86	-9.79	-2.47
77.82	23.49	-10.98	-0.6
77.86	27.33	-11.19	4.75
77.9	24.31	-9.36	5.44
77.94	22.57	-6.24	6.75
77.98	23.5	-3.5	4.81
78.02	21.93	-2.59	4.65
78.06	21.52	1.06	6.06
78.1	22.86	-2.71	6.78
78.14	18.63	-2.12	7.86
78.18	21.93	0.6	6.99
78.22	19.78	1.64	4.16
78.26	21.64	2.91	2.32
78.3	22.12	3.34	1.7
78.34	22.73	2.79	2.81
78.38	22.93	9.58	-0.89
78.42	23.42	8.65	-4.82
78.46	24.01	7.47	-2.85
78.5	21.29	8.95	-0.43
78.54	19.84	9.48	3.77
78.58	17.31	8.18	5.23
78.62	18.42	6.46	7.13
78.66	19.06	4.07	7.13
78.7	16.78	4.04	6.54
78.74	18.05	1.74	5.78
78.78	18.39	0.84	6.16
78.82	16.49	4.55	6.02
78.86	22.52	1.5	5.36
78.9	24.69	2.35	10.18
78.94	27.54	-1.95	10.4
78.98	22.41	-2.44	5.02
79.02	21.96	-4.04	2.45
79.06	19.246	-0.99226	-0.2649
79.1	19.158	-0.82639	-0.8948
79.14	19.072	-0.56713	-1.4692
79.18	18.993	-0.22613	-1.9833
79.22	14.21	-4.92	-7.92
79.26	15.32	-1.5	-7.56
79.3	14.96	2.39	-7.04
79.34	17.72	4.12	-6.95
79.38	16.74	3.21	-7.91
79.42	17.28	4.95	-8.1
79.46	17.63	6.57	-9.37
79.5	19.06	3.81	-10.22
79.54	18.05	1.45	-7.07
79.58	19.735	5.1214	-2.7953
79.62	16.61	8.41	4.45
79.66	18.68	4.49	4.26
79.7	24.78	7.81	3.43
79.74	23.85	9.45	6.17
79.78	25.1	5.3	7.75
79.82	25.99	5.91	5.29
79.86	29.14	3.56	3.49
79.9	27.12	5.32	5.03
79.94	27.72	6.93	6.21
79.98	27.78	6.38	6.54
80.02	25.52	3.97	6.15
80.06	22.72	6.62	5.34
80.1	20.59	6.93	4.83
80.14	21.94	5.62	5.89
[truncated: 1,018 more rows]
