# Supplementary material for: Mean flow and turbulence structure over exposed roots on a forested floodplain: Insights from a controlled laboratory experiment
Source: PLoS One. 2020 Feb 26;15(2):e0229306. doi: 10.1371/journal.pone.0229306 (PMC7043746; doi:10.1371/journal.pone.0229306)
Supplement: S1 File — (ZIP) [file pone.0229306.s001.zip › data_and_scripts/velocity_data/t21_123_replaced.csv]

0.02	26.53	1.57	1.99
0.06	22.43	3.18	-1.61
0.1	20.73	-1.83	0.24
0.14	22.6	-0.93	0.5
0.18	25.29	-0.9	-1.17
0.22	26.09	-0.64	-2.81
0.26	24.69	-1.94	0.08
0.3	25.13	-3.31	0.54
0.34	25.47	-6.85	0.77
0.38	24.85	-3.87	2.11
0.42	22.64	0.29	2.09
0.46	20.81	3.26	5.17
0.5	21.22	3.13	2.19
0.54	21.41	6.15	1.78
0.58	17.97	1.41	0.72
0.62	17.41	2.93	1.37
0.66	22.63	1.03	2.43
0.7	19.87	1.9	-0.66
0.74	17.38	-0.33	-1.7
0.78	22.42	3.65	-0.99
0.82	24.89	0.85	-2.38
0.86	23.33	-0.13	-3.48
0.9	21.8	-1.76	-1.96
0.94	21.23	5.25	3.93
0.98	24.3	8.48	2.95
1.02	22.75	7.7	1.66
1.06	22.45	6.95	6.28
1.1	22.51	9.31	9.09
1.14	24.65	8.67	8.74
1.18	29.26	8.09	11.33
1.22	28.97	10.65	12.17
1.26	29.41	14.02	9.45
1.3	26.12	13.02	6.53
1.34	26.77	11.19	6.78
1.38	27.04	12.84	7.31
1.42	25.1	6.25	6.06
1.46	20.07	5.98	6.98
1.5	18.86	6.27	7.79
1.54	21.448	6.0386	8.7866
1.58	20.653	5.0666	9.0288
1.62	19.921	4.1248	9.2703
1.66	11.54	-1.91	7.8
1.7	13.05	-0.39	11.54
1.74	18.66	1.27	11.57
1.78	20.19	1.81	10.14
1.82	20.6	6.17	9.6
1.86	22.9	7.13	10.56
1.9	24.27	1.77	10.61
1.94	22.6	0.13	10.14
1.98	21.9	0.62	9.96
2.02	21.33	3.65	8.32
2.06	24.27	4.49	10.25
2.1	24.85	8.4	7.13
2.14	26.25	6.2	0.63
2.18	22.67	2.8	-1.4
2.22	23.82	4.68	-3.6
2.26	21.26	2.23	-4.66
2.3	24.18	3.24	-5.39
2.34	26.43	3.84	-4.17
2.38	26.14	8.08	-2.8
2.42	26.44	8.54	3.22
2.46	27.72	7.32	4.8
2.5	28.36	3.24	2.59
2.54	24.69	3.3	3.13
2.58	27.55	2.64	4.84
2.62	25.68	3.4	5.37
2.66	25.34	0.35	6.21
2.7	23.66	4.84	7.3
2.74	27.55	7.29	3.88
2.78	23.75	6.84	3.34
2.82	26.42	7.52	6.58
2.86	28.52	10.96	5.95
2.9	28.79	12.13	6.35
2.94	28.02	8.06	6.32
2.98	29.3	7.62	4.96
3.02	28.9	7.14	5.42
3.06	25.65	6.39	7.19
3.1	24.09	8.36	7.87
3.14	23.56	6.84	8.12
3.18	26.42	7.7	10
3.22	23.99	5.3	9.19
3.26	27.1	-0.55	8.22
3.3	28.58	-1	1.21
3.34	26.05	1.21	2.2
3.38	23.67	-0.62	0.67
3.42	27.1	-1.04	-0.49
3.46	28.34	-1.22	1.02
3.5	28.73	-1.64	0.52
3.54	25.17	-3.31	0.32
3.58	27.33	-6.46	-2.88
3.62	23.2	-5.13	-6.34
3.66	20.71	-4.56	-5.66
3.7	18.76	-2.4	-1.4
3.74	17.96	0.22	-0.97
3.78	20.78	0.49	0.65
3.82	23.17	0.17	0.87
3.86	24.98	-1.2	-0.9
3.9	24.66	2.57	0.39
3.94	27.3	3.46	2.43
3.98	29.91	2.51	3.8
4.02	26.56	5.14	0.89
4.06	26.86	11.01	0.92
4.1	28.89	8.49	8.62
4.14	26.8	6.36	9.81
4.18	24.77	4.8	8.89
4.22	24.48	5.39	5.86
4.26	22.66	6.82	5.48
4.3	21.94	7.67	6.81
4.34	23.08	7.77	6.87
4.38	23.32	8.92	7.74
4.42	21.13	10.44	8.88
4.46	21.21	10.38	9.63
4.5	20.91	9.54	9.39
4.54	20.324	10.214	4.8897
4.58	20.082	10.692	3.7313
4.62	19.901	11.135	2.5279
4.66	19.75	14.14	-0.99
4.7	18.56	16.95	3.33
4.74	18.93	8.06	2.31
4.78	19.6	9.66	-3.54
4.82	17.64	9.79	-6.13
4.86	24.3	11.87	-5.17
4.9	22.41	12.2	-4.44
4.94	20.59	8.94	-7.87
4.98	18.53	13.01	-2.21
5.02	20.53	9.16	-4.25
5.06	20.88	10.66	-4.83
5.1	23.47	6.23	-2.36
5.14	25.45	9.74	0.5
5.18	25.7	5.29	-0.09
5.22	24.33	7.33	-5.16
5.26	18.32	10.54	-3.72
5.3	20.67	8.9	-1.27
5.34	20.28	10.06	3.45
5.38	23.86	10.05	5.15
5.42	25.06	7.83	3.79
5.46	24.13	-0.24	-3.69
5.5	22.18	4.78	-1.62
5.54	18.48	3.6	3.03
5.58	22.26	2.48	5.75
5.62	21.53	5.56	5.94
5.66	21.9	4.25	4.56
5.7	22.2	2.2	1.87
5.74	22.1	1.66	-1.49
5.78	16.51	2.14	-4.97
5.82	21.83	-0.57	0.59
5.86	20.53	4.93	1.24
5.9	23.78	5.96	3.09
5.94	22.25	5.81	3.59
5.98	26.05	3.11	3.44
6.02	25.38	5.44	2.33
6.06	23.06	8.08	4.87
6.1	25.36	7.76	3.09
6.14	26.08	6.57	-3.96
6.18	29.09	4.16	-3.22
6.22	27.01	2.27	1.52
6.26	27.29	2.33	0.33
6.3	28.73	1.34	3.18
6.34	28.34	10.11	3
6.38	29.41	12.28	4.16
6.42	28.99	11.27	4.52
6.46	28.88	13.89	1.19
6.5	30.91	12.2	0.89
6.54	29.29	11.15	3.57
6.58	31.36	15.36	4.61
6.62	28.97	14.39	5.88
6.66	29.19	11.57	6.01
6.7	27.88	7.1	3.83
6.74	26.86	8.59	1.81
6.78	24.98	1.75	-0.49
6.82	25.01	1.87	1.57
6.86	27.06	4.34	6.06
6.9	27.43	8.6785	3.8976
6.94	24.45	11.31	1.47
6.98	28.68	6.57	4.52
7.02	29.54	11.7	6.23
7.06	29.42	11.81	6.69
7.1	27.75	13.01	6.51
7.14	28.21	15.98	3.74
7.18	26.41	10.26	-0.2
7.22	22.96	14.41	-1.76
7.26	24.723	11.302	5.1376
7.3	26.13	6.27	10.2
7.34	26.83	12.14	10.76
7.38	24.6	7.99	7.79
7.42	21.59	11.35	3.45
7.46	16.74	11.45	1.59
7.5	18.32	12.72	1.46
7.54	21.14	4.84	2.08
7.58	25.76	4.9	-4.08
7.62	28.44	5.64	0.23
7.66	24.63	3.31	-1.58
7.7	24	0.82	-4.07
7.74	22.11	2.04	-6.07
7.78	20.04	0.68	-6.62
7.82	20.58	-0.2	-6.92
7.86	20.03	1.01	-5.95
7.9	20.98	-0.8	-4.38
7.94	21.56	-0.33	-1.16
7.98	21.44	1.93	-0.3
8.02	21.14	5.02	3.18
8.06	20.1	6.99	3.64
8.1	18.73	4.34	3.89
8.14	15.96	-2.31	0.57
8.18	17.45	-0.9	0.71
8.22	14.96	1.58	-0.06
8.26	13.48	-0.71	-2.6
8.3	13.44	2.58	0.17
8.34	14.78	4.89	1.3
8.38	15.82	5.52	2.55
8.42	17.6	2.02	1.65
8.46	18.53	-0.48	7.76
8.5	18.138	-3.1983	1.3154
8.54	24.13	-11.77	0.34
8.58	22.19	-7.98	3.15
8.62	22.31	-13.47	3.9
8.66	19.72	-10.93	2.49
8.7	20.61	-4.0062	0.73111
8.74	21.098	-3.948	0.66371
8.78	20.32	0.08	-2.79
8.82	22.96	-1.9	-3.57
8.86	22.69	-1.31	1.41
8.9	21.54	-0.21	3.3
8.94	23.32	0.36	-1.12
8.98	24.95	2.16	-0.88
9.02	21.57	0.99	3.12
9.06	19.36	-2.44	1.65
9.1	18.38	-2.28	-1.22
9.14	18.11	-3.46	3.25
9.18	25	0.95	3.72
9.22	26.45	3.59	3.56
9.26	27.45	0.77	0.49
9.3	24.84	-0.15	-0.55
9.34	24.26	-1.24	-1.51
9.38	24.82	-0.9	-0.72
9.42	22.46	-1.07	-1.85
9.46	23.59	-1.37	-1.36
9.5	23.93	-0.85	-2.33
9.54	22.02	0	-2.36
9.58	20.67	0.96	-3.54
9.62	18.26	-1.08	-1.49
9.66	22.151	-0.77048	0.21846
9.7	22.151	-0.28942	1.1578
9.74	26	-5.39	-3.81
9.78	24.68	-0.67	1.27
9.82	25.37	-3.59	5.33
9.86	22.3	1.24	10.59
9.9	20.02	7.75	9.25
9.94	21.63	8.62	7.3
9.98	22.89	7.58	5.02
10.02	27.21	8.11	3.31
10.06	28.53	8.53	4.07
10.1	25.1	5.21	5.92
10.14	28.92	10.12	3.95
10.18	28.55	10.39	3.6
10.22	28.17	9.71	3.04
10.26	27.7	10.38	3.13
10.3	27.87	12.49	2.62
10.34	28.25	12.85	-0.57
10.38	29.56	14.4	-1.59
10.42	29.17	14.9	-1.08
10.46	26.35	13.64	-0.4
10.5	28.79	12.11	1.87
10.54	24.48	11.65	-5.06
10.58	23.51	11.79	0.4
10.62	21.2	10.78	-4.01
10.66	22.14	9.39	-4.6
10.7	19.78	8.79	-4.02
10.74	19.94	5.45	-6.44
10.78	20.43	1.32	-6.78
10.82	20.28	1.49	-6.34
10.86	19.31	-0.06	-6.49
10.9	18.17	-0.66	-5.01
10.94	21.863	4.1396	-0.9521
10.98	22.638	4.3976	0.33267
11.02	23.431	4.7245	1.6401
11.06	23.06	7.55	4.58
11.1	24.03	7.63	7.82
11.14	25.61	8.18	8.4
11.18	28.7	7.51	9.75
11.22	28.63	4.63	8.3
11.26	27.96	8.18	9.3
11.3	25.12	5.75	4.36
11.34	23.7	6.63	1.49
11.38	21.7	6.34	1.57
11.42	24.77	3.27	6.18
11.46	22.05	5.96	6.36
11.5	18.74	4.59	5.28
11.54	18.35	5.91	0.78
11.58	21.37	5.17	3.24
11.62	27.98	9.23	4.46
11.66	25.07	10.2	10.97
11.7	25.68	9.94	9.13
11.74	26.92	9.87	6.21
11.78	24.892	5.2155	0.58494
11.82	27.29	6.39	-5.92
11.86	25.39	2.85	-6.29
11.9	26.52	-0.27	-5.18
11.94	23.53	-1.99	-4.66
11.98	22.34	-0.08	-3.08
12.02	21.29	-1.02	-5.74
12.06	21.05	-0.19	-6.25
12.1	20.94	-0.73	-8.95
12.14	19.35	0.07	-9.44
12.18	16.21	-0.74	-8.27
12.22	13.76	-4.36	-6.71
12.26	15.11	-4.7	-5.19
12.3	15.64	-5.72	-4.99
12.34	17.03	-2.5	-1.54
12.38	19.84	3.03	0.23
12.42	21.19	6.41	2.79
12.46	21.8	3.93	4.08
12.5	22.99	-0.03	-0.08
12.54	19.9	-0.77	-5.63
12.58	20.11	-1.31	-5.81
12.62	20.36	-3.9	-5.24
12.66	20.4	-0.27	-4.17
12.7	15.95	-1.87	-2.45
12.74	18.61	-3.79	0.45
12.78	21.29	-1.71	0.5
12.82	23.55	-2.82	2.94
12.86	22.23	-2.28	2.63
12.9	21.65	-0.24	5.14
12.94	22.08	0.27	4.33
12.98	21.31	0.06	4.83
13.02	21.41	-4.39	4.96
13.06	19.69	-1.61	6.42
13.1	19.84	-3.2	6.75
13.14	22.39	-5.39	4.93
13.18	23.56	-5.77	1.9
13.22	23.79	-3.82	-1.73
13.26	25.21	-6.33	0.95
13.3	24.92	-9.9	3.92
13.34	25.01	-14.66	4.35
13.38	21.9	-12.18	-1.88
13.42	23.43	-11.7	-0.27
13.46	23.25	-12.75	2.08
13.5	23.18	-14.02	1.57
13.54	22.26	-12.38	4.21
13.58	24.98	-13.02	4.21
13.62	18.98	-12.26	2.8
13.66	18.02	-11.2	3.71
13.7	18.49	-7.32	4.17
13.74	19.48	-7.32	3.59
13.78	22.6	-8.51	3.48
13.82	24.4	-6.49	4.23
13.86	28.22	-9.88	4.13
13.9	29.52	-9.23	2.85
13.94	28.8	-8.63	1.87
13.98	27.81	-9.38	1.79
14.02	23.26	-5.2	6.02
14.06	23.76	-0.98	8.59
14.1	24.57	0.02	7.91
14.14	20.16	2.11	6.66
14.18	21.16	0.58	5.68
14.22	21.13	1.4	5.89
14.26	20.55	-0.78	7.44
14.3	17.5	2.32	5.32
14.34	19.14	2.46	2.35
14.38	19.09	1.47	2.96
14.42	20.11	3.11	2.91
14.46	20.16	2.85	4.03
14.5	22.28	1.81	4.94
14.54	21.12	0.47	4.12
14.58	26.21	1.48	3.7
14.62	24.49	2.06	3.47
14.66	21.25	4.74	3.41
14.7	21.77	4.34	3.27
14.74	25.07	3.09	5.54
14.78	26.77	6.39	5.39
14.82	27.88	2.4	6.15
14.86	28.15	1.81	5.25
14.9	24.67	-0.04	5.2
14.94	23.81	-4.8	6.48
14.98	22.03	1.53	11.7
15.02	30.53	5.83	15.62
15.06	29.67	9.42	12.63
15.1	27.92	9.58	11.45
15.14	30.89	8.44	8.88
15.18	29.17	4.92	6.63
15.22	28.46	3.2	5.56
15.26	30.58	4.45	4.2
15.3	31.61	5.59	1.72
15.34	30.22	4.13	-1.24
15.38	29.38	4.07	-1.66
15.42	30.99	2.56	1.1
15.46	28.67	3.79	-2.48
15.5	26.91	2.02	-7.59
15.54	27.75	2.43	-6.7
15.58	25.59	2.7	-3.64
15.62	25.03	-3	-4.41
15.66	21.78	-3.72	-3.72
15.7	24.69	-1.14	-5.51
15.74	23.78	2.79	-5.59
15.78	26.41	4.28	-4.96
15.82	23.58	4.04	-5.32
15.86	26.13	0.35	-5.52
15.9	24.03	0.3	-4.85
15.94	26.04	4.4	-5.24
15.98	24.76	3.02	-4.82
16.02	27.34	2.57	-3.01
16.06	22.72	-1.22	-1.74
16.1	27.51	-0.93	-3.32
16.14	25.04	-3.43	-3.21
16.18	25.82	-4.01	-4.3
16.22	24.63	-4.32	-1.75
16.26	23.63	-5.54	-2.6
16.3	21.41	-2.74	-1.86
16.34	20.29	-4.88	-2.47
16.38	22.79	-2.28	0.98
16.42	20.82	1.39	1.78
16.46	20.34	-2.35	2.35
16.5	17.34	-3.28	1.39
16.54	16.54	1.53	1.94
16.58	12.13	4.44	2.38
16.62	16.48	2.65	5.03
16.66	12.91	1.47	8.51
16.7	20.658	3.7676	5.191
16.74	21.59	4.3414	5.6724
16.78	28.46	6.97	2.2
16.82	26.67	4.95	5.33
16.86	27.37	6.93	5.86
16.9	27.38	6.66	6.24
16.94	28.43	4.16	4.48
16.98	24.06	6.92	6.53
17.02	23.46	8.24	10.11
17.06	22.47	6.43	9.12
17.1	22.54	2.55	4.25
17.14	22.19	0.98	1.04
17.18	20.05	8.73	3.9
17.22	24.8	5.87	0.62
17.26	20.92	5.96	-1.92
17.3	19.45	4.42	-1.82
17.34	18.56	6.93	-2.54
17.38	19.92	8.4	-1.49
17.42	19.06	5.86	-0.21
17.46	20.56	7.22	5.28
17.5	22.89	8.21	9.22
17.54	24.94	3.4	10.39
17.58	24.52	2.09	5.48
17.62	28.93	2.46	8.71
17.66	29.38	4.19	10.17
17.7	24.06	5.02	9.19
17.74	28.88	5.52	7
17.78	28.78	8.37	1.33
17.82	26.67	7.08	0.88
17.86	25.82	5.99	-0.39
17.9	27.99	5.71	4.66
17.94	28.16	7.46	6.62
17.98	25.1	6.63	7.52
18.02	26.46	3.9	5.02
18.06	23.38	5.75	5.32
18.1	28.19	6.81	6.31
18.14	24.65	4.24	-0.75
18.18	23.95	0.77	-5.81
18.22	25.49	5.78	-3.39
18.26	26.65	6.84	-4.83
18.3	24.48	6.65	-4.18
18.34	22.2	10.82	-0.21
18.38	19.08	13.24	-1.68
18.42	19.39	10.58	0.41
18.46	23.88	6.97	1.57
18.5	24.24	9.75	1.57
18.54	24.35	9.63	2.24
18.58	26.24	9.27	3.15
18.62	23.95	10.06	2.29
18.66	23.84	10.09	2.67
18.7	25.2	9.93	4.78
18.74	22.88	6.7	8.59
18.78	22.873	5.7949	1.2089
18.82	16.09	10.94	-0.72
18.86	19.36	7.75	-2.53
18.9	19.28	4.78	0.39
18.94	23.69	0.89	-3.82
18.98	28.14	-1.05	-4.15
19.02	24.57	-4.18	-3.44
19.06	22.06	-2.83	0.24
19.1	19.58	0.08	1.66
19.14	16.81	-0.39	1.53
19.18	18.07	1.73	4.08
19.22	19.93	6.51	2.06
19.26	20.5	9.07	2.7
19.3	20.18	6.99	0.38
19.34	21.44	8.44	-0.62
19.38	22.28	8.95	0.28
19.42	24.26	9.19	2.22
19.46	20.65	9.99	1.95
19.5	20	8.98	2.86
19.54	18.45	5.59	3.92
19.58	20.91	7.47	3.21
19.62	18.82	7.43	-3.1
19.66	20.69	6.57	-2.61
19.7	21.98	6.59	-1.93
19.74	21.23	4.25	-1.48
19.78	21.23	2.27	2.23
19.82	21.77	2.82	-0.11
19.86	17.75	1.8	-3.66
19.9	16.96	2.69	-4.2
19.94	14.99	0.97	-2.39
19.98	16.51	-1.16	-5.43
20.02	17.86	-0.69	-4.9
20.06	18.32	1.71	-2.68
20.1	17.26	0.69	-1.63
20.14	16.18	-0.24	-2.3
20.18	19.19	-2.09	0.13
20.22	19.84	1.04	-0.93
20.26	19.84	1.55	-0.02
20.3	20.82	1.63	2.61
20.34	21.81	3.09	0.65
20.38	23.38	2.26	2.31
20.42	27.41	1.9	1.8
20.46	24.68	0.41	1.21
20.5	21.29	0.08	4.99
20.54	21.17	0.48	5.67
20.58	22.28	3.24	5.86
20.62	24.42	3.04	5.1
20.66	27.25	1.52	4.49
20.7	25.93	2.65	3.95
20.74	25.82	3.4	4.88
20.78	25.88	1.72	6.42
20.82	26.36	3.49	4.37
20.86	30.12	3.62	2.14
20.9	29.68	3.33	2.55
20.94	26.86	1.26	0.54
20.98	30.38	3.88	2.11
21.02	27.04	3.59	4.1
21.06	26.87	0.72	4.77
21.1	23.57	-0.75	3.93
21.14	26.67	3	6.15
21.18	24.897	-0.774	0.91581
21.22	24.057	-1.5721	0.36268
21.26	25.5	-2.05	-3.4
21.3	21.96	-1.91	-0.05
21.34	23.02	-0.26	-3.98
21.38	21.04	-4.64	-1.19
21.42	18.91	-7.77	-1.25
21.46	19.24	-6.05	-3.54
21.5	19.2	-4.23	-3.31
21.54	19.15	-3.79	-2.36
21.58	19.69	-3.49	-1.26
21.62	21.47	0.23	-2.19
21.66	22.02	1.22	-1.28
21.7	20.91	0.4	-2.93
21.74	17.97	2.64	-3.32
21.78	17.69	1.55	0.81
21.82	16.95	0.99	-2.62
21.86	15.77	0.17	0.3
21.9	15.33	2.14	3.2
21.94	14.97	6.42	-0.12
21.98	12.78	6.12	1.47
22.02	15.53	7.47	5.05
22.06	17.58	3	5.01
22.1	19.66	1.92	-0.05
22.14	19.9	-0.42	-2.69
22.18	20.16	3	-2.79
22.22	22.06	4.85	-1.66
22.26	20.68	4.14	6.7
22.3	20.83	-1.35	6.01
22.34	24.01	-3.83	5.53
22.38	25.86	-5.91	4.28
22.42	25.31	-5.67	2.76
22.46	27.9	-1.46	4.1
22.5	27.47	2.57	6.53
22.54	27.15	4.49	6.84
22.58	27.19	1.28	8.47
22.62	31.05	4.87	6.63
22.66	25.18	3.58	6.78
22.7	24.86	4.43	5.53
22.74	23.67	5.91	3.59
22.78	24.51	5.04	3.31
22.82	22.23	4.61	3.18
22.86	21.96	6.23	2.67
22.9	23.47	6.56	1.87
22.94	24.3	4.37	2.09
22.98	24.83	5.24	2.56
23.02	23.64	6.9	3.69
23.06	23.61	4.72	5.25
23.1	21.83	3.19	4.52
23.14	22.78	3.04	4.99
23.18	21.85	4.91	2.7
23.22	23.26	3	0.56
23.26	21.19	-0.69	-2.04
23.3	20.93	0.9	-2.3
23.34	23.38	4.27	-1.45
23.38	21.03	5.38	-1.5
23.42	23.28	4.06	-1.4
23.46	25.3	8.29	1.43
23.5	28.61	7.13	-2.03
23.54	20.37	1.57	-6.15
23.58	22.59	2.32	-2.89
23.62	23.97	4.84	0.17
23.66	21.97	4.13	0.4
23.7	19.33	7.24	0.29
23.74	22.04	7.76	1.68
23.78	22.96	6.45	5.99
23.82	24.7	3.16	3.94
23.86	21.93	5.34	3.85
23.9	23.47	3.42	5.2
23.94	23.95	3.2	6.77
23.98	25.75	6.94	4.67
24.02	26.69	6.18	5.91
24.06	26.5	6.23	6.33
24.1	27.49	7.12	6.97
24.14	25.67	7.52	7.26
24.18	25.16	8.11	7.19
24.22	23.09	9.16	7.55
24.26	22.42	9.27	9.45
24.3	26.86	4.95	9.92
24.34	20.95	4.85	7.68
24.38	29.03	13.47	5.8
24.42	24.43	7.04	7.1
24.46	25.29	4.01	0.65
24.5	18.32	9.75	0.33
24.54	20.398	4.8639	3.4313
24.58	19.87	-2.7	-8.26
24.62	16.21	-4.28	-5.51
24.66	17.647	3.7686	2.8002
24.7	16.788	3.4043	2.611
24.74	18.39	1.27	8.74
24.78	17.07	5.4	6.85
24.82	12.32	5.15	6.36
24.86	13.98	3.15	5.84
24.9	15.08	3.18	5.17
24.94	15.49	0.78	-1.46
24.98	11.15	-0.06	-0.84
25.02	10.69	2.77	-1.43
25.06	12.31	2.05	-2.07
25.1	15.34	3.21	0.18
25.14	17.16	-1.19	1.44
25.18	16.36	-2.8	-0.98
25.22	15.61	-6.67	-4.57
25.26	17.27	-6.59	-7.2
25.3	20.02	1.71	-5.39
25.34	20.7	1.1	1.98
25.38	18.98	6.63	-0.17
25.42	23.19	7.15	1.95
25.46	20.12	4.55	2.82
25.5	19.06	4.41	-0.24
25.54	18.35	2.94	0.8
25.58	16.36	0.81	-2.44
25.62	22.18	-2.11	-2.35
25.66	23.94	4.52	-3.12
25.7	21.36	6.35	-0.24
25.74	21.46	6.03	0.76
25.78	24.06	1.54	-1.21
25.82	23.79	4.55	-3.82
25.86	26.26	5.26	-4.07
25.9	29.89	3.21	-2.59
25.94	31.45	-0.62	-2.28
25.98	28.95	-0.79	-2.75
26.02	28.64	1.28	-2.93
26.06	26.35	0.88	-2.98
26.1	28.6	1.16	-0.35
26.14	26.23	1.24	-0.36
26.18	24.75	0.95	-0.27
26.22	25.83	0.22	-0.97
26.26	25.37	1.18	-1.49
26.3	22.07	2.4	-2.14
26.34	20.28	-0.99	-2.24
26.38	18.01	-0.39	-0.68
26.42	19.08	3.48	0.38
26.46	19.25	3.42	2.1
26.5	20.3	1.18	2.29
26.54	16.59	7.06	3.15
26.58	20.16	11.76	3.65
26.62	23.89	7.22	7.73
26.66	27.15	5.18	6.06
26.7	24.26	3.81	3.52
26.74	21.46	-3.4	1.9
26.78	22.01	-4.2	1.99
26.82	18.32	1.76	-0.09
26.86	17.25	4.79	-0.17
26.9	17.67	4.58	-0.25
26.94	20.07	0.15	-1
26.98	19.17	2.28	-0.21
27.02	20.19	1.81	1.41
27.06	19.15	1.82	2.4
27.1	20.67	0.74	2.76
27.14	22.3	2.41	2.69
27.18	22.95	5.91	6.32
27.22	21.55	5.38	9.1
27.26	23.38	2.52	10.53
27.3	24.39	1.89	7.64
27.34	25.56	3.66	1.41
27.38	23.23	5.68	-4.2
27.42	22.08	6.87	-7.2
27.46	20.55	7.52	-4.64
27.5	22.33	2.23	-6.1
27.54	23.79	2.46	-6.34
27.58	25	1.36	-6.24
27.62	23.97	1.39	-4.02
27.66	22.493	2.9856	0.22073
27.7	21.95	-0.48	6.57
27.74	23.12	-1.36	5.23
27.78	22.22	2.95	4.15
27.82	19.47	8.34	6.43
27.86	20.39	5.34	10.31
27.9	21.95	4.16	9.97
27.94	27.36	5.02	10.01
27.98	26.35	5.53	5.58
28.02	29.27	6.59	3.95
28.06	26.86	7.86	5.21
28.1	27.49	4.73	4.43
28.14	27.73	5.22	2.67
28.18	30.73	5.23	2.83
28.22	24.96	7.5	0.62
28.26	23.51	5.34	3.93
28.3	21.36	1.51	3.15
28.34	22.84	4.52	-0.55
28.38	21.44	1.22	-4.85
28.42	19.46	1.96	-3.23
28.46	25.82	3.96	1.73
28.5	25.78	2.25	0.89
28.54	25.43	0.71	1.52
28.58	23.54	1.44	1.57
28.62	21.82	-0.31	-0.78
28.66	18.48	-2.44	-1.94
28.7	20.7	-1.29	-0.78
28.74	18.05	0.5	-0.24
28.78	21.22	-0.3	-0.4
28.82	18.44	1.1	-0.78
28.86	18.38	0.91	-0.81
28.9	17.62	2.22	-2.76
28.94	19.48	2.2	-2.47
28.98	18.18	1.78	-1.64
29.02	20.07	0.83	-1.97
29.06	21.16	3.02	-2
29.1	19.56	-0.51	-2.3
29.14	18.77	0.8	-1.4
29.18	18.17	-1.76	-1.19
29.22	18.59	-1.55	-0.36
29.26	22.47	-0.3	3.64
29.3	20.29	1.58	3.54
29.34	12.72	0.36	4.7
29.38	16.44	-1.26	-1.71
29.42	16.34	-0.52	6.23
29.46	17.64	0.72	3.6
29.5	18.63	-0.06	6.95
29.54	23.14	-7.79	0.13
29.58	20.3	-4.52	-4.11
29.62	23.63	-6.47	-3.05
29.66	24.63	-4.2	-2.25
29.7	21.82	-1.11	-0.83
29.74	19.27	3.43	-3.24
29.78	21.3	2.37	0.26
29.82	24.68	3.67	-0.68
29.86	25.86	4.94	-3.54
29.9	28.14	5.37	-2.94
29.94	29.45	6.16	-2.94
29.98	30.64	6.09	-3.39
30.02	31.67	7.25	-3.28
30.06	34.01	8.18	-0.31
30.1	36.95	7.01	-2.08
30.14	36.47	6.61	0.72
30.18	33.74	5.5	0.85
30.22	30.69	7.64	6.71
30.26	30.59	7.85	1.48
30.3	30.87	10.98	7.18
30.34	25.07	8.62	6.24
30.38	27.56	7.59	7.38
30.42	27.03	7.93	6.06
30.46	27.71	9.21	3.65
30.5	27.1	9.93	3.66
30.54	27.77	12.01	5.22
30.58	25.93	11.53	5.32
30.62	26.35	11.51	6.06
30.66	26.65	12.74	6.01
30.7	25.92	13.28	6.51
30.74	27.25	14.81	6.92
30.78	26.35	13.96	8.46
30.82	27.7	14.06	11.03
30.86	28.74	10.72	12.69
30.9	27.955	11.641	3.3221
30.94	27.769	10.884	2.0619
30.98	33.46	12.28	-2.59
31.02	30.37	8.59	-3.37
31.06	30.11	6.03	-4.07
31.1	27.15	6.06	-4.83
31.14	24.83	5.58	-2.02
31.18	22.99	6.24	-3.34
31.22	20.62	2.33	-1.75
31.26	18.59	2.46	-7.59
31.3	18.6	1.61	-7.37
31.34	18.13	0.87	-6.29
31.38	21.25	-1.54	-2.26
31.42	21.28	-2.5	-1.64
31.46	22.12	-2.78	1.36
31.5	17.498	2.624	-1.4307
31.54	17.318	3.2281	-0.96479
31.58	15.09	4.82	6.18
31.62	15.13	5.51	2.11
31.66	17.1	9.67	0.41
31.7	17.45	13.77	-0.08
31.74	17.57	7.7	-0.96
31.78	19.66	6.96	-0.78
31.82	22.45	4.4	-0.63
31.86	17.78	0.65	2.21
31.9	16.71	1.37	3.42
31.94	18.61	5.65	6.03
31.98	22.23	4.82	1.92
32.02	23.35	8.12	5.48
32.06	21.25	6.43	6.48
32.1	19.85	5.71	8.87
32.14	24.12	7.18	8.06
32.18	25.93	5.52	11.8
32.22	26	6.88	12.04
32.26	27.25	7.58	11.32
32.3	29.8	7.02	7.37
32.34	31.27	3.51	4.17
32.38	31.49	4.98	4.04
32.42	29.99	7.73	4.97
32.46	28.06	8.96	7.4
32.5	30.37	8.62	7.18
32.54	33.09	7.31	10.34
32.58	32.83	5.13	6.09
32.62	27.5	2.76	4.46
32.66	29.81	4.1	5.1
32.7	31.7	2.08	5.73
32.74	28.83	1.01	3.81
32.78	32.54	5.98	7.64
32.82	33.24	2.67	5.69
32.86	31.56	0.99	5.84
32.9	29.98	0.88	3.22
32.94	31.613	-1.3176	2.4909
32.98	33.13	0.16	1.96
33.02	34.92	-4.6	2.11
33.06	29.65	-3.5	2.89
33.1	31.89	-4.85	-1.4
33.14	29.59	-3.34	-4.47
33.18	29.98	-2.64	-3.99
33.22	28.4	-4.92	-4.06
33.26	25.31	-1.35	-1.25
33.3	25.55	-3.96	-2.42
33.34	21.6	-1.78	-2.57
33.38	26.59	3.14	-2.59
33.42	26.62	0.89	-5.15
33.46	22.52	2.08	-5.27
33.5	20.09	5.04	-3.34
33.54	20.97	7.36	-2.03
33.58	19.6	7.44	-2.72
33.62	21.23	2.29	-1.32
33.66	21.74	-5.23	3.71
33.7	24.46	-3.4	1.23
33.74	24.73	-5.55	-0.17
33.78	22.76	-4.12	-0.24
33.82	19.1	-2.67	-0.91
33.86	15.85	2.23	1.39
33.9	16.27	6.51	1.83
33.94	18.88	4.75	2.45
33.98	23.297	-0.16404	8.2065
34.02	23.61	3.48	13.13
34.06	25.51	-2.2	10.81
34.1	23.69	-0.71	13.51
34.14	26.63	3.3	14.77
34.18	31.29	3.7	16.41
34.22	32.3	7.83	13.08
34.26	24.03	0.95	11.72
34.3	29.52	0.84	11.13
34.34	28.36	4.85	5.85
34.38	32.64	5.45	2.05
34.42	24.41	8.52	3.57
34.46	24.36	12.88	4.31
34.5	23.76	11.8	5.13
34.54	26.093	4.4049	4.9163
34.58	25.66	-0.7	6.6
34.62	24.62	3.96	5.16
34.66	24.58	-0.62	4.16
34.7	24.06	-3.32	2.84
34.74	24.09	-2.05	2.38
34.78	20.99	0.96	7.94
34.82	24.224	-2.8176	3.7762
34.86	23.916	-3.7476	3.7151
34.9	26.2	-9.38	-0.11
34.94	22.58	-5.28	2.55
34.98	20.83	-6.18	1.55
35.02	23.78	-1.61	3.72
35.06	25.46	-6.94	5.11
35.1	25.16	-1.72	4.56
35.14	22.78	-6.79	3.2
35.18	20.85	-8.7	4.2
35.22	19.54	-2.21	4.79
35.26	20.71	0.21	2.62
35.3	21.09	1.01	-0.99
35.34	17.25	0.23	-1.17
35.38	17.14	1.95	1.89
35.42	16.54	0.14	3.54
35.46	15.76	0.98	4.75
35.5	15.17	1.43	2.58
35.54	15.93	-0.91	3.01
35.58	14.18	1.54	3.48
35.62	16.04	0.67	3.88
35.66	18.97	0.98	5.3
35.7	21.18	-0.4	6.2
35.74	23.27	0.49	4.92
35.78	24.98	2.55	5.43
35.82	22.82	-2.77	7.35
35.86	24.36	2	8.3
35.9	22.7	5	8.02
35.94	25.38	3.4	5.69
35.98	26.22	2.61	8.67
36.02	24.69	0.69	5.52
36.06	21.77	2.22	6.12
36.1	20.94	4.37	6.61
36.14	26.14	0.52	3.34
36.18	25.1	-2.12	6.15
36.22	25.31	5.81	8.01
36.26	24.87	5.31	5.58
36.3	25.43	3.67	5.59
36.34	26.17	4.13	6.07
36.38	25.33	3.07	4.72
36.42	22.99	2.23	3.71
36.46	27.7	4.37	9.63
36.5	22.94	8.12	11.86
36.54	20.34	7.79	13.81
36.58	20.34	10.36	18.1
36.62	24.57	9.09	17.5
36.66	28.85	11.51	16.29
36.7	25.78	9.62	12.29
36.74	26.12	11.18	9.6
36.78	22.97	12.17	7.43
36.82	24.79	14.1	2.67
36.86	22.81	15.13	3.95
36.9	24.21	12.87	6.37
36.94	24.18	12.6	6.9
36.98	27.4	12.44	11.22
37.02	30.25	12.86	9.21
37.06	28.49	12.34	7.46
37.1	26.59	8.72	5.77
37.14	25.84	6.93	6.26
37.18	27.18	5.48	4.07
37.22	24.98	5.47	3.31
37.26	27.13	4.19	2.87
37.3	28.52	6.03	3
37.34	31.33	3.22	7.12
37.38	29.1	6.54	6.35
37.42	28.02	4.75	6.59
37.46	27.69	4.61	8.15
37.5	27.75	2.37	6.59
37.54	23.91	1.88	7.45
37.58	22.1	5.03	5.89
37.62	18.65	6.64	3.08
37.66	17.63	5.86	2.18
37.7	16.62	4.9	0.08
37.74	17.46	2.85	-2.1
37.78	19.72	1.07	-4.04
37.82	21.56	3.36	-3.57
37.86	18.61	1.3	4.5
37.9	19.13	3.75	1.87
37.94	19.38	7.86	5.74
37.98	25.95	6.42	1.79
38.02	21.74	7.47	-4.39
38.06	28.08	6.69	0.05
38.1	22.38	5.05	1.16
38.14	21.38	5	5.53
38.18	24.15	6.15	3.34
38.22	24.28	5.25	7.1
38.26	23.7	8.29	6.66
38.3	23.45	8.56	6.85
38.34	25.39	8.6	6
38.38	26.29	11.06	6.37
38.42	29.35	9.88	2.94
38.46	28.4	8.11	2.3
38.5	28.09	8.13	3.12
38.54	26.38	6.81	6.35
38.58	28.16	10.04	5.53
38.62	26.89	11.89	0.74
38.66	23.73	8.34	-1.6
38.7	24.89	9.41	-2.88
38.74	23.51	7.29	-0.83
38.78	20.01	6	-2.8
38.82	22.99	0.73	-3.4
38.86	24.06	2.12	-1.97
38.9	27.73	3.27	-0.28
38.94	28.1	2.65	-1.85
38.98	30.83	0.71	-2.89
39.02	26.98	5.62	0.29
39.06	28.49	8.15	1.7
39.1	26.35	9.43	-0.18
39.14	21.34	8.85	-2.9
39.18	20.03	6.59	-1.29
39.22	17.93	7.79	4.27
39.26	16.7	4.56	4.45
39.3	17.56	2.39	0.68
39.34	20.42	0.05	-2.21
39.38	19.28	0.24	-0.21
39.42	21.52	-2.04	2.81
39.46	16.89	2.08	-0.76
39.5	20.87	9.18	0.27
39.54	18.71	11.33	6.56
39.58	15.46	14.85	4.94
39.62	20.744	5.4109	-0.69605
39.66	21.26	5.6464	-1.3108
39.7	19.09	5.8	-7.65
39.74	24.67	4.11	-9.44
39.78	24.8	7.69	-2.37
39.82	25.58	6.81	0.92
39.86	23.67	5.02	-0.3
39.9	23.42	2.32	-2.98
39.94	21.43	2.32	-3.36
39.98	20.7	2.18	-3.24
40.02	20.43	5.08	-2.5
40.06	19.09	6.03	-1.79
40.1	19.09	4.01	0.67
40.14	20.46	2.71	1.79
40.18	19.18	4.9	1.49
40.22	20.37	1.46	1.72
40.26	23.3	2.18	-0.14
40.3	25.19	2.27	-4.82
40.34	23.58	5.74	-4.18
40.38	23.91	6.54	-2.88
40.42	24.76	8.34	-3.6
40.46	23.73	10.42	-2.99
40.5	24.29	8.26	0.08
40.54	22	10.07	1.14
40.58	22.87	11.27	0.91
40.62	21.86	3.96	3.58
40.66	23.26	7.44	7.58
40.7	24.3	11.13	7.03
40.74	26.33	13.53	7.11
40.78	26.19	14.15	10.35
40.82	23.031	11.052	2.7265
40.86	23.196	11.16	2.6926
40.9	21.44	11.55	-6.33
40.94	20.42	13.35	-4.94
40.98	17.77	10.96	-4.26
41.02	22.56	9.27	-6.94
41.06	27.08	12.06	-0.64
41.1	25.19	12.38	0.58
41.14	22.5	12.72	2.57
41.18	23.2	12.61	5.17
41.22	20.63	8.52	7.48
41.26	26.77	2.23	4.34
41.3	25.86	8.03	-0.45
41.34	24.336	9.637	-0.57777
41.38	26.89	5.31	2.59
41.42	27.05	6.93	3.15
41.46	30.31	12.52	-0.44
41.5	23.44	9.65	-6.77
41.54	18.7	8.58	-7.66
41.58	20.1	11.57	-3.05
41.62	18.91	9.33	-1.94
41.66	17.89	7.56	-1.38
41.7	18.05	4.05	-0.01
41.74	17.93	5.56	-1.1
41.78	17.57	0.96	-3.12
41.82	15.73	2.58	-2.94
41.86	15.26	3.15	-1.88
41.9	15.54	4.26	-1.09
41.94	14.48	1.51	-2.12
41.98	16.82	-3.68	-1.4
42.02	16.16	1.8	1.69
42.06	18.5	-1.3	1.3
42.1	20.86	-0.98	-2.34
42.14	19.6	-3.07	-2.09
42.18	20.94	-1.58	-3.78
42.22	19.72	-0.52	-4.2
42.26	20.57	0.35	-2
42.3	21.64	4.3	-1.13
42.34	17.07	1.9	2.04
42.38	18.74	2.55	2.43
42.42	21.72	-2.23	-2.38
42.46	23.71	-3.75	-3.53
42.5	24.48	-4.47	-5.42
42.54	23.55	-4.97	-4.8
42.58	22.3	-4.95	-5.62
42.62	21.57	-3.86	-5.51
42.66	22.58	-4.51	-4.11
42.7	20.43	-2.51	-2.89
42.74	19.41	-0.75	-2.34
42.78	19.05	-1.82	-1.2
42.82	20.12	0.27	0.35
42.86	19.6	1.72	0.62
42.9	21.03	0.41	1.99
42.94	22.24	0.46	2.87
42.98	20.59	5.32	4.61
43.02	22.86	1.04	1.16
43.06	23.79	-1.02	-1.76
43.1	21.34	-1.28	-2.21
43.14	21.31	-0.47	-0.99
43.18	17.45	-1.98	-0.58
43.22	16.55	-4.44	0.51
43.26	18.14	-6.7	1.7
43.3	19.13	-7.98	3.13
43.34	20.37	-6.17	3.83
43.38	16.94	-6.07	1.58
43.42	18.49	-5.45	2.73
43.46	18.68	-4.19	2.65
43.5	19.16	-2.75	5.27
43.54	18.71	-0.9	4.28
43.58	20.91	-3.35	2.73
43.62	17.07	-1.12	3.42
43.66	15.37	0.07	5.56
43.7	17.7	-0.11	7.07
43.74	20.55	0.68	8.75
43.78	28.27	-1.64	7.61
43.82	29.22	-2.67	6.36
43.86	25.63	4.947	7.7264
43.9	26.587	6.1613	7.8524
43.94	27.72	13.53	8.03
43.98	27.18	9.15	9.52
44.02	28.93	11.06	6.12
44.06	27.24	11.62	8.64
44.1	30.08	11.75	10.84
44.14	31.88	11.08	5.61
44.18	27.13	8.98	3.89
44.22	25.07	6.73	4.92
44.26	26.51	12.11	3.77
44.3	20.16	16.03	0.23
44.34	20.04	8.24	2.02
44.38	22.7	8.77	3.8
44.42	24.22	8.36	4.6
44.46	22.69	9.27	3.42
44.5	23.1	6.09	3.36
44.54	25.53	4.25	4.43
44.58	25.49	1.72	5.23
44.62	24.63	5.04	5.61
44.66	22.3	7.58	2.05
44.7	19.93	6.95	2.88
44.74	19.45	8.24	4
44.78	20.27	7.22	2.42
44.82	18.67	8.03	2.05
44.86	18.47	2.23	1.38
44.9	16.47	2.96	3.39
44.94	18.44	2.57	3.14
44.98	17.55	0.44	1.27
45.02	21.48	-3.83	-1.28
45.06	19.12	4.4512	1.1548
45.1	19.769	4.7624	1.3779
45.14	20.518	5.0924	1.6526
45.18	21.349	5.4284	1.9688
45.22	22.55	0.16	-1.98
45.26	24.5	4.56	-0.95
45.3	22.25	6.83	0.23
45.34	21.85	12.39	4.24
45.38	25.57	8.87	5.14
45.42	28.11	12.69	5.38
45.46	21.66	10.91	7.25
45.5	28.661	6.7893	4.771
45.54	31.5	8.03	5.86
45.58	34.15	6.5	5.62
45.62	34.61	4.12	6.9
45.66	29.86	3.66	8.98
45.7	32.24	-0.08	6.22
45.74	29.24	1.08	4.61
45.78	29.56	2.22	4.27
45.82	30.68	0.11	0.82
45.86	30.1	-0.33	0.98
45.9	25.81	-1.07	-0.92
45.94	27.15	-2.88	5.71
45.98	27.37	-5.66	3.47
46.02	29.62	-4.72	0.27
46.06	25.26	-1.75	-2.63
46.1	24.95	-4.38	3.1
46.14	28.98	-3.13	4.42
46.18	27.83	1.78	8.85
46.22	29.5	-0.42	10.32
46.26	32	1.48	6.65
46.3	30.77	2.15	1.25
46.34	29.27	3.13	0.56
46.38	29.87	0.53	0.04
46.42	31.25	-1.98	-2.8
46.46	32.19	-1.52	-1.52
46.5	28.32	-1.31	0.7
46.54	26.21	-2.63	0.45
46.58	23.34	-1.14	-3.04
46.62	24.57	-3.08	-3.01
46.66	21.75	-4.59	-3.1
46.7	22.3	-1.67	-2.68
46.74	21.4	-0.48	-3.96
46.78	21.96	0.14	-5.03
46.82	23.19	-3.25	-4.47
46.86	23.65	-2.74	-7.53
46.9	28.81	-4.34	-4.6
46.94	27.71	-0.81	-1.35
46.98	22.1	-3.93	5.97
47.02	21.55	-1.81	8.11
47.06	20.79	0.42	6.01
47.1	18.2	2.4	4.78
47.14	18.71	3.77	6.61
47.18	20.89	3.85	5.02
47.22	21.35	2.73	5.09
47.26	19.01	3.07	4.87
47.3	24.36	-0.46	3.08
47.34	18.35	-0.37	-1.73
47.38	21.47	-1.54	0.47
47.42	16.94	0.08	-0.85
47.46	19.73	2.24	1.66
47.5	20.94	0.5	3.18
47.54	19.33	2.02	2.02
47.58	17.12	1.54	4.76
47.62	19.29	2.06	5.38
47.66	18.032	-3.2633	0.88745
47.7	13.76	-5.71	-5.48
47.74	13.53	-7.38	-4.58
47.78	17.19	-8.15	0.11
47.82	22.76	-8.96	-1.65
47.86	20.52	-5.63	2.82
47.9	20.67	-5.53	6.51
47.94	22.16	-2.92	6.22
47.98	25.84	-2.14	4.64
48.02	22.75	-2.15	5.39
48.06	21.21	-2.37	6.57
48.1	25.46	-2.53	2.18
48.14	27.63	-0.25	1.15
48.18	27.41	4.26	2.29
48.22	27.84	6.39	1.43
48.26	26.08	3.74	2.56
48.3	25.58	0.69	2.19
48.34	23.11	2.8	3.53
48.38	24.46	0.22	2.34
48.42	22.13	-1.29	1.3
48.46	23.46	-0.13	2.23
48.5	21.87	-1.03	3.15
48.54	23.57	2.73	2.9
48.58	23.41	1.65	2.82
48.62	23.82	-0.51	0.91
48.66	23.65	1.12	-1.15
48.7	24.54	-0.78	-4.42
48.74	22.72	-1.34	-5.86
48.78	19.87	5.96	-0.53
48.82	22.39	5.61	-0.06
48.86	19.76	1.87	-0.13
48.9	20.55	2.18	3.47
48.94	19.9	-0.06	4.48
48.98	18.8	3.31	8.16
49.02	18.86	1.93	9.23
49.06	18.37	4.62	7.73
49.1	16.83	5.13	9.1
49.14	23.61	4.52	6.46
49.18	23.97	1.83	2.38
49.22	22.87	-1.25	1.66
49.26	24.25	3.02	-1.67
49.3	24.81	-2.3	1.54
49.34	25.66	-2.74	-1.51
49.38	24.39	1.19	3.22
49.42	28.94	-3.74	-2.77
49.46	26.56	-6.43	-1.92
49.5	22.51	-6.67	-2.41
49.54	20.09	-8.9	-3.11
49.58	21.34	-5.23	-2.12
49.62	17.56	-5.44	-1.14
49.66	19.03	-3.84	1.54
49.7	15.05	-0.06	8.15
49.74	19.54	5.12	4.61
49.78	22.4	3.68	1.78
49.82	22.89	4.55	1.55
49.86	22.06	3.31	2.41
49.9	21.34	3.46	-1.43
49.94	19.34	3.01	-5.76
49.98	21.37	9.3	-2.17
50.02	22.65	6.36	-0.12
50.06	26.23	5.41	1.14
50.1	25.05	6	-1.22
50.14	24.61	9.69	0.14
50.18	23.42	7.18	0.86
50.22	29.52	8.76	-0.59
50.26	31.88	7.67	1.93
50.3	32.79	11.83	1.66
50.34	27.75	10.52	-6.07
50.38	28.77	8.04	-3.01
50.42	29.03	6.83	0.38
50.46	31.4	8.18	0.89
50.5	26.4	6.38	-0.63
50.54	28.82	1.27	-3.75
50.58	24.52	7.16	-4.52
50.62	21.16	6.35	2.06
50.66	26.23	8.62	4.88
50.7	24.83	7.2	1.69
50.74	26.68	9.52	4.93
50.78	27.72	10.59	2.41
50.82	28.67	10.35	2.85
50.86	28.15	10.62	2.82
50.9	28.43	11.77	3.81
50.94	27.42	12.51	3.45
50.98	26.89	13.35	3.39
51.02	27.46	11.69	3.65
51.06	27.72	11.75	3.95
51.1	28.04	12.9	4.37
51.14	27.11	12.79	5.53
51.18	26.98	12.36	5.17
51.22	29.3	8.59	0.51
51.26	26.04	7.6	3
51.3	28.98	7.7	5.11
51.34	25.53	11.3	4.84
51.38	26.54	10.23	8.13
51.42	25.022	4.2505	1.8579
51.46	24.53	-4.81	1.5
51.5	23.12	-2.67	-1.55
51.54	21.25	-4.15	-2.68
51.58	17.84	0.6	-5.28
51.62	23.72	-0.31	-1.5
51.66	27.18	6.07	-0.23
51.7	29.18	4.23	1.95
51.74	29.58	0.88	3.94
51.78	28.67	2.28	0.88
51.82	30.55	0.25	-0.81
51.86	28.67	1.27	-0.05
51.9	29	0.95	0.59
51.94	24.09	3.3	0.68
51.98	25.94	2.75	4.43
52.02	29.15	2.63	5.64
52.06	26.87	-1.43	2.15
52.1	21.4	-2.55	0.55
52.14	18.47	-4.18	-2.37
52.18	16.83	-5.19	-5.24
52.22	16.55	-1.76	-0.9
52.26	16.32	-4.26	4.61
52.3	24.75	-5.76	6.9
52.34	20.99	1.1023	3.9429
52.38	20.85	7.7	6.78
52.42	25.73	5.9	5.88
52.46	23.32	5.01	7.22
52.5	24.09	4.2	5.74
52.54	23.15	6.28	5.39
52.58	23.83	7.31	4.25
52.62	20.13	5.97	5.53
52.66	22.07	5.58	-0.27
52.7	21.11	6.45	-1.05
52.74	24.24	6.53	-0.83
52.78	23.51	4.64	0.02
52.82	22.55	3.48	1.4
52.86	18.91	3.89	-0.01
52.9	22.51	2.82	1.23
52.94	20.37	3.3	-0.04
52.98	21.29	3.68	-1.82
53.02	20.42	5.17	-3.85
53.06	22.34	5.38	-0.11
53.1	21.92	5.32	-1.34
53.14	27.36	1.83	2.88
53.18	27.33	5.4	2.94
53.22	25.72	7.13	-2.33
53.26	24.53	4.1	-0.92
53.3	28.09	3.94	-2.36
53.34	25.67	4.22	-3.16
53.38	25.33	1.42	-1.88
53.42	23.9	1.9	-1.8
53.46	22.07	-0.84	3.18
53.5	25.37	2.72	-1.15
53.54	22.69	3.93	-2.65
53.58	22.75	3.04	-2.51
53.62	19.95	0.84	-2.68
53.66	21.03	-1.11	-1.43
53.7	20.65	-0.53	-3.62
53.74	19.78	-1.69	-2.41
53.78	19.88	-1.34	-4.02
53.82	22.13	-1.22	-4
53.86	19.69	-2.02	-4.19
53.9	18.21	-2.12	-4.2
53.94	15.91	-3.14	-1.14
53.98	17.44	-5.02	0.78
54.02	19.35	-4.85	1.51
54.06	25.7	-5.88	-0.57
54.1	26.9	-2.67	-1.45
54.14	29.24	-0.8	-2.55
54.18	30.36	0.53	-5.78
54.22	28.61	3.52	-4.17
54.26	29.52	1.9	-2.8
54.3	30.27	0.92	-2.88
54.34	27.66	3.51	0.38
54.38	28.55	5.69	0.71
54.42	29.25	6.07	0.07
54.46	29.3	2.51	-1.32
54.5	29.99	0.45	2.24
54.54	28.08	0.71	1.9
54.58	25.67	-1.29	5.18
54.62	25.34	0.54	6.54
54.66	23.81	3.75	8.13
54.7	22.48	4.7	6.51
54.74	23.71	3.27	6.79
54.78	19.81	2.77	9.04
54.82	21.03	0.89	11.18
54.86	22.2	3.74	11.21
54.9	24.66	4.62	11.28
54.94	22.68	5.44	8.53
54.98	23.33	9.49	9.6
55.02	21.83	11.43	9.84
55.06	26.08	12.91	12.28
55.1	28.84	11.06	11.27
55.14	33.88	9.37	11.63
55.18	34.43	5.29	5.98
55.22	34.71	6.32	2.81
55.26	33.28	11.62	2.94
55.3	31.46	10.65	3.51
55.34	30.76	9.78	2.51
55.38	27.79	10.38	1.72
55.42	29.21	9.13	1.13
55.46	26.84	11.48	0.6
55.5	27.83	8.03	-4.17
55.54	28.2	7.98	-5.71
55.58	28.52	7.89	-3.28
55.62	25.37	6.11	-5.16
55.66	23.29	5.39	-7.23
55.7	22.73	5.44	-7.47
55.74	25.42	3.05	-5.92
55.78	24.63	2.85	-6.46
55.82	23.36	3.43	-5.48
55.86	23.53	2.03	-4.91
55.9	25.13	4.51	-5.33
55.94	22.53	4.96	-6.46
55.98	24.58	-0.9	-2.05
56.02	19.46	0.74	-2.33
56.06	17.39	-1.14	-6.85
56.1	19.07	-3.27	-7.14
56.14	15.2	-3.89	-3.89
56.18	22.639	5.5792	0.63404
56.22	23.178	7.101	1.816
56.26	26.4	12.94	7.32
56.3	25.36	12.4	6.03
56.34	27.78	14.42	8.74
56.38	25.53	12.67	7.5
56.42	27.4	13.24	6.85
56.46	27.42	17.04	5.17
56.5	29.27	16.65	2.45
56.54	24.4	14.91	6.94
56.58	26.54	15.82	4.88
56.62	24.86	14.51	8.58
56.66	26.71	13.32	8.56
56.7	28.02	13.83	2.41
56.74	31.46	14.72	2.26
56.78	30.35	12.4	3.12
56.82	23.08	11.42	-1.22
56.86	22.63	9.08	-4.08
56.9	21.21	8.66	-1.58
56.94	24.67	9.56	1.36
56.98	23.43	7.62	2.02
57.02	23.76	9.34	-1.31
57.06	25.23	5.49	2.52
57.1	26.76	3.67	2.62
57.14	24.35	3.25	2.91
57.18	22.61	5.16	7.5
57.22	23.14	4.89	8.92
57.26	23.23	5.5	7.28
57.3	21.42	6.66	6.89
57.34	23.27	4.85	6.21
57.38	26.4	3.86	10.07
57.42	27.98	3.79	12
57.46	24.63	8.88	5.56
57.5	27.98	7.23	3.12
57.54	28.87	6.12	4.49
57.58	27.15	7.28	0.22
57.62	28.46	9.58	2.36
57.66	27.12	6.43	2.44
57.7	29.7	4.13	0.5
57.74	22.22	1.63	-3.72
57.78	21.77	-1.86	-8.58
57.82	19.35	-1.11	-4.71
57.86	23.49	1.39	-2.71
57.9	23.87	2.09	-4.51
57.94	24.2	0.68	-3.59
57.98	22.56	2.63	-2.86
58.02	23.25	1.04	-1.9
58.06	19.14	-0.79	-2.84
58.1	19.69	0.73	-2.2
58.14	19.61	0.59	-3.93
58.18	21.78	1.18	-3.94
58.22	23.18	0.85	-3.97
58.26	21.8	-1.67	-5.23
58.3	22.41	1.35	-4.77
58.34	21.18	-0.77	-2.63
58.38	22.1	-0.27	-2.69
58.42	23.53	3.52	-4.98
58.46	25.9	1.81	-3.98
58.5	28.6	0.2	-5.89
58.54	29.7	0.43	-5.89
58.58	23.97	-4.14	-6.88
58.62	20.97	-5.72	-4.59
58.66	20.58	-5.42	-3.87
58.7	25.62	-4.03	-3.08
58.74	22.78	-4.93	-5.97
58.78	21.56	-4.8	-3.99
58.82	19.91	-1.55	0.53
58.86	23.44	0.95	3.43
58.9	24.37	1.23	-0.3
58.94	22.82	2.93	-3.06
58.98	21.35	-0.57	-0.12
59.02	22.5	-1.06	2.6
59.06	27.89	0	0.01
59.1	29.04	-1.01	-2.4
59.14	25.4	-2.33	-4.59
59.18	23.25	0.63	-3.42
59.22	23.24	0	-1.88
59.26	21.15	-0.75	0
59.3	22.65	2.64	3.21
59.34	23.81	3.75	1.27
59.38	24.66	4.84	1.65
59.42	24.56	5.94	3.48
59.46	24.98	7.14	2.83
59.5	24.51	6.49	2.13
59.54	22.54	1.88	3.55
59.58	21.68	2.84	6.57
59.62	22.96	3.92	7.78
59.66	20.52	6.78	8.36
59.7	26.16	5.97	9.76
59.74	27.62	10.32	5.93
59.78	25.4	11.71	4.45
59.82	27.07	12.36	4.61
59.86	26.8	14.81	1.4
59.9	27.09	13.36	3.12
59.94	25.1	10.77	3.97
59.98	23.29	9.14	5.24
60.02	23.3	8.9	5.94
60.06	23.75	7.64	6.17
60.1	25.85	4.49	5.01
60.14	24.95	4.01	5.18
60.18	26.71	5.03	7.48
60.22	27.81	3.45	3.18
60.26	27.743	5.1517	6.5069
60.3	30.26	5.71	5.94
60.34	30.1	1.49	11.69
60.38	31.76	6.06	9.26
60.42	30.28	9	4.09
60.46	30.75	9.19	7.02
60.5	29.19	6.69	7.13
60.54	28.07	3.39	6.3
60.58	28.43	5.39	3.53
60.62	29.99	7.76	-0.07
60.66	31.66	5.47	1.4
60.7	31.2	10.34	4.99
60.74	29.17	9.07	5.28
60.78	30.01	6.11	3.82
60.82	31.79	4.34	3.69
60.86	32.21	8	0.15
60.9	25.55	6.08	-1.54
60.94	28.59	4.39	0.37
60.98	26.77	3.9	1.56
61.02	28.31	-3.34	-3.07
61.06	28.11	-0.09	-4.1
61.1	24.89	2.63	-2.07
61.14	22.19	1.65	-1.95
61.18	23.22	1.74	-3.38
61.22	21.86	1.9	-2.15
61.26	25.76	2.96	0.25
61.3	27.04	2.45	-0.4
61.34	26.54	2.94	0
61.38	27.54	3.4	1.02
61.42	28.03	4.54	0.57
61.46	29.32	3.19	-1.12
61.5	29.03	4.89	-1.31
61.54	29.11	3.28	-1.22
61.58	27.78	2.74	-0.72
61.62	28.2	1.88	-0.14
61.66	26.09	4.88	2.8
61.7	25	4.79	4.03
61.74	24.94	4.19	1.29
61.78	25.28	4.55	0.32
61.82	24.09	6.7	1.57
61.86	23.65	6.96	0.87
61.9	21.03	8.31	1.01
61.94	23.08	8.31	1.48
61.98	23.04	8.95	-1.41
62.02	23.41	8.7	0.6
62.06	25.16	9.92	2.32
62.1	25.99	11.44	5.71
62.14	29.5	13.32	8.8
62.18	30.22	16.52	10.8
62.22	33.01	13.47	12.83
62.26	29.78	15.83	11.24
62.3	28.55	15.67	9.48
62.34	26.78	14.77	7.38
62.38	29.9	12.05	9.72
62.42	23.13	13.85	8.54
62.46	25.68	13.44	3.2
62.5	27.42	5.07	-0.55
62.54	22.57	5.14	-5.21
62.58	27.623	8.7849	-0.30979
62.62	29.94	3.3	-5.72
62.66	29.53	5.29	-3.01
62.7	27.99	6.42	-1.49
62.74	28.01	6.7	-5.48
62.78	27.75	11.39	-4.2
62.82	27.04	8.84	-4.9
62.86	29.71	5.54	-2.47
62.9	26.47	9.04	-2.12
62.94	24.6	6.93	-1.58
62.98	24.61	3.54	0.1
63.02	23.23	6.76	-0.35
63.06	25.23	6.32	-0.21
63.1	27.71	6.84	2.91
63.14	27.95	1.18	0.57
63.18	22.99	6.18	3.14
63.22	20.26	10.33	6.58
63.26	20.79	4.43	4.67
63.3	23.55	2.3	1.9
63.34	21.17	2.3	2.58
63.38	31.39	2.96	8.71
63.42	30.66	3.89	2.95
63.46	30.83	3.19	4.69
63.5	29.88	6.96	6.49
63.54	28.65	3.59	-0.91
63.58	25.69	-1.73	-1.85
63.62	26.14	-1.08	-0.5
63.66	22.66	-0.71	4.93
63.7	21.94	-2.99	4.18
63.74	21.77	-2.09	5.02
63.78	22.45	2.88	1.27
63.82	23.53	3.72	-2.83
63.86	24.12	4.34	-1.08
63.9	25.56	3.06	0.35
63.94	27.9	4.16	1.33
63.98	28.77	4.07	0.57
64.02	30.07	4.78	-0.58
64.06	30.28	3.47	-1.71
64.1	30.22	4.07	-2.74
64.14	30.13	3.4	-3.93
64.18	30.25	-1.36	-2.43
64.22	32.48	0.32	-1.25
64.26	30.97	3.74	-0.53
64.3	30.73	-0.75	-5.09
64.34	28.55	-1.26	-3.75
64.38	26.95	0.17	-1.15
64.42	25.67	-0.66	-2.63
64.46	25.8	3.04	1.78
64.5	26.03	3.39	0.01
64.54	25.42	4.81	0.95
64.58	25.88	4.27	0.6
64.62	27.9	5.41	-1.42
64.66	26.23	6.24	-2.41
64.7	25.03	7.07	1.34
64.74	26.2	6.4	2.48
64.78	26.16	8.71	0.68
64.82	26.81	8.26	2.43
64.86	26.68	7.93	3.55
64.9	24.69	6.87	4.85
64.94	24.72	7.93	6.14
64.98	23.86	7.86	5.97
65.02	25.3	4.27	5.06
65.06	24.58	4.88	2.29
65.1	22.93	9.01	3.13
65.14	23.6	8.98	3.68
65.18	22.09	4.96	8.53
65.22	21.26	6.56	-1.12
65.26	23.26	7	-0.3
65.3	29.19	6.69	-0.96
65.34	27.51	0.8	-0.21
65.38	23.08	4.22	2.97
65.42	27.96	5.69	-1.4
65.46	24.05	1.1	3.51
65.5	18.2	3	-2.61
65.54	17.69	4.67	-1.71
65.58	19.63	4.75	3.05
65.62	23.12	3.93	5.37
65.66	22.48	1.59	5.52
65.7	21.94	-1.01	3.65
65.74	19.19	-0.98	0.98
65.78	20.65	-1.27	1.81
65.82	20.76	-1.59	4.06
65.86	20.62	-4.73	6.32
65.9	21.09	-5.42	6.96
65.94	21.69	-7.29	6.59
65.98	25.83	-4.07	5.08
66.02	25.08	-7.57	4.5
66.06	22.51	-7.67	5.44
66.1	23.24	-9.73	3.9
66.14	26.77	-3.61	3.61
66.18	27.27	-1.56	1.86
66.22	23.94	-6.97	2.15
66.26	23.99	-6.47	1.6
66.3	23.58	-6.82	0.88
66.34	24.43	-6.9	1.22
66.38	23.14	-9.14	-0.34
66.42	22.75	-4.19	0.78
66.46	21.7	-2.77	3.18
66.5	26.35	-6.4	0.93
66.54	25.52	-4.03	0.41
66.58	24.34	-0.61	6.65
66.62	19.86	0.21	11.14
66.66	23.7	-1.26	14.81
66.7	22.828	-2.2157	6.2677
66.74	22.53	-2.1184	6.6152
66.78	22.236	-2.0262	6.9171
66.82	21.957	-1.9244	7.169
66.86	21.701	-1.7986	7.3666
66.9	21.479	-1.6344	7.5055
66.94	24.64	-1.5	3.15
66.98	23.2	-1.67	4.92
67.02	23.94	3.41	4.06
67.06	20.34	-0.22	5.44
67.1	18.86	0.85	7.13
67.14	19.91	0.76	7.22
67.18	18.26	-0.74	9.94
67.22	19.58	-3.01	8.97
67.26	22.73	4.7	9.22
67.3	24.52	5.44	4.12
67.34	28.47	8.02	1.51
67.38	23.6	10.53	1.96
67.42	24.68	8.02	3.89
67.46	23.11	2.2034	5.5338
67.5	18.8	-4.3	5.43
67.54	20.27	-3.07	4.55
67.58	22.47	-0.74	7.84
67.62	24.17	-2.38	5.41
67.66	24.936	0.22282	3.3737
67.7	25.176	-0.18373	2.8645
67.74	25.344	-0.56467	2.3412
67.78	25.428	-0.90753	1.8087
67.82	25.414	-1.1999	1.2721
67.86	27.6	-0.69	2.55
67.9	28.4	-0.72	3.83
67.94	25.09	-3.16	0.56
67.98	24.63	-2.01	-2.74
68.02	21.99	-0.54	-4.24
68.06	20.86	-1.23	-2.31
68.1	21.15	1.45	-1.22
68.14	20.2	1.38	-5.3
68.18	19.8	1.07	-4.76
68.22	15.03	1.61	-3.37
68.26	14.07	1.81	-1.74
68.3	15.04	1.85	-2.25
68.34	16.71	-0.99	-3.7
68.38	16.27	0.56	-2.68
68.42	19.69	-0.04	-3.1
68.46	17.46	-5.7	-3.09
68.5	14.98	-5.15	-3.91
68.54	11.93	-3.4	-3.49
68.58	16.03	1.51	-0.36
68.62	14.51	2.58	1.32
68.66	14.89	1.83	4.06
68.7	16.87	1.92	1.3
68.74	21.4	0.73	2.23
68.78	21.75	1.71	-0.37
68.82	20	0.11	-1.48
68.86	19.21	-1.15	-4.1
68.9	19.68	2.58	-2.46
68.94	22.06	8.26	-2.98
68.98	20.05	9.45	-0.15
69.02	22.25	9.82	2.89
69.06	19.66	8.44	2.02
69.1	17.83	10.79	3
69.14	15.64	10.08	4.41
69.18	14.6	7.56	3.27
69.22	15.29	7.41	2.45
69.26	16.32	10.03	5.14
69.3	20.89	7.35	4.44
69.34	21.95	6.66	5.19
69.38	20.49	7.23	3.24
69.42	24.31	10	0.56
69.46	22.749	7.1996	3.5222
69.5	23.787	6.6795	3.379
69.54	24.805	6.1202	3.1779
69.58	28.58	8.7	-2.38
69.62	27.66	5.03	2.06
69.66	26.92	6.33	0.47
69.7	28.49	4.88	4.56
69.74	27.23	3.24	6.51
69.78	25.79	2.51	1.94
69.82	27.54	0.32	1.25
69.86	29.69	-2.63	-2.29
69.9	27.84	-3.07	-3.43
69.94	24.38	-3.57	-3.25
69.98	24.7	-0.08	-3.52
70.02	26.56	1.75	-4.63
70.06	24.65	1.59	-4.85
70.1	24	1.74	-3.63
70.14	20.96	-2.21	-2.6
70.18	22.2	-4.15	-1.88
70.22	20.89	-4.32	-1.76
70.26	20.15	-3.54	0.59
70.3	18.54	-3.2	1.52
70.34	18.97	-4.17	1.87
70.38	14.93	-4.33	2.19
70.42	18.71	-3.77	4.7
70.46	20.09	0.69	7.42
70.5	20.88	-2.15	7.72
70.54	16.84	-0.91	5.85
70.58	15.97	2.68	4.75
70.62	17.63	4.66	6.57
70.66	23.19	5.78	7.35
70.7	25.52	5.93	3.89
70.74	24.95	6.39	6.03
70.78	23.11	6.45	7.58
70.82	22.33	4.16	6.93
70.86	26.493	7.6554	6.9858
70.9	27.158	7.706	6.6775
70.94	27.7	7.6239	6.3106
70.98	33.79	11.46	8.82
71.02	32.96	8.92	10.17
71.06	28.82	9.66	7.91
71.1	30.52	9.6	9
71.14	26.25	7.04	4.48
71.18	24.9	4.32	-0.26
71.22	23.53	-0.45	-4.85
71.26	22.33	-2.13	-3.62
71.3	21.13	0.48	0.06
71.34	21.19	-4.58	3.89
71.38	22.52	2.46	5.69
71.42	19.31	3.92	-0.05
71.46	19.1	1.71	0.05
71.5	19.33	-1.85	2.93
71.54	21.15	-1.35	3.09
71.58	18.49	-0.69	2.94
71.62	21.47	0.59	2.17
71.66	20.42	0.96	1.3
71.7	23.58	1.99	3.32
71.74	22.72	0.08	6.46
71.78	21.98	2.8	5.73
71.82	19.57	4.05	4.9
71.86	20.74	7.24	6.6
71.9	19.36	1.68	10.22
71.94	19.35	3.11	9.79
71.98	25.37	7.46	10.59
72.02	31.2	5.83	11.54
72.06	30.48	5.32	10.79
72.1	32.63	8.01	10.82
72.14	30.81	9.2	8.72
72.18	32.43	8.19	9.51
72.22	28.05	6.23	10.12
72.26	27.96	5.5	12.66
72.3	30.86	7.76	14.44
72.34	29.06	9.08	13.44
72.38	27.66	11.75	13.17
72.42	27.04	11.48	9.6
72.46	22.48	10.21	11.3
72.5	21.38	12.75	9.78
72.54	23.08	14.1	5.91
72.58	21.87	14.93	2.58
72.62	27.14	17.53	6.24
72.66	23.07	18.6	1.83
72.7	23.595	12.644	5.4522
72.74	18.67	13.18	2.47
72.78	24.67	10.29	6.82
72.82	26.04	8.04	6.66
72.86	25.96	5.64	5.43
72.9	25.19	0.87	4.64
72.94	24.48	5.5	0.53
72.98	21.45	7.98	-0.07
73.02	17.04	13.26	3.25
73.06	21.5	4.95	8.38
73.1	21.74	1.81	7.25
73.14	18.8	0.21	2.17
73.18	20.34	1.1	-2.65
73.22	20.87	8.76	-1.69
73.26	23.65	10.6	-1.43
73.3	20.46	9.72	-2.25
73.34	21.48	10.24	1.68
73.38	23.49	9.46	5.86
73.42	22.39	3.54	9.99
73.46	25.501	6.9564	4.0545
73.5	25.971	6.6999	4.2104
73.54	34.4	10.28	7.06
73.58	31.16	12.3	5.23
73.62	29.53	8.92	4.1
73.66	29.36	2.76	9.07
73.7	27.18	1.99	4.73
73.74	26.14	2.9	2.08
73.78	20.46	-0.86	0.74
73.82	22.81	-1.71	-7.11
73.86	18.74	0.45	-8.37
73.9	20.68	2.4	-6.93
73.94	26.51	2.31	-4.56
73.98	26.14	2.33	-2.63
74.02	24.69	2.1	-4.4
74.06	26.61	2.61	-0.85
74.1	25.59	3.06	1.33
74.14	28.38	-0.83	-0.57
74.18	26.17	-1.58	-1.57
74.22	27.4	-2.92	0.25
74.26	24.12	-2.94	1.16
74.3	21.5	-1.28	0.08
74.34	22.49	-2.88	-0.72
74.38	22.35	-1.44	0.27
74.42	21.5	-2.05	-0.95
74.46	23.66	1.29	-1.8
74.5	21.47	2.06	-1.82
74.54	21	3.27	-1.65
74.58	26.11	5.36	-0.39
74.62	24.69	3.47	-1.81
74.66	20.55	5.47	3.87
74.7	23.17	6.57	6.7
74.74	23.44	5.43	5.35
74.78	23.94	6.64	3.21
74.82	25.86	8.58	3.59
74.86	24.57	9.48	4.07
74.9	25.62	10.14	5.79
74.94	25.22	9.69	4.52
74.98	27.26	10.86	4.02
75.02	26.73	11.06	3.59
75.06	25.41	11.54	5.59
75.1	27.45	11.72	6.11
75.14	30.41	12.24	6.75
75.18	30.39	7.88	6.63
75.22	27.53	9.25	7.79
75.26	27.05	10.94	8.38
75.3	27.5	10.81	8.13
75.34	27.01	11.75	8.89
75.38	29.46	12.07	7.91
75.42	29.48	8.62	10.33
75.46	27.48	8.41	8.59
75.5	29.21	5.97	6.6
75.54	25.57	10.44	7.73
75.58	25.93	11.45	10.24
75.62	29.38	8.76	10.05
75.66	27.54	11.06	3.18
75.7	26.43	12.96	2.23
75.74	24.21	7.49	-0.07
75.78	23.67	7.14	4.53
75.82	20.99	7.57	10.9
75.86	23.87	3.55	7.58
75.9	24.7	-2.99	5.71
75.94	27.87	-2.03	4.59
75.98	23.23	-2.08	3.06
76.02	20.76	0.92	-2.74
76.06	22.387	-1.085	1.9743
76.1	22.136	-2.0419	1.5358
76.14	21.908	-2.958	1.1111
76.18	21.705	-3.8277	0.70257
76.22	21.524	-4.6452	0.31233
76.26	21.364	-5.4049	-0.05734
76.3	17.43	-8.93	-3.06
76.34	19.9	-8.01	-1.53
76.38	20.96	-7.04	-0.6
76.42	22.54	-5.73	1.09
76.46	24.77	-5.63	-0.17
76.5	22.71	-5.9	-1.26
76.54	20.94	-5	-1.85
76.58	21.86	-1.76	0.29
76.62	19.13	-0.19	-0.27
76.66	20.796	-8.5633	-2.1292
76.7	20.824	-8.3096	-2.1246
76.74	18.1	-13.27	-3.86
76.78	19.8	-12.94	-5.07
76.82	21.83	-10.99	-2.96
76.86	22.19	-9.2	-0.59
76.9	17.87	-8.13	-3.45
76.94	22.13	-3.13	-0.9
76.98	22.46	-4.55	0.99
77.02	22.34	-1.76	1.12
77.06	21.65	-0.46	-2.65
77.1	21.61	2.97	2.72
77.14	21.74	7.91	2.7
77.18	21.7	7.92	1.67
77.22	21.12	7.19	2.19
77.26	23.23	2.99	2.97
77.3	24.18	3.83	4.51
77.34	24.54	2.39	5
77.38	25.77	2.5	4.8
77.42	22.65	5.29	2.56
77.46	19.93	1.29	0.81
77.5	18.62	2.9	2.16
77.54	16.36	8.98	3.53
77.58	14.69	7.72	1.69
77.62	18.43	5.94	0.45
77.66	17.59	4.72	6.66
77.7	19.78	4.04	10.76
77.74	21.097	5.1926	5.3796
77.78	31.29	1.81	10.42
77.82	24.99	3.52	8.15
77.86	26.92	2.67	8
77.9	20.44	7.68	5.96
77.94	23.7	7.1	5.08
77.98	20	7.96	5.4
78.02	21.62	2.24	5.83
78.06	20.98	1.61	7.81
78.1	21.74	1.5	7.97
78.14	22.21	6.92	10.02
78.18	21.93	2.88	10.76
78.22	22.22	0.81	12.47
78.26	19.24	-0.63	10.47
78.3	19.25	-2.27	8.47
78.34	17.83	-1.08	10.61
78.38	21.15	3.87	14.42
78.42	22.9	2.14	13.48
78.46	23.3	1.8	13.41
78.5	24.37	-4.62	9.45
78.54	22.37	2.51	10.17
78.58	21.09	-0.9	7.14
78.62	19.24	-2.89	5.88
78.66	20.42	1.84	6.4
78.7	24.08	2.76	6.8
78.74	23.3	-2.36	7.78
78.78	20.7	-6.75	6.21
78.82	19.99	0.64	5.65
78.86	22.11	1.19	4.2
78.9	21.42	2.61	3.26
78.94	21.87	0	3.3
78.98	21.21	1.19	1.01
79.02	19.03	2.77	4.31
79.06	19.73	2.35	4.95
79.1	16.22	6.82	6.14
79.14	16.38	4.54	7.13
79.18	17.04	2.16	6.86
79.22	18.67	2.68	6.26
79.26	19.57	4.4	7.29
79.3	19.63	7.13	6.47
79.34	19.31	4.98	2.91
79.38	17.01	1.53	3.65
79.42	18.04	3.71	4.13
79.46	17.68	6.14	9.04
79.5	23.12	7.09	10.12
79.54	23.82	5.46	7.8
79.58	28.99	8.89	10.82
79.62	29.59	6.48	14.18
79.66	27.8	6.92	10.93
79.7	25.168	5.6343	5.8087
79.74	25.221	5.4847	4.6287
79.78	25.206	5.314	3.4102
79.82	27.6	1.5	4.58
79.86	25.28	2.38	2.88
79.9	24.28	4.42	-0.72
79.94	21.32	2.76	-1.41
79.98	25.9	8.95	-3.28
[truncated: 1,013 more rows]
