# Supplementary material for: Mean flow and turbulence structure over exposed roots on a forested floodplain: Insights from a controlled laboratory experiment
Source: PLoS One. 2020 Feb 26;15(2):e0229306. doi: 10.1371/journal.pone.0229306 (PMC7043746; doi:10.1371/journal.pone.0229306)
Supplement: S1 File — (ZIP) [file pone.0229306.s001.zip › data_and_scripts/velocity_data/t21_124_replaced.csv]

0.1	20.9	11.74	-0.18
0.14	18.13	9.37	-1.35
0.18	18.37	9.54	-6.31
0.22	17.81	8.57	-4.37
0.26	18.77	7.16	-3.92
0.3	17.43	7.83	-2.13
0.34	22.2	8.18	3.27
0.38	23.5	8.29	4.43
0.42	26.69	8.16	7.52
0.46	20.415	5.1514	0.32634
0.5	20.412	4.9542	0.56222
0.54	20.451	4.8748	0.84034
0.58	18.94	-0.43	-3.65
0.62	18.47	1.85	-1.45
0.66	16.92	3.67	-0.75
0.7	18.7	2.3	1.36
0.74	23.68	7.47	2.71
0.78	27.03	11.85	6.66
0.82	26.11	11.9	5.62
0.86	21.65	7.37	8.88
0.9	27.71	10.1	11.73
0.94	30.57	14.82	11.31
0.98	31.76	10.65	12.6
1.02	30.81	11.72	11.49
1.06	29.251	11.526	9.6555
1.1	29.447	11.29	9.3643
1.14	29.534	10.941	8.9542
1.18	29.517	10.493	8.4497
1.22	26.78	5.18	1.02
1.26	29.197	9.3757	7.2561
1.3	28.903	8.739	6.6162
1.34	25.52	8.6	5.05
1.38	26.69	9.19	4.51
1.42	26.77	8.95	4.42
1.46	26.8	6.8	5.01
1.5	27.45	5.34	5.43
1.54	26.41	5.32	7.1
1.58	25.88	1.52	5.25
1.62	26.96	3.88	2.69
1.66	26.02	1.78	0.2
1.7	20.85	7.56	6.89
1.74	18.6	3.41	7.68
1.78	20.82	2.62	3.39
1.82	24.27	5.94	2.22
1.86	20.85	8.86	3.15
1.9	17.75	10.36	7.99
1.94	18.401	7.1266	5.2799
1.98	17.861	7.5859	5.6123
2.02	17.39	8.0062	5.9473
2.06	16.994	8.3685	6.272
2.1	16.676	8.654	6.5735
2.14	16.442	8.844	6.8391
2.18	15.63	7.56	5.18
2.22	13.26	5.26	5.01
2.26	12.86	8.69	8.98
2.3	14.48	6.27	8.14
2.34	20.2	11.13	5.4
2.38	19.65	8.98	5.26
2.42	18.6	8.92	8.41
2.46	17.49	5.91	10.36
2.5	19.92	-0.43	5.75
2.54	24.63	-1.58	3.65
2.58	20.85	-3.55	3.22
2.62	17.46	1.07	1.69
2.66	19.47	2.23	5.3
2.7	20.91	5.16	5.81
2.74	21.66	5.56	4.94
2.78	18.96	8.68	4.03
2.82	19.32	4.78	4.78
2.86	18.33	-0.02	4.79
2.9	16	1.03	2.29
2.94	12.61	0.5	2.3
2.98	13.42	1.58	3.27
3.02	15.61	2.46	3.19
3.06	16.27	3.46	2.65
3.1	13.32	3.41	1.91
3.14	12.13	0.32	4.46
3.18	14.01	-1.17	3.74
3.22	15.97	-2.68	4.7
3.26	14.79	0.29	4.93
3.3	15.43	-0.73	4.22
3.34	17.01	-0.82	4.7
3.38	19.24	-0.06	3.06
3.42	18.67	1.51	2.82
3.46	20.98	0.08	4.06
3.5	22.07	-2.52	2.91
3.54	26.246	3.433	3.5094
3.58	33.92	6.84	6.36
3.62	37.18	9.96	5.18
3.66	33.27	9.41	1.96
3.7	32.05	8.15	2.24
3.74	30.67	7.59	1.36
3.78	30.25	7.43	0.16
3.82	28.46	7.45	0.39
3.86	29.32	7.28	-0.01
3.9	27.93	7.11	-1.14
3.94	29.33	8.04	-0.48
3.98	27.74	8.68	0.29
4.02	28.42	8.86	0.85
4.06	27.22	8.72	-1.36
4.1	29.18	8.89	1.42
4.14	29.87	8.24	3.19
4.18	29.39	8.09	1.36
4.22	25.58	6.8	3.56
4.26	26.78	6.55	-0.27
4.3	27.94	9.7	2.28
4.34	32.61	5.56	2.43
4.38	32.98	2.26	1.01
4.42	33.52	3.51	3.17
4.46	31.11	4.25	8.08
4.5	29.93	3.03	3.49
4.54	32.11	3.92	1.81
4.58	30.16	5.28	0.29
4.62	31.74	2.76	1.71
4.66	29.77	3	1.07
4.7	28.08	4.56	-1
4.74	25.7	7.31	-3.63
4.78	27.61	5.46	-4.02
4.82	24.07	0.97	-6.1
4.86	27.26	2.01	-1.46
4.9	27.24	1.1	-3.52
4.94	26.64	-2.68	-5.92
4.98	25.83	-3.96	-3.09
5.02	29.03	-2.35	-3.29
5.06	27.78	-1.5	-4.62
5.1	27.42	-0.96	-4
5.14	26.6	-1.25	-4.04
5.18	27.72	1.04	-2.7
5.22	26.77	2.25	-4
5.26	26.79	3.45	-1.09
5.3	30.32	-2.6	-3.94
5.34	26.8	-4.73	-6.25
5.38	25.69	-4.82	-2.15
5.42	22.11	-2.22	-1.35
5.46	20.77	-0.9	-0.25
5.5	19.92	-5.18	-2.31
5.54	17.1	1.66	0.03
5.58	18.7	1.99	-0.16
5.62	27.21	5.26	1.07
5.66	23.27	10.2	0.81
5.7	27.31	4.2	5.41
5.74	24.32	7.09	7.24
5.78	24.43	11.02	8.76
5.82	22.35	10.9	6.81
5.86	26.05	9.81	5.73
5.9	24.42	10.64	6
5.94	22.42	10.61	6.31
5.98	22.4	6.72	8.85
6.02	18.98	5.69	7.34
6.06	21.54	6.06	6.39
6.1	23.43	3.3	4.48
6.14	24.75	4.76	3.83
6.18	23.29	4	3.16
6.22	23.08	7.45	1.39
6.26	24.25	0.54	-3.14
6.3	22.12	1.9	-0.7
6.34	22.69	3.21	0.72
6.38	24.609	4.4734	-0.64972
6.42	24.969	4.9449	-0.95257
6.46	25.314	5.4721	-1.1682
6.5	25.632	6.0333	-1.2941
6.54	25.913	6.6069	-1.3275
6.58	27.07	7.52	-4.34
6.62	28.76	10.26	-1.73
6.66	27.85	10.14	-3.01
6.7	26.45	10.08	0
6.74	28.6	8.06	1.26
6.78	26.78	6.72	2.64
6.82	21.74	8.53	3.04
6.86	23.31	7.52	3.86
6.9	23.2	6.61	4.4
6.94	24.29	9.59	3.48
6.98	25.05	9.06	2.77
7.02	24.6	6.75	5.65
7.06	28.68	4.52	5.77
7.1	27.73	2.74	2.24
7.14	28.38	3.24	-0.31
7.18	26.52	6.39	0.37
7.22	26.49	6.93	3.71
7.26	29.44	7.58	7.46
7.3	28.34	6.39	8.01
7.34	28.19	4.1	4.7
7.38	29.74	6.37	8.73
7.42	31.94	3.26	3.56
7.46	29.27	3.45	5.91
7.5	26.37	-0.09	4.99
7.54	23.07	-1.79	5.86
7.58	25.12	3.21	6.01
7.62	23.44	1.1	4.76
7.66	22.01	-1.42	2.89
7.7	22.06	-0.78	-3.08
7.74	24.64	3.95	-2.11
7.78	23.45	5.08	1.86
7.82	22.94	5.16	2.7
7.86	20.1	3.38	2.82
7.9	24.51	5.98	-5.73
7.94	29.45	3.37	-0.58
7.98	23.44	1.83	3.69
8.02	26.26	1.76	6.2
8.06	24.11	0.41	0.49
8.1	24.37	4.7	1.54
8.14	24.57	3.45	1.43
8.18	28.31	5.38	1.38
8.22	25.46	4.32	2.08
8.26	25.43	3.08	2.71
8.3	26.55	4.18	-0.62
8.34	26.95	3.68	1.78
8.38	25.73	6.59	3.44
8.42	27.77	3.61	-3.04
8.46	27.01	2.65	-2.96
8.5	24.83	5.17	-2.43
8.54	24.79	1.27	-3.01
8.58	21.4	1.6	-3.84
8.62	22.12	1.47	-4.25
8.66	24.81	0.41	-2.66
8.7	27.79	2.19	-2.69
8.74	24.17	2.94	-1.83
8.78	23.48	4.09	3.12
8.82	22.01	4.56	3.73
8.86	21.71	2.87	1.78
8.9	22.38	4.85	4.19
8.94	22.05	2.32	-2.2
8.98	24.36	4.92	-6.7
9.02	25.02	5.52	-4.24
9.06	24.22	4.05	-1.96
9.1	18.63	3.6	-0.49
9.14	18.73	4.2	-2.65
9.18	20.19	4.94	-0.57
9.22	16.87	2.55	1.99
9.26	18.85	-3.3	-3.93
9.3	18.88	-5.94	-0.18
9.34	16.21	-2.76	-0.45
9.38	14.63	-1.23	-1.69
9.42	14.65	-1.17	0.19
9.46	14.58	0.4	0.22
9.5	22.32	4.08	3.07
9.54	20	2.76	5.08
9.58	22.42	5.24	3.47
9.62	22.06	-0.96	2.27
9.66	21.778	6.7034	4.6345
9.7	24.42	11.78	4.99
9.74	24.32	10.95	4.43
9.78	22.92	13.39	9.28
9.82	24.41	13.96	7.67
9.86	25.34	13.86	8.93
9.9	23.32	13.29	7.19
9.94	25.53	15.82	7.06
9.98	25.399	9.7553	6.7006
10.02	25.532	9.8561	6.7582
10.06	23.18	6.52	11.07
10.1	28.2	3.22	8.73
10.14	30.75	10.06	1.44
10.18	27.53	10.31	2.76
10.22	23.88	5.05	3.24
10.26	21.13	6.99	2.72
10.3	17.95	4.87	3.23
10.34	17.99	4.32	10.39
10.38	16.68	3.31	6.81
10.42	18.5	6.83	3.61
10.46	19.48	7.61	3.56
10.5	19.78	12.1	4.07
10.54	22.22	9.37	5.33
10.58	25.16	5.32	5.41
10.62	25.9	5.59	6.94
10.66	25.09	6.33	3.4
10.7	25.01	6.83	1.35
10.74	24.49	8.51	6.34
10.78	22.32	9.85	8.34
10.82	21.77	5.25	6.61
10.86	24.12	4.19	5.19
10.9	23.35	0.62	0.43
10.94	25.13	4.78	3.55
10.98	25.98	2.51	-1.07
11.02	27.54	0.31	-0.33
11.06	24.1	0.23	-2.83
11.1	21.71	-0.14	-3.09
11.14	20.99	2.12	-0.39
11.18	23	0.98	1.32
11.22	23.63	0.65	3.89
11.26	22.96	0.26	2.89
11.3	21.58	-1.41	0.44
11.34	19.06	-3.99	1.75
11.38	17.21	-4.76	2.4
11.42	16.78	-5.43	3.4
11.46	15.09	-5.63	2.49
11.5	12.52	0.55	1.41
11.54	13.85	1.71	6.02
11.58	10.82	5.91	10.49
11.62	14.27	1.83	5.49
11.66	13.77	3.85	4.46
11.7	14.57	6.32	4.07
11.74	10.95	7.71	8.83
11.78	13.66	4.079	5.4201
11.82	14.219	4.1064	4.7736
11.86	14.851	4.0658	4.0618
11.9	15.532	3.9702	3.312
11.94	16.238	3.833	2.5514
11.98	18.83	2	5.98
12.02	13.36	5.31	6.41
12.06	18.71	4.16	6.97
12.1	17.49	1.79	1.04
12.14	20.44	0.17	-3.8
12.18	22.01	1.56	-5.48
12.22	20.93	1.53	-6.84
12.26	20.1	1.49	-6.16
12.3	19.65	4.13	-1.75
12.34	17.72	6.32	1.83
12.38	16.53	5.7	3.87
12.42	19.54	1.33	5.75
12.46	22.02	0.39	5.09
12.5	23.84	-1.22	1.57
12.54	20.79	1.63	-2.21
12.58	20.72	2.08	-0.41
12.62	21.75	4.28	-0.39
12.66	25.49	1.78	0.14
12.7	25.67	2.39	-0.27
12.74	26.85	5.59	1.87
12.78	28.82	1.12	3.07
12.82	33.01	1.27	3.79
12.86	34.79	2.88	1.04
12.9	31.25	0.91	-2.98
12.94	28.14	0.43	-2.95
12.98	28.13	1.98	0.68
13.02	27.29	-0.59	-1.12
13.06	28.78	-0.98	-0.44
13.1	26.61	0.21	0.99
13.14	25.67	-1.68	-1.93
13.18	24.7	-1.49	-1.08
13.22	25.17	-2.75	-2.74
13.26	24.33	-2.91	0.52
13.3	27.87	-0.43	-0.62
13.34	25.64	-0.39	-1.76
13.38	24.27	0.41	-1.98
13.42	25.87	-0.9	-4.41
13.46	27.38	-0.18	-2.66
13.5	26.23	1.29	-1.21
13.54	26.5	-2.5	-1.33
13.58	24.43	-1.8	-2.6
13.62	24.94	-0.9	-2.57
13.66	24.3	-2.74	-4.26
13.7	20.79	-6.38	-4.38
13.74	23.23	-7.21	-3.93
13.78	22.28	-4.96	-3.74
13.82	22.24	-2.71	-2.26
13.86	20.4	-2.46	-0.81
13.9	19.39	-0.66	-0.48
13.94	20.92	5.38	1.7
13.98	20.67	5.29	0.35
14.02	20.77	7.09	-1.7
14.06	19.29	4.09	-1.18
14.1	17.58	2.17	-1.96
14.14	19.89	0.97	-1.51
14.18	18.3	-0.88	-0.77
14.22	15.05	0.17	2.03
14.26	19.12	-0.28	6.15
14.3	19.72	1.77	3.84
14.34	24.14	4.34	7.91
14.38	19.94	9.28	9.45
14.42	23.46	11.78	7.82
14.46	24.72	11.66	6.81
14.5	26.95	11.7	5.62
14.54	27.73	11.73	5.17
14.58	29.56	9.95	6.18
14.62	29.4	10.07	5.43
14.66	28.41	9.48	7.4
14.7	27.95	8.83	9.06
14.74	31.68	9.8	6.72
14.78	29.58	9.16	5.26
14.82	28.5	9.78	-0.77
14.86	28.4	9.6932	5.1159
14.9	24.3	9.04	5.64
14.94	27.3	8.96	9.32
14.98	24.56	8.69	8.48
15.02	25.64	10.08	5.4
15.06	27.25	10.1	4.41
15.1	28.63	10.73	1.87
15.14	26.92	10.08	-0.25
15.18	27.81	13.03	0.68
15.22	24.58	8.87	5.48
15.26	24.65	10.06	8.15
15.3	24.99	8.21	6.19
15.34	26.92	9.82	3.45
15.38	25.6	9.51	4.07
15.42	25.27	8.41	5.38
15.46	23.67	6.92	5.38
15.5	26.02	5.95	4.9
15.54	18.91	4.63	6.54
15.58	17.69	2.49	8.02
15.62	23.13	9.72	6.33
15.66	22.6	6.57	7.71
15.7	21.77	8.8	6.8
15.74	25.789	5.3228	5.6736
15.78	26.006	5.2597	5.1459
15.82	40.47	2.82	7.75
15.86	36.99	5.41	11.25
15.9	26.513	5.1392	3.2858
15.94	26.608	5.0926	2.6077
15.98	26.654	5.0282	1.9177
16.02	23.43	0.9	-3.08
16.06	25.02	2.46	-0.76
16.1	24.07	3.11	-1.4
16.14	25.7	5.12	-2.54
16.18	27.63	6.03	-3.03
16.22	25.83	5.44	-3.69
16.26	22.13	5.14	-1.05
16.3	21.24	3.55	-0.91
16.34	20.88	4.28	-1.55
16.38	20.57	2.33	-3.12
16.42	22.17	-0.75	-4.08
16.46	26.44	-2.62	-3.4
16.5	25.22	0.25	-2.19
16.54	23.49	0.2	-4.66
16.58	20.55	1.24	0.59
16.62	20.61	5.92	-0.21
16.66	18.76	7.02	0.18
16.7	24.41	7.25	5.41
16.74	21.82	7.98	3.54
16.78	24.39	8.79	7.35
16.82	22.6	9.48	3.68
16.86	24.88	10.92	1.69
16.9	25.6	12.07	-2.28
16.94	23.61	9.4	0.73
16.98	21.97	5.7	5.19
17.02	25	3.4	5.95
17.06	22.93	3.52	6.35
17.1	21.83	2.16	7.31
17.14	22.81	0.13	6.96
17.18	25.33	4.78	-0.3
17.22	25.55	3.23	-0.09
17.26	23.69	2.09	-0.17
17.3	22.11	-0.27	-1.05
17.34	21.58	1.76	0.46
17.38	23.63	-0.77	-2.99
17.42	26.89	0.06	-4.11
17.46	27.71	-0.51	0.73
17.5	26.18	-1.83	1.16
17.54	24.18	-2.41	-0.12
17.58	24.04	-2.42	1.37
17.62	25.88	5.2	1.83
17.66	26.21	7.82	1.7
17.7	28.07	11.41	0.47
17.74	26.21	9.27	2.81
17.78	26.77	10.55	3.07
17.82	27.2	7.7	1.12
17.86	28.67	8.28	1.61
17.9	30.66	4.64	-0.65
17.94	29.81	1.46	-0.18
17.98	28.28	6.51	2.03
18.02	30.04	4.07	3.18
18.06	29.04	6.6	4.22
18.1	25.22	5.54	0.82
18.14	26.87	7.07	5.01
18.18	22.6	3.81	5.06
18.22	23.75	7.91	7.09
18.26	25.27	8.15	8.87
18.3	26.46	8.27	7.85
18.34	26.47	6.6	6.01
18.38	28.17	7.47	4.36
18.42	30.02	9.78	3.71
18.46	29.77	12.08	5.4
18.5	26.71	4.87	11.72
18.54	29.53	10.11	10.64
18.58	26.446	5.9193	6.3092
18.62	26.191	5.3485	5.7161
18.66	25.887	4.7537	5.0626
18.7	19.93	-0.84	7.07
18.74	23.56	-1.68	1.3
18.78	19.96	-0.98	3.85
18.82	24.246	2.4435	2.2013
18.86	25.78	5.2	1.6
18.9	23.56	4.46	-1.54
18.94	21.65	3.69	-0.12
18.98	24.27	2.4	-1.46
19.02	23.41	1.13	-1.49
19.06	21.56	-0.66	-0.75
19.1	21.06	0.58	0.29
19.14	19.54	2.57	-0.57
19.18	19.87	2.79	1.05
19.22	18.83	1.08	-0.4
19.26	16.27	2.82	0.56
19.3	16.24	4.52	-0.51
19.34	11.98	5.32	-0.57
19.38	16.3	2.89	3.27
19.42	16.22	3.87	4.63
19.46	18.78	7.62	8.8
19.5	23.35	8.26	9.31
19.54	25.9	6.48	3.76
19.58	22.9	5.01	0.64
19.62	26.14	4.22	2.95
19.66	27.14	8.49	4.09
19.7	28.68	8.08	5.7
19.74	27.09	6.17	4.93
19.78	27.21	3.86	2.81
19.82	24.96	0.91	2.03
19.86	25.3	4.34	3.56
19.9	23.64	4.1	-0.39
19.94	24.36	2.55	-1.76
19.98	23.88	3.91	-1.4
20.02	24.12	4.52	-0.97
20.06	21.52	5.46	0.94
20.1	23.36	5.85	1.3
20.14	28.58	9.69	-0.81
20.18	30.28	7.14	-2.36
20.22	31.46	5.99	0.1
20.26	30.4	6.99	1.87
20.3	26.52	4.2	2.35
20.34	23.85	3.86	5.86
20.38	25.27	3.63	6.57
20.42	26.15	8.94	4.99
20.46	25.88	9.87	0.42
20.5	25.04	7.24	-0.75
20.54	27.07	7.65	0.26
20.58	25.24	8.17	-0.65
20.62	23.81	4.19	-0.27
20.66	22.85	6.45	0.89
20.7	22.61	7.17	2.33
20.74	22.9	7.57	1.65
20.78	24.86	7.2	3.46
20.82	23.64	6.46	3.47
20.86	22.65	6.51	3.89
20.9	23.61	8.57	4.08
20.94	24.92	9.28	7.13
20.98	22.82	6.42	7.22
21.02	20.1	5.44	6.7
21.06	21.67	6.87	6.69
21.1	22.72	5.74	6.04
21.14	21.95	3.58	4.37
21.18	21.35	-2.33	3.11
21.22	22.18	-2.09	2.75
21.26	20.86	0.79	3.83
21.3	21.38	-0.69	2.59
21.34	20.28	-0.24	4.31
21.38	21.67	0.8	5.36
21.42	22.9	-2.03	4.14
21.46	23.58	-0.64	3.72
21.5	23.13	0.73	0.64
21.54	20.55	-0.8	-2.17
21.58	19.73	-3.99	-1.98
21.62	20.86	-2.66	0.05
21.66	19.99	0.37	-0.02
21.7	17.11	-0.03	2.63
21.74	18.09	-1.5	3.95
21.78	21.38	-2.11	2.41
21.82	27.82	4.61	6.62
21.86	26.15	8.03	8.53
21.9	27.28	8.87	6.71
21.94	27.35	9.01	9.72
21.98	26.28	7.14	10.35
22.02	21.24	5.53	9.57
22.06	21.21	7.97	5.48
22.1	22.09	6.26	2.12
22.14	24.18	7.22	1.24
22.18	26.2	6.09	-2.09
22.22	23.54	7.84	0.05
22.26	20.37	4.87	3.21
22.3	21.73	4.94	2.28
22.34	20.92	3.98	2.41
22.38	20.88	3.13	1.39
22.42	18.29	1.51	-0.03
22.46	19.92	5.17	2.7
22.5	20.32	7.12	3.9
22.54	21.81	10.2	4.4
22.58	21.61	10.61	1.01
22.62	23.2	12.31	1.77
22.66	21.8	13.4	3.42
22.7	20.66	13.92	4.22
22.74	20.39	13.76	4.52
22.78	22.81	12.55	3.83
22.82	22.13	10.98	5.02
22.86	23.07	9.22	5.83
22.9	21.02	9.48	6.75
22.94	23.16	5.67	7.16
22.98	26.34	9.13	7.88
23.02	25.04	12.52	4.07
23.06	27	15.25	6.98
23.1	29.99	16.03	7.81
23.14	30.48	14.66	6.28
23.18	28.25	15.58	-0.12
23.22	22.35	7.62	-3.93
23.26	19.73	10.23	-3.06
23.3	19.23	8.38	-1.91
23.34	17.57	10.06	-2.41
23.38	16.51	10.73	-1.27
23.42	18.06	9.35	-1.56
23.46	20.46	7.91	-0.71
23.5	20.67	6.35	0.68
23.54	21.15	6.71	2.46
23.58	20.8	6.66	0.83
23.62	21.01	7.38	0.64
23.66	21.85	9.6	1.77
23.7	23.23	10.44	0.06
23.74	25.57	11.12	3.74
23.78	24.25	11.54	3.42
23.82	23.82	9.3	4.05
23.86	23.15	8.27	5.98
23.9	23.75	8.46	4.6
23.94	23.99	8.03	2.43
23.98	26.41	9.47	4.95
24.02	26.75	5.61	-0.77
24.06	24.78	6.54	-2.01
24.1	29.41	7.64	0.6
24.14	28.43	5.65	-1.96
24.18	26.39	0.37	-4.35
24.22	24.36	-0.85	-4.2
24.26	23.08	-1.33	-6.63
24.3	24.33	0.74	-3.6
24.34	23.71	-1.01	-3.43
24.38	23.7	-0.85	-3.44
24.42	23.33	0.26	-3.66
24.46	23.36	1.84	-0.74
24.5	22.53	3.47	-0.55
24.54	21.92	2.91	-1.08
24.58	21.62	4.96	-0.57
24.62	23.7	2.02	3
24.66	28.11	2.43	1.14
24.7	28.26	1.02	2.26
24.74	28.42	1.63	3.71
24.78	25.34	2.77	5.85
24.82	26.04	6.22	0.09
24.86	27.07	4.56	-3.7
24.9	23.56	8.09	-2.51
24.94	24.7	2.33	0.38
24.98	25.7	6.23	-4.35
25.02	24.23	5.38	-3.17
25.06	24.45	7.63	-2.55
25.1	23.58	5.98	-2.74
25.14	25.7	4.59	-1.05
25.18	26.92	1.24	-0.3
25.22	29.72	5.23	-0.45
25.26	28.43	4.04	-3.46
25.3	26.08	1.57	-6.29
25.34	22.51	0.26	-6.1
25.38	24.45	-0.72	-3.28
25.42	26	2.02	-1.85
25.46	25.85	0.59	-1.03
25.5	25.71	-1.53	-2.06
25.54	24.24	0.01	-2.8
25.58	22.94	-0.7	-1.03
25.62	22.25	-2.02	-2.88
25.66	23.61	-0.51	-4.76
25.7	23.26	0.32	-5.13
25.74	22.71	-0.53	-5.81
25.78	21.994	-1.2723	-2.304
25.82	21.755	-1.2636	-2.0781
25.86	21.526	-1.2418	-1.8429
25.9	18.41	-2.3	-4.12
25.94	21.101	-1.1811	-1.3459
25.98	20.903	-1.1532	-1.0845
26.02	20.716	-1.1344	-0.81491
26.06	17.27	-5.33	0.24
26.1	20.77	-1.82	2.17
26.14	19.1	-3.75	2.49
26.18	18.19	0.03	1.96
26.22	21.46	0.11	1.42
26.26	22.25	2.06	-0.53
26.3	23.45	-1.55	0.05
26.34	21.26	-0.69	-0.67
26.38	18.51	-2.24	1.08
26.42	18.6	-1.37	3.3
26.46	19.91	-4.56	4.75
26.5	16.68	-5.18	1.63
26.54	19.17	-6.28	-2.83
26.58	19.96	-4.38	-4.74
26.62	19.6	-0.42	1.01
26.66	20.16	0.72	3.36
26.7	20.24	2.78	5.02
26.74	16.27	3.06	4.09
26.78	14.12	2.3	3.32
26.82	17.25	-0.35	2.25
26.86	19.77	4.23	1.84
26.9	20.607	2.3528	1.1407
26.94	29.33	0.66	-2.8
26.98	29.24	2.64	-4.61
27.02	24.24	-0.64	-7.38
27.06	19.66	2.51	-2.19
27.1	18.03	3.18	2.02
27.14	16.04	10.88	7.79
27.18	20.23	7.1	6.59
27.22	26.44	4.32	6.03
27.26	22.91	2.55	7.21
27.3	24.682	7.1168	1.7643
27.34	24.974	7.3515	1.5837
27.38	32.46	10.44	3.28
27.42	28.99	12.28	-0.6
27.46	24.06	9.25	-2.51
27.5	23.81	9.37	-1.87
27.54	26.53	5.86	0.29
27.58	24.63	5.5	-1.33
27.62	24.95	6.94	-2.23
27.66	23.77	4.28	-4.59
27.7	23.81	7.18	-7.41
27.74	23.58	3.21	-8.65
27.78	24.57	3.8	-5.17
27.82	24.55	5.48	-5.39
27.86	27.15	6.33	-5.39
27.9	24.02	6.03	-4.05
27.94	25.65	6.14	-5.47
27.98	27.59	6.71	-2.18
28.02	23.96	3.89	2.17
28.06	22.75	4.22	2.09
28.1	20.94	1.16	3.4
28.14	21.68	0.12	3.77
28.18	21.41	-1.58	3.5
28.22	20.25	-2.27	1.22
28.26	16.41	-3.03	-4.08
28.3	19.87	-5.68	-3.11
28.34	23.88	-6.09	-2.71
28.38	25.17	-7.33	-3.31
28.42	24.2	-7.36	-3.28
28.46	23.82	-7.56	-3.6
28.5	22.26	-6.81	-3.03
28.54	20.77	-6.24	-2.39
28.58	20.54	-4.14	-2.95
28.62	19	-2.47	-3.04
28.66	14.98	-4.56	-2.3
28.7	16.55	-4.91	-3.42
28.74	14.52	-6.17	-1.34
28.78	17.75	-7.99	-0.51
28.82	18.14	-6.48	0.14
28.86	19.06	-9.41	1.12
28.9	21.71	-10.18	6.39
28.94	21.89	-12.47	6.51
28.98	26.84	-9.59	4.75
29.02	25.88	-11.27	2.56
29.06	20.368	-5.2697	4.4067
29.1	20.136	-4.0327	4.734
29.14	23.84	-0.69	2.2
29.18	22.17	-1.02	2.73
29.22	16.97	3.42	5.62
29.26	11.86	4.37	8.41
29.3	18.968	3.1995	5.6176
29.34	18.843	4.6573	5.6575
29.38	17.23	10.08	4.35
29.42	16.54	9.97	5.5
29.46	19.75	8.59	7.9
29.5	19.57	9.07	5.44
29.54	20.06	9.42	4.51
29.58	18.85	8.52	2.74
29.62	19.87	7.13	6.22
29.66	23.84	9.64	6.74
29.7	26.36	11.69	3.6
29.74	24.67	11.1	2.54
29.78	25.3	10.71	4.64
29.82	25.95	12.26	3.6
29.86	28.22	10.81	3.9
29.9	27.12	11.02	2.68
29.94	30.92	10.45	2.18
29.98	28.17	10.48	1.33
30.02	26.45	7.82	5.95
30.06	25.67	6.78	4.82
30.1	27.84	8.17	5.79
30.14	29.86	8.57	4.34
30.18	25.61	7.45	7.55
30.22	29.782	6.9602	2.1702
30.26	29.921	6.7686	1.6968
30.3	30.55	4.82	-0.16
30.34	31.86	2.77	-3.72
30.38	32.36	2.61	-1.73
30.42	33.52	5.14	-1.13
30.46	31.88	9.49	-2.23
30.5	28.64	10.05	-1.41
30.54	27.6	7.53	3.55
30.58	23.1	9.17	-0.68
30.62	23.01	7.31	3.53
30.66	23.38	3.74	1.45
30.7	25.89	6.96	-0.76
30.74	26.15	5.53	-1.26
30.78	26.08	3.42	-2.97
30.82	22.31	5.17	-0.29
30.86	23.12	8.06	3.25
30.9	21.35	7.89	6.9
30.94	28.02	6.78	5.47
30.98	27.98	6.55	4.55
31.02	27.93	8.47	4.3
31.06	25.66	7.1	4.72
31.1	28.37	5.89	5.14
31.14	29.77	6.33	3.12
31.18	30.54	5.06	3.64
31.22	29.26	3.77	5.92
31.26	27.99	7.48	6.11
31.3	28.14	9.1	6.85
31.34	29.98	3.77	7.49
31.38	30.449	5.2087	4.2909
31.42	34.8	3.73	7.07
31.46	32.35	3.66	2.02
31.5	30.62	4.04	2.35
31.54	30.2	6.78	-0.99
31.58	30.14	7.16	1.04
31.62	28.26	0.28	4.21
31.66	26.23	2.55	3.68
31.7	25.32	0.65	1.19
31.74	25.57	3.51	1.26
31.78	28.28	3.36	0.32
31.82	24.64	2.01	1.78
31.86	28.35	-0.45	-0.25
31.9	26.23	2.12	-0.33
31.94	23.3	0.08	-2.3
31.98	20.81	3.05	-5.22
32.02	23.4	6.11	1.01
32.06	30.75	7.29	3.97
32.1	29.5	10.72	2.69
32.14	28.73	9.24	2.12
32.18	27.21	7.5	3.5
32.22	24.95	8.92	3.67
32.26	25.22	6.96	0.62
32.3	26.17	8.1	2.11
32.34	25.25	7.59	2.3
32.38	25.36	6.68	1.58
32.42	24.03	8.85	1.54
32.46	25.77	7.96	4.32
32.5	27.9	7.77	3.92
32.54	25.08	10.73	5.49
32.58	25.01	10.71	8.4
32.62	25.22	10.46	6.18
32.66	26.42	6.51	7.63
32.7	25.88	9.93	8.42
32.74	31.38	10.72	13.53
32.78	30.9	11.95	12.88
32.82	26.641	13.809	9.5864
32.86	26.608	13.735	9.4598
32.9	26.565	13.556	9.2414
32.94	30.99	13.93	11.06
32.98	28.61	11.57	13.86
33.02	26.407	12.484	8.153
33.06	27.15	19.57	3.48
33.1	27.97	14.27	9.49
33.14	29.51	15.26	2.98
33.18	25.05	13.39	1.26
33.22	19.55	12.02	4.01
33.26	19.81	13.7	5.25
33.3	17.44	8.61	7.29
33.34	14.47	6.8	5.66
33.38	26.283	6.4671	3.7555
33.42	26.36	5.7278	3.4182
33.46	26.465	5.0062	3.1545
33.5	33.07	-0.42	1.07
33.54	31.96	2.29	-0.61
33.58	29.78	-0.54	0.84
33.62	32.21	-3.31	3.62
33.66	29.86	0	4.93
33.7	29.78	-4.28	8.26
33.74	30.32	1.89	7.99
33.78	28.67	1.61	5.71
33.82	28.76	2.55	5.71
33.86	30.04	4.24	6.21
33.9	27.25	1.84	6.74
33.94	27.21	2.87	9.17
33.98	23.68	-0.19	5.26
34.02	24.649	2.1886	6.3835
34.06	20.63	2.42	7.76
34.1	21.26	1.21	3.45
34.14	23.346	2.8873	5.0099
34.18	23.005	3.0925	4.4584
34.22	22.715	3.2789	3.8848
34.26	22.479	3.4437	3.3038
34.3	22.301	3.584	2.7303
34.34	20.11	1.12	-0.81
34.38	22.28	5.46	0.77
34.42	20.91	5.02	0.63
34.46	21.88	2.74	1.64
34.5	23.63	3.32	0.36
34.54	23.79	3.75	0.98
34.58	24.6	6.15	2.82
34.62	26.06	4.82	2.8
34.66	23.92	2.51	0.79
34.7	25.77	1.51	0.62
34.74	24.39	0.65	-1.2
34.78	22.28	4.07	1.1
34.82	20.4	3.79	1.1
34.86	19.59	2.39	1.61
34.9	19.22	3.42	4.32
34.94	20.33	2.31	5.01
34.98	18.17	-1.31	2.72
35.02	16.76	5.56	4.65
35.06	17.3	3.88	4.34
35.1	19.06	1.82	5.62
35.14	20.42	8.59	6.21
35.18	26.44	9.34	7.16
35.22	27.66	9.66	4.47
35.26	25.94	10.03	2.26
35.3	26.67	9.16	1.25
35.34	26.31	7.28	3.86
35.38	23.85	6.3	5.57
35.42	22.68	7.5	2.46
35.46	22.66	4.51	-1.12
35.5	21.57	6.6	-0.59
35.54	23.23	9.75	3.6
35.58	21.7	6.62	6.66
35.62	22.686	7.5766	2.0446
35.66	22.394	7.6244	2.2975
35.7	22.118	7.6617	2.5806
35.74	21.867	7.6787	2.8778
35.78	22.51	11.26	0.56
35.82	22.57	8.75	-1.42
35.86	21.3	6.9	0.27
35.9	21.53	5.96	2.35
35.94	21.86	7.02	6
35.98	20.96	5.5	6.03
36.02	21.89	6.24	7.29
36.06	21.13	6.63	6.41
36.1	21.35	4.82	6.33
36.14	23.2	3.58	2.56
36.18	22.01	3.82	0.47
36.22	23.61	3.64	0
36.26	28.29	10.11	8.02
36.3	31.82	10.42	6.27
36.34	29.97	9.92	4.24
36.38	31.36	7.75	7.17
36.42	27.4	7.05	4.36
36.46	24.87	7.43	7.02
36.5	24.15	9.72	6.99
36.54	23.29	9.87	5.05
36.58	23.15	10.11	5.35
36.62	25.495	10.332	6.7718
36.66	23.13	10.29	4.43
36.7	22.1	12.92	4.74
36.74	22.82	13.25	6.47
36.78	21	10.02	8.89
36.82	22.74	8.26	6.66
36.86	24.5	7.88	7.48
36.9	26.2	9.69	7.51
36.94	25.094	7.0342	3.5865
36.98	24.871	6.4947	3.0747
37.02	28.19	3.49	0.16
37.06	31.8	2.2	0.51
37.1	27.64	0.86	1.78
37.14	26.94	5.21	4.28
37.18	23.47	3.7	-1.17
37.22	22.08	4.22	-2.62
37.26	18.59	6.16	-0.12
37.3	17.32	5.14	-0.02
37.34	16.36	3.18	-1.22
37.38	15.11	4.47	-0.61
37.42	17.22	3.79	-0.73
37.46	19.66	1.53	3.19
37.5	21.73	6.08	3.51
37.54	21.8	8.53	2.91
37.58	18.69	6.78	1.62
37.62	18.86	2.59	0.86
37.66	18.25	3.95	0.81
37.7	17.62	2.47	0.7
37.74	20.01	2.17	-0.75
37.78	22.16	3.8	-0.06
37.82	18.47	2.82	0.48
37.86	18.73	4.08	4.96
37.9	19.3	2.2	0.56
37.94	21.95	5.05	-3.57
37.98	18.02	1.43	-4.48
38.02	21.07	4.65	-0.51
38.06	20.82	-0.87	-0.1
38.1	20.23	1.02	1.99
38.14	22.85	-1.34	1.09
38.18	23.6	-2.77	1.62
38.22	22.93	-3.1	2.54
38.26	20.88	-2.7	4.79
38.3	16.52	2.33	6.81
38.34	16.39	1.41	4.77
38.38	17.99	-2.65	2.97
38.42	17.29	-1.77	3.18
38.46	15.77	-2.59	2.58
38.5	13.5	-2.55	-0.49
38.54	14.09	-2.92	1.22
38.58	17.75	-2.38	3.83
38.62	21	-2.22	4.04
38.66	20.45	-4.53	3.26
38.7	22.87	-4.89	3.36
38.74	19.81	-8.66	0.09
38.78	19.15	-4.63	1.34
38.82	17.49	-3.43	1.47
38.86	16.45	-2.86	3.37
38.9	13.66	-0.41	4.96
38.94	19.83	0.55199	3.4233
38.98	10.89	5.44	7.19
39.02	20.9	2.8832	3.7567
39.06	21.417	4.0778	3.9304
39.1	21.907	5.2597	4.1091
39.14	25.07	8.24	4.1
39.18	21.63	9.65	1.49
39.22	24.15	11.12	2.95
39.26	25.85	11.89	3.96
39.3	25.63	7.79	3.39
39.34	25.05	9.01	4.73
39.38	25.11	8.5	8.09
39.42	24.12	8.24	9.65
39.46	22.84	8.04	7.69
39.5	21.68	12.09	4.74
39.54	21.5	13.27	6.8
39.58	20.64	11.11	4.76
39.62	18.21	8.41	-1.49
39.66	17.68	9.87	-2.74
39.7	18.49	9.01	-2.4
39.74	20.33	6.33	-1.42
39.78	18.71	7.91	-0.51
39.82	20.26	5.83	-0.56
39.86	20.01	6.17	0.84
39.9	19.47	6.08	-0.2
39.94	20.47	7.16	-0.21
39.98	19.01	6	0.41
40.02	17.61	1.49	-0.89
40.06	19.6	1.67	0.23
40.1	17.64	4.79	-0.59
40.14	20.16	5.75	1.35
40.18	21.11	8.61	2.08
40.22	22.86	4.06	1.78
40.26	23.08	1.95	1.99
40.3	21.73	4.29	3.6
40.34	22.67	1.9	3.68
40.38	24.62	-1.59	-0.18
40.42	23.28	-2.46	1.37
40.46	25.83	-1.6	-3.25
40.5	26.601	5.3958	3.1221
40.54	29.03	10.74	-0.36
40.58	26.65	10.62	1.27
40.62	28.98	11	4.01
40.66	27.64	8.8	5.91
40.7	26.12	8.22	8.05
40.74	26.32	11.78	7.81
40.78	34.34	9.04	10.59
40.82	35.28	6.04	5.59
40.86	29.094	8.6004	4.4964
40.9	29.1	8.8276	4.4857
40.94	30.39	10.25	2.58
40.98	29.5	7.52	3.55
41.02	27.38	7.75	3.15
41.06	27.24	6.39	2.94
41.1	24.85	8.15	0.02
41.14	26.05	6.7	1.02
41.18	26.25	11.26	4.02
41.22	26.47	8.99	4.28
41.26	27.33	6.87	3.23
41.3	25.64	6.46	0.71
41.34	25.99	8.96	0.26
41.38	26.56	7.22	2.09
41.42	26.33	8.53	1.61
41.46	28.94	6.37	-0.96
41.5	27.52	7.92	0.16
41.54	28.46	8.35	0.89
41.58	27.04	11.59	1.89
41.62	28.58	12.19	1.9
41.66	26.05	9.79	2.58
41.7	29.36	8.71	4.39
41.74	26.94	11.66	2.15
41.78	28.43	11.05	1.98
41.82	28.37	12.65	1.73
41.86	27.97	8.73	2.42
41.9	28.5	5.64	-0.65
41.94	28.37	9.47	0.88
41.98	26.58	8.31	0.85
42.02	28.14	11.56	0.77
42.06	27.34	8.01	1.7
42.1	28.37	5.15	0.05
42.14	28.08	3.45	-4.02
42.18	28.4	4.64	0.95
42.22	29.97	1.1	1.7
42.26	26.2	1.02	2.39
42.3	25.7	-2.77	1.32
42.34	25.99	-3.73	0.02
42.38	27.04	-4.75	-2.98
42.42	22.16	-1.91	-4.09
42.46	23.96	-1.02	-6.01
42.5	17.01	-1.1	-8.49
42.54	18.55	1.18	-3.75
42.58	21.178	-3.4812	-4.0178
42.62	20.761	-3.6709	-4.1622
42.66	24.66	-3.99	-3.44
42.7	24.16	-3.52	-6.12
42.74	19.19	-3.31	-6.43
42.78	21.35	-4.87	-3.14
42.82	18.15	-5.95	-2.33
42.86	20.33	-5.21	-1.47
42.9	19.91	-4.01	-1.52
42.94	22.45	-2.5	-3.22
42.98	23.91	-5.33	-3.45
43.02	27.87	-3.93	-2.92
43.06	26.48	-3.58	-2.19
43.1	27.17	-2.86	-2.56
43.14	27.33	-3.9	-2.07
43.18	24.61	-6.01	-2.61
43.22	22.89	-5.09	0.65
43.26	25.71	-3.26	-0.55
43.3	26.32	-4.06	0.24
43.34	28.08	-6.02	-1.18
43.38	28.32	-6.44	1.69
43.42	25.25	-6.19	-0.78
43.46	26.56	-4.32	-2.96
43.5	26.68	-3.85	-2.67
43.54	27.46	-5.14	-1.72
43.58	28.7	-6.52	-2.23
43.62	29.09	-6.58	-0.93
43.66	29.45	-6.55	-0.18
43.7	27.44	-4.81	-4.56
43.74	29.65	-4.29	-2.84
43.78	31.22	-3.77	-3.81
43.82	27.21	-4.02	-1.34
43.86	31.08	-3.1	-2.97
43.9	32.76	0.17	-5.33
43.94	32.99	0.85	-6.83
43.98	29.45	-2.59	-5.9
44.02	26.74	-2.3623	-4.9226
44.06	25.759	-2.3342	-4.908
44.1	24.746	-2.3534	-4.8495
44.14	20.09	-5.16	-5.75
44.18	17.63	-4.71	-6.27
44.22	20.18	-3.31	-6.08
44.26	20.45	-3.53	-5.14
44.3	20.29	-3.81	-4.88
44.34	20.76	-1.21	-1.41
44.38	20.81	-3.89	-0.91
44.42	20.32	-0.78	-1.32
44.46	20.2	-3.28	-0.68
44.5	18.69	-6.58	-3.43
44.54	18.4	-6.95	-4.3
44.58	17.33	-5.2	-3.09
44.62	17.84	-3.69	-1.25
44.66	19.32	-4.76	0.9
44.7	19.91	-1.27	3.74
44.74	23.71	-2.24	9.08
44.78	19.844	0.051349	2.4574
44.82	19.758	-0.16187	2.891
44.86	23.5	5.43	4.79
44.9	24.06	4.72	2.7
44.94	20	4.41	3.3
44.98	20.49	6.16	4.36
45.02	18.83	2.83	4.72
45.06	19.11	-2.58	4.14
45.1	16.03	-3.9	5.41
45.14	18.43	-1.28	5.72
45.18	17.49	-4.4	6.57
45.22	15.69	-9.64	8.44
45.26	16.59	-2.78	4.48
45.3	19.004	-4.8997	6.6564
45.34	18.39	-11.66	5.71
45.38	19.078	-5.234	6.9864
45.42	19.153	-5.2617	7.1153
45.46	19.255	-5.1803	7.2194
45.5	21.64	-5.21	4.44
45.54	23.94	-8.09	5.98
45.58	21.65	-5.7	7.46
45.62	20.61	-5.84	8.18
45.66	21.15	-4.89	9.9
45.7	20.07	0.44	7.85
45.74	19.16	0.89	7.54
45.78	19.51	4.13	6.98
45.82	19.94	4.44	8.06
45.86	20.26	0.68	7.58
45.9	23.38	8.59	6.53
45.94	25.91	8.76	4.31
45.98	24.31	7.25	3.47
46.02	25.85	4.31	5.19
46.06	20.13	1.16	7.77
46.1	16.63	-1.28	7.82
46.14	15.93	3.69	11.45
46.18	19.21	3.83	6.78
46.22	20.94	5.85	4.98
46.26	19.07	4.08	5.93
46.3	20.52	3.92	6.75
46.34	20.64	4.13	6.69
46.38	19.6	2.95	7.58
46.42	19.38	-0.85	6.89
46.46	22.69	-0.54	6.2
46.5	23.41	-0.61	6.99
46.54	21.19	0.8	8.47
46.58	20.96	1.6	6.81
46.62	25.38	3.15	3.8
46.66	23.71	5.04	4.74
46.7	26.71	4.18	1.81
46.74	24.02	4.66	1.09
46.78	26.25	7.37	5.36
46.82	22.13	7.98	4.76
46.86	22.79	7.13	4.53
46.9	22.45	6.51	4.56
46.94	23.61	7.32	3.59
46.98	22.42	8.01	2.33
47.02	22.36	9.55	0.47
47.06	22.29	8.86	1.78
47.1	22.42	8.9	4.07
47.14	24.09	8.71	4.74
47.18	23.07	9.27	3.27
47.22	22.45	8.32	4.04
47.26	21.71	7.69	5
47.3	25.93	6.88	2.16
47.34	21.35	7.82	2.02
47.38	22.29	7.36	-1.02
47.42	21.41	7.13	-0.59
47.46	23.2	3.7	0.71
47.5	21.39	4.37	-2.21
47.54	21.01	7.05	-0.97
47.58	20.08	6	0.65
47.62	20.24	6.41	3.25
47.66	15.99	8.31	2.55
47.7	19.27	5.48	3.98
47.74	19.27	6.26	3.77
47.78	19.81	6.68	4.41
47.82	22.04	6.81	3.58
47.86	20.38	4.86	4.87
47.9	23.84	10.47	5.46
47.94	26.91	8.21	4.64
47.98	26.59	8.48	4.22
48.02	25.8	9.66	6.2
48.06	26.72	8.68	5.43
48.1	24.18	9.43	5.95
48.14	23.76	11.56	4
48.18	19.02	6.53	8.25
48.22	16.26	4.19	9.24
48.26	19.7	7.64	13.03
48.3	21.69	7.64	7.97
48.34	24.75	9.57	6.31
48.38	24.63	10.5	5.61
48.42	26.399	5.9699	7.4261
48.46	27.576	5.2576	6.9656
48.5	33.25	7.58	7.07
48.54	34.9	3.77	7.14
48.58	33.55	2.02	4.86
48.62	30.45	0.62	3.37
48.66	28.87	0.41	1.07
48.7	30.34	2.01	2.7
48.74	32.05	0.71	3.59
48.78	30.24	-1.36	0
48.82	28.67	2.77	-4.61
48.86	25.96	-0.13	-5.81
48.9	26.56	-0.47	-5.38
48.94	26.79	1.98	-5.16
48.98	22.92	1.39	-3.78
49.02	24.86	2.68	-1.57
49.06	24.71	3.95	0.36
49.1	22.69	3.91	0.92
49.14	20.69	1.27	1.54
49.18	22.99	2.28	-0.81
49.22	23.32	3.12	-0.56
49.26	25.47	3.54	0.22
49.3	22.57	3.31	0.42
49.34	25.39	5.7	2.37
49.38	26.93	7.17	1.84
49.42	27.15	5.67	2.23
49.46	28.12	5.86	2.55
49.5	29.43	6.06	0.35
49.54	28.69	5.67	-0.52
49.58	28.74	7.33	1.39
49.62	29.44	8.35	1.25
49.66	27.11	7.96	-0.71
49.7	27.91	7.45	-0.6
49.74	27.82	7.39	-0.93
49.78	28.53	4.63	0.41
49.82	27.52	0.18	1.45
49.86	26.77	-0.78	3.45
49.9	25.46	-2.82	3.83
49.94	22.14	-1.95	5.86
49.98	24.97	0.07	7.06
50.02	19.99	1.99	7.31
50.06	23.79	6.15	1.86
50.1	19.3	6.93	3.67
50.14	17.18	5.73	4.1
50.18	19.55	7.5	4.28
50.22	18.97	5.65	0.62
50.26	19.25	0.06	3.22
50.3	17.911	6.5136	3.7061
50.34	14.23	5.17	8.35
50.38	15.74	8.33	3.38
50.42	18.97	9.23	1.94
50.46	17.21	8.63	1.05
50.5	18.05	8.32	0.81
50.54	18.47	6.56	-0.48
50.58	21.18	6.75	-1.53
50.62	19.79	5.74	2.55
50.66	16.74	4.99	3.63
50.7	20.842	6.8822	0.54402
50.74	21.343	6.6647	0.1899
50.78	21.847	6.4108	-0.15827
50.82	22.344	6.1231	-0.49728
50.86	22.826	5.804	-0.82393
50.9	34.95	9.66	9.06
50.94	23.707	5.0815	-1.4273
50.98	24.089	4.6832	-1.6976
51.02	24.42	4.2633	-1.9427
51.06	24.69	3.8245	-2.1593
51.1	24.892	3.3691	-2.3444
51.14	22.01	4.49	-6.76
51.18	25.44	4.4	-4.62
51.22	25.67	2.15	-6.01
51.26	23.4	0.83	-7.85
51.3	22.4	-5.57	-3.49
51.34	22.11	-2.65	-1.46
51.38	22.69	-0.51	-0.52
51.42	24.06	0.84	-0.45
51.46	20.07	1.05	2.05
51.5	20.54	0.25	2.62
51.54	21.53	-0.42	-2.05
51.58	21.31	-4.18	-5.45
51.62	24.09	0.8	-5.72
51.66	23.84	0.15	-1.86
51.7	26.52	-0.69	-2.59
51.74	25.51	-0.09	-1.04
51.78	24.27	1.99	-1.73
51.82	19.69	0.78	-0.6
51.86	20.59	5.55	-1.51
51.9	16.9	6.14	3.01
51.94	19.82	6.48	5.54
51.98	22.69	4.95	5.44
52.02	20.01	5.44	3.64
52.06	21.59	4.25	3.24
52.1	25.95	4.82	3.11
52.14	25.19	8.03	4.63
52.18	24.86	6.58	5.11
52.22	24.17	6.04	5.89
52.26	21.62	2.94	3.94
52.3	20.91	0.83	2.77
52.34	20.85	0.9	3.33
52.38	20.11	1.05	7.49
52.42	16.57	-3.31	9.95
52.46	21.61	-3.49	7.03
52.5	17.25	-2.83	6.21
52.54	20.31	-2.28	6.83
52.58	20.67	-0.45	6.12
52.62	24.19	2.8	5.73
52.66	17	2.3	3.36
52.7	19.63	3.24	5.41
52.74	19.34	4.9	3.03
52.78	21.95	8.39	3.15
52.82	22.01	10.48	1.82
52.86	25.69	8.79	2.36
52.9	25.25	8.53	2.75
52.94	28.89	10.82	1.35
52.98	25.46	9.8	1.86
53.02	25.63	9.12	3.04
53.06	30.27	11.9	-0.17
53.1	26.95	13.28	2.53
53.14	30.79	11.43	6.04
53.18	31.79	15.94	8.08
53.22	29.37	14.92	5.32
53.26	32.68	8.96	2.88
53.3	34.02	10.64	1.73
53.34	29.33	8.18	1.41
53.38	28.11	4.64	-2.01
53.42	26.01	6.57	-2.91
53.46	26.66	5.56	-1.91
53.5	27.12	7.55	-2.62
53.54	26.89	7.88	1.07
53.58	23.04	6.69	5.06
53.62	25.66	9.07	7.34
53.66	23.94	2.05	6.42
53.7	26.42	2.44	9.62
53.74	27.69	-0.97	3.93
53.78	27.58	8.79	0.97
53.82	24.67	8.63	-1.58
53.86	27.39	5.86	-3.09
53.9	23.29	5.5	-5.71
53.94	23.83	13.35	0.08
53.98	22.93	9.94	0.73
54.02	20.81	8.59	-1.19
54.06	24.16	6.2765	-0.80443
54.1	23.922	6.1462	-0.72438
54.14	20.63	-0.19	5.4
54.18	26.31	3.17	1.43
54.22	24.37	4.75	0.55
54.26	22.5	6.72	3.14
54.3	22.729	5.3306	0.5464
54.34	25.77	5.83	-5.45
54.38	22.339	5.0168	1.2419
54.42	22.18	4.8816	1.5827
54.46	22.053	4.7672	1.9034
54.5	22.54	3.98	1.25
54.54	23.08	5.23	-0.55
54.58	20.16	4.16	1.45
54.62	22.49	7.5	5.39
54.66	22.82	2.1	4.87
54.7	22.43	1.87	0.27
54.74	18	7.3	1.22
54.78	19.84	8.65	6.74
54.82	25.67	5.49	3.38
54.86	25.9	4.25	1.33
54.9	24.13	6.47	-0.33
54.94	24.09	6.01	-1.16
54.98	23.86	5.2	-0.45
55.02	25.49	4.81	-1.16
55.06	25.67	2.08	3.64
55.1	22.9	0.18	6.61
55.14	27.66	-0.14	4.1
55.18	25.82	-1.11	-1.52
55.22	24.24	-2.67	-0.11
55.26	23.26	-2.15	-0.38
55.3	26.5	-2.59	-1.27
55.34	24.75	-2.67	-3.58
55.38	25.95	-1.55	-2.8
55.42	23.05	-1.31	-2.23
55.46	23.97	0.78	-3.83
55.5	26.01	4.23	-3.13
55.54	26.35	1.95	-3.8
55.58	24.33	-0.83	-1.82
55.62	24.69	2.17	3.35
55.66	27.25	2.9	4.13
55.7	23.63	3.56	5.38
55.74	22.12	5.41	5.71
55.78	19.8	7.97	4.13
55.82	21.29	7.81	5.26
55.86	20.51	3.73	2.03
55.9	24.15	2.05	2.11
55.94	26.89	3.09	2.06
55.98	28.3	3.28	0.29
56.02	24.02	1.04	-2.38
56.06	23.79	0.08	-0.24
56.1	23.84	-0.61	-0.98
56.14	24.57	0.24	-0.61
56.18	23.89	1.08	-0.51
56.22	22.48	-1.36	0.44
56.26	21.5	-0.57	0.88
56.3	21.38	-2.52	-0.15
56.34	21.23	0.11	-2.11
56.38	20.59	1.59	0.61
56.42	24.75	3.59	4.65
56.46	26.83	5.08	3.41
56.5	26.66	1.98	3.03
56.54	22.43	1.55	4.64
56.58	22.96	3.23	5.49
56.62	24.57	4.08	3.97
56.66	26.76	1.84	3.55
56.7	23.47	4.75	2.89
56.74	23.06	3.56	3.84
56.78	23.21	3.16	5.77
56.82	25.4	8.91	6.6
56.86	26.54	10.08	5.83
56.9	29.82	9.14	2.01
56.94	29.75	11.7	2.64
56.98	29.45	8.35	0.94
57.02	24.97	7.97	-3.6
57.06	22.04	8.24	-5.29
57.1	22.15	6.66	-5.33
57.14	25.99	9.92	2.7
57.18	21.53	12.31	0.66
57.22	21.05	8.84	3.53
57.26	21.75	5.81	4.2
57.3	19.29	8.36	5.34
57.34	18.87	7.61	7.01
57.38	21	6.96	6.85
57.42	24.97	6.87	9.18
57.46	28.88	6.95	8.79
57.5	21.02	9.9472	7.2133
57.54	20.679	10.388	7.1002
57.58	20.361	10.79	6.886
57.62	20.079	11.133	6.5903
57.66	19.847	11.396	6.233
57.7	21.09	11.86	4.03
57.74	19.66	14.66	4.31
57.78	18.82	12.46	3.85
57.82	19.56	12.87	4.15
57.86	19.81	12.76	4.1
57.9	19.64	10.88	3.77
57.94	18.77	9.85	3.98
57.98	19.31	4.6	3.57
58.02	20.7	4.09	4.08
58.06	23.31	0.34	8.29
58.1	25.61	3.47	3.25
58.14	26.54	4.87	1.59
58.18	24.5	5.51	-0.03
58.22	26.15	4.9	-0.23
58.26	26.26	4.05	1.51
58.3	23.64	2.02	1.87
58.34	28.11	5.75	3.69
58.38	28.53	5.3	3.52
58.42	26.08	2.16	-0.89
58.46	23.67	4.16	-3.31
58.5	23.12	3.06	-1.08
58.54	23.55	-1.15	-1.97
58.58	22.21	1.42	-1.18
58.62	21.47	1.42	-2.41
58.66	23.31	0.34	0.83
58.7	21.07	0.8	1.36
58.74	21.4	2.52	1.37
58.78	22.37	1.6	2.4
58.82	22.82	3.94	1.22
58.86	22.92	3.31	2.52
58.9	22.37	-2.34	0.08
58.94	22.19	-4.34	-1.82
58.98	20.97	-1.17	-5.98
59.02	19.52	2.07	-5.09
59.06	22.7	-3.57	-3.28
59.1	18.89	0.2	-1.82
59.14	18.41	-0.09	0.07
59.18	16.72	-1.73	0.82
59.22	16.39	0.44	1.33
59.26	16.93	-0.13	-2
59.3	12.88	0	-3.57
59.34	13.32	-0.48	-1.31
59.38	16.44	-3.59	-0.78
59.42	20.27	-2.94	1.45
59.46	20.68	-5.18	2.58
59.5	20.24	-5.43	-1.33
59.54	21.52	-9.98	-0.56
59.58	20.04	-12.2	-0.33
59.62	17.43	-9.85	0.32
59.66	22.83	-4.61	4.96
59.7	21.44	-4.82	5.28
59.74	22.67	-6.24	3.74
59.78	24.09	-10.17	4.48
59.82	26.36	-7.21	4.31
59.86	26.25	-2.41	-1.02
59.9	24.63	-2.27	-0.75
59.94	26.02	-4.12	0.58
59.98	24.48	-3.06	1.45
60.02	23.96	-4.88	1.78
60.06	22.81	-7.06	-0.69
60.1	21.65	-5.48	0.2
60.14	23.42	-3.75	-2.3
60.18	24.48	-0.84	-0.94
60.22	24.24	0.58	0.35
60.26	29.54	4.93	4.3
60.3	27.62	3.45	5.64
60.34	23.07	2.89	6.71
60.38	29.8	6.97	6.15
60.42	30.85	7.73	-0.72
60.46	28.7	7.12	-0.97
60.5	25.07	4.04	-0.64
60.54	26.7	5.8	2.2
60.58	25.62	3.58	0.05
60.62	24.63	3.85	0.79
60.66	23.64	2.26	0.81
60.7	23.79	4.18	0.29
60.74	24.83	5.01	0.2
60.78	23.41	3.73	1.42
60.82	21.44	6.61	0.92
60.86	19.72	7.75	3.12
60.9	19.51	11.39	4.64
60.94	21.86	11.61	6.21
60.98	16.533	4.6843	3.2955
61.02	15.413	4.2387	3.6158
61.06	15.21	4.67	4.03
61.1	14.45	2.23	3.43
61.14	8.14	-3.66	1.27
61.18	10.4	1.96	2.85
61.22	10.13	4.05	5.54
61.26	11.89	3.34	4.78
61.3	16.56	4.4	7.37
61.34	17.64	6.42	8.54
61.38	18.08	2.91	6.21
61.42	21	7.53	6.35
61.46	23.31	11.69	5.72
61.5	21.35	9.78	6.26
61.54	21.15	7.27	6.49
61.58	20.98	4.84	6.03
61.62	23.77	4.37	4.25
61.66	21.84	3.95	5.57
61.7	20.85	4.9	4.72
61.74	20.79	6.94	6.99
61.78	21.26	8.56	5.91
61.82	20.76	10.14	8.24
61.86	25.58	11.63	6.48
61.9	24.992	7.1657	5.9015
61.94	25.729	7.0846	5.7438
61.98	26.462	6.993	5.5504
62.02	27.172	6.8892	5.3195
62.06	27.841	6.7715	5.0491
62.1	31.35	11.49	5.53
62.14	32.99	6.36	3.51
62.18	29.95	7.45	4.75
62.22	28.34	4.06	4.5
62.26	29.76	2.7	4.27
62.3	29.66	3.68	1.75
62.34	28.55	4.38	-1.98
62.38	26.41	4.31	-1.96
62.42	28.61	5.55	3.1
62.46	27.97	4.89	2.66
62.5	27.66	2.7	-1.49
62.54	28.08	6.36	-2.35
62.58	26.922	1.7059	-2.3732
62.62	26.696	1.568	-2.8484
62.66	26.492	1.4855	-3.2846
62.7	26.56	1.58	-4.57
62.74	26.76	2.52	-6.21
62.78	26.23	2.64	-5.48
62.82	26.77	-0.81	-5.5
62.86	24.95	-4.92	-5.13
62.9	24.84	-1.31	-2.93
62.94	25.48	-3.4	-5.11
62.98	25.633	2.2496	-5.1533
63.02	25.617	2.4516	-5.157
63.06	25.619	2.6613	-5.1037
63.1	25.19	6.78	-2.03
63.14	27.97	6.96	-4.98
63.18	27.65	5.89	-3.84
63.22	24.2	4.44	-3.1
63.26	21.12	2.33	-4.44
63.3	23.21	4.44	-4.95
63.34	27.31	4.63	-4.53
63.38	30.09	4.84	-4.66
63.42	29.68	2	-3.75
63.46	25.83	5.43	2.8
63.5	25.44	5.23	3.17
63.54	26.44	1.07	-2.11
63.58	30.9	1.16	-4.97
63.62	31.4	2.84	-4.38
63.66	30.56	4.43	-3.96
63.7	24.72	2.26	-3.93
63.74	22.79	4.31	-0.87
63.78	22.42	5.29	1.44
63.82	23.32	6.39	4.07
63.86	20.08	7.05	7.17
63.9	22.27	7.3	6.03
63.94	23.59	7.29	5.88
63.98	25.72	8.8	7.8
64.02	26.38	7.98	3.65
64.06	27.84	11.47	3.45
64.1	27.61	11.26	2.63
64.14	27.65	9.84	2.07
64.18	26.87	10.96	1.6
64.22	28.79	11.75	2.88
64.26	28.52	12.12	2.14
64.3	25.85	7.73	3.58
64.34	26.14	6.51	4.3
64.38	21.95	9.66	4.2
64.42	17.6	9.27	6.37
64.46	13.42	4.01	6.55
64.5	15.46	1.87	3.3
64.54	10.72	4.98	5.26
64.58	16.89	2.46	6.4
64.62	19.779	6.5711	6.6175
64.66	11.77	9.67	5.32
64.7	22.691	7.3543	7.4183
64.74	24.293	7.841	7.7779
64.78	25.912	8.3732	8.1019
64.82	27.491	8.9376	8.3841
64.86	30.59	8.64	9.31
64.9	32.09	13.42	8.02
64.94	32.14	10.41	8.92
64.98	36.46	12.15	10.52
65.02	36.73	12.94	9.06
65.06	32.48	14.19	3.49
65.1	32.67	10.66	10.02
65.14	30.39	9.43	10.08
65.18	30.74	14.79	9.26
65.22	26.32	11.34	9.35
65.26	23.66	13.94	8.86
65.3	22.08	14.62	2.45
65.34	28.002	11.423	5.6508
65.38	26.09	9.92	8.77
65.42	24.74	11.09	4.7
65.46	30.01	6.89	4.01
65.5	31.67	8.06	1.5
65.54	28.91	8.56	1.68
65.58	29.31	7.97	3.78
65.62	28.54	3.12	1.07
65.66	26.04	4.21	-4.45
65.7	27.13	-0.27	-3.11
65.74	26.56	-2.01	-0.66
65.78	27.89	-3.28	0.26
65.82	26.92	0.08	3.18
65.86	24.08	-1.67	2.88
65.9	20.96	-1.31	3.35
65.94	18.72	1.24	3.93
65.98	18.17	0.29	2.58
66.02	18.38	0.63	1.24
66.06	18.52	2.83	3.34
66.1	19.9	2.62	0.53
66.14	20.84	-0.37	3.11
66.18	19.17	-3.56	4.92
66.22	20.21	-2.19	4.11
66.26	22.25	0.89	4.88
66.3	23.85	2.03	4.5
66.34	23.02	1.39	3.87
66.38	23.29	0.15	3.54
66.42	23	0.83	4.01
66.46	21.47	1.86	3.15
66.5	18.71	4.79	4.78
66.54	21.52	1.76	3.21
66.58	21.2	0.95	1.96
66.62	22.93	2.67	2.57
66.66	22.48	0.2	1.36
66.7	23.29	1.24	-0.39
66.74	19.37	1.95	0.33
66.78	19.99	0.73	0.76
66.82	20.05	0.53	-1.28
66.86	19.59	-3.23	-2.39
66.9	16.6	1.23	-2.63
66.94	20.753	-1.8519	1.2532
66.98	20.904	-1.8995	1.8153
67.02	21.52	-9.24	2.83
67.06	23.25	-6.36	3.6
67.1	20.67	-5.95	5.85
67.14	25.45	-0.34	3.33
67.18	23.11	-5.47	2.87
67.22	24.52	2.69	1.99
67.26	22.88	3.44	5.1
67.3	21.98	3.18	8.75
67.34	27.71	7.82	6.1
67.38	26.75	3.51	-1.54
67.42	28.16	0.23	2.08
67.46	29.76	-4.23	0.29
67.5	28.34	-5.83	3.93
67.54	28.74	-0.97	1.87
67.58	27.616	4.4095	2.6006
67.62	31.75	10.35	6.27
67.66	32.21	6.54	1.8
67.7	27.99	4.38	-1.59
67.74	22.66	3.51	0.5
67.78	20.97	5.33	4.41
67.82	26.6	7.94	3.04
67.86	28.73	10.78	6.08
67.9	25.76	11.92	5.26
67.94	23.17	7.53	-0.09
67.98	22.94	5.52	3.95
68.02	25.283	5.6697	3.8274
68.06	17.67	-0.1	11.72
68.1	24.87	5.9103	4.1084
68.14	28.83	5.89	2.99
68.18	28.48	9.13	1.92
68.22	24.98	7.71	-1.87
68.26	23.3	2.85	5.8
68.3	26.38	2.26	5.61
68.34	28.47	7.19	6.44
68.38	26.18	6.98	4.17
68.42	25.28	7.79	4.96
68.46	25.01	10.23	5.9
68.5	26.15	11.4	3.64
68.54	25.36	11.87	3.5
68.58	26.94	12.7	4.75
68.62	25.85	12.76	5.67
68.66	24.75	10.76	6.09
68.7	20.86	10.36	5.39
68.74	23.947	11.402	3.8516
68.78	23.947	11.235	4.0367
68.82	23.978	10.984	4.2602
68.86	24.035	10.659	4.5142
68.9	24.118	10.271	4.7908
68.94	24.223	9.8309	5.082
68.98	24.347	9.3479	5.3801
69.02	24.488	8.8329	5.677
69.06	24.644	8.2962	5.9648
69.1	24.87	5.34	3.44
69.14	20.75	5.23	0.6
69.18	20.82	6.07	0.65
69.22	25.357	6.1405	6.8679
69.26	25.545	5.6513	6.992
69.3	25.731	5.2027	7.0597
69.34	25.913	4.8051	7.063
69.38	26.089	4.4689	6.994
69.42	28.93	2.1	6.87
69.46	28.11	4.12	7.79
69.5	27.11	8.7	10.8
69.54	27.66	5.27	14.22
69.58	28.63	2.76	9.73
69.62	24.25	4.47	7.91
69.66	29.4	5.89	0.2
69.7	28.45	8.38	-1.11
69.74	27.68	6.76	-1.19
69.78	26.62	3.09	-3.24
69.82	24.49	5.59	-1.49
69.86	25.28	9.74	0.31
69.9	23.67	6.73	3.3
69.94	22.64	7.64	6.98
69.98	24.54	5.72	4.4
70.02	25.5	4.5	2.12
70.06	23	5.14	0.95
70.1	28.58	5.22	1.46
70.14	26.46	3.05	1.4
70.18	29.12	3.26	2.67
70.22	28.17	5.2	3.06
70.26	27.9	6.35	3.98
70.3	25.16	6.18	2.91
70.34	27.9	5.57	3.01
70.38	26.9	3.5	0
70.42	22.42	7.89	-2.92
70.46	22.5	6.24	3.48
70.5	24.87	5.92	3.17
70.54	24.01	5.76	4.16
70.58	24.86	6.45	5.7
70.62	24.61	6.2	7.11
70.66	23.93	6.95	5.29
70.7	22.69	7.7	2.65
70.74	22.07	7.97	2.9
70.78	27.61	8.12	4.16
70.82	28.17	8.62	4.64
70.86	26.16	5.11	6.62
70.9	26.55	5.32	3.27
70.94	30.43	6.15	6.06
70.98	22.78	7.19	8.01
71.02	24.06	8.41	12.9
71.06	25.88	8.65	10.88
71.1	27.009	6.058	6.5582
71.14	27.154	5.7925	6.3615
71.18	27.275	5.5146	6.1064
71.22	27.37	5.2276	5.7945
71.26	27.438	4.9351	5.4277
71.3	27.477	4.6405	5.0079
71.34	27.487	4.3473	4.5368
71.38	27.94	-0.9	-0.57
71.42	28.66	0.57	-0.52
71.46	26.63	3.65	0.88
71.5	28.39	4.58	5.69
71.54	26.47	4.47	1.73
71.58	26.58	5.26	1.27
71.62	24.98	6	1.1
71.66	27.94	2.39	1.62
71.7	25.34	1.79	-2.3
71.74	26	1.18	-2.91
71.78	25.72	1.27	-3.57
71.82	24.08	2.01	-5.14
71.86	23.06	1.1	-5.92
71.9	20.27	2.1	-6.01
71.94	21.44	1.78	-3.96
71.98	18.47	2.69	-5.01
72.02	19.81	2.67	-4.71
72.06	15.73	2.73	-3.46
72.1	16.42	2.32	-3.22
72.14	14.1	0.78	-3.63
72.18	16.77	2.16	-0.69
72.22	15.37	2.29	-0.24
72.26	17.11	4.49	1.2
72.3	15.78	5.61	1.69
72.34	17.1	4.38	1.96
72.38	16.54	2.55	1.86
72.42	21.98	0.24	3.83
72.46	21.31	-0.48	1.21
72.5	22.98	-0.75	3.24
72.54	20.37	-3.54	2.56
72.58	21.62	-4.33	1.51
72.62	20.19	-4.73	-0.11
72.66	21.45	-3.66	-0.18
72.7	18.19	-4.59	0.9
72.74	21.6	-2.92	0.23
72.78	21.99	-4.59	-3.36
72.82	20.87	-4.45	-3.73
72.86	21.09	-1.97	-4.5
72.9	20.25	-1.62	-4.63
72.94	20.86	-3.76	-5.8
72.98	18.69	0.68	-2.61
73.02	20.79	6.38	2.32
73.06	16.53	5.64	6.78
73.1	22.16	4.9	6.01
73.14	26.12	6.65	2.02
73.18	26.54	8.75	3.16
73.22	23.764	6.6656	1.3228
73.26	24.424	7.0631	1.4487
73.3	25.072	7.3702	1.5608
73.34	24.98	7.1	-2.4
73.38	24.8	7.92	-1.64
73.42	27.33	8.82	-0.98
73.46	27.04	9.35	2.97
73.5	26.74	5.79	3.25
73.54	27.65	6.2	4.22
73.58	28.6	5.72	3.61
73.62	26.96	5.91	3.06
73.66	27.1	6.23	3.37
73.7	26.56	6.67	3.36
73.74	24.53	5.91	3.22
73.78	26.08	6.25	5.49
73.82	27.25	6.21	6.31
73.86	29.78	9.77	3.53
73.9	30.78	9.89	3.72
73.94	25.21	7.82	7.17
73.98	22.69	9.9	5.95
74.02	29.15	11.46	4.33
74.06	29.23	11.76	4.42
74.1	30.87	8.87	10.01
74.14	29.35	11.15	7.59
74.18	28.05	8.32	5.28
74.22	29.65	3.3	3.23
74.26	27.05	1.57	3.31
74.3	31.33	4	6.14
74.34	34.68	5.17	9.22
74.38	31.04	7.46	12.84
74.42	30.472	7.4526	7.2018
74.46	30.248	7.8861	7.2669
74.5	29.963	8.3478	7.291
74.54	28.61	11.7	7.91
74.58	29.248	9.2745	7.1849
74.62	28.839	9.6986	7.0388
74.66	27.45	7.94	1.45
74.7	27.21	9.24	7.63
74.74	26.58	11.97	5.8
74.78	30.55	15.97	4.57
74.82	25.21	9.25	3.52
74.86	24.59	12.61	6.88
74.9	26.25	9.96	5.81
74.94	26.82	6.51	6.73
74.98	29	6.54	0.39
75.02	24.15	7.14	-3.07
75.06	22.55	5.74	-4.38
75.1	25.95	6.86	0.53
75.14	27.16	8.08	1.59
75.18	23.42	5.56	1.07
75.22	20.61	2.9	3.13
75.26	25.22	3.14	-1.8
75.3	21.55	3.5	-2.6
75.34	22.38	5.17	2.06
75.38	22.08	6.18	2.14
75.42	22.97	7.22	2.58
75.46	24.09	6.21	-0.53
75.5	23.3	4.42	-1.58
75.54	19.14	-0.1	-1.19
75.58	19.68	1.27	-0.45
75.62	24.75	0.78	1.3
75.66	25	1.48	2.05
75.7	23.95	0.11	-0.99
75.74	24.1	-0.44	-3.24
75.78	25.57	-1.51	-2.54
75.82	23.66	-2.68	-3.57
75.86	23.7	-3.92	-3.13
75.9	21.5	-5.05	-3.46
75.94	21.03	-4.31	-2.67
75.98	17.11	-4.59	-3.4
76.02	17.72	-1.59	-1.33
76.06	15.16	-4.4	1.94
76.1	16.59	-1.82	4.94
76.14	18.02	4.26	6.84
76.18	21.03	2.76	4.33
76.22	16.43	2.79	7.26
76.26	17.16	0.81	5.68
76.3	14.93	2.36	4.5
76.34	12.02	2.98	3.73
76.38	17.463	4.285	5.0901
76.42	17.493	4.5283	5.1267
76.46	17.557	4.7098	5.1031
76.5	17.656	4.8385	5.0285
76.54	17.794	4.9237	4.912
76.58	21.06	8.03	1.39
76.62	21.16	7.39	1.86
76.66	18.02	5.34	1.08
76.7	18.86	6.37	1.57
76.74	23.81	3.99	2.69
76.78	26.17	4.78	5.17
76.82	26.54	3.66	4.14
76.86	22.01	6.2	6.12
76.9	21.112	5.2481	3.4795
76.94	17.32	5.02	6.61
76.98	11.43	5.39	6.92
77.02	16.94	4.72	4.64
77.06	18.94	5.11	3.77
77.1	25.19	6.43	3.89
77.14	28.88	5.68	5.27
77.18	29.66	8.7	4.3
77.22	29.56	8.85	5.03
77.26	30.21	10.56	3.75
77.3	30.24	10.02	3.17
77.34	34.17	11.95	9.6
77.38	32.99	13.37	9.87
77.42	29.14	11.85	9.31
77.46	28.3	11.6	7.23
77.5	24.92	9.89	6.57
77.54	28.01	9.1	7.3
77.58	30.29	12.79	8.91
77.62	31.6	13.37	6.18
77.66	28.11	13.44	5.69
77.7	32.66	10	6.04
77.74	31.28	7.5	4.15
77.78	31.11	7.49	4.56
77.82	27.82	7.75	3.41
77.86	27	8.62	5.54
77.9	28.85	10.3	3.59
77.94	30.28	10.86	2.28
77.98	28.72	8.73	3.09
78.02	30.97	8.59	3.95
78.06	30.53	9.85	6.15
78.1	28.9	8.87	11.07
78.14	28.94	9.72	11.87
78.18	27.93	6.63	5.2
78.22	29.73	8.83	7.09
78.26	30.23	3.98	4.02
78.3	28	3.61	1.68
78.34	30.78	3.71	1.89
78.38	27.96	6.31	0.05
78.42	28.97	8.5	3.02
78.46	30.87	10.23	6.81
78.5	29.8	7.5	7.4
78.54	31.41	6.96	8.39
78.58	32.04	6.89	7.53
78.62	33.23	7.68	5.12
78.66	30.81	6.74	4.62
78.7	29.8	7.72	4.77
78.74	35.01	8.92	1.96
78.78	32.41	8.65	3.19
78.82	27.36	10.23	1.2
78.86	29.65	7.19	4.34
78.9	29.5	4.4	6.93
78.94	27.55	6.24	3.15
78.98	25.79	6.5	1.47
79.02	27.57	5.68	5.1
79.06	28.51	8.05	1.98
79.1	27.25	5.52	-0.56
79.14	26.86	4.52	-2.7
79.18	26.83	2.05	0.24
79.22	28.42	2.71	1
79.26	25.93	2.01	-0.42
79.3	23.97	1.54	-0.84
79.34	28.45	2.88	-1.71
79.38	27.91	2.57	-1.72
79.42	27.12	3.22	-0.81
79.46	27.1	4.07	-1.11
79.5	26.78	3.93	-0.45
79.54	27.71	5.66	-0.67
79.58	26.53	5.02	-0.7
79.62	26.65	4.44	-1.82
79.66	29.01	5.4	-2.85
79.7	29.39	4.03	-0.97
79.74	27.38	3.52	0
79.78	27.83	2.88	-0.9
79.82	26.62	5.74	-1.84
79.86	27.6	5.02	-1.98
79.9	26.43	4.75	-1.55
79.94	27.89	4.93	-1.17
79.98	26.07	6.6	-2.95
80.02	23.26	5.74	-6.34
80.06	23.85	5.23	-3.46
[truncated: 1,021 more rows]
