# Supplementary material for: Mean flow and turbulence structure over exposed roots on a forested floodplain: Insights from a controlled laboratory experiment
Source: PLoS One. 2020 Feb 26;15(2):e0229306. doi: 10.1371/journal.pone.0229306 (PMC7043746; doi:10.1371/journal.pone.0229306)
Supplement: S1 File — (ZIP) [file pone.0229306.s001.zip › data_and_scripts/velocity_data/t21_125_replaced.csv]

0.22	27.45	12.34	-2.38
0.26	25.138	7.3865	-1.6671
0.3	23.411	3.8875	-1.0074
0.34	22.264	1.3463	-0.52089
0.38	21.596	-0.35204	-0.17727
0.42	23.58	-4.11	1.54
0.46	19.76	-1.6	-4.44
0.5	21.5	-0.87	-0.56
0.54	18.23	1.78	4.81
0.58	21.29	0.86	2.32
0.62	23.64	1.82	1.6
0.66	25.06	-1.22	-1.79
0.7	23.61	1.33	-0.36
0.74	18.53	3.23	-0.22
0.78	16.31	4.64	3.75
0.82	15.56	3.97	4.43
0.86	15.97	3.37	3.05
0.9	15.46	5.9	4.84
0.94	16.52	3.62	2.81
0.98	15.94	4.14	0.58
1.02	18.94	5.89	0.53
1.06	19.22	7.67	2
1.1	18.78	4.81	2.54
1.14	18.87	5.17	2.44
1.18	15.07	5.39	0.63
1.22	12.57	6.41	2.04
1.26	16.07	4.41	1.29
1.3	16.89	3.27	1.01
1.34	16.89	4.81	2.43
1.38	17.71	6.5	3.64
1.42	17.04	4.04	1.23
1.46	18.74	2.56	1.34
1.5	21.05	3.82	1.16
1.54	21.03	2.21	1.49
1.58	19.27	1.98	-0.08
1.62	17.55	4.13	0.03
1.66	17.89	4.66	0.36
1.7	19.24	1.98	2.15
1.74	18.26	2.49	1.92
1.78	17.01	2.91	0.96
1.82	19.41	4.55	0.68
1.86	20.21	5.83	0.88
1.9	20.3	3.89	4.55
1.94	22.31	-0.85	-0.81
1.98	19.51	0.24	-5.79
2.02	19.12	-2.8	-1.95
2.06	17.34	1.1	-0.81
2.1	17.52	3.57	2.54
2.14	19.34	4.46	-0.02
2.18	19.45	0.5	1.85
2.22	23.53	-2.95	0.44
2.26	25.69	-3.69	-2.37
2.3	18.1	-1.17	-6.43
2.34	15.08	-1.21	-4.32
2.38	15.72	-0.74	-0.41
2.42	17.44	-4.14	1.95
2.46	16.37	-0.53	2.75
2.5	19.25	7.85	3.09
2.54	21.13	8.56	-0.34
2.58	15.01	6.91	7.61
2.62	15.2	8.68	9.31
2.66	19.61	7.47	4.15
2.7	21.32	8.83	3.42
2.74	21.2	10.53	3.31
2.78	20.75	10.02	2.08
2.82	20.44	10.41	2.34
2.86	20.49	10.18	3.37
2.9	21.01	9.26	2.32
2.94	22.34	10.7	5.64
2.98	22.3	8.94	7.07
3.02	23.83	2.9	1.7
3.06	24.91	1.31	1.07
3.1	16.41	-7.44	0
3.14	22.2	2.48	3.42
3.18	28.08	3.73	0.38
3.22	28.46	3.49	0.42
3.26	27.48	6.39	-2.33
3.3	25.32	8.68	-1.67
3.34	24.47	8.77	-1.13
3.38	22.24	9.31	5.69
3.42	21.62	11.32	6.35
3.46	22.16	10	6.51
3.5	24.2	13.14	4.59
3.54	24.95	12.22	2.27
3.58	20.53	7.51	2.24
3.62	25.35	10.71	0.81
3.66	25.32	10.308	2.2554
3.7	25.962	9.8769	2.0267
3.74	31.31	9.88	0.79
3.78	30.64	10.95	-3.75
3.82	31.47	8.75	-3.53
3.86	26.36	6.49	-1.52
3.9	24.8	0.59	1.94
3.94	25.79	1.72	2.87
3.98	28.45	8.71	3.31
4.02	29.47	9	2.88
4.06	32.39	6.63	1.19
4.1	29.03	6.96	0.14
4.14	28.9	0.35	-2.48
4.18	28.13	0.92	-4.8
4.22	29.428	1.2749	-0.074142
4.26	26.92	-5.9	5.83
4.3	29.65	-5.36	0.14
4.34	32.09	-1.59	-2.01
4.38	31.02	1.88	-1.6
4.42	25.79	1.75	-4.91
4.46	28.38	1.13	-3.57
4.5	28.64	1.84	-1.26
4.54	26.63	1.64	-0.21
4.58	20.61	-0.81	3.45
4.62	19.35	-1.22	-0.45
4.66	19.3	-3.09	-2.06
4.7	18.43	-3.34	-1.87
4.74	17.69	-3.41	0.83
4.78	16.94	-0.12	3.51
4.82	22.47	-1.57	2.68
4.86	21.16	-2.61	2.48
4.9	19.32	0.12	2.83
4.94	21.75	-0.93	1.24
4.98	23.63	2.06	4.06
5.02	24.57	1.53	3.67
5.06	21.42	4.83	2.89
5.1	21.59	3.62	1.36
5.14	19.98	3.59	-0.76
5.18	15.88	4.72	4.02
5.22	19.57	8.96	4.51
5.26	21.85	7.61	3.62
5.3	22.13	8.59	2.88
5.34	20.33	7.66	2.17
5.38	21.11	7.55	2.05
5.42	23.11	5.34	-0.66
5.46	24.49	3.89	-1.54
5.5	14.95	6.13	-1.29
5.54	19.803	1.6773	2.1059
5.58	19.977	0.27876	2.1014
5.62	13.62	-4.17	5.66
5.66	13.34	-4.88	4.58
5.7	19.44	-9.77	5.01
5.74	22.1	-2.73	2.95
5.78	25.85	-3.77	1.91
5.82	28.75	-5.33	-1.85
5.86	26.22	-5.99	-5.3
5.9	23.93	-10.17	-0.02
5.94	23.22	-10.65	3.77
5.98	25.42	-5.97	-0.93
6.02	26.96	-7.8	-1.76
6.06	27.26	-9.53	-2.97
6.1	25.49	-3.84	1.55
6.14	28.02	-5.48	2.1
6.18	27.98	-5.84	0.86
6.22	27.38	-8.79	-0.2
6.26	27.63	-12.13	-3.8
6.3	24.75	-11.34	-4.37
6.34	20.43	-9.25	-2.62
6.38	18.54	-9.46	-1.18
6.42	19.66	-8.54	0.47
6.46	21.65	-7.67	1.21
6.5	21.12	-9.82	-0.33
6.54	19.21	-11.22	-0.24
6.58	18.47	-10.03	1.02
6.62	20.22	-6.5	1.42
6.66	19.48	-4.51	2.66
6.7	20.11	-3.54	2.52
6.74	20.87	-10.02	2.78
6.78	23.02	-9.87	-3
6.82	23.78	-10.2	-3.1
6.86	25.61	-3.04	-3.32
6.9	20.39	1.43	2.62
6.94	14.9	-1.87	4.61
6.98	18.9	-2.97	2.91
7.02	19.03	-1.76	1.95
7.06	19.93	-2.73	2.26
7.1	22.02	-2.55	0.92
7.14	13.66	-0.54	-1.02
7.18	14.87	1.04	2.7
7.22	10.99	-2.94	5.07
7.26	10.16	-3.18	7.88
7.3	10.9	6.04	10.23
7.34	11.48	7.96	11.03
7.38	15.35	12.02	7.13
7.42	12.37	13.68	8.08
7.46	11.09	2.1597	3.378
7.5	10.958	1.4213	2.5023
7.54	10.938	0.66392	1.6013
7.58	10.94	-2.16	-4.08
7.62	11.8	-3.16	-4.13
7.66	12.28	-3.21	-2.88
7.7	12.59	-7.02	-3.57
7.74	17.26	-0.29	-1.61
7.78	13.08	-4.98	-0.6
7.82	11.33	-1.53	-5.53
7.86	13.1	-3.25	0.3
7.9	13.9	4.58	1.68
7.94	14.98	6.66	3.03
7.98	20.55	4.81	-0.78
8.02	22.96	4.1	-1.58
8.06	21.92	5.71	-0.17
8.1	20.17	4.99	1.09
8.14	16.65	4.45	0.75
8.18	18.7	4.66	3.91
8.22	17.79	2.38	2.59
8.26	14.94	2.7	-0.36
8.3	14.49	3.42	-3.2
8.34	10.64	0.8	1.91
8.38	7.55	-2.19	4.24
8.42	9.06	-2.68	2.52
8.46	8.53	-1.4	0.72
8.5	8.33	-0.6	3.62
8.54	8.9	0.9	4.07
8.58	5.35	1.44	2.41
8.62	3.42	0.54	4.93
8.66	1.81	-1.8	6.57
8.7	3.65	-2.66	7.83
8.74	11.26	-0.4	7.55
8.78	12.33	1.51	8.46
8.82	16.36	8.98	7.61
8.86	17.93	6.24	6.18
8.9	18.02	7.97	7.65
8.94	24.09	4.34	2.55
8.98	30.22	2.1	2.11
9.02	29.6	5.12	1.96
9.06	28.05	8.28	2.14
9.1	22.81	8.09	0.61
9.14	22.15	8.21	-1.36
9.18	22.37	10.42	0.56
9.22	17.37	7.05	-0.18
9.26	11.32	8.36	1.69
9.3	12.4	10.22	7.18
9.34	15.76	9.26	4.94
9.38	14.66	5.87	4.93
9.42	15.87	1.98	4.97
9.46	14.59	1.75	3.75
9.5	12.7	-2.76	3.74
9.54	15.26	-1.94	-0.28
9.58	16.74	1.4	-3.38
9.62	17.948	2.1104	2.924
9.66	19.174	2.1658	2.4637
9.7	16.7	-0.04	8.64
9.74	21.65	5.89	3.8
9.78	26.48	2.05	3.58
9.82	25.52	3.65	0.76
9.86	25.85	4.62	-5.46
9.9	24.12	4.57	-2.61
9.94	24.37	3.8	1.27
9.98	22	3.31	1.36
10.02	21.62	2.53	0.06
10.06	21.9	1.36	-3.27
10.1	19	-0.21	-2.25
10.14	20.87	2.82	1.29
10.18	20.15	5.29	1.47
10.22	18.95	1.02	-0.2
10.26	17.01	-4.79	-0.06
10.3	12.68	-8.32	3.97
10.34	10.17	-3.42	6.03
10.38	15.66	1.46	5.3
10.42	22.04	5.53	4.1
10.46	23.98	8.08	-0.41
10.5	22.48	11.31	1.88
10.54	24.54	8.69	2.04
10.58	26.68	12.29	1.79
10.62	22.13	11.69	-4.4
10.66	14.99	6.18	1.04
10.7	16.89	10.6	6.27
10.74	16.74	8.83	4.89
10.78	19.8	8.03	0.89
10.82	18.51	1.36	0.64
10.86	20.27	5.86	2.51
10.9	14.39	6.63	3.74
10.94	13.32	7.42	6.84
10.98	14.3	8.68	3.26
11.02	14.13	9.38	4.66
11.06	15.85	11.1	4.8
11.1	18.38	8.06	4.91
11.14	18.12	6.67	4.64
11.18	16.62	5.77	4.02
11.22	18.29	8.28	4.58
11.26	17.13	9.48	3.59
11.3	20.27	7.89	2.1
11.34	18.94	9.42	4.25
11.38	22.3	11.87	6.06
11.42	25.84	10.5	4.8
11.46	25.73	10.45	4.88
11.5	25.64	12.2	5.7
11.54	28.49	9.78	0.21
11.58	27.87	9.94	-0.27
11.62	26.5	13.08	4.72
11.66	26.5	8.28	2.87
11.7	26.02	10.67	2.31
11.74	20.63	7.17	1.71
11.78	19.65	8.11	-0.11
11.82	21.77	7.59	2.1
11.86	19.55	9.9	2.81
11.9	15.62	15.6	1.95
11.94	15.9	15.58	1.83
11.98	16.21	13.8	1.57
12.02	17.14	9.99	-0.69
12.06	20.35	4.6	-3.65
12.1	17.58	7.64	-2.49
12.14	20.78	9.9	-1.96
12.18	18.57	11.53	1.37
12.22	16.72	9.6	2.49
12.26	19.58	6.27	3.88
12.3	20.25	9.67	6.98
12.34	22.34	13.63	4.23
12.38	26.26	7.28	3.97
12.42	29.05	5.11	5.36
12.46	27.26	9.87	4.37
12.5	23.61	7.98	-2.98
12.54	26.5	9.93	-0.48
12.58	25.7	7.55	0.73
12.62	25.14	8.45	2.25
12.66	26.09	8.59	1.76
12.7	26.94	4.31	3.71
12.74	24.71	6.24	2.6
12.78	22.75	4.38	3.71
12.82	19.76	6.51	4.01
12.86	21.8	7.08	4.58
12.9	20.68	12.61	7.68
12.94	21.61	9.72	8.14
12.98	24.3	6.1793	2.9867
13.02	21.48	9.67	1.42
13.06	25.84	5.78	3.43
13.1	26.09	4.4	1.48
13.14	22.9	2.19	-1.52
13.18	23.49	-1.71	-1.18
13.22	25.97	-1.13	-2.19
13.26	28.73	-4.44	-1.64
13.3	29.34	-1.75	-1.92
13.34	27.87	-2.67	-2.03
13.38	19.93	-8.63	0.33
13.42	15.67	-4.41	4.64
13.46	15.3	-10.8	1.66
13.5	15.67	-4.34	-1.19
13.54	15.25	-4.54	-2.27
13.58	12.76	-10.52	-1.24
13.62	15.31	-6.66	-0.27
13.66	9.91	-4.5	-0.53
13.7	12.94	-0.54	3.14
13.74	12.69	-0.75	3.16
13.78	11.38	0.65	4.72
13.82	13.48	4.31	4.25
13.86	13.59	6.33	2.02
13.9	14.262	2.7934	4.4727
13.94	10.54	-3.49	9.85
13.98	9.06	2.23	10.38
14.02	16.821	4.7414	5.4038
14.06	17.666	5.2834	5.668
14.1	28.51	15.49	3.35
14.14	20.67	10.21	6.66
14.18	19.763	6.5687	6.2892
14.22	20.216	6.8791	6.4314
14.26	17.1	5.59	9.65
14.3	19.45	6.04	4.92
14.34	18.71	5.68	3.94
14.38	19.3	8.83	5.26
14.42	21.4	5.48	5.82
14.46	18.44	4.48	5.58
14.5	19.83	4.05	6.42
14.54	15.67	5.94	5.53
14.58	12.73	7.83	6.27
14.62	9.72	8.31	5.86
14.66	4.3	7.89	3.9
14.7	5.06	5.69	6.93
14.74	10.71	1.01	6.36
14.78	11.39	9.82	3.26
14.82	11.88	10.02	8.26
14.86	17.07	8.39	8.5
14.9	21.1	10.17	6.33
14.94	21.77	13.29	6.27
14.98	28.75	13.89	4.4
15.02	18.694	7.7498	3.8412
15.06	19.199	7.4783	3.5621
15.1	19.65	7.1687	3.2871
15.14	20.051	6.8247	3.017
15.18	20.402	6.4502	2.7529
15.22	20.706	6.049	2.4953
15.26	17.1	6.29	7.53
15.3	20.97	6.45	3.28
15.34	20.93	2.46	-1.58
15.38	19.78	1.49	-0.41
15.42	19.81	-0.18	-2.21
15.46	15.18	-0.41	1.31
15.5	15.75	4.46	3.92
15.54	19.91	-5.81	0
15.58	24.45	2.33	-2.56
15.62	21.08	2.93	-0.9
15.66	21.492	0.96878	0.33934
15.7	21.382	0.54592	0.22653
15.74	21.251	0.14616	0.13118
15.78	21.1	-0.22667	0.054142
15.82	20.931	-0.56874	-0.0037666
15.86	20.746	-0.87623	-0.041709
15.9	24.85	3.53	1.18
15.94	26.15	3.18	1.03
15.98	25.76	0	-1.92
16.02	26.1	-0.11	-4.32
16.06	25.38	-0.15	-2.82
16.1	24.87	-2.01	-2.12
16.14	24.18	-1.55	-1.02
16.18	21.45	0.1	-2.25
16.22	18.695	-1.455	0.65255
16.26	18.46	-1.206	0.86003
16.3	11.33	-3.81	10.77
16.34	5.21	-4.41	6.11
16.38	11.89	-4.05	3.53
16.42	14.11	-0.33	2.64
16.46	13.57	-0.9	3.18
16.5	10.51	3.86	4.23
16.54	12.4	4.13	5.17
16.58	15.05	6.55	4.91
16.62	21.76	7.56	-0.22
16.66	19.05	8.98	6.66
16.7	22.6	1.84	3.71
16.74	21.73	9.71	1.3
16.78	17.75	9.24	5.86
16.82	21.18	13.76	7.48
16.86	24.35	14.66	5.41
16.9	23.35	13.69	5.83
16.94	24.5	14.1	7.04
16.98	27.95	12.84	4.09
17.02	29.11	17.64	3
17.06	28.23	15.96	4.61
17.1	29.1	18.02	2.22
17.14	29.8	14.05	3.09
17.18	26.13	16.04	-0.96
17.22	24.15	13.12	3.5
17.26	29.13	10.69	1.41
17.3	29.15	8.43	0.61
17.34	29.21	8.98	-1.22
17.38	25.99	7.3	2.27
17.42	25.68	8.47	4.24
17.46	23.14	7.99	4.05
17.5	19.93	7.81	4.56
17.54	22.44	10.17	3.83
17.58	25.11	7.82	4.61
17.62	22.77	9.44	1.79
17.66	23.58	10.5	1.28
17.7	25.1	12.04	2.89
17.74	24.99	12.7	4.29
17.78	28.26	12.22	4.4
17.82	28.01	9.54	4.1
17.86	27.9	10.51	4.01
17.9	26.53	10.53	5.84
17.94	30	12.49	6.18
17.98	29.29	11.37	3.33
18.02	30.52	9.6	0.66
18.06	29.38	8.81	-0.69
18.1	26.71	9.58	0.68
18.14	23.59	8.3	2.08
18.18	20.04	8.25	3.83
18.22	18.79	8.21	4.23
18.26	23.21	10.17	-0.32
18.3	23.7	10.27	-0.21
18.34	21.77	7.86	0.05
18.38	20.85	10.76	0.32
18.42	19.28	7.56	1.84
18.46	19.08	9.51	5.68
18.5	23.14	9.82	5.62
18.54	26.8	12.76	4.98
18.58	30.37	8.14	1.64
18.62	35.46	11.54	1.3
18.66	25.19	15.02	-1.23
18.7	27.14	9.35	3.01
18.74	30.1	6.89	2.22
18.78	27.45	6.82	0.61
18.82	25.3	6.65	1.26
18.86	25.08	4.89	-1.77
18.9	25.67	3.19	1.18
18.94	26.6	6.53	3.54
18.98	30.64	7.94	4.03
19.02	24	6.98	1.84
19.06	25.96	7.07	4.67
19.1	31.27	14.56	-1.28
19.14	25.318	4.1605	1.9251
19.18	24.29	1.39	-4.32
19.22	19.51	0.87	4.77
19.26	24.72	2.22	-0.31
19.3	20.85	-0.09	4.28
19.34	24.35	1.24	5.63
19.38	26.91	1.68	-1.26
19.42	22.638	0.82128	0.28203
19.46	22.291	0.37562	0.046255
19.5	21.971	-0.059558	-0.17
19.54	18.05	3.61	4.18
19.58	21.92	-1.02	-0.87
19.62	22.25	-3.33	-1.64
19.66	21.15	-3.26	-2.15
19.7	20.76	-3.14	-1.75
19.74	21.71	-3.86	-2.09
19.78	21.16	-3.38	-1.5
19.82	20.72	-1.43	-1.76
19.86	22.25	-2.18	-2.03
19.9	21.74	-3.11	2
19.94	21.63	-2.34	1.73
19.98	21.4	-5.78	2.17
20.02	20.1	-10.24	2.73
20.06	19.16	-1.33	3.41
20.1	18.29	0.3	3.48
20.14	17.55	-0.87	1.64
20.18	17.78	-0.93	0.32
20.22	15.73	-0.17	0
20.26	11.19	-0.42	2.61
20.3	10.3	-1.31	3.67
20.34	12.16	-5.79	2.97
20.38	6.3	0.08	2.4
20.42	7.04	-0.62	1.66
20.46	4.88	1.81	1.93
20.5	6.14	-1.17	2.17
20.54	8	1.79	-0.24
20.58	6.8	3.37	-0.63
20.62	3.45	1.06	0.84
20.66	2.55	-0.66	2.97
20.7	-1.02	-0.93	4.4
20.74	-0.9	-2.85	3.73
20.78	0.98	-2.19	3.65
20.82	2.67	-0.35	4.87
20.86	3.87	0.78	6.5
20.9	5.78	5.6	6.48
20.94	6.39	8.35	7.11
20.98	2.2414	1.339	4.6469
21.02	2.6344	1.4734	4.5244
21.06	5.29	4.07	4.81
21.1	7.13	5.67	2.28
21.14	4.58	0.89	2.96
21.18	0.61	1.73	2.32
21.22	2.43	2.45	0.86
21.26	5.08	2.14	1.75
21.3	7.61	2.74	6.17
21.34	17.1	6.45	6.54
21.38	19.44	12.22	5.14
21.42	20.81	14.74	4.7
21.46	22.78	13.98	5.1
21.5	20.13	17.89	2.76
21.54	20.41	12.51	1.71
21.58	21.371	8.4853	1.4128
21.62	21.88	7.6257	0.58767
21.66	22.227	6.6865	-0.23217
21.7	23.91	-0.22	1.7
21.74	24.34	5.2	-3.32
21.78	23.64	4.19	-4.17
21.82	23.35	0.3	-4.8
21.86	19.88	0.85	-2.36
21.9	17.72	0.35	-4.48
21.94	17.45	1.92	-2.14
21.98	17.01	1.35	-1.83
22.02	21.1	0.65	-2.06
22.06	19.75	2.5	-1.05
22.1	18.86	3.96	-0.2
22.14	18.21	3.46	0.85
22.18	17.85	5.77	4.02
22.22	21.66	8.41	3.07
22.26	21.2	3.56	2.8
22.3	20.34	5.99	5.47
22.34	19.38	4.42	3.33
22.38	25.551	8.0618	3.3922
22.42	27.062	8.5923	3.3026
22.46	28.516	9.0544	3.1568
22.5	30.04	11.71	3.67
22.54	30.25	12.87	3.4
22.58	29.37	9.89	2.66
22.62	33.8	8.62	2.17
22.66	34.97	11.06	2.82
22.7	35.96	12.11	1.1
22.74	33.23	7.96	-0.25
22.78	36.77	8.74	1.3
22.82	29.56	5.36	1.07
22.86	28.5	4.58	1.88
22.9	25.77	6.28	3.05
22.94	24.16	8.7	2.63
22.98	23.52	10.31	1.64
23.02	25.84	10.67	3.1
23.06	24.98	10.24	0.86
23.1	25.04	10.13	2.33
23.14	25.63	9.34	1.93
23.18	25.18	9.69	1.38
23.22	24.74	10.41	0.36
23.26	23.02	11.76	0.37
23.3	23.21	11.18	1.7
23.34	23.29	12.1	4.29
23.38	23.79	6.87	5.44
23.42	24.86	9.87	1.84
23.46	24.6	8.14	2.7
23.5	23.25	9.92	3.66
23.54	21.36	8.92	4.41
23.58	21.34	16.35	8.1
23.62	21.257	8.6333	5.2809
23.66	21.039	8.3721	5.2469
23.7	22.82	4.65	4.54
23.74	19.39	9.61	4.42
23.78	22.51	9.74	7.21
23.82	20.369	7.2639	4.5919
23.86	13.44	-1.36	4.43
23.9	20.137	6.6927	4.0206
23.94	19.51	3.4	10.5
23.98	16.62	10.71	8.37
24.02	19.887	5.8478	2.9676
24.06	19.824	5.5753	2.5837
24.1	19.769	5.3098	2.1914
24.14	25.91	7.12	0.87
24.18	23.15	1.22	-2.54
24.22	19.81	2.25	-3.17
24.26	19.83	3.01	-3.71
24.3	18.65	5.4	-2.6
24.34	16.56	4.07	-4.32
24.38	14.37	5.87	-1.99
24.42	18.41	11.81	0.92
24.46	19.421	3.4804	-0.91746
24.5	21.98	2.18	4.49
24.54	19.58	0.24	3.39
24.58	19.71	1.63	0.81
24.62	20.12	1.47	0.19
24.66	22.62	3.12	-3.19
24.7	20.91	2.66	-3.19
24.74	16.92	4.21	-0.42
24.78	18.41	5.62	-1.93
24.82	16.81	4.29	-1.22
24.86	19.18	3.88	0.87
24.9	18.74	2.64	0.05
24.94	17	2.98	-0.96
24.98	16.33	1.91	-0.87
25.02	19.34	1.9	-3.81
25.06	16.72	0.8	-4.82
25.1	17.34	4.86	-5.64
25.14	13.9	4.07	-3.94
25.18	11.23	-1.26	-0.37
25.22	10.34	-1.22	1.05
25.26	12.94	-1.18	3.76
25.3	15.86	0.32	3.2
25.34	17.34	-1.82	3.77
25.38	16.25	-1.46	2.4
25.42	14.53	-2.51	1.96
25.46	12.58	-0.86	2.18
25.5	10.42	3.13	1.31
25.54	8.56	-0.52	1.6
25.58	13.56	-3.78	-0.9
25.62	13.92	-4.26	-0.24
25.66	16.25	-0.69	0.38
25.7	12.29	-2.56	3.47
25.74	17.26	-7.57	-0.81
25.78	16.24	-6.9	-1.63
25.82	19.5	-5.14	1.62
25.86	19.36	-3.01	3.57
25.9	20.06	-0.91	1.94
25.94	19.89	1.52	0.84
25.98	20.7	2.77	0.13
26.02	20.1	0.97	-1.05
26.06	19.68	3.06	-1.34
26.1	16.77	1.93	-2.74
26.14	19.8	-0.7	1.04
26.18	21.33	4.21	4.84
26.22	21.98	2.95	3.62
26.26	26.13	2.29	2.2
26.3	25.76	2.69	-0.4
26.34	25.06	1.66	-1.7
26.38	21.45	1.04	-0.05
26.42	20.23	0.04	-1.05
26.46	16.5	-1.84	0.19
26.5	13.83	-2.21	-3.09
26.54	15.73	2.02	-3.99
26.58	14	2.56	-2.47
26.62	15.25	0.4	-2.37
26.66	17.55	-2.85	-2.36
26.7	10.97	0.070846	0.19603
26.74	10.169	0.045122	0.44058
26.78	9.4528	0.050488	0.70814
26.82	0.91	-1.27	4.51
26.86	6.37	1.3	-1.08
26.9	7.42	3.15	0.76
26.94	5.95	9.07	1.54
26.98	7.78	7.13	1.61
27.02	11.16	5.56	0.74
27.06	10.94	7.55	1.74
27.1	9.25	2.46	6.14
27.14	9.19	0.1	7.65
27.18	9.91	-3.27	7.46
27.22	6.4845	1.6979	4.5032
27.26	6.5998	1.9499	4.8649
27.3	6.7691	2.2119	5.2194
27.34	6.99	2.4823	5.5642
27.38	7.2602	2.7595	5.897
27.42	7.5774	3.0419	6.2154
27.46	2.11	0.71	10.84
27.5	1.93	-3.43	8.86
27.54	9.96	-2.33	5.62
27.58	10.69	-5.5	4.04
27.62	8.86	-2.95	7.08
27.66	10.334	4.7535	7.6948
27.7	0.77	4.85	13.41
27.74	11.521	5.2918	7.9676
27.78	12.155	5.5477	8.0521
27.82	12.812	5.7924	8.099
27.86	13.489	6.0245	8.1059
27.9	14.186	6.2423	8.0704
27.94	14.899	6.4442	7.9903
27.98	12.41	9.69	5.32
28.02	16.364	6.7937	7.6868
28.06	17.112	6.9381	7.4587
28.1	17.866	7.0601	7.1766
28.14	18.625	7.1581	6.8381
28.18	19.387	7.2304	6.441
28.22	20.148	7.2755	5.9829
28.26	26.51	9.98	5.23
28.3	26.37	11.91	1.34
28.34	27.84	12.79	-0.79
28.38	25.76	12.47	-0.06
28.42	25.75	14.24	0.17
28.46	23.02	12.41	2.46
28.5	25	5.92	4.86
28.54	28.05	4.93	5.25
28.58	28.58	0.86	2.46
28.62	25.82	2.16	-5.78
28.66	23.2	3.04	-5.66
28.7	23.72	0.44	-2.64
28.74	22.35	2.05	-0.15
28.78	25.41	4.75	0.03
28.82	21.95	5.01	0.11
28.86	23.52	3.52	-0.09
28.9	20.8	4.14	0.31
28.94	22.39	4.39	1.22
28.98	22.01	2.97	1
29.02	25.23	3	2.17
29.06	23.23	1.39	-0.04
29.1	22.72	0.57	-0.21
29.14	22.34	2.79	0.59
29.18	20.14	3.49	-1.64
29.22	17.14	0.95	-2.61
29.26	17.64	2.58	-0.66
29.3	18.41	3	0.2
29.34	16.62	4.23	0.48
29.38	18.14	5.2	0.82
29.42	21.59	4.11	1.42
29.46	19.57	5.91	1.26
29.5	18.31	6.87	-0.38
29.54	18.78	4.99	-0.03
29.58	20.55	4.63	0.54
29.62	18.98	4.37	-0.01
29.66	17.13	3.17	0.31
29.7	17.19	1.99	0.97
29.74	12.94	2.41	2.14
29.78	15.76	-3.53	3.12
29.82	14.31	0.86	2.17
29.86	15.49	2.65	2.36
29.9	10.09	1.75	4.59
29.94	18.071	6.4485	5.3898
29.98	21.02	14.54	7.19
30.02	18.74	7.04	7.1
30.06	19.99	9.19	7.79
30.1	25.62	8.67	8.03
30.14	20.37	11.29	7.68
30.18	19.63	12.15	8.92
30.22	24.1	9.84	5.81
30.26	23.26	10.5	6.04
30.3	15.95	7.64	6.87
30.34	17.16	5.12	4.18
30.38	13.05	-1.19	2.34
30.42	16.62	-1.21	3.91
30.46	14.43	-3.69	4.41
30.5	16.27	-1.79	1.77
30.54	19.04	2.88	3
30.58	28.07	4.76	1.18
30.62	30.96	5.25	-3.36
30.66	26.37	7.3	-1.26
30.7	15.803	3.6772	4.3819
30.74	15.538	3.7266	4.2505
30.78	14.42	8.56	6.18
30.82	15.101	3.8759	3.9207
30.86	14.923	3.9686	3.7268
30.9	6.57	3.17	10.68
30.94	10.08	4.65	12.55
30.98	9.96	5.66	7.66
31.02	4.81	3.65	5.1
31.06	12.28	7.68	0.94
31.1	14.303	4.5566	2.3026
31.14	14.254	4.6269	2.0432
31.18	14.214	4.6798	1.7837
31.22	14.182	4.7119	1.5264
31.26	10.89	3.48	3.89
31.3	12.37	6.74	-0.27
31.34	16.78	7.86	0.22
31.38	16.11	5.06	-3.16
31.42	17.08	4.12	-2.27
31.46	14.03	4.2686	0.15665
31.5	13.991	4.0557	-0.021091
31.54	18.94	3.48	0.17
31.58	17.69	3.48	-2.77
31.62	15.86	2.33	-1.62
31.66	15.42	0.72	-1.79
31.7	15.2	0.53	-0.3
31.74	15.25	-0.69	0.93
31.78	11.1	-2.83	-2.59
31.82	10.11	-1.56	-1.73
31.86	9.99	-0.92	-0.47
31.9	10.67	-1.79	0.83
31.94	12.44	0.2	1.52
31.98	13.08	1.53	1.68
32.02	12.4	-0.41	2.26
32.06	14.61	-1.23	2.29
32.1	17.59	-0.76	1.13
32.14	19.66	0.2	2.06
32.18	22.25	0.01	2.4
32.22	20.53	0.85	3.25
32.26	22.07	0.01	2.22
32.3	21.89	-1.22	0.08
32.34	17.28	-0.51	0.29
32.38	18.25	-3.89	0.07
32.42	19.72	-7	1.43
32.46	15.91	-9.36	3.09
32.5	20.9	-9.5	-1.74
32.54	16.66	-7.48	2.32
32.58	19.49	-9.67	-1.7
32.62	15.907	-7.8744	1.6858
32.66	15.658	-7.9554	1.8946
32.7	15.481	-7.948	2.0923
32.74	5.12	-8.62	7.49
32.78	15.368	-7.6991	2.4046
32.82	12.77	-9.55	1.87
32.86	13.78	-3.22	2.55
32.9	17.84	-4.23	0.53
32.94	18.54	-5.03	2.37
32.98	18.53	-6.28	2.53
33.02	16.74	-7.05	4.41
33.06	19.04	-4.78	0.28
33.1	19.52	-6.05	0.11
33.14	24.97	-5	-1.11
33.18	24.03	-5.55	-2.22
33.22	20.39	-0.93	-3.43
33.26	19.87	-3.32	-0.46
33.3	25.12	-5.15	1.6
33.34	21.66	-7.41	4.22
33.38	23.9	-6.49	0.83
33.42	25.65	-6.67	-2.1
33.46	27.56	-5.36	-1.89
33.5	26.29	-3.72	-3.04
33.54	27.96	-0.99	-2.06
33.58	24.93	-2.31	0.46
33.62	27.31	0.34	0
33.66	24.3	-0.47	-3.05
33.7	23.07	-1.85	-0.9
33.74	20.79	0.7	0.7
33.78	20.19	-2.08	0
33.82	20.7	-0.21	-2.5
33.86	21.09	2.12	-1.7
33.9	18.88	4.19	-0.81
33.94	18.23	1.33	-1.24
33.98	18.77	1.67	-1.22
34.02	16.95	1.13	-0.39
34.06	16.75	2.09	0.34
34.1	15.28	1.27	0.89
34.14	16.42	2.97	1.19
34.18	18.47	2.11	0.15
34.22	20.56	1.25	0
34.26	19.02	2.41	-0.12
34.3	19.31	0.59	0.14
34.34	17.5	3.36	-2.11
34.38	18.3	1.69	-0.73
34.42	17.43	3.6	-1.52
34.46	20.07	1.4	-0.04
34.5	20.91	1.97	-2.04
34.54	17.4	1.16	-1.79
34.58	17.11	0.53	-1.95
34.62	18.26	-0.77	-1.76
34.66	16.36	-3.04	-1.75
34.7	16.62	-1.95	-1.19
34.74	16.53	-3.19	0.86
34.78	19.08	-3.88	1.14
34.82	20.32	-2.83	0.38
34.86	18.97	0.21	1.4
34.9	18.61	2.47	2.43
34.94	20.03	6.03	3.7
34.98	21.38	8.43	-0.2
35.02	19.23	9.34	2.94
35.06	25.78	5.31	-2.71
35.1	20.79	7.5	-0.32
35.14	16.06	0.47	2.96
35.18	14.95	7.51	7.73
35.22	20.64	9.39	6.64
35.26	23.87	6.75	-0.78
35.3	23.216	9.3261	2.1826
35.34	17.83	4.96	7.97
35.38	24.957	9.8995	1.5967
35.42	27.82	11.04	3.92
35.46	29.36	11.51	0.9
35.5	28.35	11.15	-1.81
35.54	30.36	14.39	-6.97
35.58	24.82	14.6	5.17
35.62	26.59	10.68	0.71
35.66	25.21	10.53	-0.35
35.7	28.08	8.06	1.12
35.74	28.31	9	2.45
35.78	25.44	6.35	1.11
35.82	18.88	6.84	3.05
35.86	21.03	14.29	5.31
35.9	22.604	8.5409	3.0248
35.94	22.508	8.9207	3.568
35.98	22.01	-0.33	1.57
36.02	24.62	6.93	3.63
36.06	18.41	7.91	6.01
36.1	19.59	5.77	5.37
36.14	16.56	9.34	6.71
36.18	22.916	11.201	6.4068
36.22	23.21	13.32	5.71
36.26	25.74	14.1	5.08
36.3	25.15	13.14	6.93
36.34	24.03	15.04	7.68
36.38	23.55	13.13	5.58
36.42	25.23	11.24	7.19
36.46	24.67	13.19	8.07
36.5	26.15	6.75	5.83
36.54	27.02	5.69	5.73
36.58	27.44	-0.41	4.32
36.62	21.55	-0.4	1.35
36.66	18.74	1.89	0.92
36.7	18.27	2.49	0.89
36.74	18.04	3.87	1.33
36.78	19.51	6.12	2.83
36.82	19.03	7.38	3.85
36.86	20.34	5.15	-3.68
36.9	18.93	6.84	2.72
36.94	25.36	10.79	1.6
36.98	27.51	10.47	-0.18
37.02	28.81	9.28	-1.64
37.06	24.98	1.33	-2.37
37.1	24.18	2.39	0.39
37.14	22.534	5.9962	0.3776
37.18	22.523	6.1199	0.50437
37.22	22.474	6.2419	0.65648
37.26	20.39	2.73	1.08
37.3	17.49	3.3	3.39
37.34	21.09	6.12	0.34
37.38	18.85	9.16	-0.23
37.42	19.34	8.41	2.44
37.46	21.55	6.11	3.6
37.5	23.5	10.23	2.22
37.54	21.077	6.9477	2.3906
37.58	20.818	6.9761	2.6227
37.62	20.55	6.9854	2.8471
37.66	23.35	4.5	-0.92
37.7	19.997	6.9398	3.26
37.74	20.58	5.98	9.54
37.78	19.28	5.81	5.95
37.82	19.167	6.6849	3.7401
37.86	18.901	6.5432	3.8498
37.9	18.646	6.3703	3.9289
37.94	14.27	2.02	2.32
37.98	14.14	4.94	1.84
38.02	13.9	5.71	-1.34
38.06	14.66	7.85	3.53
38.1	23.55	5.04	5.47
38.14	17.484	4.5798	3.5753
38.18	19.54	-0.03	-0.37
38.22	15.78	4	2.05
38.26	18.78	3.94	4.75
38.3	20.52	6.02	3.06
38.34	20.18	5.72	4.84
38.38	20.76	3.72	4.31
38.42	19.19	1.84	2.61
38.46	20.84	1.46	-0.12
38.5	14.34	-0.71	-0.84
38.54	15.75	-4.13	-2.62
38.58	16.8	-5.04	-4.75
38.62	17.43	-6.88	-4.03
38.66	15.02	-4.98	-1.58
38.7	16.62	-3.81	1.81
38.74	12.21	-3.66	1.91
38.78	15.14	-4.25	0.64
38.82	17.46	1.06	-2.36
38.86	16.68	-4.83	-0.6
38.9	17.66	-1.11	0.51
38.94	18.7	-6.29	-1.34
38.98	19.82	-8.1	-4.28
39.02	21.11	-2.85	-1.83
39.06	17.73	-1.1	-0.44
39.1	19.18	-0.22	1.12
39.14	20.43	1.27	3.33
39.18	18.27	-7.09	5.97
39.22	14.89	-5.49	4.94
39.26	15.81	2.55	3.53
39.3	12.67	1.63	4.77
39.34	15.64	3.1	4.02
39.38	15.71	2.39	4.69
39.42	20.07	0.38	1.82
39.46	18.33	1.65	1.85
39.5	21.61	4.21	-0.66
39.54	19.87	2.88	-1.29
39.58	17.63	4.52	-1.9
39.62	20.35	5.89	-1.82
39.66	20.61	5.62	-2.05
39.7	19.76	5.19	-2.31
39.74	21.6	7.38	2.26
39.78	24.41	9.51	4.13
39.82	22.61	3.61	6.5
39.86	26.14	11.74	7.78
39.9	20.97	12.1	4.52
39.94	22.63	11	4.82
39.98	23.23	10.07	3.17
40.02	21.89	11.4	1.33
40.06	22.81	11.11	1.16
40.1	19.62	16.71	2.34
40.14	24.343	7.8386	2.5279
40.18	24.691	7.4761	2.2978
40.22	25.026	7.0921	2.0449
40.26	29.06	2.19	-3.87
40.3	25.33	4.93	1.63
40.34	30.65	2.43	4.04
40.38	25.5	4.64	3.18
40.42	31.26	3.82	-0.36
40.46	24.67	3.49	-2.97
40.5	24.57	2.24	-2.86
40.54	26.25	2.78	-1.35
40.58	22.16	-1.76	0.78
40.62	21.49	-0.92	-2.14
40.66	25.853	4.1381	-0.22965
40.7	25.483	4.229	-0.20791
40.74	23.39	7.1	4.61
40.78	22.07	5.61	2.61
40.82	24.14	7.23	2.27
40.86	25.81	6.87	1.76
40.9	24.16	11.69	3.38
40.94	22.01	12.47	0.56
40.98	19.71	11.06	0.29
41.02	19.99	11.06	3.34
41.06	18.56	11.31	2.38
41.1	17.16	13.28	3.35
41.14	12.68	11.21	5.54
41.18	5.71	9.2	8.33
41.22	8.55	-0.17	10.73
41.26	8.06	-2.53	7.55
41.3	12.29	0.04	3.01
41.34	15.4	-1.98	0.95
41.38	19.85	1.37	1.34
41.42	22.35	1.11	2.43
41.46	22.36	1.01	-0.51
41.5	19.77	1.01	0.15
41.54	21.36	2.23	-2
41.58	21.98	5.11	1.15
41.62	17.4	3.95	1.72
41.66	19.47	-2.43	1.7
41.7	19.63	-3.02	-0.32
41.74	20.57	1.38	-5.52
41.78	19.473	2.3053	0.21334
41.82	7.04	7.34	3.62
41.86	9.36	2.46	8.38
41.9	20.335	2.0682	0.10124
41.94	20.644	1.9383	0.079146
41.98	20.96	1.7894	0.062913
42.02	19.52	0.35	2.76
42.06	21.604	1.4497	0.043784
42.1	21.928	1.2665	0.038764
42.14	20.7	-0.48	-0.33
42.18	27.48	3.1	-2.98
42.22	29.61	0.86	-6.19
42.26	29.06	0.06	-1.97
42.3	25.35	0.65	-0.02
42.34	28.91	4.57	-0.63
42.38	30.52	5.41	-3.5
42.42	24.266	-0.011995	-0.032638
42.46	24.493	-0.09111	-0.061409
42.5	20.97	-7.52	3.54
42.54	17.4	-5.35	2.66
42.58	16.23	-2.82	2.76
42.62	24.09	3.5	0.56
42.66	24.01	1.04	-0.91
42.7	25.79	0.83	-0.44
42.74	25.22	-0.68	-0.38
42.78	27.18	1.08	-0.18
42.82	27.03	2.2	-0.71
42.86	27.31	2.51	-2.03
42.9	25.16	3.83	-1.72
42.94	24.63	0.19	-1.95
42.98	20.61	3.93	2.67
43.02	23.07	4.36	-0.62
43.06	23.7	3.33	-1.72
43.1	19.97	1.52	-2.16
43.14	19.32	-0.62	-1.99
43.18	16.12	-1.75	-0.63
43.22	11.8	-3.37	1.18
43.26	7.93	2.67	4.46
43.3	8.27	2.01	5.54
43.34	7.22	4.52	3.51
43.38	7.22	5.75	0.33
43.42	4.04	4.04	-1.49
43.46	1.89	6.9	2.23
43.5	2.78	1.33	0.52
43.54	3.64	1.88	2.59
43.58	2.33	3.74	1.59
43.62	4.48	1.13	-0.36
43.66	4.78	-0.29	-2.77
43.7	7.22	-0.11	-1.09
43.74	9.12	0.5	0.28
43.78	10.82	-0.24	0.05
43.82	7.59	4.25	0.41
43.86	10.97	5.68	1.97
43.9	9.45	6.4	2.36
43.94	14.41	2.35	5
43.98	16.15	-1.87	0.12
44.02	16.43	-0.59	0.06
44.06	15.03	-8.98	1.62
44.1	19.96	-10.77	0.38
44.14	16.39	-4.52	-0.3
44.18	18.6	-2.7	2.52
44.22	17.42	-6.69	2.71
44.26	18.89	-8.04	0.14
44.3	19.14	-7.33	0.6
44.34	14.99	-5.05	1.84
44.38	18.53	-6.28	1.39
44.42	18.04	-7.44	0.56
44.46	19.45	-4.34	0.98
44.5	21.32	-4.71	0.77
44.54	16.77	1.63	-3.02
44.58	15.97	2.98	-1.85
44.62	16.82	-1.84	-1.14
44.66	5.97	1.31	1.77
44.7	16.303	1.2527	1.4879
44.74	16.66	1.4722	1.5707
44.78	17.07	1.6111	1.6463
44.82	17.522	1.6769	1.7128
44.86	18.005	1.6774	1.7684
44.9	18.505	1.6201	1.8113
44.94	18.89	3.72	8.42
44.98	16.85	4.6	8.98
45.02	18.13	7.77	5.33
45.06	20.453	0.96691	1.8172
45.1	27.76	3.97	0.47
45.14	21.228	0.49304	1.6946
45.18	18.3	-1.75	-4.42
45.22	14.19	-8.48	3.56
45.26	23.19	-2.75	-1.7
45.3	23.85	0.49	-1.17
45.34	25.75	0.84	-0.32
45.38	27.19	-3.99	-0.51
45.42	22.36	-2.5	-1.04
45.46	19.42	-1.99	-0.15
45.5	19.58	0.17	-0.27
45.54	17.77	2.29	0.44
45.58	17.73	-1.22	0.26
45.62	16.15	0.64	-0.67
45.66	19.3	1.82	0.54
45.7	22.65	5.11	3.52
45.74	22.38	5.23	-0.54
45.78	22.96	7.05	-0.12
45.82	19.91	8.02	0.45
45.86	21.34	7.63	3.15
45.9	22.04	3.56	2.25
45.94	23.43	6.54	0.23
45.98	23.41	8.54	0.12
46.02	25.01	6.16	2.43
46.06	26.71	8.89	0.99
46.1	25.79	5.05	2.18
46.14	27.29	6.5	0.65
46.18	27.63	4.74	2.11
46.22	28.88	5.46	2.03
46.26	26.57	6.51	1.29
46.3	24.83	6.15	2.24
46.34	25.58	6.87	4.8
46.38	24.77	8.18	4.96
46.42	26.5	7.98	4.67
46.46	27.11	8.43	2.78
46.5	28.17	7.57	2.64
46.54	26.35	6.42	3.56
46.58	26.38	8.7	3.09
46.62	23.7	11.4	1.48
46.66	22.44	9.45	4.09
46.7	21.95	7.58	-2.05
46.74	28.4	10.63	0.59
46.78	33.73	8.72	1.39
46.82	34.92	9.72	-0.3
46.86	33.49	7.02	0.73
46.9	29.21	7.85	-0.49
46.94	28.21	7.03	2.01
46.98	29.62	5.89	3.24
47.02	25.19	4.55	-0.28
47.06	24.35	1.21	-2.75
47.1	21.12	1.69	-4.1
47.14	15.67	1.59	-0.93
47.18	19.22	4	2.8
47.22	25.23	11.75	2.96
47.26	24.21	9.07	0.67
47.3	21.86	7.88	-1.26
47.34	18.59	8.29	-0.78
47.38	18.01	5.26	0.65
47.42	12.74	5.42	3.32
47.46	11.74	1.37	4.74
47.5	9.49	-1.97	3.15
47.54	7.78	-4.73	3.94
47.58	8.79	4.32	8.07
47.62	18.774	4.3972	1.9706
47.66	17.49	3.71	4.25
47.7	22.17	10.33	2.29
47.74	27.29	7.05	-1.15
47.78	26.42	-0.99	-1.53
47.82	26.2	6.33	-1.3
47.86	28.67	7.04	-0.69
47.9	25.66	4.65	2.65
47.94	20.55	9.22	3.06
47.98	18.5	7.33	3.94
48.02	14.27	5.69	6.17
48.06	13.8	1.31	6.02
48.1	11.96	0.17	6.51
48.14	11.34	5.53	6.95
48.18	6.6	-2.78	4.96
48.22	9.6	-1.52	1.36
48.26	15.31	-3.22	2.2
48.3	20.33	0.96	-1.07
48.34	25.37	6.09	-0.07
48.38	28.84	9.01	2.07
48.42	25.85	9.09	0.87
48.46	22.86	7.91	-1.41
48.5	22.92	10.49	-1.3
48.54	22.49	6.03	-0.66
48.58	19.55	3.48	0.11
48.62	22.65	4.07	1.54
48.66	21.14	4.24	1.09
48.7	18.6	3.81	2.08
48.74	19.24	4.82	1.79
48.78	20.57	3.21	0.02
48.82	13.94	-6.59	-3.32
48.86	17.81	-5.23	-0.74
48.9	22.74	0.86	-1.49
48.94	22.54	-1.28	1.66
48.98	20.4	3.77	1.39
49.02	24.13	5.85	3.89
49.06	21.74	5.69	5.12
49.1	25.96	5.8	0.88
49.14	27.3	4.2	2.53
49.18	27.57	8.4	0.76
49.22	26.47	8.55	0.83
49.26	24.77	8.6	1.1
49.3	26.58	8.69	2.31
49.34	22.19	11.21	1.36
49.38	18.24	8.75	-3.39
49.42	22.251	7.3825	1.3048
49.46	21.701	6.9255	1.3101
49.5	21.169	6.4377	1.3229
49.54	20.678	5.947	1.3407
49.58	20.248	5.481	1.3608
49.62	15.48	1.04	3.84
49.66	13.78	3.5	6.03
49.7	20.73	3.03	-0.06
49.74	20.55	5.32	3.08
49.78	22.81	2.94	1.17
49.82	21.23	4.06	-1.13
49.86	21.66	7.13	0.23
49.9	25.1	9.13	0.46
49.94	25.16	9.16	1.29
49.98	25.07	9.43	0.68
50.02	24.82	10.31	-0.63
50.06	24.27	8.2	3.34
50.1	25.076	10.919	3.1056
50.14	24.86	10.23	4.25
50.18	24.36	11.65	4.5
50.22	21.95	11.29	6.94
50.26	22.51	10.51	6.56
50.3	26.83	12.94	5.42
50.34	28.16	14.57	5.26
50.38	30.22	16.02	5.11
50.42	28.43	14.34	4.17
50.46	29.85	14.87	4.85
50.5	27.79	12.82	5.79
50.54	30.52	9.75	4.44
50.58	29.34	10.64	0.04
50.62	34.54	9.24	2.43
50.66	36.24	7.53	0.17
50.7	34.75	4.97	0.07
50.74	30.37	6.5	1.21
50.78	28.37	8.36	0.32
50.82	25.01	8.87	1.58
50.86	28.82	8.12	0.5
50.9	26.92	8.71	-1.45
50.94	25.06	7.23	-1.65
50.98	22.16	5.8	2.67
51.02	23.56	8.15	2.35
51.06	23	10.55	-0.04
51.1	24.97	9.5021	0.20601
51.14	27.84	6.22	6.06
51.18	30.39	9.86	0.83
51.22	26.47	10.73	-3.41
51.26	22.91	9.48	0.01
51.3	23.97	12.78	-1.37
51.34	27.42	12.95	-1.79
51.38	28.61	11.52	0.08
51.42	29.4	9.1	0.53
51.46	26.96	7.22	0.09
51.5	28	4.72	0.17
51.54	28.06	5.21	1.97
51.58	27.44	5.65	2.4
51.62	25.38	5.39	-0.64
51.66	23.85	3.51	-0.35
51.7	21.15	6.48	-1.04
51.74	24.24	1.56	-1.42
51.78	23.34	2.14	1.25
51.82	22.09	0.62	3.74
51.86	19.41	1.9	4.44
51.9	22.34	2.58	4.38
51.94	24.62	7.58	4.43
51.98	20.85	7.35	2.55
52.02	24.59	6.49	1.04
52.06	27.72	4.42	1.66
52.1	29.54	5.97	4.93
52.14	30.01	6.65	2.28
52.18	30.31	4.87	-3.87
52.22	33.83	4.34	-3.04
52.26	24.95	2.01	-4.38
52.3	22.18	2.82	2.09
52.34	25.07	5.09	1.75
52.38	28.72	5.7	0.51
52.42	28.44	8.72	-0.54
52.46	30.82	8.67	-1.53
52.5	29.25	6.39	-1.38
52.54	29.12	7.55	0.4
52.58	28.18	6.48	2.07
52.62	28.22	3.26	-0.3
52.66	26.689	7.4016	2.4662
52.7	26.716	7.451	2.8416
52.74	26.772	7.4394	3.1673
52.78	22.38	6.3	5.23
52.82	23.59	6.49	3.42
52.86	21.89	7.25	1.42
52.9	23.72	8.56	3.56
52.94	28.23	11.36	7.28
52.98	29.87	9.56	6.99
53.02	31.13	4.52	4.81
53.06	34.37	2.95	1.91
53.1	32.46	-1.11	-1.41
53.14	27.15	-0.99	-1.49
53.18	24.19	2.39	1.87
53.22	28.16	5.73	2.12
53.26	22.4	5.29	-0.97
53.3	21.53	7.74	1.05
53.34	24.06	2.85	0.02
53.38	23.92	2.73	1.27
53.42	22.05	2.4	-1.4
53.46	22.89	3.26	2.79
53.5	25.17	1.03	3.76
53.54	29.62	0.02	-0.2
53.58	28.67	-0.03	-0.42
53.62	26.98	5.45	2.4
53.66	25.4	3.95	0.51
53.7	19.75	3.74	1.06
53.74	25.91	6.73	5.7
53.78	25.26	12.49	6.15
53.82	22.62	9.37	4.84
53.86	11.54	1.23	9.73
53.9	16.9	6.17	7.82
53.94	14.95	-2.15	4.87
53.98	15.33	4.99	2.02
54.02	24.2	6.16	5.05
54.06	20.89	7.7	2.87
54.1	21.92	8.15	1.2
54.14	22.13	6.72	0
54.18	22.22	9.97	-1.17
54.22	20.04	8.69	1.54
54.26	17.32	7.04	5.69
54.3	18.41	1.93	3.18
54.34	19.45	5.09	-0.62
54.38	22.31	7.73	2.12
54.42	23.27	0.89	-0.93
54.46	17.07	0.11	-1.76
54.5	14.45	-0.87	5.12
54.54	14.96	0.86	5.54
54.58	12.49	-0.45	3.52
54.62	13.35	4.15	2.11
54.66	14.33	6.16	3.3
54.7	18.48	9.15	4.89
54.74	17.96	6.65	3.46
54.78	14.98	10.41	4.92
54.82	14.46	2.28	9.73
54.86	16.11	5.37	6.24
54.9	8.51	4.9	3.65
54.94	6.88	-0.05	0
54.98	6.16	2.83	5.02
55.02	7.61	0.88	5.44
55.06	13.781	5.8303	5.1868
55.1	14.725	5.9418	5.0221
55.14	9.74	0.96	7.26
55.18	16.804	6.0066	4.5557
55.22	20.98	8.09	5.2
55.26	25.08	12.99	3.36
55.3	20.4	11.69	3.11
55.34	16.83	8.52	5.46
55.38	23.58	2.95	4.07
55.42	24.98	2.47	-0.1
55.46	27.23	7.06	0.36
55.5	23.88	0.59	5.58
55.54	23.31	-6.4	-1.37
55.58	23.76	-4.14	-5.67
55.62	22.22	0.54	0.02
55.66	22.3	2.25	2.1
55.7	22.59	4.35	4.76
55.74	24.98	4.02	4.2
55.78	23.1	4.4	0.08
55.82	22.78	6.98	1.2
55.86	24.37	6.09	-1.19
55.9	24.11	5.93	-0.8
55.94	25.01	6.68	-1.38
55.98	26	5.05	1.22
56.02	25.78	3.78	1.4
56.06	27.31	2.12	-1.64
56.1	22.96	3.05	-2.2
56.14	24.04	4.5	0.11
56.18	22.78	6.94	2.76
56.22	22.384	3.2169	-0.019098
56.26	10.4	0.38	-1.52
56.3	21.976	2.6883	0.21646
56.34	18.95	0.98	3.46
56.38	21.07	2.67	2.93
56.42	23.1	4.25	0.17
56.46	24.13	4.9	0.82
56.5	21.5	4.99	1.34
56.54	23.2	5.83	1
56.58	22.93	2.4	-0.74
56.62	24.49	6.22	-0.3
56.66	23	3.74	-0.48
56.7	20.4	4.39	2.46
56.74	21.57	10.53	2.79
56.78	20.93	15.26	3.93
56.82	18.42	13.19	6.96
56.86	17.44	12.33	9.83
56.9	19.09	9.5	10.66
56.94	20.5	12.24	8.96
56.98	22.97	16.36	4.09
57.02	20.26	14.01	2.79
57.06	21.856	11.92	5.1609
57.1	27.46	5.53	-2.41
57.14	22.247	12.213	5.2578
57.18	22.464	12.285	5.2554
57.22	22.691	12.31	5.2218
57.26	22.925	12.29	5.159
57.3	21.57	1.45	4.37
57.34	23.44	5.28	-2.12
57.38	23.633	11.984	4.815
57.42	23.86	11.807	4.6552
57.46	23.5	12.23	6.93
57.5	28.62	13.77	4.5
57.54	28.8	13.5	4.81
57.58	29.8	13.11	4.13
57.62	26.9	16.21	4.43
57.66	23.56	12.84	1.25
57.7	20.62	13.04	0.5
57.74	25.031	9.3416	2.8512
57.78	18.76	4.35	5.11
57.82	22.84	3.63	5.48
57.86	20.41	9.83	2.88
57.9	23.45	8.11	-0.12
57.94	25.06	6.4	2.14
57.98	25.8	5.19	1.81
58.02	26.34	7.37	2.91
58.06	27.51	6.44	2.11
58.1	24.39	7.93	1.28
58.14	21.89	4.68	0.63
58.18	22.16	4.67	0.07
58.22	21.82	1.55	-3.52
58.26	22.54	8.21	-4.54
58.3	24.47	7.8	-2.98
58.34	23.14	3.18	0.92
58.38	22.93	1.69	0.96
58.42	19.45	-3.37	2.03
58.46	23.95	5.9996	-0.056236
58.5	24.501	6.4153	0.090814
58.54	25.054	6.8181	0.24618
58.58	24.05	3.31	4.72
58.62	28.59	10.97	2.55
58.66	28.02	15.87	1.81
58.7	26.6	15.09	-1.46
58.74	24.92	13.01	1.1
58.78	26.9	9.42	1.6
58.82	24.51	4.98	0.8
58.86	28.4	0.5	-2.12
58.9	26.62	-0.66	-4.2
58.94	24.07	-1.37	-1.18
58.98	23.25	4.87	-0.6
59.02	20.14	11.95	4.28
59.06	21.08	9.1	7.78
59.1	23.55	10.37	5.96
59.14	22.42	6.99	1.83
59.18	21.38	7.02	-0.24
59.22	16.285	5.6831	2.6474
59.26	10.88	1.93	8.44
59.3	5.53	-4.73	7.24
59.34	12.39	5.76	0.17
59.38	6.96	-1.83	-0.91
59.42	8.86	-0.28	0.71
59.46	6.95	-2.8	2.33
59.5	5.74	-1.04	4.72
59.54	5.35	2.37	3.55
59.58	14.879	3.7336	2.7635
59.62	15.026	3.4376	2.7003
59.66	23.27	6.51	2.08
59.7	22.76	8	1.18
59.74	23.31	10.31	0.44
59.78	16.057	2.1953	2.345
59.82	23.84	11.15	2.64
59.86	16.71	9.16	5.01
59.9	23.62	7.98	1.88
59.94	17.624	0.96272	1.8774
59.98	18.073	0.67219	1.7509
60.02	18.538	0.39301	1.6227
60.06	20.54	0.17	-0.81
60.1	22.93	-4.27	-3.56
60.14	23.12	0.26	-5.78
60.18	20.484	-0.56724	1.1147
60.22	20.974	-0.75744	0.99416
60.26	13.61	-3.32	8.06
60.3	18.12	-4.24	5.59
60.34	21.85	-4.31	1.67
60.38	25.92	0.5	0.38
60.42	30.02	6.4	-0.42
60.46	33.13	5.94	0.23
60.5	33.39	2.59	-2.48
60.54	24.4	-1.2258	0.29021
60.58	22.16	-3.39	5.57
60.62	17.02	-2.68	5
60.66	25.223	-0.77686	0.21607
60.7	11.32	-5.52	4.38
60.74	25.554	-0.24174	0.24734
60.78	21.1	-4.32	-2.07
60.82	23.58	-4.94	-2.71
60.86	22.4	-4.82	-5.19
60.9	21.38	-4.88	-5.92
60.94	25.04	-1.52	4.53
60.98	25.94	2.29	0.73
61.02	27.14	4.49	1.39
61.06	25.43	3.67	0.95
61.1	25.71	7.22	1.51
61.14	25.73	10.38	2.55
61.18	25.17	11.95	5.84
61.22	24.59	10.73	0.29
61.26	25.44	10.23	-0.02
61.3	28.58	11.6	0.7
61.34	29.8	12.01	-0.13
61.38	33.33	8.8	1.39
61.42	33.44	9.14	1.83
61.46	32.6	8.05	1.39
61.5	32.63	5.89	0.26
61.54	29.57	-2	1.25
61.58	27.3	3.5	1.51
61.62	23.38	8.56	5.77
61.66	25.9	8.06	4.27
61.7	25.33	10.26	4.58
61.74	27.01	11.6	1.96
61.78	26.95	11.66	0.69
61.82	28.98	11.73	-0.12
61.86	27.27	9.84	-1.25
61.9	26.04	6.75	-0.87
61.94	22.66	6.06	2.7
61.98	22.16	5.99	1.75
62.02	20.43	6.75	0.89
62.06	21.37	8.76	2.83
62.1	20.88	8.44	1.94
62.14	20.16	7.85	1.24
62.18	21.77	7.92	0.53
62.22	22.4	8.07	0.81
62.26	19.28	7.35	3.62
62.3	24.37	0.26	2.86
62.34	22.434	4.2761	1.7317
62.38	22.565	4.3114	1.7113
62.42	22.716	4.4017	1.6804
62.46	21.12	1.32	2
62.5	28.91	6.87	2.56
62.54	29.58	3.04	4.03
62.58	27.31	4.23	0.47
62.62	24.99	3.58	-0.76
62.66	23.48	2.02	1.07
62.7	24.8	1.92	-2.52
62.74	21.89	5.2	-1.06
62.78	20.08	6.27	0.21
62.82	16.53	1.5	0.6
62.86	24.001	7.2428	1.3477
62.9	23.83	9.51	2.64
62.94	21.09	14.21	1.28
62.98	23.83	12.42	3.27
63.02	23.64	11.09	4.27
63.06	21.3	7.79	5.35
63.1	24.68	10.65	3.3
63.14	25.19	9.76	0.62
63.18	24.77	6.69	1.13
63.22	22.45	8.72	2.03
63.26	16.59	7.68	3.49
63.3	19.66	5.35	2.7
63.34	17.45	5.5	2.67
63.38	19.95	9.51	4.24
63.42	18.39	5.11	4.84
63.46	20.52	5.78	8.07
63.5	22.81	4.72	2.67
63.54	24.64	10.3	4.06
63.58	24.83	12.16	5.53
63.62	24.86	8.9	3.91
63.66	24.62	8.43	2.5
63.7	26.14	8.91	3.36
63.74	25.89	11.29	2.32
63.78	24.26	8.68	2.52
63.82	28.82	1.5	4.7
63.86	26.44	3.79	0.63
63.9	21.44	5.96	-1.52
63.94	22.78	9.2	0.22
63.98	19.38	9.72	1.72
64.02	23.97	5.35	-3.83
64.06	22.11	4.2	-1.92
64.1	18.6	1.15	0.95
64.14	14.04	2.32	6.69
64.18	10.73	-0.65	7.85
64.22	12.42	-1.72	7.08
64.26	15.88	3.89	3.2
64.3	21.32	6.65	4.61
64.34	26.14	7.07	3.56
64.38	24.75	8.9	1.95
64.42	23.94	8.86	1.78
64.46	24.72	7.97	0.77
64.5	25.13	5.69	1.13
64.54	24.05	6.44	0.47
64.58	24.4	7.24	1.05
64.62	23.82	7.19	1.72
64.66	22.68	5.84	0.08
64.7	20.14	5.22	-1.6
64.74	17.99	3.53	0.8
64.78	19.28	5.32	1.85
64.82	20.41	4.81	0.23
64.86	21.06	3.86	2
64.9	22.89	3.03	1.43
64.94	28.55	3.45	0.94
64.98	29.76	-3.31	-0.36
65.02	27.58	-4.77	1.85
65.06	26.17	-1.26	-0.16
65.1	24.72	1.35	-0.78
65.14	24.52	1.58	-2.71
65.18	22.94	0.04	-3.55
65.22	19.8	1.87	-1.58
65.26	22.1	0.13	0.62
65.3	19.81	3.29	3.91
65.34	20.13	-3.34	3.21
65.38	17.45	1.07	-0.3
65.42	15.12	3.5	0.38
65.46	16.96	0.11	-2.21
65.5	21.74	2.94	-2.36
65.54	22.78	2.05	-2.95
65.58	23.2	2.14	2.37
65.62	16.21	2.94	1.37
65.66	19.21	2.67	-0.48
65.7	18.59	1.56	-2.65
65.74	15.675	1.8262	-0.54082
65.78	14.78	-4.97	4.67
65.82	13.495	1.8107	0.061735
65.86	11.45	0.77	-2.31
65.9	12.87	4.17	-3.05
65.94	12.19	3.09	-3.13
65.98	11.21	3.12	-0.04
66.02	6.09	0.27	3.09
66.06	7.56	1.38	4.52
66.1	5.7	-1.1	4.8
66.14	6.82	-3.58	4.57
66.18	5.43	2.94	3.68
66.22	6.26	4.19	3.73
66.26	8.15	-1.82	2.39
66.3	11.61	-4.34	0.62
66.34	15.24	0.65	-0.51
66.38	17.9	-0.24	1.01
66.42	14.69	-3.93	-1.18
66.46	14.32	-4.22	-2.31
66.5	16.27	-2.14	-1.63
66.54	19.36	0.65	-2.29
66.58	20.78	0.85	0.58
66.62	21.66	1.77	-1.17
66.66	18.38	-0.93	-0.24
66.7	19.22	-0.9	1.23
66.74	12.81	-0.69	4.19
66.78	10.61	1.57	3.33
66.82	12.07	3.24	0.16
66.86	10.7	4.61	1.15
66.9	16.57	4.57	2
66.94	18.13	9.68	-1.05
66.98	11.72	9.91	1.4
67.02	11.78	6.13	5.83
67.06	14.85	11.27	3.68
67.1	12.3	9.01	3.77
67.14	11.06	4.9	6.78
67.18	12.29	-0.71	0.61
67.22	14.27	7.98	-1.53
67.26	17.57	5.25	-3.71
67.3	15.96	4.99	-3.93
67.34	15.69	2.5	2.59
67.38	13.2	-1.83	2.69
67.42	17.52	1.82	0.37
67.46	20.42	1.39	-0.31
67.5	21.5	-1.43	1.9
67.54	15.32	1.27	4.13
67.58	23.65	0.35	0.16
67.62	22.11	-1.29	2.82
67.66	24.86	3.58	4.04
67.7	25.88	-0.06	-1.56
67.74	24.57	-2.12	-7.92
67.78	23.21	-2.07	-5.19
67.82	24.78	-2.73	-1.37
67.86	28.65	-2.37	0.77
67.9	26.46	-4.59	0.06
67.94	23.97	-3.4	-2.18
67.98	21.41	-3.78	-4.43
68.02	18.01	-3.09	-2.91
68.06	18.89	-1.09	1.57
68.1	20.37	-2.18	0.44
68.14	22.9	2.24	0.66
68.18	26.69	1.33	1.21
68.22	29.74	1.18	1.16
68.26	28.58	0.38	-0.47
68.3	26.16	-1.67	-3.59
68.34	27.66	-4.32	-3.54
68.38	24.78	-0.69	-0.32
68.42	21.09	-4.03	0.49
68.46	15.76	-3.43	0.26
68.5	14.43	-3.25	-1.05
68.54	13.82	-4.35	1.63
68.58	7.65	-6.76	1.24
68.62	12.99	-6.62	2.39
68.66	15.55	0.22	1.51
68.7	9.94	-2.71	5.86
68.74	10.823	-0.78325	-0.10508
68.78	9.66	-0.9	-0.88
68.82	17.13	4.52	-3.24
68.86	14.93	0.7	-4.82
68.9	6.99	7.91	-0.64
68.94	7.91	1.81	-1.64
68.98	6.74	-1.7	-0.69
69.02	1.52	7.13	-0.9
69.06	4.41	5.47	-0.9
69.1	4.55	4.43	-0.81
69.14	6.12	4.75	-2.06
69.18	3.94	-2.13	0.15
69.22	2.25	5.83	4.87
69.26	3.02	7.42	10.7
69.3	-0.46	9.91	10.9
69.34	9.2212	6.1241	4.9154
69.38	9.57	3.54	9.91
69.42	11.45	5.2	4.02
69.46	17.67	4.87	3.01
69.5	21.56	7.4	3.42
69.54	17.92	6.74	-0.55
69.58	19.07	7.85	1.89
69.62	24.04	6.24	2.35
69.66	26.25	7.86	3.23
69.7	26.08	7.94	0.74
69.74	26.97	5.77	-2.65
69.78	18.48	5.11	-3.25
69.82	17.9	-0.01	-1.02
69.86	18.37	3.24	0.26
69.9	17.78	-2.48	5.11
69.94	21.83	-5.28	2.29
69.98	22.89	-0.69	-5.62
70.02	22.87	2.46	-5.03
70.06	24.75	-1	-3.28
70.1	24.82	-0.08	-2.15
70.14	24.42	-0.35	4.76
70.18	21.11	-0.99	0.65
70.22	20.77	-1.57	-1.41
70.26	26.84	-0.62	-2.79
70.3	23.91	0.34	-2.87
70.34	22.9	2.07	2.35
70.38	24.04	2.51	2.14
70.42	26.56	3.4	-2.21
70.46	26.67	-0.05	-2.9
70.5	22.86	-1.79	-5.06
70.54	22.32	-2.41	-3.88
70.58	21.68	-2.67	-3.19
70.62	21.29	-1.37	-3.04
70.66	17.61	-7.26	2.61
70.7	17.28	-13.33	3.56
70.74	14.13	-8.91	3.18
70.78	14.2	-9.23	4.19
70.82	16.295	-3.2778	1.3648
70.86	16.285	-2.7277	1.6558
70.9	16.54	8.52	-0.12
70.94	17.07	6.66	0.71
70.98	20.03	3.1	0.12
71.02	17.93	-1.52	2.18
71.06	17.29	2.41	3.96
71.1	10.06	2.64	9.27
71.14	14.11	3.31	6.86
71.18	19.33	4.66	3.12
71.22	20.141	5.0059	3.634
71.26	20.842	5.8923	3.7215
71.3	21.35	0.19	-0.02
71.34	17.71	5.65	5.84
71.38	25.94	6.85	5.74
71.42	28.61	7.44	1.85
71.46	27.63	7.16	-0.78
71.5	26.34	9.84	2.08
71.54	28.23	11.85	4.6
71.58	27.89	10.76	4.89
71.62	29.22	10.23	0.96
71.66	28.69	11.49	-2.98
71.7	23.97	14.62	-1.97
71.74	24.83	2.35	8.67
71.78	25.37	5.83	2.81
71.82	27.91	6.57	1.55
71.86	27.78	8.09	-2.99
71.9	28.47	9.88	-2.72
71.94	27.34	6.59	-0.08
71.98	27	6.48	1.47
72.02	21.71	4.59	0.08
72.06	21.55	0.84	-1.92
72.1	25.04	1.42	-1.46
72.14	23.55	6.51	0.94
72.18	24.18	6.57	-0.79
72.22	27.72	8.06	-1.05
72.26	28.14	11.18	1.88
72.3	23.763	8.2749	1.9234
72.34	20.15	10.02	6.59
72.38	26.22	11.45	3.65
72.42	25.73	12.96	3.05
72.46	26.86	12.86	1.76
72.5	23.76	12.87	3.66
72.54	26.59	9.78	2.99
72.58	29.21	6.29	1.17
72.62	26.46	9.53	5.6
72.66	25.99	7.69	6.69
72.7	34.29	13.22	3.55
72.74	36.62	13.53	2.94
72.78	39.81	13.74	1.55
72.82	39.96	8.44	4.64
72.86	32.903	9.2425	1.5553
72.9	28.04	4.9	-0.14
72.94	31.38	9.83	-3.56
72.98	29.33	11.22	-0.33
73.02	30.08	9.95	1.69
73.06	28.08	8.53	0.73
73.1	28.28	5.77	2.8
73.14	32.39	6.06	-1.16
73.18	28.79	6.35	-3.33
73.22	26.06	9.4	1.22
73.26	24.48	9.1	-2.8
73.3	19.9	9.04	-0.09
73.34	21.95	9.37	3.53
73.38	21.39	9.01	2
73.42	19.99	8.51	2.81
73.46	21.15	9.18	3.17
73.5	18.74	8.93	4.16
73.54	20.52	7.92	4.62
73.58	21.31	8.47	2.1
73.62	27	4.32	4.15
73.66	25.59	6.51	1.72
73.7	28.04	5.56	-2.21
73.74	32.63	4.79	0.44
73.78	29.75	4.87	4.25
73.82	23.91	8.1	1.47
73.86	24.33	6.91	3.43
73.9	23.05	4.67	5.06
73.94	21.89	4.95	3.88
73.98	20.34	3.9	2.66
74.02	20.25	2.32	0.11
74.06	20.26	4.87	-1.07
74.1	20.76	6.43	0.76
74.14	18.41	6.59	1.61
74.18	18.58	3.39	3.42
74.22	15.55	1.15	3.25
74.26	19.81	0.81	4.19
74.3	14.19	4.84	3.24
74.34	16.04	6.69	0.17
74.38	17.25	9.38	-0.81
74.42	15.08	5.66	3.48
74.46	16.06	0.4	7.58
74.5	16.86	2.16	3.85
74.54	19.24	4.37	2.06
74.58	17.93	3.12	5.62
74.62	16.79	-3.05	1.1
74.66	20.64	2.49	4
74.7	22.96	1.27	1.63
74.74	22.13	-1.18	-0.03
74.78	23.56	-5.06	-0.43
74.82	14.6	-7.86	4.22
74.86	12.27	-5.67	4.97
74.9	22.51	-4.27	2.55
74.94	21.21	-5.3	-1.64
74.98	19.56	-3.88	-2.27
75.02	20.71	-5.03	-0.43
75.06	20.44	-4.94	0.61
75.1	25.63	-6.62	-1.35
75.14	23.57	-5.32	-2.03
75.18	22.09	-5.15	-0.74
75.22	22.04	-4.1	-1.55
75.26	22.9	-2.15	-2.48
75.3	19.76	-2.44	-3.07
75.34	17.06	-4.44	-3.03
75.38	13.86	-1.02	-0.57
75.42	13.86	-0.39	2.74
75.46	13.22	0.69	2.68
75.5	12.13	1.56	4.4
75.54	14.892	3.339	1.1238
75.58	17.88	5.9	-4.61
75.62	8.33	4.98	-1.22
75.66	7.16	7.96	3.73
75.7	12.25	6.06	3.48
75.74	15.02	6.6	1.85
75.78	16	1.69	5.27
75.82	24.63	11.3	2.53
75.86	25.16	12.9	1.45
75.9	26.15	11.23	-4.74
75.94	19.174	6.7247	0.76464
75.98	17.93	-3.05	6.18
76.02	20.579	6.865	0.54558
76.06	21.288	6.8786	0.43397
76.1	21.988	6.8566	0.32432
76.14	22.669	6.8007	0.21914
76.18	23.323	6.7124	0.12094
76.22	23.938	6.5933	0.03224
76.26	24.506	6.4452	-0.044459
76.3	25.018	6.2695	-0.10664
76.34	25.462	6.068	-0.1518
76.38	23.79	4.67	-4.48
76.42	24.69	4.83	-1.94
76.46	26.38	3.39	-1.81
76.5	27.09	5.08	0.07
76.54	24.63	5.26	0.12
76.58	25.36	6.43	0.44
76.62	23.09	2.5	0.2
76.66	25.36	3	1.34
76.7	25.74	5.78	3.07
76.74	28.1	2.82	2.94
76.78	23.61	0.5	-0.1
76.82	21.23	4.14	0.62
76.86	20.76	4.25	0.74
76.9	17.58	1.33	1.06
76.94	20.73	6.96	5.55
76.98	21.71	6.98	0.63
77.02	24.55	4.68	-1.17
77.06	16.86	7.52	4.55
77.1	19.14	7.93	3.05
77.14	15.94	8.24	1.66
77.18	15.05	6.62	1.27
77.22	15.85	2.08	2.07
77.26	17.52	1.12	3.01
77.3	16.61	3.01	4.45
77.34	14.23	3.86	4.11
77.38	12.89	6.48	5.29
77.42	11.63	4.04	5.78
77.46	15.55	6.72	4.52
77.5	15.94	4.06	2.89
77.54	14.21	5.42	3.12
77.58	8.53	3.12	3.69
77.62	13.23	7.47	7.22
77.66	17.61	10.7	8.24
77.7	18.43	4.01	6.32
77.74	20.49	6.66	2.48
77.78	24.83	8.43	1.44
77.82	30.52	8.84	3.67
77.86	28.07	6.74	5.4
77.9	24.57	9.37	9.32
77.94	25.22	8.69	5.59
77.98	28.1	7.22	2.25
78.02	25.67	6.2822	2.2704
78.06	24.888	5.6191	1.9455
78.1	23.964	4.9234	1.6366
78.14	26.73	6.7	3.48
78.18	26.73	4.12	-2.16
78.22	22.5	4.48	-7.09
78.26	20.1	2.97	-6.76
78.3	20.62	-0.37	-3.22
78.34	17.981	1.2398	0.38091
78.38	8.65	-2.47	6.06
78.42	11.72	-6.07	4.67
78.46	12.95	2.19	1.16
78.5	12.88	3.83	1.18
78.54	18.77	0.83	1.02
78.58	18.76	-2.77	1.88
78.62	22.94	4.28	4.67
78.66	26.09	8.71	5.2
78.7	29.24	8.46	0.39
78.74	28.5	7.41	-0.81
78.78	30.64	6.22	2.94
78.82	29.02	8.26	3.18
78.86	35.6	3.96	1.66
78.9	30.961	5.6627	0.95904
78.94	30.865	5.0631	0.55669
78.98	30.595	4.3685	0.14455
79.02	30.18	3.6044	-0.26881
79.06	31.8	1.29	0.14
79.1	30.14	1.57	0.47
79.14	27.67	0.35	-0.8
79.18	27.15	1.43	-2.26
79.22	24.76	1.32	-1.92
79.26	26.14	0.3	-1.17
79.3	25.8	-1.6	-3.41
79.34	24.48	0.35	-6.46
79.38	21.2	-5.06	-4.72
79.42	24.57	-5.72	-1.55
79.46	26.65	-0.99	-0.04
79.5	25.38	-0.09	-2
79.54	25.29	-0.56	-1.64
79.58	25.52	-2.15	2.16
79.62	26.18	-0.15	2.09
79.66	27.34	5.28	0.59
79.7	23.14	0.99	2.84
79.74	22.3	1.31	3.73
79.78	18.93	2.34	3.25
79.82	22.13	2.64	6.41
79.86	16.64	5.58	5.99
79.9	17.77	10.29	2.97
79.94	16	7.16	2.26
79.98	17.77	5.03	2.59
80.02	14.62	-1.74	-0.43
80.06	14.254	5.3452	3.0784
80.1	13.01	3.67	0.14
80.14	7.23	8.49	2.81
80.18	10.85	3.83	3.13
[truncated: 1,021 more rows]
