# Supplementary material for: Mean flow and turbulence structure over exposed roots on a forested floodplain: Insights from a controlled laboratory experiment
Source: PLoS One. 2020 Feb 26;15(2):e0229306. doi: 10.1371/journal.pone.0229306 (PMC7043746; doi:10.1371/journal.pone.0229306)
Supplement: S1 File — (ZIP) [file pone.0229306.s001.zip › data_and_scripts/velocity_data/t21_126_replaced.csv]

0.02	14.62	0.04	-0.94
0.06	12.32	1.18	-1.33
0.1	9.6	3.06	0.29
0.14	10.35	1.08	0.95
0.18	10.66	-4.33	2.73
0.22	12.25	-1.9	2.23
0.26	15.34	1.92	1.52
0.3	18.25	4.3	-1.87
0.34	12.96	2.79	-3.83
0.38	10.65	1.86	-0.54
0.42	8.19	2.57	-0.06
0.46	4.7	-3.56	4.16
0.5	6.05	-1.97	6.27
0.54	11.13	-3.16	3.9
0.58	7.32	-3.84	2.2
0.62	6.22	-0.93	2.64
0.66	7.13	2.97	2.39
0.7	6.87	4.81	2.64
0.74	8.69	0.88	5.67
0.78	9.37	1.79	5.74
0.82	12.67	-0.18	4.58
0.86	11.51	7.94	4.53
0.9	16.8	12.21	5.8
0.94	21.32	14.41	3.49
0.98	19.87	12.58	5.64
1.02	23.22	17.21	7.07
1.06	27.54	9.72	1.65
1.1	26.19	9.28	1.33
1.14	23.48	14.64	4.52
1.18	25.89	11.422	1.4171
1.22	29.23	14.6	3.12
1.26	25.69	12.91	-1.48
1.3	29.94	4.01	-4.29
1.34	25.963	11.414	0.96657
1.38	25.625	11.269	0.92918
1.42	25.17	11.077	0.91768
1.46	24.613	10.844	0.92997
1.5	23.966	10.575	0.96394
1.54	21.21	7.55	-2.56
1.58	23.52	6.6	-2.1
1.62	24.65	5.45	0.29
1.66	24	5.92	-0.38
1.7	22.6	6.99	1.18
1.74	19.35	6.93	2.67
1.78	19.93	14.69	4.1
1.82	17.196	7.794	1.7639
1.86	14.57	9.64	4.15
1.9	10.72	8.48	3.29
1.94	14.81	6.8197	2.1672
1.98	5.23	11.57	4.92
2.02	3.17	5.59	4.13
2.06	13.071	6.1111	2.5385
2.1	5.85	1.6	-0.51
2.14	12.45	5.8586	2.7403
2.18	12.342	5.8146	2.8211
2.22	12.386	5.8328	2.8858
2.26	16.91	3.96	3.39
2.3	18.51	4.1	2.03
2.34	13.63	12.64	-0.09
2.38	16.24	8.98	5.22
2.42	21.58	6.95	4.64
2.46	24.01	10.84	1.32
2.5	18.47	2.39	5.43
2.54	22.65	9.86	3.17
2.58	24.15	10.2	0.27
2.62	25.64	12.64	2.2
2.66	22.27	11.39	1.72
2.7	20.82	9.66	1.21
2.74	20.19	11.36	1.03
2.78	20	11.48	2.87
2.82	23.64	4.66	3.95
2.86	20.88	9.24	0.83
2.9	19.15	9.27	2.24
2.94	20.17	9.09	-0.6
2.98	16.53	7.34	-0.84
3.02	14.57	2.52	-2.98
3.06	13.93	1.21	-1.12
3.1	11.81	2.55	1.79
3.14	14.16	6.33	7.07
3.18	10.38	4.01	6.32
3.22	12.67	5.02	4.03
3.26	10.54	6.42	2.02
3.3	17.87	9.45	2.97
3.34	18.44	9.57	-0.15
3.38	13.85	8.83	0.84
3.42	14.24	7.31	2.43
3.46	22.13	0.5	0.77
3.5	24.91	1.52	-5.6
3.54	13.532	2.5487	1.2063
3.58	13.655	2.4631	1.1378
3.62	15.67	1.81	-0.33
3.66	12.08	6.19	5.44
3.7	14.273	2.3968	0.95076
3.74	14.553	2.4324	0.8942
3.78	15.25	5.62	-1.52
3.82	14.57	6.82	3.54
3.86	16.2	-0.9	-1.55
3.9	21.24	-3.52	-3.07
3.94	16.399	2.9637	0.64857
3.98	15.32	-4.31	-5.76
4.02	19.5	-8.16	-1.18
4.06	14.25	-0.52	-5.15
4.1	18.262	3.7079	0.48861
4.14	8.68	-2.29	1.66
4.18	10.19	-4.47	3.05
4.22	14.97	1.23	1.96
4.26	15.52	2.58	1.52
4.3	19	5.56	0.71
4.34	19.66	5.34	-0.52
4.38	25.24	9.63	1.07
4.42	28.6	8.68	-2.53
4.46	17.97	12.14	1.85
4.5	23.322	6.0342	0.17104
4.54	23.791	6.2553	0.14204
4.58	24.244	6.4672	0.11301
4.62	20.91	6	2.14
4.66	24.86	7.55	1.5
4.7	22.1	10.95	6.49
4.74	26.57	14.04	3.09
4.78	26.53	13.91	2.36
4.82	29.38	16.78	0.76
4.86	36.61	12.34	-1.63
4.9	26.977	7.6255	-0.13681
4.94	27.54	6.27	4.84
4.98	28.43	8.5	5.08
5.02	28.42	17.13	1.21
5.06	27.491	7.6642	-0.28743
5.1	27.504	7.5986	-0.32923
5.14	27.465	7.4994	-0.37295
5.18	27.373	7.3649	-0.41874
5.22	31.21	1.61	-3.38
5.26	31.41	3.36	-1.68
5.3	32.75	6.46	-0.31
5.34	31.63	6.21	0.08
5.38	28.3	6.45	-1.7
5.42	26.12	4.48	-6.07
5.46	23.79	5.02	-4.61
5.5	19.87	-2.31	-1.72
5.54	17.77	-6.67	3.27
5.58	22.958	3.6902	-1.0196
5.62	22.112	3.0513	-1.0969
5.66	20.02	0.89	-5.83
5.7	18.14	2.73	-4.8
5.74	16.79	-3.11	-2.53
5.78	13.94	-0.24	-5.06
5.82	13.72	1.99	-5.17
5.86	13.32	-1.43	-5.06
5.9	12.51	-1.73	-5.3
5.94	13.06	-4.94	0.41
5.98	10.08	-10.03	3.03
6.02	6.84	-8.84	2.28
6.06	10.86	-4.12	-0.45
6.1	9.21	-1.54	1.53
6.14	13.1	0.54	0.26
6.18	10.26	2.41	3.25
6.22	11.18	-1.57	6.93
6.26	11.72	-0.96	6.94
6.3	12.17	8.26	7.98
6.34	8.37	7.76	3.47
6.38	9.93	0.2	-0.33
6.42	16.7	4.07	-1.17
6.46	19.07	1.68	-0.33
6.5	22.49	3.18	-2.24
6.54	24.96	2.15	-2.24
6.58	18.23	-1.08	-2.88
6.62	19.659	1.9459	-1.9133
6.66	13.56	0.13	-1.49
6.7	21.4	-1.37	-2.92
6.74	22.53	2.8	-1.76
6.78	19.33	4.28	-3.18
6.82	21.26	4.41	-4.47
6.86	22.07	-0.68	0.02
6.9	21.06	0.14	1.4
6.94	19.75	-1.27	-3.18
6.98	17.8	-1.11	-1.2
7.02	16.52	0.35	0.32
7.06	16.71	1.49	1.69
7.1	15.76	1.42	3.06
7.14	17.15	2.76	1.51
7.18	20.31	1.51	2.79
7.22	21.38	0.02	1.78
7.26	19.99	-1.45	0.79
7.3	20.67	-0.6	-1.39
7.34	17.71	2.4	-2.98
7.38	18.48	1.38	0.46
7.42	14.92	-0.31	1.54
7.46	14.51	1.44	7.79
7.5	12.68	9.04	10.37
7.54	13.92	11.75	6.21
7.58	18.84	10.85	7.57
7.62	15.03	7.97	7.24
7.66	20.47	5.82	6.53
7.7	24.68	7.21	3.03
7.74	23.97	9.89	2.96
7.78	24.21	7.21	4.04
7.82	22.37	6.9	2.33
7.86	24.22	7.58	1.39
7.9	20.38	6.72	1.92
7.94	20.81	6.93	-0.93
7.98	19.99	7.23	2.3
8.02	19.05	7.23	-1.61
8.06	17.98	5.55	-0.71
8.1	16.91	4.93	-0.76
8.14	21.26	0.31	-3.75
8.18	22.19	2.36	-5.6
8.22	18.01	1.44	-8.24
8.26	18.96	-1.94	-5.94
8.3	16.6	1.75	-2.8
8.34	15.55	5.75	0.9
8.38	13.74	3.24	0.51
8.42	12.2	2.62	2.77
8.46	13.2	0.34	-2
8.5	18.77	-4.96	-3.72
8.54	17.63	-2.34	-0.05
8.58	18.13	-2.22	1.69
8.62	15.14	0.42	2.08
8.66	22.72	3.25	4.54
8.7	23.51	14.4	5.88
8.74	23.65	13.09	3.43
8.78	24.66	10.87	2.03
8.82	27.69	8.62	0.35
8.86	28.46	6.41	-1.11
8.9	27.96	5.32	-0.15
8.94	25.06	4.38	-0.56
8.98	18.97	3.93	-2.29
9.02	20.85	1.61	-1.49
9.06	22.51	2.12	0.41
9.1	21.82	1.47	-0.92
9.14	24.18	3.33	-0.8
9.18	21.71	2.95	-2.03
9.22	23.13	2.61	-0.57
9.26	23.7	0.88	-1.15
9.3	20.02	-0.41	-3.3
9.34	18.94	-3.99	0.32
9.38	17.55	-3.25	-0.75
9.42	13.77	-2.57	-1.11
9.46	15.26	1.81	-1.03
9.5	16.09	4.78	-2.16
9.54	12.49	3.32	-1.73
9.58	10.17	9.46	-1.67
9.62	6.2	6.98	-0.64
9.66	4.75	5.32	4.72
9.7	10.32	5.74	5.8
9.74	11.28	6.29	6.18
9.78	6.38	3.46	6.37
9.82	9.12	2.82	7.1
9.86	9.87	3.68	5.65
9.9	9.34	2.53	6.93
9.94	9.09	5.44	6
9.98	9.01	2.32	5.05
10.02	6.86	4.7	5.16
10.06	8.69	5.74	5.33
10.1	3.84	4.44	7.41
10.14	3.41	0.19	8.96
10.18	4.05	-8.9	5.41
10.22	5.44	-5.81	2.24
10.26	1.24	-4.58	3.21
10.3	1.48	-5.18	3.48
10.34	5.84	-6.73	4.79
10.38	10.66	-4.8	0.12
10.42	6.98	-3.96	-3.8
10.46	6.6	-2.66	-2.3
10.5	3.43	-6.31	2.2
10.54	2.34	-9.64	5.3
10.58	3.62	-11.12	4.78
10.62	7.4835	-4.5353	3.3713
10.66	6.3	-13.51	5.07
10.7	8.9807	-3.4535	3.283
10.74	8.15	-0.26	3.99
10.78	6.63	1.02	10.91
10.82	6.9	4.55	11.97
10.86	12.283	-0.86103	3.052
10.9	13.135	-0.17028	2.9782
10.94	13.984	0.5215	2.8965
10.98	14.823	1.2063	2.806
11.02	17.24	4.07	1.1
11.06	21.87	2.52	0.68
11.1	24.06	4.63	-0.91
11.14	26.77	3.49	-3.26
11.18	23.19	8.02	-3.37
11.22	19.301	4.7206	2.034
11.26	15.91	1.63	6.87
11.3	20.422	5.4734	1.6703
11.34	20.884	5.7352	1.4649
11.38	16.16	6.77	3.84
11.42	21.577	5.9898	1.0029
11.46	15.31	6.96	7.43
11.5	19.35	3.57	0.25
11.54	22.21	5.38	-0.48
11.58	20.08	5.56	0.17
11.62	23.1	6.24	-1.88
11.66	23.29	0.89	-2.79
11.7	21.42	-0.34	-4.09
11.74	20.79	0.66	-4.23
11.78	18.88	-0.65	-5.21
11.82	13.76	0.46	-0.71
11.86	19.81	2.41	-0.48
11.9	20.19	-1.97	-1.43
11.94	21.98	-2.96	-3.21
11.98	20.94	-4.18	-4.28
12.02	22.73	-3.1	1.48
12.06	20.07	1.51	-0.41
12.1	21.72	0.46	-1.33
12.14	17.93	1.57	-4.41
12.18	19.13	-1.19	-1.82
12.22	15.49	-4.47	-2.02
12.26	10.38	-2.36	-0.47
12.3	13.83	-6.56	-2.69
12.34	16.52	-1.64	-1.22
12.38	16.31	-0.77	0.38
12.42	13.54	-2.96	2.38
12.46	12.85	-2.95	2.61
12.5	14.64	-3.32	1.26
12.54	12.6	5.06	-0.88
12.58	13.24	2.64	0.71
12.62	9.78	2.4	-0.92
12.66	0.31	1.7	2.51
12.7	6.09	1.07	6.15
12.74	7.23	-1.33	5.86
12.78	9.78	-1.23	3.81
12.82	13.44	-6.1	0.02
12.86	11.19	-7.99	-2.12
12.9	14.42	-6.34	-0.18
12.94	14.52	-4.43	1.04
12.98	12.66	-9.63	0.47
13.02	13.52	-8.93	0.9
13.06	16.16	-11.48	-2.1
13.1	18.65	-10	-0.03
13.14	13.45	-11.25	-0.76
13.18	13.69	-9.53	0.69
13.22	12.64	-8.69	0.98
13.26	12.84	-9.6	2.74
13.3	15.07	-10.17	3.02
13.34	17.77	-3.04	2.12
13.38	15.67	1.45	2.32
13.42	14.89	5	2.89
13.46	11.92	0.53	4.11
13.5	12.91	1.68	2.5
13.54	11.71	1.56	-0.01
13.58	15.01	0.8	0.75
13.62	11.73	-1.54	0.02
13.66	12.42	0.44	0.35
13.7	11.13	-0.08	-1.6
13.74	10.67	-1.12	-2.06
13.78	12.67	0.98	-2.56
13.82	17.25	-2.9	-0.09
13.86	13.92	-6.45	4.51
13.9	10.16	-7.45	5.33
13.94	10.42	-1.27	2.38
13.98	19.08	-0.85	-2.75
14.02	19.61	-1.13	-3.59
14.06	12.53	-4.97	-1.69
14.1	9.81	-7.19	-0.03
14.14	9.45	-8.1	3.87
14.18	11.99	-6.49	0.79
14.22	10.54	-0.68	0.14
14.26	10.19	0.89	3.82
14.3	13.14	-3.63	1.3
14.34	13.8	-9.27	6.31
14.38	13.281	1.6051	3.1289
14.42	12.921	2.3583	3.5507
14.46	15.3	6.84	3.29
14.5	17.52	9.85	2.72
14.54	15.46	11.54	4.43
14.58	13.89	13.32	4.13
14.62	10.75	8.51	6.81
14.66	12.72	2.82	10.39
14.7	13.14	5.24	8.77
14.74	10.009	5.5853	5.9618
14.78	10.54	3.51	4.97
14.82	9.61	4.17	2.65
14.86	6.61	2.26	0.77
14.9	5.68	-0.15	2.34
14.94	5.64	2.49	8.42
14.98	6.26	-1.78	9.51
15.02	4.46	-3.04	8.03
15.06	16	-3.38	2.59
15.1	15.64	-0.38	-1.88
15.14	15.95	-5.06	-3.54
15.18	17.18	-7.32	-0.76
15.22	13.35	-9.8	4.1
15.26	12.13	-10.42	4.22
15.3	8.96	-2.83	3.59
15.34	15.32	-7.15	3.08
15.38	15.29	-11.37	3.56
15.42	16.18	-13.89	4.59
15.46	13.41	-12.65	4.86
15.5	13.567	-9.7997	4.7111
15.54	13.164	-8.9769	5.0703
15.58	12.732	-7.9963	5.4212
15.62	13.41	-10.11	8.98
15.66	14.6	-9.44	8.6
15.7	12.67	-9.44	7.55
15.74	15.37	-6.14	6.52
15.78	10.627	-1.5608	6.8383
15.82	8.93	-0.95	4.92
15.86	0.65	6.47	1.74
15.9	6.87	1.93	8.45
15.94	9.8451	3.9993	7.1989
15.98	9.8916	5.2481	7.1305
16.02	14.05	16.06	4.74
16.06	9.06	12.03	7.79
16.1	8.41	10.02	5.77
16.14	10.14	11.89	5.98
16.18	8.8	7.32	9.84
16.22	15.99	6.27	9.05
16.26	20.9	3.54	1.73
16.3	21	7.87	1.3
16.34	19.63	7.85	-0.46
16.38	18.97	6.42	0.83
16.42	18.88	8.03	0.17
16.46	20.87	8.44	0.68
16.5	19.24	6.79	-0.87
16.54	11.44	0.71	0.5
16.58	12.17	-0.09	-2.34
16.62	12.64	-1.19	-3.04
16.66	12.04	-1.79	-2.59
16.7	8.8	-0.96	0.8
16.74	7.82	-6.55	-0.05
16.78	8.93	-8.9	-0.44
16.82	13.65	-2.95	0.2
16.86	15.43	-3.99	-0.08
16.9	19.64	-3.69	0.44
16.94	21.73	-3.01	0.83
16.98	22.46	-6.79	-1.65
17.02	14.15	-7.87	-2.09
17.06	12.25	-5.58	-3.01
17.1	9.31	2.62	-1.12
17.14	12.66	-2.09	0.35
17.18	21.2	-3.37	-4.66
17.22	20.23	-0.08	-2.57
17.26	27.42	3.68	-4.53
17.3	23.11	5.2	-3.01
17.34	24.79	5.1	-1.12
17.38	27.85	5.39	-1.4
17.42	18.484	0.85103	-0.28279
17.46	18.248	1.0459	-0.04709
17.5	17.99	1.218	0.1929
17.54	17.715	1.3692	0.43615
17.58	17.424	1.5012	0.68164
17.62	17.12	1.6159	0.92834
17.66	18.85	-6.03	7.09
17.7	18.91	-1.45	6.93
17.74	19.58	6.18	2.39
17.78	17.4	6.13	1.39
17.82	18.94	9.12	-1.33
17.86	9.78	4.82	-3.13
17.9	14.872	2.0908	2.6032
17.94	14.566	2.134	2.8228
17.98	9.45	0	6.34
18.02	9.56	0.42	0.07
18.06	9.16	-4.2	-1.81
18.1	11.87	-7.56	-0.54
18.14	11.62	-5.3	6.7
18.18	17.07	-0.18	6.06
18.22	17.25	-2.16	3.32
18.26	12.784	2.6127	4.2049
18.3	9.06	13.26	4.9
18.34	2.43	-0.23	9.54
18.38	1.45	3.01	10.42
18.42	6.31	5.41	11.51
18.46	12.687	3.3129	4.5757
18.5	12.8	3.5158	4.5899
18.54	12.963	3.7441	4.5819
18.58	13.18	3.9994	4.5504
18.62	13.452	4.2838	4.4946
18.66	13.783	4.5991	4.4134
18.7	20.91	15.03	-0.1
18.74	14.633	5.3294	4.1706
18.78	24.72	7.4	4.68
18.82	25.1	5.2	-2.47
18.86	20.89	5.31	-0.72
18.9	18.95	9.1	3.51
18.94	22.35	9.6	3.33
18.98	23.98	14.13	1.33
19.02	22.25	9.13	0.55
19.06	19.35	7.64	1.43
19.1	18.04	9.27	0.71
19.14	19.63	9.06	1.95
19.18	17.7	10.85	4.35
19.22	23.01	11.21	2.72
19.26	23.173	7.9901	0.64842
19.3	36.98	7.66	-6.84
19.34	30.2	7.93	-3.45
19.38	28.2	1.79	0.95
19.42	22.81	-0.9	-2.46
19.46	25.81	4.59	1.43
19.5	24.42	7.55	0.08
19.54	16.95	6.32	7.72
19.58	22.94	2.86	3.25
19.62	27.68	6.43	-1.26
19.66	30.61	1.43	1.06
19.7	31.2	6	0.77
19.74	30.72	-0.09	-2.74
19.78	30.21	-8.62	-2.36
19.82	22.78	-4.88	1.6
19.86	22.499	-2.2258	0.17815
19.9	20.07	-7.47	-2.95
19.94	17.04	-3.98	1.97
19.98	18.16	-7.42	-0.21
20.02	17.1	-1.27	0.12
20.06	16.03	-0.91	1.63
20.1	15.66	-4.97	2
20.14	18.21	-1.37	-0.15
20.18	17.11	-1.28	-0.5
20.22	18.86	-0.75	-1.03
20.26	18.92	-1.37	0.65
20.3	20.97	-1.31	0.88
20.34	19.27	-1.43	0.77
20.38	20.12	-0.51	-0.61
20.42	22.38	2	-0.33
20.46	21.86	-2.12	0.08
20.5	18.5	0.72	-0.43
20.54	23.26	-0.03	-0.23
20.58	22.36	-0.44	0.56
20.62	24.18	-0.33	-1.76
20.66	22.37	-2.12	-2.55
20.7	18.95	1.36	0.02
20.74	18.1	-0.21	-0.36
20.78	11.87	3.39	2.29
20.82	11.02	-0.25	-0.38
20.86	14.54	1.17	0.11
20.9	15.15	3.78	-0.01
20.94	9.48	3.21	1.93
20.98	14.69	5.47	3.98
21.02	16.35	6.64	1.84
21.06	9.93	15.21	6.31
21.1	11.29	12.84	6.93
21.14	17.734	3.3762	0.95539
21.18	15.82	1.99	3.52
21.22	17.9	-1.01	2.79
21.26	20.23	-3.78	3.62
21.3	16.78	-7.18	3.52
21.34	14.01	-9.26	-2
21.38	17.96	-5.54	0.29
21.42	14.36	1.06	3.3
21.46	22.84	3.42	0.2
21.5	23.4	5.62	-3.23
21.54	18.02	9.81	-2.98
21.58	16.8	12.52	-2.94
21.62	12.917	0.67213	2.2874
21.66	12.385	0.38593	2.4167
21.7	20.44	3.99	-1.86
21.74	11.35	-0.15818	2.6677
21.78	17.04	0.11	-0.8
21.82	14.3	-5.63	-1.9
21.86	12.66	-3.9	-0.46
21.9	13.43	-4.29	3.62
21.94	11.15	-0.73	3.22
21.98	3.17	-0.56	5.81
22.02	-0.21	-0.81	4.25
22.06	-1.02	-0.96	5.43
22.1	3.17	1.42	8.45
22.14	5.98	-1.9	6.89
22.18	3.21	-5.3	5.79
22.22	8.4767	-1.0523	3.5071
22.26	3.36	-1.9	8.95
22.3	3.53	5.34	10.35
22.34	4.84	-4.54	9.48
22.38	11.41	-1.79	4.08
22.42	15.91	-0.16	-0.4
22.46	17.67	5.56	-0.83
22.5	17.38	4.11	-2.69
22.54	14.3	3.19	-1.52
22.58	17.09	5.56	-1.35
22.62	17.19	5.26	0.96
22.66	17.04	1.74	6.45
22.7	15.8	6.49	3.01
22.74	14.57	7.13	2.47
22.78	13.77	8.75	2.09
22.82	12.37	4.17	2.61
22.86	11.57	2.96	1.94
22.9	8.95	5.76	3.74
22.94	8.42	1.68	4.22
22.98	8.66	-6.88	4.78
23.02	8.29	-1.3	4.59
23.06	12.38	-3.12	2.35
23.1	13.69	-2.22	1.74
23.14	13.39	-5.69	0.75
23.18	10.65	-1.9	0.9
23.22	13.7	-4.23	2.27
23.26	15.91	-1.46	2.55
23.3	24.33	2.3	1.39
23.34	27.03	-1.49	-3.43
23.38	23.82	1.42	-5.76
23.42	20.93	5.97	-5.32
23.46	21.78	0.45	-2.34
23.5	19.78	4.96	-0.48
23.54	16.36	2.88	7.83
23.58	18.36	3.77	5.68
23.62	16.53	9.67	2.69
23.66	16.42	7.77	-3.27
23.7	9.96	2.2	1.99
23.74	11.93	-3.37	5.24
23.78	17.78	3.78	2.13
23.82	21.41	2.9	-0.67
23.86	18.78	3.89	-3.31
23.9	14.21	-2.38	-3.45
23.94	6.69	8.71	3.54
23.98	11.69	8.15	5.05
24.02	12.79	5.17	2.15
24.06	17.43	5.47	0.06
24.1	11.72	-3.17	0.19
24.14	4.7	-0.54	3.21
24.18	4.64	2.54	7.43
24.22	8.5	4.65	6.48
24.26	2.69	8.23	6.06
24.3	4.98	2.01	5.32
24.34	9.49	-2.83	1.28
24.38	10.23	-0.59	-2.44
24.42	10.3	-3.95	-2.39
24.46	12.67	-3.06	-0.41
24.5	11.98	-3.32	0.86
24.54	11	-5.66	2.52
24.58	9.38	-1.1	4.03
24.62	10.63	2.85	4.2
24.66	5.42	3.5	4.9
24.7	2.84	-0.21	8.63
24.74	4.64	-2.41	9.24
24.78	6.47	-5.32	6.8
24.82	6.5	-2.48	3.74
24.86	6.57	-6.64	1.04
24.9	13	7.14	-3.02
24.94	9.67	4.31	-3.19
24.98	8.85	-1.2	1.3
25.02	9.24	-3.8	2.48
25.06	9.83	5.16	-2.61
25.1	4.58	0.2	1.82
25.14	2.04	1.51	2.97
25.18	0.58	0.59	3.8
25.22	1.67	3.02	5.22
25.26	1.71	2.67	6.91
25.3	8.09	2.08	5.02
25.34	13.95	4.27	4.69
25.38	22.7	9.69	5.42
25.42	26.32	18.07	6.46
25.46	28.58	15.3	4.28
25.5	30.5	14.01	1.3
25.54	29.47	16	2.29
25.58	29.81	12.99	4.69
25.62	30.92	9.04	4.59
25.66	28.09	10.46	2.26
25.7	25.88	6.93	5.11
25.74	27.46	8.51	2.87
25.78	24.78	5.39	1.51
25.82	25.82	7.2	0.6
25.86	24.51	5.46	-0.21
25.9	23.82	4.72	0.44
25.94	24.32	4.77	0.56
25.98	20.75	3.9	1.9
26.02	18.47	2.2	1.13
26.06	17.17	0.99	-1.87
26.1	15.95	-0.2	-2.9
26.14	18.24	2.58	-2.45
26.18	21.37	4.64	1.16
26.22	19.18	4.07	1.29
26.26	14.93	1.27	-0.24
26.3	17.68	-2.98	0.47
26.34	18.04	3.8	1.04
26.38	16.01	6.55	0.95
26.42	16.93	2.41	-1.27
26.46	14.15	1.8	-1.45
26.5	11.83	4.17	1.94
26.54	8.66	5.74	4.02
26.58	7.91	4.55	2.87
26.62	10.59	1.54	3.86
26.66	10.14	1.25	3.99
26.7	12.74	2.2	3.18
26.74	10.96	-3.03	2.88
26.78	16.09	-2.9	-0.06
26.82	12.41	1.93	-0.24
26.86	11.05	4.61	1.66
26.9	11.47	0.51	0.02
26.94	8.15	-0.51	-0.96
26.98	7.56	0.61	1.39
27.02	9.04	1.35	3.21
27.06	6.61	2.9	4.07
27.1	5.89	2.47	4.05
27.14	7.77	8.68	2.91
27.18	6.63	2.35	5.56
27.22	4.92	2.92	3.63
27.26	2.95	1.41	5.11
27.3	3.03	-0.36	6.68
27.34	10.5	-4.84	1.93
27.38	12.4	-3.83	1.96
27.42	10.54	-2.22	2.64
27.46	13.59	-0.65	-1.22
27.5	13.82	3.04	-1.5
27.54	15.61	-5.06	3.29
27.58	17.37	-1.32	0.54
27.62	16.28	0.38	1.66
27.66	17.69	-0.63	-0.65
27.7	18.18	2.55	-0.9
27.74	17.84	3.85	0.2
27.78	18.81	4.55	-0.47
27.82	16.85	0.59	1.75
27.86	19.35	0.89	1.03
27.9	19.92	4.13	-2.47
27.94	14.85	2.18	0.93
27.98	17.61	1.13	-0.35
28.02	11.03	4.64	0.85
28.06	10.76	10.47	3.05
28.1	8.03	9.56	5.89
28.14	15.39	5.9076	1.5489
28.18	12.82	3.28	1.84
28.22	17.33	0.98	-0.63
28.26	20.91	8.53	-0.1
28.3	19.6	6.66	1.75
28.34	18.23	6.62	0.71
28.38	17.08	8.62	2.88
28.42	14.97	6.54	3.34
28.46	16.36	9.65	2.27
28.5	21.95	11.54	0.89
28.54	20.58	13.6	0.18
28.58	15.69	1.89	2.25
28.62	16.42	6.33	1.78
28.66	15.83	2.22	4.77
28.7	20.27	8.4	1.79
28.74	19.19	3.67	-1.56
28.78	19.36	4.07	-1.58
28.82	13.57	2.14	1.01
28.86	20.2	5.94	2.43
28.9	25.79	12.22	1.83
28.94	21.09	18.86	2.09
28.98	23.733	4.8413	-0.099397
29.02	24.612	4.3595	-0.53284
29.06	25.405	3.8863	-0.94702
29.1	26.077	3.4318	-1.3247
29.14	29.62	-1.87	4.01
29.18	32.47	6.47	-3.39
29.22	29	3.86	-1.79
29.26	34.73	-0.54	-3.19
29.3	23.97	-1.02	-7.73
29.34	21.53	-0.36	-3.37
29.38	18.22	1.96	0.27
29.42	17.97	-0.73	0.59
29.46	18.77	-0.29	0.89
29.5	16.53	5.05	0.17
29.54	15.8	2.62	1.98
29.58	17.93	5.33	3.23
29.62	24.17	7.87	0.63
29.66	26.58	5.35	0.11
29.7	22.95	4.84	2.02
29.74	24.6	-1.85	-4.14
29.78	19.758	1.618	-0.1068
29.82	19.482	0.88429	-0.45305
29.86	19.169	0.14175	-0.80479
29.9	15.01	2.75	-5.06
29.94	14.46	-1.85	-2.5
29.98	19.94	-2.98	-1.96
30.02	21.15	-5.92	-2.77
30.06	18.35	-6.2	-3.49
30.1	15.93	-2.68	0.29
30.14	11.75	-3.54	1.82
30.18	14.22	-1.63	2.75
30.22	13.46	6.84	0.13
30.26	16.74	2.45	1.11
30.3	11.66	-2.22	0.89
30.34	15.82	0.18	-1.22
30.38	16.85	8.14	1.63
30.42	17.85	1.01	-0.77
30.46	13.84	-1.67	-0.34
30.5	14.34	5.81	1.75
30.54	16.3	9.54	2.14
30.58	11.54	5.05	5.06
30.62	6.42	-0.97	6.72
30.66	5.01	-2.62	2.23
30.7	8.12	-2.74	1.06
30.74	4.56	0.78	0.62
30.78	5.49	0.53	0.75
30.82	-0.9	-3.18	4.69
30.86	0.53	5.86	10.32
30.9	10.224	4.3637	4.4358
30.94	11.68	3.14	6.55
30.98	13.24	1.55	3.36
31.02	17.18	9.81	5.31
31.06	20.53	9.83	4.75
31.1	21.5	8.35	3.03
31.14	27.47	13.78	-0.43
31.18	27.92	14.54	0.58
31.22	27.2	13.05	0.8
31.26	24.39	13.97	4.57
31.3	24.31	6.39	-0.02
31.34	28.28	11.71	1.47
31.38	23.67	6.18	-0.24
31.42	25.56	1.47	-1.14
31.46	22.01	-3.28	2.23
31.5	25.296	4.444	0.55154
31.54	25.004	3.603	0.53509
31.58	24.631	2.818	0.5483
31.62	24.182	2.1097	0.58845
31.66	23.663	1.4991	0.65286
31.7	15.49	2.55	5.57
31.74	20.79	4.89	1.36
31.78	26.17	4	-0.29
31.82	21.02	0.96	1.45
31.86	21.65	-2.11	3.41
31.9	20.02	-1.7	0.6
31.94	22.65	0.17	-2.85
31.98	19.07	2.82	-1.83
32.02	16.5	4.76	3.18
32.06	13.86	8.18	1.33
32.1	17.5	8.68	3.89
32.14	9.99	6.2	3.65
32.18	17.04	9.57	1.24
32.22	17.57	6.93	1.51
32.26	19.73	7.76	1.96
32.3	21.6	5.29	1.34
32.34	17.01	5.01	2.35
32.38	13.95	2.82	4.71
32.42	16.53	-5.06	1.85
32.46	11.21	-2.53	2.58
32.5	14.53	-8.94	0.25
32.54	15.45	-5.57	0.97
32.58	16.19	-1.19	-0.54
32.62	14.38	0.04	-0.31
32.66	13.83	-0.1	1.03
32.7	15.37	1.74	0.41
32.74	14.86	2.68	0.49
32.78	13.68	4.58	2.11
32.82	15.68	0.89	0.96
32.86	11.77	1.14	-1.51
32.9	11.16	0.49	1.15
32.94	8.68	3.21	0.17
32.98	10.85	-1.02	1.08
33.02	8.68	-1.93	0.96
33.06	7.48	-4.83	2.65
33.1	7.76	-1.32	2.95
33.14	9.85	-13.44	4.09
33.18	13.44	-9.85	4.2
33.22	10.91	-7.08	0.21
33.26	10.5	-5.7	-0.52
33.3	13.78	-5.03	2.46
33.34	11.21	-4.26	1.32
33.38	12.12	-3.72	0.22
33.42	13.23	0.07	-0.55
33.46	15.42	-0.76	0.34
33.5	15.34	-4.17	1.25
33.54	15.99	-4	0.64
33.58	16.55	-1.49	-0.19
33.62	15.56	1.81	-2.69
33.66	17.01	2.96	-1.79
33.7	17.22	2.09	-1.44
33.74	17.63	-0.21	0.44
33.78	21	2.49	1.16
33.82	18.23	3.88	3.28
33.86	18.02	3.07	1.66
33.9	16.71	2.76	-1.99
33.94	15.88	2.61	-2.7
33.98	14.19	0.33	0.26
34.02	20.25	1.47	-0.11
34.06	20.38	2.52	-1.68
34.1	21.51	4.1	-0.74
34.14	22.19	-0.33	-0.14
34.18	24.29	1.88	0.53
34.22	22.96	2.11	0.6
34.26	20.46	-3.31	1.65
34.3	19.6	2.55	2.3
34.34	15.56	1.8	3.34
34.38	14.92	1.86	2.32
34.42	16.15	4.2	1.1
34.46	16.56	-0.75	0.01
34.5	8.73	1.26	0.53
34.54	13.98	-4.73	3.18
34.58	11.89	-1.63	1.12
34.62	9.93	3.39	3.46
34.66	7	-3.34	3.62
34.7	5.72	-0.42	3.47
34.74	4.04	-1.78	4.17
34.78	9.07	0.48	2.33
34.82	8.49	-0.61	1.07
34.86	10.71	-2.98	0.95
34.9	9.52	-2.95	0.77
34.94	10.32	-2.74	0.65
34.98	6.75	0.98	0.8
35.02	11.77	4.41	1.54
35.06	13.26	4.78	-0.98
35.1	12.14	4.56	0.17
35.14	14.78	3.36	-0.63
35.18	18.59	0.71	-1.79
35.22	14.6	-4.13	-0.63
35.26	14.42	1.71	6.12
35.3	15.45	4.87	0.32
35.34	15.57	2.29	0.85
35.38	13.69	8.84	2.26
35.42	14.08	8.94	1.48
35.46	6.39	4.4	4.06
35.5	7.29	4.31	2.64
35.54	4.37	6.21	0.55
35.58	-2.49	2.18	3.24
35.62	-0.72	-1.36	5.29
35.66	3.41	-3.51	3.52
35.7	7.1	0.45	-1.27
35.74	17.78	7.62	-4.09
35.78	16.89	8.13	-5.62
35.82	16.27	5.09	-8.3
35.86	9.5333	1.4426	-0.19407
35.9	10.378	1.647	-0.059362
35.94	11.288	1.927	0.10978
35.98	12.248	2.2713	0.30488
36.02	13.241	2.6688	0.51751
36.06	3.48	-6.45	6.87
36.1	15.258	3.5783	0.96145
36.14	16.249	4.0678	1.1759
36.18	17.207	4.5656	1.3739
36.22	18.114	5.0603	1.5473
36.26	18.955	5.5409	1.6873
36.3	16.03	4.23	8.5
36.34	21.4	4.07	3.97
36.38	23.63	7.16	2.94
36.42	25.82	11.64	0.86
36.46	22.26	9.48	1.66
36.5	20.61	6.36	-0.84
36.54	21.1	8.34	-3.88
36.58	19.53	9.27	-2.1
36.62	20.4	8.47	-2.47
36.66	19.48	8.61	-3.1
36.7	17.8	3	0.5
36.74	19.89	5.31	2.84
36.78	18.77	10.27	5.19
36.82	21.18	14.61	4.49
36.86	19.15	8.8	2.37
36.9	19.36	5.68	4.33
36.94	16.14	3.18	5.63
36.98	25.58	5.33	3.55
37.02	24.89	9.42	-0.36
37.06	25.84	8.46	-2.01
37.1	29.81	5.42	-3.1
37.14	24.69	4.3	-4.98
37.18	25.97	-1.19	-4.07
37.22	20.81	-3.61	-1.7
37.26	19.39	2.16	1.3
37.3	18.08	5.16	-1.89
37.34	18.62	3.19	-2.22
37.38	18.11	3.02	1
37.42	18.8	4.46	0.74
37.46	18.4	6.93	-0.01
37.5	16.21	4.46	2.4
37.54	12.21	4.9	6.62
37.58	11.57	-3.46	6.41
37.62	16.98	-4.35	-0.92
37.66	18.9	-3.87	-3.78
37.7	14.09	-2	-2.49
37.74	14.02	-7.15	-0.12
37.78	14.99	-2.07	-2.07
37.82	11.11	-3.48	0.5
37.86	5.63	-4.92	4.93
37.9	6.28	-9.09	4.73
37.94	11.62	-4.83	3.39
37.98	16.53	-0.71	-0.22
38.02	13.99	-8.89	0.42
38.06	9.53	-4.99	1.98
38.1	12.55	-8.39	1.97
38.14	10.92	-8.57	1.61
38.18	14.19	0.67	1.78
38.22	5.93	-1.86	-4.16
38.26	9.6	-2.85	-7.7
38.3	5.46	-0.39	-5.63
38.34	4.99	-3.28	-1.43
38.38	11.77	-1.7	0.51
38.42	16.45	0.23	-2.41
38.46	22.37	-0.03	-5.73
38.5	17.581	-1.6233	-1.7362
38.54	19.81	-7.43	3.68
38.58	21.23	-0.85	0.55
38.62	22.7	-1.76	-0.36
38.66	20.62	-0.39	-1.59
38.7	23.18	0.18	0.56
38.74	22.16	-0.97	1.81
38.78	21.55	-0.91	1.39
38.82	20.77	-3.6	0.11
38.86	20.79	-4.62	-3.24
38.9	18.21	-3.19	-4.1
38.94	13.23	2.96	3.63
38.98	9.63	3.63	2.44
39.02	5.39	5.75	3.31
39.06	8.82	5.34	3.09
39.1	8.25	6.85	5.38
39.14	7.84	5.83	8.96
39.18	4.74	2.61	11.12
39.22	6.56	-3.72	10.26
39.26	8.9525	5.6887	4.5386
39.3	13.44	10.02	1.57
39.34	14.13	8.04	2.2
39.38	14.27	2.6	1.95
39.42	15.32	4.93	2.23
39.46	15.63	8.24	-1.76
39.5	10.73	6.3	-0.24
39.54	10.77	7.05	4.11
39.58	7.7	9.38	3.18
39.62	8.14	7.8	3.55
39.66	10.86	5.4	7.1
39.7	15.93	4.64	3.27
39.74	18.36	6.48	1.63
39.78	19.07	13.8	6.75
39.82	16.585	8.4187	2.8242
39.86	16.644	8.5947	3.0565
39.9	23.59	7.72	-4.37
39.94	26.5	8.75	-0.38
39.98	16.617	9.039	3.793
40.02	16.561	9.1564	4.0368
40.06	16.492	9.2569	4.2724
40.1	16.415	9.3398	4.4953
40.14	16.338	9.4042	4.701
40.18	16.266	9.4492	4.8852
40.22	16.206	9.4739	5.0434
40.26	16.164	9.4776	5.1711
40.3	16.147	9.4594	5.2639
40.34	19.36	6.03	4.46
40.38	17.06	14.28	4.63
40.42	11.8	10.19	9.96
40.46	12.46	11.24	10.38
40.5	16.641	9.0093	5.0493
40.54	12.98	5.95	4.95
40.58	15.82	7.58	0.44
40.62	15.06	6.53	1.55
40.66	18.52	6.49	1.4
40.7	19.29	7.43	2.7
40.74	18.74	7.12	5.86
40.78	19.51	7.93	5.05
40.82	26.06	9.11	2.28
40.86	26	11.3	-0.99
40.9	24.89	5.01	-2.14
40.94	22.48	2.88	-1.34
40.98	23.16	4.67	-2.96
41.02	16.48	1.1	-2.29
41.06	14.21	-1.28	-1.88
41.1	14.78	5.47	0.91
41.14	17.13	9.87	0.91
41.18	15.4	11.18	2.4
41.22	19.07	2.89	0.37
41.26	18.31	2.51	-0.51
41.3	19.39	6.43	2.12
41.34	21.48	5.71	0.52
41.38	24.22	9.57	-1.61
41.42	25.19	5.21	-4.15
41.46	15.87	-0.89	-4.06
41.5	24.102	4.4545	-1.1137
41.54	24.282	4.3038	-1.0832
41.58	19.1	-0.03	-2.77
41.62	24.42	5.44	2.29
41.66	32.63	10.81	3.55
41.7	24.07	3.5779	-0.75309
41.74	23.816	3.3771	-0.62485
41.78	23.496	3.1733	-0.48084
41.82	22.99	3.67	-0.58
41.86	25.84	2.49	0.11
41.9	24.8	1.96	0.82
41.94	24.7	1.19	1.6
41.98	24.34	3.41	-1.16
42.02	22.7	4.71	-1.09
42.06	25.73	-1.49	-3.07
42.1	19.91	-1.74	-2.7
42.14	20.3	-8.66	-1.47
42.18	13.27	-2.43	0.42
42.22	17.15	2.87	1.51
42.26	16.799	1.326	2.019
42.3	16.203	1.2918	2.2535
42.34	9.95	0.17	7.64
42.38	10.96	-0.32	5.37
42.42	12.91	6.5	4.8
42.46	15.99	9.93	1.01
42.5	17.81	8.31	-3.08
42.54	15.9	6.55	-1.95
42.58	13.09	1.9989	3.7722
42.62	9.15	6.27	10.04
42.66	0.65	-6.61	8.84
42.7	6	3.68	8.59
42.74	7.23	-0.73	6.87
42.78	8.44	1.76	7.84
42.82	5.91	-3.67	11.34
42.86	13.442	4.9266	4.7683
42.9	24.94	7.61	4.39
42.94	24.84	5.65	0.13
42.98	20.91	8.47	0.04
43.02	22.09	10.44	0.3
43.06	21.26	10.99	1.62
43.1	21.18	10.72	3.22
43.14	22.49	14.25	3.77
43.18	22.86	12.33	7
43.22	18.83	13.92	5.66
43.26	20.59	11.23	6.24
43.3	21	16.56	4.43
43.34	27.08	14.99	4.81
43.38	25.96	13.86	4.02
43.42	24.9	13.24	3.33
43.46	21.31	11.2	0.2
43.5	20.07	12.64	-0.31
43.54	20.64	9.9	4.18
43.58	20.13	9.13	4.1
43.62	21.38	7.75	1.77
43.66	17.78	7.86	1.75
43.7	18.47	8.96	4.09
43.74	19.45	4.13	4.99
43.78	21.54	6.51	3.68
43.82	24.23	8.79	4.48
43.86	24.24	10.56	3.17
43.9	22.55	3.57	3.13
43.94	24.49	5.8	0
43.98	23.13	1.94	-3.96
44.02	24.262	0.91609	0.1903
44.06	15.76	-3.99	7.03
44.1	22.1	-9	2.87
44.14	22.99	-2.09	0.03
44.18	29.98	-3.59	-4.26
44.22	28.88	-0.06	-4.79
44.26	28.91	1.87	-5.86
44.3	24.9	-0.26	-4.75
44.34	21.31	-0.75	-2.41
44.38	17.95	0.8	-1.02
44.42	19.54	2.33	-0.85
44.46	17.34	3.44	-1.07
44.5	14.14	0.21	3.26
44.54	10.36	-2.93	5.86
44.58	9.24	7.79	4.32
44.62	9.1	5.66	10.26
44.66	10.5	0.49	12.76
44.7	17.99	6.16	8.07
44.74	23.8	9.45	3.43
44.78	24.14	10.1	0.65
44.82	24.26	13.07	3.78
44.86	27.12	15.36	5.05
44.9	33.61	18.01	2.46
44.94	29.302	13.682	3.3039
44.98	32.39	13.38	2.67
45.02	33.94	16.07	1.28
45.06	28.7	16.45	4.51
45.1	31.5	13.2	5.41
45.14	32.78	12.37	-2.29
45.18	32.43	9.28	-3.81
45.22	30.54	6.96	0.02
45.26	29.27	9.5	1.67
45.3	29.39	7.75	1.16
45.34	27.28	5.33	0.89
45.38	18.05	2.26	5.41
45.42	18.22	4.19	3.49
45.46	20.98	8.73	1.57
45.5	23.75	1.0334	0.29244
45.54	22.975	0.31496	0.29189
45.58	22.76	-1.52	-1.48
45.62	26.5	-4.02	-2.04
45.66	27.06	-5.84	-3.04
45.7	26.53	-5.06	-1.9
45.74	24.09	-4.06	-3.62
45.78	18.539	-2.2286	0.5728
45.82	17.859	-2.3827	0.64536
45.86	13.78	-2.64	4
45.9	12.35	-0.25	4.63
45.94	9.35	-2.09	4.17
45.98	11.26	1.63	2.78
46.02	15.3	-0.96	1.99
46.06	16.93	-0.39	-0.27
46.1	15.6	2.32	-1.23
46.14	15.21	-4.88	-0.79
46.18	14.78	-1.91	0.85
46.22	11.89	-3.1	-0.95
46.26	8.66	0.11	1.65
46.3	15.13	0.89	2.48
46.34	6.87	-1.98	4.75
46.38	13.92	2.32	4.11
46.42	13.42	0.83	0.09
46.46	15.95	-6.24	4.55
46.5	15.65	1.38	0.25
46.54	15.73	8.02	0.21
46.58	12.33	-0.15	1.67
46.62	11.3	-3.75	6.1
46.66	10.1	4.05	7.96
46.7	17.71	3.92	5.75
46.74	21.08	8.36	5.02
46.78	12.196	0.37508	5.0354
46.82	12.068	0.52211	5.1947
46.86	11.959	0.69268	5.3351
46.9	11.867	0.88504	5.457
46.94	9.38	-2.62	9.25
46.98	11.35	-3.81	5.3
47.02	11.91	-1.02	3.33
47.06	13.65	-2.86	-1.43
47.1	14.22	0.94	1.93
47.14	12.08	1.18	4.37
47.18	12.91	-0.16	7.43
47.22	7.72	-7.12	8.63
47.26	5.75	-8.24	6.9
47.3	11.837	3.6189	5.7738
47.34	11.915	3.9346	5.7267
47.38	19.56	9.78	0.75
47.42	16.55	12.62	5.2
47.46	12.22	15.38	5.65
47.5	14.66	16.09	9.85
47.54	12.501	5.487	5.3174
47.58	12.654	5.7799	5.2044
47.62	15.26	9.57	1.72
47.66	12.05	14.57	0.9
47.7	9.16	10.85	3.89
47.74	8.03	3.53	8.62
47.78	9.2	6.01	6.9
47.82	6.04	-1.94	7.2
47.86	10.94	-5.32	8.83
47.9	14.26	7.6176	4.0141
47.94	14.503	7.7576	3.8372
47.98	10.79	8.46	2.27
48.02	8.13	10.37	9.4
48.06	13.05	6.97	6.6
48.1	21.11	15.05	6.11
48.14	16.47	12.64	8.38
48.18	16.121	7.9938	2.6994
48.22	13.46	-0.33	-0.82
48.26	17.54	0.02	-0.23
48.3	22.58	5.25	1.92
48.34	21.31	7.39	2.96
48.38	18.62	13.31	-0.51
48.42	23.44	11.3	-0.77
48.46	23.52	14.6	-0.91
48.5	18.611	6.2051	1.1224
48.54	19.45	13.04	-3.31
48.58	14.05	1.69	1.21
48.62	15.38	-1.05	2.34
48.66	24.3	-5.06	-5.91
48.7	27.06	3.31	-3.65
48.74	27.81	1.58	-1.52
48.78	24.57	0.65	-2.64
48.82	22.64	-1.36	-2.53
48.86	16.71	-1.48	1.35
48.9	18.25	2.22	0.78
48.94	16.67	7.37	3.3
48.98	19.89	-5.2	4.63
49.02	17.92	4.37	5.86
49.06	19.76	5.29	5
49.1	20.02	7.84	1.56
49.14	20.82	-0.73	-0.16
49.18	18.92	3.51	-0.49
49.22	19.33	6.31	-2.37
49.26	12.71	7.19	1.45
49.3	16.03	-0.03	3.97
49.34	13.83	1.03	1.77
49.38	17.8	-3.13	-0.87
49.42	19.82	-3.62	-1.58
49.46	20.07	-6.66	-1.86
49.5	17.13	-5.54	-4.36
49.54	21.41	-7.06	2.61
49.58	20.19	-10.95	2.17
49.62	12.26	-5.28	-3.2
49.66	10.07	3.39	0.77
49.7	12.1	4.6	2
49.74	16.2	6.91	4.49
49.78	14.13	10.08	2.03
49.82	13.81	8.87	4.2
49.86	14.44	5.53	3.92
49.9	14.24	11.37	3.66
49.94	16.32	8.86	2.41
49.98	17.99	12.53	6.21
50.02	21.98	11.6	0.51
50.06	23.33	12.34	0.24
50.1	21.2	15.02	3.42
50.14	19.498	8.8105	1.9483
50.18	19.356	8.0794	1.6352
50.22	19.106	7.2573	1.3259
50.26	19.23	3.96	-3.87
50.3	20.51	1.77	2.29
50.34	14.57	4.35	-1.22
50.38	17.169	3.4347	0.3563
50.42	16.492	2.4398	0.23834
50.46	12.26	-4.91	8.06
50.5	14.62	-7.96	2.03
50.54	16.68	-0.69	1.88
50.58	14.92	2.37	-1.34
50.62	11.82	9.58	-2.55
50.66	10.71	-0.75	1.93
50.7	10.62	-4.71	-0.65
50.74	11.1	-1.09	1.71
50.78	8.06	-0.76	3.64
50.82	5.14	-3.16	7.08
50.86	4.84	-6.72	7.55
50.9	9.06	-3.77	7.07
50.94	15.61	0.81	8.01
50.98	17.61	10.35	3.44
51.02	23.28	12.85	5.78
51.06	25.7	14.39	6.38
51.1	25.22	14.05	4.68
51.14	28.67	13.05	2.58
51.18	28.59	13.32	2.46
51.22	31.69	9.69	0.74
51.26	27.07	9.54	-2.09
51.3	22.05	10.58	-5.45
51.34	23.32	6.84	-1.53
51.38	26.51	0.23	-0.19
51.42	26.05	-0.18	1.68
51.46	21.62	3.51	1.99
51.5	14.9	-0.78	3.48
51.54	16.71	0.15	3.19
51.58	15.33	-8.86	3.36
51.62	13.59	-5.54	0.94
51.66	13.83	-4.9	0.11
51.7	14.1	-4.44	0.21
51.74	12.13	-5.66	-1.38
51.78	11.85	-4.33	-2
51.82	9.53	-2.42	-0.78
51.86	12.16	-2.12	-0.93
51.9	12.43	-1.14	-0.56
51.94	13.56	1.54	-2.39
51.98	12.71	0.33	-3.1
52.02	10.94	-1.72	-0.35
52.06	13.47	-1.05	-0.95
52.1	14.62	1.46	-0.42
52.14	14.81	0.26	0.1
52.18	16.8	0.62	1.36
52.22	16.03	-2.08	2.14
52.26	14.54	-2.87	0.04
52.3	13.62	-3.92	-0.09
52.34	10.7	-1.79	1.18
52.38	10.66	-0.66	1.27
52.42	15.78	1.73	0.78
52.46	12.23	2.72	-0.55
52.5	13.61	7.85	5.32
52.54	13.38	4.28	4.3
52.58	12.82	5.93	2.49
52.62	15.91	9.52	1.72
52.66	16.99	12.7	-1.77
52.7	12.48	7.28	-2.42
52.74	10.84	-0.06	-0.33
52.78	7.04	-1.52	-1.94
52.82	18.41	-3.02	-3.77
52.86	16.42	0.29	-3.4
52.9	10.4	1.68	1.23
52.94	9.13	1.46	6.54
52.98	14.9	1.25	0.94
53.02	15.28	-4.11	-0.78
53.06	13.94	-3.1	-1.42
53.1	12.68	3.04	1.69
53.14	16.89	-0.06	2.32
53.18	14.82	-1.39	-2.34
53.22	12.64	6.61	1.61
53.26	11.09	5.69	0.35
53.3	12.6	1.83	0.58
53.34	10.47	-3.65	0.35
53.38	3.56	-1.36	3.02
53.42	1.4	-4.82	5.49
53.46	3.89	-2.47	6.14
53.5	3.6	0.31	4.34
53.54	2.64	-4.44	5.22
53.58	6.49	-5.69	2.14
53.62	11.54	1.05	0.71
53.66	11.89	3.06	-4.45
53.7	4.9	1.71	0.66
53.74	4.98	1.15	3.94
53.78	5.56	5.33	4.94
53.82	5.41	9.7	3.64
53.86	13.655	7.8757	3.8627
53.9	15.206	9.2456	4.2189
53.94	22.12	9.71	8.35
53.98	18.12	11.46	7.05
54.02	24.09	13.14	3.55
54.06	19.51	16.79	3.48
54.1	20.02	14.63	7.31
54.14	22.34	12.28	5.56
54.18	23.05	14.33	1.65
54.22	22.04	12.13	2.14
54.26	22.15	12.64	2.46
54.3	22.68	12.23	0.67
54.34	20.32	10.91	-0.35
54.38	19.19	10.82	1.12
54.42	20.09	10.88	0.92
54.46	19.42	2.23	-2.65
54.5	20.02	7.65	-3.02
54.54	17.18	2.31	-2.31
54.58	14.33	6.02	2.13
54.62	13.76	11.33	6.09
54.66	11.82	5.41	7.91
54.7	10.88	0.02	4.96
54.74	11.58	-4.31	-1.4
54.78	12.43	6.54	3.84
54.82	12.01	5.41	3.18
54.86	11	3.49	4.11
54.9	21.12	7.06	0.11
54.94	21.47	11.18	0.92
54.98	19.83	15.14	5.83
55.02	25.07	12.46	7.35
55.06	27.15	13.93	2.26
55.1	28.82	14.3	1.88
55.14	27.4	10.19	0.53
55.18	25.31	13.13	2.46
55.22	25.66	8.73	2.17
55.26	23.36	8.74	1.07
55.3	18.83	6.36	0.23
55.34	20.94	5.77	0.71
55.38	24.07	5.19	4.94
55.42	21.668	6.6202	0.2163
55.46	26.69	4.02	0.53
55.5	19.81	6.12	-4.82
55.54	18.54	8.22	-2
55.58	16	6.15	-0.81
55.62	14.1	10.84	2.04
55.66	17.72	6.3	0.64
55.7	20.43	9.8	1.38
55.74	18.38	-0.33	0.1
55.78	14.93	1.68	-0.67
55.82	14.87	2.85	-0.72
55.86	13.43	9.5	6.3
55.9	21.46	13.09	0.17
55.94	17.64	8.97	-1.19
55.98	17.57	5.32	0.72
56.02	14.73	3.07	6.76
56.06	14.46	5.91	2.22
56.1	14.26	7.86	1.34
56.14	13.69	7.7	2.2
56.18	13.44	7.91	4.9
56.22	16.24	9.98	4.04
56.26	17.49	14.3	6.27
56.3	22.54	11.22	4.63
56.34	24.75	9.66	5.35
56.38	21.7	11.91	5.89
56.42	23.53	13.11	5.57
56.46	25.98	10.24	6
56.5	27.33	7.39	4.84
56.54	15.61	3.06	2.4
56.58	14.14	-2.05	3.15
56.62	16.74	-3.24	1.37
56.66	16.33	-0.39	3.56
56.7	18.66	7.05	5.86
56.74	16.21	14.77	6.02
56.78	17.54	4.9	6.92
56.82	20.15	7.86	3.53
56.86	18.47	7.17	3.51
56.9	10.72	5.15	6.17
56.94	18.88	-0.3	3.12
56.98	25.19	2.14	-2.92
57.02	20.78	7.31	-0.96
57.06	23.93	5.56	-3.04
57.1	24.37	8.5	-2.69
57.14	19.81	5.65	-5.98
57.18	15.951	2.2775	3.0465
57.22	7.14	2.4	1.78
57.26	12.37	-0.5	4.75
57.3	10.14	2.16	6.77
57.34	12.33	0.76	11.51
57.38	14.516	1.0995	3.3658
57.42	9.66	-9.97	1.39
57.46	13.72	-11.07	0.57
57.5	18.92	-9.6	0.35
57.54	19.54	-7.41	-1.66
57.58	21.66	-2.21	-2.48
57.62	21.67	3.05	-4.55
57.66	22.04	-0.42	-1.86
57.7	17.29	2.8	-1.63
57.74	12.902	0.33922	3.5909
57.78	12.795	0.34782	3.5921
57.82	12.703	0.37285	3.5891
57.86	5.92	7.05	13.82
57.9	12.558	0.46983	3.5712
57.94	12.506	0.54059	3.5566
57.98	3.68	4.55	6.91
58.02	6.42	1.04	11.52
58.06	6.16	0.7	12.64
58.1	8.23	5.62	13.18
58.14	10.92	7.15	7.96
58.18	9.52	1.08	2.66
58.22	13.85	7.92	2.29
58.26	14.44	6.09	3.33
58.3	5.81	-0.93	5.16
58.34	8.37	-0.65	4.12
58.38	12.77	2.1156	3.1968
58.42	12.865	2.3158	3.1501
58.46	8.26	-3.25	7.64
58.5	13.09	2.7362	3.0518
58.54	13.218	2.9553	3.0006
58.58	13.357	3.1795	2.9482
58.62	17.3	5.69	-0.12
58.66	17.77	8.61	3.96
58.7	25.07	10.85	1.26
58.74	14.017	4.1158	2.7302
58.78	14.207	4.3568	2.6743
58.82	14.407	4.5993	2.6182
58.86	14.22	11.71	3.95
58.9	14.834	5.0866	2.5059
58.94	15.062	5.3303	2.4501
58.98	22.11	5.17	1.02
59.02	21.29	3.51	-1.33
59.06	19.06	2.48	-0.68
59.1	15.42	6.09	2.78
59.14	16.68	8.03	1.18
59.18	16.609	6.754	2.1291
59.22	9.54	7.43	2.7
59.26	12.31	0.91	0.38
59.3	15.84	-2.36	1.07
59.34	15.8	3.63	1.82
59.38	17.08	10.45	2.09
59.42	18.8	16.32	0.98
59.46	16.68	10.7	-0.94
59.5	19.11	8.3843	1.7831
59.54	19.454	8.5532	1.75
59.58	22.32	8.94	-4.01
59.62	11.89	8.97	-1.38
59.66	20.524	8.9989	1.6679
59.7	20.893	9.1252	1.6469
59.74	21.267	9.2394	1.6292
59.78	21.647	9.3409	1.6152
59.82	22.032	9.4291	1.6048
59.86	25.46	-0.59	-2.86
59.9	21.32	3.49	0.89
59.94	23.62	5.87	0.49
59.98	23.623	9.6368	1.6039
60.02	22.89	10.78	9.01
60.06	25.45	12.63	6.36
60.1	26.89	10.76	7.52
60.14	29.81	12.06	1.03
60.18	31.75	11.91	3.39
60.22	33.19	10.05	1.73
60.26	33.66	8.21	1.2
60.3	26.3	4.93	0.56
60.34	26.01	7.65	2.39
60.38	24.44	11.75	2.32
60.42	23.65	12.35	0.41
60.46	20.62	11.24	0.8
60.5	17.96	12.01	3.39
60.54	18.91	10.26	6.53
60.58	25.15	13.15	3.61
60.62	26.8	12.51	3.59
60.66	26.56	10.15	6.04
60.7	27.16	9.6	4.34
60.74	27.24	12.19	1.66
60.78	28.52	11.41	2.54
60.82	27.42	10.38	2.05
60.86	25.22	7.87	0.63
60.9	24.17	9.81	-1.63
60.94	24.27	7.97	1.68
60.98	25.42	8.71	1.96
61.02	26.88	6.15	0.29
61.06	25.76	3.67	2.11
61.1	25.48	6.44	1.88
61.14	24.86	6.62	-2.52
61.18	24.3	6.72	-3
61.22	18.2	1.13	-1.45
61.26	18.22	1.39	2.55
61.3	15.8	1.92	5.14
61.34	14.42	5.52	7.06
61.38	12.02	-0.63	7.95
61.42	16.36	2.41	5.72
61.46	9.67	5.77	6.74
61.5	16.74	5.72	2.58
61.54	17.19	5.12	3.36
61.58	12.68	-6.65	4.22
61.62	14.74	-2.68	2.63
61.66	13.54	0.8	2.15
61.7	13.84	4.4	4.19
61.74	19.22	6.92	5.02
61.78	22.28	6.21	1.95
61.82	17.46	7.41	0.02
61.86	12.689	1.811	2.2632
61.9	5.11	-0.45	1.37
61.94	7.82	1.46	2.64
61.98	5.91	-0.9	3.74
62.02	8.38	-1.42	3.24
62.06	12.31	-2.44	2.7
62.1	13.56	2.32	2.49
62.14	14.86	10.19	3.39
62.18	15.17	10.24	2.53
62.22	13.71	9.36	3.21
62.26	14.78	8.74	2.14
62.3	17.04	9.32	5.05
62.34	18.22	12.6	3.41
62.38	22.07	11.19	2.45
62.42	19.48	14.93	0
62.46	19.06	4.46	4.55
62.5	18.55	-0.82	-1.07
62.54	19.42	-1.62	-4.41
62.58	20.27	2.91	-2.54
62.62	20.55	-0.66	-1.59
62.66	19.82	6.54	1.57
62.7	23.24	8.6	-0.67
62.74	17.4	9.51	0.8
62.78	8.93	7.22	5.09
62.82	16.06	12.43	4.9
62.86	17.44	15.12	5.98
62.9	21.55	14	4.18
62.94	18.82	15.77	3.36
62.98	19.67	17.22	2
63.02	16.046	10.896	4.2029
63.06	16.325	10.567	4.3037
63.1	16.662	10.137	4.3452
63.14	10.87	3.68	3.53
63.18	9.1	-4.41	1
63.22	17.867	8.4447	4.1532
63.26	18.283	7.8131	3.9967
63.3	18.68	7.1811	3.8006
63.34	21.89	7.5	-2.77
63.38	19.357	5.9962	3.3048
63.42	11.65	-2.92	8.62
63.46	19.18	2.97	1.73
63.5	22.34	6.55	1.55
63.54	20.37	8.84	2.17
63.58	19.29	6.11	3.42
63.62	24.86	9.77	4.72
63.66	25.58	10.32	3.77
63.7	19.27	6.38	-1.73
63.74	18.58	8.58	-0.27
63.78	14.2	5.93	-1.18
63.82	13.23	8.24	-0.06
63.86	10.64	2.26	-2.53
63.9	14.52	6.21	3.95
63.94	16.13	1.26	2.76
63.98	17.55	-4.14	1.48
64.02	19.73	-1.88	0.32
64.06	22.91	-1.08	-0.34
64.1	23.41	0.41	-2.62
64.14	23.05	1.48	-2.48
64.18	15.65	6.24	-0.66
64.22	17.69	0.44	-0.37
64.26	20.73	1.16	-2.33
64.3	25.2	7.51	-2.03
64.34	29.26	6.09	-0.7
64.38	25.81	3.98	-1.67
64.42	21.1	6.33	1.01
64.46	18.8	7.74	2.73
64.5	11.35	-1.79	5.61
64.54	12.15	2.34	8.95
64.58	10.74	1.54	5.11
64.62	8.44	-2.22	1.39
64.66	6.57	0.05	0.61
64.7	12.068	0.77703	3.9846
64.74	7.67	-3.17	7.52
64.78	12.365	0.11909	3.1707
64.82	11.15	-0.81	6.28
64.86	9.9	1.47	5.3
64.9	8.42	-1.67	4.4
64.94	18.15	4.28	0.68
64.98	19.52	-3.15	-3.61
65.02	19.99	0.66	-2.99
65.06	18.35	-0.36	-3.09
65.1	20.82	-2.52	-3.18
65.14	23.28	2.73	-2.41
65.18	18.11	-0.3	-0.3
65.22	15.76	2.19	-0.34
65.26	15.31	-2.11	-0.42
65.3	15.74	-2.53	-1.26
65.34	16.62	-2.17	-1.84
65.38	17.03	-1.22	-3.65
65.42	15.43	-1.76	-1.96
65.46	13.91	-0.89	0.74
65.5	14.62	1.1	2.29
65.54	11.66	2.18	3.45
65.58	12.32	1.18	5.26
65.62	11.23	0.08	7.68
65.66	8.79	5.52	6.69
65.7	9.18	-1.34	3.3
65.74	12.63	-1.05	-1.76
65.78	11.16	-2.36	-0.6
65.82	12.62	-4.32	1.98
65.86	12.76	-2.68	-0.28
65.9	9.7905	-1.6313	2.8131
65.94	15.24	5.59	0.07
65.98	8.1866	-1.6058	3.5945
66.02	7.4277	-1.5169	4.0061
66.06	6.7298	-1.3737	4.419
66.1	6.117	-1.1734	4.8242
66.14	4.41	-12.32	3.03
66.18	12.4	-14.08	-0.68
66.22	5.0315	-0.20307	5.8994
66.26	4.83	5.43	5.94
66.3	7.87	7.88	6.52
66.34	5.41	2.89	11.69
66.38	4.2	6.33	9.72
66.42	1.3	4.21	7.97
66.46	6.28	1.18	8.96
66.5	9.96	8.24	9.33
66.54	12.46	6.19	5.65
66.58	7.29	3.81	4.39
66.62	18.27	11.09	2.49
66.66	23.32	8.57	3.24
66.7	26.64	6.87	3.42
66.74	22.09	7.68	3.88
66.78	23.66	6.22	3.15
66.82	22.45	1.9	1.82
66.86	21.39	10.28	4.58
66.9	28.22	15.23	3.33
66.94	31.72	12.05	1.1
66.98	30.51	10.08	-2
67.02	27.17	5.11	-1.22
67.06	27.1	12.22	3.54
67.1	28.93	7.32	-0.52
67.14	26.9	6.12	-4.82
67.18	25.175	7.1586	-1.3263
67.22	25	4.61	-2.44
67.26	23.293	7.0918	-1.0846
67.3	15.82	11.57	6.01
67.34	21.105	7.0179	-0.60505
67.38	22.54	2.74	-3.12
67.42	21.04	2.73	-3.24
67.46	15.64	-0.69	-1.98
67.5	15.58	4.12	0.35
67.54	16.6	5.88	0.02
67.58	14.85	5.59	-0.55
67.62	15.13	6.18	-0.57
67.66	8.72	6.72	1.3
67.7	11.261	5.8996	2.63
67.74	8.26	9.48	5.55
67.78	11.09	8.82	0.8
67.82	5.54	10.8	5.07
67.86	7.42	3.46	7.85
67.9	11.64	3.23	6.3
67.94	10.23	6.69	4.43
67.98	11.8	3.48	5.09
68.02	12.59	1.32	3.73
68.06	10.56	2.95	3.38
68.1	12.74	-1.47	1.24
68.14	14.54	0.27	0.02
68.18	11.66	-2.94	-0.24
68.22	9.75	-1.95	0.5
68.26	5.5	0.47	1.53
68.3	10.37	1.04	0.82
68.34	8.86	-2.57	-1.23
68.38	7.51	-3.07	1.34
68.42	8.32	-6.54	0.63
68.46	9.74	-1.14	3.03
68.5	9.36	-5.27	4.64
68.54	10.67	-7.32	6.73
68.58	12.67	-5.23	2.13
68.62	14.95	-3.67	0.83
68.66	10.82	-4.64	1.21
68.7	9.45	-5.3	1.81
68.74	9.78	-2.33	3.09
68.78	9.44	-1.71	4.56
68.82	9.29	-3.4	2.94
68.86	12.35	0.51	-1.59
68.9	8.34	3.87	-0.81
68.94	9.25	3.94	-0.08
68.98	7.7	0.57	-0.35
69.02	7.55	3.53	1.48
69.06	10.72	5.02	2.16
69.1	14.62	4.77	1.83
69.14	15.28	4.22	1.24
69.18	15.19	6.18	0.5
69.22	14.16	5.16	-0.18
69.26	12.29	1.21	-0.12
69.3	13.07	-1.59	2.17
69.34	8.5	0.66	4.1
69.38	3.48	-2.08	3.97
69.42	7.67	-1.06	2.48
69.46	2.88	-2.71	3.03
69.5	5.19	4.61	4.37
69.54	6.47	-0.32	4.46
69.58	8.58	2.79	6.81
69.62	9.75	-5.13	5.28
69.66	8.12	0.41	4.53
69.7	8.93	7.09	5.37
69.74	9.57	3.18	3.95
69.78	11.15	3.39	-1.09
69.82	14.1	9.63	8.24
69.86	10.05	9.9	4.13
69.9	9.06	-3.82	6.03
69.94	9.6	3.45	3.06
69.98	8.97	5.73	7.66
70.02	9.66	-2.11	8.5
70.06	5.85	-9.97	3.44
70.1	6.69	-7.53	3.25
70.14	8.53	-8.06	2.21
70.18	8.9	-6.32	-0.04
70.22	11.03	6.6	-5.34
70.26	11.66	2.86	-2.89
70.3	16.32	4.48	-2.21
70.34	13.18	3.06	2.74
70.38	9	7.57	5.83
70.42	18.07	8.83	-0.26
70.46	11.36	2.7537	0.14124
70.5	12.82	-4.08	-5.45
70.54	7.91	-1.25	1.57
70.58	9.04	2.22	5.01
70.62	11.92	3.21	4.8
70.66	3.66	0.62	5.64
70.7	9.56	1.04	5.02
70.74	8.06	3.18	2.43
70.78	1.1	1.45	5.08
70.82	3.09	5.97	3.66
70.86	3.53	-4.9	8.73
70.9	4.04	-4.18	9.45
70.94	4.42	-4.8	9.25
70.98	5.58	-0.17	10.08
71.02	6.34	4.96	6.77
71.06	7.8235	2.5266	7.6141
71.1	8.6699	2.7242	7.4492
71.14	9.5902	2.9178	7.2263
71.18	10.568	3.104	6.951
71.22	20.28	8.95	3.3
71.26	20.02	7.5	4.86
71.3	16.29	11.92	5.89
71.34	14.734	3.7073	5.4349
71.38	4.99	1.16	11.63
71.42	14.68	3.2	9.93
71.46	17.674	3.9157	4.0173
71.5	18.532	3.9205	3.5208
71.54	19.303	3.8874	3.0214
71.58	23.26	2.7	-2.14
71.62	21.56	5.38	-2.47
71.66	18.08	4.96	-1.66
71.7	16.95	2.46	0.17
71.74	23.28	0.29	2.11
71.78	22.33	-1.37	3.42
71.82	19.79	-2.8	1.14
71.86	19.6	0.02	-1.19
71.9	20.65	0.23	-0.75
71.94	19.1	4.78	0.41
71.98	17.72	3.82	-1.28
72.02	16.12	-0.11	-1.64
72.06	18.5	0.6	-1.65
72.1	17.57	3.08	-2.21
72.14	12.1	4.87	1.33
72.18	12.83	8.17	0.44
72.22	12.87	6.78	-1.51
72.26	16.62	6.09	3.97
72.3	18.41	8.47	3.24
72.34	14.15	6.39	-0.03
72.38	14.69	3.72	-0.96
72.42	12.32	4.84	3.98
72.46	10.65	1.03	6.39
72.5	15.23	-2.56	3.83
72.54	8.07	-1.82	0.86
72.58	10.69	-2.1	-1.76
72.62	10.53	-0.48	-2.09
72.66	9.24	1.83	-0.68
72.7	6.05	-3.93	1.15
72.74	8.52	-5.42	3.55
72.78	7.74	-5.37	1.17
72.82	6.88	2.18	2.63
72.86	8.3	8.88	1.45
72.9	10.85	2.01	0.57
72.94	13.2	4.16	-1.61
72.98	13.08	4.29	-2.74
73.02	11.81	2.69	-4.05
73.06	9.43	5.53	-0.39
73.1	8.58	8.17	0.71
73.14	9.21	2.42	2.82
73.18	6.86	5.53	3.67
73.22	4.91	2.02	3.77
73.26	3.53	-8.1	5.18
73.3	3.27	-4.32	5.39
73.34	5.21	-1.42	3.58
73.38	5.1	-1.48	6.23
73.42	5.821	1.7239	6.4447
73.46	9.93	2.07	8.7
73.5	9.83	3.22	7.14
73.54	1.72	5.36	8.21
73.58	7.99	7.39	12.05
73.62	8.1892	2.3396	4.4869
73.66	10.38	7.97	2.38
73.7	10.72	10.73	0.32
73.74	10.295	2.6818	2.6363
73.78	11.038	2.7475	2.0065
73.82	13.83	-3.56	4.36
73.86	12.66	4.17	0.74
73.9	11.99	2.29	0.13
73.94	11.54	-4.93	-1.2
73.98	14.57	0.92	-0.39
74.02	17.13	4.75	-4.48
74.06	15.45	0.99	-4.17
74.1	14	-2.53	-1.94
74.14	13.66	2.54	1.26
74.18	17.44	-0.39	-0.48
74.22	18.3	-0.03	0.38
74.26	17.04	1.57	3.33
74.3	14.17	-2.98	2.23
74.34	11.12	3.21	8.09
74.38	6.52	9.42	10.59
74.42	6.09	5.4	11.09
74.46	13.64	0.19	5.68
74.5	13.5	-2.44	4.34
74.54	11.21	-2.09	5.11
74.58	11.42	-3.21	5.38
74.62	14.05	3.66	3.32
74.66	14.21	2.6	-2.85
74.7	13.73	0.71	-3.41
74.74	12.28	1.39	1.29
74.78	8.73	3.67	4.24
74.82	10.05	0.63	4.22
74.86	19.21	-0.49	-1.58
74.9	18.03	-0.57	-1.12
74.94	24.94	2.2	-2.77
74.98	24.68	1.64	-4.15
75.02	25.31	6.84	-0.7
75.06	22.07	1.54	2.54
75.1	16.14	0.61	2.14
75.14	17.96	4.01	1.99
75.18	17.87	7.07	0.68
75.22	15.85	5.43	-1.06
75.26	15.79	3.27	3.92
75.3	18.47	-1.4	3.8
75.34	17.56	5.77	3.51
75.38	19.24	10.69	1.66
75.42	17.99	8.63	1.96
75.46	19.91	11.79	5.12
75.5	19.95	7.47	0.46
75.54	21.09	8.99	-0.39
75.58	18.21	13.85	2.1
75.62	18.8	14.27	2.1
75.66	21.57	12.44	4.17
75.7	20.76	14.15	2.28
75.74	19.12	12.8	2.32
75.78	20.08	12.88	3.37
75.82	19.33	9.81	4.28
75.86	20.08	12.52	5.34
75.9	27.17	13.63	4.89
75.94	26.99	11.65	3.48
75.98	30.7	11	1.24
76.02	28.76	11.36	1.28
76.06	30.28	9.96	4.7
76.1	29.39	11.56	4.03
76.14	31.05	14.18	2.23
76.18	32.2	12.71	1.37
76.22	34.58	12.67	1.77
76.26	34.2	11.14	3.08
76.3	28.54	8.96	1.11
76.34	26.41	9.58	2.32
76.38	24.66	8.78	2.48
76.42	23.3	9.82	3.92
76.46	23.82	10.18	3.71
76.5	24.58	10.85	3.08
76.54	23.67	9.9	2.37
76.58	23.26	10.63	3.18
76.62	21.15	10.71	3.21
76.66	20.68	8	5.17
76.7	21.41	8.8	4.96
76.74	24.6	10.35	3.35
76.78	25.9	9.51	3.02
76.82	25.38	8.46	2.86
76.86	24.45	7.9	0.54
76.9	21.44	5.19	-1.91
76.94	21.15	2.47	1.18
76.98	17.24	13.53	3.45
77.02	14.25	16.53	7.01
77.06	18.47	9.4	12.54
77.1	23.235	9.8134	3.9221
77.14	20.73	11.63	5.47
77.18	24.51	11.58	3.88
77.22	27.09	7.48	0.94
77.26	33.38	7.85	1.55
77.3	27.19	10.33	3.7
77.34	26.49	8.24	5.02
77.38	26.77	12.74	1.93
77.42	27.34	6.77	0.03
77.46	27.33	6.27	1.56
77.5	23.97	7.67	0.25
77.54	22.02	7.78	-1.27
77.58	27.63	6.24	0.53
77.62	25.3	9.27	0.5
77.66	25.07	12.07	-0.14
77.7	27.55	8.68	3.98
77.74	24.09	10.64	3.84
77.78	26.95	5.41	-1.22
77.82	25.86	4.52	-0.65
77.86	25.19	6.54	-1.64
77.9	20.22	7.22	1.82
77.94	18.68	5.33	5.32
77.98	21.47	9.42	4.17
78.02	19.48	8.56	4.27
78.06	21.85	13.86	2.99
78.1	25.15	13.56	3.48
78.14	31.74	9.48	2.46
78.18	27.32	4.81	-3.43
78.22	25.25	4.15	-3.25
78.26	24.89	2.49	-3.55
78.3	24	1.44	-1.75
78.34	24.01	4.31	0.45
78.38	21.73	1.18	0.48
78.42	21	1.86	1.18
78.46	17.65	1.85	0.65
78.5	21.82	0.16	-1.59
78.54	19.65	3.27	-2.45
78.58	19.09	3.32	-2.84
78.62	21.03	2.04	-3.83
78.66	20.95	3.33	-2.04
78.7	19.38	1.4	0.36
78.74	19.4	2.52	0.68
78.78	18.11	2.07	0.77
78.82	21.27	-1.12	-0.02
78.86	17.07	-1.34	-0.94
78.9	14.23	0.29	-1.19
78.94	10.23	1.84	-0.8
78.98	7.55	1.64	3.39
79.02	7.63	1.04	7.1
79.06	4.43	-0.57	7.43
79.1	3.2	-0.49	6.46
79.14	-0.29	-1.61	7.38
79.18	0.19	-2.13	7.49
79.22	2.25	-2.67	6.87
79.26	4.37	-2.09	4.39
79.3	6.78	-2.99	1.27
79.34	4.48	-1.23	0.79
79.38	6.4	3.62	0.64
79.42	9.8	2.82	-2.98
79.46	9.66	0.98	-3.96
79.5	7.4211	-2.3015	1.1756
79.54	6.78	-1.38	5.88
79.58	7.73	-0.87	2.34
79.62	9.09	-4.72	-0.02
79.66	11.13	-4.17	1.66
79.7	8.92	-7.57	4.58
79.74	8.24	-6.12	3.85
79.78	6.3	-0.65	5.18
79.82	8.66	4.24	7.52
79.86	6.7	8.89	5.76
79.9	5.06	11.31	4.23
79.94	4.62	7.84	7.01
79.98	8.71	5.54	8.68
[truncated: 1,012 more rows]
