# Supplementary material for: Mean flow and turbulence structure over exposed roots on a forested floodplain: Insights from a controlled laboratory experiment
Source: PLoS One. 2020 Feb 26;15(2):e0229306. doi: 10.1371/journal.pone.0229306 (PMC7043746; doi:10.1371/journal.pone.0229306)
Supplement: S1 File — (ZIP) [file pone.0229306.s001.zip › data_and_scripts/velocity_data/t21_127_replaced.csv]

0.1	20.84	-2.46	0.34
0.14	21.94	-1.67	-1.36
0.18	21.47	-2.66	0.63
0.22	18	-1.37	-1.4
0.26	20.16	-5.74	1.84
0.3	19.18	-2.9	-1.99
0.34	23.54	-2.4	-5.21
0.38	23.46	-6.5	-3.55
0.42	23.37	-4.62	-1.21
0.46	25.01	-2.91	-5.16
0.5	19.69	-4.53	-0.39
0.54	17.9	-7.02	3.39
0.58	21.66	-8.07	3.95
0.62	24.5	-7.4	5.27
0.66	22.48	-6.38	8.93
0.7	19.54	-7.16	6.47
0.74	18.93	-5.93	7
0.78	21.39	-4.56	9.38
0.82	23.5	-9.58	5.98
0.86	20.4	-4.18	9.1
0.9	18.28	-2.18	11.09
0.94	20.21	-6.37	8.18
0.98	21.41	-6.62	5.89
1.02	25.09	-4.42	5.92
1.06	24.6	-1.55	4.98
1.1	22.91	-2.95	5.46
1.14	22.9	-1	6.01
1.18	21.68	1.31	9.13
1.22	24.98	-1.41	10.43
1.26	21.42	-0.2	9.11
1.3	24.49	-4.04	10.12
1.34	25.16	-6.98	7.64
1.38	21.15	-8.47	6.79
1.42	23.6	-7.28	8.49
1.46	22.37	-3.36	9.84
1.5	19.54	-2.93	9.7
1.54	14.8	-2.39	7.39
1.58	14.24	2.03	6.71
1.62	12.77	5.52	9.26
1.66	17.23	4.25	7.66
1.7	21.3	3.3	8.19
1.74	23.06	1.08	7.59
1.78	24.25	-0.71	4.94
1.82	24.37	1.32	1.93
1.86	22.05	-0.96	3.05
1.9	22.132	0.1417	6.4907
1.94	22.771	-0.45878	6.1878
1.98	23.88	-1.8	11.26
2.02	25.32	-1.24	9.22
2.06	24.63	-4.24	10.9
2.1	23.46	-2.38	4.99
2.14	23.65	-2.21	0.2
2.18	25.55	-0.71	0.38
2.22	27.72	-0.45	-1.77
2.26	22.52	2.15	-4.8
2.3	22.47	4.11	-3.76
2.34	24.69	2.87	-3.84
2.38	27.32	4.72	-5.47
2.42	26	6.46	-6.99
2.46	28.54	3.09	-5.02
2.5	25.39	0.31	-6.55
2.54	21.49	1.71	-2
2.58	23.46	0.41	4.01
2.62	23.75	3.83	7.3
2.66	22.23	3.57	7.38
2.7	20.93	8.22	6.73
2.74	19	9.53	4.79
2.78	24.72	2.56	0.41
2.82	21.6	0.95	1.1
2.86	26.06	-5.29	2.93
2.9	23.86	-6.44	0.64
2.94	22.56	-7.96	1.4
2.98	21.025	1.6298	5.2807
3.02	20.523	1.543	5.2329
3.06	20.023	1.3525	5.0826
3.1	21.52	4.67	7.85
3.14	18.62	4.38	7.44
3.18	19.48	2.35	6.04
3.22	19.53	0.11	3.84
3.26	16.13	0.88	2.34
3.3	15.79	2.02	-0.84
3.34	16.31	-6.22	0.09
3.38	16.31	-9.96	2.38
3.42	14.98	-12.59	-0.33
3.46	21.52	-16.48	-3.04
3.5	20.46	-13.35	-6.22
3.54	18.26	-15.02	-6.02
3.58	13.16	-9.79	-9.13
3.62	12.04	-9.56	-8.14
3.66	12.15	-7.51	-7.45
3.7	12.9	-6.71	-6.12
3.74	10.78	-12.71	-4.59
3.78	15.01	-15.47	-0.71
3.82	13.66	-14.81	3.37
3.86	16.41	-15.05	4.02
3.9	15.81	-10.53	-1.74
3.94	13.61	-7.76	0.77
3.98	16.5	-7.83	-0.81
4.02	14.64	-7.62	0.43
4.06	19.53	-5.39	2.55
4.1	21.85	-3.94	6.1
4.14	23.36	-4.48	4.33
4.18	24.15	0.59	4.44
4.22	24.58	2.14	4.29
4.26	20.27	-4.86	1.05
4.3	22.616	1.1411	1.3997
4.34	22.36	3.29	-0.42
4.38	23.8	4.29	-3.14
4.42	23.682	2.1272	-0.3913
4.46	23.955	2.1912	-1.0474
4.5	24.189	2.1269	-1.7133
4.54	24.389	1.9367	-2.3772
4.58	18.86	4.49	3.15
4.62	17.67	1.13	0.3
4.66	26.53	1.59	-3.71
4.7	25.76	0.8	-5.91
4.74	27.45	-0.9	-7.07
4.78	28.24	-1.07	-6.66
4.82	26.2	-7.75	-8.12
4.86	26.95	-5	-8.73
4.9	26.38	-6.47	-8.34
4.94	25.71	-8.07	-7.6
4.98	21.61	-4.8	-5.72
5.02	23.83	-7.68	-1.69
5.06	22.72	-7.73	-1.64
5.1	23.45	1.3	1.16
5.14	23.24	-2.51	-0.66
5.18	26.45	-4.44	-2.36
5.22	24.78	-6.25	-1.85
5.26	24.53	-4.12	-3.05
5.3	22.53	-3.07	-4.24
5.34	22.55	-3.91	-3.31
5.38	19.49	-7.03	-0.48
5.42	25.788	-4.2198	2.2133
5.46	29.88	-8.01	1.71
5.5	25.17	-2.63	4.68
5.54	29.39	-2.66	7.97
5.58	29.63	-4.37	7.92
5.62	27.73	-2.72	8.73
5.66	22.87	-1.76	7.5
5.7	25.5	-4.67	5.37
5.74	20.78	-5	6.64
5.78	20.79	-3.13	7.28
5.82	17.1	-4.39	7.52
5.86	18.8	-2.56	8.34
5.9	17	0.35	7.74
5.94	15.04	2.41	9.53
5.98	19.31	0.69	12.26
6.02	22.52	-2.22	12.41
6.06	20.41	-4.87	13.35
6.1	24.81	-3.26	13.39
6.14	23.94	-3.31	12.51
6.18	20.45	-1.76	11
6.22	18.59	-5.04	9.94
6.26	21.83	2.3	6.64
6.3	19.22	5.96	12.84
6.34	22.86	6.34	6.13
6.38	19.14	8.38	8.87
6.42	18.62	6.7	13.38
6.46	18.05	7.94	10.1
6.5	18.26	4.07	9.16
6.54	15.99	3.66	11.49
6.58	15.91	2.83	12.81
6.62	16.87	-3.31	14.72
6.66	15.52	0.31	13.31
6.7	11.53	-2.29	11.59
6.74	16.51	-0.87	10.99
6.78	19.08	1.42	8.64
6.82	19.29	1.76	9.32
6.86	19.19	1.51	8.09
6.9	16.05	3.33	8.32
6.94	16.91	2.59	7.86
6.98	16.94	0.62	8.81
7.02	16.92	2.33	8.52
7.06	19.28	3.69	9.61
7.1	21.09	4.41	9.28
7.14	21.14	4.48	8.49
7.18	21.4	3.12	8.19
7.22	19.42	2.56	8.61
7.26	24.05	-2.26	7.69
7.3	24.57	-3.72	7.49
7.34	25.65	-2.38	6.86
7.38	28.31	-4.09	4.32
7.42	30.33	-4.24	3.14
7.46	32.65	-3.76	-0.21
7.5	31.16	-5.39	0.99
7.54	32.31	-4.39	-2.99
7.58	32.86	-4.57	-4.21
7.62	33.18	-0.66	-0.09
7.66	30.67	-4.03	-2.76
7.7	33.11	-3.27	-2.98
7.74	34.46	-0.3	-0.89
7.78	34.5	2.13	0.4
7.82	33.79	-3.98	-4.33
7.86	35.93	-0.6	-4.1
7.9	35.15	4.58	-0.21
7.94	33.23	7.62	-1.94
7.98	31.79	5.42	-5.23
8.02	28.407	4.5379	-0.3564
8.06	27.183	4.755	-0.025791
8.1	25.2	10.09	-0.44
8.14	19.96	5.24	-1.14
8.18	17.01	6.66	1.19
8.22	20.2	5.65	4.33
8.26	20.37	6.14	4.38
8.3	24.99	0.84	4.93
8.34	28.65	-1.52	-4.62
8.38	25.16	0.12	-4.33
8.42	28.78	-1.91	-4.06
8.46	23.99	-0.06	-8.05
8.5	23.69	2.89	-6.17
8.54	26.78	1.07	-4.01
8.58	26.981	0.76611	-5.793
8.62	27.343	1.0101	-6.1519
8.66	27.639	1.2555	-6.3787
8.7	27.48	2.05	-7.25
8.74	28.78	1.87	-8.21
8.78	25.96	0.37	-8.23
8.82	28.36	2.88	-6.9
8.86	27.91	1.84	-2.3
8.9	26.99	-0.54	-2.36
8.94	26.49	1.93	-1.76
8.98	25.96	-0.88	0.07
9.02	27.94	-2.95	3.03
9.06	26.36	-4.79	3.54
9.1	24.12	-4.89	3.77
9.14	21.18	-6.67	4.94
9.18	23.73	-6	1.01
9.22	24.79	2.37	-2.42
9.26	25.42	5.72	-1.94
9.3	27.45	5.49	-0.52
9.34	23.47	5.1	-0.89
9.38	22.87	3.99	1.93
9.42	22.04	3.59	3.42
9.46	21.21	0.44	3.87
9.5	24.19	3.51	3.12
9.54	23.25	3.61	-0.48
9.58	19.45	2.77	-2.6
9.62	19.42	-0.03	3.89
9.66	18.5	3.34	5.3
9.7	19.07	1.66	6.12
9.74	19.84	5.12	7.82
9.78	19.29	2.44	7.53
9.82	17.31	3.18	10.24
9.86	19.52	6.97	12.33
9.9	18.39	8.45	10.33
9.94	21.82	5.42	6.54
9.98	19.45	6.1	7.9
10.02	17.9	4.29	8.34
10.06	17.78	3.35	7.55
10.1	19.1	2.57	7.38
10.14	21.09	2.2	6.08
10.18	18.31	8.4	4.13
10.22	15.81	5.84	6.19
10.26	20.32	3.28	6.43
10.3	21.78	0.49	5.24
10.34	19.77	-2.09	2.54
10.38	16.63	3.41	3.46
10.42	21.12	6.87	6.34
10.46	15.93	2.92	0.3
10.5	19.448	2.0322	2.2758
10.54	19.853	1.5192	1.7319
10.58	20.297	0.98173	1.188
10.62	21.28	3.76	5.73
10.66	17.6	-0.39	0.52
10.7	15.13	-3.34	-2.45
10.74	22.334	-1.2301	-0.92621
10.78	22.881	-1.7527	-1.4241
10.82	23.433	-2.2448	-1.9035
10.86	23.983	-2.6971	-2.3613
10.9	29.85	-3.36	-6.53
10.94	26.16	-0.66	-7.53
10.98	27.26	-0.37	-2.53
11.02	31.34	-1.84	-0.56
11.06	26.69	-4.06	-1.52
11.1	27.97	-6.23	-2.03
11.14	27.92	-9.54	-6.1
11.18	21.66	-6.8	-6.41
11.22	24.05	-3.57	-6.29
11.26	25.47	-3.71	-4.21
11.3	30.3	0.87	-5.58
11.34	31.25	-0.42	-4.64
11.38	32.21	-0.19	-3.91
11.42	33.43	1.88	-2.93
11.46	35.23	4.81	-1.61
11.5	34.2	3.97	-1.67
11.54	34.41	5.23	0.23
11.58	33.28	6.37	-1.38
11.62	33.31	5.63	-1.6
11.66	34.67	5.1	-2.06
11.7	32.31	5.75	-2.48
11.74	32.95	6.16	-1.97
11.78	32.3	7.17	-1.9
11.82	34.23	8.79	-0.48
11.86	31.23	8.04	-1.26
11.9	32.83	6.42	-0.79
11.94	30.7	6.06	0.56
11.98	29.47	7.16	0.54
12.02	29.78	3.41	-2.28
12.06	28.18	4.09	0.36
12.1	27.97	4.4	0.5
12.14	21.78	1.75	-1.84
12.18	22.22	-3.68	-4.5
12.22	22.25	2.2	-3.16
12.26	21.59	1.1	-0.33
12.3	15.79	0.13	2.22
12.34	15.89	-0.12	2.68
12.38	17.33	2.32	3
12.42	19	3.71	4.78
12.46	19.27	1.12	7.72
12.5	21.24	0.11	10.39
12.54	22.05	-0.16	10.98
12.58	18.58	2.27	9.91
12.62	15.74	-1.8	8.37
12.66	14.9	-1.27	7.95
12.7	16.8	0.9	8.85
12.74	16.71	1.47	8.7
12.78	18.2	3.63	11.53
12.82	18.22	1.87	10.75
12.86	17.75	0.18	10.16
12.9	14.88	-0.47	8.91
12.94	17.75	0.8	8.93
12.98	17.28	2.51	7.7
13.02	17.57	3.75	7.49
13.06	16.76	4.32	9.15
13.1	16.43	1.81	6.34
13.14	17.59	-1.85	2.77
13.18	18.11	-0.11	3.48
13.22	20.57	1.99	4.76
13.26	22.19	-0.91	2.14
13.3	22.76	-1.82	2.53
13.34	17.68	-4.52	4.26
13.38	17.9	-1.7	1.29
13.42	16.41	-1.38	-1.89
13.46	18.77	0.47	-0.57
13.5	18.34	1.08	-0.09
13.54	20.38	3.93	0.9
13.58	20.63	5.9	0.51
13.62	18.38	3.54	1.34
13.66	17.65	5.03	1.61
13.7	16.35	8.13	6.85
13.74	17.82	0.52927	0.62539
13.78	17.37	3.87	-3.67
13.82	15.67	0.8	-3.81
13.86	15.55	-7.24	-3.66
13.9	18.85	-7.78	-2.65
13.94	18.93	-5.16	-0.97
13.98	20.64	-5.5	0.98
14.02	19.69	-4.14	1.92
14.06	20.35	-3.94	2.38
14.1	20.16	-5.69	1.49
14.14	19.99	-6.58	-0.05
14.18	18.872	-4.2436	-1.3275
14.22	15.41	-0.75	8.74
14.26	19.341	-5.0306	-1.5747
14.3	19.601	-5.3627	-1.6691
14.34	19.876	-5.644	-1.7411
14.38	20.166	-5.867	-1.7881
14.42	18.19	-3.42	-3.94
14.46	19.26	-1.47	-5.28
14.5	17.45	-2.6	-4.74
14.54	16.77	-5.35	-3.45
14.58	23.21	-7.62	-2.15
14.62	25.86	-5.36	-3.16
14.66	29.57	-4.39	-3.57
14.7	26.75	-4	-2.56
14.74	21	-6.86	-0.47
14.78	21.04	-4.28	2.97
14.82	22.25	-2.86	2.05
14.86	24.92	-1.55	1.29
14.9	23.42	-2.2	3.99
14.94	23.6	-1.32	5.41
14.98	23.41	-2.38	2.69
15.02	23.79	1.27	1.9
15.06	25.59	2.75	1.9
15.1	26.06	2.59	3.46
15.14	26.23	-1.05	1.14
15.18	26.75	-2.72	-0.8
15.22	29.381	2.1051	1.0401
15.26	30.148	2.4222	0.4614
15.3	36.77	0.4	0.57
15.34	32.26	1.99	2.87
15.38	34.28	3.72	-0.2
15.42	31.54	4.46	-3.91
15.46	31.55	3.36	-3.88
15.5	31.49	1.95	-3.86
15.54	32.56	0.77	-2.6
15.58	30.04	3.06	-5.57
15.62	29.34	0.1	-4.45
15.66	31.82	-0.18	-3.89
15.7	32.02	-1.5	-5.51
15.74	28.86	-5.72	-5.16
15.78	26.21	-3.23	0.89
15.82	24.47	0.67	1.6
15.86	23.71	0.8	2.38
15.9	25.02	0.81	1.97
15.94	25.67	1.5	2.4
15.98	28.43	3.04	2.1
16.02	25.56	5.19	3.54
16.06	27.65	6.51	-0.49
16.1	26.58	2.54	0.7
16.14	27.26	3.76	3.91
16.18	20.48	6.73	3.93
16.22	18.76	2.73	6.85
16.26	18.84	3.57	2.12
16.3	20.45	0.36	3.13
16.34	21.27	-2.5	1.25
16.38	17.03	-3.37	-3.32
16.42	15.89	-2.83	-2.7
16.46	19.08	-5.65	3.11
16.5	24.1	-3.88	2.35
16.54	25.37	-2.58	-0.14
16.58	25.84	-2.59	0.34
16.62	24.05	-4.21	0.38
16.66	25.56	-3.51	0.41
16.7	27.43	-0.04	0.59
16.74	28.18	-2.61	-2.97
16.78	21.57	-2.53	-7.35
16.82	18.32	-4.5	-6.86
16.86	20.72	-3.79	-2.79
16.9	20.63	-2.66	-4.79
16.94	18.86	-3.07	-6
16.98	18.09	-5.25	-4.59
17.02	19.11	-5.45	-4.38
17.06	18.56	-6.4	-3.59
17.1	20.04	-4.92	-2.81
17.14	20.44	-5.4	-0.84
17.18	22.35	-6.01	-1.22
17.22	20.75	-6.08	-1.42
17.26	20.55	-8.05	-0.56
17.3	20.34	-7.52	-2
17.34	20.49	-3.26	-2.61
17.38	21.66	-0.42	-2.06
17.42	18.82	5.92	-4.41
17.46	16.56	1.63	-1.8
17.5	14.57	-1.58	-1.38
17.54	16.62	-0.21	-1.38
17.58	15.44	-1.58	-1.67
17.62	18.58	-2.43	1.21
17.66	16.34	-1.2	1.24
17.7	16.31	-0.88	-3.17
17.74	13.73	-0.78	-2.78
17.78	14.78	-1.46	-2.12
17.82	16.92	-0.87	-0.96
17.86	14.36	0.32	0.16
17.9	14.79	0.13	2.34
17.94	12.6	1.01	2.79
17.98	15.19	3.58	3.79
18.02	17.91	8.58	4.54
18.06	17.96	5.12	3.09
18.1	12.72	4.91	3.81
18.14	21.57	-5.64	2.26
18.18	19.78	-1.11	6.39
18.22	20.49	-4.92	11.42
18.26	20.52	-2.9	7.88
18.3	19.4	-3.94	7.57
18.34	19.03	-6.06	7.64
18.38	18.54	-2.2	6.88
18.42	19.51	-0.35	8.67
18.46	18.11	-0.55	8.01
18.5	17.4	-1.68	6.28
18.54	17.19	-2.73	5.45
18.58	19.51	0.38	1.04
18.62	16.94	4.47	-3.35
18.66	18.08	2.08	-3.04
18.7	19.72	1.84	-3.58
18.74	21.03	-0.9	-4.04
18.78	20.82	2.45	-4.56
18.82	20.88	2.28	-3.59
18.86	19.64	3.9	-1.84
18.9	20.04	0.99	-0.93
18.94	18.41	3.64	-1.44
18.98	19.69	5.36	-0.47
19.02	20.43	6.33	0.29
19.06	14.49	6.22	4.92
19.1	20.861	0.7452	0.5447
19.14	21.194	-0.26619	0.74093
19.18	19.07	-8.38	3.54
19.22	21.4	-2.7	5.66
19.26	23.21	1.29	4.82
19.3	23.3	0.54	6.55
19.34	22.43	-0.66	-0.94
19.38	23.44	-9.8	-2.99
19.42	23.4	-7.04	-8.68
19.46	22.396	-7.9188	2.5468
19.5	23.56	-14.08	-3.31
19.54	24.52	-13.99	0.02
19.58	22.15	-10.69	3.1
19.62	22.35	-8.47	10.53
19.66	19.84	-8.53	9.98
19.7	17.38	-5.73	9.93
19.74	17.32	-3.92	7.5
19.78	15.53	-4.43	5.78
19.82	14.52	-4.51	7.11
19.86	13.49	-1.15	11.08
19.9	12.56	1.29	10.93
19.94	13.43	1.96	8.36
19.98	17.63	3.84	6.92
20.02	17.2	3.36	6.39
20.06	20.17	4.39	6.45
20.1	17.9	5.39	7.3
20.14	20.76	2.01	6.49
20.18	19.5	5.09	8.54
20.22	16.94	6.6	10.48
20.26	22.09	2.14	3.24
20.3	18.65	0.68	0.09
20.34	20.85	-3.12	0.29
20.38	21.68	-2.54	-0.61
20.42	20.907	0.82167	5.5066
20.46	21.093	0.45731	5.7886
20.5	21.272	0.11616	6.028
20.54	19.19	3.64	9.86
20.58	21.01	3.45	8.46
20.62	23.29	-1.41	8.19
20.66	21.83	-3.67	6.67
20.7	19.05	-1.43	1.9
20.74	21.66	-2.74	3.32
20.78	23.94	-0.84	4.14
20.82	23.13	0.32	5.29
20.86	27.59	1.64	3.24
20.9	27.23	1.16	0.2
20.94	27.08	0.68	-5.7
20.98	19.65	-0.64	-5.31
21.02	22.1	-1.7	-2.98
21.06	20.44	-1	-1.24
21.1	22.4	0.47	-1.15
21.14	24.82	1.32	0.4
21.18	25.49	5.18	2.54
21.22	26.42	6.52	1.84
21.26	27.56	4.04	0.89
21.3	25.51	0.83	0
21.34	23.89	-0.48	-1.02
21.38	25.31	1.35	-2.82
21.42	25.79	1.84	-2.16
21.46	23	4.58	-3.83
21.5	18.53	1.3	0.02
21.54	19.3	-1.18	2.32
21.58	22.93	0.53	0.42
21.62	21.91	-0.75	-1.95
21.66	22.53	-2.57	-1.25
21.7	29.25	-0.96	-1.39
21.74	31.17	-2.89	-5.4
21.78	30.6	-5.67	-7.82
21.82	32.59	-9.03	-7.55
21.86	27.628	-3.3773	-4.4164
21.9	27.819	-3.4279	-4.5716
21.94	27.935	-3.4532	-4.6733
21.98	27.969	-3.4661	-4.7147
22.02	26.09	-2.72	-7.09
22.06	27.74	-2.48	-4.02
22.1	24.2	-2.24	-4.39
22.14	27.93	-1.94	-5.28
22.18	27.31	-2.36	-4.62
22.22	26.66	-2.15	-2.89
22.26	26.81	-4.59	-0.9
22.3	21.74	-7.04	0.74
22.34	20.01	-8.9	1.31
22.38	22.6	-4.84	1.97
22.42	22.36	-6.88	-0.66
22.46	21.67	-5.86	-2.05
22.5	23.09	-9.08	-0.33
22.54	19.57	-7.08	1.76
22.58	18.89	-5.4	-0.63
22.62	18.74	-5.4	0.89
22.66	18.6	-4.68	2.52
22.7	18.04	-5.66	1.63
22.74	15.45	-6.44	4.37
22.78	15.68	-6.74	5.68
22.82	17.02	-3.04	5.35
22.86	20.86	-6.29	5.81
22.9	21.81	-2.59	6.31
22.94	25.19	-1.54	2.59
22.98	25.13	2.52	5.57
23.02	25.47	3.69	3.41
23.06	22.72	2.04	2.05
23.1	24.8	0.29	-1.45
23.14	21.73	-0.14	-3.25
23.18	21.6	-2.58	-2.6
23.22	22.1	-0.57	-1
23.26	20.74	-1.48	-0.69
23.3	20	-1.97	-2.44
23.34	18.01	-0.81	1.81
23.38	17.99	-1.34	1.94
23.42	17.7	0.17	3.75
23.46	19.35	-0.84	6.22
23.5	21.67	-0.34	5.88
23.54	18.88	3.56	4.55
23.58	16.8	2.52	4.11
23.62	17.63	-1.64	0.93
23.66	17.29	-0.86	0.33
23.7	21.27	0.26	1.72
23.74	16.94	0.7	0.18
23.78	15.76	0.45	0.61
23.82	20.29	-0.17	-1.24
23.86	26.03	-2.97	-0.98
23.9	26.54	-4.69	-2.52
23.94	26.33	-4.8	-2.02
23.98	24.48	-8.95	-5.1
24.02	26.801	-3.6924	-3.2342
24.06	27.633	-3.7364	-3.5778
24.1	32.19	-1.82	-0.57
24.14	29.2	-2.89	-3.31
24.18	29.01	-3.22	-4.56
24.22	29.02	-0.84	-4.89
24.26	29.34	-1.88	-5.04
24.3	25.95	0.4	-4.76
24.34	24.98	-4.33	-4.7
24.38	27.35	-5.14	-5.91
24.42	28.23	-2.38	-5.34
24.46	25.24	-0.02	-4.11
24.5	22.38	-0.09	-3.11
24.54	19.74	1.71	-3.63
24.58	18.89	0.89	-2.16
24.62	23.06	0.68	-0.12
24.66	22.86	0.77	-3.57
24.7	21.22	1.15	-2.32
24.74	21.18	0.17	-5.83
24.78	21.154	-2.6323	0.49646
24.82	21.211	-3.5779	1.0816
24.86	18.71	-2.95	9.14
24.9	16.98	-5.23	7.25
24.94	20.49	-4.97	6.46
24.98	26.38	-9.93	1.27
25.02	25.06	-9.5	0.95
25.06	21.06	-4.46	1.07
25.1	22.46	-4.71	1.81
25.14	22.55	-8.12	0.86
25.18	20.01	-8.63	2.65
25.22	18.6	-6.36	6.31
25.26	23.02	-1.55	4.27
25.3	19.45	2.49	4.27
25.34	20.67	1.81	2.72
25.38	24.11	-0.21	0.57
25.42	28.45	-2.59	0.91
25.46	24.98	-2.82	-0.43
25.5	24.43	-3.1	0.14
25.54	25.53	-1.04	-0.39
25.58	24.17	1.23	-2.21
25.62	23.31	1.31	-2.25
25.66	22.34	-0.34	0.15
25.7	22.32	-1.41	-1.94
25.74	21.56	-1.27	-3.85
25.78	26.61	2.71	1.46
25.82	29.7	4.01	4.09
25.86	29.18	4.43	3.7
25.9	27.73	3.6	1.8
25.94	29.03	3.47	3.86
25.98	27.7	4.63	2.86
26.02	22.73	-0.51	0.71
26.06	21.09	-2.45	2.29
26.1	20.76	-6.62	4.47
26.14	20.94	-6.73	-2.68
26.18	23.2	-7.48	-3.54
26.22	24.16	-4.55	-2.97
26.26	28.54	-9.68	-1.47
26.3	21.346	-6.971	1.0622
26.34	20.849	-7.0448	1.7995
26.38	20.369	-6.9816	2.5967
26.42	23.01	-8.94	1.16
26.46	21.21	-6.96	0.34
26.5	18.89	-7.6	4.77
26.54	17.44	-6.3	6.5
26.58	13.12	-2.36	8.9
26.62	15.4	0.92	9.64
26.66	19	-3.73	9.27
26.7	17.93	-2.74	12.39
26.74	16.08	-2.96	7.41
26.78	15.19	2.03	6.18
26.82	13.7	-0.19	6.46
26.86	18.06	-0.36	5.92
26.9	16.66	0.92	8.13
26.94	19.76	-2.33	8.97
26.98	18.73	2.02	7.41
27.02	17.49	-0.63	4.05
27.06	17.092	-0.25054	2.169
27.1	16.92	-1	-3.97
27.14	15.66	-0.45	0.33
27.18	17.8	0.96	0.44
27.22	18.71	0.71	-0.99
27.26	18.77	-0.39	-0.56
27.3	17.54	1.41	-4.18
27.34	17.36	-1.76	-6.02
27.38	20.94	-3.92	-5.8
27.42	22.31	-0.64	-4.19
27.46	24.99	-1.15	-2.72
27.5	22.86	3.27	-3.28
27.54	27.71	1.16	-0.23
27.58	26.79	1.62	-0.09
27.62	25.12	-2.18	0.35
27.66	20.57	-0.57	2.92
27.7	21.34	-0.99	1.68
27.74	19.17	-1.56	0.89
27.78	21.14	-3.94	-3.41
27.82	19.54	-3.35	-3.99
27.86	19.34	-3.14	-5.43
27.9	19.56	-5.22	-7
27.94	20.39	-5.88	-9.23
27.98	20.92	-3.54	-6.02
28.02	21.42	-4.71	-2.8
28.06	18.99	-6.76	-3.01
28.1	17.18	-6.96	-1.94
28.14	18.12	-6.06	0.55
28.18	17.6	-4.79	1.75
28.22	17.25	-3.88	2.44
28.26	17.31	-3.81	3.85
28.3	17.38	-2.55	3.96
28.34	17.07	-1.52	0.7
28.38	17.96	0.54	4.05
28.42	19.01	4.04	4.88
28.46	17.78	2.91	7.51
28.5	18.89	2.32	8.64
28.54	19.36	2.61	8.94
28.58	18.36	2.55	8.56
28.62	16.08	2.8	8.65
28.66	18.78	1.53	7.75
28.7	19.43	2.91	10.04
28.74	18.27	-0.63	6.7
28.78	13.94	-5.73	3.68
28.82	16.89	-3.77	0.65
28.86	19.26	-2.17	1.78
28.9	18.52	-6.21	-0.54
28.94	19.56	-7.48	0.49
28.98	18.77	-7.72	-1.14
29.02	19.34	-7.54	-0.85
29.06	20.34	-7.24	-4.13
29.1	18.12	-5.96	-3.67
29.14	19.74	-6.13	-4.68
29.18	20.65	-3.25	-3.76
29.22	21.38	-4.09	-5.58
29.26	20.54	-0.03	-7.25
29.3	21.58	-0.58	-2.49
29.34	24.76	-4.12	-1.41
29.38	25.55	1.01	-3.37
29.42	28.8	3.98	-5.1
29.46	30.75	5.15	-5.13
29.5	30.42	5.24	-2.69
29.54	27.49	3	-6.28
29.58	24.73	2.38	-4.04
29.62	26.37	-1.07	-6.45
29.66	23.65	0.51	0.2
29.7	25.57	2.29	1.54
29.74	23.98	2.14	-0.86
29.78	23	4.03	-0.12
29.82	24.74	7.76	1.08
29.86	26.58	6.33	4.97
29.9	22.08	6.57	2.31
29.94	19.71	6.01	2.05
29.98	18.42	5.75	5.72
30.02	18.35	4.17	1.13
30.06	16.34	1.43	-2.92
30.1	17.67	6.34	-1
30.14	20.94	-0.3	0.02
30.18	19	6.98	1.7
30.22	19.99	3.34	1.12
30.26	23.3	-0.04	0.8
30.3	24.25	3.81	2.38
30.34	24.74	0.86	1.37
30.38	23.14	-2.07	-1.44
30.42	22.483	2.8495	2.6148
30.46	22.28	7.38	8.19
30.5	24.45	3.48	9.01
30.54	25.5	3.14	5.42
30.58	20.78	1.57	-0.45
30.62	21.97	2.71	0.59
30.66	18.71	-0.16	0.14
30.7	17.74	-0.57	1.54
30.74	20.75	2.58	1.08
30.78	20.21	1.6	1.85
30.82	21.53	-2.15	1.32
30.86	23.23	-6.09	-1.53
30.9	18.97	-6.74	-3.55
30.94	16.36	-2.97	-1.68
30.98	19.45	-3.52	-3.55
31.02	17.37	-5.62	-3.45
31.06	14.13	-1.14	-1.26
31.1	13.86	-3.7	2.79
31.14	13.33	-1.67	1.62
31.18	13.53	0.37	0.38
31.22	15.97	-0.56	2.02
31.26	16.89	-0.79	1.12
31.3	17.34	0.19	-0.77
31.34	15.43	-0.57	3.9
31.38	15.67	-2.08	6.28
31.42	14.92	0.71	3.44
31.46	15.72	-0.99	4.2
31.5	13	-0.96	2.63
31.54	15.16	1.2	4.46
31.58	17.76	-1.41	-0.15
31.62	14.8	-1.94	1.45
31.66	13.34	-3.02	0.69
31.7	14.38	-4.41	1.54
31.74	13.65	-4.82	3.9
31.78	17.76	-2.33	4.49
31.82	17.37	-3.23	5.66
31.86	18.41	-2.91	4.96
31.9	20.73	-4.14	6.03
31.94	24.31	-5.97	9.23
31.98	22.55	-4.61	10.57
32.02	23.09	-3.15	11.46
32.06	23.04	-2.48	10.1
32.1	24.31	-5	5.76
32.14	19.45	-7.99	3.36
32.18	17.84	-10.05	3.07
32.22	15.52	-5.33	4.27
32.26	18.41	0	5.68
32.3	23.44	1.25	8.82
32.34	22.91	-1.79	8.23
32.38	22.21	-3.32	8.55
32.42	20.79	-6.44	7.68
32.46	18.92	-6.47	5.25
32.5	20.41	-3.93	5.73
32.54	21.12	-8.95	1.6
32.58	17.39	-5.48	1.45
32.62	18.34	-5.52	2.22
32.66	14.85	-6.67	-0.22
32.7	14.66	-3.23	0.21
32.74	11.92	-4.09	2.3
32.78	9.61	-2.51	3.14
32.82	9.36	-0.48	5.26
32.86	13.3	2.2	5.82
32.9	16.73	-0.69	6.02
32.94	14.13	-3.54	10.05
32.98	17.67	-9.69	12.51
33.02	21.96	-4.24	6.94
33.06	22.1	-2.55	4.44
33.1	19.65	-0.72	3.94
33.14	20.1	-4.39	2.92
33.18	21.23	-2.93	2.68
33.22	22.57	-2.91	3
33.26	23.72	-2.59	4.62
33.3	24.41	-4.71	5.66
33.34	23.44	-7.54	5.94
33.38	24.48	-7.9	3.8
33.42	22.52	-7.59	5.81
33.46	20.82	-9.48	5.15
33.5	21.67	-5.7	5.27
33.54	22.42	-4.49	4.59
33.58	26.34	-6.3	4.84
33.62	26.65	-2.11	2.37
33.66	25.51	-3.46	2.22
33.7	23.81	-1.7	-0.96
33.74	24.06	-4.33	-2.49
33.78	23.91	-1.01	-3.85
33.82	21.81	-2.65	0.42
33.86	22.84	-0.51	-0.39
33.9	22.08	2.48	0.71
33.94	21.34	-2.34	-0.53
33.98	19.45	-1.85	0.18
34.02	21.63	1.16	5.06
34.06	20.64	1.07	6.58
34.1	21.14	2.5	3.15
34.14	19.06	4.55	1.15
34.18	20.86	3.58	-2.36
34.22	20.13	3.91	-5.4
34.26	24.64	3.54	-1.61
34.3	22.19	1.94	-4.4
34.34	21.277	3.9019	0.14483
34.38	21.35	4.3301	0.23687
34.42	24.01	-2.21	1.07
34.46	21.1	1.06	0.38
34.5	20.21	7.3	1.51
34.54	24.84	7.66	2.02
34.58	18.39	5.18	-0.47
34.62	16.87	8.66	3.48
34.66	21.66	7.83	3.98
34.7	23.77	6.36	2.5
34.74	23.15	6	1.37
34.78	22.49	5.53	1.46
34.82	21.94	4.49	0.25
34.86	20.99	2.38	2.35
34.9	22.82	4.17	-1.75
34.94	22.858	5.2983	4.0334
34.98	23	8.34	5.26
35.02	19.69	5.39	6.87
35.06	24.48	6.18	10.57
35.1	23.96	2.02	9.2
35.14	26.45	1.25	4.91
35.18	22.34	2.76	4.97
35.22	23.48	4.73	3.19
35.26	22.46	5.58	6.31
35.3	18.44	6.18	8.97
35.34	18.38	7.52	9.65
35.38	17.01	6.76	9.62
35.42	22.47	-1.16	5.05
35.46	21.05	-1.42	7.35
35.5	19.38	-2.48	6.59
35.54	18.31	-3.16	4.79
35.58	16.27	-4.09	7.27
35.62	15.67	-4.24	8.64
35.66	16.57	-2.98	9.44
35.7	15.29	-0.19	8.14
35.74	14.92	0.47	10.72
35.78	17.72	2.35	9.32
35.82	15.36	2.11	10.79
35.86	16.77	0.2	12.02
35.9	16.27	-1.17	9.78
35.94	15.95	-0.33	8.81
35.98	15.09	-1.84	8.9
36.02	14.73	-2.07	9.5
36.06	16.53	-2.06	9.14
36.1	16.85	-1.36	10
36.14	15.55	-2.71	8.89
36.18	16.89	-0.84	8.22
36.22	17.69	-0.42	8.6
36.26	16.72	0.84	9.81
36.3	17.86	1.43	10.88
36.34	17.03	0.39	10.04
36.38	13.59	-2.14	11.95
36.42	14.66	-2	12.66
36.46	15.28	-3.15	12.9
36.5	12.48	-3.8	12.51
36.54	15.56	-5.13	11.12
36.58	18.16	-4.26	10.06
36.62	23.63	3.25	8.13
36.66	25.87	0.39	8.31
36.7	26.85	-1.98	4.39
36.74	26.05	-6.3	1.49
36.78	25.35	-3.22	0.83
36.82	26.03	-3.44	-1.89
36.86	24.88	1.66	-3.69
36.9	23.87	-0.96	-3.08
36.94	22.28	-3.8	-3.23
36.98	20.54	-1.81	-1.65
37.02	19.73	2.2	-1.84
37.06	20.67	4.57	-2.16
37.1	23.62	6.04	-5.2
37.14	24.23	1.57	-2.88
37.18	21.25	1.96	-0.43
37.22	21.55	3	-0.66
37.26	23.36	-1.6	-1.87
37.3	23.84	3.54	-4.37
37.34	21.6	2.78	-5.28
37.38	22.5	1.75	-4.53
37.42	23.49	1.6	-1.37
37.46	22.246	-0.71182	-3.8972
37.5	22.266	-1.7572	-4.1911
37.54	22.296	-2.8417	-4.4796
37.58	20.58	-1.44	-5.85
37.62	20.88	-3.68	-5.01
37.66	22.489	-6.0909	-5.2418
37.7	22.601	-7.0927	-5.4375
37.74	22.746	-8.0141	-5.5922
37.78	22.926	-8.831	-5.6987
37.82	21.48	-13.71	1.26
37.86	23.87	-12.65	-3.21
37.9	21.28	-11.14	-6.23
37.94	20.58	-10.3	-6.07
37.98	24.97	-9.39	-10.88
38.02	24.15	-6.32	-9.7
38.06	30.06	-11.74	-8.54
38.1	30.8	-8.14	-2.95
38.14	31.86	-6.61	0.59
38.18	27.86	-5.16	2.4
38.22	25.42	-3.52	-0.72
38.26	25.75	-3.71	-3.67
38.3	24.4	-8.81	-0.69
38.34	25.77	-5.69	-2.53
38.38	28.61	-5.64	-1.29
38.42	25.92	-0.51	1.62
38.46	21.63	4.73	1.13
38.5	23.77	6.49	2.62
38.54	22.91	6.5	2.2
38.58	24.28	7.23	4.11
38.62	25.18	9.06	5.91
38.66	22.29	6.69	5.74
38.7	20.97	6.16	4.56
38.74	22.32	7.04	4.94
38.78	24.13	1.46	3.8
38.82	20.29	2.27	7.16
38.86	19.83	3.03	7.69
38.9	19.42	2.56	8.27
38.94	18.27	4.5	9.05
38.98	17.33	5.36	6.84
39.02	17.42	3.61	5.98
39.06	17.44	2.75	4.58
39.1	17.22	4.88	4.49
39.14	17.73	2.31	2.97
39.18	15.23	0.47	1.43
39.22	15.04	-2.17	-0.93
39.26	12.91	-3.98	-2.94
39.3	15.46	-1.55	-2.83
39.34	16.35	1.12	-2.06
39.38	17.75	1.62	-1.67
39.42	17.69	5.18	0.29
39.46	14.24	7.17	-0.83
39.5	13.57	1.99	-1.11
39.54	14.46	-2.02	-5.13
39.58	16.26	-9.72	-6.02
39.62	18.2	-8.7	-6.23
39.66	18.78	-7.92	-5.01
39.7	17.66	-3.34	-4.58
39.74	17.59	-3.37	-4.61
39.78	15.98	-3.22	-3.85
39.82	16.38	-4.41	-3.88
39.86	12.48	-3.09	-4.74
39.9	14.49	-4.75	-0.9
39.94	15.66	-4.01	-1.82
39.98	20.19	-6.58	-3.86
40.02	19.24	-6.65	-1.8
40.06	17.93	-9.17	-1.58
40.1	15.7	-9.33	-4.68
40.14	15.88	-6.87	-3.15
40.18	15.31	-6.16	-3.27
40.22	16.15	-8.23	-4.56
40.26	15.33	-1.94	-1.17
40.3	11.61	-1.27	-1.44
40.34	8.94	-6.33	-2.14
40.38	12.66	-4.89	-0.99
40.42	12.69	-1.41	-1.28
40.46	13.83	1.2	-3.25
40.5	12.35	-0.93	1.12
40.54	13.51	-0.26	2.83
40.58	19.99	0.01	0.35
40.62	17.82	1.6	-0.71
40.66	15.69	2.9	1.19
40.7	16.83	0.44	0.29
40.74	18.12	1.07	0.29
40.78	16.41	1.76	-0.85
40.82	14.77	-0.81	-1.7
40.86	18.41	0.97	0.09
40.9	18.12	-0.6	0.51
40.94	18.89	0.4	1.93
40.98	18.36	1.44	1.93
41.02	16.22	0.77	0.98
41.06	14.7	-1.61	-0.23
41.1	13.71	-4.92	-3.01
41.14	13.72	-3.26	-1.05
41.18	11.95	-0.57	0.71
41.22	14.43	-0.95	2.26
41.26	17.82	-1.44	2.59
41.3	20.72	-0.87	0.93
41.34	18.45	-1.79	0.12
41.38	20.52	-1.44	-2.9
41.42	18.35	1.7	-1.85
41.46	19.7	-1.35	3.74
41.5	19.35	-4	5.64
41.54	22.16	-2.88	6.04
41.58	22.07	-3.42	6.61
41.62	23.74	-5.75	4.8
41.66	20.81	-1.42	5.06
41.7	19.75	-4.63	5.27
41.74	21.63	-5.6	-1.17
41.78	18.28	-4.48	-1.16
41.82	18.11	-2.27	0.74
41.86	13.55	2.03	1.2
41.9	19.12	-5.48	-0.54
41.94	17.46	-5.52	-2.2
41.98	16.2	-6.44	2.35
42.02	16.85	-9.03	0.91
42.06	13.98	-8.53	5.56
42.1	13.26	-11.85	4.29
42.14	15.62	-10.44	1.28
42.18	17.69	-9.6	0.62
42.22	17.53	-7.16	0.87
42.26	18.7	-7.65	-0.8
42.3	16.39	-6.02	-3.71
42.34	15.49	-3.52	-4.58
42.38	12.15	0.08	-6.21
42.42	11.99	1.03	-5.61
42.46	12.19	1.66	-5.53
42.5	13.8	0.85	-3.21
42.54	15.58	-0.63	-3.78
42.58	18.11	-1.24	-3.7
42.62	13.03	-0.97	-3.31
42.66	15.31	2.59	1.15
42.7	17.98	-0.02	4.35
42.74	20.82	1.14	2.61
42.78	21.15	-0.42	2.26
42.82	19.15	-1.05	-1.65
42.86	18.58	-2.3	-3.49
42.9	17.23	-1.06	-3.3
42.94	17.13	-0.4	-2.89
42.98	15.89	-1.35	-2.4
43.02	17.84	0.2	-1.97
43.06	19.95	1.52	-1.01
43.1	19.06	0.26	-1.71
43.14	19.57	1.04	-2.65
43.18	20.28	-3.28	-4
43.22	24.68	-4.44	-0.34
43.26	24.25	-2.48	-1.8
43.3	25.78	-3.78	-2.97
43.34	23.07	-4.18	-3.94
43.38	24.82	-2.27	-3.75
43.42	26.84	3.56	-3.49
43.46	26.52	4.83	-6.11
43.5	28.1	8.55	-5.26
43.54	31.05	3.86	-3.49
43.58	28.22	4.75	-4.41
43.62	23.5	1.28	-5.12
43.66	19.68	1.51	-3.79
43.7	17.02	-0.03	-1.55
43.74	16.56	4.17	-0.21
43.78	15.3	2.5	0.95
43.82	13.49	-0.78	2.71
43.86	13.97	-1.41	0.94
43.9	13.79	0.74	1.32
43.94	15.83	4.77	-1.55
43.98	20.65	3.99	-1.31
44.02	23.47	2.45	1.27
44.06	22.97	4.51	2.16
44.1	22.74	5.33	5.39
44.14	25.57	7.35	2.51
44.18	26.92	0.64	4.7
44.22	23.41	3.83	7.86
44.26	20.64	2.97	6.68
44.3	18.14	4.66	6.34
44.34	20.49	0.86	9.26
44.38	22.99	-1.18	9.37
44.42	20.39	-2.92	9.22
44.46	22.07	-2.82	5.76
44.5	20.99	0.53	2.42
44.54	23.41	-2	1.24
44.58	21.87	-0.9	1.45
44.62	24.99	-0.86	-0.75
44.66	25.13	-3.36	-3.28
44.7	27.03	1.22	0.26
44.74	24.7	3.39	5.29
44.78	24.59	2.56	6.92
44.82	26.11	4.52	9.49
44.86	23.89	6.83	7.72
44.9	24.88	5.89	8.4
44.94	22.64	7.05	7.01
44.98	22.31	9.86	5.69
45.02	21.27	8.58	3.6
45.06	21.83	8.28	1.54
45.1	22.81	6.95	1.97
45.14	25.53	6.85	1.4
45.18	23.62	2.7	1.93
45.22	26.93	2.06	1.15
45.26	24.9	1.75	-1.11
45.3	22.21	1.78	0.14
45.34	21.92	3.27	1.16
45.38	22.57	3.77	-0.38
45.42	22.47	0.01	-0.02
45.46	24.56	-0.14	-1.63
45.5	20.94	-0.34	2.57
45.54	20.05	1.33	7.29
45.58	21.36	2.4	6.52
45.62	20.88	5.09	6.33
45.66	13.84	4.86	8.4
45.7	13.27	2.42	7.56
45.74	12.14	3.38	7.36
45.78	14.7	2.85	6.46
45.82	17.88	1.15	3.4
45.86	20.34	0.7	2.83
45.9	21.78	3.36	2.13
45.94	20.41	2.56	1.37
45.98	23.78	3.98	0.31
46.02	20.88	5.08	3.4
46.06	21.27	2.29	3.03
46.1	21.18	4.24	1.76
46.14	24.64	0.87	0.22
46.18	23.45	0.64	0.43
46.22	21.78	-0.21	-0.54
46.26	20.38	-0.95	-4.24
46.3	18.86	-6.57	-5.22
46.34	16.02	-5.23	-4.6
46.38	17.27	-5.37	-3.19
46.42	19.58	-4.62	-4.15
46.46	17.73	-5.7	-5.07
46.5	22.82	-3.9	-5.21
46.54	27.2	-3.3	-5.64
46.58	27.1	-1.51	-2.01
46.62	26.45	2.65	-4.76
46.66	27.51	-0.6	-4.71
46.7	27.01	-1.56	-4.64
46.74	25.06	-2.63	-3.1
46.78	25.15	-1.63	-0.33
46.82	27.41	-1.02	-0.9
46.86	21.08	0.58	-1.13
46.9	19.53	-3.19	-0.54
46.94	21.9	-1.04	0.65
46.98	23.34	-4.06	-0.39
47.02	30.24	-3.34	-0.9
47.06	32.34	-3.6	0.27
47.1	31.96	-2.65	-0.2
47.14	32.61	0.83	-1.43
47.18	27.03	1.69	-1.41
47.22	23.14	6.5	4.4
47.26	23.75	3.67	2.23
47.3	20.24	3.63	2.75
47.34	20.42	5.03	3.21
47.38	20.27	5.42	5.67
47.42	24.06	1.37	4.13
47.46	22.28	2.47	4.26
47.5	25.8	2.28	-0.42
47.54	21.56	2.77	0.62
47.58	24.67	0.76	2.42
47.62	23.71	-0.39	0.02
47.66	23.51	0.37	2.89
47.7	22.56	-2.54	2.35
47.74	19.43	-4.64	0.95
47.78	20.44	-5.48	-3.26
47.82	22.09	-9.26	-5.76
47.86	27.17	-5.41	-5.54
47.9	29.61	-4.56	-4.3
47.94	29.2	-4.36	-4.01
47.98	25.9	-7.47	-4.56
48.02	26.623	-6.7265	-2.9094
48.06	29.77	-15.06	-3.76
48.1	24.96	-10.57	-1.78
48.14	22.52	-9.66	-0.23
48.18	28.4	-3.63	-0.32
48.22	28.47	-1.41	0.81
48.26	26.57	-0.65	-0.76
48.3	26.22	1.69	0.99
48.34	21.85	1.38	3.64
48.38	20.22	-0.22	3.46
48.42	21.09	-2.43	2.95
48.46	22.29	-3.29	0.82
48.5	19.11	-5.52	4.91
48.54	21.02	-4.92	4.12
48.58	17.41	-3.64	1.57
48.62	20.81	-10.95	1.71
48.66	20.74	-10.32	1.16
48.7	21.33	-7.15	0.19
48.74	21.04	-5.81	-0.64
48.78	21.27	-6.35	-1.47
48.82	19.09	-5.67	-6.23
48.86	21.12	-4.8	-4.5
48.9	21.55	-3.54	-6.81
48.94	20.258	-7.7635	0.080331
48.98	20.302	-8.0629	0.89085
49.02	17.61	-10.91	4.18
49.06	18.17	-8.2	3.96
49.1	18.79	-7.47	1.66
49.14	17.91	-4.77	5.64
49.18	18.22	-7.93	7.7
49.22	21.38	-9.18	7.52
49.26	21.27	-12.43	8.77
49.3	21.15	-14.55	7.64
49.34	21	-11.44	4.88
49.38	18.56	-9.07	5.94
49.42	14.07	-4.03	8.07
49.46	13.63	-6.2	6.48
49.5	19.44	-5.01	6.55
49.54	18.41	-4.33	6.05
49.58	15.97	0.33	4.58
49.62	10.93	0.55	5.94
49.66	12.08	0.63	8.44
49.7	12.2	-3.25	8.81
49.74	10.61	-7.06	7.6
49.78	9.71	-6.16	2.16
49.82	10.51	-6.02	4.85
49.86	7.77	-6.78	3.83
49.9	11.44	-2.77	6.35
49.94	12.754	-7.2269	6.791
49.98	16.12	-12.41	8.22
50.02	15.73	-10.88	9.2
50.06	13.37	-9.63	6.67
50.1	14.45	-9.23	8.35
50.14	18.64	-9.7	6.57
50.18	17.9	-10.64	3.13
50.22	18.62	-7.27	1.27
50.26	21.84	-5.28	-0.68
50.3	23.24	-2.95	-2.06
50.34	19.9	-6.37	-1.67
50.38	21.06	-8.24	-3.82
50.42	19.86	-6.89	-5.1
50.46	25.51	-5.24	-3.27
50.5	27.05	-5.48	0.7
50.54	25.11	-4.65	-2.66
50.58	22.6	-1.08	-3.8
50.62	25.26	-1.6	-3.66
50.66	27.96	-2.02	-6.1
50.7	29.73	-1.3	-6.71
50.74	30.12	-5.18	-7.32
50.78	30.27	-3.11	-4.58
50.82	31.94	0.2	-7.01
50.86	33.3	2.06	-5.04
50.9	31.89	1.67	-5.61
50.94	28.39	3.27	-6.7
50.98	27.56	3.01	-4.98
51.02	25.79	5.13	-2.54
51.06	24.66	9.56	-2.81
51.1	25.44	4.66	-2.63
51.14	27.14	2.45	-2.61
51.18	27.64	5.51	-2.81
51.22	25.89	6.5	-2.35
51.26	25.88	6.95	-2.34
51.3	26.59	5.07	-3.96
51.34	22.94	1.79	-2.63
51.38	21.69	0.96	-6.41
51.42	20.63	1.68	-3.58
51.46	21.64	2.99	-2
51.5	16.41	4.05	-0.3
51.54	14.5	4.09	2.54
51.58	17.12	6.62	4.71
51.62	18.25	6.37	3.99
51.66	20.17	4.52	5.23
51.7	21.52	4.49	3.63
51.74	23.27	7.1	0.89
51.78	20.93	3.73	3.14
51.82	20.68	4.43	1.2
51.86	17.73	-0.34	1.31
51.9	17.59	0.81	2.93
51.94	19.59	1.78	3.84
51.98	15.99	-0.11	3.96
52.02	16.06	1.63	3.88
52.06	17.18	1.54	5.72
52.1	17.95	0.5	5.35
52.14	17.99	-0.46	4.84
52.18	19.56	0.06	5.52
52.22	18.42	-1.87	5.12
52.26	16.27	-2.71	3.24
52.3	17.04	-0.1	2.94
52.34	18.46	-2.38	0.93
52.38	19.06	-0.44	1.14
52.42	17.84	-3.94	-0.03
52.46	20.48	-6.33	-1.65
52.5	22.58	-8.37	-1.73
52.54	22.46	-10.9	-0.42
52.58	27.32	-5.76	2.65
52.62	27.05	-9.43	0.62
52.66	25.22	-6.59	-0.7
52.7	26.76	-7.66	-2.18
52.74	25.83	-6.18	-1.64
52.78	25.11	-4.36	1.75
52.82	26.68	-0.38	-0.28
52.86	20.27	-1.52	1.49
52.9	20.92	-1.41	1.93
52.94	27.54	1.35	1.09
52.98	25.41	2.84	0.26
53.02	26.29	4.09	-0.1
53.06	23.98	3.83	2.2
53.1	27.73	5.47	2.62
53.14	22.91	7.18	4.97
53.18	21.05	1.94	-0.13
53.22	21.68	4.26	-0.87
53.26	23.27	3.33	-2.18
53.3	23.09	1.71	-4.3
53.34	23.82	5.35	-2.29
53.38	21.4	6.94	-2.44
53.42	20.17	6.67	0.1
53.46	18.39	6.82	0.8
53.5	16.17	7.1	-0.58
53.54	17.15	6.51	-0.49
53.58	16.82	3.49	-0.07
53.62	17.01	1.72	0.86
53.66	18.5	1.21	2.52
53.7	18.53	1.92	-1.65
53.74	17.77	1.81	1.57
53.78	18.13	3.03	2.5
53.82	18.09	3.87	3.8
53.86	19.38	4	2.47
53.9	21.5	3.6	3.36
53.94	22.02	3.46	4.43
53.98	22.01	-0.9	2.12
54.02	21.21	-1.98	1.54
54.06	20.29	0.26	2.33
54.1	16.58	2.32	3.51
54.14	18.09	2.54	5.82
54.18	17.01	1.97	4.25
54.22	17.25	1.85	5.05
54.26	21.82	-0.8	6.34
54.3	21.59	-0.7	2.59
54.34	23.17	-2	-2.27
54.38	27.08	3.78	-4.25
54.42	24.68	4.91	-4.45
54.46	24.07	1.94	-3.59
54.5	19.14	-0.19	-5.92
54.54	20.7	1.63	-3.7
54.58	20.54	-4.1	-2.95
54.62	23.84	-4.39	-5.61
54.66	26.95	-4.75	-6.39
54.7	28.23	-3.75	-2.45
54.74	28.84	-5.78	0.26
54.78	23.54	-6.59	-0.13
54.82	21.96	-6.12	0.74
54.86	20.62	-7.04	1.86
54.9	19.55	-9.08	0.38
54.94	16.86	-4.59	4.11
54.98	17.9	-4.39	3.64
55.02	13.05	2.71	4.61
55.06	15.75	3.15	5.21
55.1	15.62	0.92	6.01
55.14	15.39	0.65	7.38
55.18	16.53	5.22	7.53
55.22	18.51	1.06	-0.93
55.26	19.54	0.62	-0.97
55.3	19.96	1.23	0.18
55.34	22.31	-2	0
55.38	22.56	1.29	1.55
55.42	24.12	3.13	1.83
55.46	21.17	2.69	2.08
55.5	21.39	4.26	4.62
55.54	20.61	5.27	5.15
55.58	20.98	2.2	3.86
55.62	20.15	1.05	2.49
55.66	21.53	-0.78	-0.9
55.7	21.98	3.27	-1.18
55.74	19.88	0.37	-5.74
55.78	19.89	-1.31	-5.72
55.82	18.86	-1.01	-2.29
55.86	18.43	-2.09	4.75
55.9	16.81	-1.98	3.8
55.94	14.2	-0.29	3.21
55.98	16.37	0.14	0.52
56.02	15.67	2.33	1.68
56.06	15.88	-1.46	3.2
56.1	14.08	-1.98	3.57
56.14	16.59	-2.6	1.63
56.18	17.14	-2.22	1.04
56.22	24.03	-3.4	-2.21
56.26	28.19	-3.28	-2.19
56.3	27.49	-4.64	-1.46
56.34	30.36	-4.09	-3.1
56.38	30.28	-3.9	-4.51
56.42	30.51	-4.54	-5.48
56.46	28.82	-3.7	-5.87
56.5	24.55	-0.54	-0.7
56.54	26.16	0.61	1.66
56.58	25.93	-1.86	2.23
56.62	28.2	-3.07	-0.43
56.66	31.01	2.96	-1.3
56.7	30.25	2.71	-3.37
56.74	30.41	1.74	-4.53
56.78	30.73	1.37	-5.67
56.82	32.3	0.59	-6.17
56.86	31.43	0.51	-5.76
56.9	34.04	-4.74	-5.31
56.94	31.02	-2.24	-4.53
56.98	31.04	-2.55	-5.82
57.02	30.51	-7.06	-9.69
57.06	32.19	-9.9	-7.71
57.1	29.67	-4.86	-7.07
57.14	29.53	-0.52	-2.06
57.18	26.98	-6.12	-3.28
57.22	26.51	-3.22	-0.75
57.26	26.51	-2.49	3.38
57.3	25.11	-3.48	4.14
57.34	21.36	-0.87	3.57
57.38	19.81	2.41	3.51
57.42	21.92	3.85	5.63
57.46	18.92	4.97	3.66
57.5	17.03	4.94	5.33
57.54	22.07	2.32	2.22
57.58	25.74	1.46	3.04
57.62	22.25	-1.76	2.81
57.66	23.05	3.11	3.39
57.7	23.55	4.33	8.24
57.74	20.63	4.59	6.04
57.78	19.06	1.86	6.57
57.82	17.72	-3.4	3
57.86	17.49	-2.83	2.94
57.9	18.35	-0.82	2.58
57.94	17.69	-3.38	5.13
57.98	15.42	-2.72	6.85
58.02	16.05	-5.36	4.88
58.06	14.84	-1.05	-0.09
58.1	15.77	-2.25	-2.32
58.14	15.1	-2.21	-1.01
58.18	14.62	-2.97	0.04
58.22	16.68	0.47	0.07
58.26	22.03	-1.15	-0.88
58.3	22.64	-4.83	1.03
58.34	25.39	-3.82	3.6
58.38	22.89	-6.38	2.97
58.42	19.52	-4.97	1.6
58.46	21.01	-4.76	5.72
58.5	18.97	-5.34	4.64
58.54	20.76	-11.11	0.11
58.58	20.73	-11.45	0.27
58.62	17.31	-11.26	-5.63
58.66	15.63	-5.22	-3.51
58.7	22.52	-0.1	-4
58.74	18.8	-2.62	-3.61
58.78	17.51	-2.86	-1.01
58.82	17.01	0.53	-2.72
58.86	16.05	-1.48	-1.34
58.9	17.07	2.98	-1.1
58.94	16.89	4.76	1.43
58.98	19.17	1.54	4.22
59.02	19.26	-0.43	3.66
59.06	19.87	-4.74	3.43
59.1	19.72	-3.83	2.73
59.14	17.72	-2.81	3.51
59.18	17.99	-0.93	5.44
59.22	18.93	-6.85	3.9
59.26	17.5	-11.33	-1.67
59.3	16.33	-10.25	-1.93
59.34	16.06	-9.27	1.99
59.38	20.01	-6.11	2.22
59.42	21.18	-4.84	1.23
59.46	18.91	-6.05	1.37
59.5	18.95	-2.66	4.89
59.54	16.26	-4.15	8.09
59.58	19.32	-2.34	7.64
59.62	22.29	-3.26	10.2
59.66	24.56	-7.13	7.88
59.7	20.4	-3.34	9.86
59.74	20.42	-5.04	9.5
59.78	16.57	-2.36	7.67
59.82	14.99	-0.51	8.22
59.86	18.03	-3.42	9
59.9	14.8	-4.53	4.63
59.94	12.84	-7.06	1.48
59.98	15.92	-8.21	-0.84
60.02	15.55	-4.73	-1.17
60.06	12.54	-4.41	0.99
60.1	10.27	-8.01	4.68
60.14	13.781	-3.2715	0.6055
60.18	14.037	-2.8135	0.25779
60.22	14.358	-2.3621	-0.028689
60.26	14.722	-1.9338	-0.25754
60.3	18.47	-1.22	-2.21
60.34	15.96	0.6	-2.14
60.38	13.67	0.37	-1.07
60.42	15.31	-0.06	0.74
60.46	16.18	0.05	0.89
60.5	18.59	0.4	0.62
60.54	17.71	-0.43	0.7
60.58	16.43	-1.44	-0.37
60.62	15.45	-4.38	-0.83
60.66	14.13	-4.51	-1.75
60.7	14.79	-3.25	-0.18
60.74	16.61	-2.97	0.41
60.78	17.39	-1.9	1.58
60.82	14.65	-0.6	1.99
60.86	18.71	-2.54	1.04
60.9	17.1	-3.31	-0.51
60.94	23.24	-0.78	1.9
60.98	23.44	-2.03	1.27
61.02	19.41	-3.14	-0.33
61.06	25.08	-0.67	3.14
61.1	25.81	-2.3	4.69
61.14	25.77	-0.34	6.18
61.18	22.68	-1.06	4.85
61.22	22.03	-4.68	2.36
61.26	21.19	-7.9	-1.94
61.3	20.38	-6.49	-5.55
61.34	18.52	-9.88	-0.96
61.38	17.99	-10.17	-0.12
61.42	17.97	-8.62	0.24
61.46	17.11	-6.72	0.85
61.5	18.56	-3.34	-0.94
61.54	17.66	-1.95	-1.91
61.58	21.72	-6.15	-1.42
61.62	24.42	-4.58	-2.45
61.66	22.07	-5.77	-1.53
61.7	21.51	-0.3	-0.6
61.74	22.61	4.17	2.59
61.78	16.74	0.19	2.94
61.82	15.82	-1.61	4.62
61.86	16.73	-5.04	0.95
61.9	13.24	-4.9	1.66
61.94	12.1	-6.42	0.2
61.98	13.35	-3.32	1.98
62.02	15.87	0.05	2.74
62.06	17.96	-1.37	4.02
62.1	16.51	2.5	3.15
62.14	15.46	5.08	4.2
62.18	15.59	5	4.28
62.22	12.76	4.58	7.53
62.26	16.21	5.21	8.4
62.3	19.6	2.83	6.77
62.34	21.35	-0.11	5.65
62.38	23	-4.07	6.64
62.42	25.66	-2.45	7.5
62.46	23.84	-4.36	7.45
62.5	27.05	-8.36	0.86
62.54	23.12	-2.9	-2.03
62.58	22.96	-0.02	-1.7
62.62	20.32	2.11	-2.57
62.66	21.35	4	-6.21
62.7	16.71	1.35	-5.48
62.74	20.47	-3.28	-3.89
62.78	19.55	1.91	-5.19
62.82	19.42	-2.41	-1.25
62.86	20.32	-1.67	-0.24
62.9	19.93	0.31	1.13
62.94	21.24	1.13	0.61
62.98	23.1	-0.43	-0.28
63.02	21.18	-4.93	1.66
63.06	22.32	-4.86	3.39
63.1	20.74	-5.26	1.26
63.14	21.57	-4.9	-0.42
63.18	19.41	-5.83	0.83
63.22	17.99	-2.51	-0.61
63.26	20.9	3.69	0.53
63.3	19.45	1.77	0.47
63.34	19.36	5.44	-0.57
63.38	18.78	4.08	0.94
63.42	19.72	3.29	-0.01
63.46	19.1	1.3	-2.12
63.5	18.39	1.99	-3.04
63.54	16.3	3.37	-5.13
63.58	20.22	-0.58	-9.04
63.62	22.94	2.6	-7.92
63.66	21.3	0.71	-7.99
63.7	26.05	2.78	-8.96
63.74	25.38	-0.15	-9.02
63.78	23.82	0.5	-9.47
63.82	29.02	6.94	-6.52
63.86	31.29	2.81	0.47
63.9	28.98	-0.96	2.49
63.94	27.61	-1.13	5.12
63.98	26.75	-2.48	4.11
64.02	23.75	-6.95	1.37
64.06	23.12	-8.38	1.73
64.1	23.83	-3.69	4.57
64.14	25.41	1.24	4.75
64.18	21.82	3.28	2.29
64.22	19.61	1.69	2.64
64.26	19.99	2.44	2.26
64.3	17.74	1.75	0.59
64.34	19.24	7.7	2.41
64.38	14.46	5.36	3.39
64.42	17.76	3.66	2.52
64.46	20.97	1.67	1.91
64.5	18.88	1	3.11
64.54	23.74	-0.96	-0.09
64.58	21.45	-0.08	-5.2
64.62	20.05	-1.33	-2.57
64.66	19.82	1.51	0.53
64.7	15.85	-1.79	1.81
64.74	15.46	1.23	3.6
64.78	16.59	3.96	3.3
64.82	19.39	2.46	3.33
64.86	21.86	1.89	3.98
64.9	21.8	1.37	3.81
64.94	22.26	-0.01	4.13
64.98	22.46	-0.24	3.92
65.02	22.7	-0.99	4.83
65.06	20.83	0.83	5.72
65.1	22.84	3.18	4.19
65.14	21.95	4.82	5.67
65.18	18.26	3.06	7
65.22	18.35	4.68	7.62
65.26	17.73	6.31	5.32
65.3	18.8	6.99	6.64
65.34	17.2	4.84	6.98
65.38	17.32	3.54	7.47
65.42	16.79	-0.72	6.82
65.46	12.49	-3.58	8.85
65.5	14.6	-3.19	8.15
65.54	14.85	-3.33	9.03
65.58	15.9	-3.96	10.1
65.62	13.82	-3.93	7.96
65.66	13.64	-4.39	6.32
65.7	12.7	-1.2	7.67
65.74	13.65	-2.84	4.28
65.78	15.07	1.14	3.99
65.82	18.16	0.03	2.54
65.86	15.63	1.19	1.17
65.9	15.72	2.47	-1.42
65.94	12.55	3.49	-1.19
65.98	11.56	2.42	1.07
66.02	11.56	3.2	2.56
66.06	13.98	2.83	4.51
66.1	17.69	-0.84	5.51
66.14	17.43	0.14	3.26
66.18	18.74	-0.78	5.9
66.22	18.85	-2.98	5.43
66.26	18.74	-1.91	6.73
66.3	18.26	-3.22	6.15
66.34	18.94	-0.04	4.33
66.38	16.56	-1.91	4.16
66.42	18.86	1.38	4.02
66.46	19.53	0	2.74
66.5	21.62	-2.11	3.82
66.54	21.31	-3.3	2.33
66.58	20.38	-3.71	1.34
66.62	22.8	-0.92	-0.06
66.66	20.76	-0.87	3.6
66.7	21.14	-5.27	5.27
66.74	19.73	-6.46	4.3
66.78	20.61	-5.29	3.22
66.82	16.95	-6.14	2.86
66.86	19.51	-2.75	2.78
66.9	17.2	-3.07	3.09
66.94	16.53	-2.15	0.95
66.98	16.98	-2.43	1.08
67.02	16.92	-4.39	2.39
67.06	16.74	-3.47	2.17
67.1	15.85	-3.01	5.98
67.14	19.03	-0.57	8.87
67.18	15.79	-2.21	9.17
67.22	16.38	-7.97	7.03
67.26	15.73	-6.32	5.42
67.3	19.07	-9.69	6.79
67.34	23.56	-4.9	3.77
67.38	23.69	-5.01	2.65
67.42	22.87	-5.97	2.97
67.46	19.67	-5.72	2.15
67.5	20.06	-6.2	0.76
67.54	16.65	-6.96	0.15
67.58	18.25	-4.71	5.95
67.62	16.41	-0.72	5.84
67.66	16.48	-1.88	7.05
67.7	18	-1.55	6.62
67.74	17.45	-0.76	6.53
67.78	17.84	1.25	5.41
67.82	19.63	-1.68	7.22
67.86	18.32	-0.64	9.5
67.9	19.65	-3.74	9.62
67.94	20.99	-5.79	8.72
67.98	21.59	-9.52	6.7
68.02	20.877	-1.3284	9.4383
68.06	20.9	-2.38	7.5
68.1	23.18	0.89	9.86
68.14	21.8	2.69	9.89
68.18	22.49	1.5	10.39
68.22	21.03	-0.42	9.86
68.26	20.77	-0.42	9.29
68.3	19.97	-0.37	7.06
68.34	19.61	2.77	11.31
68.38	18.58	4.66	7.16
68.42	18.86	0.61	3.42
68.46	20.03	0.35	3.33
68.5	18.61	1.75	5.26
68.54	20.29	-0.36	4.78
68.58	19.98	0.5	6.8
68.62	24.31	4.94	9.95
68.66	21.76	2.59	9.82
68.7	22.11	3.42	9.11
68.74	22.68	6.01	7.12
68.78	21.66	3.61	6.74
68.82	20.65	4.97	2.1
68.86	19.03	4.81	5.45
68.9	20.42	4.11	7.63
68.94	21.13	5.04	5.75
68.98	16.08	5.31	10.3
69.02	18.79	3.84	9.74
69.06	15.23	1.22	8.25
69.1	19.66	3.2	3.87
69.14	18.92	6.78	4.38
69.18	18.5	9.05	5.46
69.22	17.75	9.36	3.96
69.26	17.58	10.2	3.61
69.3	16.83	7.01	5.55
69.34	16.35	6.8	4.3
69.38	14.84	8.63	3.03
69.42	15.04	5.81	5.68
69.46	15.22	6.52	3.74
69.5	19.8	8	4.23
69.54	18.07	6.15	5.15
69.58	19.58	5.12	5.54
69.62	21.69	3.35	3.6
69.66	20.38	1.66	1.6
69.7	19.84	1.32	1.27
69.74	15.85	1.81	4.85
69.78	17.04	1.35	4.52
69.82	20.05	6.92	5.62
69.86	22.04	7.75	7.28
69.9	21.95	5.27	4.51
69.94	24.83	2.27	2.96
69.98	23.8	-1.9	2.32
70.02	22.85	0.24	3.8
70.06	21.36	-2.75	4.62
70.1	20.79	-3.17	3.04
70.14	22.817	0.17295	3.1545
70.18	20.45	-5.43	-0.46
70.22	16.67	-3.18	5.09
70.26	22.22	1.91	-0.04
70.3	21.15	3.65	0.32
70.34	22.8	0.42	4.11
70.38	26.23	4.71	2.86
70.42	28.09	7.83	4.17
70.46	27.62	6.05	1.87
70.5	25.39	6.58	1.52
70.54	24.02	2.88	1.41
70.58	21.81	7.79	5.56
70.62	14.67	7.73	1.13
70.66	12.02	0.47	-2.56
70.7	8.84	3.74	1.1
70.74	11.18	1.1	5.01
70.78	20.063	2.8805	0.10337
70.82	20.631	2.4615	-0.51862
70.86	25.76	-0.57	-0.69
70.9	25.6	1.55	0.58
70.94	25.33	3.53	-1.05
70.98	25.41	4.17	-2.18
71.02	24.25	2.61	-3.5
71.06	23.65	1.73	-4.57
71.1	25.32	4.35	-3.6
71.14	25.86	3.66	-4.44
71.18	26.1	4.09	-3.07
71.22	23.95	7.38	-3.64
71.26	24.1	10.56	-2.63
71.3	22.67	10.08	2.35
71.34	23.5	9.37	3.54
71.38	23.35	8.12	2.74
71.42	18.1	8.29	0.48
71.46	17.2	10.45	1.05
71.5	14.92	2.89	6.04
71.54	17.41	0.9	7.8
71.58	16.05	2.36	6.58
71.62	18.51	3.03	7.12
71.66	17.27	2.32	7.74
71.7	17.45	0.74	6.44
71.74	18.41	-0.81	4.87
71.78	18.4	-2.9	5.18
71.82	17.39	-0.46	4.18
71.86	15.29	-0.67	3.45
71.9	14.54	-1.27	4.79
71.94	19.27	5.41	4.13
71.98	19.42	3.59	2.68
72.02	16.89	3.43	-0.44
72.06	17.83	4.23	2.05
72.1	16.04	3.64	2.75
72.14	18.89	3.27	1.7
72.18	19.66	3.39	2.15
72.22	19.71	4.38	6.97
72.26	21.72	5.63	6.2
72.3	21.16	4.71	2.55
72.34	20.28	7.67	1.46
72.38	18.13	6.76	-0.65
72.42	16.71	4.98	-0.99
72.46	15.42	3.92	-1.17
72.5	15.33	3.76	-1.96
72.54	15.32	7.15	1.23
72.58	16.71	7.64	6.64
72.62	14.57	2.68	7.65
72.66	15.97	2.47	8.69
72.7	15.88	0.11	4.76
72.74	22.46	2.14	4.4
72.78	21.39	-0.67	5.92
72.82	24.74	-0.54	7.07
72.86	24.94	1.45	6.67
72.9	22.84	3.21	9.02
72.94	23.43	1.54	6.52
72.98	19.94	0.24	6.49
73.02	20.83	3.58	7.38
73.06	18.64	2.38	9.77
73.1	19.5	1.44	9.41
73.14	15.49	1.9	8.44
73.18	19.06	1.73	8.16
73.22	18.55	-1.68	5.64
73.26	19.82	-1.49	7.21
73.3	20.38	0.86	10.36
73.34	20.75	-2.14	7.59
73.38	22.9	-1.85	7.62
73.42	20.07	-2.32	1.48
73.46	22.98	-5.28	-0.8
73.5	22.53	-4.2	-2.12
73.54	23	-1.41	1.81
73.58	25.4	0.05	-1.09
73.62	27.97	3.38	0.85
73.66	23.64	0.3	-1.68
73.7	24.84	1.57	-3.1
73.74	22.7	1.67	-4.64
73.78	21.85	2.48	-4.42
73.82	21.15	0.31	-1.76
73.86	20.14	4.76	-1.44
73.9	19.92	1.75	-1.58
73.94	21.63	1.75	2.02
73.98	19.52	8.19	4.94
74.02	19.41	11.24	2.71
74.06	23.03	11.35	-2.52
74.1	22.84	13.1	-1.64
74.14	18.841	5.7246	3.0661
74.18	18.714	5.7239	3.5431
74.22	21.18	7.14	8.57
74.26	21.2	3.6	5.87
74.3	18.45	0.86	6.67
74.34	15.5	-1.39	9.51
74.38	12.96	-0.44	8.58
74.42	12.12	0.05	7.03
74.46	12.19	3.18	5.53
74.5	18.65	5.92	6.02
74.54	22.79	4.58	2.89
74.58	25.36	5.1	-1.57
74.62	19.028	4.0159	7.8161
74.66	19	8.69	4.6
74.7	17.98	5.59	7.24
74.74	16.71	6.32	11.02
74.78	20.2	6.85	11.69
74.82	22.12	1.23	11.38
74.86	20.25	8.24	11.53
74.9	19.45	-0.03	11.85
74.94	22.2	2.86	11.88
74.98	20.75	2.2	10.06
75.02	19.5	3.17	10.98
75.06	17.1	4.87	9.32
75.1	15.96	3.24	9.59
75.14	13.08	4.3	10.32
75.18	14.83	6.84	10.99
75.22	16.97	5.74	11.85
75.26	17.2	3.32	13.33
75.3	18.17	1.62	13.66
75.34	18.47	-0.87	10.37
75.38	20.05	-2.59	4.88
75.42	20.42	-4.34	6.13
75.46	21.26	-5.47	4.67
75.5	21.75	0.68	0.91
75.54	25.11	-3.35	4.27
75.58	22.87	2.62	5.5
75.62	23.18	1.63	4.73
75.66	20.94	0.26	1.28
75.7	20.02	-1.02	2.66
75.74	21.69	-0.66	-1.1
75.78	18.47	3.42	-5.22
75.82	16.77	2.49	-6.32
75.86	17.58	4.02	-3.19
75.9	15.93	2.37	0.66
75.94	23.83	5.41	-0.36
75.98	25.71	4.73	-1.44
76.02	26.59	2.98	-1.45
76.06	28.25	2.92	-1.42
76.1	26.86	2.98	-1.2
76.14	26.6	4.51	-1.58
76.18	24.35	6.16	-2.15
76.22	24.76	5.29	-2.8
76.26	22.67	5.57	-2.18
76.3	23.18	6.5	2.72
76.34	26.87	5.97	4.17
76.38	27.84	0.68	1.45
76.42	28.96	2.53	1.16
76.46	28.04	2.88	2.38
76.5	24.7	1.61	1.74
76.54	25.19	3.3	-1.29
76.58	27.12	1.05	-0.63
76.62	27.68	-0.24	-2.95
76.66	27.98	-2.95	-1.32
76.7	28.56	-0.63	-2.9
76.74	28.37	-0.37	-0.48
76.78	30.62	-0.6	2.17
76.82	30.28	-2.13	1.81
76.86	30.04	-4.65	-0.98
76.9	26.25	-3.81	3.62
76.94	30.941	-3.0641	-1.4094
76.98	31.332	-3.3154	-1.5326
77.02	31.688	-3.5814	-1.6581
77.06	32.89	-3.16	-6.26
77.1	33.63	-4.5	-5.11
77.14	34.62	-4.71	-3.49
77.18	36.05	-4.85	-4.06
77.22	30.86	-4.34	-2.54
77.26	31.33	-5.38	1.91
77.3	32.06	-5.44	-3.09
77.34	30.34	-9.45	-1.4
77.38	30.97	-8.45	-1.99
77.42	31.31	-13.9	-3.25
77.46	32.74	-9.34	-6.21
77.5	31.65	-11.47	-4.25
77.54	34.52	-11.91	-3.81
77.58	31.02	-10.25	-5.07
77.62	27.72	-8.44	-5.01
77.66	28.25	-6.48	-5.58
77.7	24.33	-7.3	-3.28
77.74	23.12	-7.62	-2.6
77.78	24.08	-8.71	-3.34
77.82	25.1	-6.32	-4.71
77.86	23.36	-8.33	-2.59
77.9	22.9	-7.94	-2.14
77.94	21.01	-6.56	-1.92
77.98	21.84	-2	-4.21
78.02	21.09	-4.39	-5
78.06	24.67	-5.17	-7.5
78.1	21.03	-4.73	-6.43
78.14	21.78	-4.95	-6.5
78.18	18.65	-0.36	-4.98
78.22	18.72	0.49	-4.36
78.26	16.77	1.1	-6.52
78.3	18.65	-1.62	-4.68
78.34	15.25	0.92	1.4
78.38	15.76	2.54	-1.18
78.42	16.5	5.6	-0.72
78.46	16.36	9.02	1.77
78.5	14.21	9.92	4.7
78.54	16.49	8.6	4.5
78.58	18.382	7.445	4.8539
78.62	19.061	7.5089	5.6271
78.66	21.27	8.21	9.5
78.7	22.69	8.61	5.85
78.74	21.81	4.32	6.4
78.78	22.93	-0.84	5.99
78.82	20.63	1.55	11.81
78.86	20.46	3.51	11.17
78.9	21.31	7.38	6.04
78.94	22.55	2.69	2.38
78.98	21.03	-3.6	0.98
79.02	19	-7.24	2.49
79.06	17.27	-11.76	5.31
79.1	19.5	-9.22	5.14
79.14	19.3	-5.4	1.1
79.18	17.91	-7.33	-0.6
79.22	18.46	-6.95	-0.13
79.26	19.1	-6.4	-2.06
79.3	19.13	-10.75	-1.64
79.34	15.82	-10	-4.3
79.38	16.29	-10.51	-4.65
79.42	14.65	-9.39	-6.56
79.46	16.51	-5.6	-7.28
79.5	15.15	-0.17	-2.61
79.54	16.03	-6.08	-0.78
79.58	16.03	-0.78	1.65
79.62	18.17	0.03	-1.49
79.66	17.99	1.76	-1.47
79.7	16.83	2.72	-0.43
79.74	18.83	3.91	0.53
79.78	16.58	4.24	0.81
79.82	14.71	2.07	1.5
79.86	14.21	2.67	2.01
79.9	14.08	1	-0.33
79.94	12.17	-0.45	-1.52
79.98	13.24	-1.77	-1.1
80.02	11.73	-7.59	-3.4
80.06	12.04	-3.8	-6.5
[truncated: 1,026 more rows]
