# Supplementary material for: Mean flow and turbulence structure over exposed roots on a forested floodplain: Insights from a controlled laboratory experiment
Source: PLoS One. 2020 Feb 26;15(2):e0229306. doi: 10.1371/journal.pone.0229306 (PMC7043746; doi:10.1371/journal.pone.0229306)
Supplement: S1 File — (ZIP) [file pone.0229306.s001.zip › data_and_scripts/velocity_data/t21_128_replaced.csv]

0.02	22.76	-1.48	-4.35
0.06	22.03	-2.87	-6.07
0.1	18.76	-2.99	-5.19
0.14	16.38	-2.48	-3.24
0.18	17.16	-2.12	-0.6
0.22	18.47	-0.27	-0.99
0.26	16.6	0.29	0.43
0.3	19.93	5.12	3.07
0.34	20.91	-0.65	5.1
0.38	25.27	5.16	5.14
0.42	24.54	-2.7	5.69
0.46	25.44	-5.87	4.23
0.5	26.2	-9.15	4.35
0.54	24.04	-7.75	3.12
0.58	27.193	-5.8398	3.6919
0.62	27.6	-9.63	3.93
0.66	28.48	-11.26	2.08
0.7	29.4	-9.52	4.14
0.74	28.14	-6.75	1.29
0.78	27.55	-5.98	1.66
0.82	30.62	-7.67	2.65
0.86	29.85	-12.2	0.65
0.9	27.82	-10.08	0.23
0.94	24.87	-8.8	3.41
0.98	24.46	-10.43	5.74
1.02	22.01	-12.93	6.97
1.06	21.78	-10.89	4.88
1.1	19.3	-4.57	5.51
1.14	16.22	-1.73	7.96
1.18	17.19	-2.63	6.92
1.22	12.47	-5.89	4.91
1.26	14.47	-9.57	3.44
1.3	15.34	-6.2	3.77
1.34	18.56	-3.59	6.3
1.38	14.24	-4.27	5.95
1.42	17.72	-0.67	9.38
1.46	17.57	1.22	8.73
1.5	18.53	0.38	8.96
1.54	18.49	0.53	5.63
1.58	21.03	0.18	6.64
1.62	20.77	0.6	6.53
1.66	21.3	-3.65	6.52
1.7	19.8	-4.03	6.08
1.74	16.86	-3.49	2.15
1.78	16.03	-5.16	-0.17
1.82	20.09	-3.95	-1.02
1.86	21.8	0.47	-1.49
1.9	19.03	0.05	-2.58
1.94	19.04	1.89	-3.52
1.98	17.67	2.3	-3.73
2.02	18.54	3.88	-6.85
2.06	16.4	-1.82	-5.51
2.1	17.58	-2.87	-1.46
2.14	18.17	-2.45	-0.41
2.18	17.5	-0.72	4.97
2.22	19.85	-3.14	4.37
2.26	21.78	0.53	1.49
2.3	17.924	-1.469	2.4914
2.34	18.019	-1.7699	3.0771
2.38	18.144	-2.0398	3.6218
2.42	15.12	-3.16	9.4
2.46	17.21	-0.01	10.72
2.5	19.61	-1.2	3.84
2.54	19.58	-2.17	1.45
2.58	17.42	-3.35	4.33
2.62	16.98	-2.05	3.74
2.66	18.62	-0.11	3.42
2.7	22.29	-2.5	1.41
2.74	22.29	-2.88	2.23
2.78	21.42	-0.32	4.07
2.82	20.38	4.5	7.08
2.86	18.35	1.92	4.32
2.9	18.46	0.02	4.81
2.94	17.18	-1.13	6.02
2.98	17.96	-1.41	5.11
3.02	11.91	0.42	3.63
3.06	14.12	0.26	4.19
3.1	15.61	-0.36	5.7
3.14	19.15	-2.22	6.61
3.18	19.38	-3.57	2.5
3.22	22.39	-0.06	5.61
3.26	21.33	0.02	6.3
3.3	20.65	-2.98	2.98
3.34	19.36	-2.56	-0.71
3.38	22.96	-4.05	-1.89
3.42	22.58	-3.47	-3.67
3.46	22.53	-4.03	-1.67
3.5	22.85	-2.14	-1.99
3.54	20.14	-4.21	-4.74
3.58	20.67	-5.06	-3.99
3.62	20.62	-5.49	-4.18
3.66	20.96	-2.69	-5.03
3.7	18.8	-0.22	-5.41
3.74	18.82	1.42	-3.45
3.78	22.79	1.46	-1.38
3.82	28.57	-1.14	-2.72
3.86	27.13	3.9	-3.18
3.9	27.85	5.81	-0.39
3.94	24.8	9.96	-1.7
3.98	24.84	3.64	-2.57
4.02	22.61	2.19	-2.58
4.06	23.29	-1.94	0.55
4.1	27.6	-4.31	-1.23
4.14	26.45	-3.36	4.84
4.18	23.44	-1.97	6.13
4.22	24.03	4.79	6.74
4.26	28.36	-0.06	4.67
4.3	25.95	-1.23	5.15
4.34	28.73	-5.22	3.56
4.38	24.92	-4.21	2.93
4.42	27.26	-7.87	2.8
4.46	23.91	-10.32	1.47
4.5	28.28	-8.91	4.22
4.54	25.82	-7.31	5.76
4.58	26.72	-3.22	9.27
4.62	22.08	-2.07	10.36
4.66	23.86	-4.85	13.24
4.7	24.24	-4.74	12.78
4.74	26.01	-4.07	8.84
4.78	29.06	-3.7	3.54
4.82	26.72	-2.03	0.98
4.86	26.67	-1.4	1.53
4.9	23.53	0.15	1.1
4.94	26.07	0.38	2.65
4.98	25.48	1.34	1.86
5.02	26.49	-4.83	-0.09
5.06	22.62	-2.44	-1.54
5.1	25.1	-0.06	0.57
5.14	22.88	1.35	-1.19
5.18	23.68	4.15	3.08
5.22	24.19	-2.25	1.03
5.26	25.05	4.43	0.56
5.3	20.43	3	2.85
5.34	22.96	-1.19	6.9
5.38	16.96	3.6	7.62
5.42	20.88	2.44	11.2
5.46	25.98	3.92	9.44
5.5	24.87	3.01	7.07
5.54	25.23	3.66	2.45
5.58	22.08	0.88	-0.46
5.62	22.92	-4.91	-5.06
5.66	23.002	3.6174	0.95655
5.7	21.87	5.26	-3.94
5.74	25.58	9.49	-2.99
5.78	26.63	9	-0.87
5.82	22.48	9.89	0.69
5.86	22.19	4.95	1.14
5.9	20.44	2.38	-2.19
5.94	20.55	2.35	-0.45
5.98	22.51	0.28	-0.74
6.02	20.19	3.5	1.47
6.06	23.54	4.88	4.26
6.1	22.64	7.5	3.77
6.14	22.61	8.01	3.3
6.18	22.28	5.64	1.84
6.22	23.56	6.17	2.5
6.26	20.96	4.91	3.95
6.3	21.79	2.39	4.53
6.34	19.15	1.44	5.55
6.38	23.56	-1.95	7.14
6.42	24.16	0.95	8.56
6.46	25.75	-0.22	9.06
6.5	26.05	0.07	8.9
6.54	23	-0.33	8.87
6.58	23.18	2.97	4.91
6.62	24.01	2.83	0.72
6.66	23.12	0.93	0.53
6.7	21.94	0.89	-1.2
6.74	23.34	0.68	0.77
6.78	22.16	2.35	-1.16
6.82	21.53	2.65	-0.61
6.86	19.51	1.25	-0.66
6.9	23.21	2.97	-1.38
6.94	20.84	0.63	-0.66
6.98	21.13	0.8	-0.21
7.02	18.82	1.48	-0.58
7.06	18.23	1.3	-0.68
7.1	15.29	1.13	0.62
7.14	15.7	-0.59	2.48
7.18	14.99	-4.46	2.57
7.22	15.34	-2.24	0.5
7.26	17.58	-1.36	0.5
7.3	16.89	-1.26	4.82
7.34	16.08	-5	6.05
7.38	14.77	-2.43	4.09
7.42	16.58	-2.78	1.4
7.46	15.27	-2.79	4.94
7.5	17.62	-1.73	8.78
7.54	22.44	1.5	12.74
7.58	22.12	0.23	14.86
7.62	22.96	-4.24	13.55
7.66	19.44	-4.49	11.05
7.7	19.48	-8.23	10.24
7.74	18.26	-9.78	6.28
7.78	15.13	-9.11	6.28
7.82	15.19	-5.76	8.46
7.86	20.53	-7.04	6.46
7.9	17.87	-3.98	8.07
7.94	20.49	-2.26	12.69
7.98	24.58	0.41	13.12
8.02	22.35	-3.59	9.23
8.06	21.76	-3.5	6.15
8.1	22.11	-0.04	6.16
8.14	22.62	-1.32	5.84
8.18	21.82	-0.91	5.19
8.22	22.25	-0.26	2.78
8.26	22.35	1.24	1.22
8.3	23.12	1.47	-0.3
8.34	21.51	1.51	-1.31
8.38	25.2	0.2	-2.33
8.42	25.25	0.96	-2.54
8.46	28.54	2.37	0.33
8.5	23.41	-0.12	1.23
8.54	23.77	-1.32	1.68
8.58	22.28	5.32	0.95
8.62	24.73	3.04	0.75
8.66	23.64	-0.5	0.34
8.7	24.73	-1.08	0.02
8.74	23.54	-0.42	0.84
8.78	23.18	-6.68	0.76
8.82	19.34	-6.89	0.73
8.86	19.15	-6.47	-1.57
8.9	24.27	-5.83	-1.02
8.94	22.97	-10.31	0.96
8.98	29.66	-7.59	-1.01
9.02	31.33	-8.27	-0.18
9.06	30.3	-6.65	1.8
9.1	30.38	-9.09	-0.06
9.14	29.16	-9.59	0.5
9.18	26.62	-6.95	2.14
9.22	27.18	-7.84	0.12
9.26	20.26	-4.68	-4.78
9.3	22.11	-5.23	-1.94
9.34	22.25	-6.56	2.58
9.38	22.86	-2.25	0.96
9.42	23.86	1.04	1.01
9.46	20.08	3.27	2.94
9.5	21.3	-1.02	1.64
9.54	18.74	1.26	-0.34
9.58	18.07	0.02	1.22
9.62	16.24	-0.65	2.17
9.66	17.98	2.2	4.91
9.7	18.32	3.24	3.69
9.74	17.06	-1.53	1.85
9.78	17.5	4.2	1.43
9.82	19.12	0.11	1.1
9.86	21.47	-0.96	1.34
9.9	20.4	-2.24	1.94
9.94	20.64	-1.7	2.34
9.98	22.28	2.38	5.44
10.02	21.75	2.75	6.37
10.06	24.11	-1.88	6.04
10.1	23.83	-3.65	4.51
10.14	24.15	-5.52	5.7
10.18	22.55	-2.96	6.85
10.22	25.35	-6.74	4.43
10.26	22.6	-7.15	0.95
10.3	20.9	-7.57	2.05
10.34	19.2	-8.17	0.94
10.38	24.34	-5.99	-5.02
10.42	23.39	-4.11	-6.12
10.46	22.46	-4.14	-5.64
10.5	21.66	-0.8	-2.9
10.54	22.12	1.62	-2.46
10.58	22.64	1.44	-3.17
10.62	26.31	-0.66	-2.37
10.66	29.92	-3.2	-4.98
10.7	24.73	-4.04	-2.57
10.74	27.31	-4.88	0.02
10.78	24.76	0.96	2.26
10.82	28.29	-1.41	3.8
10.86	25.97	0.2	5.7
10.9	29.29	-2.43	5.74
10.94	23	1.68	3.39
10.98	23.44	2.11	4.29
11.02	13.98	0.62	4.79
11.06	15.98	-5.82	4.88
11.1	12.27	0.53	7.18
11.14	14.05	-3.64	3.85
11.18	20.64	-0.99	1.75
11.22	20.65	-1.19	-3.68
11.26	21.15	-2.36	-6.26
11.3	22.27	-5.17	-6.13
11.34	25.04	-2.71	-3.31
11.38	20.67	0.14	-2.5
11.42	20.81	-1.52	3.68
11.46	22.22	-5.31	4.48
11.5	19.39	-3.97	6.99
11.54	20.64	-5.91	9.16
11.58	20.37	-4.65	8.1
11.62	19.56	-1.94	7.16
11.66	18.35	-2.75	6.78
11.7	19.55	-4.38	6.49
11.74	19.66	-2.73	5.69
11.78	19.27	-4.8	7.06
11.82	18.41	-4.5	5.9
11.86	22.19	-3.39	6.39
11.9	18.97	0.14	9.69
11.94	19.99	0.44	11.47
11.98	19.03	6.6	6.73
12.02	20.26	3.61	7.37
12.06	19.58	1.37	6.6
12.1	18.11	2.19	7.5
12.14	19.32	5.72	12.46
12.18	19.21	3.36	13.62
12.22	19.16	1.54	9.31
12.26	17.82	-0.39	7.77
12.3	20.14	1.51	9.53
12.34	18.81	-0.1	9.08
12.38	21.6	4.52	9.61
12.42	21.02	2.42	8.23
12.46	23.77	-0.19	10.63
12.5	22.97	-2.52	13.78
12.54	23.59	-0.06	11.86
12.58	19.84	0.75	9.89
12.62	21.05	0.17	7.74
12.66	19.42	2.18	8.76
12.7	20.13	3.24	9.35
12.74	21.82	7.88	5.78
12.78	20.18	5.93	2.26
12.82	19.79	5.95	-0.3
12.86	21.67	5.24	-0.22
12.9	21.3	5.98	-1.23
12.94	19.36	7.92	-1.68
12.98	20.68	6.58	-3.2
13.02	20.52	11.65	0.34
13.06	23.88	12.13	3.54
13.1	21.95	11.11	4.55
13.14	25.8	8.55	9.29
13.18	24.32	11.6	6.79
13.22	22.97	14.5	0.43
13.26	22.52	10.6	0.36
13.3	19.67	8.8	-0.6
13.34	22.9	5.84	-2.45
13.38	19.68	6.16	-1.84
13.42	17.66	0.29	-0.93
13.46	18.26	3.64	-3.93
13.5	20.48	0.99	-4.84
13.54	18.77	-1.42	-5.75
13.58	16.39	6.96	0.86
13.62	19.41	6.71	0.85
13.66	15.1	0.38	-2.25
13.7	17.6	-0.97	-3.79
13.74	18.53	-0.3	-0.47
13.78	17.6	0.98	-0.81
13.82	17.46	-0.27	-2.72
13.86	16.47	5.37	1.41
13.9	16.54	7.51	3.96
13.94	21.918	1.9235	4.2475
13.98	22.602	1.5117	4.5318
14.02	28.63	5.91	10.64
14.06	29.01	3.57	11.72
14.1	30.91	4.4	12.23
14.14	31	-2.61	11.26
14.18	25.35	-4.65	6.37
14.22	25.651	-1.7053	4.8498
14.26	22.57	-4.5	5
14.3	21.3	-11.08	1.97
14.34	25.83	-3.13	-1.79
14.38	24.51	-5.89	-3.01
14.42	25.95	-4.47	-2.89
14.46	23.38	-2.3	-0.5
14.5	18.48	-3.05	1.03
14.54	22.94	-2.5	8.12
14.58	18.84	-7.42	9.32
14.62	18.55	-9.57	6.02
14.66	16.96	-8.42	3.07
14.7	19.09	-8.15	-1.53
14.74	19.69	-5.76	0.1
14.78	20.77	-6.81	1.58
14.82	21.29	-7.93	-0.08
14.86	20.18	-8.17	-1.29
14.9	20.04	-5.01	-1.35
14.94	20.25	-2.41	-2.05
14.98	21.36	0.11	-0.52
15.02	22.59	0.05	-1.96
15.06	23.9	1.41	-1.77
15.1	21.89	-4.99	0.1
15.14	20.45	-5.07	0.51
15.18	18.21	-7.84	1.6
15.22	20.36	-6.83	0.56
15.26	19.24	-7.87	3.06
15.3	18.44	-7.22	3.06
15.34	21.1	-7.13	3.64
15.38	21.8	-9.82	3.22
15.42	22.91	-9.93	5.36
15.46	22.83	-7.12	2.89
15.5	21.54	-3.66	2.17
15.54	20.32	1.66	1.47
15.58	17.93	3.58	0.4
15.62	18.11	2.93	-1.47
15.66	15.44	1.1	-2.62
15.7	13.16	0.14	1.88
15.74	12.27	-7.63	2.05
15.78	12.87	-4.8	-0.06
15.82	12.14	-8.81	-1.08
15.86	17.2	-9.3	-2.95
15.9	16.56	-6.32	-2.56
15.94	17.7	-5.59	-1.31
15.98	19.09	-6.35	-0.62
16.02	19	-3.69	-2.58
16.06	19.12	-3.41	-3.34
16.1	19.2	-3.3	-3.58
16.14	18.73	-3.79	-1.15
16.18	15.42	-4.5	0.47
16.22	15.94	-1.23	1.11
16.26	16.5	0.46	1.2
16.3	14.44	0.15	0.08
16.34	17.03	1.66	0.89
16.38	16.83	0.68	-1.61
16.42	17.1	0.49	-2.31
16.46	16.64	-0.29	0.02
16.5	17.52	-3.47	1.48
16.54	16.72	-4.03	2.23
16.58	17.67	-7.98	2.44
16.62	16.32	-9.71	-2
16.66	20.2	-2.96	-4.27
16.7	17.431	-3.5467	2.7744
16.74	17.489	-2.9667	3.6989
16.78	20.61	-7.12	3.93
16.82	19.16	-5.26	3.47
16.86	17.74	-3.85	3.16
16.9	14.86	-0.92	4.51
16.94	14.23	0.89	8.94
16.98	16.56	4.29	12.06
17.02	20.15	7.47	9.38
17.06	22.04	10.56	5.42
17.1	25.35	8.04	4
17.14	25.9	3.6	2.88
17.18	22.51	2.59	-0.78
17.22	22.77	1.12	-2.7
17.26	22.73	0.88	-1.04
17.3	21.38	3.61	-0.51
17.34	23.73	2.04	-0.66
17.38	25.05	3.51	1.22
17.42	19.65	6.52	1.17
17.46	24.34	0.85	0.13
17.5	24.15	-0.79	-1.14
17.54	22.32	2.33	2.44
17.58	23.72	5.19	3
17.62	26.86	7.47	0.98
17.66	24.3	4.54	1.06
17.7	27.51	2.6	-1.09
17.74	26.74	0.8	-4.79
17.78	27.08	2.41	-3.85
17.82	24.27	-2.95	-2.66
17.86	23.25	-5.6	-0.33
17.9	23.518	-1.0891	-2.1355
17.94	20.23	-8.12	-6.58
17.98	18.47	-5.27	-3.35
18.02	18.82	-4.41	-2.82
18.06	20.46	0.23	-1.06
18.1	20.34	5.28	0.23
18.14	20.82	-0.29	-0.51
18.18	19.06	2.81	0.43
18.22	19.53	3.53	3.51
18.26	15.96	-1.85	2.25
18.3	12.75	0.91	2.41
18.34	11.63	0.82	0.92
18.38	12.61	1.16	0.15
18.42	11.05	2.45	0.9
18.46	12.5	1.4	4.95
18.5	13.55	1.28	8.49
18.54	13.52	1.59	7.98
18.58	15.88	2.7	6.16
18.62	16.68	3.73	5.72
18.66	18.75	3.02	5.55
18.7	17.36	3.99	4.7
18.74	18.68	-1.01	4.16
18.78	17.68	-2.21	3.74
18.82	18.68	-3.58	5
18.86	15.01	-4.54	3.81
18.9	18.55	-5.46	2.56
18.94	17.25	-3.92	2.96
18.98	17.89	-1.8	6.29
19.02	22.61	1.81	5.47
19.06	22.88	-1.45	6.42
19.1	18.62	-1.13	8.96
19.14	22.14	2.53	8.15
19.18	20.11	1.66	4.61
19.22	22.5	4.97	11.17
19.26	26.63	2.05	11.51
19.3	20.2	-0.85	9.35
19.34	19.7	-1.67	10.01
19.38	17.57	-0.31	11.47
19.42	22.16	-1.29	9.47
19.46	21.68	-1.11	8.39
19.5	20.91	-2.3	9.1
19.54	21.38	-0.69	5.16
19.58	19.487	-0.26144	7.7962
19.62	18.86	0.5	7.44
19.66	19.78	-0.43	8.85
19.7	19.98	2.67	7.09
19.74	18.86	1.61	4.52
19.78	16.58	-1.92	7.1
19.82	14.82	-1.92	6.1
19.86	17.26	-0.66	8.1
19.9	17.07	-0.15	7.5
19.94	21.03	1.73	8.12
19.98	22.94	-2.16	10.43
20.02	24.64	-3.29	10.89
20.06	19.48	-1.27	10.02
20.1	23.07	2.8	6.61
20.14	22.23	1.7	5.45
20.18	21.14	-1.1	4.98
20.22	19.57	1.96	6.21
20.26	22.13	4	4.64
20.3	19.67	1.09	4.77
20.34	21.32	1.59	6.08
20.38	20.09	4.78	9.09
20.42	21.49	2.9	8.76
20.46	25.07	2.79	1.65
20.5	27.4	3.08	-0.93
20.54	28.32	-0.69	0.47
20.58	26.43	0.97	-1.37
20.62	28	5.69	-3.41
20.66	28.13	2.53	4.64
20.7	29.54	1.4	3.19
20.74	26.64	6.24	-0.58
20.78	26.49	9.48	-1.01
20.82	20.41	7.56	-0.49
20.86	18.66	4.98	-0.12
20.9	23.73	0.56	1.51
20.94	17.74	-0.7	-2.8
20.98	15.1	-0.45	-2.77
21.02	15.64	2.56	-2.12
21.06	20.5	2.52	-1.29
21.1	18.34	3.95	-2.18
21.14	19.1	4.97	-1.92
21.18	19.2	7.48	-1.97
21.22	18.77	10.3	-1.85
21.26	16.87	9.71	0.62
21.3	18.1	9.88	2.21
21.34	15.34	9.39	2.1
21.38	16.67	6.85	2.68
21.42	14.91	3.13	1.01
21.46	15.45	3.42	4.55
21.5	16.04	3.3	7.84
21.54	17.49	0.64	4.22
21.58	15.35	0.62	6.88
21.62	15.61	-0.97	8.6
21.66	17.02	-0.72	9.87
21.7	16.81	2.22	11.66
21.74	18.98	-0.23	11.88
21.78	15.64	-1.05	10.38
21.82	17.01	-1.23	10.65
21.86	16.11	-2.43	10.75
21.9	20.25	-6.07	10.43
21.94	21.38	-4.39	8.65
21.98	21.07	-1.88	11.6
22.02	20.04	-4.12	10.62
22.06	20.27	-5.03	9.74
22.1	23.74	-4.44	7.86
22.14	22.25	-2.81	8.02
22.18	22.73	-4.06	8.64
22.22	21.43	-2.72	8.49
22.26	20.08	-1.41	9.86
22.3	18.45	0.28	7.2
22.34	18.36	-0.35	9.56
22.38	16.25	-3.66	11.41
22.42	19.54	-7.77	9.2
22.46	15.28	-4.91	9.41
22.5	17.2	-4.3	11.44
22.54	18.78	-3.4	12.76
22.58	18.74	-3.46	12.99
22.62	20.2	-4.02	10.06
22.66	27.18	-3.32	7.3
22.7	27.47	0.02	2.65
22.74	26.17	6.22	7.05
22.78	26.07	4.22	9.07
22.82	26.3	5.74	10.59
22.86	25.6	5.66	10.42
22.9	24.21	2.44	7.59
22.94	24.53	-3.7	7.32
22.98	24.38	-2.71	10.6
23.02	22.71	-2.75	10.85
23.06	22.38	-2.57	7.87
23.1	24.13	-1.52	4.73
23.14	19.87	-1.66	2.17
23.18	19.08	-0.54	0.12
23.22	19.1	-1.31	0.44
23.26	20.73	-1.5	-0.66
23.3	20.35	-1.21	-0.77
23.34	22.14	0.71	0.48
23.38	23.18	2.41	-0.32
23.42	19.22	1.66	-1.65
23.46	19.44	1.06	-0.96
23.5	15.53	2.67	-0.35
23.54	20.64	-1.75	-1.08
23.58	19.87	0.17	1.16
23.62	19.64	-0.9	-0.55
23.66	19.15	-0.45	-1.97
23.7	20.34	0.83	-2.5
23.74	17.33	1	-2.31
23.78	17.78	-0.95	1.33
23.82	17.91	-0.28	2.05
23.86	20.63	-1.96	-0.54
23.9	17.84	-6.41	0.16
23.94	16.29	-5.4	-0.81
23.98	20.71	-1.1	-7.84
24.02	25.35	4.14	-7.81
24.06	29.55	1.22	-7.11
24.1	26.24	0.17	-4.68
24.14	27.33	-1.24	-6.71
24.18	23.262	-1.0457	-1.7503
24.22	22.916	-1.0043	-1.3095
24.26	22.491	-0.93424	-0.83312
24.3	22.001	-0.83203	-0.33295
24.34	26.19	4.97	11.27
24.38	19.98	-1.07	11.17
24.42	20.311	-0.29695	1.1914
24.46	19.21	-1.44	-1.57
24.5	14	-2.83	2.05
24.54	16.98	1.75	1.58
24.58	16.74	-2.47	-0.11
24.62	16.41	-2.66	-1.05
24.66	20	1.79	3.58
24.7	16.91	5.66	3.18
24.74	17	6.23	2.53
24.78	17.9	5.27	1.57
24.82	17.77	5.89	1.33
24.86	17.28	6.52	3.69
24.9	18.05	4.97	5
24.94	15.16	7.43	7.44
24.98	16.36	8.17	7.54
25.02	17.02	6.65	3.93
25.06	16.34	3.99	2.07
25.1	16.83	3.66	-0.71
25.14	17.27	2.37	-0.44
25.18	19.39	1.07	-2.56
25.22	18.96	-0.57	-1.05
25.26	20.14	-0.15	0
25.3	22.62	0.44	-3.75
25.34	24.07	0.46	-5.21
25.38	26.96	-1.26	-2.9
25.42	29.67	-2.24	-4.24
25.46	26.97	1.32	-3.31
25.5	26.9	0.35	-1.22
25.54	24.43	-1.77	-5.3
25.58	23.54	-7.42	-7.12
25.62	25.95	-4.78	-5.59
25.66	23.04	-1.47	-4.41
25.7	21.87	1.72	-2.27
25.74	22.9	-0.18	-1.23
25.78	27.65	3.25	1.48
25.82	26.49	1.54	-0.35
25.86	25.14	1.53	-0.85
25.9	22.96	3.76	-0.6
25.94	22.1	0.71	2.28
25.98	24.64	0.92	3.21
26.02	22.36	0.12	3.54
26.06	22.84	-2.82	2.37
26.1	22.24	-1.42	5.72
26.14	19.85	-5.07	4.58
26.18	18.92	-5.29	2.75
26.22	18.66	-1.74	3.87
26.26	17.63	-4.15	3.09
26.3	19.03	-2.86	1.28
26.34	17.8	-3.28	3.57
26.38	21.08	-4.32	1.87
26.42	20.23	-2.53	2.38
26.46	21.53	-1.64	3.65
26.5	23.89	-1.38	1.29
26.54	22.9	-0.21	1.87
26.58	19.54	1.07	3.75
26.62	21.46	4.79	6.22
26.66	20.11	6.26	4.2
26.7	21.45	5.56	6.52
26.74	23.5	2.32	6.64
26.78	24.91	5.32	6.94
26.82	20.73	5.28	6.13
26.86	19.21	5.39	5.62
26.9	17.04	4.89	8.3
26.94	19.09	3.39	10.86
26.98	19.44	2.8	9.92
27.02	17.29	0.78	10.81
27.06	18.98	1.1	12.46
27.1	18.075	0.27487	4.6965
27.14	21.24	-4.69	2.53
27.18	20.71	-1.32	-1.23
27.22	14.42	-0.23	-4.3
27.26	12.68	-3.89	-1.08
27.3	14.61	-2.3	3.04
27.34	19.49	-3.55	1.28
27.38	18.59	0.2	-2.21
27.42	20.46	0.66	0.92
27.46	16.35	-3.88	3.03
27.5	15.55	-3.65	0.52
27.54	17.6	-2.47	4.51
27.58	19.77	-2.72	2.88
27.62	19.54	-4.48	-0.32
27.66	20.79	-7.22	-0.96
27.7	17.31	-7.25	-0.04
27.74	11.48	-5.71	1.54
27.78	15	-5.31	4.77
27.82	14.77	-0.54	6.65
27.86	18.31	-3.25	6.18
27.9	18.401	-1.6035	4.0686
27.94	19.199	-1.1976	3.8548
27.98	20.042	-0.78112	3.5862
28.02	19	10.17	7.9
28.06	20.78	10.32	7.39
28.1	22.62	0.45647	2.534
28.14	23.421	0.84014	2.129
28.18	21.68	-3.48	1.08
28.22	20.97	-4.23	1.75
28.26	25.331	1.7998	0.86752
28.3	25.729	2.031	0.45928
28.34	30.64	1.69	-0.99
28.38	29.95	3.85	0.22
28.42	30.96	1.54	-2.79
28.46	30.27	1.82	-3.19
28.5	24.01	1.67	-0.23
28.54	22.55	0.56	-1.44
28.58	19.96	0.22	-2.66
28.62	16.87	-0.44	-2.95
28.66	15.51	1.4	-1.11
28.7	16.38	1.34	-1.58
28.74	15.57	0.12	-0.53
28.78	15.73	-0.96	2.07
28.82	15.03	-1.7	2.08
28.86	12.4	0.2	2.83
28.9	13.11	2.52	4.91
28.94	16.61	4.32	6.86
28.98	18.863	0.17362	-0.53058
29.02	20.082	-0.036438	-1.3724
29.06	21.325	-0.25779	-2.2335
29.1	22.541	-0.48604	-3.0788
29.14	31.2	0.17	-4.89
29.18	29.58	0.2	-3.52
29.22	25.17	-0.07	-6.29
29.26	24.86	-0.02	-6.12
29.3	28.65	-2.7	-7.42
29.34	24.72	-8.11	-8.68
29.38	21.99	-5.7	-6.71
29.42	21.22	-2.41	-5
29.46	22.34	1.65	-4.3
29.5	21.63	2.11	-1.38
29.54	20.82	-1.82	1.36
29.58	19.52	-4.34	-0.12
29.62	16.19	-3.52	-3.01
29.66	18.8	-1.7	0.19
29.7	19.62	-2.47	0.21
29.74	20.2	-2.17	-1.42
29.78	19.67	-3.37	-1.25
29.82	20.22	-4.65	-1.88
29.86	17.73	-6.59	-2.03
29.9	15.52	-7.73	-0.15
29.94	18.44	-7.5	4.49
29.98	21.67	-11.21	5.57
30.02	22.93	-10.51	4.05
30.06	24.79	-9.8	2.74
30.1	27.47	-8.56	4.37
30.14	26.16	-4.66	5.92
30.18	24.79	-6.19	5.42
30.22	22.39	-7.2	6.31
30.26	20.11	-9.9	6.68
30.3	23.29	-6.77	6.82
30.34	22.077	-1.9968	8.8147
30.38	22.281	-1.5039	8.7651
30.42	22.87	5.11	9.41
30.46	26.99	-0.96	10.45
30.5	20.27	2.2	7.54
30.54	21.2	5.75	11.87
30.58	24	4.66	14.71
30.62	20.41	4.17	12.13
30.66	16.42	2.23	10.85
30.7	20.2	1.37	8.16
30.74	21.21	3.77	6.54
30.78	21.07	2.97	5.59
30.82	23.46	6.15	8.47
30.86	24.913	1.9769	3.1376
30.9	25.086	2.1319	2.542
30.94	19.52	0.4	-9.03
30.98	24.73	-1.16	-11.6
31.02	23.95	0.65	-7.65
31.06	29.67	-3.49	-4.8
31.1	30.68	4.22	-4.24
31.14	30.83	1.09	-1.97
31.18	30.4	1.11	0.74
31.22	30.69	2.91	2.15
31.26	34.44	-5.07	-1.21
31.3	25.57	3.4832	-0.41466
31.34	29.35	6.64	3.12
31.38	25.04	6.98	5.75
31.42	19.81	4.36	6.49
31.46	18.41	4.88	5.06
31.5	20.23	2.65	5.92
31.54	20.25	3.05	3.15
31.58	23.74	5.19	0.68
31.62	26.72	12.3	8.5
31.66	22.36	9.41	8.95
31.7	20.95	7.92	12.21
31.74	21.72	6.4	8.22
31.78	23.35	0.77	5.2
31.82	18.01	-3.11	6.73
31.86	19.37	-2.57	8.69
31.9	22.82	-1.22	10.89
31.94	21.65	0.47	8.39
31.98	23.21	4.58	10.7
32.02	22.41	5.33	9.04
32.06	21.73	5.49	8.25
32.1	23.13	4.98	6.57
32.14	23.09	4.05	6.07
32.18	25.5	2.78	7.01
32.22	22.21	0.95	8.07
32.26	18.53	2.11	8.25
32.3	21.05	3.12	8.73
32.34	24.19	-0.69	6.39
32.38	22.53	-4.59	3.84
32.42	22.12	-7.83	1.09
32.46	23.06	-6.8	0.96
32.5	22.11	-6.78	7.83
32.54	25.17	0.8	7.07
32.58	25.17	-1.48	4.45
32.62	24.14	-1.79	3.96
32.66	17.16	-2.13	0.2
32.7	20.25	-6.61	-2.14
32.74	21.41	-7.5	-1.45
32.78	20.41	-7.6	0.77
32.82	19.35	-8.32	2.41
32.86	18.96	-7.42	4.22
32.9	15.97	-7.48	4.23
32.94	16.19	-6.95	3.81
32.98	18	-6.35	6.47
33.02	18.13	-0.9	7.09
33.06	15.64	-0.33	7.15
33.1	15.27	-0.12	6.41
33.14	17.68	-1.58	4.97
33.18	18.38	-2.67	2.8
33.22	16.56	-2.77	7.04
33.26	19.87	-5.1	10.57
33.3	21.27	-5.52	10.24
33.34	21.45	-0.99	9.68
33.38	24.4	-0.66	8.84
33.42	21.09	-0.37	7.48
33.46	23.58	4.36	7.86
33.5	23.53	4.91	6.82
33.54	24.78	6	4.53
33.58	25.62	7.98	1.19
33.62	24.76	9.8	-1.09
33.66	24.16	8.82	-1.94
33.7	20.79	9.2	-4.28
33.74	20.37	7.68	-6.04
33.78	21.27	7.12	-4.6
33.82	25.08	8.58	-1.74
33.86	21.15	2.27	6.85
33.9	23.26	0.48	6.58
33.94	20.41	3.66	6.71
33.98	22.34	2.23	5.92
34.02	21.22	2.97	5.23
34.06	22.95	-0.28	5.03
34.1	20.6	0.06	3.21
34.14	22.58	-2.59	2.73
34.18	21.05	-1.74	1.34
34.22	22.48	-1.17	0.91
34.26	22.97	1.69	0.84
34.3	21.69	5.1	4.43
34.34	22.7	5.72	4.75
34.38	24.31	3.72	6.15
34.42	24.65	2.38	4.77
34.46	24.04	4.98	6.33
34.5	25.52	7.68	7.62
34.54	27.06	6.49	5.23
34.58	20.37	5.09	3.84
34.62	24.61	5.92	7.09
34.66	28.28	4.89	4.99
34.7	27.79	6.48	5.72
34.74	28.03	2.47	2.91
34.78	26.28	5.71	1.59
34.82	27.41	5.82	4.81
34.86	26.69	3.52	4.85
34.9	26.87	5.3	6.22
34.94	24.74	8.52	6.11
34.98	24.85	5.94	6.25
35.02	24.19	5.45	5.69
35.06	23.97	2.77	8.76
35.1	27.36	1.08	8.28
35.14	26.34	2.41	9.67
35.18	28.1	-1.44	7.71
35.22	23.49	2.74	11.05
35.26	25.8	0.32	10.42
35.3	25.27	-0.55	9.96
35.34	24.02	-0.84	8.91
35.38	22.77	-3.57	9.44
35.42	22.05	-2.98	6.58
35.46	23.23	-1.32	6.11
35.5	20.41	2.24	7.02
35.54	16.38	5.59	8.58
35.58	19.58	0.72	10.27
35.62	20.18	0.37	10.75
35.66	22.52	-1.06	7.35
35.7	25.54	0.61	8.4
35.74	25.16	-1.98	5.97
35.78	27.51	-1.91	7.69
35.82	26.22	-3.19	4.6
35.86	22.58	-1.53	5.47
35.9	23	-1.94	8.73
35.94	21.06	-1.35	7.3
35.98	20.97	-0.82	5.63
36.02	22.61	-0.68	4.76
36.06	23.67	-1.9	0.73
36.1	21.17	-0.66	-1.91
36.14	23.33	-0.87	-3.35
36.18	22.18	-2.07	-3.82
36.22	22.64	-0.36	-1.53
36.26	17.6	0.95	-1.57
36.3	18.71	3.83	-1.53
36.34	18.78	2.58	-1.67
36.38	20.69	0.98	-0.87
36.42	21.12	1.72	-1.8
36.46	23.41	4.59	-2
36.5	18.38	4.52	-0.11
36.54	18.31	5.58	1.77
36.58	20.29	6.3	0.05
36.62	18.1	1.78	0.41
36.66	19.09	-2.64	2.81
36.7	20.44	-2.6	4.05
36.74	19.52	-1.1	2.62
36.78	16.86	-2.77	2.87
36.82	15.78	-2.41	2.98
36.86	14.52	-0.24	4.25
36.9	16.39	0.71	4.22
36.94	15.22	-3.22	3.65
36.98	17.26	-6.53	3.52
37.02	17.75	-10.37	3.55
37.06	22.22	-9.59	1.7
37.1	19.39	-10.49	-0.53
37.14	20.67	-6.9	0.61
37.18	19.67	-3.63	1.84
37.22	19.83	-2.14	0.7
37.26	19.86	-2.57	-0.15
37.3	18.51	-2.48	1.91
37.34	24.45	-1.15	-0.13
37.38	21.72	-1	-3.06
37.42	21.1	-1	-2.9
37.46	18.41	-5.27	-2.57
37.5	17.57	1	-2.59
37.54	16.56	0.48	-2.07
37.58	20.88	0.05	1.99
37.62	20.61	1.54	3.63
37.66	19.36	4.29	4.99
37.7	16.86	4.47	4.9
37.74	17.31	1.37	5.59
37.78	16.83	3.42	4.72
37.82	16.2	0.7	3.74
37.86	15.07	2.54	3.57
37.9	14.9	1.12	2.74
37.94	13.14	0.89	2.76
37.98	8.97	2.11	4.49
38.02	11.17	2.91	8.04
38.06	12.17	2.35	11.25
38.1	16.89	-0.28	10.04
38.14	19.88	-4.12	7.39
38.18	18.5	-4.25	8.28
38.22	20.91	-3.77	5.39
38.26	25.97	-1.47	1.81
38.3	22.25	-6.8	1.12
38.34	20.57	-6.51	-0.11
38.38	22.6	-2.61	-4.23
38.42	23.09	-3.61	-5.64
38.46	21.12	-2.82	-5.19
38.5	18.97	-3.05	-4.97
38.54	17.07	-3.02	-4.02
38.58	18.08	0.11	-6.61
38.62	20.05	-0.46	-4.45
38.66	20.73	-6.18	-2.9
38.7	21.04	-1.61	-4.01
38.74	19.52	-3.02	-1.58
38.78	19.04	-3.19	-2.64
38.82	18.98	-2.2	-2.07
38.86	17.99	-0.36	-1.84
38.9	18.06	-1.26	-0.96
38.94	17.11	-1.14	-1.61
38.98	13.36	-6.2	0.85
39.02	16.68	-9.43	0.19
39.06	20.21	-5.9	2.93
39.1	23.44	-7.92	5.78
39.14	25.51	-2.57	2.02
39.18	23.98	-1.33	1.42
39.22	21.18	2.14	-1.08
39.26	19.92	1.81	-1.65
39.3	23.08	-3.34	-3.04
39.34	21.54	-0.91	-3.79
39.38	22.18	0.58	-0.89
39.42	17.63	1.57	-1.74
39.46	17.62	1.71	0.41
39.5	16.86	2.5	1.34
39.54	21.47	3.99	3.69
39.58	17.52	2.78	4.91
39.62	17.81	3.37	4.91
39.66	17.02	4.2	1.16
39.7	15.47	2.35	2.23
39.74	15.25	1.97	1.99
39.78	16.83	0.01	2.32
39.82	19.56	-1.74	2.06
39.86	17.01	-0.35	1.18
39.9	16.74	1.33	3.38
39.94	18.41	-5.76	5.45
39.98	16.83	-8.62	5.18
40.02	15.46	-4.74	5.06
40.06	16.24	-2.75	7.48
40.1	13.88	-1.45	8.28
40.14	16.2	-2.02	7.32
40.18	18.05	-3.54	9.21
40.22	22.58	-0.93	13.85
40.26	18.87	-4.64	9.24
40.3	16.624	0.36794	7.1382
40.34	16.567	0.49702	7.2514
40.38	16.518	0.594	7.3425
40.42	12.34	15.04	10.11
40.46	16.447	0.70074	7.4593
40.5	16.425	0.71504	7.4856
40.54	16.412	0.70633	7.4908
40.58	19.53	14.01	-1.91
40.62	16.414	0.62894	7.4391
40.66	16.429	0.5648	7.3828
40.7	16.454	0.48673	7.3064
40.74	16.489	0.39699	7.2104
40.78	16.533	0.29787	7.0948
40.82	14.33	-2.57	-4.05
40.86	16.652	0.080523	6.8063
40.9	16.727	-0.033154	6.634
40.94	20.76	-3.11	7.2
40.98	19.71	-2.18	7.98
41.02	21.36	-7.19	4.56
41.06	17.131	-0.46824	5.763
41.1	19.14	-0.89	3.3
41.14	13.49	4.17	3.78
41.18	11.2	-0.54	8.17
41.22	12.08	-2.51	10.35
41.26	16.56	-6.35	3.48
41.3	13.47	-0.76	5.02
41.34	15.51	-3.97	7.1
41.38	18.27	-4.21	2.47
41.42	17.13	-4.06	-1.17
41.46	18.83	0.58	1.45
41.5	20.49	2.29	4.43
41.54	19.415	-0.34974	1.5519
41.58	29.49	-0.61	4.23
41.62	25.77	0.95	1.87
41.66	23.21	5.43	3.66
41.7	21.54	3.29	1.66
41.74	20.85	4.61	-1.97
41.78	22.13	5.27	-0.57
41.82	20.44	4.81	-3.87
41.86	19.32	3.4	-5.63
41.9	19.86	2.56	-8.94
41.94	20.26	-0.06	-5.1
41.98	22.03	2.09	-2.65
42.02	25.04	1.53	-1.43
42.06	22.5	2.68	-0.27
42.1	23.65	4.02	0.22
42.14	25.96	5.05	-1.29
42.18	27.11	-2.23	-1.55
42.22	28.62	-3.54	-2.24
42.26	25.74	-1.02	0.61
42.3	25.57	-0.54	1.4
42.34	21.14	-0.57	0.77
42.38	20.72	-6.68	2.81
42.42	21.7	-5.14	5.14
42.46	24.51	-7.91	4.22
42.5	26.35	-7.36	0.44
42.54	27.46	-8.32	-1.71
42.58	29.94	-11.57	-2.03
42.62	23.638	-7.8364	-1.8799
42.66	25.98	-5.31	-8.5
42.7	25.65	-6.36	-4.07
42.74	23.03	-7.39	-6.35
42.78	20.87	-5.08	-5.69
42.82	18.59	-7.31	-3.01
42.86	16.72	-8.62	-2.82
42.9	20.29	-5.42	-2.03
42.94	19.1	-5.12	0.74
42.98	18.56	1.28	1.92
43.02	19.49	0.65	1.52
43.06	18.73	-1.38	0.55
43.1	20.72	-0.78	-1.01
43.14	20.39	0.22	0
43.18	17.52	-1.73	-0.03
43.22	18.91	-2.6	-0.03
43.26	18.11	3.48	1.1
43.3	20.74	3.26	1.65
43.34	18.74	4.49	-0.83
43.38	18.65	6.5	1.17
43.42	19.67	4.85	2.84
43.46	19.52	0.17	1.73
43.5	17.78	0.9	3.65
43.54	20.46	0.47	2.5
43.58	20.73	1.58	-1.16
43.62	23.56	2.16	-1
43.66	22.34	3.03	0
43.7	21.89	4.7	0.65
43.74	21.38	2.94	2.26
43.78	22.02	0.59	0.13
43.82	24.28	1	0.53
43.86	21.19	0.65	-3.79
43.9	21.95	-0.89	-3.22
43.94	18.66	-4.42	-1.63
43.98	16.61	-4.89	-0.67
44.02	16.98	-2.84	0.18
44.06	18.81	-1.04	1.16
44.1	17.26	-2.56	1.85
44.14	16.41	-3.52	4.04
44.18	16.32	-4.05	4.22
44.22	14.54	1.1	4.67
44.26	15.55	-1.29	5.13
44.3	17.56	-0.26	3.34
44.34	18.57	-3.38	3.99
44.38	17.71	-5.55	2.38
44.42	16.52	-4.42	1.84
44.46	17.07	-2.85	4.35
44.5	17.1	-1.08	4.73
44.54	16.05	-1.56	4.22
44.58	14.97	-1.35	2.49
44.62	13.97	-1.85	2.68
44.66	17.19	2.23	5.42
44.7	16.5	-0.88	8.14
44.74	15.74	1.5	8.55
44.78	15.61	1.26	5.79
44.82	16.25	-0.57	6.82
44.86	20.03	-4.65	5.57
44.9	19.33	-4.5	7.73
44.94	21.63	-1.97	13.4
44.98	21.09	0.62	11.42
45.02	23.31	-1.44	10.29
45.06	17.3	-6.61	5.23
45.1	17.6	-8.71	3.71
45.14	17.55	-10.04	2.5
45.18	15.18	-6.89	6.88
45.22	16.8	-7.57	4.76
45.26	15.34	-4.79	3.63
45.3	16.81	-5.76	5.98
45.34	18.04	-6.65	4.61
45.38	18.68	-9.82	2.63
45.42	20.03	-9.64	1.94
45.46	19.11	-10.58	0.86
45.5	20.22	-8.7	1.07
45.54	16.85	-8	-0.36
45.58	16.95	-7.09	-1.71
45.62	16.76	-6.54	0.74
45.66	17.1	-8.91	2.27
45.7	13.53	-8.14	2.92
45.74	14.21	-8.24	1.96
45.78	15.1	-6.77	2.33
45.82	12.41	-9.6	8.38
45.86	14.92	-10.01	7.95
45.9	15.27	-5.65	8.2
45.94	17.01	-7.67	6.84
45.98	16.41	-7.31	7.84
46.02	16.68	-6.12	8.46
46.06	18.23	-7.35	6.93
46.1	21.12	-6.81	1.99
46.14	23.26	-4.47	-0.66
46.18	25.9	-3.25	-3.19
46.22	22.83	-4.8	-1.24
46.26	21.45	-3.8	-1.1
46.3	21.3	-3.7	5.4
46.34	23.17	-0.62	4.38
46.38	18.66	-0.27	7.59
46.42	21.87	0.1	8.57
46.46	23.44	-2.6	7.35
46.5	18.05	-1.45	1.97
46.54	18.18	-1.5	2.89
46.58	15.56	-2.08	2.59
46.62	17.94	-0.81	5.01
46.66	17.16	-3.85	6.38
46.7	19.95	-0.9	10.23
46.74	22.13	-2.79	5.9
46.78	18.44	-0.3	8.54
46.82	24.2	-0.08	4.94
46.86	21.24	-3.41	3.73
46.9	20.13	0.01	3.53
46.94	21.46	1.28	2.49
46.98	20.73	-0.95	0.08
47.02	18.93	0.2	1.4
47.06	20.26	0.51	0.32
47.1	21.75	-0.86	-2.62
47.14	23.97	1.36	-3.19
47.18	21.21	1.04	-3.94
47.22	25.56	4.13	-5.82
47.26	23.8	7.65	1.83
47.3	22.4	7.96	1.2
47.34	21.69	6.56	-2.59
47.38	19.55	3.76	-4.8
47.42	20.6	7.32	-2.06
47.46	17.13	7.63	3.34
47.5	17.42	1.12	8.78
47.54	15.07	-2.21	9.17
47.58	15.23	-4.28	9.06
47.62	14.85	-4.89	9.97
47.66	17.23	-1.33	11.23
47.7	15.22	-4.06	9.96
47.74	15.06	-3.94	10.63
47.78	13.36	-1.52	10.87
47.82	14.09	-2.29	12.19
47.86	16.45	-1.89	12.86
47.9	16.79	2.21	9.83
47.94	16.25	1.18	10.29
47.98	16.98	0.19	11.02
48.02	18.33	-2.63	9.95
48.06	16.69	-0.96	8.39
48.1	16.08	1.63	10.67
48.14	15.88	0.87	11.88
48.18	16.43	-0.62	10.38
48.22	13.45	-0.92	7.29
48.26	14.6	1	8.86
48.3	16.76	5.26	4.99
48.34	15.31	1.7	7.18
48.38	15.41	-1.73	6.22
48.42	17.66	0.51	6.62
48.46	16.03	-0.01	6.52
48.5	14.18	-1.42	7.1
48.54	13.14	2.32	9.12
48.58	13.43	3.51	10.63
48.62	17.93	4.02	12.39
48.66	17.43	1.07	15.31
48.7	18.41	-2.22	13.46
48.74	21.21	-6.23	10.95
48.78	21.92	-8.17	12.95
48.82	22.97	-6.59	12.66
48.86	25.9	-7.36	14.75
48.9	22.79	-9.56	9.83
48.94	23.28	-11.3	8.65
48.98	17.46	-10.79	9.93
49.02	18.631	-1.8835	12.213
49.06	17.707	0.063285	11.689
49.1	11.04	7.17	16.56
49.14	10.94	6.64	16.26
49.18	12.02	7.11	14.42
49.22	14.71	10.04	10.2
49.26	16.86	9.77	7.48
49.3	19.27	9.79	6.61
49.34	18.84	9.98	3.75
49.38	17.65	11.62	0.94
49.42	15.13	10.75	0
49.46	17.21	11.76	2.26
49.5	19.16	8.42	2.77
49.54	23.41	6.04	6.95
49.58	23.54	7.97	5.72
49.62	20.41	3.48	6.42
49.66	21.33	2.25	5.52
49.7	20.86	2.83	8.63
49.74	23.62	5.49	6.01
49.78	25.2	0.44	2.46
49.82	18.26	-3.34	0.86
49.86	17.25	1.12	-0.42
49.9	17.18	-3.52	-5.91
49.94	16.89	-2.1	-5.52
49.98	17.78	-5.16	-3.55
50.02	19.98	-4.1	-2.11
50.06	20.84	-6.79	-0.87
50.1	19.33	-3.61	0.61
50.14	18.68	-4.83	1.12
50.18	17.1	-7.35	1.36
50.22	13.39	0.9	2.53
50.26	19.06	1.63	5.78
50.3	15.57	-1.04	2.53
50.34	17.91	-3.22	0.05
50.38	17.36	1.61	2.17
50.42	21	2.34	3.77
50.46	20.04	1.22	-0.99
50.5	22.55	4.35	5.77
50.54	26.05	1.84	9.44
50.58	25.24	6.57	8.82
50.62	26.04	3.72	7.71
50.66	22.82	1.46	7.3
50.7	27.078	-0.088736	2.9872
50.74	27.909	-1.0766	2.2117
50.78	27.82	3.31	-2.11
50.82	23.83	0.95	2.98
50.86	31.76	-3.13	0.2
50.9	30.45	-6.08	-1.76
50.94	29.89	-10.84	-4.22
50.98	32.07	-9.48	-4.43
51.02	31.57	-6.35	-3.75
51.06	30.89	-4.97	-2.58
51.1	28.3	-2.18	-3.28
51.14	27.71	-2.69	0.12
51.18	24.41	-0.39	-1.15
51.22	25.16	1.87	-2.27
51.26	24.7	-0.06	-4.86
51.3	30.42	-2.18	-3.73
51.34	27.73	-7.05	-5.06
51.38	28.53	-1.18	-4.18
51.42	26.19	1.02	-4.44
51.46	24.79	-0.49	0.06
51.5	19.94	0.39	1.49
51.54	20.22	1.46	3.74
51.58	25.01	-4.89	-0.3
51.62	23.93	-3.79	0.51
51.66	23.53	-3.28	-0.09
51.7	22.14	-7.14	-1.86
51.74	22.69	-12.04	-2.71
51.78	18.74	-11.17	2.34
51.82	20.03	-9.9	6.4
51.86	20.4	-11.69	3.45
51.9	18.35	-11.62	-0.4
51.94	18.2	-12.53	-0.78
51.98	18.84	-11.67	1.6
52.02	19.27	-6.75	1.45
52.06	21.81	-6.41	0.38
52.1	20.67	-3.95	0.98
52.14	21.74	-0.84	3.96
52.18	20.03	-1.26	4.66
52.22	19.18	-5.85	1.86
52.26	17.07	-5.6	2.23
52.3	14.91	-3.44	2.91
52.34	15.63	-3.79	2.76
52.38	16.75	-4.48	1.87
52.42	19.06	-4.57	3.36
52.46	17.45	-8.68	2.13
52.5	19.33	-3.16	2.62
52.54	17.78	-0.47	3.72
52.58	16.06	2.23	4.67
52.62	18.15	6.64	6.97
52.66	21.18	6.49	7.74
52.7	22.01	8.1	8.41
52.74	26.03	8.57	8.67
52.78	29.88	6.31	10.73
52.82	24.104	9.3798	7.3072
52.86	30.93	15.02	10.68
52.9	27.33	14.8	8.75
52.94	25.75	13.63	3.99
52.98	25.37	10.89	6.46
53.02	21.3	10.69	4.61
53.06	19.68	7.98	6.79
53.1	23.42	8.1234	3.3046
53.14	23.151	7.5967	2.5959
53.18	17.56	5.53	-4.31
53.22	20.88	3.43	-2.83
53.26	21.72	3.59	-1.83
53.3	24.16	2.38	0.26
53.34	22.16	2.6	-0.37
53.38	22.67	2.45	-0.45
53.42	21.88	4.58	0.09
53.46	20.92	3.52	0.79
53.5	20.61	3.34	0.78
53.54	21.19	5.25	0.12
53.58	21.24	4.64	-2.57
53.62	21.03	1.44	-3.85
53.66	19.14	2.17	-3.27
53.7	18.47	-0.29	-2.36
53.74	20.89	-1.45	-3.08
53.78	21.33	0.88	-0.4
53.82	23.5	-2.3	-2.73
53.86	21.81	-4.24	-5.42
53.9	21.23	-5.49	-2
53.94	21.05	-3.4	0.54
53.98	20.53	-3.64	1.75
54.02	20.6	0.81	3.01
54.06	20.53	0.07	2.55
54.1	18.74	1.99	2.44
54.14	19.46	0.96	3.82
54.18	20.11	2.29	3.45
54.22	19.72	2.24	1.69
54.26	21.53	0.05	-3.34
54.3	25.53	2.36	-1.92
54.34	25.02	-2.72	-1.61
54.38	25.39	-9.74	0.29
54.42	22.398	-3.2088	0.58054
54.46	22.756	-3.2548	0.54334
54.5	19.4	-12.51	4.4
54.54	19.01	-7.96	3.22
54.58	18.11	-8.17	-2.68
54.62	24.141	-3.2082	0.60017
54.66	24.443	-3.1622	0.66866
54.7	24.713	-3.1119	0.76003
54.74	24.946	-3.0619	0.87484
54.78	25.134	-3.0169	1.0137
54.82	25.27	-2.9815	1.1771
54.86	30.59	-2.09	4.07
54.9	29.64	2.54	1.94
54.94	30.33	1.34	1.64
54.98	27.26	0.93	-0.74
55.02	23.69	-4.38	1.75
55.06	20.65	-3.4	1.77
55.1	21.53	-4.21	4.79
55.14	21.71	-4.89	1.78
55.18	19.56	-2.59	5.09
55.22	20.02	-5.01	5.41
55.26	22.79	-6.27	5.33
55.3	24.79	-5.74	4.14
55.34	23.74	-0.76	6.25
55.38	23.33	3.92	6.77
55.42	24.07	2.96	10.88
55.46	20.89	4.28	11.79
55.5	19.38	2.22	11.58
55.54	19.33	4.66	8.43
55.58	20.082	-0.79889	3.2198
55.62	17.62	-5.24	-3.41
55.66	18.92	-6.06	-3.52
55.7	19.17	-4.35	-2.7
55.74	18.09	-3.95	-2.17
55.78	17.41	-5.05	-2.6
55.82	21.33	-4.24	-0.04
55.86	21.7	-4.37	3.18
55.9	20.3	-4.55	3.19
55.94	17.19	-7.44	7.09
55.98	20.22	-7.91	5.03
56.02	20.08	-4.51	6.88
56.06	24.39	-9.31	8.26
56.1	25.57	-9.32	10.41
56.14	25.38	-9.17	9.53
56.18	24.35	-8.34	9.19
56.22	24.54	-8.47	10.99
56.26	27.68	-9.31	12.6
56.3	28.78	-5.67	12.77
56.34	29.19	-3.52	10.63
56.38	25.22	-0.62	10.32
56.42	23.02	4.63	8.94
56.46	21.92	1.99	5.63
56.5	23.29	-4.5	3.66
56.54	22.31	-5.73	3.63
56.58	22.52	-4.82	3.02
56.62	19.3	-1.02	2.85
56.66	19.34	-0.21	3.3
56.7	18.94	-1.14	1.37
56.74	15.39	5.04	6.63
56.78	16.11	5.3	7.18
56.82	14.48	3.99	8.76
56.86	19.57	2.56	7.98
56.9	21.72	4.93	6.54
56.94	19.66	0.98	6.68
56.98	19.4	-0.93	3.12
57.02	20.63	-2.22	3.87
57.06	20.29	1.5	5.72
57.1	19.57	1.98	7.56
57.14	19.47	0.66	6.58
57.18	23.09	-0.11	7.08
57.22	22.61	0.2	5.9
57.26	20.65	-1.45	9.47
57.3	21.87	1.07	8.6
57.34	21.63	2.48	10.63
57.38	23.05	2.51	10.51
57.42	26.85	4.26	11.94
57.46	27.08	-0.82	11.05
57.5	25.96	-0.87	7.26
57.54	22.79	3	5.33
57.58	18.93	8.01	4.1
57.62	18.65	6.39	6.21
57.66	18.62	4.81	9.35
57.7	21.11	1.13	14
57.74	18.81	1.28	11.48
57.78	17.49	3.18	9.81
57.82	19	4.05	9.76
57.86	18.8	2.28	10.17
57.9	19.44	-2.06	10.54
57.94	19.27	-5.08	9.36
57.98	18.98	-2.98	9.31
58.02	21.75	-3.39	6.78
58.06	23.97	-5.77	5.73
58.1	22.46	-2.81	4.85
58.14	19.68	-2.93	-2.44
58.18	23.15	-0.78	-3.87
58.22	24.19	2.29	-6.1
58.26	24.64	2.77	-5.16
58.3	25.8	2.22	-2.19
58.34	25.76	0.26	-4.91
58.38	25.8	-1.61	0.16
58.42	26.6	-2.87	3.54
58.46	26.53	-5.52	8.4
58.5	26.68	-6.74	7.6
58.54	24.8	-4.59	3.87
58.58	23.05	-9.89	6.19
58.62	20.73	-6.29	10.7
58.66	22.51	-0.52	10.67
58.7	20.51	-3.36	9.14
58.74	23.65	-3.89	9.56
58.78	21.32	-3.57	8.09
58.82	20.59	-2.06	8.79
58.86	19.99	-4.04	2.71
58.9	21.87	-1.91	3.52
58.94	22.15	-1.14	6.26
58.98	24.22	-1.62	3.91
59.02	21.66	-1.43	5.77
59.06	21.44	-1.97	7.48
59.1	19.88	-2.18	7.71
59.14	21.92	1.73	6.37
59.18	15.88	4.33	4.86
59.22	15.88	2.67	5.9
59.26	17.29	1.59	7.59
59.3	18.79	2.31	6.34
59.34	20.14	6.34	4.82
59.38	21.78	7.18	4.15
59.42	20.36	4.13	2.84
59.46	17.16	4.48	2.68
59.5	18.02	4.84	1.98
59.54	13.98	3.61	4.1
59.58	17.03	4.76	6.91
59.62	18.02	3.03	9.16
59.66	15.01	8.16	3.09
59.7	16.82	8.22	5.98
59.74	16.85	5.94	5.21
59.78	16.37	1.99	2.97
59.82	15.25	1.89	2.88
59.86	17.3	2.38	3.77
59.9	19.36	1.55	5.48
59.94	14.58	1.3	-0.52
59.98	16.5	0.71	0.69
60.02	16.89	-0.88	0.98
60.06	14.29	-0.81	-0.01
60.1	15.16	-1.4	-1.05
60.14	13.56	-0.39	-1.17
60.18	15.81	0.89	0.22
60.22	16.66	-1.5	2.09
60.26	16.121	3.2837	2.287
60.3	16.316	3.9752	2.8335
60.34	15.82	11.38	7.98
60.38	15.73	6.94	7.58
60.42	18.31	8.37	2.42
60.46	18.69	8.81	7.55
60.5	19.3	4.2	8.38
60.54	19.99	1.57	7.22
60.58	20.52	3.09	3.05
60.62	14.68	2.15	6.34
60.66	19	5.53	9.85
60.7	18.79	-0.78	9.92
60.74	18.79	-0.87	9.36
60.78	23.77	-0.11	14.82
60.82	22.46	1.02	12.27
60.86	21.35	4.55	11.61
60.9	18.59	8.68	10.01
60.94	18.29	5.74	9.73
60.98	20.88	-0.08	12.31
61.02	21.53	-4.55	7.56
61.06	22.72	0.64	10.03
61.1	20.84	-0.52	9.14
61.14	21.26	-1.29	10.87
61.18	22.18	-1.6	11.53
61.22	19.66	-3.4	8.3
61.26	19.63	-1.3	7.44
61.3	14.49	0.59	8.2
61.34	16.35	0.68	11.94
61.38	21.03	-5.23	8.78
61.42	17.33	-4.67	9.13
61.46	15.88	-6.18	7.44
61.5	15.64	-5.63	6.66
61.54	11.95	0.47	7.29
61.58	12.72	-0.99	6.74
61.62	13.72	2.14	6.02
61.66	17.52	3.05	7.3
61.7	17.07	4.39	6.61
61.74	18.64	4.1	9.29
61.78	20.61	7.36	9.86
61.82	14.83	-2.96	9.3
61.86	13.76	-2.46	6.22
61.9	13.32	-2.6	6.37
61.94	13.55	-1.97	5.67
61.98	11.03	-0.13	5.33
62.02	11.88	-0.63	5.02
62.06	10.93	-2.48	5.74
62.1	11.11	-2.16	9.09
62.14	11.09	-4.88	8.28
62.18	11.29	-3.4	7.24
62.22	10.15	-1.17	7.14
62.26	15.1	-2.16	7.18
62.3	15.71	-3.01	7.95
62.34	16.62	-1.94	7.79
62.38	19.49	0.86	6.79
62.42	23.18	-0.97	2.21
62.46	21.82	-2.3	5.63
62.5	21.39	-2.88	2.41
62.54	17.54	-0.49	-1.14
62.58	23.06	-2.09	-2.22
62.62	25.14	0.2	1.84
62.66	21.84	-3.61	-3.15
62.7	22.61	-3.1	0.26
62.74	21.7	-2.54	0.77
62.78	22.66	-5.93	4.73
62.82	25.26	0.05	8.55
62.86	23.54	5.03	9.29
62.9	21.14	4.67	7.59
62.94	23.81	2.79	7.2
62.98	20.73	7.38	2.74
63.02	18.18	6.76	3.63
63.06	20.38	3.93	3.32
63.1	20.95	2.08	1.29
63.14	17.22	2.59	-1.59
63.18	17.19	1.02	-1.17
63.22	17.72	-0.51	0.42
63.26	17.96	-2.74	1.43
63.3	17.84	0.55	3.54
63.34	20.18	2.59	6.67
63.38	15.59	3.55	4.88
63.42	12.2	1.36	1.97
63.46	11.86	3.06	0.65
63.5	10.66	0.73	-2.12
63.54	13.01	-2.11	-2.56
63.58	11.87	-0.94	-1.17
63.62	12.42	0.83	1.05
63.66	14.97	4.48	2.93
63.7	17.57	3.89	6.33
63.74	17.63	3.69	8.47
63.78	23.5	2.63	9.72
63.82	18.63	3.8	9.42
63.86	19.21	6.95	10.23
63.9	18.46	5.04	8.27
63.94	19.22	9.55	7.44
63.98	18.92	6.74	9.41
64.02	16.98	2.54	8.16
64.06	19.75	2.03	5.35
64.1	24.57	-1.3	4.38
64.14	26.49	-0.91	4.15
64.18	22.82	1.37	6.69
64.22	21.72	-3.49	5.58
64.26	21.63	-3	4
64.3	24.34	-1.89	2.78
64.34	22.56	-1.73	3.79
64.38	21.06	-0.72	1.12
64.42	19.99	2.86	0.43
64.46	16.76	4.68	2.87
64.5	22.67	0.32	5.36
64.54	19.48	-1.98	4.43
64.58	19.6	-2.61	2.62
64.62	16.79	1.54	2.53
64.66	18.92	-2.78	1.68
64.7	16.46	-3.72	2.74
64.74	21.06	0.75	3.34
64.78	16.24	4.14	0.56
64.82	19.03	5.24	-3.46
64.86	19.838	3.5592	5.4088
64.9	20.241	3.4808	5.4418
64.94	20.685	3.3333	5.4195
64.98	16.86	-1.41	9.22
65.02	20.06	0.75	6.77
65.06	20.07	-0.63	4.87
65.1	22.1	1.78	4.88
65.14	21.99	1.19	3.22
65.18	24.64	4.11	5.06
65.22	28.69	6.46	5.92
65.26	31.91	7.63	5.48
65.3	30.71	4.95	8.72
65.34	30.42	7.32	7.44
65.38	29.23	6.22	11.91
65.42	27.192	-1.5447	2.1854
65.46	21.95	2.21	4.99
65.5	24.2	-3.32	2.25
65.54	28.66	-6.63	-3.83
65.58	30.54	-3.97	-3.49
65.62	26.51	-6.36	-4.03
65.66	29.349	-4.0007	-0.22226
65.7	25.97	-7.56	-3.27
65.74	31.35	-7.42	-2.49
65.78	30.24	-8.23	-3.2
65.82	26.5	-8.96	-3.76
65.86	29.2	-11.05	-2.75
65.9	28.03	-10.34	-2.73
65.94	31.2	-5.32	-3.39
65.98	28.93	-5.24	-4.08
66.02	26.39	-0.3	-2.93
66.06	26.39	1.5	0.32
66.1	27.46	-0.28	0.26
66.14	27.02	0.64	-1.15
66.18	26.06	4.35	-3.22
66.22	22.76	-0.75	-2.12
66.26	20.03	-1.17	-5.7
66.3	23.19	0.04	-4.79
66.34	24.49	-1.05	-2.52
66.38	25.75	-1.26	-0.87
66.42	25.35	-3.88	0.01
66.46	25.83	-1.72	-2.07
66.5	23.83	-4.11	-4.21
66.54	26.22	-1.19	2.98
66.58	23.11	-4.7	5.24
66.62	22.72	-2.52	4.82
66.66	21.33	-4.53	5
66.7	20.81	-2.65	4.68
66.74	20.69	-1.45	6.09
66.78	17.36	1.93	7.41
66.82	18.6	-1.68	8.36
66.86	24.73	-2.48	8.94
66.9	26.66	-2.73	6.92
66.94	22.25	-1.79	8.25
66.98	21.51	0.56	10.07
67.02	19.69	-2.01	8.76
67.06	18.16	-2.89	9.44
67.1	15.48	-2.4	9.79
67.14	16.24	2.24	14.53
67.18	20.32	5.22	16.68
67.22	18.83	4.63	17.78
67.26	23.57	2.38	17.19
67.3	24.15	-3.31	16.91
67.34	21.98	-7.69	12.73
67.38	19.03	-2.66	14.03
67.42	21.52	-1.42	13.92
67.46	19.76	-0.91	15.11
67.5	23.92	-0.93	14.37
67.54	20.52	1.04	12.84
67.58	25.2	2.36	11.31
67.62	24.73	6.1	10.97
67.66	22.03	3.35	10.73
67.7	19.24	2.17	8.9
67.74	17.99	4.79	10.05
67.78	18.84	4.34	10.69
67.82	17.85	3.25	10.3
67.86	19.87	1.99	9.73
67.9	19.3	1.29	9.23
67.94	20.86	0.57	8.95
67.98	20.11	3.26	8.71
68.02	20.97	4.32	8.91
68.06	20.67	4.89	9.65
68.1	18.45	4.66	9.8
68.14	20.2	6.02	8.37
68.18	20.42	8.47	5.98
68.22	18.95	4.14	7.09
68.26	20.25	5.15	5.51
68.3	21.52	5.09	5.54
68.34	22.39	4.76	6.11
68.38	24.28	2.6	5.2
68.42	22.87	3.74	4.85
68.46	21.47	4.55	6.55
68.5	19.88	5.52	6.78
68.54	23.45	0.17	1.1
68.58	25.88	1.84	0.01
68.62	26.14	0.73	-0.36
68.66	25.58	2.19	-0.36
68.7	23.99	2.27	-1.16
68.74	25.53	3.57	-2.2
68.78	24.38	5.74	-3.25
68.82	26.45	6.81	-1.86
68.86	24.35	5.96	-5.66
68.9	30.36	-1.32	-4.66
68.94	24.42	-3.91	-4.98
68.98	24.73	-4.41	-6.86
69.02	24.07	-1.06	-7.44
69.06	22.88	-1.06	-7.03
69.1	23.11	0.35	-4.12
69.14	23.38	-5.28	-1.88
69.18	22.09	-7.79	-0.64
69.22	20.44	-4.64	3.9
69.26	22.25	3.95	4.48
69.3	19.41	-0.33	3.12
69.34	18.98	0	3.01
69.38	18.19	-0.27	3.15
69.42	22.85	-0.68	2.04
69.46	26.02	5.91	6.45
69.5	25.95	2.57	2.11
69.54	27.4	1.19	-3.9
69.58	23.38	-4.82	-3.1
69.62	21.97	-5.96	-2.58
69.66	22.87	-3.35	-3.34
69.7	18.27	0.65	-5.04
69.74	19.52	3.23	0.1
69.78	21.25	2.71	0.15
69.82	22.28	1.31	4.73
69.86	26.72	2.21	5.33
69.9	24.18	1.1	3.66
69.94	21.01	2.65	2.65
69.98	21.03	3.39	7.4
70.02	20.51	3.86	7.98
70.06	20.66	4.71	8.8
70.1	22.22	3.93	6.81
70.14	23.1	7.65	8.93
70.18	25.29	5.92	8.66
70.22	24.64	7.9	7
70.26	24.17	5.3	5.89
70.3	25.88	6.02	5.77
70.34	25.97	5.39	6.06
70.38	27.14	3.33	8.56
70.42	25.92	3.27	8.76
70.46	26.48	1.29	8.89
70.5	24.29	1.78	8.72
70.54	24.48	-1.37	8.71
70.58	21.51	3.92	10.26
70.62	26.56	-1.3	3.99
70.66	28.13	-3.66	1.6
70.7	25.4	-2.97	0.41
70.74	21.9	-3.16	-2.81
70.78	18.809	-4.3694	9.0018
70.82	18.455	-4.6745	8.8577
70.86	14.4	-6.18	6.01
70.9	14.6	-4.18	10.39
70.94	14.12	-7.3	11.94
70.98	17.733	-5.1502	7.6805
71.02	17.35	-7.75	9.91
71.06	19.06	-9.93	6.9
71.1	14.66	-8.18	6.22
71.14	12.99	-7.59	8.03
71.18	10.13	-4.15	9.95
71.22	10.78	-1.35	8.85
71.26	11.14	0.09	8.91
71.3	18.692	-3.5947	3.6726
71.34	18.95	-3.2654	3.1319
71.38	19.223	-2.9233	2.6021
71.42	27.87	-2.72	6.34
71.46	24.67	-2.36	5.96
71.5	28.16	0.28	4.52
71.54	27.74	3.22	-0.78
71.58	23.47	2.81	-0.22
71.62	18.82	0.81	0.28
71.66	21.23	-3.26	3.76
71.7	21.435	-0.34104	-0.53499
71.74	21.648	-0.11464	-0.70074
71.78	21.831	0.073207	-0.79647
71.82	20.77	-0.15	-7.96
71.86	21.84	-1.47	-7.04
71.9	22.34	-0.48	-5.51
71.94	23.29	-0.96	-4.06
71.98	21.37	0.25	-2.63
72.02	21.84	-1.05	-2.12
72.06	19.99	-1.86	-1.04
72.1	19.83	-2.14	0.72
72.14	16.32	-1.18	4.21
72.18	18.43	-3.34	3.31
72.22	21.48	0.96	10.27
72.26	25.98	0.28	10.8
72.3	25.83	-0.3	7.7
72.34	23.75	5.64	7.13
72.38	20.82	7.11	8.81
72.42	21.92	8.1	6.06
72.46	24.86	7.93	2.83
72.5	23.03	7.44	5.33
72.54	24.34	5.18	10.07
72.58	23.65	1.74	7.07
72.62	25.84	4.03	7.5
72.66	20	0.81	6.86
72.7	19.1	1.47	7.06
72.74	19.24	5.3	3.1
72.78	19.22	4.26	2.74
72.82	20.01	0.65	4.24
72.86	21.03	0.65	3.24
72.9	18.91	-0.01	1.69
72.94	18.69	-1.73	0.81
72.98	16.05	1.72	-0.6
73.02	20.76	4.58	-0.33
73.06	20.61	6.37	-0.39
73.1	22.64	3.31	-0.55
73.14	21.69	2.26	0.17
73.18	21.03	2.21	0.11
73.22	22.25	2.63	0.47
73.26	19.21	2.33	-1.08
73.3	20.61	1.62	-0.82
73.34	20.41	4.04	0.1
73.38	20.51	4.3	-1.92
73.42	19.65	3.1	-0.6
73.46	19.92	1.59	1.57
73.5	17.38	-0.24	2.56
73.54	20.94	0.29	1.67
73.58	18.87	2.6	3.59
73.62	19.31	7.77	5.33
73.66	16.38	10.72	4.73
73.7	19.06	7.77	6.51
73.74	21.41	5.3	5.31
73.78	18.58	4.31	8.26
73.82	18.28	6.75	13.43
73.86	19.63	2.25	12.21
73.9	21.82	0.15	8.96
73.94	20.16	1.37	7.06
73.98	18.01	-2.95	8.08
74.02	14.45	2	9.69
74.06	17.92	3.87	12.42
74.1	21.42	1.63	12.24
74.14	23.14	1.46	12.27
74.18	22.75	-3.2	11.78
74.22	18.43	2.56	9.26
74.26	16.93	4.2	7.95
74.3	16.81	5.39	9.07
74.34	16.17	3.18	8.39
74.38	14.89	-0.02	5.01
74.42	12.79	-1.95	4.01
74.46	11.82	-2.95	8.93
74.5	17.91	-11.34	7.67
74.54	20.79	-6.53	2.46
74.58	17.63	-9.15	5.19
74.62	17.25	-7.96	4.73
74.66	16.1	-10.6	3.32
74.7	17.01	-10.92	0.63
74.74	18.14	-5.86	1.25
74.78	19.35	-9.19	0.2
74.82	21.03	-1.91	0.62
74.86	21.51	-0.8	-3.09
74.9	21.08	-2.87	-4.3
74.94	16.94	-5.89	-6.46
74.98	17.57	-3.74	-3.87
75.02	17.72	-5.09	-1.39
75.06	17.18	-3.98	-1.8
75.1	17.51	-4.59	0.39
75.14	20.35	-2.72	-0.01
75.18	20.06	-1.55	1.24
75.22	18.86	-4.27	1.57
75.26	19.05	-5.42	2.74
75.3	19.48	-6.33	3.1
75.34	20.37	-3.7	2
75.38	19.93	-2.35	0.16
75.42	23.09	-1.21	-5.25
75.46	21.25	2.11	-5.98
75.5	24.29	1.21	-4.05
75.54	25.11	-1.95	-2.85
75.58	21.61	-1.58	-1.08
75.62	24.05	0.17	2.2
75.66	27.07	-3.62	-5.1
75.7	26.83	-5.61	-4.06
75.74	24.69	-4.74	-3.43
75.78	28.31	-3.65	-4.7
75.82	28.58	-3.38	-0.81
75.86	25.39	-5.22	-1.58
75.9	24.37	-3.63	-2.84
75.94	23.92	-6.44	-0.87
75.98	28.84	-8.31	1.31
76.02	25.54	-7.33	3.7
76.06	25.46	-3.09	5.08
76.1	22.95	-10.7	0.51
76.14	23.58	-8.49	1.76
76.18	20.98	-8.01	2.22
76.22	21	-7.01	2.8
76.26	16.71	-7.8	1.68
76.3	22.75	-7.73	4.39
76.34	21.98	-9.15	4.57
76.38	21.46	-11.16	3.88
76.42	21.29	-10.28	4.15
76.46	23.63	-13.54	4.32
76.5	24.72	-14.55	2.59
76.54	25.01	-10.69	4.67
76.58	18.74	-7.57	7.05
76.62	18.27	-1.68	9.83
76.66	20.08	-1.41	12
76.7	19.75	-6.1	10.16
76.74	20.08	-6.35	9.83
76.78	17.72	-6.71	9.84
76.82	19.4	-8.46	7.15
76.86	19.78	-6.38	5.34
76.9	16.36	-8.04	4.59
76.94	13.09	-8.68	5.36
76.98	15.45	-6.85	7.03
77.02	16.08	-1.73	10.36
77.06	17.01	-5.53	12.36
77.1	14.84	-7.47	11.4
77.14	14.5	-9.49	9.32
77.18	13.82	-10.43	6.54
77.22	14.69	-5.18	4.85
77.26	13.14	-3.13	8.8
77.3	14.67	-4.28	9.11
77.34	14.45	-3.85	11.19
77.38	13.43	-3.59	11.5
77.42	16.59	0.27	9.71
77.46	11.8	5.55	10.15
77.5	13	7.03	10.24
77.54	13.54	5.13	10.14
77.58	18.67	1.29	14.39
77.62	15.13	0.42	14.34
77.66	14.82	-0.13	12.54
77.7	16.03	0.45	6.8
77.74	15.82	-2.09	2.03
77.78	19.36	-1.8	0
77.82	15.58	0.25	-4.4
77.86	19.98	2.81	-6.55
77.9	23.38	0.33	-5.67
77.94	21.27	1.23	-5.81
77.98	20.14	1.38	-2.94
78.02	18	2.57	-0.66
78.06	16.81	2.53	-0.42
78.1	16.25	-1	0.19
78.14	17.54	-5.18	-1.43
78.18	21.15	-2.9	-5.95
78.22	20.64	-1.91	-6
78.26	21.09	5.28	-5
78.3	20.81	4.65	-5.42
78.34	19.18	3.21	-6.77
78.38	17.72	-0.5	-1.94
78.42	17.34	-4.2	-1.53
78.46	19.7	-5.92	-3.41
78.5	19.86	-0.86	-6.41
78.54	19.35	-0.52	-2.66
78.58	21.8	0.87	-0.66
78.62	23.15	-0.06	-0.08
78.66	20.37	-0.46	-1.27
78.7	17.95	1.51	1.99
78.74	20.41	6.84	6.43
78.78	20.21	4.74	5.05
78.82	18.17	4.23	6.91
78.86	14.88	4.35	9.29
78.9	16.91	4.24	11.17
78.94	18.86	-0.92	4.96
78.98	19.78	2.74	3.34
79.02	18.59	-1.59	-0.8
79.06	19.25	1.73	1.72
79.1	17.49	3.24	2.65
79.14	21.4	1.52	1.97
79.18	23.53	-1.68	2.73
79.22	22.16	0.65	1.5
79.26	17.81	-0.87	1.81
79.3	18.75	-3.29	-0.67
79.34	19.28	-6.19	-1.88
79.38	21.41	-5.7	-3.97
79.42	19.99	-4.74	-1.71
79.46	25.02	0.78	-3.65
79.5	23.1	1.04	-3.15
79.54	21.98	1.65	-2.7
79.58	24.11	2.35	-2.39
79.62	23.37	1.78	-3.9
79.66	24.52	-1.55	-3.28
79.7	26.71	-2.36	-4.75
79.74	25.76	-3.02	-5.43
79.78	22.37	-3.19	-4.03
79.82	23.74	-8.83	-4.92
79.86	22.68	-3.91	-1.99
79.9	21.95	-1.88	1.61
79.94	21.18	-5.38	2.35
79.98	21.75	-6.68	2.1
[truncated: 1,220 more rows]
