# Supplementary material for: Mean flow and turbulence structure over exposed roots on a forested floodplain: Insights from a controlled laboratory experiment
Source: PLoS One. 2020 Feb 26;15(2):e0229306. doi: 10.1371/journal.pone.0229306 (PMC7043746; doi:10.1371/journal.pone.0229306)
Supplement: S1 File — (ZIP) [file pone.0229306.s001.zip › data_and_scripts/velocity_data/t21_129_replaced.csv]

0.1	25.74	5.11	-0.32
0.14	24.31	7.45	0.74
0.18	21.75	9.89	0.41
0.22	23.43	7.1	0.22
0.26	21.37	9.5396	0.51342
0.3	20.726	9.3782	0.19538
0.34	21.98	11.84	-0.25
0.38	21.54	10.42	1.31
0.42	17.59	5.84	-2.09
0.46	14.77	4.02	-5.55
0.5	19.51	2.98	-0.3
0.54	21.63	5.26	-2.63
0.58	19.02	3.48	-3.75
0.62	19.38	5.24	-3.57
0.66	17.71	4.2	-4.83
0.7	18.75	3.63	-4.3
0.74	19.27	6.03	-3.4
0.78	17.01	4.08	-3.37
0.82	15.74	3.48	-1.81
0.86	16.23	2.46	-0.6
0.9	15.42	0.88	1.93
0.94	19.066	6.3749	2.011
0.98	19.365	6.734	2.8169
1.02	19.11	10.22	7.4
1.06	22.73	8.83	6.85
1.1	20.64	8.58	8.57
1.14	21.14	9.27	7.53
1.18	20.43	7.7	5.69
1.22	21.2	6.69	3.01
1.26	21.75	2.88	3.64
1.3	21.29	3.69	2.44
1.34	19.72	0.09	0.46
1.38	16.21	-4.75	1.22
1.42	17.84	-1.73	1.25
1.46	19.88	-1.5	6.76
1.5	15.386	-1.7087	0.82747
1.54	13.89	-7.21	0.9
1.58	12.36	-4.95	0.11
1.62	12.07	-2.48	1.32
1.66	11.53	-3.89	0.64
1.7	10.14	0.14	-0.02
1.74	13.74	2.56	-0.51
1.78	14.57	-1.52	-2.09
1.82	18.97	-0.66	-3.44
1.86	18.36	1.55	-1.17
1.9	18.37	-3.14	2.46
1.94	21.53	-5.34	2.68
1.98	22.04	-3.99	3.37
2.02	22.52	-8.32	2.62
2.06	21.35	-11.18	-0.71
2.1	22.4	-14.28	-1.88
2.14	24.74	-10.84	-0.45
2.18	23.14	-9.41	-1.61
2.22	23.33	-6.43	-0.48
2.26	23.67	-5.46	-1.12
2.3	21.54	-4.82	0.43
2.34	17.75	-1	1.79
2.38	14.9	1.11	7.86
2.42	18.12	-0.1	8.88
2.46	18.14	-2.3	8.44
2.5	18.04	-3.93	8.49
2.54	14.3	-1.51	10.94
2.58	16.62	-2.2	7.2
2.62	18.14	-2.89	4.46
2.66	15.72	-3.52	5.95
2.7	19.42	-0.75	5.34
2.74	18.17	1.02	3.72
2.78	17.01	0.86	3.72
2.82	21.17	2.19	4.49
2.86	25.08	2.85	5.36
2.9	26.27	7.77	2.65
2.94	23.62	7.69	0.16
2.98	22.27	9.3	-1.78
3.02	25.21	9.06	4.35
3.06	23.92	9.2	7.89
3.1	23.63	7.92	7.64
3.14	21.66	2.58	7.94
3.18	19.41	6.13	8.82
3.22	18.51	2.32	9.67
3.26	18.59	3.96	9.5
3.3	20.975	7.4874	7.9317
3.34	20.831	7.3683	8.0384
3.38	20.725	7.1812	8.0677
3.42	21.93	10.94	6.81
3.46	22.85	10.12	6.17
3.5	22.02	9.38	6.61
3.54	21.3	7.16	7.84
3.58	17.78	4.23	8.64
3.62	20.27	3.97	7.72
3.66	21.66	-0.87	3.67
3.7	20.91	2.62	5.14
3.74	24.49	2.32	1.04
3.78	24.32	0.23	3.52
3.82	23.65	1.08	4.4
3.86	21.42	-0.91	1.28
3.9	20.17	-6.41	-5.67
3.94	22.1	-5.72	-6.29
3.98	21.59	-6.98	-5.31
4.02	20.38	-7.08	-4.47
4.06	20.08	-1.29	-2.92
4.1	22.39	-1.82	-2.58
4.14	22.022	-1.4509	-1.0253
4.18	22.281	-1.0567	-0.33316
4.22	22.53	-0.69613	0.4235
4.26	20.02	1.96	4.16
4.3	19.76	6.66	5.08
4.34	24.61	5.98	7.09
4.38	24.29	3.22	6.25
4.42	22.24	-1.08	5.51
4.46	21.15	-6.26	-0.98
4.5	22.07	-3.43	3.37
4.54	29.08	-8.7	0.95
4.58	23.83	-6.26	5.4
4.62	21.52	-7.04	5.12
4.66	18.14	-9.75	4.53
4.7	16.71	-3.26	6.48
4.74	15.16	-0.63	9.77
4.78	13.68	-3.17	9.64
4.82	13.61	-5.64	7.21
4.86	14.54	-3.76	3.36
4.9	12.69	-0.4	7.5
4.94	14.71	0.7	9.8
4.98	18.83	0.02	11.07
5.02	19.39	7.55	6.38
5.06	15.28	6.28	8.3
5.1	16.99	5.62	8.19
5.14	18.53	9.41	8.9
5.18	17.18	5.14	7.79
5.22	21.45	3.7	8.1
5.26	22.43	3.39	6.01
5.3	21.09	5.75	5.44
5.34	21.51	4.52	7.3
5.38	22.13	7.7	8.28
5.42	27.14	5.93	12.61
5.46	25.564	5.0261	10.135
5.5	30.79	5.16	8.49
5.54	26.313	3.9645	9.3447
5.58	26.573	3.3834	8.8303
5.62	29.72	4.85	15.46
5.66	27.74	5.01	13.94
5.7	25.63	4.95	12.83
5.74	26.19	0.43	10.28
5.78	29.13	-2.11	8.18
5.82	30.68	-0.96	7.55
5.86	26.142	-0.42378	3.6283
5.9	26.19	-2.54	2.25
5.94	26.15	-3.37	-2.51
5.98	22.52	-3.67	-3.51
6.02	23.09	-4.34	-5.37
6.06	21.51	0.11	-8.01
6.1	18.48	2.78	-4.51
6.14	18.08	1.66	-3.1
6.18	19.81	2.17	-2.96
6.22	19.31	0.65	-3.19
6.26	19.08	0.31	-4.29
6.3	17.37	1.61	-4.94
6.34	18.63	3.4	-3.09
6.38	17.81	2.02	-1.05
6.42	19.99	0.1	0.19
6.46	20.41	-1.51	-0.52
6.5	19.18	-3.7	-0.37
6.54	17.16	-2.04	-3.1
6.58	17.43	0.41	-1.26
6.62	18.41	2.17	2.93
6.66	20.29	1.41	6.76
6.7	21.11	1.43	7.05
6.74	23.8	-0.47	5.93
6.78	21.51	0.07	5.12
6.82	22.41	3.45	6.1
6.86	24.64	3.01	6.28
6.9	26.75	-1.45	9.68
6.94	27	-5.37	7.2
6.98	24.6	-1.29	6.99
7.02	25.52	-0.15	7.33
7.06	24.07	0.29	7.92
7.1	27.2	-4.75	9.23
7.14	28.72	-8.77	6.44
7.18	31.64	-9.13	5.38
7.22	29.93	-9.25	2.35
7.26	30	-12.46	-0.98
7.3	26.8	-9.13	2.23
7.34	25.17	-9.81	5.18
7.38	23.57	-9.54	2.39
7.42	22.91	-9.43	2.03
7.46	21.95	-8.96	-0.27
7.5	18.11	-6.48	1.45
7.54	20.41	-2.84	4.87
7.58	19.85	-3.12	3.63
7.62	24.45	1.1	6.79
7.66	21.33	7.07	5.94
7.7	22.38	6.5	5.44
7.74	22.55	3.72	4.76
7.78	23.78	5.59	5.51
7.82	23.54	5.26	2.34
7.86	23.31	5.97	1.49
7.9	19.96	0.53	1.96
7.94	17.81	-3.35	3.32
7.98	17.42	-2.71	3.92
8.02	17.67	-3.4	4.44
8.06	20.36	-5.04	3.46
8.1	17.54	-1.93	3.32
8.14	23	-2.39	7.38
8.18	20.52	-1.71	6.58
8.22	18.35	-4.36	5.18
8.26	19.4	-2.46	7.12
8.3	20.44	-0.43	6.39
8.34	20.14	-1.38	4.34
8.38	20.48	-1.62	2.88
8.42	22.31	1.26	0.63
8.46	21.12	3.04	1.12
8.5	17.95	3.58	-0.87
8.54	19.57	0.37	1.03
8.58	19.98	3.19	-0.14
8.62	22.45	0.95	-0.95
8.66	24.97	-1.48	-0.61
8.7	24.58	0.38	-6.54
8.74	27.76	-3.78	-6.08
8.78	28.73	-6.58	-5.55
8.82	28.3	-5.4	-7.23
8.86	30.92	-10.46	-3.97
8.9	30.11	-10.02	-4.86
8.94	26.097	-2.0032	-3.0846
8.98	27.79	0.29	-1.35
9.02	24.14	0.59	-2.32
9.06	22.01	4.04	2.19
9.1	21.74	3.18	0.98
9.14	20.9	4.55	1.24
9.18	21.42	3.42	2.38
9.22	21.79	3.59	2.21
9.26	19.35	3.88	2.24
9.3	21.72	1.48	4.89
9.34	20.85	0.59	6.06
9.38	23.08	-0.06	6.5
9.42	23.22	0.67	6.49
9.46	24.57	-2.05	5.89
9.5	24.01	1.13	4.22
9.54	25.05	1.71	4.85
9.58	24.14	1.66	4.04
9.62	20.88	1.41	3.86
9.66	18.85	1.94	5.07
9.7	17.04	5.03	7.5
9.74	19.9	11.02	9.92
9.78	24.41	5.45	6.1
9.82	21.71	4.7	6.68
9.86	19.3	7.48	8.1
9.9	22.94	2.18	5.11
9.94	23.39	-1.52	3.51
9.98	24	-1.66	1.58
10.02	25.14	-1.13	1.89
10.06	22.99	-2.17	-0.03
10.1	21.3	-2.37	0.83
10.14	19.27	-3.64	0.37
10.18	17.44	-0.36	0.21
10.22	16.44	-1.29	-2.18
10.26	13.83	0.08	-1.16
10.3	17.25	-2.05	-0.91
10.34	18.08	-0.45	-1.38
10.38	21.95	4.04	2.47
10.42	15.52	6.16	4.47
10.46	14.06	3.66	8.05
10.5	17.14	3.7	10.88
10.54	20.29	3.22	12.57
10.58	20.31	-0.15	6.37
10.62	23.45	-1.69	4
10.66	22.8	-0.48	3.11
10.7	22.28	-0.41	2.94
10.74	22.54	1.04	2.8
10.78	18.46	-0.62	-0.15
10.82	17.77	-1.07	-4.99
10.86	20.3	1.19	-4.56
10.9	18.43	1.59	-6.95
10.94	20.61	3.13	-7.18
10.98	23.24	2.72	-7.43
11.02	25.04	2.56	-7.24
11.06	27.01	-0.52	-4.25
11.1	28.67	0.42	-1.1
11.14	30.14	-1.58	-2.49
11.18	29.29	-1.06	-7.66
11.22	29.66	-0.44	-6.38
11.26	30.29	-0.38	-3.94
11.3	29.82	-1.41	0.53
11.34	28.27	-2.96	3.16
11.38	26.42	-4.94	1.08
11.42	27.65	-3.6	1.66
11.46	23.13	-5.04	-0.01
11.5	25.68	-4.74	-0.7
11.54	25.65	-4.36	-3.31
11.58	25.89	3.75	-2.55
11.62	26.9	-0.24	-1.88
11.66	24.83	-3.89	-3.89
11.7	25.04	-0.71	-4.06
11.74	23.48	4.14	-1.85
11.78	19.8	-2.66	-1.21
11.82	19.9	-5.37	-4.78
11.86	21.75	-6.83	-3.93
11.9	21.58	-2.8	-3.2
11.94	21.64	2.26	2.29
11.98	24.16	4.02	3.46
12.02	22.45	7.11	5.51
12.06	22.55	8.44	5.29
12.1	25.92	6.46	4.97
12.14	26.6	6.99	1.6
12.18	25.62	8.06	2.35
12.22	26.02	8.28	6.61
12.26	28.39	5.69	3.85
12.3	25.41	6.1	0.84
12.34	27.22	6.1	-0.8
12.38	26.81	5.69	1.34
12.42	28.1	1.26	0.14
12.46	28.32	4.61	4.08
12.5	28.561	-2.0919	0.90409
12.54	29.04	-6.98	-1.78
12.58	30.29	-5.79	-3.67
12.62	28.548	-3.5648	0.89533
12.66	28.45	-3.8932	0.96684
12.7	28.31	-4.1467	1.0716
12.74	28.33	-5.37	3.12
12.78	29.23	-6.58	0.78
12.82	30.12	-7.49	-1.91
12.86	30.25	-8.8	-1.71
12.9	30.36	-9.39	-3.08
12.94	26.59	-7.31	5.54
12.98	26.437	-4.1563	2.5404
13.02	19.82	-6.07	7.62
13.06	25.29	-6.68	5.04
13.1	22.88	-5.96	4.46
13.14	25.44	-4.02	7.62
13.18	23.32	-3.64	6.23
13.22	23.19	-1.37	7.62
13.26	23.65	-3.79	5.61
13.3	22.95	-0.17	2.97
13.34	18.9	7.68	7.03
13.38	21.82	4.7	8.84
13.42	24.03	4.73	10.84
13.46	22.045	0.037565	6.2669
13.5	21.752	0.45739	6.5446
13.54	21.484	0.86976	6.8063
13.58	22.22	5.79	-1.77
13.62	23.73	6.77	1.75
13.66	22.58	5.12	3.91
13.7	23.77	-2.44	3.02
13.74	19.87	-3.51	5.7
13.78	20.86	-4.24	8.16
13.82	19.54	-0.24	10.27
13.86	20.02	4.67	12.28
13.9	23.57	6.13	9.09
13.94	20.91	6.64	8.11
13.98	20.88	3.21	10.13
14.02	18.5	3	7.81
14.06	21.09	3.71	7.59
14.1	22.17	2.52	6.13
14.14	20.32	-2.68	5.31
14.18	18.78	-6.09	6.18
14.22	17.28	-4.86	7.9
14.26	20.87	4.28	9.71
14.3	23.98	2.04	15.03
14.34	22.46	1.58	10.22
14.38	20.68	3.66	9.85
14.42	22.51	3.79	8.24
14.46	21.69	5.6	6.57
14.5	19.69	4.6	6.88
14.54	21.12	7.47	6.86
14.58	24.82	4.97	5.77
14.62	27.05	0.43	7.07
14.66	28.12	2.32	4.52
14.7	29.36	0.9	3.09
14.74	23.24	-2.16	1.39
14.78	26.48	0.13	6.63
14.82	23.38	1.33	6.97
14.86	21.97	6.12	9.43
14.9	21.4	4.96	8.55
14.94	21.32	4.67	8.07
14.98	24.02	5.47	6.88
15.02	23.96	4.79	8.19
15.06	25.61	4.7	4.28
15.1	22.8	3.68	2.39
15.14	21.63	4.94	2.97
15.18	22.43	5.18	2.35
15.22	22.02	5.46	2.56
15.26	21.98	8.91	1.15
15.3	19.8	11.88	3.28
15.34	20.34	10.93	3.2
15.38	17.84	10.37	3.05
15.42	19.57	7.97	8.26
15.46	19.6	3.93	6.5
15.5	23.19	0.34	1.31
15.54	18.53	2	4.11
15.58	21.99	4.98	8.23
15.62	24.27	6.88	7.18
15.66	23.56	6.73	7.21
15.7	21.29	8.73	4.02
15.74	18.04	8.28	4.73
15.78	17.63	5.93	5.6
15.82	21.33	4.87	6.85
15.86	21.29	4.4	4.94
15.9	24.19	3.84	4.92
15.94	20.13	6.91	3.36
15.98	20.59	-2.59	2.77
16.02	17.91	1.02	3.75
16.06	25.16	0.15	3.65
16.1	19.02	3.92	5.64
16.14	18.34	7	7.2
16.18	17.35	4.49	7.73
16.22	16.48	6.78	12.72
16.26	21.54	2.58	12.83
16.3	27.05	0.19	7.99
16.34	24.96	-0.38	5.83
16.38	18.811	-1.9774	3.6683
16.42	20.02	-2.93	-2.11
16.46	16.14	-6.53	1.69
16.5	17.22	-6.47	-1.42
16.54	14.3	-4.56	1.1
16.58	18.01	-10.7	-1.38
16.62	16	-5.51	-7.28
16.66	16.41	-5.01	-6.26
16.7	15.87	-5.13	-4.36
16.74	19.87	-8.53	-0.96
16.78	20.97	-1.04	0.41
16.82	20.05	-3.69	-1.6
16.86	19.54	-1.06	-2.27
16.9	21.36	-0.09	-4.68
16.94	19.87	1.14	-2.09
16.98	21.09	4.97	0.4
17.02	22.59	3.14	5.94
17.06	24.16	2.35	10.19
17.1	24.24	5.45	9.26
17.14	22.85	3.56	7.83
17.18	22.05	6.99	5.06
17.22	25.81	8.06	1.25
17.26	26.38	15.81	3.13
17.3	26.69	14.45	3.77
17.34	25.83	12.77	3.64
17.38	24.07	11.48	3.54
17.42	21.87	10.24	4.49
17.46	20.08	9.07	5.2
17.5	20.62	3.79	7.2
17.54	24.25	0.02	3.21
17.58	22.11	2.05	6.54
17.62	23.46	1.38	6.71
17.66	25.36	4.85	5.66
17.7	23.2	3.57	5.81
17.74	24.86	7.71	4.46
17.78	20.41	7.09	5.41
17.82	18.49	1.63	7.39
17.86	22.55	0.01	9.86
17.9	20.96	2.65	11.34
17.94	19.85	0.08	10.69
17.98	19.11	3.24	8.84
18.02	22.19	7.74	12.64
18.06	23.8	10.39	12.65
18.1	24.72	9.73	11.26
18.14	25.74	4.74	9.66
18.18	24.52	6.05	10.58
18.22	26.68	10.11	9.77
18.26	26.58	7.1	10.45
18.3	26.1	3.03	9.93
18.34	24.54	0.23	8.75
18.38	22.4	0.49	11.14
18.42	24.44	4.14	6.88
18.46	20.85	3.4	6.47
18.5	21.98	3.34	4.39
18.54	21.9	3.72	-0.6
18.58	22.43	6.75	2.28
18.62	24.08	5.97	2.73
18.66	23.68	6.04	3.21
18.7	23.43	7.14	2.05
18.74	20.82	10.08	2.68
18.78	18.69	9.23	2.49
18.82	19.44	8.49	2.46
18.86	17.65	9.18	1.13
18.9	17.12	11.79	2.1
18.94	15.31	9.59	3.88
18.98	14.1	6.04	2.05
19.02	17.78	5.65	-2.35
19.06	19.4	7.23	-1.18
19.1	19.02	5.28	2.6
19.14	19.99	2.02	2.56
19.18	18.53	2.52	1.91
19.22	18.63	-0.63	6.07
19.26	21.83	2.44	2.23
19.3	25.32	2.43	1.69
19.34	28.24	4.08	5.73
19.38	24.82	1.3	5.89
19.42	23.36	2.63	6.85
19.46	21.51	2.65	5.96
19.5	21.89	0.26	5.89
19.54	23.89	2.31	6.01
19.58	25.8	-2.27	2.12
19.62	23.67	-0.41	3.72
19.66	25.61	1.25	5.83
19.7	20.57	-3.54	6.51
19.74	18.92	-4.39	5.62
19.78	23.1	-2.38	7.86
19.82	22.29	-5.4	7.38
19.86	18.48	-6.56	7.18
19.9	19.23	-4.17	7.94
19.94	19.93	1.98	6.77
19.98	22.17	-5.23	9.05
20.02	24.04	-5.07	5.79
20.06	26.88	-3.4	-0.38
20.1	21.07	-6.16	-3.34
20.14	22.34	-4.42	-3.8
20.18	21.78	-6.34	-1.26
20.22	23.48	-6.99	-1.31
20.26	24.53	-5.27	-3.07
20.3	27.36	-3.34	-4.31
20.34	23.47	0.39	-7.59
20.38	20.44	0.5	-6.64
20.42	19.03	-1.47	-5.21
20.46	17.04	-2.18	-6.17
20.5	16.65	-1.7	-4.79
20.54	14.86	-1.44	-1.83
20.58	16	-3.64	0.99
20.62	20.25	-4.76	4.05
20.66	21.47	-1.82	2.85
20.7	15.32	1.74	7.2
20.74	15.85	-0.86	7.56
20.78	13.28	1.6	8.92
20.82	14.71	0.65	11.78
20.86	14.98	4.86	12.43
20.9	14.61	7.44	11.05
20.94	20.08	5.95	6.66
20.98	22.61	7.64	6.16
21.02	24.01	2.34	6.11
21.06	20.767	6.5153	6.4682
21.1	22.76	3.69	5.51
21.14	23.3	8.28	5.6
21.18	24.16	6.4	3.46
21.22	24.5	5.12	2.35
21.26	26.56	8.99	1.44
21.3	24.97	7.47	2.82
21.34	18.78	8.65	3.35
21.38	24.37	6.85	3.29
21.42	21.9	7.06	6.33
21.46	25.975	6.7884	5.9868
21.5	26.104	6.4361	5.913
21.54	26.115	6.0208	5.8378
21.58	29.08	9.95	7.04
21.62	29.4	3.81	7.6
21.66	25.86	4.4	9.12
21.7	25.52	5.54	7.68
21.74	24.44	5.14	9.58
21.78	23.78	4.18	10.7
21.82	20.24	-2.92	6.64
21.86	15.5	-2.69	3.9
21.9	16.89	-1.55	5.31
21.94	16.68	-3.49	1.08
21.98	14.04	-3.19	1.67
22.02	17.15	1.56	5.33
22.06	19.01	1.21	5.92
22.1	23.07	4.61	7.86
22.14	27.05	6.52	8.68
22.18	24.99	8.02	9.54
22.22	22.49	12.49	7.08
22.26	24.48	8.38	10.31
22.3	22.37	6.81	9.26
22.34	24.38	7.88	9.88
22.38	24.09	7.44	10.76
22.42	21.98	1.99	8.37
22.46	20.66	1.54	8.36
22.5	22.35	0.11	8.22
22.54	21.43	-4.79	6.12
22.58	22.85	-3.14	6.15
22.62	23.01	0.42	7.04
22.66	23.11	-0.45	7.36
22.7	25.66	1.36	7.56
22.74	24.84	-1.31	7.23
22.78	25.81	-2.33	6.97
22.82	23.68	-3.52	9.26
22.86	22.25	0.45	11.53
22.9	23.57	-4.79	12.67
22.94	23.71	-7.02	11.34
22.98	17.89	-2.07	11.88
23.02	16.77	4.09	10.04
23.06	16.97	2.59	4.78
23.1	19.45	0.87	0.84
23.14	22.73	0.21	0.55
23.18	22.43	2.86	-2.68
23.22	18.7	-1.88	-3.02
23.26	20.73	0.21	-4.97
23.3	20.91	4.92	-2.7
23.34	19.72	0.04	3.56
23.38	20.04	1.44	6.49
23.42	21.65	-2.99	6.03
23.46	18.51	-3.57	3.42
23.5	19.856	-0.32514	-2.4149
23.54	16.53	-3.99	-2.87
23.58	20.71	0.52	-4.91
23.62	17.69	1.51	-4.08
23.66	20.54	2.6	-3.64
23.7	18.17	3.78	-5.03
23.74	20.35	2.24	-4.95
23.78	18.75	1.43	-2.66
23.82	18.98	3.73	-0.87
23.86	18.58	4.58	1
23.9	19.43	4.13	2.66
23.94	18.41	3.03	7.27
23.98	19.19	8.18	6.38
24.02	15.09	5.03	8.02
24.06	16.42	1.12	5.38
24.1	16.52	0.53	2.31
24.14	12.69	6.91	2.61
24.18	13.56	5	5.21
24.22	19.17	7.12	6.22
24.26	17.7	6.4	4.65
24.3	19.15	4.26	4.96
24.34	22.55	6.23	4.02
24.38	21.23	7	1.82
24.42	20.651	0.4121	5.2205
24.46	21.498	-0.93556	5.4185
24.5	22.381	-2.2971	5.5864
24.54	24.07	-5.81	10.22
24.58	26.49	-8.29	6.76
24.62	23.59	-8.44	4.69
24.66	25.65	-7.45	6.9
24.7	24.1	-7.34	7.2
24.74	28.28	-10.23	3.3
24.78	26.46	-8.52	2.82
24.82	29.69	-6.89	1.2
24.86	29.79	-7.99	2.35
24.9	32.19	-8.26	0.17
24.94	31.8	-8.32	0.8
24.98	31.61	-7.05	0.22
25.02	31.5	-9.12	1.28
25.06	27.63	-3.68	1.53
25.1	27.95	-5.27	0.05
25.14	27.24	-5.08	1.17
25.18	28.21	-7.4	2.61
25.22	24.88	-6.33	1.19
25.26	26.18	-5.19	1.62
25.3	23.51	-2.32	1.43
25.34	26	-1.95	3.66
25.38	22.97	-2.26	2.74
25.42	25.01	0.07	1.22
25.46	23.03	-0.18	1.37
25.5	23.27	-2.87	1.41
25.54	24.61	-5.55	4.53
25.58	23.71	-6.1	7.83
25.62	21.87	-5.44	7.52
25.66	20.57	-3.93	5.69
25.7	20.52	-3.05	7.05
25.74	21.98	-4.86	7.3
25.78	23.89	-2.52	8.24
25.82	24.58	-3.22	6.96
25.86	24.07	-3.95	6.41
25.9	26.17	-4.91	6.13
25.94	26.45	-2.72	1.5
25.98	24.49	-1.18	-0.48
26.02	24.24	0.23	-1.99
26.06	21.34	3.09	-1.68
26.1	20.23	1.82	-0.32
26.14	19.51	1.49	1.12
26.18	19.75	0.61	-0.39
26.22	20.18	0.18	1.07
26.26	21.08	-2.57	6.71
26.3	23.53	-1.7	7.56
26.34	24.33	3.54	5.12
26.38	20.14	0.32	5.17
26.42	21.7	1.51	7.73
26.46	16.48	5.67	8.4
26.5	17.84	10.51	5.69
26.54	17.91	7.62	5.13
26.58	19.27	6.25	3.58
26.62	19.14	4.82	4.88
26.66	21.09	3.27	4.97
26.7	19.44	3.85	5.03
26.74	19.64	2.26	5.83
26.78	17.42	2.03	4.86
26.82	16.16	-2.09	5.89
26.86	15.32	-0.51	5.03
26.9	18.11	-5.93	6.63
26.94	21.03	-2.91	5.89
26.98	18.33	3.38	6.15
27.02	18.83	5.03	9.87
27.06	16.66	1.78	9.91
27.1	16.83	0.02	11.29
27.14	20.75	1.76	7.5
27.18	23.96	1.3	4.7
27.22	21.8	3.46	0.6
27.26	22.06	-0.04	2.77
27.3	22.43	-1.24	6.03
27.34	22.08	-2.48	6.59
27.38	23.6	-3.94	5.62
27.42	19.79	-6.36	9.11
27.46	22.46	-4.95	8.13
27.5	18.68	-6.53	7.83
27.54	17.43	-5.68	10.25
27.58	17.99	-3.19	9.75
27.62	15.25	-5.53	4.76
27.66	13.97	-3.27	6.07
27.7	20.7	-3.06	7.69
27.74	24.22	-3.26	5.87
27.78	23.48	-0.2	0.79
27.82	26.75	-4.91	-1.5
27.86	25.12	-4.03	-1.69
27.9	33.6	-1	3.67
27.94	30.54	-3.38	5.24
27.98	31.2	-0.9	4.05
28.02	26.1	-1.85	1.82
28.06	29.57	-0.36	2.51
28.1	29.53	2.45	4.31
28.14	28.7	0.28	2
28.18	24.93	-5.26	-1.79
28.22	26.02	-5.02	-2.96
28.26	23.38	-3.46	-3.55
28.3	24.14	-0.18	-3.73
28.34	22.67	-0.23	-5.74
28.38	22.35	-0.3	-4.47
28.42	22.37	1.84	-5.37
28.46	19.09	-0.04	-7.1
28.5	18.46	-0.37	-5.99
28.54	17.66	-3.45	-2.15
28.58	18.64	-2.15	-0.66
28.62	17.19	-2.25	1.46
28.66	15.96	-2.27	1.22
28.7	17.88	-2.11	0.98
28.74	19.08	0.57	1.59
28.78	16.87	1.07	2.74
28.82	17.1	0.9	2.86
28.86	19.94	-2.54	-0.6
28.9	18.15	-8.32	-2.98
28.94	11.99	-3.38	-2.61
28.98	14.69	-4.15	-1.08
29.02	15.43	-2.87	0.66
29.06	14.41	4.23	1.82
29.1	13.74	2.24	4.09
29.14	13.06	-0.45	3.14
29.18	13.43	-0.12	3.66
29.22	16.03	-0.65	5.17
29.26	20.93	0.67	4.02
29.3	19.86	-0.42	1.47
29.34	20.58	1.25	1.11
29.38	21.24	-1.21	-0.08
29.42	22.4	1.22	-0.43
29.46	20.38	0.16	-1.74
29.5	19.3	1.18	-2.18
29.54	17.31	0.8	-1.87
29.58	16.85	0.31	-0.49
29.62	14.71	2.78	-0.72
29.66	13.19	3.11	0.76
29.7	13.08	5.83	1.89
29.74	16.19	7.09	2.94
29.78	16.11	8.73	5.38
29.82	19.21	13.28	2.21
29.86	23	8.57	-2.29
29.9	23.72	12.51	-3.11
29.94	20.79	9.79	-1.91
29.98	20.04	5.54	-3.42
30.02	19.29	4.88	-0.57
30.06	16.61	1.98	5.32
30.1	18.48	2.6	7.35
30.14	19.78	5.66	8.82
30.18	24.18	6.9	6.76
30.22	22.93	5.31	7.86
30.26	25.53	5.95	12.08
30.3	25.48	6.05	10.07
30.34	27.59	8.84	6.41
30.38	28.32	7.89	7.33
30.42	29.37	3.71	9.59
30.46	26.25	1.13	7.48
30.5	25.95	0.6	7.48
30.54	22.31	2.14	7.78
30.58	23.61	1.06	9.2
30.62	20.4	4.71	6.56
30.66	23.76	4.75	6.46
30.7	27.76	4.46	6.25
30.74	29.77	4.97	7.65
30.78	23.58	7.62	2.77
30.82	22.74	7.02	2.43
30.86	23.6	7.73	1.74
30.9	28.91	8.48	4.37
30.94	27.53	10.07	5.48
30.98	25.03	8.56	7.36
31.02	26.27	7.85	7.61
31.06	23.08	8.22	7.6
31.1	25.24	8.18	9.5
31.14	25.06	5.12	5.42
31.18	22.79	4.28	2.53
31.22	21.61	-2.39	4.99
31.26	21.8	-0.14	4.15
31.3	21.92	-0.54	2.58
31.34	21.01	0.48	2.38
31.38	18.32	6.24	5.98
31.42	21.95	-0.18	3.46
31.46	21.19	2.47	4.88
31.5	26.27	6.2	4.97
31.54	28.51	8.01	4.46
31.58	28.12	3.96	3.36
31.62	27.02	3.7	0.68
31.66	25.35	2.57	-0.36
31.7	27.6	0.53	-5.72
31.74	26.54	-2.24	-4.77
31.78	25.8	-1.85	-4.33
31.82	22.95	-0.13	-5.58
31.86	20.43	2.03	-4.59
31.9	18.39	2.54	-4.12
31.94	16.77	1.92	-2.47
31.98	16.03	0.21	-0.15
32.02	12.94	-3.33	-0.19
32.06	17.98	-1.91	-0.86
32.1	20.64	-2.97	-2.03
32.14	15.67	-3.4	-3.46
32.18	17.07	-1.4	-2.63
32.22	19.05	-2.12	-2.88
32.26	18.87	3.15	1.04
32.3	17.7	6.07	0.99
32.34	22.19	7.95	3.6
32.38	22.46	7.37	1.99
32.42	27.76	8.12	5.58
32.46	25.84	9.61	1.3
32.5	26.58	9.2	-1.41
32.54	24.695	6.9573	1.7446
32.58	24.753	6.6227	1.5636
32.62	24.689	6.1668	1.3449
32.66	26.72	2.38	7.03
32.7	25.29	4.05	1.24
32.74	26.18	4.22	-0.02
32.78	25.84	6.73	-0.38
32.82	20.53	4.04	-1.11
32.86	19.72	2.05	-1.02
32.9	16.17	-0.71	-1.44
32.94	16.32	-2.06	-2.28
32.98	16.26	-0.99	-0.86
33.02	17.26	0.87	2.21
33.06	15.56	-0.81	1.69
33.1	16.7	0.36	0.41
33.14	17.26	2.27	1.64
33.18	19.81	4.05	5.08
33.22	20.61	1.25	5.27
33.26	21.42	2.95	4.38
33.3	19.99	1.58	3.51
33.34	21.09	1.04	4.67
33.38	22.73	-0.83	7.74
33.42	24.96	4.19	11.32
33.46	22.73	9.05	12.54
33.5	22.3	5.54	10.75
33.54	24.42	3.13	7.19
33.58	26.62	2.31	5.41
33.62	28.42	0.14	6.13
33.66	27.36	-2.92	6.41
33.7	28.39	-0.75	9.18
33.74	27.727	-0.78679	4.3942
33.78	27.873	-1.3043	3.1836
33.82	31	-7.81	-2.22
33.86	31.01	-7.55	-1.32
33.9	27.52	-4.58	-0.81
33.94	27.59	-0.99	0.47
33.98	26.94	0.33	1.26
34.02	25.36	-2.3	-0.88
34.06	25.86	-2.69	-4.97
34.1	24.84	-0.45	-5.64
34.14	27.24	-3.62	-4.71
34.18	22.94	-0.95	-2.5
34.22	29.59	-6.58	-2.59
34.26	25.66	-6.25	-2.06
34.3	28.28	-6.92	-0.1
34.34	29.99	-3.45	1.51
34.38	27.25	-1.08	3.27
34.42	23.17	2.45	4.73
34.46	21.45	2.63	5.48
34.5	23.64	-0.15	2.52
34.54	26.33	2.35	-1.16
34.58	27.46	6.42	-1.88
34.62	25.13	8.45	-0.3
34.66	23.81	9.2	1.96
34.7	24.81	4.65	-3.18
34.74	23.58	3.22	-2.99
34.78	22.01	2.68	-1.05
34.82	24.37	1.52	-0.24
34.86	17.71	-0.39	-1.04
34.9	20.69	-0.66	4.04
34.94	19.24	2.91	5.26
34.98	20.501	1.0695	-0.17301
35.02	12.54	0.8	1.69
35.06	17.63	-5.36	1.82
35.1	18.4	-1.75	-2.48
35.14	19.45	-2.9	-4
35.18	23.37	2.2	-1.2
35.22	24.67	4.82	-2.17
35.26	24.93	3.78	0.13
35.3	27.28	4.39	2.89
35.34	28.54	0.72	0.29
35.38	23.36	-0.03	-1.76
35.42	22.76	-2.9	0.86
35.46	17.01	3.43	3.27
35.5	14.74	6.73	3.05
35.54	12.46	2.02	3.14
35.58	17.55	3.48	0.89
35.62	14.39	6.15	0.83
35.66	12.33	-0.86	-1.69
35.7	10.63	-4.36	-1.56
35.74	12.6	-1.55	-0.89
35.78	13.62	-3.34	0.2
35.82	14.68	-3.96	0.31
35.86	15.62	-4.75	0.19
35.9	15.24	-6.73	0.18
35.94	15.99	-2.84	1.07
35.98	17.04	-0.06	4.46
36.02	17.97	-2.77	4.69
36.06	24.77	-5.41	4.49
36.1	22.74	-6.56	4.64
36.14	20.81	-8.88	4.63
36.18	21.75	-4.39	4.21
36.22	23.16	-7.32	4.14
36.26	25.18	-7.33	3.4
36.3	22.52	-7.13	4.28
36.34	23.78	-10.52	4.3
36.38	23.83	-9.27	7.38
36.42	24.06	-8.56	5.63
36.46	24.67	-6.36	5.33
36.5	27.08	-4.7	6.11
36.54	23.34	-6.41	6.01
36.58	25.54	-3.63	7.54
36.62	23.43	-6.13	6.41
36.66	25.1	-6.07	7.74
36.7	25.83	-4.69	9.69
36.74	23.53	-5.36	9.89
36.78	22.34	-5.28	8.43
36.82	22.94	-3.33	4.99
36.86	22.95	-5	7.24
36.9	21.34	-7.17	7.09
36.94	20.66	-5.76	7.09
36.98	22.672	0.7044	8.1993
37.02	18.03	6.7	10.07
37.06	22.34	-0.42	12.26
37.1	23.276	4.9647	7.3187
37.14	23.93	11.24	8.69
37.18	25.62	11.33	7.7
37.22	25.06	9.38	6.2
37.26	24.16	9.11	6.72
37.3	25.35	10.04	6
37.34	26.36	14.49	1.25
37.38	24.13	8.52	2.34
37.42	20.02	2.9	3.7
37.46	22.62	4.31	4.52
37.5	21.12	5.86	4.36
37.54	20.18	6.97	5.19
37.58	22.44	6.37	5.37
37.62	20.07	6.07	7.5
37.66	20.45	3.52	8.22
37.7	17.6	0.8	7.08
37.74	17.43	-3.41	5.08
37.78	13.1	-0.78	8.28
37.82	16.96	-3.79	6.66
37.86	15.53	1.08	8.72
37.9	18.63	5.77	8.87
37.94	22.79	-1.05	4.99
37.98	24.11	-0.45	3.18
38.02	27.33	2.53	8.3
38.06	29.37	5.12	11.41
38.1	27.39	4.15	9.71
38.14	26.67	2.85	11.33
38.18	26.33	2.92	9.06
38.22	26.66	1.91	8.99
38.26	26.33	3.39	7.65
38.3	25.19	3.89	8.99
38.34	24.03	4.22	5.79
38.38	19.53	3.85	5.39
38.42	19.34	5.02	6.95
38.46	20.46	8.75	5.92
38.5	21.57	4.47	2.99
38.54	18.95	3.95	3.97
38.58	20.23	4.14	4.62
38.62	17.05	5.94	3.84
38.66	16.71	4.81	3.93
38.7	16.17	4.53	5.79
38.74	18	4.25	5.4
38.78	17.2	1.49	7.57
38.82	20.29	3.54	6.54
38.86	26.5	-0.72	7.09
38.9	26.75	0.84	6.27
38.94	25.59	-3.13	1.43
38.98	26.61	1	-3.73
39.02	26.69	-0.74	-2.77
39.06	24.69	-0.12	-3.38
39.1	20.93	-2.47	-1.73
39.14	20.39	-4.19	-3.81
39.18	17.36	-2.66	-4.21
39.22	20.06	3.75	-4.08
39.26	17.92	1.34	-3.75
39.3	17.77	-2.95	-3.8
39.34	17.13	-6.59	-2.47
39.38	18.75	-3.07	-0.95
39.42	18.76	-2.44	-0.58
39.46	18.98	-2.58	-0.09
39.5	17.17	-2.63	-1.36
39.54	17.89	0.44	-1.59
39.58	18.15	-1.94	-2.36
39.62	15.97	-3.33	-1.73
39.66	15.22	-4.03	-0.12
39.7	14.52	-0.81	0.95
39.74	13.47	1.56	1.31
39.78	14.65	2.89	1.38
39.82	19.79	5.59	-2.28
39.86	21.07	4.48	0.45
39.9	21.37	3.02	1.66
39.94	20.01	5.63	-0.2
39.98	17.8	3.02	0.8
40.02	19.91	6.06	1.6
40.06	17.4	3.93	1.53
40.1	18.34	3.74	-0.54
40.14	18.38	3.19	0.48
40.18	23.47	-3.3	2.44
40.22	23.66	-1.22	2.17
40.26	23.72	3.02	0.95
40.3	24.66	2.5	3.14
40.34	24.82	4.65	3.77
40.38	22.97	6.13	4.3
40.42	22.76	7.81	6
40.46	24.66	7.03	4.52
40.5	23.01	5.53	0.08
40.54	22.19	4.17	1.68
40.58	22.81	5.98	1.37
40.62	20.44	4.4	-0.12
40.66	18.86	3.27	4.8
40.7	16.71	5.4	6.22
40.74	16.89	8.01	3.78
40.78	12.61	6.4	-1.28
40.82	15.21	7.98	-0.36
40.86	15.81	5.74	-1.32
40.9	12.66	4.64	-0.63
40.94	14.72	7.09	1.77
40.98	15.71	7.37	5.11
41.02	14.33	9.14	4.67
41.06	16.01	6.6	4.06
41.1	16.45	5.71	4.3
41.14	14.1	1.19	0.46
41.18	14.9	2.02	-1.21
41.22	13.84	4.72	1.03
41.26	16.86	4.73	-0.93
41.3	18.36	6	-4.99
41.34	20.88	6.57	-5.13
41.38	18.29	7.03	-3.04
41.42	19.42	10.74	-2.77
41.46	22.27	8.36	-2.27
41.5	22.762	7.8067	-3.1941
41.54	23.539	8.0899	-3.2508
41.58	24.264	8.354	-3.2303
41.62	24.925	8.5924	-3.1353
41.66	31.22	12.1	4.99
41.7	29.48	11.47	0.44
41.74	29.32	10.9	-0.75
41.78	30.32	11.05	-0.51
41.82	23.12	8.17	-4.5
41.86	25.95	6.76	-6.07
41.9	23.47	4.51	-5.06
41.94	21.58	3.3	-4.18
41.98	21.87	7.38	-0.48
42.02	25.17	9.46	4.88
42.06	24.07	8.77	5.78
42.1	29.68	10.33	2.37
42.14	30.59	7.66	0.65
42.18	29.43	7.81	-0.36
42.22	23.243	5.2741	1.1053
42.26	18.96	6.13	2.21
42.3	20.99	4.71	0.79
42.34	19.29	1.16	-0.29
42.38	19.96	2.59	0.63
42.42	20.22	0.5	2.6
42.46	21.5	-2.7	-0.53
42.5	20.9	3.73	0.55
42.54	23.29	5.87	3.83
42.58	23.53	-1.12	-1.38
42.62	20.41	-0.86	0.71
42.66	17.33	-3.04	1.25
42.7	22.15	1.84	2.71
42.74	20.211	1.2991	1.2718
42.78	19.975	1.3769	1.3379
42.82	15.65	9.59	0.3
42.86	19.59	5.54	-1.42
42.9	19.36	1.56	0.87
42.94	19.53	-2.77	3.61
42.98	19.32	1.39	4.17
43.02	19.94	-1.1	0.68
43.06	21.36	-1.66	1.48
43.1	19.25	-0.49	-0.03
43.14	20.3	-1.82	-0.63
43.18	16.17	-3.68	-2.48
43.22	19.9	-1.88	-1.07
43.26	20.88	-1.78	0.18
43.3	21.95	-1.67	-0.92
43.34	18.74	-0.87	-1.04
43.38	21.61	-0.29	0.66
43.42	19.81	-4.93	-1.84
43.46	17.46	-2.71	-1.84
43.5	20.56	-1.44	-0.48
43.54	22.34	-1.71	-3.28
43.58	23.43	-2.08	-3.74
43.62	22.66	-0.2	-3.29
43.66	23.48	1.4	-0.2
43.7	24.38	3.27	3.03
43.74	23.12	1.23	0.63
43.78	21.96	-4.6	-3.79
43.82	25.74	-0.18	-6.69
43.86	28.18	4.29	-4.98
43.9	30	5.26	-5.42
43.94	26.88	4.67	-4.05
43.98	27.34	0.11	-2.36
44.02	22.07	2.16	-2.33
44.06	23.36	-1.73	0.34
44.1	23.6	2.92	1.72
44.14	21.32	2.9	-0.19
44.18	19.94	5.48	-1.76
44.22	18.07	1.81	-1.61
44.26	18.81	0.98	-2.78
44.3	19.57	3.24	-4.59
44.34	22.08	3.78	-0.92
44.38	18.8	5.84	-1.58
44.42	20.2	5.18	0.75
44.46	19.54	-0.93	0.56
44.5	22.16	-4.73	-4.46
44.54	22.13	-2.57	0.61
44.58	20.38	2.92	4.8
44.62	16.49	0.22	6.03
44.66	15.55	1.8	6.46
44.7	21.03	-0.35	4.55
44.74	24.25	-0.09	2.8
44.78	22.81	1.82	-1.23
44.82	22.72	-0.37	-1.89
44.86	20.2	-1.35	-1.46
44.9	18.47	2.54	-1.58
44.94	18.11	0	-0.97
44.98	16.62	3.8	-0.38
45.02	17.26	1.08	1.44
45.06	17.14	-4.98	2.38
45.1	18.95	-3.91	-0.7
45.14	17.8	-4.04	-1
45.18	19.95	-0.06	0.14
45.22	19.2	1.47	0.54
45.26	19.99	-0.05	4.23
45.3	17.52	2.31	5.95
45.34	16.49	0.62	5.55
45.38	14.72	2	4.7
45.42	15.24	-0.67	5.38
45.46	17.87	-5.16	5.81
45.5	22.28	-4.7	3.57
45.54	18.54	-3.6	1.19
45.58	16.35	-4.62	0.56
45.62	14.3	-2.93	1.23
45.66	13.9	-2.26	1.67
45.7	14.84	-2.52	-0.6
45.74	14.24	-1.05	-2.8
45.78	15.77	-1.13	-2.76
45.82	16.83	-0.96	-2.09
45.86	14.09	-3.66	-1.76
45.9	13.98	-1.79	-0.81
45.94	14.58	-1.35	-0.41
45.98	13.03	-3.48	-1.82
46.02	12.15	-1.97	-1.55
46.06	11.44	-0.77	-2.27
46.1	11.75	0.75	-2.31
46.14	12.26	0.54	-1.86
46.18	15.65	-3.25	-0.42
46.22	14.68	-3.09	-0.75
46.26	15.25	-3.79	-0.33
46.3	14.51	-1.43	-0.53
46.34	14.99	-1.86	-0.99
46.38	14.22	-2.61	-1.77
46.42	17.3	-1.38	-1.94
46.46	16.14	-0.92	0.52
46.5	15.91	1.83	-1.55
46.54	14.86	1.99	-2.07
46.58	15.49	6.37	1.25
46.62	18.13	6.63	3.18
46.66	16.87	6.74	2.88
46.7	20.23	9.14	1.78
46.74	15.39	7.4	-1.26
46.78	21.09	5.02	0.35
46.82	22.79	0.72	3.78
46.86	22.67	1.17	3.24
46.9	17.02	1.18	7.5
46.94	19.017	-1.227	4.1835
46.98	17.61	-6.86	9.04
47.02	17.5	-6.92	6.65
47.06	14.15	-7.5	4.75
47.1	17.03	-4.52	2.54
47.14	18.8	-5.51	2.67
47.18	18.65	-6.45	0.77
47.22	18.21	-2.45	1.1
47.26	18.25	-0.2	-0.78
47.3	20.45	2.88	-0.51
47.34	18.29	2.12	-0.96
47.38	16.47	2.34	-1.55
47.42	13.17	5.24	-0.09
47.46	17.4	8.1	0.8
47.5	18.45	6.76	-1.49
47.54	17.12	5.78	-3.45
47.58	16.86	6.95	-3.11
47.62	17.84	3.38	-2.87
47.66	17.71	3.34	0.53
47.7	17.81	3.29	2.02
47.74	14.68	1.97	2.22
47.78	15.07	1.04	1.43
47.82	15.57	-0.6	-1.78
47.86	15.03	-1.14	-0.51
47.9	13.85	1.93	1.99
47.94	15.54	0.14	0.19
47.98	18.71	0.75	1.26
48.02	20.17	2.28	4.64
48.06	22.7	-2.78	3.18
48.1	21.33	-1.98	-0.75
48.14	21.25	-1.09	0.35
48.18	15.22	-3.58	6
48.22	19.24	4.6	7.52
48.26	22.48	6.7	8.21
48.3	21.12	10.07	4
48.34	20.64	9.65	4.28
48.38	22.84	8.79	0.89
48.42	25.02	8.59	0.12
48.46	22.33	2	2.01
48.5	22.24	1.46	2.02
48.54	24.67	-0.42	3.15
48.58	25.81	0.8	1.96
48.62	23.83	1.25	1.39
48.66	22.91	3.79	2.56
48.7	18.19	7.86	6.63
48.74	24.25	6.52	5.4
48.78	22.11	5.06	2.15
48.82	22.97	2.26	3.72
48.86	24.41	1.04	4.64
48.9	24.22	-2.27	6.64
48.94	27.62	-2.89	8
48.98	27.23	-0.12	6.49
49.02	23.21	-0.13	8.22
49.06	22.96	0.26	1.83
49.1	21.03	3.45	0.21
49.14	18.77	0.84	-1.31
49.18	17.38	4.78	-0.51
49.22	19.39	-0.9	1.5
49.26	17.88	0.71	0.59
49.3	19.83	1.01	0.92
49.34	21.21	-0.81	0.26
49.38	19.87	0.88	1.08
49.42	21.27	-0.31	2.32
49.46	20.43	2.8	2.83
49.5	21.15	3.82	2.7
49.54	20.99	5.41	1.99
49.58	20.02	3.12	0.42
49.62	18.01	2.26	1.62
49.66	17.75	2.62	1.63
49.7	15.61	0.2	-0.66
49.74	14.52	2.31	-0.03
49.78	13.75	1.14	1.55
49.82	17.4	-2.01	0.14
49.86	20.9	-1.75	-5.45
49.9	20.55	1.44	-3.81
49.94	22.39	0.43	-3.73
49.98	21.9	1.78	-4.46
50.02	21.52	5.95	0.71
50.06	22.97	2.22	-1.97
50.1	17.16	4.22	-4.25
50.14	18.74	2.89	-3.85
50.18	18.31	3.9	-6.56
50.22	17.04	3.18	-5.67
50.26	20.87	0.89	-1.49
50.3	21.23	1.92	0.69
50.34	21.69	-2.35	0.1
50.38	22.07	-1.73	-0.06
50.42	20.38	-0.52	2.51
50.46	23.94	0.17	5.12
50.5	22.22	0.83	3.09
50.54	21.45	4.17	2.44
50.58	20.17	-0.82	0.66
50.62	16.55	0.11	0.44
50.66	16.5	-1.01	1.99
50.7	18.81	-3.38	0.33
50.74	23.31	-7.15	1.33
50.78	23.54	-7.94	-1.93
50.82	19.81	-9.9	-2.89
50.86	14.23	-6.29	-2.59
50.9	11.73	-1.86	3.03
50.94	12.76	-0.06	4.17
50.98	13.37	3.37	4.99
51.02	12.36	3.06	5.82
51.06	16.45	7.29	6.4
51.1	19.6	7.36	6.92
51.14	22.44	9.84	3.44
51.18	18.57	10.68	3.42
51.22	19.06	9.4	6.95
51.26	20.94	3.34	7.92
51.3	19.21	1.19	7.39
51.34	20.05	-4.45	5.02
51.38	21.61	-5.4	6.89
51.42	25.56	-4.56	9.86
51.46	23.86	-6.08	9.02
51.5	27.41	-2.6	9.02
51.54	23.77	-5.28	10.71
51.58	20.968	-0.35171	9.7249
51.62	19.53	7.57	12.73
51.66	21.04	1.9	13.46
51.7	17.13	5.6	9.25
51.74	18.6	4.82	9.02
51.78	19.6	0.56	8.07
51.82	17.37	1.6	7.4
51.86	17.36	-0.69	7.36
51.9	21.22	0.34	5.93
51.94	23.92	1.79	9.09
51.98	25.51	1.13	7.31
52.02	23.98	-4.12	5.78
52.06	25	-7.39	6.79
52.1	25.83	-7.81	7.62
52.14	24.04	-9.29	4.76
52.18	24.19	-11.63	9.23
52.22	24.42	-3.06	10.22
52.26	25.68	-1.82	11.32
52.3	23.25	1.51	12.96
52.34	22.46	4.59	9.89
52.38	21.46	7.5	7.95
52.42	22.56	7.76	6.61
52.46	21.07	6.94	6.86
52.5	25.45	-1.0223	9.9085
52.54	24.07	3.57	2.32
52.58	25.391	-0.14137	9.9778
52.62	25.321	0.30814	9.965
52.66	29.88	-4.2	8.55
52.7	27.52	-3.76	10.25
52.74	29.55	-4.69	13.3
52.78	27.62	-2.21	14.92
52.82	26.57	-5.16	13.97
52.86	24.393	2.9786	9.347
52.9	24.25	-6.68	4.05
52.94	25.17	-3.85	9.98
52.98	26.24	-3.14	9.24
53.02	23.388	4.5548	8.5643
53.06	23.1	4.901	8.3403
53.1	22.8	5.2232	8.109
53.14	22.489	5.5189	7.8723
53.18	17.21	9.67	13.52
53.22	20.18	14.01	9.09
53.26	20.22	15.51	7.25
53.3	19.61	12.88	4.11
53.34	19.56	12.6	3.49
53.38	21.28	12.11	3.74
53.42	19.32	8.37	3.24
53.46	16.04	3.18	4.4
53.5	20.1	7.55	7.06
53.54	21.23	4.5	4.48
53.58	19.02	0.44	7.66
53.62	21.11	1.35	7.91
53.66	20.85	4.78	7.23
53.7	19.7	8.34	7.21
53.74	19.27	3.66	7.5
53.78	20.95	8.26	4.23
53.82	17.64	5.12	5.27
53.86	18.74	6.42	3.66
53.9	16.77	8.02	3.18
53.94	18.24	5.49	4.03
53.98	16.62	4.89	5.79
54.02	18.74	5.91	6.48
54.06	15.67	7.62	3.72
54.1	18.53	5.69	3.82
54.14	18.36	5.37	4
54.18	15.39	3.72	2.71
54.22	14.34	5.59	2.83
54.26	14.68	7.56	3.19
54.3	13.64	5.75	2.85
54.34	14.19	2.89	1.37
54.38	14.42	1.52	-0.12
54.42	13.9	3.89	0.04
54.46	13.56	1.93	1.74
54.5	11.87	-0.64	3.54
54.54	10.39	-1.35	4.67
54.58	12.37	-0.49	2.29
54.62	14.95	0.12	2.5
54.66	16.56	6.11	5.65
54.7	21.01	6.04	8.64
54.74	20.08	6.78	8.85
54.78	21.42	8.92	7.46
54.82	18.03	2.44	6.84
54.86	21.09	0.23	5.57
54.9	19.67	3.52	6.48
54.94	18.24	3.9	6.44
54.98	20.02	1.04	5.45
55.02	22.67	1.25	7.21
55.06	25.73	2.96	4.75
55.1	29.08	0.99	1.92
55.14	27.63	3.25	1.76
55.18	27.74	-1.49	0.1
55.22	23.17	-3.74	2.74
55.26	22.49	-1.56	6.84
55.3	23.403	-0.075525	3.1421
55.34	21.12	-2.47	6.49
55.38	25.07	-0.57	3.96
55.42	22.5	2.17	2.76
55.46	20.25	0.28	3.35
55.5	21.25	0.56	3.46
55.54	18.31	-0.69	3.84
55.58	17.96	-2.89	3.08
55.62	17.22	-6.01	2.41
55.66	16.39	-2.5	7.13
55.7	20.26	-4.99	7.95
55.74	21.34	-6.86	4.59
55.78	23.8	-4.98	9.97
55.82	20.08	-6.08	6.94
55.86	23.6	-2.13	4.88
55.9	20.71	-4.09	4.72
55.94	21.45	-2.57	3.96
55.98	23.15	-4.47	2.24
56.02	24.36	-2.05	4.05
56.06	20.91	-4.46	0.05
56.1	19.67	-4.66	-0.95
56.14	20.57	-3.49	-2.68
56.18	19.9	-3.31	-4.31
56.22	21.17	-1.62	-2.4
56.26	21.43	-1.35	0.34
56.3	22.05	0.43	1.35
56.34	27.11	-1.06	1.75
56.38	21.95	1.22	1.07
56.42	23.8	0.04	2.17
56.46	25.83	-1.53	-1.64
56.5	25.57	-3.59	-4.52
56.54	25.49	-4.77	-3.49
56.58	22.52	-2.76	-1.18
56.62	24.67	-1.33	1.06
56.66	23.24	4.55	1.73
56.7	21.18	6.16	4.21
56.74	19.6	3.69	3.97
56.78	21.28	4.7	4.79
56.82	24.7	3.21	4.88
56.86	22.39	-3.58	5.63
56.9	23.83	-3.71	3.36
56.94	22.67	-3.01	5.08
56.98	25.23	-7.33	4.98
57.02	22.58	-5.14	3.05
57.06	25.17	-1.89	1.65
57.1	23.3	-1.02	2.59
57.14	24.1	-3.49	3.03
57.18	18.39	-1.84	3.85
57.22	21.48	7.76	11.41
57.26	22.35	3.56	11.91
57.3	23.3	1.92	10.24
57.34	18.02	6.81	6.49
57.38	17.42	6.27	5.65
57.42	17.85	4.84	7.06
57.46	19.66	5.54	7.73
57.5	21.25	5.12	7.89
57.54	21.06	2.55	6.58
57.58	21.49	0.94	9.6
57.62	24.13	2.18	9.83
57.66	23.3	1.94	11.57
57.7	17.62	4.51	10.24
57.74	18.64	4.11	10.58
57.78	19.17	4.91	8.91
57.82	21.8	6.25	9.27
57.86	19.88	6.73	6.33
57.9	19.17	6.19	5.24
57.94	20.79	5.42	4.34
57.98	20.23	2.01	4.26
58.02	16.715	2.0181	6.5213
58.06	14.48	-4.57	8.11
58.1	15.88	0.77	5.89
58.14	11.47	0.29	5.39
58.18	13.3	-2.26	7.3
58.22	17.25	-3.69	4.64
58.26	17.64	-1.5	3.45
58.3	17.48	-4.49	6.3
58.34	19.17	-4.32	8.38
58.38	19.96	-5.01	7.64
58.42	24.29	-4.53	5.24
58.46	22.66	-6.03	6.07
58.5	25.74	-6.76	3.96
58.54	22.34	-5.95	4.13
58.58	22.73	-6.47	5.1
58.62	20.66	-5.55	5.25
58.66	18.26	-8.29	5.95
58.7	19.83	-9.41	5.11
58.74	18.17	-8.35	5.26
58.78	19.55	-8.98	5.29
58.82	18.38	-10.08	4.55
58.86	17.75	-6.63	3.05
58.9	17.1	-3.21	6.66
58.94	20.23	-3.5	8.24
58.98	20.55	-2.38	5.19
59.02	20.77	-1.73	6.64
59.06	19.27	1.25	7.48
59.1	24.12	1.84	9.04
59.14	18.89	3.78	8.68
59.18	17.75	0.42	8.82
59.22	16.32	1.61	10.6
59.26	18.68	5.75	10.69
59.3	21.42	6.01	8.7
59.34	20.56	5.11	10.28
59.38	22.64	2.92	11.44
59.42	23.41	-0.4	3.78
59.46	22.97	-1.02	3.31
59.5	21.82	-2.65	5.09
59.54	26.07	2.29	8.07
59.58	23.6	4.52	6.28
59.62	24.25	2.71	5.51
59.66	19.27	2.74	6.22
59.7	20.57	0.22	7.24
59.74	17.92	0.59	9.71
59.78	17.06	0.11	8.4
59.82	21.75	-1.48	2.22
59.86	23.31	3.62	2.59
59.9	19.55	8.46	1.32
59.94	20.4	5.64	1.34
59.98	16.94	7.44	-0.84
60.02	17.56	9.53	2.01
60.06	15.34	6.17	3.9
60.1	13.76	2.53	5.12
60.14	14.77	0.5	5.92
60.18	11.52	-2.23	3.35
60.22	13.49	-1.86	2.32
60.26	15.37	-1.35	2.45
60.3	17.28	-0.53	2.79
60.34	16.83	2.63	2.44
60.38	17.9	5.16	1.65
60.42	17.67	7.53	0.97
60.46	21.72	8.28	1.76
60.5	19.53	11.51	1.81
60.54	21	10.45	3.16
60.58	20.46	8.69	2.91
60.62	20.91	7.27	2.06
60.66	20.24	6.96	2.39
60.7	18.62	6.37	6.73
60.74	24.26	9.45	10.07
60.78	23.12	9.98	12.55
60.82	23.3	8.65	12.33
60.86	21.944	7.6696	6.5384
60.9	18.08	8.74	7.14
60.94	18.79	7	6.58
60.98	21.9	7.41	3.78
61.02	19.24	2.5	1.19
61.06	22.607	6.3864	5.6627
61.1	28.99	3	4.68
61.14	25.89	4.02	3.17
61.18	25.65	5.52	3.63
61.22	23.93	5.1	4.67
61.26	20.05	6.59	6.91
61.3	22.03	7.26	7.62
61.34	19.96	6.29	8.02
61.38	23	7.59	7.42
61.42	24.62	4.46	5.67
61.46	22.91	3.09	8.4
61.5	25.28	4	9.01
61.54	23.15	1.97	9.06
61.58	21.66	4.19	8.97
61.62	21.31	3.3	9.13
61.66	25.35	2.47	9.46
61.7	22.43	-0.27	9.19
61.74	26.04	2.11	10.19
61.78	19.7	1.84	9.23
61.82	21.75	3.84	7.87
61.86	22.49	6.39	5.09
61.9	19.44	8.37	1.78
61.94	16.62	8.49	2.08
61.98	22.49	4.73	4.14
62.02	22.8	7.4	2.93
62.06	23.14	1.46	6.89
62.1	25.17	0.48	1.58
62.14	24.31	2.65	2.53
62.18	22.512	3.063	-0.30243
62.22	22.707	2.555	-0.89127
62.26	27.01	2.26	-5.07
62.3	21.78	1.1	-5.76
62.34	20.44	-0.93	-0.36
62.38	22.22	1.46	-2.57
62.42	23.74	2.51	-1.49
62.46	23.13	1	0.37
62.5	25.28	3.6	0.58
62.54	23.96	2.35	-1.92
62.58	24.11	6.49	-5.06
62.62	25.41	10.02	-2.11
62.66	27.17	4.54	3.29
62.7	25.14	6.61	2.07
62.74	22.27	3.43	2.38
62.78	22.36	2.56	3.48
62.82	19.26	2.63	5.98
62.86	21.23	1.89	6.66
62.9	19.39	2.86	5.96
62.94	20.58	5.16	7.12
62.98	18.68	6.1	7.27
63.02	20.83	10.38	5.71
63.06	19.28	6.75	5.32
63.1	18.06	4.6984	6.152
63.14	18.012	4.8454	5.5662
63.18	18.021	4.9861	4.8837
63.22	18.075	5.1086	4.125
63.26	11.98	1.15	11.35
63.3	18.274	5.2518	2.4603
63.34	18.395	5.2486	1.595
63.38	18.514	5.1798	0.73492
63.42	17.18	4.61	-2.67
63.46	15.79	4.97	-0.93
63.5	19.21	3.15	-2.29
63.54	22.28	4.8	-2.72
63.58	20.38	2.35	-3.07
63.62	21	3.88	-5.75
63.66	18.62	0.37	-4
63.7	18.46	2.11	-3.27
63.74	16.71	4.07	-1.29
63.78	17.66	-4.08	-2.56
63.82	14.7	-5.52	-3.66
63.86	14.9	-4.07	-0.98
63.9	16.21	-5.47	1.83
63.94	18.62	-5.91	-0.3
63.98	16.8	-8.26	-0.67
64.02	16.04	-2.18	-0.3
64.06	16.839	-1.266	2.6851
64.1	17.085	-0.78347	3.716
64.14	17.37	-0.28961	4.7298
64.18	18.63	8.46	3.66
64.22	18.61	11.14	5.84
64.26	18.47	10.03	4.79
64.3	21.02	5.54	8.77
64.34	22.45	-1.45	10.39
64.38	17.03	-5.29	10.16
64.42	13.55	-8.16	10.72
64.46	18.83	-4.71	10.81
64.5	19.99	-5.23	9.17
64.54	21.6	0.08	12.07
64.58	21.62	-0.42	7.47
64.62	19.96	3.16	5.42
64.66	20.5	6.72	7.5
64.7	22.55	2.88	-1.56
64.74	20.88	5.39	-2.69
64.78	21.88	4.19	-4.69
64.82	21.067	4.7874	-0.12591
64.86	21.51	4.74	0.45
64.9	22.64	3.34	-2.44
64.94	18.52	4.75	-2.69
64.98	20.64	3.57	-0.22
65.02	20.11	6.22	-1.41
65.06	19.95	7.6	-1.83
65.1	20.73	9.11	-1.85
65.14	19.43	5.71	-5.34
65.18	18.06	6.36	-4.59
65.22	20.06	4.76	-3.28
65.26	19.3	4.66	-1.82
65.3	19.29	2.92	-1.79
65.34	18.83	2.08	-2.45
65.38	17.35	4.83	-1.22
65.42	17.54	3.54	-1.11
65.46	15.41	2.01	-1.51
65.5	15.7	1.46	-1.44
65.54	15.79	3.44	-1.74
65.58	16.46	4.15	-0.8
65.62	14.68	3.22	-1.53
65.66	15.1	3.87	-1.15
65.7	16.44	3.03	-0.84
65.74	16.51	3.83	-1.42
65.78	19.66	3.66	-3.25
65.82	21.19	4.99	-1.37
65.86	19.42	3.48	2.32
65.9	19.45	3.21	5.07
65.94	22.08	1.34	5.89
65.98	21.73	-2.21	6.8
66.02	21.06	-2.66	6.81
66.06	20.68	-6.01	6.44
66.1	24.47	-7.87	6.97
66.14	25.05	-7.84	7.77
66.18	26.93	-7.42	6.51
66.22	25.8	-7.69	1.82
66.26	26.16	-7.25	0.81
66.3	21.04	-4.33	3.05
66.34	21.27	-5.61	5.77
66.38	20.37	-10.18	4.7
66.42	18.25	-9.69	1.57
66.46	19.25	-10.37	2.27
66.5	19.16	-9.85	4.97
66.54	19.92	-13.56	3.13
66.58	20.2	-13	-0.33
66.62	18.98	-15.78	1.82
66.66	18.1	-13.91	2.81
66.7	14.39	-11.8	3.99
66.74	17.71	-12.08	1.7
66.78	14.52	-10.82	1.46
66.82	16.56	-7.82	3.6
66.86	15.41	-6.44	5.31
66.9	12.63	-9.24	4.61
66.94	12.38	-5.9	4.45
66.98	11.13	-4.03	5.63
67.02	13.7	-5.15	5.21
67.06	12.06	-4.89	5.48
67.1	15.24	-4.02	5.57
67.14	15.88	-5.03	2.74
67.18	14.32	-5.88	3.68
67.22	10.93	-3.52	5.99
67.26	11.2	0.05	6.81
67.3	14.53	1.41	5.56
67.34	16.41	3.15	4.72
67.38	18.41	10.74	9.39
67.42	23.62	2.25	7.8
67.46	27.43	2.47	4.73
67.5	29.18	3.65	3.38
67.54	29.55	2.67	4.55
67.58	27.24	3.15	6.45
67.62	22.05	6.91	5.79
67.66	20.91	10.96	10.57
67.7	26.19	7.14	9.38
67.74	23.71	6.44	9.31
67.78	18.2	12.57	9.28
67.82	17.84	12.69	5.96
67.86	17.04	11.26	5.66
67.9	15.63	9.63	5.44
67.94	11.81	9.53	7.01
67.98	16.29	4.94	7.48
68.02	21.26	0.67	5.87
68.06	19.7	7.62	5.72
68.1	16.86	6.92	5.07
68.14	18.37	9.25	3.95
68.18	15.86	10.56	4.4
68.22	20.42	10.27	4.23
68.26	20.07	10.01	-0.84
68.3	19.83	9.85	6.04
68.34	20.75	9.96	8.52
68.38	17.95	7.32	8.16
68.42	18.83	4.85	7.2
68.46	18.62	1.93	6.68
68.5	20.54	1.51	5.36
68.54	20.04	3.27	6.64
68.58	24.386	4.8865	6.7443
68.62	25.226	4.3178	6.7042
68.66	31.7	5.66	7.26
68.7	29.19	6.18	8.28
68.74	31.49	5.84	8.39
68.78	28.57	2.31	5.92
68.82	29.44	1.75	2.94
68.86	27.32	0.58	0.11
68.9	22.18	-2.17	4.03
68.94	24.21	-3.89	6.04
68.98	25.33	-7.07	7.21
69.02	25.74	-5.95	3.96
69.06	24.13	-4.41	1.69
69.1	25.33	-5.76	1.18
69.14	24.44	-3.22	-0.2
69.18	24.08	-2.44	-1.04
69.22	25.5	-1.78	-0.84
69.26	27.78	1.24	-0.89
69.3	27.95	1.57	-0.15
69.34	28	-0.68	-0.23
69.38	24.68	-0.48	-4.68
69.42	24.24	-3.55	-5.84
69.46	24.77	-2.25	-4.59
69.5	26.16	-1.19	0.07
69.54	24.27	-1.95	1.49
69.58	25.35	-2.93	0.14
69.62	22.55	0.99	2.77
69.66	20.46	1.45	2.29
69.7	21.54	1.19	1.16
69.74	24.93	1.39	-1.71
69.78	24.92	-1.05	3.26
69.82	22.46	-1.9	5.12
69.86	25.02	-0.9	2.53
69.9	21.23	2.1	0.23
69.94	20.06	2.55	0.53
69.98	17.37	-4.76	3.84
70.02	20.25	-7.63	3.31
70.06	19.61	-10.12	4.6
70.1	19.6	-9.64	8.19
70.14	19.6	-6.14	8.79
70.18	18.8	-6.1	8.2
70.22	17.31	-6.98	6.69
70.26	18.33	-6.74	9.17
70.3	19.21	-7.56	7.78
70.34	20.1	-6.33	8.29
70.38	22.85	-8.05	8.97
70.42	21.64	-8.26	8.6
70.46	21.87	-7.39	8.28
70.5	22.07	-6.72	8.52
70.54	21.95	-8.79	7.49
70.58	21.53	-5.13	8.65
70.62	18.69	-3.79	12.03
70.66	18.47	-5.84	7.27
70.7	23.46	-2.51	5.75
70.74	21.36	0.08	4.43
70.78	22.14	2.29	6.17
70.82	19.48	-0.2	3.78
70.86	21.48	-1.46	3.11
70.9	15.73	-0.09	0.87
70.94	17.13	-1.76	5.7
70.98	15.53	1.25	6.81
71.02	15	-0.85	5.45
71.06	15.46	-0.33	4.66
71.1	13.5	1.84	2.56
71.14	13.64	2.26	3.02
71.18	14.81	7.53	-0.28
71.22	14.57	7.41	-1.21
71.26	10.19	0.2	1.84
71.3	12.51	-2.13	0.78
71.34	11.18	1.9	1.01
71.38	11.23	0.79	1.69
71.42	12.4	0.63	4.4
71.46	15.58	3.17	5.48
71.5	14.7	5.65	6.11
71.54	17.17	8.85	4.5
71.58	18.4	9.6	2.79
71.62	18.92	9.17	4.94
71.66	16.18	4.52	8.61
71.7	16.11	5.89	4.11
71.74	13.43	6.69	0.39
71.78	14.9	7.47	0.86
71.82	15.39	5.34	1.25
71.86	15.89	5.4	2.08
71.9	19.68	1.84	1.26
71.94	19.07	1.76	-1.18
71.98	19.99	6.17	-3.07
72.02	18.13	3.54	-2.48
72.06	21.01	2.03	-4.03
72.1	21.66	3.4	-2.35
72.14	25.84	-5.44	-2.34
72.18	27.37	-4.11	-2.7
72.22	27.6	-4.07	-0.91
72.26	24.27	-3.24	-0.97
72.3	25.3	-1.97	-2.59
72.34	28.34	-0.77	-3.55
72.38	29.43	-2.93	-6.65
72.42	30.16	0.5	-6.3
72.46	27.57	1.13	-8.39
72.5	25.89	-0.27	-3.92
72.54	23.35	1.07	-0.64
72.58	24.19	4.37	0.23
72.62	21	0.25	2.29
72.66	17.62	-2.24	6.68
72.7	15.85	-0.81	5
72.74	18.22	-0.33	2.02
72.78	18.33	-0.51	4.2
72.82	19.1	-4	5.24
72.86	16.77	-4.64	2.06
72.9	15.4	-5.51	2.02
72.94	15.31	-5.23	0.13
72.98	16.26	-4.5	-2.15
73.02	17.25	-2.92	-1.39
73.06	21.6	-1.32	0.1
73.1	20.35	4.96	-1.03
73.14	19.42	0.5	-3.32
73.18	19.39	1.87	-4.59
73.22	18.5	3.09	-6.57
73.26	16.8	-1.61	-5.15
73.3	17.6	0.34	-3.07
73.34	16.68	0.96	-0.13
73.38	16.31	1.89	1.17
73.42	16.06	-0.2	1
73.46	20.34	-1.98	1.03
73.5	17.41	1.86	0.75
73.54	16.75	1.6	4.17
73.58	19.33	1.37	7.58
73.62	22.24	-2.14	4.62
73.66	21.76	1.3	4.34
73.7	21.7	2.41	4.87
73.74	20.17	0	5.35
73.78	17.79	-1.14	4.56
73.82	18.97	-2.49	4.2
73.86	18.63	-0.79	2.41
73.9	16.11	0.87	2.3
73.94	18.35	4.41	2.02
73.98	18.95	4.95	1.79
74.02	19.58	2.97	1.69
74.06	21.45	-1.26	2.38
74.1	22.09	-1.33	2.58
74.14	20.63	-2.68	3.5
74.18	20.54	-0.45	-0.12
74.22	20.42	2.17	-1.82
74.26	19.68	4.67	0.05
74.3	15.9	-0.19	-1.7
74.34	16.86	1.21	-0.69
74.38	16.67	0.48	0.81
74.42	16.86	0.72	4.14
74.46	18.24	-0.04	4.94
74.5	18.25	1.38	7.34
74.54	18.42	-0.75	9.46
74.58	19.18	2.17	9.92
74.62	19.14	0.54	6.06
74.66	17.78	-0.12	6.67
74.7	21.45	-1.52	6.44
74.74	23.1	-1.02	5.95
74.78	21.68	-1.34	8.99
74.82	20.37	-0.99	5.89
74.86	20.92	2.91	1.43
74.9	20.44	4.59	3.64
74.94	21.51	6.76	3.22
74.98	18.46	4.79	3.89
75.02	19.54	-1.23	5.56
75.06	16.89	-1.8	6.82
75.1	16.59	-5.54	5.69
75.14	15.1	-4.03	6.36
75.18	15.81	-1.98	10.68
75.22	23.33	3.88	12.6
75.26	21.42	3.09	13.28
75.3	21.81	-1.21	12.99
75.34	20.64	-4.29	9.76
75.38	19.01	-2.66	10.2
75.42	21.12	-2.27	10.63
75.46	19.96	1.16	8.89
75.5	18.41	1.39	9.32
75.54	22.76	0.33	9.44
75.58	23.23	2.98	5.22
75.62	20.91	3.52	6.46
75.66	20.05	4.81	6.93
75.7	18.77	5.51	6.34
75.74	16.81	3.26	5.17
75.78	14.35	2.23	5.04
75.82	16.49	2.26	5.25
75.86	17.54	4.89	5.1
75.9	17.96	4.4	8.92
75.94	20.61	-0.27	6.61
75.98	17.03	4.55	4.14
76.02	18.08	6.43	0.29
76.06	19.9	7.11	-0.46
76.1	20.48	9.05	-0.15
76.14	20.32	13.2	-2.87
76.18	20.21	9.08	-0.55
76.22	21.54	9.2	-1.84
76.26	17.8	4.83	0.56
76.3	20.26	9.11	1.88
76.34	18.3	9.9	1.99
76.38	18.89	11.65	3.46
76.42	20.17	7.85	0.62
76.46	18.51	6.53	-0.05
76.5	18.04	9.74	6.65
76.54	21.689	6.0463	3.7657
76.58	28.73	2.92	4.57
76.62	26.51	3.16	4.53
76.66	25.51	4.06	5
76.7	22.73	5.63	7.44
76.74	24.07	-0.21	4.12
76.78	22.98	1.14	2.08
76.82	22.07	-0.82	3.51
76.86	18.98	1.04	4.14
76.9	18.86	2.92	4.26
76.94	20.84	1.66	2.92
76.98	22.12	-0.05	1.87
77.02	27.13	-2.8	2.46
77.06	26.99	-5.07	2.75
77.1	23.44	-2.34	2.26
77.14	20.08	1.27	4.12
77.18	23.44	5.22	6.99
77.22	23.08	6.49	5.9
77.26	22.92	1.63	5.13
77.3	22.45	4.8	4.97
77.34	24.16	6.31	2.86
77.38	23.98	6.8	2.53
77.42	24.45	10.3	1.84
77.46	22.77	9.43	0.81
77.5	23.07	8.27	-0.36
77.54	24.57	6.52	-2.27
77.58	25.85	8.99	0.27
77.62	26.28	8.34	-1.02
77.66	25.98	8.32	-3.19
77.7	23.6	4.63	-7.28
77.74	23.01	3.73	-5.86
77.78	23.73	4.83	-5.32
77.82	26.17	3.17	-2.39
77.86	22.04	4.78	-0.51
77.9	23.8	6.36	1.34
77.94	23.04	4.78	1.39
77.98	23.59	3.44	-0.07
78.02	22.46	5.11	-0.27
78.06	21.81	7	1.2
78.1	24.97	4.29	2.53
78.14	22.93	5.2	-0.8
78.18	25.57	8.05	4.88
78.22	25.23	6.13	6.77
78.26	23.27	4.62	8.01
78.3	20.33	6.29	9.08
78.34	22.43	7.18	9.56
78.38	22.002	1.7984	2.6472
78.42	21.553	1.1111	2.0555
78.46	22.11	-4.88	-3
78.5	22.48	-4.23	-3.51
78.54	20.08	-3.77	-4.97
78.58	17.11	-6.66	-3.1
78.62	16.17	-1.34	0.74
78.66	18.23	2.26	3.42
78.7	18.96	4.43	0.71
78.74	16.69	5.81	2.41
78.78	18.54	4.8	-2.07
78.82	17.73	3.42	-1.38
78.86	13.91	2.64	0.08
78.9	14.42	3.56	2.59
78.94	16.95	-0.29	4.02
78.98	15.56	-2.55	4.73
79.02	18.64	0.58	3.09
79.06	21	-0.32	-0.08
79.1	21.57	4.14	-0.21
79.14	17.31	4.85	-0.9
79.18	17.46	4.64	1.18
79.22	15.52	2.71	1.67
79.26	15.01	0.03	2.41
79.3	14.71	-1.68	2.37
79.34	13.93	-2.93	1.84
79.38	14.06	-3.95	0.95
79.42	17.82	2.38	1.87
79.46	20.75	3.25	4.56
79.5	23.68	1.31	5.72
79.54	22.64	0.98	4.96
79.58	23.62	4.27	5.28
79.62	21.39	0.41	5.51
79.66	24.15	-2.25	4.22
79.7	21.99	0.97	4.4
79.74	21.95	-6.13	3.78
79.78	22.673	0.39558	3.9433
79.82	25.74	-1.6	1.31
79.86	24.06	3.36	2.55
79.9	19.55	2.08	2.53
79.94	18.44	-0.99	4.9
79.98	16.8	-0.52	4.47
80.02	16.46	-1.05	4.72
80.06	17.16	-0.5	5.33
[truncated: 1,018 more rows]
