# Supplementary material for: Mean flow and turbulence structure over exposed roots on a forested floodplain: Insights from a controlled laboratory experiment
Source: PLoS One. 2020 Feb 26;15(2):e0229306. doi: 10.1371/journal.pone.0229306 (PMC7043746; doi:10.1371/journal.pone.0229306)
Supplement: S1 File — (ZIP) [file pone.0229306.s001.zip › data_and_scripts/velocity_data/t21_130_replaced.csv]

0.02	22.09	0.25	2.73
0.06	20.2	-2.72	2.47
0.1	16.46	-2.91	2.49
0.14	20.29	-4.62	0.5
0.18	19.97	-2.87	2.97
0.22	19.25	2.02	5
0.26	22.56	1.61	7.04
0.3	21.25	-2.21	2.72
0.34	18.23	-6.29	1.71
0.38	18.26	-5.4	-1.31
0.42	18.49	-6.15	-5.92
0.46	19.7	-5.67	-5.67
0.5	19.78	-2.47	-5.31
0.54	19.51	-3.4	-3.8
0.58	21.59	0.98	-1.79
0.62	21.06	0.35	-6.41
0.66	19.36	3.19	-4.18
0.7	17.7	3.2	-2.62
0.74	17.84	3.06	1.09
0.78	19.384	4.8107	0.99714
0.82	19.155	5.3889	2.6054
0.86	20.97	12.24	4.32
0.9	21.76	11.94	3.42
0.94	20.61	11.94	7.46
0.98	18.98	7.72	10.72
1.02	16.03	1.67	11.09
1.06	13.61	2.94	13.3
1.1	16.5	2.15	14.76
1.14	15.12	-2.18	8.78
1.18	15.11	-0.54	9
1.22	15.5	-2.06	9.47
1.26	14.2	1.13	10.96
1.3	16.32	3.83	12.06
1.34	17.752	-4.8191	12.284
1.38	20.48	-6.94	13.02
1.42	20.78	-11.15	12.66
1.46	22.37	-8.68	11.84
1.5	20.73	-9.11	11.65
1.54	20.3	-8.24	11.56
1.58	22.04	-2.8	11.77
1.62	21.92	-8.5	6.21
1.66	22.47	-8.88	6.91
1.7	22.06	-7.72	5.57
1.74	19.73	-8.6	3.84
1.78	21.06	-9.46	4.4
1.82	22.26	-4.3	5.18
1.86	19.16	-2.95	3.7
1.9	19.53	-4.62	5.13
1.94	16.86	-6.32	5.02
1.98	23.44	-8.09	6.47
2.02	25.45	-6.66	5.32
2.06	18.47	-0.09	3.96
2.1	20.22	2.42	7.21
2.14	19.6	3.11	10.76
2.18	20.77	5.55	6.82
2.22	23.04	5.73	1.72
2.26	23.4	6.22	2.01
2.3	24.83	4.46	2.89
2.34	23.53	1.7	3.19
2.38	24.15	3.16	3.62
2.42	24.52	4.22	3.88
2.46	24.62	4.8	3.03
2.5	23.55	5.7	3.13
2.54	23.64	1.42	1.66
2.58	23.13	2.42	0.75
2.62	23.4	6.01	1.48
2.66	24.93	4.26	0.23
2.7	23.26	2.78	0.97
2.74	25.57	2.97	0.86
2.78	25.17	2.8	0.93
2.82	25.94	2.16	2.02
2.86	23.81	1.27	2.2
2.9	22.13	1.93	1.61
2.94	22.21	0.77	0.14
2.98	24.58	1.19	-3.05
3.02	28.33	1.51	-3.46
3.06	28.12	2.23	-3.28
3.1	27.67	1.31	-1.16
3.14	26.75	-0.73	-0.3
3.18	23.82	-4.49	-1.67
3.22	22.15	-3.18	-2.03
3.26	20.42	-2.76	-1.41
3.3	22.18	-5.22	-0.24
3.34	21.44	-2.27	-0.56
3.38	21.63	0.47	-3.64
3.42	21.9	-1.89	-4.02
3.46	22.15	-7.21	-1.77
3.5	26.07	-8.74	-2.69
3.54	26.48	-11.47	-6.43
3.58	29.27	-8.47	-10.52
3.62	21.476	-8.6451	0.28671
3.66	20.966	-8.8776	1.4466
3.7	20.452	-8.9927	2.6391
3.74	19.947	-8.979	3.8295
3.78	16	-14.41	9.14
3.82	16.44	-9.89	10.51
3.86	17.24	-10.35	11.34
3.9	19.27	-10.49	8.85
3.94	18.44	-6.05	7.22
3.98	18.26	-0.84	7.41
4.02	16.06	1.44	8.35
4.06	17.79	-0.48	6.38
4.1	18.17	-0.17	7.16
4.14	18.17	0.77	7.53
4.18	20.41	2.92	7.19
4.22	18.79	0.85	7.05
4.26	17.87	-0.62	7.31
4.3	16.13	-4.5	6.58
4.34	14.86	-9.51	5
4.38	14.56	-9.27	3.03
4.42	15.29	-6.77	-0.63
4.46	11.94	-1.79	2.22
4.5	14.89	-4.89	5.71
4.54	17.46	-6.74	2.72
4.58	15.7	-3.73	0.84
4.62	14.31	-3.32	4.63
4.66	16.49	-7.32	6.72
4.7	17.13	-4.44	4.79
4.74	17.93	-5.07	2.81
4.78	16.33	-1.11	0.12
4.82	19.06	-3.17	5.39
4.86	16.06	-6.58	7.87
4.9	15.01	-8.45	7.81
4.94	17.88	-7.79	8.35
4.98	19.46	-7.5	6.85
5.02	21.82	-2.23	4.02
5.06	18.82	0.91	1.8
5.1	14.53	5.2	4.68
5.14	17.15	1.67	8.07
5.18	20.82	3.33	12.04
5.22	21.06	1.35	11.75
5.26	20.02	-1.16	11.05
5.3	19.57	-2.24	8.01
5.34	18.63	-2.9	8.82
5.38	13.83	-4.92	9.86
5.42	15.24	-6.11	10.01
5.46	22.71	-8.29	6.64
5.5	19.43	-4.62	7.88
5.54	19.21	-3.87	8.65
5.58	14.29	-1.55	10.96
5.62	15.12	-0.84	10.26
5.66	21.41	-6.66	8.1
5.7	23.36	-9.04	6.47
5.74	21.32	-7.03	8.49
5.78	19.97	-5.06	7.52
5.82	19.35	-10.57	8.92
5.86	20.3	-11.14	4.2
5.9	20.91	-11.69	4.43
5.94	24	-7.95	3.08
5.98	22.45	-6.67	2.92
6.02	22.51	-1.7	5.63
6.06	19.32	2.11	10.55
6.1	19.01	5	9.29
6.14	19.94	5.06	8.05
6.18	22.94	1.5	5.98
6.22	25.09	0.04	4.17
6.26	24.29	-2.67	4.98
6.3	23.3	-5.87	3.49
6.34	24.57	-4.16	3.54
6.38	27.48	-2.95	3.57
6.42	24.68	-3.87	0.17
6.46	25.73	-1.91	-1.52
6.5	25.59	-0.81	-1.04
6.54	29.34	-6.08	2.59
6.58	28.61	-7.42	1.35
6.62	25.65	-5.95	6.9
6.66	24.54	-4.94	7.79
6.7	29.82	-7.19	11.19
6.74	30.24	-9.34	9.97
6.78	29.19	-8.04	7.03
6.82	28.86	-9.06	6.67
6.86	27.95	-8.98	6.6
6.9	29.86	-7.83	4.54
6.94	23.51	-4.85	1.73
6.98	22.55	-4.18	0.58
7.02	26.007	-2.8003	7.0206
7.06	25.802	-2.1205	7.4949
7.1	25.599	-1.4406	8.0016
7.14	21.98	7.92	10.04
7.18	24.48	3.91	8.41
7.22	21.33	3.39	5.54
7.26	24.81	1.0967	10.213
7.3	25.91	4.91	11.53
7.34	27.83	4.52	10.75
7.38	28.07	1.85	12.36
7.42	27.2	1.63	12.67
7.46	25.67	2.62	13.79
7.5	21.42	-3.8	15.04
7.54	19.39	1.98	15.37
7.58	23.44	2.13	15.07
7.62	21.56	-3.1	16.3
7.66	23.38	2.06	15.25
7.7	22.82	2.29	16.14
7.74	23.27	10.35	9.54
7.78	22.34	4.57	11.21
7.82	23.27	6.11	9.15
7.86	24.59	-2.15	9.95
7.9	24.04	2.12	5.65
7.94	21.72	2.38	3.63
7.98	23.76	0.54	4.11
8.02	23.21	5	5.31
8.06	23.86	2.67	6.38
8.1	21.39	-3.36	1.22
8.14	21.59	-2.99	-1.19
8.18	19.03	-1	0.5
8.22	18.46	-3.49	0.59
8.26	17.51	-1.72	-0.25
8.3	17.54	-2.54	0.8
8.34	17.56	-1.16	2.18
8.38	16.68	-2.75	1.94
8.42	16.13	-1.25	-0.32
8.46	16.92	0.01	1.16
8.5	16.46	1.13	1.06
8.54	17.87	1.63	4.77
8.58	15.64	0.4	5.94
8.62	15.37	6.52	7.72
8.66	17.72	5.2	6.91
8.7	21.48	3.47	2.29
8.74	20.76	2.37	2.71
8.78	19.7	4.76	3.72
8.82	19.38	7.84	3.38
8.86	18.26	10.47	3.05
8.9	20.77	9.03	1.6
8.94	20.73	8.69	2.83
8.98	21.31	9.17	1.65
9.02	21.92	10.28	1.87
9.06	16.36	5.8	1.92
9.1	18.26	5.68	-0.57
9.14	18.14	2.17	3.76
9.18	22.06	2.36	3.84
9.22	22.56	3.12	3.64
9.26	18.92	4.05	2.85
9.3	18.67	2.77	5.24
9.34	18.84	0.94	5.75
9.38	20.49	-0.32	7.01
9.42	19.66	-1.86	4.53
9.46	19.62	2.37	3.75
9.5	19.63	0.06	1.81
9.54	19.87	2.23	0.24
9.58	19.81	3.3	1.99
9.62	23.21	-1.99	0.41
9.66	24.38	-2.3	-0.44
9.7	24.26	-3.97	-5.24
9.74	23.04	-0.88	-5.98
9.78	22.38	3.97	-5.13
9.82	18.939	0.37608	-0.53847
9.86	16.32	0.12	5.96
9.9	16.12	1.51	4.91
9.94	17.24	1.57	2.35
9.98	13.8	1.04	1.21
10.02	10.55	1.81	-1.29
10.06	10.04	-1.44	1.8
10.1	15.04	-2.25	1.23
10.14	15.73	-2.53	1.66
10.18	14.2	-2.59	2.61
10.22	13.27	-3.47	2.39
10.26	13.33	-3.13	2.22
10.3	12.44	-2.35	2.29
10.34	10.45	-0.97	4.1
10.38	14.51	0.68	1.01
10.42	13.28	3.99	1.64
10.46	14.49	2.08	2.36
10.5	16.15	0.99	1.13
10.54	17.36	4.64	1.63
10.58	16.92	6.25	1.13
10.62	17.96	7.74	1.87
10.66	19.85	4.53	-1.43
10.7	20.87	6.27	-1.95
10.74	20.18	7.21	-2.44
10.78	22.11	9.58	-2.35
10.82	19.7	7.06	-4.12
10.86	20.2	8.99	-2.81
10.9	23.01	6.97	0.92
10.94	25.14	4.6	4.11
10.98	23.22	4.4	6.25
11.02	21.17	0.83	3.45
11.06	24.07	-0.25	1.04
11.1	25.82	1.13	-4.59
11.14	27.41	1.71	-1.36
11.18	28.49	3.5	-1
11.22	29.01	3.93	-2.64
11.26	28.21	3.61	-2.78
11.3	29.91	5.12	-2.98
11.34	30.92	5.06	-2.65
11.38	28.21	2.89	-2.9
11.42	28.38	1.9	-1.35
11.46	25.85	-0.11	-0.48
11.5	25.87	1.25	-2.85
11.54	23.64	7.83	-2.44
11.58	23.59	11.23	1.51
11.62	26.04	5.92	-1.6
11.66	23.63	3.39	-2.97
11.7	22.92	7.68	-1.14
11.74	25.78	7.05	0.23
11.78	30.38	-0.51	2.87
11.82	28.1	0.62	-1.01
11.86	26.59	-3.28	-1.57
11.9	24.25	-4.24	-2.21
11.94	24.831	2.5299	1.8778
11.98	24.544	2.5179	2.351
12.02	26.5	1.67	10.32
12.06	23.978	2.6237	3.2833
12.1	21	6.24	4.94
12.14	21.14	5.95	4.21
12.18	21.26	4.6	3.1
12.22	22.3	2.69	4.56
12.26	23.54	3.84	5.89
12.3	26.9	5.72	5.24
12.34	24.64	4.17	3.04
12.38	22.17	4.62	5.18
12.42	24.9	6.28	5.68
12.46	23.18	6.93	5.59
12.5	23.22	6.01	7.27
12.54	26.45	7.46	6.3
12.58	27.17	2.82	5.89
12.62	30.08	8.99	8.55
12.66	26.69	4.49	10.4
12.7	26.23	3.79	10.96
12.74	24.99	-1.82	11.44
12.78	25.23	2.32	10.59
12.82	22.64	3.61	12.77
12.86	23.53	2.69	14.64
12.9	22.05	5.22	12.48
12.94	22.88	0.48	12
12.98	22.2	2.07	10.52
13.02	24.98	-0.13	10.24
13.06	18.88	4.29	11.72
13.1	18.65	4.78	11.46
13.14	17.67	1.92	8.97
13.18	22.82	5.51	12.4
13.22	18.89	5.69	12.81
13.26	17.2	3.88	11.59
13.3	22.01	3.43	13.22
13.34	20.26	2.4	14.12
13.38	19.58	-2.3	13.49
13.42	18.8	-2.97	10.08
13.46	19.51	-4.74	8.91
13.5	21.76	-0.02	10.63
13.54	20.63	-1.16	12.47
13.58	18.86	0.44	11.22
13.62	20.23	1.27	11.04
13.66	17.51	0.14	11.02
13.7	17.09	-2.47	8.38
13.74	15.65	-3.47	8.85
13.78	20.31	0.14	10.55
13.82	23.45	1.63	8.92
13.86	22.07	2.66	12.18
13.9	20.81	2.93	13.92
13.94	20.647	2.2205	10.605
13.98	22.99	2.16	9.58
14.02	23.79	-0.47	9.42
14.06	16.28	3.63	14.82
14.1	22.73	5.08	13.73
14.14	24.75	3.36	8.99
14.18	20.22	2.35	6.66
14.22	19.65	3.72	5.89
14.26	19.48	6.73	4.35
14.3	21.55	8.04	6.92
14.34	20.23	-0.39	6.55
14.38	22.36	1.95	8.97
14.42	22.52	2.32	7.79
14.46	24.22	1.44	9.55
14.5	24.01	-3.04	8.61
14.54	22.33	-4.83	5.18
14.58	22.92	-8.16	4.99
14.62	24.75	-6.32	7.89
14.66	24.21	-4.51	9.42
14.7	22.55	3.62	10.91
14.74	23.5	4.32	6.97
14.78	23.18	5.96	6.44
14.82	22.64	5.23	11.26
14.86	22.35	6.29	11.78
14.9	21.141	-0.09554	10.21
14.94	20.389	-0.13944	10.645
14.98	23.13	-5.01	8.22
15.02	21.53	-4.24	9.35
15.06	18.44	-3.05	8.75
15.1	14.56	1.83	10.96
15.14	16.49	2.82	13.17
15.18	17.11	1.56	11.91
15.22	18.37	-3.76	11.23
15.26	15.41	0.52	11.14
15.3	12.55	1.29	8.64
15.34	13.56	5.59	6.43
15.38	17.9	4.39	4.12
15.42	20.88	5.99	1.99
15.46	21.08	5	1.67
15.5	22.52	7.7	-3.07
15.54	23.92	11.68	-1.73
15.58	24.43	6.11	-1.99
15.62	21.24	6.01	-2.5
15.66	19.73	6.62	-3.45
15.7	17.63	4.72	-3.46
15.74	17.67	4.98	-1.52
15.78	18.51	5.57	-0.59
15.82	18.73	4.79	-0.75
15.86	18.8	4.21	-0.5
15.9	21.44	5.25	2.13
15.94	22.52	2.72	3.08
15.98	18.41	2.95	2.34
16.02	15.77	-0.29	0.6
16.06	17.83	1.13	-0.16
16.1	16.23	2.17	0.47
16.14	16.23	1.93	6.5
16.18	16.11	5.6	9.16
16.22	13.55	4.83	10.05
16.26	14.16	4.39	13.29
16.3	18.05	9.29	11.76
16.34	21.53	8.9	9.37
16.38	21.82	2.5	6.81
16.42	18.72	5.22	8.2
16.46	21.38	5.57	6.68
16.5	21.92	5.59	8.28
16.54	19.76	4.78	6.72
16.58	19.89	5.75	6.37
16.62	19.41	4.26	6.21
16.66	19.24	5.23	6.62
16.7	19.55	4.6	5.83
16.74	18.77	5.36	3.69
16.78	19.08	4.32	2.77
16.82	21.27	4.43	1.09
16.86	21.1	5.43	-0.51
16.9	19.15	2.85	-1.94
16.94	19.28	3.6	-1.64
16.98	19.93	4.39	-1.47
17.02	20.85	4.13	-0.95
17.06	17.98	3.9	-0.77
17.1	19.01	5.71	0.64
17.14	18.2	6.19	0.64
17.18	18.78	4.58	0.24
17.22	15.42	5.62	1.01
17.26	17.26	6.43	2.33
17.3	16.19	4.03	0.39
17.34	17.53	4.78	0.81
17.38	16.89	5.27	1.57
17.42	17.14	4.45	1.4
17.46	15.85	5.15	0.98
17.5	16.89	4	2.44
17.54	16.33	1.63	2.61
17.58	17.59	3.4	4.54
17.62	16.39	3.89	4.87
17.66	16.38	3.06	5.39
17.7	17.23	3.68	5.66
17.74	17.01	7.02	4.58
17.78	17.19	6.93	4.11
17.82	16.56	3.87	4.24
17.86	18.83	2.74	4.76
17.9	19.58	2.71	5.66
17.94	22.72	-1.48	6.13
17.98	22.6	-3.04	4.12
18.02	23.1	-5.13	5.19
18.06	22.21	-4.87	5.75
18.1	22.47	-6.47	6.2
18.14	17.88	-3.01	7.21
18.18	18.87	-2.78	6.63
18.22	17.61	-3.99	4.66
18.26	18.41	-6.59	4
18.3	20.43	-8.62	2.88
18.34	23.41	-9.95	3.02
18.38	22.79	-9.62	5.69
18.42	24.43	-9.81	5.48
18.46	22.43	-7.23	5.71
18.5	22.7	-7.02	6.01
18.54	24.84	-4.3	8.28
18.58	23.98	-6.56	7.34
18.62	24.25	-6.67	6.43
18.66	23.6	-6.94	6.46
18.7	27.74	-4.49	5.54
18.74	22.61	0.21	6.14
18.78	21.69	4.65	7.09
18.82	20.49	4.43	7.86
18.86	20.94	3.6	9.92
18.9	17.93	0.3	9.71
18.94	17.26	2.76	11.02
18.98	11.85	0.56	10.04
19.02	16.35	-4.62	13.82
19.06	15.927	-0.51442	5.0888
19.1	15.443	-1.1898	4.0501
19.14	15.41	-5.18	-2.26
19.18	17.08	-5.61	-2.57
19.22	15.34	-3.68	-0.74
19.26	14.59	-2.95	-0.58
19.3	14.86	-4.41	0.99
19.34	14.06	-5.01	1.76
19.38	15.92	-2.45	0.59
19.42	15.83	-0.09	-0.37
19.46	19.45	-1.69	0.23
19.5	17.72	-5.73	2.52
19.54	17.28	-2.12	1.72
19.58	21.33	-4.21	4.85
19.62	22.16	-3.86	4.58
19.66	20.02	1.51	4.08
19.7	18.32	-1.52	5.71
19.74	15.18	-1.75	4.37
19.78	20.69	-1.87	4.61
19.82	21.13	-0.59	5.06
19.86	19.05	-0.09	4.55
19.9	18.2	-0.34	6.65
19.94	18.08	-1.95	7.21
19.98	19.08	-4.89	3.72
20.02	17.15	-3.26	4.02
20.06	14.29	1.41	6.81
20.1	10.84	-0.85	6.8
20.14	11.74	2.11	4.76
20.18	13.97	0.38	8.26
20.22	20.41	1.84	9.94
20.26	24.42	0.36	9.65
20.3	23.96	-0.29	10.46
20.34	21.33	-4.12	8.24
20.38	21.72	-6.96	3.99
20.42	25.5	-7.62	1.69
20.46	29	-8.05	2.11
20.5	28.02	-6.88	2.31
20.54	22.98	-7.42	2.99
20.58	20.09	0.14	5.95
20.62	18.05	0.02	8.55
20.66	18.29	2.06	8.86
20.7	19.56	1.88	6.85
20.74	17.4	1.15	5.18
20.78	15.14	2.89	6.57
20.82	15.09	4.23	6.25
20.86	14.21	0.87	6.16
20.9	16.03	0.21	2.58
20.94	16.95	-0.19	1.82
20.98	19.6	5.92	4.38
21.02	19.06	6.94	1.46
21.06	21.88	2.2	2.48
21.1	22.08	0.48	4.54
21.14	20.4	2.66	6.56
21.18	20.19	2.62	8.85
21.22	22.86	0.94	7.3
21.26	23.15	0.98	3.49
21.3	24.22	6.84	4.75
21.34	23.79	10.16	2.94
21.38	22.58	3.2	0.95
21.42	19.16	5.41	0.79
21.46	20.08	3.68	0.63
21.5	17.32	2.69	0.26
21.54	17.86	4.1	2.53
21.58	17.46	5.68	3.71
21.62	18.67	6.61	4.05
21.66	18.1	5.13	4.27
21.7	20.06	4.23	4.13
21.74	20.11	4.45	3.27
21.78	18.9	5.12	0.96
21.82	22.48	5.42	-0.75
21.86	20.78	4.41	0.59
21.9	21.96	0.51	-0.2
21.94	22.41	3.31	0.54
21.98	21.36	5.37	3.18
22.02	19.84	3.98	2.92
22.06	20.08	3.44	2.5
22.1	18.46	-0.66	-1.08
22.14	15.45	1.9	0.32
22.18	16.75	2.38	2.61
22.22	18.32	4.24	4.98
22.26	15.88	-1.82	8.05
22.3	18.77	-5.69	7.15
22.34	22.96	-2.18	5.81
22.38	22.07	0.93	4.67
22.42	25.46	-1.43	5.24
22.46	25.83	-0.66	6.88
22.5	21.47	-3.67	4.73
22.54	19.57	-6.6	6.99
22.58	16.89	-3.28	8.21
22.62	19.82	0.87	4.22
22.66	19.63	5.64	-0.24
22.7	20.49	7.86	2.56
22.74	20.65	5.72	0.2
22.78	15.53	5.15	1.5
22.82	17.91	1.31	3.72
22.86	16.35	-0.32	2.2
22.9	18.1	0.01	0.35
22.94	16.64	-0.34	2.29
22.98	20.6	1.04	2.29
23.02	18.98	-0.93	2.92
23.06	18.87	0.89	4.47
23.1	22.45	3.28	3.06
23.14	20.87	2.93	3.24
23.18	20.23	4.62	3.09
23.22	19.32	5.18	3.34
23.26	17.21	2.57	5.63
23.3	17.25	3.48	6.37
23.34	19.18	5.02	8.29
23.38	23.29	3.61	7.76
23.42	25.68	0.11	7.34
23.46	28.09	-3.91	3.87
23.5	26.5	-5.57	3.08
23.54	27.26	-8.81	-0.99
23.58	27.95	-9.19	-0.23
23.62	27.65	-7.81	-0.15
23.66	25.85	-9.15	1.14
23.7	26.93	-8.09	-0.96
23.74	25.95	-8.41	-3.1
23.78	23.92	-8.69	-0.39
23.82	21.93	-2.87	4.31
23.86	23.51	0.26	4.69
23.9	23.07	-0.08	4.14
23.94	23.27	-1.6	4.14
23.98	24.34	-0.39	4.85
24.02	22.61	-1.49	4.63
24.06	22.12	-0.19	3.48
24.1	24.54	2.11	1.26
24.14	22.22	-1.41	0.21
24.18	25.22	0.65	-0.57
24.22	26.21	-6.08	-1.97
24.26	25.55	-7.22	-0.54
24.3	23.51	-2.43	-0.58
24.34	19.39	-1.76	-1.32
24.38	17.58	-1.55	1.44
24.42	21.36	7.03	8.23
24.46	18.47	5.6	7.13
24.5	15.73	5.55	6.02
24.54	18.94	7.18	10.48
24.58	22.51	2.35	12.78
24.62	17.555	6.7853	6.1441
24.66	15.15	5.96	4.15
24.7	18.92	8.23	3.2
24.74	18.92	9.92	1.63
24.78	16.63	11.71	2.56
24.82	13.21	11.7	4.55
24.86	12.06	10.5	5.06
24.9	15.08	9.86	3.85
24.94	17.84	7.62	3.08
24.98	19.63	11.33	0.51
25.02	18.64	10.3	-0.99
25.06	16.32	10.75	-2.06
25.1	15.44	9.66	-1.74
25.14	17.2	9.18	-2.42
25.18	17.85	12.13	-2.6
25.22	15.79	9.95	-4.01
25.26	15.31	7.65	-2.73
25.3	15.83	8.49	-1.79
25.34	15.02	6.2	0.37
25.38	15.96	5.63	3.86
25.42	18.46	6.39	4.88
25.46	23.03	4.48	6.05
25.5	25.92	4.04	7.29
25.54	22.79	6.58	5.85
25.58	22.85	1.81	0.11
25.62	20.11	6.12	-1.25
25.66	27.75	-0.51	-0.04
25.7	21.24	1.07	-0.82
25.74	25.5	-1.17	3.87
25.78	23.22	3.3	5.87
25.82	22.45	7.5	9.27
25.86	25.32	4.66	11.38
25.9	27.11	3.98	11.95
25.94	26.13	-4.43	10.47
25.98	20.26	-4.76	8.85
26.02	24.13	-6.1	9.86
26.06	23.215	-0.33049	13.641
26.1	22.907	-0.34893	13.672
26.14	22.567	-0.33371	13.532
26.18	22.201	-0.28874	13.238
26.22	16.12	3.16	11.52
26.26	17.3	1.4	14.47
26.3	20.29	3.43	15.49
26.34	23.43	-1.62	17.61
26.38	20.2	-0.05	13.63
26.42	24.49	-1.03	11.55
26.46	20.18	-1.61	9.29
26.5	20.95	0.68	9.12
26.54	18.575	0.80966	6.1355
26.58	18.231	0.93713	5.1313
26.62	17.916	1.0514	4.1401
26.66	17.638	1.1484	3.177
26.7	19.87	0.74	-5.04
26.74	18.59	-0.15	-4.71
26.78	15.37	3.77	-2.67
26.82	14.45	-2.75	-3.22
26.86	17.6	-1.67	-1.11
26.9	14.98	6.37	0.98
26.94	14.71	5.89	1.55
26.98	16.23	1.23	0.02
27.02	15.77	1.19	0.46
27.06	21.86	-1.59	-3.77
27.1	20.54	-0.76	-1.69
27.14	18.07	-1.68	1.4
27.18	18.98	4.95	1.16
27.22	19.77	6.4	3.39
27.26	19.75	7.19	4.91
27.3	19.59	5.36	3.93
27.34	17.96	1.97	4.73
27.38	17.68	2.21	5.54
27.42	18.72	0.62	7.21
27.46	22.18	4.85	4.22
27.5	22.18	2.14	-0.1
27.54	21.47	0.76	-1.15
27.58	22.01	0.34	1.78
27.62	21.6	-1.48	1.63
27.66	19.97	0.17	-0.02
27.7	18.07	2.38	1.07
27.74	19.95	3.45	1.94
27.78	18.77	1.58	3.5
27.82	22.77	-1.63	1.56
27.86	21.05	1	4.08
27.9	26.82	-0.79	4.27
27.94	20.18	-5.53	9.58
27.98	22.6	-6.42	3.88
28.02	23.83	-4.71	-1.15
28.06	25.97	-7.7	0.2
28.1	24.39	-8.17	-1.61
28.14	26.03	-8.68	2.1
28.18	21.54	-9.47	4.91
28.22	20.7	-10.64	2.46
28.26	21.32	-8.2	3.1
28.3	20.8	-5	2.83
28.34	23.42	-1.92	2.02
28.38	22.75	0.92	5.72
28.42	21.46	-0.95	6.65
28.46	22.65	-1.2	5.57
28.5	22.69	2.5	3.9
28.54	23.7	0.79	2.53
28.58	25.37	1.26	2.81
28.62	25.02	3.65	2.85
28.66	22.98	4.81	0.33
28.7	22.48	4.11	2.2
28.74	21.95	1.9	4.26
28.78	19.25	5.19	2.25
28.82	16.88	2.02	2.99
28.86	18.76	1.63	6.94
28.9	22.64	-0.78	4.08
28.94	22.55	1.7	4.88
28.98	23.9	3.32	2.2
29.02	23.31	4.57	1.36
29.06	21.02	4.04	3.39
29.1	19.27	4.58	5.89
29.14	18.12	2.83	5.49
29.18	19.77	5.59	5.53
29.22	18.55	1.52	11.46
29.26	17.7	2.73	7.05
29.3	19.49	1.37	5.69
29.34	20.79	1.38	3.24
29.38	22.27	0.71	5.38
29.42	21.31	1.99	4.88
29.46	21.6	-0.49	6.47
29.5	22.18	1.57	7.6
29.54	22.21	2.03	7.86
29.58	23.06	1.69	7.68
29.62	23.01	1.87	6.07
29.66	20.17	1.81	6.67
29.7	17.37	2.17	7.95
29.74	17.98	1.88	7.21
29.78	20.16	2.94	6.68
29.82	19.58	3.63	6.97
29.86	21.03	6.82	4.61
29.9	19.85	5.89	-1.71
29.94	18.35	8.62	-0.71
29.98	17.06	5.07	1.59
30.02	18.65	6.25	3.02
30.06	20.16	4.55	2.27
30.1	17.99	6.32	3.12
30.14	15.8	7.46	3.75
30.18	17.04	6.07	1.44
30.22	19.27	5.54	4.12
30.26	19.55	3.85	5.27
30.3	19.63	5.24	4.17
30.34	18.73	1.26	4.05
30.38	17.16	0.68	3.78
30.42	17.22	-1.04	4.14
30.46	17.96	1.19	4.27
30.5	21.54	1.34	6.64
30.54	24.04	4.29	9.9
30.58	19.22	6.18	9.49
30.62	23.33	-0.27	12.55
30.66	22.41	-0.15	11.68
30.7	23.63	1.16	11.54
30.74	21.98	3.76	13.16
30.78	24.13	-1.16	10.33
30.82	24.46	-0.21	9.02
30.86	26.55	0.5	6.55
30.9	24.07	-2.9	6.77
30.94	22.13	-8.69	4.99
30.98	17.29	-8.18	-1.04
31.02	17.87	-7.36	0.83
31.06	15.52	-6.24	5.21
31.1	18.02	-8.46	8.34
31.14	19.99	-9.51	6.76
31.18	22.73	-10.06	3.03
31.22	22.4	-6.96	2.94
31.26	22.05	-3.61	2.47
31.3	20.32	-4.33	-0.29
31.34	20.61	-6.91	1.25
31.38	21.67	-8.77	4.04
31.42	22.26	-7.66	0.5
31.46	18.73	-4.86	3.06
31.5	17.11	-4.92	2.45
31.54	17.2	-7.01	1.56
31.58	15.34	-5.74	2.6
31.62	16.17	-1.41	3
31.66	14.56	0.71	-3.1
31.7	19.59	-2.24	-6.92
31.74	21.96	-7.21	-4.51
31.78	23.79	-2.23	-4.1
31.82	25.44	0.71	-3.02
31.86	22.49	0.62	-2.72
31.9	22.01	2.08	-2.02
31.94	22.6	3.52	0.14
31.98	18.53	5.04	-1.15
32.02	18.86	3.72	-3.6
32.06	16.95	4.97	-2.13
32.1	21.03	4.52	-0.76
32.14	22.68	4.83	-1.44
32.18	20.66	6.47	-0.42
32.22	17.18	5.66	6.79
32.26	20.11	6.12	9.5
32.3	22.34	7.34	8.02
32.34	22.04	7.33	7.53
32.38	22.01	7.65	6.16
32.42	25.53	7.27	4.23
32.46	24.33	8.62	3.78
32.5	20.47	7.15	1.66
32.54	18.17	8.06	0.32
32.58	20.42	9.52	4.05
32.62	22.31	4	4.84
32.66	21.9	2.83	0.44
32.7	23.55	5.04	-1.11
32.74	19.97	7.3	-2.87
32.78	22.42	7.65	3.47
32.82	21.63	5.33	3.63
32.86	19.36	3.42	0.41
32.9	17.63	2.5	-0.93
32.94	19.29	4.31	-0.28
32.98	19.78	5.39	1.43
33.02	20.02	7.09	1.86
33.06	16.69	6.97	-0.44
33.1	17.19	5.24	0.75
33.14	19.56	6.61	4.05
33.18	20.49	8.98	6.08
33.22	20.97	7.73	4.65
33.26	22.2	5.62	1.45
33.3	21.92	3.76	1.13
33.34	23.53	-0.19	-2.16
33.38	24.47	-0.44	-4.04
33.42	25.03	0.17	-2.42
33.46	25.19	1.52	-4.38
33.5	23.36	2.92	-2.87
33.54	23.26	-0.91	-3.46
33.58	24.03	-2.18	-3.5
33.62	23.14	-2.12	-3.17
33.66	23.1	-1.35	-2.2
33.7	26.4	-2.65	-3.46
33.74	25.86	-0.08	-1.87
33.78	26.1	-0.47	-1.73
33.82	24.31	2.78	-0.02
33.86	25.89	-3.15	-1.47
33.9	21.9	-2.45	-1.98
33.94	20.99	-3.79	-1.15
33.98	21.44	-7.01	0.54
34.02	17.74	-5.53	1.03
34.06	19.03	-5.64	2.69
34.1	18.26	-4.65	1.66
34.14	21.1	-3.16	2.32
34.18	24.19	-5.54	3.96
34.22	22.76	-4.31	3.9
34.26	23.41	-1.72	3.95
34.3	23.06	-2.54	1.78
34.34	22.34	-2.49	3
34.38	22.91	-3.43	3.63
34.42	20.04	-0.11	2.75
34.46	16.41	1.57	2.74
34.5	14.73	1.6	3
34.54	12.98	-0.49	3.48
34.58	13.43	-0.09	3.48
34.62	15.76	0.29	3.93
34.66	15.02	1.73	3.81
34.7	14.21	2.38	4.52
34.74	16.77	0.78	6.15
34.78	19.01	-0.15	4.47
34.82	14.88	7.03	3.33
34.86	17.94	9.98	8.72
34.9	24.27	11.35	6.19
34.94	24.97	10.1	4.67
34.98	24.54	8.47	2.72
35.02	21.41	6.56	2.56
35.06	20.15	4.2	4.51
35.1	22.95	4.46	2.85
35.14	24.81	7.07	3.06
35.18	24.07	5.83	2.95
35.22	23.53	6.55	5.13
35.26	24.44	0.93	4.49
35.3	24.99	2.76	1.23
35.34	21.96	6	6.36
35.38	26.24	3.87	6.01
35.42	24.83	7.41	5.61
35.46	22.81	10.1	6.28
35.5	21.67	6.92	6.43
35.54	24.35	3.84	1.57
35.58	22.87	3.99	-0.66
35.62	21.09	7.37	0.15
35.66	19.98	4.44	2.39
35.7	22.14	-2.66	0.57
35.74	20.69	-1.94	-1.8
35.78	20.64	-0.85	-2.71
35.82	19.59	-0.52	-3.85
35.86	17.66	2.68	-3.88
35.9	15.95	4.9	-2.45
35.94	17.82	2.94	-4.46
35.98	15.39	2.37	-2.58
36.02	13.82	1.05	-3.18
36.06	15.56	6.01	0.26
36.1	18.21	5.8	-0.51
36.14	20.02	5.65	-1.02
36.18	16.74	2.19	-1.28
36.22	15.54	6.67	-0.85
36.26	15.6	3.69	-0.26
36.3	16.84	3.96	-0.74
36.34	14.18	5.23	2.68
36.38	14.36	6.32	5.65
36.42	13.92	5.74	7.32
36.46	13.9	5.92	8.98
36.5	16.72	6.75	7.64
36.54	17.68	7.62	4.2
36.58	17.94	6.24	3.9
36.62	18.77	6.37	5.14
36.66	17.71	9.23	9.11
36.7	17.07	9.77	8.87
36.74	16.98	10.61	6.56
36.78	16.33	6.54	7.08
36.82	14.45	4.79	6.63
36.86	12.8	0.49	0.72
36.9	13	-4.09	-1.41
36.94	15.38	-3.76	-4.68
36.98	14.42	-2.81	-5.71
37.02	13.49	-2.7	-3.31
37.06	18.56	2.2	-1.6
37.1	23.49	-2.72	0.32
37.14	29.03	-4.41	-0.19
37.18	27.73	1.21	0.51
37.22	29.69	-1.2	2.14
37.26	28.28	-2.85	2.06
37.3	31.7	-5.31	0.13
37.34	28.95	-1.26	2.29
37.38	31.446	0.55756	2.8922
37.42	31.812	0.88351	3.1553
37.46	34.29	4.99	3.06
37.5	33.87	4.45	4.29
37.54	34.5	3.31	7.81
37.58	32.84	2.82	7.53
37.62	28.91	0.05	1.75
37.66	28.03	-0.06	0.11
37.7	28.89	0.97	0.29
37.74	32.25	-0.37	0.5
37.78	31.33	-2.1	0.28
37.82	31.55	-1.46	0.19
37.86	29.25	-1.26	0.63
37.9	31.36	-1.3	1
37.94	27.85	-0.72	0.59
37.98	27.83	1.25	-1.41
38.02	25.23	-1.63	-1.79
38.06	27.29	-5.31	-2.05
38.1	27.63	-6.27	-2.93
38.14	25.67	-4.91	-1.06
38.18	24.97	-5.77	1.88
38.22	23.14	-0.96	3.4
38.26	22.77	1.4	3.12
38.3	19.45	-0.57	1.63
38.34	17.06	-0.41	3.31
38.38	20.64	-5.06	1.55
38.42	22.11	-3.95	3.7
38.46	19.79	-4.31	2.43
38.5	24.46	3.51	5.74
38.54	23.88	-0.59	2.93
38.58	21.73	0.91	7.64
38.62	21.6	9.55	8.02
38.66	20.12	6.12	6.61
38.7	21.84	4.73	3.48
38.74	21.06	4.29	1.16
38.78	21.7	1.26	1.46
38.82	22.52	-2.6	2.05
38.86	25.47	-3.56	2.05
38.9	27.45	-1	0.26
38.94	27.03	-1.48	2.12
38.98	21.55	-5.54	1.32
39.02	21.57	-8.79	1.57
39.06	19.93	-5.65	-0.23
39.1	21.78	-6.14	0.69
39.14	20.86	-4.3	0.1
39.18	20.26	-5.22	0.7
39.22	16.7	-4.74	1.2
39.26	15.9	0.06	3.03
39.3	16.31	1.13	2.82
39.34	16.03	2.23	3.54
39.38	15.6	0.04	3.07
39.42	15.61	-0.56	3.58
39.46	17.88	-0.66	2.86
39.5	18.69	-0.99	3.55
39.54	18.53	-2.94	4.57
39.58	18.04	-3.56	5.58
39.62	16.27	0.36	5.04
39.66	15.9	0.34	7.32
39.7	15.1	-1.07	6.73
39.74	14.98	0.49	7.06
39.78	15.33	-1.32	6.13
39.82	14.93	-1.71	4.87
39.86	14.81	-1.98	4.15
39.9	13.81	-4.22	2.55
39.94	12.58	-5.17	0.85
39.98	12.77	-4.56	0.16
40.02	16.27	-1.61	0.46
40.06	15.74	0.88	0.11
40.1	17.47	-2.62	0.44
40.14	15.18	-1.38	0.11
40.18	14.03	2.06	1.59
40.22	13.62	1.87	5.92
40.26	13.33	3.27	6.18
40.3	14.73	4.06	3.99
40.34	14.54	5.15	3.27
40.38	14.62	3.96	5.26
40.42	14.77	1.84	6.46
40.46	14.33	4.04	8.26
40.5	12.3	0.8	6.45
40.54	11.78	0.26	5.57
40.58	12.72	-1.54	3.96
40.62	11.73	-0.25	5.57
40.66	12.39	-8.77	8.04
40.7	17.32	-9.05	3.93
40.74	16.41	-6.73	3.78
40.78	18.95	-6.13	8.53
40.82	20.53	-8.87	7.86
40.86	20.21	-7.57	6.73
40.9	16.66	-4.5	6.09
40.94	17.97	-0.6	8.67
40.98	18.04	-0.2	9.13
41.02	15.67	1.1	6.76
41.06	18.02	-4.41	6.73
41.1	18.34	-5.58	9.92
41.14	21.99	-6.42	9.15
41.18	23.32	-8.28	8.43
41.22	23.41	-9.03	10.43
41.26	21.61	-8.2	8.37
41.3	21.34	-1.73	4.46
41.34	20.02	0.45	3.32
41.38	22.71	1.41	-1.81
41.42	21.458	-1.6388	6.4202
41.46	21.209	-0.7238	6.2417
41.5	20.958	0.22438	6.0215
41.54	21.87	3.2	8.67
41.58	19.42	3.54	7.86
41.62	21.27	4.64	10.69
41.66	22.83	4.79	5.82
41.7	23.31	4.32	3.76
41.74	21.33	4.4	2.14
41.78	19.58	2.62	1.06
41.82	16.65	1.72	0.08
41.86	20.14	0.74	-4.09
41.9	24.27	6.28	-2.23
41.94	25.82	10.19	1.95
41.98	28.78	4.82	-3.52
42.02	31.57	-0.29	-4.81
42.06	30.51	-0.69	-6.65
42.1	24.57	3.44	-4.62
42.14	28.03	1.4239	-5.9646
42.18	28.312	1.1637	-6.2617
42.22	28.492	0.91541	-6.4805
42.26	28.562	0.68107	-6.6265
42.3	28.515	0.46257	-6.705
42.34	27.06	-6.38	-9.43
42.38	30.12	-6.4	-8.88
42.42	29.83	-3.92	-6.7
42.46	27.88	3.37	-7.34
42.5	27.91	6.28	-4.33
42.54	21.25	4.19	-3.14
42.58	21.99	5.9	-4.33
42.62	23.6	1.29	-7.53
42.66	19.65	-6.08	-5.67
42.7	17.29	-3.98	-3.51
42.74	16.23	-2.36	-3.13
42.78	20.92	1.78	-6.82
42.82	20.68	6.1741	1.0262
42.86	20.741	5.8648	1.583
42.9	20.71	10.45	5.92
42.94	20.8	10.9	6.45
42.98	23.49	9.88	7.01
43.02	25.17	11.95	7.44
43.06	22.68	10.85	8.23
43.1	22.17	9.71	7.62
43.14	25.01	7.09	5.39
43.18	22.533	0.11506	3.8612
43.22	22.702	-0.69519	3.8914
43.26	22.809	-1.4551	3.8688
43.3	24.59	-12.36	0.7
43.34	21.09	-10.82	0.92
43.38	19.8	-8.21	1.95
43.42	19.96	-8.37	0.75
43.46	22.31	-7.48	-0.89
43.5	20.42	-4.83	-0.84
43.54	19.38	-2.93	0.76
43.58	19.7	-0.97	3.18
43.62	19.76	0.17	4.44
43.66	19.06	-0.71	1.23
43.7	17.13	2.95	3.09
43.74	12.9	0.98	0.35
43.78	20.2	3.95	3.27
43.82	19.42	5.9	4.47
43.86	17.93	5.83	2.86
43.9	21.74	4.46	1.53
43.94	23.12	5.24	0.01
43.98	22.21	5.91	0.1
44.02	23.05	5.33	3.75
44.06	23.52	2.14	1.79
44.1	22.13	2.41	1.29
44.14	24.64	1.11	1.57
44.18	22.61	3	0.51
44.22	19.05	4.73	4.67
44.26	19.71	6.13	9.57
44.3	19.55	3.39	11.47
44.34	23.89	-1.12	9.65
44.38	25.35	4.23	10.35
44.42	28.29	6.47	10.08
44.46	28.11	7.58	7.09
44.5	26.95	8.99	4.9
44.54	25.47	8.67	4.04
44.58	24.37	12.5	4.81
44.62	24.26	12.18	4.84
44.66	25.89	11.7	5.64
44.7	23.03	12.55	0
44.74	22.16	11	4.89
44.78	19.82	11.34	6.73
44.82	21.31	8.75	5.78
44.86	18.37	9.57	3.86
44.9	18.26	6.7	3.74
44.94	14.98	1.92	6.08
44.98	19.102	4.332	2.306
45.02	18.941	3.1064	1.595
45.06	18.831	1.9441	0.87263
45.1	21.18	0	-3.77
45.14	22.13	0.49	0.74
45.18	20.01	-2.23	2.06
45.22	20.31	-1.5	-0.66
45.26	19.45	-1.45	-3.9
45.3	15.26	-1.96	-2.63
45.34	17.68	0.34	-2.32
45.38	17.21	1.82	-2.67
45.42	20.44	1.01	-6.74
45.46	17.41	3.72	-5.05
45.5	21.41	5.44	-2.25
45.54	18.97	4.81	0.95
45.58	20.66	10.13	6.37
45.62	18.91	6.07	9.19
45.66	20.43	3.8	6.13
45.7	19.54	0.23	5.94
45.74	21.67	2.74	6.4
45.78	23.5	2.06	1.34
45.82	16.92	5.36	-2.72
45.86	15.01	3.11	-2.02
45.9	13.98	4.38	-1.97
45.94	20.58	4.76	3.2
45.98	19	4.35	-0.71
46.02	20.95	5	2.77
46.06	21.39	2.68	0.66
46.1	19.2	2.01	0.02
46.14	16.78	2.13	-0.15
46.18	18.11	3.05	-0.91
46.22	17.18	2.89	-0.56
46.26	17.43	3.14	0.79
46.3	16.75	2.81	2.65
46.34	19.63	4.08	3.48
46.38	19.03	5	3.02
46.42	20.68	2.32	2.61
46.46	19.24	-0.15	2.27
46.5	18.04	1.51	2.86
46.54	18.89	0.35	2.02
46.58	19.02	2.91	2.29
46.62	20.35	2.12	2.79
46.66	22.1	3.14	3.43
46.7	22.09	4.08	2.55
46.74	20.9	4.03	1.98
46.78	23.48	-0.15	4.31
46.82	22.37	0.32	3.03
46.86	22.83	1.73	2.47
46.9	20.69	5.09	-0.12
46.94	23.42	3.6	0.05
46.98	20.99	2.35	1.25
47.02	24.11	4.68	0.78
47.06	23.1	7.3	3.21
47.1	23.31	5.33	5.5
47.14	23.98	-1.77	2.44
47.18	24.31	-0.75	1.67
47.22	23.42	3.57	5.46
47.26	25.14	3.38	3.39
47.3	27.8	0.8	1.84
47.34	25.33	-1.57	1.98
47.38	25.3	1.84	2.53
47.42	25.77	-0.36	2.64
47.46	25.55	-1.33	4.74
47.5	24.21	-0.96	3.34
47.54	30.02	-0.37	4.67
47.58	28.25	-1	4.37
47.62	30.21	0.21	2.5
47.66	27.08	-3.43	-0.15
47.7	23.31	-2.54	1.57
47.74	21.77	5.54	2.84
47.78	23.56	1.82	4.06
47.82	24.56	-1.74	4.6
47.86	23.83	1.72	2.54
47.9	23.64	4.76	-0.25
47.94	21.56	2.69	0.62
47.98	23.67	2.12	1.89
48.02	22.59	1.52	1.96
48.06	22.15	-1.02	1.63
48.1	19.58	1.46	-0.41
48.14	20.23	0.39	-0.87
48.18	20.43	-1.78	-2.23
48.22	24.18	-4.55	-4.93
48.26	19.96	-7.66	-3.43
48.3	19.55	-7.69	-2.16
48.34	17.94	-8.18	-0.66
48.38	16.83	-7.63	-2.39
48.42	17.19	-5.51	-3.22
48.46	17.4	-3.55	-1.27
48.5	20	-0.45	1.45
48.54	19.57	-0.27	1.25
48.58	17.01	-0.11	1.01
48.62	19.6	3.18	1.34
48.66	20.16	5.53	4.04
48.7	15.04	1.24	0.98
48.74	15.42	-3.44	-1.31
48.78	17.11	-8.38	-0.85
48.82	22.57	-3.24	0.02
48.86	26.18	1.6	2.44
48.9	24.52	0.26	3.31
48.94	20.7	-1.94	6.19
48.98	21.92	-4.22	6.36
49.02	18.35	-1.14	9.18
49.06	19.63	-0.9	10.69
49.1	15.25	1.79	12.37
49.14	22.75	4.81	8.39
49.18	24.07	0.79	7.31
49.22	25.02	2.72	6.58
49.26	24.4	2.2	2.41
49.3	23.28	-1.79	3.12
49.34	21.75	-2.28	4.29
49.38	22.88	3.71	5.31
49.42	26.61	0.43	8.05
49.46	25.16	2.65	4.2
49.5	26.78	4.74	8.27
49.54	30.41	8.44	6.05
49.58	27.75	10.66	2.37
49.62	23.69	7.93	1.18
49.66	23.11	5.88	-0.3
49.7	21.65	6.31	0.96
49.74	24.09	5.54	0.23
49.78	19.96	7	-0.51
49.82	20.85	8.05	1.9
49.86	19.1	5.18	0.8
49.9	19.49	3.72	-0.95
49.94	18.42	4.02	1.53
49.98	21.75	4.29	-0.84
50.02	18.7	2.25	-3.6
50.06	16.65	3.38	-7.26
50.1	16.45	5.48	-5.64
50.14	16.15	4.52	-3.18
50.18	16.19	7.12	0.71
50.22	17.36	5.46	1.76
50.26	15.86	6.63	1.2
50.3	15.07	5.8	1.17
50.34	16.23	4.77	0.08
50.38	14.23	4.87	0.95
50.42	14.82	6.59	1.62
50.46	13.78	7.02	1.86
50.5	14.3	7.86	2.71
50.54	12.51	11.08	-0.93
50.58	12	11.94	-2.89
50.62	12.37	11.88	-2.13
50.66	15.12	10.03	-1.85
50.7	16.12	11.26	-2.53
50.74	16.44	10.95	-1.35
50.78	14.33	10.87	-0.51
50.82	13.59	8.76	1.9
50.86	13.73	6.52	2.09
50.9	16.03	4.13	1.17
50.94	15.81	2.52	1.43
50.98	15.83	3.82	2.46
51.02	16.06	5.02	2.54
51.06	17.07	8.38	6.01
51.1	16.27	8.32	3.76
51.14	14.4	9.14	2.11
51.18	14.4	8.67	1.87
51.22	15.09	1.23	1.19
51.26	18.26	3.82	5.86
51.3	18.8	-1.5346	6.5356
51.34	18.07	-9.25	12.32
51.38	18.11	-10.85	10.3
51.42	18.93	-12.91	9.86
51.46	21.7	-9.41	7.7
51.5	23.28	-4.68	5.14
51.54	24.79	-2.64	2.76
51.58	26.18	0.23	2.84
51.62	26.14	2.46	1.38
51.66	25.71	6.29	-0.32
51.7	23.86	3.8	-0.25
51.74	21.33	2.21	-2.12
51.78	20.63	1.45	-6.35
51.82	16.13	3.71	-5.02
51.86	15.43	1.43	-0.32
51.9	21.95	-0.77	0.66
51.94	22.23	-2.13	-4.8
51.98	21.19	-0.68	-4.71
52.02	19.87	-0.8	-1.94
52.06	17.42	3.82	0.75
52.1	18.59	1.32	0.44
52.14	17.5	1.48	1.19
52.18	24.31	3.84	3.25
52.22	22.41	5.42	2.89
52.26	22.8	2.63	5.55
52.3	24.61	1.35	3.72
52.34	26.22	-0.69	5.7
52.38	23.74	-0.96	3.59
52.42	24.34	1.86	5.36
52.46	25.29	1	4.78
52.5	23.38	-0.02	6.54
52.54	27.62	-0.47	4.49
52.58	27.37	-1.84	3.48
52.62	25.44	-3.12	3.93
52.66	20.82	-1.15	5.78
52.7	24.31	-1.43	4.91
52.74	24.03	0.22	2.72
52.78	20.87	0.19	2.72
52.82	21.69	-1.37	-0.12
52.86	21.6	-0.86	-0.47
52.9	23.12	-2.56	-1.05
52.94	23.62	-1.41	-3.15
52.98	22.74	-2.12	-1.73
53.02	23.05	-1.83	-0.27
53.06	22.22	-2.63	-1.81
53.1	21.27	-2.3	-5.44
53.14	22.23	-1.2	-3.88
53.18	17.84	0.05	-1.83
53.22	20.1	-2	-0.04
53.26	18.95	-2.15	-2.84
53.3	20.45	-4.62	-2.33
53.34	20.36	-4.92	-1.91
53.38	19.82	-4.86	0.65
53.42	20.84	-3.76	1.1
53.46	18.97	-3.88	-1.3
53.5	17.2	-3.07	0.43
53.54	19.31	-1.79	-1.85
53.58	21.78	-3.91	-2.03
53.62	21.15	-3.82	-4.09
53.66	21.25	-5.18	-3.2
53.7	18.53	-6.47	-1.36
53.74	24.76	-3.47	1.6
53.78	26.66	-6.17	2.69
53.82	22.879	-2.2889	2.5274
53.86	20.51	7.31	6.11
53.9	23.96	9.01	8.43
53.94	23.289	-2.3446	5.0489
53.98	23.271	-2.287	5.8499
54.02	24.58	-6.26	5.35
54.06	24.59	-3.1	7.44
54.1	24.05	-1.74	7.75
54.14	21.81	-3.14	6.66
54.18	19.88	-2.03	6.85
54.22	20.97	1.22	8.49
54.26	20.38	1.23	8.55
54.3	15.68	-1.35	8.62
54.34	16.79	0.53	10.33
54.38	13.81	3.87	8.37
54.42	16.37	7.86	6.19
54.46	14.99	9.97	5.61
54.5	17.51	6.6	5.72
54.54	19.3	6.16	7
54.58	20.34	5.76	8.34
54.62	19.75	7.84	8.31
54.66	18.6	8.38	7.13
54.7	19.24	6.1	5.45
54.74	18.23	5	4.02
54.78	20.79	4.38	5.89
54.82	18.82	5.47	6.97
54.86	20.06	7.42	7.12
54.9	22.31	6.42	7.71
54.94	18.01	9.96	7.6
54.98	17.48	4.38	3.06
55.02	17.53	2.11	1.31
55.06	19.54	-1.73	2.44
55.1	16.53	0.56	1.07
55.14	18.08	1.12	0.02
55.18	17.6	3.28	0.15
55.22	18.47	1.71	0.41
55.26	17.45	-1.1	-4.59
55.3	16.77	-2.01	-5.97
55.34	16.11	-2.39	-6.16
55.38	13.85	-0.56	-1.07
55.42	16.67	-0.41	3.97
55.46	19.72	4.49	5.08
55.5	19.15	6.21	4.21
55.54	16.38	9.56	6.59
55.58	16.25	9.37	5.86
55.62	13.83	9.97	1.51
55.66	15.01	5.36	-0.54
55.7	16.1	3.66	-2.39
55.74	22.15	2.4	-1.2
55.78	18.95	3.04	-2.17
55.82	18.06	0.87	-1.22
55.86	18.97	-0.75	-1.79
55.9	19.94	3.54	-0.78
55.94	20.46	6.79	-1.12
55.98	20.96	4.89	-1.81
56.02	17.89	4.03	-0.09
56.06	16.03	3.69	0.33
56.1	18.2	3.54	-0.03
56.14	18.8	4.47	2.18
56.18	18.96	1.64	2.51
56.22	17.78	-1.28	6.31
56.26	18.74	-3.64	9.14
56.3	17.01	2.95	11.66
56.34	24.91	7.65	14.2
56.38	23.88	10.78	12.24
56.42	24.7	8.14	7.35
56.46	22.89	5.96	6.67
56.5	24.76	3.89	1.81
56.54	23.71	4.08	-2.38
56.58	22.62	3.62	-2.87
56.62	21.8	0.99	-0.54
56.66	21.41	4.39	3.6
56.7	23.05	2.56	2.16
56.74	19.04	9.65	2.26
56.78	19.45	4.85	3.44
56.82	21.04	5.09	-3.67
56.86	20.57	4.46	-6.17
56.9	20.67	2.13	-8.01
56.94	27	0.71	-8.5
56.98	23.74	-1.63	-5.51
57.02	20.92	-0.21	-3.49
57.06	21.66	-1.3	-1.76
57.1	24.58	-1.58	-2.63
57.14	24.19	0.39	-4.36
57.18	21.6	0.44	-3.49
57.22	22.1	2.27	-3.46
57.26	23.77	3.21	-5.02
57.3	18.72	2.76	-4.62
57.34	19.85	1.07	-2.49
57.38	17.91	0.91	-0.49
57.42	16.7	1.51	-0.66
57.46	16.62	3.93	-0.3
57.5	17.21	2.6	-1.32
57.54	18.04	1.2	-0.9
57.58	18.63	3.39	-1.02
57.62	18.74	5.28	0.33
57.66	20.61	5.17	2.36
57.7	18.88	7.27	4.17
57.74	18.82	5.2	6.07
57.78	19.75	2.06	0.19
57.82	15.7	0.88	0.5
57.86	20.32	1.66	4.07
57.9	17.71	-1.17	1.63
57.94	23.45	0.71	-2.49
57.98	25.47	-5.17	-5.36
58.02	24.8	-5.1	-2.11
58.06	25.93	-4.32	-3.9
58.1	29.53	-6.8	-2.95
58.14	28.24	-7.51	-6.11
58.18	24.19	-6.63	-0.74
58.22	20.62	-4.13	3.71
58.26	20.61	-3.23	3.36
58.3	19.99	-3.01	2.57
58.34	18.5	-2.95	3.06
58.38	20.46	1.65	1.88
58.42	21.81	1.14	-0.4
58.46	24.12	-0.22	1.73
58.5	24.31	5.43	6.34
58.54	23.94	-0.32	4.14
58.58	23.86	0.05	1.06
58.62	20.93	4.61	-1.14
58.66	22.28	7.38	2.33
58.7	23.56	5.54	1.25
58.74	20.24	3.31	2.49
58.78	23.44	4.32	5.8
58.82	24.38	6.32	4.44
58.86	25.34	6.37	2.14
58.9	23.79	5.38	1.6
58.94	20.67	4.61	2.17
58.98	22.6	2.72	3.45
59.02	21.42	4.37	2.69
59.06	21.3	7.44	2.74
59.1	19.37	8.46	3.81
59.14	22.43	8.03	6.01
59.18	20.65	9.24	6.88
59.22	22.58	8.45	6.73
59.26	21.97	1.15	7.74
59.3	21.18	-1.6	7.48
59.34	17.28	-8.15	6.7
59.38	14.83	-5.39	8.09
59.42	15.73	-0.53	10.21
59.46	17.159	-1.7052	6.3182
59.5	14.6	0.31	8.8
59.54	16.587	-2.9492	5.5774
59.58	16.67	-5.04	-0.39
59.62	17	-2.63	2
59.66	17.03	-4.7	2.13
59.7	14.02	-3.1	2.8
59.74	15.07	-1.2	5.15
59.78	15.61	-1.64	5.42
59.82	16.77	-2.75	4.49
59.86	21.15	-4.15	6.19
59.9	20.55	-4.09	6.67
59.94	19.11	-1.44	5.54
59.98	18.49	2.93	3.44
60.02	16.75	-0.03	4.8
60.06	13.66	-4.89	4.32
60.1	14.36	-5.79	5.12
60.14	16.55	-6.94	5.89
60.18	15.48	-6.61	6.91
60.22	15.48	-4.1	9.29
60.26	18.58	2.92	8.36
60.3	20.12	7.06	5.43
60.34	16.81	3.79	7.49
60.38	17.49	4.04	3.6
60.42	17.33	2.42	3.87
60.46	18.7	2.95	0.86
60.5	18.33	2.41	-1.66
60.54	18.1	2.56	-1.79
60.58	17.63	1.92	0.27
60.62	17.55	2.17	-1.94
60.66	16.58	5.36	1.28
60.7	15.34	-1.39	3.49
60.74	14.7	0.09	2.82
60.78	15.79	3.19	3.6
60.82	16.61	2.47	3.82
60.86	17.81	-1.36	4.08
60.9	17.39	-0.36	2.5
60.94	18.09	-0.51	4.01
60.98	14.79	4.08	3.84
61.02	14.94	9.61	3.99
61.06	16.1	10.92	3.03
61.1	17.14	8.29	0.81
61.14	15.77	5.35	1.6
61.18	15.67	10.04	3.96
61.22	17.27	8.65	3.11
61.26	17.38	8.02	3.25
61.3	17.54	9.05	2.22
61.34	18.11	13.31	7.95
61.38	23.55	13.74	9.73
61.42	24.86	10.46	8.42
61.46	25.61	6.47	3.3
61.5	25.98	4.18	3.87
61.54	22.67	5.1	2.89
61.58	23.46	4.43	0.86
61.62	22.58	5.69	2.92
61.66	23.39	4.41	2.14
61.7	20.95	4.73	-0.51
61.74	24.37	2.73	0.17
61.78	20.37	0.31	-2.18
61.82	17.65	-4.9	-3.25
61.86	18.27	-3.91	-4
61.9	23.43	-8.11	-2.24
61.94	24.56	-12.63	-3.16
61.98	27.25	-10.02	-4.64
62.02	26.48	-7.17	-6.41
62.06	26.62	-5.82	-4.98
62.1	26.48	-5.25	-6.22
62.14	22.58	-4.92	-4.89
62.18	22.63	-3.75	-4.69
62.22	21.59	-3.8	-7.4
62.26	23.78	-3.25	-4.8
62.3	25.01	-4.12	-6.11
62.34	25.04	-1.41	-6.11
62.38	24.22	-1.12	-0.18
62.42	22.24	0.73	4.47
62.46	20.08	1.67	3.83
62.5	22.61	2.79	0.8
62.54	20.01	0.02	-1.19
62.58	19.56	0.2	-0.96
62.62	21.33	4.67	-0.34
62.66	18.97	2.91	7.5
62.7	22.64	7.56	5.49
62.74	20.17	6.62	7.56
62.78	16.47	9.41	4.98
62.82	17.89	5.16	7.37
62.86	21.93	9.17	7.5
62.9	14.46	12.66	10.16
62.94	13.78	10.41	7.5
62.98	16.55	7.35	7.63
63.02	16.08	9.91	7.65
63.06	17.65	7.3	9.38
63.1	17.96	6.89	11.19
63.14	18.71	3.48	8.62
63.18	21.27	3.3	5.37
63.22	22.95	1.84	4.11
63.26	25.01	1.65	5.29
63.3	24.13	2.05	4.7
63.34	23.53	4.03	5.09
63.38	20.74	5.3	3.49
63.42	21.56	4.19	1.94
63.46	21.29	1.53	-0.04
63.5	21.54	4.02	1.61
63.54	18.86	2.48	0.68
63.58	19.16	4.52	2.92
63.62	18.53	6.54	3.18
63.66	17.43	6.31	3.3
63.7	16.32	3.55	5.07
63.74	15.77	4.22	4.6
63.78	15.63	5.78	4.13
63.82	14.09	5.12	2.42
63.86	18.11	2.39	2.29
63.9	22.56	-1.68	-1.67
63.94	20.95	-1.75	-3.66
63.98	19.36	-0.88	-1.33
64.02	21.36	0.8	0.96
64.06	20.14	1.29	-0.6
64.1	18.87	0.79	1.36
64.14	15.7	1.13	4.68
64.18	18.89	-0.78	2.72
64.22	17.43	-1.35	-1.37
64.26	20.08	0.31	0.17
64.3	21.01	0.17	0.58
64.34	21.48	1.04	0.89
64.38	20.96	2.19	2.23
64.42	17.75	1.66	2.94
64.46	20.01	5.46	3.63
64.5	19.95	2.82	2.17
64.54	16.77	2.05	0.05
64.58	15.77	-0.09	0.63
64.62	14.9	2.86	2.29
64.66	14.94	-1.72	7.04
64.7	20.74	-0.08	6.44
64.74	21.83	-1.26	1.19
64.78	22.99	2.12	-0.87
64.82	20.96	2.65	-2.42
64.86	17.58	3.88	-0.41
64.9	20.26	4	2.57
64.94	19.92	6.2	7.11
64.98	23.12	5.17	7.83
65.02	24.02	3.78	6.15
65.06	23.32	3.34	3.49
65.1	22.4	-1.33	3.89
65.14	25.02	-2.21	3.24
65.18	25.78	-4.58	0.28
65.22	23.47	-6.8	-1.85
65.26	22.59	-6.38	-1.21
65.3	22.1	-4.86	0.26
65.34	22.8	-5.52	0.45
65.38	23.92	-2.87	1.7
65.42	20.74	-3.82	-1.31
65.46	23.8	-4.52	-0.61
65.5	25.37	-1.76	-1.49
65.54	24.9	6.32	0.89
65.58	26.57	5.4	-4.38
65.62	23.43	6.68	-7.55
65.66	21.77	5.08	-2.02
65.7	22.25	5.09	-2.09
65.74	21.24	5.96	-3.76
65.78	19.54	8.76	1.17
65.82	22.34	9.83	4.96
65.86	23.55	10.48	3.6
65.9	24.26	11.32	4.89
65.94	22	8.7	3.87
65.98	22.93	7.62	2.32
66.02	20.02	10.58	3.78
66.06	21.72	11.79	5.32
66.1	25.27	11.35	7.41
66.14	22.37	9.86	11.33
66.18	21.76	9.62	11.34
66.22	26.78	7.13	12.42
66.26	27.51	4.5	11.22
66.3	23.27	2.35	10.9
66.34	23.45	-0.79	9.49
66.38	23.46	-4.22	7.88
66.42	21.33	-2.2	10.29
66.46	21.84	2.41	9.54
66.5	22.71	2.5	5.47
66.54	20.59	3.07	6.43
66.58	20.47	2.98	4.69
66.62	19.33	5.28	3.51
66.66	18.25	4.78	7.21
66.7	14.95	-1.04	9.71
66.74	16.1	-4.65	4.47
66.78	12.6	-4.09	2.47
66.82	16.61	-9.56	7.52
66.86	18.37	-4.71	7.9
66.9	20.64	-3.89	8.87
66.94	20.83	-5.73	5.92
66.98	20.65	-8.23	6.63
67.02	17.92	-8.85	5.71
67.06	20.66	-4.27	6.68
67.1	19.27	-0.09	8.69
67.14	15.55	5.99	4.94
67.18	13.39	4.51	4.59
67.22	14.96	3.12	8.1
67.26	16.41	4.43	6.25
67.3	13.94	3.58	8.44
67.34	17.44	4.03	6.82
67.38	20.06	8.66	2.35
67.42	17.34	3.92	1.45
67.46	17.32	5.1	6.7
67.5	16.72	5.35	8.64
67.54	19.911	7.1492	4.8902
67.58	26.16	9.51	9.3
67.62	25.8	13.11	1.59
67.66	22.04	5.8	2.77
67.7	20.51	4.99	2.97
67.74	21.82	0.37	6.62
67.78	21.38	2.84	7.3
67.82	21.53	6.79	4.29
67.86	20.35	10	4.52
67.9	20.4	3.53	1.84
67.94	22.69	2.19	6.01
67.98	21.26	1.9	9.01
68.02	19.18	-1.75	8
68.06	16.21	-5.79	9.49
68.1	19.98	-6.45	8.56
68.14	22.48	-7.28	9.44
68.18	20.82	-8.66	6.54
68.22	19.41	-8.85	4.56
68.26	22.58	-10.4	-0.84
68.3	21.66	-5.04	-0.09
68.34	24.64	-5.94	-3.56
68.38	24.9	-2.93	-4.74
68.42	24.11	-1.7	-3.88
68.46	23.85	-1.08	-2.87
68.5	25.23	-0.88	-3.56
68.54	24.95	-1.63	-4.53
68.58	26.74	-0.7	-5.84
68.62	27.15	-0.23	-6.52
68.66	28.08	-0.18	-6.17
68.7	25.02	5.02	-7.28
68.74	23.75	6.08	-6.92
68.78	24.41	6.82	-1.51
68.82	27.65	4.79	-0.49
68.86	31.93	3.69	-2.42
68.9	31.92	4.88	-2.98
68.94	22.657	5.4917	-1.0949
68.98	20.75	3.77	2.43
69.02	22.04	6.03	1.63
69.06	17.19	6.82	-2.8
69.1	17.13	7.83	0.75
69.14	13.01	7.23	1.28
69.18	14.6	5.19	4.39
69.22	17.22	6.23	9.56
69.26	20.17	4.91	8.42
69.3	18.85	8.93	5.51
69.34	19.57	10.23	2.75
69.38	21.48	9.29	4.39
69.42	26.17	7.54	7.07
69.46	25.19	5.95	8.22
69.5	20.16	4.82	9.33
69.54	22.67	3.85	10.82
69.58	21.48	4.94	12.54
69.62	25.15	5.36	11.52
69.66	23.23	5.95	7.02
69.7	21.42	6.49	6.97
69.74	22.88	8.99	7.65
69.78	20.05	8.78	7.03
69.82	21.86	6.63	4.24
69.86	24.56	6.46	5.45
69.9	21.95	7.13	5.74
69.94	19.04	3.05	-0.36
69.98	18.67	5.55	3.87
70.02	21.9	1.05	4.25
70.06	23.15	-0.6	2.44
70.1	25.17	1.28	-1
70.14	20.1	1.14	-0.82
70.18	17.37	2.26	-0.96
70.22	23.42	3.56	5.13
70.26	19.79	5.89	4.88
70.3	22.21	7.26	7.43
70.34	22.71	8.55	5.23
70.38	24.3	4.03	4.08
70.42	23.73	0.89	3.19
70.46	23.82	1.58	4.27
70.5	23.33	2.8	4.67
70.54	27.64	2.37	6.26
70.58	25.67	3.64	6.58
70.62	26.45	1.33	9.1
70.66	22.99	1.02	11.22
70.7	22.9	4.99	11.03
70.74	24.04	9.15	9.12
70.78	28.65	6.13	10.44
70.82	25.8	10.11	8.45
70.86	21.81	10.67	6.76
70.9	22.43	10.92	6.7
70.94	24.58	6.55	5.8
70.98	26.59	8.89	8.73
71.02	27.74	11.35	6.52
71.06	27.05	14.83	0.36
71.1	21.46	14.03	-3.09
71.14	22.18	14.16	-0.07
71.18	20.46	15.55	0.95
71.22	23.651	6.7308	2.509
71.26	23.737	5.2907	2.4752
71.3	24.21	1.51	-0.1
71.34	23.96	-0.48	6.25
71.38	24.08	1.7	6.5
71.42	21.19	-4.57	1.56
71.46	24.79	-5.81	2.09
71.5	25.86	-3.25	-1.46
71.54	24.27	2.38	1.17
71.58	28.13	1.49	-1.02
71.62	30.24	2.56	-1.33
71.66	27.53	2.51	-3.94
71.7	27.79	3.44	-5.99
71.74	24.36	2.2	-6.98
71.78	24.18	-0.2	-8.62
71.82	25.6	-3.1	-5.1
71.86	28.51	-1.26	-2.45
71.9	25.5	-3.13	1.71
71.94	21.17	-2.06	3.15
71.98	19.55	-2.34	4.57
72.02	19.78	-4.45	2.95
72.06	21.69	-2.75	5.54
72.1	23.24	-1.69	2.41
72.14	21.52	0.03	2.68
72.18	20.62	7.22	3.98
72.22	20.66	6.04	2.58
72.26	19.79	2.64	-0.74
72.3	23.49	5.22	-0.63
72.34	22.96	5.39	-0.34
72.38	21	5.13	1.04
72.42	26.25	3.93	-1.46
72.46	25.72	3.71	-2.57
72.5	26.96	6.53	1.44
72.54	29.54	7.81	1.12
72.58	24.87	9.07	4.84
72.62	25.02	8.79	6.13
72.66	25.37	7.8204	3.6747
72.7	25.073	8.2466	4.2676
72.74	23	11.29	5.97
72.78	22.91	8.14	6.91
72.82	24.25	8.93	5.53
72.86	22.77	7.34	6.25
72.9	23.97	6.39	5.86
72.94	23.57	9.22	1.48
72.98	22.38	8.39	-0.01
73.02	20.86	8.27	1.85
73.06	19.3	10.88	2.37
73.1	19.01	12.85	3.73
73.14	19.37	6.61	1.28
73.18	20.56	3.74	-6.12
73.22	21.54	5.03	-2.75
73.26	21.99	1.19	-1.06
73.3	23.32	0.01	-2.49
73.34	21.24	2.2	-1.78
73.38	19.07	1.86	-2.51
73.42	19.38	2.8	-0.87
73.46	18.93	1.01	-0.53
73.5	20.03	6.8	3.77
73.54	20.19	6.85	6.15
73.58	21.72	2.68	6.43
73.62	21.52	4.32	5.43
73.66	21.33	-1.6	3.69
73.7	20.29	-2.32	1.96
73.74	19.82	-0.15	1.7
73.78	21.69	5.72	5.63
73.82	24.91	3.3	4.38
73.86	26.09	9.6	6.93
73.9	26.45	5.94	7.3
73.94	19.83	6.92	8.77
73.98	23.29	0.98	6.94
74.02	20.99	-1.05	5.2
74.06	21.81	-2.36	5.3
74.1	20.653	4.0502	1.0865
74.14	20.716	4.0938	0.6035
74.18	20.795	4.1066	0.1294
74.22	12.9	3.66	-7.66
74.26	18.17	6.26	-3.71
74.3	17.42	3.36	-4.98
74.34	18.98	5.22	-5.37
74.38	17.72	5.63	-8.26
74.42	20.44	5.1	-10.56
74.46	21.34	3.3697	-2.5339
74.5	21.343	3.1512	-2.7628
74.54	21.31	2.9057	-2.9392
74.58	24.64	4.7	3.04
74.62	24.98	1.54	1.74
74.66	23.88	-0.07	-0.71
74.7	24.85	0.42	-0.27
74.74	22.6	-0.75	-1.8
74.78	19.98	2.07	-0.84
74.82	18.61	1.14	0.65
74.86	18.41	1.1	-0.33
74.9	17.99	-1.68	-2.05
74.94	14.42	-2.33	-1.47
74.98	14.53	1.01	-1.18
75.02	17.34	-2.57	-3.55
75.06	17.35	-4.75	-5.04
75.1	17.23	1.34	-1.02
75.14	14.18	5.27	-0.15
75.18	15.46	-0.76	-0.39
75.22	14.77	-0.27	1.8
75.26	16.61	-2.06	2.06
75.3	14.61	-3.13	0.62
75.34	13.9	-1.62	-1.05
75.38	12.27	2.99	3.86
75.42	15.25	-0.19	4.99
75.46	17.14	3	4.14
75.5	16.59	4.73	7.77
75.54	25.05	1.94	4.15
75.58	22.43	-0.06	1.9
75.62	22.88	-2.67	2.6
75.66	23.55	-3.55	2.23
75.7	25.35	-5.64	0.87
75.74	22.79	-7.2	0.8
75.78	23.53	-6.58	1.44
75.82	27.13	-8.96	3.7
75.86	25.99	-10.59	5.15
75.9	28.28	-6.94	0.96
75.94	26.43	-11.48	4.03
75.98	30.7	-9.87	2.32
76.02	24.268	-5.9633	1.8543
76.06	24.08	-6.57	6.54
76.1	26.25	-4.72	4.25
76.14	23.53	-2.66	3.26
76.18	21.12	2.2	-2.22
76.22	18.52	1.25	-1.98
76.26	16.98	-0.22	-1.97
76.3	15.35	1.39	-4.02
76.34	15.98	1.24	-4.98
76.38	17.08	0.06	-4.86
76.42	18.93	-2.6	-3.82
76.46	20.32	-4.43	-0.42
76.5	21.27	-1.97	-1.11
76.54	26.07	-1.55	-2.63
76.58	26.53	-3.43	-0.61
76.62	26.3	-2.61	0.08
76.66	23.55	-5.91	0.08
76.7	23.01	-5.73	1.01
76.74	23.19	-4.49	-0.92
76.78	19.05	-4.39	0.65
76.82	19.21	-5.31	3.12
76.86	19.73	-7.38	2.16
76.9	16.92	-3.19	1.87
76.94	14.98	-3.28	4.61
76.98	18.63	-0.73	7.23
77.02	18.97	-0.57	7.65
77.06	18.33	1.32	5.67
77.1	18.88	4.77	5.33
77.14	16.74	7.09	4.77
77.18	20.75	5.35	6.48
77.22	20.99	7.31	6.82
77.26	16.2	4.14	10.07
77.3	20.01	0.89	7.84
77.34	18.08	0.42	8.38
77.38	22.69	-0.16	7.77
77.42	21.13	-1.4	8.81
77.46	18.29	0.15	9.91
77.5	17.3	1.47	9.91
77.54	16.38	1.1	7.71
77.58	20.32	4.35	12
77.62	24.71	7.27	8.55
77.66	24.56	8.24	8.62
77.7	24.73	8.06	12.43
77.74	22.68	6.04	8.43
77.78	22.81	3.87	6.08
77.82	22.24	0.88	3.51
77.86	22.72	-0.73	1.28
77.9	22.14	0.49	1.18
77.94	23.61	-0.66	-1.22
77.98	24.43	3.85	2.17
78.02	23.82	6.99	0.08
78.06	24.8	10.79	-4.89
78.1	24.1	5.22	-3.97
78.14	24.82	2.14	-6.94
78.18	23.15	-1.15	-6.23
78.22	21.78	2.17	-7.04
78.26	19.3	1.94	-6.03
78.3	23.22	2.4	-2.84
78.34	22.86	2.68	-3.39
78.38	21.57	1.46	-2.17
78.42	20.85	3.09	-2.33
78.46	22.37	1.07	-5.09
78.5	21.53	1.48	-6.08
78.54	20.24	3.99	-3.49
78.58	19.44	1.16	-1.41
78.62	19.18	0.03	2.51
78.66	17.2	2.34	4.91
78.7	14.49	3.86	5.36
78.74	15.49	7.62	5.32
78.78	15.75	3.91	5.55
78.82	13.02	6.32	3.56
78.86	10.95	6.44	2.38
78.9	15.16	7.11	3.38
78.94	14.62	8.14	5.08
78.98	16.85	7.2	4.02
79.02	13.97	4.91	2.46
79.06	14.16	4.52	2.61
79.1	14.31	3.27	6.32
79.14	16.47	5.15	8.17
79.18	15.638	3.922	0.33574
79.22	15.883	3.5203	-0.63336
79.26	16.114	3.1472	-1.5914
79.3	16.319	2.8187	-2.5132
79.34	17.89	-0.53	-7.84
79.38	14.65	-0.03	-6.05
79.42	18.35	3.3	-4.39
79.46	16.27	4.46	-5.66
79.5	17.4	1.96	-6.61
79.54	15.55	0.98	-6.84
79.58	15.96	5.19	-4.44
79.62	14.12	6.34	-5.32
79.66	16.01	6.21	-3.37
79.7	16.03	4.03	-3.13
79.74	15.83	5.51	-3.18
79.78	12.46	7.42	-2.59
79.82	12.3	6.46	-0.78
79.86	12.56	3.43	-1.65
79.9	14.17	5.99	-0.84
79.94	15.62	4.37	0.24
79.98	13.37	4.52	2.02
[truncated: 1,042 more rows]
