# Supplementary material for: Mean flow and turbulence structure over exposed roots on a forested floodplain: Insights from a controlled laboratory experiment
Source: PLoS One. 2020 Feb 26;15(2):e0229306. doi: 10.1371/journal.pone.0229306 (PMC7043746; doi:10.1371/journal.pone.0229306)
Supplement: S1 File — (ZIP) [file pone.0229306.s001.zip › data_and_scripts/velocity_data/t21_131_replaced.csv]

0.02	25.75	8.04	7.56
0.06	23.77	10.48	5.72
0.1	26.51	9.24	8.9
0.14	26.11	7.32	6.99
0.18	25.23	6.56	5.84
0.22	27.14	5.98	5.02
0.26	27.06	9.19	6.69
0.3	26.28	11.05	6.01
0.34	25.8	10.3	5.26
0.38	26.08	8.09	6.5
0.42	26.17	6.64	5.36
0.46	26.9	5.81	3.29
0.5	24.27	3.76	4.52
0.54	25.31	1.19	3.17
0.58	26.52	5.49	1.81
0.62	25.98	6.71	2.83
0.66	21.4	7.49	5.06
0.7	25.22	8.87	7.53
0.74	26.31	7.77	4.2
0.78	26.54	6.4	3.45
0.82	25.74	3.49	3.16
0.86	24.99	3.18	3.56
0.9	24.01	4.19	4.84
0.94	23.88	3.9	2.86
0.98	24.87	3.09	4.32
1.02	25.44	2.71	6.2
1.06	24.87	1.5	5.51
1.1	25.77	1.07	6.79
1.14	26.42	4.28	6.67
1.18	27.46	4.95	6.24
1.22	25.47	5.81	-0.51
1.26	21.75	0.11	2.47
1.3	22.06	-4.59	4.54
1.34	18.6	0.59	4.93
1.38	19.47	3.15	8.37
1.42	22.43	3.78	7.64
1.46	25.74	2.77	10.51
1.5	25.74	2.18	7.7
1.54	27.03	2.68	6.58
1.58	27.43	3.45	5.42
1.62	25.92	3.09	3.44
1.66	22.09	2.59	-0.11
1.7	20.16	1.26	-0.56
1.74	21.8	2.11	-0.72
1.78	21.2	0.88	-1.13
1.82	21.63	0.77	-0.84
1.86	23.72	-0.76	-1.93
1.9	18.54	-1.58	2.16
1.94	17.25	-4.36	4.77
1.98	16.99	-4.3	4.66
2.02	16.43	-4.79	4.43
2.06	16.2	-3.79	6.61
2.1	16.38	-2.56	8.76
2.14	15.67	-2.94	9.11
2.18	18.53	2.08	6.14
2.22	20.85	5.38	2.56
2.26	27.6	7.47	3.32
2.3	27.12	8.05	7.16
2.34	30.83	8.73	8.95
2.38	28.75	8.5	9.52
2.42	25.84	2.04	12.71
2.46	28.064	4.3541	9.5324
2.5	25.53	-4.66	9.35
2.54	27.93	0.45	10.11
2.58	31.13	5.82	10.42
2.62	30.27	5.6	11.38
2.66	30.58	3.53	11.31
2.7	25.58	6.39	11.82
2.74	27.29	0.78	12.53
2.78	23.71	4.26	9.9
2.82	19.36	2.29	8.81
2.86	20.47	6.91	6.55
2.9	19.11	5.85	10.87
2.94	24.85	9.9	11.35
2.98	22.909	4.1001	9.1926
3.02	20.43	7.26	3.83
3.06	16.35	2.11	5.06
3.1	22.4	2.65	8.61
3.14	22.81	3.48	8.6
3.18	29.9	-2	11.06
3.22	26.33	0.9	11.7
3.26	24.82	-5.19	10.45
3.3	26.83	0.83	11.53
3.34	29.47	1.43	11.19
3.38	20.94	6.06	6.33
3.42	21.72	6.78	8.99
3.46	21.15	3.31	8.93
3.5	22.91	0.19	9.32
3.54	20.92	-0.2	9.79
3.58	21.06	1	15.55
3.62	18.53	0.4	13.06
3.66	17.26	0.1	12.45
3.7	16.89	0.21	10.95
3.74	19.63	1.19	9.62
3.78	18.65	2.65	10.31
3.82	21.36	2.42	10.21
3.86	20.95	1.54	7.76
3.9	18.74	2.47	6.86
3.94	21.72	2.65	8.07
3.98	19.78	2.17	7.77
4.02	20.08	-0.01	5.96
4.06	20.92	-0.81	5.5
4.1	22.5	-1.88	5.44
4.14	22.16	-2.5	4.43
4.18	24.16	-1.14	4.03
4.22	20.99	-1.57	-1.08
4.26	22.07	-2.55	-1.68
4.3	20.88	-1.22	-3.22
4.34	21.01	-2.36	-1.47
4.38	19.3	-3.51	0.96
4.42	17.32	-3.36	0.75
4.46	18.85	1.37	-3.08
4.5	20.7	0.79	1.57
4.54	24.16	-0.18	3.68
4.58	29.4	3.83	1.82
4.62	24.25	-5.8	6.34
4.66	24.26	0.7	4.23
4.7	18.04	0.29	3.49
4.74	17.93	-1.49	4.27
4.78	15.98	0.68	3.86
4.82	16.33	4.92	5.87
4.86	17.94	8.68	8.45
4.9	18.72	6.76	3.96
4.94	20.18	5.46	2.49
4.98	19.69	5.26	4.14
5.02	19.4	5.03	5.02
5.06	17.21	7.4	6.24
5.1	23.83	9.39	0.81
5.14	25.29	5.36	3.26
5.18	24.82	1.01	4.88
5.22	24.82	1.84	6.95
5.26	30	5.5	5.8
5.3	27.28	5.77	5.57
5.34	25.2	6.97	3.87
5.38	23.58	5.97	2.6
5.42	24.34	3.47	3.27
5.46	20.33	3.82	3
5.5	20.82	8.53	4.02
5.54	22.28	7.48	1.6
5.58	21.69	6.22	1.04
5.62	20.25	9.28	1.55
5.66	22.67	5.96	0.5
5.7	22.79	5.03	-0.33
5.74	21.48	5.79	2.5
5.78	22.42	7.29	1.76
5.82	23.08	7.68	4.55
5.86	23.11	5.46	4.27
5.9	22.43	6.73	4.71
5.94	23.33	5.8	4.44
5.98	20.22	6.92	2.28
6.02	22.56	3.35	1.49
6.06	20.85	2.32	1.04
6.1	20.36	1.82	0.52
6.14	17.71	3.9	0.38
6.18	15.64	4.17	1.6
6.22	15.04	4.97	2.5
6.26	15.7	3.69	0.89
6.3	13.22	-0.62	1.4
6.34	12.97	-0.3	-1.44
6.38	14.78	1.51	-2.27
6.42	12.53	0.06	-1.96
6.46	13.05	-0.96	-1.86
6.5	12.27	-0.25	-0.42
6.54	14.92	-1.29	-2.73
6.58	14.54	2.09	-0.93
6.62	16.89	2.94	2.17
6.66	15.76	1.43	0.18
6.7	16.08	1.47	-1.9
6.74	15.03	1.2	-0.62
6.78	16.14	0.71	-1.97
6.82	12.57	0.11	-1.42
6.86	13.23	1.35	-1.63
6.9	12.12	-1.03	-3.7
6.94	12.02	-0.51	-3.22
6.98	12.26	-0.18	-2.85
7.02	13.55	-1.67	-2.68
7.06	13.38	-1.49	-0.51
7.1	12.88	-0.66	-0.17
7.14	13.37	0.78	-0.69
7.18	15.25	3.3	-0.78
7.22	14.98	4.65	-0.5
7.26	14.78	2.97	-0.88
7.3	13.27	6.18	-0.06
7.34	16.77	6.71	0.59
7.38	17.91	6.82	-1.34
7.42	16.5	8.16	-1.24
7.46	14.82	7.92	-1.01
7.5	14.99	7.53	0.2
7.54	14.59	9.53	1.56
7.58	15.61	5.89	4.92
7.62	19.07	-2.45	4.15
7.66	17.9	0.95	2.43
7.7	16.12	1.18	-4.02
7.74	14.7	4.85	-3.52
7.78	14.06	4.11	-1
7.82	15.29	5.43	-1.39
7.86	16.84	6.33	-1.69
7.9	16.86	5.58	5.16
7.94	18.71	3.03	2.38
7.98	19.89	2.03	2.44
8.02	17.28	-0.97	0.97
8.06	21.325	4.6263	-1.2397
8.1	22.366	4.8539	-1.3433
8.14	23.404	5.0665	-1.4007
8.18	24.416	5.2595	-1.4089
8.22	25.378	5.4287	-1.3647
8.26	29.5	5.31	-2.34
8.3	31.67	7.85	-3.76
8.34	32.07	9.35	-6.02
8.38	30.06	4.15	-5.1
8.42	27.15	7.03	0.02
8.46	22.67	3.78	0.75
8.5	24.53	4	8.22
8.54	28.45	5.04	5.39
8.58	27.79	4.62	2.47
8.62	24.37	6.72	-1.05
8.66	25.89	5.06	2.34
8.7	28.86	3.06	4.4
8.74	27.49	6.49	-0.25
8.78	28.81	1.78	-4.2
8.82	22.59	0.66	-0.19
8.86	23.93	3.4	-1.54
8.9	22.63	-1.07	-0.29
8.94	27.85	-3.95	-1.42
8.98	28.48	-0.23	-2.36
9.02	28.93	-1.08	-4.06
9.06	27.15	-0.66	-2.07
9.1	21.49	0.08	-5.84
9.14	20.6	-0.44	-7.97
9.18	19.76	-1.1	-6.13
9.22	19.67	-2.82	-7.57
9.26	20.55	-2.72	-6.84
9.3	20.87	-1.61	-4.12
9.34	19.54	-2.11	-3.01
9.38	20.44	-3.43	-2.97
9.42	18.59	-2.87	0
9.46	18.42	-4.63	2.92
9.5	17.54	-6.03	4.66
9.54	18.22	-2.35	5.57
9.58	22.56	-3.49	4.29
9.62	22.56	-4.57	1.87
9.66	23.9	-4.24	2.02
9.7	24.43	-7.33	0.48
9.74	22.57	-9.31	5.16
9.78	20.44	-8.83	7.45
9.82	25.38	-8.06	5.04
9.86	26.7	-1.33	9.58
9.9	21.48	-3.25	10.33
9.94	18.04	-1.93	9.78
9.98	16.2	-0.87	9.59
10.02	16.08	-2.51	8.4
10.06	17.51	-5.3	4.38
10.1	20.12	-5.05	-1.05
10.14	22.05	-4.68	-2.64
10.18	17.82	-3.22	0.38
10.22	15.77	-7.11	0.89
10.26	17.19	-5.04	1.49
10.3	16.48	-4.82	1.81
10.34	13.58	-2	4.11
10.38	17.68	-5.09	6.77
10.42	20.98	-2.09	4.29
10.46	23.47	-2.7	4.27
10.5	22.57	-2.08	3.13
10.54	20.54	-3.17	6.52
10.58	19.17	-4.41	4.73
10.62	18.08	-2.58	4.17
10.66	18.01	-2.67	9.51
10.7	18.35	1.56	7.95
10.74	19.5	3.39	6.04
10.78	19.52	2.1	6.11
10.82	20.59	1.9	4.49
10.86	20	1.11	3.91
10.9	17.83	0.09	3.92
10.94	19.66	1.42	4.58
10.98	17.99	5.03	-1.61
11.02	12.98	6.69	0.37
11.06	17.85	4.16	0.92
11.1	17.35	3.9	0.08
11.14	16.05	5.35	3.39
11.18	13.11	3.97	6.52
11.22	16.19	5.88	9.53
11.26	21.919	2.817	3.3167
11.3	22.681	2.5379	3.4181
11.34	26.3	-0.04	5.54
11.38	24.199	1.8974	3.6416
11.42	33.91	-0.08	2.92
11.46	31.44	-2.36	2.64
11.5	29.65	-2.24	2.23
11.54	30.07	-0.69	5.29
11.58	30.34	-0.75	1.48
11.62	28.44	2.38	4.61
11.66	29.4	3.47	9.78
11.7	27.995	-0.77239	4.1849
11.74	27.85	-6.44	4.99
11.78	25.05	1.16	1.6
11.82	24.22	-0.03	0.54
11.86	23.76	0.58	2.11
11.9	21.06	-0.34	2.77
11.94	23.33	-2.9	0.85
11.98	20.36	1.31	5.55
12.02	21.27	0.32	6.26
12.06	20.96	-1.62	1.69
12.1	19.21	-3.55	1.46
12.14	17.04	0.69	1.69
12.18	18.72	0.82	-0.99
12.22	20.32	0.24	-1.05
12.26	20.27	8.15	2.46
12.3	20.22	6.18	5.03
12.34	22.57	4.94	5.59
12.38	22.58	1.09	1.75
12.42	21.37	4.38	1.64
12.46	23.8	7.11	0.38
12.5	25.64	6.06	3.53
12.54	26.51	9.32	4.59
12.58	22.97	8.32	2.68
12.62	23.86	3.68	3.05
12.66	24.34	5.6	5.45
12.7	20.73	9.53	8.17
12.74	20.18	9.19	6.54
12.78	18.77	6.35	9.85
12.82	25.83	10.74	10.24
12.86	25.85	12.84	11.17
12.9	22.288	7.8782	8.2417
12.94	22.003	7.7625	8.1003
12.98	21.732	7.6282	7.8888
13.02	21.488	7.4814	7.6211
13.06	21.45	2.84	5.21
13.1	23.06	7.25	7.05
13.14	27.22	3.13	9.23
13.18	20.988	6.8937	6.2646
13.22	21.035	6.7778	5.9233
13.26	16.68	5.83	8.84
13.3	17.28	8.81	1.96
13.34	19.42	6.26	3.15
13.38	22	5.06	1.81
13.42	22.17	8.31	1.84
13.46	24.84	9.39	5.55
13.5	24.96	9.5	8.43
13.54	28.26	9.41	8.21
13.58	29.39	7.04	5.75
13.62	27.42	4.05	6.1
13.66	29.75	6.73	8.13
13.7	30.19	10.61	5.95
13.74	31.01	10.31	3.75
13.78	25.79	7.62	4.49
13.82	28.05	6.95	2.46
13.86	24.352	7.0017	2.4284
13.9	19.17	5.44	-3.66
13.94	19.72	7.93	-1.43
13.98	18.76	5.82	-0.54
14.02	16.8	4.94	-0.61
14.06	20.24	4.74	-2
14.1	22.85	6.76	-3.07
14.14	24.92	3.88	1.76
14.18	31.29	4.07	2.29
14.22	28.22	6.2	-2.26
14.26	27.91	5.99	-1.87
14.3	29.88	6.43	-1.76
14.34	30.98	4.42	-4.86
14.38	27.63	5.49	-3.48
14.42	25.99	6.31	-0.63
14.46	24.51	6.45	2.11
14.5	24.51	7.89	3.42
14.54	23.44	6.25	-0.22
14.58	22.04	5.67	1.19
14.62	21.8	5.54	-1.62
14.66	22.42	6.14	-3.68
14.7	20.17	5.13	-3.27
14.74	21.75	3.27	-0.29
14.78	21.16	1.61	0.93
14.82	20.73	1.1	0.65
14.86	20.75	0.32	0.98
14.9	20.08	-0.21	2.35
14.94	21.38	0.93	0.82
14.98	17.96	2.4	-0.56
15.02	18.21	2.9	0.92
15.06	18.11	1.84	0.03
15.1	19.09	2.02	-2.25
15.14	19.19	2.17	-2.28
15.18	18.13	3.93	-2.51
15.22	17.13	5.99	0.93
15.26	19.11	5.92	0.77
15.3	18.02	5.81	-1.53
15.34	17.91	5.6	0.71
15.38	17.85	3.37	-1.21
15.42	15.42	1.51	-2.66
15.46	14.5	2.72	-4.8
15.5	14.21	0.63	-3.67
15.54	15.16	-3.14	-1.94
15.58	13.66	-0.76	4.4
15.62	21.03	-0.66	2.64
15.66	17.6	2.23	2.49
15.7	15.45	4.66	2.43
15.74	18.31	9.77	5.01
15.78	18.2	7.59	5.36
15.82	19.75	7.97	6.41
15.86	21.33	7.85	4.98
15.9	20.8	12.06	6.2
15.94	18.45	15.97	6.74
15.98	23.36	10.72	1.81
16.02	20.93	10.26	0.78
16.06	21.63	9.2	-1.71
16.1	21.59	9.45	-0.39
16.14	22.83	9.84	2.05
16.18	21.51	6.97	3.29
16.22	20.94	6.36	3.3
16.26	21.54	6.22	2.77
16.3	19.63	6.32	4.97
16.34	21.29	11.3	4.78
16.38	16.25	7.99	0.85
16.42	15.77	8.19	0.43
16.46	18.05	6.64	-1.7
16.5	16.54	11.77	-0.51
16.54	17.7	6.94	1.13
16.58	18.77	6.7	0.76
16.62	21.52	7.47	0.03
16.66	20.88	7.87	0.02
16.7	20.94	9.34	3.85
16.74	18.71	2.09	7.29
16.78	20.48	5.48	5.08
16.82	21.46	7.31	3.6
16.86	26.35	10.99	2.74
16.9	24.78	12	3.87
16.94	25.8	4.19	1
16.98	26.36	3.75	0.89
17.02	25.94	0.67	-1.05
17.06	26.33	2.66	-2.46
17.1	26.22	5.98	-0.37
17.14	25.56	5.39	1.46
17.18	25.08	4.6	-3.67
17.22	21.76	7.31	-3.02
17.26	20.4	7.59	-1.58
17.3	20.19	7.96	-1.59
17.34	19.21	7.53	-0.13
17.38	17.22	2.18	-0.95
17.42	18.71	-0.56	-5.82
17.46	20.34	1.55	-4.79
17.5	19.54	0.44	-2.67
17.54	18.26	-1.39	-0.83
17.58	17.72	-3.89	-0.72
17.62	20.5	-5.16	1.91
17.66	20.7	-8.1	-0.39
17.7	19.01	-9.06	-1.05
17.74	20.125	-9.7089	-1.3964
17.78	19.856	-9.9023	-1.1544
17.82	19.553	-9.9093	-0.88995
17.86	19.225	-9.7464	-0.60646
17.9	26.57	-12.04	-3.59
17.94	23.41	-14.37	-1.4
17.98	18.176	-8.403	0.32398
18.02	17.833	-7.725	0.64939
18.06	17.59	-10.3	-4.27
18.1	16.52	-12.94	-1.47
18.14	16.74	-12.52	1.34
18.18	16.73	-4.3008	1.9361
18.22	16.564	-3.3489	2.2369
18.26	11.97	0.34	11.94
18.3	16.425	-1.4451	2.7897
18.34	16.59	2.32	7.73
18.38	13.84	3.82	4.61
18.42	16.32	5.56	5.21
18.46	17.31	6.13	2.8
18.5	18.14	4.21	1.31
18.54	19.42	4.7	1.01
18.58	18.98	5.31	1.55
18.62	19.3	1.99	0.8
18.66	19.99	3.18	3.44
18.7	22.71	2.8	4.14
18.74	22.61	2.26	3.73
18.78	25.71	0.23	5.93
18.82	26.97	-0.52	2.89
18.86	25.87	-0.69	5.92
18.9	27.62	1.16	1.04
18.94	29.93	0.2	-1.91
18.98	29.35	0.56	-1.84
19.02	25.16	-1.92	1.54
19.06	27.83	-2.65	2.16
19.1	26.99	-2.91	2.93
19.14	27	-1.2	2.27
19.18	26.9	-2.78	1.4
19.22	22.87	1.51	4.91
19.26	19.86	0.69	6.63
19.3	22.37	1.84	8.13
19.34	24.58	-2.46	2.35
19.38	21.49	-3.23	0.83
19.42	20.17	-2.19	0.8
19.46	19.81	-1.29	2.18
19.5	22.31	-2.14	4.48
19.54	19.84	-4.76	3.39
19.58	19.87	-6.32	3.06
19.62	19.123	-0.28735	4.4243
19.66	19.103	0.38072	4.7286
19.7	17.61	4.44	4.72
19.74	17.41	3.65	6.27
19.78	20.53	-0.17	3.3
19.82	17.16	3.16	6.13
19.86	21.72	4.98	9.25
19.9	22.36	8.78	6.34
19.94	22.43	6.9	8.1
19.98	23.65	4.26	5.94
20.02	24.13	5.38	4.88
20.06	25.8	7.59	5.3
20.1	26.63	6.51	5
20.14	26.69	8.12	6.36
20.18	24.99	6.03	6.34
20.22	26.53	5.74	2.91
20.26	23.83	6.82	-0.03
20.3	23.94	3.25	2.97
20.34	23.86	1.02	3.09
20.38	23.9	-0.04	3.84
20.42	22.66	-0.96	0
20.46	22.24	2.29	-2.29
20.5	22	7.25	-1.85
20.54	23.05	7.66	2.3
20.58	21.66	6.23	2.85
20.62	20.02	1.79	1.28
20.66	20.7	4.64	2.92
20.7	20.96	2.65	2.35
20.74	19.42	3.49	3.81
20.78	19.96	2.14	6.88
20.82	20.69	0.8	4.49
20.86	19.66	5.67	4.31
20.9	19.07	7.86	2.74
20.94	19.9	4.3	1.4
20.98	17.69	6.75	1.72
21.02	18.24	5.22	4.07
21.06	16.09	5.58	3.72
21.1	17.01	8.25	3.56
21.14	16.34	7.32	2.95
21.18	14.83	4.64	3.51
21.22	15.36	3.34	3.11
21.26	16.3	5	4.76
21.3	17.75	0.41	5.18
21.34	19.6	0.38	3.67
21.38	18.62	1.74	1.55
21.42	18.29	2.11	1.42
21.46	20.23	2.94	0.37
21.5	18.08	5.19	1.07
21.54	20.9	3.5	4.04
21.58	19.83	5.97	6.79
21.62	21.05	8.28	7.18
21.66	19.53	7.15	7.41
21.7	20.46	6.01	7.16
21.74	23.74	6.4	3.75
21.78	21.43	2.61	3.34
21.82	25.57	3.67	5.44
21.86	25.67	6.91	7.27
21.9	24.96	8.67	7.53
21.94	22.35	10.33	7.74
21.98	22.92	7.55	11.28
22.02	22.91	11.41	11.69
22.06	23.785	10.321	6.1344
22.1	24.53	14.24	0.84
22.14	23.24	13.15	3.2
22.18	22.08	11.68	4.75
22.22	21.24	8.61	4.91
22.26	23.01	10.01	4.34
22.3	23.57	14.36	5.69
22.34	21.63	12.15	3.72
22.38	21.68	10.37	1.65
22.42	20.63	12.32	0.46
22.46	22.3	10.97	2.52
22.5	19.44	8.59	1.78
22.54	18.78	7.47	0.72
22.58	15.18	5.76	1.78
22.62	15.62	-1.05	2.02
22.66	20.88	3.54	4.51
22.7	21.87	8.41	4.5
22.74	19.21	9.02	3.24
22.78	22.01	9.95	2.65
22.82	24.64	9.23	0.8
22.86	24.22	5.48	3.96
22.9	26.21	3.83	6.44
22.94	23.67	5.57	7.08
22.98	25.18	0.48	7.3
23.02	24.9	-1.94	0.89
23.06	24.58	-1.3	-3.4
23.1	22.3	-3.48	-1.82
23.14	24.99	-5.61	1.15
23.18	23.53	-2.7	3.57
23.22	24.84	-1.88	3.89
23.26	21.19	-2.08	4.87
23.3	23.275	-1.6403	3.7172
23.34	23.527	-1.0667	3.9216
23.38	23.828	-0.42802	4.07
23.42	24.172	0.24055	4.142
23.46	16.27	3.99	2.58
23.5	23.15	0.58	7.89
23.54	23.16	4.36	7.31
23.58	25.94	3.11	5.12
23.62	27.38	2.38	1.63
23.66	27.87	4.85	0.99
23.7	29.52	-1.76	-2.09
23.74	33.56	0.34	-2.21
23.78	30.83	2.02	-2.98
23.82	31.14	-0.37	-6.36
23.86	26.23	1.87	-4.62
23.9	24.62	-1.78	-6.2
23.94	26.14	1.66	-5.43
23.98	28.76	4.63	-6.85
24.02	22.59	5.24	-6.8
24.06	20.58	4.1	-3.19
24.1	23.95	4.5	2.24
24.14	24.95	2.74	2.33
24.18	24.135	3.2585	-2.6172
24.22	24.167	3.0873	-2.1674
24.26	23.24	3.12	-2.35
24.3	26.06	5.32	-3.55
24.34	24.64	4.46	-3.54
24.38	24.78	2.66	-1.46
24.42	24.43	1.44	-1.37
24.46	27.28	2.11	1.75
24.5	23.49	3.17	3.6
24.54	24.34	-0.91	-0.62
24.58	19.99	4.49	-1.49
24.62	23.8	3.71	-2.19
24.66	26.29	6.46	-1.68
24.7	21.03	8.49	0.86
24.74	21.54	7.01	3.6
24.78	18.32	5.07	1.46
24.82	17.29	3.09	1.77
24.86	17.88	1.93	3.78
24.9	19.3	5.64	3.59
24.94	21.07	6.33	3.63
24.98	22.18	7.05	3.74
25.02	21.43	2.53	-2.12
25.06	25.8	3.57	-0.63
25.1	19.95	3.26	5.75
25.14	22.72	10.2	4.64
25.18	24.6	11.66	4.01
25.22	30.18	10.69	3.45
25.26	29.54	11.95	5.42
25.3	29.1	13.52	7.29
25.34	28.84	12.42	6.06
25.38	24.67	8.95	4.93
25.42	27.83	6.82	6.34
25.46	26.92	7.4	7.26
25.5	24.73	1.87	6.9
25.54	24.859	2.7513	6.4182
25.58	24.149	0.78196	6.3859
25.62	23.399	-1.2026	6.3438
25.66	22.631	-3.1437	6.3033
25.7	19.96	-8.11	6.26
25.74	17.78	-9.16	5.84
25.78	16.2	-8.71	4.45
25.82	16.6	-10.72	4.19
25.86	19.28	-8.69	5.46
25.9	21.91	-6.88	9.66
25.94	23.18	-6.97	11.52
25.98	24.38	-9.54	4.75
26.02	20.24	-10.02	7.96
26.06	15.7	-7.16	9.28
26.1	16.94	-4	9.65
26.14	17.04	-4.58	8.58
26.18	21.12	-2.33	5.8
26.22	21.06	-2.08	3.2
26.26	19.68	-4.78	3.98
26.3	20.05	-7.03	3.37
26.34	20.7	-7.8	2.66
26.38	18.74	-6.79	2.31
26.42	19.03	-7.11	3.3
26.46	18.78	-5.81	3.84
26.5	17.69	-4.11	3.8
26.54	13.61	-5.13	6.15
26.58	13.57	-6.63	6.74
26.62	12.57	-4.15	6.62
26.66	16.14	-3.01	6.87
26.7	13.43	-4.14	6.22
26.74	18.35	-2.7	3.78
26.78	18.68	-0.78	0.08
26.82	18.53	-0.94	-3.73
26.86	18.07	3.71	-3.09
26.9	18.8	2.8	-0.72
26.94	15.78	3.47	0.35
26.98	15.85	4.38	-1.62
27.02	16.56	3.54	-3.17
27.06	16.73	3.05	-2.69
27.1	14.73	1.13	-2.39
27.14	14.53	2.62	0.23
27.18	16.28	3.98	2.17
27.22	19.63	4.02	3.97
27.26	16.75	4.32	7.66
27.3	15.13	0.57	7.59
27.34	16.11	-5.31	7.86
27.38	14.3	-5.52	6.93
27.42	18.01	-4.81	5.95
27.46	18.53	-4.21	6.2
27.5	20	-3.43	7.13
27.54	16.86	-4.27	4.93
27.58	16.72	-1.48	5.46
27.62	15.4	-1.14	8.04
27.66	16.12	-1.48	7.35
27.7	14.7	-0.51	6.89
27.74	13.86	-2.58	6.02
27.78	14.58	0.27	7.03
27.82	16.41	4.23	6.03
27.86	18.49	2.81	3.83
27.9	17.63	5.62	2.65
27.94	17.66	7.74	6.91
27.98	16.74	7.56	6.46
28.02	18.17	3.83	9.02
28.06	19.41	2.54	10.51
28.1	26.23	5.48	9.81
28.14	23.63	9.05	8.8
28.18	21.2	1.75	9.45
28.22	19.18	-0.86	-0.51
28.26	23.15	-1.97	2
28.3	23.59	-0.99	2.17
28.34	23.1	-0.45	-0.96
28.38	24.55	4.49	0.87
28.42	23.26	5.75	1.92
28.46	22.28	8.46	2.34
28.5	20.99	8.58	2.77
28.54	21.03	9.8	3.06
28.58	19.73	7.12	4.29
28.62	24.102	7.1814	2.7962
28.66	24.712	7.4434	3.3285
28.7	25.352	7.6179	3.88
28.74	26.69	9.57	5.81
28.78	26.34	10.07	4.37
28.82	24.96	9.29	4.36
28.86	28.6	7.3	5.27
28.9	31.06	5.1	5.44
28.94	33.61	1.59	4.81
28.98	32.28	4.37	4.82
29.02	27.55	1.72	4.81
29.06	27.22	2.74	7.41
29.1	29.73	1.15	7.5
29.14	32.13	1.34	1.92
29.18	31.75	2.12	2.8
29.22	32.11	2.84	-0.84
29.26	32.65	5.27	0.65
29.3	29.14	5.46	-0.66
29.34	25.95	5.48	-1.62
29.38	26.52	5.91	-1.83
29.42	25.2	3.22	-2.21
29.46	24.25	5.45	-1.56
29.5	25.69	5.58	0.32
29.54	24.28	3.51	1.73
29.58	21.67	3.69	-0.16
29.62	21.81	2.96	-0.72
29.66	20.44	4.35	-0.37
29.7	21.9	1.92	-2.27
29.74	22.78	-3.44	-5.64
29.78	20.52	-5.1	-6.2
29.82	22.03	-3.64	-5.73
29.86	20.72	0.4	-4.99
29.9	19.82	0.76	-2.9
29.94	20.62	-0.3	0.01
29.98	18.61	-0.15	-0.71
30.02	18.02	1	-0.02
30.06	18.62	0.88	0.04
30.1	17.39	-0.07	1.56
30.14	15.22	-2.23	4.76
30.18	16.27	-2.95	2.88
30.22	14.55	-0.42	-1.26
30.26	15.39	2.7	1.19
30.3	17.37	4.14	-0.76
30.34	19.37	7.78	0.86
30.38	18.77	4.92	-0.64
30.42	17.43	6.52	0.26
30.46	20.76	5.27	-0.69
30.5	20.7	2.19	-1.55
30.54	17.95	4.87	2.55
30.58	19.64	3.21	2.37
30.62	21.28	5.76	3.03
30.66	19.9	7.09	1.7
30.7	22.28	9.16	2.14
30.74	21.26	9.17	1.25
30.78	22.04	8.88	0.71
30.82	20.18	10.09	2.32
30.86	20.56	8.72	4.85
30.9	23.04	8.28	6.34
30.94	24.21	9.14	5.93
30.98	25.26	12.57	2.9
31.02	24.84	12.54	2.23
31.06	20.26	11.21	5.91
31.1	20.36	6.89	5.96
31.14	18.62	5.42	4.14
31.18	17.9	5.62	5.71
31.22	18.84	2	5.01
31.26	21.24	3.9	6.25
31.3	24.69	8.38	4.54
31.34	22.67	5.92	6.79
31.38	24.25	2.32	8.56
31.42	22.21	3.8944	6.8695
31.46	20.35	-2.9	9.51
31.5	25.32	4.3	4.61
31.54	24.78	4.19	4.88
31.58	23.78	3.41	5.82
31.62	22.42	0.59	8.34
31.66	19.29	1.39	7.57
31.7	21.17	1.75	8.01
31.74	17.92	1.92	8.25
31.78	17.43	2.03	8.42
31.82	14.87	-3.7	9.38
31.86	18.5	-10.13	5.64
31.9	15.4	-8.84	2.92
31.94	16.14	-13.17	2.84
31.98	16.54	-11.07	4.81
32.02	18.1	-6.43	2.57
32.06	18.49	-8.69	6.06
32.1	20.38	-6.86	6.61
32.14	21.9	-4.86	8.37
32.18	22.03	-4	7.89
32.22	21.95	-3.34	7.28
32.26	16.43	-3.82	10.73
32.3	18.71	-2.2	13.49
32.34	23.5	1.95	15.7
32.38	18.11	9.38	12.32
32.42	17.37	6.33	11.79
32.46	18.86	2.41	13.47
32.5	23.8	5.35	8.27
32.54	25	6.64	4.76
32.58	22.81	5.89	3.12
32.62	23.91	4.37	3.39
32.66	20.42	3.44	3.63
32.7	20.79	3.6	5.81
32.74	19.55	4	0.71
32.78	20.12	7.85	3.09
32.82	19.28	6.38	-0.33
32.86	15.09	8.52	-0.53
32.9	13.45	6.1	2.84
32.94	15.72	4.62	1.19
32.98	16.21	5.47	2.07
33.02	15.99	5.35	1.46
33.06	17.75	3.81	2.87
33.1	17.76	5.3	4.2
33.14	21.81	3.98	4.67
33.18	20.8	0.86	4.48
33.22	17.27	0.61	3.84
33.26	17.34	1.38	0.29
33.3	20.28	4.6	-0.02
33.34	24.36	4.58	-0.71
33.38	23.78	7.99	-1.17
33.42	23.1	6.89	-1.17
33.46	23.24	8.31	4.61
33.5	19.75	5.69	6.17
33.54	21.2	3.43	3.29
33.58	22.12	3.84	0.74
33.62	20.31	4.72	2.33
33.66	19.94	4.36	-0.3
33.7	20.08	3.37	-1.18
33.74	18.7	0.27	1.29
33.78	17.99	3.02	-0.74
33.82	17.42	3.58	-0.58
33.86	16.92	5.74	0.23
33.9	17.1	3.81	-0.36
33.94	16.66	2.76	-1.26
33.98	15.42	4.64	-2.78
34.02	19.25	3.21	-7.72
34.06	18.29	-0.68	-7.04
34.1	16.41	2.46	-7.39
34.14	14.98	-0.46	-6.8
34.18	14.1	-1.14	-6.59
34.22	11.84	-1.89	-6.08
34.26	10.26	-3.65	-5.39
34.3	8.64	-4.59	-4.41
34.34	8.57	-5.64	-2.04
34.38	12.4	-2.99	0.26
34.42	12.57	-1.69	1.1
34.46	11.94	0.27	2.22
34.5	10.92	-4.89	2.22
34.54	12.12	-7.23	3.01
34.58	10.19	-7.84	6
34.62	9.04	-3.82	3.53
34.66	10.04	-1.71	1.28
34.7	14.6	0.08	5.6
34.74	18.36	1.97	4.69
34.78	18.62	0.5	5.5
34.82	18.6	2.43	6.55
34.86	19.32	3.12	7.03
34.9	17.85	4.79	8.46
34.94	16.01	5.03	8.1
34.98	15.73	4.83	8.11
35.02	18.45	3.45	7.16
35.06	18.18	-2.14	4.79
35.1	18.65	-3.43	2.26
35.14	19.47	-0.94	0.91
35.18	14.44	2.34	0.92
35.22	16.23	4.93	4.32
35.26	13.63	0.53	8.29
35.3	16	-1.52	7.85
35.34	14.91	-1.92	5.37
35.38	13.11	1.68	4
35.42	11.6	-3.45	4.08
35.46	17.21	1.25	5.95
35.5	19.26	1.94	6.53
35.54	20.73	1.05	6.86
35.58	21.48	-2.44	5.66
35.62	23.06	-1.96	9.29
35.66	22	0	7.47
35.7	25.55	4.37	6.79
35.74	25.2	6.52	7.3
35.78	21.91	4.82	7.95
35.82	20.605	-0.58118	8.0891
35.86	18.74	-9.09	11.52
35.9	18.07	-6.71	9.62
35.94	16.86	-7.42	6.55
35.98	16.86	-2.33	5.44
36.02	13.36	-0.79	7.25
36.06	19.3	0.41	7.04
36.1	18.17	1.41	8.55
36.14	22.57	-0.92	10.16
36.18	20.95	-9.43	6.66
36.22	21.76	-8.08	6.44
36.26	20.94	-5.62	6.91
36.3	22.87	-5.67	7.3
36.34	23.21	-2.05	10.27
36.38	27.16	2.91	9.81
36.42	29.89	6.71	5.56
36.46	27.53	6.45	4.71
36.5	25.59	4.14	6.03
36.54	26.9	7.41	7.58
36.58	30.3	7.65	9.09
36.62	26.928	6.4698	2.4092
36.66	26.746	6.7751	1.4082
36.7	27.5	9.53	-2.19
36.74	27.6	5.91	-3.07
36.78	25.98	4.21	-3.89
36.82	25.69	5.66	-3.03
36.86	25.7	3.82	-2.3
36.9	24.21	6.85	-1.39
36.94	22.94	5.33	-3.55
36.98	25.84	5	-1.07
37.02	26.22	2.42	4.82
37.06	28.03	0.15	2.53
37.1	29.76	-0.18	1.37
37.14	28.12	2.11	0.77
37.18	27.95	1.89	-1.38
37.22	28.09	1.22	-4.45
37.26	27.94	-3.69	-4.8
37.3	27.14	-3.07	-3.76
37.34	29.28	-3.52	-0.63
37.38	32.55	-4.14	-0.43
37.42	32.02	-4.47	-0.63
37.46	28.4	-2.57	1.03
37.5	29.55	-5	2.23
37.54	27.49	-6.37	-0.62
37.58	29.86	-5.41	-1.87
37.62	27.49	-3.6	-1.65
37.66	26.86	-2.07	0.79
37.7	26.25	-2.83	2.59
37.74	24.74	-0.32	5.44
37.78	23.86	-0.25	7.08
37.82	26.14	2.76	4.94
37.86	28.21	1.48	6
37.9	25.95	0.86	6.87
37.94	24.7	2.31	5.47
37.98	27.76	1.47	0.9
38.02	27.53	5.36	2.02
38.06	23.33	4.85	-1.59
38.1	22.96	5.45	-3.54
38.14	22.27	2.35	-5.79
38.18	21.93	1.73	-6.38
38.22	19.35	4.18	-5.28
38.26	19.09	5.21	-2.36
38.3	18.07	4.28	-0.94
38.34	17.2	1.81	-0.22
38.38	17.97	2.43	-2.76
38.42	17.72	2.28	-1.6
38.46	17.87	-1.11	-1.16
38.5	15.8	-0.47	0.89
38.54	16.85	-3.15	5.1
38.58	18.46	-6.94	0.14
38.62	17.93	-4.12	-1.77
38.66	18.57	-3.64	0.54
38.7	20.14	-6.03	-1.2
38.74	21.12	-1.85	-2.73
38.78	18.86	-3.62	-4.43
38.82	16.75	-3.4	-3.53
38.86	16.35	-2.06	-1.61
38.9	17.64	-3.09	1.31
38.94	16.54	0.11	0.2
38.98	18.47	1.14	0.81
39.02	18.32	4.73	0.36
39.06	15.76	4.97	2.56
39.1	20.68	5.85	4.32
39.14	20.35	1.18	10.08
39.18	24.22	3.44	9.47
39.22	22.99	2.39	6.78
39.26	23.01	4.79	7.02
39.3	23.72	5.24	8.73
39.34	23.56	1.3	9.5
39.38	20.29	1.05	10.48
39.42	22.02	-0.39	9.19
39.46	23.55	-0.39	10.15
39.5	22.47	0.16	7.62
39.54	22.22	-1.16	8.87
39.58	23.72	-3.68	7.4
39.62	19.03	-0.65	6.41
39.66	22.78	1.46	2.26
39.7	25.08	3.44	0.3
39.74	23.81	5.56	1.71
39.78	25.23	4.55	0.92
39.82	24.01	0.93	3.16
39.86	26.33	0.93	3.69
39.9	24.95	-1.49	2.69
39.94	21.61	-6.81	-4.09
39.98	17.93	-8.91	-1.62
40.02	18.43	-6.05	-0.51
40.06	18.02	-4.96	3.45
40.1	20.88	-1.43	1.57
40.14	16.77	-1.05	1.96
40.18	13.49	-1.19	2.23
40.22	14.33	2.47	2.39
40.26	12.45	1.3	2.91
40.3	11.21	0.83	1.13
40.34	10.64	-2.2	-0.07
40.38	12.72	2.61	3.47
40.42	15.02	3.53	0.92
40.46	13.56	3.54	1.37
40.5	14.91	2.37	1.09
40.54	14.31	1.26	1.25
40.58	13.4	-0.96	2.94
40.62	17.56	-3.7	6.36
40.66	16.09	0.43	6.16
40.7	18.11	-2.14	6.17
40.74	18.98	0.56	6.91
40.78	21.45	0.83	7.9
40.82	21.31	-4.27	8.83
40.86	22.1	-3.25	6.73
40.9	20.97	-7.24	6.49
40.94	19.76	-5.07	6.39
40.98	20.11	-0.13	6.72
41.02	18.65	-0.12	8.26
41.06	18.5	2.12	7.68
41.1	16.59	2.74	7.77
41.14	18.02	-1.82	8.43
41.18	19.93	-3.62	8.7
41.22	25.44	-2.36	9.83
41.26	20.27	1.16	7.82
41.3	22.07	4.26	8.59
41.34	20.81	5.12	8.01
41.38	25.25	6.12	9.92
41.42	22.084	0.84859	8.6583
41.46	22.055	0.98796	8.4706
41.5	24.07	-6.63	10.75
41.54	21.34	-3.29	10.41
41.58	23.7	-2.48	6.76
41.62	21.654	1.4283	7.4223
41.66	21.514	1.5012	7.111
41.7	16.03	4.38	3.75
41.74	20.59	7.44	6.79
41.78	21.099	1.6048	6.14
41.82	20.984	1.5958	5.8206
41.86	25.91	-4.7	5.17
41.9	28.93	-2.87	1.81
41.94	20.794	1.4156	4.9459
41.98	18.05	0.51	5.6
42.02	15.26	3.99	4.7
42.06	17.86	5.3	5.75
42.1	17.78	3	4.11
42.14	20.48	1.84	5.15
42.18	21.87	2.6	4.36
42.22	26.11	-0.49	4.48
42.26	22.89	-1.43	2.91
42.3	23.78	-1.97	4.93
42.34	26.24	-4.36	5.15
42.38	24.41	-1.91	5.16
42.42	23.61	-1.67	3.57
42.46	24.13	-3.73	4.19
42.5	22.06	-7.21	5.57
42.54	22.06	-3.96	6.5
42.58	24.2	-6.68	7.03
42.62	21	-8.25	5.33
42.66	19.23	-5.87	5.44
42.7	19.67	-4.66	4.2
42.74	17.82	-2.54	7.53
42.78	18.02	-11.83	9.02
42.82	18.3	-7.5	9.63
42.86	17.93	-7.07	9.41
42.9	18.23	-9.67	7.62
42.94	20.08	-3.57	6.87
42.98	21.72	-3.79	6.7
43.02	24.54	-1.66	3.06
43.06	21.42	0.67	2.05
43.1	17.01	-4.79	5.33
43.14	20.8	-3.85	7.27
43.18	21.55	-5.52	4.43
43.22	22.37	-2.7	4.69
43.26	20.57	0.56	8.88
43.3	22.07	0.24	6.33
43.34	19.48	0.77	7.37
43.38	21.56	-2.18	6.76
43.42	20.37	-4.48	4.91
43.46	18.82	-2.06	6.64
43.5	20.87	-2.59	6.08
43.54	21.58	1.73	5.59
43.58	22.86	2.41	7.06
43.62	23.05	3.92	5.79
43.66	19.11	1.11	7.17
43.7	17.46	-0.74	7.37
43.74	18.26	-1.24	3.88
43.78	16.43	-2.05	2.32
43.82	19.23	-2.5	3.26
43.86	20.56	-4.77	3.66
43.9	22.87	-5.82	2.86
43.94	18.68	-3.91	1.92
43.98	18.53	-0.36	1.72
44.02	16.85	0.33	2.62
44.06	17.63	2.41	3.61
44.1	13.61	4.92	5.08
44.14	14.74	4.7	3.86
44.18	12.97	2.56	3.92
44.22	12.15	-0.81	5.84
44.26	9.5	-1.34	5.83
44.3	12.97	0.14	5.07
44.34	12.06	4.4	5.94
44.38	15.91	4.37	7.92
44.42	16.53	2.53	9.68
44.46	13.44	0.48	9.35
44.5	11.23	2.94	11.59
44.54	12.02	1.27	10.85
44.58	12	-0.52	9.58
44.62	11.49	2.38	6.91
44.66	14.03	2.29	8.2
44.7	14.42	2.46	8.43
44.74	15.68	4.82	7.01
44.78	15.28	5.09	7.27
44.82	18.42	3.87	6.07
44.86	17.54	2.54	5.62
44.9	21.45	4.73	7.31
44.94	20.61	5.87	7.71
44.98	21.89	8.1	7.65
45.02	21.61	7.78	7.81
45.06	20.14	5.23	12.47
45.1	19.62	1.18	14.77
45.14	18.1	6.41	12.57
45.18	19.18	8.04	9.44
45.22	16.33	6.19	7.58
45.26	14.18	8.38	7.25
45.3	16.55	6	9.14
45.34	20.13	6.36	10.65
45.38	23.97	5.61	12.53
45.42	24.36	6.03	10.09
45.46	23.12	9.11	9.59
45.5	26.09	7.07	11.71
45.54	23.45	2.67	9.79
45.58	20.85	0.63	7.15
45.62	22.05	-3.28	4.59
45.66	21.6	-5.78	3.48
45.7	16.86	-4.77	-2.45
45.74	14.86	-4.27	0.78
45.78	16.2	-5.26	0.29
45.82	15.82	-2.57	2.68
45.86	17.03	-3.33	7.45
45.9	15.1	0.62	9.8
45.94	15.47	-1.97	7.3
45.98	15.58	-3.73	7.55
46.02	16.97	-2.59	2.88
46.06	25.45	-0.97	4.35
46.1	25.14	3.63	7.17
46.14	25.48	3.85	8.63
46.18	27.14	4.38	8.66
46.22	27.58	3.72	10.1
46.26	25.99	4.56	9.41
46.3	24.21	4.43	9.62
46.34	25.25	7.09	9.52
46.38	25.04	8.67	8.52
46.42	21.82	5.93	7.86
46.46	21.3	3.66	7.62
46.5	20.94	3.9	8.79
46.54	23.18	5.39	7.88
46.58	20.55	0.95	6.88
46.62	20.52	3.66	6.77
46.66	22.23	9.47	5.72
46.7	21.45	11.22	3.42
46.74	23.98	11.4	7.74
46.78	21.77	11.13	9.61
46.82	22.2	10.34	8.29
46.86	22.12	9.02	6.07
46.9	23.09	12.84	9.22
46.94	20.49	11.56	8.96
46.98	22.228	10.961	5.4017
47.02	22.373	10.721	5.2332
47.06	20.87	9.98	-0.84
47.1	23.69	8.4	3.67
47.14	22.96	8.1	1.82
47.18	21.1	9.57	3.46
47.22	20.51	9.16	6.07
47.26	25.27	6.1	4.31
47.3	25.6	6.73	7.19
47.34	24.5	5.87	9.71
47.38	27.38	5.63	12.56
47.42	26.42	8.17	8.4
47.46	25.35	2.47	6.75
47.5	23.62	1.46	7.68
47.54	23.72	2.86	5.48
47.58	26.18	6.28	3.51
47.62	25.66	9.62	4.04
47.66	25.67	6.9	4.24
47.7	26.46	1.85	-2.95
47.74	31.63	0.32	-3.44
47.78	31.61	0.53	-1.7
47.82	33.99	2.21	-4.71
47.86	29.28	-1.11	-2.1
47.9	27.2	1.09	-0.57
47.94	25.32	-0.76	2.68
47.98	24.28	-3.02	4.71
48.02	22.07	-3.73	3.12
48.06	22.32	-3.67	4.91
48.1	23.72	-4.31	4.82
48.14	21.65	-2.72	5.17
48.18	19.83	-2.3	4.32
48.22	22.01	-3.37	3.44
48.26	20.74	-5.11	3.39
48.3	20.21	-3.13	3.32
48.34	20.58	-4.2	4.4
48.38	18.14	-3.01	5.66
48.42	21.16	-1.91	4.17
48.46	18.88	-1.58	1.71
48.5	17.29	-2.84	0.27
48.54	15.92	-2.37	0.7
48.58	15.48	-4.83	-0.39
48.62	16.41	-3.33	1.01
48.66	17.54	-3.97	2.23
48.7	19.08	-3.27	3.17
48.74	19.1	-3.21	5.03
48.78	16.7	-4.34	4.11
48.82	21.9	-2.09	2.96
48.86	22.44	1.3	-0.18
48.9	18.96	-3.32	6.94
48.94	21.03	-6.39	6.79
48.98	18.65	-4.95	4.85
49.02	19.14	-3.82	4.83
49.06	18.13	-0.42	6.04
49.1	19.9	-1.31	5.89
49.14	18.92	0.32	4.17
49.18	20.32	-0.27	5.33
49.22	17.42	1.45	5.12
49.26	17.52	5.39	4.39
49.3	17.28	4.54	3.55
49.34	19.7	3.72	3.93
49.38	19.21	3.08	4.64
49.42	19.57	3.72	5.29
49.46	18.97	2.73	5.39
49.5	18.92	1.7	5.16
49.54	19.3	1.99	3.96
49.58	18.67	1.67	4.54
49.62	18.83	-2	5.57
49.66	16.14	-1.31	4.88
49.7	17.35	0.24	4.29
49.74	14.47	0.99	6.64
49.78	17.19	-2.3	5.71
49.82	19.4	-0.37	6.22
49.86	21.87	-1.23	5.29
49.9	17.99	0.83	4.46
49.94	16	3.47	2.05
49.98	13.46	0.89	5.53
50.02	14.85	-2.11	9.5
50.06	14.43	0.5	9.43
50.1	18.475	-0.61811	3.4669
50.14	18.747	-0.70937	3.2842
50.18	19.034	-0.79973	3.1155
50.22	24.18	4.37	0.2
50.26	22.68	3.24	-1.58
50.3	19.65	0.68	3.55
50.34	21.4	-0.54	1.53
50.38	23.54	-6.11	-2.18
50.42	22.99	-7.26	-3.63
50.46	20.31	-8.97	3.2
50.5	21.78	-2.24	5.69
50.54	23.81	-1.41	2.99
50.58	19	-3.34	1.9
50.62	17.63	-4.84	2.59
50.66	22.811	-0.6884	2.4151
50.7	23.083	-0.4857	2.4867
50.74	17.14	8.23	8.93
50.78	24.76	3.4	3.12
50.82	24.79	2.78	-0.36
50.86	27.58	4.21	2.29
50.9	26.72	1.27	-0.06
50.94	22.61	-0.46	2.81
50.98	24.42	0.62	7.14
51.02	26.6	3.29	6.64
51.06	23.86	4.9	5.66
51.1	23.27	6.31	8.24
51.14	22.28	6.64	4.96
51.18	25.99	1.19	-0.93
51.22	24.8	4.52	-1.12
51.26	23.14	5.91	-0.21
51.3	25.09	6.59	0.48
51.34	25.17	7.52	1.22
51.38	26.48	8.81	2.31
51.42	24.52	8.28	3.1
51.46	26.27	8.46	1.54
51.5	23.36	5.24	2.14
51.54	22.52	6.02	8.21
51.58	23.68	8.67	4.41
51.62	24.32	9.53	4.68
51.66	22.97	6.63	2.26
51.7	24.73	6.99	1.19
51.74	25.11	8.72	2.31
51.78	23.52	8.45	1.2
51.82	22.92	7.64	1.71
51.86	21.98	8.05	1.15
51.9	19.69	8.95	0.62
51.94	18.61	6.61	1.6
51.98	18.17	6.86	2.5
52.02	19.35	8.4	7.33
52.06	19.93	7.31	5.91
52.1	19.26	7.71	4.11
52.14	21.06	11.79	5.18
52.18	21.95	9.82	3.54
52.22	25.07	12	6.54
52.26	26.88	14.77	12.44
52.3	24.37	17.19	11.09
52.34	22.568	11.508	5.2776
52.38	19.94	11.47	4.29
52.42	20.57	7.98	3.4
52.46	20.73	13.96	3.35
52.5	21.82	15.12	1.85
52.54	20.07	14.6	2.78
52.58	15.07	15.22	-3.59
52.62	24.581	11.594	4.3547
52.66	24.37	8.46	0.09
52.7	25.35	10.99	2.2
52.74	23.03	10.93	2.13
52.78	27.75	12.78	4.15
52.82	27.64	9.55	6.01
52.86	30.55	10.08	5.47
52.9	30.93	6.5	6.12
52.94	32.68	2.84	6.89
52.98	33.8	3.62	5.72
53.02	25.996	9.5737	1.507
53.06	25.983	9.2717	1.2062
53.1	25.936	8.9561	0.91255
53.14	25.852	8.6282	0.62854
53.18	25.729	8.2891	0.35671
53.22	25.566	7.94	0.099549
53.26	25.36	7.5821	-0.14042
53.3	23.89	5.17	-4.68
53.34	21.31	9.83	-7.49
53.38	21.45	9.56	-4.76
53.42	21.87	9.29	-2.66
53.46	21.14	4.84	-0.49
53.5	20.73	12.21	1.4
53.54	15.6	8.82	5.53
53.58	21.38	5.69	2.47
53.62	22.15	4.93	1.72
53.66	22.58	3.06	-0.35
53.7	24.49	-0.72	-1.11
53.74	21.9	-1.67	-6.53
53.78	24.3	-1.5	-6.54
53.82	25.17	-4.27	-3.61
53.86	24.04	-4.77	-4.44
53.9	25.92	-0.67	-3.54
53.94	27.67	1.2	-2.51
53.98	27.68	3.6	-1.7
54.02	24.36	4.29	-0.81
54.06	22.61	7.77	-1.35
54.1	21.57	3.9	-1.75
54.14	24.28	5.5	0.81
54.18	21.63	3.96	3.63
54.22	20.78	2.26	4.43
54.26	18.91	-1.35	-1.03
54.3	19.76	-2.66	-3.38
54.34	20.15	-4	-3.31
54.38	20.32	-0.18	1.74
54.42	17.99	-0.9	2.97
54.46	18.71	-0.59	3.16
54.5	18.92	-1.04	4.38
54.54	19.43	-2.48	4.49
54.58	15.61	2.56	5.89
54.62	17.18	3.99	5.81
54.66	16.59	1.95	5.07
54.7	19.64	4.47	5.64
54.74	22.69	-2.66	5.21
54.78	18.76	-1.13	5.99
54.82	19.37	1.4	4.87
54.86	17.47	3.75	0.89
54.9	19.75	1.36	2.08
54.94	25.65	-0.66	-5.25
54.98	22.46	0.5	-3.59
55.02	21.76	0.02	-3.23
55.06	19.88	0.17	-3.58
55.1	20.08	-1.64	-1.14
55.14	19.95	-3.02	-1.8
55.18	18	-3.36	-3.31
55.22	19.38	-1.79	-3.91
55.26	16.32	-1.77	1.05
55.3	19.36	0.5	1.39
55.34	18.23	-0.29	0.44
55.38	15.66	-4.22	3.48
55.42	15.41	-2.46	4.79
55.46	15.62	-3.13	4.26
55.5	16.89	-0.6	4.85
55.54	17.77	-2.59	2.7
55.58	18.36	-3.32	2.59
55.62	19.44	-4.03	3.01
55.66	18.93	-4.59	2.06
55.7	16.63	-6.38	0.15
55.74	22.18	-1.3	-0.06
55.78	21.2	-1.91	-0.36
55.82	23.03	-4.01	-2.09
55.86	21.48	-5.84	-3.51
55.9	26.05	-6.96	0.27
55.94	25.71	-5.73	-0.27
55.98	19.6	1.35	1.43
56.02	19.23	0.23	1.46
56.06	20.95	1.11	1.27
56.1	18.75	0.73	1.62
56.14	15.93	-0.32	2.02
56.18	15.88	-1.85	1.87
56.22	19.14	2.92	1.86
56.26	23.04	4.82	4.73
56.3	21.19	1.1	6.04
56.34	19.88	2.89	6.63
56.38	21.16	3.47	4.65
56.42	18.89	0.04	5.66
56.46	19.78	2.47	8.22
56.5	21.42	5.48	7.69
56.54	19.94	4.77	6.61
56.58	20.83	2.46	5.4
56.62	20.94	1.81	4.92
56.66	20.83	0.08	3.87
56.7	16.32	-0.17	2.21
56.74	15.24	1.88	4.81
56.78	15.16	-2.45	6.23
56.82	17.11	-1.31	6.57
56.86	15.18	4.28	10.55
56.9	16.15	3.05	9.68
56.94	12.11	0.88	9.88
56.98	14.52	-2.37	9.81
57.02	13.29	-3.85	7.15
57.06	14.03	-3.36	5.34
57.1	15.48	-4.19	4.53
57.14	14.71	-2.41	5.87
57.18	14.82	0.66	9.73
57.22	17.96	6.98	7.12
57.26	16.92	6.51	6.83
57.3	22.54	5.88	8.38
57.34	25.46	9.53	9.17
57.38	24.62	11.47	7.14
57.42	23.29	12.63	4.91
57.46	21.84	9.83	5.57
57.5	19.55	10.01	7.89
57.54	22.75	8.19	9.8
57.58	24.99	3.97	8.85
57.62	22.59	6.49	6.11
57.66	20.41	4.47	8.27
57.7	20.21	6.16	10.62
57.74	18.46	7.12	8.37
57.78	19.69	3.03	6.83
57.82	18.73	5.95	6.06
57.86	15.91	-0.26	8.22
57.9	13.84	2.32	8.1
57.94	17.54	0.45	9.27
57.98	15.64	4.71	10.95
58.02	19.5	0.71	12.78
58.06	13.26	-0.81	10.41
58.1	17.86	5.27	5.84
58.14	22.44	7.89	4.4
58.18	22.13	6.19	5.84
58.22	21.15	6.94	4.11
58.26	19.81	3.07	3.47
58.3	20.61	3.25	5.04
58.34	19.33	7.95	5.45
58.38	21.28	5.84	4.59
58.42	20.19	6.81	3.04
58.46	21.46	3.1	3.84
58.5	19.97	2.96	1.23
58.54	22.47	4.61	4.85
58.58	19.69	6.89	6.11
58.62	17.79	5.67	4.33
58.66	19.14	4.91	4.45
58.7	19.42	7.62	4.01
58.74	18.83	4.91	2.63
58.78	23	3.75	4.92
58.82	24.55	2.58	4.83
58.86	27.19	5.15	8.85
58.9	27.35	6.13	11.32
58.94	25.08	3.38	7.69
58.98	25.33	12.62	8.14
59.02	24.4	9.63	8.15
59.06	24.7	6.55	7.4
59.1	25.72	3.67	8.79
59.14	21.87	5	7.96
59.18	20.24	7.72	6.69
59.22	19.19	11.09	4.57
59.26	21.55	9.54	2.93
59.3	22.91	9.24	2.97
59.34	22.27	6.9	4.81
59.38	26.36	5	9.71
59.42	21.48	5.85	7.86
59.46	25.641	10.976	7.4117
59.5	28.2	10.57	8.98
59.54	29.42	15.73	9.59
59.58	28.91	13.18	10.07
59.62	28.97	15.62	9.89
59.66	26	17.34	5.45
59.7	25.94	17.34	5.12
59.74	23.26	17.13	2.65
59.78	21.5	13.24	-0.22
59.82	19.02	15.76	-0.96
59.86	18.59	15.31	1.99
59.9	12.74	12.29	0.77
59.94	15.43	12.2	-5.88
59.98	9.39	8.32	-3.38
60.02	9.26	6.97	-5.4
60.06	8.85	7.36	-7.39
60.1	13.54	7.52	-5.02
60.14	12.81	7.84	-2.94
60.18	17.76	4.76	-2.36
60.22	18.62	4.94	-0.72
60.26	15.46	6.01	3.48
60.3	22.69	3.92	7.47
60.34	24	2.08	0.17
60.38	21.78	2.19	0.8
60.42	23.89	3.17	2.96
60.46	27.46	8.96	2.86
60.5	25.81	10.77	2.57
60.54	24.7	4.42	5.22
60.58	21.4	-0.44	4.45
60.62	20.94	-2.03	2.14
60.66	20.55	-2.93	1.71
60.7	23.82	2.92	2.29
60.74	17.69	1.58	-0.4
60.78	17.23	1.32	-1.67
60.82	15.65	0.48	-2.97
60.86	16.38	1.32	-2.93
60.9	16.01	0.21	-1.8
60.94	16.81	-0.27	-0.96
60.98	17.53	1.12	2.68
61.02	17.69	2.14	3.31
61.06	18.09	2.09	-1.31
61.1	20.5	2.53	-0.96
61.14	20.84	2.42	-0.09
61.18	20.3	3.03	0.74
61.22	20.02	2.62	-2.06
61.26	20.86	2.71	-0.47
61.3	19.73	4.98	0.88
61.34	16.81	3.03	3.63
61.38	20.02	4.08	2.83
61.42	22.61	4.7	0.35
61.46	28.6	5.41	1.19
61.5	26.13	4.53	1.1
61.54	29.59	2.89	-0.1
61.58	27.02	6.55	-0.48
61.62	23.85	8.67	0.38
61.66	21.63	8.76	3.13
61.7	21.81	8.27	7.44
61.74	22.4	3.87	6.31
61.78	23.46	4.85	1.54
61.82	19.4	5.16	0.68
61.86	22.4	6.3	1.73
61.9	25.76	2.34	0.41
61.94	25.98	4.06	-1.31
61.98	23.62	4.16	-1.86
62.02	19.39	5.05	-1.72
62.06	19.62	6.67	0.3
62.1	18.95	8.12	0.97
62.14	22.37	9.45	3.97
62.18	23.81	10.24	4.17
62.22	22.47	7.76	1.51
62.26	19.89	5.3	2.14
62.3	20.37	4.67	2.34
62.34	21.86	-0.67	-1.99
62.38	25.45	-3.56	-1.36
62.42	27.36	-1.85	5.18
62.46	30.51	1.78	2.77
62.5	27.1	0.74	-0.57
62.54	29.64	0.37	-2.26
62.58	26.98	-1.63	-5.61
62.62	28.66	-1.38	-4.09
62.66	26.01	0.51	-4
62.7	23.2	3.16	-0.48
62.74	21.19	3.55	0.08
62.78	21.65	2.12	-1.25
62.82	23.62	3.75	0.59
62.86	23.4	0.26	2.91
62.9	23.27	6.78	4.2
62.94	26.3	9.31	4.57
62.98	28.8	6.53	3.93
63.02	27.82	8.54	6.72
63.06	25.88	5.72	3.78
63.1	30.55	3.84	3.56
63.14	28.09	2.01	2.06
63.18	24.95	1.31	4.46
63.22	23.93	-2.63	7.32
63.26	23.65	-0.85	5.74
63.3	21.42	4.53	6.54
63.34	24.43	-0.51	5.13
63.38	22.09	1.0201	5.0965
63.42	20.52	4.05	3.1
63.46	22.16	4.38	5.16
63.5	22.18	3.78	6.14
63.54	22.15	-3.68	3.03
63.58	17.1	-3.49	0.77
63.62	19.15	-1.05	3.06
63.66	19.61	0.92	4.82
63.7	19.81	-1.3	6.25
63.74	22.79	-2.96	3.81
63.78	24.13	-7.17	1.2
63.82	27.97	-6.07	0.78
63.86	28.57	-3.75	-2.64
63.9	27.23	2.32	-1.74
63.94	29.73	4.7	-2.72
63.98	31.52	1.79	-4.03
64.02	31.29	3.56	-3.57
64.06	30.64	4.8	-2.55
64.1	30.57	5.88	-0.05
64.14	27.35	3.6	0.02
64.18	26.66	0.12	-1.32
64.22	27.21	-1.26	-1.05
64.26	23.08	-3.37	-1.68
64.3	22.45	-5.09	0.85
64.34	22.34	-4.42	0.44
64.38	24.59	-3.86	1.37
64.42	23.74	-4.26	2.44
64.46	21.6	-4.34	3.97
64.5	21.95	-7.99	2.79
64.54	24.36	-9.24	3.03
64.58	23.33	-9.16	2.42
64.62	23.33	-9.69	2.53
64.66	22.89	-6.94	1.55
64.7	23.97	-6.36	1.11
64.74	22.91	-7.5	3.93
64.78	18.29	-6.08	2.72
64.82	15.98	-4.45	3.69
64.86	19.27	-4.13	4.42
64.9	19.76	-1.67	6.07
64.94	18.84	-2.95	4.25
64.98	18.89	-5.07	4.49
65.02	17.38	-4	5.78
65.06	15.7	-3.16	7.97
65.1	15.35	0.17	8.98
65.14	16.44	0.35	9.17
65.18	14.41	-0.42	8.59
65.22	23.93	-2.13	7.12
65.26	21.91	-2.78	9.25
65.3	22.49	7.99	-0.2
65.34	20.41	2.67	5.31
65.38	16.41	1.9	3.58
65.42	15.19	-2.66	0.56
65.46	17.52	-7.47	-0.81
65.5	17.83	-8.35	-0.33
65.54	21.57	-11.3	-1.56
65.58	21.29	-7.75	-2.63
65.62	17.27	-7.47	-1.88
65.66	18.05	-7.7	1.28
65.7	19.71	-8.24	2.06
65.74	19.1	-7.01	1.57
65.78	21.96	-5.12	2.23
65.82	20.26	-5.97	3.58
65.86	20.82	-5.1	1.75
65.9	21.68	-5.13	3.36
65.94	20.19	-4	3.9
65.98	21.88	-4.34	2.02
66.02	20.49	-5.25	0.51
66.06	17.8	-6.54	1.17
66.1	17.49	-5.47	1.75
66.14	16.95	-5.25	1.6
66.18	18.52	-5.48	5.15
66.22	18.48	-6.53	4.96
66.26	16.95	-5.98	5.67
66.3	17.46	-4	5.15
66.34	19.29	-2.9	6.61
66.38	19.3	-3.62	2.95
66.42	17.73	-2.96	3.61
66.46	20.56	-5.31	5.15
66.5	21.6	-7.04	4.38
66.54	21.19	-5.84	3.4
66.58	20.17	-6.53	1.92
66.62	21	-4.11	0.62
66.66	22.12	-3.61	1.61
66.7	21.48	-3.41	1.09
66.74	20.03	-0.63	0.93
66.78	17.25	-1.82	1.04
66.82	15.57	-1.85	0.91
66.86	16.86	0.2	4.38
66.9	16.44	-2.36	3.86
66.94	16.92	-0.41	3.63
66.98	15.6	0.22	5.84
67.02	14.95	-2.98	5.44
67.06	13.3	-3.14	7.09
67.1	13.28	-0.48	6.41
67.14	15.64	3.07	4.69
67.18	17.56	5.39	-1.78
67.22	17.24	2.23	-0.09
67.26	22.11	-0.22	3.51
67.3	21.57	3.15	6.22
67.34	21.08	4.61	5.31
67.38	26.36	4.97	3.55
67.42	25.78	5.8	3.3
67.46	25.02	2.63	-0.26
67.5	23.5	-0.97	-1.51
67.54	21.46	-2.69	-0.28
67.58	20.82	-0.44	0.69
67.62	20.7	-0.57	1.22
67.66	18.46	-1.02	1.24
67.7	18.67	-0.54	1.78
67.74	20.79	0.32	2.08
67.78	22.92	4.71	1.48
67.82	21.12	0.84	3.2
67.86	21.06	-0.41	1.85
67.9	20.53	-2.24	1.82
67.94	21.18	-2.34	1.78
67.98	19.22	-1.05	2.39
68.02	19.81	-1.7	3.36
68.06	20.54	-1.91	5.29
68.1	22.59	-1.04	4.82
68.14	20.55	-0.42	2.43
68.18	23.56	3.55	0.43
68.22	22.21	4.77	5.57
68.26	21.44	7.44	6.79
68.3	21.72	6.7	7.82
68.34	24.639	4.4969	2.0636
68.38	25.16	5.0218	1.4988
68.42	25.621	5.4865	0.92432
68.46	33.3	3.92	-7.03
68.5	29.73	-0.84	-5.72
68.54	27.17	6.58	-0.75
68.58	24.37	6.23	-1.21
68.62	23.4	8.43	3.27
68.66	23.38	7.48	2.88
68.7	25.52	10.42	-3.17
68.74	24.55	7.71	-0.24
68.78	23.86	1.43	-0.73
68.82	22.61	1.3	-3.98
68.86	19.81	2.8	-0.42
68.9	21.95	4.46	0.75
68.94	20.78	-2.95	5.84
68.98	24.17	-1.56	5.18
69.02	24.9	1.69	5.7
69.06	23.82	0.09	7.18
69.1	21.84	0.35	6.75
69.14	20.93	3	7.42
69.18	23.76	4.94	5.19
69.22	24.24	2.62	2.74
69.26	23.08	3.89	4.1
69.3	21.9	5.46	0.32
69.34	24.91	8.39	1.15
69.38	25.12	8.68	1.96
69.42	25.14	9.26	3.55
69.46	26.5	9.73	2.94
69.5	26.76	10.51	3.15
69.54	24.79	10.9	0.41
69.58	25.38	8.85	0.92
69.62	21.92	10.36	0.6
69.66	22.36	13.08	5.81
69.7	23.83	11.79	2.86
69.74	22.25	11.76	2.08
69.78	22.3	9.21	1.99
69.82	19.57	9.65	1.48
69.86	14.43	6.37	6.28
69.9	20.34	6.98	10.04
69.94	22.42	11.41	3.56
69.98	20.62	10.75	7.5
70.02	24.7	10.5	10.31
70.06	28.36	10.31	12.61
70.1	31.82	14	10.63
70.14	31.22	12.41	11.84
70.18	32.02	15.5	9.74
70.22	31.73	16.25	2.66
70.26	31.31	13.38	4.72
70.3	31.69	10.3	7.74
70.34	30.41	11.58	6.68
70.38	28.42	11.65	6.25
70.42	26.3	8.72	7.92
70.46	29.05	5.95	6.37
70.5	29.64	5.24	7.17
70.54	31.38	5.41	8.51
70.58	31.69	7.08	11.89
70.62	31.67	7.31	8.69
70.66	30.45	7	5.89
70.7	29.06	7.65	1.27
70.74	27.72	8.48	2.96
70.78	30.56	4.74	1.69
70.82	26.9	4.54	0.96
70.86	23.68	1.44	-0.18
70.9	22.41	1.21	1.43
70.94	24.3	1.38	3.27
70.98	26	0.77	1.94
71.02	26.21	2.1	3.06
71.06	25.83	4.46	-1.7
71.1	25.02	2.53	-2.64
71.14	22.47	4.26	-1.6
71.18	22.31	5.21	-2.31
71.22	20.61	3.33	0
71.26	19.82	2.55	3.21
71.3	20.02	4.33	5.39
71.34	23.61	3.63	5.47
71.38	22.83	5.71	5.7
71.42	24.32	6.27	5.42
71.46	21.73	3.21	2.35
71.5	22.61	1.45	1.95
71.54	22.4	1.21	2.4
71.58	24.34	3.67	1.95
71.62	22.19	9.66	4.14
71.66	22.11	5.35	2.69
71.7	16.56	-0.81	-0.08
71.74	14.95	4.76	-1.29
71.78	18.21	0.2	1.61
71.82	19.2	-3.5	0.98
71.86	21.34	-2.02	2.23
71.9	23.24	0.93	2.86
71.94	22.92	-1.85	4.59
71.98	23.56	-0.44	5.83
72.02	23.75	1.09	4.27
72.06	21.9	2.22	0.13
72.1	22.26	-0.3	0.65
72.14	22.77	3.82	4.17
72.18	22.9	4.22	2.78
72.22	23.62	4.99	2.97
72.26	23.95	5.32	0.66
72.3	22.49	-0.67	-2.1
72.34	23.22	2.67	2.07
72.38	20.59	4.35	2.41
72.42	23.35	5.27	3.12
72.46	24.19	1.28	1.87
72.5	22.35	-1.33	2.59
72.54	20.82	2.34	3.14
72.58	22.15	6.64	3.4
72.62	19.02	6.34	2.64
72.66	17.99	5.47	2.8
72.7	19.11	4.72	3.13
72.74	18.65	3.43	3.79
72.78	17.52	1.94	3.57
72.82	17.49	-3.83	2.32
72.86	17.31	-0.28	-1.44
72.9	16.51	-0.81	-1.83
72.94	15.66	-1.33	-0.98
72.98	16.21	-0.22	-1.45
73.02	12.71	-0.98	0.16
73.06	11.9	-0.64	3.13
73.1	14.93	2.94	4.22
73.14	13.63	1.1	4.82
73.18	14.73	-2.54	7.22
73.22	17.59	-3.89	7.98
73.26	17.16	2.93	8.04
73.3	13.48	1.63	6.66
73.34	20.28	4.03	3.43
73.38	23.33	5.95	5.62
73.42	21.73	1.91	6.88
73.46	21.42	8.22	11.55
73.5	17.98	9.91	12.56
73.54	24.68	7.33	11.89
73.58	28.03	8.25	9.16
73.62	29.56	10.02	7.67
73.66	25.46	7.81	7.96
73.7	24.46	10.11	9.94
73.74	23.489	1.4353	8.1166
73.78	23.8	1.1052	7.9045
73.82	21.7	-5	5.98
73.86	24.404	0.51477	7.365
73.9	24.695	0.25223	7.0437
73.94	25.12	-7.72	-1.7
73.98	25.55	-8.77	3.6
74.02	27.56	-6.2	4.42
74.06	23.62	-7.01	4.85
74.1	24.16	-4.18	4.14
74.14	23.03	-3.56	5.51
74.18	25.78	-4.34	5.38
74.22	24.78	-4.24	2.4
74.26	26.775	-1.317	3.148
74.3	21.62	6.34	4.13
74.34	23.47	1.68	6.13
74.38	25.73	3.75	5.24
74.42	27.88	4.36	5.4
74.46	27.2	-2.3	2
74.5	27.43	-4.78	4.67
74.54	27.381	-1.8803	-0.17172
74.58	27.371	-1.9373	-0.59814
74.62	27.333	-1.9917	-1.0035
74.66	28.12	0.29	-9.21
74.7	24.77	0.33	-3.72
74.74	27.045	-2.1489	-2.0634
74.78	28.02	-0.99	-1.15
74.82	29.47	-3.16	1.02
74.86	28.16	-0.67	-4.62
74.9	29.45	-3.67	-3.24
74.94	31.04	-2.51	-4.41
74.98	27.79	-2.21	-5.87
75.02	27.79	-4.6	-4.48
75.06	27.37	-0.13	-3.6
75.1	24.51	-1.91	-3.49
75.14	19.03	-6.37	-4.73
75.18	21.81	-5.84	-3.08
75.22	17.78	-1.53	2.59
75.26	19.06	5.4	6.08
75.3	16.86	6.69	6.07
75.34	20.3	4.38	5.14
75.38	18.77	0.53	8.1
75.42	20.02	2.43	9.25
75.46	17.38	4.97	3.65
75.5	16.37	8.87	4.43
75.54	15.64	6.46	3.31
75.58	17.36	3.7	3.08
75.62	19.42	-0.54	0.81
75.66	16.57	0.74	1.32
75.7	15.94	2.98	1.04
75.74	13.02	0.61	0.89
75.78	15.47	-0.77	4.25
75.82	19.21	3.17	5.8
75.86	24.37	7.56	5.45
75.9	23.3	7.51	6.43
75.94	22.78	6.65	6.57
75.98	21.74	5.63	6.8
76.02	23.55	4.22	7.5
76.06	21.71	-0.28	5.86
76.1	21.4	2.47	5.63
76.14	21.54	4.9	6.25
76.18	22.49	8.39	6.56
76.22	24.27	6.59	4.61
76.26	21.93	10.37	2
76.3	19.43	8.18	1.75
76.34	20.08	2.7878	3.5112
76.38	19.682	2.4959	3.5288
76.42	21.56	-5.68	0.5
76.46	23.09	-4.39	2.27
76.5	19.87	-0.34	-0.25
76.54	15.94	3.36	0.93
76.58	15.28	5.15	5.34
76.62	16.81	2	10.85
76.66	17.64	6.22	9.84
76.7	22.29	5.19	10.09
76.74	23.65	6.73	12.03
76.78	26.25	5.59	10.85
76.82	23.92	6.79	8.34
76.86	24.61	8.19	9.46
76.9	24.22	4.7	9.39
76.94	21.2	6.22	11.19
76.98	21.42	8.61	9.8
77.02	19.38	7.68	9.41
77.06	19.56	10.94	8.92
77.1	15.67	8.46	7.82
77.14	16.46	7.72	5.51
77.18	19.33	2.47	8.38
77.22	23.04	-0.65	7.84
77.26	21.367	6.2498	6.5397
77.3	21.908	6.0072	6.0806
77.34	25.17	8.28	5
77.38	26.01	4.63	4.39
77.42	22.1	8.35	6.58
77.46	23.2	4.73	6.43
77.5	23.3	4.02	4.77
77.54	23.46	4.52	3.12
77.58	21.96	3.36	2.56
77.62	20.64	2.5	3.24
77.66	18.08	2.87	3.63
77.7	17.06	0.32	5.88
77.74	15.41	-1.01	5.18
77.78	15.97	1.63	5.12
77.82	17.2	-0.65	5.75
77.86	20.75	1.65	2.4
77.9	20.1	1.43	2.64
77.94	19.13	-2.09	4.83
77.98	21.11	0.48	3.89
78.02	20.24	0.64	2.25
78.06	18.92	3	5.05
78.1	23.11	-0.78	6.16
78.14	24.03	-3.04	6.83
78.18	24.82	3.06	9.86
78.22	26.56	2.7	11.37
78.26	25.38	0.95	13.03
78.3	24.61	-0.45	11.2
78.34	25.11	1.79	11.37
78.38	24.38	0.23	11.16
78.42	24.68	3.21	4.9
78.46	23.84	2.9564	5.6404
78.5	21.5	7.18	1.43
78.54	21.29	6.38	2.21
78.58	21.15	3.09	2.61
78.62	23.37	4.35	2.77
78.66	23.41	3.74	-2.18
78.7	18.79	1.85	-5.3
78.74	19.63	3.41	-4.25
78.78	16.91	0.71	-4.77
78.82	16.72	1.07	-3.57
78.86	15.83	1.37	-3.59
78.9	16.34	1.61	-1.58
78.94	16.29	3.36	-1.23
78.98	18.46	2.64	-1.75
79.02	18.65	3.72	-1.44
79.06	18.14	3.2	-2.83
79.1	15.72	5.41	-1.61
79.14	14.81	6.53	-2.07
79.18	15.24	8.01	-0.96
79.22	18.77	5.42	1.29
79.26	20.35	4.38	4.2
79.3	19.63	3.84	2.07
79.34	21.16	5.06	5.67
79.38	21.55	-0.27	2.91
79.42	16.87	-1.68	-2.62
79.46	18.2	-0.06	-3.33
79.5	23.27	5.62	-2.66
79.54	20.04	6.92	-1.72
79.58	22.38	6.7	-1.32
79.62	23.52	6.68	-3.04
79.66	23.82	7.15	-1.08
79.7	19.42	6.73	3.76
79.74	19.99	4.88	4.65
79.78	23.14	0.54	5.25
79.82	22.88	7.18	5.27
79.86	21.73	5.44	5.03
79.9	20.59	0.09	2.47
79.94	20.28	-0.96	1.98
79.98	14.53	8.31	2.94
[truncated: 1,045 more rows]
