# Supplementary material for: Mean flow and turbulence structure over exposed roots on a forested floodplain: Insights from a controlled laboratory experiment
Source: PLoS One. 2020 Feb 26;15(2):e0229306. doi: 10.1371/journal.pone.0229306 (PMC7043746; doi:10.1371/journal.pone.0229306)
Supplement: S1 File — (ZIP) [file pone.0229306.s001.zip › data_and_scripts/velocity_data/t21_132_replaced.csv]

0.02	25.86	-3.49	2.92
0.06	23.86	-2.41	2.19
0.1	22.99	-0.03	3.75
0.14	26.76	2.15	5.64
0.18	26.69	3.79	3.48
0.22	26.13	1.81	4.55
0.26	26.25	0.01	6.3
0.3	27.55	1.8	2.44
0.34	26.91	-1.03	0.89
0.38	27.32	-1.18	1
0.42	25.62	0.67	1.08
0.46	25.35	0.56	2.46
0.5	26.32	0.68	3.12
0.54	25.1	-0.78	0.85
0.58	21.28	-2.81	1.12
0.62	21.42	-1.56	2.55
0.66	21.97	-2.71	2.26
0.7	23.67	-0.03	0.98
0.74	21.34	2.94	0.77
0.78	25.56	5.27	-1.76
0.82	21.31	5.55	-0.08
0.86	21.69	4.01	0.53
0.9	21.18	0.83	1.93
0.94	22.25	0.3	1.96
0.98	20.85	2.43	1.51
1.02	20.71	-0.54	3.38
1.06	21.35	1.04	7.18
1.1	20.87	0.43055	2.8628
1.14	20.89	-0.19655	3.032
1.18	20.929	-0.87293	3.2042
1.22	18.53	-2.86	7.58
1.26	21.13	-0.24	6.15
1.3	22.73	-1.04	2.05
1.34	18.83	-4.81	3.69
1.38	17.3	-6.71	5.25
1.42	21.08	-5.83	1.43
1.46	24.45	-2.97	0.51
1.5	21.468	-6.4093	4.7882
1.54	21.509	-6.911	5.0246
1.58	21.98	-13.33	3.51
1.62	22.13	-7.68	2.86
1.66	19.94	-8.96	6.94
1.7	22.57	-6.58	6.78
1.74	20.98	-8.4	7.19
1.78	22.7	-7.13	8.31
1.82	22.07	-4.6	8.37
1.86	22.06	-5.75	8.43
1.9	20.8	-2.73	8.49
1.94	19.9	-0.79	7.21
1.98	19.25	-5.42	9.27
2.02	18.45	-6.85	7.21
2.06	18.32	-5.87	5.27
2.1	19.32	-4.04	6.55
2.14	19.18	-2.86	5.38
2.18	21.88	-1.13	2.48
2.22	20.02	0.24	1.83
2.26	19.38	-3.16	1.77
2.3	19.79	-1.42	3.69
2.34	14.57	0.09	3.98
2.38	15.51	2.68	4.77
2.42	15.76	2.2	5.07
2.46	15.02	4.59	4.64
2.5	13.58	4.61	5.25
2.54	15.55	-1.44	7.27
2.58	15.33	1.51	5.6
2.62	15.97	4.49	4.99
2.66	16.91	7.32	4.46
2.7	14.59	5.58	4.11
2.74	12.37	5.22	4.23
2.78	10.37	1.06	4.79
2.82	8.92	4.08	5.3
2.86	7.03	3.9	4.88
2.9	7.59	1.74	4.23
2.94	10.07	-1.97	5.45
2.98	11.418	0.23388	5.9036
3.02	11.769	-0.71929	6.0995
3.06	13.12	1.31	8.32
3.1	10.69	4.2	9.31
3.14	13.7	-5.46	8.31
3.18	17.45	-4.71	6.76
3.22	16.28	-6.01	5.91
3.26	16.68	-3.87	5.97
3.3	15.69	-6.29	5.41
3.34	14.36	-3.6	4.69
3.38	14.3	-3.39	4.44
3.42	14.8	-1.99	4.72
3.46	16.79	-0.78	6.19
3.5	17.8	3.27	6.38
3.54	15.67	4.6	8.24
3.58	17.04	1.64	7.06
3.62	23.41	1.54	5.19
3.66	21.95	2.62	8.4
3.7	26.08	5.69	6.3
3.74	24.49	5.58	6.37
3.78	22.37	4.18	7.89
3.82	20.89	2.54	6.04
3.86	21.43	-2.57	3.67
3.9	21.63	-3.12	3.96
3.94	22.31	-3.47	1.87
3.98	23.06	-1.58	0.62
4.02	21.89	-2.49	5.25
4.06	24.26	-0.47	5.44
4.1	24.21	1	3.7
4.14	22.93	0.74	2.32
4.18	20.23	1.46	3.54
4.22	20.09	1.9	3.55
4.26	21.08	0.04	4.76
4.3	20.33	-2.15	2.82
4.34	20.14	-2.08	2.07
4.38	18.75	2.71	3.46
4.42	21.36	1.84	3.04
4.46	19.87	3.69	2.5
4.5	19.69	3.83	3.81
4.54	19.51	3.33	4.67
4.58	18.5	3.48	4.29
4.62	16.12	2.51	5.18
4.66	13.48	5.72	3.64
4.7	18.21	7.29	3.88
4.74	21.67	5.35	4.88
4.78	22.97	7.12	5.88
4.82	24.85	6.85	5.89
4.86	25.05	7.71	4.7
4.9	22.81	5.65	6.75
4.94	23.13	3.95	5.79
4.98	22.34	3.29	5.28
5.02	22.1	0.74	0.6
5.06	20.2	-0.69	0.69
5.1	19.6	2.59	2.74
5.14	20.08	3.43	5.39
5.18	22.36	6.77	5.36
5.22	25.17	8.78	4.74
5.26	27.81	9.32	9.86
5.3	23.75	6.31	6.36
5.34	30.4	5.15	3.09
5.38	27.57	11.65	7.62
5.42	29.07	11.18	8.28
5.46	29.55	10.43	6.97
5.5	31.25	12.82	5.86
5.54	32.16	10.91	4.54
5.58	27.28	9.44	6.04
5.62	29.97	8.05	4.11
5.66	28.16	11.46	2.49
5.7	24.79	13.53	2.64
5.74	22.81	8.82	1.04
5.78	21.81	11.92	-2.31
5.82	19.74	11.42	0.16
5.86	23.36	11.36	1.36
5.9	24.05	8.39	-0.12
5.94	23.38	9.02	2.58
5.98	23.42	7.41	2.56
6.02	21.53	11.42	1.84
6.06	21.15	9.98	1.2
6.1	20.04	7.17	4.22
6.14	22.13	6.44	-1.64
6.18	21.66	6.28	1.46
6.22	22.88	6.88	5.78
6.26	25.83	4.08	5.57
6.3	30.18	2.49	5.86
6.34	26.98	-0.95	4.36
6.38	26.7	0.85	5.25
6.42	25.86	1.74	1.34
6.46	24.11	-3.91	2.61
6.5	24.31	-6.67	3.12
6.54	23.95	-7.29	0.26
6.58	23.74	-7.54	0.41
6.62	24.07	-7.23	0.52
6.66	21.71	-7.16	0.79
6.7	22.79	-7.33	-1.29
6.74	22.31	-5.93	2.27
6.78	23.3	-5.34	2.51
6.82	23.2	-9	-1.15
6.86	21.41	-7.99	-1.21
6.9	21.25	-6.81	-1.48
6.94	18.65	-5.13	-1.38
6.98	16.73	-5.28	-0.94
7.02	13.74	-1.47	-0.34
7.06	13.74	-3.06	-0.06
7.1	12.36	-6.95	4.94
7.14	15.74	-7.03	4.98
7.18	17.72	-5.16	0.03
7.22	17.035	-4.8705	2.0857
7.26	17.739	-4.6097	2.3947
7.3	18.501	-4.3106	2.7084
7.34	16.95	-6.2	6.32
7.38	18.69	-5.84	5.74
7.42	19.84	-3.3	4.02
7.46	21.81	-1.79	3.27
7.5	25.08	-1.92	2.96
7.54	22.74	-2.61	2.83
7.58	24.31	-0.14	1.33
7.62	22.03	2.47	2.93
7.66	22.08	5.21	4.67
7.7	21.35	-1.05	7.09
7.74	19.36	2.26	5.69
7.78	17.63	2.68	6.25
7.82	18.69	0.33	6.65
7.86	18.85	-2.57	3.05
7.9	17.96	-2.22	2.56
7.94	19.54	-5.84	5.08
7.98	21.75	-11.25	5.15
8.02	24.31	-7.51	5.73
8.06	27.25	-8.91	4.1
8.1	27.5	-8.79	2.29
8.14	27.5	-7.85	2.69
8.18	23.56	-4.23	2.99
8.22	22.76	-6.02	4.76
8.26	18.27	-1.39	6.42
8.3	19.75	-4.3	5
8.34	13.52	-1.49	4.73
8.38	19.03	-5.19	8.43
8.42	19.39	-9.33	8.13
8.46	17.23	-5.16	6.21
8.5	18.85	-5.19	3.87
8.54	17.13	-4.67	1.03
8.58	20.49	-4.44	4.11
8.62	22.57	-4.3	4.51
8.66	21.44	-0.99	5.29
8.7	20.75	-4.35	6.29
8.74	21.18	-4.58	6.23
8.78	20.86	-3.68	5.9
8.82	20.94	-0.5	6.43
8.86	22.76	0.33	7.25
8.9	22.55	1.75	6.22
8.94	21.38	3.87	5.57
8.98	18.46	3.51	4.71
9.02	18.15	3.12	4.38
9.06	20.98	3.74	5.28
9.1	20.08	4.06	4.13
9.14	21.89	3.72	4.2
9.18	21.9	8.37	2.25
9.22	21.6	5.6	4.71
9.26	22.52	2.48	7.13
9.3	22.19	5.56	7.56
9.34	21.24	9.41	6.83
9.38	22.44	8.44	6.38
9.42	19.98	4.89	7.33
9.46	17.99	5.57	7.53
9.5	17.69	6.64	7.36
9.54	20.47	7.47	4.14
9.58	19.71	5.74	4.75
9.62	19	6.53	1.79
9.66	20.32	5.39	3.85
9.7	23.05	6.55	3.46
9.74	23.75	5.72	2.97
9.78	22.16	6.58	5.06
9.82	20.48	4.4	4.38
9.86	21.39	3.92	2.06
9.9	21.82	4.38	1.11
9.94	23.06	3.95	1.04
9.98	22.01	2.49	1.34
10.02	21.95	1.75	-0.08
10.06	21.1	1.48	-1.58
10.1	20.17	-0.32	-0.45
10.14	18.51	-2.82	0.95
10.18	17.6	-4.1	2.74
10.22	17.63	-6.11	0.6
10.26	17.29	-3.79	-0.51
10.3	16.53	-2.3	2.4
10.34	18.11	3.3	2.29
10.38	19.46	4.73	2.32
10.42	23.08	7.37	0.27
10.46	19.99	6.61	3.32
10.5	20.07	8.39	3.38
10.54	18.93	6.52	4.05
10.58	18.32	3.6	6.58
10.62	18.41	3.9	6.2
10.66	20.31	2.41	5.92
10.7	20.58	1.9	6.31
10.74	23.74	-2.55	7.06
10.78	22.2	1.12	7.85
10.82	22.23	4.84	8.01
10.86	23.71	4.11	7.33
10.9	25.11	7.17	4.52
10.94	26.62	8.52	3.55
10.98	24.85	8.07	3.39
11.02	24.4	7.69	3.48
11.06	24.37	8.13	4.32
11.1	26.24	8.93	4.25
11.14	25.87	10.42	4.63
11.18	27.67	10.27	4.61
11.22	27.91	10.34	2.54
11.26	26.04	8.06	0.83
11.3	26.17	9.65	1.01
11.34	24.38	13.26	0.09
11.38	23.14	8.96	0.67
11.42	22.4	6.85	-3.07
11.46	14.4	4.52	-5.13
11.5	14.95	5.75	-3.43
11.54	13.76	4.55	-0.87
11.58	18.23	-0.17	2.88
11.62	15.49	2.47	7.48
11.66	17.54	5.95	2.24
11.7	13.73	2.48	0.05
11.74	20.76	5.52	4.17
11.78	21.468	-1.4924	5.352
11.82	21.13	-7.66	6.77
11.86	23.03	-4.82	7.5
11.9	28.35	-4.53	9.2
11.94	30.96	-6.37	8.53
11.98	31.4	-6.02	7.22
12.02	29.67	-5.13	10.05
12.06	35.54	-5.25	9.72
12.1	29.66	0.06	8.37
12.14	27.4	-1.68	6.91
12.18	26.58	-2.61	6.28
12.22	26.67	-3.55	5.57
12.26	27.5	-4.3	4.7
12.3	26.42	-4.12	6.73
12.34	23.57	-2.15	6.97
12.38	24.3	-6.01	6.74
12.42	24.9	-7.72	6.73
12.46	22.72	-9.61	5.69
12.5	23.73	-9.34	3.24
12.54	25.19	-9.5	4.16
12.58	26.99	-10.8	4.36
12.62	23.53	-11.92	3.28
12.66	22.34	-12.84	2.45
12.7	20.52	-12.83	1.69
12.74	20.85	-10.7	2.59
12.78	20.25	-9.46	3.57
12.82	20.02	-9.18	5.4
12.86	24.36	-4.9	6.05
12.9	28.36	-1.05	6.76
12.94	30.42	0.23	4.49
12.98	30.44	3.61	2.14
13.02	27.67	0.04	1.85
13.06	27.85	5.42	-1.49
13.1	23.42	6.1	-0.9
13.14	23.89	5.53	2.67
13.18	24.05	4.02	4.81
13.22	22.06	7.86	5.82
13.26	20.51	6.59	4.55
13.3	21.16	4.35	4.8
13.34	21.18	4.13	2.52
13.38	20.88	4.25	2.35
13.42	18.44	3.84	3.38
13.46	19.78	2.5	3.92
13.5	19.38	-0.36	2.9
13.54	19.67	-0.14	4.61
13.58	18.697	1.3988	2.8738
13.62	18.548	1.1134	2.5082
13.66	18.26	0.53	0.47
13.7	19.11	1.13	-0.99
13.74	13.94	0	-0.16
13.78	18.13	-0.48	3.86
13.82	18.17	-1.02	2.45
13.86	19.61	1.46	-0.82
13.9	19.56	1.91	0.97
13.94	18.71	3.29	-1.2
13.98	19.24	1.59	-1.93
14.02	19.72	-0.63	-1.29
14.06	17.81	2.58	-1.45
14.1	17.76	0.08	-3.25
14.14	17.63	-1.41	-4.68
14.18	18.14	-4.41	-3.23
14.22	18.01	-4.18	-0.25
14.26	18.49	-6.68	-0.62
14.3	15.89	-4.43	-1.74
14.34	16.29	-2.66	1.09
14.38	16.38	-4.5	0.69
14.42	17.01	-2.15	-2.18
14.46	19.9	-1.82	-3.46
14.5	16.524	-2.8815	1.1517
14.54	16.422	-2.488	1.6998
14.58	16.354	-2.0647	2.2415
14.62	16.47	-1.35	7.02
14.66	16.57	-0.48	4.78
14.7	14.89	-0.34	3.66
14.74	13.87	-0.26	4.95
14.78	17.32	0.38	4.47
14.82	19.55	-0.18	3.83
14.86	18.15	-1.01	2.69
14.9	16.12	-0.46	3.73
14.94	18.58	-0.69	4.68
14.98	17.73	-0.67	5.34
15.02	19.16	-0.66	6
15.06	20.75	0.53	4.8
15.1	20.8	-0.21	5.48
15.14	20.91	2.94	3.19
15.18	21.82	3.65	2.87
15.22	19.27	0.05	3.72
15.26	20.52	0.04	3.29
15.3	19.56	0.33	1.28
15.34	15.77	-3.08	1.63
15.38	16.36	-2.37	3.37
15.42	17	-0.78	5.41
15.46	19.84	-0.56	3.37
15.5	14.08	-4.67	4.52
15.54	17.82	-1.3	6.69
15.58	17.55	-2.75	5.36
15.62	16.83	-2.99	7.7
15.66	16.95	-0.17	4.33
15.7	20.57	0.07	4.94
15.74	21.55	-2.33	5.07
15.78	22.67	-5.5	5.82
15.82	17.78	-6.89	6.59
15.86	21.104	-3.7275	5.9864
15.9	21.609	-4.0472	5.8192
15.94	22.088	-4.3621	5.6122
15.98	21.62	-2.93	7.68
16.02	25.56	-2	6.7
16.06	21.97	-3.93	5.44
16.1	23.8	-6.58	3.9
16.14	22.27	-6.14	4.76
16.18	22.46	-6.99	3.6
16.22	22.33	-5.9	1.42
16.26	24.9	-5.79	2.14
16.3	25.09	-5.96	1.89
16.34	24.4	-7.31	1.27
16.38	23.78	-5.67	1.87
16.42	19.64	-3.73	3.37
16.46	17.6	0.26	6.67
16.5	16.26	3.32	6.39
16.54	16.74	4.76	4.82
16.58	17.87	0.24	6.78
16.62	20.8	-2.09	6.4
16.66	22.72	-3.5	4.49
16.7	19.6	-0.61	4.67
16.74	16.93	2.81	6.5
16.78	14.37	-0.18	8.03
16.82	16.52	-3.58	6.64
16.86	16.83	0.5	8.05
16.9	18	3.81	5.43
16.94	18.1	4.62	1.44
16.98	17.52	1.94	2.88
17.02	17.28	0.48	2.14
17.06	16.92	-0.06	2.74
17.1	15.73	-2.2	3.74
17.14	16.34	-2.81	3.04
17.18	14.46	-1.67	3.88
17.22	15.79	-1.48	3.09
17.26	17.24	-1.38	4.58
17.3	18.96	-0.06	3.72
17.34	18.53	2.84	4.77
17.38	20.51	4.36	4.21
17.42	21.66	5.12	4.54
17.46	22.91	5.8	3.68
17.5	22.89	5.63	6.39
17.54	22.88	7.2	7.83
17.58	25.55	8.25	8.36
17.62	26.19	6.38	9.37
17.66	28.76	5.66	2.67
17.7	27.46	5.89	0.33
17.74	26.48	7.15	4.83
17.78	28.69	3.48	4.04
17.82	27.26	3.67	5.7
17.86	28.49	6.48	6.18
17.9	27.16	6.77	5.69
17.94	30.51	5.2	2.26
17.98	29.38	3.17	0.05
18.02	28.99	3.57	2.05
18.06	29.39	4.65	2.03
18.1	25.89	6.71	4.7
18.14	25.22	7.6	7.59
18.18	29.46	8.67	2.77
18.22	29.28	7.12	8.41
18.26	31.7	7.27	8.57
18.3	32.74	11.72	7.53
18.34	29.86	8.02	3.54
18.38	30.6	0.53	-0.72
18.42	27.56	3.56	-0.39
18.46	27.07	2.7	0.26
18.5	25.6	1.54	-0.63
18.54	24.25	-0.32	-2.24
18.58	21.19	-3.7	-0.86
18.62	20.56	-3.47	-1.44
18.66	19.12	-3.66	-3.31
18.7	17.02	-7.16	-0.96
18.74	16.36	-7.33	-1.63
18.78	14.66	-3.19	-2.72
18.82	14.24	-3.28	1.28
18.86	18.8	-5.28	4.88
18.9	23.79	-2.75	3.63
18.94	22.41	-0.99	4.44
18.98	18.53	-0.18	6.87
19.02	25.31	2.68	3.96
19.06	19.57	1.08	-1.02
19.1	17.84	1.38	-0.37
19.14	17.92	0.03	0.86
19.18	18.85	2.11	1.34
19.22	17.87	-0.75	3.19
19.26	18.05	-0.66	2.77
19.3	18.29	3.41	2.49
19.34	18.91	1.94	2
19.38	19.05	0.94	3.09
19.42	20.05	2.53	2.16
19.46	23.22	4.47	-0.24
19.5	21.24	3.42	-1.1
19.54	18.64	6.32	0.65
19.58	17.56	7.73	0.96
19.62	17.66	6.42	2.58
19.66	20.55	4.64	2.79
19.7	20.051	7.7461	2.0571
19.74	20.316	8.1773	2.1229
19.78	12.33	9.44	0.29
19.82	14.95	8.01	-0.33
19.86	21.175	9.223	2.3326
19.9	21.475	9.4931	2.4033
19.94	21.779	9.7262	2.4725
19.98	25.91	13.95	4.03
20.02	30.37	10.7	5.87
20.06	28.07	11.59	5.42
20.1	25.68	10.24	-0.26
20.14	23.17	8.07	0.15
20.18	25.03	8.48	0.16
20.22	18.9	8.79	2.5
20.26	18.74	8.08	2.02
20.3	21.45	10.36	3.72
20.34	24.459	10.298	2.8645
20.38	15.96	8.71	9.09
20.42	24.795	10.095	2.8238
20.46	26.98	8.46	3.45
20.5	26.84	11.44	1.7
20.54	28.72	13.18	2.53
20.58	26.43	11.41	5.12
20.62	27.85	12.05	3.79
20.66	26.45	11.79	3.02
20.7	27.35	11.77	4.23
20.74	28.9	7.38	6.83
20.78	25.98	6.21	8.34
20.82	24.432	8.0532	1.5728
20.86	24.01	4.88	-2.13
20.9	23.15	7.47	-3.02
20.94	20.98	7.82	-5.13
20.98	20.5	7.96	-3.37
21.02	19.33	8.07	-5.51
21.06	18.42	4.53	-1.47
21.1	18.94	2.47	-1.12
21.14	19.38	1.31	-1.85
21.18	20.36	2.4	-3.25
21.22	19.92	6.12	-1.84
21.26	20.08	7.78	0.11
21.3	19.71	8.76	2.43
21.34	24.49	6.93	4.77
21.38	22.94	5.73	1.59
21.42	21.61	3.09	-1.69
21.46	17.16	3.66	-1.31
21.5	21.6	5.48	-2.05
21.54	18.23	4.74	-1.46
21.58	20.08	7.7	1.52
21.62	17.66	4.82	-1.67
21.66	23.83	5.33	-1.88
21.7	23.5	2.12	1.62
21.74	24.85	4.56	0.79
21.78	26.22	4.55	4.79
21.82	23.57	9.85	5.81
21.86	23.815	0.63312	0.96379
21.9	26.87	-2.71	3.39
21.94	24.63	-4.5	0.91
21.98	22.39	-6.83	0.86
22.02	24.15	-5.11	0.14
22.06	22.46	-4.7	-0.95
22.1	23.98	-3.69	0.26
22.14	23.77	-6.44	-0.64
22.18	20.97	-6.88	0.55
22.22	19.12	-7.02	2.97
22.26	18.45	-8.29	3.99
22.3	17.47	-7.44	4.43
22.34	22.61	-8.15	5.99
22.38	21.36	-9.52	6.02
22.42	20.38	-9.62	6.01
22.46	18.44	-7.13	7.19
22.5	20.12	-4.35	8.19
22.54	15.86	-0.04	7.72
22.58	15.29	1.16	8.04
22.62	13.88	-0.96	9.54
22.66	17.75	1.72	8.61
22.7	16.74	1	6.79
22.74	18.18	2.88	6.93
22.78	16.95	2.93	7.12
22.82	15.91	1.85	8.2
22.86	16.83	4.9	8.95
22.9	20	5.12	8.15
22.94	19.5	7.1	5.98
22.98	21.41	8.32	4.91
23.02	23	6.73	5.39
23.06	23.92	3.21	5.8
23.1	25.5	2.74	8.99
23.14	26.6	6.61	4.97
23.18	27.14	6.55	5.04
23.22	24.7	7.24	6.08
23.26	29.23	9.83	9.08
23.3	30.03	9.99	9.28
23.34	29.46	8.28	7.71
23.38	26.41	5.54	6.2
23.42	28.97	5.66	5.63
23.46	26.55	7.56	4.79
23.5	26.48	8.32	-0.56
23.54	23.03	9.2	1.78
23.58	25.81	7.47	5.73
23.62	25.22	9.32	5.98
23.66	25.47	7.57	4.97
23.7	24.64	5.36	5.02
23.74	25.34	8.58	4.04
23.78	25.17	8.46	0.65
23.82	24.82	4.5	0.81
23.86	25.92	8.13	2.12
23.9	24.84	10.93	3.42
23.94	25.51	11.04	1.77
23.98	24.13	9.71	2.95
24.02	24.04	7.68	2.98
24.06	25.3	8.93	3.23
24.1	26.94	13.05	3.81
24.14	26.64	13.82	4.89
24.18	26.28	16.72	7.25
24.22	25.41	14.54	6.58
24.26	27.42	11.61	2.89
24.3	27.25	9.09	1.18
24.34	26.98	8.43	2.31
24.38	25.482	8.5017	1.9531
24.42	24.96	8.1138	1.6996
24.46	24.375	7.7238	1.4441
24.5	23.735	7.3349	1.1897
24.54	23.05	6.95	0.93927
24.58	22.62	2.37	-1.56
24.62	23.24	2.2	-4.18
24.66	20.68	3.49	-2.01
24.7	19.56	4.27	0.91
24.74	17.93	4.23	-0.89
24.78	19.64	-2.08	-2.9
24.82	17.766	4.6324	-0.45253
24.86	17.052	4.3923	-0.56426
24.9	14.13	4.73	-2.18
24.94	15.13	6.49	1.21
24.98	16.51	5.8	5
25.02	15.27	5.85	3.23
25.06	13.9	6.46	0.23
25.1	14.26	7.47	-1.29
25.14	13.93	5.12	-0.54
25.18	12.24	6.85	-0.66
25.22	12.51	5.34	-0.8
25.26	15.1	3.69	1.13
25.3	14.18	1.63	-0.12
25.34	13.67	0.83	0.25
25.38	14.32	3.24	0.29
25.42	12.26	2.99	-0.65
25.46	13.07	1.99	-0.3
25.5	16.08	0.79	-0.06
25.54	17.26	-1.48	-1.08
25.58	16.39	-0.98	-2.04
25.62	15.96	1.29	-3.77
25.66	15.74	1.81	-3.06
25.7	12.27	2.18	-3.03
25.74	13.1	1.81	-1.32
25.78	12.77	2.57	1.93
25.82	15.12	4.38	4.67
25.86	16.64	4.07	3.92
25.9	23.51	4.91	4.99
25.94	23.64	5.86	3.14
25.98	25.9	8.64	3.46
26.02	24.28	10.69	3.21
26.06	22.22	9.21	1.78
26.1	22.17	6.49	1.21
26.14	22.55	7.94	2.94
26.18	20.67	7.11	3.11
26.22	19.69	4.32	3.3
26.26	19.69	3.94	2.74
26.3	21.35	5.72	4.47
26.34	21.83	2.5	3.72
26.38	27.27	3.32	4.95
26.42	27.8	4.52	4.05
26.46	27.8	-0.9	3.32
26.5	24.75	-0.42	3.82
26.54	25.23	-4	6.28
26.58	26	-4.24	4.77
26.62	23.88	-1.11	3.78
26.66	24.67	-2.02	3.19
26.7	24.65	-0.81	5.01
26.74	24.12	-1.41	5.7
26.78	23.88	-2.96	5.85
26.82	24.19	-0.81	7.7
26.86	24.39	-1.78	7.4
26.9	24.25	-2.16	6.19
26.94	27.35	-2.18	-0.99
26.98	25.2	-0.99	3.39
27.02	26.76	-1.9	2.53
27.06	26.34	-5.19	5.81
27.1	29.32	-6.74	5.63
27.14	27.95	-8.43	3.51
27.18	28.22	-11.29	3.21
27.22	26.27	-9.59	4.6
27.26	23.41	-8.5	3.34
27.3	26.364	-9.3279	2.261
27.34	24.27	-9.31	1.48
27.38	27.28	-9.88	3.47
27.42	26.19	-10.49	3.51
27.46	27.69	-5.59	0.94
27.5	23.18	-12	0.1
27.54	21.16	-10.87	0.25
27.58	20.32	-9.42	2.18
27.62	23.31	-6.06	3.54
27.66	20.52	-7.87	5.92
27.7	20.94	-3.99	5.6
27.74	20.03	-2.65	8.37
27.78	18.72	-7.13	5.15
27.82	20.5	-5.37	5.69
27.86	19.77	-3.02	6.96
27.9	16.63	-0.4	6.43
27.94	17.73	1.95	5.88
27.98	18.56	4.94	2.99
28.02	19.46	2.49	5.34
28.06	18.38	-1.6	6.06
28.1	18.61	0.02	5.84
28.14	14.19	-1.52	7.65
28.18	20.35	-9.57	7.16
28.22	20.16	-9.57	6.54
28.26	20.11	-12.65	4.65
28.3	23.3	-8.41	2.8
28.34	24.84	-6.26	3.6
28.38	22.41	-1.82	5.42
28.42	26.99	-2.9	4.85
28.46	26.97	-6.14	2.72
28.5	25.56	-2.54	2.86
28.54	24.67	-5.77	6.07
28.58	21.88	-5.87	6.88
28.62	24.01	-7.5	6.04
28.66	28.58	-6.18	6.15
28.7	30.75	-9.22	3.78
28.74	30.71	-8.49	4.71
28.78	31.67	-10.6	3.69
28.82	29.89	-2.14	1.92
28.86	28.5	1.14	2.82
28.9	25.29	1.39	1.75
28.94	24.6	1.59	3.26
28.98	27.22	2.69	3.07
29.02	26.31	2.97	5.3
29.06	27.97	6.33	5.14
29.1	27.51	10.45	1.81
29.14	24.74	6.31	-0.56
29.18	26.16	5.69	-2.84
29.22	25.35	4.45	-2
29.26	22.67	3.67	-1.56
29.3	18.49	3.09	0.77
29.34	20.08	4.42	2.81
29.38	20.91	2.94	1.8
29.42	20.32	6.28	3.99
29.46	21.6	4	2.47
29.5	23.9	7.54	2.48
29.54	22.83	7.37	3.48
29.58	22.99	8.28	4.54
29.62	23.96	6.73	4.74
29.66	22.75	5.88	4.44
29.7	22.73	6.33	1.5
29.74	21.18	7.41	0.96
29.78	19.18	8.17	4.43
29.82	20.63	6.23	7.52
29.86	24.45	8.87	6.4
29.9	19.66	8.74	2.31
29.94	22.51	8	4.76
29.98	20.67	7.68	6.65
30.02	20.97	9.39	6.48
30.06	18.9	8.94	4.74
30.1	19.14	8.73	6.63
30.14	22.93	8.62	5.45
30.18	22.34	6.67	5.04
30.22	22.19	8.31	6.16
30.26	21.75	6.01	5.78
30.3	21.82	7.34	5.15
30.34	20.26	5.52	2.13
30.38	21.27	3.74	0.35
30.42	19.42	2.85	-0.43
30.46	18.6	2.18	2
30.5	18.68	2.16	0.5
30.54	19.48	-0.07	4.47
30.58	18.33	-0.14	-0.05
30.62	16.06	6.94	1.04
30.66	18	6.06	-3.49
30.7	20.51	9.35	-2.41
30.74	20.46	6.93	2.98
30.78	16.3	5.06	5.21
30.82	16.09	1.69	4.78
30.86	16.66	3.59	5.55
30.9	15.2	1.01	5.73
30.94	14.25	1.48	1.14
30.98	11.53	2.99	4.3
31.02	20.02	6.61	5.58
31.06	15.98	6.82	2.65
31.1	16.81	-1.64	2.68
31.14	16.91	-2.58	-0.29
31.18	16.72	-0.71	-0.21
31.22	17.74	2.96	-2.6
31.26	18.46	2.77	-1.33
31.3	19.92	1.66	2.79
31.34	19.798	7.7601	1.1717
31.38	20.48	15.07	5.03
31.42	25.12	9.16	1.87
31.46	20.61	12.24	1.65
31.5	22.02	11.81	5.15
31.54	21	13.08	3.39
31.58	17.62	10.07	-1.11
31.62	20.82	9.72	1.93
31.66	19.02	11.82	1.28
31.7	24.33	15.62	0.36
31.74	19.925	5.752	3.3387
31.78	19.815	5.0843	3.6215
31.82	19.695	4.3324	3.8953
31.86	16.05	-1.93	6.92
31.9	18.59	-1.55	7.66
31.94	19.21	-0.52	6.04
31.98	18.02	-2.42	7
32.02	19.72	-4.28	4.05
32.06	19.09	-6.07	3.66
32.1	17.46	-5.87	2.68
32.14	19.31	-9.16	1.72
32.18	17.96	-5.89	4.61
32.22	19.18	-5.72	3.79
32.26	18.92	-4.88	4.13
32.3	19.78	-7.19	8.78
32.34	21.69	-8.02	9.05
32.38	22.75	-4.5	6.25
32.42	22.14	-4.77	4.25
32.46	22.76	-5.62	3.42
32.5	22.1	-5.19	4.2
32.54	23.05	-7.01	4.45
32.58	23.47	-4.16	4.87
32.62	20.94	-5.37	6.63
32.66	22.34	-6.44	6.14
32.7	23.83	-4.62	4.18
32.74	24.1	-2.95	1.37
32.78	23.01	-1.54	0.41
32.82	21.83	-0.84	1.13
32.86	21.39	-1.67	4.25
32.9	22.48	-0.48	6.23
32.94	22.76	2.66	4.32
32.98	19.58	2.82	1.4
33.02	16.44	2.02	5.51
33.06	19.01	-0.87	6.94
33.1	19.6	-1.88	6.21
33.14	21.11	-2.6	5.98
33.18	19.57	0.55	5.55
33.22	23.23	1.41	4.79
33.26	23.31	1.83	3.28
33.3	23.75	1.94	1.96
33.34	23.16	3.4	-0.51
33.38	25.2	3.21	-1.17
33.42	24.04	4.02	0.88
33.46	22.77	4	3.4
33.5	21.97	2.95	3.01
33.54	25.34	1.41	4.66
33.58	26.6	0.18	3.99
33.62	23.53	-0.03	0.52
33.66	24.15	-0.75	1.49
33.7	20.96	2.8	3.61
33.74	20.72	1.2	3.75
33.78	22.62	-0.73	4.21
33.82	22.61	2	4.54
33.86	23.24	-0.3	4.25
33.9	21.89	-0.91	4.47
33.94	22.91	-0.78	5.89
33.98	22.61	3.78	5.84
34.02	22.01	7.27	4.94
34.06	24.49	3.54	6.06
34.1	25.14	1.62	3.06
34.14	28.96	-1.2	1.16
34.18	24.46	-5.14	-0.4
34.22	24.86	2.76	5
34.26	28.45	5.89	6.02
34.3	26.99	1.01	3.39
34.34	23.97	4.18	2.59
34.38	24.85	7.41	4.16
34.42	25.83	3.53	2.47
34.46	25.4	5.06	3.64
34.5	30.99	5.45	6.59
34.54	32.88	6.3	3.71
34.58	29.94	5.52	2.77
34.62	29.17	7.77	3.21
34.66	31.05	6.1	1.31
34.7	29.88	6.63	1.07
34.74	25.2	7.69	1.45
34.78	25.83	6.55	5.31
34.82	24.37	5.02	5.12
34.86	22.52	5.28	6.64
34.9	22.75	5.95	6.19
34.94	20.38	9.56	4.95
34.98	19.6	11.96	5.59
35.02	21.33	7.98	5.95
35.06	22.58	4.43	6.87
35.1	23.81	3.24	5.22
35.14	27.69	3.95	2.98
35.18	25.92	6.04	-0.9
35.22	26.93	5.42	-1.79
35.26	27.04	5.26	-0.12
35.3	28.16	10.71	3.76
35.34	27.73	5.77	3.33
35.38	29.971	1.9503	2.5768
35.42	26.7	-0.99	5.27
35.46	29.7	-3	6.76
35.5	32.2	-2.38	2.62
35.54	35.12	-1.01	2.61
35.58	33.89	-1.75	3.14
35.62	33.03	-0.9	3.36
35.66	34.19	-1.6	4.08
35.7	36.02	1.84	-0.75
35.74	32.44	0.35	-1.19
35.78	30.94	-1.64	0.9
35.82	30.48	1.63	2.64
35.86	28.39	0.59	3.69
35.9	25.74	0.32	3
35.94	25.64	-1.03	3.55
35.98	27.35	-0.75	1.6
36.02	27.32	-1.54	1.15
36.06	29.22	-0.72	4.33
36.1	27.79	0.41	4.84
36.14	28.09	0.5	5.12
36.18	27.19	3.32	4.91
36.22	30.97	1.99	2.2
36.26	26.09	1.78	4.35
36.3	24.94	-4.28	5.65
36.34	26.01	-2.43	3.73
36.38	26.57	-3.72	5.24
36.42	26.28	-2.23	4.42
36.46	28.33	-2.84	3.21
36.5	27.3	-4.47	3.19
36.54	27.72	-4.06	1.42
36.58	28.3	-7.51	-1.7
36.62	26.16	-8.21	-0.45
36.66	23.03	-4.63	-0.31
36.7	22.06	-7.13	0.62
36.74	18.91	-6.86	3.85
36.78	18.8	-7.63	5.47
36.82	19.56	-6.51	5.42
36.86	18.57	-3.85	3.57
36.9	19.39	-1.98	4.84
36.94	19.81	-2.06	5.45
36.98	19.96	0.48	4.04
37.02	21.31	3.08	0.42
37.06	16.56	1.24	1.96
37.1	17.61	0.1	4.3
37.14	17.93	-4.58	4.8
37.18	21.13	-1.93	4.73
37.22	17.75	-3.07	6.04
37.26	17.57	0.36	4.88
37.3	19.39	0.62	3.26
37.34	18.77	-0.42	3.46
37.38	20.43	-2.25	4.64
37.42	20.85	-1.28	3.18
37.46	22.4	-1.6	2.98
37.5	24.64	-0.83	2.06
37.54	22.46	-1.27	4.08
37.58	23.21	2.56	4.26
37.62	24.07	-2.6	2.07
37.66	19.84	1.02	3.93
37.7	20.41	-0.71	3.23
37.74	22.88	-1.72	3.88
37.78	24.88	-4.56	7.12
37.82	26.51	3.22	5.81
37.86	22.52	6.27	3.41
37.9	24.47	5.51	1.25
37.94	23.3	5.72	-0.27
37.98	25.47	6.59	-0.14
38.02	21.15	7.41	1.87
38.06	21.92	0.37	0.33
38.1	15.09	-0.82	-0.65
38.14	18.86	-0.01	1.66
38.18	18.83	-2.4	3.21
38.22	17.25	1.37	1.01
38.26	15.6	0.05	5.67
38.3	16.42	2.92	5.69
38.34	14.92	6.28	6.46
38.38	14.71	0.22	5.84
38.42	18.62	-3.4	4.34
38.46	18.53	1.85	5.02
38.5	15.62	3.46	7.42
38.54	18.41	4.31	6.1
38.58	11.89	-1.05	6.01
38.62	13.28	0.95	6.85
38.66	16.01	4.41	4.94
38.7	19.44	3.86	3.99
38.74	22.6	1.04	5.36
38.78	20.77	3.75	3.96
38.82	17.63	1.93	6.42
38.86	20.66	3.5	6.09
38.9	21.87	5	6.31
38.94	22.26	6.83	2.55
38.98	20.94	7.04	2.08
39.02	18.88	1.28	3.27
39.06	16.76	1.14	6.79
39.1	20.114	3.7746	0.38067
39.14	20.14	3.3	-2.46
39.18	20.54	2.49	-1.95
39.22	21.75	4.67	-0.87
39.26	22.07	5.06	-5.43
39.3	19.86	0.77	-4.06
39.34	18.05	5.33	0.18
39.38	17.21	4.47	0.94
39.42	19	3.96	2.63
39.46	21.18	6.92	4.05
39.5	21.69	3.22	6.82
39.54	23.5	3.56	8.93
39.58	26.28	5.89	7.69
39.62	24.19	2.31	7.56
39.66	21.65	4.71	5.37
39.7	23.09	6.23	4.96
39.74	24.17	5.9	8.08
39.78	24.67	6.73	7.84
39.82	25.45	5.61	3.93
39.86	23.54	6.7	1.55
39.9	23.69	4.87	1.98
39.94	26.82	2.87	-1.17
39.98	24.08	4.51	0.1
40.02	22.46	5.43	1.77
40.06	22.4	5.33	2.35
40.1	23.16	5.84	2.75
40.14	27.44	7.45	3.66
40.18	23.6	2.89	5.66
40.22	20.85	0.62	2.22
40.26	18.89	1.87	2.21
40.3	18.75	2.17	3.84
40.34	19.24	-5.9	4.37
40.38	16.3	-4.34	5.04
40.42	15.18	-8.72	5.27
40.46	16.03	-10.81	5.32
40.5	17.493	-5.3052	3.8092
40.54	17.401	-5.5088	3.5197
40.58	17.346	-5.5695	3.2153
40.62	17.321	-5.4885	2.9096
40.66	14.93	-0.02	5.69
40.7	17.22	-4.39	1.1
40.74	17.39	-7.71	2.02
40.78	20.2	-4.01	1.31
40.82	19.26	-2.44	1.51
40.86	16.52	-1.73	1.08
40.9	18.32	1.04	1.86
40.94	16.29	-1.08	1.12
40.98	16.5	2.7	2.38
41.02	16.29	3.84	2.61
41.06	15.79	4.47	3.45
41.1	14.37	3.79	4.85
41.14	16.57	2.44	4.11
41.18	17.56	3.53	5.3
41.22	20.69	5	3.39
41.26	19.25	3.78	2.71
41.3	19.96	4.98	2.63
41.34	21.34	5.21	1.99
41.38	20.89	6.94	4.01
41.42	24.1	8.6	5.22
41.46	20.88	5.62	6.29
41.5	21.09	4.59	6
41.54	18.8	6.91	4.66
41.58	18.92	8.04	3.41
41.62	20.57	4.64	6.41
41.66	23.47	1.66	6.34
41.7	20.89	1.85	6.11
41.74	20.05	4.38	5.2
41.78	19.22	-0.12	2.56
41.82	17.45	-1.93	3.04
41.86	19.33	-2.75	3.63
41.9	19.28	-1.89	3.7
41.94	17.71	-1.83	3.35
41.98	17.72	-2.61	4.21
42.02	17.28	-1.52	4.83
42.06	18.91	-0.95	4.7
42.1	18.23	-0.88	3.55
42.14	17.89	-1.7	4.73
42.18	20.58	-3.8	0.45
42.22	23.46	-1.79	1.74
42.26	22.46	1.61	2.83
42.3	24.78	0.27	-0.99
42.34	26.25	4.17	-3.31
42.38	20.79	-0.96	-1.33
42.42	20.05	-2.69	0.81
42.46	16.2	-1.4	0.54
42.5	19.81	5.55	-1.65
42.54	16.68	1.47	-3.7
42.58	16.21	-0.48	0.41
42.62	16.44	-3.19	3.51
42.66	18.21	0.23	5.7
42.7	18.17	0.61	6.06
42.74	18.75	4.66	6.04
42.78	18.02	8.42	6.25
42.82	17.27	6.61	5.89
42.86	17.68	2.72	5.95
42.9	21.07	-0.71	6.08
42.94	21.51	-2.98	2.33
42.98	18.88	-2.8	4.09
43.02	20.34	-1.91	6.22
43.06	22.47	2.45	4.26
43.1	23.99	2.63	2.84
43.14	25.16	0.35	0.13
43.18	24.84	1.79	0.36
43.22	25.96	4.81	2.97
43.26	23.37	6.55	4.24
43.3	21.52	6.92	3.45
43.34	17.58	-0.12	6.21
43.38	18.16	-2.06	5.45
43.42	19.53	-2.31	5.37
43.46	17.34	1.48	5.42
43.5	17.78	0.99	6.24
43.54	17.06	1.59	5.79
43.58	16.59	5.61	4.81
43.62	17.68	7.4	2.16
43.66	19.69	0.21	2.99
43.7	20.19	1.22	4.24
43.74	18.59	2.53	3.45
43.78	17.14	2.24	2.42
43.82	17.75	1.78	2.17
43.86	18.77	0.08	1.93
43.9	19.72	-1.16	3.07
43.94	19.57	-0.99	3.83
43.98	19.81	-1.2	4.2
44.02	20.03	-2.94	4.54
44.06	21.27	-4.59	3.45
44.1	21.87	-8.34	3.18
44.14	23.82	-11.09	-0.37
44.18	23.06	-9.95	-0.45
44.22	21.18	-7.37	0.86
44.26	22.82	-4.56	3.66
44.3	20.12	-6.12	4.68
44.34	16.35	-5.82	5.86
44.38	20.34	-0.84	3.36
44.42	17.16	-1.7	3.26
44.46	17.54	-2.68	5.09
44.5	16.74	-0.39	3.6
44.54	13.51	0.4	4.27
44.58	12.82	-3.58	5.11
44.62	17.63	1.01	5.11
44.66	18.03	3.81	5.92
44.7	16.15	4.52	4.73
44.74	16.62	1.7	2.15
44.78	20.35	-0.84	3.66
44.82	19.62	-0.96	7.83
44.86	25.79	2.33	5.34
44.9	22.81	5.76	4.86
44.94	25.43	5.14	8.9
44.98	24.19	3.33	8.21
45.02	25	-3.73	8.69
45.06	25.08	0.19	6.28
45.1	28.73	2.27	7.41
45.14	29.53	1.99	7.2
45.18	28.92	4.48	7.35
45.22	31.98	6.22	8.3
45.26	29.646	3.4035	8.4993
45.3	29.776	3.4916	8.3981
45.34	29.801	3.5597	8.2373
45.38	28.28	2.69	11.27
45.42	31.57	3.05	10.88
45.46	30.45	6.04	8.17
45.5	29.55	2.94	6.94
45.54	28.34	2.14	5.3
45.58	26.18	3.21	3.78
45.62	25.29	3.71	5.04
45.66	25.48	4.66	3.17
45.7	25.67	3.84	4.68
45.74	23.74	2.84	3.66
45.78	24.28	3.14	2.59
45.82	22.75	2.96	3.29
45.86	23.29	3.36	3.31
45.9	23.05	4.28	2.03
45.94	22.22	4.49	2.32
45.98	21.15	3.93	3.18
46.02	23.03	2.64	3.94
46.06	21.35	0.37	3.98
46.1	22.79	-2.72	6.13
46.14	23.18	2.8	4.1
46.18	22.89	3.5	4.2
46.22	20.1	-0.14	6.66
46.26	21.68	0.32	8.67
46.3	20.88	-3.28	8.64
46.34	22.222	-1.0169	2.9043
46.38	22.291	-1.1466	2.116
46.42	22.338	-1.2617	1.3444
46.46	23.62	-3.45	-1.91
46.5	22.19	-5.07	-1.08
46.54	22.72	-3.62	-3.13
46.58	22.33	-2.39	-1.33
46.62	21.06	-2.84	-0.47
46.66	21.04	-0.41	0.35
46.7	23.02	1.25	-0.63
46.74	20.43	1.67	-0.69
46.78	20.35	-2.24	0.17
46.82	18.64	-3.78	4.02
46.86	17.46	-8.13	6.91
46.9	18.89	-6.17	5.02
46.94	22.63	-1.48	2.27
46.98	22.34	2.66	-0.42
47.02	25.02	2.73	3.42
47.06	25.11	4.33	0.47
47.1	25.5	1.86	3.01
47.14	27.59	-0.43	3.79
47.18	24.31	-0.41	4.91
47.22	22.04	5.01	7.45
47.26	24.55	2.41	7.32
47.3	30.71	-2.69	1.57
47.34	32.02	-5.04	-0.81
47.38	32.18	-1.66	2.39
47.42	28.23	0.71	2.11
47.46	24.89	0.17	2.17
47.5	27.03	-5.13	4.98
47.54	26.87	-8	6.59
47.58	28.074	-4.6915	3.7394
47.62	27.899	-5.1867	3.7241
47.66	27.673	-5.611	3.7225
47.7	27.4	-5.9499	3.7374
47.74	27.084	-6.1889	3.7717
47.78	25.92	-6.23	9.14
47.82	28.57	-5.52	6.06
47.86	25.68	-4.39	3.09
47.9	24.87	-5.41	3.96
47.94	26.18	-4.25	2.47
47.98	23.35	-4.27	3.04
48.02	24.46	-5.52	1.6
48.06	22.71	-3.48	4.63
48.1	23.03	-2.78	5.5
48.14	24.07	-0.81	5.76
48.18	20.65	1.81	7.62
48.22	21.57	5.67	7.7
48.26	18.06	3.09	5.49
48.3	20.08	4.46	5.36
48.34	21.3	4.32	6.55
48.38	23.93	3.99	5.18
48.42	21.67	0.39	6.01
48.46	20.46	2.71	8.61
48.5	16.8	3.32	7.68
48.54	20.84	4.05	9.98
48.58	21.99	-1.4	9.56
48.62	22.26	0.83	8.34
48.66	24.31	6.3	9.38
48.7	23.8	5.5	10.17
48.74	26.84	13.45	7.74
48.78	26.09	11.31	3.3
48.82	26.54	12.28	3.15
48.86	26.07	9.08	7.35
48.9	27.02	10.45	5.51
48.94	27.32	9.38	6.86
48.98	30.34	9.77	8.22
49.02	33.6	8.9	5.48
49.06	32.98	13.41	4.42
49.1	29.8	17.13	1.75
49.14	30.12	12.85	3.39
49.18	27.63	12.12	0.07
49.22	25.82	10.84	3.15
49.26	26.4	8.58	1.57
49.3	29.22	10.72	1.47
49.34	24.45	8.47	1.63
49.38	27.41	7.79	4.82
49.42	26.28	7.86	3.3
49.46	25.14	8.54	2.93
49.5	26.18	4.47	4.32
49.54	27.365	10.018	2.9836
49.58	27.069	10.163	2.9373
49.62	26.753	10.347	2.8804
49.66	26.423	10.564	2.8148
49.7	26.082	10.807	2.7426
49.74	25.732	11.07	2.6658
49.78	25.379	11.346	2.5863
49.82	28.73	19.28	3.43
49.86	27.67	16.97	-0.56
49.9	23.64	15.59	0.32
49.94	25.02	13.04	-0.48
49.98	25.01	14.82	3.95
50.02	27.23	11.28	5.87
50.06	27.32	10.52	4.76
50.1	26.62	11.82	3.03
50.14	22.62	13.378	2.0839
50.18	22.427	13.436	2.0885
50.22	22.27	13.438	2.1125
50.26	22.153	13.376	2.158
50.3	22.079	13.245	2.227
50.34	18.13	13.83	5.63
50.38	16.9	10.42	3.33
50.42	20.57	9.05	0.87
50.46	19.78	9.7	0.3
50.5	20.63	11.68	1.99
50.54	22.88	11.41	1.99
50.58	22.15	9.32	1.31
50.62	19.42	7.06	2.31
50.66	21.73	7.94	4.8
50.7	28.38	9.53	5.63
50.74	29.71	3.93	4.47
50.78	27.79	6.62	8.58
50.82	28.96	7.24	0.98
50.86	25.994	5.5997	4.9304
50.9	26.289	5.0182	5.0199
50.94	26.533	4.4409	5.0703
50.98	23.93	6.91	5.77
51.02	21.21	4.73	5.88
51.06	24.75	2.87	7.56
51.1	24.47	-0.9	6.06
51.14	24.8	-1.52	0.47
51.18	27.54	0.24	2.33
51.22	26.872	1.0972	4.3564
51.26	26.27	6.67	5.79
51.3	28.28	1.96	5.27
51.34	27.25	-2.33	2.59
51.38	27.36	-0.88	4.82
51.42	28.33	-0.31	2.8
51.46	29.65	1.43	2.79
51.5	26.02	2.86	1.91
51.54	22.95	-1.3	-1.83
51.58	22.97	1.64	0.06
51.62	21.55	2.46	0.14
51.66	21.24	3.15	-0.17
51.7	22.37	2.75	0.68
51.74	22.36	-2.03	-0.5
51.78	23.18	-2.62	-1.23
51.82	21.3	-1.73	-1.14
51.86	18.06	3.79	2.44
51.9	21.58	7.82	4.48
51.94	20.86	5.46	4.61
51.98	22.53	2.97	5.66
52.02	21.1	4.41	5.6
52.06	21.36	7.33	3.63
52.1	21.42	4.7	4.98
52.14	18.56	6.43	5.79
52.18	21.72	9.14	-0.05
52.22	18.93	8.93	-0.21
52.26	20.17	12.12	3.21
52.3	19.96	8.96	3.73
52.34	21.92	6.43	5.07
52.38	20.58	6.37	4.81
52.42	22.17	7.69	3.2
52.46	23.33	10.91	2.38
52.5	22.66	8.28	3.98
52.54	22.47	7.77	7.83
52.58	29.97	1.9	6.27
52.62	27.76	-0.89	4.01
52.66	28.18	-0.25	3.77
52.7	26.313	-3.0103	3.9436
52.74	20.76	-10.12	4.63
52.78	21.09	-10.73	5.9
52.82	26.95	-10.67	3.12
52.86	29.55	-9.27	-0.39
52.9	28.39	-4.39	0.2
52.94	27.2	-4.31	2.81
52.98	27.29	-6.1	2.86
53.02	23.6	-3.87	6.5
53.06	26.85	-3.32	3.86
53.1	24.9	-2.86	3.36
53.14	19.45	3.79	7.16
53.18	21.5	-2.42	5.75
53.22	20.44	-3.39	5.65
53.26	22.91	-2.3	8.62
53.3	20.41	-7.48	10.7
53.34	26.81	-9.99	7.02
53.38	21.3	-11.23	3.15
53.42	22.3	-8.17	5.51
53.46	23.18	-8.49	5.29
53.5	24.57	-8.08	5.32
53.54	22.08	-9.24	6.16
53.58	25.04	-9.74	5.6
53.62	24.31	-10.89	4.53
53.66	27.3	-8.71	-0.78
53.7	24.8	-5.86	0.75
53.74	24.08	-5.42	3
53.78	22.65	-10.36	3.62
53.82	24.99	-6.88	3.88
53.86	26.78	-5.96	3.25
53.9	26.31	-1.79	1.53
53.94	27.34	-3.2	1.1
53.98	23.99	-5.09	0.77
54.02	21.93	2.66	2.23
54.06	21.78	-1.48	1.35
54.1	21.18	0.14	0.86
54.14	23.38	-0.36	4.8
54.18	26.86	-3.76	4.29
54.22	27.62	-1.29	2.7
54.26	24.3	-4.11	3.09
54.3	27.57	-6.2	4.04
54.34	25.68	-7.87	4.59
54.38	26.27	-7.4	4.47
54.42	25.92	-6.86	3.54
54.46	23.71	-7.93	5.23
54.5	23.26	-10.02	7.27
54.54	21.33	-2.44	5.85
54.58	21.42	-3.88	8.22
54.62	19.76	-8.58	8.95
54.66	20.16	-5.5	7.92
54.7	19.43	-5.04	9.56
54.74	25.53	-6.35	11.78
54.78	19.91	-6.04	12.32
54.82	22.69	-5.54	11.44
54.86	23.4	-7.27	9.93
54.9	21.97	-4.99	9.55
54.94	20.4	-7.31	8.48
54.98	21.37	-5.92	7.01
55.02	21.79	-3.1	8.58
55.06	23.53	-1.34	7.28
55.1	23.42	-1.88	7.92
55.14	25.68	-0.15	8.82
55.18	22.34	0.76	9.94
55.22	21.12	-4.74	9.78
55.26	22.26	-4.65	10.34
55.3	21.14	2.32	10.23
55.34	22.938	1.1904	6.3683
55.38	22.949	1.5699	5.8307
55.42	22.937	1.9004	5.2821
55.46	22.898	2.1828	4.7316
55.5	22.829	2.4183	4.1881
55.54	22.4	8.01	-1.38
55.58	24.81	7.06	-1.06
55.62	23.22	5.25	-1.01
55.66	25.18	2.94	-0.45
55.7	22.14	-1.7	2.61
55.74	20.42	-2.11	5.09
55.78	17.2	1.57	6.82
55.82	19.2	4.35	3.95
55.86	20.69	2.73	1.57
55.9	22.08	0.88	2.32
55.94	18.47	1.55	0.41
55.98	19.36	4.86	-1.94
56.02	21.3	3.36	1.13
56.06	25.27	7.23	4.22
56.1	18.79	2.9018	4.3673
56.14	18.915	3.0724	4.5725
56.18	19.107	3.2457	4.7594
56.22	17.32	-0.81	5.85
56.26	21.72	3.63	4.29
56.3	18.32	3.78	6.4
56.34	16.56	1.76	7.68
56.38	18.16	1.55	8.76
56.42	22.88	1.88	6.4
56.46	21.808	4.3113	5.5325
56.5	27.15	9.98	4.08
56.54	22.13	4.74	4.05
56.58	22.03	0.33	4.76
56.62	20.32	0.05	8.12
56.66	19.6	5.54	6.87
56.7	27.6	7	6.25
56.74	25.81	9.88	5.24
56.78	21.6	13.4	4.75
56.82	26.393	4.2214	5.037
56.86	26.814	4.035	4.8706
56.9	27.196	3.8037	4.681
56.94	29.69	-0.32	4.18
56.98	29.35	1.56	1.93
57.02	28.26	0.18	2.92
57.06	27.21	3.33	3.92
57.1	29.01	3.57	2.67
57.14	31.51	-0.87	1.31
57.18	32.49	-1.22	0.98
57.22	30.54	-2.62	5.23
57.26	27.65	-0.12	2.92
57.3	26.21	-2.9	1.29
57.34	25.26	-1.52	1.23
57.38	23.6	-0.1	0.86
57.42	21.25	-1.82	4.04
57.46	23.47	-1.22	5.42
57.5	24.5	3.89	6.19
57.54	23.33	1.59	7.24
57.58	25.28	1.91	3.74
57.62	23.19	-0.54	2.82
57.66	21.27	0.91	2.95
57.7	20.86	4.79	4.69
57.74	21.79	6.94	4.97
57.78	20.91	7.32	6.4
57.82	23.81	7.6	4.11
57.86	23.58	9.39	4.04
57.9	20.71	5.02	3.6
57.94	19.88	5.69	1.77
57.98	19.54	5.93	5.36
58.02	20.65	4.82	7.63
58.06	23.45	9.78	5.93
58.1	22.6	6.36	5.32
58.14	22.08	8.57	4.02
58.18	22.75	9.05	2.1
58.22	22.22	9	2.38
58.26	17.69	8.37	3.73
58.3	20.84	8.79	6.31
58.34	20.84	10.93	9.02
58.38	22.33	10.5	1.89
58.42	19.73	8.53	0.32
58.46	20.7	8.85	1.36
58.5	20.85	10.3	2.21
58.54	23	10.05	1.93
58.58	20.73	11.99	3.43
58.62	27.39	9.83	2.58
58.66	28.76	10.85	4.67
58.7	25.3	5.48	4.91
58.74	24.66	3.23	4.07
58.78	24.02	0.92	3.2
58.82	22.85	1.24	7.57
58.86	20.43	-1.32	8.22
58.9	19.94	3.23	8.76
58.94	19.09	-2.66	8.88
58.98	22.76	-0.72	7.89
59.02	25.86	-4.48	7.27
59.06	27.42	-2.23	6.25
59.1	24.47	1.4	8.92
59.14	30.15	0.77	7.3
59.18	30.93	3.03	8.55
59.22	30.96	4.4	8.96
59.26	31.61	5.66	9.68
59.3	29.05	3.78	9.85
59.34	27.05	1.9	8.21
59.38	27.38	0.32	8.37
59.42	23.74	-3.28	7.93
59.46	23.53	1.57	8.12
59.5	25.41	1.51	8.94
59.54	24.87	0.98	7.44
59.58	28.22	4.95	3.53
59.62	25.5	5.12	3.51
59.66	22.34	6.01	6.78
59.7	22.29	8.63	6.24
59.74	26.4	8.01	9.15
59.78	31.83	3.09	6.65
59.82	33	2.72	4.47
59.86	33.12	2.93	5.42
59.9	33.97	4.38	6.34
59.94	29.513	3.9681	2.6189
59.98	29.351	3.5387	2.0365
60.02	28.57	2.46	-4.09
60.06	30.74	2.76	-0.28
60.1	27.38	2.57	-2.87
60.14	26.04	0.05	3.39
60.18	25.69	1.02	3.29
60.22	26.47	2.49	0.14
60.26	26.48	5.21	-0.26
60.3	24.64	-0.15	1.71
60.34	22.69	-1.38	2.38
60.38	24.91	4.28	3.45
60.42	25.67	3.75	3.33
60.46	23.45	-0.03	4.69
60.5	22.59	2.81	3.95
60.54	23.85	-0.33	-2.03
60.58	23.44	4.17	-1.8
60.62	26.13	6.3	-2.09
60.66	26.42	7.52	0.1
60.7	25.43	5.23	-0.07
60.74	27.56	6.47	-4.11
60.78	27.35	4.26	-1.93
60.82	26.6	1.34	-0.96
60.86	26.02	6.32	1.31
60.9	28.87	10.16	4.08
60.94	27.9	8.45	2.41
60.98	27.68	7.83	4.82
61.02	28.98	10.99	2.38
61.06	29.61	9.42	0.92
61.1	28.58	9.02	0.27
61.14	25.96	9.38	-0.09
61.18	24.82	6.61	0.03
61.22	24.22	4.84	1.66
61.26	27.67	8.5	2.29
61.3	24.65	7.86	4.04
61.34	23.27	7	2.49
61.38	21.95	5.33	2.06
61.42	25.67	3.58	2.09
61.46	24.08	4.58	4.35
61.5	24.53	4.28	3.21
61.54	26.08	-4.36	1.07
61.58	24.1	-0.07	1.02
61.62	22.88	1.55	3.88
61.66	25.54	-3.12	4.64
61.7	19.59	-1.22	5.49
61.74	16.36	-2.72	5.19
61.78	20.35	-5.95	3.24
61.82	21.48	-9.85	3.34
61.86	20.8	-8.46	2.86
61.9	18.84	-6.02	4.4
61.94	19.54	-4.56	2.81
61.98	19.534	-5.9085	5.2201
62.02	19.397	-5.5731	5.1427
62.06	22.37	-14.84	-0.96
62.1	19.227	-4.6427	4.8743
62.14	19.187	-4.078	4.6955
62.18	14.48	-9.2	10.16
62.22	17.46	-6.97	9.38
62.26	19.49	-2.03	7.85
62.3	20.25	1.78	6.69
62.34	24.2	3.41	2.03
62.38	23.05	6.89	2.07
62.42	17.25	6.23	3.33
62.46	16.17	4.61	1.42
62.5	21.47	3.6	3.63
62.54	21.55	2.68	4.55
62.58	22.34	8.34	2.24
62.62	19.865	1.9921	2.6077
62.66	19.95	-5.86	2.83
62.7	19.08	1.13	0.92
62.74	19.6	-0.51	0.08
62.78	19.77	-1.86	-0.59
62.82	16	-6.2	4.55
62.86	18.38	-3.98	5.67
62.9	17.84	-2.81	4.4
62.94	21.57	-1.03	2.49
62.98	20.05	-2.47	3.06
63.02	19.53	-10.45	7.01
63.06	18.86	-8.56	8.96
63.1	21.05	-5.43	9.34
63.14	21.95	-9.25	6.42
63.18	24.97	-3.94	8.99
63.22	22.79	-3.86	9.68
63.26	23.87	-6.18	6.39
63.3	23.59	-7.23	7.8
63.34	26.14	-7.95	8.05
63.38	25.8	-7.22	5.63
63.42	25.07	-7.26	5.81
63.46	23.45	-7.57	5.55
63.5	22.78	-6.47	3.79
63.54	20.98	-4.95	3.45
63.58	18.16	-4.83	1.09
63.62	19.22	-6.31	4.49
63.66	19.59	-3.25	4.06
63.7	19.96	-1.96	5.52
63.74	20.23	-3.23	5.68
63.78	20.35	-4.5	3.39
63.82	20.62	-6.67	4.64
63.86	20.61	-4.84	3.12
63.9	17.6	-10.4	3.46
63.94	19.72	-7.26	4.52
63.98	17.48	-2.64	6.63
64.02	21.052	0.99121	5.924
64.06	21.062	2.1502	5.9841
64.1	18.57	13.05	5.43
64.14	18.59	9.12	5.89
64.18	26.09	8.52	8.16
64.22	20.15	4.58	9.59
64.26	30.15	12.66	6.98
64.3	22.26	8.7	7.2
64.34	28.54	10.68	7.51
64.38	20.856	10.542	5.6388
64.42	20.846	11.206	5.5229
64.46	20.853	11.723	5.3977
64.5	15.75	9.91	0.5
64.54	17.46	8.89	3.57
64.58	21.69	9.77	2.9
64.62	19.92	13.7	4.42
64.66	17.39	10.84	5.31
64.7	19.66	9.31	5.24
64.74	21.25	9.52	3.78
64.78	23.46	7.63	4.51
64.82	22.21	8.07	5.41
64.86	21.63	4.55	6.43
64.9	24.21	1.21	4.33
64.94	25.55	2.65	2.2
64.98	25.93	4.05	3.38
65.02	24.79	5.81	2.05
65.06	18.55	4.04	1.51
65.1	17.18	-1.14	0.23
65.14	11.21	10.25	-0.27
65.18	23.267	2.7362	3.8857
65.22	23.511	2.4315	3.9801
65.26	23.758	2.1495	4.0855
65.3	23.83	1	5.82
65.34	21.56	-2.93	3.53
65.38	22.54	-3.59	4.77
65.42	20.78	-3.8	4.21
65.46	24.98	1.0902	4.7045
65.5	31.54	5.18	7.41
65.54	31.42	3.82	9.8
65.58	32.3	6.31	8.26
65.62	30.18	4.8	6.39
65.66	30.6	2.16	7.38
65.7	28.27	0.99	7.11
65.74	27.71	0.53	5.69
65.78	25.77	3.85	4.67
65.82	26.51	5.36	2.96
65.86	18.83	1.2	-0.27
65.9	26.689	0.95993	5.5482
65.94	21.12	-3.4	4.64
65.98	28.45	-2.36	8.36
66.02	28.13	-0.57	6.7
66.06	26.57	0.92	6.88
66.1	26.15	-1.3	5.98
66.14	22.33	-1.8	0.93
66.18	20.23	2.86	-2.57
66.22	26.6	4.09	2.23
66.26	25.32	2.53	5.27
66.3	26.45	4.13	5.95
66.34	28.19	5	5.78
66.38	27.38	8.41	4.7
66.42	28.19	0.83	-1.56
66.46	27.78	2.71	0.29
66.5	24.81	3.92	4.08
66.54	23.89	4.58	5.08
66.58	24.36	3.81	4.57
66.62	25.23	2.97	5.33
66.66	26.72	3.12	3.37
66.7	25.89	4.26	4.76
66.74	27.72	6.63	3.65
66.78	26.79	7.43	2.78
66.82	27.53	5.49	4.82
66.86	28.35	5.03	4.57
66.9	28.06	5.24	3.84
66.94	29.17	4.29	2.68
66.98	24.09	4.97	6
67.02	27.554	6.1388	3.1971
67.06	27.414	6.1627	2.8429
67.1	27.202	6.1381	2.4698
67.14	26.915	6.061	2.0832
67.18	26.552	5.9271	1.6882
67.22	24.42	4.23	2.65
67.26	23.85	8.76	1.97
67.3	24.47	8.03	3.08
67.34	25.56	7.91	0.8
67.38	26.54	4.52	-0.78
67.42	24.85	0.93	-4.81
67.46	21.48	-0.34	-4.95
67.5	20.2	0.38	1.37
67.54	19.45	1.61	-1.02
67.58	16.65	0.11	-2.54
67.62	15.74	0.26	-1.22
67.66	16.89	-0.03	-0.45
67.7	14.75	0.68	-0.13
67.74	16.86	-1.03	0.61
67.78	21.54	1.31	0.92
67.82	24.32	4.76	3.95
67.86	25.26	7.02	2.36
67.9	26.84	4.09	1.12
67.94	21.87	2.68	-1.37
67.98	20.16	-0.68	-3.06
68.02	18.59	6.07	-0.03
68.06	22.99	6.74	3.34
68.1	26.5	9.53	5.01
68.14	27.19	10.05	6.44
68.18	26.76	9.4	4.91
68.22	24.52	7.77	4.49
68.26	25.36	2.85	6.88
68.3	31.42	12	3.03
68.34	30.47	10.45	3.4
68.38	29.13	7.8	3.48
68.42	25.26	6.86	-2.63
68.46	26.54	6.2	1.72
68.5	28.15	10.1	3.36
68.54	25.95	10.6	2.16
68.58	25.53	8.77	3.93
68.62	25.41	6.94	1.31
68.66	21.54	8.04	-0.78
68.7	19.79	7.04	3.14
68.74	22.96	2.89	4.66
68.78	22.67	2.42	8.66
68.82	23.28	7.47	8.25
68.86	22.96	4.26	6.64
68.9	24.62	3.49	4.96
68.94	23.04	5.75	2.52
68.98	22.98	9.68	2.87
69.02	26.17	5.93	-0.51
69.06	25.29	3.18	1.75
69.1	22.97	0.89	-0.66
69.14	21.78	1.68	-0.59
69.18	19.38	-0.66	1.6
69.22	21.24	-0.06	0.78
69.26	19.57	1.25	-1
69.3	19.09	1.09	-2.41
69.34	19.07	1.02	2.15
69.38	17.34	-1.82	4.01
69.42	19.3	-0.09	1.63
69.46	18.83	-0.63	2.47
69.5	18.2	-1.35	3.48
69.54	17.26	0.35	3.6
69.58	15.4	0.5	2.96
69.62	14.74	1.04	2.14
69.66	15.67	0.95	3.92
69.7	16.17	0.14	3.53
69.74	16.76	1.13	4.59
69.78	16.47	-0.24	4.87
69.82	17.34	1.64	4.9
69.86	18.79	1.65	3.55
69.9	17.28	0.89	2.77
69.94	19.03	0.55	-0.18
69.98	20.25	0.3	-1.25
70.02	18.92	-1.98	0.11
70.06	21.71	-1.83	-0.72
70.1	20.58	-0.09	-4.28
70.14	19.64	5.9	-2.65
70.18	19.24	4.08	-2.36
70.22	20.33	4.05	1.86
70.26	21.912	4.6095	2.2009
70.3	22.216	5.0261	2.2942
70.34	22.499	5.431	2.3805
70.38	22.762	5.8241	2.4602
70.42	23.006	6.205	2.5333
70.46	23.231	6.5737	2.6003
70.5	23.437	6.9298	2.6613
70.54	23.625	7.2731	2.7165
70.58	23.796	7.6034	2.7662
70.62	23.95	7.9205	2.8106
70.66	24.087	8.2241	2.8498
70.7	21.15	12.16	6.64
70.74	22.9	12.69	5.28
70.78	29.04	12.47	8.29
70.82	24.483	9.2995	2.9608
70.86	24.546	9.5325	2.9782
70.9	24.595	9.7506	2.9918
70.94	24.632	9.9537	3.002
70.98	24.657	10.141	3.0089
71.02	24.67	10.314	3.0128
71.06	24.671	10.47	3.0139
71.1	24.662	10.611	3.0125
71.14	24.58	3.98	4.21
71.18	28.55	8.57	4.31
71.22	24.575	10.935	2.9951
71.26	24.528	11.009	2.9858
71.3	24.473	11.067	2.975
71.34	26.74	10.75	4.24
71.38	24.34	11.129	2.9501
71.42	28.42	11.67	2.92
71.46	23.98	15.07	1.54
71.5	20.76	8.22	4.36
71.54	20.78	9.78	1.92
71.58	21.76	13.37	1.66
71.62	23.8	10.884	2.8654
71.66	23.694	10.777	2.8522
71.7	24.82	15.58	6.37
71.74	24.79	10.24	4.42
71.78	23.12	8.49	2.8
71.82	22.31	7.5	0.8
71.86	21.51	8.25	0.89
71.9	20.23	8.2	0.99
71.94	21.57	6.37	-1.06
71.98	24.06	8.13	-0.77
72.02	24.14	10.45	2.85
72.06	18.4	9.67	3.1
72.1	22.452	8.277	2.8156
72.14	21.03	3.7	7.18
72.18	22.61	11.07	2.11
72.22	23.4	10.35	0.89
72.26	24.31	8.04	-1.35
72.3	23.86	7.49	2.84
72.34	25.58	8.06	6.01
72.38	24.75	8.32	4.83
72.42	21.4	2.82	5.46
72.46	20.9	2.46	2.4
72.5	19.35	4.4	1.01
72.54	18.32	3.76	3.45
72.58	22.48	-0.93	5.42
72.62	25.24	3.48	5.18
72.66	23.15	3.94	6.3
72.7	23.47	-0.12	5.13
72.74	23.24	-4.71	2.94
72.78	20.498	-2.9234	2.8184
72.82	21.39	-6.93	-0.79
72.86	20.19	-5.41	1.95
72.9	15.73	-4.6	2.83
72.94	16.48	-4.74	2.33
72.98	18.23	-1.95	2.53
73.02	19.04	-4.95	3.67
73.06	22.07	-8.88	3
73.1	21.23	-8.3	2.29
73.14	22.24	-3.67	8.44
73.18	23.09	-3.85	6.76
73.22	20.74	-2.84	7.53
73.26	19.42	-3.35	7.44
73.3	20.15	-4.32	7.63
73.34	21.65	-4.71	6.07
73.38	21.06	-1.09	6.7
73.42	22.16	-3.7	6.24
73.46	20.57	-0.71	2.55
73.5	19.06	2.53	3.4
73.54	20.44	1.61	4.81
73.58	19.89	-1.21	2.66
73.62	20.14	-1.23	1.49
73.66	18.92	-0.53	-0.6
73.7	20.23	-1.82	0.56
73.74	25.38	-0.46	3.4
73.78	27.45	5.86	0.66
73.82	26.84	7.18	1.03
73.86	25.7	6.94	3.75
73.9	25.25	5.87	6.7
73.94	27.12	9.21	3.72
73.98	27.49	7.59	-0.43
74.02	28.27	5.24	-2.24
74.06	26.07	3.36	-3.78
74.1	25	2.19	-0.92
74.14	22.56	2.11	2.2
74.18	19.15	-1.21	6.44
74.22	22.42	-0.36	6.13
74.26	20.9	-0.1	5.62
74.3	19.66	4.4	6.44
74.34	18.5	4.78	4.38
74.38	20.91	-1.46	5.19
74.42	21.85	1.77	1.91
74.46	18.72	-0.16	0.49
74.5	23.8	-2.09	1
74.54	23.63	-0.82	0.12
74.58	24.11	-1.08	0.43
74.62	23.88	1.02	2.11
74.66	24.9	3.67	2.31
74.7	25.31	1.78	2.71
74.74	24.39	3.26	2.42
74.78	22.07	4.73	1.51
74.82	22.37	2.21	1.67
74.86	23.75	2.4	4.35
74.9	22.48	5.52	4.62
74.94	22.43	4.92	6.55
74.98	24.42	5.36	4.74
75.02	25.09	6.82	4.67
75.06	25.26	9.92	5.91
75.1	25.5	8.29	5.63
75.14	26.78	8.22	4.75
75.18	28.39	7.84	1.74
75.22	24.83	3.21	1.19
75.26	22.7	3.48	1.43
75.3	23.21	2.18	0.95
75.34	20.33	5.12	1.9
75.38	22.87	6.95	2.42
75.42	22.79	8.5	0.68
75.46	24.66	15.06	3.75
75.5	25.3	10.73	1.54
75.54	26.57	14.95	3.66
75.58	26.42	11.04	4.86
75.62	24.782	9.165	4.1242
75.66	24.88	7	7.62
75.7	25.81	7.49	6.94
75.74	27.76	8.19	4.14
75.78	23.22	8.46	4.08
75.82	27.87	3.64	4.17
75.86	25.84	5.67	3.71
75.9	24.06	7.21	6.42
75.94	25.55	7.12	7.48
75.98	26.62	6.03	5.32
76.02	26.34	5.3	3.85
76.06	25.03	3.63	4.29
76.1	27.32	3.27	4.89
76.14	30.57	4.95	6.29
76.18	31.48	1.14	5.15
76.22	33.23	2.26	5.68
76.26	34.47	-0.32	4.61
76.3	36.17	4.57	7.62
76.34	30.03	6.3	7.68
76.38	35.01	3.39	8.46
76.42	32.13	4.25	6.37
76.46	28.96	7.22	6.22
76.5	30.59	10.32	7.71
76.54	30.18	6.02	9.33
76.58	27.67	7.79	7.37
76.62	27.88	0.85	8.01
76.66	29.02	7.22	4.35
76.7	26.51	6.95	4.94
76.74	28.99	7.32	6.43
76.78	30.01	11.12	8.39
76.82	28.57	8.65	7
76.86	27.74	8.16	6.36
76.9	25.68	7.18	3.6
76.94	27.39	4.05	3.82
76.98	25.95	0.77	3.04
77.02	27.02	3.27	2.9
77.06	24.577	3.8945	0.63127
77.1	24.003	3.785	0.015239
77.14	24.76	-0.48	-6.92
77.18	21.82	1.78	-5.4
77.22	22.61	1.7	-4.3
77.26	22.04	4.11	-1.6
77.3	18.57	3.05	-1.11
77.34	17.02	1.78	-3.2
77.38	15.44	4.1	-2.57
77.42	18.62	4.31	0.01
77.46	19.781	4.2823	-3.2026
77.5	19.563	4.4949	-3.1782
77.54	19.424	4.7375	-3.0528
77.58	23.38	5.6	-4.07
77.62	23.06	6.37	-1.16
77.66	25.58	7.64	-1.26
77.7	21.54	7.64	1.77
77.74	19.3	8.95	-0.17
77.78	17.88	10.2	-3.25
77.82	20.32	9.17	0.5
77.86	21.8	2.55	2.41
77.9	22.52	7.5	3.7
77.94	19.75	4.02	7.75
77.98	27.63	9.69	7.37
78.02	27.72	11.68	6.55
78.06	26.73	15.42	4.82
78.1	24.01	17.01	1.97
78.14	24.59	9.68	5.51
78.18	24.87	6.98	5.68
78.22	26.66	10.51	5
78.26	23.03	11.8	5.85
78.3	26.725	9.5728	5.846
78.34	26.824	9.4892	5.9602
78.38	26.878	9.3827	6.0592
78.42	26.89	9.2557	6.1432
78.46	31.23	8.26	2.87
78.5	30.29	7.94	1.98
78.54	27.35	12.93	3.49
78.58	20.73	10.85	6.88
78.62	24.43	4.74	8.4
78.66	24.34	8.19	8.37
78.7	24.95	9.3	7.98
78.74	25.72	7.18	8.73
78.78	26.19	-1.32	7.81
78.82	25.433	7.326	6.2528
78.86	24.8	3.57	1.54
78.9	26.25	6.52	6.27
78.94	24.29	0.4	6.43
78.98	22.5	4.8	7.47
79.02	30.58	8.46	8.43
79.06	29.94	8.44	8.01
79.1	23.886	6.0332	5.6808
79.14	23.708	5.9043	5.565
79.18	23.552	5.7957	5.4419
79.22	23.42	5.7097	5.3118
79.26	23.96	6.38	8.35
79.3	21.88	10.32	2.74
79.34	22.15	9.21	3.36
79.38	19.78	8.95	2.67
79.42	18.71	7.94	3.04
79.46	23.53	7.41	2.5
79.5	23.54	5.73	2.57
79.54	24.43	3.42	4.46
79.58	22.65	7.63	5.21
79.62	25.63	5.58	4.79
79.66	25.92	5.19	3.59
79.7	25.68	4.13	4.58
79.74	26.19	2.59	5.92
79.78	28.08	2.77	6.1
79.82	30.8	4.73	7.35
79.86	26.78	8.52	3.82
79.9	27.86	8.65	2.94
79.94	27.63	8.6	3.52
79.98	27.83	9.58	4.94
[truncated: 1,009 more rows]
