# Supplementary material for: Mean flow and turbulence structure over exposed roots on a forested floodplain: Insights from a controlled laboratory experiment
Source: PLoS One. 2020 Feb 26;15(2):e0229306. doi: 10.1371/journal.pone.0229306 (PMC7043746; doi:10.1371/journal.pone.0229306)
Supplement: S1 File — (ZIP) [file pone.0229306.s001.zip › data_and_scripts/velocity_data/t21_133_replaced.csv]

0.06	23.93	-8.16	2.67
0.1	17.07	-4.25	-1.63
0.14	19.37	-1.8	3.66
0.18	16.62	-5.48	5.33
0.22	16.31	-4.73	3.54
0.26	16.8	-5.82	2.92
0.3	18.3	-5.42	4.73
0.34	18.48	-11.41	4.05
0.38	22.88	-13.02	4.62
0.42	24.77	-13.65	3.93
0.46	24.4	-15.13	4.45
0.5	23.54	-16.09	3.96
0.54	22.54	-15.11	4.43
0.58	23.485	-12.124	5.5131
0.62	23.916	-11.935	5.6805
0.66	23.72	-7.81	4.94
0.7	24.88	-8.11	5.92
0.74	23.75	-7.92	4.2
0.78	22.86	-8.91	5.61
0.82	23.34	-9.46	7.98
0.86	26.58	-12.16	7.66
0.9	26.74	-10.77	5.88
0.94	26.87	-11.61	6.13
0.98	28.35	-12.64	4.79
1.02	26.81	-10.53	4.32
1.06	26.25	-9.43	3.67
1.1	24.75	-8.87	3.34
1.14	27.56	-8.91	4.7
1.18	25.9	-7.97	3.04
1.22	29.19	-2.9	4.79
1.26	26.01	-0.57	5.15
1.3	24.94	-0.52	5.22
1.34	22.83	-1.24	6.65
1.38	23.64	2.21	6.89
1.42	24.07	3.61	7.65
1.46	23.02	8.55	7.86
1.5	22.25	9.67	5.89
1.54	18.65	4.91	7.58
1.58	18.2	0.95	8.62
1.62	19.01	4.58	8.08
1.66	17.81	4.19	5.08
1.7	18.35	4.82	6.98
1.74	17.04	5.54	6.45
1.78	14.14	2.84	6.27
1.82	14.55	3.49	7.83
1.86	19.75	2.92	6.84
1.9	18.8	9.71	4.08
1.94	18.1	3.18	6.43
1.98	20.68	3.75	3.81
2.02	20.84	3.33	1.13
2.06	19.77	5.34	1.76
2.1	19.42	3.24	1.99
2.14	17.9	3.94	1.58
2.18	22.04	2.43	1.28
2.22	20.14	3.03	1.61
2.26	17.49	3.83	2.46
2.3	15.61	5.18	0.14
2.34	15.9	2.44	-0.42
2.38	14.99	1.1	0.17
2.42	11.22	-0.48	3.2
2.46	12.65	1	3.15
2.5	13.11	3.97	2.74
2.54	13.11	1.99	2.67
2.58	14.57	2.33	2.47
2.62	13.89	-1.12	4.03
2.66	16.61	1.39	1.49
2.7	15.99	-0.74	2.58
2.74	14.54	-2.86	2.69
2.78	15.09	-1.75	3.91
2.82	16.1	-1.42	3.93
2.86	16.71	-1.63	3.57
2.9	15.61	-1.85	4.04
2.94	15.59	-0.96	4.55
2.98	16.96	-1.2	4.04
3.02	16.98	2.78	1.9
3.06	15.33	2.27	3.49
3.1	14.87	1.07	3.36
3.14	16.33	0.41	2.8
3.18	15	0.05	1.81
3.22	14.32	-2.28	2.94
3.26	13.94	-2.86	4.55
3.3	16.26	1.26	3.59
3.34	13.04	-2.98	4.49
3.38	15.77	0.22	2.65
3.42	17.07	-4.65	3.93
3.46	18.34	-3.43	3.84
3.5	19.26	-6.67	3.68
3.54	19	-7.84	3.87
3.58	21.36	-5.7	3.27
3.62	23.36	-4.21	4.05
3.66	22.21	-2.81	3.93
3.7	15.31	-4.26	6.42
3.74	17.35	-1.02	5.92
3.78	21.53	5.09	6.43
3.82	17.2	1.74	1.8
3.86	19.94	2.35	-0.71
3.9	14.74	-2.78	6.82
3.94	21.593	2.3057	4.0418
3.98	21.967	2.6409	3.9985
4.02	24.1	6.9	5.17
4.06	28.33	5.89	3.85
4.1	27.11	4.12	0.85
4.14	24.29	5.85	5.57
4.18	23.69	2.81	5.77
4.22	22.63	1.69	3.09
4.26	15.71	-1.82	3.56
4.3	18.03	-1.39	5.2
4.34	20.05	1.4	5.51
4.38	19.66	1.01	7.05
4.42	17.14	1.62	5.74
4.46	18.77	3.06	5.33
4.5	20.91	0.89	2.18
4.54	20.78	3.52	2.77
4.58	17.2	0.42514	3.9653
4.62	16	4.58	-0.06
4.66	11.94	-0.83	3
4.7	13.4	-4.86	7.11
4.74	18.56	-4.45	6.16
4.78	21.33	1.66	3.54
4.82	22.06	1.43	1.9
4.86	18.93	1.55	1.21
4.9	18.57	0.2	1.74
4.94	16.28	2.42	2.41
4.98	20.22	1.9	3.58
5.02	20.94	0.23	5.37
5.06	20.95	-1.37	4
5.1	21.39	0.8	3
5.14	22.88	-1.61	3.07
5.18	19.36	4.64	1.12
5.22	17.26	-3.02	3.01
5.26	17.79	-1.97	3.48
5.3	20.16	-0.91	7.37
5.34	21.45	-1.7	6.65
5.38	21.42	1.45	6.73
5.42	21.06	5.57	2.86
5.46	18.05	5.35	2.38
5.5	13.26	0.68	6.02
5.54	12.32	-2.15	5.95
5.58	9.97	-1.22	6.02
5.62	10.3	-2.84	4.82
5.66	8.43	-2.82	6.49
5.7	10.02	-1.46	4.93
5.74	12.258	1.3555	3.7773
5.78	12.231	1.5478	3.491
5.82	12.259	1.7617	3.2222
5.86	17.19	6.85	2.06
5.9	14.17	6.58	1.39
5.94	15.28	5.85	1.51
5.98	13.14	3.27	0.24
6.02	13.14	3.02	1.58
6.06	10.86	0.76	2.5
6.1	10.95	2.23	4.22
6.14	12.46	1.71	4.28
6.18	12.35	5.06	5.49
6.22	10.72	6.33	5.27
6.26	12.58	7.38	3.27
6.3	11.85	7.82	2.68
6.34	10.25	8.04	3
6.38	9.05	6.43	3.01
6.42	4.96	5.96	3.3
6.46	4.1	5.37	4.23
6.5	5.33	2.02	5.84
6.54	5.78	1.08	5.92
6.58	6.56	0.44	4.49
6.62	6.53	0.32	3.75
6.66	9.92	-3.57	1.63
6.7	15.01	-8.1	3.16
6.74	18.28	-10.56	6.45
6.78	19.57	-8.36	3.11
6.82	18.08	-1.32	5.82
6.86	20.93	1.81	9.92
6.9	26.62	3.34	4.43
6.94	29.21	1.68	3.47
6.98	28.41	2.93	3.11
7.02	25.86	3.02	4.79
7.06	23.92	-1.26	2.97
7.1	24.58	-0.16	4.05
7.14	23.98	0.17	5.37
7.18	24.65	1.57	5.41
7.22	23.28	0.89	4.63
7.26	22.28	-0.69	5.86
7.3	25.34	-0.24	5.51
7.34	23.77	-0.04	7.38
7.38	24.46	-0.27	5.48
7.42	23.06	0.37	5.45
7.46	22.93	-0.5	6.61
7.5	22.69	1.32	6.46
7.54	24.23	0.48	5.41
7.58	23.91	0.69	4.8
7.62	23.32	1.04	5.86
7.66	22.27	1.59	6.06
7.7	23.3	1.46	5.84
7.74	23.38	1.19	5.24
7.78	23.43	1.99	4.17
7.82	20.02	1.84	4.21
7.86	20.43	-0.06	3.57
7.9	19.4	-1.7	4.92
7.94	18.54	-3.08	5.75
7.98	18.11	-4.14	6.75
8.02	18.32	-1.38	6.37
8.06	17.54	-1.88	6.25
8.1	20.8	1.1	6.38
8.14	20.44	2.59	6.16
8.18	16.76	6.64	8.14
8.22	17.71	1.51	12.1
8.26	23.15	6.46	7.32
8.3	23.67	9.78	8.03
8.34	23.09	7.27	3.81
8.38	21.02	2.73	3.41
8.42	20.44	2.35	2.92
8.46	20.45	-0.9	3.88
8.5	21.84	-1.79	1.63
8.54	20.28	-3.62	2.77
8.58	20.65	1.69	-0.35
8.62	18.55	-1.82	1.83
8.66	19.25	-0.96	3.57
8.7	21.12	-0.22	3.27
8.74	19.36	3.17	4.51
8.78	15.29	1.27	6.62
8.82	14.32	-0.48	7.38
8.86	17.04	3.2	6.73
8.9	19.59	1.72	5.83
8.94	20.32	2.38	6.12
8.98	21.08	3.02	5.78
9.02	19.27	0.8	7
9.06	21.49	6.86	3.15
9.1	19.72	6.15	0.86
9.14	19.658	4.3017	4.7979
9.18	20.008	4.5257	4.7757
9.22	22.73	6.58	3.37
9.26	20.11	4.79	2.97
9.3	18.42	8.01	3.83
9.34	16.66	0.1	4.97
9.38	20.32	2.17	3.76
9.42	22.041	5.4453	4.6201
9.46	22.291	5.534	4.5866
9.5	22.492	5.6061	4.5499
9.54	22.637	5.6623	4.5096
9.58	24.4	4.16	8.96
9.62	21.89	7.03	2.87
9.66	24.25	8.05	4.35
9.7	24.38	7.62	6.15
9.74	21.57	5.69	5.75
9.78	23.19	4.8	4.73
9.82	20.79	5.52	4.04
9.86	20.17	4.5	2.44
9.9	21.09	5.45	2.06
9.94	18.19	6.87	2.62
9.98	17.88	5.36	4.07
10.02	16.48	4.55	4.57
10.06	15.37	5.41	4.37
10.1	16.64	4.07	3.45
10.14	15.43	4.67	4.43
10.18	17.81	0.47	6.01
10.22	21.26	1.82	2.83
10.26	19.07	2.41	2.14
10.3	19.461	2.3308	4.3668
10.34	25.54	1.06	2.84
10.38	22.84	0.35	5.35
10.42	24.77	2.98	4.05
10.46	22.19	0.9	5
10.5	23.03	1.92	6.06
10.54	22.78	3.21	7.26
10.58	22.18	1.77	6.64
10.62	23.87	2.02	9.73
10.66	28.99	0.74	7.94
10.7	30.22	1.28	7.98
10.74	33.82	0.74	7.59
10.78	35.51	1.39	9.16
10.82	29.034	-0.52099	6.8585
10.86	29.015	-1.0937	6.3571
10.9	33.22	0.49	7.27
10.94	31.14	-5	6.37
10.98	26.33	-5.66	2.41
11.02	23.85	-3.46	3.12
11.06	26.06	-2.43	3.39
11.1	24.12	-3.94	2.83
11.14	23.56	-3.16	3.21
11.18	23.3	-4.68	3.31
11.22	23.89	-2.41	2.13
11.26	21.26	-4.26	3.36
11.3	21.17	-4.95	3.87
11.34	22.22	-3.69	3.27
11.38	21.08	-5.24	3.44
11.42	18.36	-4.39	3.57
11.46	16.72	-5.04	3.62
11.5	15.88	-3.59	3.38
11.54	17.56	-6.54	2.72
11.58	18.71	-5.01	1.9
11.62	20.93	-3.94	2.92
11.66	23.21	-3.17	4.78
11.7	22.27	-4.68	4.83
11.74	24.61	-4.76	4.73
11.78	19.27	-6.15	3.64
11.82	20.76	-3.21	6.5
11.86	21.69	-5.62	5.7
11.9	19.83	-8.53	3.87
11.94	24.3	-8.2	2.31
11.98	25.53	-6.62	1.6
12.02	23.67	-5.44	-0.83
12.06	22.597	-2.1332	2.1951
12.1	22.42	-1.0518	1.8726
12.14	22.189	0.047097	1.589
12.18	21.15	2.77	3.05
12.22	22.59	6.13	2.04
12.26	21.26	4.19	-1.2
12.3	20.05	2.72	0.34
12.34	19.41	6.26	0.17
12.38	19.2	8.36	1.16
12.42	17.62	3.46	4.65
12.46	20.87	3.37	5.61
12.5	19.24	2.72	3.42
12.54	16.99	4.88	4.34
12.58	14.69	5.24	5.94
12.62	16.35	4.25	5.24
12.66	17.13	3.12	4.85
12.7	16.14	-0.59	5.69
12.74	16.5	-0.96	5.57
12.78	16.39	0.99	3.45
12.82	16.56	-0.92	4.43
12.86	13.76	-0.08	5.19
12.9	14.79	2.68	5.64
12.94	13.9	3.98	4.17
12.98	15.64	2.35	2.45
13.02	13.72	1.88	2.36
13.06	14.57	2.68	2.47
13.1	13.59	5.64	1.25
13.14	14.73	3.91	1.51
13.18	15.91	5.47	3.45
13.22	13.46	0.82	5.05
13.26	15.05	-0.21	2.83
13.3	14.68	-2.38	0.59
13.34	12.32	-1.51	0.75
13.38	16.38	-4.18	3.16
13.42	14.03	-5.05	1.88
13.46	16.3	-2.84	1.46
13.5	14.19	-2.72	0.93
13.54	13.18	-1.99	2.26
13.58	11.64	-4.58	1.72
13.62	12.03	-4.18	1.87
13.66	13.06	-4.92	2.02
13.7	13.28	-5.15	1.65
13.74	14.46	-5.43	1.37
13.78	15.64	-4.44	1.86
13.82	15.75	-3.76	2.73
13.86	16.14	-5.57	3.51
13.9	15.69	-5.13	2.02
13.94	14.2	-5.83	4.74
13.98	17.44	-4.88	4.53
14.02	20.11	-3.23	5.15
14.06	22.58	-3.74	5.71
14.1	21.87	-4.73	7
14.14	20.85	-1.38	7.5
14.18	18.68	-1.03	10.16
14.22	25.69	-2.27	8.15
14.26	29.55	-3.43	6.34
14.3	28.63	-4.27	6.7
14.34	27.49	-3.82	5.18
14.38	29.17	-1.52	4.35
14.42	28.23	-1.26	6.95
14.46	27.49	-2.29	6.68
14.5	27.38	-3.64	6.4
14.54	26.65	-3.24	5.75
14.58	24.63	-4.85	5.63
14.62	25.74	-4.27	6.23
14.66	26.93	-6.77	3.33
14.7	24.61	-6.11	5.24
14.74	21.46	-6.09	5.97
14.78	21.84	-4.23	4.49
14.82	21.7	-4.77	5
14.86	21.3	-5.56	6.05
14.9	22.39	-8.59	4.49
14.94	22.69	-11.18	5.3
14.98	24.68	-8.29	2.43
15.02	20.75	-2.54	2.49
15.06	20.68	-8.7	3.15
15.1	20.383	-1.6899	5.1188
15.14	18.82	0.89	7.68
15.18	23.33	2.56	3.26
15.22	18.18	5.3	3.89
15.26	17.09	3.33	6.1
15.3	17.99	0.44	9.87
15.34	21.63	4.45	6.16
15.38	19.51	6.05	5.08
15.42	20.49	1.16	7.37
15.46	25.53	-1.15	5.21
15.5	24.98	-3.89	4.42
15.54	20	-4.36	3.23
15.58	20.79	-2.84	3.33
15.62	20.11	-9.04	6.16
15.66	20.15	-7.24	4.46
15.7	21.45	-4.58	4.17
15.74	18.84	-5.95	2.97
15.78	20.99	-5.9	5.74
15.82	22.49	-3.49	3.88
15.86	22.2	-2.6	3.64
15.9	22.74	-4.35	5.03
15.94	23.32	-5.06	3.78
15.98	23.16	-3.22	4.35
16.02	24.18	-2.4	3.98
16.06	23.17	-6.37	5.2
16.1	22.64	-7.83	3.68
16.14	24.775	-6.7913	3.8016
16.18	24.829	-7.1684	3.7344
16.22	27.42	-8.62	4.83
16.26	27	-9.77	0.17
16.3	26.4	-13.56	1.47
16.34	24.669	-8.523	3.5738
16.38	24.562	-8.774	3.5753
16.42	24.439	-8.9704	3.5991
16.46	23.68	-10.7	7.34
16.5	27.46	-8.58	6.42
16.54	23.65	-8.32	4.06
16.58	27.23	-9.77	3.97
16.62	20.1	-7.78	1.29
16.66	21.53	-4.97	4.82
16.7	22.27	-4.59	4.26
16.74	22.33	-5.2	3.58
16.78	20.73	-6.8	4.75
16.82	23.69	-9.65	6.4
16.86	24.28	-5.34	6.76
16.9	26.72	-4.14	6.85
16.94	26.64	-8.55	6.55
16.98	25.6	-5.58	7.23
17.02	25.83	-9.56	6.5
17.06	27.5	-9.99	4.67
17.1	21.86	-10.28	5.27
17.14	25.47	-11.89	6.57
17.18	30.04	-15.77	8.81
17.22	31.17	-16.13	9.11
17.26	26.124	-13.032	6.0845
17.3	25.769	-13.155	5.7437
17.34	22.91	-17.86	4.51
17.38	24.947	-13.137	4.9798
17.42	24.509	-12.995	4.5718
17.46	24.07	-12.766	4.1566
17.5	22.74	-9.64	3.56
17.54	22.29	-13.2	6.17
17.58	23.68	-10.14	2.29
17.62	21.85	-12.89	1.4
17.66	22.25	-10.33	1.37
17.7	20.86	-6.99	-0.58
17.74	21.89	-7.13	0.87
17.78	25.5	-8.23	4.52
17.82	23.03	-6.15	2.94
17.86	23.94	-3.47	1.22
17.9	23.49	-5.37	-1.88
17.94	21.92	-5.9	3.06
17.98	18.46	-2.54	2.47
18.02	19.82	-4.24	3.55
18.06	20.98	-4.83	5.86
18.1	24.92	-8.05	6.43
18.14	24.52	-7.75	4.44
18.18	24.05	-6.76	4.88
18.22	24.82	-6.43	5.39
18.26	24.76	-3.1	4.14
18.3	21.99	-2.33	3.18
18.34	23.79	-4.6	6.46
18.38	24.01	-5.14	6.67
18.42	25.32	-3.48	7.8
18.46	23.93	0.36	5.74
18.5	26.26	3.06	5.21
18.54	22.4	-0.17	6.82
18.58	18.76	-0.69	7.15
18.62	19.4	0.18	5.99
18.66	17.18	-3.79	6.91
18.7	20.64	-7.72	6.52
18.74	21.71	-5.51	7.21
18.78	22.29	-4.7	6.41
18.82	21.26	-7.3	5.99
18.86	21.85	-5.11	4.73
18.9	21.38	-5.61	4.85
18.94	20.82	-6.47	4.34
18.98	20.66	-4.63	4.67
19.02	21.76	-4.3	4.89
19.06	19.19	-3.09	3.66
19.1	19.99	-2.59	3.21
19.14	16.71	-2.87	3.83
19.18	16.37	-4.25	3.49
19.22	15.94	-2.69	3.56
19.26	16.55	-2.75	4.07
19.3	19.73	-4.74	4.21
19.34	19.9	-5.21	3.9
19.38	19.72	-5.09	4.89
19.42	20.53	-5.49	3.3
19.46	17.95	-6.59	1.69
19.5	17.52	-5.43	-0.4
19.54	16.01	-3.91	1.47
19.58	15.25	-4.73	3.54
19.62	17.43	-6.96	4.11
19.66	18.86	-5.93	3.85
19.7	18.69	-0.84	3.21
19.74	16.32	-0.44	3.21
19.78	16.82	-0.66	3.93
19.82	18.2	-3.37	3.6
19.86	20.19	-1.77	6.03
19.9	20.46	-2.15	7.06
19.94	26.84	-0.96	7.11
19.98	29.14	4.38	4.91
20.02	26.07	5.64	3.58
20.06	22.8	4.67	1.84
20.1	21.07	2.1	1.78
20.14	18.71	3.39	1.07
20.18	17.42	3.66	1.72
20.22	16.44	3.79	1.89
20.26	15.32	3.06	1.49
20.3	14.92	3.79	1.49
20.34	14.16	2.85	5.02
20.38	15.13	2.19	6.22
20.42	14.98	2.32	7.31
20.46	14.92	3.09	6.1
20.5	14.77	0.3	7.25
20.54	15.85	0.42	7.22
20.58	17.74	1.38	4.55
20.62	17.54	0.23	5.78
20.66	16.78	-3.15	5.86
20.7	18.06	-3.45	2.61
20.74	13.33	-1.98	2.72
20.78	10.39	-5.58	5.14
20.82	14.83	-7.28	5.38
20.86	18.37	-5.45	6.88
20.9	19.56	-5.07	6.16
20.94	23.12	-4.87	5.22
20.98	22.97	-2.31	5.93
21.02	22.92	0.68	8.6
21.06	18.29	2.38	9.21
21.1	21.09	-0.42	3.01
21.14	18.58	-6.36	4.71
21.18	24.63	-1.35	6.58
21.22	28.88	1.45	10.48
21.26	28.63	6.37	7.97
21.3	27.38	6.86	7.92
21.34	26.63	7.89	5.84
21.38	23.77	6.18	5.45
21.42	23.79	5.81	5.33
21.46	22.52	6.86	4.31
21.5	19.36	5.38	0.34
21.54	23.398	7.3027	5.8034
21.58	21.01	4.21	4.95
21.62	21.4	7.47	4.74
21.66	21.64	9.26	6.61
21.7	18.06	7.95	9.63
21.74	22.86	6.66	7.84
21.78	22.25	6.17	7.09
21.82	22.3	3.06	4.94
21.86	19.72	1.66	5.78
21.9	19.67	2.47	7.03
21.94	19.57	1.56	4.93
21.98	18.44	-1.05	2.31
22.02	17.82	-2.46	6.9
22.06	21.42	0.81	6.43
22.1	18.88	0.1	4.1
22.14	18.93	1.72	7.63
22.18	18.71	1.75	4.9
22.22	22.26	2.03	2.62
22.26	26.69	0.23	2.81
22.3	29.88	3.9	1.87
22.34	30.12	11	-1.35
22.38	23.81	4.43	1.78
22.42	26.13	6.08	-0.28
22.46	21.016	4.7415	3.6056
22.5	20.802	5.001	3.5437
22.54	20.565	5.2405	3.4845
22.58	16.41	11.42	4.64
22.62	16.49	13.76	6.67
22.66	16.29	11.38	10.03
22.7	19.445	5.9945	3.2812
22.74	15.65	7.5	7.99
22.78	18.95	8.39	3.18
22.82	17.57	6.73	2.48
22.86	20.72	5.12	1.68
22.9	19.76	4.58	1.33
22.94	18.8	1.96	-0.49
22.98	16.58	1.06	-0.11
23.02	14.13	2.69	-0.11
23.06	10.17	2.62	4.55
23.1	10.46	-0.69	7.03
23.14	16.08	1.96	5.27
23.18	15.828	6.1858	3.1725
23.22	15.605	6.0541	3.2096
23.26	15.406	5.8986	3.2553
23.3	15.234	5.7193	3.3101
23.34	15.09	5.516	3.3741
23.38	14.979	5.2883	3.4478
23.42	14.902	5.0362	3.5315
23.46	16.33	7.31	5.24
23.5	15.34	0.32	3.58
23.54	20.51	0.73	6.23
23.58	14.992	3.7786	3.9726
23.62	15.126	3.401	4.1111
23.66	15.311	2.9977	4.2616
23.7	15.548	2.5684	4.4244
23.74	15.84	2.1131	4.5999
23.78	22.97	6.73	0.3
23.82	17.75	7.89	-0.47
23.86	17.34	7.02	5.2
23.9	14.76	0.41	8.4
23.94	19.3	2.02	6.93
23.98	17.87	2.22	4.9
24.02	17.12	0.89	6.13
24.06	21.61	-0.87	6.19
24.1	21.84	-4.3	7.95
24.14	20.63	-6.59	10.25
24.18	24.7	-9.47	7.87
24.22	22.32	-11.15	5.91
24.26	21.21	-13.84	5.62
24.3	16.37	-13.38	1.24
24.34	16.48	-14.35	0.06
24.38	14.9	-9.16	-2.42
24.42	17.71	-6.23	-1.14
24.46	18.23	-7.07	0.38
24.5	18.3	-9.12	2.88
24.54	21	-12.1	6.1
24.58	20.92	-10.95	6.27
24.62	23.39	-8.5	5.76
24.66	25.41	-6.72	6.34
24.7	25.84	-6.95	5.3
24.74	24.29	-7.9	5.72
24.78	25.77	-6.96	6
24.82	23.99	-5.28	7.21
24.86	25.07	-10.81	7.43
24.9	26.61	-9.21	6.91
24.94	23.56	-9.6	7.96
24.98	22.72	-11.98	7.77
25.02	23.859	-9.8351	5.7779
25.06	23.571	-9.8292	5.6309
25.1	24.5	-11.48	5.01
25.14	23.62	-10.04	4.23
25.18	24.63	-6.89	5.1
25.22	21.17	-9.66	6.24
25.26	20.82	-8.52	5.49
25.3	19.51	-11.73	5.22
25.34	20.55	-13.85	3.31
25.38	19.65	-9.85	1.87
25.42	19.29	-9.09	0.68
25.46	18.73	-10.54	2.55
25.5	20.188	-6.7892	4.2008
25.54	20.063	-6.1568	4.1552
25.58	20.38	-0.88	1.57
25.62	19.22	-2.67	4.38
25.66	20.33	-3.75	7.32
25.7	20.09	-1.67	6.9
25.74	23.65	1.59	6.88
25.78	19.04	-1.29	5.92
25.82	24.88	1.22	5.28
25.86	23.61	3.21	3.91
25.9	24.03	4.19	3.71
25.94	24.95	3.75	6.61
25.98	24.65	5.84	7.98
26.02	21.06	5.21	2.54
26.06	19.21	4.32	3.07
26.1	20.588	1.313	4.624
26.14	19.923	0.81102	4.671
26.18	17.25	-3.85	4.48
26.22	19.42	-5.76	3.09
26.26	17.4	-1.49	2.33
26.3	15.51	-2.51	4.13
26.34	15.9	-2.87	6.22
26.38	18.17	0.66	7.04
26.42	17.33	3.21	7.38
26.46	22.41	5.86	6.82
26.5	18.76	3.69	7.97
26.54	18.83	6.34	5.34
26.58	19.61	5.1	4.1
26.62	19.82	4.16	5.81
26.66	19.9	2.99	7
26.7	19.02	4.57	5.63
26.74	19.9	1.43	6.01
26.78	21.9	1.9	5.75
26.82	25.07	4.05	7.56
26.86	25.65	2.47	7.76
26.9	25.28	1.14	6.17
26.94	23.86	2.31	5.23
26.98	25.57	5.06	6.33
27.02	21.19	2.11	8.19
27.06	23.09	1.5	7.16
27.1	23.65	1.8	7.41
27.14	23.62	2.72	8.19
27.18	22.86	2.15	6.85
27.22	21.59	-0.71	7.06
27.26	22.25	2.14	7.35
27.3	22.41	0.89	8.1
27.34	21.26	1.9	6.76
27.38	23.07	0.26	6.47
27.42	21.48	1.04	6.65
27.46	18.19	0.84	6.44
27.5	16.44	-3.32	8.67
27.54	18.09	-3	9.14
27.58	17.1	-5.99	7.16
27.62	19.31	-7.58	5.14
27.66	19.7	-4.53	2.67
27.7	19.51	-4.86	3.6
27.74	19.27	-4.95	3.3
27.78	19.36	-5.36	5.48
27.82	20.75	-4.45	3.23
27.86	22.04	-4.95	2.5
27.9	19.28	-1.41	2.88
27.94	20.26	-3.73	2.58
27.98	22.13	-3.24	1.76
28.02	18.65	-4.65	3
28.06	17.79	-4.53	1.67
28.1	17.26	-6.28	0.7
28.14	14.65	-2.38	1.43
28.18	16.698	-6.4374	3.412
28.22	11.96	-10.64	5.29
28.26	13.17	-9.33	5.45
28.3	15.69	-8.13	5.63
28.34	17.31	-9.55	5.49
28.38	17.77	-8.77	3.63
28.42	18.32	-9.06	4.55
28.46	16.88	-5.67	5
28.5	16.47	-7.99	5.2
28.54	19.01	-8.71	5.42
28.58	17.2	-8.33	3.89
28.62	18.77	-8.26	4.34
28.66	19	-8.25	4.7
28.7	19.12	-6.15	5.18
28.74	19.93	-6.95	5.91
28.78	21.98	-5.28	6.45
28.82	19.39	-3.37	5.43
28.86	17.28	-4.89	6.03
28.9	17.69	-4	4.49
28.94	18.17	-3.82	5.66
28.98	16.34	-1.49	4.11
29.02	19.2	-2.15	4.78
29.06	19.45	2.87	5.52
29.1	17.49	-0.27	4.42
29.14	16.08	1.69	4.7
29.18	13.68	0.89	2.8
29.22	16.41	1.52	4.54
29.26	15.1	3.3	3.66
29.3	16.09	2.71	5.53
29.34	15.13	3.9	6.82
29.38	13.36	-0.56	8.9
29.42	15.55	-1.07	7.5
29.46	20.554	4.0546	6.5588
29.5	25.53	2.87	10.24
29.54	22.979	5.0033	6.5813
29.58	26.07	7.7	6.43
29.62	23.81	4.84	6.86
29.66	28.52	7.83	4.17
29.7	29.91	9.73	6.76
29.74	24.69	10.6	5.72
29.78	26.28	7.87	6.06
29.82	26.74	6.79	3.12
29.86	24.97	4.07	3.57
29.9	17.63	3.66	2.99
29.94	17.81	6.35	6.64
29.98	18.59	7.47	5.41
30.02	17.6	8.97	2.77
30.06	14.63	11	1.51
30.1	12.14	7.86	1.73
30.14	13.1	5.27	2.59
30.18	12.35	4.8	1.12
30.22	13.78	3.31	2.89
30.26	15.91	-0.61	3.32
30.3	18.34	-2.41	4.21
30.34	16.79	-3.07	3.04
30.38	15.41	-3.22	2.96
30.42	12.92	-1.77	1.59
30.46	12.06	-0.16	1.99
30.5	10.72	2.65	0.68
30.54	8.67	2.83	0.18
30.58	4.55	-3.96	0.42
30.62	5.49	-1.32	-1.01
30.66	7.71	-3.78	-0.81
30.7	6.79	-2.2	0.66
30.74	11.49	-6.51	2.48
30.78	14.36	-2.46	-1.16
30.82	13.54	-2.45	1.5
30.86	15.21	-2.83	5.16
30.9	21.47	4.38	2.5
30.94	25.17	5.18	1.87
30.98	22.2	6.16	5.5
31.02	20.79	2.44	6.26
31.06	21.056	3.966	4.1518
31.1	21.159	4.5104	4.2915
31.14	21.111	4.9813	4.3913
31.18	18.68	4.18	2.58
31.22	22.25	9.99	5.33
31.26	21.77	8.12	4.82
31.3	19	3.62	5.21
31.34	17.56	3.87	2.74
31.38	14.39	3.45	4.69
31.42	17.81	2.22	4.81
31.46	19.5	6.42	4.17
31.5	16.07	4.76	2.85
31.54	17.78	3.25	1.84
31.58	17.8	4.23	3.05
31.62	13.29	1.31	4.87
31.66	11.65	1.02	9.08
31.7	15.46	3.19	6.81
31.74	12.05	5.96	4.23
31.78	13.97	5.73	6.59
31.82	16.68	5.9	6.66
31.86	14.63	3.35	4.37
31.9	15.1	1.87	4.32
31.94	19.35	6.87	1.7
31.98	18.321	3.5513	4.776
32.02	19.171	3.4569	4.3526
32.06	21.51	3.79	4.43
32.1	20.773	3.2061	3.4589
32.14	18.28	-2.14	7.15
32.18	24.05	1.86	3.8
32.22	25.12	1.2	4.4
32.26	27.01	0.92	1.48
32.3	25.76	4.8	0.09
32.34	19.99	2.91	-0.09
32.38	20.51	3.59	0.44
32.42	16.8	2.74	0.83
32.46	18.08	0.54	1.68
32.5	17.61	1.32	3.4
32.54	18.5	-1.85	3.48
32.58	18.89	-1.14	3.94
32.62	17.8	0.12	2.79
32.66	16.59	1.66	3.12
32.7	16.95	0.18	3.32
32.74	17.02	1.15	3.74
32.78	18.98	-2.13	5.81
32.82	18.26	-2.81	5.84
32.86	20.21	-3.64	4.63
32.9	19.78	-3.58	6.36
32.94	18.45	-0.21	3.8
32.98	15.22	-2.5	5.19
33.02	17.95	0.04	6.81
33.06	17.9	-2.23	6.65
33.1	18.52	-3.29	5.21
33.14	19.54	-1.64	5.51
33.18	18.69	2.61	5.42
33.22	19.45	6.07	6.74
33.26	16.73	4.68	8.73
33.3	19.69	2.62	8.68
33.34	22.29	9.53	5.39
33.38	20.55	-0.88	7.8
33.42	23.86	4.2	4.19
33.46	23.98	4.09	2.68
33.5	27.46	5.33	1.6
33.54	24.91	4.87	4.03
33.58	24.24	4.63	1.54
33.62	21.92	3.6	2.83
33.66	19.22	3.51	2.66
33.7	23.01	4.6247	2.6231
33.74	23.15	-1.58	-0.85
33.78	22.778	4.8987	2.7581
33.82	19.97	10.28	1.39
33.86	18.45	6.59	4.2
33.9	18.26	5.71	6.2
33.94	21.933	5.2454	3.3775
33.98	21.674	5.2483	3.5505
34.02	26.32	8.46	6.74
34.06	23.86	4.38	4.55
34.1	20.14	5.4	6.34
34.14	21.45	5.18	1.2
34.18	20.73	3.85	3.29
34.22	20.23	2.29	6.31
34.26	18.77	0.62	4.47
34.3	21.77	1.31	0.92
34.34	20.32	2.77	-0.93
34.38	19.43	1.75	0.51
34.42	17.83	1.63	5.73
34.46	18.61	0.47	4.42
34.5	19.99	-1.36	5.48
34.54	21.84	-2.17	4.95
34.58	22.61	-1.32	4.25
34.62	20.37	0.71	5.3
34.66	23.97	-1.28	5.3
34.7	25.87	-3.32	7.65
34.74	28.86	-4.12	5.85
34.78	28.72	-4.31	4.79
34.82	25.51	-4.87	6.23
34.86	25.74	-7.25	4.93
34.9	22.85	-4.91	6.14
34.94	20.11	-5.79	5.45
34.98	23.8	-3.71	4.45
35.02	23.27	-2.85	3.6
35.06	22.28	-3.75	7.09
35.1	24.4	-1.69	6.12
35.14	23.107	-1.6649	5.665
35.18	22.991	-1.0413	5.7964
35.22	22.891	-0.45489	5.917
35.26	22.802	0.067786	6.0174
35.3	22.722	0.50039	6.0882
35.34	24.54	3.78	3.29
35.38	21.69	2.83	5.4
35.42	24.42	2.72	4.1
35.46	22.92	1.72	6.73
35.5	19.78	0.67	6.95
35.54	20.53	-4.56	9.74
35.58	23.78	-2.4	6.65
35.62	23.18	-4.75	5.58
35.66	21.12	-5.23	-0.21
35.7	20.67	-6.53	1.22
35.74	22.48	-6.93	1.66
35.78	20.9	-8.71	2.88
35.82	21.6	-7.77	1.25
35.86	22.61	-5.07	0.16
35.9	20.32	-4.03	0.88
35.94	18.74	-5.26	-0.81
35.98	16.23	-3.73	-2.81
36.02	14.63	-1.55	-0.85
36.06	17	0.09	0.12
36.1	15.32	-0.03	0.8
36.14	14.7	-0.91	1.22
36.18	15.97	2.39	2.73
36.22	14.59	2.91	3.04
36.26	12.67	1.17	2.48
36.3	13.79	1.86	2.84
36.34	14.22	-0.12	2.61
36.38	13.91	0.27	3.63
36.42	13.9	1.55	3.07
36.46	14.93	0.14	2.37
36.5	15.53	1.46	1.64
36.54	15.12	3.17	1.92
36.58	12.45	1.56	2.18
36.62	13.95	-1.5	3.46
36.66	16.39	-3.4	1.07
36.7	15.05	-0.68	3.06
36.74	14.29	-0.99	1.6
36.78	16.35	-1.34	3.73
36.82	16.91	-2.89	6.44
36.86	19.57	-2.09	6.52
36.9	21.45	-2.4	7.37
36.94	26.84	-2.33	9.9
36.98	26.67	-4.56	9.15
37.02	24.9	-2.74	9.49
37.06	28.51	-0.39	10.84
37.1	28.25	-0.45	7.03
37.14	29.86	-2.33	5.81
37.18	28.08	1.28	2.64
37.22	23.83	-1.94	5.24
37.26	23.18	-4.15	1.63
37.3	23.21	-6.29	2.13
37.34	25.65	-5.44	3.67
37.38	28.33	-3.55	3.22
37.42	28.54	-3.12	3.46
37.46	28.64	0.26	1.07
37.5	20.96	3.56	4.1
37.54	20.59	-1.82	7.27
37.58	22.46	-0.45	5.15
37.62	22.22	-0.15	4.65
37.66	22.61	-3.35	4.63
37.7	21.89	-4.64	5.99
37.74	24.61	-3.61	5.67
37.78	24.7	-3.13	4.63
37.82	26.15	-3.16	3.03
37.86	27.68	-2.54	2.92
37.9	24.74	-4.32	5.63
37.94	22.67	-7.38	6.64
37.98	23.47	-4.13	6.67
38.02	23.95	-0.32	4.94
38.06	18.86	-0.18	4.97
38.1	18.13	-0.79	6.51
38.14	21.22	-2.37	7.63
38.18	20.45	1.42	6.76
38.22	19.18	5.24	4.11
38.26	15.13	9.93	4.29
38.3	13.26	3.51	7.75
38.34	17.59	0.37	6.17
38.38	19.65	2.11	2.29
38.42	20.67	3.34	0.34
38.46	14.87	0.28	1.88
38.5	15.13	1.72	2.84
38.54	16.74	2.14	4.39
38.58	13.56	-0.86	5.3
38.62	16.14	-3.43	5.3
38.66	18.5	2.94	5.76
38.7	19.84	5.51	4.17
38.74	20.52	6.25	6.08
38.78	21.65	4.79	5.95
38.82	24.04	9.32	4.23
38.86	24.6	5.72	3.64
38.9	22.01	5.17	4.11
38.94	16.6	5.25	7.76
38.98	19.52	5.75	6.13
39.02	20.03	5.76	8.18
39.06	25.24	6.03	5.59
39.1	27.67	4.65	5.51
39.14	26.36	2.68	4.24
39.18	28.25	3.83	4.08
39.22	29.01	2.49	3.3
39.26	26.289	2.2161	4.8923
39.3	28.46	0.53	4.55
39.34	27.194	1.5573	4.7655
39.38	23.29	-1.74	4.1
39.42	23.1	-0.27	2.44
39.46	27.76	-2.41	6.2
39.5	31.08	1.78	7.77
39.54	26.84	1.82	5.98
39.58	28.55	0.83	5.66
39.62	28.46	2.47	4.73
39.66	28.71	2.44	5.48
39.7	29.08	1.95	5.57
39.74	26.74	2.3	6.96
39.78	26.31	0.2	8.25
39.82	24.63	-1.29	7.79
39.86	26.42	6.7	6.22
39.9	26.42	4.35	7.08
39.94	29.79	3.5	7.32
39.98	25.67	8.21	9.05
40.02	32.07	5.42	8.53
40.06	28.75	3.45	4.36
40.1	27.71	6.28	4.88
40.14	27.55	7.68	5.78
40.18	25.75	7.1	1.95
40.22	23.61	4.97	1.28
40.26	22.22	3.73	2.54
40.3	19.33	1.96	5.39
40.34	21.34	1.14	7.8
40.38	24.61	2.33	5.47
40.42	21.95	5.21	6.06
40.46	23.51	5.43	4.12
40.5	21.81	4.29	2.97
40.54	21.9	3.33	3.9
40.58	22.59	6.1	0.16
40.62	24.45	2.55	-0.48
40.66	19.47	-2.39	-0.12
40.7	21.52	-2.09	3.21
40.74	20	1.94	5.15
40.78	18.49	1.6	6.9
40.82	19.18	1.54	6.27
40.86	19.12	2.04	5.42
40.9	18.01	-0.67	1.07
40.94	18.88	-2.36	1.75
40.98	19.18	2.53	3.57
41.02	16.74	-0.6	4.25
41.06	14.35	-1.44	4.17
41.1	14.68	0.4	4.18
41.14	18.86	-0.78	4.49
41.18	19.5	2.13	4.36
41.22	24.37	3.87	1.13
41.26	23.75	4.37	0.41
41.3	25.27	0.55	2.38
41.34	28.36	1.27	4.25
41.38	25.41	4.93	3.91
41.42	25.95	5.38	3.69
41.46	25.65	0.83	2.23
41.5	25.93	0.5	3.52
41.54	24.41	-0.98	1.36
41.58	25.44	-3.61	0.36
41.62	24.31	-1.23	-2.13
41.66	23.36	-1.38	1.69
41.7	23.8	1.43	2.97
41.74	30.82	6.61	5.95
41.78	25.41	3.79	4.67
41.82	25.91	-1.11	5.61
41.86	26.24	-0.38	7.55
41.9	29.87	3.39	5.8
41.94	28.74	2.94	7.22
41.98	24.99	6.75	6.49
42.02	27.17	0.14	4.26
42.06	28	2.04	2.21
42.1	23.92	1.34	2.68
42.14	20.71	-1.83	4.97
42.18	22.96	-1.79	5.86
42.22	22.76	-4.33	4.64
42.26	23.85	-1.97	2.78
42.3	25.92	4.32	3.11
42.34	23.41	0.47	5.13
42.38	24.79	3.58	4.49
42.42	24.52	1.86	5.48
42.46	26.68	3.58	1.9
42.5	25.14	0.87	3.32
42.54	22.909	0.27475	4.9774
42.58	22.793	0.30135	5.1742
42.62	18.41	-0.84	5.33
42.66	20.76	0.37	5.63
42.7	23.21	-3.02	6.13
42.74	20.93	-1.97	4.49
42.78	18.92	-0.35	6.16
42.82	22.36	0.26	7.97
42.86	25.54	4.29	4.91
42.9	23.85	3.76	5.78
42.94	27.53	9.14	7.77
42.98	25.6	7.36	5.49
43.02	23.88	3.01	4
43.06	21.73	5.04	4.54
43.1	20.28	0.95	5.04
43.14	19.61	4.91	4.6
43.18	18.68	1.67	7
43.22	17.23	0.21	8.04
43.26	20.38	2.97	6.31
43.3	19.84	2.26	6.03
43.34	20.08	1.6	4.49
43.38	27.39	5.51	2.62
43.42	27.67	4.43	4.7
43.46	22.756	1.8733	4.6669
43.5	22.94	1.8706	4.5003
43.54	27.34	4.12	3.05
43.58	24.53	0.69	5.85
43.62	22.66	-2.45	5.14
43.66	22.91	-1.26	4.08
43.7	21.58	6.31	5.1
43.74	17.94	1.07	2.44
43.78	15.87	2.95	5.99
43.82	16.75	4.45	6.37
43.86	17.52	3.31	5.7
43.9	13.02	3.09	7.23
43.94	12.11	3.04	9.07
43.98	14.02	4.07	8.13
44.02	16.28	3.97	2.06
44.06	13.02	-0.63	3.64
44.1	7.63	-5.49	4.17
44.14	9.39	1.99	8.16
44.18	8.92	1.75	9.45
44.22	13.37	-1.38	6.56
44.26	14.11	0.61	3.38
44.3	10.27	2.14	3
44.34	11.48	4.66	7.06
44.38	11.77	4.2	7.23
44.42	13.31	7.81	6.82
44.46	11.98	8.24	4.46
44.5	15.52	5.6	1.31
44.54	12.92	3.322	5.3803
44.58	13.397	3.0585	5.1997
44.62	13.901	2.7393	5.0059
44.66	8.66	-3.67	10.3
44.7	6.79	-0.99	5.64
44.74	15.515	1.5823	4.3827
44.78	16.069	1.1751	4.1733
44.82	16.622	0.77949	3.9692
44.86	21.59	-5.23	2.04
44.9	21.09	0.46	1.77
44.94	19.9	2.83	2.47
44.98	21.34	-0.51	3.74
45.02	18.31	-2.21	1.43
45.06	17.78	0.49	3.72
45.1	18.6	2.71	4.66
45.14	21.72	2.44	3.86
45.18	19.66	2.4	3.24
45.22	20.64	0.74	2.86
45.26	21	0.11	3.93
45.3	21.06	-1.82	2.01
45.34	16.43	-2.15	2.79
45.38	15.79	-2.21	3.35
45.42	17.58	-2.75	4.29
45.46	20.87	-3.3	4.7
45.5	20.75	-3.99	4.52
45.54	20.67	-3.85	3.12
45.58	16.677	-1.3576	2.3732
45.62	16.926	-1.2018	2.4333
45.66	17.259	-0.99845	2.5266
45.7	17.664	-0.75221	2.651
45.74	18.134	-0.46786	2.8045
45.78	18.658	-0.15012	2.985
45.82	20.27	5.14	1.39
45.86	16.13	5.36	1.27
45.9	12.6	3.95	0.97
45.94	14.88	0.62	1.56
45.98	17.97	1.61	5.95
46.02	14.23	5.56	3.02
46.06	23.06	2.6114	4.8377
46.1	23.68	3.0259	5.1622
46.14	24.269	3.4312	5.4956
46.18	24.819	3.8226	5.8358
46.22	31.73	0.55	4.76
46.26	30.26	0.65	6.38
46.3	31.22	2.52	8.97
46.34	33.37	1.45	11.1
46.38	29.37	5.33	9.37
46.42	30.78	5.52	9.63
46.46	23.18	6.52	7.09
46.5	24.33	6.72	9.22
46.54	25.35	9.44	8.74
46.58	23.96	7.3	7.41
46.62	23.93	5.97	8.74
46.66	23.43	4.71	8.99
46.7	25.11	4.7	9.99
46.74	26.54	6.73	5.94
46.78	23.95	5.34	6.87
46.82	24.07	6	5.69
46.86	21.74	3.32	5.85
46.9	24.43	3.12	4.11
46.94	23.84	0.51	2.9
46.98	24.39	-1.2	2.95
47.02	22.54	-1.9	4.02
47.06	20.63	-0.87	5.96
47.1	14.78	-0.58	5.9
47.14	18.02	-2.77	2.87
47.18	16.52	-3.59	1.14
47.22	15.34	-2	2.95
47.26	17.57	-2.57	3.06
47.3	18.51	-1.17	2.71
47.34	20.14	0.54	4.21
47.38	17.54	0.56	7.91
47.42	24.9	1.49	3.65
47.46	20.44	1.75	1.58
47.5	21.47	1.08	5.44
47.54	24.2	5.13	2.35
47.58	22.62	-1.46	3.98
47.62	21.85	-0.98	4.35
47.66	26.8	-6.88	-0.75
47.7	22.211	-2.6421	3.967
47.74	22.126	-3.3737	4.0926
47.78	22.025	-4.0889	4.2358
47.82	17.49	-8.33	5.84
47.86	18.22	-8.25	3.31
47.9	16.66	-6.38	5
47.94	20.57	-3.37	6.28
47.98	21.04	-4.28	6.49
48.02	23.47	-4.45	7.5
48.06	25.89	-4.98	6.88
48.1	29.43	-7.04	3.19
48.14	24.99	-5.6	5.16
48.18	24.15	-3.71	5.95
48.22	22.47	-3.83	7.15
48.26	21.61	-2.84	8.3
48.3	20.85	-4.53	7.58
48.34	23.83	-1.91	7.56
48.38	25.52	-4.53	4.63
48.42	25.73	-5.1	3.79
48.46	26.87	-7.35	3.55
48.5	25.98	-4.45	2.09
48.54	24.33	-3.55	1.28
48.58	22.79	-3.07	1.14
48.62	19.68	-3.43	0.67
48.66	18.26	-0.9	2.68
48.7	20.03	-4.05	3.61
48.74	16.72	-0.43	5.72
48.78	19.14	-2.71	5.96
48.82	19.99	-2.39	6.7
48.86	21.51	-3.19	6.65
48.9	21.78	-0.78	6.3
48.94	21.22	-3.6	5.78
48.98	21.85	-2.34	5.79
49.02	23.01	-4.44	4.17
49.06	20.61	-3.56	4.54
49.1	18.88	-3.9	2.21
49.14	19.56	-4.24	1.4
49.18	19.12	-2.72	2.13
49.22	19.85	-2.93	4.46
49.26	18.84	-3.03	4.47
49.3	20.29	-1.74	3.12
49.34	20.06	-2.98	4.47
49.38	20.91	-3.5	3.69
49.42	19.09	-2.83	4.71
49.46	20.97	-3.52	3.6
49.5	20.67	-3.01	4.45
49.54	18.9	-2.93	5.45
49.58	18.47	-3.56	4.93
49.62	18.27	-3.52	4.62
49.66	18.18	-2.47	6.14
49.7	18.52	-5.6	5.84
49.74	21	-6.23	6.22
49.78	20.51	-7.02	4.4
49.82	21.72	-5.74	5.08
49.86	20.14	-4.19	6.66
49.9	21.96	-0.39	3.24
49.94	20.96	3.63	3.82
49.98	20.06	3.09	4.27
50.02	15.67	-1.02	7.38
50.06	19	-2.97	8.59
50.1	20.12	1.04	8.81
50.14	23.09	1.36	7.03
50.18	25.59	1.58	8.37
50.22	21.4	0.8	7.76
50.26	22.9	-1.91	5.13
50.3	20.36	-4.38	5.33
50.34	21.08	-9.3	6.91
50.38	24.1	-6.54	0.8
50.42	21.28	-8.02	2.14
50.46	21.3	-7.39	4.46
50.5	21.9	-6.98	2.96
50.54	23.21	-7.66	2.49
50.58	21.53	-7.32	1.84
50.62	21.09	-7.85	2.17
50.66	18.77	-6.89	4.9
50.7	19.9	-5.27	4.29
50.74	19.52	-1.97	2.8
50.78	15.58	-1.25	5.66
50.82	13.66	-4.09	5.3
50.86	11.64	-1.02	5.03
50.9	12.5	-2.43	6.22
50.94	14.8	-1.96	8.63
50.98	20	0.11	8.9
51.02	17.01	-0.59	7.15
51.06	17.81	-0.36	6.43
51.1	16	-1.24	8.75
51.14	15.417	0.92239	7.0092
51.18	15.605	1.1425	6.9
51.22	17.93	3.49	5.41
51.26	12.36	1.49	7.61
51.3	16.07	4.41	4.79
51.34	12.87	3.02	5.96
51.38	13.09	0.83	7.49
51.42	19.42	3.11	4.78
51.46	17.45	-1.26	7.46
51.5	18.02	0.38	6.28
51.54	16.74	-1.58	5.72
51.58	17.97	2.43	6.93
51.62	16.31	5.66	6.98
51.66	14.03	0.1	6.91
51.7	15.97	-2.17	6.04
51.74	19.03	0.77	6.58
51.78	22.46	0.62	5.01
51.82	22.37	-1.49	4.89
51.86	25.27	-1.03	6.64
51.9	27.97	1.85	6.56
51.94	24.07	4.27	8.2
51.98	24.51	5.78	7.13
52.02	20.72	2.52	6.67
52.06	17.26	1.74	8.19
52.1	25.69	2.5184	7.3833
52.14	25.934	2.871	7.481
52.18	29.4	0.06	11.07
52.22	26.219	3.5248	7.616
52.26	28.84	3.39	6.68
52.3	26.99	3.34	6.28
52.34	26.12	3.86	7.32
52.38	25.05	5.55	6.64
52.42	26.49	4.42	6.28
52.46	24.91	2.92	6.93
52.5	25.56	5.09	6.4
52.54	24.13	3.47	8.37
52.58	27.72	3.21	8.31
52.62	25.89	2.82	5.42
52.66	26.54	1.57	4.23
52.7	22.67	0.37	5.37
52.74	24.2	0.09	4.47
52.78	23.34	1.14	2.63
52.82	23.04	2.45	4.32
52.86	16.47	3.78	5.93
52.9	18.95	3.71	6.25
52.94	19.01	4.11	1.78
52.98	19.79	3.96	3.7
53.02	17.83	3.51	5.65
53.06	20.47	4.31	3.86
53.1	19.38	7.15	1.51
53.14	19.69	2.83	3.74
53.18	17.62	3.06	2.73
53.22	18.94	-0.04	3.57
53.26	16.5	0.77	1.9
53.3	17.4	1.13	6.07
53.34	17.2	3.21	4.66
53.38	16.24	5.9	4.32
53.42	15.64	4.29	4.71
53.46	17.36	-0.04	6.28
53.5	18.9	-1.13	6.67
53.54	20.28	0.38	6.66
53.58	21.45	4.48	3.3
53.62	17.84	3.19	4.31
53.66	16.65	3.03	5.32
53.7	17.55	4.41	6.79
53.74	23.66	6.47	2.94
53.78	24.4	3.83	0.92
53.82	20.5	4.16	1.93
53.86	19.566	6.5999	3.5063
53.9	19.936	6.6172	3.4111
53.94	20.33	6.5758	3.3274
53.98	24.45	13.98	-1.99
54.02	20.46	9.95	2.43
54.06	19.27	11.62	4.37
54.1	17.22	7.24	6.36
54.14	23.71	7.1	2.87
54.18	17.81	6.53	4.47
54.22	13.64	7.03	6.05
54.26	23.781	4.6914	2.9902
54.3	24.177	4.3309	2.9791
54.34	24.548	3.9581	2.9727
54.38	24.89	3.5775	2.9701
54.42	25.197	3.1939	2.9707
54.46	24.84	0.92	-0.34
54.5	23.74	-4.44	4.08
54.54	25.866	2.0703	2.9847
54.58	25.988	1.7204	2.9912
54.62	35.33	-6.68	2.49
54.66	30.71	0.62	3.07
54.7	29.29	-1.44	3.63
54.74	25.84	0.56676	3.0069
54.78	25.62	0.36297	3.0049
54.82	25.316	0.20228	2.9991
54.86	24.925	0.089301	2.9889
54.9	23.24	-4.07	2.08
54.94	20.73	3.56	2.02
54.98	22.49	2.52	4.98
55.02	23.41	2.98	3.77
55.06	21.99	1.25	3.88
55.1	20.12	4.61	2.26
55.14	19.52	5.36	0.72
55.18	16.36	3.09	1.6
55.22	15.34	1.69	3.38
55.26	12.89	1.14	1.11
55.3	15.1	2.61	3.41
55.34	12.95	-0.52	3.03
55.38	14.57	1.7	5.09
55.42	15.85	-0.75	6.88
55.46	15.13	0.7	5.84
55.5	16.43	-1.54	6.14
55.54	17.83	-0.54	4.82
55.58	17.71	-0.7	2.99
55.62	17.82	1.23	3.06
55.66	15.79	1.93	3.99
55.7	15.87	-2.51	4.32
55.74	15.56	0.59	4.69
55.78	16.84	-3.61	6.53
55.82	19.56	-1.69	4.27
55.86	16.22	1.48	1.25
55.9	12.54	3.98	1.71
55.94	16.92	2.11	4.33
55.98	14.39	1.37	4.64
56.02	15.33	-2.04	5.21
56.06	10.99	-7.85	5.29
56.1	11.91	-0.48	9.44
56.14	18.9	-0.04	7.65
56.18	17.33	-4.83	6.61
56.22	16.53	-5.71	8.01
56.26	21.09	1.48	7.5
56.3	21.84	4.04	3.5
56.34	21.63	3.71	1.87
56.38	21	2.68	6.67
56.42	21.13	0.37	6.52
56.46	20.14	-0.45	2.23
56.5	17.37	-0.21	3.87
56.54	15.73	-0.51	4.03
56.58	18.35	-4.47	7.25
56.62	18.59	0.56	5.09
56.66	16.36	2.43	6.42
56.7	16.31	4.56	7.21
56.74	13.72	-2.81	9.84
56.78	19.15	3.87	5.09
56.82	16.06	4.79	7.46
56.86	17.71	3.27	6.43
56.9	18.3	-1.78	5.78
56.94	18.21	-3.49	5.88
56.98	18.4	-4.62	7.15
57.02	21.35	-2.5	5.58
57.06	26.01	-2.89	3.72
57.1	25.88	-2	4.06
57.14	25.98	6.39	-0.14
57.18	23.04	3.52	2.44
57.22	22.576	2.9749	3.9489
57.26	20.35	4.82	6.74
57.3	19.76	8.47	3.39
57.34	25.27	6.45	4.17
57.38	23.47	4.53	5.79
57.42	21.02	6.33	5.89
57.46	21.16	6.2	5.67
57.5	22	6.4	3.4
57.54	21.68	6.67	2.36
57.58	18.35	2.37	0.73
57.62	24.173	6.5667	3.7799
57.66	24.282	6.6883	3.8423
57.7	24.396	6.7397	3.9112
57.74	28.71	10.57	2.39
57.78	28.59	7.37	5.98
57.82	27.32	8.58	4.91
57.86	28.7	4.59	2.87
57.9	23.84	3.51	5.8
57.94	26.64	6.49	4.05
57.98	25.59	3.04	2.09
58.02	21.39	-0.98	4.31
58.06	24.84	-1.46	5.45
58.1	30.5	-0.74	4.97
58.14	26.22	5.57	4.97
58.18	25.85	3.59	4.32
58.22	23.05	5.03	4.81
58.26	23.95	3.94	4.73
58.3	23.43	2.9	4.88
58.34	25.59	0.52	1.84
58.38	26.62	5.27	3.15
58.42	22.34	2.09	2.66
58.46	22.02	1.49	4.97
58.5	18.96	5.15	5.76
58.54	19.6	5.15	4.54
58.58	21.24	6.47	3.22
58.62	20.26	3.36	5.6
58.66	21.45	3.5	3.09
58.7	21.72	3.38	2.5
58.74	19.25	-1.08	5.63
58.78	21.47	1.69	2.38
58.82	22.67	1.72	3.26
58.86	21.16	0.56	3.09
58.9	19.738	4.0202	3.4617
58.94	19.477	4.1043	3.5557
58.98	19.247	4.1769	3.6716
59.02	25.61	8.73	0.5
59.06	17.72	9.31	-0.51
59.1	18.872	4.2996	4.126
59.14	16.49	7.15	7.99
59.18	16.48	7.21	6.72
59.22	14.06	4.45	5.86
59.26	14.36	1.47	6.5
59.3	20.06	1.85	6.74
59.34	23.32	3.13	3.01
59.38	23.18	1.18	3.21
59.42	27.98	3.04	5.03
59.46	27.82	-0.25	7.04
59.5	22.18	1.42	6.68
59.54	27.85	6.76	6.77
59.58	24.64	3.4	5.52
59.62	23	3.11	3.48
59.66	18.7	-0.98	5.32
59.7	21.04	-5.7	5.03
59.74	17.92	-1.73	5.4
59.78	17.16	-4.89	5.25
59.82	17.81	-5.49	5
59.86	19.66	-6.32	5.98
59.9	16.92	-3	5.48
59.94	14.86	-4.41	6.63
59.98	15.12	-1.81	6.73
60.02	12.31	-7.86	6.66
60.06	15.33	-5.64	7.5
60.1	17.72	-8.25	6.38
60.14	17.46	-4.37	9.43
60.18	17.81	-5.31	8.17
60.22	17.41	-5.7	7.9
60.26	18.08	-4.2	5.99
60.3	16.96	-0.53	6.94
60.34	18.37	0.25	6.91
60.38	18.86	4.89	7.51
60.42	20.07	7.27	8.34
60.46	18.15	0.65	8.28
60.5	18.66	7.41	6.76
60.54	20.11	10.89	3.66
60.58	18.08	8.58	4.04
60.62	17.311	7.1892	6.7955
60.66	17.289	7.1165	6.6211
60.7	17.276	6.9107	6.435
60.74	15.17	6.89	10.02
60.78	16.92	6.92	6.37
60.82	16.05	6.9	6.49
60.86	14.94	3.81	5.3
60.9	12.94	5.58	6.28
60.94	11.39	7.28	7.14
60.98	17.331	3.2222	4.8886
61.02	16.57	-2.69	9.74
61.06	19.03	0.82	7.66
61.1	20.39	-0.48	2.87
61.14	21.37	0.61	-0.12
61.18	20.01	1.49	0.53
61.22	21.41	0.49	0.98
61.26	17.72	1.16	2.54
61.3	16.66	-1.09	0.95
61.34	16.95	0.67	2.16
61.38	15.95	0	1.88
61.42	16.66	1.3	3.38
61.46	15.82	0.73	5.22
61.5	19.87	0.49	5.74
61.54	20.99	0.25	3.83
61.58	20.85	-1.26	5.92
61.62	18.08	-0.3	1.83
61.66	23.29	2.3	4.2
61.7	23.63	1.43	4.54
61.74	24.51	1.6	7.14
61.78	22.79	0.74	5.95
61.82	24.05	2.72	5.86
61.86	22.77	1.09	6.33
61.9	23.44	2.06	5.13
61.94	17.44	2.51	7.81
61.98	16.37	1.28	7.51
62.02	19.23	-0.75	6.04
62.06	16.89	-1.12	6.02
62.1	18.47	-1.08	6.43
62.14	20.05	0.59	4.49
62.18	21.39	0.44	2.34
62.22	21.42	-1.25	1.87
62.26	18.68	-2.87	5.84
62.3	20.12	-1.34	5.61
62.34	17.48	-2.88	5.54
62.38	16.82	0.41	7.6
62.42	23.71	-1.26	3.75
62.46	21.11	0.49	6.36
62.5	22.18	0.55	7.08
62.54	23.71	2.03	9.2
62.58	22.78	0.89	7.68
62.62	23.32	1.48	3.21
62.66	21.18	-0.56	4.92
62.7	22.17	1.56	4.58
62.74	21.77	0.08	3.4
62.78	20.18	0	5.84
62.82	21.98	0.87	5.66
62.86	24.43	7.06	6.16
62.9	26.73	7.96	4.52
62.94	26.6	5.42	4.12
62.98	25.81	7.06	1.76
63.02	22.71	5.63	0.47
63.06	19.38	2.54	0.86
63.1	18.79	2.29	0.4
63.14	21.18	1.49	1.83
63.18	20.61	-0.63	2.62
63.22	21.28	0	-0.68
63.26	21.17	2.97	-2.55
63.3	17.57	1.65	1.23
63.34	16.11	-3.76	4.87
63.38	20.85	-3.96	4.9
63.42	19.96	-6.03	5.88
63.46	19.55	-0.44	4.57
63.5	20.33	0.68	4.54
63.54	14.8	-6.26	4.23
63.58	16.95	-7.15	3.39
63.62	16.44	-5.62	3.14
63.66	18.05	-6.91	4.57
63.7	19.98	-3.22	3.27
63.74	17.88	-5.79	3.03
63.78	17.46	-4.15	0.78
63.82	17.03	-5.56	0.97
63.86	16.77	-3.08	2.14
63.9	17.44	-1.82	2.8
63.94	20.85	0.33	2.08
63.98	21.71	-1.13	4.04
64.02	26.38	-1.44	3.37
64.06	23.09	2.08	5.96
64.1	27.34	1.98	4.33
64.14	25.98	-1.36	2.77
64.18	26.24	0.99	5.5
64.22	23.97	1.9	5.64
64.26	22.33	1.09	6.55
64.3	21.14	0.38	9.47
64.34	23.18	2.02	7.96
64.38	22.31	4.36	6.22
64.42	21.21	4.67	6.52
64.46	20.4	6.23	4.41
64.5	22.44	-1.61	7.34
64.54	25.68	6.93	5.84
64.58	27.29	2.49	5.64
64.62	25.56	2.18	3.96
64.66	24.28	1	5.23
64.7	22.41	1.16	6.24
64.74	22.99	-1.05	6.68
64.78	23.33	-5.82	4.85
64.82	24.67	-7.02	6.06
64.86	24.26	-7.35	5.57
64.9	25.38	-7.5	5.26
64.94	25.7	-6.63	6.66
64.98	25.98	-7.19	6.39
65.02	27.11	-6.4	6.9
65.06	27.71	-5	7.2
65.1	26.92	-4.18	6.8
65.14	24.99	-3.86	6.61
65.18	23.74	-5	6.28
65.22	23.13	-4.2	5.56
65.26	22.69	-2.36	4.19
65.3	22.96	-1.02	2.45
65.34	21.54	-1.87	2.97
65.38	19.93	-1.7	3.12
65.42	20.6	-1.53	2.38
65.46	19.48	-1.32	2.5
65.5	19.69	-2.4	3.06
65.54	18.25	-1.47	3.31
65.58	17.99	-2.3	2.47
65.62	17.3	-2.04	2.69
65.66	15.81	-1.26	2.44
65.7	16.39	-1.41	2.32
65.74	15.75	-1.61	3.53
65.78	15.21	-6.26	5.57
65.82	21.8	-3.61	5.95
65.86	24.04	0.55	4.79
65.9	22.78	3.8	5.48
65.94	22.04	7.1	8.22
65.98	20.42	7.12	5.77
66.02	18.5	8.52	7.62
66.06	19.4	8.58	6.69
66.1	16.74	8.99	3.88
66.14	14.73	7.35	10.22
66.18	16.55	10.33	9.73
66.22	17	11.48	8.27
66.26	16.886	8.3235	6.6152
66.3	16.446	7.5421	6.3385
66.34	15.985	6.6835	6.0468
66.38	16.05	7.22	2.96
66.42	12.68	6.72	4.76
66.46	13.08	2.79	5.06
66.5	14.89	2.78	6.92
66.54	17.34	0.18	5.82
66.58	14.21	0.26	2.95
66.62	11.05	3.85	3.54
66.66	11.91	3.07	4.91
66.7	11.46	5.64	5.11
66.74	8.61	8.31	5.02
66.78	8.07	6.5	5.19
66.82	8.11	6.64	5.51
66.86	8.86	6.97	6.1
66.9	10.89	2.14	4.7
66.94	14.09	8.07	-0.36
66.98	9.59	2.83	3.49
67.02	11.83	-0.79	6.28
67.06	18.98	-5.05	4.6
67.1	14.543	2.7548	3.5175
67.14	15.425	2.8619	3.5232
67.18	16.328	3.0038	3.5438
67.22	17.53	-0.66	-2.48
67.26	15.33	1.36	3.06
67.3	19.024	3.5564	3.6708
67.34	19.871	3.7555	3.7266
67.38	20.669	3.9483	3.7852
67.42	25.59	9.82	4.26
67.46	24.79	7.83	2.5
67.5	20.55	3.19	6.87
67.54	23.83	1.23	5
67.58	21.75	4.17	3.46
67.62	22.34	3.84	3.61
67.66	21.91	5.26	6.34
67.7	21.74	7.06	5.45
67.74	22.21	7.35	5.72
67.78	26.04	2.51	0.56
67.82	21.74	2.5	2.59
67.86	22.35	0.42	4.34
67.9	26.21	0.49	1.19
67.94	19.8	2.44	-1.06
67.98	17.22	4.97	-0.03
68.02	15.02	6.02	3.54
68.06	16.96	1.04	3.09
68.1	15.51	-0.72	2.15
68.14	11.97	6.85	7.12
68.18	16.155	5.0249	2.7978
68.22	20.02	6.79	5.78
68.26	21.66	11.92	0.41
68.3	19.12	7.3	-1.15
68.34	15.32	4.31	1.42
68.38	13.52	10.48	5.95
68.42	13.7	7.67	6.19
68.46	7.76	3.81	11.32
68.5	17.64	2.713	5.2622
68.54	15.13	3.53	5.6
68.58	15.79	-1.7	3.14
68.62	18.24	-5.21	5.27
68.66	22.95	0.98	5.55
68.7	23.5	-4.05	4.97
68.74	25.94	-5.01	7.74
68.78	26.62	-5.21	5.06
68.82	24.48	-4.55	3.98
68.86	22.32	-4.36	3.85
68.9	21.67	-4.53	4.52
68.94	19.11	-3.58	5.09
68.98	21.15	-6.93	4.05
69.02	22.61	-7.28	4.39
69.06	24.08	-3.43	3.52
69.1	25.14	-2.82	3.65
69.14	24.27	-1.61	1.99
69.18	23.18	-2.76	2.28
69.22	20.67	-0.1	0.7
69.26	19.7	-0.85	1.22
69.3	20.02	-2.97	4.23
69.34	19.15	-4.85	1.78
69.38	17.07	-3.36	3.47
69.42	18.6	-2.03	5.95
69.46	17.21	-2.84	6.43
69.5	16.33	-0.55	5.81
69.54	19.44	-0.81	5.63
69.58	20.24	-1.6	6.14
69.62	21.81	-3.48	6.01
69.66	19.55	-2.4	6.19
69.7	20.54	-0.52	4.72
69.74	20.46	2.2	5.66
69.78	17.93	0.03	4.39
69.82	17.71	0	5.53
69.86	20.11	-2.6	2.8
69.9	16.39	-3.49	1.43
69.94	18.56	0.53	4.05
69.98	18.8	-4.77	4.8
70.02	19.78	-5.99	4.26
70.06	24.5	-7.07	4.48
70.1	23.9	-9.71	5.71
70.14	26.4	-11.18	6.91
70.18	25.44	-11.83	5.95
70.22	26.29	-10.64	6.16
70.26	24.41	-12.93	2.28
70.3	24.9	-11.43	3.68
70.34	25.103	-12.958	4.6671
70.38	25.271	-13.083	4.6081
70.42	25.385	-13.108	4.5382
70.46	23.94	-15.68	1.56
70.5	25.456	-12.901	4.3823
70.54	25.417	-12.691	4.3044
70.58	22.61	-12.13	4.47
70.62	24.68	-14.8	3.14
70.66	21.57	-14.04	3.33
70.7	24.822	-11.41	4.0899
70.74	22.86	-8.77	3.69
70.78	21.59	-12.2	6.32
70.82	23.15	-9.72	6.95
70.86	26.65	-6.86	4.38
70.9	27.62	-8.08	3.42
70.94	25.46	-9.17	4.23
70.98	25.32	-9.71	3.93
71.02	22.32	-9.72	5.41
71.06	21.45	-8.95	5.63
71.1	20.71	-7.88	5.78
71.14	17.77	-8.09	6.62
71.18	18.86	-12.16	5.45
71.22	20.66	-8.98	4.98
71.26	20.1	-6.72	5.39
71.3	16.41	-7.76	6.09
71.34	16.88	-3.94	6.39
71.38	15.68	-2.49	6.78
71.42	14.7	-1.19	5.64
71.46	13.89	-3.25	5.77
71.5	12.41	-3.14	5.73
71.54	14.32	-1.35	5.17
71.58	14.21	-0.66	3.78
71.62	10.73	-7.5	5.55
71.66	12.65	-0.18	6.94
71.7	10.79	2.33	5.32
71.74	7.86	0.72	4.79
71.78	7.68	-0.6	3.45
71.82	8.01	-1.94	2.68
71.86	8.57	-3.76	4.06
71.9	12.53	-5.02	4.45
71.94	13.46	-5.99	4.51
71.98	15.29	-5.86	4.31
72.02	15.28	-5.8	4.27
72.06	22.46	-7.67	5.24
72.1	25.18	-7.93	4.6
72.14	21.63	-10.1	1.64
72.18	24.52	-8.44	2.59
72.22	24.69	-7.18	4.29
72.26	26.1	-4.83	6.63
72.3	24.4	-5.73	2.75
72.34	24.68	-7.39	8.3
72.38	29.52	-2.71	6.64
72.42	31.94	-0.69	3.59
72.46	29.2	0.36	4.39
72.5	26.33	0.26	3.12
72.54	22.73	0.5	7.94
72.58	25.48	-0.93	8.9
72.62	25.32	0.14	11.14
72.66	22.37	-4.9	11.47
72.7	22.31	-10.7	7.33
72.74	23.14	-9.14	5.39
72.78	21.12	-9.06	1.72
72.82	21.36	-8.68	-1.26
72.86	20.2	-5.86	-3.41
72.9	19.679	-7.6069	2.5852
72.94	19.428	-7.6689	2.062
72.98	19.229	-7.643	1.5774
73.02	19.07	-7.5352	1.1481
73.06	18.941	-7.3514	0.79103
73.1	17.71	-6.13	-3.11
73.14	16.31	-2.6	-1.64
73.18	16.56	-5.2	3.42
73.22	17.42	-5.61	3.2
73.26	20.37	-5.85	2.54
73.3	19.11	-7.34	2.62
73.34	18.87	-7.37	2.92
73.38	18.86	-5.31	3.44
73.42	17.09	-3.39	3.23
73.46	19.43	0.3	4.55
73.5	15.52	-1.02	5.46
73.54	13.75	-2.47	6.85
73.58	13.97	-4.8	6.7
73.62	13.37	-5.14	2.65
73.66	11.43	-1.73	1.54
73.7	12.02	-1.08	3.69
73.74	18.14	-1.04	4.91
73.78	18.68	-2.04	3.87
73.82	19.22	-0.35	3.2
73.86	18.38	2.84	5.19
73.9	16.41	-2.01	6.17
73.94	19.18	1.09	4.56
73.98	18.56	-2.26	6.7
74.02	18.89	-3.39	6.7
74.06	19.96	-3.17	5.51
74.1	19.75	-2.79	5.7
74.14	19.81	-1.55	7.07
74.18	21.05	0.66	6.55
74.22	23.85	-0.81	5.77
74.26	22.4	0.79	6.32
74.3	23.68	-0.11	6.79
74.34	25.59	0.44	5.39
74.38	25.57	1.53	3.22
74.42	22.79	-0.04	3.33
74.46	24.85	0.05	3.87
74.5	23	-0.58	4.23
74.54	19.38	-3.66	6.78
74.58	19.71	-0.9	5.81
74.62	21.27	-0.51	5.89
74.66	20.94	-2.18	5.86
74.7	19.99	-3.81	5.49
74.74	20.64	-3.55	4.58
74.78	22.52	-1.61	4.99
74.82	23.27	-1.94	6.07
74.86	24.75	0.3	5.33
74.9	26.61	4.23	5
74.94	24.19	4	6.19
74.98	25.14	3.95	6.63
75.02	25.32	2.83	5.98
75.06	25.48	0.8	4.2
75.1	24.67	-0.99	4.94
75.14	26.44	0.56	5.1
75.18	26.09	2.71	8.05
75.22	27.28	4.35	8.28
75.26	26.1	2.26	7.89
75.3	25.62	2.96	7.17
75.34	28.41	2.32	4.52
75.38	26.91	3.04	7.57
75.42	28.6	0.14	8.07
75.46	27.68	1.74	6.4
75.5	30.34	4.68	6.83
75.54	30.36	3.39	5.83
75.58	28.41	3.74	5.38
75.62	27.95	4.16	6.91
75.66	24.76	4.79	5.98
75.7	28.97	6.3	5.72
75.74	27.55	5.89	6.28
75.78	28.59	7.47	6.83
75.82	29.4	5.43	7.98
75.86	30.49	2.37	6.47
75.9	26.93	0.86	4.58
75.94	24.43	2.05	5.7
75.98	22.72	-0.09	5.27
76.02	20.56	0.84	6.61
76.06	24.6	0.2	8.67
76.1	23.26	-5.15	5.68
76.14	27.82	-3.46	3.2
76.18	21.38	-2.43	0.85
76.22	21.78	-3.57	-1.33
76.26	20.65	-5.35	1.63
76.3	18.59	-8.38	0.41
76.34	18.82	-7.03	0.49
76.38	17.1	-5.61	4.2
76.42	17.71	-4.44	6.45
76.46	17.63	-1	8.61
76.5	20.882	0.26847	4.6257
76.54	19.98	10.32	7.63
76.58	23.69	6.86	5.96
76.62	22.39	7.39	7.92
76.66	23.14	5.81	8.28
76.7	25.8	3.54	5.15
76.74	25.14	4.14	4.56
76.78	26.81	3.22	4.49
76.82	23.65	4.22	4.36
76.86	24.99	5.34	4.85
76.9	24.87	1.61	4.47
76.94	24.93	5.56	5.3
76.98	23.12	7.16	5.89
77.02	21.57	4.79	7.47
77.06	23.48	6.48	4.61
77.1	21.84	1.95	6.05
77.14	25.63	2.78	6.93
77.18	25.801	4.3124	6.93
77.22	24.03	7.25	7.81
77.26	24.64	8.68	9.66
77.3	27.4	4.14	8.9
77.34	30.66	0.37	6.04
77.38	31.18	-1.95	4.69
77.42	29.37	0.29	5.21
77.46	26.96	-0.15	6.35
77.5	27.03	-0.09	4.84
77.54	25.26	-0.48	4.65
77.58	24.99	-2.95	4.57
77.62	23.5	-2.75	2.02
77.66	21.05	-2.95	2.55
77.7	18.44	-3.97	1.93
77.74	19.81	-3.44	1.18
77.78	19.77	-3.54	0.63
77.82	19.67	-1.05	2.91
77.86	23.34	1.37	5.91
77.9	29.77	5.36	4.3
77.94	27.01	8.55	4.19
77.98	27.67	3.15	6.19
78.02	29.18	3.84	5.61
78.06	31.22	2.55	5.06
78.1	27.52	3.02	6.1
78.14	28.61	5.68	5.69
78.18	28.47	1.16	4.57
78.22	26.64	1.29	3.51
78.26	27.27	-2.12	7.5
78.3	29.66	-3.07	4.4
78.34	28.35	-3.9	6.01
78.38	29.96	-7.58	7.89
78.42	29.55	-7.72	5.09
78.46	24.49	-8.49	3.37
78.5	22.08	-5.98	4.83
78.54	21.74	-7.85	6.74
78.58	21.51	-8.23	5.45
78.62	23.31	-9.66	4.39
78.66	21.84	-10.86	4.02
78.7	20.95	-7.9	4.55
78.74	20.69	-7.54	6.41
78.78	18.632	-4.6427	7.2949
78.82	18.407	-4.1443	7.3858
78.86	20.68	1.46	9.02
78.9	16.34	3.49	7.77
78.94	15.15	4.04	8.87
78.98	15.58	-0.17	6.77
79.02	17.42	2.83	5.16
79.06	16.02	-0.54	7.3
79.1	19.42	-1.35	7.32
79.14	16.75	-7.91	8.36
79.18	20.23	-6.31	8.1
79.22	21.18	-6.62	8.67
79.26	20.929	2.4319	7.0369
79.3	17.05	5.84	9.49
79.34	22.07	5.18	10.51
79.38	27.2	7.37	8.04
79.42	28.9	8.1	6.12
79.46	25.32	5.1	5.81
79.5	23.832	5.4613	6.2801
79.54	24.261	5.8317	6.1478
79.58	25.3	13.97	6.66
79.62	23.01	11.2	9.47
79.66	25.298	6.6205	5.7712
79.7	25.537	6.7608	5.6576
79.74	25.708	6.832	5.5527
79.78	25.805	6.8297	5.4579
79.82	25.82	6.7493	5.3748
79.86	23.77	7.86	0.71
79.9	28.54	4.4	-0.51
79.94	27.64	5.12	0.44
79.98	24.86	-0.66	1.93
80.02	20.55	-3.28	7.24
[truncated: 1,013 more rows]
