# Supplementary material for: Mean flow and turbulence structure over exposed roots on a forested floodplain: Insights from a controlled laboratory experiment
Source: PLoS One. 2020 Feb 26;15(2):e0229306. doi: 10.1371/journal.pone.0229306 (PMC7043746; doi:10.1371/journal.pone.0229306)
Supplement: S1 File — (ZIP) [file pone.0229306.s001.zip › data_and_scripts/velocity_data/t21_134_replaced.csv]

0.06	21.69	-7	7.69
0.1	14.59	-8.45	-0.69
0.14	14.06	-9.74	-0.63
0.18	13.34	-11.43	0.35
0.22	12.759	-3.0887	3.4379
0.26	12.82	2.34	3.71
0.3	14.47	-0.41	7.75
0.34	13.51	0.69	5.82
0.38	16.17	2.8	4.39
0.42	19.1	-1.8	3.26
0.46	19.3	2.32	1.76
0.5	22.47	1.19	3.31
0.54	21.83	-0.87	3.97
0.58	20.32	-4.63	3.75
0.62	19.2	-6.71	2.35
0.66	20.62	-3.62	3.96
0.7	21.31	-0.12	9.58
0.74	22.53	-0.6	9.61
0.78	21.93	1.48	6.23
0.82	24.29	4.27	2.09
0.86	21.14	0.52	3.15
0.9	19.19	7.33	6.12
0.94	19.96	9.22	7.55
0.98	14.41	10.7	10.77
1.02	17.59	7.99	9.31
1.06	14.44	9.55	7.52
1.1	14.94	3.02	3.77
1.14	14.47	3.9	3.48
1.18	14.92	2.83	5.09
1.22	8.6	2.23	6.86
1.26	16.91	-0.24	6.16
1.3	17.57	9.31	4.99
1.34	19.66	9.76	6.26
1.38	15.93	6.46	11.27
1.42	19.05	1.56	12.35
1.46	18.67	-0.86	7.48
1.5	18.54	-3.98	3.15
1.54	17.01	-5.19	3.82
1.58	19.02	-4.69	6.74
1.62	19.48	-0.93	11.7
1.66	16.12	1.88	11.95
1.7	17.29	6.92	10.83
1.74	18.55	6.25	9.24
1.78	20.79	5.28	9.16
1.82	18.65	6.47	10.67
1.86	19.32	4.92	11.02
1.9	20.68	4.09	12.17
1.94	23.45	2.53	12.98
1.98	19.18	5.35	8.53
2.02	21.38	8.76	6.34
2.06	20.93	11.96	6.58
2.1	17.01	12.36	5.55
2.14	20.64	13.53	11.37
2.18	13.62	12.86	10.23
2.22	19.19	8.41	12.17
2.26	14.83	6.34	10.67
2.3	14.62	5.84	9.74
2.34	13.7	4.68	6.44
2.38	15.51	6.58	3.47
2.42	13.4	3.49	2.87
2.46	11.14	3.72	3.55
2.5	10.92	7.86	4.35
2.54	12.34	6.27	4.55
2.58	10.18	6.08	2.78
2.62	12.54	4.28	3.71
2.66	11.8	3.98	2.08
2.7	8.68	2.08	3.2
2.74	9.54	0.4	4.8
2.78	11.51	-4.99	7.4
2.82	14.55	-8.86	5.69
2.86	14.6	-6.33	1.58
2.9	12.62	-7.92	0.15
2.94	11.96	-7	2.7
2.98	12.6	-8.31	4.69
3.02	15.9	-2.48	6.86
3.06	14.53	-0.97	8.79
3.1	15.22	1.52	5.4
3.14	16.54	3.68	1.58
3.18	17.36	2.84	-0.2
3.22	15.93	-0.2	-1.74
3.26	15.54	-3.85	-4.63
3.3	16.44	-3.43	-2.41
3.34	19.45	-3.4	-2.97
3.38	17.52	-3.23	-3.39
3.42	18.23	-3.27	-2.11
3.46	19.01	-2.08	-2.11
3.5	21.24	1.85	-2.08
3.54	19.55	1.99	-1.52
3.58	19.98	0.52	-0.93
3.62	18.68	-0.06	-0.24
3.66	19.73	0.35	0.23
3.7	17.84	-2.69	0.59
3.74	20.94	-5.05	-0.66
3.78	24.47	-5.92	-0.78
3.82	25.18	-5.38	-3.51
3.86	23.25	-1.43	-3.61
3.9	25.45	-4.71	-6.3
3.94	25.67	-2.61	-4.32
3.98	23.3	0.48	-5.37
4.02	23.11	-0.57	-4.53
4.06	25.08	-1.31	-4.14
4.1	26.98	-1.02	-2.43
4.14	25.14	0.67	-4.5
4.18	23.99	2.02	-4.28
4.22	22.66	0.89	-4.91
4.26	24.12	-0.5	-3.18
4.3	25.45	2.95	-2.37
4.34	27.01	1.54	-1.67
4.38	26.74	-3.51	-1.86
4.42	29.27	1.16	-3.67
4.46	28.71	3.72	-1.1
4.5	27.05	1.86	0.83
4.54	22.68	0.54	-0.54
4.58	18.75	3.3	-1.53
4.62	19.63	3.29	-1.89
4.66	19.67	1.02	-1.17
4.7	21.78	1.37	-0.15
4.74	25.24	7.64	7.3
4.78	25.49	10.85	6.72
4.82	23.31	9.98	7.34
4.86	21.23	10.08	8.24
4.9	20.95	10.68	7.02
4.94	19.41	10.12	6.86
4.98	19.23	10.97	7.11
5.02	20.32	7.34	9.15
5.06	18.14	4.48	4.8
5.1	16.83	3.85	4.14
5.14	16.95	0	9.12
5.18	16.79	0.53	7.29
5.22	16.67	3.8	3.25
5.26	16.15	4.68	1.82
5.3	15.46	3.09	2.12
5.34	15.15	0.35	-1.73
5.38	15.52	2.68	-2.17
5.42	14.68	4.4	-0.69
5.46	13.19	4.19	1.04
5.5	15.07	4.44	2.9
5.54	14.05	3.8	5.74
5.58	13.78	3.56	2.44
5.62	12.29	3.59	1.79
5.66	12.12	1.43	1.31
5.7	13.4	1	-1
5.74	15.33	-0.27	-2.59
5.78	13.22	3.31	-1.92
5.82	16.24	3.88	-3.19
5.86	13.9	2.57	-2.88
5.9	17.81	-0.48	0.29
5.94	16.38	0.93	-1.02
5.98	15.7	2.56	-1.68
6.02	14.92	2.14	-2.14
6.06	15.06	1.91	-0.81
6.1	12.69	1.55	-0.02
6.14	10.56	4.2	4.2
6.18	12.5	2.11	5.27
6.22	13.84	4.37	5.73
6.26	15.38	0.92	5.87
6.3	13.96	1.56	0.32
6.34	14.01	3.15	4.53
6.38	14.59	5.81	6.41
6.42	21.27	2.63	3.4
6.46	19.29	4.62	3.52
6.5	20.27	3.7	3.46
6.54	20.86	4.08	2.38
6.58	16.15	3.03	3.43
6.62	16.16	4.12	5.23
6.66	17.71	6.47	3.87
6.7	16.53	2.56	1.43
6.74	19.78	2.57	2.63
6.78	19.54	1.19	4.63
6.82	17.02	1.28	5.67
6.86	17.94	0.28	6.37
6.9	16.85	1.57	5.25
6.94	14.99	-0.41	6.53
6.98	17.81	-0.42	10.07
7.02	20.49	-0.1	10.03
7.06	22.98	-1.02	9.78
7.1	24	-5.04	7
7.14	23.36	-2.53	6
7.18	21.46	-1.82	6.32
7.22	20.96	-3.27	7.77
7.26	21.76	-0.81	3.51
7.3	22.48	-2.69	1.6
7.34	26.34	-5.26	0.4
7.38	28.13	-5.56	-0.12
7.42	29.75	-4.71	-3.69
7.46	27.71	-1.18	-4.62
7.5	23.87	-1.68	-4.48
7.54	22.47	2.09	-5.33
7.58	22.3	6.06	-3.41
7.62	23.99	4.95	-2.85
7.66	24.82	0.98	-4.03
7.7	22.55	-0.45	-6.76
7.74	20.11	-1.36	-4.81
7.78	17.92	-1.18	-2.24
7.82	19.66	6.25	0.66
7.86	19.88	6.62	-0.85
7.9	23.45	1.32	-2.9
7.94	23.14	2.89	0.26
7.98	24.25	5.33	0.19
8.02	31.41	1.62	-2.79
8.06	31.83	0.22	-6.27
8.1	32.3	0.06	-7.71
8.14	31.52	-2.16	-6.4
8.18	28.25	-0.79	0.84
8.22	29.72	1.85	3.07
8.26	27.81	4.37	3.55
8.3	26.33	6.87	2.83
8.34	21.88	8.26	4.56
8.38	23.65	3.46	5.92
8.42	24.44	3.9	0.53
8.46	22.53	4.38	0.38
8.5	29.51	1.13	0.95
8.54	25.388	-0.43808	3.1875
8.58	31.21	-1.06	2.02
8.62	24.41	-1.07	2.05
8.66	25.19	-3.14	6.08
8.7	24.71	-5.78	4.32
8.74	27.14	-7.25	1.55
8.78	25.62	-5.75	-0.06
8.82	25.83	-4.12	-1.11
8.86	27.24	-3.5	-3.9
8.9	30.35	-0.82	-5.77
8.94	30.94	6.48	-5.17
8.98	24.73	9.41	-1.47
9.02	26.77	7.4	1.73
9.06	26.16	3.22	5.07
9.1	27.96	3.89	6.98
9.14	23.96	2.86	4.47
9.18	25.91	3.38	4.45
9.22	25.45	5.36	3.82
9.26	24.53	8.65	6.91
9.3	23.72	9.02	6.48
9.34	22.25	6.59	7.07
9.38	23.46	2.97	5.95
9.42	22.44	3.16	0.44
9.46	18.38	5.23	7.26
9.5	20.9	1.84	4.23
9.54	18.82	1.78	7.34
9.58	17.85	1.28	10
9.62	17.45	3.84	12.18
9.66	18.53	3.23	10.81
9.7	19.7	3.94	10.15
9.74	19.32	2.68	9.63
9.78	22.23	3.92	7.32
9.82	18.49	3.97	6.06
9.86	18.65	4.5	3.52
9.9	19.547	1.0182	4.7934
9.94	19.77	0.44684	3.6791
9.98	20.031	-0.12456	2.5464
10.02	24.59	-1.67	-3.01
10.06	21.37	-4.01	-3.15
10.1	18.86	-2.45	-2.3
10.14	19.72	-0.13	-2.66
10.18	19.99	-4.8	-0.48
10.22	22.71	-5.29	1.46
10.26	20.21	-2.18	1.1
10.3	25.48	-0.87	-0.91
10.34	25.81	-0.27	-1.65
10.38	25.04	-1.44	-0.31
10.42	23.21	-2.98	-1.41
10.46	26.41	-2.56	-2.39
10.5	22.8	0.05	-2.09
10.54	25.09	-0.54	-1.59
10.58	26.22	-3.14	-0.19
10.62	23.87	-0.77	1.34
10.66	26.53	-4.73	-4
10.7	26.56	-3.02	-3.68
10.74	25.37	0.44	-3.09
10.78	24.18	-3.13	-1.28
10.82	24.02	-3.58	-0.88
10.86	23.27	-3.8	-1.56
10.9	23.61	-4.93	-3.24
10.94	22.14	-4.78	2.01
10.98	23.86	-6.11	3.38
11.02	22.16	-2.78	6.16
11.06	19.91	-1.33	7.87
11.1	21.02	-5.42	7.9
11.14	19.57	-2.25	6.77
11.18	16.78	-2.12	5.42
11.22	17.56	-0.7	5.74
11.26	15.46	-1.59	5.3
11.3	15.21	0.21	4.47
11.34	13.15	2.28	5.54
11.38	11.68	-0.44	5.19
11.42	11.6	-1.13	6.13
11.46	11.13	-2.46	5
11.5	12.86	-1.45	4.95
11.54	10.24	-1.4	3.82
11.58	12.37	-1.2	1.99
11.62	12.15	-0.99	2.77
11.66	14.49	1.68	3.71
11.7	15.01	1.79	1.57
11.74	13.72	3.22	2.58
11.78	14.35	-0.01	3.91
11.82	16.51	0.35	6.94
11.86	15.71	1.52	5.44
11.9	14.87	0.09	5.81
11.94	17.6	-2.74	5.87
11.98	17.62	-1.12	6.59
12.02	15.85	1.26	7.79
12.06	14.79	3.28	9.34
12.1	14.74	1.2	10.96
12.14	14.22	-1.33	10.81
12.18	14.95	-2.52	10.44
12.22	14.71	-2.23	10.79
12.26	15.29	-2.49	8.9
12.3	17.54	-2.93	8.12
12.34	18.16	-5.06	7.97
12.38	18.02	-3.95	6.93
12.42	17.73	-3.59	5.65
12.46	17.87	-5.83	5.93
12.5	18.8	-7.23	7.19
12.54	18.12	-6.59	4.65
12.58	18.08	-4.56	3.58
12.62	18.59	-8.04	2.21
12.66	19.72	-6.75	-3.26
12.7	17.1	-3.49	-4.08
12.74	14.23	-1.74	-5.65
12.78	14.34	-0.58	-4.15
12.82	13.75	-2.84	-1.87
12.86	15.66	-1.59	-0.6
12.9	15.39	-1.8	-2.24
12.94	16.29	-3	1.3
12.98	19.69	-4.92	2.43
13.02	22.43	0.14	2.23
13.06	23.87	-0.72	3.64
13.1	20.25	-4.73	-1.53
13.14	19.92	-5.63	-3.09
13.18	22.92	-6.75	-0.97
13.22	23.65	-4.69	-0.84
13.26	24.57	-5.21	-0.41
13.3	24.28	-3.2	0.32
13.34	26.17	-4.15	0.8
13.38	23.03	-1.06	-0.29
13.42	21.63	-1.73	-1.15
13.46	20.08	-1.32	-2.33
13.5	16.22	-1.6	-2.6
13.54	13.98	-0.58	-2.08
13.58	13.42	2.29	-2.7
13.62	14.33	5.33	-1.65
13.66	17.34	5.19	-3.52
13.7	23.44	6.45	4.98
13.74	27.88	5.34	6.5
13.78	25.24	5.23	9.08
13.82	24.65	5.02	11.78
13.86	23.35	3.43	7.8
13.9	24.77	2.09	5.51
13.94	23.75	-0.37	7.92
13.98	21.33	-1.38	9.58
14.02	20.26	-5	9.75
14.06	21.53	-9.02	11.54
14.1	24.298	-3.9027	6.2084
14.14	24.055	-4.4993	4.8758
14.18	23.74	-4.9763	3.4468
14.22	21.93	-7.73	-0.75
14.26	26.24	-4.84	-0.21
14.3	22.41	-7.47	-2.02
14.34	26.78	-4.08	-1.31
14.38	20.79	-0.14	-4.03
14.42	22.48	-3.73	-3.61
14.46	20.11	-5.82	-4.55
14.5	19.91	-0.92	-4.54
14.54	16.59	0.18	-5.97
14.58	15.57	-1.17	-6.16
14.62	20.14	0.81	-3.37
14.66	17.64	2.47	-4.54
14.7	16.796	2.8573	-4.4301
14.74	16.543	3.4129	-4.5315
14.78	16.348	3.923	-4.5987
14.82	14.2	7.13	2.57
14.86	17.41	7.86	-1.5
14.9	14.48	4.78	-6.18
14.94	14.52	7.25	-2.27
14.98	15.34	6.12	-4.33
15.02	16.087	6.1415	-4.1538
15.06	16.151	6.3896	-3.9171
15.1	16.233	6.6084	-3.628
15.14	16.328	6.7998	-3.284
15.18	16.74	7.1	-7.79
15.22	14.26	7.86	-4.81
15.26	19.42	6.74	-4.95
15.3	17.56	4.82	-5.05
15.34	16.41	2.8	1.34
15.38	17.85	4.38	2.57
15.42	17.22	7.93	2.56
15.46	19.11	10.24	3.96
15.5	17.6	11.79	4.19
15.54	16.13	8.36	4.19
15.58	15.26	8.36	4.81
15.62	16.18	5.71	3.71
15.66	15.53	3.22	1.85
15.7	18.34	1.65	-2.35
15.74	18.87	-1.14	-3.8
15.78	19.1	1.76	-3.4
15.82	20.71	-0.19	-2.62
15.86	23.3	-2.83	-1.14
15.9	23.69	-2.13	0.95
15.94	22.93	4.11	1.1
15.98	22.83	4.81	-1.39
16.02	22.8	3.58	0.4
16.06	20.24	7.05	-0.81
16.1	17.04	6.29	-1.07
16.14	22.19	7.66	-1.34
16.18	20.86	1.38	-1.12
16.22	21.96	4.28	-2.45
16.26	19.41	4.18	-2.47
16.3	20.56	0.05	-2.9
16.34	20.05	3.8	-1.91
16.38	20.09	4.49	-1.7
16.42	21.27	4.33	-0.57
16.46	20.94	0	-1.17
16.5	23.14	0.21	0.59
16.54	21.7	-0.3	2.41
16.58	24.13	-0.29	1.88
16.62	20.04	-3.67	0.95
16.66	20.99	-3.97	0.95
16.7	21.69	-4.54	-1.32
16.74	20.19	-1.64	-2.51
16.78	20.35	-0.72	-1.49
16.82	18.08	-2.06	0.79
16.86	20.02	-3.12	1.51
16.9	19.85	0.6	0.94
16.94	20.8	1.14	1.89
16.98	20.49	4.13	1.74
17.02	18.84	4.15	0.67
17.06	21.18	1.45	0.92
17.1	25.06	-1.18	-2.69
17.14	27.59	0.67	-0.3
17.18	27.22	-1.56	0.83
17.22	23.96	0.79	0.61
17.26	25.33	2.02	0.83
17.3	24.67	-0.49	0.23
17.34	24.79	-1.65	-1.25
17.38	24.8	-2.87	1.68
17.42	24.86	-3.72	4.59
17.46	27.71	-4.37	3.62
17.5	27.53	-9.55	-0.48
17.54	23.701	-3.2644	-0.23858
17.58	22.858	-3.3481	-0.85067
17.62	21.971	-3.353	-1.4652
17.66	20.47	2.86	1.19
17.7	19.57	1.9	-2.24
17.74	19.97	-3.58	-4.27
17.78	22.14	-2.15	-2.03
17.82	20.23	-4.12	-2.48
17.86	15.01	-4.25	-5.53
17.9	13.64	-1.97	-5.21
17.94	13	0.74	-5.72
17.98	14.35	1.25	-5.72
18.02	13.72	2.87	-1.84
18.06	18.58	6.97	1.31
18.1	16.84	4.07	1.51
18.14	17.86	7.25	-2.42
18.18	19.65	6.06	-3.29
18.22	21.5	3.72	1.83
18.26	21.54	7.75	4.53
18.3	23.69	3.76	2.03
18.34	25.6	5.26	5.45
18.38	27.23	-2.56	8.13
18.42	24.06	-1.09	7.27
18.46	23.6	-2.63	6.89
18.5	22.69	-3.9	3.43
18.54	22.6	-1.05	2.26
18.58	24.22	2.8	4.07
18.62	25.65	1.39	6.52
18.66	25.18	0.97	7.64
18.7	28.76	1.91	4.23
18.74	24.74	10.21	5.99
18.78	24.05	7.69	9.68
18.82	20.53	4.98	9.24
18.86	21.98	8.09	10.73
18.9	21.7	4.5853	3.1739
18.94	21.078	4.2741	2.3157
18.98	20.485	3.8971	1.4574
19.02	20.28	2.86	-5.05
19.06	19.66	2.44	-4.22
19.1	17.33	2.47	-3.42
19.14	15.94	0.79	-4.49
19.18	16.62	-5.02	-2.47
19.22	22.68	2.59	-0.36
19.26	17.73	2.77	1.9
19.3	20.61	3.38	2.14
19.34	24.19	2.71	-2.36
19.38	22.52	2.02	-2.81
19.42	21.7	1.47	-1.83
19.46	21.82	0.92	0.56
19.5	21.22	2.02	0.5
19.54	22.82	4.42	0.14
19.58	22.49	4.77	0.02
19.62	23.01	5.85	0.68
19.66	21.87	5.33	1.96
19.7	23.34	6.44	3.9
19.74	23.14	5.24	5.64
19.78	23.54	9.3	4.77
19.82	18.77	6.81	5.6
19.86	24.01	3.69	5.39
19.9	23.21	3.48	5.63
19.94	26.66	3.55	5.02
19.98	28.06	2.97	3.01
20.02	24.4	9.1	9.24
20.06	23.5	7.67	10.99
20.1	21.19	4.82	8.47
20.14	20.65	7.34	7.22
20.18	17.19	5.44	8.11
20.22	19.07	2.84	9.1
20.26	20.34	1.4	9.96
20.3	19.89	-6.09	10.85
20.34	20.11	-7.01	10.56
20.38	17	-2.14	8.01
20.42	23.52	1.82	8.79
20.46	24.67	4.8	8.95
20.5	26.42	8.58	7.48
20.54	22.32	7.93	6.05
20.58	19.19	2.15	5.73
20.62	22.473	-3.1198	7.2068
20.66	24.07	-3.23	6.75
20.7	24.28	-10.26	7.28
20.74	23.71	-8.03	8.21
20.78	19.34	-7.7	8.08
20.82	18.03	-7.94	7.56
20.86	19	-8.37	6.45
20.9	20.81	-5.94	7.52
20.94	20.23	-3.71	7.01
20.98	18.55	-0.44	8.44
21.02	16.96	2.38	7.75
21.06	16.05	-0.27	10.37
21.1	16.35	0.59	14.21
21.14	19.29	2.77	14.91
21.18	17.2	5.1	13.29
21.22	15.82	2.88	10.79
21.26	18.06	3.93	11.37
21.3	17.91	4.99	9.64
21.34	18.64	2.44	10.94
21.38	16.03	-0.77	10.44
21.42	14.84	-6.59	8.64
21.46	16.55	-8.73	5.66
21.5	15.64	-6.16	5.86
21.54	16.55	-5.43	7.32
21.58	17.95	-7.25	5.45
21.62	17.2	-8.24	4.68
21.66	16.67	-7.84	4.63
21.7	17.22	-10.51	4.08
21.74	15.65	-11.14	1.41
21.78	20.439	-10.207	-1.4352
21.82	21.413	-10.025	-2.9502
21.86	25.7	-8.36	0.53
21.9	22.7	-10.36	-7.58
21.94	25.99	-9.64	-8.26
21.98	27.92	-8.66	-10.45
22.02	25.45	-8.85	-9.92
22.06	24.89	-8.3	-11.93
22.1	21.1	-3.9	-10.79
22.14	24.99	-4.96	-7.53
22.18	26.79	-3.71	-7.12
22.22	25.45	-3.15	-5.93
22.26	23.47	-3.7	-6.03
22.3	22.9	-2.94	-6.91
22.34	20.18	-3.82	-5.87
22.38	16.67	-9.32	1.69
22.42	10.71	-9.61	3.01
22.46	11.5	-6.51	5.4
22.5	10.86	-5.16	4.31
22.54	11.34	0.3	3.16
22.58	14.77	1.49	2.76
22.62	16.89	2.32	5.44
22.66	18.23	1.1	6.11
22.7	17.57	3.93	4.31
22.74	13.44	0.23	1.12
22.78	11.6	-1.03	-0.96
22.82	14.4	-5.59	-1.42
22.86	13.23	-3.11	-1.89
22.9	12.6	-2.07	-1.85
22.94	14.89	0.68	-1.05
22.98	15.36	1.13	-0.82
23.02	15.63	2.68	-1.06
23.06	16.02	6.94	-1.37
23.1	14.46	4.74	-2.72
23.14	12.98	5.65	-2.11
23.18	10.29	2.71	1.19
23.22	9.99	1.5	1.75
23.26	13.22	3.74	3.71
23.3	12.89	5.22	-1.99
23.34	15.35	-0.33	-1.78
23.38	11.93	-1.34	-3.19
23.42	14.53	-2.27	-2.83
23.46	15.96	-3.02	-3.27
23.5	18.64	1.69	-2.54
23.54	17.54	1.47	-2.79
23.58	16.75	2.59	-0.17
23.62	18.72	5.05	0.07
23.66	18.62	2.98	-1.42
23.7	14.15	1.7	-0.37
23.74	17.3	2.22	2.33
23.78	15.1	-0.5	0.81
23.82	17.8	-2.65	-1.07
23.86	22.16	-3.12	-0.69
23.9	19.78	-3.85	-1.54
23.94	19.25	-4.03	-1.24
23.98	19.39	-3.04	-0.4
24.02	24.28	-3.57	-2.73
24.06	24.13	-2.93	-3.74
24.1	25.91	-3.68	-3.68
24.14	28.3	-3.75	-4.02
24.18	28.97	-5.26	-3.04
24.22	29.77	-6	-2.68
24.26	28.89	-9.08	-2.89
24.3	25.791	-1.9812	-3.1401
24.34	25.748	-1.7892	-3.8297
24.38	22.2	7.38	-0.59
24.42	23.43	4.41	-1.81
24.46	20.17	0.77	-4.77
24.5	18.48	1	-4.75
24.54	21.33	1.49	-5.78
24.58	24.11	1.22	-7.57
24.62	26.29	1.26	-7.93
24.66	24.77	-3.03	-9.82
24.7	26.26	-4.79	-10.06
24.74	25.24	-1.14	-12.34
24.78	21.29	4.97	-7.65
24.82	21.285	1.3855	-10.103
24.86	21.33	-0.46	-5.5
24.9	20.45	-0.72	-9.05
24.94	18.36	1.49	-11.61
24.98	18.5	2.27	-14.55
25.02	21.91	-0.69	-10.26
25.06	18.71	-0.57	-9.45
25.1	20.89	4.38	-7.11
25.14	16.08	9.97	0.42
25.18	14.63	14.6	0.56
25.22	15.51	9.9	3.34
25.26	14.6	7.76	4.84
25.3	19.59	0.21	7.46
25.34	19.47	-2.92	6.01
25.38	19.16	-3.42	7.45
25.42	22.27	-2.88	5.82
25.46	21.57	-3.05	7.16
25.5	21.53	-1.11	8.36
25.54	15.93	6.88	8.62
25.58	20.98	3.31	5.87
25.62	22.58	3.64	4.43
25.66	21.51	1.46	2.85
25.7	22.49	1.39	-0.12
25.74	24.79	-1.68	-1.34
25.78	22.28	2.44	-0.12
25.82	23.29	1.17	-3.9
25.86	23.74	-3.68	-4.26
25.9	22.44	-3.74	-4.1
25.94	20.81	-4.33	-4.76
25.98	21.7	-3.76	-4.28
26.02	21.82	-2.83	-4.2
26.06	22.94	-1.69	-2.68
26.1	20.95	-0.4	-2.32
26.14	20.33	0.19	0.14
26.18	19.66	5.49	3.22
26.22	16.11	5.42	3.38
26.26	18.11	4.31	0.31
26.3	14	6.1	0.53
26.34	15.32	5.27	0.23
26.38	14.14	3.78	0.49
26.42	16.74	4.52	4.42
26.46	22.83	-1.61	5.01
26.5	27.32	0.32	2.98
26.54	27.45	-2.91	-1.83
26.58	27.32	2.31	-3.21
26.62	23.97	-2.41	-5.94
26.66	21.43	-0.79	-5.38
26.7	24.85	1.61	-5.05
26.74	23.49	1.49	-6.07
26.78	21.09	5.93	-2.33
26.82	17.04	3.84	-1.6
26.86	14.27	-0.32	-2.62
26.9	12.58	-4.06	-1.08
26.94	18.76	-5.54	-1.06
26.98	19.89	-3.38	-1.95
27.02	22.32	3.22	-3.47
27.06	20.46	0.62	-1.08
27.1	20.15	9.06	2.17
27.14	21.34	5.14	-1.92
27.18	18.71	5.98	-2.57
27.22	18.14	3.79	-3.58
27.26	16.13	1.37	-4.09
27.3	17.25	-1.86	-4.06
27.34	18.13	-1.59	-2.59
27.38	17.48	-1.2	-2.75
27.42	14.57	-0.17	-2.44
27.46	19.63	-2.3	3.67
27.5	21.84	-5.94	4.9
27.54	24.29	-4.05	3.76
27.58	23.27	-3.25	2.16
27.62	25.15	-0.68	-3.26
27.66	26.86	-1.88	-1.52
27.7	28.2	-2.86	0.35
27.74	25.21	-6.8	0.23
27.78	21.64	-5.82	1.43
27.82	24.79	-2.15	-1.08
27.86	24.9	-3.5	-0.88
27.9	24.66	-1.59	-0.87
27.94	22.08	-4.36	-2.62
27.98	21.05	5.65	-2.23
28.02	21.27	6.14	1.93
28.06	22	8.72	4.92
28.1	16.13	10.68	8.29
28.14	18.68	5.48	9.97
28.18	17.51	3.71	10.08
28.22	14.2	2.95	9.33
28.26	15.11	1.95	3.73
28.3	10.62	3.35	5.13
28.34	17.965	1.8549	5.9981
28.38	19.57	-1.61	3.19
28.42	23.15	-4.17	0.47
28.46	22.7	-4.07	1.4
28.5	21.97	-2.75	4.89
28.54	20.99	-2.3	4.67
28.58	19.96	1.16	7.3
28.62	17.05	-0.31	7.88
28.66	16.75	-1.97	7.53
28.7	16.97	-3.07	6.54
28.74	17.22	-1.65	6.18
28.78	18.11	-1.68	5.98
28.82	17.24	-1.43	4.68
28.86	18.2	1.92	4.91
28.9	17.1	-1.45	5.31
28.94	16.08	-1.61	6.87
28.98	14.29	0.72	9.04
29.02	18.39	-0.74	8.86
29.06	17.45	-1.95	8.8
29.1	15.08	-1.18	9.82
29.14	17.84	-0.98	10.74
29.18	15.72	-2.68	10.29
29.22	14.35	-1.73	10.62
29.26	15.01	-4.36	9.13
29.3	15.17	-9.51	3.57
29.34	15.65	-5.07	2.54
29.38	18.21	-6.03	2.2
29.42	16.13	-4.6	-3.02
29.46	16.89	-0.33	-4.32
29.5	18.13	-4.64	1.12
29.54	20.89	-5.5	2.75
29.58	18.41	-6.62	2.71
29.62	20.02	-3.32	6.79
29.66	19.5	-9.2	3.5
29.7	20.95	-7.29	7.04
29.74	19.02	-4.03	11.43
29.78	17.3	-4.99	10.93
29.82	15.14	-5.27	9.87
29.86	13.91	-5.35	6.8
29.9	15.22	-3.65	3.97
29.94	12.9	-5.53	1.73
29.98	15.48	-4	1.93
30.02	13.78	-5.2	2.73
30.06	14.82	-3.59	6.71
30.1	14.59	-8.18	4.8
30.14	16.05	-2.42	6.5
30.18	15	-1.88	6.68
30.22	15.93	1.58	6.65
30.26	17.74	3.05	3.34
30.3	15.54	3.42	3.88
30.34	17.87	4.58	3.46
30.38	18.18	6.83	6.96
30.42	16.96	3.82	9.15
30.46	16	7.33	11.5
30.5	14.83	10.23	10.71
30.54	11.51	6.78	10.83
30.58	11.36	7.26	7.99
30.62	12.5	7.6	8.22
30.66	13.69	6.26	7.31
30.7	12.98	4.91	5.67
30.74	16.47	6.77	3.69
30.78	14.98	7.31	0.23
30.82	16.29	3.94	-0.59
30.86	17.58	2.55	1.07
30.9	19.493	6.0859	7.0312
30.94	20.691	5.9486	7.8132
30.98	29.14	9.86	10.56
31.02	25.1	6.47	15.13
31.06	23.38	3.31	11.84
31.1	25.04	7.58	9.99
31.14	23.22	4.72	10.83
31.18	26.5	3.7	11.61
31.22	22.8	4.47	9.74
31.26	21.89	4.5	10.15
31.3	23.95	3.66	9.43
31.34	26.9	0.98	4.26
31.38	21.39	2.87	4.35
31.42	23.66	2.61	4.47
31.46	26.32	0	1.8
31.5	23.55	1.63	4.49
31.54	23.89	0.17	6.01
31.58	23.06	-2.86	7.78
31.62	21.53	-2.09	7.18
31.66	22.94	-3.1	4.44
31.7	24.52	-4.17	3.85
31.74	20.72	-4.09	4.19
31.78	21.69	-5.38	6.23
31.82	20.12	-6.84	4.59
31.86	20.13	-6.36	0.83
31.9	20.4	-4.21	1.55
31.94	20.93	-3.04	4.46
31.98	19.6	0.05	5.81
32.02	20.15	-5.18	5.16
32.06	22.36	-7.14	2.31
32.1	23.27	-9.74	5.05
32.14	21.73	-7.95	0.08
32.18	21.35	-5.86	0.71
32.22	23.91	-5.68	0.36
32.26	26.29	-4.96	-3.37
32.3	23.66	1.16	-1.44
32.34	26.05	0.77	-1.58
32.38	22.95	0.94	-1.69
32.42	21.4	1.65	-1.74
32.46	20.59	3.87	0.39
32.5	17	4.17	-2.39
32.54	17.07	3.82	-5.47
32.58	18.44	3.38	-5.65
32.62	18.67	-2.81	-3.35
32.66	20.03	-6.75	-3.32
32.7	18.03	-3.88	-3.19
32.74	19.49	-3.11	-1.89
32.78	18.31	-1.94	-2.86
32.82	19.92	-3.29	-0.65
32.86	18.15	-3.79	0.09
32.9	18.14	0.62	1.22
32.94	15.67	0.87	-0.67
32.98	17.04	-0.16	0.52
33.02	17.96	0.29	4.36
33.06	19.72	1.12	3.85
33.1	17.47	-0.22	7.1
33.14	16.43	-4.37	4.71
33.18	17.07	-2.51	5.59
33.22	13.9	-0.64	3.67
33.26	14.14	0.48	6.62
33.3	15.22	1.58	8.71
33.34	16.92	-1.82	10.22
33.38	13.42	2.93	7.35
33.42	12.59	0.18	7.37
33.46	14.95	0.56	4.17
33.5	17.19	1.79	4.77
33.54	17.16	-0.68	7.61
33.58	19.9	-6.03	3.4
33.62	18	-7.45	3.86
33.66	17.63	-7.13	4.58
33.7	17.97	-2.71	3.05
33.74	19.93	-3.7	3.19
33.78	20.1	-4.39	3.75
33.82	18.75	-4.15	3.28
33.86	16.53	-2.13	6.37
33.9	16.25	-2.5	7.51
33.94	17.27	-1.77	7.87
33.98	15.59	-1.32	7.03
34.02	15.45	0.68	7.13
34.06	13.07	2.86	6.29
34.1	13.13	4.77	6.87
34.14	12.56	6.34	8.62
34.18	15.36	5.07	11.35
34.22	19.1	4.98	6.95
34.26	21.03	7.14	6.47
34.3	18.01	10.17	6.86
34.34	16.93	8.92	4.82
34.38	14.86	8.95	6.26
34.42	14.38	8.74	7.07
34.46	17.58	7.19	6.27
34.5	16.32	5.23	4.99
34.54	16.42	9.15	6.63
34.58	12.91	3.04	8.55
34.62	19.36	1.18	8.44
34.66	19.55	-1.99	4.85
34.7	19.24	-2.42	4.59
34.74	17.95	-2.45	5.29
34.78	18.11	-0.62	5.87
34.82	17.6	-0.39	6.53
34.86	20.89	-3.17	5.9
34.9	20.26	-2.45	6.75
34.94	20.36	-3.89	4.44
34.98	20.99	-3.24	4.02
35.02	23.23	-1.4	1.19
35.06	21.24	-1.38	3.32
35.1	19.88	1.71	7.47
35.14	21.09	2.62	8.89
35.18	20.35	1.25	6.47
35.22	21.01	0.84	5.99
35.26	19.91	0.48	6.35
35.3	23.42	-0.82	9.37
35.34	27.62	-0.57	3.49
35.38	24.09	0.11	-0.56
35.42	25.64	1.96	-0.98
35.46	27.72	1.65	2.18
35.5	28.88	-1.81	-1.01
35.54	28.5	-2.76	-4.09
35.58	26.52	-3.79	-0.23
35.62	27.27	-3.96	0.7
35.66	28.2	-2.95	-0.54
35.7	22.02	-4.08	-0.82
35.74	19.12	-5.32	-2.44
35.78	16.11	-4.02	-0.74
35.82	17.84	-3.6	0.41
35.86	17.34	-0.47	0.59
35.9	20.65	1.95	0.94
35.94	17.38	-0.61	1.43
35.98	18.97	3.07	2.2
36.02	18.77	1.88	1.66
36.06	20.27	-2.93	2.28
36.1	21.78	-5.32	-0.54
36.14	24.36	-3.31	-0.51
36.18	19.87	-6.38	0.8
36.22	23.99	-5.37	3.33
36.26	28.43	-5.47	4.7
36.3	30.01	-5.91	7.34
36.34	31.36	-6.93	6.8
36.38	29	-6.53	5.47
36.42	31.48	-2.67	2.16
36.46	24.14	2.03	-0.27
36.5	21.57	5.28	-1.59
36.54	19.61	5.37	0.14
36.58	23.46	-3.24	2.79
36.62	21.65	-3.47	4.23
36.66	17.36	0.58	7.73
36.7	18.49	-0.48	9.43
36.74	17.36	-0.4	9.34
36.78	18.3	-1.35	8.28
36.82	16.91	-2	9.14
36.86	20.46	-1.77	12.26
36.9	19.92	3.13	9.34
36.94	17.07	4.13	8.08
36.98	14.89	-0.39	7.74
37.02	16.86	0.6	5.45
37.06	15.6	2.98	4.82
37.1	18.58	3.46	3.64
37.14	12.57	2.09	1.43
37.18	10.93	4	2.07
37.22	11.66	5.51	3.81
37.26	12.5	1.88	4.98
37.3	13.75	-3.58	5.67
37.34	15.84	-7.82	2.15
37.38	19.61	-7.23	2.62
37.42	18.05	-7.93	3.01
37.46	17.94	-9.29	3.6
37.5	19.21	-6.23	-0.51
37.54	18.73	-7.47	0.36
37.58	17.53	-8.36	-0.56
37.62	19.01	-5.82	1.04
37.66	21.17	-4.25	-0.21
37.7	20.89	-6.51	-1.34
37.74	21.72	-7.62	-1.69
37.78	22.09	-5.68	-1.53
37.82	23.69	-2.39	-1.11
37.86	22.99	-2.3	1.54
37.9	20.66	-1.07	2.2
37.94	19.12	-1.49	2.42
37.98	16.76	2.71	4.49
38.02	17.99	2.62	4.65
38.06	19.06	-0.03	4.19
38.1	18.29	3.01	3.89
38.14	14.92	3.41	6.11
38.18	12.64	1.79	4.85
38.22	14.59	2.99	3.85
38.26	13.64	4.32	3.09
38.3	13.13	3.88	3.05
38.34	15.2	6.17	2.77
38.38	13.92	5.41	0.32
38.42	19.14	4.29	0.98
38.46	19.04	-2.73	-0.52
38.5	19.85	5.63	8.12
38.54	18.78	5.55	9.59
38.58	16.74	6.82	10.11
38.62	18.93	7.97	8.85
38.66	15.94	2.75	7.89
38.7	17.1	2.24	7.1
38.74	14.72	0.04	7.04
38.78	17.72	-2.06	6.77
38.82	14.95	-3.2	7.34
38.86	16.19	-3.12	8.52
38.9	14.93	-3.3	8.09
38.94	14.86	-1.53	11.23
38.98	15.57	1.35	11.49
39.02	16.58	-2.7	8.26
39.06	18.65	-3.49	4.34
39.1	20.48	3.24	2.4
39.14	22.23	4.47	2.96
39.18	24.68	1.68	3.74
39.22	25.55	1.78	3.03
39.26	22.59	-0.02	1.48
39.3	21.78	0.35	3.61
39.34	19.43	-0.94	0.33
39.38	19.37	-2	0.37
39.42	20.26	-6.04	1.16
39.46	21.66	-6.38	1.13
39.5	21.1	-5.5	-0.01
39.54	22.82	-3.9	-0.53
39.58	19.99	-1	-3.73
39.62	18.97	-3.88	-0.56
39.66	19.32	-7.18	-0.11
39.7	21.77	-6.75	1.88
39.74	26.81	-4.84	0.43
39.78	26.08	-3.02	3.7
39.82	21.95	-1.2	6.48
39.86	24.28	1.31	4.43
39.9	28.6	4.08	0.53
39.94	28.24	5.51	0.68
39.98	31.68	2.89	-2.74
40.02	32.41	0.97	-4.73
40.06	30.88	-0.58	-5.93
40.1	28.88	-2.06	-5.65
40.14	29.69	-3.89	-6.57
40.18	25.91	-5.21	-7.26
40.22	30.79	-7.59	-4.58
40.26	28.74	-9.97	-4.61
40.3	30.56	-6.65	-8.7
40.34	29.33	-6.18	-8.15
40.38	30.1	-3.48	-6.82
40.42	30.65	-1.53	-5.79
40.46	29.78	-1.09	-8.06
40.5	30.41	-0.41	-8.43
40.54	25.68	0.26	-7.97
40.58	24.04	2.54	-6.61
40.62	23.26	3.25	-7.07
40.66	23.19	1.2	-7.14
40.7	23.18	2.98	-7.01
40.74	27.59	-5.41	-3.88
40.78	26.44	2.87	1.36
40.82	22.116	1.3109	-0.74449
40.86	21.09	0.2	2.26
40.9	21.09	-1.88	1.91
40.94	18.53	-1.47	5.9
40.98	18.21	2.34	6.29
41.02	21.45	4.89	2.72
41.06	17.63	3.11	3.58
41.1	20.77	-0.35	2.22
41.14	20.26	2.14	-2.87
41.18	22.71	1.39	-0.55
41.22	20.99	2.65	-0.19
41.26	21.82	2.2	0.52
41.3	20.54	1.41	3.16
41.34	24.24	-1.41	2.79
41.38	24.87	-6.06	0.42
41.42	24.27	-2.73	4.01
41.46	22.71	-1.89	4.5
41.5	21.51	-4.75	-1.44
41.54	21.16	1.61	-5.27
41.58	15.51	-2.36	-4.91
41.62	18.78	-0.39	-3.11
41.66	14.65	3.08	2.01
41.7	15.39	-2.87	3.65
41.74	14.62	-3.12	3.25
41.78	16.44	-7.2	4.23
41.82	17.1	-7.88	2.57
41.86	19.76	-7.84	2.26
41.9	19.04	-6.81	0.53
41.94	16.68	-4.7	-1.24
41.98	15.81	-0.15	4.74
42.02	19.31	1.92	6.11
42.06	18.63	3.13	3.26
42.1	14.72	3.86	3.01
42.14	17.71	-3.01	4.43
42.18	16.29	-4.36	5.33
42.22	18.32	-3.53	2.47
42.26	17.36	-0.16	2.44
42.3	24.73	-0.54	4.22
42.34	21.78	-6.06	2.48
42.38	22.32	-6.75	2.62
42.42	18.39	-5.59	0.71
42.46	20.87	-7.96	0.82
42.5	20.67	-3.38	-3.05
42.54	20.9	-2.92	-0.24
42.58	21.63	3.16	1.56
42.62	17.45	-0.6	3.52
42.66	16.17	-6.15	4.22
42.7	15.54	-6.3	2.72
42.74	17.54	-3.95	4.01
42.78	16.86	-2.53	6.99
42.82	16.75	-2.37	5.2
42.86	13.93	-2.05	3.74
42.9	14.74	2.08	4.54
42.94	15.1	-2.55	5.74
42.98	17.33	-1.07	1.25
43.02	15.78	0.81	3.1
43.06	17.19	4.8	8.21
43.1	17.83	2.47	11.28
43.14	20.31	0.99	9.62
43.18	20.08	-0.48	5.71
43.22	20.76	-1.86	9.1
43.26	18.955	0.017574	3.7309
43.3	19.267	-0.48959	3.1461
43.34	19.588	-1.0407	2.5211
43.38	20.46	0.99	-7.62
43.42	20.24	0.25	-4.3
43.46	18.59	-3.18	-4.47
43.5	20.99	-2.32	-0.62
43.54	17.4	-5.11	0.5
43.58	19.7	-4.74	3.28
43.62	22.07	-7.68	2.14
43.66	23.74	-6.48	0.33
43.7	26.97	-5.24	-3.81
43.74	27.66	-2.59	-3.77
43.78	24.32	-4.68	-5.74
43.82	21.67	-5.16	-7.82
43.86	18.1	-7.97	-5.45
43.9	18.34	-5.31	-0.18
43.94	21.66	-3.58	2.08
43.98	19.67	-2.91	3.49
44.02	20.5	-8.06	4.92
44.06	18.63	-10.61	4.25
44.1	21.24	-6.04	2.58
44.14	18.2	-3.38	3.25
44.18	22.14	-3.77	5.56
44.22	21.87	-2.54	3.24
44.26	24.02	-2.69	4.9
44.3	28.52	-3.83	4.88
44.34	29.09	-5.43	6.24
44.38	28.32	-8.45	-0.61
44.42	31.54	-8.36	-1.25
44.46	30.66	-9.52	-1.38
44.5	27.2	-11.61	0.25
44.54	30.29	-9.95	2.11
44.58	31.64	-14.51	0.21
44.62	33.43	-12.42	0.29
44.66	32.02	-12.39	1.1
44.7	32.74	-13.52	1.93
44.74	30.53	-13.01	1.85
44.78	30.8	-8.39	3.63
44.82	28.14	-10.49	0.9
44.86	25.89	-8.54	-2.33
44.9	24.05	-9.85	3.45
44.94	25.17	-8.36	4.29
44.98	23.65	-9.77	5.8
45.02	23.38	-9.01	4.65
45.06	22.66	-8.83	10.71
45.1	22.12	-5.44	10.22
45.14	21.88	-1.34	9.34
45.18	24.72	4.49	4.87
45.22	17.01	5.14	5.13
45.26	14.2	2.5	3.5
45.3	14.98	2.35	3.59
45.34	14.82	4.77	6.51
45.38	15.54	-0.63	10.53
45.42	18.47	-3.32	9.61
45.46	19.17	-3.93	10.49
45.5	19.66	-2.18	10.73
45.54	18.23	0.36	8.9
45.58	17.24	-1.35	8.53
45.62	16.46	2.32	9.44
45.66	16.82	3.92	10.65
45.7	14.41	2.49	10.07
45.74	14.24	5.32	11.54
45.78	16.58	7.04	10.74
45.82	16.57	1.94	6.83
45.86	18.11	-2.39	8.31
45.9	17.16	-0.93	8.02
45.94	17.6	2.34	6.37
45.98	16.96	4.09	5.69
46.02	15.97	1.49	6.02
46.06	14.74	0.29	7.53
46.1	16.39	0.94	7.5
46.14	17.46	2.59	7.38
46.18	20.74	0.53	7.5
46.22	20.22	-3.64	5.57
46.26	22.1	-1.45	4.26
46.3	22.66	-1.18	3.77
46.34	23.33	-1.18	2.28
46.38	26.31	0.53	0.64
46.42	28.85	-1.72	-0.93
46.46	30.16	-1.35	-1.83
46.5	29.59	-1.78	-2.09
46.54	30.56	-1.66	-2.46
46.58	31.29	-0.85	-4.73
46.62	32.32	0.36	-7.61
46.66	27.229	1.6265	-0.52763
46.7	31.24	4.23	0.8
46.74	27.5	4.77	-3.29
46.78	21.21	5.96	0.64
46.82	21.07	1.9	6.3
46.86	15.93	3.93	8.68
46.9	17.54	2.19	9.28
46.94	20.5	0.06	4.67
46.98	22.22	0.43	5.26
47.02	25.93	-0.66	5.13
47.06	25.58	0.88	0.35
47.1	22.89	-2.68	2.44
47.14	20.98	-0.96	4.1
47.18	21.09	-0.25	3.43
47.22	23.5	-6	4.57
47.26	23.15	-7.39	4.65
47.3	19.38	-1.8	7.31
47.34	17.72	0.48	8.22
47.38	16.38	-1.6	11.37
47.42	19.6	-1.86	12.02
47.46	19.87	3.7	10.47
47.5	17.57	4.78	10.73
47.54	17.75	1.52	11.21
47.58	16.74	-1.21	9.49
47.62	17.22	-1.48	8.26
47.66	19.07	-0.89	6.79
47.7	18.24	3.61	2.16
47.74	17.78	4.89	3.34
47.78	16.66	5.31	4.54
47.82	16.83	3.9	7.66
47.86	15.25	4.54	7.94
47.9	12.95	2.67	8.6
47.94	14.11	3.37	7.99
47.98	16.11	-2.49	8.6
48.02	15.87	1.07	6.89
48.06	16.92	1.83	4.98
48.1	16.32	2.53	2.95
48.14	14.92	2.32	3.82
48.18	16.21	1.14	2.67
48.22	16.64	-1.29	4.06
48.26	13.73	-1.03	1.46
48.3	14.83	2.12	2.38
48.34	17.04	2.27	3.09
48.38	21.4	2.83	3.63
48.42	22.59	4.63	2.36
48.46	22.24	0.76	-1.42
48.5	19.27	1.38	-2.72
48.54	16.11	2.38	-1.52
48.58	16.71	5.21	1.22
48.62	15.3	2.93	0.04
48.66	17.07	7.67	-1.26
48.7	16.97	4.46	-1.6
48.74	17.09	0.13	-0.99
48.78	17.33	-0.36	1.64
48.82	19.87	-2.45	1.12
48.86	19.12	-0.01	1
48.9	14.24	2.33	2.42
48.94	15.7	-0.08	6.22
48.98	14.49	-1.16	6.89
49.02	22.39	-0.16	3.23
49.06	17.66	-3.32	1.38
49.1	16.12	-0.43	4.65
49.14	17.74	1.12	4.79
49.18	19.48	3.61	1.49
49.22	19.08	-1.17	-2.12
49.26	19.86	-0.42	-0.81
49.3	23.69	-3.08	-1.49
49.34	22.92	-4.47	-1
49.38	20.18	-1.48	-0.66
49.42	20.23	-3.23	-0.51
49.46	22.41	-3.08	-1.99
49.5	21.12	-6.28	-3.9
49.54	25.98	-3.14	-3.11
49.58	24.24	-1.53	-1.87
49.62	22.45	-1.33	-0.08
49.66	23.58	-9.26	1.73
49.7	23.35	-10.63	1.1
49.74	22.61	-6.02	-0.87
49.78	20.93	-4.18	0.46
49.82	21.57	-0.88	-1.76
49.86	21.09	2.02	-1.57
49.9	21.01	1.53	1.76
49.94	21.01	4.42	3.86
49.98	18.89	-3.67	7.16
50.02	18.42	-3.68	7.19
50.06	17.3	-6.58	7.04
50.1	13.93	-2.89	8.89
50.14	14.73	2.3	9.67
50.18	15.92	3.94	8.87
50.22	21.01	5.74	9.19
50.26	20.5	1.54	8.31
50.3	19.43	1.5	9.78
50.34	24.61	-2.29	7.37
50.38	24.62	-1.79	4.9
50.42	25.24	-1.04	2.6
50.46	26.1	0.08	-0.77
50.5	26.56	0.35	-6.13
50.54	24.47	0.47	-2.78
50.58	24.32	-1.87	0.01
50.62	20.98	-0.63	-1.93
50.66	21.11	0.53	-3.17
50.7	20.4	2.75	-0.13
50.74	23.42	6.42	-0.76
50.78	19.57	3.07	4.04
50.82	24.41	0.74	0.17
50.86	24.57	-1.93	-3.23
50.9	23.54	-2.41	-2.56
50.94	20.34	-4.94	-1.69
50.98	20.67	-4.37	0.28
51.02	26.26	-7.52	-3.08
51.06	23.51	-5.69	-3.44
51.1	22.89	-5.76	-4.1
51.14	18.23	-7.88	-6.28
51.18	17.1	-4.63	-3.68
51.22	16.8	-4.09	-1.4
51.26	17.62	-5.58	-0.48
51.3	15.12	-1.47	-1.21
51.34	16.72	-2.15	2.29
51.38	17.87	-2.14	2.11
51.42	18.23	-1.95	4.98
51.46	23.32	-1.89	2.58
51.5	24.97	0.8	2.65
51.54	23.81	-0.31	3.7
51.58	23.61	-0.51	4.73
51.62	23.49	-0.98	8.3
51.66	20.47	1.04	10.36
51.7	20.34	-1.38	8.68
51.74	18.13	-4.75	4.26
51.78	18.4	-1.79	0.69
51.82	17.29	-2.27	3.1
51.86	17.84	-3.6	0.11
51.9	20.69	-8.84	-0.94
51.94	18.65	-9.97	0.2
51.98	16.81	-9.34	4.11
52.02	17.54	-7.26	4.48
52.06	19.96	-9.92	4.5
52.1	21.75	-11.49	6.25
52.14	22.02	-10.85	10.53
52.18	21.18	-10.15	6.86
52.22	25.72	-12.3	8.9
52.26	23.78	-10.53	7.7
52.3	21.378	-5.436	9.8993
52.34	21.301	-3.8471	10.467
52.38	21.91	-1.31	9.96
52.42	20.23	-2.24	9.69
52.46	21.62	5.4	16.23
52.5	19.39	4.08	13.63
52.54	17.45	4.81	11.46
52.58	19.65	5.48	11.94
52.62	23.37	3.12	9.28
52.66	24.08	0.14	8.72
52.7	21.65	1.44	7.77
52.74	24.05	-1.1	10.02
52.78	25.03	0.2	8.17
52.82	23.69	0.09	8.48
52.86	21.78	-1.65	10.04
52.9	19.34	0.86	10.88
52.94	20.38	1.43	12.54
52.98	21.33	1.13	7.83
53.02	21.2	-1.98	6.33
53.06	23.15	-5.89	5.07
53.1	19.11	-0.11	7.11
53.14	22.28	-1.68	7.31
53.18	20.02	-2.3	7.32
53.22	18.14	-0.16	7.33
53.26	18.28	1.39	10.33
53.3	20.08	-2.99	10.79
53.34	23.18	-4.42	7.4
53.38	22.86	-6.77	10.77
53.42	25.68	-5.03	11.66
53.46	22.17	-4.71	8.4
53.5	25.42	-3.15	4.38
53.54	26.28	-3.46	1.67
53.58	28.11	-0.5	2.44
53.62	28.53	5.85	8.53
53.66	24.08	3.27	11.48
53.7	24.2	0.74	9.89
53.74	26.24	-2.39	6.04
53.78	24.11	-0.75	3.52
53.82	17.9	-1.83	1.56
53.86	18	-3.36	-0.69
53.9	18.42	-2.47	-2.85
53.94	20.72	-1.91	-1.21
53.98	18.11	0.41	-2.2
54.02	14.15	-1.1	-0.99
54.06	11.56	1.63	5.61
54.1	19.318	-3.6985	4.7407
54.14	19.916	-4.0773	6.2107
54.18	19.43	-6.83	11.19
54.22	23.53	-4.21	10.1
54.26	26	-2.25	10.31
54.3	24.93	-1.79	11.9
54.34	24.75	-6.33	8.5
54.38	23.17	-6.28	9.72
54.42	22.56	-3.19	13.44
54.46	19.6	-7.05	12.42
54.5	17.45	-8.31	9.46
54.54	16.41	-5.69	7.21
54.58	19.87	-1.89	3.76
54.62	19.05	3.59	-0.69
54.66	17.28	1.39	1.01
54.7	15.72	-1.38	-2.6
54.74	21.43	-4.09	-2.96
54.78	19.94	-1.18	-3.59
54.82	17.58	3.16	-5.28
54.86	19.3	2.74	0.48
54.9	16.46	4.77	0.28
54.94	16.11	8.06	1.29
54.98	16.48	7.1	1.28
55.02	20.74	6.83	3.7
55.06	19.23	7.64	3.07
55.1	17.79	4.08	-0.18
55.14	16.12	4.58	-1.89
55.18	16.97	4.96	1.28
55.22	18.38	6.11	1.34
55.26	17.02	6.09	1.8
55.3	14.8	5.85	1.55
55.34	16.55	1.04	2.26
55.38	17.4	2.71	1.13
55.42	17.66	3.15	2.29
55.46	18.71	4.3	1.98
55.5	22.44	4.35	-0.76
55.54	25.58	1.97	-0.54
55.58	25.24	3.93	0.09
55.62	21.66	5.64	-0.19
55.66	22.31	2.92	-2.26
55.7	21.52	4.53	-3.2
55.74	20.8	7.18	-0.93
55.78	20.65	5.73	0.06
55.82	17.36	7.24	2.84
55.86	17.92	8.46	3.56
55.9	18.98	9.29	7.37
55.94	17.66	7.31	8.23
55.98	15.96	8.29	6.84
56.02	14.08	7.81	7.22
56.06	11.78	8.57	3.19
56.1	10.76	7.17	1.36
56.14	13.68	3.94	4.2
56.18	14.44	6.48	4.43
56.22	19.09	1	-1.11
56.26	21.36	-0.63	3.04
56.3	23.66	0.35	3.31
56.34	22.23	1.61	2.71
56.38	21.87	-0.34	0.53
56.42	25	-0.48	-0.3
56.46	28.47	-0.13	-0.63
56.5	30.05	4.22	-0.81
56.54	28.14	3.22	0.75
56.58	29.64	5.77	1.07
56.62	29.12	5.97	-0.84
56.66	28.03	4.41	0.58
56.7	28.07	3.54	-0.14
56.74	26.14	6.21	-0.06
56.78	24.34	6.38	-4.39
56.82	23.67	7.01	-6.01
56.86	21.51	11.32	-2.15
56.9	19.27	6.13	-1.35
56.94	18.18	6.98	4.32
56.98	20.585	6.219	1.5322
57.02	21.58	-2.52	2.02
57.06	20.65	4.53	0.83
57.1	21.46	4.57	2.78
57.14	19.89	3.87	1.57
57.18	15.19	8.67	5.87
57.22	13.91	7.01	6.24
57.26	14.31	5.79	6.26
57.3	13.24	2.35	7.47
57.34	19.01	-2.18	5.43
57.38	15.07	-1.74	1.93
57.42	12.64	-2.44	-1.25
57.46	12.08	-2.39	-2.72
57.5	11.08	-5.6	-2.04
57.54	14.05	-4.24	2.11
57.58	16.82	-1.02	2.87
57.62	15.88	0.82	2.59
57.66	17.81	2.63	4.57
57.7	22.24	2.42	3.95
57.74	19.54	2.14	5.44
57.78	22.32	2.49	5.66
57.82	20.81	-0.18	3.74
57.86	21.8	3.08	3.11
57.9	24.33	1.48	2
57.94	21.82	7.27	3.32
57.98	20.86	7.95	2.56
58.02	22.08	6.2	3.28
58.06	19.43	7.79	7.73
58.1	22.117	5.0855	3.8619
58.14	22.024	5.0847	3.7409
58.18	21.921	5.0471	3.6433
58.22	21.822	4.9779	3.5804
58.26	19.15	-0.94	6.22
58.3	23.84	4.12	7.81
58.34	22.42	3.13	4.26
58.38	25.22	6.59	2.65
58.42	21.74	9.27	2.89
58.46	22.86	5.15	1.22
58.5	19.35	4.87	2.44
58.54	20.81	1.87	5.46
58.58	25.28	0.32	6.26
58.62	23.57	2.32	8
58.66	26.51	4.57	10.86
58.7	24.83	5.14	9
58.74	19.04	0.86	8.33
58.78	17.02	-1.92	4.98
58.82	18.31	-1.6	1.85
58.86	16.75	-1.97	-1
58.9	18.49	-0.63	0.65
58.94	17.44	-3.62	1.17
58.98	21.39	-1.47	2.69
59.02	19.38	-0.37	3.9
59.06	22.656	-1.1869	-2.5584
59.1	22.55	-0.24	-7.5
59.14	25.94	1.61	-7.65
59.18	25.13	-3.32	-9.14
59.22	28.72	-2.03	-10.27
59.26	32.4	-0.77	-5.61
59.3	31.02	1.01	-4.03
59.34	31.92	0.5	-2.54
59.38	31.1	2.57	-0.66
59.42	29.69	1.96	-0.47
59.46	29.09	0.61	-3.05
59.5	31.24	0.82	-6.18
59.54	27.22	0.98	-6.73
59.58	26.05	-4.36	-6.06
59.62	27.06	-3.22	-5.14
59.66	27	-8.03	-2.29
59.7	21.2	-5.5	1.29
59.74	25.93	-9.37	2.9
59.78	30.26	-7.51	-0.18
59.82	25.75	-5.13	2.18
59.86	29.13	-1.25	2.77
59.9	27.93	-2.25	-3.1
59.94	29.407	-4.7674	0.42949
59.98	36.23	-1.79	-3.74
60.02	29.753	-4.9471	0.81149
60.06	29.899	-4.9953	0.95587
60.1	30.023	-5.0152	1.0741
60.14	32.39	-5.8	1.34
60.18	34.32	-3.33	-2.67
60.22	33.05	-4.28	-5.15
60.26	33.04	-5.77	-3.77
60.3	33.48	-3.92	2.67
60.34	29.57	-3.05	4.38
60.38	28.9	-4.26	8.9
60.42	24.71	-1.4	8.95
60.46	24.83	-1.62	7.94
60.5	22.57	-2.46	1.75
60.54	29.12	-3.3	1.6995
60.58	28.755	-2.9613	1.7908
60.62	31.31	-2.68	-0.81
60.66	29.3	-2.78	-2.36
60.7	28.76	-2.95	-2.04
60.74	25.75	-4.27	-1.12
60.78	24.66	-4.13	2.19
60.82	25.5	-4.39	3.64
60.86	24.97	-0.87	4.61
60.9	23.75	-0.7	5.1
60.94	22.08	1.51	6.78
60.98	23.88	8.69	2.71
61.02	20.68	5.43	3.89
61.06	17.11	2.52	7.05
61.1	15.63	0.74	8.41
61.14	22.07	-2.44	6.92
61.18	18.43	-0.43	7.99
61.22	24.31	-6.12	9.87
61.26	22.17	0.11	10.43
61.3	22.22	-4.83	11.88
61.34	22.26	-9.2	5.39
61.38	22.72	-5.23	10.16
61.42	19.24	-3.61	6.33
61.46	13.04	-5.6	4.77
61.5	12.23	-4.62	6.17
61.54	16.72	-2.13	5.13
61.58	18.72	0.51	0.68
61.62	21.6	2.49	2.17
61.66	25.81	-0.75	3.1
61.7	23.82	-2.09	0.38
61.74	25.42	-1.43	1.99
61.78	22.73	-2.75	2.44
61.82	20.59	-1.63	3.06
61.86	18.77	-2.69	3.59
61.9	19.97	-0.53	4.89
61.94	17.58	-0.52	5.13
61.98	16.32	0.49	5.39
62.02	15.25	1.54	5.45
62.06	14.95	3.03	5.64
62.1	18.23	2.28	6.44
62.14	18	1.85	4.54
62.18	19.38	1.67	3.49
62.22	16.72	0.96	3.31
62.26	15.46	-0.99	4.26
62.3	14.91	-4.69	5.22
62.34	16.47	-3.32	2.6
62.38	16.39	1.13	6.14
62.42	15	0.25	7.43
62.46	13.86	0.47	7.1
62.5	16.31	1.9	7.44
62.54	16.95	0.26	6.21
62.58	15.49	0.72	9.47
62.62	17.7	1.76	12.69
62.66	21.37	-6.87	6.39
62.7	23.81	-5.01	5.1
62.74	25.99	-3.2	3.28
62.78	25.03	-1.14	0.67
62.82	23.38	-1.8	-0.57
62.86	23.5	0.45	-0.92
62.9	22.6	-3.78	-1.74
62.94	23.97	-4.78	-2.68
62.98	21.18	-3.3	-2.97
63.02	22.59	-1.72	-2.6
63.06	21.09	-0.26	-2.15
63.1	23.33	-1.97	-2.68
63.14	20.23	-5.53	-2.51
63.18	22.33	-5.82	-2.72
63.22	22.36	-4.58	0.93
63.26	22.59	-1.32	1.69
63.3	20.99	-6.22	0.79
63.34	20.43	1.46	-0.87
63.38	21.33	-0.12	-0.1
63.42	19.26	-2.29	1.2
63.46	17.96	-4.31	1.28
63.5	18.15	-2.95	0.05
63.54	18.01	-1.77	1.82
63.58	16.93	0.82	2.53
63.62	18.22	2.55	1.92
63.66	18.58	3.34	0.55
63.7	15.74	0.84	0.02
63.74	16.38	-0.02	2.56
63.78	19.96	-2.04	4.06
63.82	22.2	-2.34	7.22
63.86	23.86	-2.51	5.42
63.9	22.46	-1.85	5.34
63.94	21.04	-3.88	5.16
63.98	20.38	-5.12	4.95
64.02	18.92	-2.66	3.83
64.06	18.15	-4.98	3.07
64.1	16.86	-6.4	2.74
64.14	18.23	-6.05	1.92
64.18	16.86	1.43	3.08
64.22	17.16	2.38	7.44
64.26	19.3	1.66	7.3
64.3	21.11	-1.14	5.98
64.34	19.13	0.93	7.08
64.38	20.69	-1.55	6.28
64.42	18.14	-0.73	7.26
64.46	17.7	-2.93	6.29
64.5	20.16	-2.98	6.25
64.54	17.25	-6.96	0.1
64.58	17.32	-8.57	-3.79
64.62	22.74	-6.32	0.21
64.66	23.25	-1.62	-2.06
64.7	18.83	-7.2	-2.63
64.74	21.26	-5.84	-2.48
64.78	18.86	-2.93	-4.62
64.82	22.05	-1.5	0.54
64.86	22.48	-2.72	0.44
64.9	23.05	-3.49	-1.8
64.94	21.33	-3.91	-3.44
64.98	22.42	-3.39	-2.2
65.02	24.55	-4.09	-0.25
65.06	24.98	-3.44	-0.06
65.1	24.01	-1.99	4.53
65.14	20.86	-0.79	4.03
65.18	21.25	-1.45	1.72
65.22	18.17	1.06	4.02
65.26	17.22	-2.01	5.89
65.3	13.83	-0.72	9.89
65.34	16.07	-1.77	10.65
65.38	12.99	3.77	11.71
65.42	14.01	5.88	11.08
65.46	17.44	7.7	7.99
65.5	16.71	7.99	6.79
65.54	18.41	4.61	4.08
65.58	19.07	9.8	5.9
65.62	22.92	11.37	2.11
65.66	19.06	10.17	-1.2
65.7	17.96	7.56	2.97
65.74	15.59	8.4	3.64
65.78	13.94	7.34	2.63
65.82	14.26	3.43	0.1
65.86	17.84	4.65	2.47
65.9	18.62	4.44	3.46
65.94	17.6	5.11	6.48
65.98	15.93	1.31	5.53
66.02	17.37	-3.79	2.47
66.06	18.82	-0.95	0.55
66.1	18.89	3.83	3.37
66.14	19.81	-1.2	1.05
66.18	19.03	1.43	-1.94
66.22	19.66	3.05	2.1
66.26	17.5	1.58	5.12
66.3	16.23	0.69	6.59
66.34	15.42	2.75	7.42
66.38	19.3	1.31	5.96
66.42	13.87	-0.68	5.67
66.46	19.96	4.14	-0.61
66.5	21.75	1.1	4.61
66.54	20.92	2.45	8.02
66.58	21.71	2.65	0.38
66.62	20.95	3.49	2.62
66.66	17.81	5.22	-0.02
66.7	17.81	8.37	-0.33
66.74	17.2	8.12	-1.82
66.78	15.69	8.57	-0.72
66.82	16.02	6.83	-1.47
66.86	12.1	1.05	2.59
66.9	17.661	4.5282	0.020029
66.94	17.583	3.94	0.082285
66.98	18.81	1.78	4.41
67.02	18.47	2.7	0.88
67.06	21.35	4.26	-2.82
67.1	16.66	0.57	-5.16
67.14	15.13	0.35	1.69
67.18	16.56	2.72	3.93
67.22	17.22	1.29	2.86
67.26	17.51	-0.33	3.34
67.3	19.84	-1.94	0.77
67.34	17.32	-1.86	-0.51
67.38	13.29	2.83	0.92
67.42	15.32	2.48	2.31
67.46	16.79	2.48	2.54
67.5	20.99	2.65	-0.22
67.54	20.77	1.88	0.94
67.58	21.3	2.94	0.92
67.62	19.69	7.81	3.26
67.66	21.88	5.56	4.19
67.7	23.26	3.83	2.89
67.74	24.69	3.77	1.31
67.78	25.22	4.6	2.18
67.82	22.41	9.14	-0.4
67.86	23.68	2.16	-4.11
67.9	20.75	0.51	-3.17
67.94	23.31	-3.75	0.11
67.98	24.89	-3.96	-1.5
68.02	27.18	-3.32	0.72
68.06	24.21	-3.85	-2.45
68.1	28.14	-4.58	-1.89
68.14	29.21	-5.18	-4.57
68.18	29.6	-3.57	-1.76
68.22	27.58	-5.02	-6.44
68.26	30.82	-1.73	-8.43
68.3	26.26	-4.31	-3.45
68.34	23.67	-2.48	-4.11
68.38	21.1	-0.92	-5.35
68.42	19.14	3.96	-7.67
68.46	16.62	-1.28	-1.87
68.5	22.785	1.6741	-1.7462
68.54	22.556	2.2249	-1.0759
68.58	18.34	7.61	6.82
68.62	20.41	5.45	4.52
68.66	20.75	6.22	0.22
68.7	23.54	7.22	1.83
68.74	22.56	3.76	1.54
68.78	22.33	0.37	1.54
68.82	22.56	-0.19	-0.83
68.86	21.28	-0.4	-4.58
68.9	20.83	1	-5.11
68.94	17.36	-0.94	-7.16
68.98	13.45	1.75	-4.43
69.02	11.54	4.94	0.2
69.06	14.44	3.75	2.3
69.1	14.47	3	1.96
69.14	16.9	0.22	1.54
69.18	17.21	-0.77	3.72
69.22	19.36	0.55	4.58
69.26	21.59	-3.18	-1.54
69.3	21.17	-3.44	2.02
69.34	21.07	-3.45	0.52
69.38	24.26	-4.41	-0.87
69.42	26.76	1.58	2.02
69.46	24.29	1.25	4.29
69.5	26	-2.61	6.26
69.54	26.74	-3.5	-0.79
69.58	30.94	-6.89	-2.78
69.62	29.96	-2.57	-3.17
69.66	29.7	-4.35	-0.05
69.7	31.62	-3.96	1.48
69.74	33.63	-3.88	0.23
69.78	27.26	-0.68	2.11
69.82	29.6	6.05	5.94
69.86	30.22	2.41	3.99
69.9	27.33	-0.32	2.5
69.94	26.43	-0.66	1.12
69.98	27.48	-4.41	-0.21
70.02	28.81	-5.36	-2.44
70.06	27.36	-5.65	-2.04
70.1	28.38	-6.6	-3.71
70.14	29	-6.02	-4.79
70.18	28.7	-4.93	-3.91
70.22	26.53	-7.28	-3.53
70.26	27.2	-6.41	-4.72
70.3	25.35	-7.42	-4.81
70.34	25.87	-7.25	-2.62
70.38	22.22	-3.95	0.89
70.42	21.49	-4.82	2.07
70.46	17.65	-3.05	-1.26
70.5	20.16	2.98	-1.4
70.54	24.17	5.12	-0.61
70.58	24.77	5.55	4.58
70.62	22.3	8.2	4.79
70.66	15.39	9.87	5.96
70.7	19.81	5.84	4.66
70.74	19.52	8.56	5.18
70.78	18.68	0.53	9
70.82	22.106	5.2062	2.6042
70.86	23.84	5.34	0.09
70.9	20.8	6.36	-1.03
70.94	24.51	1.16	0.37
70.98	24.8	-1.49	-2.54
71.02	25.56	-1.26	-1.97
71.06	26.37	0	-1.47
71.1	27.09	-0.38	0.05
71.14	24.77	-4.5	-1.03
71.18	25.36	-7.26	-4.01
71.22	24.8	-5.38	-4.36
71.26	21.39	-6.28	-2.18
71.3	21.55	-4.72	-3.14
71.34	20.01	-5.74	-4.98
71.38	17.79	-3.52	-8.72
71.42	16.47	-6.39	-6.47
71.46	20.03	-11.92	-6.03
71.5	20.21	-8.24	-7.5
71.54	26.87	-7.72	-6.08
71.58	24.23	-7.82	-8.99
71.62	19.81	-11.18	-5.15
71.66	15.15	-10.93	-5.25
71.7	12.67	-6.49	-0.24
71.74	17.51	-4.07	1.01
71.78	22.15	-0.27	1.24
71.82	21.75	4.89	1.17
71.86	18.95	-0.42	3.54
71.9	20.18	2.19	1.5
71.94	13.69	7.53	4.16
71.98	14.23	4.24	5.48
72.02	16.35	1.05	2.14
72.06	21.04	1.72	4.61
72.1	20.62	5.47	4.51
72.14	22.51	5.13	3.67
72.18	23.79	8.26	4.73
72.22	23.17	10.01	5.07
72.26	24.24	9.57	11.28
72.3	22.24	3.99	10.28
72.34	19.1	1.05	8.2
72.38	19.42	-3.32	3.73
72.42	22.285	1.3793	9.1892
72.46	19.49	-3.48	11.14
72.5	20.65	-3.62	7.99
72.54	23.18	-1.54	9.22
72.58	22.62	4.08	12.48
72.62	20.05	-1.2	12.23
72.66	21.87	1.09	13.97
72.7	17.16	-4.2	11.69
72.74	17.64	-8.57	6.77
72.78	17	-7.71	7.1
72.82	15.73	-4.95	5.73
72.86	16.95	-3.76	6.24
72.9	15.72	-4.88	9.55
72.94	18.74	-4.51	9.99
72.98	20.88	-5.94	6.22
73.02	21.79	-4.34	7.06
73.06	23.55	-2.43	2.59
73.1	24.74	-5.18	2.03
73.14	24.58	-4.51	-0.69
73.18	22.12	-5.78	-0.47
73.22	26.32	-3.89	-2.64
73.26	23.91	-3.68	2
73.3	24.65	-1.5	0.14
73.34	25.37	-5.68	-1.05
73.38	22.95	-5.05	-2.76
73.42	23.21	-5.59	-2.36
73.46	22.23	-7.47	-1.11
73.5	22.67	-7	-2.21
73.54	20.87	-7.61	-3.21
73.58	21.9	-8.14	-1.93
73.62	20.84	-5.1	-0.64
73.66	23.18	-5.65	0.41
73.7	20.11	-1.66	2.11
73.74	19.85	0.64	0.07
73.78	20.38	0.55	4.26
73.82	23.42	0.8	4.74
73.86	23.13	-0.6	3.37
73.9	24.63	-1.86	2.95
73.94	24.47	2.74	2.29
73.98	26.47	2.84	0.18
74.02	24.56	3.79	0.68
74.06	25.28	2.03	2.68
74.1	28.73	3.43	3.72
74.14	27.12	2.06	2.95
74.18	28.11	-0.6	1.48
74.22	28.93	2.3	-1.29
74.26	31.8	8.35	1.66
74.3	30.91	4.07	2.53
74.34	28.49	-2.04	0.49
74.38	30.59	1.33	3.65
74.42	33.81	4.97	5.93
74.46	36	-1.97	0.96
74.5	30.71	-1.86	1.88
74.54	29.87	-1.95	-1.6
74.58	25.37	-6.44	3.24
74.62	25.57	-4.93	1.44
74.66	24.6	-4.66	3.05
74.7	24.8	-4.9	1.74
74.74	23.28	-2.27	-2.72
74.78	29.29	0.53	-3.94
74.82	32.23	-0.34	-2.06
74.86	30.52	-0.7	-3.05
74.9	31.48	-0.86	-1.74
74.94	30.44	-1.44	-2.8
74.98	28.33	1.37	-2.58
75.02	25.48	5.06	-4.99
75.06	28.9	0.66	-3.98
75.1	27.65	1.07	-4.05
75.14	26.23	2.3	-2.41
75.18	24.86	1.46	0.6
75.22	28.49	2.05	2.09
75.26	27.54	1.53	1.23
75.3	26.21	2.57	-2.52
75.34	29.66	2.35	-2.33
75.38	30.05	2.68	-2.24
75.42	29.53	0.63	-0.99
75.46	28.62	-0.28	-1.24
75.5	29.96	1.15	-2.41
75.54	27.72	-0.34	-2.85
75.58	28.44	-1.13	-2.99
75.62	27.75	-2.81	-3.62
75.66	27.14	-4.09	-2.6
75.7	23.66	1.89	0.75
75.74	22.68	5.61	-0.25
75.78	21.84	7.4	-1.82
75.82	24.34	9.55	-2.51
75.86	21.34	9.87	-1.24
75.9	20.91	7.25	0.11
75.94	20.24	5.87	2.74
75.98	18.68	5.82	3.9
76.02	24.46	2.46	5.48
76.06	27.76	1.48	5.2
76.1	29.43	0.13	5.59
76.14	33.3	0.41	1.22
76.18	30.69	1.13	0.47
76.22	27.57	-2.25	-3.27
76.26	27	-5.79	-3.57
76.3	27.26	-8.53	0.54
76.34	29.78	-5.66	1.79
76.38	31.38	-1.17	-2.47
76.42	34.74	-3.62	-1.72
76.46	32.13	2.52	-3.72
76.5	27.79	3.01	-1.35
76.54	25.85	6.78	-0.25
76.58	24.69	11.07	0.53
76.62	24.66	9.84	1.73
76.66	23.17	6.26	2.07
76.7	24.32	7.37	1.68
76.74	25.34	7.88	0.92
76.78	27.03	8.7	0.21
76.82	27.76	-0.24	-1.71
76.86	27.35	-2.09	-0.24
76.9	22.77	-2.48	0.23
76.94	21.57	-4.81	0.89
76.98	21.75	-0.3	2.2
77.02	21.27	-0.51	2.29
77.06	19.11	-0.76	1.54
77.1	15.43	-1.91	1.11
77.14	15.93	-0.85	1.45
77.18	17.36	-4.54	2.47
77.22	21.71	-6.87	4.95
77.26	24.01	-7.18	3.91
77.3	24.8	-4.75	2.62
77.34	22.53	-5.26	4.12
77.38	20.17	-1.53	4.85
77.42	17.48	4.46	6.37
77.46	16.63	-0.51	5.74
77.5	15.5	-4.3	5.39
77.54	14.32	-6.5	3.76
77.58	14.35	-7.05	2.43
77.62	13.16	-6.87	-0.1
77.66	17.22	-2.59	1.55
77.7	18.3	-3.84	2.3
77.74	22.38	-1.35	4.05
77.78	21.65	-0.78	1.63
77.82	21.36	2.53	-0.04
77.86	21.42	5.17	0.85
77.9	24.42	3.15	3.7
77.94	24.15	2.11	1.61
77.98	24.29	4.03	-2.93
78.02	22.87	4.33	-0.51
78.06	18.86	0.23	2.41
78.1	19.33	1.79	7.41
78.14	18.89	1.37	6.62
78.18	19.39	-1.79	9.84
78.22	26.34	1.6	7.87
78.26	22.37	6.34	6.09
78.3	21.08	1.99	8.35
78.34	20.155	1.7377	4.6743
78.38	19.743	1.6566	4.3267
78.42	19.315	1.5423	3.9504
78.46	22.58	1.43	1.19
78.5	17.57	0.73	-2.96
78.54	16.48	1.93	-2.42
78.58	19.36	2.84	1.32
78.62	16.02	1.1	4.23
78.66	16.41	-1.33	5.81
78.7	14.28	-3.79	4.64
78.74	13.98	-3.59	5.46
78.78	15.2	-3.32	2.03
78.82	14.68	-4.25	2.59
78.86	15.46	-4.2	4.4
78.9	14.83	-5.29	2.73
78.94	13.64	-4.54	4.2
78.98	13.49	-0.42	2.42
79.02	11.55	2.62	1.57
79.06	8.98	1.88	0.06
79.1	11.81	3.37	0.61
79.14	15.82	2.29	1.93
79.18	15.82	-3.56	0.68
79.22	22.95	-4.24	2.63
79.26	23.72	-5.41	2.74
79.3	23.06	-6.06	-2.51
79.34	17.19	-5.68	-6.11
79.38	21.79	-8.61	-5.63
79.42	20.38	-7.15	-6.53
79.46	21.34	-2.89	-4.04
79.5	20.62	-3.32	-4.28
79.54	19.95	-3.62	-3.47
79.58	23.02	-7.97	-1.86
79.62	26.17	-3.32	-3.96
79.66	24.02	-2.2	-2.15
79.7	22.02	-7.45	3.09
79.74	21.04	-8.26	7.46
79.78	19.52	-8.3	7.87
79.82	17.01	-5.69	10.06
79.86	16.08	-6.32	9.93
79.9	20.19	-6.69	5.44
79.94	17.57	-6.09	5.97
79.98	19.67	-4.9	5.2
80.02	13.9	-3.57	4.25
[truncated: 1,008 more rows]
