# Supplementary material for: Mean flow and turbulence structure over exposed roots on a forested floodplain: Insights from a controlled laboratory experiment
Source: PLoS One. 2020 Feb 26;15(2):e0229306. doi: 10.1371/journal.pone.0229306 (PMC7043746; doi:10.1371/journal.pone.0229306)
Supplement: S1 File — (ZIP) [file pone.0229306.s001.zip › data_and_scripts/velocity_data/t21_135_replaced.csv]

0.02	22.91	2.64	3.62
0.06	22.47	0.34	4.81
0.1	18.79	1.07	4.29
0.14	18.6	-0.25	6.77
0.18	20.11	-3.44	5.49
0.22	21.15	-4.84	0.93
0.26	19.587	-0.88575	3.9182
0.3	22.86	-0.24	0.7
0.34	18.18	2.38	6.44
0.38	18.02	3.64	6.34
0.42	17.82	3.58	5.04
0.46	16.08	2.83	4.5
0.5	16.67	2	4
0.54	14.45	3.43	5.62
0.58	14.65	2.9	7.92
0.62	15.75	1	8.2
0.66	16.92	2.94	6.08
0.7	14.47	1.56	5.29
0.74	13.75	-0.54	4.33
0.78	12.32	1.19	2.86
0.82	10.01	1.38	3.58
0.86	12.72	0.86	4.21
0.9	10.1	-0.59	6.97
0.94	11.6	4.65	8.59
0.98	12.65	2.35	8.85
1.02	12.59	4.89	8.23
1.06	10.82	5.31	7.63
1.1	11.16	3.31	8.26
1.14	9.1	0.95	6.79
1.18	10.68	2.17	4.89
1.22	9.6	0.71	1.53
1.26	12.95	-0.36	-1.73
1.3	13.45	3.62	-2.34
1.34	15.34	0.74	-1.8
1.38	17.97	-1.31	-1.63
1.42	20.6	-0.12	-1.03
1.46	20.85	1.6	-0.87
1.5	19.14	4.26	0.8
1.54	20.47	0.4	-1.92
1.58	20.7	-0.39	-3.81
1.62	23.16	0.44	0.35
1.66	22.59	3.95	3.62
1.7	20.41	8.19	8.25
1.74	23.47	13.2	9.36
1.78	25.44	12.32	14.52
1.82	19.88	10.89	13.63
1.86	19.714	5.6269	7.1923
1.9	19.308	5.2006	7.1587
1.94	16.21	-1.71	4.11
1.98	14.02	-0.45	4.86
2.02	15.98	2.88	7.2
2.06	14.94	3.13	2.55
2.1	17.58	2.11	1.88
2.14	19.16	0.9	2.34
2.18	23.48	3.46	1.95
2.22	24.32	2.12	2.42
2.26	24.71	0.41	1.85
2.3	23.38	0.45	0.92
2.34	19.99	-0.81	-3.78
2.38	23.33	-0.03	-4.59
2.42	24.14	-0.03	-6.22
2.46	21.57	5.4	-1.74
2.5	18.59	8.13	-2.3
2.54	20.28	6.14	-1.2
2.58	18.04	6.39	-0.57
2.62	18.26	2.9	2.5
2.66	22.23	4.01	2.8
2.7	23.32	4.74	3.81
2.74	21.83	3.24	2.22
2.78	20.77	5.79	2.09
2.82	18.02	5.18	3.24
2.86	16.59	5.01	2.67
2.9	17.61	0.29	2.29
2.94	18.32	-0.5	0.13
2.98	14.75	-0.74	0.85
3.02	12.35	-2.99	-4.09
3.06	16.49	-2.32	-3.39
3.1	16.97	-1.5	-3.38
3.14	15.32	-0.68	-0.63
3.18	14.59	1.43	1.78
3.22	14.76	-0.08	3.12
3.26	12.7	0.95	-0.76
3.3	13.57	1.76	-5.11
3.34	16.2	0.43	-3.62
3.38	16.71	-0.67	-3.92
3.42	16.26	-0.33	-1.71
3.46	19.33	2.36	-0.15
3.5	19.24	2.36	-1.47
3.54	16.77	2.23	-2.93
3.58	18.32	5.22	2.45
3.62	22.81	4.83	3.22
3.66	23.93	5.09	4.15
3.7	25.07	5.13	2.89
3.74	22.57	4.88	2.46
3.78	21.34	2.47	3.13
3.82	22.14	-2.57	3.02
3.86	23.45	-1.08	-3.11
3.9	22.75	0.56	-4.09
3.94	21.6	4.2	-3.11
3.98	24.74	2.29	-0.48
4.02	19.93	5.46	3.35
4.06	22.29	4.23	5.86
4.1	19.18	-0.29	-0.27
4.14	21.04	0.29	-0.37
4.18	19.74	-0.78	-0.63
4.22	17.96	1.46	-1.43
4.26	17.42	1.26	0.05
4.3	20.12	1.61	0.9
4.34	20.71	1.94	3.19
4.38	20.38	4.26	4.84
4.42	23.71	-0.45	1.22
4.46	24.44	-1.35	2.05
4.5	24.53	-2.03	0.42
4.54	18.59	0.38	4.25
4.58	22.18	2.38	5.47
4.62	19.16	-0.28	0
4.66	20.43	-0.12	-1.14
4.7	16.17	1.9	-0.92
4.74	16.86	0.92	-0.27
4.78	21.43	-0.82	1.25
4.82	24.1	0.08	0.16
4.86	26.17	-0.77	3.71
4.9	28.15	-2.83	3.4
4.94	24.99	-2.65	0.8
4.98	24.11	-2.87	1.2
5.02	22.14	-0.46	3.12
5.06	23.02	-2.18	3.95
5.1	26.88	-0.23	3.08
5.14	20.02	0.52	5.63
5.18	18.62	-3.28	5.57
5.22	17.91	-0.15	7.27
5.26	20.17	-1.22	6.53
5.3	21.7	-4.48	1.67
5.34	20.17	-2.51	2.56
5.38	19.87	-4.13	-0.06
5.42	21.23	-2.39	0.23
5.46	20.98	-2.77	0.98
5.5	18.58	-1.22	2.8
5.54	16.82	0.92	1.78
5.58	16.8	0.79	2.44
5.62	18.74	-1.31	2.72
5.66	22.71	-0.36	3.25
5.7	19.89	-0.43	3.21
5.74	19.11	1.81	2.68
5.78	18.62	2.17	4.54
5.82	19.01	2.15	4.31
5.86	19.52	-0.42	2.77
5.9	19.89	-3.28	0.44
5.94	22.08	-2.95	2.43
5.98	21.35	-2.83	2.45
6.02	21.36	-2.06	4.54
6.06	19.95	-0.34	4.54
6.1	17.4	0.12	0.36
6.14	14.98	2.15	3.01
6.18	19.06	4.83	4.98
6.22	19.51	6.2	2.45
6.26	21.69	5.91	3.34
6.3	21.96	5.05	2.13
6.34	19.22	4.39	4.61
6.38	21.52	5.33	-0.82
6.42	23.54	2.7	-2.26
6.46	27.46	1.28	2.17
6.5	25.6	2.72	2.66
6.54	23.68	1.49	1.47
6.58	24.02	-0.29	2.1
6.62	25.17	-1.5	3.73
6.66	26.14	-1	6.19
6.7	25.35	-2.49	2.25
6.74	24.51	-4.54	4.23
6.78	28.94	-6.37	-0.02
6.82	25.7	-7.07	-1.05
6.86	26.794	-7.3908	1.7535
6.9	26.758	-8.2931	1.5773
6.94	26.65	-9.1141	1.4127
6.98	26.468	-9.8387	1.2738
7.02	26.206	-10.452	1.1744
7.06	25.862	-10.938	1.1286
7.1	25.432	-11.283	1.1503
7.14	27	-9.68	-1.53
7.18	28.82	-10.59	-0.61
7.22	23.45	-12.23	3.34
7.26	20.23	-12.27	1.07
7.3	19.98	-11.1	-0.53
7.34	21.88	-9.36	4.67
7.38	20.31	-9.51	8.58
7.42	16.37	-6.44	8.91
7.46	14.85	-4.88	8.6
7.5	15.43	-2.15	9.1
7.54	14.14	-1.99	8.89
7.58	14.5	0.55	7.97
7.62	12.35	3.22	7.25
7.66	14.7	3.56	3.41
7.7	14.15	-1.66	2.06
7.74	16.56	1.6	1.2
7.78	17.7	0.41	2.71
7.82	21.74	2.95	6.92
7.86	23.41	3.43	7.61
7.9	23.24	2.46	8.02
7.94	21.42	-0.81	7.64
7.98	21.26	-3.65	4.08
8.02	23.12	-7.22	2.77
8.06	22.98	-8.09	1.04
8.1	20.62	-4.77	2.08
8.14	14.98	-3.5	2.43
8.18	18.55	-3.88	2.59
8.22	17.78	-5.37	6.13
8.26	22.982	-7.5348	3.9736
8.3	23.121	-8.0085	3.8096
8.34	30.09	-11.35	7.99
8.38	28.79	-9.66	6.02
8.42	26.85	-8.47	4.62
8.46	23.03	-8.17	4.26
8.5	21.84	-9.48	4.39
8.54	18.89	-6.78	3.73
8.58	14.26	-7.85	-1.84
8.62	16.62	-12.45	-4.57
8.66	16.23	-10.69	-1.49
8.7	14.12	-9.41	2.77
8.74	11.15	-6.99	2.93
8.78	11.76	-8.03	1.32
8.82	11.24	-8.02	0.28
8.86	9.97	-10.08	-0.83
8.9	12.13	-7.36	-0.38
8.94	10.79	-7.82	0.61
8.98	15.683	-8.575	-0.39382
9.02	16.851	-7.7184	-1.0185
9.06	23.87	-15.35	5.7
9.1	24.7	-16.03	8.32
9.14	20.77	-4.8243	-2.9421
9.18	22.099	-3.8217	-3.5441
9.22	23.383	-2.8353	-4.0985
9.26	24.53	-2.92	-10.41
9.3	26.87	-0.04	-8.15
9.34	27.25	2.27	-7.26
9.38	27.64	1.5	-6.22
9.42	24.96	1.96	-5.47
9.46	25.62	2.53	-5.9
9.5	27.36	3.37	-7.15
9.54	27.21	4.88	-6.07
9.58	27.54	3.58	-3.62
9.62	25.2	6.15	-0.7
9.66	25.92	-2.72	-0.76
9.7	24.47	-4.75	-1.41
9.74	27.42	-5.49	0.47
9.78	27.98	-4.7	-1
9.82	28.78	-6.36	-1.27
9.86	25.3	-8.33	0.64
9.9	28.88	-3.2	3.98
9.94	31.05	-3.13	2.43
9.98	28.81	-0.99	-1.45
10.02	27.14	-4.27	-1.53
10.06	27.22	-4.35	-0.13
10.1	27.53	-7.84	0.05
10.14	29.53	-7.63	1.32
10.18	29.24	-6.48	2.44
10.22	27.21	-4.98	1.91
10.26	27.38	-5.38	2.65
10.3	24.37	-2.17	0.77
10.34	25.32	3.55	0.04
10.38	23.99	3.89	1.49
10.42	25.52	5.34	3.79
10.46	24.06	5.4	2.83
10.5	21.57	3.34	6.41
10.54	21.36	1.44	5.6
10.58	20.75	0.83	8.53
10.62	23.9	2.27	6.86
10.66	25.59	1.91	9.21
10.7	25.37	3.7	6.92
10.74	22.01	8.23	4.39
10.78	20.08	8.41	6.4
10.82	18.89	6.05	8.76
10.86	21.69	2.41	7.61
10.9	22.1	4.66	2.32
10.94	19.48	5.28	2.53
10.98	18.17	7.13	3.13
11.02	18.72	6.68	3.35
11.06	18.53	0.7	2.29
11.1	20.02	-3.63	-0.45
11.14	18.4	-2.06	-0.87
11.18	14.72	3.67	3.84
11.22	15.28	5.1	6.06
11.26	15.96	4.84	6.18
11.3	17.42	5.99	5.69
11.34	17.54	3.75	4.15
11.38	19.16	1.75	2.47
11.42	16.04	1.01	1.79
11.46	16.96	-1.64	0.5
11.5	14.54	0.86	-0.55
11.54	16.59	3.16	1.48
11.58	17.27	2.74	1.7
11.62	18.92	0.96	1.74
11.66	18.68	0.65	1.06
11.7	15.45	4.53	0.02
11.74	14.95	6.47	4.08
11.78	14.5	5.03	4.41
11.82	14.83	2.45	6.84
11.86	12.77	2.14	7.05
11.9	14.81	2.73	8.22
11.94	19.84	4.64	9.69
11.98	22.47	8.13	9.45
12.02	18.41	2.77	7.28
12.06	20.71	-0.95	8.58
12.1	23.89	3.25	11.93
12.14	27.21	6.03	13.95
12.18	24.47	6.02	10.08
12.22	26.49	9.12	11.31
12.26	23.63	7.58	10.85
12.3	22.09	2.31	11.22
12.34	22.14	0.72	14.8
12.38	21.72	4.54	13.95
12.42	20.46	7.84	13.57
12.46	23.37	11.09	13.83
12.5	23.39	8.41	12.86
12.54	20.34	7.51	12.54
12.58	21.32	6.98	13.54
12.62	17.39	8.17	12.62
12.66	17.39	9.01	11.49
12.7	14.43	5.76	10.71
12.74	19.49	4.81	9.35
12.78	18.5	2.8	9.78
12.82	16.32	-0.91	7.65
12.86	15.37	0.55	8.47
12.9	14.41	2.96	8.15
12.94	14.86	0.29	8.82
12.98	13.87	-0.48	4.66
13.02	13.01	4.33	4.05
13.06	8.45	4.31	1.8
13.1	11.45	3.32	4.15
13.14	11.16	1.95	3.39
13.18	12.47	2.04	3.45
13.22	9.1	3.96	1.31
13.26	10.91	3.64	0.33
13.3	8.5	1.65	0.14
13.34	11.16	1.6	1.23
13.38	6.16	0.21	4.56
13.42	8.21	5.29	9.41
13.46	12.18	4.89	5.91
13.5	13.45	2.28	4.23
13.54	12.75	0.97	5.28
13.58	12	1.26	3.18
13.62	16.73	1.25	1.69
13.66	18.54	-1.23	-0.22
13.7	20.38	0.6	0.47
13.74	17.07	-0.2	4.38
13.78	20.02	0.12	4.97
13.82	18.89	-2.84	1.35
13.86	19.38	-4.18	1.16
13.9	16.35	-5.39	-1.52
13.94	19.84	-4.98	-2.23
13.98	17.69	-1.44	-5.29
14.02	15.95	-0.18	-7.32
14.06	21.78	-0.3	-3.91
14.1	16.81	-7.12	-0.21
14.14	15.72	-5.46	2.95
14.18	18.23	1.06	7.31
14.22	14.83	4.76	5.13
14.26	15.85	6.04	3.57
14.3	17.93	0.44	3.96
14.34	17.79	0.8	1.6
14.38	17.51	-2.66	-0.13
14.42	18.14	-2.15	-1.98
14.46	15.57	0.17	-2.52
14.5	16.93	-2.54	-1.35
14.54	24.32	-3.28	-0.48
14.58	25.2	-3.77	-0.66
14.62	25.78	-7.02	-5.59
14.66	25.69	-4.8	-5.92
14.7	22.83	-9.16	-5.58
14.74	18.62	-4.07	-3.4
14.78	18.56	3.08	2.02
14.82	17.45	3.62	0.75
14.86	15.36	5.1	2.89
14.9	17.6	4.56	5.51
14.94	21.21	4.29	3.34
14.98	24.27	0.85	3.4
15.02	24.21	-1.59	5.08
15.06	25.45	-4.36	8.04
15.1	23.09	-5.21	8.51
15.14	23.65	-3.3	4.46
15.18	24.17	-7.8	2
15.22	21.99	-5.62	3.79
15.26	21.65	-5.68	-0.72
15.3	19.22	-1.05	-3.63
15.34	16.44	-1.53	-3.33
15.38	18.1	0.98	-3.11
15.42	22.71	3.95	-5.05
15.46	20.5	1.96	-3.91
15.5	22.24	2.08	-2.77
15.54	23.05	0.47	-4.37
15.58	22.11	2.96	-3.36
15.62	23.66	2.38	-4.73
15.66	22.29	1.37	-4.64
15.7	21.01	-0.66	-5.29
15.74	19	-1.18	-5.2
15.78	21.98	1.36	-3.82
15.82	22.77	1.33	-1.79
15.86	22.66	4.83	-1.64
15.9	22.5	3.58	-2.54
15.94	19.21	1.93	-2.54
15.98	21.4	-0.24	-2.29
16.02	23.32	0.43	1.33
16.06	21.84	0.6	3.73
16.1	20.96	2.78	2.92
16.14	24.34	1.46	4.53
16.18	27.64	2.88	-0.14
16.22	33.51	1.75	-4.46
16.26	32.92	-0.07	-3.57
16.3	35.12	-4.64	-3.81
16.34	33.62	-3.11	-7.91
16.38	32.9	-2.27	-10.94
16.42	31.36	-1.36	-9.59
16.46	31.55	-0.49	-8.75
16.5	29	-1.24	-6.75
16.54	27.65	-4.15	-4.53
16.58	31.78	-5.88	-4.49
16.62	30.39	-4.9	-6.03
16.66	30.15	-3.83	-6.97
16.7	27.77	-3.88	-4.96
16.74	31.15	-2.85	-5.12
16.78	29.69	-5.59	-4.93
16.82	28.37	-4.22	-2.03
16.86	28.95	-3.08	1.01
16.9	28.29	-5.5	1.01
16.94	28.69	-5.9	1.59
16.98	30.82	-8.12	-0.81
17.02	30.45	-6.05	-0.01
17.06	28.39	-3.92	0.65
17.1	27.2	-6.28	1.93
17.14	26.69	-7.9	2.73
17.18	28	-2.97	7.34
17.22	23.18	0.18	7.27
17.26	18.32	-1.06	7.06
17.3	16.04	3.89	7.02
17.34	15.08	4.32	6.47
17.38	15.6	1.88	6.15
17.42	13.93	1.65	5.98
17.46	14.34	0.79	5.99
17.5	17.14	-3.18	5.16
17.54	16.68	-0.59	6.74
17.58	19.25	-2.14	7.49
17.62	19.66	-5.08	6.04
17.66	20.3	-1.98	6.47
17.7	22.44	-4.96	3.26
17.74	23.36	-2.22	5.91
17.78	21.53	-1.07	5.46
17.82	16.35	0.84	8.18
17.86	18.01	-1.35	6.97
17.9	18.77	-3	2.31
17.94	18.8	-1.72	1.79
17.98	15.34	0.74	2.8
18.02	19.57	0.73	5.93
18.06	18.15	-0.43	6.11
18.1	21.63	-1.77	6.36
18.14	24.17	-2.96	3.92
18.18	23.8	-2.83	3.22
18.22	21.8	-2.42	2.53
18.26	17.04	-0.27	7.18
18.3	15.46	-1.62	7.93
18.34	18.41	-1.8	6.86
18.38	17.58	-3.42	6.23
18.42	17.63	-3.24	4.13
18.46	16.39	-2.32	6.83
18.5	16.22	-2.42	5.41
18.54	16.92	-2.73	5.92
18.58	17.16	-2.48	6.14
18.62	21.81	-3.23	4.2
18.66	20.27	-2.78	4.58
18.7	20.7	-3.08	4.89
18.74	17.61	-6.6	3.84
18.78	21.15	-2.17	3.44
18.82	22.69	-4.51	4.62
18.86	23.91	-2.72	5.68
18.9	24.89	-3.23	7.23
18.94	28.1	-3.16	8.05
18.98	26.57	-2.24	5.99
19.02	24.65	-1.94	5.99
19.06	25.39	-2.04	3.63
19.1	24.56	0.18	5.08
19.14	23.13	-3.2	5.58
19.18	16.45	0.56	9.1
19.22	17.63	2.95	7.63
19.26	17.36	6.15	5.81
19.3	18.58	2.8	5.7
19.34	17.51	2.97	4.95
19.38	16.74	1.88	6.25
19.42	13.43	1.99	6.41
19.46	13.67	1.95	4.88
19.5	11.41	3.01	3.02
19.54	13.6	3.92	4.06
19.58	16.11	4.2	3.01
19.62	17.18	1.1	2.93
19.66	17.94	-0.4	1.89
19.7	17.19	-1.49	0.73
19.74	18.17	1.62	0.1
19.78	17.32	-4.49	0.54
19.82	17.66	-5.3	1.48
19.86	17.59	-1.87	1.28
19.9	19.88	-3.14	2.15
19.94	19.14	-5.4	-2.03
19.98	16.11	-4.7	-2.22
20.02	14.96	-4.34	-2.13
20.06	16.39	-3.02	-0.87
20.1	14.86	-1	1.24
20.14	19.17	-0.3	1.79
20.18	20.92	-0.4	2.01
20.22	21.2	-2.91	3.03
20.26	16.87	-3.06	2.13
20.3	19.47	-4.6	2.27
20.34	18.23	-4.66	2.2
20.38	17.93	-6.85	2.8
20.42	18.2	-7.46	2.34
20.46	17.9	-10.99	1.65
20.5	19.92	-9.98	1.01
20.54	19.47	-7.19	-0.75
20.58	20.56	-7.47	-0.24
20.62	18.88	-6.22	-2.53
20.66	17.75	-2.4	-2.97
20.7	15.75	-1.02	0
20.74	20.39	-5.78	2.83
20.78	17.73	-4.96	1.88
20.82	20.25	-3.92	5.45
20.86	16.31	-3.56	5.4
20.9	20.89	-2.72	8.02
20.94	17.89	4.29	4.72
20.98	16.3	7.35	7.4
21.02	18.05	5.91	5.05
21.06	17.21	10.53	5.49
21.1	14.91	9.1	9.45
21.14	18.83	8.2	14.11
21.18	21.42	9.01	12.92
21.22	17.48	8.63	14.28
21.26	17.72	5.61	7.34
21.3	15.23	2.7	9
21.34	16.92	4.24	5.22
21.38	18.19	-2.58	4.6
21.42	18.77	-4.03	4.58
21.46	17.4	-3.33	5.22
21.5	21.13	-8.69	3.76
21.54	19.87	-6.25	1.82
21.58	20.71	-1.89	-0.15
21.62	20.96	0.53	0.13
21.66	17.61	1.01	-0.01
21.7	24.174	-2.7388	0.50095
21.74	26.26	2.52	5.16
21.78	27.57	2.61	3.93
21.82	25.24	1.11	1.76
21.86	29.26	-2.72	0.44
21.9	29.12	-2.56	-2.03
21.94	30.72	-0.19	0.85
21.98	27.3	-0.8	-1.59
22.02	28.28	-0.74	3.47
22.06	28.63	-0.9	4.44
22.1	28.42	1.51	7.52
22.14	24.59	4.69	7.01
22.18	22.66	8.59	8.04
22.22	20.46	6.04	7.34
22.26	20.62	3.62	8
22.3	22.42	0.3	6.23
22.34	24.49	-4.53	7.51
22.38	26.63	1.93	3.94
22.42	23.45	3.57	7.53
22.46	23.86	-2.28	6.55
22.5	22.72	-4.18	6.58
22.54	24	-1.66	5.95
22.58	24.07	-4.72	0.82
22.62	26.36	-5.14	-2.66
22.66	27.93	-5.74	-2.53
22.7	29.57	-6.75	-1.96
22.74	30.35	-4.57	-1.92
22.78	31.38	-5.54	0.3
22.82	30.74	-6.63	1.61
22.86	30.096	-6.9943	-0.57963
22.9	30.26	-6.9972	-0.65755
22.94	30.333	-6.9436	-0.71848
22.98	30.312	-6.8479	-0.778
23.02	32.32	-8.23	1.25
23.06	32.78	-7.99	0.13
23.1	29.84	-8.07	1.31
23.14	28.76	-7.05	1.17
23.18	29.2	-7.29	0.61
23.22	26.51	-2.12	-5.33
23.26	24.14	-4.51	-6.37
23.3	24.05	-6.12	-5.07
23.34	22.76	-7.51	-5.74
23.38	24.7	-6.81	-5.14
23.42	23.48	-6.48	-3.69
23.46	24.05	-8.69	-5.5
23.5	24.59	-1.26	-9.65
23.54	30.29	-1.29	-9.65
23.58	31.29	3.59	-7.11
23.62	24.363	-2.6522	-10.061
23.66	29.14	-2.63	-11.09
23.7	26.14	-1.62	-12.72
23.74	20.71	-3.36	-12.3
23.78	20.09	-5.5	-9.18
23.82	18.77	-2.4	-11.26
23.86	17.77	-0.48	-8.2
23.9	23.85	-4.75	-7.87
23.94	22.11	-8.21	-4.6
23.98	21.6	-7.83	-4.3
24.02	22.36	-5.68	-5.13
24.06	21.84	-7.03	-3.85
24.1	21	-9.95	1.85
24.14	20.47	-10.43	0.55
24.18	19.84	-5.88	-1.12
24.22	22.35	-6.18	0.24
24.26	21.07	-2.49	-0.87
24.3	20.98	1.7	0.55
24.34	15.35	1.19	0.66
24.38	11.96	-2.21	-0.29
24.42	11.58	-0.04	-1.54
24.46	14.26	2.59	-3.33
24.5	14.6	-0.96	-2.84
24.54	14.96	2.69	-5.68
24.58	11.73	4.26	-3.13
24.62	13.34	0.24	-1.02
24.66	17.95	2.88	-0.9
24.7	16.76	-1.38	2.62
24.74	16.18	-0.12	5.34
24.78	15.97	6.22	3.75
24.82	14.47	5.3	5.08
24.86	13.07	1.36	5.9
24.9	13.87	0.47	6.91
24.94	14.26	-0.75	6.41
24.98	15.53	-0.39	6.98
25.02	14.5	-1.44	6.65
25.06	15.28	-1.25	6.56
25.1	17.19	-0.81	6.16
25.14	19.54	-1.37	6.74
25.18	21.39	2.21	4.43
25.22	23.3	0.84	0.35
25.26	23.24	-1.59	1.26
25.3	25.03	0.26	5.89
25.34	26.54	0.08	4.95
25.38	23.81	-0.53	2.97
25.42	23.47	-2.02	4.25
25.46	22.59	-0.47	1.7
25.5	23.08	3.33	3.13
25.54	20.07	4.86	3.36
25.58	23.87	5.9	-2.7
25.62	22.65	3.48	-2.82
25.66	22.68	1.49	-6.19
25.7	21.14	3.22	-9.08
25.74	24.71	6.16	-6.93
25.78	26.71	1.57	-6.21
25.82	23.59	1.06	-4.11
25.86	22.41	2.68	-0.56
25.9	20.19	3.07	0.85
25.94	20.67	5.95	1.17
25.98	18.95	3.63	-2.28
26.02	23.24	4.48	-0.06
26.06	21.98	1.76	-0.03
26.1	26.54	3.14	2.11
26.14	24.04	5.69	1.88
26.18	26.5	2.71	3.95
26.22	22.76	-1.05	3.98
26.26	19.65	1.25	0.95
26.3	15.95	2.11	0.65
26.34	18.9	0.16	2.63
26.38	19.54	1.46	1.46
26.42	21.57	2.07	1.73
26.46	23.64	-1.47	4.39
26.5	24.38	-7.22	2.53
26.54	27.91	-4.48	3.42
26.58	22.08	3.19	4.11
26.62	21.12	1.45	5.49
26.66	19.43	1.54	6.95
26.7	18.61	0.33	7.1
26.74	16.9	4.63	6.57
26.78	20.45	4.85	6.68
26.82	16.64	4.56	7.01
26.86	16.14	1.91	7.7
26.9	17.6	5.05	6.25
26.94	15.75	5.83	6.44
26.98	19.36	4.17	10.22
27.02	19.43	4.53	6.25
27.06	21.11	0.61	5.72
27.1	15.9	1.28	6.34
27.14	15.54	1.01	7.63
27.18	15.56	1.04	8.45
27.22	18.77	6.05	7.1
27.26	17.74	6.74	11.98
27.3	19.01	4.34	13.73
27.34	21.11	5.05	14.71
27.38	24.84	7.67	13.81
27.42	22.53	5.25	8.92
27.46	20.19	5.12	5.44
27.5	12.16	1.32	4.48
27.54	14.12	5.24	9.01
27.58	15.41	2.2	9.07
27.62	14.81	2.56	7.07
27.66	18.06	2.35	5.32
27.7	19.45	2.23	5.75
27.74	20.04	2.09	4.74
27.78	21.14	2.05	6.43
27.82	17.63	0.19	6.85
27.86	16.71	2.53	6.59
27.9	18.21	2.56	6.38
27.94	16.53	0.66	6.41
27.98	18.9	0.88	5.46
28.02	23.51	0.78	4.11
28.06	23.19	7.81	2.95
28.1	22.1	4.61	1.96
28.14	23.72	0.02	2.79
28.18	20	5.57	1.45
28.22	18.83	2.5	0.47
28.26	16.36	3.76	1.43
28.3	16.97	5.37	2.57
28.34	15.48	5.15	3.33
28.38	18.17	5.7	3.56
28.42	19.72	2.86	3.87
28.46	20.31	2.32	1.46
28.5	17.24	0.16	2.36
28.54	19.87	-0.14	3.49
28.58	19.81	4.68	5.58
28.62	18.69	0.04	4.41
28.66	17.81	-1.99	3.51
28.7	13.09	-3.4	3.11
28.74	16.7	-5.75	3.9
28.78	14.04	-5.99	3.77
28.82	15.07	-4.92	4.33
28.86	13.63	-9.02	4.81
28.9	16.17	-8.56	2.5
28.94	17.52	-2.7	4.6
28.98	19.17	-3.7	6.05
29.02	18.52	-1.4	4.2
29.06	18.04	0.1	3.31
29.1	17.25	-2.23	1.49
29.14	16.63	-0.88	1.78
29.18	14.68	-2.99	3.35
29.22	14.62	-2.19	1.93
29.26	15.07	-2.27	4.17
29.3	15.16	0.08	6.3
29.34	17.48	1.42	5.72
29.38	18.9	1.78	6.62
29.42	20.69	0.95	5.28
29.46	18.35	0.4	3.13
29.5	20.88	-0.23	0.65
29.54	21.18	-3.15	-1.62
29.58	28.47	-0.3	0.84
29.62	25.25	0.23	1.4
29.66	27.39	3.01	6.23
29.7	28.27	3.95	4.77
29.74	25.14	1.81	5.85
29.78	20.24	2.29	8.44
29.82	18.23	2.95	1.48
29.86	16.87	-1.11	1.64
29.9	19.13	-2.3	0.76
29.94	20.81	-4.51	0.56
29.98	21.86	-6.32	-0.74
30.02	20.05	-3.59	1
30.06	21.33	-0.91	1.7
30.1	17.15	-3.69	7.4
30.14	18.53	-5.1	3.53
30.18	22.27	-3.22	-1.92
30.22	18.47	0.95	-0.43
30.26	21.01	0.75	3.87
30.3	19.64	0.7	2.93
30.34	21.27	2.78	4.62
30.38	19.67	4.63	2.98
30.42	19.72	4.02	2.41
30.46	18.58	1.27	3.67
30.5	22.4	4.76	4.33
30.54	21.53	3.69	-1.15
30.58	21.12	4.06	-0.44
30.62	17.16	1.59	-0.86
30.66	19.71	1.69	2.33
30.7	21.6	-0.25	1.69
30.74	17.81	0.23	1.25
30.78	16.8	-2.14	1.27
30.82	16.2	-4.06	-1.05
30.86	16.47	-2.69	1.62
30.9	16.74	-3.13	1.8
30.94	17.13	-2.91	3.16
30.98	17.28	-2.88	5.42
31.02	21.83	-2.12	4.85
31.06	20.65	-1.59	3.97
31.1	22.92	-4.13	2.63
31.14	22.53	-6.31	-0.97
31.18	25.62	-1.51	-2.8
31.22	27.87	0.5	-1.47
31.26	27.12	-2.66	2.03
31.3	25.87	-3.14	-7.05
31.34	25.49	1.05	-4.63
31.38	25.06	1.07	-3.09
31.42	21.78	2.8	-3.56
31.46	22.02	4.85	-3.32
31.5	16.09	5.86	-0.48
31.54	15.36	4.68	0.92
31.58	14.13	3.3	3.9
31.62	16.68	-5.17	9.86
31.66	14.74	-2.6	9.46
31.7	15.99	-2.13	9.06
31.74	17.16	-4.86	7.91
31.78	19.96	-6.61	5.14
31.82	19.54	-2.72	5.96
31.86	17.76	-1.83	8.23
31.9	21.54	-0.77	5.1
31.94	23.34	-8.54	1.22
31.98	24.77	-8.18	1.83
32.02	26.27	-7.03	0.32
32.06	29.33	-5.41	1.02
32.1	27.81	-6.09	-1.71
32.14	20.68	-0.7	2.22
32.18	21.72	5.25	6.9
32.22	18.19	3.05	10.66
32.26	17.69	3.19	6.27
32.3	16.03	4.11	7.67
32.34	14.49	1.52	8.31
32.38	15.72	-0.53	4.73
32.42	11.9	1.64	1.13
32.46	16.682	3.4907	3.3373
32.5	16.758	3.1802	2.6243
32.54	16.902	2.7581	1.9389
32.58	22.18	6.24	-1.2
32.62	17.3	5.84	3.61
32.66	18.12	1.8	-0.66
32.7	17.63	-0.04	-2.14
32.74	20.08	-3.65	-1.64
32.78	19.72	-1	-0.98
32.82	19.14	-1.63	1.21
32.86	14.98	0.15	5.33
32.9	16.6	-5.56	7.75
32.94	12.02	-4.43	8.99
32.98	15.22	-2.93	8.45
33.02	19.31	-0.5	7.44
33.06	21.48	1.39	6.86
33.1	20.71	1.37	8.08
33.14	20.23	1.99	8.02
33.18	19.51	0.28	9.27
33.22	20.5	3.49	9.04
33.26	20.62	1.68	10.81
33.3	21.54	4.34	10.34
33.34	21.91	5.74	9.89
33.38	22.08	2.95	8.6
33.42	23.69	5.12	4.56
33.46	20.31	9.34	1.4
33.5	20.24	8.29	0.72
33.54	18.62	6.63	0.47
33.58	14.3	7.35	-0.26
33.62	11.42	3.28	2.09
33.66	9.67	4.91	7.75
33.7	12.86	3.84	10.82
33.74	17.266	4.9495	3.6403
33.78	17.814	4.3169	3.7414
33.82	21.22	5.19	4.05
33.86	20.11	5.2	5.65
33.9	20.69	0.18	3.85
33.94	21.63	5.01	3.87
33.98	20.19	2.74	1.97
34.02	22.5	1.24	1.38
34.06	20.46	-0.88	0.37
34.1	25.75	-7.24	-1.15
34.14	26.68	-1.49	-5.73
34.18	25.41	-1.57	-5.5
34.22	20.57	1.58	-4.99
34.26	21.98	-1.31	-5.44
34.3	20.51	-0.24	-7.07
34.34	19.56	2.17	-6.74
34.38	22.37	-1.24	-7.74
34.42	21.34	-4.57	-7.75
34.46	18.9	-4.15	-7.08
34.5	19.9	-3.85	-6.96
34.54	18.91	-8.91	-2.3
34.58	17.51	-9.5	-0.59
34.62	17.11	-6.93	0.91
34.66	19.46	-6.28	3.98
34.7	21.31	-3.25	0.92
34.74	16.23	-3.27	-1.29
34.78	14.65	-2.08	-2.12
34.82	16.17	-2.72	-3.13
34.86	18.43	-2.69	-1.79
34.9	16.59	-1.87	-0.02
34.94	16.63	-0.51	5.07
34.98	19.21	-5.02	5.19
35.02	23.42	-4.1	3.37
35.06	24.97	1.63	1.04
35.1	20.85	2.68	2.35
35.14	20.81	1.81	3.35
35.18	22.16	-0.08	3.36
35.22	22.73	-0.91	2.68
35.26	20.44	-1.77	3.19
35.3	22.41	-2.4	4.23
35.34	19.91	-3.47	1.08
35.38	18.9	-3.27	3.58
35.42	18.44	0.74	4.94
35.46	21.57	-0.79	3.72
35.5	19.81	0.38	2.35
35.54	20.22	2.08	3.98
35.58	19.12	0.43	5.29
35.62	21.09	1.26	7.74
35.66	21.61	2.08	7.65
35.7	18.68	2.35	7.43
35.74	19.85	0.94	1.68
35.78	20.18	-4.12	0.79
35.82	15.93	-5.72	-1.04
35.86	16.29	-8.49	-0.28
35.9	18.11	-2.21	1.28
35.94	16.26	0.51	-0.63
35.98	14.3	1.92	0.38
36.02	15.84	1.8	4.42
36.06	16.08	0.17	6.74
36.1	15.93	-0.91	5.51
36.14	18.04	1.53	6.53
36.18	22.53	8.79	6.99
36.22	21.75	10.78	4.77
36.26	22.31	12.08	6.41
36.3	24.47	9.96	7.28
36.34	22.94	9.22	8.09
36.38	22.94	8.64	7.71
36.42	25.63	4.3	5.31
36.46	27.23	2.11	2.29
36.5	21.55	-0.93	0.71
36.54	17.95	0.76	0.74
36.58	18.18	1.5	0.99
36.62	19.54	-0.55	1.4
36.66	22.44	-2.88	1.86
36.7	22.39	-1.75	-1.24
36.74	22.32	-0.24	-4.27
36.78	19.53	3.16	-2.08
36.82	22.74	-0.06	0.69
36.86	24.52	-4.9	3.97
36.9	25.09	-5.65	3.79
36.94	25.16	-8.15	1.44
36.98	25.83	-4.75	2.71
37.02	22.99	-5.88	-0.12
37.06	22.38	-3.75	-1
37.1	22.33	-1.79	0.02
37.14	17.24	0.14	4.4
37.18	20.22	-0.69	5.86
37.22	19.45	0.12	5.1
37.26	18.44	-2.38	5.84
37.3	15.45	-3.66	4.49
37.34	16.44	-2.15	5.98
37.38	15.83	-0.83	5.54
37.42	14.78	5.1	7.42
37.46	17.3	-0.13	11.1
37.5	23.31	1.55	7.47
37.54	25.64	5.25	7.94
37.58	25.18	2.94	1.84
37.62	21.66	3.8	0.86
37.66	19.74	7.61	2.68
37.7	19.44	8.81	1.48
37.74	20.89	7.51	4.35
37.78	19.42	3.99	6.88
37.82	18.59	3.46	7.2
37.86	20.38	4.95	4.37
37.9	19.02	3.1	3.46
37.94	19.52	4.22	2.82
37.98	17.26	3.58	1.91
38.02	17.61	5.01	2.95
38.06	17.86	6.1	2.8
38.1	16.47	7.28	2.32
38.14	17.17	5.89	3.53
38.18	17.77	4.11	3.17
38.22	15.9	5.43	1.58
38.26	15.96	5.19	1.12
38.3	13.86	4.5	3.34
38.34	14.12	2.79	3.37
38.38	14.08	2.95	2.66
38.42	16.33	2.62	2.74
38.46	19.74	3.38	6.53
38.5	19.38	2.88	5.94
38.54	17.72	1.21	7.19
38.58	16.99	0.17	5.81
38.62	17.9	-0.8	4.72
38.66	18.2	-0.58	4.89
38.7	18.04	0.09	4.23
38.74	16.97	-2.18	5.47
38.78	17.51	-2.03	4.05
38.82	20.56	2.29	0.57
38.86	22.52	2.29	2.94
38.9	18.2	0.13	5.33
38.94	21.09	-0.79	2.98
38.98	22.75	-1	0.54
39.02	22.29	-2.37	-0.04
39.06	23.11	-0.75	-3.5
39.1	22.79	-1.38	-5.38
39.14	22.36	-0.97	-6.89
39.18	22.5	-4.01	-6.15
39.22	22.55	-4.42	-3.83
39.26	22.15	-5.3	-3.71
39.3	16.8	-7.3	-2.55
39.34	18.16	-9.95	1.46
39.38	20.83	-8.72	3.49
39.42	24.72	-1.71	0.99
39.46	23.2	-0.51	-2.7
39.5	21.85	0.81	-1.34
39.54	21.19	-2.74	4.22
39.58	19.66	-0.49	9.08
39.62	23.18	-3.32	9.15
39.66	20.66	-2.23	8.88
39.7	19.19	-1.83	6.86
39.74	19.76	-1.5	1.99
39.78	18.77	-0.85	4.2
39.82	20.56	0.91	4.29
39.86	20.77	-1.48	-0.81
39.9	17.44	2.27	2.56
39.94	18.434	-0.33832	-0.73839
39.98	18.119	0.13694	-2.3076
40.02	17.55	-2.2	-4.36
40.06	20.58	-2.9	-4.75
40.1	20.3	-0.95	-6.99
40.14	17.11	1.46	-8.51
40.18	17.54	2.53	-8.35
40.22	16.06	2.86	-6.85
40.26	16.14	8.5	-7.38
40.3	16.98	8.27	-5.66
40.34	16.75	5.73	-0.99
40.38	18.58	4.13	1.07
40.42	21.8	2.67	1.49
40.46	21.92	4.71	1.48
40.5	20.58	3.65	-0.06
40.54	17.34	5.78	1.59
40.58	17.31	6.47	1.36
40.62	20.3	6.07	1.65
40.66	20.73	8.69	2.26
40.7	15.28	5.89	3
40.74	15.15	5.87	3.67
40.78	13.09	5.12	5.58
40.82	14.23	2.78	6.46
40.86	13.54	2.79	5.32
40.9	14.75	1.81	3.31
40.94	12.44	-0.78	1.43
40.98	13.01	0.47	1.27
41.02	13.06	0.64	0.46
41.06	12.34	-1.21	1.58
41.1	13.59	-1.41	2.65
41.14	10.62	-4.37	2.76
41.18	13.25	-3.83	2.35
41.22	12.84	0.72	3.14
41.26	17.44	2.32	4.58
41.3	18.44	2.11	6.59
41.34	21.04	-0.06	7.91
41.38	18.19	-0.49	8.67
41.42	14.18	2.29	11.29
41.46	11.84	1.96	10.18
41.5	16.62	1.69	11.1
41.54	17.95	-0.63	10.07
41.58	19.93	-1.44	8.22
41.62	17.64	-2.02	8.96
41.66	21.24	-6.85	5.62
41.7	21.92	-3.94	4.41
41.74	20.61	-0.78	4.8
41.78	19.04	-2.24	6.02
41.82	15.92	-3.11	8.99
41.86	20.324	0.86101	4.3535
41.9	20.342	1.8317	3.8295
41.94	25.31	1.94	3.67
41.98	22.34	5.46	5.42
42.02	24.24	8.29	4.73
42.06	19.42	4.75	-1.35
42.1	17.05	3.76	-0.93
42.14	19.15	6.92	2.69
42.18	19.32	5.88	3.79
42.22	22.55	3.55	6.48
42.26	21.72	4.94	6.48
42.3	20.92	3.36	9.38
42.34	24.08	0.71	7.4
42.38	26.2	-1.2	8.68
42.42	23.21	-0.51	6.61
42.46	20.62	-1.32	8.62
42.5	16.68	-0.2	7.84
42.54	20.16	1.52	9.67
42.58	20.38	3.72	7.1
42.62	23.94	6.43	3.25
42.66	19.04	7.37	7.22
42.7	19.05	3.97	9.1
42.74	17.8	3.37	7.29
42.78	19.27	3.39	6.77
42.82	18.3	-1.07	7.1
42.86	23.09	-2.05	3.86
42.9	19.04	0.64	4.74
42.94	21.93	2.98	4.35
42.98	23.22	5.81	5.42
43.02	22.72	7.65	3.73
43.06	21.01	5.09	5.92
43.1	19.81	3.19	4.14
43.14	18.82	3.71	2.03
43.18	19.84	0.81	1.99
43.22	18.88	1.52	2.23
43.26	17.84	2.71	4.02
43.3	18.57	-0.13	4.44
43.34	16.83	-0.92	5.84
43.38	15.43	0.29	6.2
43.42	14.92	0.73	7.91
43.46	14.92	-0.99	8.94
43.5	15.65	-0.54	8
43.54	14.59	1.12	6.95
43.58	15.45	1.69	5.84
43.62	15.34	1.86	5.51
43.66	17.21	-0.18	4.93
43.7	15.74	1.64	6.19
43.74	14.26	0.95	7.39
43.78	14.97	-0.03	6.36
43.82	16.54	-0.46	7.69
43.86	15.56	1.06	7.45
43.9	17.54	0.34	6.56
43.94	15.86	-1.32	4.12
43.98	18.61	-4.06	4.48
44.02	16.39	-4.18	2.93
44.06	16.82	-6.27	2.62
44.1	15.66	-6.89	0.34
44.14	12.97	-2.38	1.37
44.18	13.22	-6.24	0.47
44.22	14.74	-5.53	-0.48
44.26	17.13	-7.18	1.54
44.3	18.75	-7.38	-0.15
44.34	19.36	-5.68	0.04
44.38	20.11	-4.6	0.41
44.42	19.74	-5	4.92
44.46	19.69	-8.76	6.91
44.5	20.32	-8.62	8
44.54	25.99	-5.33	7.97
44.58	27.36	-3.2	7.46
44.62	25.86	-0.73	5.8
44.66	27.09	-1.59	4.5
44.7	25.03	-1.54	2.95
44.74	24.96	1.43	1.47
44.78	22.61	3.14	-2.36
44.82	22.11	5.08	-0.73
44.86	22.86	4.19	-1.72
44.9	19.41	1.55	-1.95
44.94	14.69	-6.38	0.39
44.98	17.46	-2.46	1.23
45.02	22.06	-0.13	4.29
45.06	22.95	3.31	5.6
45.1	24.24	3.08	7.52
45.14	22.48	2.86	8.62
45.18	21.24	2.65	7.69
45.22	24.05	3.79	8.89
45.26	24.27	5.9	9.93
45.3	24.38	4.22	6.71
45.34	26.23	4.29	4.9
45.38	26.7	3.32	5.69
45.42	26.85	0.63	5.54
45.46	26.26	0.94	2.95
45.5	27.96	5.14	1.52
45.54	26.13	2.42	-0.08
45.58	25.57	0.27	-1.53
45.62	24.83	1.96	-2.05
45.66	25.44	2.2	-6.13
45.7	27.48	-0.8	-8
45.74	24.71	0.01	-5.33
45.78	25.66	0.77	-3.18
45.82	24.11	-1.51	-1.14
45.86	22.81	-1.17	2.41
45.9	20.62	-1.9	0.29
45.94	20.58	-3.77	-0.86
45.98	24.02	-8	-1.69
46.02	24.869	0.11987	0.55904
46.06	31.35	-1.44	0.01
46.1	27.76	1.03	0.11
46.14	25.86	1.06	0.5
46.18	25.09	4.81	1.49
46.22	25.74	6.89	4.1
46.26	26.28	7.16	5.79
46.3	24.36	8.11	4.52
46.34	22.26	6.41	3.79
46.38	22.53	7.59	4.44
46.42	24.79	4.45	2.26
46.46	24.37	4.19	-0.32
46.5	24.71	3.22	-3.06
46.54	19.84	1.23	-5.31
46.58	19.18	-1.4	-4.83
46.62	18.75	-2.06	-5.44
46.66	18.3	0.47	-3.08
46.7	17.45	0.43	-3.74
46.74	19.01	0.58	-4.45
46.78	18.67	-1.99	-5.32
46.82	18.54	-0.65	-4.59
46.86	18.53	-3.62	-4.18
46.9	19.16	-5.14	-5.68
46.94	22.92	-4.71	-4.02
46.98	21.5	0.95	-2.83
47.02	19.23	-0.09	-3.86
47.06	17.8	-1.86	-2.52
47.1	14.93	-5.13	-1.55
47.14	15.39	1.36	-2.09
47.18	16.48	-0.85	-0.84
47.22	13.87	-3.1	-1.54
47.26	15.96	-0.64	-2.18
47.3	15.11	2.9	-0.81
47.34	18.7	4.2	1.88
47.38	17.49	4.89	2.14
47.42	18.44	-0.36	-2.59
47.46	15.13	-0.98	-1.75
47.5	17.17	-3.73	-2.57
47.54	19.91	-5.16	-1.74
47.58	19.65	-0.99	-2.31
47.62	24.05	0.19	-2.39
47.66	25.87	-2.73	-0.53
47.7	20.94	6.47	2.56
47.74	19.32	1.43	6.27
47.78	21.71	-0.69	3.94
47.82	17.47	-1.95	4.2
47.86	17.29	-1.46	2.53
47.9	17.21	2.02	5.52
47.94	13.73	-5.59	2.52
47.98	8.91	-2.46	3.64
48.02	10.27	0.56	5.25
48.06	12.71	1.27	4.72
48.1	13.41	1.88	4.61
48.14	13.69	0	4.53
48.18	15.19	-0.59	4.02
48.22	13.93	2.92	6.45
48.26	14.4	-0.24	5.3
48.3	18.26	-2.85	2.42
48.34	17.54	-4.18	-0.26
48.38	16.05	-2.19	2
48.42	17.51	2.11	7.49
48.46	19.06	-4	3.87
48.5	19.36	-2.05	3.06
48.54	15.79	0.71	5.15
48.58	13.84	1.11	5.75
48.62	14.89	7.32	2.43
48.66	21.07	10.46	-0.48
48.7	19.1	7.86	-2.28
48.74	18.13	10.29	1.41
48.78	17.98	3.76	5.63
48.82	18.29	1.96	5.6
48.86	18.71	4.08	11
48.9	20.14	6.53	11.37
48.94	17.8	5.96	12.13
48.98	20.04	7.89	7.77
49.02	20.62	5.7	3.98
49.06	19.84	6.41	-0.08
49.1	18.24	10.15	1.45
49.14	18.86	7.34	3.83
49.18	19.34	4.61	4.12
49.22	17.96	2.57	5.52
49.26	18.79	0.23	6.52
49.3	18.45	-0.91	5.88
49.34	16.57	2.69	5.44
49.38	17.86	3.75	6.38
49.42	15.99	3.28	7.29
49.46	20.65	0.48	7.31
49.5	23.79	4.7	8.67
49.54	22.56	5.05	8.71
49.58	20.23	3.45	7.84
49.62	20.44	3.66	6.77
49.66	18.98	1.9	5.81
49.7	20.59	5.44	6.57
49.74	17.22	4.28	8.85
49.78	12.89	3.41	10.17
49.82	19.59	2.8	12.58
49.86	21.15	0.12	8.29
49.9	22.77	-2.03	12
49.94	27.12	-1.94	8.06
49.98	25.15	-4.34	9.95
50.02	19.45	-1.89	9.45
50.06	24.16	1.17	9.9
50.1	23.42	0	9.9
50.14	27.23	4.66	10.04
50.18	28.43	5.22	9.18
50.22	24.12	7.44	8.09
50.26	25.59	2.89	7.11
50.3	23.16	0.7	4.68
50.34	21.63	4.59	4.43
50.38	20.51	2.65	3.63
50.42	21.69	6.64	5.12
50.46	23.01	0.45	1.92
50.5	24.33	1.99	2.77
50.54	23.78	3.27	6.72
50.58	23.14	-1.92	6.97
50.62	22.97	-1.63	9.71
50.66	21.1	4.23	9.19
50.7	18.27	2.39	9.94
50.74	16.56	3.95	9.45
50.78	15.33	4.71	6.39
50.82	22.443	2.7242	4.1555
50.86	22.653	2.3632	3.3903
50.9	22.73	2.56	-3.67
50.94	26.7	1.46	-0.15
50.98	25.94	4.16	-1.39
51.02	26.71	5.58	-1.2
51.06	27.16	6.01	-3.38
51.1	30	2.31	-7.65
51.14	24.372	-0.99968	-2.7957
51.18	24.618	-1.5273	-3.6124
51.22	21.03	-4.56	-0.62
51.26	25.63	-4.8	0.09
51.3	22.86	-2.33	-3.9
51.34	23.48	-8.93	-6.46
51.38	22.44	-10.12	-4.67
51.42	25.53	-8.21	-5.16
51.46	25.42	-5.51	-8.9
51.5	26.29	-0.21	-7.06
51.54	27.42	-4.18	-5.05
51.58	26.88	-2.91	-7.78
51.62	27.27	-5.08	-5.34
51.66	25.98	-5.68	-4.17
51.7	28.82	-6.99	-4.04
51.74	29.28	-6.19	-1.16
51.78	27.23	-9.19	0.48
51.82	28.93	-5.82	-1.1
51.86	25.74	-6.9	-3.99
51.9	20.83	-2.42	-5.92
51.94	18.43	-5.36	-4.87
51.98	19.88	-3.36	-3.14
52.02	22.33	0.43	-4.48
52.06	19.41	2.54	-3.08
52.1	19.9	-0.65	-4.59
52.14	22.16	-8.68	-2.93
52.18	26.86	-8.78	0.38
52.22	25.5	-9.82	-1.44
52.26	22.8	-7.44	-1.14
52.3	19.79	-6.42	0.01
52.34	20.53	-7.73	3.06
52.38	21.54	-6.24	1.99
52.42	23.54	-3.87	-1.18
52.46	25.27	-1.02	-1.35
52.5	24.78	-0.85	0.56
52.54	24.35	-4.15	1.84
52.58	25.24	-3.75	-1.1
52.62	23.15	-3.19	0.58
52.66	25.77	-1.41	6.56
52.7	27.27	-6.77	4.2
52.74	27.03	-7.31	4.59
52.78	26.93	-6.95	4.56
52.82	26.19	-7.71	4.15
52.86	28.54	-10.96	4.96
52.9	30.81	-8.69	4.15
52.94	25.28	-6.42	7.48
52.98	22.6	-0.6	11.49
53.02	20.99	1.01	8.9
53.06	19.3	0.17	9.77
53.1	25.665	-6.0431	4.3941
53.14	25.528	-5.9431	3.866
53.18	24.32	-11.14	5.01
53.22	23.42	-10.84	1.61
53.26	28.56	-7.91	-0.87
53.3	28.17	-3.65	-3.85
53.34	29.09	-3.74	-5.08
53.38	28.26	-6.52	-3.62
53.42	26.44	-3.1	-1.34
53.46	23.563	-4.2705	0.20509
53.5	20.55	-3.77	6.23
53.54	21.5	-2.54	0.61
53.58	18.23	-2.27	-0.81
53.62	20.96	-1.56	-0.58
53.66	17.76	-4.57	7.69
53.7	20.29	-3.38	3.63
53.74	21.03	-1.22	4.4
53.78	24.89	-1.28	2.35
53.82	21.49	-2.13	7.43
53.86	15.6	-2.3	4.71
53.9	18.35	-0.56	8.31
53.94	17.78	1.12	8.29
53.98	19.99	-2.92	4.86
54.02	21.24	-2.07	5.1
54.06	20.08	-1.67	4.36
54.1	22.27	-0.99	3.43
54.14	21.38	1.96	1.49
54.18	18.28	0.89	-2.49
54.22	20.95	3.09	-4.95
54.26	16.28	-1.5	-6.9
54.3	17.92	-4.38	-3.32
54.34	21.75	-6.42	1.23
54.38	25.73	-1.34	3.55
54.42	24.87	1.14	4.2
54.46	24.26	3.56	1.37
54.5	23.21	2.77	0.41
54.54	20.15	0.98	0.32
54.58	17.54	3.15	-0.19
54.62	16.05	2.66	-0.09
54.66	18.45	5.3	1.34
54.7	15.55	8.1	2.44
54.74	14.45	4.88	8.22
54.78	13.95	3.46	8.07
54.82	17.49	7.34	5.76
54.86	17.86	9.16	6.46
54.9	17.34	8.26	6.63
54.94	18.35	7.86	4.83
54.98	24.41	-2.57	1.07
55.02	27.69	-1.83	4.85
55.06	28.2	-8.94	0.53
55.1	25.15	-3.36	1.95
55.14	23.01	0.29	1.55
55.18	24.65	-0.99	-1.11
55.22	26.48	-0.99	-2
55.26	24.56	1.28	-4.24
55.3	23.44	-0.8	-1.8
55.34	20.46	0.15	-1.63
55.38	18.96	1.28	3.1
55.42	22.48	-1.81	5.65
55.46	24.32	-1.71	4.77
55.5	20.83	2.02	5.9
55.54	19.924	0.55324	4.5851
55.58	19.714	0.71471	4.8205
55.62	19.56	0.85198	5.0125
55.66	19.458	0.96599	5.1632
55.7	19.407	1.0577	5.2748
55.74	19.403	1.1281	5.3492
55.78	24.46	4.27	11.22
55.82	17.16	6.28	8.26
55.86	19.648	1.2209	5.3709
55.9	15.35	-6.59	8
55.94	18.66	-5.8	7.1
55.98	18.09	-4.63	5.9
56.02	21.19	-0.46	4.79
56.06	20.22	-1.37	4.4
56.1	16.57	0.29	3.91
56.14	18.91	4.78	3.73
56.18	19.72	3.88	3.98
56.22	23.44	6.6	5.27
56.26	20.74	8.26	8.37
56.3	22.842	0.41247	3.6644
56.34	23.231	0.27829	3.4326
56.38	27.32	-3.44	0.05
56.42	28.37	-3.02	-2.18
56.46	28.02	-1.8	-2.01
56.5	29.9	-2.32	-2.95
56.54	31.03	-2.46	-2.98
56.58	26.35	3.11	4.44
56.62	24.56	1.45	0.68
56.66	22.43	1.59	-0.06
56.7	21.27	-2.53	3.66
56.74	27.21	6.07	5.69
56.78	27.254	-1.3788	1.0943
56.82	29.11	-4.15	0.26
56.86	27.78	-4.81	-0.87
56.9	27.51	-2.41	0.59
56.94	29.06	-1.66	0.65
56.98	26.44	-0.4	2.49
57.02	26.5	-5.08	5.46
57.06	26.47	-3.35	8.55
57.1	27	-5.4	4.86
57.14	27.56	-2.37	2.19
57.18	27.19	-2.79	-0.44
57.22	32.88	-0.79	-4.84
57.26	29.48	-0.33	-3.3
57.3	27.75	-1.76	-0.6
57.34	25.75	-0.5	0.89
57.38	22.15	1.38	-0.19
57.42	21.97	2.14	-1.53
57.46	25.52	2	-1.27
57.5	25.22	1.56	-3.18
57.54	24.35	2.21	0.39
57.58	25.86	3.74	1.15
57.62	30.59	6.56	-5.02
57.66	26.59	4.98	-5.76
57.7	25.17	5.52	-4.69
57.74	25.65	5.85	-2.64
57.78	23.38	4.23	-1.98
57.82	21.56	3.73	-0.54
57.86	22.53	6.44	-1.54
57.9	19.97	3.63	-2.12
57.94	16.29	3.57	1.33
57.98	18.51	4.83	4.45
58.02	16	3.91	5.67
58.06	19.36	1.71	4.59
58.1	18.71	1.99	4.71
58.14	20.57	0.47	4.75
58.18	20.62	-0.62	0.15
58.22	17.99	2.56	1.49
58.26	16.44	2.2	3.17
58.3	18.14	5.07	9.69
58.34	20.91	4.86	8.56
58.38	22.92	6.07	7.51
58.42	19.82	7.82	7.26
58.46	20.14	7.22	6.81
58.5	18.2	6.14	7.22
58.54	14.97	4.2	9.01
58.58	16.15	1.61	8.34
58.62	17.17	1.07	6.06
58.66	16.63	4.73	6.76
58.7	17.14	3.4	4.71
58.74	17.53	1.26	4.58
58.78	17.36	-0.75	5.04
58.82	18.79	-2.39	3.64
58.86	17.37	-4.21	2.48
58.9	18.92	-2	3.99
58.94	16.85	-4.41	2.39
58.98	18.96	2.32	5.25
59.02	15.52	2.39	7.01
59.06	16.16	1.01	5.39
59.1	19.24	-1.23	7.35
59.14	21.55	0.52	9.14
59.18	22.62	2.68	7.91
59.22	22.74	3.4	7.13
59.26	21.08	5.41	6.78
59.3	21.72	7.12	6.38
59.34	23.12	5.07	6.66
59.38	26.35	1.64	7.44
59.42	25.6	-0.3	3.84
59.46	27.47	4.93	6.35
59.5	32.56	4.92	6.18
59.54	28.55	9.98	5.9
59.58	26.31	10.34	9.88
59.62	28.41	13.98	13.01
59.66	28.069	7.7772	7.6034
59.7	31.53	7.87	6.49
59.74	29.72	8.99	5.45
59.78	25.66	8.05	6.44
59.82	25.06	7.61	9.03
59.86	27.53	2.26	8.23
59.9	24.2	2.02	8.97
59.94	25.38	6.74	11.24
59.98	22.88	4.73	12.22
60.02	25.16	1.13	9.37
60.06	23.478	2.8682	9.5501
60.1	19.42	5.25	2.82
60.14	20.04	9.53	11.59
60.18	25.34	3.76	8.65
60.22	20.32	-1.85	12.09
60.26	22.46	-6.68	13.04
60.3	20.05	-6.34	10.47
60.34	20.5	-5.14	8.63
60.38	18.88	-1.52	7.79
60.42	20.56	-5.15	10.18
60.46	21.63	-7.31	12.07
60.5	19.16	-4.56	12.89
60.54	17.27	-1.56	8.47
60.58	15.68	3.33	6.74
60.62	14.11	0.14	7.94
60.66	15.67	4.86	6.43
60.7	17.13	3.55	5.32
60.74	20.17	2.86	3.55
60.78	16.15	4.41	5.57
60.82	16.08	3.52	6.53
60.86	18.12	0.37	5.46
60.9	21.64	-3.37	-0.32
60.94	22.019	2.0727	0.077757
60.98	27.33	0.6	-6.61
61.02	24.75	0.59	-5.79
61.06	24.03	-0.66	-2.61
61.1	25.42	1.99	-1.05
61.14	28.53	1.32	-1.96
61.18	30.47	-1.52	-2.59
61.22	28.91	1.9	-1.36
61.26	31.37	1.7	-0.12
61.3	31.57	0.34	-0.96
61.34	28.16	1.15	-1.27
61.38	29.7	-0.6	-3.02
61.42	28.66	-1.34	-3.97
61.46	30.71	-1.82	-2.14
61.5	28.46	0.88	0.58
61.54	30.86	-0.73	3.42
61.58	29.04	-1.86	1.98
61.62	26.51	0.58	4.01
61.66	25.34	-3.08	0.72
61.7	26.77	-4.13	-1.32
61.74	25.87	-1.54	-2.3
61.78	24.7	2.11	-0.45
61.82	27.05	0.1	-2.5
61.86	24.29	0.45	-4.27
61.9	24.14	-0.06	-3.56
61.94	22.38	0.75	-2.4
61.98	24.29	-1.04	-1.02
62.02	23.1	-1.31	-0.23
62.06	22.71	-4.45	-1.53
62.1	22.34	-4.11	-2.32
62.14	20.89	-5.71	-0.62
62.18	23.86	-4.9	1.28
62.22	21.29	-4.12	1.11
62.26	24.57	-2.48	0.32
62.3	24.89	-1.44	1.18
62.34	24.86	-1.28	-0.28
62.38	22.57	-0.46	-2.84
62.42	22.78	0.96	0.26
62.46	21.33	3.82	1.76
62.5	21.69	1.4	2.26
62.54	22.93	1.01	2.65
62.58	19.94	8.08	1.61
62.62	20.39	9.32	6.17
62.66	19.48	5.83	7.49
62.7	21.57	5.78	10.14
62.74	23.69	2.47	8.24
62.78	24.54	4.77	3
62.82	24.57	2.29	-0.27
62.86	23.5	-1.02	-1.07
62.9	21.27	-0.33	-2.69
62.94	21.12	7.66	0.8
62.98	20.15	7.55	4.8
63.02	19.84	8.74	6.17
63.06	21.59	13.16	7.17
63.1	22.21	9.74	10.43
63.14	21.5	5.26	8.02
63.18	20.63	4.67	6.99
63.22	20.82	4.32	3.69
63.26	18.49	0.89	7.22
63.3	17.88	-0.79	5.55
63.34	17.74	0.21	12.07
63.38	23.68	-3.28	6.93
63.42	20.63	4.45	4.2
63.46	21.46	6.16	4.25
63.5	19.87	0.77	3.35
63.54	17.95	2.83	4.44
63.58	19.24	1.26	4.74
63.62	17.25	-1.32	7.37
63.66	17.07	0.23	7.76
63.7	19.98	1.05	5.55
63.74	17.94	1.19	6.93
63.78	19.73	1.99	7.35
63.82	17.75	0.09	6.23
63.86	20.9	-3.11	2.42
63.9	23.01	-4.39	4.75
63.94	24.93	-3.71	5.37
63.98	24.6	-4.81	6
64.02	23.52	-2.77	4.59
64.06	22.95	-3.22	4.66
64.1	23.11	-1.97	1.89
64.14	22.02	-1.2	2.17
64.18	22.9	-3.26	4.16
64.22	22.05	-4.82	3.3
64.26	22.44	-5.46	-0.87
64.3	22.89	-4.63	1.39
64.34	21.75	-2.02	-0.2
64.38	18.63	-5.18	-0.76
64.42	19.26	-1.96	0.18
64.46	17.45	-1.8	0.45
64.5	18.17	-2.84	3.07
64.54	13.98	-6.51	2.48
64.58	13.67	-6.96	4.38
64.62	14.33	-3.82	4.62
64.66	16.35	-2.92	3.79
64.7	16.26	-4.2	4.59
64.74	17.15	-2.12	3.64
64.78	17.51	-2.79	2.69
64.82	19.04	-0.15	2
64.86	18.31	-0.63	3.07
64.9	18.04	0.14	2.67
64.94	19.27	0.83	5.8
64.98	19.12	0	5.28
65.02	19.53	1.14	6.81
65.06	22.64	6.88	3.32
65.1	21.59	5.01	4.23
65.14	18.05	3.32	2.81
65.18	19.9	4.22	7.58
65.22	19.43	5.75	6.2
65.26	20.81	5.43	2.29
65.3	14.08	11.77	2.46
65.34	21.12	5.7	3.76
65.38	22.65	6.48	1.72
65.42	21.42	4.87	1.28
65.46	17.16	5.71	1.2
65.5	19.338	1.762	-1.6075
65.54	19.138	1.121	-1.59
65.58	20.41	-0.66	-8.65
65.62	21.4	-2.93	-8.58
65.66	20.6	-4.75	-10.77
65.7	19.33	-7.68	-9.14
65.74	15.54	-13.37	-5.74
65.78	18.759	-2.0255	-0.13644
65.82	18.93	-2.2953	0.21494
65.86	23.2	-3.97	8.14
65.9	21.05	-0.7	8.74
65.94	21.89	2.56	6.14
65.98	17.52	2.99	6.74
66.02	15.19	2.24	4.33
66.06	17.65	5.53	3.81
66.1	22.52	-0.75	0.74
66.14	25.04	-0.28	0.85
66.18	29.43	1.64	-0.3
66.22	33.43	3.71	-2.12
66.26	30.16	3.64	-1.79
66.3	27.83	4.48	2.85
66.34	26.899	2.1031	-1.2288
66.38	26.925	1.6295	-1.5806
66.42	26.879	1.1061	-1.8838
66.46	26.77	0.54959	-2.145
66.5	26.609	-0.023289	-2.3702
66.54	26.403	-0.59578	-2.5658
66.58	26.163	-1.1511	-2.7382
66.62	25.3	-0.49	-1.84
66.66	26.33	-1.2	0.45
66.7	23.35	-1.75	-3.6
66.74	26.74	-3.11	-3.8
66.78	26.33	-4.29	-2.09
66.82	21.48	-5.32	-5.65
66.86	19.37	-6.63	-7.8
66.9	25.22	-2.92	-5.16
66.94	23.24	-0.19	-4.13
66.98	24.68	0.68	-2.33
67.02	25.93	0.66	-5.07
67.06	24.43	-3.4	-4.6
67.1	24.78	-4.56	-4.54
67.14	22.14	-5.62	-6.09
67.18	19.4	-5.43	-6.02
67.22	17.78	-3.46	-4.78
67.26	18.15	-4.15	-4.08
67.3	16.5	-0.26	-2.94
67.34	14.53	-3.83	-4.41
67.38	12.36	-5.65	-5.14
67.42	11.84	-5.89	-4.8
67.46	11.61	-2.89	-4.99
67.5	10.88	0.4	-6.64
67.54	7.67	-6.67	-2.92
67.58	9.58	-4.17	0.82
67.62	12.38	-4	2.05
67.66	14.11	-3.27	2.11
67.7	14.91	-0.81	3.58
67.74	12.75	3.76	4.85
67.78	13.66	-0.67	3.25
67.82	17.88	-0.42	2.43
67.86	21.07	-3.8	3.16
67.9	21.84	-1.23	2.77
67.94	22.95	0.39	3.7
67.98	20.33	2.14	4.92
68.02	22.26	3.98	7.37
68.06	21.73	6.83	8.5
68.1	20.15	4.26	10.73
68.14	22.21	4.33	8.51
68.18	23.11	-1.14	3.73
68.22	25.24	3.44	-0.06
68.26	23.73	4.97	3.09
68.3	19.75	6.54	4.41
68.34	20.74	5.32	7.28
68.38	23.15	0.88	11.44
68.42	18.6	0.57	10.47
68.46	16.15	0.83	9.55
68.5	16.91	-3.35	8.57
68.54	19.51	-3.87	10.2
68.58	21.09	-0.96	14.24
68.62	19.869	-1.3744	9.8264
68.66	20.2	-1.7545	9.6579
68.7	20.583	-2.0976	9.4208
68.74	21.004	-2.3984	9.1269
68.78	21.45	-2.6514	8.7877
68.82	21.906	-2.8512	8.4153
68.86	22.359	-2.9924	8.0212
68.9	22.795	-3.0697	7.6172
68.94	23.199	-3.0777	7.2151
68.98	22.29	-0.7	7.62
69.02	23.5	-1.14	6.56
69.06	26.56	-4.18	5
69.1	24.62	-2.42	4.16
69.14	23.92	-2.52	4.94
69.18	22.34	-0.61	5.14
69.22	22.44	-0.18	5.19
69.26	26.49	0.08	6.67
69.3	23.65	0.38	5.98
69.34	23.52	-1.29	6.54
69.38	21.28	4.67	4.78
69.42	19.36	4.65	7.97
69.46	21.4	10.06	11.04
69.5	19.89	6.43	7.79
69.54	19.43	2.77	7.67
69.58	18.53	-1.61	7.13
69.62	16.89	-3.17	7.09
69.66	20.08	-2.69	6.68
69.7	20.15	-2.97	3.53
69.74	18.41	-0.57	1.95
69.78	20.65	-2.01	2.2
69.82	22.96	-0.06	3.24
69.86	21.23	-1.97	3.46
69.9	22.05	1.02	3.87
69.94	20.07	-0.9	4.04
69.98	21.84	-1.65	4.24
70.02	19.44	0.94	1.85
70.06	17.83	3.35	-0.36
70.1	17.3	4.72	-1.36
70.14	18.01	6.39	1.64
70.18	16.54	8.06	1.7
70.22	14.99	5.49	3.35
70.26	14.79	6.22	2.35
70.3	15.55	4.2	2.62
70.34	14.7	9.9	1.91
70.38	16.81	11.19	1.05
70.42	19.01	10.29	3.13
70.46	13.49	9.19	3.9
70.5	13.74	9.38	6.58
70.54	10.89	3.31	4.86
70.58	11.88	1.88	2.08
70.62	12.96	3.46	3.16
70.66	13.9	8.02	-0.1
70.7	13.45	2.45	4.44
70.74	19.28	5.7	7.06
70.78	18.12	3.79	7.14
70.82	18.32	2.89	10.37
70.86	21.77	2.9	13.74
70.9	24.38	0.25	13.4
70.94	27.52	0.74	16.02
70.98	29.92	3.3	8.26
71.02	28.92	3.47	6.05
71.06	25.24	7.05	5.49
71.1	23.39	8.09	2.05
71.14	19.69	4.83	-1.68
71.18	21.75	8.86	1.41
71.22	20.41	5.25	-0.61
71.26	21.86	3.87	0.18
71.3	25.18	2.35	-0.42
71.34	24.39	5.36	-3.6
71.38	21.91	6.8	-5.43
71.42	20.23	4.61	-6.4
71.46	19.48	2.05	-7.48
71.5	16.86	3.47	-7.97
71.54	16.17	0.46	-7.64
71.58	14.91	-1.94	-8.06
71.62	19.29	-2.32	-5.9
71.66	21.4	-4.06	-5.11
71.7	25.46	-4.34	-4.47
71.74	25.05	-5.92	-6.04
71.78	26.78	-3.64	-2.86
71.82	24.94	0.32	0.69
71.86	20.67	-2.27	0.38
71.9	19.38	1.96	3.76
71.94	16.98	3.9	5.7
71.98	17.81	2.05	4.91
72.02	21.25	0.5	4.13
72.06	18.44	0.12	0.08
72.1	17.78	1.7	-0.19
72.14	18.49	1.07	0.68
72.18	21.51	-0.8	0.05
72.22	20.03	1.46	-1.89
72.26	20.26	4.89	-0.21
72.3	20.77	5.34	0.61
72.34	22.37	3.28	8.38
72.38	27.86	7.9	7.72
72.42	25.73	6.73	7.89
72.46	21.6	3.4	5.86
72.5	23.85	0.56	6.31
72.54	22.21	-1.74	-0.57
72.58	21.38	-1.73	-3.2
72.62	20	0.57	-1.62
72.66	19.93	-1.49	-0.66
72.7	20.05	-0.76	-2.16
72.74	19.51	-1.77	-2.33
72.78	20.82	-3.14	-5.58
72.82	17.9	-1.47	-5.54
72.86	20.4	-1.89	-3.6
72.9	16.75	-1.64	-4.55
72.94	16.5	-2.41	-5.85
72.98	16.79	-0.76	-5.24
73.02	15.51	-3.64	-6.31
73.06	15.51	-6.96	-6.47
73.1	14.31	-0.63	-4.93
73.14	15.73	-0.54	-5.2
73.18	18.89	-2.41	-4.57
73.22	16.98	-1.16	-2.59
73.26	17.19	1.42	-1.49
73.3	16.44	1.11	-1.77
73.34	16.64	-0.7	-1.59
73.38	15.18	-3.68	-2.68
73.42	18.76	-7.53	-1.63
73.46	22.37	-2.75	-0.1
73.5	19.28	1.34	1.74
73.54	17.53	4.09	2.23
73.58	14.94	3.7	3.72
73.62	12.5	3.55	4.46
73.66	15.41	4.53	5.92
73.7	18.29	2.79	6.71
73.74	20.69	1.93	7.28
73.78	22.65	0.32	3.52
73.82	21.03	0.94	-0.26
73.86	20.2	1.3565	6.8557
73.9	16.23	-2.36	4.93
73.94	17.33	2.91	9.87
73.98	21.68	1.67	9.16
74.02	23.03	0.13	9.28
74.06	22.92	-3.68	8.74
74.1	21.65	1.07	9.72
74.14	26.9	-3.93	8.02
74.18	25.41	-6.9	8.03
74.22	22.9	-1.86	5.97
74.26	22.02	-0.83	6.43
74.3	18.14	0.74	9.66
74.34	18.11	0.62	8.02
74.38	20.86	-5.91	6.59
74.42	16.8	-7.21	5.82
74.46	17.21	-7.1	6.6
74.5	15.42	-6.12	2.6
74.54	19	-2.61	7
74.58	19.63	-5.7	4.33
74.62	19.48	-2.51	0.55
74.66	17.47	-2.52	2.27
74.7	15.98	-2.77	2.06
74.74	12.81	-3.62	-0.95
74.78	11.45	-2.36	0.86
74.82	10.79	-2.78	3.01
74.86	11.05	-4.66	4.77
74.9	10.81	-6.78	5.64
74.94	9.43	-6.15	7.26
74.98	13.17	-7.71	6.15
75.02	15.19	-4.39	6.54
75.06	12.18	-4.32	5.69
75.1	14.57	-5.94	7.25
75.14	15.6	-6.39	6.26
75.18	15.84	-8.45	6.45
75.22	13.75	-3.81	8.68
75.26	19.42	2.02	6.89
75.3	20.67	3.28	3.54
75.34	20.03	5.44	2.78
75.38	18.84	6.14	2.13
75.42	15.01	8.5	1.4
75.46	14.97	7.01	2.1
75.5	13.54	8.58	5.84
75.54	15.38	8.93	6.83
75.58	12.85	6.24	7.47
75.62	16.73	7.82	4.3
75.66	12.54	6.25	2.82
75.7	13.21	5.74	4.94
75.74	15.91	3.73	6.58
75.78	15.66	5.04	7.5
75.82	15.14	2.58	9.4
75.86	15.16	1.82	7.99
75.9	17.48	0.42	10.2
75.94	18.1	-2.18	5.35
75.98	19.28	0.79	10.44
76.02	18.87	0.29	9.87
76.06	18.69	-1.71	8.05
76.1	21	-1.13	5.28
76.14	21.24	-0.56	4.69
76.18	19.67	-1.19	5.64
76.22	19.75	2.43	10.33
76.26	18.38	3.66	11.57
76.3	17.66	1.3	11.81
76.34	19.42	-2.18	11.45
76.38	23.54	-5.93	10.36
76.42	24.78	-7.54	10.71
76.46	22.26	-9.87	9.45
76.5	24.77	-11.29	8.57
76.54	22.19	-7.1	9.55
76.58	21.53	-7.02	9.6
76.62	21.39	-9.17	9.19
76.66	21.45	-1.96	8.53
76.7	19.22	-0.61	8.08
76.74	21.52	-5.21	9.2
76.78	21.87	-7.91	9.56
76.82	20.22	-4.44	7.22
76.86	19.18	-0.76	6.33
76.9	19.02	-1.25	7.1
76.94	20.79	-4.43	9.65
76.98	21.8	-8.04	6.87
77.02	21.72	-7.87	6.52
77.06	21.93	-5.56	5.87
77.1	19.97	-4.9	6.38
77.14	18.09	-6.61	7.31
77.18	19.66	-3.19	3.62
77.22	17.63	0.95	2.06
77.26	19.41	2.32	4.24
77.3	18.56	1.96	5.81
77.34	18.76	2.74	6.59
77.38	17.47	1.28	8.27
77.42	17.25	-0.12	7.5
77.46	15.65	0.58	9.43
77.5	18.89	0.91	7.64
77.54	20.17	1.7	7.39
77.58	21.56	-0.09	6.32
77.62	20.11	-1.35	5.34
77.66	18.1	0.44	4.52
77.7	18.08	-3.52	5.87
77.74	17.6	-2.9	5.78
77.78	18.89	-4.41	3.46
77.82	16.68	-3.24	3.31
77.86	19.43	-0.3	4.7
77.9	19.03	1.12	4.32
77.94	19.01	3.94	5.29
77.98	18.11	4.1	6.07
78.02	19.4	5.07	6.95
78.06	16.17	6.17	6.35
78.1	15.1	6.54	5.56
78.14	14.09	8.53	5.73
78.18	15.57	6.43	4.38
78.22	16.44	5.73	5.31
78.26	14.88	2.78	6.86
78.3	16.95	-0.35	7.5
78.34	15.6	0.83	4.98
78.38	12.75	-1.53	5.12
78.42	16.09	-3.71	2.61
78.46	18.65	-3.73	4.12
78.5	20.16	-4.45	5.28
78.54	21.72	1.2	5.85
78.58	18.04	2.1	7.4
78.62	19.15	3.4	7.55
78.66	17.33	1.7	7.78
78.7	19.48	-0.29	6.95
78.74	17.75	1.25	7.4
78.78	23.45	-1.16	9.01
78.82	24.74	-5.91	8.02
78.86	24.319	-1.097	-1.7513
78.9	24.377	-0.87829	-2.1071
78.94	24.337	-0.64585	-2.3729
78.98	30.43	-7.04	-11.33
79.02	27.54	-6.8	-11.42
79.06	26.53	-7.66	-8.86
79.1	26.46	-5.69	-9.08
79.14	25.01	-3.88	-7.81
79.18	22.92	3.4	-5.05
79.22	20.83	7.63	-5.51
79.26	21.86	10.5	-3.77
79.3	22.77	7.85	-2.88
79.34	21.69	5.31	-3.1
79.38	16.23	1.4	-2.44
79.42	19.306	1.495	-0.098259
79.46	18.77	1.4764	0.416
79.5	18.257	1.4054	0.96012
79.54	6.91	4.35	-1.73
79.58	17.333	1.0876	2.1207
79.62	12.23	-0.13	9.86
79.66	17.29	-0.17	8.77
79.7	15.13	-0.27	11.46
79.74	17.69	-3.91	8.98
79.78	19.78	-2.25	7.7
79.82	15.87	-6.2	6.26
79.86	21.15	-0.14	10.22
79.9	18.26	-6.82	10.68
79.94	18.54	-5.19	7.34
79.98	15.36	-4.24	5.22
[truncated: 1,036 more rows]
