# Supplementary material for: Mean flow and turbulence structure over exposed roots on a forested floodplain: Insights from a controlled laboratory experiment
Source: PLoS One. 2020 Feb 26;15(2):e0229306. doi: 10.1371/journal.pone.0229306 (PMC7043746; doi:10.1371/journal.pone.0229306)
Supplement: S1 File — (ZIP) [file pone.0229306.s001.zip › data_and_scripts/velocity_data/t21_136_replaced.csv]

0.06	18.85	2.8	1.1
0.1	15.41	5.67	6.97
0.14	18.47	5.22	4.9
0.18	21.3	7.34	4.49
0.22	20.97	6.57	5.52
0.26	21.72	5.97	4.77
0.3	20.02	8.23	4.41
0.34	21.49	5.75	3.84
0.38	23.1	4.92	3.3
0.42	23.13	-2.27	-0.62
0.46	21.18	-0.73	1.97
0.5	19.42	0.17	1.58
0.54	18.97	1.87	1.62
0.58	19.02	1.28	2.99
0.62	19.21	-0.36	1.12
0.66	15.32	-1.44	0.26
0.7	16.08	2.6	2.52
0.74	18.37	2.94	1.84
0.78	18.15	0.5	-0.05
0.82	13.16	0.88	0.29
0.86	13.27	-0.36	1.55
0.9	10.46	0.89	0.3
0.94	13.41	-0.29	1.85
0.98	14.21	0.17	1.59
1.02	12.6	0.7	1.18
1.06	10.66	0.91	1.78
1.1	12.7	-0.96	1.76
1.14	16.96	-3.33	0.23
1.18	15.81	0.52	0.95
1.22	15.6	-0.15	3.23
1.26	18.56	0.91	6.32
1.3	19.11	-5	7.88
1.34	18.32	-5.32	8.23
1.38	24.29	-7.76	5.68
1.42	23.84	-5.02	0.35
1.46	21.63	-0.11	-1.93
1.5	19.66	2.68	0.41
1.54	21.83	3.25	0.74
1.58	21.02	3.46	1.76
1.62	27.03	4.64	1.28
1.66	26.01	0.88	-1.66
1.7	26.32	0.17	-1.43
1.74	21.44	3.56	3.76
1.78	23.27	8.42	4.86
1.82	22.74	4.04	6.01
1.86	24.61	3.64	10.08
1.9	24.87	5.25	10.56
1.94	23.24	6.67	7.16
1.98	21.56	5.82	6.23
2.02	20.26	6.66	4.24
2.06	19.58	5.26	3.27
2.1	16.49	2.93	0.14
2.14	16.03	1.85	0.52
2.18	16.36	1.11	0.65
2.22	18.33	3.84	0.02
2.26	17.2	3.57	1.99
2.3	17.71	3.19	2.35
2.34	17.46	4.47	2.64
2.38	18.29	4.08	2.59
2.42	18.14	1.64	2.59
2.46	20.53	0	1.78
2.5	19.56	-0.09	0.71
2.54	18.5	-0.23	0.6
2.58	17.81	-1.94	-0.45
2.62	18.91	-0.75	-2.34
2.66	17.06	-0.24	-1.68
2.7	19.43	0.43	0.68
2.74	17.51	0.47	3.48
2.78	19.1	1.19	5.69
2.82	24.68	2.02	2.8
2.86	25.15	3.08	0.44
2.9	25.92	-0.26	0.11
2.94	20.83	0.86	3.46
2.98	20.65	-0.19	1.99
3.02	19.73	-3.56	-1.59
3.06	22.71	-5.98	-2.04
3.1	22.807	-2.6942	0.76848
3.14	22.667	-3.1264	0.6299
3.18	22.454	-3.5266	0.51398
3.22	22.171	-3.8826	0.43287
3.26	21.822	-4.1825	0.39874
3.3	22.58	-8.97	0
3.34	20.18	-6.51	-1.05
3.38	21.09	-3.17	-0.29
3.42	20.12	-2.96	1.54
3.46	21.07	-5.71	2.04
3.5	19.46	-3.41	1.21
3.54	16.8	-1.28	3.56
3.58	16.48	-1.09	6.71
3.62	15.35	-0.69	6.49
3.66	14.37	0.06	4.45
3.7	13.57	-0.8	6.22
3.74	15.84	-2.62	5.62
3.78	15.52	-4.27	4.44
3.82	13.71	-3.19	6.94
3.86	13.74	-0.93	9.1
3.9	15.81	-3.33	7.99
3.94	15.99	0.15	8.91
3.98	17.74	-1.92	7.68
4.02	17.33	-5.89	7.07
4.06	15.63	-4.3	8.56
4.1	17.77	-6.57	8.23
4.14	20.08	-6.93	5.96
4.18	19.07	-0.27	5.38
4.22	17.07	0.77	9.16
4.26	16.32	-2.41	9.28
4.3	18.58	-5.32	6.62
4.34	18.25	0.23	6.56
4.38	17.16	-1.06	8.77
4.42	15.07	-0.48	9.69
4.46	14.99	1.82	8.68
4.5	14.02	-0.71	8.57
4.54	14.41	0.93	8.08
4.58	15.75	2.77	7.92
4.62	15.15	1.52	7.67
4.66	14.11	1.92	7.73
4.7	18.74	4.44	11.59
4.74	18.7	5.1	11.13
4.78	20.33	1.44	9.87
4.82	20.09	0.42	11.18
4.86	22.6	-2.12	8.8
4.9	22.84	-5.47	6.77
4.94	21.76	-5.17	3.61
4.98	18.51	-4.09	8.41
5.02	20.14	-5.2	6.56
5.06	17.55	-4.63	7.44
5.1	19.6	-3.34	6.37
5.14	21.37	-1.15	7.52
5.18	23.81	-2.57	4.88
5.22	21.72	-0.9	5.67
5.26	21.65	1.45	5.52
5.3	22.89	1.73	4.21
5.34	24.11	-0.23	4.52
5.38	25.68	0.16	4.09
5.42	22.47	0.8	4.35
5.46	25.13	0.71	4.72
5.5	25.58	-2.24	4.03
5.54	24.81	-2.96	4.4
5.58	23.41	-3.54	1.91
5.62	21.42	-3.14	3.34
5.66	25.14	0.95	4.17
5.7	26.33	0.17	4.11
5.74	26.79	0.35	0.31
5.78	25.99	1.19	0.24
5.82	25.36	0.29	-1.08
5.86	29.13	4.01	-0.18
5.9	25.18	2.49	-0.78
5.94	27.56	0.05	0.5
5.98	24.93	-2.99	-3.6
6.02	23.57	-2.16	-4.14
6.06	22.62	-0.72	-3.1
6.1	23.63	-3.26	-1.47
6.14	25.85	-5.54	-5.01
6.18	26.71	2.26	-0.66
6.22	27.81	1.84	-2.69
6.26	21.95	1.94	0.39
6.3	21.47	4.14	4.44
6.34	22.62	3.36	4.63
6.38	20.38	3.67	3.01
6.42	17.22	4.8	5.31
6.46	22.35	1.49	4.75
6.5	16.72	2.13	2.04
6.54	16.12	1.93	3.9
6.58	17.95	-0.47	3.38
6.62	14.33	-3.29	4.38
6.66	16.84	0.05	6.97
6.7	16.92	1.56	5.22
6.74	17.31	2.29	6.6
6.78	18.68	1.07	7.82
6.82	21.02	0.41	4.28
6.86	19.25	-0.5	-0.24
6.9	19.78	1.63	-1.2
6.94	18.11	1.36	-1.13
6.98	20.374	3.3754	3.5586
7.02	20.469	4.1527	3.6484
7.06	24.22	4.76	2.14
7.1	25.74	4.78	0.2
7.14	23.66	5.18	4.8
7.18	20.77	7.94	6.38
7.22	19.59	8.99	5.86
7.26	18.02	9.45	5.25
7.3	17.01	6.77	5.46
7.34	13.19	5.62	7.97
7.38	19.34	8.74	4.25
7.42	18.15	6.31	0.95
7.46	19.87	4.92	1.87
7.5	21.1	5.24	2.46
7.54	21.36	0.53	0.02
7.58	21.87	2.7	1.55
7.62	19.21	1.77	2.32
7.66	17.78	0.34	2.24
7.7	15.72	-2.96	1.88
7.74	15.48	-2.29	1.19
7.78	16.1	-1.56	1.64
7.82	16.38	-2.29	3.66
7.86	14.32	-1.04	5.19
7.9	12.74	0.39	5.28
7.94	12.71	-2.59	4.05
7.98	13.52	-2.35	3.2
8.02	12.61	-1.92	4.33
8.06	14.82	-3.78	4.35
8.1	14.51	-3.16	5.55
8.14	15.01	-5.51	3.3
8.18	15.68	0.22	5.31
8.22	14.35	-0.89	5.03
8.26	13.29	-3.41	2.62
8.3	14.6	-5.53	-0.06
8.34	12.86	-5.05	-0.09
8.38	14.03	-4.56	-1.32
8.42	15.69	-2.75	0.61
8.46	13.89	-0.44	2.05
8.5	12.93	-1.27	2.32
8.54	15.57	1.47	3.1
8.58	16.47	2.24	3.4
8.62	17.19	1.52	1.44
8.66	15.88	-0.23	4.48
8.7	17.3	3.59	8.73
8.74	20.82	-0.61	9.49
8.78	23.06	1.53	9.23
8.82	20.44	1.76	6.58
8.86	17.83	3.8	5.25
8.9	17.4	3.64	6.47
8.94	16.91	1.13	8.27
8.98	18.83	0.4	9.34
9.02	22.46	1.01	8.17
9.06	20.68	-1.85	7.22
9.1	19.07	3.82	6.9
9.14	16.21	4.5	7.23
9.18	15.69	-1.39	8.47
9.22	15.31	0.29	6.37
9.26	13.81	1.01	7.2
9.3	13.31	1.22	7.32
9.34	15.14	0.37	6.68
9.38	13.96	-0.78	5.88
9.42	16.56	1.43	8.59
9.46	19.67	0.91	9.02
9.5	17.6	1.07	10.19
9.54	16.53	1.41	12.3
9.58	18.11	-3.52	11.45
9.62	18.1	-3.38	7.96
9.66	13.01	-1.23	8.12
9.7	14.36	-0.46	8.32
9.74	15.31	-2.99	8.38
9.78	17.13	-3.3	8.89
9.82	14.35	-2.73	9.97
9.86	14.87	-4.48	8.8
9.9	14.72	-4.22	8.2
9.94	15.01	-3.13	7.48
9.98	15.08	-4.07	7.55
10.02	15.49	-6.43	3.36
10.06	14.38	-3.06	1.51
10.1	14.47	3.01	2.34
10.14	14.08	0.74	1.83
10.18	10.57	2.77	6.2
10.22	11.49	-2.31	4.46
10.26	12.25	2.49	3.67
10.3	8.53	3.68	8.59
10.34	11.3	2.11	9.64
10.38	12.98	4.08	9.87
10.42	14.56	1.4	10.62
10.46	12.8	-0.53	12.04
10.5	14.9	-3.64	12.48
10.54	18.97	-4.29	10.22
10.58	18.73	-4.6	9.53
10.62	19.24	-3.35	6.98
10.66	22.67	-7.32	3.13
10.7	25.38	-8.69	1.47
10.74	29.28	-7.02	1.54
10.78	26.78	-8.21	3.39
10.82	25.96	-9.92	0.92
10.86	23.98	-4.28	2.19
10.9	19.74	-1.59	2.28
10.94	20.13	-3.29	-0.06
10.98	22.172	-1.6637	1.8527
11.02	21.338	-0.33056	2.2292
11.06	20.459	1.006	2.6736
11.1	18.83	3.34	4.48
11.14	14.17	4.58	3.55
11.18	16.86	2.56	5.82
11.22	17.87	5.03	6.81
11.26	20.27	8.38	4.14
11.3	17.76	6.23	3.54
11.34	18.25	6.39	4.53
11.38	17.51	6.94	3.9
11.42	16.15	5.84	4.86
11.46	16.36	4.66	5.1
11.5	17.19	5.01	3.19
11.54	18.82	2.06	4.97
11.58	19	-1.37	4.13
11.62	18.45	-1.49	4.76
11.66	15.89	-0.95	4.15
11.7	16.56	-2.44	4.39
11.74	15.72	-2.42	3.37
11.78	18.12	-0.01	5.01
11.82	19.42	0.36	2.59
11.86	19.84	1.4	1.69
11.9	17.75	-2.3	0.77
11.94	18.02	-2.32	2.98
11.98	18.34	-3.71	3.58
12.02	19.49	-2.19	3.39
12.06	18.8	-0.33	1.36
12.1	19.24	2.51	3.49
12.14	15.77	-0.13	6.4
12.18	22.68	-5.46	6.12
12.22	25.77	-2.99	8.4
12.26	23.835	-1.7126	2.0411
12.3	26.52	-2	-1.5
12.34	27.93	-4.22	-1.17
12.38	29.98	-2.53	-0.42
12.42	28.26	-1.16	-0.89
12.46	26.09	-2.01	-1.77
12.5	22.25	1.83	0.47
12.54	25.26	0.44	2.01
12.58	25.44	-3.22	-0.14
12.62	23.15	-1.11	-0.82
12.66	24.51	-4.53	1.17
12.7	24.09	-4.31	0.38
12.74	24.25	-4.64	0.68
12.78	25.87	-5.64	0.77
12.82	27.38	-6.06	1.22
12.86	25.24	-5.54	1.87
12.9	22.67	-6.3	0.85
12.94	21.79	-6.44	1.35
12.98	20.37	-4.83	1.93
13.02	22.45	-4.29	3.16
13.06	21.79	-3.59	5.12
13.1	25.18	-4.13	5.66
13.14	24.9	-4.3	6.11
13.18	24.94	-9.29	2.95
13.22	22.29	-6.6	2.83
13.26	22.75	-9.2	3.95
13.3	21.13	-7.87	3.67
13.34	20.81	-5.18	2.79
13.38	17	-3.86	4.86
13.42	20.04	-1.68	5.87
13.46	13.94	0.68	5.17
13.5	19.3	1.33	6.71
13.54	17.15	1.1	6.65
13.58	17.81	3.6	4.17
13.62	13.65	2.91	2.24
13.66	13.02	1.38	1.2
13.7	15.96	2.04	1.86
13.74	16.95	1.19	1.24
13.78	17.19	2.36	1.18
13.82	17.32	1.22	1.13
13.86	19.57	1.08	0.05
13.9	18.42	-1.4	0.48
13.94	19.42	-0.84	-0.54
13.98	19.29	2.11	1.72
14.02	20.33	0.24	1.58
14.06	19.21	0.01	-2.33
14.1	19.55	0.39	-3.47
14.14	18.47	1.79	-2.44
14.18	22.06	1.24	-2.29
14.22	17.89	-3.13	-2.72
14.26	18.1	-5.9	0.14
14.3	18.44	-5.26	-0.21
14.34	19.3	-5.82	0.14
14.38	18.29	-5.9	0.57
14.42	15.08	-10.3	1.87
14.46	20.2	-7.65	7.22
14.5	18.147	-5.288	-1.3841
14.54	18.029	-4.6624	-1.006
14.58	21.96	-3.11	-2.47
14.62	21.24	-2.7	-1.6
14.66	18.11	-4.27	-5.67
14.7	17.34	-1.6	-0.91
14.74	15.19	-3.81	0.63
14.78	17.8	-1.85	-1.05
14.82	15.1	1.67	-2.23
14.86	12.91	4.7	-1.64
14.9	17.765	2.917	4.0754
14.94	17.86	3.5341	4.7026
14.98	17.987	4.0179	5.3174
15.02	19.69	7.6	7.31
15.06	18.93	8.59	7.47
15.1	21.42	4.46	6.2
15.14	21.58	5.47	9.32
15.18	18.05	3.44	11.83
15.22	18.53	2.4	13.19
15.26	16.77	4.11	12.01
15.3	21.46	-1.2	13.35
15.34	20.49	-6.99	10.44
15.38	24.72	-7.35	6.55
15.42	20.74	-9.62	5.61
15.46	21.91	-2.27	5.73
15.5	15.26	-7.02	1.8
15.54	15.83	-3.33	5.28
15.58	16.81	2.14	-0.33
15.62	16.8	-2.1	-2.62
15.66	14.48	-0.34	-2.61
15.7	18.98	7.09	0.63
15.74	20.23	7.81	5.16
15.78	22.47	11.43	5.37
15.82	20.26	13.37	0.74
15.86	21.48	12.1	0.4
15.9	20.88	11.18	3.02
15.94	21.15	5.67	4.68
15.98	22.78	-0.19	1.27
16.02	16.22	0.98	-0.73
16.06	14.03	-0.3	0.89
16.1	12.56	3.35	2.8
16.14	13.08	6.09	2.77
16.18	12.01	4.08	2.02
16.22	13.97	5.75	2.7
16.26	13.96	4.11	2.04
16.3	17.16	3.61	4.92
16.34	18.28	4.32	8.85
16.38	22.86	3.24	4.75
16.42	21.43	2.68	2.54
16.46	25.89	8.87	4.31
16.5	21.453	2.6983	4.5737
16.54	23.18	5.67	0.36
16.58	23.019	1.1135	5.1762
16.62	19.49	1.18	1.08
16.66	23.42	-0.19	0.18
16.7	23.93	3.04	6.62
16.74	23.57	-5.91	4.26
16.78	26.06	1.1	12.42
16.82	25.3	-4.35	9.98
16.86	27.39	-3.47	9.26
16.9	25.96	-0.67	10.44
16.94	26.88	3.95	8.21
16.98	24.74	8.23	6.53
17.02	22.75	7.38	6.85
17.06	24.75	8.14	5.99
17.1	24.07	7.49	6.77
17.14	22.41	9.4	8.72
17.18	21.54	7.53	6.56
17.22	23.89	7.19	5.37
17.26	23.26	5.99	4.16
17.3	24.17	6.32	3.19
17.34	20.58	5	3.53
17.38	20.12	4.99	1.26
17.42	21.81	5.47	1.27
17.46	22.35	4.74	3.47
17.5	22.13	3.17	4.03
17.54	21.07	3.48	1.58
17.58	21.28	3.07	0.56
17.62	21.38	-0.96	4.69
17.66	21.47	-3.79	5.01
17.7	19.98	-4.36	3.07
17.74	21.04	-7.26	3.22
17.78	21.59	-9.76	-0.23
17.82	21.51	-6.81	0.36
17.86	26.55	-6.17	1.58
17.9	24.94	-2.29	-2.31
17.94	20.638	-3.6566	2.2942
17.98	17.84	5.16	-1.28
18.02	21.48	-0.9	0.93
18.06	19.46	-2.38	2.59
18.1	18.06	1.79	5.18
18.14	16.67	1.39	7.72
18.18	19.6	1.54	8.4
18.22	20.22	-0.19	7.1
18.26	18.69	1.03	7.96
18.3	19.5	4.95	7.73
18.34	19.61	9.58	6.82
18.38	20.44	9.81	4.48
18.42	22.77	7.13	6.28
18.46	26.53	4.29	8.67
18.5	28.33	1.86	7.6
18.54	27.88	-0.13	4.62
18.58	28.17	2.71	4.71
18.62	25.48	3.31	2.71
18.66	25.79	3.6	2.88
18.7	25.15	1.44	1.33
18.74	21.36	-0.75	-3.41
18.78	20.33	-1.45	-6.33
18.82	20.28	0.52	-2.36
18.86	18.82	-0.39	-2.89
18.9	21.51	-0.79	-1.7
18.94	21.48	-3.25	-0.76
18.98	21.71	-4.63	-0.78
19.02	24.12	-4.49	-2.68
19.06	22.33	-5.67	-2.66
19.1	21.24	-4.46	-3.02
19.14	21.28	-2.66	-4.27
19.18	21.66	-0.99	-4.93
19.22	22.5	-1.53	-3.51
19.26	24.32	-4.03	-3.79
19.3	30.47	-3.33	-6.41
19.34	29.93	-7.11	-5.64
19.38	31.52	-1.08	-5.99
19.42	28.62	-1.77	-5.68
19.46	29.54	-4.87	-6.79
19.5	29.11	-3.29	-8.09
19.54	30.65	-1.5	-7.4
19.58	29.94	-2.03	-7.2
19.62	28.95	-1.86	-7.05
19.66	28.53	-2.68	-8.01
19.7	27.24	-1.12	-9.65
19.74	26.02	0.2	-9.29
19.78	27.36	2.62	-9.33
19.82	25.09	5.4	-7.82
19.86	27.83	3.04	-6.48
19.9	25.39	3.59	-6.26
19.94	22.06	2.14	-2.81
19.98	23.13	2.7	-3.68
20.02	24.67	0	-7.66
20.06	21.96	-2.67	-8.45
20.1	24.3	-6.21	-3.8
20.14	19.35	-5.87	0.44
20.18	20.41	-6.24	2.4
20.22	18.79	-7.19	2.47
20.26	21.83	-8.2	0.34
20.3	21.69	-3.81	-1.09
20.34	24.57	-4.15	-1.12
20.38	24.1	-6.96	-1.83
20.42	19.21	-4.48	1.58
20.46	23.82	-3.09	4.3
20.5	19.42	-4.36	5.93
20.54	17.88	-1.61	7.06
20.58	19.85	0.07	2.6
20.62	21.35	-0.45	2.05
20.66	19.44	-0.18	1.93
20.7	21.15	-0.47	3.07
20.74	21.12	2.45	2.26
20.78	20.96	2.57	6.29
20.82	18.99	3	6.73
20.86	18.03	4.9	5.73
20.9	18.71	4.59	3.34
20.94	17.06	3.39	2.5
20.98	18.63	2.02	2.89
21.02	19.3	2.09	4.72
21.06	20.02	-0.09	6.84
21.1	17.68	2.72	6.12
21.14	14.56	0.65	5.49
21.18	16.08	-4.98	2.44
21.22	17.38	-4.47	3.54
21.26	19.75	-3.71	3.21
21.3	20.58	-2.6	2.75
21.34	16.03	-4.97	3.81
21.38	17.44	-4.36	2.8
21.42	20.72	-6.7	4.34
21.46	20.39	-6.88	2.22
21.5	21.51	-6.92	5.67
21.54	17.9	-7.28	6.47
21.58	24.45	-4.83	4.46
21.62	20.7	-4.5	1.26
21.66	19.78	-6.12	1.7
21.7	20.44	-6.75	4
21.74	19.75	-5.88	8.29
21.78	17.67	-7.47	7.1
21.82	19.48	-5.81	4.09
21.86	22.14	-4.55	4.8
21.9	21.78	-6.63	5.3
21.94	22.11	-6.81	4.76
21.98	19.81	-5.58	3.93
22.02	23.14	-5.82	2.8
22.06	25.44	-0.64	5.86
22.1	27.51	-4.67	5.42
22.14	25.22	-5.95	4.56
22.18	25.59	-5.85	4.68
22.22	27.15	-3.26	4.74
22.26	28.42	-0.81	2.84
22.3	28.18	-2.99	0.75
22.34	26.58	-0.19	2.09
22.38	28.21	0.95	1.76
22.42	28.61	0.43	0.56
22.46	28.26	-0.24	-0.16
22.5	27.19	1.22	-0.54
22.54	27.59	2.15	-0.72
22.58	26.26	1.31	-0.39
22.62	24.26	0.62	-0.74
22.66	22.65	2.63	-0.44
22.7	22.68	0.44	-1.67
22.74	26.05	-0.99	-1.63
22.78	26.07	-4.05	0.86
22.82	27.62	-6.67	0.8
22.86	30.68	-8.94	0.8
22.9	28.32	-6.16	-0.5
22.94	25.38	-3.66	-3.21
22.98	25.37	-1.76	-3.53
23.02	26.05	-3.22	0.24
23.06	28.32	-0.26	0.6
23.1	30.47	7.09	-0.5
23.14	30.26	2.99	-1.58
23.18	26.3	2.54	-3.6
23.22	24.2	2.6	-5.91
23.26	23.64	1.34	-6
23.3	23.15	-1.79	-4.54
23.34	24.62	-4.37	1.16
23.38	23.72	-6.72	3.2
23.42	24.39	-4.8	2.37
23.46	23.2	-5.69	5.28
23.5	23.35	-6.62	4.35
23.54	20.35	-6.46	2.91
23.58	21.37	-4.81	1.16
23.62	18.36	-3.05	2.86
23.66	19.44	-1.22	1.91
23.7	17.38	2.87	3.49
23.74	14.3	8.95	4.47
23.78	15.81	8.06	2.84
23.82	14.14	5.77	4.98
23.86	13.34	5.02	7.84
23.9	17.77	1.76	8.86
23.94	21.96	-0.42	3.86
23.98	17.93	-3.38	2.36
24.02	17.19	-3.85	4.19
24.06	22.32	-3.73	3.93
24.1	21.75	-7.01	3.71
24.14	23.58	-1.94	7.02
24.18	22.48	1.98	7.68
24.22	25.37	3.53	4.51
24.26	26.84	7.26	1.51
24.3	22.14	5.86	4.56
24.34	25.22	8.11	6.1
24.38	25.37	5.54	4.37
24.42	26.08	8.92	1.36
24.46	26.09	5.51	-0.57
24.5	25.9	3.13	-0.51
24.54	29.57	1.83	-1.17
24.58	28.02	1.37	-0.45
24.62	26.77	-0.93	1.58
24.66	27.72	2.58	1.38
24.7	26.68	1.93	-0.33
24.74	25.48	0.63	0.12
24.78	26.74	1.02	-0.27
24.82	28	2.99	-3.2
24.86	28.59	4.21	-1.16
24.9	30.94	-2.91	-3.56
24.94	30.72	-2.39	-3.5
24.98	28.87	-2.44	-3.53
25.02	25.27	0.49	-2.76
25.06	24.3	2.33	-0.28
25.1	25.36	-1.68	-1.45
25.14	18.54	0.35	0.62
25.18	20.26	5.73	1.58
25.22	23.93	4.62	-2.17
25.26	21.24	-0.56	-2.34
25.3	17.42	2.04	1.31
25.34	17.81	1.75	3.79
25.38	17.3	1.77	7.54
25.42	20.41	2.29	6.77
25.46	21.57	3.45	5.4
25.5	20.02	4.59	4.86
25.54	19.21	4.4	3.09
25.58	19.07	6.36	5.25
25.62	19.54	5.62	5.13
25.66	19.85	6.28	4.99
25.7	21.07	5.12	4.2
25.74	20.44	6.33	4.37
25.78	20.45	7.06	4.9
25.82	20.44	6.53	4.68
25.86	21.3	8.07	6.11
25.9	21.68	10.18	6.01
25.94	20.32	9.69	7.03
25.98	19.87	7.61	7.13
26.02	20.03	9.29	6.85
26.06	19.07	6.72	6.65
26.1	21.09	4.55	7.17
26.14	22.74	4.44	5.1
26.18	24.47	4.79	7.42
26.22	22.95	4.7	11.12
26.26	25.52	1.64	8.83
26.3	24.82	4.86	7.96
26.34	20.28	7.64	10.32
26.38	23.3	6.89	6.83
26.42	26.02	11.09	3.3
26.46	25.27	11.81	3.68
26.5	24.93	10.66	2.99
26.54	22.2	10.72	2.38
26.58	21.07	11.14	3.94
26.62	19.78	8.17	5.39
26.66	17.53	8.44	1.85
26.7	17.55	9.07	1.05
26.74	19.92	14.38	5.18
26.78	21.62	14.49	3.39
26.82	26.38	10.8	6.28
26.86	24.23	9.9	6.44
26.9	20.31	12.77	8.05
26.94	21.01	9.78	10.63
26.98	22.05	5.38	9.72
27.02	21.58	4.48	12.14
27.06	23.47	5.75	12.56
27.1	19.83	5.86	10.98
27.14	19.33	4.05	6.56
27.18	18.09	6.08	3.7
27.22	15.13	7.3	1.91
27.26	14	4.44	2.32
27.3	11.72	1.18	2.99
27.34	17.51	-1.95	2.02
27.38	18.74	-2.51	0.45
27.42	22.35	-1.89	-1.56
27.46	24.02	-3.4	2.28
27.5	27.9	-2.5	4.74
27.54	26.49	-4.13	0.69
27.58	24.16	-6.78	-3.17
27.62	21.33	-4.54	-2.08
27.66	20.94	-8.2	1.8
27.7	17.89	-0.31	5.44
27.74	21.48	-2.12	6.56
27.78	21.04	-4.91	6.74
27.82	21.86	-5.31	4.79
27.86	21.91	-4.42	5.82
27.9	21.3	-5.32	7.25
27.94	20.26	-7	7.75
27.98	17.87	-4.96	11.36
28.02	20.41	0.96	14.45
28.06	18.24	1.87	13.2
28.1	19.08	1.22	9.27
28.14	17.62	0.26	7.4
28.18	16.34	-2.54	7.92
28.22	14.83	-6.86	6.35
28.26	19.96	-6.48	6.69
28.3	20.61	-8.48	8.47
28.34	21.93	-5.1	9.45
28.38	22.4	-4.26	13.6
28.42	23.3	-3.53	12.62
28.46	20.93	-6.16	9.99
28.5	18.04	-6.32	9.43
28.54	20.5	-3.22	12.59
28.58	18.5	-3.41	14.95
28.62	19.9	1.14	15.55
28.66	19.21	0.085079	9.4623
28.7	16.37	1.55	6.28
28.74	14.65	5.5	5.04
28.78	18.68	7.26	4.64
28.82	19.92	5.99	5.61
28.86	20.46	4.78	5.61
28.9	16.44	0.49	7.1
28.94	17.07	0.23	7.63
28.98	16.96	0.47	6.39
29.02	16.98	1.95	5.98
29.06	17.93	6.35	7.82
29.1	19.08	4.92	8.71
29.14	18.44	3.73	7.65
29.18	16.39	2.17	8.88
29.22	17.94	2.5	8.77
29.26	17.32	1.61	8.51
29.3	19.62	2.92	8.01
29.34	19.74	1.58	8.8
29.38	23.32	1.71	9.26
29.42	21.15	3.76	6.42
29.46	21.04	1.19	5.6
29.5	18.41	4.78	7.56
29.54	19.61	4.63	10.59
29.58	18.02	5.73	7.01
29.62	17.54	7.52	7.44
29.66	16.05	6.01	8.03
29.7	17.66	3.95	7.72
29.74	18.8	6.38	7.48
29.78	19.07	6.42	9.22
29.82	19.44	4.63	9.07
29.86	18.72	-0.38	7.82
29.9	18.18	1.68	6.6
29.94	17.57	4.05	7.75
29.98	21.16	0.35	8.47
30.02	21.66	-0.93	7.81
30.06	22.47	-1.83	7.82
30.1	24.95	2.68	6.09
30.14	26.47	5.56	5.09
30.18	24.52	3.9	4.17
30.22	22.96	3	6.08
30.26	21.69	7.81	5.32
30.3	21.63	6.32	4.86
30.34	23.07	7.34	4.39
30.38	23.48	8.35	1.96
30.42	25.55	5.73	2.27
30.46	25.02	8.23	-1.61
30.5	23.93	3.25	0.73
30.54	25.02	2.92	2.8
30.58	23.9	4.09	0
30.62	22.38	2.35	0.68
30.66	23.09	2.24	0.89
30.7	24.24	3.37	0.11
30.74	24.18	1.76	0.53
30.78	21.04	-0.1	-1.25
30.82	19.5	-0.48	-0.46
30.86	20.41	2.76	-1.17
30.9	18.89	0.65	-4.13
30.94	22.14	1.34	-4.69
30.98	23.54	3.13	-2.87
31.02	16.26	2.05	2.94
31.06	17.56	3.79	4.92
31.1	16.2	4.2	4.25
31.14	16.75	3.9	3.3
31.18	14.31	3.37	2.33
31.22	13.9	2.68	1.99
31.26	11.49	1.61	5.1
31.3	12.83	2.17	7.27
31.34	14.14	6.19	8.93
31.38	17.22	4.05	11.02
31.42	16.38	4.97	10.41
31.46	16.95	-1.48	10.17
31.5	18.51	-0.95	10.35
31.54	21.36	-0.71	10.92
31.58	19.85	-4.15	9.73
31.62	20.25	1.45	8.32
31.66	22.1	4.9	4.81
31.7	20.02	8.8	3.01
31.74	17.96	9.36	5.06
31.78	13.7	5.13	4.36
31.82	13.87	-0.24	1.54
31.86	15.69	3.92	1.52
31.9	16.52	3.92	2.79
31.94	16.61	4.89	2.3
31.98	16.04	1.79	3.67
32.02	18.01	4.27	2.4
32.06	20.61	8.38	2.09
32.1	17.99	6.86	0.8
32.14	16.52	7.14	1.64
32.18	18.38	4.95	4.59
32.22	18.69	5.78	5.36
32.26	17.75	4.35	2.82
32.3	17.08	4.65	0.14
32.34	15.63	2.9	2.23
32.38	17.27	3.43	4.18
32.42	16.8	-1.08	2.17
32.46	15.13	0.77	0.89
32.5	13.4	-0.31	1.19
32.54	12.62	-0.11	0.83
32.58	13.24	-0.87	-0.09
32.62	13.32	-1.26	-0.69
32.66	13.85	-1.88	-0.21
32.7	15.73	1.78	-0.18
32.74	19.06	1.46	3.33
32.78	19.52	0.45	2.52
32.82	19.51	1.58	1.88
32.86	19.1	-0.13	4.95
32.9	19.51	0.74	6.8
32.94	18.53	5.1	11.31
32.98	17.6	3.3	10.3
33.02	12.28	7.18	10.7
33.06	19.51	4.05	9.43
33.1	19.23	3.16	9.01
33.14	20.71	-1.11	8.1
33.18	22.27	0.22	9.69
33.22	21.84	1.13	8.74
33.26	21.38	0.51	5.45
33.3	21.15	5.85	7.34
33.34	19.84	7.13	8.02
33.38	18.99	7	9.79
33.42	17.25	1.4	10.08
33.46	20.26	2.05	10.35
33.5	24.08	-2.12	12.89
33.54	23.85	0.36	10.8
33.58	21.5	5.58	8.69
33.62	22.03	6.43	6.83
33.66	22.68	3.63	5.83
33.7	21.87	5.84	11.38
33.74	23.87	5.39	11.94
33.78	22.85	2.53	10.34
33.82	21.86	0.23	10.51
33.86	20.56	-0.98	10.04
33.9	18.64	-1.72	9.44
33.94	18.5	-0.69	9.23
33.98	21.31	-2.04	11.23
34.02	20.61	1.03	10.71
34.06	19.27	2.73	9.22
34.1	20.36	0.46	9.1
34.14	21.15	0.9	8.9
34.18	21.49	-0.04	9.96
34.22	20.54	0.18	9.72
34.26	20.56	-1.08	10.38
34.3	21.95	-1.13	7.22
34.34	23.56	-1.39	4.5
34.38	23.83	-1.76	4.8
34.42	24.4	-1	6.15
34.46	23.03	-0.84	7.12
34.5	25.12	-0.27	6.08
34.54	25.14	-0.75	3.63
34.58	26.06	-8.16	2.26
34.62	24.21	-7.32	-0.69
34.66	22.33	-6.27	0.95
34.7	23.24	-8.96	3.1
34.74	26.24	-9.18	-0.27
34.78	24.86	-5.96	2.86
34.82	30.07	-9.89	2.32
34.86	27.58	-7.88	0.22
34.9	23.975	-4.1046	0.66476
34.94	25.9	1.72	-3.07
34.98	22.62	1.31	5.06
35.02	22.33	-1.39	-1.89
35.06	21.48	0.56	2.24
35.1	16.9	-0.51	3.63
35.14	21.06	-1.97	1.86
35.18	22.3	2.63	-1.47
35.22	21.01	4.38	1.31
35.26	20.62	2.73	2.98
35.3	21.93	1.22	1.06
35.34	22.53	0.62	0.98
35.38	23.78	-2.45	2.68
35.42	25.18	-8.67	1.12
35.46	23.04	-7.05	1.16
35.5	23.35	-7.88	1.85
35.54	20.71	-6.52	2.8
35.58	22.56	-7.85	2.2
35.62	23.26	-4.3	6.32
35.66	22.74	-3.21	5.91
35.7	24.9	-7.2	4.56
35.74	21.19	-5.26	5.84
35.78	19.14	-3.36	6.33
35.82	18.71	-0.4	6.83
35.86	20.08	-3.78	5.27
35.9	19.97	-2.85	5.39
35.94	19.83	-1.87	6.83
35.98	18.11	0.15	7.9
36.02	16.9	-2.33	6.39
36.06	14.45	-0.87	6.16
36.1	15.91	0.89	3.83
36.14	16.86	0.02	1.7
36.18	17.15	1.19	2.05
36.22	15.39	2.6	4.01
36.26	15.7	0.32	4.11
36.3	15.52	-1.7	4.3
36.34	16.23	0.01	3.29
36.38	18.15	-0.03	2.44
36.42	16.04	-1.7	3.4
36.46	15.74	-2.94	5.73
36.5	23.62	2.22	10.05
36.54	22.51	5.44	11.13
36.58	24.64	5.93	13.49
36.62	24.97	5.43	14.55
36.66	23.97	3.22	14.92
36.7	25.07	3.84	14.25
36.74	24.81	4.79	14.17
36.78	22.62	-0.63	12.86
36.82	24.54	-5.62	7.72
36.86	18.97	-5.62	4.82
36.9	17.18	-4.11	7.45
36.94	15.88	3.13	10.15
36.98	18.72	1.88	8.43
37.02	23.17	5.97	9.09
37.06	25.18	4.62	6.94
37.1	24.05	4.07	9.17
37.14	26.41	7.37	9.46
37.18	24.57	7.4	8.74
37.22	21.62	4.84	7.93
37.26	20.14	4.83	8.18
37.3	20.67	-1.93	10.89
37.34	21.77	-1.31	9.61
37.38	24.53	-5.29	7.01
37.42	26.95	-6.41	2.86
37.46	27.37	-5.47	2.65
37.5	24.19	-9.65	4.56
37.54	25.6	-7.73	2.75
37.58	27.32	-5.54	-2.73
37.62	25.39	-6.42	-1.89
37.66	21.88	-1.99	-1.2
37.7	20.85	-1.89	2.07
37.74	20.95	-2.4	2.62
37.78	22.61	-1.79	4.05
37.82	22.92	-1.05	6.23
37.86	23.38	-0.73	4.44
37.9	23.22	1.13	3.26
37.94	25.68	0.52	4.47
37.98	27.33	-0.29	4.76
38.02	27.23	-1.89	1.61
38.06	25.52	0.38	-1.68
38.1	23.29	1.53	-3.3
38.14	21.93	-1.92	-1.44
38.18	19.57	-3.53	1.3
38.22	23.277	-2.5246	3.7986
38.26	20.67	-6.62	10.33
38.3	18.88	-2.69	9.1
38.34	19.48	-3.23	7.8
38.38	21.05	-4.06	3.37
38.42	24.47	-2.3	4.16
38.46	24.01	-4.23	7.36
38.5	25.91	-7.17	7.37
38.54	23.8	-4.78	9.01
38.58	18.76	1.06	8.92
38.62	19.832	-1.5337	6.4034
38.66	19.85	1.64	5.37
38.7	17.57	-4.17	2.89
38.74	17.82	0.04	5.39
38.78	15.81	3.11	6.27
38.82	18.76	3.58	4.83
38.86	19.01	5.29	4.67
38.9	17.59	1.11	7.61
38.94	17.87	2.36	8.38
38.98	17.88	-2.12	7.08
39.02	18.47	4.34	4.78
39.06	18.59	6.17	5.97
39.1	16.7	1.57	8.4
39.14	13.55	0.65	8.35
39.18	15.42	-1.79	9.2
39.22	19.1	2.29	11.66
39.26	23.24	8.11	9.46
39.3	23.36	5.29	8.43
39.34	22.52	0.38	6.26
39.38	22.75	1.13	5.28
39.42	23.99	7.07	6.38
39.46	25.32	8.68	8.84
39.5	22.74	6.88	7.44
39.54	20.8	4.89	10.11
39.58	24.44	1.99	9.26
39.62	21.27	2.46	6.77
39.66	20.2	-3.5	8.22
39.7	19.36	-3.68	8.16
39.74	19.4	-1.04	8.44
39.78	19.65	3.96	5.17
39.82	19.55	2.6	3.99
39.86	19.85	1.75	3.07
39.9	21.01	1.92	1.56
39.94	22.38	0.28	4.81
39.98	21.36	-0.37	4.53
40.02	21.78	-3.08	2.21
40.06	20.13	-1.83	0.5
40.1	22.11	-1.36	-0.93
40.14	21.883	2.9844	-0.915
40.18	21.802	3.581	-1.2691
40.22	21.686	4.1456	-1.5137
40.26	21.542	4.6614	-1.6413
40.3	23.99	7.99	-6.33
40.34	26.48	6.11	-4.53
40.38	22.77	5.18	-6.09
40.42	22	8.1	-0.4
40.46	19.46	7.21	3.73
40.5	17.42	5.39	3.74
40.54	16.74	5.04	3.23
40.58	17.36	5.36	4.64
40.62	17.69	4.44	4.19
40.66	18.69	2.35	4.81
40.7	22.1	2.25	5.7
40.74	21.65	0.97	6.97
40.78	20.01	0.07	8.43
40.82	18.32	2.08	9.67
40.86	17.58	-2.15	9.43
40.9	16.05	0.13	9.86
40.94	20.34	-0.93	8.35
40.98	18.29	0.32	8.01
41.02	17.84	2.87	8.09
41.06	16.35	1.01	7.7
41.1	17.82	5.13	9
41.14	18.57	3.25	7.23
41.18	21.76	1.34	8.11
41.22	18.605	1.0983	7.5666
41.26	18.588	1.3191	7.437
41.3	18.584	1.5636	7.3098
41.34	20.12	5.64	7.13
41.38	20.1	-0.66	5.87
41.42	18.87	1.9	7.27
41.46	21.52	2.26	7.14
41.5	18.16	0.8	7.59
41.54	19.55	0.38	7.58
41.58	20.05	-0.19	4.95
41.62	18.31	-1.34	4.4
41.66	19.428	4.3637	6.5081
41.7	19.655	4.6889	6.4833
41.74	16.08	5.89	8.23
41.78	17.68	2.89	7.78
41.82	19.04	6.79	3.73
41.86	23.78	8.68	4.76
41.9	19.99	9.34	4.95
41.94	21.24	10.68	7.1
41.98	19.86	11.23	9.56
42.02	27.03	7.61	10.06
42.06	24.3	6.98	9.61
42.1	25.69	6.47	8.9
42.14	26.42	3.21	5.17
42.18	22.59	5.08	5.73
42.22	19.36	4.78	6.09
42.26	21.65	4.29	7.12
42.3	22.66	4.08	6.35
42.34	23.85	3.76	6.18
42.38	21.92	0.48	4.58
42.42	21.36	-0.21	5.17
42.46	22.98	2.25	9.77
42.5	22.84	3.77	8.78
42.54	24.88	8.41	10.4
42.58	25.62	6.47	10.21
42.62	29.84	1.76	4.89
42.66	20.84	-2.4	3.27
42.7	23.27	0.78	6.14
42.74	21.82	-1.08	7.84
42.78	22.97	0.83	9.56
42.82	23.26	1.48	11.11
42.86	23.36	2.84	10.23
42.9	23.61	4.29	14.2
42.94	22.36	2.32	11.85
42.98	20.76	3.81	11.98
43.02	23.97	1.9	10.71
43.06	22.17	3.04	10.68
43.1	22.58	5.04	7.7
43.14	23.01	4.86	8.22
43.18	23.51	-0.26	6.12
43.22	23.57	1.85	1.44
43.26	22.12	3.28	-3.89
43.3	24.32	3.9	-2.45
43.34	23.84	5.13	-3.65
43.38	25.93	-2.43	-0.35
43.42	21.42	-5.38	-0.42
43.46	21.75	-4.41	1.07
43.5	19.38	-3.29	-0.15
43.54	19.16	-1.9	1.88
43.58	18.33	-2.4	-1.89
43.62	16.7	2.11	-3.15
43.66	15.46	2.47	-2.66
43.7	16.74	3.24	-0.78
43.74	16.38	4.63	-2.23
43.78	18.83	5.02	-0.15
43.82	18.26	3.31	0.26
43.86	17.16	3.11	0.49
43.9	16.77	3.44	0.34
43.94	18.05	6.01	1.39
43.98	16.2	4.47	0.77
44.02	17.3	2.47	0.2
44.06	18.44	0.89	0.83
44.1	19.18	1.47	0.59
44.14	18.92	1.51	-0.63
44.18	16.26	1.31	1.13
44.22	19.59	0.17	3.84
44.26	21.01	0.13	1.5
44.3	20.63	-0.14	0.71
44.34	22.23	0.39	1.43
44.38	22.6	-1.88	1.64
44.42	22.69	-4.18	4.01
44.46	24.14	-6.06	2.92
44.5	21.88	-3.2	4.11
44.54	24.17	-2.51	3.45
44.58	21.27	-2.74	4.56
44.62	20.48	-3.91	4.35
44.66	18.74	-6.72	2.34
44.7	18.26	-3.83	5.23
44.74	19.95	-3.67	6.75
44.78	19.1	-1.74	7.34
44.82	20.8	-2.33	6.11
44.86	22.47	-0.46	7.23
44.9	20.8	-1.48	6.71
44.94	19.9	0.21	8.41
44.98	19	-2.68	7.1
45.02	20.55	-3.13	7.52
45.06	22.83	0.11	6.5
45.1	22.33	5.43	7.83
45.14	21.61	9.41	7.72
45.18	18.93	9.39	8.18
45.22	20.2	7.3	6.97
45.26	20.05	5.89	6.86
45.3	21.28	4.54	7.26
45.34	19.51	3.34	7.55
45.38	18.05	2.77	8.74
45.42	18.65	8.77	10.26
45.46	16.9	5.15	9.81
45.5	19.01	-0.91	6.02
45.54	18.38	0.11	8.57
45.58	17.91	-0.1	8.75
45.62	17.93	-2.09	6.98
45.66	19.93	-2.64	6.91
45.7	21.27	-1.35	9.55
45.74	21.99	-4.68	8.07
45.78	20.55	-5.88	6.46
45.82	20.88	-5.32	5.06
45.86	25.91	-5.79	2.35
45.9	26.34	-5.35	-0.99
45.94	26.49	0	-3.8
45.98	27.59	-1.88	-2.44
46.02	24.26	-3.18	-0.96
46.06	22.49	-1.48	0.31
46.1	23.06	-5.82	-0.51
46.14	24.71	-7.08	-1.94
46.18	21.54	-6.92	-1.77
46.22	21.33	-8.39	-1.2
46.26	20.46	-6.12	-2.75
46.3	14.78	-2.4	-0.3
46.34	15.48	-2.99	-1.97
46.38	18.67	-1.17	-4.86
46.42	16.89	-3.53	-4.62
46.46	18.41	-5.2	-3.92
46.5	16.09	-7.32	-6.24
46.54	16.95	-5.43	-6.06
46.58	15.07	-4.48	-5.99
46.62	16.93	-3.05	-5.59
46.66	17.3	-2.81	-3.59
46.7	20.32	-0.8	-0.93
46.74	19.44	-0.64	-0.45
46.78	16.28	0.56	-1.29
46.82	15.34	1.06	-1.02
46.86	14.71	0.98	0.01
46.9	14.18	-1.21	1.26
46.94	16.35	0.77	1.65
46.98	18.59	2.61	0.74
47.02	14.41	0.97	2.46
47.06	14.05	1.84	1.14
47.1	15.57	2.46	-0.64
47.14	15.23	2.14	0.13
47.18	15.45	1.65	2.02
47.22	15.72	-0.05	3.17
47.26	17.1	-1.17	2.06
47.3	15.24	-3.82	2.21
47.34	15.46	-3.08	-0.68
47.38	15.57	-2.55	0
47.42	19.49	-2.88	0.14
47.46	18.29	-3.84	-1.04
47.5	21.34	-3.11	-0.36
47.54	22.04	-3.36	-0.77
47.58	22.56	-6.18	-2.62
47.62	21.64	-7.69	-4.35
47.66	23.21	-8.08	0.06
47.7	21.51	-7.8	-1.19
47.74	23.18	-3.72	-1.35
47.78	20.2	0.06	1.07
47.82	22.14	2.19	6.68
47.86	21.13	1.81	7.77
47.9	20.71	0.79	6.58
47.94	21.18	-0.68	3.07
47.98	19.04	-2.86	1.82
48.02	20.22	-4.43	1.4
48.06	21.87	-5.58	2.27
48.1	22.98	-5.2	5.33
48.14	23.34	-7.6	6.82
48.18	23.01	-6.55	6.53
48.22	23.72	-8.59	4.93
48.26	24.92	-6.97	5.54
48.3	26.59	0.23	-0.96
48.34	26.21	-5.02	-2.04
48.38	24.94	-0.34	-1.29
48.42	24.39	-1.94	-1.66
48.46	22.59	-2.64	-5.22
48.5	21.57	1.05	-4.39
48.54	21.89	3.14	-2.88
48.58	21.39	1.84	-1.63
48.62	20.45	0.86	3.25
48.66	20.19	0.11	7.25
48.7	21.66	0.65	5.93
48.74	20.63	2.9	5.69
48.78	20.47	4.89	6.48
48.82	20.44	5.85	5.7
48.86	20.67	3.98	5.84
48.9	17.25	4.35	6.92
48.94	17.7	3.31	7.04
48.98	16.25	5.05	6.62
49.02	20.91	5.12	10.23
49.06	15.89	0.32	7.78
49.1	18.57	-0.85	6.91
49.14	18.59	2.93	7.07
49.18	17.51	1.97	9.45
49.22	14.17	0.62	10.41
49.26	15.09	3.64	10.11
49.3	14.23	0.92	9.94
49.34	18.33	1.01	8.72
49.38	19.23	2.81	6.99
49.42	19.81	2.52	7.68
49.46	20.26	2.82	2.95
49.5	19.57	1.48	4.35
49.54	19.73	3.64	7.36
49.58	18.65	3.46	6.02
49.62	17.27	4.77	5.54
49.66	18.16	6.38	6.6
49.7	17.88	4.8	5.29
49.74	17.3	-0.18	6.28
49.78	17.14	-0.67	5.1
49.82	15.88	-2.21	6.81
49.86	17.66	-0.59	6.05
49.9	15.9	2.26	6.8
49.94	14.98	0.72	8.62
49.98	18.615	1.8979	3.7899
50.02	18.941	2.0259	3.0586
50.06	24.34	0.52	4
50.1	24.61	2.23	0.17
50.14	21.54	3.55	-1.03
50.18	23.36	5.55	-0.55
50.22	19.2	4.08	-1.83
50.26	17.96	2.83	-1.69
50.3	17.32	-0.39	-0.17
50.34	18.62	-1.74	0.59
50.38	18.1	-2.84	0.93
50.42	20.14	-2.09	0.38
50.46	20.76	-1.62	0.7
50.5	22.74	-3.99	0.31
50.54	25.76	-7.02	-4.77
50.58	23.39	-8.76	-1.42
50.62	23.41	-6.8	2.53
50.66	24.75	-6.66	4.31
50.7	25.53	-11.23	0.59
50.74	29.51	-6.58	0.26
50.78	29.9	-9.12	-2.75
50.82	31.18	-6.75	-3.85
50.86	28.82	-8.16	-2.7
50.9	26.2	-5.93	-1.63
50.94	30.59	-2.87	-5.12
50.98	22.86	-3.68	-8.06
51.02	22.28	-1.84	-5.57
51.06	26.6	-4.21	-3.92
51.1	21.84	-6.92	-2.72
51.14	20.88	-8.42	-3.43
51.18	21.45	-10.51	-4.04
51.22	23.84	-10.39	-6.41
51.26	26.31	-10.49	-3.58
51.3	24.69	-8.3	-3.58
51.34	23.08	-7.03	0.91
51.38	24.14	-6.42	-0.52
51.42	20.19	-3.29	1.13
51.46	22.77	-1.8	2.22
51.5	20.67	-0.19	2.13
51.54	21.15	-1.3	0.67
51.58	19.16	-0.17	0.74
51.62	17.27	-0.64	1.64
51.66	18.46	0.06	4.41
51.7	19.77	1.28	4.67
51.74	15.65	1.28	3.21
51.78	13.29	-1.2	5.68
51.82	16.74	-2.32	4.89
51.86	18.26	-1.2	5.74
51.9	18.38	-3.42	3.16
51.94	19.68	-6.95	3.24
51.98	19.51	-8.09	5.4
52.02	20.5	-5.27	5.2
52.06	19.93	-0.68	6.07
52.1	20.52	1.48	4.01
52.14	18.65	1.33	4.28
52.18	19.86	2.22	6.88
52.22	20.17	0.02	4.16
52.26	20.1	0.59	2.12
52.3	22.83	-2.84	0.98
52.34	23.58	2.5	-1.05
52.38	24.41	-0.75	-1.29
52.42	23.35	0.68	-0.93
52.46	24.21	-0.2	-0.15
52.5	25.57	-3.03	-2.81
52.54	25.11	-5.19	-2.12
52.58	24.94	-7.81	-2.09
52.62	22.03	-4.4	-2.76
52.66	19.87	-3.73	-3.31
52.7	19.18	-4.64	-3.07
52.74	14.9	0.83	-3.8
52.78	15.81	-2.81	0.2
52.82	15.81	2.35	3.09
52.86	9.49	-1.28	2.6
52.9	13.84	-2.69	1.1
52.94	13.63	-4.76	4.17
52.98	11.2	-4.36	5.28
53.02	12.38	-2.3	5.61
53.06	13.74	-3.79	3.96
53.1	13.03	-3.2	5.84
53.14	15.25	-1.28	2.97
53.18	17.09	-0.93	1
53.22	18.08	-0.78	3.39
53.26	16.19	-3.66	3.37
53.3	15.69	-1.59	2.57
53.34	14.83	-3.18	4.44
53.38	14.2	-2.55	3.06
53.42	15.63	-3.08	4.09
53.46	16.74	-4.69	5.01
53.5	15.05	-1.21	7.61
53.54	15.25	1.42	4.31
53.58	12.41	1.54	3.84
53.62	14.26	2.39	3.6
53.66	13.48	3.95	5.24
53.7	14.41	3.01	7.36
53.74	16.56	2.09	5.82
53.78	16.92	4.8	3.13
53.82	18.68	7.94	8.51
53.86	22.55	6.32	6.23
53.9	20.76	6.02	6.68
53.94	18.14	4.7	7.31
53.98	21.14	5.96	9.4
54.02	23.83	6.71	10.16
54.06	23.79	1.31	4.72
54.1	20.02	-1.88	4.12
54.14	23.9	-0.45	0.29
54.18	21.14	2.3642	4.0909
54.22	19.97	2.77	-0.71
54.26	17.95	1.57	4.28
54.3	20.41	0.56	5.96
54.34	21.45	2.77	4.95
54.38	19.51	3.79	1.25
54.42	22.23	2.25	-4
54.46	17.76	-0.8	-4.48
54.5	19.51	0.7	-1.66
54.54	20.94	0.86	-2.06
54.58	19.81	1.91	-2.7
54.62	22.82	3.5	-4.25
54.66	24.8	2.26	-5.08
54.7	22.49	2.65	-0.99
54.74	23.49	3.11	0.34
54.78	18.47	4.5	4.43
54.82	18.98	8.12	3.37
54.86	17.3	4.35	6.23
54.9	17	4.02	7.41
54.94	14.84	0.68	5.19
54.98	15.9	2.63	5.62
55.02	17.33	0.25	3.48
55.06	16.39	-1.2	2.3
55.1	15.97	1.04	3.24
55.14	17.23	3.13	3.25
55.18	17.41	1.22	5.41
55.22	19.34	-0.25	1.67
55.26	23.04	3.69	-1.63
55.3	22.03	3.21	-3.65
55.34	17.95	0.37	-7.65
55.38	22.1	-3.32	-5.94
55.42	23.23	1.35	-6.37
55.46	23.79	-0.13	-4.09
55.5	21.98	-0.87	-6.34
55.54	21.54	-0.69	-5.14
55.58	20.14	-3.26	-4.21
55.62	17.23	-5.18	-6.35
55.66	17.76	-0.69	-6.51
55.7	19.76	2.91	-6.69
55.74	17.68	4.8	-3.42
55.78	19.502	1.3785	-1.4241
55.82	20.14	-0.98	3.52
55.86	18.84	3.28	0.92
55.9	16.38	-0.6	1.94
55.94	19.08	1.7	2.35
55.98	18.23	7.03	5.39
56.02	18.01	8.53	7.04
56.06	19.01	7.51	8.34
56.1	17.48	3.18	7.4
56.14	18.19	3.13	9.66
56.18	13.61	5.7	13.54
56.22	12.11	3.39	12.42
56.26	10.59	1.9	11.04
56.3	12.14	-0.09	13.1
56.34	14.93	-4.21	11.76
56.38	15.35	-5.76	10.24
56.42	15.6	-5.34	10.11
56.46	13.62	-2.9	11.52
56.5	16	-2.2	15.33
56.54	16.93	-4.12	12.06
56.58	19.18	1.36	11.79
56.62	17.99	0.38	12.83
56.66	18.59	1.57	12.14
56.7	17.93	0.98	9.38
56.74	17.86	1.91	8.52
56.78	19.01	1.38	9.55
56.82	19.87	-1.56	9.18
56.86	18.41	-1.99	8.9
56.9	20.54	-5.08	9.22
56.94	21.5	-6.48	8.65
56.98	21.13	-6.95	7.81
57.02	22.72	-7.24	7.4
57.06	21.16	-7.65	3.05
57.1	21.57	-7.18	4.65
57.14	19.66	-5.83	5.6
57.18	21.69	-5.5	7.16
57.22	21.01	-4.9	6.7
57.26	20.5	-5.5	6.58
57.3	20.81	-7.91	6.56
57.34	18.59	-4.58	8.05
57.38	17.1	-6.33	8.36
57.42	17.9	-2.42	8.59
57.46	15.98	0.51	7.82
57.5	14.59	0.05	8.84
57.54	15.38	-0.04	10.93
57.58	15.81	-5.1	10.92
57.62	17.17	-4.47	8.47
57.66	19.47	-3.1	4.95
57.7	20.49	-1.41	4.05
57.74	22.19	-1.49	5.35
57.78	23.21	1.62	6.88
57.82	21.86	4.38	4.15
57.86	24.61	7.44	7.58
57.9	23.88	2.5	8.96
57.94	20.77	0.83	8.16
57.98	21.17	1.82	7.46
58.02	18.84	2.61	7.23
58.06	18.2	5.72	9.15
58.1	20.3	4.44	9.17
58.14	23.18	3.05	9.76
58.18	20.3	8.02	8.68
58.22	18.92	8.24	7.9
58.26	17.33	5.9	9.31
58.3	18.87	4.77	8.1
58.34	20.86	2.54	4.87
58.38	16.1	3.78	3.14
58.42	13.63	1.61	4.8
58.46	14.2	4.2	6.24
58.5	16.63	3.87	4.25
58.54	18.69	1.63	2.92
58.58	18.64	-0.06	1.46
58.62	17.6	-0.16	0.97
58.66	15.15	-1.79	0.45
58.7	15.51	-2.02	-0.17
58.74	13.66	1.44	3.32
58.78	15.07	-2.91	4.51
58.82	11.3	2.23	6.95
58.86	15.33	2.67	7.32
58.9	14.44	7.15	8.1
58.94	15.3	3.37	7.99
58.98	16.86	3.6	5.5
59.02	21.24	5.13	5.05
59.06	20.32	3.64	4.84
59.1	18.1	4.83	5.07
59.14	20.09	6.62	3.73
59.18	20.59	12.31	3.85
59.22	17.4	11.2	4.13
59.26	19.16	11.01	4.09
59.3	17.25	9.13	2.38
59.34	19.9	6.81	3.02
59.38	17.6	2.66	4.14
59.42	18.92	0.08	2.68
59.46	18.95	-0.54	3.58
59.5	16.38	-0.69	4.14
59.54	16.32	-2.82	3.71
59.58	15.62	-2.14	6.49
59.62	21.84	-0.36	5.56
59.66	20.3	-1.18	2.5
59.7	22.53	0	4.8
59.74	21.36	-2.16	4.78
59.78	24.02	-3.33	5.1
59.82	22.53	-9.43	1.37
59.86	23.33	-8.39	1.68
59.9	21.38	-9.13	2.02
59.94	23.64	-12.7	2.82
59.98	20.94	-8.06	3.06
60.02	21.57	-8.47	8.02
60.06	23.94	-9.44	5.79
60.1	23.83	-6.58	5.93
60.14	23.55	-1.38	2.44
60.18	20.71	-3.45	0.6
60.22	18.23	-1.57	1.99
60.26	20.89	-3.15	1.31
60.3	23.51	-1.92	3.38
60.34	22.89	-4.75	6.08
60.38	22.76	-1.44	5.67
60.42	21.98	-2.51	5.72
60.46	26.14	0.18	3.61
60.5	28.35	2.07	0.52
60.54	28.23	3.59	-4.48
60.58	25.483	1.7856	0.23324
60.62	25	4.26	-0.23
60.66	22.4	4.74	2.32
60.7	27.54	6.61	4.05
60.74	27.27	2.78	-1.08
60.78	29.3	-1.04	-4.99
60.82	27.07	-2.04	-3.87
60.86	25.24	1.22	-2.9
60.9	23.57	1.42	-3.36
60.94	23.82	1.62	-1.75
60.98	24.81	0.71	-3.95
61.02	26.01	1.88	-4.36
61.06	24.708	0.39014	-0.13639
61.1	24.596	0.028786	0.025883
61.14	21.57	2.98	6.82
61.18	23.52	1.24	4.47
61.22	22.3	-2.4	4.04
61.26	22.09	-2.6	4.11
61.3	25.02	-2.88	3.04
61.34	26.62	-4.87	0.77
61.38	26.99	-4.76	0.41
61.42	24.59	-4.35	0.83
61.46	23.68	-3.94	1.76
61.5	23.9	-3.85	3.46
61.54	25.85	-3.23	4.53
61.58	25.51	-4.51	2.18
61.62	25.05	-3.71	4.77
61.66	23.37	-4.93	6.01
61.7	24.9	-4.48	5.78
61.74	24.66	-3.87	2.38
61.78	19.63	-5.35	-0.69
61.82	21.2	-8.45	0
61.86	21.93	-6.42	-2.41
61.9	25.09	-7.74	-0.99
61.94	22.76	-9.09	0.11
61.98	21.53	-9.38	1.64
62.02	18.11	-10.06	2.34
62.06	23.38	-3.5	2.45
62.1	18.89	-2.99	-0.05
62.14	20.93	-2.5	4.89
62.18	20.89	-1.32	4.98
62.22	22.44	-2.29	5.45
62.26	19.6	-0.39	3.95
62.3	21.52	-0.58	3.89
62.34	20.29	-0.9	6.73
62.38	22.3	-1.85	6.07
62.42	21.12	-4.06	4.64
62.46	20.26	-3.59	4.08
62.5	22.38	-3.44	4.45
62.54	22.53	-2.15	5.53
62.58	24.02	0.22	5.42
62.62	23.96	1.34	3.42
62.66	25.18	1.21	3.59
62.7	21.96	1.09	3.93
62.74	22.8	1.61	5.73
62.78	21.89	3.66	7.06
62.82	22.38	2.73	6.46
62.86	22.46	6.66	5.39
62.9	21.94	7.04	2.73
62.94	18.35	8.96	1.19
62.98	18.66	10.89	0.13
63.02	21.17	8.2	2.41
63.06	22.53	2.68	-0.6
63.1	18.15	1.61	1.28
63.14	19.88	5.47	1.5
63.18	17.8	4.99	5.15
63.22	19.33	1.58	4.17
63.26	21.31	2.2	3.31
63.3	23.72	-3.11	2.8
63.34	21.215	0.8534	4.9113
63.38	21.466	0.62628	4.9115
63.42	21.732	0.45116	4.8685
63.46	22.99	-2.19	9.94
63.5	23.83	-2.5	12.01
63.54	19.93	-1.47	11.28
63.58	23.43	1.43	11.49
63.62	27.15	2.02	6.1
63.66	23.381	0.1129	3.8649
63.7	26.69	-1.1	-3.68
63.74	26.67	1.07	-0.58
63.78	24.44	1.72	-1.05
63.82	21.22	5.64	0.68
63.86	16.84	1.15	-3.92
63.9	16.45	0.16	-3.92
63.94	24.47	-0.17643	1.6879
63.98	26.74	-0.92	4.21
64.02	26.06	-2.48	3.79
64.06	25.36	-7.21	3.11
64.1	27.79	-5.59	2.73
64.14	24.32	-1.83	0.63
64.18	22.77	0.9	0.64
64.22	26.27	0.52	-0.66
64.26	23.26	-0.57	0.44
64.3	20.44	0.36	-2.15
64.34	21.71	-6.54	-2.33
64.38	18.6	-7	-4.12
64.42	20.7	-8.81	-0.1
64.46	19.24	-7.42	0.2
64.5	17.13	-1.43	1.85
64.54	17.198	1.0345	2.6812
64.58	16.636	1.9218	3.6518
64.62	13.36	9.51	7.96
64.66	16.49	6.01	7.03
64.7	15.74	5.43	7.95
64.74	15.25	6.65	7.52
64.78	15.25	6.58	6.47
64.82	14.07	5.23	6.05
64.86	16.13	3.36	5.6
64.9	16.97	2.6	6.64
64.94	17.03	0.05	6.13
64.98	17.97	0.96	5.16
65.02	18.83	0.67	3.79
65.06	16.84	0.4	3.37
65.1	16.95	0.5	4.1
65.14	16.95	3.43	4.69
65.18	14.56	2.18	4.96
65.22	14.97	1.2	4.61
65.26	16.06	1.9	5.1
65.3	19.46	2.95	1.92
65.34	21.36	3.02	0.96
65.38	20.58	3.79	-0.89
65.42	18.26	0.75	0.52
65.46	18.85	-3.14	-1.94
65.5	23.015	-2.1167	-0.31997
65.54	22.96	-1.9983	-0.094568
65.58	27.42	-6.59	0.29
65.62	26.62	-7.62	-1.22
65.66	29.37	-5.4	-0.71
65.7	32.38	-4.39	-1.02
65.74	28.24	-9.56	-5.96
65.78	26.75	-5.65	-0.64
65.82	25.82	-0.73	0.86
65.86	20.423	0.55335	3.4847
65.9	14.65	6.43	5.01
65.94	13.52	2.99	6.55
65.98	10.53	3.75	7.94
66.02	11.34	3.8	8.59
66.06	15.5	4.93	8.83
66.1	17.56	8.3	8.68
66.14	17.81	7.72	8.23
66.18	18.62	5.44	5.17
66.22	19.71	3.3	4.02
66.26	20.59	-0.97	5.22
66.3	23.84	-0.77	1.86
66.34	21.37	-1.83	2.52
66.38	21.14	0.9	6.23
66.42	25.351	0.67155	2.1421
66.46	27.33	2.56	2.85
66.5	29.1	-4.2	-0.24
66.54	30.63	-3.02	-1.77
66.58	27.41	-0.82	-2.45
66.62	26.94	4.81	-1.98
66.66	32.45	3.34	-0.32
66.7	29.486	-2.042	0.76087
66.74	29.771	-2.2436	0.67591
66.78	29.93	-3.42	2.71
66.82	31.27	-4.6	0.26
66.86	29.15	-5.13	-2.05
66.9	29.66	-4.91	2.16
66.94	30.2	-1.86	3.81
66.98	29.24	-1.67	5.39
67.02	29.51	-1.26	1.3
67.06	26.7	3.02	0.06
67.1	27.05	1.55	0.13
67.14	26.74	1.06	-0.72
67.18	28.29	1.18	-0.69
67.22	29.24	1.36	-1.05
67.26	32	0.2	-2.09
67.3	33.84	2.92	-1.9
67.34	31.27	1.31	-1.63
67.38	29.04	2.1	-2.09
67.42	29.33	1.04	1.46
67.46	30.02	2.59	0.29
67.5	29.21	4.04	-1.49
67.54	29.23	4.17	-1.19
67.58	31.45	3.17	-3.77
67.62	29.84	2.17	-4.75
67.66	29.41	3.11	-5.05
67.7	27.97	1.88	-6.3
67.74	26.99	2.88	-3.87
67.78	23.29	1.99	-2.84
67.82	23.26	1.17	-1.46
67.86	21.3	4.98	0.23
67.9	18.79	0.1	-0.69
67.94	17.22	4.19	1.24
67.98	16.51	1.66	4.67
68.02	20.05	3.68	4.94
68.06	21.53	-0.99	3.5
68.1	21.22	-3.38	3.07
68.14	19.8	-3.85	3.79
68.18	24.29	-5.51	1.4
68.22	25.63	-5.15	1.28
68.26	23.36	-3.17	0.77
68.3	21.05	-5.59	-2.33
68.34	17.61	-7.91	-1.46
68.38	19.68	-5.11	-1.29
68.42	23.45	-6.51	-0.48
68.46	26.95	-5.68	-2.45
68.5	26.4	0	1.47
68.54	27.02	1.54	1.99
68.58	25.9	2.35	-0.12
68.62	20.05	-0.79	0.23
68.66	16.7	3.44	5.65
68.7	15.1	1.51	7.69
68.74	17.14	-2.02	3.46
68.78	18.74	-2.51	0.84
68.82	20.74	2.74	-0.41
68.86	21.1	-5.25	-1.65
68.9	18.53	-6.31	-2.92
68.94	17.87	-5.09	-4.44
68.98	16.31	-4.11	-4.41
69.02	16.79	-2.91	-3.85
69.06	15.71	-2.28	-3.79
69.1	10.6	-1.4	0.11
69.14	13.46	0.35	1.64
69.18	10.06	6.98	2.29
69.22	12.41	3.3	-0.89
69.26	11.96	6.93	0.97
69.3	17.28	11.72	4.8
69.34	17.79	12.2	8.49
69.38	20.23	13.63	7.39
69.42	20.2	13.87	6.77
69.46	22.8	15.85	6.6
69.5	22.08	13.76	6.5
69.54	20.392	13.891	6.0512
69.58	26.82	12.22	4.68
69.62	20.258	13.804	5.4202
69.66	20.072	13.57	5.0215
69.7	19.823	13.232	4.5956
69.74	22.59	7.67	5.96
69.78	18.95	11.89	2
69.82	18.59	10.96	4.19
69.86	16.5	10.25	2.75
69.9	15.89	8.9	4.39
69.94	15.05	12.62	3.47
69.98	16.67	12.18	1.76
70.02	15.72	11.96	1.64
70.06	14.76	10.77	1.17
70.1	17.99	6.13	3.67
70.14	16.61	7.18	2.8
70.18	19.78	5.27	7.63
70.22	22.74	-2.66	7.24
70.26	25.4	-3.08	5.34
70.3	24.92	-3.79	3.1
70.34	20.87	-2.92	1.8
70.38	24.28	-2.52	2.43
70.42	24.87	-3.37	4.83
70.46	24.17	-4.83	3.79
70.5	25.42	-5.6	1.77
70.54	26.95	-5.29	0.68
70.58	27.57	-7.17	1.98
70.62	25.65	-7.83	3.13
70.66	25.53	-7.47	2.82
70.7	24.71	-9.02	2.77
70.74	26.71	-0.81	3.77
70.78	21.1	2.02	1.13
70.82	19.92	-0.9	-1.01
70.86	17.95	-2.43	0.35
70.9	16.32	0.76	2.65
70.94	18.67	-0.16	4.83
70.98	21.42	3.45	4.53
71.02	22.94	-0.09	1.88
71.06	21.99	4.1	-0.39
71.1	21.39	5.69	2.22
71.14	23.01	4.04	4.77
71.18	24.39	3.65	3.87
71.22	25.5	6.06	5.31
71.26	25	3.89	3.49
71.3	25.99	0.28	2.5
71.34	28.79	-1.88	2.07
71.38	28.56	-2.36	-0.73
71.42	27.47	0.76	-2.08
71.46	26.28	3.37	-2.12
71.5	25.32	2.26	-3.38
71.54	24.26	0.02	-3.21
71.58	21.18	-1.62	-3.47
71.62	21.53	-0.69	-4.81
71.66	20.65	0.91	-6.01
71.7	20.19	-0.69	-6.22
71.74	17.96	-4.46	-6.92
71.78	15.39	-4.24	-7.9
71.82	14.91	-4.77	-4.27
71.86	15.81	-4.81	-2.32
71.9	12.46	-4.31	2.15
71.94	17.54	-4.66	3.98
71.98	18.81	-4.69	3.13
72.02	21.09	0.69	4.56
72.06	21.69	-3.8	5.52
72.1	24.32	-3.13	3.21
72.14	26.92	-4.55	4.24
72.18	28.93	-6.78	5.12
72.22	27.86	-6.11	2.26
72.26	28.23	-6.48	4.02
72.3	27.81	-4.4577	1.301
72.34	27.997	-4.2871	0.32914
72.38	28.2	-6.9	-1.47
72.42	27.15	-4.51	-0.84
72.46	24.9	-5.76	1
72.5	27.04	-4.24	-1.49
72.54	27.3	-5.23	-4.94
72.58	26.48	-3.54	-5.44
72.62	21.84	0.8	-2.09
72.66	22.35	1.37	1.88
72.7	20.56	1.15	2.65
72.74	20.98	-5.65	5.78
72.78	17.66	-6.51	10.01
72.82	15.57	-5.83	9.13
72.86	15.47	-4.69	8.71
72.9	14.73	-4.93	6.79
72.94	14.01	-4.96	5.09
72.98	14.01	-0.63	2.47
73.02	12.91	0.26	-2.38
73.06	15.58	-2.55	-3.53
73.1	21.49	-0.45	-4.8
73.14	20.69	0.56	-4.72
73.18	17.29	-1.73	-2.62
73.22	15.6	-2.45	-4.33
73.26	14.99	-1.96	-3.49
73.3	15.13	-2.97	-3.27
73.34	16.22	-6.4	-2.03
73.38	14.73	-6.8	1.53
73.42	14.74	-3.41	3.57
73.46	15.92	-1.93	1.23
73.5	16.89	-1.66	0.05
73.54	17.81	-2.12	-0.87
73.58	17.37	-2.2	-2.15
73.62	16.2	-1.51	-3.5
73.66	14.7	0.14	-4.69
73.7	14.11	-4.86	-2.24
73.74	15.2	-1.88	1.78
73.78	16.29	-1.57	1.09
73.82	15.29	-2.07	0.71
73.86	17.42	-0.94	0.49
73.9	16.86	-4.24	-0.33
73.94	21.51	-7.62	-4.13
73.98	21.09	-6.5	-4.07
74.02	23.8	-6.47	-3.92
74.06	23.08	-6.08	-4.09
74.1	22.5	-4.86	-3.05
74.14	20.13	-4.13	-1.55
74.18	18.62	-8.57	-1.56
74.22	20.11	-5.26	-3.44
74.26	17.74	-8.66	-4.72
74.3	18.82	-10.01	-6.26
74.34	17.33	-9.64	-7.46
74.38	17.63	-10.18	-6.37
74.42	16.42	-10.83	-4.06
74.46	16.44	-10.96	-2.63
74.5	16.95	-11.11	-0.57
74.54	17.96	-14.3	-0.06
74.58	17.44	-10.14	4.33
74.62	17.11	-10.3	4.97
74.66	15.57	-9.37	1.61
74.7	16.81	-6.73	5.3
74.74	18.83	-8.97	3.07
74.78	13.29	-9.42	0.86
74.82	13.57	-7.62	2.37
74.86	14.04	-6.02	3.07
74.9	12.89	-5.87	4.23
74.94	11.91	-2.05	5.8
74.98	12.49	-0.07	6.41
75.02	11.97	-1.22	5.96
75.06	15.54	0.95	7.2
75.1	14.14	4	8.1
75.14	12.81	5.35	8.59
75.18	11.47	4.5	8.83
75.22	13.39	5.89	7.81
75.26	13.59	7.92	5.04
75.3	10.11	4.17	6.67
75.34	10.97	4.73	7.52
75.38	14.53	4.32	6.72
75.42	14.11	6.95	6.32
75.46	12.27	4.93	7.61
75.5	12.88	3.93	9.3
75.54	12.85	4.41	9.29
75.58	16.1	6.8	8.77
75.62	14.56	3.8	8.99
75.66	14.427	0.77282	5.1001
75.7	14.468	-0.18527	4.7011
75.74	17.99	-4.04	-2.18
75.78	14.12	-1.29	-2.63
75.82	14.564	-2.7903	3.6148
75.86	14.606	-3.4806	3.3202
75.9	13.14	-5.84	5.21
75.94	17.24	-7.94	3.54
75.98	17.55	-4.71	3.13
76.02	13.66	-4.35	1.79
76.06	14.98	-6.25	1.64
76.1	12.26	-7.37	0.92
76.14	13.8	-2.54	4.65
76.18	15.56	4.48	8.78
76.22	17.1	4.94	5.57
76.26	16.17	2.52	5.25
76.3	18.06	2.32	5.15
76.34	19.2	1.75	2.74
76.38	20.6	2.31	2.44
76.42	22.93	3.46	-2.08
76.46	22.98	1.25	-1.39
76.5	17.45	2.12	-3.7
76.54	20.02	4.97	-4.39
76.58	19.55	3.48	-5.46
76.62	17.65	4.92	-5.63
76.66	20.06	5.62	-4.1
76.7	19.53	9.48	-0.55
76.74	21.48	3.56	-4.94
76.78	17.94	3.23	-5.21
76.82	21.81	3.43	-4.59
76.86	23.53	5.31	-3.05
76.9	22.24	7.99	-1.82
76.94	24.29	5.46	2.42
76.98	26	0.3	5.31
77.02	26.21	2.23	6.77
77.06	23.87	0.29	6.83
77.1	22.01	3.24	7.43
77.14	24.27	4.14	7.69
77.18	22.92	1.43	8.65
77.22	24.51	0.76	6.32
77.26	25.96	-0.35	3.32
77.3	23.87	-2.69	5.16
77.34	21.85	-9.38	1.02
77.38	21.86	-6.66	2.29
77.42	19.98	-3.41	2.94
77.46	22.6	-0.04	3.78
77.5	18.07	-3.3	4.67
77.54	19.21	-3.53	7.07
77.58	22.47	-5.55	3.18
77.62	24.29	-3.54	1.95
77.66	22.08	4.82	4.47
77.7	18.08	3.24	5.6
77.74	17.33	0.71	5.17
77.78	18.86	4.59	5.02
77.82	22.38	2.07	5.33
77.86	22.14	0.72	6.2
77.9	25.4	-6.63	2.99
77.94	25.85	-0.26	3.09
77.98	25.72	-2.69	6.76
78.02	26.98	-6.04	5.44
78.06	24.89	1.51	7.68
78.1	26.42	-3.63	7.1
78.14	26.13	-4.66	5.1
78.18	23.54	-3.25	7.14
78.22	23.28	-4.78	6.7
78.26	23.99	-3.87	7.99
78.3	23.71	-9.04	5.17
78.34	24.23	-10.39	2.85
78.38	24.77	-8.35	4.2
78.42	24.65	-6.69	4.32
78.46	22.8	-6.66	5.69
78.5	21.81	-5.87	8.24
78.54	25.92	-4.15	9.17
78.58	26.32	-7.28	6.2
78.62	24.29	-1.53	10.02
78.66	25.9	-3.92	13.04
78.7	22.25	-6.95	11.09
78.74	20.71	-5.5	11.49
78.78	20.01	-0.76	14.18
78.82	19.99	-2.82	15.45
78.86	14.26	-3.26	13.77
78.9	14.03	-3.04	13.78
78.94	18.95	-6.6	14.15
78.98	19.77	-5.66	12.73
79.02	14.85	-4.06	13.51
79.06	20.41	-8.28	11.32
79.1	15.97	-10.11	8.88
79.14	18.58	-6.69	11.1
79.18	20.39	-6.96	9.12
79.22	24.53	-8.77	10.38
79.26	24.32	-8.62	10.55
79.3	25.97	-9.18	11.07
79.34	26.25	-10.24	9.25
79.38	24.71	-5.85	11.45
79.42	24.65	-2.28	8.17
79.46	21.12	-2.76	6.29
79.5	20.07	-1.44	4.7
79.54	17.44	1.01	5.73
79.58	15.46	2.91	5.77
79.62	13.94	1.99	6.72
79.66	16.19	2.58	5
79.7	15.66	0.82	5.3
79.74	17.19	1.69	5.01
79.78	15.06	2.52	6.65
79.82	16.26	1.81	8.9
79.86	18.71	-1.15	6.71
79.9	17.6	-0.76	6.66
79.94	16.32	-6.04	6.68
79.98	19.61	-4.32	6.14
80.02	18.02	-3.41	5.63
[truncated: 1,007 more rows]
