# Supplementary material for: Mean flow and turbulence structure over exposed roots on a forested floodplain: Insights from a controlled laboratory experiment
Source: PLoS One. 2020 Feb 26;15(2):e0229306. doi: 10.1371/journal.pone.0229306 (PMC7043746; doi:10.1371/journal.pone.0229306)
Supplement: S1 File — (ZIP) [file pone.0229306.s001.zip › data_and_scripts/velocity_data/t21_137_replaced.csv]

0.02	23.56	-4.09	1.14
0.06	21.87	-5.67	1.46
0.1	20.57	2.08	-0.98
0.14	22.14	6.06	2.6
0.18	18.33	4.91	4.32
0.22	18.09	4.19	5.4
0.26	17.81	1.12	2.33
0.3	17.89	0.14	3.95
0.34	17.26	-0.72	3.7
0.38	20.78	1.23	0.58
0.42	20.03	1.38	0.05
0.46	20.11	0.86	0.65
0.5	16.99	0.98	5.66
0.54	17.26	-1.97	6.62
0.58	15.14	-2.06	6.17
0.62	16.09	-3.11	6.2
0.66	16.38	-3.57	5.55
0.7	19.18	-0.72	2.5
0.74	16.84	0.62	-0.36
0.78	15.22	-1.29	-1.25
0.82	13.52	2.41	-1.53
0.86	13.28	2.62	-2.49
0.9	12.87	2.68	-3.11
0.94	12.88	4.52	-2.03
0.98	10.81	-0.86	0.44
1.02	12.13	-2.66	-0.65
1.06	13.01	-1.32	-0.06
1.1	12.55	-4.41	0.69
1.14	17.29	-8.06	2.28
1.18	15.22	-9.46	1.35
1.22	18.35	-1.73	4.15
1.26	21.66	-4.12	2.71
1.3	16.694	-1.8576	3.1755
1.34	17.49	0.71	8.08
1.38	16.59	-0.6	4.84
1.42	14.86	-0.32	4.12
1.46	17.66	-0.54	2.35
1.5	18.44	2.8	-0.51
1.54	20.77	1.77	1.24
1.58	19.81	-0.03	0.86
1.62	21.22	2.35	-1.15
1.66	24.02	-1.11	-2.36
1.7	22.09	-6.99	1.92
1.74	24.32	-8.94	-2.14
1.78	23.51	-5.97	-2.81
1.82	23.06	-3.55	0.47
1.86	21.85	-1.6	2.23
1.9	24.2	-5.54	2.34
1.94	23.34	-2.36	3.04
1.98	24.85	-2.58	4.98
2.02	23.64	-1.29	5.19
2.06	21.39	-2.84	3.16
2.1	22.47	-5.15	3.66
2.14	20.16	0.26	5.13
2.18	19.57	-1.68	4.79
2.22	18.77	0.15	5.48
2.26	17.88	3.96	7.33
2.3	18.23	7.11	7.64
2.34	18.02	5.99	8.19
2.38	17.42	5.95	7.6
2.42	19.12	9.46	6.65
2.46	19.24	10.02	6.24
2.5	19.08	6.83	5.2
2.54	19.37	4.88	4.68
2.58	20.9	5.09	4.65
2.62	16.27	4.59	7.8
2.66	19.42	0.8	3.43
2.7	20.65	2.68	2.61
2.74	20.07	2.41	2.94
2.78	20.5	4.94	3.5
2.82	20.13	4.77	5.12
2.86	17.81	0.32	8.93
2.9	20.9	4.83	6.21
2.94	22.12	7.18	5.1
2.98	22.08	5.91	6.16
3.02	22.97	6.94	9.83
3.06	22.77	0.66	7.59
3.1	19.74	5.06	9.04
3.14	20.74	7.52	10.22
3.18	20.7	4.41	10.98
3.22	18.238	-0.080359	8.7831
3.26	17.561	-1.1404	8.9318
3.3	14.12	-8.72	3.28
3.34	15.67	-7.09	5.55
3.38	13.66	-5.88	9.25
3.42	13.64	-4.24	11.14
3.46	13.36	-3.05	11.81
3.5	14.08	-1.01	10.28
3.54	19.36	-2.9	12.08
3.58	19.6	3.23	13.82
3.62	18.26	-3.26	12.27
3.66	16.86	2.2	12.36
3.7	18.14	4.09	13.54
3.74	18.5	5.93	13.22
3.78	20.25	4.89	11.63
3.82	15.81	5.81	10.91
3.86	17.92	6.85	12.02
3.9	17.46	3.71	11.66
3.94	17.33	3.79	12.72
3.98	17.99	5.19	12.69
4.02	19.88	6.74	12.99
4.06	22.7	3.33	8.48
4.1	22.02	8.31	4.87
4.14	20.59	9.25	2.13
4.18	21.22	10.04	0.32
4.22	23.9	9.43	0.34
4.26	22.59	7.98	-1
4.3	23.12	7.22	-1.46
4.34	22.85	6.29	1.13
4.38	26.69	5.11	-0.24
4.42	24.02	4.57	-0.48
4.46	23.33	7.29	-2.12
4.5	21.58	6.07	0.19
4.54	20.61	5.24	-1.41
4.58	19.48	6.52	-1.2
4.62	20.59	6.65	0.62
4.66	16.67	6.86	0.44
4.7	17.6	2.68	1.4
4.74	18.97	3.6	-0.15
4.78	18.74	5.77	2
4.82	19.07	6.65	-0.64
4.86	19.74	2.5	-4.93
4.9	22.77	0.86	-2.01
4.94	24.95	0.5	-1.95
4.98	19.66	-2.8	1.45
5.02	21.2	-4.14	5.52
5.06	21.87	-1.45	5.98
5.1	22.38	-2.1	3.73
5.14	22.57	-2.31	2.65
5.18	24.73	-4.51	1.85
5.22	25.75	-1.68	-2.39
5.26	24.1	-4.94	-3.8
5.3	21.66	-4.67	0.74
5.34	19.49	-6.13	-1.26
5.38	18.55	-7.3	-2.68
5.42	20.8	-5.4	-1.83
5.46	21.18	-5.75	1.61
5.5	17.25	-4.26	0.28
5.54	17.72	-6.55	0.95
5.58	17.69	-7.09	0.38
5.62	19.09	-6.21	2.55
5.66	16.33	-6.88	3.34
5.7	15.09	-3.22	4.97
5.74	16.39	-0.06	4.79
5.78	15.28	-3.08	2.64
5.82	17.67	-1.83	3.99
5.86	20.44	-0.06	2.48
5.9	22.94	4.2	0.61
5.94	22.98	5.13	1.4
5.98	24.78	6.15	-0.57
6.02	24.44	2.68	-1.77
6.06	23.89	1.96	-1.41
6.1	21.98	1.8	1.99
6.14	20.8	3.51	-1.14
6.18	16.55	0.59	1.47
6.22	18.26	-4.36	-0.51
6.26	20.48	0.95	-1.91
6.3	21.57	3.99	-0.39
6.34	16.41	3.9	0.76
6.38	13.57	0.02	3.76
6.42	13.88	1.59	4.62
6.46	13.67	1.1	4.8
6.5	13	2.35	5.71
6.54	15.62	2.76	6.15
6.58	15.22	3.53	7.17
6.62	14.41	3.93	8.95
6.66	15.22	5.1	7.87
6.7	18.19	6.6	8.86
6.74	20.86	6.87	8.38
6.78	18.77	9.5	9.09
6.82	18.45	9.84	8.92
6.86	18.03	10.14	8.47
6.9	19.99	12.89	8.41
6.94	19.17	11.04	6.53
6.98	22.98	8.2	4.86
7.02	21.57	6.77	4.47
7.06	21.89	9.3	5.6
7.1	19.69	8.5	5.67
7.14	21.24	6.21	4.76
7.18	18.92	5.7	4.1
7.22	20.42	7.34	4.44
7.26	19.41	7.22	3.92
7.3	21.37	4.16	2.05
7.34	20.83	4.33	2.86
7.38	20.69	3.66	3.2
7.42	20.14	5.58	3.42
7.46	20.2	9.11	3.67
7.5	22.06	9.4	4.55
7.54	20.1	9.96	3.6
7.58	18.74	8.9	2.62
7.62	20.58	5.96	-1.66
7.66	23.62	5.77	-1.08
7.7	27.66	3.53	-1.8
7.74	30.44	5.06	-4.18
7.78	29.53	6.98	-2.56
7.82	33.22	7.5	2.83
7.86	31.43	7.21	0.65
7.9	31.45	6.49	-0.5
7.94	28.82	6.31	1.02
7.98	26.68	7.73	1.37
8.02	27.42	6.56	0.47
8.06	27.42	5.13	-0.96
8.1	25.06	3.4	-3.22
8.14	22.8	-0.39	-6.72
8.18	23.66	-1.03	-5.26
8.22	23.95	1.05	-2.37
8.26	23.89	0.65	-2.15
8.3	25.39	1.45	-2.75
8.34	25.05	0.56	-3.64
8.38	21.1	-2.86	-3.76
8.42	17.18	-2.3	-2.25
8.46	18.62	-2.76	0.74
8.5	22.68	-4.52	-2.14
8.54	18.63	-0.12	-3.03
8.58	20.91	-2.57	-4.07
8.62	21.27	-1.91	-4.13
8.66	23.16	-2.76	-2.6
8.7	22.53	-2.39	-3.02
8.74	24.71	-3.17	-1.58
8.78	25.04	-2.12	-1.49
8.82	25.23	-1.15	-2.12
8.86	24.22	-3.04	-1.27
8.9	22.62	-1.74	0.42
8.94	23.23	-0.87	0.66
8.98	24.01	-1.98	-1.02
9.02	24.33	0.09	-1.94
9.06	25.35	-3.32	-2.37
9.1	23.95	-2.95	-1.43
9.14	23.63	-2.16	-0.02
9.18	27.84	-1.25	0.18
9.22	22.16	5.31	3.42
9.26	22.11	6.9	4.39
9.3	24.58	4.59	6.06
9.34	27.25	-2.44	4.8
9.38	25.97	-7.89	2.02
9.42	22.06	-5.26	0.83
9.46	18.68	-5.71	-0.2
9.5	22.64	2.0098	5.5007
9.54	22.579	2.6998	5.8718
9.58	22.561	3.3327	6.1467
9.62	20.59	4.07	7.46
9.66	21.6	4.62	6.52
9.7	21.73	7.74	6.53
9.74	20.7	6.46	8.07
9.78	24.5	6.08	8.38
9.82	24.47	6.14	5.61
9.86	25.93	4.16	3.38
9.9	24.97	2.7	1.57
9.94	26.6	1.72	0.83
9.98	27.21	-4.3	0.89
10.02	29.08	-3.84	0.23
10.06	22.07	-3.47	-2.95
10.1	21.02	-3.32	1.81
10.14	18.54	-1.44	2.43
10.18	19.83	4.56	6.92
10.22	21.07	5.87	5.75
10.26	19.1	6.76	5.67
10.3	20.54	4.53	2.37
10.34	20.48	4.96	1.72
10.38	21.28	6.38	1.44
10.42	20.08	4.2	3.01
10.46	21.27	3.36	5.75
10.5	21.58	3.58	8.61
10.54	21.14	2	9.87
10.58	19.7	-1.84	10.08
10.62	19.23	-6	6.87
10.66	18.92	-8.29	0.01
10.7	20.04	-6.42	-1.74
10.74	20.17	-6.28	-4
10.78	20.35	-6.95	-3.27
10.82	18.35	-10.12	-3.09
10.86	18.77	-7.54	-5.49
10.9	17.06	-4.31	-5.59
10.94	19.22	-6.83	-3.13
10.98	20.04	-7.2	-0.94
11.02	21.58	-10.36	1.22
11.06	23.45	-5.65	0.18
11.1	26.01	-5.78	0.27
11.14	27.78	-6.04	-1.26
11.18	26.08	-4.67	-2.58
11.22	23.62	-3.25	-4.75
11.26	23.93	2.04	-2.88
11.3	26.06	5.85	-2.22
11.34	29.43	5.96	-1.35
11.38	25.24	10.03	-1.73
11.42	21.3	7.41	-0.9
11.46	22.47	6.8	2.71
11.5	23.06	7.99	3.01
11.54	21.6	8.77	5.84
11.58	18.78	1.66	5.75
11.62	21.78	2.48	2.07
11.66	20.72	-2.3	2.5
11.7	20.63	-3.92	6.18
11.74	17.87	-5.23	6.9
11.78	20.34	-3.08	8.5
11.82	20.43	-1.25	9.11
11.86	20.32	0.45	5.95
11.9	17.73	-6.26	6.64
11.94	22.12	-5.84	5.43
11.98	23.56	-5.08	3.65
12.02	24.68	-5.71	2.53
12.06	23.21	-5.59	3.16
12.1	18.89	-6.39	4.25
12.14	19.1	-5.47	4.38
12.18	18.72	-6.11	3.8
12.22	17.64	-6.96	3.07
12.26	18.98	-6.9	2.3
12.3	24.65	-4.33	1.83
12.34	20.17	-4.03	0.47
12.38	21.84	-3.29	0.54
12.42	19.63	-1.11	3.37
12.46	19.07	-4.25	4.02
12.5	18.32	-1.9	7.21
12.54	22.06	-1.99	8.74
12.58	21.7	1.43	7.65
12.62	19.67	5.84	6.28
12.66	20.47	4.52	7.95
12.7	20.73	-1.74	7.19
12.74	22	0.45	4.69
12.78	19.42	2.89	6.06
12.82	19.99	0.61	9.01
12.86	19.4	-4.33	7.47
12.9	17.75	1.33	6.18
12.94	14.36	-1.6	4.63
12.98	14.72	-1.85	7.58
13.02	12.2	1.2	8.5
13.06	14.48	0.35	8.99
13.1	16.5	-4.23	7.22
13.14	21.1	-3.83	4.13
13.18	20.73	-2.03	-0.47
13.22	16.9	-5.02	-1.82
13.26	17.34	-3.05	-3.77
13.3	17.56	2.58	-2.93
13.34	14.12	-0.01	-0.64
13.38	15.03	0.38	1.59
13.42	12.65	-0.05	2.17
13.46	13.38	2.82	2.25
13.5	14.62	4.65	3.57
13.54	15.99	3.1	0.4
13.58	19.51	-1.98	-1.17
13.62	18.84	4.75	-0.2
13.66	17.01	9.5	2.45
13.7	16.74	9.07	2.99
13.74	18.38	6.45	5.17
13.78	17.64	6.08	6.72
13.82	15.97	3.72	6.94
13.86	14.69	2.83	8.68
13.9	17.13	1.39	7.92
13.94	18.34	4.29	5.37
13.98	15.73	6.29	5.73
14.02	15.88	3.9	5.66
14.06	16.41	3.32	6.55
14.1	17.47	-1.82	3.68
14.14	15.89	-4.22	3.84
14.18	14.69	1.34	2.5
14.22	17.33	6.35	2.75
14.26	19.01	10.37	7
14.3	19.69	11.74	8.27
14.34	22.37	10.7	6.08
14.38	21.35	9.6	5.93
14.42	22.29	2.04	1.69
14.46	19.33	1.26	1.64
14.5	15.81	2.44	4.9
14.54	16.93	-2.26	2.19
14.58	18.68	-3.61	-1.37
14.62	20.417	2.1684	2.3686
14.66	19.18	-4.04	0.53
14.7	21.48	3.74	2.96
14.74	22.41	2.73	-0.42
14.78	19.9	2.64	-1.11
14.82	22.53	2.8	5.46
14.86	21.66	1.91	5.87
14.9	21.24	-0.6	4.33
14.94	20.11	0.89	5.74
14.98	22.38	2.66	5.76
15.02	20.58	3.7	4.97
15.06	21.3	5.05	5.16
15.1	21.27	1.3	6.2
15.14	22.26	-5.17	3.4
15.18	21.97	-7.51	1.52
15.22	19.74	-4.45	5.64
15.26	17.54	-4.66	8.8
15.3	19.73	-3.71	9.28
15.34	22.8	-5.62	7.85
15.38	27.39	-7.14	6.87
15.42	26.01	-3.3	6.2
15.46	26.16	-2.81	5.28
15.5	25.72	-3.38	1.33
15.54	27.338	-3.7087	0.92322
15.58	34.1	-3.72	-5.45
15.62	32.05	-0.35	-7.83
15.66	31.48	1.22	-8.21
15.7	28.521	-2.0556	-1.8072
15.74	28.683	-1.5856	-2.4187
15.78	28.791	-1.1173	-2.981
15.82	28.846	-0.66317	-3.4836
15.86	28.846	-0.23528	-3.9162
15.9	28.791	0.15406	-4.2684
15.94	23.81	-2	-0.85
15.98	27.73	2.17	0.74
16.02	27.15	1.28	-5.6
16.06	27.21	1.3	-5.39
16.1	26.33	1.86	-5.73
16.14	26.53	1.22	-5.46
16.18	27.81	-0.78	-1.73
16.22	27.5	-2.8	-1.32
16.26	28.19	-2.78	-0.14
16.3	25.15	-1.49	0.17
16.34	23.42	0.06	-1.13
16.38	24.61	0.58	-1.62
16.42	23.75	-0.79	-2.69
16.46	21.99	-1.94	-0.53
16.5	18.74	-3.26	1.16
16.54	15.93	-1.74	1.96
16.58	17.35	1.22	3.66
16.62	18.62	2.98	2.85
16.66	16.77	0.98	3.47
16.7	17.91	-1.68	3.7
16.74	17.03	-3.38	2.44
16.78	15.28	-2.42	4.05
16.82	17.63	-2.45	3.94
16.86	15.38	-2.05	4.02
16.9	15.66	-0.77	2.08
16.94	16.82	0.05	0.53
16.98	18.71	0.62	1.64
17.02	18.35	-0.29	1.82
17.06	16.74	-3.06	2.2
17.1	17.87	-1.09	2.33
17.14	18.41	0.86	3
17.18	19.05	2.25	4.28
17.22	19.36	8.47	3.11
17.26	16.14	10.62	7.46
17.3	17.78	12.33	6.01
17.34	18.44	5.07	2.66
17.38	17.71	9.55	4.6
17.42	14.27	13.95	6.35
17.46	15.18	11.13	5.75
17.5	15.89	8.23	2.07
17.54	18.37	8.27	-0.56
17.58	21.03	7.78	2.08
17.62	21.48	7.22	4.18
17.66	20.05	6.58	7.01
17.7	20.65	5.33	7.7
17.74	22.08	4.6	9.55
17.78	20.32	13.6	3.79
17.82	19.76	11.49	5.55
17.86	19	11.46	6.71
17.9	18.86	8.48	6.11
17.94	18.63	6.65	5.85
17.98	17.56	6.93	5.4
18.02	16.22	4.07	3.69
18.06	16.83	3.82	2.56
18.1	16.87	6.41	4.46
18.14	16.02	5.07	3.68
18.18	17.01	3.6	3.63
18.22	19.55	3.41	3.18
18.26	17.33	4.47	4.78
18.3	18.17	3.21	8.63
18.34	16.69	-0.48	8.18
18.38	15.22	0.75	5.31
18.42	15.8	0.68	3.15
18.46	12.8	-0.95	1.99
18.5	11.43	-1.53	1.91
18.54	11.88	-0.23	1.07
18.58	11.84	1.97	0.54
18.62	13.43	2.77	0.95
18.66	15.28	5.87	3.62
18.7	17.19	5.14	4.11
18.74	17.55	6.2	2.53
18.78	16.48	8.02	3.43
18.82	13.59	5.55	5.48
18.86	14.5	2.91	11.15
18.9	13.778	3.989	4.7107
18.94	15.04	-1.88	11.86
18.98	13.86	-0.6	5.28
19.02	15.35	1.6	4.74
19.06	11.9	3.15	4.47
19.1	10.89	5.01	1.99
19.14	9.56	4.71	0.39
19.18	8.53	7.7	0.05
19.22	8.93	4.02	2.75
19.26	10.79	3.53	2.42
19.3	13.16	3.93	2.06
19.34	15.19	7	6.69
19.38	12.95	1.65	5.74
19.42	13.56	0.98	4.8
19.46	15.19	4.02	5.34
19.5	18.31	2.27	5.55
19.54	20.19	1.46	4.59
19.58	17.93	-0.63	5.36
19.62	17.16	-7.05	5.62
19.66	14.89	-9.62	1.49
19.7	12.83	-7.12	1.25
19.74	16.79	-3.79	1.21
19.78	16.71	-6.54	0.8
19.82	17.21	-5.05	-1.65
19.86	19.57	-3.05	-0.9
19.9	17.96	-2.14	1.37
19.94	20.05	0.32	0.65
19.98	19.56	0.26	0.02
20.02	21.53	-0.03	0.83
20.06	19.62	2.86	1.16
20.1	23.06	2.68	2.45
20.14	20.04	3.9	2.13
20.18	19.01	2.38	0.79
20.22	13.13	4.31	2.41
20.26	15.41	3.56	3.28
20.3	14.26	3.76	3.51
20.34	14.81	3.87	4.24
20.38	21.48	3.72	3.79
20.42	17.398	1.1108	3.884
20.46	19.61	0.66	4.9
20.5	14.3	0.16	4.37
20.54	15.34	-0.32	6.26
20.58	17.35	-0.75	6.98
20.62	21.61	-2.83	1.04
20.66	20.1	-2.7	2.71
20.7	20.48	-2.69	4.68
20.74	19.66	-0.84	2.46
20.78	20.38	-0.55	2.93
20.82	18.76	0.12	4.65
20.86	17.68	4.52	5.16
20.9	18.08	5.88	5.07
20.94	17.23	5.81	7.4
20.98	15.33	3.7	6.89
21.02	18.2	6.75	2.04
21.06	19.47	6.41	2.11
21.1	19.01	5.82	-0.24
21.14	18.11	4.11	-0.07
21.18	18.26	0.05	-0.48
21.22	18.06	0.71	0.15
21.26	19.77	3.73	-0.58
21.3	18.4	3.79	-1.11
21.34	18.5	1.81	0.59
21.38	17.63	3.41	3.25
21.42	19.39	0.64	-0.04
21.46	17.89	0.44	-1.17
21.5	18.65	-0.78	-0.65
21.54	18.86	1.46	0.8
21.58	23.24	3.28	-0.85
21.62	27.41	-0.3	-0.06
21.66	30.3	-5.84	-0.6
21.7	30.7	-6.71	-0.84
21.74	29.39	-2.74	-2.23
21.78	28.71	-2.46	-4.23
21.82	28.02	-1.05	-3.45
21.86	26.31	-2.12	-4.52
21.9	24.81	-3.42	-1.97
21.94	26.77	-1.97	-0.41
21.98	24.62	1.61	3.6
22.02	27.97	-1.12	3.71
22.06	26.38	-4.75	-1.46
22.1	26.87	-1.42	-2.1
22.14	32.01	-1.97	-1.29
22.18	31.58	-0.36	-1.59
22.22	31.95	-0.12	-3.19
22.26	30.89	-0.19	-4.15
22.3	28.27	-0.22	-3.43
22.34	27	-0.96	-3.5
22.38	29.62	-1.35	-4.12
22.42	27.76	-1.68	-5.71
22.46	26.51	-0.93	-5.28
22.5	25.09	0.05	-2.75
22.54	28.54	2.26	0.32
22.58	30.08	6.5	0.77
22.62	31.72	2.71	0.38
22.66	30.25	2.91	2.12
22.7	28.85	3.01	-2.18
22.74	25.12	6.38	-0.8
22.78	25.81	1.33	0.34
22.82	27.14	-0.48	2.42
22.86	25.6	-1.97	-1.28
22.9	22.28	-2.94	-1.94
22.94	24.83	-1.51	-0.85
22.98	23.74	0.02	1.98
23.02	22.98	-2.67	4.62
23.06	18.81	1.17	8.52
23.1	22.797	-1.2317	2.3861
23.14	22.572	-1.0615	2.6105
23.18	22.357	-0.78969	2.8413
23.22	28.17	-1.9	1.44
23.26	22.98	4.53	4.75
23.3	24.02	2.86	4.41
23.34	22.35	-1.87	4.12
23.38	23.54	-0.77	2.67
23.42	17.29	0.14	0.8
23.46	16.17	1.29	3.18
23.5	20.14	6.85	5.62
23.54	15.19	12.31	7.23
23.58	15.13	9.22	6.56
23.62	17.4	9.44	7.31
23.66	20.54	7.6	6.5
23.7	18.19	8.76	6.65
23.74	15.35	4.96	6.14
23.78	14	5	8.17
23.82	12.67	4.68	9.73
23.86	14.82	-2.24	11.43
23.9	14.8	-0.38	9.81
23.94	19.5	5.05	8.66
23.98	18.62	5.37	7.07
24.02	20.61	1.13	3.89
24.06	16.35	3.18	4.29
24.1	15.44	3.34	5.99
24.14	19.61	6.92	5.61
24.18	19.19	6.82	4.38
24.22	18.77	6.34	3.89
24.26	19.31	9.11	4.02
24.3	21.61	6.26	4.17
24.34	17.49	2.5	3.79
24.38	15.61	-3.26	3.11
24.42	15.16	-4.53	2.47
24.46	15.37	-2.45	4.86
24.5	17.03	1.34	6.78
24.54	18.5	-2.94	6.71
24.58	18.27	-2.09	6.44
24.62	16.47	-2.35	7.67
24.66	17.97	-3.56	7.07
24.7	19.47	-5.59	6.32
24.74	18.72	-9.41	3.9
24.78	16.82	-7.91	2.23
24.82	18.68	-6.81	1.97
24.86	15.67	-4.65	1.37
24.9	20.11	-4.51	3.7
24.94	21.2	-6.03	2.76
24.98	23.66	-8.86	4.15
25.02	22.84	-9.79	4.2
25.06	25.24	-11.95	0.89
25.1	25.28	-9.61	2.06
25.14	25.64	-8.51	-2.07
25.18	26.87	-9.24	-0.12
25.22	25.39	-8.61	-0.03
25.26	21.87	-2.87	-0.49
25.3	29.47	3.19	-0.45
25.34	28.47	3.47	-2.37
25.38	25.84	5.09	-5.4
25.42	25.39	0.77	-5.68
25.46	27.68	-1.03	-1.32
25.5	26.33	2.17	0.7
25.54	25.13	0.88	0.66
25.58	26.47	0.02	1.41
25.62	24.55	-3.65	4.41
25.66	26.27	-3.48	5.8
25.7	26.44	-4.13	5.46
25.74	27.34	-2.18	6.02
25.78	24.68	-0.42	5.65
25.82	25.65	-1.24	6.92
25.86	24.77	1.43	6.63
25.9	25.49	2.29	7.25
25.94	22.33	0.62	6.38
25.98	21.49	-0.75	5.35
26.02	21.29	-1.02	3.55
26.06	21.85	-2.9	1.03
26.1	20.86	-4.14	0.89
26.14	19.11	-2.32	1.55
26.18	18.14	-1.59	2.37
26.22	18.2	-2	3.72
26.26	18.74	2.23	5.21
26.3	17.06	1.69	6.34
26.34	19.29	3.39	2.82
26.38	17.63	4.77	1.8
26.42	18.5	4.09	4.51
26.46	19.2	4.74	5.64
26.5	20.04	2.24	9.58
26.54	23.97	3.7	11.58
26.58	25.94	-2.48	9.77
26.62	23.3	-5.02	4.18
26.66	22.84	-4.98	2.85
26.7	25.15	-2.79	4.11
26.74	27.88	-2.96	2.59
26.78	27.87	-3.17	1.88
26.82	28.47	-2.59	1.1
26.86	26.62	-0.99	-2.8
26.9	27.17	-2.93	-2.91
26.94	25.2	-1.95	-0.55
26.98	25.71	-1.33	-2.3
27.02	24.83	-1.89	-1.26
27.06	25.53	-7.19	-1.43
27.1	26.08	-4.65	-0.47
27.14	26.99	-2.86	2.4
27.18	28.08	-3.11	-1.11
27.22	24.08	0.28	0.59
27.26	20.17	-0.25	0.8
27.3	21.81	-0.33	0.62
27.34	26.14	-2.36	-3.23
27.38	23.87	-0.57	-3.44
27.42	21.66	0.27	-2.03
27.46	18.71	0.19	-0.54
27.5	17.99	0.05	-2
27.54	19.3	-0.39	-0.97
27.58	17.31	1.23	-1.7
27.62	16.63	1.22	-1.83
27.66	14.5	-0.28	-3.83
27.7	15.02	0.86	-2.51
27.74	16.99	-1.03	-1.16
27.78	18.2	-2.72	-0.61
27.82	16.2	-2.21	-1.26
27.86	17.81	-1.23	-0.72
27.9	18.01	-1.08	-1.06
27.94	18.96	-0.99	0.1
27.98	16.4	-0.51	0.71
28.02	14.83	-2.38	2.74
28.06	15.73	-4.91	4.2
28.1	17.93	-3.85	6.06
28.14	20.56	-4.72	6.59
28.18	18.89	-4.47	4.38
28.22	20.91	-4.92	3.07
28.26	21.22	-6.72	-1.69
28.3	21.02	-0.31	-2.43
28.34	19.4	-6	0.22
28.38	18.2	-9.47	0.83
28.42	18.07	-5.68	1.07
28.46	20.02	-9.16	0.5
28.5	24.04	-7.16	-2.64
28.54	23.75	-6.12	-3.89
28.58	25.84	-4.96	-2.74
28.62	29.6	2.56	1.31
28.66	26.37	-0.69	5.13
28.7	24.62	0.08	6.95
28.74	27.75	6.02	4.01
28.78	27.02	6.8	4.12
28.82	28.17	8.11	3.55
28.86	27.15	10.57	2.87
28.9	22.21	11.43	2.61
28.94	22.88	9.42	4.95
28.98	25.84	10.49	7.42
29.02	24.3	11.6	6.88
29.06	21.47	9.79	8.83
29.1	25.302	7.5215	3.573
29.14	25.529	6.5247	3.0407
29.18	25.758	5.4271	2.4936
29.22	25.971	4.2644	1.9493
29.26	26.19	-2.18	-1.05
29.3	26.16	-0.37	0.5
29.34	29.75	1.35	0.8
29.38	27.63	-3.71	-1.92
29.42	28.91	1.38	-3.93
29.46	24.93	0.45	0.63
29.5	24.17	-0.9	1.39
29.54	24.62	-2.33	2.45
29.58	22.98	-3.38	0.61
29.62	20.17	-2.81	1.46
29.66	22.29	-2.6	0.05
29.7	23.94	-2.98	1.31
29.74	26.53	-5.08	4.99
29.78	25.33	-5.44	2.29
29.82	26.79	-6.77	-1.81
29.86	25.67	-2.38	-2.15
29.9	25.93	-1.74	-0.07
29.94	24.95	-2.58	-0.03
29.98	28.57	0.06	0.89
30.02	27.39	-1.16	1.82
30.06	27.28	-1.32	3.65
30.1	25.69	-0.53	3.67
30.14	28.2	2.05	4.68
30.18	26.45	2.83	5.81
30.22	27.1	3.7	4.86
30.26	25.15	5.19	4.17
30.3	23.42	5.66	5.64
30.34	25.78	2.9	8.08
30.38	23.18	4.48	8.98
30.42	23.94	0.28	8.2
30.46	22.48	1.49	8.59
30.5	23.97	4.41	5.42
30.54	24.14	2.13	7.25
30.58	21.78	0.65	8.87
30.62	20.95	-3.11	8.44
30.66	19.24	-0.96	4.09
30.7	20.23	1.22	6.18
30.74	20.86	2.17	5.21
30.78	22.77	0.89	5.64
30.82	25.3	3.84	5.23
30.86	22.52	-1.62	5.07
30.9	22.24	-4.44	5.61
30.94	19.87	-1.06	6.74
30.98	20.61	1.49	6.41
31.02	17.51	0.59	6.71
31.06	16.98	0.82	6.5
31.1	18.36	4.76	6.08
31.14	19.39	9.07	6.89
31.18	19.15	7.9	6.98
31.22	19.21	6.92	5.46
31.26	18.49	7.16	4.62
31.3	17.57	7.28	5.01
31.34	16.21	4.58	5.67
31.38	18.49	6.55	6.62
31.42	19.62	6.31	8.5
31.46	17.9	6.53	6.09
31.5	16.11	9.72	5.91
31.54	16.17	9.81	5.25
31.58	18.29	6.4	4.58
31.62	18.43	5.87	3.93
31.66	17.48	5.53	4.55
31.7	15.32	4.61	2.83
31.74	15.17	3.62	-0.23
31.78	11.38	1	-1.82
31.82	11.64	-1.83	2.41
31.86	10.3	-1.09	5.96
31.9	9.44	0.51	7.47
31.94	14.42	0.46	6.77
31.98	13.91	2.64	5.09
32.02	15.58	-1.62	4.98
32.06	18.66	-1.05	1.92
32.1	16.33	-0.45	3.02
32.14	17.54	-1.11	4.25
32.18	16.23	0.87	6.6
32.22	18.9	-1.65	5.16
32.26	18.52	-1.77	5.24
32.3	19.64	-5.28	6.77
32.34	18.67	-2.18	7.46
32.38	19.75	0.47	11.42
32.42	17.54	-1.49	11.39
32.46	16.86	-4.72	10.92
32.5	20.53	-7.03	8.75
32.54	19.02	-1.03	8.68
32.58	20.3	-2.78	12.48
32.62	18.77	-3.2	11.49
32.66	16.23	0.37	11.78
32.7	18.03	-5.4975	9.0456
32.74	18.032	-5.7995	8.2741
32.78	15.28	-9.08	10.22
32.82	17.6	-11.12	7.36
32.86	16.1	-4.36	5.41
32.9	17.19	-7.22	2.08
32.94	15.87	-7.91	1.81
32.98	18.08	-3.74	3.15
33.02	22	-0.78	4.44
33.06	23.22	0.44	4.65
33.1	19.39	1.29	3.25
33.14	17.42	7.3	4.93
33.18	15.66	6.08	4.09
33.22	17.28	4.27	4.5
33.26	19.99	4.81	3.13
33.3	20.15	7.23	2.22
33.34	18.41	5.19	-0.09
33.38	18.45	4.51	-1.39
33.42	20.34	4.72	1.93
33.46	21.41	4.14	0.22
33.5	19.55	6.06	2.63
33.54	20.21	2.72	2.05
33.58	20.012	4.8375	3.7508
33.62	20.058	4.7497	4.6188
33.66	20.113	4.7146	5.529
33.7	22.05	9.79	6.03
33.74	22.38	3	6.04
33.78	18.87	6.21	10.05
33.82	19.86	7.7	9.95
33.86	19.84	5.97	10.26
33.9	19.9	4.04	9.45
33.94	20.64	2.96	10.28
33.98	20.98	7.57	11.26
34.02	24.1	10.83	12.59
34.06	23.18	13.68	12.16
34.1	26.08	14.34	10.86
34.14	23.24	12.74	8.87
34.18	25.44	9.72	10.4
34.22	23.53	9.11	8.55
34.26	18.24	9.14	9.54
34.3	19.51	7.43	7.55
34.34	17.99	5.41	7.41
34.38	25.06	8.37	4.96
34.42	23.33	11.54	1.69
34.46	20.49	7.44	2.79
34.5	22.26	4.62	3.8
34.54	21.22	6.27	2.5
34.58	19.41	6.77	1.89
34.62	19.66	6.96	3.78
34.66	18.47	6.23	2.42
34.7	20.28	5.31	1.8
34.74	21.34	-3.5	1.82
34.78	18.04	0.84	-2.21
34.82	19.01	1.41	-5.5
34.86	21.68	-2.06	-5.23
34.9	22.41	1.75	-5.42
34.94	18.87	2.11	-5.62
34.98	19.38	3.13	-7.29
35.02	21.4	3.61	-7.77
35.06	20.869	1.2338	-1.2689
35.1	20.871	1.751	-0.1113
35.14	24.65	1.1	6.89
35.18	23.91	-0.33	6.17
35.22	21.69	-0.47	4.14
35.26	21.52	1.79	4.14
35.3	15.1	2.87	5.49
35.34	18.2	6.66	7.99
35.38	22.8	5.42	3.77
35.42	21.37	8.38	7.64
35.46	20.98	9.14	9.06
35.5	21.98	7.04	8.64
35.54	23.57	4.38	7.38
35.58	21.87	-0.13	5.8
35.62	20.47	-0.29	3.01
35.66	16.79	-0.88	3.34
35.7	17.45	2.57	2.22
35.74	19.45	4.3	4.14
35.78	23.51	3.62	3.12
35.82	27.21	8.85	2.83
35.86	25.96	6.4	5.53
35.9	23.98	3.91	4.35
35.94	21.953	5.2204	4.4844
35.98	22.109	5.2432	4.4389
36.02	16.57	13.58	5.17
36.06	19.27	11.66	8.89
36.1	19.34	12.67	8.02
36.14	22.604	5.0333	4.0722
36.18	26.53	-0.13	9.58
36.22	25.25	1.28	4.38
36.26	21.3	-0.65	4.57
36.3	21.93	-0.47	-1.22
36.34	24.37	1.91	1.1
36.38	21.35	5.16	0.32
36.42	20.62	3.52	-0.89
36.46	22.71	2.18	-2.58
36.5	22.44	2.45	-4.42
36.54	21.23	1.11	-1.15
36.58	20.17	-0.41	-1.23
36.62	18.98	2.87	1.99
36.66	23.48	2.7	2.04
36.7	21.14	-3.57	-1.78
36.74	17.75	-4.97	2.29
36.78	17.6	-1.5	1.76
36.82	19.06	-5.38	5.76
36.86	22.133	0.95922	0.45487
36.9	22.541	1.8438	0.54798
36.94	27.35	1.47	-5.67
36.98	26.91	2.63	0.86
37.02	25	4.49	-0.97
37.06	22.99	5.13	-2.12
37.1	21.39	4.41	-1.23
37.14	27.96	10.86	2.65
37.18	25.61	10.63	3.95
37.22	21.49	6.35	5.33
37.26	20.82	5.03	6.04
37.3	23.02	-0.56	2.38
37.34	21.48	0.74	3.31
37.38	25.8	1.64	1.38
37.42	26.56	0.41	2.57
37.46	24.54	1.41	4.06
37.5	23.13	-3.35	1.58
37.54	21.3	-5.3	1.92
37.58	21.33	-8.76	3.44
37.62	18.6	-6.78	4.16
37.66	18.02	-8.65	5.41
37.7	18.05	-7.05	6.97
37.74	16.29	-2.27	8.8
37.78	16.06	-6.21	7.64
37.82	16.42	-4.21	6.71
37.86	20.86	-10.6	5.33
37.9	18.8	-10.18	3.71
37.94	18.22	-9.03	5.67
37.98	19.66	-8.72	6.54
38.02	23.34	-10.96	6.73
38.06	24.17	-5.65	5.24
38.1	18.744	-4.6383	2.9286
38.14	18.375	-3.9829	2.3279
38.18	17.985	-3.3544	1.7578
38.22	16.95	3.25	-2.96
38.26	19.08	0.92	-4.62
38.3	16.49	3.04	-2.91
38.34	15.3	0.68	0.54
38.38	13.97	-2.96	0.02
38.42	13.54	-2.13	-0.39
38.46	13.87	-6.41	6.08
38.5	17.37	-6.56	5.03
38.54	16.9	-4.52	4.02
38.58	17.54	-6.48	0.29
38.62	16.84	-1.32	2.02
38.66	16.97	-4.78	0.82
38.7	15.13	-6.8	-0.6
38.74	15.11	-5.26	0.74
38.78	15.81	-5.25	0.89
38.82	18.16	-3.51	-0.23
38.86	18.4	-3.84	0.72
38.9	15.62	-2.93	0.16
38.94	18.41	-2.75	0.42
38.98	20.4	-5.66	-2.04
39.02	23.21	-5.96	-4.3
39.06	23.54	-2.57	-5.21
39.1	24.4	-0.74	-4.69
39.14	23.99	-0.82	-2.75
39.18	22.69	0.36	-0.81
39.22	22.42	4.26	0.2
39.26	20.66	2.4	0.77
39.3	19.15	6.23	0.58
39.34	19.69	4.11	0.66
39.38	18.68	2.4	-0.12
39.42	17.33	4.02	0.39
39.46	17.57	7.29	1.76
39.5	16.71	8.38	1.1
39.54	16.7	2.08	1.09
39.58	15.12	0.73	-1.38
39.62	13.19	-1.53	-3.17
39.66	13.54	1.67	-4.09
39.7	17.64	3.73	-0.52
39.74	13.94	2.83	-0.73
39.78	13.07	0.49	0.68
39.82	13.63	-1.87	1.94
39.86	13.69	-1.54	2.35
39.9	12.1	-0.78	2.98
39.94	11.81	-0.21	4.45
39.98	10.56	-2.24	3.38
40.02	13.12	-4	1.4
40.06	13.4	0.03	-0.12
40.1	14.05	-0.24	0.1
40.14	12.38	2.38	1.15
40.18	11.92	5.71	4.29
40.22	14.32	4.18	5.51
40.26	15.52	-1.27	5.89
40.3	19.1	-2.21	7.9
40.34	21.35	-5.87	7.81
40.38	20.74	-4.04	8.72
40.42	20.83	-4.96	8.74
40.46	20.3	-3.14	9.1
40.5	19.08	-5.82	6.08
40.54	19.69	-6.23	4.57
40.58	21.81	-4.3	4.86
40.62	21.57	-6.24	6.42
40.66	22.33	0.11	6.54
40.7	24.61	-1.11	4.31
40.74	23.56	-2.46	4.23
40.78	24.26	-1.67	5.7
40.82	18.96	-4.49	3.52
40.86	20.62	-7.47	2.59
40.9	21.18	-0.1685	4.8496
40.94	22.62	-3.77	2.73
40.98	17.31	-0.78	2.22
41.02	20.56	2.91	7.6
41.06	22.71	5.22	10.68
41.1	17.36	11.82	11.24
41.14	20.2	10.19	6.62
41.18	20	6.66	7.34
41.22	21.09	1.49	6.04
41.26	16.87	4.95	7.58
41.3	21.41	7.72	10.75
41.34	20.29	6.56	12.26
41.38	21.54	7.02	9.35
41.42	20.43	5.45	6.72
41.46	22.26	6.48	4.83
41.5	23.63	8.17	0.41
41.54	24.33	7.67	0.38
41.58	23.08	5.81	0.16
41.62	21.87	3.11	1.32
41.66	22.97	0.74	3.28
41.7	24.09	-1.26	2.14
41.74	22.06	0.02	1.46
41.78	21.45	0.91	2.61
41.82	21.58	0.19	1.48
41.86	22.4	4	-0.76
41.9	19.06	1.34	-1.19
41.94	18.03	3.23	1.86
41.98	18.96	2.68	3.7
42.02	19.52	1.96	3.21
42.06	20.94	1.19	0.52
42.1	24.74	-1.96	-0.01
42.14	28.57	-2.03	1.38
42.18	28.94	-0.41	1.67
42.22	26.23	2.26	-1.41
42.26	27.96	2.14	-2.86
42.3	29	3.55	-6.33
42.34	31.17	3.84	-6.52
42.38	33.12	4.36	-6.03
42.42	33.24	7.14	-3.29
42.46	30.04	8.23	2.51
42.5	29.67	4.56	1.55
42.54	31.38	4.46	1.55
42.58	28.676	2.0804	-1.7596
42.62	27.83	0.92706	-1.412
42.66	26.951	-0.29048	-1.0508
42.7	26.64	0.41	-2.38
42.74	25.11	-5.57	0.29
42.78	23.97	-8.24	-0.11
42.82	26.21	-5.62	-3.25
42.86	23.22	-3.08	-3.86
42.9	18.23	-5.26	0.12
42.94	20.4	-6.57	3.79
42.98	23.93	-7.62	1.61
43.02	23.12	-7.96	1.99
43.06	26.04	-7.37	0.5
43.1	25.15	-5.77	-2.07
43.14	24.7	-3.78	-1.59
43.18	21.14	-3.66	-0.66
43.22	21.62	-6.25	1.71
43.26	21.82	-7.09	2.16
43.3	23.98	-4.9	-0.51
43.34	21.7	-3.78	0.15
43.38	21.93	-2.72	3.71
43.42	17.63	-2.12	3.4
43.46	16.63	-2	-1.68
43.5	19.18	-1.12	-3.41
43.54	19.77	-4.55	-0.41
43.58	24.29	-2.28	-0.21
43.62	26.32	-1.63	-0.93
43.66	24.58	-1.48	-1.72
43.7	24.5	-0.39	-6.81
43.74	24.52	-0.12	-10.12
43.78	21.18	0.83	-6.01
43.82	23.47	3.37	-7.62
43.86	19.23	-0.29	0.46
43.9	19.02	-7.58	1.43
43.94	17.3	-8.04	0.46
43.98	22.13	-14.06	6.35
44.02	19.19	-12.65	3.94
44.06	18.82	-8.95	0.84
44.1	19.25	-5.88	0.2
44.14	19.83	-9.35	2.79
44.18	20.23	-8.33	4.19
44.22	20.01	-6.12	5.07
44.26	18.35	-2.09	7.37
44.3	16.58	-4.31	7.63
44.34	17.6	-1.41	7.47
44.38	17.29	-4.06	3.73
44.42	15.68	2.8	4.74
44.46	16.62	8.05	5.37
44.5	15.66	7.48	3.96
44.54	14.53	7.19	4.6
44.58	14.31	8.77	4.83
44.62	15.31	7.77	3.65
44.66	16.46	6.5	2.29
44.7	17.06	4.76	1.8
44.74	18.56	0.96	3.07
44.78	17.13	0.98	2.11
44.82	16.79	1.85	2.07
44.86	15.75	-0.03	1.84
44.9	16.74	-2.38	2.32
44.94	19.84	2.46	-1.91
44.98	21.18	1.19	-2.29
45.02	18.83	3.96	2.63
45.06	20.92	0.58	0.83
45.1	18.88	-0.99	-2.02
45.14	16.23	2.96	1.6
45.18	18.774	-0.049178	2.2207
45.22	17.6	0.83	8.03
45.26	18.58	-3.5	1.95
45.3	20.59	-2.24	1.91
45.34	20.13	-2.42	3.79
45.38	17.95	-4.39	3.09
45.42	18.68	1.68	4.55
45.46	17.48	0.72	3.45
45.5	19.48	1.38	4.48
45.54	16.2	-1.78	3.85
45.58	19.08	2.31	3.04
45.62	15.58	-3.9	2.17
45.66	22.21	-4.38	-0.54
45.7	20.59	-4.91	0.23
45.74	22.46	-7.05	2.62
45.78	21.8	-5.87	4.65
45.82	20.94	-4.55	5.33
45.86	19.65	-4.54	5.35
45.9	16.97	-4.28	6.44
45.94	17.63	0	6.35
45.98	14.72	-1.92	4.62
46.02	19.03	-2.98	5.44
46.06	15.998	-1.4715	6.9767
46.1	15.546	-0.54362	7.2936
46.14	9.42	0.87	10.23
46.18	10.59	-0.82	6.89
46.22	14.14	0.17	7.28
46.26	16.4	1.24	7.52
46.3	15.08	2.92	8.04
46.34	17.59	2.79	6.95
46.38	16.14	7.64	5.83
46.42	20.22	4.25	6.92
46.46	22.25	2.9	5.52
46.5	21.5	5.16	5.75
46.54	20.38	2.22	4.81
46.58	19.67	-0.9	2.51
46.62	20.83	-8.75	-1.18
46.66	21.3	-2.84	0.73
46.7	25.36	-2.55	-0.69
46.74	24.86	-3.89	-2.84
46.78	25.15	-2.18	-3.18
46.82	23.78	-1.75	0.23
46.86	21.54	0.81	-0.76
46.9	21.24	0.94	-1.85
46.94	22.44	1.49	-1.77
46.98	23.99	-1.21	-1.2
47.02	24.05	0.84	-2.66
47.06	20.85	1.61	-1.32
47.1	25.27	2.38	1.06
47.14	23.3	4.39	0.98
47.18	23	6.61	-0.37
47.22	20.73	6.08	1.67
47.26	22.71	7.14	1.99
47.3	20.44	7.74	1.91
47.34	24.7	6.89	0.78
47.38	23	4.91	0.82
47.42	23.69	0.48	0.66
47.46	22.75	-1.53	-3.84
47.5	24.65	1.3	-6.78
47.54	22.61	2.44	-4
47.58	22.97	1.67	-2.53
47.62	20.25	-1.61	-1.74
47.66	16.7	-7.47	-1.64
47.7	17.9	-2.21	-1.33
47.74	20.33	-0.03	-0.89
47.78	18.52	1.82	3.07
47.82	19.56	-1.14	1.64
47.86	18.77	-3.01	1.51
47.9	17.13	-4.1	1.82
47.94	18.13	-4.18	-0.81
47.98	17.95	-4.38	-1.77
48.02	18.93	-5.82	-3.98
48.06	15.66	-1.8	-2.87
48.1	15.87	-1.77	0.4
48.14	15.11	-1.99	0.04
48.18	17.58	6.32	6.35
48.22	15.82	4.8	8.33
48.26	18.05	2.81	6.81
48.3	18.21	2.83	2.38
48.34	15.9	1.61	2.34
48.38	15.75	2.53	2.02
48.42	15.65	0.6	0.29
48.46	17.78	0.67	-0.7
48.5	22.73	-1.59	0.45
48.54	20.11	-3.68	-4.9
48.58	16.29	-0.75	-3.42
48.62	20.29	-2.5	-1.89
48.66	22.38	-5.53	-0.34
48.7	19.83	-4.86	-1.25
48.74	20.4	-8.35	2.35
48.78	19.58	-6.59	4.81
48.82	20.78	-2.51	7.31
48.86	21.83	-0.75	7.78
48.9	19.33	-1.23	7.05
48.94	21.74	-4.65	4.8
48.98	26.14	-5.79	2.77
49.02	25.09	-1.95	5.72
49.06	23.88	-1.41	3.7
49.1	26.47	-5.43	1.99
49.14	26.02	-5.54	-0.09
49.18	26.91	-6.6	-0.35
49.22	25.74	-8.16	-1.61
49.26	26.22	-5.91	0.32
49.3	22.95	-8.83	-1.02
49.34	23.31	-7.19	-1.81
49.38	23.27	-8.45	0.52
49.42	22.14	-8.86	-0.33
49.46	21.66	-8.58	-0.66
49.5	24.23	-6.45	1.52
49.54	27.21	-4.53	-1.55
49.58	27.48	-3.51	-2.76
49.62	26.81	-2.27	-3.5
49.66	24.84	-2	-2.75
49.7	23.52	-2.89	-4.33
49.74	23.34	-0.9	-3.77
49.78	27.36	-3.23	-2.66
49.82	23.46	-1.71	0.93
49.86	22.73	-1.85	2.18
49.9	21.13	1.83	3.59
49.94	24.21	4.59	4.94
49.98	23.36	3.14	7.07
50.02	20.93	-0.03	6.48
50.06	19.45	-1.26	6.5
50.1	21.27	0.11	4.59
50.14	18.36	3.99	2.92
50.18	16.69	2.65	3.15
50.22	20.33	2.05	6.86
50.26	18.57	6.6	8.24
50.3	19.81	7.78	8.6
50.34	19.42	7.34	9.72
50.38	22.91	8.69	12.14
50.42	18.67	10.22	5.13
50.46	18.2	6	5.44
50.5	14.62	6.46	7.55
50.54	14.73	5.14	8.92
50.58	15.2	3.59	8.74
50.62	16.53	0.11	7.93
50.66	16.74	0.2	8.04
50.7	16.97	4.15	9.55
50.74	15.28	7.74	7.15
50.78	15.11	5.61	7.99
50.82	17.19	5.65	5.72
50.86	19	8.86	5.16
50.9	16.03	8.04	5.5
50.94	17.1	4.33	8.78
50.98	17.62	3.56	9.74
51.02	16.05	-1.29	8.51
51.06	16.8	-0.15	7.58
51.1	15.87	-0.54	5.95
51.14	17.64	-0.42	4.4
51.18	16.26	2.66	4.59
51.22	16.01	3.1	3.81
51.26	15.3	5.25	5.98
51.3	17.05	4.97	9.16
51.34	19.75	2.25	5.16
51.38	19.6	2.77	3.23
51.42	15.99	2.41	3.76
51.46	18.84	5.31	4.02
51.5	17.05	6.88	2.39
51.54	20.41	4.56	-1.45
51.58	19.64	3.58	-2.36
51.62	18.35	3.73	-1.48
51.66	18.63	2.41	-0.36
51.7	16.56	1.28	0.93
51.74	18.46	0.41	4.87
51.78	17.15	3.61	4.75
51.82	19.63	5.3	6.78
51.86	19.88	7.54	3.3
51.9	17.36	6.17	1.4
51.94	15.77	11.66	4.44
51.98	21.7	12.53	6.14
52.02	19.61	10.65	8.61
52.06	18.6	2.79	7.85
52.1	22.15	1.43	8.23
52.14	23.45	0.38	6.52
52.18	20.02	-4.16	4.31
52.22	20.23	0.43	7.26
52.26	14.83	4.67	7.2
52.3	18.69	3.56	7.5
52.34	16.08	3.02	9.18
52.38	18.14	4.61	9.46
52.42	17.82	7.56	10.14
52.46	20.04	6.36	6.11
52.5	16.48	6.8	6.89
52.54	16.49	6.68	7.75
52.58	15.66	7.22	7.9
52.62	16.75	2.29	8.65
52.66	14.83	5.74	9.54
52.7	12.38	8.77	9.24
52.74	17.29	9.87	6.32
52.78	21.65	8.04	10.16
52.82	23.75	9.69	12.41
52.86	24.02	8.02	6.9
52.9	24.49	5.93	6.26
52.94	19.55	7.92	4.8
52.98	21.81	4.9	6.93
53.02	24.2	1.48	8.56
53.06	26.01	0.18	7.42
53.1	25.88	2.84	6.68
53.14	22.74	2.08	8.73
53.18	18.15	7.29	10.95
53.22	20.566	2.3946	8.5366
53.26	17.28	-4.58	9.93
53.3	19.353	2.6229	8.7405
53.34	18.785	2.8124	8.8076
53.38	18.276	3.0324	8.842
53.42	13.76	5.72	12.05
53.46	16.96	4.6	9.52
53.5	17.12	0.98	6.67
53.54	17.15	3.17	7.36
53.58	18.4	6.05	4.78
53.62	16.11	6.84	7.98
53.66	18.92	5.58	9.5
53.7	22.38	-0.24	5.62
53.74	23.99	2.86	6.92
53.78	24.73	5.52	6.92
53.82	22.76	7.23	5.46
53.86	20.09	-0.81	3.75
53.9	22.83	-1.94	4.71
53.94	24.91	2.14	3.79
53.98	25.48	-7.2	3.7
54.02	23.893	1.0143	8.4014
54.06	21.61	5.68	13.13
54.1	22.15	4.65	12.27
54.14	22.71	1.54	13.38
54.18	23.82	1.08	13.14
54.22	23.01	2.16	12.98
54.26	22.13	0.97	6.72
54.3	21.21	1.46	4.39
54.34	19.99	2.8	2.95
54.38	19.13	3.43	2.72
54.42	17.48	3.72	2.39
54.46	16.88	3.99	3
54.5	15.51	7.61	4.12
54.54	17.25	6.52	3.54
54.58	18.63	8.2	3.1
54.62	19.23	6.98	4.23
54.66	20.86	6.54	5.58
54.7	21.48	6.28	3.62
54.74	21.34	1.62	2.32
54.78	25	-0.03	3.87
54.82	24.62	-5.5	5.73
54.86	22.2	-4.46	4.81
54.9	21.79	-4.76	6.2
54.94	19.9	-8.08	5.04
54.98	19.63	-7.76	5.96
55.02	18.47	-8.17	7.75
55.06	18.75	-7.23	9.69
55.1	18.15	-7.26	10.14
55.14	15.31	-1.62	12.14
55.18	15.57	1.63	11.38
55.22	16.32	6.38	8.57
55.26	19.74	4.36	5.17
55.3	21.42	1.74	3.6
55.34	19.63	0.89	4.11
55.38	21.18	1.06	5.17
55.42	22.36	2.89	3.47
55.46	21.6	0.83	5.16
55.5	21	0.88	5.58
55.54	21.27	1.53	4.98
55.58	21.33	2.5	4.59
55.62	21.65	1.76	3.59
55.66	21.58	3.35	4.63
55.7	23.71	3.54	4.02
55.74	17.78	4.61	3.98
55.78	20.34	6.42	3.87
55.82	19.68	5.82	1.59
55.86	20.8	0.5	1.58
55.9	22.12	-0.27	1.04
55.94	21.96	3.15	3.62
55.98	18.84	-0.93	7.29
56.02	19.27	-2.88	3.42
56.06	15.63	3.43	8.26
56.1	20.87	4.41	9.22
56.14	19.67	7.82	10.06
56.18	20.64	6.35	10.89
56.22	19.83	8.8	10.83
56.26	20.49	5.58	11.14
56.3	19.69	2.68	11.24
56.34	19.33	1.57	11.96
56.38	18.54	-1.99	10.84
56.42	22.04	-4.07	8.27
56.46	22.9	-2.61	7.65
56.5	21.8	-1.44	8.68
56.54	20.24	0.06	7.34
56.58	20.98	-2.65	4.07
56.62	20.2	1.79	4.44
56.66	21.17	0.69	4.41
56.7	18.92	-2.23	1.4
56.74	22.67	-0.75	1.89
56.78	25.38	-1.68	2.54
56.82	24.05	1.03	4.53
56.86	20.59	-0.57	3.68
56.9	19.01	-2.56	2.33
56.94	18.78	-1.95	2.74
56.98	21.11	-1.17	3.61
57.02	22.71	1.73	7.8
57.06	26.02	-5.18	4.8
57.1	24.69	-8.21	5.01
57.14	25.62	-7.29	2.68
57.18	24.14	-5.9	2.2
57.22	24.2	-8.37	2.59
57.26	24.39	-8.87	1.55
57.3	21.87	-8.04	4.59
57.34	22.11	-6.51	5.12
57.38	19.6	-6.16	6.67
57.42	16.99	-7.35	8.29
57.46	19.45	-7.03	7.58
57.5	19.16	-7.17	4.09
57.54	16.85	-5.49	6.98
57.58	18.95	-2.54	7.85
57.62	17.66	-4.19	6.14
57.66	19.75	-5.53	2.69
57.7	18.09	-4.02	2.26
57.74	19.19	-3.22	0.71
57.78	18.95	-5.02	0.58
57.82	15.96	-2.44	1.95
57.86	15.74	-3.34	3.62
57.9	16.08	-3.8	4.68
57.94	19.74	-3.38	4.2
57.98	20.28	-2.21	2.43
58.02	18.53	0.51	2.83
58.06	20.17	4.56	3.37
58.1	19.48	2.78	1.74
58.14	15.25	1.82	2.24
58.18	14.84	3.76	0.98
58.22	18.21	2.79	2.23
58.26	19.95	4.38	0.88
58.3	19.1	2.17	5.17
58.34	20.8	2.89	4.18
58.38	20.62	3.67	6.38
58.42	20.01	4.26	6.05
58.46	20.57	5.04	4.56
58.5	18.6	3.43	7.47
58.54	20.54	4.12	9.23
58.58	16.61	-1.46	10.34
58.62	15.68	0.02	9.9
58.66	16.8	1.8	10.19
58.7	17.06	-1.86	9.75
58.74	16.46	-2.92	8.73
58.78	13.17	6.21	8.02
58.82	14.13	3.4	7.57
58.86	15.75	3.61	6.37
58.9	17.16	1.91	6.09
58.94	19.02	2.58	4.56
58.98	16.98	0.83	2.81
59.02	19.54	0.74	-1.53
59.06	19.29	3.68	-1.66
59.1	19.57	2.01	-2.69
59.14	19.81	0.78	-0.64
59.18	19.11	0.11	2.02
59.22	19.91	-1.89	1.89
59.26	20.29	-0.53	1.51
59.3	21.09	-0.47	-0.18
59.34	19.45	-0.85	-1.02
59.38	17.32	1.07	0.27
59.42	18.5	-0.43	2.23
59.46	18.1	-0.12	2.73
59.5	20.36	-1.22	2.91
59.54	21.3	-3.48	4.74
59.58	20.26	-5.2	4.31
59.62	18.12	-3.36	4.22
59.66	16.59	-2.66	4.72
59.7	19.35	-3.43	6.69
59.74	22.68	-2.73	8.3
59.78	23.48	-0.07	5.19
59.82	19.8	-1.52	6.86
59.86	21.39	1.17	7.34
59.9	22.87	1.25	6.55
59.94	23.24	0.79	6.69
59.98	21.55	-3.33	1.41
60.02	22.26	-2.87	-4.24
60.06	17.81	-0.31	-6.03
60.1	17.54	-3.32	-6.72
60.14	18.84	-6.16	-3.48
60.18	20.48	-5.21	-2.74
60.22	22.4	-4.22	-1.57
60.26	27.63	0.89	-3.22
60.3	27.51	2.11	1.49
60.34	25.28	4.32	3.08
60.38	25.87	2.94	2.97
60.42	24.75	0.06	1.52
60.46	25.89	-0.49	-0.75
60.5	26.12	-1.14	-4.39
60.54	27.08	-2.3	-5.92
60.58	28.31	0.7	-5.14
60.62	29.16	-3.01	-5.96
60.66	26.27	-3.49	-3.99
60.7	27.04	0.94	-4.69
60.74	29.54	-1	-4.62
60.78	27.21	-3.44	-1.93
60.82	27.16	-8.57	-0.5
60.86	29.66	-8.61	-0.9
60.9	29.93	-7.97	-1.62
60.94	30.27	-7.07	-2.03
60.98	27.15	0.07	-1.14
61.02	23.44	-0.42	-1.3
61.06	17.96	-1.96	-1.44
61.1	18.77	2.84	-2.04
61.14	16.51	3	-1.94
61.18	16.86	5.33	-0.1
61.22	15.75	9.31	4.44
61.26	18.42	3.77	1.54
61.3	17.37	2.09	-0.26
61.34	19.42	1.13	1.85
61.38	19.94	-0.82	4.77
61.42	19.16	-0.35	2.13
61.46	17.22	-0.64	1.14
61.5	13.92	-5.49	2.52
61.54	12.83	5.4	6.94
61.58	13.608	0.74688	5.6906
61.62	12.05	3.95	10.09
61.66	12.42	-5.05	7.27
61.7	12.95	-1.68	6.45
61.74	11.03	-0.93	6.06
61.78	9.4	0.89	7.03
61.82	7.49	8.14	6.65
61.86	10.25	6.54	4.86
61.9	10.29	5.37	5.2
61.94	12.8	3.27	5.12
61.98	12.64	2.04	3.34
62.02	13.4	0.65	2.92
62.06	14.41	-0.49	4.66
62.1	14.2	-4.1	3.67
62.14	11	-3.29	5.47
62.18	12	-4.56	6.74
62.22	15.87	-5.59	4.69
62.26	17.92	-2.47	3.1
62.3	14.69	2.98	7.87
62.34	14.69	5.63	7.01
62.38	14.02	4.73	5.41
62.42	15.73	2.87	4.19
62.46	17.1	6.15	4.28
62.5	13.22	2.62	6.15
62.54	12.28	0.58	8.74
62.58	14.82	4.99	9.94
62.62	17.81	4.31	12.33
62.66	17.54	4.06	15.75
62.7	19.9	5.87	15.54
62.74	20.98	4	11.72
62.78	20.7	3.99	9.96
62.82	22.63	6.9	10.91
62.86	27.08	6.1	10.26
62.9	24.04	6.81	12.34
62.94	23.99	0.93	8.22
62.98	22	-0.27	2.55
63.02	23.03	-0.72	2.19
63.06	22.89	-2.13	1.51
63.1	22.66	-5.96	4.25
63.14	21.96	-6.92	4.52
63.18	21.44	-8.03	2.45
63.22	20.37	-5.98	0.21
63.26	18.9	-5.53	-2.15
63.3	22.41	-0.9	-3.33
63.34	21.27	-0.62	-3.49
63.38	21.51	0.45	-2.25
63.42	17.07	-0.86	-1.5
63.46	17.99	-1.83	-0.67
63.5	15	-1.72	-2.45
63.54	16.46	-3.03	-1.69
63.58	15.9	-1.37	0.86
63.62	16.88	3.6	-1.32
63.66	16.11	6.42	-1.62
63.7	14.62	4.92	1.36
63.74	15.06	4.5	2.44
63.78	15.65	6.23	2.89
63.82	14.97	3.08	2.94
63.86	18.38	-0.78	0.79
63.9	14.57	-1.21	-2.03
63.94	14.14	-2.36	-0.84
63.98	16.51	-3.39	-2.27
64.02	18.33	-3.88	-2.66
64.06	18.18	-3.17	-3.68
64.1	18.6	-2.22	-4.64
64.14	19.71	-0.07	-3.01
64.18	16.56	-0.25	-3.35
64.22	14.35	1.34	-2.18
64.26	14.11	-0.06	-0.24
64.3	15.2	0.26	0.77
64.34	14.21	1.13	2.08
64.38	15.19	4.95	4.95
64.42	15.89	6.47	8.03
64.46	19.63	4.6	9.74
64.5	21.66	3.77	8.89
64.54	23.63	3.84	8.53
64.58	25.36	0.77	5.96
64.62	23.91	1.32	5.61
64.66	19.99	-2.81	6.44
64.7	19.46	-3.02	0.39
64.74	24.09	-1.33	-2.62
64.78	28.49	-4.62	-2.56
64.82	28.03	-4.97	-1.94
64.86	28.61	-5.04	-1.92
64.9	31.91	-5.7	-0.48
64.94	32.53	-3.11	0.89
64.98	32.34	-3.26	1.31
65.02	32.25	-6.38	1.48
65.06	30.32	-3.63	3.13
65.1	25.92	-6.11	1.52
65.14	27.3	-10.39	-1.13
65.18	29.39	-3.67	-3.2
65.22	33.57	-6.44	-5.36
65.26	31.04	-4.4	-8.08
65.3	29.05	-3.2	-5.05
65.34	26.91	-5.05	-3.55
65.38	26.68	-5.99	-2.25
65.42	26.74	-5.78	0.83
65.46	26.86	-8.45	0.47
65.5	26.08	-8.82	2.59
65.54	26.13	-8.72	4.06
65.58	26.27	-7.56	2.49
65.62	26.24	-7.59	1.48
65.66	27.12	-8.72	0.84
65.7	28.68	-8.33	2.11
65.74	27.78	-8.1	1.14
65.78	28.93	-7.51	2.28
65.82	31.19	-6.41	3.39
65.86	30.54	-5.26	0.95
65.9	30.78	-4.49	1.93
65.94	32.89	-5.94	0.14
65.98	33.42	-5.41	-1.93
66.02	29.98	-5.27	-3.28
66.06	27.88	-4.85	-2.74
66.1	25.3	-7.37	-1.38
66.14	28.48	-6.33	2.98
66.18	26.59	-0.54	-0.68
66.22	27.21	-0.37	-0.84
66.26	26.4	-2.48	-2.75
66.3	26.02	-2.57	-3.08
66.34	22.74	-4.85	-3.41
66.38	24.15	-3.28	-7.48
66.42	22.81	-1.74	-7.08
66.46	21.97	-0.48	-6.42
66.5	25.4	1.1	-4.28
66.54	27.93	6.29	-5.57
66.58	27.97	1.13	-8.22
66.62	25.31	-1.08	-10.44
66.66	27.05	-2.95	-11.85
66.7	24.26	-3.41	-11.94
66.74	23.16	0.23	-10.5
66.78	23.78	1.61	-9.14
66.82	29.63	1.47	-6.42
66.86	27.89	1.7	-5.71
66.9	25.43	4.44	-2.47
66.94	23.89	0.97	-3
66.98	26.68	0.06	-1.68
67.02	26.84	3.22	1.58
67.06	28.53	7.34	1.25
67.1	26.46	8.95	-1.86
67.14	25.38	10.16	-3.62
67.18	22.64	12.21	0.13
67.22	23.58	10.94	0.21
67.26	22.53	10.13	6.17
67.3	24.32	9.25	9.19
67.34	24.4	5.96	9.72
67.38	21.88	3.37	9.25
67.42	19.33	7.18	11.82
67.46	22.77	5.99	11.87
67.5	20.928	6.6566	7.087
67.54	20.855	6.0771	6.629
67.58	20.861	5.5105	6.0603
67.62	19.54	6.73	6.02
67.66	22.35	5.5	3.19
67.7	18.71	6.13	3.18
67.74	16.84	3.37	1.94
67.78	20.95	5.84	1.35
67.82	25.41	4.58	-1.38
67.86	24.79	-0.75	-2.89
67.9	25.05	3.2	3.14
67.94	27.35	5.98	1.72
67.98	28.04	6.58	-1.09
68.02	23.93	7.1	-2.25
68.06	24.8	7.52	-0.12
68.1	24.44	6.37	-2.82
68.14	23.88	7.31	1.45
68.18	21.15	6.63	2.93
68.22	20.83	3.31	2.09
68.26	18.96	7.12	6.77
68.3	19.87	6.44	6.66
68.34	23.22	2.89	5.1
68.38	25.16	1.98	2.81
68.42	23.15	-0.69	-3.1
68.46	18.38	5.98	-0.14
68.5	20.83	4.17	-4.86
68.54	17.3	6.08	-1.97
68.58	24.53	10.07	2.81
68.62	23.63	8.53	0.29
68.66	26.81	6.35	0.2
68.7	21.96	10.73	4.72
68.74	19.35	10.2	9.64
68.78	19.62	11.9	11.24
68.82	25.54	6.95	7.87
68.86	24.73	11.81	5.5
68.9	23.84	3.96	7.61
68.94	22.05	2.71	8.2
68.98	24.83	4.76	8.99
69.02	25.63	5.46	6.57
69.06	23.94	2.01	5.59
69.1	23.96	0.41	3.37
69.14	20.7	1.41	6.67
69.18	19.92	3.17	9.49
69.22	23.05	0.74	8.03
69.26	21.57	0.05	5.93
69.3	19.48	1.93	8.21
69.34	23.22	4.4	12.59
69.38	22.64	3.82	13.52
69.42	21.14	1.4	11.08
69.46	21.17	2.43	10.92
69.5	23.51	1.17	9.93
69.54	23.75	3.62	8.58
69.58	20.53	3.45	7.46
69.62	19.79	5.43	7.87
69.66	19.7	4.05	9.23
69.7	18.63	2.27	10.05
69.74	20.993	5.0867	2.8302
69.78	20.717	5.4711	1.0778
69.82	25.42	3.38	-3.53
69.86	23.57	5.78	-4.29
69.9	22.93	7.98	-4.93
69.94	19.57	8.11	-6.71
69.98	18.12	8.86	-6.35
70.02	16.11	6.56	-7.59
70.06	17.24	4.14	-6.4
70.1	20.14	4.5	-5.1
70.14	19.42	7.55	-2.89
70.18	19.1	5.15	-3.01
70.22	19.54	4.98	-3.83
70.26	22.84	2.62	-3.86
70.3	20.53	6.59	-3.59
70.34	23.28	9.38	0.19
70.38	23.8	9.75	1.63
70.42	24.02	11.6	2.08
70.46	23.12	7.97	-3
70.5	22.36	11.16	0.11
70.54	18.77	13.71	5.42
70.58	21.11	10.14	6.18
70.62	21.84	9.73	6.32
70.66	19.93	12.55	5.3
70.7	20.366	7.5718	3.5932
70.74	20.005	6.8839	3.6345
70.78	16.94	-2.67	-0.94
70.82	18.42	-4.03	0.43
70.86	17.66	0.31	1.68
70.9	21.65	4.1	1.61
70.94	21.42	6.77	5.61
70.98	18.59	6.5	8
71.02	19.52	9.26	5.81
71.06	16.49	10.32	4.98
71.1	19.63	6.63	3.01
71.14	19.55	1.68	3.08
71.18	20.17	3.12	4.14
71.22	19.27	3.51	6.06
71.26	21.78	0.86	5.23
71.3	20.54	0.18	4.8
71.34	21.15	-1.84	5.31
71.38	19.39	-4.3	4.11
71.42	23.45	-6.53	4.93
71.46	20.71	-5.74	4.87
71.5	20.29	-4.57	6.66
71.54	23.75	-6.33	2.23
71.58	25.57	-8.18	-1.23
71.62	24.39	-7.41	-0.75
71.66	22.83	-5.8	-0.12
71.7	20.79	-3.58	6.46
71.74	21.02	-6.32	9.04
71.78	17.86	-0.37	11.04
71.82	16.04	-0.92	10.34
71.86	21.3	-5	11.81
71.9	19.37	-7.55	8.47
71.94	20.24	-6.96	5.01
71.98	16.49	-8	3.22
72.02	20.79	-4.32	5.08
72.06	19.66	-4.38	3.84
72.1	20.42	-3.98	2.43
72.14	19.01	-1.28	7.04
72.18	20.9	-4.83	6.26
72.22	17.61	-4.8	3.41
72.26	14.72	-4.9	0.05
72.3	15.69	1.19	-1.23
72.34	13.16	0.88	0.7
72.38	10.85	-0.1	5.7
72.42	12.92	-3.04	5.96
72.46	13.97	-3.47	4.87
72.5	13.99	-1.08	3.25
72.54	15.53	-2.15	6.86
72.58	18.13	0.77	2.59
72.62	18.8	4.27	1.92
72.66	22.22	7.56	1.14
72.7	20.47	5.36	2.6
72.74	18.4	3.1	1.65
72.78	18.3	2.53	1.03
72.82	17.13	1.07	-0.1
72.86	18.93	2.05	-1.74
72.9	12.87	10.02	1.88
72.94	15.01	6.08	3.37
72.98	17.32	3.41	1.25
73.02	17.07	0.23	2.38
73.06	14.44	-1.55	3.9
73.1	15.38	-7.02	6.56
73.14	16.92	-4.75	5.9
73.18	19.26	-3.34	7.24
73.22	24.41	-9.58	9.75
73.26	26.2	-6.35	7.23
73.3	27.6	-10.71	4.82
73.34	25.72	-8.87	4.06
73.38	21.63	-6.96	4.73
73.42	22.89	-5.23	6.02
73.46	20.05	-3.16	6.86
73.5	14.51	-3.08	9.18
73.54	15.96	-1.6	10.55
73.58	14.89	-0.64	9.52
73.62	15.54	3.12	9.42
73.66	15.74	3.18	8.7
73.7	16.53	1.73	7.77
73.74	14.23	3.58	9.35
73.78	14.66	5.5	8.34
73.82	18.14	2.65	4.89
73.86	19.52	5.56	4.82
73.9	21.11	-3.26	7.77
73.94	19.27	-5.41	7.38
73.98	19.24	-5.32	6.86
74.02	15.34	-4.96	8.26
74.06	15.9	-2.5	8.33
74.1	17.44	3.99	8.23
74.14	15.75	3.6	8.35
74.18	19.41	6.16	7.05
74.22	21.01	5.55	6.63
74.26	19.17	6.22	6.19
74.3	20.92	7.16	6.69
74.34	21.81	6.77	7.09
74.38	21.98	7.2	8.6
74.42	23.33	9.04	6.5
74.46	25	7.17	8.35
74.5	22.85	4.28	6.53
74.54	20.62	2.71	8.18
74.58	18.95	1.17	8.63
74.62	19.84	1.73	7.37
74.66	23.61	2.53	5.84
74.7	23.59	-0.96	5.63
74.74	24.7	2.02	2.63
74.78	21.94	1.12	1.77
74.82	19.93	1.96	2.38
74.86	21.31	0.02	1.07
74.9	22.01	-2.65	-2.79
74.94	20.96	-2.99	-5.56
74.98	22.31	-2.48	-6.34
75.02	18.71	-2.38	-3.29
75.06	17.58	-2.11	0.95
75.1	18.83	-1.42	-0.84
75.14	20.21	-2.69	-3.93
75.18	22.59	-0.87	-1.53
75.22	23.05	-0.15	0.17
75.26	18.4	-3.95	0.65
75.3	18.48	-4.57	2.13
75.34	17.42	-3.04	1.08
75.38	16.14	0.71	0.16
75.42	14.38	0.12	0.97
75.46	15.01	-1.64	0.29
75.5	14.51	-1.76	0.05
75.54	12.62	4.59	1.97
75.58	16.32	6.18	2.42
75.62	16.29	9.46	1.8
75.66	16.86	7.14	1.5
75.7	12.67	4.41	1.5
75.74	14.66	1.3	3.16
75.78	16.4	0.74	4.16
75.82	19.35	2.46	5.81
75.86	18.41	3.15	7.1
75.9	21.55	0.95	5.68
75.94	22.13	-0.28	3.99
75.98	23.31	-3.8	2.41
76.02	19.85	-0.9	6.68
76.06	23.697	0.9821	2.3471
76.1	24.205	1.1362	1.9631
76.14	24.647	1.352	1.5564
76.18	23.66	5.68	-4.41
76.22	28.62	2.91	-5.47
76.26	27.66	5.07	-0.9
76.3	28.16	3.61	0.98
76.34	28.4	7.7	0.51
76.38	28.66	1.67	-1.26
76.42	22.97	3.23	-2.58
76.46	25.588	4.0009	-1.511
76.5	25.41	0.98	1.29
76.54	25.037	4.5211	-1.9209
76.58	22.59	3.8	-2.28
76.62	24.75	4.95	-1.44
76.66	26.38	5.52	-1.02
76.7	24.64	4.47	0.38
76.74	20.77	1.51	-1.55
76.78	19.54	-1.89	-3.56
76.82	15.73	5.04	-1.62
76.86	15.46	6.48	1.7
76.9	16.93	5.58	1.5
76.94	15.41	5.28	2.29
76.98	17.87	2.66	3.4
77.02	18.8	-4.4	0.75
77.06	15.69	-5.76	-1.83
77.1	14.41	-5.53	-2.36
77.14	18.98	-5.47	-2.01
77.18	19.48	-5.61	-2.8
77.22	20.23	-5.62	-3.32
77.26	19.68	-2.61	-4.17
77.3	20.75	-4.24	-8.07
77.34	17.92	-3.74	-9.88
77.38	18.11	-1.21	-6.1
77.42	17.91	-4.81	-8.61
77.46	19.66	-7.11	-8.66
77.5	19.62	-6.31	-3.43
77.54	21.75	-3.62	-1.65
77.58	19.07	-2.21	0.7
77.62	19.36	1.38	-2.18
77.66	23.86	2.83	-0.77
77.7	19.9	4.8	4.71
77.74	20.47	11.41	5.37
77.78	21.63	8.34	4.75
77.82	24.17	7.1	4.66
77.86	19.9	5.84	6.89
77.9	17.55	5.2	9.23
77.94	21.91	-1.84	5.36
77.98	17.3	-2.97	0.29
78.02	18.15	-2.54	-0.06
78.06	18.31	-3.95	0.23
78.1	17.72	-4.19	-0.39
78.14	19.01	-2.27	1.36
78.18	20.6	-0.51	1.16
78.22	18.62	-0.09	2.45
78.26	17.55	1.74	1.18
78.3	17.42	-0.73	1.3
78.34	15.87	-3.29	1.82
78.38	17.17	-4.68	1.16
78.42	16.5	-4.06	0.91
78.46	16.47	-0.37	1.15
78.5	18	3.06	6.74
78.54	17.95	2.39	7.58
78.58	21.71	9.69	9.19
78.62	20.92	8.47	9.12
78.66	23.44	7.07	11.18
78.7	22.15	2.61	7.79
78.74	21.93	-1.2	5.01
78.78	20.97	-4.26	3.53
78.82	19.18	-2.06	4.86
78.86	19.63	-1.34	6.85
78.9	18.59	-1.21	7.22
78.94	19.21	0.32	8.56
78.98	24.52	-2.89	8.74
79.02	24.86	-3.05	10.71
79.06	21.75	0.81	10.59
79.1	24.68	-2.01	10.7
79.14	23.417	-3.6565	4.5706
79.18	25.83	-5.16	8.09
79.22	22.62	-3.91	3.94
79.26	21.31	-7.45	0.7
79.3	24.69	-6.3	-0.72
79.34	31.36	-2.06	-6.78
79.38	25.69	-4.95	-5.14
79.42	26.53	-4.12	-1.9
79.46	25.68	-7.99	-2.36
79.5	29.04	-9.42	-1.35
79.54	30.32	-7.95	-1.77
79.58	27.28	-5.32	0.89
79.62	27.36	-9.82	0.99
79.66	27.44	-11.22	1.48
79.7	26.02	-12.22	2.91
79.74	28.862	-9.4141	3.9822
79.78	28.789	-8.8072	4.1885
79.82	33.36	-7.02	11.19
79.86	30.58	-6.75	13.05
79.9	28.313	-6.3662	4.3898
79.94	28.09	-5.4042	4.3327
79.98	29.65	-10.97	8.65
[truncated: 1,063 more rows]
