# Supplementary material for: Mean flow and turbulence structure over exposed roots on a forested floodplain: Insights from a controlled laboratory experiment
Source: PLoS One. 2020 Feb 26;15(2):e0229306. doi: 10.1371/journal.pone.0229306 (PMC7043746; doi:10.1371/journal.pone.0229306)
Supplement: S1 File — (ZIP) [file pone.0229306.s001.zip › data_and_scripts/velocity_data/t21_138_replaced.csv]

0.06	12.56	2.93	-2.71
0.1	13.34	0.05	-3.83
0.14	13.51	-4.06	-4.21
0.18	15.83	0.11	-3.8
0.22	16.73	-1.08	0.8
0.26	17.87	1.61	-1.72
0.3	15.76	4.29	-2.2
0.34	13.52	2.65	-0.58
0.38	17.01	6.29	6.05
0.42	17.09	8.52	5.72
0.46	18.11	8.09	6.85
0.5	23.24	7.32	7.4
0.54	24.8	7.64	6.79
0.58	24.84	5.43	2.18
0.62	26.54	5.55	1.17
0.66	25.99	6.32	2.34
0.7	28.28	5.56	1.88
0.74	27.29	5.52	1.44
0.78	28.36	5.93	3.39
0.82	27.83	6.11	3.93
0.86	29.36	9.21	1.1
0.9	24.86	10.66	-0.87
0.94	21.78	8.98	0.68
0.98	21.04	7.68	-2.77
1.02	23.646	5.687	0.9952
1.06	23.055	5.1475	0.8312
1.1	22	4.26	1.51
1.14	21.51	6.93	-0.99
1.18	19.96	4.28	-0.08
1.22	17.91	2.56	-0.17
1.26	17.81	2.11	-1.23
1.3	19.08	-0.05	2.43
1.34	21.2	-6.56	3.45
1.38	21.87	-3.03	2.8
1.42	18.79	0.53	4.58
1.46	19.07	-0.19	6.08
1.5	17.577	-1.4201	-0.75339
1.54	17.424	-1.8198	-0.8786
1.58	19.1	-2.09	-6.81
1.62	18.32	-2.19	-5.57
1.66	16.59	-2.81	-4.96
1.7	17	-2.42	-3.71
1.74	18.08	-0.99	-2.73
1.78	19.27	-1.35	-0.44
1.82	18.13	-0.3	-1.51
1.86	19.13	0.8	-2.03
1.9	20.68	-1.87	-0.81
1.94	25.57	1.54	-2.17
1.98	25.31	-0.09	-2.24
2.02	25.39	-0.51	0.15
2.06	22.51	1.39	-2.37
2.1	19.75	2.1	-3.14
2.14	22.82	3.02	-3.5
2.18	28.21	1.61	-1.82
2.22	25.5	-2.11	-0.51
2.26	22.83	1.46	2.28
2.3	21.59	-1.32	2.92
2.34	19.49	-1.43	4.39
2.38	18.32	-2.68	3.82
2.42	19.63	0.73	2.41
2.46	15.99	4.01	0.8
2.5	14.86	4.05	-1.46
2.54	17.06	-0.4	0.83
2.58	17.79	-0.26	-0.73
2.62	17.9	2.25	-0.81
2.66	17.41	4.53	-0.94
2.7	18.91	0.01	-1.77
2.74	17.82	1.96	1.03
2.78	21.45	-0.29	-0.32
2.82	21.79	0.46	0.67
2.86	21	0.05	-1.07
2.9	18.94	-1.08	-2.61
2.94	18.68	-4.52	-3.62
2.98	18.53	-9.35	-1.24
3.02	15.17	-9.48	1.14
3.06	16.65	-2.93	2.41
3.1	17.51	1.03	4.47
3.14	16.49	0.74	4.97
3.18	19.66	3.83	4.81
3.22	20.91	3.73	5.4
3.26	23.85	3.55	5.11
3.3	20.909	3.6433	5.9777
3.34	21.738	4.7273	6.609
3.38	21.27	6.44	6.14
3.42	23.7	8.71	6.44
3.46	23.42	7.02	8.11
3.5	23.45	6.67	9.56
3.54	23.9	6.79	9.83
3.58	25.72	5.92	10.11
3.62	23.75	6.32	9.12
3.66	25.49	6.33	9.43
3.7	25.93	7.02	10.13
3.74	27.81	6.5	10.59
3.78	23.27	-0.43	10.62
3.82	20	2.77	10.79
3.86	18.59	7.06	6.91
3.9	18.95	7.37	6.67
3.94	19.72	7	8.14
3.98	22.23	8.41	10.86
4.02	23.12	9.07	9.92
4.06	21.99	9.84	8.05
4.1	21.55	12.6	7.46
4.14	21.33	10.7	4.7
4.18	23.46	8.75	2.68
4.22	22.6	8.61	0.86
4.26	25.32	5.27	0.02
4.3	22.6	6.24	1.14
4.34	23.39	5.07	4.13
4.38	28.05	2.44	3.63
4.42	27.13	0.38	3.49
4.46	25.96	-1.4	7.89
4.5	22.87	-2.75	6.09
4.54	19.45	1.91	6.04
4.58	22.95	-2.2141	4.574
4.62	22.509	-2.7879	4.9189
4.66	21.81	-5.74	2.49
4.7	20.43	-2.47	2.93
4.74	21.95	-6.93	4.75
4.78	20.98	-5.44	5.32
4.82	20.9	-4.04	7.12
4.86	22.1	-4.91	4.86
4.9	20.24	-3.31	5.89
4.94	20.71	-3.26	6.5
4.98	25.27	-4.1	5.29
5.02	23.4	-2.75	5.59
5.06	23.8	-5.06	3.36
5.1	23.63	-7.12	1.41
5.14	24.26	-4.06	3.49
5.18	23.57	-1.54	4.89
5.22	20.82	-3.25	3.22
5.26	19.9	-2.96	3.49
5.3	19.96	0.56	3.87
5.34	19.99	1.95	4.08
5.38	18.84	0.5	4.5
5.42	18.09	1.73	6.53
5.46	19.75	5.03	8.86
5.5	20.98	2.15	7.93
5.54	17.63	5.51	6.89
5.58	17.93	6.52	7.19
5.62	19.38	1.91	6.47
5.66	17.85	0.02	3.96
5.7	21.91	0.18	0.54
5.74	26.08	2.17	1.13
5.78	25.18	6.2	1.76
5.82	23.15	10.83	1.69
5.86	24.53	7.62	-1.9
5.9	20.65	9.18	-1.04
5.94	20.47	5.2	-2.51
5.98	20.65	5.76	-1.06
6.02	20.83	7.33	1.96
6.06	21.51	8.88	2.43
6.1	22.68	5.52	4.94
6.14	21.18	-0.12	2.38
6.18	19.84	0.65	2.51
6.22	21.32	1.67	6.35
6.26	18.8	-0.73	6.08
6.3	18.84	-5.08	1.86
6.34	22.09	-2.6	-3.56
6.38	18.56	0.74	-3.12
6.42	17.1	-1.16	-2.74
6.46	18.07	-1.08	-1.44
6.5	20.35	1.11	-0.42
6.54	17.07	1.72	-0.61
6.58	14.53	4.44	1.07
6.62	15.76	3.31	1.38
6.66	19.76	0.2	-2.31
6.7	18.48	-3.94	-4.28
6.74	15.9	-5.11	-5.23
6.78	13.13	-5.43	-6.21
6.82	16.28	-0.83	-6.9
6.86	11.72	-0.18	-1.66
6.9	13.94	0.05	2.6
6.94	13.51	0.46	3.19
6.98	14.98	3.47	4.58
7.02	15.89	3.78	4.53
7.06	13.5	3.5	3.46
7.1	13.9	4.74	3.36
7.14	11.1	6.45	3.74
7.18	10.66	4.66	1.29
7.22	12.69	0.44	-0.23
7.26	15.54	2.77	0.62
7.3	16.96	1.53	1.07
7.34	17.55	5.74	2.62
7.38	16.48	5.66	3.99
7.42	18.01	3.46	4.74
7.46	15.34	0.25	5.04
7.5	15.54	-6.15	5.37
7.54	16.4	-9.82	4.77
7.58	16.81	-10.48	4.48
7.62	13.368	-2.4206	0.7997
7.66	13.29	-2.87	-5.88
7.7	11.17	0.98	-4.04
7.74	9.78	0.99	-2.4
7.78	9.71	0.71	-0.54
7.82	11.08	2.94	-0.24
7.86	7.81	-1.22	0.44
7.9	5.94	-3.64	2.03
7.94	8.76	-0.31	1.22
7.98	10.47	0.17	-0.61
8.02	11.63	4.02	1.17
8.06	15.57	4.1	4.83
8.1	15.69	3.06	5.01
8.14	13.17	2.29	4.37
8.18	15.49	1.87	6.57
8.22	16.2	0.96	5.44
8.26	17.37	0.95	2.98
8.3	15.49	1.6	3.46
8.34	18.67	-1.46	3.88
8.38	17.3	1	2.96
8.42	13.22	-0.94	1.94
8.46	13.13	-5.04	0.7
8.5	15.05	-7.73	2.09
8.54	17.43	-7.95	0.98
8.58	18.62	-7.51	2.17
8.62	18.26	-6.28	1.21
8.66	17.51	-6.06	2.65
8.7	17.33	-6.9	2.98
8.74	16.47	-5.23	2.35
8.78	14.31	-2.55	2.49
8.82	14.06	-2.27	3.9
8.86	16.5	-2	4.89
8.9	20.97	-2.16	5.94
8.94	19.69	-2.78	5.93
8.98	19.78	-2.59	1.69
9.02	19.99	-5.18	0.97
9.06	25.27	-10.66	6.57
9.1	27.24	-11.1	2.41
9.14	26.9	-13.08	0.23
9.18	25.84	-12.79	-1.36
9.22	25.3	-13.99	-0.38
9.26	26.56	-15.84	-0.12
9.3	22.41	-13.11	3.14
9.34	23.42	-13.46	3.19
9.38	19.33	-12.23	1.6
9.42	18.53	-7.94	4
9.46	18.9	-7.1	5.59
9.5	19.66	-7.58	6.3
9.54	16.75	-5.18	6.84
9.58	16.45	-3.53	7.76
9.62	16.12	-4.09	7.49
9.66	17.6	-2.9	6.95
9.7	19.23	-1.56	7.01
9.74	18.11	-2.62	8.25
9.78	19.16	1.76	5.58
9.82	17.56	4.08	8.34
9.86	17.65	1.4	7.16
9.9	16.16	4.14	5.55
9.94	16.41	5.95	5.22
9.98	16.48	1.79	5.82
10.02	18.1	0.83	6.68
10.06	18.14	0.77	7.17
10.1	21.99	-2.8	7.39
10.14	21.75	-1.81	5.26
10.18	21.72	-6.06	3.98
10.22	21.87	-3.38	5.34
10.26	18.98	-4.06	0.56
10.3	17.98	-3.5	-1.31
10.34	18.35	-5.74	-1.57
10.38	19.26	-3.69	1.06
10.42	21.8	-8.02	1.98
10.46	16.27	-6.56	0.76
10.5	14.4	-3.22	1.96
10.54	17.62	-1.73	3.44
10.58	16.16	0.14	1.82
10.62	15.45	-0.92	0.68
10.66	16.31	3.34	-1.3
10.7	15.62	3.44	4.26
10.74	15.3	1.14	4.26
10.78	15.61	3.27	4.62
10.82	16.76	3.07	1.86
10.86	17.8	2.42	2.14
10.9	16.43	4.29	2.94
10.94	17.22	0.89	2.62
10.98	18.75	-2.47	2.61
11.02	19.31	0.3	2.12
11.06	20.37	0.08	4.06
11.1	20.59	-0.8	3.43
11.14	20.54	0.08	1.13
11.18	20.14	3.97	2.78
11.22	18.44	2.77	1.34
11.26	18.02	3.31	2.71
11.3	17.72	0.63	-1.59
11.34	17.41	2.44	1.29
11.38	15.03	3.04	5.28
11.42	18.67	6.79	7.18
11.46	17.68	5.71	6.98
11.5	17.82	4.56	5.32
11.54	15.51	6.42	6.16
11.58	17.55	6.36	5.89
11.62	18.79	6.41	4.51
11.66	18.59	6.81	4.38
11.7	14.41	8.2	7.69
11.74	14.66	7.04	10.55
11.78	15.54	2.08	4.18
11.82	16.31	4.59	3.53
11.86	19.97	2.47	3.46
11.9	21.21	1.85	3.66
11.94	20.05	0.81	4.35
11.98	20.36	-2.12	6
12.02	20.72	1.89	5.08
12.06	17.02	0.92	2.44
12.1	15.73	1.1	3.24
12.14	13.64	1.16	4.24
12.18	13.16	2.09	5.76
12.22	14.47	3.97	4.32
12.26	16.37	4.05	-0.64
12.3	17.13	4.46	-3.63
12.34	17.3	2.2	-5.92
12.38	16.27	-2.07	-4.15
12.42	15.74	-0.46	-5.25
12.46	16.26	-0.1	-7.48
12.5	15.07	-0.82	-5.48
12.54	16.43	-1.16	-5.36
12.58	14.83	0.38	-3.88
12.62	16.88	1.14	-0.4
12.66	16.53	2.5	-0.45
12.7	17.39	2.97	1.61
12.74	18.84	3.87	1.86
12.78	20.62	6.88	3.04
12.82	20.3	8.53	2.96
12.86	24.5	5.47	0.29
12.9	24.84	3.19	-2.26
12.94	24.92	2.6	-0.25
12.98	26.65	1.74	-0.84
13.02	23.88	-2.17	2.18
13.06	19.75	-0.88	1.74
13.1	15.9	-0.56	7.82
13.14	19.26	2.47	8.47
13.18	23.71	2.0097	1.8314
13.22	27.75	6.1	1.8
13.26	23.55	5.11	2.02
13.3	23.8	2.14	2.01
13.34	24.32	2.61	-2.53
13.38	25.61	2.47	-3.72
13.42	24.64	5.44	0.71
13.46	21.98	7.65	4.11
13.5	23.12	8.22	2.28
13.54	24.9	6.92	-1.56
13.58	23.68	11.23	-0.06
13.62	24.18	11.34	0.41
13.66	20.77	11.5	2.36
13.7	20.5	7.71	2.39
13.74	15.8	5.97	-0.5
13.78	12.75	12.23	2.67
13.82	18.15	7.51	3.91
13.86	17.7	5.99	5.63
13.9	16.29	5.9	6.17
13.94	17.25	4.28	5.74
13.98	18.59	6.67	7.45
14.02	21.51	4.12	6.46
14.06	21.27	2.83	1.4
14.1	20.79	3.82	1.72
14.14	17.91	2.23	0.52
14.18	17.55	-3.28	-2.58
14.22	15.97	-3.07	-3.21
14.26	19.74	-2.45	-3.47
14.3	20.02	0.14	-4.57
14.34	23.23	-0.87	-3.79
14.38	21.51	-2.48	-4.25
14.42	22.23	2.02	-1.44
14.46	20.85	0.02	-1.56
14.5	19.6	0.44	-3.17
14.54	18.36	3.12	0.45
14.58	18.92	4.23	1.62
14.62	19.52	8.08	-0.85
14.66	17.22	6.77	0.16
14.7	17.73	8.54	-0.57
14.74	15.88	6.9	-1.34
14.78	16.32	13.78	4.94
14.82	16.77	10.28	2.59
14.86	20.08	5.95	4.26
14.9	17.79	5.7	-0.39
14.94	17.87	4.91	-2.29
14.98	19.23	2.47	-3.53
15.02	18.35	0.46	-2.64
15.06	21.6	-0.68	0.33
15.1	18.95	-1.29	-0.98
15.14	19.21	-2.97	-1.83
15.18	18.93	0.35	0.47
15.22	16.97	2.74	4.99
15.26	16.6	4.86	6.8
15.3	18.88	4.29	8.4
15.34	19.79	2.62	5.2
15.38	17.85	3.1	5.77
15.42	17.66	1.93	5.24
15.46	17.54	-0.53	7.43
15.5	17.72	-2.6	7.83
15.54	17.36	-3.88	8.04
15.58	16	-3.41	8.63
15.62	12.45	-2.13	8.7
15.66	19.19	-2.89	6.95
15.7	20.94	-0.76	6.88
15.74	19.5	2.01	6.79
15.78	18.62	2.79	8.59
15.82	20.13	-0.45	4.99
15.86	21.48	3.54	8.63
15.9	19.92	8.28	7.58
15.94	21.58	6.45	6.95
15.98	24.67	1.93	8.49
16.02	22.26	7.09	9.87
16.06	17.3	3.49	8.85
16.1	16.6	3.46	9.28
16.14	17.33	-0.15	10.55
16.18	16.86	6.42	8.94
16.22	17.45	9.72	6.09
16.26	17.22	11.9	4.62
16.3	17.58	9.47	5.93
16.34	18.7	5.58	5.82
16.38	16.17	6.13	5.02
16.42	19.25	8.3	4.95
16.46	19.88	8	3.7
16.5	19.69	8.56	1.12
16.54	20.93	6.79	0.32
16.58	20.22	7.83	0.84
16.62	18.4	6.2	3.28
16.66	19.44	5.58	4.2
16.7	20.56	5.09	1.65
16.74	19.95	4.56	1.64
16.78	20.11	4.74	1.47
16.82	18.62	3.93	0.15
16.86	18.5	5.86	-0.64
16.9	20.06	4.8	-1.29
16.94	20.08	4.99	-3.59
16.98	19.56	9.12	-3.91
17.02	15.39	10.81	-1.76
17.06	14.03	9.85	-0.59
17.1	14.87	7.98	2.73
17.14	15.25	5.96	5.8
17.18	16.05	4.26	7.03
17.22	16.53	3.12	5.81
17.26	18.1	5.16	7.01
17.3	16.85	5.28	7.25
17.34	14.98	3.4	6.53
17.38	14.71	0.38	5.73
17.42	15.05	-0.73	3.69
17.46	15.34	-1.7	3.51
17.5	16.38	-3.71	4.86
17.54	13.19	0.08	3.21
17.58	9.72	-5.96	2.85
17.62	8.66	-7.14	2.02
17.66	7.16	-0.49	6.06
17.7	7.17	-0.89	8.91
17.74	8.55	-0.29	9.65
17.78	8.98	0.32	9.3
17.82	9.53	1.06	8.69
17.86	11.04	6.93	7.74
17.9	14	6.33	6.11
17.94	17.87	5.28	6.56
17.98	18.56	7.53	4.73
18.02	18.74	10.62	2.89
18.06	20.47	8.39	3.16
18.1	18.83	5.01	3.07
18.14	19.07	4.53	2.83
18.18	17.96	2.89	2.7
18.22	18.65	2.73	2.05
18.26	18.96	0.5	1.83
18.3	18.32	-0.69	0.37
18.34	20.16	-1.15	2.07
18.38	18.39	-2.09	-1.05
18.42	18.54	-0.66	-1.35
18.46	16.09	-0.15	1.78
18.5	20.9	0.41	5.4
18.54	22.55	1.64	5.87
18.58	23.18	1.27	5.96
18.62	26.05	-0.15	5.98
18.66	27.44	-6.31	3.21
18.7	27.39	-6.77	2.72
18.74	26.17	-5.29	2.31
18.78	25.93	-6.3	2.53
18.82	25.87	-7.18	2.91
18.86	22.39	-4.55	4.29
18.9	24.15	-3.15	3.04
18.94	22.74	-2.68	3.31
18.98	23.35	-1.84	3.34
19.02	20.92	0.11	4.22
19.06	20.26	-3.55	2.86
19.1	19.63	-3.44	4.77
19.14	18.87	-1.39	5.05
19.18	19.13	-0.98	8.65
19.22	20.25	-2.86	7.06
19.26	20.94	-5.2	2.36
19.3	21	-4.12	2.68
19.34	23.54	-5.44	0.38
19.38	25.2	-4.22	0.17
19.42	25.63	-1.05	-2.74
19.46	25.86	-0.92	-4.21
19.5	26.85	0.64	-4.45
19.54	24.61	-0.86	-3.51
19.58	24.35	-1.85	-3.88
19.62	24.31	0.5	3.02
19.66	27.15	-1.87	4.17
19.7	28.71	-2.81	3.86
19.74	28.76	-4.23	4.48
19.78	26.65	-1.23	4.35
19.82	24.77	-2.87	3.1
19.86	24.99	-5.82	2.92
19.9	26.77	-7.34	-1.41
19.94	27.81	-8.45	-0.6
19.98	27.56	-10.16	-2.94
20.02	27.04	-7.79	-3.28
20.06	26.8	-9.08	-1.47
20.1	23.45	-10.01	-2.14
20.14	27.01	-9.78	1.09
20.18	26.44	-10.81	1.64
20.22	27.69	-13.2	-0.58
20.26	29.04	-7.8	-0.48
20.3	28.1	-7.56	2.52
20.34	25.21	-7.09	2.54
20.38	25.72	-7.61	4.45
20.42	25.15	-10.28	5.67
20.46	26.19	-13.61	3.69
20.5	19.23	-10.8	3.36
20.54	19.77	-10.72	0.15
20.58	24.44	-4.99	1.54
20.62	23.82	-4.51	-1.41
20.66	23.66	-5.18	-2.68
20.7	22.44	-6.69	-4.19
20.74	21.32	-5.62	-4
20.78	18.98	-8.57	-3.41
20.82	19.93	-7.6	-3.41
20.86	20.59	-8.72	1.07
20.9	21.25	-11.02	1.65
20.94	20.65	-2.21	2.5
20.98	22.13	0.77	0.88
21.02	20.56	1.68	0.26
21.06	17.97	2.19	2.65
21.1	18.17	3.9	2.71
21.14	17.1	-1.28	2.63
21.18	17.99	-1.47	1.61
21.22	16.49	-3.72	2.33
21.26	18.2	-2.22	1.35
21.3	19.39	-3.01	0.2
21.34	17.34	-2.84	0.95
21.38	16.71	-1.38	2.97
21.42	15.26	-0.99	4.04
21.46	17.04	0.19	4.09
21.5	14.72	0	3.36
21.54	20.4	3.22	6.31
21.58	22.86	6.73	7.09
21.62	25	11.78	10.58
21.66	21.79	10.15	10.5
21.7	24.49	7.92	12.26
21.74	24.3	9.88	12.13
21.78	24.5	2.63	11.5
21.82	21.89	0.97	10.78
21.86	21.39	2.32	8.93
21.9	23.72	3.58	9.68
21.94	25.36	0.25	9.91
21.98	27.37	-1.92	8.7
22.02	25.25	1.36	9.41
22.06	23.91	1.23	10.21
22.1	18.61	2.82	10.59
22.14	21.75	4.69	9.96
22.18	21.72	3.28	9.13
22.22	22.3	-0.63	9.26
22.26	23.36	-1.87	9.66
22.3	25.061	-0.36675	6.5855
22.34	25.178	-0.46157	6.0156
22.38	25.276	-0.54307	5.4292
22.42	25.357	-0.61382	4.831
22.46	29.94	-4	4.23
22.5	28.26	-3.85	2.07
22.54	28.23	-4.27	0.3
22.58	28.25	1.46	-2.36
22.62	25.509	-0.89572	1.8348
22.66	23.33	-3.36	-3.8
22.7	24.27	-1.1	1.59
22.74	25.04	0.08	3.04
22.78	26.56	0.74	2.66
22.82	26.52	-0.82	-0.4
22.86	25.212	-1.4134	-1.1296
22.9	25.119	-1.5545	-1.4885
22.94	25.015	-1.7181	-1.7959
22.98	24.9	-1.9067	-2.0467
23.02	24.775	-2.1229	-2.2362
23.06	20.87	4.56	0.09
23.1	20.95	0.01	0.82
23.14	24.62	-4.25	-2.55
23.18	24.26	-6.9	-5.77
23.22	24.57	-6.12	0.7
23.26	22.77	-7.51	-1.82
23.3	27.45	-6.36	-3.58
23.34	23.93	-5.55	-4.16
23.38	23.42	-1.64	-0.04
23.42	21.74	-3.08	1.7
23.46	22.49	-5.99	3.27
23.5	23.69	-11.27	0.41
23.54	24.08	-11.28	-0.85
23.58	20.85	-11.47	0.83
23.62	25.46	-12.51	3.07
23.66	25.57	-8.78	4.91
23.7	27.75	-2.9	7.22
23.74	21.59	-1.63	6.32
23.78	22.11	-0.19	5.56
23.82	20.38	-1.03	4.32
23.86	20.32	-0.88	2.98
23.9	17.99	1.16	3.78
23.94	20.33	-3.82	5.52
23.98	20.34	-6.93	4.68
24.02	19.1	-9.31	2.7
24.06	21.29	-6.39	5.03
24.1	19.4	-6.69	5.16
24.14	21.86	-4.94	2.43
24.18	19.49	-1.44	1.22
24.22	20.55	0.18	6.07
24.26	18.35	-1.25	4.84
24.3	17.55	-5.54	2.95
24.34	17.96	-3.37	1.5
24.38	18.98	-0.45	4.68
24.42	18.77	-0.78	4.29
24.46	22.09	0.01	1.52
24.5	17.23	3.55	-1.35
24.54	18.86	5.66	-1.12
24.58	18.36	4.21	0.68
24.62	18.16	4.29	1.31
24.66	19.78	2.02	1.54
24.7	20.05	-2.77	1.83
24.74	19.96	-7.65	-1.44
24.78	20.47	-5.51	-2.1
24.82	21.33	-6.54	-3.14
24.86	20.85	-4.74	2.87
24.9	18.65	-2.86	7.28
24.94	18.4	-1.59	4.01
24.98	17.48	-0.65	3.14
25.02	18.5	-2.68	-1.1
25.06	18.59	-3.73	1.03
25.1	18.81	-3.8	-1
25.14	19.54	-0.88	-1.24
25.18	21.93	-3.69	-0.33
25.22	20.59	0.08	-2.69
25.26	18.65	-1.78	-2.93
25.3	20.76	-1.47	-2.38
25.34	19.27	-0.78	-2.77
25.38	17.91	1.16	-1.77
25.42	16.08	-3.74	-0.13
25.46	14.53	-3.18	-3.66
25.5	15.16	-0.69	-1.88
25.54	15.54	-3.17	-0.25
25.58	11.59	-3.88	-0.72
25.62	17.03	-3.5	1.94
25.66	19.15	-4	-0.74
25.7	20.01	2.53	-2.44
25.74	17.04	3.45	1.58
25.78	23.54	3.4	-0.14
25.82	20.37	4.38	-1.03
25.86	16.81	2.58	-1.8
25.9	15.27	6.75	-0.98
25.94	16.9	4.56	0.8
25.98	16.14	6.67	3.25
26.02	17.13	7.26	6.24
26.06	17.28	7.39	6.17
26.1	16.7	0.84	7.34
26.14	18.6	-0.36	4.53
26.18	22.81	0.71	5.24
26.22	19.49	3.93	6.74
26.26	20.8	5.15	5.1
26.3	16.71	6.7	7.86
26.34	19.63	7.99	11.43
26.38	22.35	2.66	9.61
26.42	25.03	7.16	4.44
26.46	24.11	9.56	3.5
26.5	28.29	0.56	3.93
26.54	30.16	0.17	1.58
26.58	28.02	-0.57	0.17
26.62	29.06	-0.87	0.39
26.66	28.11	1.97	-1.89
26.7	27.65	1.61	-3.71
26.74	25.69	3.28	-3.8
26.78	24.87	2.86	-1.94
26.82	21.77	1.43	0.46
26.86	21.45	2.44	2.42
26.9	20.97	1.8	3.23
26.94	21.6	1.46	1.17
26.98	21.58	0.29	-2.75
27.02	21.41	-0.85	-3.21
27.06	20.87	-1.91	-3.82
27.1	22.38	-2.8	-3.5
27.14	21.81	-7.73	-1.65
27.18	25.7	-8.03	-1.19
27.22	28.48	-7.21	-2.91
27.26	30.83	-8.27	-3.79
27.3	27.21	-7.14	-3.1
27.34	25.78	-6.09	-3.11
27.38	26.16	-4.71	-5.16
27.42	25.21	-11.38	-1.93
27.46	28.1	-9.32	-3.55
27.5	27.86	-10.27	-3.41
27.54	25.91	-10.02	-3.21
27.58	23.34	-8.29	1.37
27.62	23.89	-8.01	5.45
27.66	22.64	-9.36	7.04
27.7	22.62	-8.03	7.37
27.74	25.93	-8.09	5.28
27.78	29.05	-4.36	4.88
27.82	29	-0.08	1.74
27.86	27.85	-0.84	3.73
27.9	25.58	-0.72	2.41
27.94	27.4	2.95	2.14
27.98	28.02	1.26	3.43
28.02	24.55	0.72	3.72
28.06	21.48	3.1	2.92
28.1	27.293	1.3277	0.92379
28.14	27.421	1.0265	0.54802
28.18	27.532	0.61824	0.20535
28.22	27.627	0.1258	-0.10077
28.26	27.707	-0.42787	-0.36687
28.3	26.85	3.47	-1.8
28.34	26.17	-0.46	-3.57
28.38	30.73	-1.86	-2.86
28.42	29.42	-4.21	-1.26
28.46	31.15	-6.3	-1.69
28.5	26.74	-5.22	2.53
28.54	28.26	-6.24	-0.37
28.58	27.54	-4.07	-0.79
28.62	26.75	-3.94	1.37
28.66	27.41	-4.05	1.88
28.7	27.99	-2.87	-0.23
28.74	27.82	-2.97	-1.47
28.78	28.54	-1.43	-2.94
28.82	28.05	-0.15	-3.27
28.86	29.14	-5.71	-1.14
28.9	28.97	-6.04	-0.21
28.94	27.04	-6.16	-1.18
28.98	26.85	-5.83	-0.11
29.02	25.38	-8.85	0.49
29.06	22.91	-9.81	0.73
29.1	23.49	-8.21	0.89
29.14	21.36	-4.93	4.18
29.18	25.02	-0.86	2.17
29.22	25.2	1.96	1.72
29.26	24.76	1.01	2.56
29.3	22.68	0.35	2.48
29.34	21.42	-0.58	5.99
29.38	22.08	-6.32	6.59
29.42	25.27	-2.96	2.78
29.46	23.55	-3.14	1.88
29.5	22.73	-1.53	3.42
29.54	23.34	-2.75	3.74
29.58	24.7	3.13	7.1
29.62	21.27	7.41	8.03
29.66	21.87	7.96	6.38
29.7	20.89	7.55	6.23
29.74	18.94	6.29	5.28
29.78	20.02	7.22	4.85
29.82	19.93	7.07	5.46
29.86	18.47	5.73	5.17
29.9	18.74	4.83	1.28
29.94	17.94	5.8	1.05
29.98	18.85	6.15	2.28
30.02	18.51	7.4	0.95
30.06	15.08	3.79	3.59
30.1	18.12	2.63	7.62
30.14	19.49	0.82	7.4
30.18	21.97	1.07	7.94
30.22	17.34	6.8	5.29
30.26	19.25	-0.63	6.53
30.3	19.16	2.2	6.37
30.34	19.85	0.8	5.75
30.38	20.07	3.04	6.08
30.42	18.76	2.55	6.99
30.46	17.46	4.98	8.89
30.5	15.21	2.45	8.77
30.54	15.7	2.26	9.09
30.58	22.05	4.14	10.41
30.62	20.78	4.2	11.53
30.66	25.32	6.82	13.87
30.7	23.55	6.53	7.78
30.74	25.63	9.16	10.38
30.78	22.529	5.8356	7.0395
30.82	22.842	6.0098	6.4253
30.86	25.47	8.13	1.07
30.9	23.4	7.48	0.29
30.94	21.67	4.23	0.14
30.98	20.09	1.55	1.75
31.02	22.34	5.96	4.88
31.06	23.21	9.81	8.58
31.1	23.06	8.95	8.72
31.14	23.3	7.11	6.4
31.18	22.35	11.64	6.62
31.22	21.51	11.51	8.54
31.26	23.27	11.4	8.89
31.3	19.84	10.5	5.06
31.34	25.81	7.29	8.1
31.38	21.58	9.6	5.04
31.42	25.71	5.78	7.23
31.46	24.85	5.25	4.26
31.5	27.05	10.42	6.19
31.54	24.74	5.9	5.15
31.58	26.77	7.85	5.04
31.62	27.6	10.62	5.52
31.66	27.32	10.45	4.38
31.7	27.24	9.07	-0.13
31.74	23.23	10.32	6.08
31.78	22.03	9.91	4.35
31.82	23.91	8.54	4.55
31.86	26.45	7.35	5.01
31.9	26.02	10.76	4.15
31.94	23.93	9.58	2.87
31.98	25.61	16.41	2.68
32.02	26.21	10.27	6.83
32.06	23.468	11.917	2.4993
32.1	23.331	12.098	2.1233
32.14	23.218	12.226	1.7219
32.18	20.81	15.19	-2.07
32.22	20.94	12.83	-2.21
32.26	20.1	11.87	-0.01
32.3	24.07	10.98	1.16
32.34	22.13	12.8	-0.09
32.38	22.08	12.02	-0.26
32.42	23.09	8.65	-1.33
32.46	25.78	8.35	-1.74
32.5	26.65	9.89	-0.93
32.54	23.49	7.96	-4.24
32.58	23.12	7.55	-4.4
32.62	20.58	7.7	-5.06
32.66	19.09	8.8	-1.15
32.7	21.26	7.61	-0.51
32.74	20.75	7.19	-0.6
32.78	20.46	5.34	-0.63
32.82	23.68	4.49	-3.38
32.86	22.05	3.1	-2.6
32.9	20.84	2.44	-2.81
32.94	23.74	-0.09	-4.63
32.98	23.81	-1.82	-6.85
33.02	19.74	1.85	-3.45
33.06	22.51	7.16	1.88
33.1	23.67	10.77	1.64
33.14	21.87	10.41	4.02
33.18	19.15	11.1	5.52
33.22	20.2	6.83	3.07
33.26	20.44	4.03	1.7
33.3	21.46	3.44	3.4
33.34	22.65	5.79	5.32
33.38	22.71	5.9	4.87
33.42	24.47	6.61	5.58
33.46	19.66	6.99	3.42
33.5	21.31	8.03	2.53
33.54	22.63	5.28	4.39
33.58	22.96	5.1	4.76
33.62	21.05	3.35	4.8
33.66	20.33	3.16	6.07
33.7	20.3	-5.37	0.87
33.74	20.39	-3.26	-1.69
33.78	22.15	-1.74	-2.12
33.82	20.64	-0.21	-2.25
33.86	21.45	2.65	-1.02
33.9	19.26	2.15	-1.31
33.94	23.03	1.88	-2.42
33.98	19.79	3.76	-4.14
34.02	16.92	4.64	1.24
34.06	15.67	7.14	4.74
34.1	16.83	7.28	5.97
34.14	16.07	4.19	6.65
34.18	15.16	5.36	7.58
34.22	20.85	5.32	2.94
34.26	19.24	4.02	0.61
34.3	17.56	-1.01	2.49
34.34	18.93	0.58	1.96
34.38	18.44	-1.14	2.23
34.42	18.39	3.31	-0.03
34.46	18.2	6.4	0.43
34.5	16.97	5.64	2.08
34.54	15.49	6.5	3.04
34.58	12.57	4.37	2.53
34.62	15.25	5.14	5.07
34.66	14.71	3.73	5.81
34.7	14.92	3.5	6.94
34.74	13.47	3.61	6.63
34.78	16.4	4.19	7.53
34.82	18.91	7.87	7.13
34.86	21.57	7.38	6.67
34.9	19.97	3.45	3.02
34.94	21.03	1.01	1.43
34.98	20.39	1.88	1.53
35.02	21.36	-0.45	2.99
35.06	18.23	0.71	5.61
35.1	18.2	2.24	4.99
35.14	15.75	2.49	4.53
35.18	18.74	1.59	1.16
35.22	17.08	0.32	1.45
35.26	17.81	5.31	5.87
35.3	16.86	5.53	5.45
35.34	18.55	3.84	4.5
35.38	19.81	-3.49	5.07
35.42	22.09	-3.45	5.82
35.46	20.41	-5.62	5.75
35.5	19.1	-7.5	3.25
35.54	17.27	-8.14	4.4
35.58	23.22	-6.48	1.23
35.62	23.69	-4.06	-0.53
35.66	20.92	-3.83	1.8
35.7	20.89	-4.59	2.83
35.74	23.99	-0.93	7.49
35.78	21.84	-5.2	7.67
35.82	21.11	-5.52	7.95
35.86	21.56	-6.15	5.84
35.9	21.58	-4.39	5.9
35.94	25.08	-5.04	8.8
35.98	22.26	-0.83	9.65
36.02	26.98	-0.75	12.21
36.06	25.27	2.11	8.98
36.1	28.86	8.26	8.49
36.14	22.65	2.32	8.26
36.18	25.36	6.77	8.58
36.22	23.61	6.32	7.04
36.26	24.48	9.63	6.17
36.3	24.11	11.61	4.23
36.34	23.66	10.01	4.86
36.38	22.9	9.1	3.84
36.42	22.43	9.22	1.67
36.46	21.81	10.21	2.18
36.5	22.02	12.15	4.87
36.54	21.75	12.27	6.2
36.58	19.346	7.591	3.275
36.62	18.791	6.7878	3.2051
36.66	18.322	5.9665	3.1633
36.7	15.14	3.69	2.22
36.74	16.44	4.26	3.99
36.78	17.19	3.35	0.72
36.82	16.83	-2.18	5.57
36.86	19.55	-1.18	4.25
36.9	19.21	1.31	3.14
36.94	18.13	3.58	3.48
36.98	19.75	7.25	1.55
37.02	23.3	5.94	0.07
37.06	22.12	6.33	1.43
37.1	24.5	6.73	5.43
37.14	25.32	1.16	1.65
37.18	24.35	1.89	1.61
37.22	24.11	2.31	2.71
37.26	24.82	-2.31	-0.48
37.3	18.1	-0.21	3.51
37.34	19.25	7.19	6.94
37.38	18.14	5.44	7.85
37.42	15.25	7.2	7.91
37.46	16.53	4.47	6.7
37.5	15.54	4.54	5.27
37.54	16.89	3.37	3.26
37.58	16.97	2.86	3.64
37.62	16.37	7.14	3.68
37.66	18.98	7.3	6.6
37.7	21.75	7.62	6.34
37.74	22.74	4.4	6.94
37.78	25.69	7.76	3.7
37.82	24.61	7.77	6.65
37.86	26.66	7.28	7.22
37.9	27.1	9.54	7.4
37.94	29.13	5.19	4.47
37.98	24.62	4.56	6.06
38.02	27.36	6.73	7.06
38.06	27.25	6.74	8.75
38.1	25.95	7.5	8.44
38.14	24.29	7.86	9.42
38.18	23.67	3.11	7.71
38.22	24.17	5.11	9.74
38.26	23.47	5.52	8.66
38.3	24.41	6.63	3.49
38.34	24.48	6.93	3.16
38.38	22.47	3.8	3.94
38.42	22.09	4.84	4.02
38.46	21.74	4.45	2.89
38.5	21.44	3.37	1.28
38.54	22.58	1.44	1.98
38.58	17.69	-0.17	2.74
38.62	16.14	-3.42	5.23
38.66	16.24	-3.55	5.25
38.7	14.74	-1.68	10.33
38.74	14.02	-3.05	9.23
38.78	14.05	-5.65	6.5
38.82	14.46	-3.66	4.32
38.86	17.85	-1.86	2.43
38.9	20.23	1.91	4.49
38.94	20.63	5.67	6.67
38.98	20	2.04	7.46
39.02	18.09	2.63	5.96
39.06	19.33	5.7	3.99
39.1	20.57	5.9	1.82
39.14	18.39	10.51	3.49
39.18	20.77	9.34	2.44
39.22	17.16	6.44	0.63
39.26	19	7.41	4.65
39.3	20.59	3.87	5.43
39.34	17.94	0.47	-0.3
39.38	20.29	0.22	-2.02
39.42	23.92	-4.55	-3.1
39.46	24.65	-7.39	-5.23
39.5	26.6	-7.32	-4.24
39.54	27.75	-5.08	-5.86
39.58	26.26	-6.22	-4.6
39.62	24.18	-7.92	-1.02
39.66	26.32	-10.03	1.58
39.7	24.94	-9.19	1.73
39.74	26.95	-5.41	-2.98
39.78	23.92	-1.64	-3.11
39.82	22.5	0.08	-5.02
39.86	22.5	-1.65	-6.28
39.9	17.77	0.39	-5.59
39.94	16.92	-3.3	-2.03
39.98	17.69	-4.8	0.59
40.02	18.15	-2.99	1.01
40.06	21.71	-1.47	-1.54
40.1	24.92	-4.99	-2.42
40.14	24.46	-6.85	-0.14
40.18	24.77	-4.39	0.02
40.22	20.13	-5.76	-1.04
40.26	20.64	-5.99	-2.92
40.3	19.52	-3.92	-4.18
40.34	18.29	-4.66	-3.79
40.38	20.77	-4.32	-2.81
40.42	18.41	0.82	-3.72
40.46	17.61	0.12	-2.13
40.5	18.95	-2.47	-2.36
40.54	19.88	-3.02	1.22
40.58	21.95	-0.15	-1.5
40.62	18.22	2.11	-0.54
40.66	15.81	2.23	-2
40.7	18.29	0.56	-2.24
40.74	15.02	1.13	-0.14
40.78	17.28	2.04	0.11
40.82	18.17	6.11	-0.33
40.86	18.3	2.65	0.38
40.9	12.97	1.58	0.7
40.94	14.53	1.4	0.79
40.98	17.01	-0.12	1.4
41.02	18.73	-1.04	1.6
41.06	18.39	1.61	1.13
41.1	17.29	3.25	1.96
41.14	16.11	3.2	4.38
41.18	17.04	0.45	5.2
41.22	17.85	2.84	5.49
41.26	13.9	4.1	5.64
41.3	14.32	4.96	7.52
41.34	14.2	0.66	6.14
41.38	15.66	-1.32	5.73
41.42	16.06	1.09	7.82
41.46	19.01	4.26	9.8
41.5	22.11	8.93	9.22
41.54	18.54	6.81	9.2
41.58	20.31	3.41	9.87
41.62	21.98	7.58	5.4
41.66	21.94	7.5	3.65
41.7	23.01	8.33	2.99
41.74	21.42	8.75	-0.54
41.78	21.1	11.08	-2.07
41.82	20.19	13.07	0.15
41.86	22.07	11.67	1.03
41.9	21.259	5.4884	-1.7056
41.94	21.229	4.7848	-2.2079
41.98	16.08	-3.74	-9.01
42.02	17.62	-4.19	-6.97
42.06	19.95	-2.78	-5.59
42.1	23.3	-1.2	-4
42.14	20.8	2.2	-2.15
42.18	24.2	5.49	2.3
42.22	26	8.2	0.2
42.26	21.94	10.32	-1.18
42.3	21.81	9.9	-3.11
42.34	21.81	8.08	-3.5
42.38	21.78	5.88	-3.74
42.42	21.79	5.19	-5.11
42.46	20.42	7.13	-1.59
42.5	17.89	4.93	-1.92
42.54	17.14	6.67	-1.99
42.58	15.69	6.5	-1.38
42.62	14.83	7.07	-1.43
42.66	15.59	4.26	0.8
42.7	13.07	4.22	0.35
42.74	11.7	4.68	-2.33
42.78	13.86	2.2	-1.76
42.82	12.77	1.52	0.86
42.86	14.12	3.1	0.4
42.9	13.63	-0.42	-0.93
42.94	11.86	0.19	1.03
42.98	9.99	0.5	1.93
43.02	9.16	-4.76	3.69
43.06	9.43	-4.48	4.69
43.1	14.02	0	5.44
43.14	13.46	-3.62	4.18
43.18	10.66	2.52	2.37
43.22	11.01	-0.66	3.82
43.26	10.35	-1.6	3.34
43.3	10.35	-0.86	4.38
43.34	13.73	-0.15	6
43.38	13.07	-0.74	7.08
43.42	17.14	3.01	4.24
43.46	19.21	2.55	4.64
43.5	16.41	3.39	8.26
43.54	14.53	8.64	9.55
43.58	11.4	6.6	10.14
43.62	16.41	6.55	13.87
43.66	21.24	11.65	10.73
43.7	19.53	6.07	8.75
43.74	18.11	5.73	8.53
43.78	16.23	5.26	4.85
43.82	17.46	5.04	7.24
43.86	19.15	1.46	7.02
43.9	20.74	2.63	8.51
43.94	18.48	2.74	4.92
43.98	21.33	0.77	4.46
44.02	22.53	1.88	5.99
44.06	25.58	6.87	4.83
44.1	23.88	2.83	6.8
44.14	24.86	1.91	6.22
44.18	23.9	5.71	6.03
44.22	21.48	10.7	6.56
44.26	24.97	7.85	5.96
44.3	23.74	6.74	6.05
44.34	23.7	6.14	5.28
44.38	27.18	4.35	4.53
44.42	25.98	3.14	4.44
44.46	24.59	3.19	4.26
44.5	25.46	3.99	5.06
44.54	28.33	0.77	3.37
44.58	20.47	1.27	-0.3
44.62	20.73	5.07	3.82
44.66	21.577	0.35907	1.0431
44.7	21.41	-3.07	-2.9
44.74	19.78	-1.08	-3.05
44.78	18.99	-2.57	-2.51
44.82	18.07	-2.38	-2.57
44.86	15.88	-2.47	0.16
44.9	18.07	-1.75	2.99
44.94	17.01	-0.09	3.98
44.98	18.18	0.07	3.92
45.02	18.4	-0.67	2.92
45.06	18.3	-2.53	0.44
45.1	20.02	-4.4	-0.12
45.14	17.99	-1.69	0.63
45.18	23.1	-1.92	4.53
45.22	25.47	-2.28	5.37
45.26	26.05	-3.29	1.41
45.3	28.7	-1.62	1.46
45.34	26.567	0.49568	4.1304
45.38	28.11	2.83	2.68
45.42	28.06	1.4698	5.0107
45.46	26.42	4.36	6.83
45.5	30.79	2.35	6.61
45.54	30.41	1.98	4.77
45.58	31.69	2.97	2.95
45.62	28.32	3.71	4.62
45.66	27.93	3.65	6.56
45.7	25.6	-0.24	6.76
45.74	26.84	-0.98	6.79
45.78	29.07	-1.57	2.59
45.82	29.86	-5.02	1.79
45.86	27.11	-6.13	-2.48
45.9	22.7	-2.3	-2.42
45.94	25.76	-2.19	-1.25
45.98	28.68	0	-4.05
46.02	29.41	-5.01	-0.6
46.06	27.42	-6.93	-4.75
46.1	28.96	1.93	-4.92
46.14	27.51	1.13	-3.82
46.18	26.97	2.95	-5.48
46.22	24.68	1.2	-2.13
46.26	22.41	-1.83	0.09
46.3	22.43	-5.97	1.55
46.34	26.6	-6.65	-2.85
46.38	28.59	-9.98	-1.23
46.42	28.06	-10.9	-1.64
46.46	28.06	-8.12	-2.39
46.5	30.48	-9.81	1.67
46.54	29.78	-11.22	4.19
46.58	31.15	-7.28	2.71
46.62	30.49	-8.07	3.09
46.66	28.11	-8.25	1.52
46.7	25.16	-5.68	-1.83
46.74	26.93	-4.74	-1.38
46.78	25.1	-4.83	0.16
46.82	25.69	-3.85	0.41
46.86	27.66	-1.29	1.61
46.9	28.76	-1.02	-1.15
46.94	24.36	-2.89	-2.05
46.98	22.08	-1.94	-0.18
47.02	22.64	-2.81	0.17
47.06	22.11	-0.36	-0.43
47.1	21.71	-1.02	0.36
47.14	19.53	1.69	-0.15
47.18	22.05	3.58	-0.57
47.22	20.91	0.86	-1.46
47.26	19.45	1.96	-1.91
47.3	18.88	0.44	-1.01
47.34	17.56	-4.16	0.68
47.38	18.6	-4.88	2.94
47.42	23.69	-6.75	3.59
47.46	23.08	-9.55	6.01
47.5	23.56	-8.07	5.88
47.54	24.03	-4.8	6.08
47.58	27.87	-3.83	5.72
47.62	28.15	-4.56	6.27
47.66	29.38	-7.52	3.07
47.7	28.75	-6.77	1.93
47.74	30.23	-5.94	-1.13
47.78	28.84	-6.06	1.35
47.82	29.6	-5.19	2.33
47.86	26.84	-3.65	1.49
47.9	26.71	-4.52	0.16
47.94	27.27	-3.79	-2.66
47.98	25.33	-4.73	-2.93
48.02	28.94	-3.35	1.69
48.06	26.65	-3.32	-0.07
48.1	24.85	-4.93	-5.16
48.14	26.04	-6.51	-5.37
48.18	24.65	-2.72	-5.29
48.22	20.54	-2.82	-6.14
48.26	19.75	-7.25	-4.56
48.3	20.65	-5.99	-2.91
48.34	21.92	-2.9	0.32
48.38	18.37	2.35	2.84
48.42	16.26	6.65	6.44
48.46	21.17	12.21	12.71
48.5	19.74	5.93	10.5
48.54	18.89	6.73	8.07
48.58	23.21	7.58	5.87
48.62	25.92	3.6	5.42
48.66	19.78	-0.96	2.62
48.7	22.56	-0.66	0.76
48.74	21.36	2.93	1.19
48.78	22.99	1.9	4.71
48.82	22.26	3.7	4.32
48.86	20.69	4.47	3.31
48.9	21.3	5.34	4.53
48.94	22.67	6.5	5.61
48.98	21.45	7.55	4.03
49.02	24.73	2.95	1.64
49.06	26.13	-1.62	-1.53
49.1	24.07	2.37	-0.8
49.14	24.15	1.99	-0.29
49.18	25.57	-0.84	-0.46
49.22	27.44	-0.42	-2.9
49.26	27	-0.49	-2.67
49.3	27.15	-4.31	-4.42
49.34	25.25	-4.59	-6.32
49.38	25.58	-6.96	-0.9
49.42	24.03	-8.24	1.82
49.46	23.39	-6.35	4.17
49.5	20.59	-4.03	3.54
49.54	18.68	-5.09	1.9
49.58	17.61	-6.66	1.54
49.62	17.23	-3.79	1.64
49.66	15.63	-4.76	4.38
49.7	17.22	-0.8	3.9
49.74	19.24	-1.5	2.65
49.78	18.42	-1.29	2.87
49.82	17.54	1.79	1.33
49.86	16.16	0.83	2.26
49.9	16.83	1.99	0.74
49.94	16.51	1.73	1.96
49.98	17.3	2.4	2.95
50.02	18.35	-1.26	3.55
50.06	17.99	-2.75	3.04
50.1	19.71	-2.02	2.99
50.14	20.56	-0.25	3.17
50.18	20.98	-1.74	5.75
50.22	21.94	-2.15	4.28
50.26	22.6	-4.48	0.41
50.3	21.13	-4.54	-1.59
50.34	21.54	-3.87	-0.08
50.38	21.14	-5.32	0.91
50.42	20.94	-5.13	2.19
50.46	25.45	-5.35	2.56
50.5	24.89	-2.61	3.43
50.54	20.61	1.96	3.35
50.58	21.42	2.48	4.79
50.62	20.73	2.2	6.12
50.66	18.28	6.37	6.24
50.7	18.52	6.44	7.34
50.74	21.23	7.52	4.86
50.78	19.81	9.8	3.41
50.82	18.1	2.8	6.91
50.86	17.78	1.87	7.41
50.9	18.65	0.07	8.01
50.94	18.36	-5.79	5.62
50.98	16.17	-4.21	3.69
51.02	18.13	1.91	7.04
51.06	17.48	0.59	7
51.1	17.21	3.08	7.79
51.14	18.48	3.01	7.58
51.18	17.78	1.6	7.92
51.22	18.08	-1.76	10.01
51.26	18.44	-1.33	8.69
51.3	18.65	-3.51	8.25
51.34	18.8	-3.91	6.63
51.38	14.8	-4.8	7.6
51.42	13.07	0.26	9.81
51.46	16.92	-3.2	7.67
51.5	15.38	-2.19	8.59
51.54	9.96	2.19	10.38
51.58	15.2	1.29	8.45
51.62	16.76	0.37	6.82
51.66	18.32	-3.14	6.8
51.7	19.3	-3.26	5.96
51.74	20.38	-6.96	6.82
51.78	20.76	-5.07	6.47
51.82	19.39	-4.78	6
51.86	17.16	-3.48	7.24
51.9	19.14	-1.69	6.99
51.94	17.92	-3.83	5.08
51.98	15.88	-3.26	3.31
52.02	15.82	-1.74	3.67
52.06	14.8	-0.65	4.84
52.1	16.89	0.21	5.04
52.14	15.95	-2.75	4.33
52.18	15.31	-3.8	4.53
52.22	15.19	-0.65	5.97
52.26	15.1	1.25	4.29
52.3	12.34	3.11	6.7
52.34	15.21	2.05	7.99
52.38	17.66	2.54	7.29
52.42	18.08	2.39	8.49
52.46	17.78	4.08	9.53
52.5	18.2	4.28	8.74
52.54	20.03	5.04	8.09
52.58	21.98	4.88	4.97
52.62	23.14	6.69	4.32
52.66	19.18	8.12	3.31
52.7	17.7	8.59	1.68
52.74	19.06	6.32	0.76
52.78	24.17	8.14	1.21
52.82	21.8	9.27	2.43
52.86	21.04	8.04	4.02
52.9	21.55	7.38	1.94
52.94	21.36	2.22	-2.44
52.98	24.84	4.29	-0.73
53.02	22.84	7.58	0.24
53.06	21.828	4.4266	-0.070278
53.1	21.712	3.8852	0.057344
53.14	22.08	5.85	-0.2
53.18	25.63	2.8	-2.59
53.22	21.44	2.38	0.24
53.26	22.28	-2.02	1.63
53.3	20.74	1.28	-1.01
53.34	18.37	2.26	3.49
53.38	17.66	4.02	4.01
53.42	23.84	4.67	4.73
53.46	19.7	8.58	6.95
53.5	21.54	8.83	5.9
53.54	23.75	8.92	4.71
53.58	24.97	5.74	3.71
53.62	24.94	5.52	0.89
53.66	22.56	4.93	0.16
53.7	19.93	5.61	-0.12
53.74	17.87	4.31	0.07
53.78	16.11	4.68	1.61
53.82	14.75	3.43	1.15
53.86	14.41	4.35	2.61
53.9	17.04	3.61	5.01
53.94	18.95	5.85	2.1
53.98	15.84	9.67	2.07
54.02	15.78	8.93	1.47
54.06	17.1	7.83	3.04
54.1	17.67	6.77	1.61
54.14	19.23	6.77	3.24
54.18	17.99	5.62	1.32
54.22	17.15	4.67	2.96
54.26	14.69	5.07	4.73
54.3	15.34	4.71	2.9
54.34	14.67	2.92	-0.86
54.38	14.51	2.23	-2.38
54.42	14.29	0.82	-0.86
54.46	13.33	0.68	0.83
54.5	12.85	-0.7	2.83
54.54	11.19	-0.93	2.23
54.58	11.66	-0.63	1.53
54.62	10.56	0.71	3.18
54.66	14.22	1.27	3.43
54.7	12.12	0.03	3.74
54.74	13.13	-0.03	3.26
54.78	14.79	2.85	1.16
54.82	16.16	7.42	2.26
54.86	17.63	6.89	0.46
54.9	15.66	2.8	-1.3
54.94	16.2	6.41	1.08
54.98	13.46	5.25	1.43
55.02	14.58	10.8	1.78
55.06	15.79	14.27	3.73
55.1	15.75	7.65	1.62
55.14	18.93	9.66	7.06
55.18	17.69	4.25	7.78
55.22	17.81	0.46	5.81
55.26	17.85	-3.17	0.2
55.3	18.89	0.11	2.85
55.34	21.63	-9.79	3.28
55.38	19.69	-8.02	6.01
55.42	22.39	-7.91	4.74
55.46	24.65	-8.77	-0.39
55.5	24.08	-8.78	4.36
55.54	26.34	-9.15	5.14
55.58	25.93	-12.02	4.69
55.62	25.82	-12.03	5.06
55.66	26.46	-8.86	7.35
55.7	20.08	-12.51	8.87
55.74	21.38	-9.14	6.79
55.78	19.48	-7.42	5.8
55.82	20.08	-8.92	6.82
55.86	23.63	-6.68	4.74
55.9	24.56	-7.46	4.13
55.94	25.05	-8.06	0.98
55.98	25.92	-5.79	-2.32
56.02	24.61	-5.38	2.22
56.06	23.7	-4.18	5.25
56.1	28.15	-8.59	4.33
56.14	22.56	-4.85	1.88
56.18	20.14	-5.53	2.5
56.22	22.43	-8.26	6.21
56.26	25.09	-6.05	7.55
56.3	22.99	-7.7	6.25
56.34	25.87	-4.13	3.96
56.38	26.37	-0.15	3.87
56.42	27.93	2.93	6.83
56.46	22.78	1.26	6.75
56.5	19.6	-0.89	6.8
56.54	21.94	-1.8	4.82
56.58	21.71	2.2	2.65
56.62	20.32	5.84	4.21
56.66	20.38	6.48	3.73
56.7	18.05	10.62	2.9
56.74	18.8	8.44	5.28
56.78	19.86	5.87	6.67
56.82	21.01	5.43	7.99
56.86	21.3	6.47	4.9
56.9	21.36	5.13	6.11
56.94	23.38	6.55	6.94
56.98	24.24	6.55	3.93
57.02	25.06	6.77	4.86
57.06	24.14	5.9	0.32
57.1	19.51	5.33	2.87
57.14	25.412	5.3978	3.1214
57.18	28.14	-0.42	1.27
57.22	29.06	3.17	2.52
57.26	29.16	5.04	0.89
57.3	24.49	6.5	1.61
57.34	25.07	9.1	3.28
57.38	26.82	9.12	2.37
57.42	26.83	8.38	2.71
57.46	27.62	7.28	3.1
57.5	26.97	8.49	2.47
57.54	25.03	8.02	2.59
57.58	26.47	8.58	2.76
57.62	24.84	6.36	3.51
57.66	25.72	4.37	-0.08
57.7	23.42	6.8	0.29
57.74	21.76	7.21	3.24
57.78	24.17	2.77	0.66
57.82	21.45	7.14	1.74
57.86	19.06	6.57	6.5
57.9	19.59	3.87	4.44
57.94	21.42	5.13	6.95
57.98	22.02	7.67	4.41
58.02	24.24	3.78	5.07
58.06	23.55	5.28	1.98
58.1	21.96	4.52	-0.04
58.14	19.84	4.77	-2.84
58.18	20.44	0.56	-2.6
58.22	19.84	3.25	-4.42
58.26	19.33	8.05	-5.58
58.3	19.924	5.3818	2.759
58.34	21.57	12.05	4.25
58.38	20.07	7.96	6.72
58.42	19.54	4.32	8.68
58.46	18.04	2.94	9.1
58.5	17.35	5.28	8.32
58.54	15.92	4.75	7.78
58.58	15.48	5.15	7.89
58.62	13.75	2.26	10.92
58.66	15.11	-0.37	7.95
58.7	12.88	2.09	7.56
58.74	16.93	2.55	8.13
58.78	16.26	2.8	4.92
58.82	16.38	4.11	5.18
58.86	19.81	6.39	6.48
58.9	19.83	9.45	6.48
58.94	15.9	8.62	8.95
58.98	21.92	10.33	9.28
59.02	21.218	7.1513	2.6661
59.06	23.05	12.74	-1.93
59.1	27.92	9.28	-1.16
59.14	23	8.62	1.29
59.18	20.13	3.73	-2.48
59.22	18.44	4.52	-2.36
59.26	21.12	4.01	-6.09
59.3	25.3	6.67	-3.77
59.34	20.5	9.6	-0.75
59.38	19.63	7.51	2.14
59.42	19.96	8.1	1.21
59.46	15.36	10.25	-3.71
59.5	14.53	7.82	-2.25
59.54	14.06	9.24	1.14
59.58	16.29	7	4.23
59.62	16.41	6.45	4.56
59.66	19.04	6.26	4.64
59.7	15.75	8.63	5.69
59.74	17.84	8.91	5.94
59.78	12.5	7.55	5.9
59.82	15.2	5.18	6.58
59.86	15.65	1.32	4.67
59.9	12.62	2.65	0.99
59.94	12.55	4.98	1.27
59.98	14.06	-0.39	-0.39
60.02	13.92	0.19	-0.3
60.06	13.52	-0.75	0.43
60.1	13.38	-0.29	0.78
60.14	16.8	2.14	0.35
60.18	16.29	1.77	-0.63
60.22	14.62	5.89	-0.79
60.26	14.36	3.99	-1.01
60.3	12.21	6.94	1.4
60.34	15.28	4.14	5.04
60.38	18.44	1.64	5.82
60.42	17.01	0.5	5.22
60.46	16.02	-1.28	5.11
60.5	16.55	-3.17	5.78
60.54	15.1	-3.23	5.23
60.58	17.33	0.01	7.79
60.62	17.16	0.89	8.44
60.66	16.25	2.79	9.03
60.7	18.2	1.48	8.86
60.74	19.89	4.02	7.64
60.78	18.69	5.09	7.38
60.82	20.06	5.61	7.27
60.86	21.14	6.59	5.1
60.9	16.71	9.28	5.87
60.94	17.63	7.31	8.5
60.98	16.35	6.29	6.68
61.02	17.74	5.17	6.42
61.06	20.86	6.2	5.1
61.1	24.05	4.59	7.31
61.14	23.73	8.51	6.23
61.18	27.76	11.16	3.71
61.22	25.77	12.7	5.68
61.26	21.36	11.48	5.39
61.3	21.14	7.55	4.74
61.34	20.97	6.53	5.98
61.38	20.48	4.92	4.64
61.42	22.14	3.88	2.56
61.46	22.1	7.8	0.56
61.5	20.65	8.04	-1.08
61.54	17.6	3.41	-2.85
61.58	17.93	0.05	0.29
61.62	18.45	-1.53	-0.1
61.66	17.3	-3.97	0.31
61.7	17.8	-3.97	2.14
61.74	19.14	-5.57	1.93
61.78	17.13	-3.95	1.82
61.82	17.42	3.84	0.16
61.86	19.01	7.33	2.71
61.9	22.77	7.99	5.37
61.94	25.55	4.58	5.69
61.98	26.82	6.39	6.73
62.02	19.331	2.5771	2.4833
62.06	18.701	2.8122	2.368
62.1	19.98	-4.93	-5.11
62.14	19.99	-2.64	-3.29
62.18	16.736	3.0673	1.9066
62.22	16.143	2.9606	1.7462
62.26	10.96	3.87	3.65
62.3	12.57	5.99	3.69
62.34	14.28	4.17	0
62.38	12.58	0.87	-0.42
62.42	11.84	-2.3	0.53
62.46	14.4	-0.45	4.41
62.5	17.63	-0.44	6.07
62.54	19.92	-2.17	3.34
62.58	18.56	-5.88	-0.06
62.62	19.89	-8.73	1.22
62.66	20.17	-9.87	1.19
62.7	20.98	-8.45	3.92
62.74	20.41	-0.65	5.42
62.78	23.65	0.31	7.55
62.82	20.61	-1.33	6.62
62.86	15.55	-3.84	8.04
62.9	23.97	-6.53	7.23
62.94	19.64	-9.07	6.49
62.98	20.96	-8.46	6.63
63.02	21.27	-9.06	4.35
63.06	22.86	-7.91	4.93
63.1	20.81	-7.32	5.77
63.14	20.51	-9.03	1.81
63.18	21.9	-6.78	1.12
63.22	26.13	-11.29	-1.5
63.26	21.38	-2.62	2.95
63.3	23.8	-6.24	0.45
63.34	23.02	-5.97	1.76
63.38	25.13	-5.3	2.2
63.42	24.21	-0.25	0.36
63.46	21.52	2.18	-1.71
63.5	20.47	7.48	3.57
63.54	20.39	8.43	6.09
63.58	18.36	8.5	6.98
63.62	16.65	6.77	5.73
63.66	16.59	6.59	8.08
63.7	19.72	-1.51	8.35
63.74	18.32	-4.03	5.66
63.78	19.69	-3.83	5.02
63.82	16.84	-0.3	6.2
63.86	16.47	2.53	9.22
63.9	16.44	4.88	8.31
63.94	18.41	4.61	5.24
63.98	17.03	0.4	5.2
64.02	15.7	1.71	4.2
64.06	16.46	-0.4	8.51
64.1	16.85	1.73	10.34
64.14	18.78	1.09	10.4
64.18	14.38	-1.77	8.55
64.22	13.46	1.52	9.24
64.26	14.41	1.13	9.52
64.3	14.25	2.26	10.06
64.34	19.57	6.75	3.89
64.38	19.45	8.02	3.13
64.42	13.58	8.44	4.95
64.46	17.365	3.9455	3.7472
64.5	21.42	5.41	2.11
64.54	21.69	4.41	3.04
64.58	18.82	4.31	-0.18
64.62	19.87	3.82	-0.9
64.66	17.36	3.26	-2.65
64.7	16.45	2.54	-1.3
64.74	17.09	1.41	0.93
64.78	14.64	1.16	-1.94
64.82	16.35	6.79	-3.87
64.86	17.82	4.04	1.23
64.9	21.66	5.01	0.74
64.94	19.84	10.66	-1.79
64.98	21.98	13.02	0.08
65.02	16.56	11.64	-4.4
65.06	20.12	9.22	2.77
65.1	22.16	10.2	5.07
65.14	26.03	9.45	4.59
65.18	21.37	10.29	1.91
65.22	22.14	7.63	0.53
65.26	21.88	6.41	1.66
65.3	21.26	10.12	4.35
65.34	23.02	9.25	2.91
65.38	21.57	8.67	4.65
65.42	21.36	4.01	1.12
65.46	15.66	1.52	1.46
65.5	20.89	-0.24	0.85
65.54	21.09	-2.05	-1.94
65.58	22.14	-2.99	0.44
65.62	19.47	2.35	6.41
65.66	16.99	2.19	5.67
65.7	18.11	-2.14	5
65.74	16.03	2.79	6.6
65.78	20.38	6.38	7.56
65.82	20.92	9.26	6.81
65.86	20.56	7.14	6.21
65.9	20.08	1.77	5.55
65.94	15.1	0.74	3.55
65.98	16.33	-0.43	2.5
66.02	15.28	0.93	1.25
66.06	14.63	0.8	1.89
66.1	13.56	-1.28	2.38
66.14	18.32	-1.13	3.55
66.18	19.4	2.65	4.83
66.22	19.13	6.32	6.47
66.26	19.78	7.67	7.44
66.3	21.62	6.11	4.11
66.34	20.01	4.32	2.23
66.38	21.01	5.51	6.06
66.42	19.84	8.94	8.56
66.46	24.6	6.56	7.04
66.5	26.57	7.3	4.83
66.54	22.73	5.79	1.76
66.58	21.5	4.08	1.25
66.62	21.04	5.1	1.37
66.66	21.92	3.11	-2.37
66.7	18.89	6.14	-6.7
66.74	18.3	3.64	-3.02
66.78	18.34	3.1	-4.22
66.82	17.71	5.21	-6.22
66.86	17.3	3.24	-3.99
66.9	17.75	3.61	-0.51
66.94	20.69	7.94	2.32
66.98	18.84	7.64	2.82
67.02	13.62	2.05	4.13
67.06	13.97	6.56	4.76
67.1	14.95	6.11	6.23
67.14	17.87	6.02	3.64
67.18	19.42	5.47	3.16
67.22	19.79	4.89	6.44
67.26	20.22	3.6	6.22
67.3	19.31	3.58	4.16
67.34	20.06	3.23	5.52
67.38	20.59	3.67	3.92
67.42	19.4	1.88	4.01
67.46	17.69	7.02	5.28
67.5	18.35	4.37	4.95
67.54	16.31	5.26	4.8
67.58	16.93	5.95	2.96
67.62	17.65	6.07	1.85
67.66	19.38	7.09	4.75
67.7	20.25	8.3	5.71
67.74	20.85	7.28	7.78
67.78	20.76	6.06	6.83
67.82	21.49	1.28	6.17
67.86	21.83	1.41	3.48
67.9	18.56	1.12	1.31
67.94	17.71	2.51	1.41
67.98	14.67	1.22	2.86
68.02	15.77	-2.45	3.37
68.06	15.38	-6.69	5.71
68.1	18.4	-11.94	5.87
68.14	18.76	-13.12	3.88
68.18	18.07	-10.19	5.46
68.22	14.64	-10.68	5.1
68.26	14.57	-8.16	8.24
68.3	18.77	-4.75	7.36
68.34	20.95	3.78	4.17
68.38	17.45	4.33	1.46
68.42	20.61	3.22	-0.65
68.46	21.6	4.62	-0.45
68.5	20.14	1.67	-0.06
68.54	21.49	0.07	1.63
68.58	19.1	2.48	4.98
68.62	17.43	-2.33	6.53
68.66	16.45	-3.11	6.68
68.7	20.56	-0.12	5.89
68.74	20.09	-1.14	4.97
68.78	20.11	-0.63	4.02
68.82	18.55	-2.63	4.11
68.86	21.46	-7.17	4.32
68.9	20.17	-5.79	4.08
68.94	22.23	-6.56	5.64
68.98	18.26	-4.27	6.02
69.02	18.88	1.92	4.37
69.06	18.99	0.28	5.83
69.1	20.5	0.32	6.74
69.14	17.44	3.15	7.52
69.18	17.6	2.88	8.26
69.22	20.578	0.14447	5.1387
69.26	20.899	0.33671	4.8526
69.3	22.92	4.47	-0.22
69.34	22.04	2.01	3.14
69.38	23.81	-2.64	3.19
69.42	20.87	-0.95	4.12
69.46	22.29	1.18	4.38
69.5	21.36	-0.74	2.54
69.54	19.21	-1.71	-0.66
69.58	22.04	-0.66	0.83
69.62	22.97	1.19	0.44
69.66	22.09	-0.13	-0.24
69.7	21.68	2.41	-0.98
69.74	16.94	1.02	-3.54
69.78	18.01	-1.18	-0.57
69.82	20.3	-2.25	0.42
69.86	19.68	-4.1	2.59
69.9	21.81	-1.2	2.35
69.94	21.5	0.44	-0.11
69.98	18.38	0.35	4.95
70.02	18.61	-2.36	8.5
70.06	20.37	-4.31	7.04
70.1	19.54	-4.59	5.63
70.14	19.86	-6.15	7.06
70.18	21.51	-4.55	6.53
70.22	26.5	-4.84	-1.02
70.26	24.83	-3.25	-1.05
70.3	24.59	-3.92	-2.16
70.34	23.51	-3.11	1.61
70.38	24.06	-3.91	0.71
70.42	21.04	-0.14	0.66
70.46	19.21	1.01	4.36
70.5	20.8	2.3	5.25
70.54	19.35	1.73	6.71
70.58	19	4.71	3.87
70.62	18.4	9.61	3.08
70.66	17.48	6.12	7.37
70.7	19.78	8.65	7.08
70.74	17.75	9.46	6.59
70.78	18.11	9.4	3.75
70.82	18.06	7.15	4.26
70.86	20.52	5.37	7.07
70.9	21.26	6.03	2.97
70.94	22.45	6.32	4.9
70.98	25.99	11.78	4.3
71.02	25.94	12.82	2.91
71.06	25.24	8.59	3.92
71.1	24.47	9.89	3.31
71.14	24.57	10.71	0.46
71.18	22.76	8.8	0.65
71.22	24.78	10.25	1.95
71.26	19.69	7.93	7.07
71.3	21.76	11.37	2.84
71.34	22.02	12.8	-1.17
71.38	19.32	13.15	-1.47
71.42	18.99	9.96	-3.41
71.46	17.1	14.05	-1.33
71.5	21.94	11.9	1.75
71.54	22.99	12.89	0.76
71.58	26.05	12.23	0.79
71.62	26.55	11.19	1.12
71.66	24.12	10.11	-0.03
71.7	24.44	8.83	0.3
71.74	25.03	12.19	2.04
71.78	23.95	13.01	2.35
71.82	24.04	13.63	1.4
71.86	20.68	15.18	3.42
71.9	18.29	13.4	4.39
71.94	20.52	14.8	5.75
71.98	22.35	14.9	5.63
72.02	21.08	13.54	5.18
72.06	17.51	9.76	7.58
72.1	17.76	6.19	10.29
72.14	16.27	3.73	12.5
72.18	21.442	8.6491	8.1446
72.22	21.21	8.1392	7.8945
72.26	21.6	3.82	9.87
72.3	21.96	5.49	9.46
72.34	21.27	7.84	7.96
72.38	20.9	9.33	7.55
72.42	21.7	6.5	6.2
72.46	21.68	5	6.23
72.5	21.17	9.14	6.53
72.54	19.089	4.339	3.255
72.58	18.845	3.9521	2.5326
72.62	18.618	3.5965	1.8203
72.66	30.75	4.7	-0.86
72.7	24.17	-2.96	-3.61
72.74	21.61	-2.29	-4.2
72.78	20.61	0.63	-3.87
72.82	16.35	2.88	-4.04
72.86	14.68	2.37	-3.44
72.9	16.06	1.22	-3.96
72.94	16.2	2.46	-4.84
72.98	17.904	2.3927	-2.0774
73.02	7.79	7.13	-0.31
73.06	12.24	3.93	0.58
73.1	10.82	5.28	0.59
73.14	16.21	4.82	2.05
73.18	19.63	5.68	1.3
73.22	21.95	6.32	3.31
73.26	23.69	5.07	5.91
73.3	26.14	3.79	7.37
73.34	22.47	1.04	4.91
73.38	22.32	10.71	5.27
73.42	25.51	7.52	5.64
73.46	22.36	9.27	7.99
73.5	23.03	6.43	8.77
73.54	25.16	5.67	10.92
73.58	24.89	3.02	9.8
73.62	25.18	0.77	11.78
73.66	25.38	-1.16	11.78
73.7	22.16	-5.85	7.04
73.74	24.97	-4.11	4.01
73.78	26.62	-1.9	3.69
73.82	27.49	0.51	2.13
73.86	22.19	0.38	0.47
73.9	21.39	1.2	-1.91
73.94	18.6	1.76	0.32
73.98	21.04	3.32	0.83
74.02	19.45	4.42	0.49
74.06	22.88	4.96	3.22
74.1	23.39	6.81	1.84
74.14	20.82	7.52	2.21
74.18	19.18	5.66	3.26
74.22	20.2	3.46	3.39
74.26	20.18	4.84	1.87
74.3	18.38	4.73	1.76
74.34	18.43	4.62	2.14
74.38	18.07	2.85	3.46
74.42	19	2.73	4
74.46	18.71	2.29	5.43
74.5	18.43	0.98	4.86
74.54	16.49	1.15	4.45
74.58	16.04	0.57	4.77
74.62	16.17	0.11	5.04
74.66	17.26	-2.57	4.59
74.7	17.77	-1.13	4.05
74.74	18.71	-0.84	2.32
74.78	19.2	-0.6	0.13
74.82	18.46	-1.35	-0.14
74.86	18.02	-1.52	0.74
74.9	18.91	-2.25	1.01
74.94	19.57	1.54	0.91
74.98	20.56	3.43	0.32
75.02	19.78	2.25	0.03
75.06	19.55	7.28	0.56
75.1	17.64	5.62	3.07
75.14	19.69	4.15	3.99
75.18	19.45	3.38	4.86
75.22	20.99	2.3	4.05
75.26	21.7	2.01	2.71
75.3	20.94	2.25	2.11
75.34	19.03	0.68	2.23
75.38	18.38	1.12	2.6
75.42	18.78	-0.1	4.8
75.46	19.72	-1.88	6.02
75.5	23.39	-4.52	7.31
75.54	26.91	-6.84	6.74
75.58	26.44	-7.08	3.77
75.62	26.65	-8.07	3.52
75.66	26.77	-7.74	0.39
75.7	21.37	-5.79	-1.05
75.74	19.84	-4.13	-1.83
75.78	22.24	-5.94	0.01
75.82	24.45	-8.12	1.73
75.86	22.77	-9.79	5.4
75.9	23.58	-12.11	4.64
75.94	23.73	-13.95	1.8
75.98	22.75	-11.54	-2.75
76.02	22.92	-8	-5.18
76.06	24.16	-3.51	-5.73
76.1	23.45	-4.09	-4.63
76.14	20.17	-3.98	-6.36
76.18	21.33	-3.02	-2.18
76.22	21.63	-4.6	-4.56
76.26	21.27	-7.53	-4.76
76.3	20.48	-6.3	-2.63
76.34	15.01	-8.3	-2.9
76.38	15.99	-6.17	-0.04
76.42	17.34	-7.34	3.2
76.46	21.13	-10.69	3.29
76.5	20.94	-8.15	5.91
76.54	22.74	-5.38	6
76.58	23.86	1.44	4.91
76.62	22.25	-0.02	3.98
76.66	21.02	0.35	4.37
76.7	21.99	0.92	4.69
76.74	22.94	-1.74	3.72
76.78	22	-2.6	2.37
76.82	23.51	-5.32	2.53
76.86	21.49	-4.08	3.89
76.9	19.27	-2.81	5.75
76.94	17.42	-2.47	6.36
76.98	18.29	3.93	5.99
77.02	19.25	5.87	5.05
77.06	20.14	1.83	3.77
77.1	19.16	-0.6	3.01
77.14	20.36	1.19	3.81
77.18	20.19	0.26	5.19
77.22	18.41	0.53	4.53
77.26	21.94	-3.76	3.31
77.3	21.75	-4.09	3.64
77.34	19.98	0.22	5.03
77.38	18.79	4.33	4.59
77.42	19.06	3.23	4.76
77.46	17.83	1.69	5.72
77.5	18.31	1.73	5.28
77.54	19.93	6.56	3.85
77.58	18.02	7.15	1.25
77.62	19.07	6.21	2.2
77.66	17.57	9.55	3
77.7	18.36	9.67	4.12
77.74	15.96	8.32	7.22
77.78	17.74	8.05	5.26
77.82	18.49	6.77	4.54
77.86	19.38	5.79	5.62
77.9	21.18	3.96	4.53
77.94	22.59	5.75	6.17
77.98	22.24	6.92	3.55
78.02	21.78	6.59	2.03
78.06	22.24	4.59	2.31
78.1	20.09	5.15	2.05
78.14	19.18	2.05	0.95
78.18	19.93	4.5	1.13
78.22	18.8	5.84	2.32
78.26	16.38	6.5	3.5
78.3	24.76	11.78	2.37
78.34	24.01	10.76	1
78.38	21.99	8.56	-0.35
78.42	21.17	7.5	1.96
78.46	16.86	10.9	7.26
78.5	20.94	7	5.33
78.54	21.3	8.65	1.93
78.58	19.887	3.6186	2.585
78.62	19.46	2.4536	2.7097
78.66	20.83	-4.24	-0.2
78.7	19.79	-5.94	1.82
78.74	18.8	-4.19	3.4
78.78	19.64	-1.84	4.15
78.82	17.73	-2.36	1.98
78.86	16.17	-1.94	3.02
78.9	16.26	1.88	7.81
78.94	14.26	1.87	10.29
78.98	19.65	7.96	8.8
79.02	19.18	3.84	7.95
79.06	18.59	3.64	9.4
79.1	21.75	1.62	9.99
79.14	23.07	3.61	11.69
79.18	23.13	5.55	11.76
79.22	23.36	5.33	10.73
79.26	24.2	12.67	9.28
79.3	24.11	11.63	10.21
79.34	21.65	7.34	10.04
79.38	24.59	8.72	10.47
79.42	23.66	9.14	5.62
79.46	22.81	8.65	5.34
79.5	19.1	10.89	5.13
79.54	22.08	9.66	4.57
79.58	20.44	10.3	7.4
79.62	24.26	8.65	9.81
79.66	25.64	6.11	9.63
79.7	26.59	3.86	3.93
79.74	19.81	2.32	3.21
79.78	18.35	3.02	4.21
79.82	17.62	3.92	3.76
79.86	16.48	7.22	4.39
79.9	16.17	6.71	6.26
79.94	15.63	6.06	5.75
79.98	16.07	5.48	4.65
80.02	16.08	3.13	4.29
[truncated: 1,024 more rows]
