# Supplementary material for: Mean flow and turbulence structure over exposed roots on a forested floodplain: Insights from a controlled laboratory experiment
Source: PLoS One. 2020 Feb 26;15(2):e0229306. doi: 10.1371/journal.pone.0229306 (PMC7043746; doi:10.1371/journal.pone.0229306)
Supplement: S1 File — (ZIP) [file pone.0229306.s001.zip › data_and_scripts/velocity_data/t21_139_replaced.csv]

0.06	21.5	-2.22	4.02
0.1	23.59	-4.94	1.13
0.14	24.39	-4.27	0.97
0.18	23.48	-4.21	1.84
0.22	22.48	-5.13	2
0.26	22.23	-5.67	2.42
0.3	22.44	-6.11	0.7
0.34	25.41	-4.64	0.15
0.38	23.54	-3.72	3.55
0.42	23.63	-5.29	5.89
0.46	27.99	-6.63	5.41
0.5	27.01	-9.05	7.88
0.54	27.41	-7.91	6.89
0.58	23.82	-6.66	2.41
0.62	25.32	-3.53	3.67
0.66	25.22	-3.44	5.4
0.7	26.44	-5.58	5.1
0.74	28.1	-5.49	6.74
0.78	28.88	-4.11	8.47
0.82	28.02	-6.66	7.54
0.86	27.98	-5.75	5.87
0.9	27.37	-4.63	7.06
0.94	26.88	-3.62	5.47
0.98	24.66	-7.32	1.38
1.02	24.68	-6.3	4.53
1.06	23.94	-5.38	3.49
1.1	22.52	-1.82	4.45
1.14	23.1	-0.41	3.22
1.18	25.42	-1.83	1.16
1.22	21.38	-0.57	-2.21
1.26	21.45	3.34	1.1
1.3	23.08	-0.03	-1.7
1.34	19	2.99	0.13
1.38	21.12	7.43	2.66
1.42	21.74	6.56	4.64
1.46	22.1	6.22	6.98
1.5	24.4	6.26	7.61
1.54	26.73	6.34	6.34
1.58	26.23	4.17	4.62
1.62	25.96	2.31	4.27
1.66	22.39	0.93	1.95
1.7	24.84	3.58	2.62
1.74	25.72	5.13	3.64
1.78	24.15	8	5.66
1.82	24.48	6.9	4.23
1.86	25.48	5.94	4.06
1.9	23.26	1.12	1.49
1.94	24.56	2.48	4.1
1.98	21.938	3.1937	2.7581
2.02	21.467	3.1879	2.7267
2.06	21.061	3.2023	2.725
2.1	18.08	-0.96	1.93
2.14	18.49	1.05	4.14
2.18	18.91	2.67	2.6
2.22	20.69	0.74	1.95
2.26	19.9	4.27	4.2
2.3	23.23	3.9	2.09
2.34	23.64	5.99	2.42
2.38	22.95	7.8	3.52
2.42	24.77	4.56	2.98
2.46	23.99	6.04	4.99
2.5	27.03	3.32	4.86
2.54	27.6	0.59	3.51
2.58	24.44	3.52	3.54
2.62	21.32	3.34	3.83
2.66	22.27	2.89	2.96
2.7	23.42	0.62	1.64
2.74	27.37	-3.05	5.04
2.78	26.67	-1.83	5.49
2.82	26.83	-4.57	2.87
2.86	27.12	-4.38	4.51
2.9	28.74	-6.16	3.79
2.94	29.02	-5.26	4.53
2.98	28.68	-5.39	3.34
3.02	30.73	-5.94	2.67
3.06	28.1	-4.78	1.32
3.1	27.03	-4.41	4.85
3.14	27.07	-5.62	6.09
3.18	26.88	-4.79	5.06
3.22	24.99	-5.42	3.6
3.26	24.94	-4.8	2.14
3.3	22	-2.93	2.37
3.34	21.55	-0.79	4.59
3.38	21.32	4.73	3.06
3.42	20.67	3.65	3.12
3.46	19.14	1.38	3.03
3.5	18.22	-0.56	0.02
3.54	18.49	-1.95	0.35
3.58	23.87	-1.45	2.17
3.62	25.23	-2.42	3.1
3.66	27.06	-4.78	3.36
3.7	26.74	-4.04	1.8
3.74	25.75	-3.38	0.69
3.78	25.69	-3.92	0.97
3.82	25.95	-6.84	0.95
3.86	24.45	-7.58	0.14
3.9	21.94	-6.01	-2.76
3.94	20.37	-4.78	-3.41
3.98	20.92	-3.85	-3.13
4.02	20.57	-4.29	-1.7
4.06	23.07	-3.83	2.34
4.1	24.56	-3.36	4.28
4.14	24.29	-3.8	2.77
4.18	22.76	-6.48	2.5
4.22	21.66	-8.27	2.48
4.26	21.93	-8.78	2.46
4.3	23.63	-2.14	4.51
4.34	24.71	-3.29	5.5
4.38	24.08	-2.35	4.5
4.42	24.13	-3.75	4.77
4.46	25.54	-2.31	5.19
4.5	22.56	-3.43	5.55
4.54	27.87	-3.04	2.44
4.58	24.89	-1.19	0.86
4.62	25.07	-1	2.44
4.66	24.65	-3.07	2.61
4.7	25.41	-1.96	-0.19
4.74	22.83	-3.47	-1.94
4.78	19.3	-4.2	0.17
4.82	23.01	-3.49	2.26
4.86	22.36	-0.89	2.65
4.9	19.96	-0.02	4.03
4.94	19.53	-3.18	4.1
4.98	17.78	0.09	4.29
5.02	17.42	-0.54	3.5
5.06	19.63	-2.5	3.79
5.1	22.44	-2.63	3.37
5.14	21.04	-3.01	4.57
5.18	20.2	2.6	4.92
5.22	22.11	1.69	1.9
5.26	20.18	-0.33	2.57
5.3	20.22	0.53	3.47
5.34	20.52	-3.44	2.75
5.38	21.99	-2.51	1.37
5.42	22.89	-3.77	3.55
5.46	23.97	-4.12	1.77
5.5	23.42	-3.35	-2.58
5.54	20.44	-1.16	-3.66
5.58	22.49	-1.7	-2.06
5.62	23.75	-0.69	-0.66
5.66	21.19	-0.36	2.22
5.7	20.65	2.58	1.07
5.74	21.66	3.48	0.86
5.78	21.75	2.21	0.85
5.82	20.82	-1.33	-3.64
5.86	18.12	-0.9	1.69
5.9	21.84	-0.25	1.46
5.94	20.26	1.67	2.12
5.98	22.65	-4.06	1.91
6.02	26.52	-6.76	-1.59
6.06	23.16	-9.44	1.1
6.1	22.83	-7.94	3.99
6.14	27.73	-7.62	3.61
6.18	22.89	-3.93	3.16
6.22	21.92	-3.6	1.07
6.26	21.53	-3.77	1.71
6.3	22.35	-4.48	1.58
6.34	24.38	-7.41	1.86
6.38	24.62	-8.64	2.14
6.42	23.99	-6.73	1.11
6.46	22.54	-5.61	1.76
6.5	21.42	-5.17	3.17
6.54	20.16	-5.77	3.07
6.58	21.99	-5.93	2.53
6.62	22.45	-4.01	1.3
6.66	22.74	-3.02	3.21
6.7	20.33	-4.75	2.28
6.74	21.28	-4.24	2.37
6.78	19.3	-3.7	2
6.82	18.05	-0.75	4.44
6.86	18.71	-2.01	4.98
6.9	19.39	-1.14	4.98
6.94	19.63	-1.87	3.4
6.98	19.73	-1.83	1.28
7.02	14.15	-3.12	0.05
7.06	13.07	-3.31	-0.93
7.1	12.56	-1.59	1.93
7.14	13.39	-0.47	3.8
7.18	11.72	2.41	3.7
7.22	12.96	-1.71	3.87
7.26	13.22	1.96	4.52
7.3	12.94	3.34	6.21
7.34	14.56	2.87	6.89
7.38	15.97	6.26	4
7.42	14.68	8.21	4.83
7.46	18.73	7.03	4.86
7.5	18.56	6.91	6.45
7.54	19.27	10.21	7.72
7.58	20.5	8.73	8.29
7.62	22.91	8.5	7.37
7.66	21.11	5.18	6.86
7.7	22.66	2.42	6.02
7.74	16.8	3.19	9.25
7.78	17.16	6.23	9.63
7.82	17.68	2.77	7.82
7.86	16.31	-4.9	4.41
7.9	15.18	-2.63	4.47
7.94	14.02	-2.91	5.63
7.98	13.58	-1.33	4.53
8.02	15.31	1.6	6.89
8.06	19.33	4.23	4.07
8.1	19.09	1.27	-0.42
8.14	15.87	-0.15	0.29
8.18	13.9	-0.72	-0.4
8.22	13.58	0.56	-1.08
8.26	11.27	2.16	-2.21
8.3	17.46	0.61	-4.94
8.34	15.63	4.26	-4.69
8.38	19.07	4.08	-2.48
8.42	16.8	3.14	-3.22
8.46	16.97	4.67	-3.97
8.5	15.19	4.91	-3.35
8.54	14.12	4.17	1.16
8.58	14.44	2.78	2.81
8.62	13.17	0.16	2.33
8.66	13.47	1.16	3.11
8.7	13.91	2.54	3.56
8.74	17.16	4.83	2.12
8.78	17.36	2.55	0.02
8.82	17.53	2.33	0.8
8.86	15.78	1.16	1.1
8.9	15.65	2.11	2.5
8.94	14.13	3.03	3.52
8.98	17.93	2.84	0.88
9.02	17.54	3.71	-0.55
9.06	17.35	2.62	0.21
9.1	16.85	1.82	-1.13
9.14	16.45	2.67	-1.72
9.18	15.16	2.44	-2.7
9.22	12.52	3.75	-1.72
9.26	15.03	5.3	2.98
9.3	17.01	3.83	5.32
9.34	19.23	2.25	3.37
9.38	22.08	4.95	2.41
9.42	20.85	5.65	2.41
9.46	20.09	4.51	3.19
9.5	19.74	2.37	3.96
9.54	21.42	2.75	5.48
9.58	21.58	5.19	4.37
9.62	21.09	6.26	6.4
9.66	27.13	8.45	5.54
9.7	25.9	11.6	4.31
9.74	25.17	13.67	6.19
9.78	21.574	8.1319	1.3646
9.82	20.811	8.0619	0.47188
9.86	21.7	11.85	-0.17
9.9	21.09	7.95	-1.42
9.94	18.8	7.29	-1.92
9.98	17.84	4.76	-4.14
10.02	16.02	5.7	-4.51
10.06	14.89	7.27	-2.75
10.1	15.84	6.04	-2.03
10.14	13.59	2.89	-3.18
10.18	14.33	1.25	-1.35
10.22	16.89	2.5	0.92
10.26	18.52	5.75	3.34
10.3	20.93	6.31	3.75
10.34	16.8	2.77	3.69
10.38	14.78	-0.96	1.38
10.42	13.47	-1.01	1.76
10.46	14.12	-0.81	2.1
10.5	15.13	-0.33	1.85
10.54	13.95	1.83	2.99
10.58	18.24	5.66	3.54
10.62	17.51	5.26	0.22
10.66	17.36	5.52	0.03
10.7	18.38	5.07	3.76
10.74	20.35	6.29	1.88
10.78	18.71	6.11	0
10.82	19.72	4.01	-2.31
10.86	17.51	3.3	-1.74
10.9	20.38	5.44	1.01
10.94	20.65	4.73	1.73
10.98	22.97	3.43	3.61
11.02	23.51	4.67	5.13
11.06	25.09	6.46	3.85
11.1	23.54	6.98	2.95
11.14	21.87	6.52	4.81
11.18	22.26	5.87	4.26
11.22	21.84	4.35	3.63
11.26	21.35	4.2	3.55
11.3	22.31	5.29	4.9
11.34	22.14	4.92	2.59
11.38	22.47	3.5	-0.09
11.42	21.72	3.45	1.57
11.46	22.42	3.49	5.06
11.5	22.946	2.158	-0.85268
11.54	23.562	1.5605	-1.5072
11.58	24.215	0.96382	-2.1271
11.62	24.886	0.37786	-2.6997
11.66	20.53	0.11	-6.48
11.7	25.11	1.34	-5.15
11.74	26.71	0.5	-5.08
11.78	26.37	-2.97	-5.92
11.82	28.01	-5.59	-7.97
11.86	28.189	-2.3596	-4.4235
11.9	27.85	-6.15	-5.74
11.94	31.8	-4.85	-4.93
11.98	30.96	-0.33	-3.2
12.02	29.61	-0.12	-2.48
12.06	26.88	-2.86	-0.18
12.1	28.96	0	0.5
12.14	24.85	-1.54	1.43
12.18	25.73	-1.21	4.74
12.22	22.14	-1.22	5.84
12.26	20.8	2.37	6.6
12.3	20.13	0.04	5.3
12.34	18.26	2.41	4.96
12.38	18.1	2.4	7.23
12.42	18.87	0.89	7.46
12.46	22.59	5.51	5.98
12.5	20.24	7.89	6.05
12.54	21.84	7.3	5.09
12.58	21.81	3.88	4.75
12.62	21.73	4.6	3.88
12.66	22.71	2.72	4.1
12.7	21.8	4.48	3.52
12.74	20.24	6.35	2.87
12.78	21.71	3.67	6.8
12.82	24.98	5.22	6.95
12.86	23.19	5.63	6.75
12.9	20.74	5.23	7.82
12.94	15.28	11.02	8.24
12.98	17.2	12.07	8.57
13.02	17.68	10	8.18
13.06	24.38	11.07	5.37
13.1	23.81	6.47	5.13
13.14	25.59	8.51	5.67
13.18	23.86	7.18	6.23
13.22	23.05	6.95	7.35
13.26	24.28	9.01	9.37
13.3	25.72	8.82	10.02
13.34	28.66	8.79	7.07
13.38	25.9	3.21	3.07
13.42	24.75	1.88	4.56
13.46	21.21	-0.62	6.17
13.5	17.42	-2.08	7.59
13.54	19.78	-3.03	7.74
13.58	22.38	1.78	5.43
13.62	24.16	3.87	6.8
13.66	23.71	3.87	7.84
13.7	26.05	5.89	6.02
13.74	26.93	5.36	6.49
13.78	25.49	6.5	6.37
13.82	25.65	5.52	7.55
13.86	26.61	3.55	7
13.9	25.72	4.29	5.26
13.94	24.11	4.19	3.83
13.98	25.74	3.21	4.71
14.02	26.77	3.34	5.19
14.06	25.79	1.82	4.39
14.1	25.14	-0.54	3.78
14.14	25.12	3.01	5.58
14.18	29.87	0.68	5.82
14.22	26.002	-2.6418	3.4198
14.26	26.1	-4.31	4.47
14.3	23.51	-6.59	3.22
14.34	23.18	-6.53	-0.54
14.38	25.24	-7.22	0.62
14.42	24.14	-5.68	1.54
14.46	23.93	-6.89	3.03
14.5	24.96	-6.72	1.55
14.54	19.9	-4.79	-0.81
14.58	19.99	-5.85	-0.72
14.62	16.75	-4.51	-1.84
14.66	15.66	-2.21	-0.62
14.7	14.15	-2.09	0.12
14.74	13.58	-1.89	1.24
14.78	13.59	2.42	4.66
14.82	20.311	0.23273	3.2257
14.86	23.37	8.08	7.24
14.9	24.53	7.75	6.72
14.94	27.66	4.47	7.1
14.98	25.79	-0.77	4.62
15.02	26.21	-0.54	4.81
15.06	24.81	-3.91	6.27
15.1	24.42	-3.65	5.99
15.14	23.16	-1.38	7.92
15.18	24.7	-5.44	6.17
15.22	24.29	-4.19	7.8
15.26	24.05	-0.62	10.15
15.3	21.28	3.67	9.99
15.34	22.94	-1.11	8.54
15.38	22.45	1.61	6.81
15.42	20.6	1.25	7.13
15.46	25.05	-1.01	5.4
15.5	25.14	-4.23	1.47
15.54	22.77	-1.02	3.78
15.58	23.12	-3.49	2.31
15.62	21.7	-3.85	0.26
15.66	20.44	-4.39	-3.43
15.7	15.48	-5.72	0.98
15.74	14.72	-1.41	2.53
15.78	14.83	3.93	5.61
15.82	18.73	1.58	6.37
15.86	20.08	2.8	8.41
15.9	18.81	3.76	6.68
15.94	19.05	3.65	2.8
15.98	19.17	6.46	2.89
16.02	20.25	2.8	5.06
16.06	19.64	2.17	5.82
16.1	20.83	2.92	4
16.14	19.81	2.23	1.99
16.18	21.95	1.09	2.02
16.22	20.32	-0.63	1.61
16.26	17.52	0.71	2.57
16.3	17.57	-1.83	-0.18
16.34	17.07	-1.19	1.95
16.38	18.02	-2.61	2.91
16.42	14.59	-2.8	3.35
16.46	17.97	-3.47	5.06
16.5	17.75	-2.86	5.39
16.54	16.93	-0.92	4.98
16.58	18.37	0.17	4.65
16.62	17.97	0.56	4.33
16.66	19.77	0.54	5.58
16.7	20.36	1.18	5.08
16.74	18.05	-2.96	2.74
16.78	18.11	0.14	1.98
16.82	18.97	-1.37	2.68
16.86	19.93	0.05	4.36
16.9	18.74	-2.43	3.64
16.94	20.03	-1.35	1.44
16.98	19.09	1.11	1.93
17.02	17.66	-3.96	1.18
17.06	17.4	-3.19	1.31
17.1	19.36	-5.07	-1.09
17.14	20.1	-2.89	-2.82
17.18	21.19	-3.14	-0.95
17.22	16.51	-3	3.28
17.26	16.9	-4.2	3.9
17.3	18.92	-4.9	3.26
17.34	20.73	-2.51	3.32
17.38	18.79	2.65	-0.45
17.42	20.05	1.88	0.05
17.46	20.12	1.31	-0.54
17.5	18.23	-1	0.5
17.54	18.7	-1.17	0.63
17.58	20.26	-2.75	1.46
17.62	18.13	1.79	2.43
17.66	21.99	5.79	1.77
17.7	24.38	6.72	1.45
17.74	22.56	6.02	1.88
17.78	21.44	5.33	0.79
17.82	20.77	8.65	3.24
17.86	23.84	4.62	2.38
17.9	23.83	4.61	-1.9
17.94	23.15	6.79	-0.69
17.98	21.8	6.97	-2.3
18.02	26.68	4.8	-0.5
18.06	26.05	4.5	0.79
18.1	24.94	4.11	-0.84
18.14	22.07	3.95	-4.45
18.18	22.68	7.98	-0.88
18.22	21.9	6.35	-0.84
18.26	20.48	5.23	-1.83
18.3	20.77	8.8	-0.13
18.34	16.79	5.03	-1.05
18.38	19.864	5.8914	0.69721
18.42	19.295	5.7505	1.2532
18.46	21.24	5.85	2.17
18.5	18.59	5.74	0.35
18.54	19.65	6.37	2.77
18.58	17.68	6.52	4.31
18.62	17.71	3.12	6.2
18.66	15.75	4.23	4.8
18.7	17.21	3.22	5.04
18.74	16.87	3.18	5.31
18.78	18.04	2.08	4.51
18.82	16.64	0.1	4.32
18.86	18.8	1.68	4.95
18.9	20.08	3.96	5.73
18.94	22.05	5.81	4.12
18.98	21.08	3.61	3.36
19.02	20.97	3.36	3.97
19.06	18.7	1.64	4.54
19.1	18.59	3.34	3.31
19.14	17.84	3.25	2.78
19.18	17.13	2.82	3.02
19.22	15.54	2.37	3.64
19.26	16.11	-0.24	3.38
19.3	16.78	-0.22	0.18
19.34	14.53	0.87	-0.24
19.38	14.36	-2.06	-0.16
19.42	12.75	-4.68	0.74
19.46	10.44	-3.39	1.18
19.5	10.71	-1.33	1.45
19.54	7.88	-0.09	3.04
19.58	12.23	0.38	4.57
19.62	13.25	0.89	2.95
19.66	15.42	-0.59	4.15
19.7	12.35	0.89	4.78
19.74	14.85	0.93	4.03
19.78	13.38	2.41	6.02
19.82	16.02	-3.6	7.4
19.86	21.83	-4.3	2.63
19.9	21.26	-5.75	-0.6
19.94	18.41	-7.8	1.5
19.98	20.73	-2.63	4.46
20.02	19.25	-2.46	2.44
20.06	19.84	-5.03	-0.51
20.1	20.44	-4.35	0.32
20.14	20.59	-5.22	1.09
20.18	20	-6	1.63
20.22	19.45	-8.99	0.75
20.26	19.6	-8.51	-0.45
20.3	17.84	-6.5	-0.21
20.34	19.87	-7.53	1.81
20.38	22.84	-7.5	2.17
20.42	24.29	-8.99	2.83
20.46	24.28	-7.01	2.51
20.5	24.64	-10.63	2.11
20.54	24.26	-7.06	4.75
20.58	25.52	-3.06	3.34
20.62	23.51	-2.96	4.41
20.66	28.34	3.22	-1.57
20.7	23.63	2.73	1.96
20.74	24.66	1.73	-0.76
20.78	24.32	4.39	-3.94
20.82	25.377	2.8331	2.2388
20.86	25.048	3.3654	2.0253
20.9	25.71	5.81	5.31
20.94	25.48	7.22	4.46
20.98	22.35	3.47	3.69
21.02	24.23	3.12	5.46
21.06	21.67	5.17	2.26
21.1	23.2	7.06	1.64
21.14	25.64	8.56	5.53
21.18	21.6	5.5711	0.45361
21.22	21.259	5.6828	0.37656
21.26	24.2	0.71	-4.69
21.3	23.6	3.32	-3.97
21.34	20.92	5.75	-1.18
21.38	19.77	3.99	-2.27
21.42	16.85	3.19	-1.44
21.46	16.62	7.32	3.19
21.5	16.53	7.98	3.76
21.54	21.53	8.1	3.13
21.58	24.22	9.12	3.93
21.62	27.11	9.3	1.99
21.66	26.88	7.46	5.61
21.7	24.35	4.65	5.07
21.74	23.32	2.46	5.9
21.78	24.81	3.54	5.19
21.82	26.08	3.19	4.92
21.86	25.66	1.4	3.66
21.9	22.04	2.71	1.52
21.94	25.26	2.62	2.77
21.98	26.81	3.95	2.96
22.02	26.43	1.42	1.03
22.06	25.99	0.94	0.89
22.1	25.47	-1.47	2.17
22.14	24.8	0.61	1.88
22.18	26.67	2.06	1.16
22.22	24.2	-6.99	-0.02
22.26	22.42	-6.49	0.44
22.3	24.59	-6.57	-0.32
22.34	22.77	-7.11	0.78
22.38	24.34	-4.73	2.13
22.42	25.63	-5.2	1.44
22.46	26.97	-5.76	0.57
22.5	23.48	-4.11	2.37
22.54	20.98	-5.58	3.17
22.58	19.96	-7.47	5.34
22.62	20.13	-4.76	5.07
22.66	18.21	-8.19	5.09
22.7	22.77	-7.32	3.93
22.74	19.12	-6.28	4.14
22.78	23.026	-8.8932	4.9609
22.82	27.77	-15.2	5.17
22.86	29.81	-13.85	7.79
22.9	28.08	-13.18	11.6
22.94	23.689	-10.291	4.3445
22.98	23.826	-10.533	4.1847
23.02	21.78	-10.81	1.99
23.06	21.45	-7.76	0.96
23.1	22.54	-6.31	0.95
23.14	23.32	-6.38	2.36
23.18	24.94	-10.27	3.99
23.22	23.62	-11.04	6.16
23.26	22.87	-11.96	4.41
23.3	21.87	-11.95	6.21
23.34	23.11	-8.52	6.08
23.38	22.26	-9.85	5.91
23.42	20.61	-7.18	7.76
23.46	22.01	-4.7	8.74
23.5	22.24	-9.82	5.5
23.54	21.34	-7.73	6.68
23.58	21.06	-4.2	7.47
23.62	24.96	-6.36	5.36
23.66	21.9	-6.93	5.35
23.7	22.3	-4.89	6.25
23.74	22.83	-4.09	5.78
23.78	22.3	-5.05	5.93
23.82	22.86	-2.6	4.75
23.86	21.18	-2.15	4.68
23.9	18.73	-0.63	4.33
23.94	17.03	0.4	5.91
23.98	16.41	2.61	9.14
24.02	18.41	2.62	9.07
24.06	16.71	4.15	9.03
24.1	19.41	1.73	11.21
24.14	22.37	3.43	10.23
24.18	21.78	3.32	7.75
24.22	20.35	4.25	5.42
24.26	23.36	0.84	3.55
24.3	22.63	3.63	3.57
24.34	22.24	5.83	5.29
24.38	23.99	6.41	3.37
24.42	23.37	3.05	5.83
24.46	26.47	7.22	3.88
24.5	27.48	8.62	1.66
24.54	24.82	9.86	2.98
24.58	26.55	11.57	1
24.62	27.3	4.42	-2.39
24.66	20.87	4.16	-1.86
24.7	21.58	5.38	-0.29
24.74	24.45	1.79	-2.48
24.78	19.72	2.27	-2.76
24.82	18.52	6.41	-0.66
24.86	18.25	4.75	-0.47
24.9	20.49	2.78	2.42
24.94	21.24	6.65	4.51
24.98	19.93	8.9	7.63
25.02	22.295	3.136	0.78658
25.06	26.3	3.4	-2.15
25.1	26.78	3.29	0.41
25.14	25.59	3.67	-0.81
25.18	23.93	2.71	-0.18
25.22	23.81	0.12	1.4
25.26	25.35	-0.96	1.25
25.3	22.65	-3.41	-0.21
25.34	23.65	-1.97	-0.02
25.38	25.04	0.68	-1.81
25.42	25.29	-3.27	0.28
25.46	24.16	-1.79	-1.74
25.5	23.63	0.55	-0.7
25.54	22.5	1.6	-2.63
25.58	22.01	1.9	-1.5
25.62	22.62	4.5	0.27
25.66	23.03	5.23	-0.19
25.7	24.03	2.05	1.52
25.74	26.25	1.5	0.22
25.78	25.8	2.24	-0.26
25.82	23.93	6.17	-2.53
25.86	23.93	6.92	0.65
25.9	20.25	7.9	3.35
25.94	20.59	7.61	5.36
25.98	20.02	8.68	4.4
26.02	21.78	6.44	3.13
26.06	17.8	4.89	1.49
26.1	20.94	6.38	-0.89
26.14	21.18	6.45	0.75
26.18	22.19	6.48	2.2
26.22	21.04	4.66	4.22
26.26	18.44	4.01	2.89
26.3	18.01	4.56	4.76
26.34	19.92	5.37	5.43
26.38	18.82	3.55	4.74
26.42	18.92	3.82	4.71
26.46	20.29	3.73	5.35
26.5	20.33	3.53	5.56
26.54	18.68	1.96	4.15
26.58	18.31	-1.84	-1.36
26.62	17.41	-1.92	-0.22
26.66	16.43	-1.82	1.22
26.7	14.69	1.25	3.01
26.74	15.6	3.08	5.19
26.78	16.68	6.28	6.91
26.82	16.93	7.19	3.74
26.86	17.45	8.85	4.21
26.9	17.06	4.45	4.06
26.94	22.43	6.2	4.77
26.98	18.87	7.13	4.51
27.02	18.2	8.69	4.64
27.06	19.65	9.6	6.66
27.1	20.21	6.32	6.4
27.14	20.59	6.67	5.37
27.18	22.07	6.83	4.8
27.22	20.55	8.42	3.64
27.26	20.23	3.86	0.38
27.3	17.36	6.49	-1.02
27.34	18.73	6.16	3.44
27.38	21.25	4.16	5.78
27.42	18.29	1.37	6.53
27.46	18.31	2.82	7.76
27.5	22.4	3.09	5.67
27.54	22.99	3.84	6.11
27.58	22.92	2.74	5.26
27.62	27.16	2.09	7.84
27.66	30.19	6.77	10.75
27.7	28.9	7.1	9.81
27.74	27.86	8.29	7.11
27.78	28.52	10.26	8.5
27.82	28.58	6.13	4.47
27.86	28.71	8.03	1.64
27.9	28.3	7.13	1.38
27.94	25.56	7.75	2.43
27.98	25.32	7.36	1.7
28.02	28.1	7.92	-3.31
28.06	26.17	6.37	-0.56
28.1	24.74	4.59	0.85
28.14	24.97	4.02	-1.58
28.18	22.13	4	-1.45
28.22	18.61	9.83	2.23
28.26	20.29	10.07	0.09
28.3	20.69	7.42	3.28
28.34	23.75	6.64	4.06
28.38	22.53	10.8	4.64
28.42	22.17	12.06	4.95
28.46	22.36	11.08	3.9
28.5	22.14	10.55	4.56
28.54	21.38	9.43	3.16
28.58	20.71	9.46	3.93
28.62	20.42	6.87	1.25
28.66	22.14	5.9	-0.16
28.7	20.92	5.3	-0.27
28.74	23.13	6.08	-1.13
28.78	20.45	6.37	-2.88
28.82	18.69	4.31	-1.62
28.86	16.5	2.76	-1.05
28.9	18.04	3.9	1.07
28.94	17.35	-0.52	5.84
28.98	15.51	0	4.2
29.02	16.68	1.53	4.06
29.06	17.19	0.17	5.22
29.1	19.62	-1.63	5.06
29.14	19.17	-1.9	3.5
29.18	22.97	0.14	-0.16
29.22	24.44	-2.06	0.91
29.26	22.27	-3.79	0.66
29.3	25	-3.29	0.94
29.34	23.45	-0.25	2.47
29.38	24.51	0.68	3.4
29.42	24.89	-1.47	0.73
29.46	29.18	0.32	0.71
29.5	26.36	0.67	-1.62
29.54	26.29	-0.33	-1.71
29.58	26.87	-3.05	-2.98
29.62	24.97	-1.19	-2.15
29.66	24.72	-1.14	-0.9
29.7	25.19	-2.02	1.5
29.74	26.83	-3.13	2.3
29.78	28.08	-4.93	1.71
29.82	30.05	-8.24	1.93
29.86	29.25	-10.42	1.81
29.9	28.46	-11.64	2.28
29.94	29.02	-10.95	2.12
29.98	27.81	-11.57	5.78
30.02	27.95	-11.79	5.29
30.06	29.25	-9.59	1.45
30.1	26.46	-9.31	1.49
30.14	25.18	-9.24	-1.1
30.18	21.83	-7.36	2.11
30.22	24.71	-9.11	4.07
30.26	19.85	-8.1	6.35
30.3	20.32	-8.49	2.12
30.34	20.82	-7.31	1.71
30.38	24.08	-8.01	2.41
30.42	25.84	-9.23	1.58
30.46	23.8	-7.56	2.02
30.5	22.86	-6.48	2.69
30.54	24.49	-3.27	1.08
30.58	24.12	-5.25	0.74
30.62	22.18	-6.54	1.28
30.66	26.64	-5.64	0.05
30.7	28.92	-6.56	-0.57
30.74	27.83	-6.87	-1.07
30.78	22.85	-6.19	-1.41
30.82	20.7	-8.48	0.61
30.86	24.87	-7.28	-0.85
30.9	24.81	-5.9	1.13
30.94	24.29	-6.21	1.88
30.98	26.26	-0.51	1.51
31.02	25.45	-1.35	2.56
31.06	18.65	-4.87	1.68
31.1	22.44	-3.34	2.11
31.14	22.72	-3.68	0.53
31.18	23.42	-0.45	1.74
31.22	22.15	-1.24	4.93
31.26	23.75	-2.03	5.64
31.3	20.03	-1.26	6.98
31.34	22.44	2.92	8.92
31.38	21.93	6.02	10.93
31.42	26.13	4.45	11.53
31.46	24.48	0.48	10.87
31.5	18.78	-3.65	6.52
31.54	17.48	-1.91	4.53
31.58	19.53	-3.24	1.11
31.62	17.27	-2.78	-2.96
31.66	14.78	1.19	-4.12
31.7	14.73	-3.17	-0.65
31.74	15.644	-1.338	-1.0861
31.78	15.287	-1.0211	-1.4381
31.82	14.989	-0.64255	-1.6994
31.86	13.19	-0.33	-8.03
31.9	11.96	-6.81	-8.24
31.94	10.8	-3.77	-6.87
31.98	14.376	1.3109	-1.9439
32.02	13.1	3.34	-1.02
32.06	15.65	0.94	-0.13
32.1	16.71	4.71	1.99
32.14	15.16	8.69	2.47
32.18	15.61	6.72	1.16
32.22	16.33	7.34	2.64
32.26	14.77	6.17	2.14
32.3	18.03	4.47	2.69
32.34	17.87	3.75	1.13
32.38	17.94	5.41	-0.97
32.42	15.9	7.22	-1.91
32.46	13.91	4.73	0.98
32.5	17.78	2.5	2.95
32.54	20.2	3.68	4.37
32.58	17.75	4.26	5.16
32.62	20.7	10.5	6.11
32.66	20.88	5.07	7.75
32.7	20.485	6.1465	3.1273
32.74	21.005	6.1898	3.029
32.78	21.472	6.1867	2.8935
32.82	20.41	8.08	0.69
32.86	20.79	8.04	0.5
32.9	21.64	8.89	1.68
32.94	21.08	5.69	1.35
32.98	22.99	5.44	3.81
33.02	24.75	4.74	3.22
33.06	23.09	2.66	1.39
33.1	23.77	-0.87	-2.6
33.14	18.08	0.38	-1.06
33.18	18.26	-0.81	-0.81
33.22	15.99	-1.55	0.26
33.26	17.91	4.74	0.82
33.3	18.95	2.94	1.7
33.34	20.8	6.91	2.29
33.38	19.82	8.26	3.54
33.42	17.9	7.66	2.91
33.46	16.31	10.66	3.84
33.5	18.54	10.62	5.17
33.54	17.42	8.81	3.38
33.58	18.09	8.91	2.91
33.62	17.32	7.21	3.93
33.66	17.26	8.2	4.19
33.7	16.07	3.31	6.35
33.74	19.24	3.99	5.22
33.78	19.96	7.04	-0.18
33.82	21.78	7.55	1.7
33.86	21.49	8.94	0.61
33.9	18.26	10.27	2.58
33.94	16.73	12.25	3.31
33.98	15.93	9.69	7.11
34.02	14.6	10.21	9.52
34.06	21.71	9.41	4.56
34.1	20.8	7.31	4.11
34.14	21.15	9.99	5.95
34.18	19.78	10.61	3.26
34.22	17.24	6.76	0.42
34.26	19.01	6.38	0.28
34.3	17.6	8.5	-0.68
34.34	18.06	9.21	1.76
34.38	19.36	9.58	3.26
34.42	23.3	3.84	4.88
34.46	22.06	1.53	4.59
34.5	25.57	0.7	3.36
34.54	24.28	3.49	2.58
34.58	21.22	4.05	5.34
34.62	22.92	4.95	4.08
34.66	27.47	5.81	1.76
34.7	24.51	6.03	1.04
34.74	25.34	5.89	1.49
34.78	22.96	6.41	2.83
34.82	25.81	6.69	-0.3
34.86	22.38	8.26	-3.38
34.9	21.02	6.32	-2.44
34.94	19.44	5.25	-3.37
34.98	18.55	4.61	-2.96
35.02	18.02	7.83	-1.48
35.06	19.56	0.94	-5.58
35.1	19.595	1.876	-1.6266
35.14	19.456	0.92881	-1.2322
35.18	19.39	1.64	3.16
35.22	17.75	-0.73	0.37
35.26	17.96	-1.91	1.09
35.3	21.04	-5.35	1.24
35.34	21.26	-4.12	0.35
35.38	19.41	-3.72	1.22
35.42	22.28	-1.02	2.36
35.46	19.96	-0.17	3.37
35.5	20.32	1.67	2.95
35.54	18.82	7.16	3.77
35.58	20.11	2.37	6.83
35.62	20.63	1.88	3.84
35.66	18.74	2.09	0.92
35.7	17.63	-3.34	-0.22
35.74	18.95	-3.53	0.67
35.78	22.33	-2.47	0.35
35.82	21.48	-1.26	-1.31
35.86	18.87	-0.16	-0.11
35.9	20.43	-1.56	0.69
35.94	18.75	1.21	1.54
35.98	15.69	1.5	1.95
36.02	16.61	-3.37	2.35
36.06	18.41	0.17	6.44
36.1	16.06	3.16	10.77
36.14	20.46	-0.18	12.65
36.18	17.33	-1.89	10.02
36.22	22.98	1.37	9.74
36.26	24.89	2.02	11.29
36.3	27.11	5.36	8.65
36.34	24.65	1.53	5.57
36.38	21.45	8.32	8.63
36.42	21.12	9.87	6.54
36.46	21.96	10.32	8.22
36.5	19.24	11	8.54
36.54	20.2	11.7	9.47
36.58	18.84	9.99	7.6
36.62	21.73	9.03	4.73
36.66	24.76	10.61	1.61
36.7	26.78	5.96	-0.78
36.74	25.37	6.92	-0.98
36.78	23.37	9.03	-1.47
36.82	21.961	9.297	1.2661
36.86	21.836	9.133	1.028
36.9	21.707	8.9488	0.8549
36.94	21.579	8.7531	0.74557
36.98	21.457	8.5544	0.69882
37.02	18.55	6.96	-2.75
37.06	17.62	7.1	-1.62
37.1	21.22	9.33	1.74
37.14	23.51	9.12	3.28
37.18	20.38	7.05	3.71
37.22	18.68	7.61	5.55
37.26	22.46	9.24	3.97
37.3	22.65	9.4	2.65
37.34	22.47	8.21	0.98
37.38	22.94	9.49	2.34
37.42	19.8	9.11	3.98
37.46	21.99	6.19	3.43
37.5	18.92	9.09	0.81
37.54	18.87	9.67	1.53
37.58	19.27	8.08	1.93
37.62	21.72	8.23	2.99
37.66	22.91	7.84	4.09
37.7	25.9	5.02	5.25
37.74	27.15	5.39	3.65
37.78	23.74	5.22	0.67
37.82	22.32	4.63	-1.53
37.86	22.17	0.2	0.09
37.9	23.37	0.81	-0.46
37.94	22.65	4.54	2.24
37.98	21.9	2.04	3.55
38.02	21.48	3.82	2.74
38.06	21.26	4.8	2.9
38.1	20.76	3.89	0.79
38.14	20.73	1.11	-0.19
38.18	22.95	4.41	2.05
38.22	21.12	9.67	2.15
38.26	17.3	10.49	2.76
38.3	17.07	6.81	1.58
38.34	19.12	1.82	1.34
38.38	20.89	3.76	1.37
38.42	18.97	2.64	-1.76
38.46	19.07	3.52	0.51
38.5	17.36	2.01	1.91
38.54	18.17	0.81	1.79
38.58	17.66	1.52	0.49
38.62	17.98	2.68	-0.22
38.66	15.99	5.22	-0.54
38.7	16.31	6.55	3.68
38.74	14.37	5.58	4.08
38.78	15.81	4.65	2.81
38.82	15.42	6.09	5.29
38.86	18.17	3.44	7.06
38.9	23.14	6.01	3.42
38.94	21.47	10.9	3.31
38.98	19.67	7.21	1.13
39.02	18.59	8.76	3.52
39.06	17.95	8.29	3.93
39.1	16.58	6.91	4.57
39.14	18.61	9.52	3.27
39.18	18.91	8.69	3.08
39.22	20.25	8.97	4.56
39.26	19.48	7.61	4.64
39.3	21.42	8.71	5
39.34	21.36	9.85	3.52
39.38	20.57	10.08	1.02
39.42	22.24	7.99	2.08
39.46	22.26	9.25	2.8
39.5	21.24	10.25	4.56
39.54	19.51	11.23	3.4
39.58	18.48	12.87	4.75
39.62	19.23	9.19	-1.12
39.66	19.04	8.08	-1.73
39.7	17.93	2.3	-3.26
39.74	15.1	2.36	-1.44
39.78	14.54	5.34	-0.32
39.82	14.17	6.02	-0.07
39.86	16.99	4.39	-1.53
39.9	20.47	1.73	-4.73
39.94	17.53	2.11	-1.85
39.98	16.08	0.59	-0.8
40.02	15.68	0.08	-0.61
40.06	18.04	1.29	-2.45
40.1	16.41	-0.41	-3.59
40.14	19.87	-1.57	-2.45
40.18	23.36	-3.22	-1.7
40.22	26.11	-4.02	3.49
40.26	21.97	-3.04	1.76
40.3	25.51	-1.31	-1.28
40.34	28.07	0.11	0.94
40.38	22.7	0.57	3.49
40.42	21.66	2.65	4.33
40.46	20.74	2.34	7.52
40.5	22.41	-1.41	4.01
40.54	21.57	2.41	4.52
40.58	20.15	-0.24	5.73
40.62	19.62	-2.63	4.88
40.66	21.21	0.04	4.87
40.7	18.47	-0.89	4.62
40.74	20.61	-2.92	5.01
40.78	18.26	-3.47	4.45
40.82	16.59	-1.51	3.61
40.86	17.4	1.55	4.31
40.9	16.51	3.01	4.61
40.94	11.28	6.34	4.18
40.98	14.19	5.16	6.79
41.02	14.12	4.42	5.39
41.06	13.13	3.47	8.61
41.1	12.84	-3.8	8.37
41.14	12.71	-2.31	5.94
41.18	13.7	-2.61	4.45
41.22	14.78	-2.51	4.99
41.26	15.65	1.72	4.87
41.3	16	5.55	4.23
41.34	13.85	3.01	4.8
41.38	13.57	4.05	9.55
41.42	20.14	10.51	7.74
41.46	19.66	11.45	3.57
41.5	18.44	7.34	4.15
41.54	16.38	11.9	1.25
41.58	20.2	9.43	-0.39
41.62	16.79	9.96	1.16
41.66	17.43	7.66	0.98
41.7	17.51	9.52	1.25
41.74	17.74	6.39	0.72
41.78	17.65	6.58	2.02
41.82	19.16	8.23	1.19
41.86	18.53	5.98	1.97
41.9	20.42	4.59	-0.56
41.94	25.58	4.28	-0.13
41.98	25.69	2.86	-0.17
42.02	21.52	7.37	3.3
42.06	23.18	3.36	1.41
42.1	21.711	2.0991	2.2137
42.14	21.72	3.04	-0.72
42.18	21.56	3.35	3.22
42.22	18.26	2.89	3.87
42.26	18.95	1.28	3.84
42.3	18.31	-3.45	2.82
42.34	18.87	-4.49	2.72
42.38	21.27	-2.13	2.57
42.42	16.82	2.74	2.53
42.46	15.67	3.94	1.48
42.5	15.48	4.5	3.13
42.54	15.69	8.35	-1.92
42.58	14.83	5.67	-2.93
42.62	11.28	5.34	-1.11
42.66	11.85	5.84	1.39
42.7	12.89	3.82	2.19
42.74	12.33	2.68	1.93
42.78	12.6	2.8	2.24
42.82	10.97	5.43	2.66
42.86	12.61	3.85	4.04
42.9	13.51	-1.61	2.2
42.94	15.45	-2.24	2.97
42.98	16.02	-1.91	2.59
43.02	18.94	-0.35	2.79
43.06	19.43	0.94	3.96
43.1	20.5	0.81	5.07
43.14	19.22	-0.69	6.38
43.18	15.69	2.41	7.93
43.22	15.52	4.35	7.87
43.26	18.86	2.94	6.98
43.3	19.32	2.14	6.24
43.34	19.77	-0.33	5.24
43.38	20.94	3.23	6.23
43.42	21.18	3.46	5.01
43.46	23.69	3.82	4.17
43.5	24.59	6.22	5.6
43.54	25.29	6.09	6.2
43.58	23.24	4.56	6.98
43.62	26.34	6.4	5.13
43.66	25.15	2.32	3.43
43.7	25.06	0.03	4.79
43.74	21.73	-5.71	1.74
43.78	26.05	-6.09	3.55
43.82	27.02	-5.3	3.88
43.86	26.58	-1.45	5.78
43.9	24.75	-2.56	5.62
43.94	23.55	-4.46	5.89
43.98	23	-6.71	5.27
44.02	22.83	-5.97	5.78
44.06	20.95	-6.36	4.55
44.1	23.99	-6.12	4.88
44.14	23.18	-6.89	7.2
44.18	23.78	-7.05	7.06
44.22	21.21	-4.54	10.17
44.26	22.02	-9.6	8.41
44.3	23.25	-6.37	7.3
44.34	23.06	-5.59	5.9
44.38	22	0.68	6.25
44.42	18.54	5.99	5.13
44.46	18.52	8.82	5.27
44.5	19.31	10.51	4.29
44.54	19.48	11.31	3.19
44.58	18.6	10.29	1.67
44.62	17.71	9.01	0.89
44.66	16.55	7.99	0.91
44.7	17.54	8.3	2.03
44.74	21.15	7.67	2.65
44.78	20.32	8.49	2.71
44.82	19.91	7.89	4.21
44.86	23.06	3.03	5.06
44.9	23.5	-0.62	3.85
44.94	22.99	-3.48	1.79
44.98	20.58	-2.69	0.38
45.02	20.66	-2.53	-1.77
45.06	18.86	-3.09	-0.39
45.1	17.56	-2.72	2.05
45.14	16.31	1.47	4.5
45.18	19.45	-1.44	4.72
45.22	22.09	-4.21	3.52
45.26	21.27	-9.53	1.74
45.3	19.8	-9.32	2.3
45.34	19.73	-8.7	-0.56
45.38	19.98	-8.6	0.3
45.42	21.6	-8.33	-0.48
45.46	21.17	-9.47	1.46
45.5	19.93	-10.15	3.48
45.54	20.24	-9.7	5.08
45.58	18.5	-11.58	3.25
45.62	18.73	-8.01	5.93
45.66	18.61	-8.09	6.28
45.7	22.72	-3.47	4.14
45.74	24.83	-2.91	3.75
45.78	24.35	-2.75	5.75
45.82	22.32	-3.74	7.47
45.86	21.51	-5.18	6.77
45.9	19.94	-6.16	1.14
45.94	18.96	-7.94	1.13
45.98	19.63	-6.61	3.54
46.02	19.51	-7.48	4.07
46.06	20.67	-6.76	3.37
46.1	21.77	-5.8	4.54
46.14	23.67	-6.03	4.68
46.18	24.56	-7.02	1.91
46.22	24.91	-4.88	3.48
46.26	22.9	-0.44	1.27
46.3	23.03	4.52	1.69
46.34	22.74	4.89	1.89
46.38	21.96	4.04	0.9
46.42	22.04	3.37	2.44
46.46	24.14	-0.88	0.8
46.5	23.83	-1.59	1.7
46.54	20.08	-1.17	2.35
46.58	21.54	0.39	3.52
46.62	22.47	-1.73	2.84
46.66	20.47	-0.98	5.13
46.7	21.02	1.29	5.67
46.74	25.37	-0.65	5.63
46.78	28.2	-1.99	2.04
46.82	28.79	-2.05	2.44
46.86	30.47	-2.65	2.19
46.9	30.86	-0.29	3.72
46.94	29.82	1.95	3.85
46.98	27.72	3.77	2.37
47.02	25.89	1.05	0.65
47.06	24.99	1.4	0.95
47.1	23.95	1.58	0.86
47.14	23.15	1.05	0.26
47.18	23.78	0.02	-0.97
47.22	22.99	2.77	-2.96
47.26	23.43	2.66	-2.18
47.3	22.3	1.13	-1.86
47.34	22.86	-2.24	-2.14
47.38	22.24	0.11	-1.06
47.42	20.1	-5.28	0.95
47.46	16.56	-1.24	3.92
47.5	18.07	2.86	2.55
47.54	15.23	0.97	3.42
47.58	12.79	1.61	5.82
47.62	14.2	8.85	7.7
47.66	18.04	10.47	6.16
47.7	20.07	11.28	4.85
47.74	16.83	10.04	4.17
47.78	16.5	8.8	3.44
47.82	18.9	8.53	2.59
47.86	17.23	10.13	4.23
47.9	18.08	11.37	6.11
47.94	19.04	10.73	4.14
47.98	19.9	8.32	3.13
48.02	20.98	6.4	3.05
48.06	18.48	4.1	2.93
48.1	20.54	4.12	1.39
48.14	22.22	3.46	1.06
48.18	22.67	8.25	1.12
48.22	22.08	7.64	4.25
48.26	20.17	9.87	4.62
48.3	20.88	8.69	5.05
48.34	19.59	5.19	5.93
48.38	18.77	3.56	4.89
48.42	21.28	5.92	6.41
48.46	17.42	5.7	6.9
48.5	21.6	2.22	5.41
48.54	22.08	0.61	4.62
48.58	20.68	6.42	7.19
48.62	21.043	1.9805	6.5674
48.66	18.79	1.93	7.44
48.7	23.01	1.88	8.17
48.74	19.96	-0.36	3.72
48.78	18.13	-0.96	6.24
48.82	20.63	-2	6.1
48.86	20.29	-0.77	3.58
48.9	15.95	-3.02	1.57
48.94	18.36	-3.29	2.84
48.98	22.86	-3.34	4.29
49.02	24.4	1.39	5.68
49.06	21.821	-5.0337	4.0463
49.1	23.09	-4.86	2.41
49.14	26.97	-11	4.36
49.18	22.49	-7.41	5.6
49.22	23.08	-8.28	6.25
49.26	26.07	-9.75	2.78
49.3	24.76	-6.9	3.49
49.34	25.6	-7.39	2.47
49.38	24.32	-9.62	3.07
49.42	21.94	-9.71	2.24
49.46	21.77	-12.91	3.49
49.5	26.71	-9.49	-1.55
49.54	21.262	-7.9235	0.38694
49.58	23.78	-8.86	-0.15
49.62	20.887	-7.4472	0.1944
49.66	18.75	-5.51	-2.9
49.7	15.13	-5.32	-2.61
49.74	15	-4.61	0.53
49.78	12.23	-2.36	0.81
49.82	14.87	-0.3	-0.3
49.86	16.66	1.1	-0.83
49.9	18.75	-0.39	-0.33
49.94	18.43	-1.31	0.71
49.98	13.22	-1.8	3.26
50.02	18.3	-1.2	5.58
50.06	21.48	0.58	4.76
50.1	22.95	1.1	5.69
50.14	21.55	0.16	5.05
50.18	21.83	-1.72	5.55
50.22	22.5	0.44	7.1
50.26	21.25	3.58	9.85
50.3	14.16	-0.6	7.28
50.34	14.24	-0.5	8.07
50.38	17.84	4.298	6.4211
50.42	17.407	4.9556	5.8292
50.46	15.83	9.04	5.15
50.5	12.14	6.67	7.43
50.54	15.53	9.43	6.06
50.58	13.44	7.1	3.1
50.62	19.03	7.18	1.54
50.66	18.29	6.54	2.05
50.7	19.29	2.11	-1.43
50.74	15.92	-0.17	-0.99
50.78	16.92	-2.47	-0.54
50.82	15.81	-1.56	2.59
50.86	15.66	-1.89	2.86
50.9	15.92	-4.33	2.78
50.94	20.03	-0.46	2.56
50.98	15.96	0.15	1.88
51.02	15.07	1.7	4.23
51.06	15.64	4.02	7.12
51.1	12.97	3.68	7.47
51.14	12.05	2.09	8.94
51.18	10.18	3.57	9.78
51.22	13.81	-0.12	8.82
51.26	19.01	-0.55	6.77
51.3	18.02	-1.14	5.31
51.34	17.22	-4.65	6.35
51.38	17.34	-3.49	5.22
51.42	17.98	1.53	7.37
51.46	18.02	7.41	10.74
51.5	23.38	5.89	7.57
51.54	24.4	5.13	7.42
51.58	25.42	-1.35	4.42
51.62	25.03	-3.61	2.81
51.66	23.6	-4.94	1.73
51.7	25.06	-7.56	-2.59
51.74	18.9	-5.38	0.62
51.78	21.39	-7.49	0.21
51.82	20.22	-4.1	-2.23
51.86	18.57	-0.87	-0.23
51.9	17.4	-1.9	-0.79
51.94	14.08	0.09	0.55
51.98	13.6	0.95	5.32
52.02	15.32	2.17	5.94
52.06	17.05	3.76	7.08
52.1	19.34	4.29	4.89
52.14	19.95	3.26	-1
52.18	16.26	3.75	-0.24
52.22	18.71	-0.67	-3.25
52.26	18.38	3.11	1.18
52.3	20.71	8.07	1.12
52.34	18.81	7.81	3.86
52.38	18.19	6.91	3.31
52.42	20.21	4.9	0.69
52.46	21.07	4.13	0.07
52.5	20.05	2.14	2.08
52.54	19.48	2.95	3.22
52.58	20.29	2.3	0.14
52.62	19.02	3.72	0.82
52.66	18.97	4.88	2.17
52.7	18.98	0.64	2.26
52.74	24.17	-0.33	2.17
52.78	25.3	0.71	0.79
52.82	23.06	-0.81	1.88
52.86	23.64	4.97	2.27
52.9	22.93	0.59	1.9
52.94	23.24	-1.37	0.7
52.98	19.45	-0.9	1.53
53.02	17.77	-0.06	2.27
53.06	14.59	-0.4	0.8
53.1	12.91	6.56	3.69
53.14	14.7	2.94	4.28
53.18	13.66	5.37	3.06
53.22	13.57	10.38	8.22
53.26	20.62	12.59	6.47
53.3	21.87	15.28	7.37
53.34	21.04	14.42	7.78
53.38	22.58	11.96	6.58
53.42	24.45	10.06	7.11
53.46	25.51	9.2	8.26
53.5	24.15	7.1	9.9
53.54	21.59	5.67	9.69
53.58	21.3	5.81	9.01
53.62	22.31	7.22	9.81
53.66	22.8	4.13	11.06
53.7	20.36	1.82	10.48
53.74	20.54	3.7	9.14
53.78	20.93	3.67	8.63
53.82	21.51	2.09	7.96
53.86	19.08	3.9	9.04
53.9	18.39	4.08	8.19
53.94	17.16	3.98	9.44
53.98	18.75	0.23	8.35
54.02	18.63	-3.56	5.8
54.06	19.03	-3.95	5.96
54.1	17.84	-6.56	4.71
54.14	19.25	-8.3	3.38
54.18	21.02	-4.43	3.49
54.22	21.27	-2.51	2.37
54.26	20.05	-8.24	3.62
54.3	19.35	-6.5	3.38
54.34	17.84	-5.68	5.43
54.38	19.65	-5.34	4.16
54.42	22.29	-7.24	2.17
54.46	19.13	-4.14	1.51
54.5	19.04	2.56	5.49
54.54	20.12	1.58	2.89
54.58	24.26	2.39	2.1
54.62	23.75	3.95	1.66
54.66	23.92	4.61	2.65
54.7	21.75	4.47	3.1
54.74	26.16	2.53	2.93
54.78	23.23	6.41	3.28
54.82	23.01	5.75	7.67
54.86	20.6	2.88	7.22
54.9	18.82	8.77	9.28
54.94	17.89	7.25	8.36
54.98	22.31	9.13	6.07
55.02	21.99	5.05	3.37
55.06	22.8	7.07	3.58
55.1	25.57	7.9	-0.23
55.14	25.44	6.86	-1.38
55.18	23.6	4	-2.07
55.22	21.27	8.48	-3.83
55.26	20.4	9.34	0.38
55.3	22.74	4.16	3.55
55.34	25.76	8.44	3.04
55.38	26.7	2.5	0.29
55.42	23.76	6.86	-4.57
55.46	21.06	6.88	-6.19
55.5	17.72	8.93	-3.86
55.54	14.97	9.75	-0.66
55.58	17.56	11.46	-1.85
55.62	13.87	8.19	-4
55.66	15.93	4.23	-5.41
55.7	15.61	3.46	-3.41
55.74	18.42	1.98	-1.46
55.78	17.71	-1.17	-1.49
55.82	15.34	-1.38	-2.61
55.86	13.44	0.28	-2.07
55.9	14.02	2.69	0.26
55.94	16.08	4.02	2.17
55.98	21.39	1.23	4.41
56.02	21.72	-0.86	3.86
56.06	21.34	5.23	5.18
56.1	19.95	4.12	3.96
56.14	16.7	2.2	3.91
56.18	17.95	1.05	4.68
56.22	21.23	-1.7	3.23
56.26	22.05	-3.82	2.28
56.3	22.81	-2.93	1.52
56.34	21.42	-0.87	1.35
56.38	18.88	0.19	1.84
56.42	15.33	-3.02	2.68
56.46	19.78	-4.48	4.32
56.5	18.29	-1.99	3.07
56.54	17.2	-2.18	1.78
56.58	15.69	-2.44	0.83
56.62	15.3	-0.75	1.01
56.66	17.07	-0.56	1.96
56.7	17.93	-0.21	0.27
56.74	19.04	-5.26	-2.36
56.78	19.39	1.29	-0.94
56.82	18.35	-0.21	-0.05
56.86	15.39	-1.07	-0.14
56.9	17.48	-1.67	1.25
56.94	18.62	-3.29	1.67
56.98	20.17	-4.9	2.92
57.02	21.01	-1.59	4.08
57.06	22.82	-4.44	4.76
57.1	24.18	-7.49	2.86
57.14	20.68	-8.54	3.88
57.18	22.73	-5.35	5.96
57.22	22.01	-5.96	4.32
57.26	22.32	-1.8	6.11
57.3	23.3	-6.39	6.44
57.34	23.94	-10.8	5.01
57.38	19.58	-3.38	6.88
57.42	19.26	-7.52	6.04
57.46	20.02	-4.04	5.61
57.5	20.84	-7.71	4.02
57.54	21.49	-0.89	5.97
57.58	19.51	-1.5	5.75
57.62	19.81	-0.81	5.89
57.66	18.7	-0.9	5.41
57.7	20.49	-2.23	3.89
57.74	19.8	0.24	6.02
57.78	19.51	-2.55	6.8
57.82	18.26	2.68	8.95
57.86	18.02	5.13	9.9
57.9	17.28	1.65	9.73
57.94	16.45	-0.66	8.8
57.98	19.21	-1.14	6.38
58.02	17.3	-0.12	5.88
58.06	22.55	-1.89	6.99
58.1	24.92	-4.76	6.31
58.14	25.34	-4.09	4.96
58.18	26.18	-6.23	0.35
58.22	26.68	-7.62	-4.12
58.26	22.87	-3.57	-3.21
58.3	24.68	-3.5	-0.74
58.34	22.84	-3.58	0.4
58.38	20.33	-2.65	6.12
58.42	18.45	-4.74	7.84
58.46	18.39	-5.45	7.28
58.5	19.02	-4.16	6.05
58.54	20.57	-4.66	4.58
58.58	17.26	0.44	7.43
58.62	17.93	-0.94	5.68
58.66	18.2	-4.13	3.93
58.7	20.74	-3.14	3.2
58.74	22.09	-3.33	3.31
58.78	19.12	-0.7	2.33
58.82	17.81	0.86	2.53
58.86	16.74	2.91	4.71
58.9	18.35	-0.66	6.1
58.94	17.99	-1.44	4.32
58.98	17.21	-1.66	2.41
59.02	15.66	-0.9	4.08
59.06	16.59	-1.62	2.32
59.1	11.9	-0.57	3.15
59.14	14.97	1.43	4.21
59.18	14.05	1.32	6.34
59.22	14.87	-1.53	6.15
59.26	15.15	-4.12	6.27
59.3	11.37	0.68	9.01
59.34	11.96	-1.45	6.41
59.38	17	-1.69	5.57
59.42	16.65	-4.94	5.59
59.46	14.26	-2.36	6.87
59.5	17.93	-4.51	2.71
59.54	18.54	-3.81	4.29
59.58	18.21	-2.27	6.41
59.62	14.34	1.12	8.98
59.66	14.57	4.61	8.86
59.7	18.52	7.66	7.08
59.74	20.86	9.31	5.53
59.78	23.51	4.84	5.47
59.82	23.01	5.84	8.14
59.86	23.34	6.25	7.16
59.9	23.61	10.92	6.7
59.94	26.42	4.79	9.74
59.98	22.51	5.04	8.83
60.02	21.54	7.34	5.43
60.06	20.91	5.65	4.15
60.1	22.4	5.16	4.59
60.14	21.94	6.76	2.9
60.18	21.9	8.5	1.74
60.22	22.69	4.97	2.52
60.26	21.78	7.1	1.96
60.3	20.15	5.67	1.51
60.34	20.26	4.83	3.08
60.38	24.65	6.73	5.05
60.42	24.02	2.24	4.48
60.46	25.39	-2.19	4.62
60.5	23.92	1.38	5.19
60.54	20.75	5.44	4.38
60.58	18.62	9.22	6.1
60.62	20.43	3.97	6.62
60.66	22.94	2.72	7.22
60.7	24.31	2.85	5.46
60.74	21.9	-1.24	1.54
60.78	22.17	-1.29	-1.9
60.82	20.95	-1.25	-0.69
60.86	20.4	-3.51	2.86
60.9	20.66	-4.52	3.48
60.94	22.19	-5.02	5.34
60.98	25.44	-7.08	5.18
61.02	25.67	-10	4.65
61.06	22.92	-10.65	2.56
61.1	20.58	-9.94	1.36
61.14	18.54	-10.92	4.21
61.18	17.63	-11.62	3.68
61.22	16.2	-11.71	3.83
61.26	19.47	-14.65	6.55
61.3	20.01	-10.1	5.68
61.34	21.39	-10.7	6.77
61.38	20.57	-8.71	5.19
61.42	18.97	-14.12	6.44
61.46	20.07	-15.64	6.62
61.5	22.2	-11.71	5.37
61.54	21.83	-12.11	2.26
61.58	20.47	-9.9	2.47
61.62	22.75	-12.59	5.83
61.66	21.36	-10.7	6.83
61.7	20.14	-6.73	6.77
61.74	18.92	-7.8	4.97
61.78	21.35	-7.78	4.64
61.82	23.08	-7.3	3.46
61.86	21.43	-5.2	5.42
61.9	19.76	-0.39	2.35
61.94	20.25	2.17	3.57
61.98	18.89	5.58	2.69
62.02	18.04	8.8	3.07
62.06	16.14	6.53	1.02
62.1	14.07	3.58	1.63
62.14	14.7	3.73	4.07
62.18	13.69	1.81	4.73
62.22	14.63	0.38	3.87
62.26	15.11	1.97	5.1
62.3	16.85	1.62	2.29
62.34	16.32	2.72	2.31
62.38	16.62	4.63	3.27
62.42	18.37	4.15	3.07
62.46	19.99	1.5	0.84
62.5	18.69	2.01	0.62
62.54	16.7	5.55	2.14
62.58	17.83	5.61	1.95
62.62	17.63	2.77	2.03
62.66	17.99	1.9	3.75
62.7	19.9	0	4.44
62.74	18.18	0.63	3.85
62.78	21.48	0	5.13
62.82	22.62	6.66	5.99
62.86	23.16	8.93	0.48
62.9	23.11	7.47	0.57
62.94	22.71	7.05	0.42
62.98	22.19	4.92	0.56
63.02	22.5	5.48	0.14
63.06	21.99	4.82	-0.48
63.1	20.21	4.71	0.17
63.14	20.71	5.29	-0.09
63.18	22.17	4.22	1.42
63.22	24.11	4.61	3.84
63.26	23.09	3.28	3.69
63.3	22.79	2.54	2.59
63.34	22.24	0.06	2.65
63.38	19.83	-0.11	2.53
63.42	20.41	0.49	3
63.46	19.64	-1.37	0.98
63.5	22.37	0.21	0.42
63.54	20.29	-3.52	-1.24
63.58	18.19	2.43	0.63
63.62	17.08	-0.86	0.27
63.66	16.57	1.72	4.1
63.7	13.86	1.04	-0.69
63.74	16.41	3.78	0.23
63.78	20.92	5.93	3.03
63.82	18.59	3.07	-1.17
63.86	18.92	0.75	0.04
63.9	19.73	-4.19	2.45
63.94	18.76	-0.4	-0.36
63.98	20.58	3.01	-2.07
64.02	23.64	-0.78	-0.4
64.06	24.11	2.61	0.49
64.1	23.72	0.23	0.91
64.14	22.82	2.95	1.37
64.18	22.59	3.83	2.18
64.22	19.99	6.35	4.35
64.26	19.3	6.38	5.5
64.3	19.24	4.5	6.08
64.34	18.23	4.53	5.96
64.38	15.59	2.77	5.34
64.42	13.55	-1.8	4.18
64.46	14.08	-0.47	3.83
64.5	14.06	0.55	5.37
64.54	15.91	-2.29	3.55
64.58	15.87	2.1	4.35
64.62	16.2	3.97	5.28
64.66	17.86	4.54	5.28
64.7	16.49	3.14	8.01
64.74	15.59	3.83	8.6
64.78	14.07	4.02	9.65
64.82	10.98	3.86	10.43
64.86	12.37	3.35	9.49
64.9	14.87	5.85	6.79
64.94	19.69	5.33	5.16
64.98	18.52	4.07	7.85
65.02	21.04	4.98	9.43
65.06	21.14	7.37	6.28
65.1	21.87	6.24	1.72
65.14	20.67	4.96	0.1
65.18	20.65	4.59	1.27
65.22	21.3	7.31	1.59
65.26	20.11	6.26	1.43
65.3	18.9	4.84	-1.19
65.34	17.48	4.13	-1.56
65.38	16.22	2.23	-2.29
65.42	15.68	3.99	-1.09
65.46	13.57	6.23	0.47
65.5	15.1	5.87	0.92
65.54	14.46	3.74	1.49
65.58	14.53	5.67	1.43
65.62	12.65	6.79	2.05
65.66	14.62	6.26	1.5
65.7	15.25	6.31	1.23
65.74	12.65	8.5	0.14
65.78	16.59	6.23	2.1
65.82	18.96	4.32	2.51
65.86	18.49	3.69	3.3
65.9	17.25	4.41	6.26
65.94	15.42	3.45	5.48
65.98	18.491	3.6384	0.67976
66.02	19.75	4.87	-3.9
66.06	20.39	4.4	-3.66
66.1	21.15	3.05	-3
66.14	21.33	0.91	-1.5
66.18	21.1	1.68	-0.87
66.22	16.44	0.77	0.41
66.26	20.11	0.78	4.65
66.3	19.99	4	4.69
66.34	21.19	4.35	4.05
66.38	19.96	4.23	3.94
66.42	21.25	5.25	4.05
66.46	18.69	6.35	4.77
66.5	21.57	10.27	5.96
66.54	22.81	7.6	4.47
66.58	23.45	8.89	4.39
66.62	20.86	8.5	6.48
66.66	24.21	7.07	5.14
66.7	23.19	7.23	2.94
66.74	23.74	7.9	0.35
66.78	21.3	7.33	-2.47
66.82	20.83	3.59	-3.39
66.86	17.96	4.71	-4.72
66.9	18.15	3.62	-3.36
66.94	19.76	1.68	-0.97
66.98	19.1	1.88	-1.05
67.02	19.14	0.55	-0.74
67.06	20.31	-0.75	-2.31
67.1	19.52	1.07	-3.56
67.14	20.29	3.4	-3.59
67.18	20.74	3.79	-1.55
67.22	22.16	1.44	1.86
67.26	25.54	0.2	1.08
67.3	22.85	1.53	1.07
67.34	20.72	-6.35	-0.48
67.38	21.07	0.92	3.76
67.42	21.66	1.75	3.85
67.46	23.69	2.14	4.55
67.5	25.46	1.08	5.23
67.54	26.49	-1.74	4.5
67.58	22.59	-1.96	1.36
67.62	19.6	1.82	2.44
67.66	24.23	2.07	5.27
67.7	26.01	0.45	0.7
67.74	24.37	3.55	-1.36
67.78	26.49	2.75	-5.33
67.82	28.37	7.56	0.59
67.86	29.72	3.39	-0.35
67.9	26.905	0.54539	-2.0379
67.94	26.966	0.71975	-2.1869
67.98	26.981	0.93122	-2.2665
68.02	26.85	-1.47	-2.84
68.06	26.85	-2.58	-1.97
68.1	27.23	-2.44	-1.07
68.14	26.81	0.06	-3.44
68.18	28.84	-2.17	-5.63
68.22	25.65	-4.49	-5.2
68.26	25.954	3.184	-1.2452
68.3	25.668	3.5781	-0.92553
68.34	25.352	3.9808	-0.57535
68.38	25.009	4.3889	-0.19899
68.42	21.27	11.66	-0.09
68.46	23.44	8.45	2.89
68.5	24.05	8.74	3.99
68.54	24.11	9.78	2.58
68.58	24.54	10.66	1.79
68.62	22.96	6.11	1.4
68.66	20.71	6.26	2.47
68.7	20.04	3.25	6.1
68.74	22.12	3.91	3.91
68.78	20.79	8.39	4.33
68.82	19.57	9.98	3.83
68.86	20.07	7.66	2.47
68.9	19.49	4.05	0.56
68.94	19.6	4.14	0.44
68.98	17.02	2.17	-0.25
69.02	15.35	-1.77	2.63
69.06	11.99	-1.86	4.91
69.1	14.11	-6.99	6.73
69.14	16.89	-9.47	5.74
69.18	16.22	-12.9	5.21
69.22	15.38	-11.23	2.85
69.26	18.1	-9.8	3.77
69.3	22.49	-7.32	6.23
69.34	22.35	-10.06	4.66
69.38	19.44	-10.42	2.24
69.42	18.95	-7.13	2.76
69.46	15.9	-6.06	3.55
69.5	19.05	-0.39	5.85
69.54	20.11	-3.62	6.74
69.58	20	-5.01	6.93
69.62	21.6	-4.69	6.22
69.66	22.5	-3.14	2.68
69.7	19.76	-2.63	2.71
69.74	20.72	-3.57	2.28
69.78	20.68	-4.63	1.82
69.82	19.6	-3.33	4.95
69.86	20.17	-2.65	5.37
69.9	20.76	-3.95	5.52
69.94	20.05	-6.24	3.84
69.98	20.2	-6.81	2.8
70.02	21.79	-1.52	2.08
70.06	15.05	4.61	3.69
70.1	16.03	5.31	6.56
70.14	14.41	3.22	7.57
70.18	16.74	1.44	8.53
70.22	19.37	0.97	9.26
70.26	22.37	2.94	8.66
70.3	21.16	2.47	8.79
70.34	20.71	1.39	3.32
70.38	19.26	0.55	0.37
70.42	17.73	5.12	-2.09
70.46	19.26	1.12	-2.36
70.5	20.17	4.89	0.58
70.54	19.46	4.01	-0.82
70.58	20.98	5.93	-1.32
70.62	17.75	6.73	-2.62
70.66	14.69	5.81	-1.95
70.7	15.28	5.24	-0.74
70.74	16.54	5.55	-0.36
70.78	15.99	3.34	0.27
70.82	16.87	1.15	1.37
70.86	16.21	2.99	3.12
70.9	18.32	4.64	3.16
70.94	20.38	3.19	2.96
70.98	21.96	3.58	3.86
71.02	23.06	3.47	1.93
71.06	23.38	2.91	-0.43
71.1	22.53	3.7	0.05
71.14	22.72	6.57	2.52
71.18	23.645	1.5019	-2.2702
71.22	23.853	1.5703	-2.5454
71.26	23.996	1.6873	-2.7829
71.3	28.6	1.45	-3.84
71.34	27.72	3.78	-6.01
71.38	24.78	0.68	-7.2
71.42	22.56	0.65	-5.92
71.46	22.4	0.26	-5.71
71.5	22.71	-3.19	-6.81
71.54	20.11	-1.39	-6.81
71.58	24.84	2.9	-6.6
71.62	23.402	4.0138	-2.8622
71.66	23.242	4.3129	-2.602
71.7	23.086	4.5998	-2.2799
71.74	22.94	4.869	-1.8937
71.78	22.812	5.1152	-1.4413
71.82	22.706	5.3327	-0.9204
71.86	17.13	9.26	0.8
71.9	22.4	7.55	3.4
71.94	23.69	9.98	5.81
71.98	24.3	6.71	6.64
72.02	23.75	6.04	3.87
72.06	24.74	4.92	5.64
72.1	24.68	5.28	3.36
72.14	22.37	4.73	6.74
72.18	25.28	7.22	7.68
72.22	24.32	5.65	8.51
72.26	24.8	4.23	7.78
72.3	23.53	-0.45	7.84
72.34	20.88	2.98	8.83
72.38	23.87	3.19	8.39
72.42	22.2	4.01	6.66
72.46	23.12	7.04	6.31
72.5	24.47	6.44	6.31
72.54	25.13	8.08	4.89
72.58	25.21	9.14	6.83
72.62	22.18	9.34	6.23
72.66	19.81	9.55	5.83
72.7	22.01	8.05	7.03
72.74	24.04	2.98	9.25
72.78	25.63	1.31	10.09
72.82	22.41	1.27	6.94
72.86	21.01	0.83	6.58
72.9	24.5	-0.75	8.4
72.94	24.32	-5.99	4.71
72.98	21.78	-5.81	2.68
73.02	17.88	-6.36	0.48
73.06	20.808	-4.7669	4.8992
73.1	18.47	-4.86	3.75
73.14	20.78	-6.73	3.33
73.18	22.85	-7.68	5.12
73.22	19.01	-6.71	4.81
73.26	17.66	-5.55	4.31
73.3	21.06	-1.46	6.44
73.34	22.92	-5.5	4.95
73.38	21.84	-4.6	6.05
73.42	21.65	-6.21	8
73.46	24.02	-10.78	7.64
73.5	25.12	-9.31	3.8
73.54	24.41	-7.91	5.39
73.58	25.72	-9.2	3.96
73.62	24.48	-6.39	2.03
73.66	21.53	-4.12	6.9
73.7	25.17	-5.8077	1.2121
73.74	25.265	-5.118	0.062289
73.78	26.59	-10.1	0.21
73.82	26.55	-6	-0.94
73.86	22.48	-2.97	-4.62
73.9	25	1.15	-5.79
73.94	24.2	2.98	-2.38
73.98	26.01	-1.11	-2.48
74.02	25.86	1.46	-5.88
74.06	27.13	1.01	-4.58
74.1	25.36	-3.32	-5.31
74.14	21.07	0.56	-1.56
74.18	22.53	1.91	0.35
74.22	24.82	-0.06	3.38
74.26	21.914	-0.95749	-0.08407
74.3	21.58	-1.6851	0.76155
74.34	16.72	-5.5	2.41
74.38	18.61	-3.43	-1.21
74.42	17.97	-1.8	-0.7
74.46	19.55	-3.69	-0.03
74.5	21.17	-2.6	2.07
74.54	22.54	-4.04	4.56
74.58	23.52	-3.78	7.28
74.62	26.03	-7.21	4.02
74.66	24.18	-0.67	1.04
74.7	21.32	-1.47	-0.3
74.74	21.58	-2.14	-4.18
74.78	22.63	2.75	-5.88
74.82	21.46	6	-2.33
74.86	23.9	2	-4.66
74.9	20.13	1.65	-1.96
74.94	21.56	-2.81	3.49
74.98	19.81	-2.9	1.76
75.02	18.49	-2.47	-0.55
75.06	21.26	-2.11	-0.88
75.1	21.61	-1.62	-1.72
75.14	18.73	-5.58	-0.69
75.18	19.28	-4.9	1.6
75.22	18.82	-4.4	1.23
75.26	17.7	-3.7773	3.0561
75.3	19.23	-2.31	8.86
75.34	16.643	-3.6305	3.5919
75.38	16.23	-4.84	3.73
75.42	13.57	0.17	6.02
75.46	16.63	0.71	5.7
75.5	14.38	-3.14	3.48
75.54	16.29	-4.71	3.96
75.58	15.17	-5.28	0.68
75.62	12.56	-3.44	2.85
75.66	14.97	-3.13	4.01
75.7	16.62	-3.71	4.73
75.74	14.98	-3.41	3.34
75.78	16.3	-3.93	3.58
75.82	18.62	-2.27	3.51
75.86	18.74	-2.39	4.38
75.9	18.86	-1.24	2.61
75.94	20.42	-0.57	3.52
75.98	21.72	0.82	0.69
76.02	20.2	-2.78	2.32
76.06	22.25	-1.08	2.76
76.1	20.1	-2.01	3.03
76.14	19.41	-5.35	2.46
76.18	22.13	-7.46	0
76.22	22.13	-5.26	0.08
76.26	21.41	-5.23	4.01
76.3	20.46	-7.76	4.21
76.34	21.03	-6.92	4.73
76.38	25.73	-9.67	3.11
76.42	26.22	-9.88	2.86
76.46	26.73	-7.21	5.53
76.5	27.46	-4.93	2.26
76.54	26.47	-2.58	5.18
76.58	26.14	-7.97	6.46
76.62	28.14	-8.24	5.49
76.66	23.84	-8.21	1.64
76.7	26.04	-7.09	1.4
76.74	22.86	-3.9	-0.94
76.78	25.706	-6.3121	3.9981
76.82	25.448	-6.1928	4.2781
76.86	25.171	-6.0427	4.5867
76.9	25.12	-5.41	6.58
76.94	23.55	-6.94	5.38
76.98	19.67	-6.55	8.38
77.02	27.06	-5.14	5.46
77.06	26.02	-4.21	2.5
77.1	25.28	-2.86	5.62
77.14	23.97	-4.56	8.68
77.18	23.87	-1.83	8.19
77.22	24.16	-1.18	10.07
77.26	25.83	-1.53	9.5
77.3	26.53	0.91	6.71
77.34	22.08	0.17	7.05
77.38	22.04	-0.37	6.07
77.42	18.47	1.91	8.71
77.46	13.13	1.99	11.08
77.5	20.434	1.8006	9.6977
77.54	20.309	2.3232	9.6709
77.58	20.235	2.831	9.529
77.62	20.206	3.3206	9.2616
77.66	22.38	-1.2	9.39
77.7	17.99	2.66	7.61
77.74	19.62	1.24	7.9
77.78	19.79	5.17	7.92
77.82	20.47	6.14	8.68
77.86	23.71	8.32	5.73
77.9	24.11	9	0.5
77.94	22.37	8.14	-0.13
77.98	20.44	7.6	-2.1
78.02	18.92	7.57	-2.32
78.06	20.72	4.35	-5.81
78.1	21.5	4.58	-5.88
78.14	21.38	7.46	-4.51
78.18	22.61	3.76	-2.1
78.22	20.449	8.9753	-0.78736
78.26	22.85	8.77	2.26
78.3	21.8	13.45	2.98
78.34	19.1	14.14	2.62
78.38	17.7	11.27	4.05
78.42	16.77	10.02	4.53
78.46	17.37	7.29	5.59
78.5	18.24	7.91	3.98
78.54	15.63	6.41	3.86
78.58	17.79	6.71	5.25
78.62	16.59	7.55	3.64
78.66	18.56	7.07	2.59
78.7	19.92	5.61	4.42
78.74	20.88	5.62	3.46
78.78	20.86	6.21	4.82
78.82	20.93	5.12	5.09
78.86	20.47	6	3.88
78.9	22.06	6.57	4.16
78.94	20.03	6.4	3.29
78.98	19.04	5.32	2.45
79.02	19.99	4.24	1.71
79.06	17.77	4.11	0.35
79.1	19.15	1.93	-0.14
79.14	15.85	3.61	-1.34
79.18	15.8	7.34	-0.36
79.22	18.18	6.19	0.56
79.26	20.27	4.86	-0.85
79.3	17.13	5.72	-1.47
79.34	15.31	4.79	-1.3
79.38	16.99	7.71	-0.87
79.42	16.04	7.96	-0.78
79.46	13.67	6.82	-0.04
79.5	14.03	5.2	-0.88
79.54	18.44	5.01	3.43
79.58	21.55	7.04	1.02
79.62	21.3	9.41	1
79.66	18.47	8.45	1.35
79.7	16.02	9.73	4.81
79.74	17.33	5.11	6.53
79.78	17.38	3.16	4.58
79.82	18.53	4.6	4.56
79.86	17.62	2.23	4.64
79.9	19.63	0.63	4.09
79.94	19.21	4.41	4.05
79.98	20.13	5.96	4.5
80.02	23.55	4.95	1.69
[truncated: 1,021 more rows]
