# Supplementary material for: Mean flow and turbulence structure over exposed roots on a forested floodplain: Insights from a controlled laboratory experiment
Source: PLoS One. 2020 Feb 26;15(2):e0229306. doi: 10.1371/journal.pone.0229306 (PMC7043746; doi:10.1371/journal.pone.0229306)
Supplement: S1 File — (ZIP) [file pone.0229306.s001.zip › data_and_scripts/velocity_data/t21_140_replaced.csv]

0.02	16.66	5.8	2.14
0.06	19.25	4.56	1.85
0.1	17.76	5.85	0.68
0.14	19.41	3.39	-1.63
0.18	19.33	3.22	-1.61
0.22	17.75	3.75	0.64
0.26	18.92	5.26	-0.24
0.3	19.11	2.82	-0.63
0.34	19.01	4.25	0.65
0.38	18.33	4.54	1.7
0.42	20.17	3.36	2.48
0.46	20.92	1.97	2.3
0.5	22.15	2.51	0.8
0.54	22.74	0.13	-0.12
0.58	21.75	-1.06	0.12
0.62	20.74	-2.69	0.85
0.66	21.08	0.52	0.56
0.7	19.13	1.53	0.31
0.74	18.2	1.02	0.7
0.78	17.65	-1.59	-0.4
0.82	16.05	0.24	0.19
0.86	14.74	1.42	1.9
0.9	15.72	1.98	3.24
0.94	14.54	2.11	2.83
0.98	15.96	2.49	4.34
1.02	16.35	3.97	4.37
1.06	17.73	7.09	4.08
1.1	16.35	2.66	2.91
1.14	13.78	2.84	2.08
1.18	18.8	3.73	0.07
1.22	16.56	5.21	0.38
1.26	16.52	3.65	2.53
1.3	20.75	1.25	3.07
1.34	19.49	5.12	3.16
1.38	21.27	4.66	2.48
1.42	19.13	5.49	3.01
1.46	22.16	4.46	3.51
1.5	22.81	5.73	3.99
1.54	22.55	8.76	4.44
1.58	21.85	7.92	4.77
1.62	19.54	6.05	5.24
1.66	16.74	4.17	4.43
1.7	19.41	5.4	4.52
1.74	21.99	2.62	4.64
1.78	21.68	4.12	5.8
1.82	21.39	4.53	2.83
1.86	18.17	7.36	0.98
1.9	19.13	4.24	0.47
1.94	18.58	3.98	0.89
1.98	16.8	2.18	2.97
2.02	15.52	-0.76	3.77
2.06	15.49	1.26	4.77
2.1	15.07	1.32	4.89
2.14	14.71	2.68	1.72
2.18	13.88	2.56	3.04
2.22	15.42	3	5.19
2.26	14.02	7.07	5.81
2.3	16.12	9.67	3.31
2.34	17.61	7.34	2.11
2.38	17.36	9.57	2.98
2.42	20.15	10.95	-1.63
2.46	19.009	9.1842	2.2613
2.5	19.793	9.6928	2.0817
2.54	18.83	5.96	1.31
2.58	21.77	6.98	1.85
2.62	20.96	11.55	3.29
2.66	21.39	13.19	1.46
2.7	23.2	12.23	1.97
2.74	20.99	10.33	2.41
2.78	22.32	11.16	1.69
2.82	23.12	11.28	2.02
2.86	21.83	9.2	1.91
2.9	20.54	9.27	2.05
2.94	18.39	7.86	2.73
2.98	16.19	9.14	2.96
3.02	17.45	11.64	3.97
3.06	22.214	12.158	4.0072
3.1	22.647	12.426	4.3698
3.14	25.9	12.85	3.88
3.18	25.25	15.51	7.96
3.22	26.79	14.71	5.91
3.26	24.25	17.16	4.25
3.3	25.67	16.02	3.02
3.34	23.32	11.12	3.96
3.38	19.08	11.3	5.55
3.42	24.07	8.25	5.61
3.46	22.96	10.41	5.16
3.5	23.33	9.84	4.72
3.54	22.06	7.93	2.21
3.58	18.57	13.32	0.93
3.62	18.24	12.69	0.62
3.66	15.46	13.13	3.95
3.7	13.5	10.65	2.71
3.74	18.02	10.31	-0.45
3.78	16.76	6.86	-0.38
3.82	16.45	6.48	-0.42
3.86	17.65	6.29	1.89
3.9	20.01	4.38	1.03
3.94	17.6	5.02	0.88
3.98	17.36	7.58	3.8
4.02	20.74	7.58	1.76
4.06	23.21	11.93	0.56
4.1	22.04	8.55	-1.28
4.14	20.73	9.07	-3.03
4.18	16.44	6.22	-3.94
4.22	18.59	5.4154	-0.26458
4.26	18.2	4.8108	-0.31412
4.3	13.91	5.48	2.53
4.34	19.4	2.77	-2.05
4.38	18.19	1.37	-0.46
4.42	15.45	0.85	0.92
4.46	15.07	1.4	0.6
4.5	14.95	0.83	1.93
4.54	15.1	1.69	2.94
4.58	17.27	0.22	2.37
4.62	17.78	-1.5	-0.53
4.66	15.71	2.1	4.58
4.7	13.81	-2.27	4.65
4.74	16.1	1.58	4.89
4.78	17.42	-0.78	5.5
4.82	19.37	-0.7	4.4
4.86	17.03	4.86	3.26
4.9	17.39	1.75	3.44
4.94	22.11	4.62	3.31
4.98	25.41	6.74	2.23
5.02	24.29	5.6	3.52
5.06	20.79	7.17	2.32
5.1	22.2	6.87	3.15
5.14	21.26	6.53	3.41
5.18	20.53	4.04	4.07
5.22	20.21	4.29	3.9
5.26	22.16	4.85	3.68
5.3	18.74	4.74	3.31
5.34	20.29	7.46	4.35
5.38	17.73	4.63	3.62
5.42	19.31	6.6	2.77
5.46	16.68	4.3	3.34
5.5	21.2	3.35	2.02
5.54	19.5	3.9	3.15
5.58	20.42	1.98	3.18
5.62	17.05	4.42	5.2
5.66	22.05	2.08	4.41
5.7	21.61	1.37	2.25
5.74	22.98	7.33	3.36
5.78	24.44	5.93	3.21
5.82	23.87	4.7	2.96
5.86	20.11	3.9	2.94
5.9	21.24	4.61	4.07
5.94	21.18	6.01	3.91
5.98	23.49	6.53	3.8
6.02	23.3	8.44	4.43
6.06	23.57	6.9	4.02
6.1	25.72	6.28	3.71
6.14	22.05	6.1	4.57
6.18	22.21	7.9	4.3
6.22	21.2	7	2.61
6.26	22.89	7.93	3.89
6.3	22.27	6.02	4.11
6.34	24.4	8.41	2.04
6.38	20.29	4.88	4.04
6.42	19.39	7.27	3.84
6.46	20.41	6.74	2.38
6.5	19.94	8.08	3.6
6.54	19.86	5.48	3.69
6.58	20.55	4.1	2.46
6.62	15.053	3.9374	1.9946
6.66	14.762	3.8567	1.9326
6.7	14.551	3.8152	1.8869
6.74	12.27	2.65	-2.68
6.78	9.61	-1.66	-4.01
6.82	7.72	-0.77	-4.1
6.86	14.408	3.9736	1.845
6.9	9.13	4.96	2.67
6.94	7.29	5.46	3.1
6.98	14.895	4.3399	1.9284
7.02	15.144	4.4913	1.9718
7.06	15.428	4.6518	2.0211
7.1	16.3	3.05	8.19
7.14	14.53	0.2	5.87
7.18	17.78	1.16	3.84
7.22	16.05	6.5	4.79
7.26	20.1	8.87	3.6
7.3	20.17	7.91	2.91
7.34	22.56	9.17	1.87
7.38	21.44	12.38	0.89
7.42	18.707	5.9565	2.5346
7.46	19.06	6.0247	2.5779
7.5	19.391	6.0654	2.6142
7.54	21.16	3.69	2.35
7.58	19.971	6.0507	2.661
7.62	20.209	5.9887	2.6692
7.66	17.38	6.29	2.56
7.7	20.16	5.55	1.16
7.74	18.95	5.27	-0.17
7.78	21.02	4.3	1.2
7.82	21.84	6.98	2.13
7.86	22.29	3.04	1.06
7.9	21.27	3.37	0.53
7.94	18.02	3.01	3.84
7.98	19.66	1.74	2.74
8.02	20.77	1.1	2.43
8.06	17.26	1.13	2.86
8.1	18.47	4.75	2.6
8.14	19.11	6.19	1.88
8.18	17.61	6.58	2.24
8.22	17.23	5.34	2.85
8.26	17.08	5.86	2.89
8.3	17.98	6.51	3.69
8.34	18.08	6.05	4.92
8.38	18.56	5.87	7.1
8.42	20.749	7.984	3.8962
8.46	20.844	8.3022	3.7233
8.5	19.96	11.98	5.81
8.54	25.29	8.8	4.81
8.58	26.32	7.66	4.36
8.62	29.72	11.49	1.69
8.66	20.879	9.424	2.498
8.7	20.802	9.5639	2.2184
8.74	20.697	9.6788	1.9396
8.78	20.565	9.7701	1.6672
8.82	20.408	9.8391	1.4063
8.86	19.99	12.92	1.73
8.9	18.02	9.12	-2.31
8.94	19.01	6.56	-1.27
8.98	18.31	9.44	0.5
9.02	18.2	8.96	0.32
9.06	16.8	8.71	1.81
9.1	17.49	10.51	1.25
9.14	16.97	8.47	1.57
9.18	16.62	9.75	-1.58
9.22	15.58	13.68	0.52
9.26	16.77	11.54	1.85
9.3	22.59	6.3	1.19
9.34	23.48	4.08	-1.17
9.38	22.91	5.26	-1.33
9.42	22.66	5.62	-1.12
9.46	17.96	6.96	1.43
9.5	18.26	8.87	-0.57
9.54	19.35	4.37	-0.17
9.58	21.5	6.61	0.71
9.62	20.05	8.41	-0.7
9.66	20.76	7.19	-0.3
9.7	19.4	4.35	-1.92
9.74	17.92	2.75	-2.72
9.78	15.83	3.39	-2.27
9.82	14.59	4.2	-1.78
9.86	13.48	7.1	1.27
9.9	18.69	5.22	2.38
9.94	19.81	6.63	1.64
9.98	23.17	8.14	1.81
10.02	21.11	6.73	-1.05
10.06	19.65	7.84	-1.54
10.1	19.77	6.7	-1.09
10.14	18.73	5.67	-1.86
10.18	17.39	4.06	-1.71
10.22	17.99	5.08	-0.76
10.26	18.77	4.14	-2.23
10.3	17.22	7.48	-0.95
10.34	17.81	4.71	-0.33
10.38	19.3	3.77	0.74
10.42	20.68	3.28	0.83
10.46	19.46	4.8	-1.56
10.5	16.64	6.84	-1.42
10.54	18.63	8.65	1.67
10.58	19.86	9.16	3.55
10.62	20.23	9.9	2.29
10.66	20.45	10.2	1.7
10.7	22.464	9.3686	2.526
10.74	22.758	9.3263	2.5244
10.78	19.16	5.96	4.89
10.82	22.41	7.03	3.16
10.86	22.1	9.55	3.07
10.9	21.72	8.52	3.59
10.94	23.652	8.2165	1.994
10.98	23.718	7.8655	1.8228
11.02	23.746	7.4883	1.6431
11.06	31.86	12.79	4.14
11.1	30.21	13.42	4.05
11.14	23.61	6.2721	1.1084
11.18	23.493	5.8627	0.95055
11.22	31.57	7.93	-0.21
11.26	30.06	8.36	-2.53
11.3	27.78	5.94	-4.45
11.34	22.665	4.3971	0.57047
11.38	21.37	2.95	-2.12
11.42	16.98	1.28	0.06
11.46	16.05	1.65	2.23
11.5	17.27	-0.45	0.34
11.54	16.71	-0.72	2.08
11.58	13.9	-0.32	1.4
11.62	16.85	-0.44	4.41
11.66	15.94	3.37	3.03
11.7	17.15	7.92	4.45
11.74	19.48	6.62	5.27
11.78	22.26	8.01	3.52
11.82	23.66	6.54	1.81
11.86	22.14	8.5	0.63
11.9	22.01	6.25	0.35
11.94	18.44	6.5	-2.33
11.98	19.51	4.32	-2.22
12.02	18.77	5.27	-2.07
12.06	18.94	8.4	0.97
12.1	18.3	8.67	2.11
12.14	13.34	8.42	4.32
12.18	17.45	3.38	2.72
12.22	15.28	0.79	-0.84
12.26	11.81	2.41	-0.04
12.3	14.59	8.09	1.63
12.34	14.53	8.03	2.53
12.38	18.04	4.98	2.24
12.42	17.05	6.69	1.27
12.46	18.66	3.99	0.32
12.5	17.91	4.85	1.44
12.54	18.74	1.62	2.04
12.58	20.06	2.17	3.46
12.62	23.96	-0.29	2.6
12.66	22.76	-1.41	0.85
12.7	21.04	-0.72	0.95
12.74	19.96	-0.33	1.04
12.78	21.21	1.95	0.02
12.82	19.81	2.48	1.21
12.86	18.24	2.86	3.05
12.9	18.56	-0.72	0.86
12.94	19.14	1.05	2.23
12.98	18.52	-0.4	3.02
13.02	18.93	-1.46	1.74
13.06	18.62	-2.69	-0.15
13.1	16.85	-1.61	-0.9
13.14	16.5	-2.31	-0.61
13.18	16.26	-2.66	-0.13
13.22	15.12	-3.82	1.1
13.26	15.09	-4.36	1.71
13.3	14.48	-3.48	3.96
13.34	19.99	-5.85	2.15
13.38	19.85	-9.47	0.32
13.42	18.05	-5.65	2.48
13.46	18.58	-3.24	1.26
13.5	13.77	-1.59	3.21
13.54	18.05	-3.58	4.11
13.58	17.29	-8.36	4.44
13.62	20.98	-6.63	1.37
13.66	21.45	-7.13	0.72
13.7	20.68	-4.63	1.8
13.74	22.56	-3.85	1.06
13.78	21.28	-2.55	1.12
13.82	19.78	-1.9	2.38
13.86	17.72	-2.47	1.86
13.9	19.55	-2.44	2.16
13.94	20.19	-1.76	1.31
13.98	19.18	0.6	3.29
14.02	20.58	4.92	4.86
14.06	22.44	0.48	2.78
14.1	24.71	0.15	-0.12
14.14	23.37	0.95	-0.25
14.18	20.61	1.3	1.24
14.22	19.26	1.17	1.36
14.26	18.35	-1.74	0.95
14.3	19.54	0.55	2.65
14.34	20.82	-0.15	2.12
14.38	23.09	-3.04	2.58
14.42	23.45	-3.5	2.8
14.46	24.12	-4.12	1.52
14.5	22.42	-1.49	3.59
14.54	23.71	-3.36	3.34
14.58	20.19	-7.45	2.03
14.62	20.19	-7.79	0.41
14.66	18.24	-2.9	3.44
14.7	18.712	-5.241	3.4909
14.74	14.6	-4.53	7.25
14.78	17.853	-5.639	3.5617
14.82	17.445	-5.795	3.5798
14.86	17.065	-5.9254	3.5898
14.9	13.14	-5.14	4.59
14.94	14.5	-8.69	1.64
14.98	11.86	-3.1	3.58
15.02	12.56	-1.97	5.88
15.06	15.966	-6.2794	3.6076
15.1	20.68	-6.91	3.8
15.14	15.78	-9.46	3.3
15.18	16.66	-6.9	3.72
15.22	18.54	-5.82	3.29
15.26	17.41	-7.94	3.64
15.3	21.75	-8.37	5.04
15.34	20.17	-4.72	0.5
15.38	21.51	-5.23	3.95
15.42	21.13	-6.75	5.19
15.46	21.99	-6.66	4.86
15.5	22.9	-6.93	4.43
15.54	21.33	-5.75	5.87
15.58	21.51	-7.11	5.23
15.62	20.6	-6.88	3.29
15.66	20.85	-7.91	3.17
15.7	19.47	-7.91	4.02
15.74	18.64	-6.26	2.49
15.78	17.12	-2.34	3.57
15.82	14.23	0.04	4.83
15.86	15.52	0.55	4.71
15.9	15.79	1.71	4.4
15.94	17.64	0.17	2.59
15.98	19.11	-0.39	3.43
16.02	16.8	1.9	6.55
16.06	14.33	9.81	4.69
16.1	14.66	6.53	3.73
16.14	12.96	6.96	5.35
16.18	14.62	6.47	4.98
16.22	14.83	3.25	2.27
16.26	17.99	0.31	0.62
16.3	14.7	7.66	1.47
16.34	17.04	6.29	2.71
16.38	19.33	6.86	2.58
16.42	19.22	5.61	2.8
16.46	17.05	5.36	2.29
16.5	16.56	6.55	2.33
16.54	15.89	4.14	4.24
16.58	18.93	7.39	5.05
16.62	18.13	5.65	2.73
16.66	15.33	4.53	1.59
16.7	21.21	7.2	5.86
16.74	20.47	9.92	4.29
16.78	19.61	6.54	2.64
16.82	19.45	7.03	2.91
16.86	17.74	7.12	3.25
16.9	21.27	8.04	3.9
16.94	21.39	9.54	4.05
16.98	20.44	10.08	4.02
17.02	19.19	9.01	4.42
17.06	19.92	10.23	4.15
17.1	21.1	9.16	4.28
17.14	20.45	6.16	3.04
17.18	24.04	0.83	0.72
17.22	21.07	-2.06	0.82
17.26	20.92	-1.75	2.06
17.3	20.35	0.21	4.24
17.34	17.48	2.65	4.43
17.38	18.64	1.09	3.97
17.42	18.49	-0.49	4.67
17.46	18.52	1.52	2.66
17.5	18.77	2.13	3.09
17.54	17.21	1.97	-0.96
17.58	17.25	1.7	-1.62
17.62	17.53	-0.74	-1.75
17.66	16.88	-1.1	1.03
17.7	16.61	1.37	-1.41
17.74	17.24	5.04	-2.99
17.78	17.25	3.4	-1.8
17.82	18.35	3.4	1.15
17.86	17.08	-0.59	2.28
17.9	16.98	-2.12	2.35
17.94	20.09	-4.04	0.87
17.98	15.75	-1.56	-0.81
18.02	16.82	-2.27	2.55
18.06	17.86	-1.36	1.74
18.1	17.62	-1.05	1.35
18.14	17.13	-0.81	1.07
18.18	17.32	-0.54	1.68
18.22	18.37	-1.4	1.04
18.26	18.32	-0.09	2.41
18.3	18.1	0.65	2.08
18.34	16.8	-0.37	2.35
18.38	15.79	0.57	2.38
18.42	16.81	1.92	2.72
18.46	17.73	2.38	2.67
18.5	17.93	2.33	2.3
18.54	17.58	1.28	2.47
18.58	19.1	-1.26	3.18
18.62	18.65	-3.67	2.8
18.66	17.9	-4.08	1.82
18.7	17.96	-2.21	2.25
18.74	18.62	-1.38	2.04
18.78	17.8	-1.86	1.17
18.82	17.26	-1.23	0.89
18.86	17.41	-0.56	0
18.9	17.39	-0.64	0.89
18.94	16.79	1.25	2.51
18.98	19.96	3.44	3.84
19.02	18.56	1	4.8
19.06	19.35	1.48	4.34
19.1	19.4	3.87	2.83
19.14	18.33	1.86	2.62
19.18	16.9	4.95	0.72
19.22	13.31	4.58	2.49
19.26	14.24	6.05	5.43
19.3	13.01	7.35	6.31
19.34	17.27	9.71	2.51
19.38	16.02	7.98	0.87
19.42	14.99	5.74	1.37
19.46	16.96	4.66	1.22
19.5	16.95	5.88	1.79
19.54	16.29	5.61	2.36
19.58	17.84	2.77	2.69
19.62	19.98	0.98	1.62
19.66	16.08	-0.35	0.65
19.7	16.56	0.35	2.05
19.74	16.53	2.16	1.47
19.78	16.95	0.74	3.1
19.82	18.08	0.45	4.83
19.86	16.32	1.69	6.62
19.9	16.5	2.84	3.17
19.94	17.93	5.45	1.38
19.98	18.92	5.4	1.36
20.02	17.98	3.58	0.55
20.06	18.77	1.96	0.68
20.1	17.39	0.56	0.43
20.14	17.95	0.63	0.77
20.18	17.98	0.43	1.5
20.22	18.72	0.42	2.1
20.26	18.83	1.67	2.22
20.3	18.36	1.67	3.76
20.34	18.24	3.42	3.71
20.38	16.47	3.38	3.63
20.42	16.89	4.83	4.16
20.46	18.45	4.3	3.93
20.5	19.44	10.98	2.31
20.54	17.61	9.97	0.75
20.58	15.93	5.07	2.17
20.62	19.72	3.25	1.97
20.66	18.2	4.05	0.02
20.7	15.39	5.87	2.2
20.74	16.23	3.75	1.7
20.78	17.51	3.51	2.86
20.82	17.69	5.79	2.68
20.86	17.57	3.46	1.94
20.9	17.48	4.89	1.18
20.94	16.56	5.34	0.89
20.98	17.57	7.84	2.2
21.02	16.18	6.73	2.89
21.06	17.14	7.21	2.53
21.1	19	8.59	1.86
21.14	19.54	8.5	1.67
21.18	19.31	9.32	1.9
21.22	21.67	6.38	1.23
21.26	19.42	7.55	2.27
21.3	21.74	5.04	1.28
21.34	20.62	7.46	0.34
21.38	17.97	6.64	1.96
21.42	16.41	3.82	2.63
21.46	17.12	4.66	2.67
21.5	18.87	3.31	3.93
21.54	18.93	5.99	3.82
21.58	20.29	3.42	3.93
21.62	19.25	6.22	3.76
21.66	13.75	6.74	3.89
21.7	18.29	0.73	3.58
21.74	21.54	2.5	4.6
21.78	23.12	5.53	3
21.82	24.61	6.28	1.56
21.86	22.47	5.23	4.8
21.9	21.3	3.87	4.65
21.94	22.26	6.94	4.38
21.98	20.88	7.05	4.53
22.02	20.46	3.08	4.31
22.06	21.69	5.19	3.2
22.1	18.21	6.26	3.72
22.14	17.86	6.42	4.22
22.18	19.69	7.92	3.68
22.22	22.2	10.77	5.02
22.26	25.63	10.39	4.17
22.3	23.53	10.47	2.7
22.34	25.06	6.61	-0.61
22.38	25.32	7.74	-1.56
22.42	25.06	8.96	0.41
22.46	25.33	7.93	0.5
22.5	27.37	4.78	1.95
22.54	25.69	2.5	3.7
22.58	24.14	2.16	4.42
22.62	23.02	1.52	5.96
22.66	17.48	0.87	7.68
22.7	16.17	-2.09	7.56
22.74	14.64	-4.67	8.53
22.78	16.66	-5.21	6.51
22.82	16.59	-7.36	5.03
22.86	18.53	-6.78	5.52
22.9	18.69	-5.42	4.97
22.94	16.61	-4	1.93
22.98	15.04	-4.18	2.14
23.02	16.77	-4.77	0.47
23.06	12.86	-3.32	0.5
23.1	12.59	-2.9	1.61
23.14	13.08	-1.87	2.05
23.18	12.59	-1.38	0.95
23.22	13.32	-2.22	0.64
23.26	14.74	-1.08	1.41
23.3	13.84	-0.21	1.86
23.34	13.97	0.28	1.7
23.38	12.64	-0.04	2.08
23.42	12.18	0.14	3.47
23.46	15.1	2.26	2.49
23.5	12.2	1.25	1.27
23.54	11.28	3.09	3.27
23.58	10.43	3.99	4.08
23.62	13.53	7.14	1.47
23.66	11.13	5.91	1.73
23.7	15.39	4.77	0.84
23.74	16.5	1.83	0.2
23.78	16.42	0.33	-0.78
23.82	12.62	0.09	2.23
23.86	13.31	1.58	3.99
23.9	16.64	0.14	3.46
23.94	16.08	3.68	3.38
23.98	20.17	2.56	2.19
24.02	18.65	5.49	2.96
24.06	21	6.92	5.37
24.1	25.67	10.18	2.83
24.14	26.72	6.75	4.05
24.18	25.03	8.29	3.87
24.22	25.61	10.97	4.46
24.26	26.8	12.9	3.79
24.3	25.99	12.84	-0.3
24.34	26.37	11.8	0.08
24.38	22.1	8.35	-0.21
24.42	22.61	11	1.51
24.46	23.79	10.32	1.26
24.5	23.09	7.57	2.14
24.54	20.31	5.97	1.18
24.58	20.57	6.39	1.59
24.62	23.03	5.96	1.46
24.66	19.06	1.14	-1.36
24.7	17.65	5.7	-0.98
24.74	15.89	6.07	0.42
24.78	18.62	5.78	1.19
24.82	22.34	4.4	1.09
24.86	22.57	4.27	1.38
24.9	24.77	4.81	1.44
24.94	22.41	6.68	1.91
24.98	24.56	5.38	-1.32
25.02	21.67	3.12	-3.86
25.06	21.63	3.76	-3.38
25.1	19.36	3.1	-0.59
25.14	19.45	4.37	3.08
25.18	18.86	1.89	3.08
25.22	18.6	-0.9	4.37
25.26	19.61	-3.86	2.42
25.3	19.28	-2.23	3.49
25.34	22.66	-3.6	2.64
25.38	19.619	1.2503	3.0676
25.42	20.029	1.2875	3.1127
25.46	20.507	1.3396	3.1259
25.5	18.19	2.32	6.38
25.54	17.04	3.46	5.04
25.58	20.41	3.95	5.32
25.62	24.82	2.83	4.19
25.66	25.53	3.01	2.23
25.7	25.98	2.71	-0.49
25.74	24.77	6.43	-0.66
25.78	24.47	6.13	0.47
25.82	24.52	3.4	2.19
25.86	25.703	0.35167	2.5579
25.9	23.37	-5.71	4.37
25.94	25.38	0.6	4.67
25.98	27.68	-6.49	4.11
26.02	28.44	-5.77	2.32
26.06	26.51	-4.55	0.65
26.1	25.26	-4.87	0.53
26.14	24.71	-8.57	3.07
26.18	22.62	-9.64	3.99
26.22	21.47	-7.39	4.79
26.26	20.95	-9.43	5.19
26.3	17.54	-10.66	5.12
26.34	18.95	-13.75	3.99
26.38	18.71	-12.51	4
26.42	20.65	-10.91	2.53
26.46	19.95	-10.27	2.07
26.5	21.1	-8.21	1.87
26.54	17.43	-10.15	5.2
26.58	16.45	-8.06	5.19
26.62	17.54	-7.89	4.78
26.66	16.06	-7.08	7.09
26.7	17.94	-7.94	5.92
26.74	19	-7.71	3.02
26.78	14.08	-9.08	5.25
26.82	14.13	-9.46	6.78
26.86	15.9	-6.65	5.34
26.9	17.33	-2.51	5.49
26.94	15.78	-5.66	5.14
26.98	12.43	-7.38	4.78
27.02	11.69	-4.18	4.86
27.06	13.81	-2.84	3.79
27.1	12.41	-4.84	4.78
27.14	12.83	-5.39	4.71
27.18	11.82	-2.99	6.06
27.22	15.07	-5.71	2.95
27.26	18.56	-4.66	2.05
27.3	16.96	-3.65	3.3
27.34	16.54	-4.93	3.37
27.38	16.71	-4.62	2.8
27.42	16.2	-3.3	3.9
27.46	18.84	-1.23	3.87
27.5	16.2	-0.61	4.36
27.54	19.26	-2.27	4.38
27.58	19.51	-1.08	5.37
27.62	18.56	3.82	6.24
27.66	18.19	9.42	5.01
27.7	18.77	9.68	6.57
27.74	22.15	7.38	8.23
27.78	22.32	6.36	7.93
27.82	23.19	7.52	3.62
27.86	19.65	4.95	2.83
27.9	19.35	3.75	5.05
27.94	21.4	-1.5	2.38
27.98	20.16	6.59	4.78
28.02	20.26	7.41	6.72
28.06	19.17	5.13	8.51
28.1	18.89	4.32	5.18
28.14	20.213	5.9263	4.2508
28.18	20.074	5.5272	4.1326
28.22	18.33	10.37	2.68
28.26	19.42	9.41	2.65
28.3	20.17	9.51	3.58
28.34	19.16	8.93	3.14
28.38	19.51	9.68	4.58
28.42	18.954	2.9167	3.7234
28.46	18.738	2.5162	3.7123
28.5	23.21	-1.89	3.46
28.54	20.15	-0.59	3.58
28.58	19.42	-3.18	3.04
28.62	15.36	0.59	2.57
28.66	15.22	-0.62	3.92
28.7	17.89	0.68	3.97
28.74	16.8	1.11	5.91
28.78	16.8	-2.96	5.73
28.82	15.03	-2.28	4.61
28.86	16.29	-0.62	5.67
28.9	16.71	6.86	5.08
28.94	18.18	6.16	3.44
28.98	18.69	7.83	1.68
29.02	18.83	6.44	2.69
29.06	20.95	8.9	1.88
29.1	23.35	6.02	1.06
29.14	19.98	4.5	-0.08
29.18	19.87	7.81	1.55
29.22	19.71	6.02	2.08
29.26	18.84	5.19	1.82
29.3	20.23	6.55	3.04
29.34	21.5	2.05	2.62
29.38	23.01	0.51	-0.82
29.42	16.34	2.57	3.14
29.46	20.32	1.36	2
29.5	19.4	0.81	0.76
29.54	19.3	-0.45	1.84
29.58	20.94	-1.47	4.11
29.62	20.86	-2.72	4.38
29.66	21.32	-1.4	5.49
29.7	21.21	-0.45	3.37
29.74	22.81	1.22	3.73
29.78	22.97	-1.26	3.83
29.82	21.75	-3.08	3.22
29.86	20.95	-4.93	3.87
29.9	21.01	-2.97	4.87
29.94	20.87	-4.32	3.49
29.98	22.07	-2.33	3.56
30.02	20.08	-4.6	4.47
30.06	19	-3.97	3.87
30.1	19.21	-4.73	2.47
30.14	19.34	-4.21	1.51
30.18	19.63	-3.14	2.41
30.22	19	-4.38	3.15
30.26	18.64	-4.65	2.83
30.3	17.86	-2.27	3.74
30.34	18.46	-1.25	3.87
30.38	17.22	-1.47	2.98
30.42	18.96	-2.12	3.03
30.46	18.53	-2.3	2.45
30.5	17.36	-1.74	3.22
30.54	18.5	-2.84	3.9
30.58	18.26	-3.77	3.87
30.62	19.34	-4.12	3.16
30.66	21.71	-4.48	3.28
30.7	21.24	-4.29	3.75
30.74	21.19	-6.14	1.7
30.78	20.11	-4.18	0.67
30.82	18.65	-8.02	1.63
30.86	17.02	-5.72	1.56
30.9	17.35	-3.11	3.79
30.94	17.25	-6.26	3.84
30.98	18.44	-7.33	3.57
31.02	19.44	-7.22	5.07
31.06	20.44	-7.99	3.61
31.1	22.66	-6.32	1.73
31.14	20.35	-4.15	1.22
31.18	20.9	-5.48	2.12
31.22	20.36	-2.09	2.25
31.26	18.71	-2.69	1.9
31.3	17.75	-2.37	3.11
31.34	16.55	2.17	2.48
31.38	13.86	1.69	2.06
31.42	14.56	-2.17	0.89
31.46	13.96	-0.42	-0.2
31.5	15.1	2.12	1.16
31.54	15.74	-0.76	3.08
31.58	14.16	-0.27	2.12
31.62	15.16	-0.53	2.74
31.66	18.33	-2.06	1.91
31.7	17.58	-1.61	0.46
31.74	18.21	0.39	1.34
31.78	18.76	1.52	2.72
31.82	19.68	4.05	2.27
31.86	17.57	5	3.2
31.9	17.54	5.9	2.05
31.94	15.73	7.75	0.74
31.98	16.56	4.14	0.5
32.02	16.05	2.48	0.49
32.06	15.64	2.72	1.24
32.1	16.02	3.87	1.01
32.14	17.69	2.98	1.12
32.18	18.71	1.51	2.86
32.22	17.45	1.78	1.54
32.26	18.37	2.59	1.78
32.3	17.58	2.19	2
32.34	17.84	2.8	1.93
32.38	17.11	1.89	1.66
32.42	17.51	0.93	1.81
32.46	16.74	0.62	0.68
32.5	18.327	3.6654	3.0486
32.54	18.389	3.8778	3.2026
32.58	17.29	9.78	7.89
32.62	18.534	4.2699	3.4596
32.66	18.627	4.4377	3.5584
32.7	18.742	4.5786	3.6345
32.74	22.92	8.01	3.13
32.78	20.11	9.35	3.74
32.82	18.46	6.59	5.71
32.86	21.14	1.22	2.54
32.9	23.33	1.19	4
32.94	19.48	0.92	0.38
32.98	18.17	4.27	3.7
33.02	18.44	1.31	4.33
33.06	16.89	3.93	4.62
33.1	23.42	5.07	-0.86
33.14	24.41	3.88	2.11
33.18	26.15	2.56	3.87
33.22	24.06	3.76	2.16
33.26	23.76	2.46	0.89
33.3	24.15	2.8	2.29
33.34	23.57	4.47	4.56
33.38	24.65	4.56	3.66
33.42	26.22	5.28	3.23
33.46	25.51	5.69	1.88
33.5	27.45	5.62	2.51
33.54	25.66	3.61	3.07
33.58	20.95	4.3	4.1
33.62	22.99	3.94	5.25
33.66	26.29	4.05	3.18
33.7	23.86	5.6	3.81
33.74	23.31	5.97	2.54
33.78	22.91	5.33	2.06
33.82	23.41	3.2	4.3
33.86	22.89	1.64	3.92
33.9	25.99	5.11	3.92
33.94	21.98	2.19	2.34
33.98	20.21	2.81	1.84
34.02	22.33	3.57	4.02
34.06	22.22	5.43	4.47
34.1	23.32	7.19	1.88
34.14	21.73	4.87	1.59
34.18	23.03	4.64	2.24
34.22	22.32	3.61	1
34.26	24.65	1.29	5.13
34.3	25.24	7.93	2.08
34.34	25.27	7.1	0.67
34.38	25.77	5.7	-1.99
34.42	21.47	8.06	-1.87
34.46	21.38	8.23	0.02
34.5	23.781	2.7249	1.6692
34.54	23.57	1.9585	1.977
34.58	25.4	-1.89	4.77
34.62	23.75	-0.93	3.86
34.66	23.44	0.73	4.59
34.7	22.74	-0.51	4.61
34.74	22.17	-2.51	3.33
34.78	21.73	-2.29	3.1
34.82	19.44	0.18	3.89
34.86	17.9	-0.28	3.07
34.9	18.65	2.09	4.83
34.94	20.23	5.76	4.76
34.98	19.67	4.24	5.07
35.02	17.67	4.2	5.37
35.06	21.18	4.38	5.04
35.1	16.07	3.34	5.09
35.14	18.7	0.11	5.52
35.18	18.82	-0.26	3.46
35.22	18.76	-1.53	3.49
35.26	17.45	-1.81	2.84
35.3	16.76	0.2	3.98
35.34	18.35	0.14	4.62
35.38	18.96	1.06	3.49
35.42	19.38	3.61	2.9
35.46	21.29	7.58	2.81
35.5	23.18	7.58	1.3
35.54	23.13	5.55	2.76
35.58	22.49	6.91	2.96
35.62	23.77	6.52	3.17
35.66	18.71	9.5	4.41
35.7	17.48	5.55	1.96
35.74	20.02	5.41	2.13
35.78	21.47	4.02	2.53
35.82	22.5	3.62	2.66
35.86	18.25	2.43	2.43
35.9	17.84	3.69	2.58
35.94	17.58	1.76	4.11
35.98	17.21	3.23	2.71
36.02	15.34	4.1	4.32
36.06	16.71	5.49	4.89
36.1	18.91	6.25	4.59
36.14	16.03	2.93	4.17
36.18	13.48	2.17	4.56
36.22	15.4	1.93	5.86
36.26	11.4	0.5	6.08
36.3	10.97	0.58	5.93
36.34	13.45	-0.86	6.17
36.38	15.96	3.38	6.44
36.42	17.72	-4.81	3.64
36.46	15.26	-5.36	3.07
36.5	13.24	-1.61	3.52
36.54	13.79	0.58	3
36.58	16.57	1.59	2.13
36.62	17.3	-0.26	2.92
36.66	16.84	-0.52	2.55
36.7	14.89	0.59	0.49
36.74	14.19	0.43	-0.79
36.78	14.67	-1.09	-2.96
36.82	15.6	-1.27	-0.09
36.86	14.56	-1.46	-0.09
36.9	13.85	-1.18	0.61
36.94	11.84	-2.65	2.43
36.98	11.96	-2.58	2.59
37.02	11.09	0	2.87
37.06	12.9	1.87	3.36
37.1	13.42	1.46	4.12
37.14	13.2	-0.27	4.17
37.18	13.64	2.42	3.34
37.22	17.82	1.13	0.65
37.26	18.44	2.61	-0.18
37.3	15.88	5.55	1.97
37.34	21.55	4.66	3.42
37.38	23.42	3.07	3.76
37.42	23.45	-0.39	3.11
37.46	23.27	4.8	2.58
37.5	18.69	4	2.83
37.54	18.5	4.5	3.93
37.58	20.1	5.43	4.71
37.62	15.96	2.4	3.99
37.66	18.67	-0.6	1.93
37.7	16.26	-3.36	2.1
37.74	19.04	-0.45	2.55
37.78	16.43	0.18	2.62
37.82	16.15	3.58	2.02
37.86	19.5	5.75	1.25
37.9	19.82	6.35	2.86
37.94	21.56	6.53	2.2
37.98	20.86	7.75	4.59
38.02	19.65	5.28	3.84
38.06	19.37	4.56	2.83
38.1	19.5	9.21	5.02
38.14	21.87	6.35	5.91
38.18	24.89	10.55	3.43
38.22	22.22	6.9	-0.12
38.26	18.21	6.33	1.44
38.3	23.84	4.56	1.18
38.34	22.7	5.81	-0.17
38.38	19.51	8.41	-0.34
38.42	18.77	9.1	2.33
38.46	20.42	9.12	2.98
38.5	19.62	8.05	3.88
38.54	22.83	4.53	2.14
38.58	20.44	5.16	1.97
38.62	21.75	5.92	3.62
38.66	21.19	3.99	5.87
38.7	19.896	3.996	2.088
38.74	26.23	0.9	-0.66
38.78	20.9	2.26	1.01
38.82	17.96	-0.51	-1.38
38.86	18.29	0.6	-1.83
38.9	19.126	4.5699	1.2179
38.94	10.03	3.04	2.5
38.98	16.42	-1.46	2.02
39.02	15.61	5.26	2.14
39.06	17.22	8.04	3.83
39.1	21.51	13.18	1.88
39.14	23.26	13.79	-1.38
39.18	23.24	10.45	1.19
39.22	24.08	11.15	0.23
39.26	22.19	11.53	-2.23
39.3	19.9	10.01	0.38
39.34	21.01	9.01	1.13
39.38	18.93	9.88	3.09
39.42	24.405	11.763	1.1472
39.46	24.491	11.417	1.3971
39.5	25.39	10.56	1.52
39.54	27.2	13.62	2.58
39.58	27.72	12.31	1.37
39.62	22.04	10.05	0.97
39.66	25.09	6.21	0.14
39.7	21.98	6.77	2.96
39.74	23.3	9.4	3.89
39.78	20.09	7.99	5.57
39.82	22.11	6.97	3.16
39.86	17.51	6.1	-1.04
39.9	21.66	6.3	0.36
39.94	17.92	6.19	1.58
39.98	15.53	11.44	3.04
40.02	16.83	7.34	1.54
40.06	16.91	6.68	-2.43
40.1	15.31	8.5	1.73
40.14	16.91	8.04	0.83
40.18	17.59	6.05	2.48
40.22	18.6	4.41	3.58
40.26	21.67	6.65	3.3
40.3	20.44	0.43	3.56
40.34	19.33	-1.34	3.58
40.38	18.66	-2.53	2.97
40.42	19.9	-2.88	3.63
40.46	21.84	-2.15	2.93
40.5	20.96	-4.42	1.82
40.54	18.72	-4.94	3.89
40.58	19.73	-4.33	5.51
40.62	24.74	-1.51	4.46
40.66	27.03	-1.94	3.08
40.7	28.19	-2.93	0.61
40.74	26.8	-1.72	1.59
40.78	27.72	-3.59	2.16
40.82	25	-5.21	0.35
40.86	24.38	-2.36	0.1
40.9	22.38	-0.7	0.72
40.94	24.76	1.74	1.49
40.98	23.17	1.57	1.87
41.02	21.72	-0.27	2.63
41.06	21.68	2.8	5.42
41.1	21.84	1.04	3.34
41.14	20.76	2.68	3.13
41.18	21.12	4.54	2.69
41.22	20.37	3.38	-0.39
41.26	17.63	-0.11	-1.1
41.3	20.27	-1.59	0.98
41.34	20.14	-2.24	3.14
41.38	18.9	1.79	4.06
41.42	19.54	3.74	3.79
41.46	18.77	3.05	2.75
41.5	19.2	3.6	2.98
41.54	19.96	1.13	4.15
41.58	19.39	-0.99	4.34
41.62	17.56	-0.36	5.03
41.66	18.39	-0.06	2.75
41.7	17.11	-1.44	0.41
41.74	16.45	-1.38	0.34
41.78	15.31	-0.78	0.19
41.82	17.79	0.41	0.92
41.86	18.77	-1.67	2.23
41.9	19.42	-3.16	2.17
41.94	18.29	-4.75	2.93
41.98	16.55	-5.26	2.98
42.02	18.54	-3.67	4.78
42.06	17.21	-7.23	4.78
42.1	16.85	-8.33	2.61
42.14	16.24	-4.01	2.41
42.18	18.33	-5.14	1.14
42.22	20.25	-1.67	3.43
42.26	19.69	-4.24	3.17
42.3	15.77	2.18	1.8
42.34	18.54	0.05	2.49
42.38	17.67	-2.27	3.28
42.42	19.8	-3.5	4.29
42.46	16.54	-3.17	2.6
42.5	15.16	-6.21	4.8
42.54	14.41	-3.5	4.83
42.58	20.53	-3.06	6.17
42.62	21.64	-4.72	2.71
42.66	20.96	-4.39	3.19
42.7	18.41	-3.88	2.61
42.74	19.82	-2.99	3.9
42.78	17.59	-2.3	3.55
42.82	17.56	-2.43	4.26
42.86	16.34	1.82	3.58
42.9	17.28	3.37	3.31
42.94	14.5	3.74	3.4
42.98	14.17	6.54	3.99
43.02	14.44	0.4	5.13
43.06	17.43	1.38	3.76
43.1	19.92	2.2	3.24
43.14	19.94	0.38	2.83
43.18	17.39	0.74	4.73
43.22	17.66	0.05	5.46
43.26	19.04	0.67	3.45
43.3	20.24	3.46	3.45
43.34	19.63	3.07	2.16
43.38	19.04	4.53	2.55
43.42	17.93	0.83	4.27
43.46	14.71	-1.56	4.36
43.5	15.42	2.17	4.88
43.54	15.2	6.5	6.83
43.58	17.43	8.59	4.34
43.62	13.9	4.7	5.37
43.66	14.41	7.52	5.71
43.7	17.2	3.63	6.26
43.74	16.53	1.98	4.6
43.78	15.22	3.27	3.72
43.82	19.1	6.24	4.09
43.86	23.11	10.75	1.78
43.9	26.06	10.03	0.47
43.94	23.16	8.59	1
43.98	24.03	5.33	1.4
44.02	22.86	6.71	0.93
44.06	20.23	2.64	1.87
44.1	20.75	2.8	0.11
44.14	19.78	1.85	0.94
44.18	17.72	0.63	3.74
44.22	18.24	2.2	5.3
44.26	19.3	3.15	5.11
44.3	19.51	2.89	5.39
44.34	17.1	0.59	5.59
44.38	18.89	2.92	5.11
44.42	20.71	1.73	6.02
44.46	23.01	-0.66	4.41
44.5	21.35	0.01	3.06
44.54	22.92	0.14	3.92
44.58	22.43	-0.3	2.93
44.62	22.82	-1.5	2.86
44.66	22.47	1.37	3.9
44.7	22.96	4.56	3.43
44.74	21.15	7.13	2
44.78	18.63	8.7	3.85
44.82	21.06	6.65	2.7
44.86	22.89	4.84	2.19
44.9	19.68	3.84	4.03
44.94	21.69	8.29	3.24
44.98	23.3	5.99	2.26
45.02	20.97	4.81	1.89
45.06	21.12	5.13	1.18
45.1	23.14	2.29	1.61
45.14	21.51	1.07	1.95
45.18	21.36	0.66	3.21
45.22	18.95	1.81	4.77
45.26	16.7	6.17	3.64
45.3	19.88	8.48	2.25
45.34	20.06	8.37	2.54
45.38	21.96	11.49	4.58
45.42	25.34	11.2	2.88
45.46	23.03	13.67	1.83
45.5	24.85	14.8	1.34
45.54	27.24	14.03	0.13
45.58	28.69	14.29	-0.08
45.62	27.18	13	0.05
45.66	24.14	12.57	-0.57
45.7	25.82	13.83	0.46
45.74	23.44	11.43	-1.4
45.78	23.84	10.29	-0.84
45.82	21.84	11.07	2.05
45.86	21.51	12.16	1.76
45.9	23.21	8.42	-0.75
45.94	22.31	9.97	-1.68
45.98	17.78	9.24	2.33
46.02	17.83	10.28	1.16
46.06	18.78	7.87	3.46
46.1	20.79	4.19	2.27
46.14	22.79	3.02	-0.69
46.18	24.77	1.82	1.16
46.22	22.32	3.71	1.5
46.26	21.25	2.35	1.27
46.3	18.92	1.23	2.47
46.34	16.4	4.96	5.95
46.38	18.43	5.56	5.25
46.42	22.06	9.63	1.68
46.46	18.38	8.65	-1.19
46.5	16.96	9.21	-2.24
46.54	16.33	6.78	-1.87
46.58	19.01	1.83	-3.62
46.62	18.22	2.12	-2.86
46.66	15.88	5.26	-1.68
46.7	14.17	3.31	2
46.74	17.25	3.11	3.51
46.78	20.69	2.86	5.04
46.82	18.69	3.56	3.05
46.86	13.78	9.17	7.52
46.9	18.309	6.6322	1.8761
46.94	18.57	11.31	-0.35
46.98	19.48	12.1	-0.05
47.02	21.24	10.9	-0.25
47.06	20.25	9.29	0.7
47.1	20.92	8.3	2.27
47.14	23.55	7.41	2.47
47.18	22.37	6.92	3.28
47.22	21.31	8.51	3.85
47.26	21.07	6.89	3.36
47.3	21.24	6.62	0.73
47.34	22.89	9.96	3.16
47.38	23.92	9.08	2.89
47.42	23.45	9.84	2.8
47.46	23.2	8.68	0.98
47.5	21.19	10.25	3.09
47.54	21.85	7.13	2.48
47.58	21.75	10.38	3.19
47.62	23.66	9.93	2.41
47.66	21.87	11.31	2.65
47.7	23.21	12.92	2.98
47.74	24.63	13.04	2.65
47.78	24.56	13.77	1.75
47.82	23.81	14.56	2.53
47.86	22.95	15.1	3.04
47.9	21.77	16.25	2.77
47.94	24.12	14.47	1.97
47.98	23.33	14.41	3.44
48.02	20.15	13.05	3.77
48.06	25.243	13.958	2.8121
48.1	25.092	13.594	2.5825
48.14	30.22	13.13	5.4
48.18	30.85	9.91	4.11
48.22	32.15	13.6	2.81
48.26	23.927	11.567	1.5254
48.3	23.517	10.966	1.2575
48.34	21.43	11.23	0.23
48.38	22.581	9.7167	0.76064
48.42	21.32	9.08	-0.09
48.46	20.44	9.53	-1.86
48.5	19.21	7.39	-0.63
48.54	17.17	5.37	0.7
48.58	17.97	7.19	0.14
48.62	19.6	6.3	-0.39
48.66	18.75	7.84	0.12
48.7	19.42	5.77	-0.24
48.74	14.95	4.36	0.32
48.78	14.84	5.07	2.45
48.82	18.44	3.43	-0.04
48.86	17.33	5.9	2.03
48.9	21.35	8.17	-0.33
48.94	20.32	10.44	0.77
48.98	19.85	8.11	-0.43
49.02	15.9	8.26	1.88
49.06	16.43	10.08	4.14
49.1	17.89	10.69	2.71
49.14	21.18	9.84	2.59
49.18	21.97	10.39	1.59
49.22	23.07	9.55	-0.02
49.26	21.49	7.3	-0.44
49.3	21.22	8.8	0.74
49.34	18.79	7.5	-0.43
49.38	19.98	2.85	-1.95
49.42	18.65	1.37	-1.64
49.46	19.69	-0.33	-0.06
49.5	20.38	1.4	-2.01
49.54	18.56	6.9	-0.62
49.58	18.25	1.76	2.41
49.62	20.21	4.69	3.03
49.66	19.57	0.51	4.75
49.7	17.09	4.88	6.56
49.74	19.59	2.58	4.82
49.78	20.57	3.81	4.11
49.82	17.07	2.74	4.68
49.86	18.42	3.37	4.47
49.9	18.62	6.98	3.14
49.94	19.24	7.65	3.82
49.98	24.59	11.75	3.82
50.02	23.04	9.05	4.25
50.06	23.13	10.29	1.93
50.1	23.14	9.29	1.06
50.14	23.04	8.39	0.26
50.18	22.78	5.32	-0.01
50.22	23.51	4.15	0.6
50.26	24.12	2.91	1.96
50.3	24.88	2.36	2.96
50.34	26.51	5.28	1.5
50.38	24.11	4.98	1.22
50.42	23.71	5.28	-1.94
50.46	18.67	2.94	-0.96
50.5	17.03	3.12	-0.27
50.54	16.55	2.44	1.54
50.58	17	3.1	1.28
50.62	18.92	5.26	3.07
50.66	21.39	2.89	1.37
50.7	20.26	6.04	4.4
50.74	22.776	3.5267	1.6008
50.78	28.67	3.44	-0.61
50.82	26.53	3.77	0.65
50.86	27.61	2.38	1.16
50.9	27.45	4.47	2.41
50.94	25.54	0.69	3.42
50.98	24.71	5.04	4.17
51.02	24.9	7.7	5.05
51.06	27.55	8.95	3.01
51.1	24.13	10.24	1.77
51.14	20.71	10.83	5.38
51.18	23.35	8.83	4.88
51.22	23.28	11.48	2.34
51.26	20.28	11.19	3.46
51.3	23.09	11.69	3.89
51.34	19.7	15.69	2.7
51.38	21.33	15.53	5.22
51.42	21.72	14.55	4.34
51.46	21.513	13.416	2.4777
51.5	21.607	13.301	2.2638
51.54	22.35	9.25	-0.18
51.58	21.848	12.813	1.8426
51.62	21.46	11.31	0.75
51.66	22.09	12.87	-1.14
51.7	22.27	12.82	-0.22
51.74	20.84	12.71	1.27
51.78	21.24	11.87	2.88
51.82	21.48	8.8	1.09
51.86	23.59	7.96	2.85
51.9	23.9	7.33	1.49
51.94	21.32	6.71	0.86
51.98	22.01	7.47	0.56
52.02	19.54	6.71	-0.26
52.06	18.92	5.5	0.12
52.1	18.21	4.03	0.57
52.14	18.98	3.33	1.46
52.18	19.25	-0.03	0.98
52.22	21.52	-4.44	1.56
52.26	20.92	-1.18	-1.55
52.3	21.17	-0.76	0.65
52.34	21.27	-1.23	2.38
52.38	23.78	-2.42	2.31
52.42	21.18	-1.82	1.13
52.46	17.99	0.22	1.58
52.5	16.72	0.34	1.75
52.54	16.21	1.96	4.09
52.58	16.98	3.88	3.16
52.62	18.26	5.5	2.41
52.66	18.61	7.23	3.19
52.7	19.87	9.28	2.38
52.74	17.63	8.72	0.53
52.78	18.06	9.66	1.37
52.82	18.97	8.78	1.28
52.86	17.47	8.26	2.55
52.9	17.13	8.03	3.5
52.94	15.8	6.56	3.58
52.98	16.69	4.96	1.5
53.02	15.72	4.36	-0.51
53.06	15.31	7.56	1.99
53.1	16.65	9.63	1.76
53.14	16.61	8.85	1.82
53.18	17.75	7.51	2.1
53.22	18.27	5.28	0.95
53.26	15.81	6.95	0.48
53.3	17.39	5.98	0.95
53.34	17.72	4.68	1.73
53.38	18.03	0.06	1.44
53.42	18.47	0.62	-0.27
53.46	17.78	0.8	0.28
53.5	17.41	-0.34	0.05
53.54	18.32	-0.05	-0.28
53.58	17.78	0.59	0.79
53.62	17.98	-0.18	1.76
53.66	18.2	0.2	2.54
53.7	19.41	0.7	2.45
53.74	19.11	-1.24	2.43
53.78	18.87	2.51	2.03
53.82	17.95	2.46	1.66
53.86	15.49	-0.93	0.86
53.9	15.78	-3.83	1.5
53.94	16.47	-1.49	4.02
53.98	17.29	3.02	2.94
54.02	19.13	1.78	1.97
54.06	16.62	0.3	1.78
54.1	15.64	0.57	3.76
54.14	17.62	-0.19	3.1
54.18	17.17	-0.29	1.99
54.22	21.12	-3.07	2.5
54.26	17.76	-6	1.13
54.3	17.78	-4.91	3.01
54.34	14.24	-8.18	3.54
54.38	12.43	-8.27	3.73
54.42	11.86	-3.77	4.1
54.46	13.28	-3.29	4.69
54.5	13.56	-6.97	6.04
54.54	15.38	-3.19	6.13
54.58	15.39	-4.5	3.21
54.62	14.55	-3.47	3.46
54.66	14.2	-0.97	4.34
54.7	16.37	-1.38	3.84
54.74	13.6	-2.56	5.35
54.78	11.63	1.96	5.44
54.82	12.86	5.11	4.16
54.86	14.44	7.31	2.84
54.9	17	9.3	2.62
54.94	16.87	7.43	1.25
54.98	17.07	6.08	0.59
55.02	13.57	7.42	3.13
55.06	17.45	2.8	3.19
55.1	17.44	3.49	3.58
55.14	13.91	5.99	1.93
55.18	19.33	6.83	0.25
55.22	21.04	5.6	2.05
55.26	22.06	5.66	-0.1
55.3	22.78	3.7	0.7
55.34	22.54	2.69	0.66
55.38	22.24	2.26	1.55
55.42	23.27	4.49	2.61
55.46	25.28	5.43	2.5
55.5	23.69	4.17	1.41
55.54	23.76	4.41	2.47
55.58	22.12	0.65	2.65
55.62	22.25	3.76	2.07
55.66	21.15	4.23	0.55
55.7	22.56	4.65	1.81
55.74	22.19	1.47	0.38
55.78	19.81	4.17	1.13
55.82	19.21	2.12	2.2
55.86	18.16	-0.06	-0.36
55.9	19.5	-2.5	-2.12
55.94	16.13	-6.07	-1.38
55.98	14.84	-4.25	1.71
56.02	16.21	-2.81	5.48
56.06	19.13	-1.85	4.71
56.1	16.49	-2.94	3.75
56.14	17.07	-0.63	3.55
56.18	15.75	1.17	4.17
56.22	19	-0.29	3.76
56.26	21.72	-1.17	1.4
56.3	19.838	1.9069	4.7266
56.34	20.618	2.9478	4.8855
56.38	20.67	3.46	5.82
56.42	21.64	6.48	5.26
56.46	25.99	9.62	4.53
56.5	21.36	8.76	5.93
56.54	23.93	6.11	5.87
56.58	24.99	7.66	4.75
56.62	28.15	6.38	2.57
56.66	26.59	4.68	3.66
56.7	25.04	7.9	0.82
56.74	27.99	8.49	2.99
56.78	27.22	8.53	2.08
56.82	27.95	7.49	0.59
56.86	29.09	5.63	-0.23
56.9	30.16	2.8	0.26
56.94	26.58	1.1	-1.8
56.98	27.45	2.62	2.36
57.02	26.23	0.23	1.79
57.06	24.83	0.93	2.2
57.1	22.65	-2.61	3.13
57.14	23.78	-2.3	1.93
57.18	23.07	-5.91	2.12
57.22	21.56	-4.44	1.16
57.26	22.21	-8.45	1.15
57.3	21.12	-7.08	0.33
57.34	17.67	-5.74	-1.51
57.38	18.777	-3.5353	3.0301
57.42	18.407	-2.9255	3.2772
57.46	18.122	-2.2354	3.474
57.5	16.3	-0.85	6.47
57.54	16	-1.41	5.22
57.58	16.93	3.1	4.07
57.62	15.19	3.37	1.95
57.66	15.61	3.02	4.08
57.7	18.73	3.64	2.86
57.74	21.48	3.46	2.83
57.78	22.12	0.84	2.26
57.82	23.36	0.05	1.72
57.86	21.11	-0.03	-3.7
57.9	18.74	3.3	-1.43
57.94	18.65	5.9	-1.94
57.98	20.19	3.0956	0.72841
58.02	20.164	2.9691	0.85312
58.06	18.95	1.92	4.39
58.1	20.63	-0.01	2.53
58.14	19.94	3.02	2.16
58.18	18.3	4.75	3.1
58.22	18.45	7.5	2.81
58.26	19.579	1.8598	2.0038
58.3	16.24	-0.73	-0.08
58.34	19.91	1.57	1.43
58.38	20.5	4.25	1.55
58.42	20.46	3.4	5.07
58.46	21.78	-0.57	2.23
58.5	19.41	-0.3	-0.84
58.54	19.18	-0.99	-0.27
58.58	20.47	0.05	2.19
58.62	20.24	-0.82	1.79
58.66	20.36	3.34	2.11
58.7	20.56	3.92	-1.97
58.74	20.13	4.62	-1.5
58.78	18.94	4.42	0.44
58.82	19.34	1.61	-2.32
58.86	16.57	2.27	-1.2
58.9	14.5	5.48	1.07
58.94	15.28	4.39	2.02
58.98	16.67	4.71	2.26
59.02	17.1	3.39	2.03
59.06	17.66	5.5	3.91
59.1	15.18	5.48	4
59.14	17.93	3.9	3.79
59.18	15.9	0.28	2.91
59.22	15.4	2.94	3.8
59.26	17.96	-2.21	2.9
59.3	18.79	-1.77	1.96
59.34	17.3	-2.81	0.5
59.38	16.57	-0.57	1.09
59.42	15.99	-0.36	0.45
59.46	17.42	-0.89	2.77
59.5	18.02	-0.28	2.03
59.54	18.35	1.04	2.59
59.58	18.17	2.22	4.32
59.62	17.96	4.01	3.13
59.66	16.18	3.5	2.42
59.7	17.23	5.25	1.16
59.74	15.315	1.1025	1.7243
59.78	13	-3.71	1.07
59.82	13.19	-1.06	2
59.86	13.35	-1.59	2.2
59.9	14.48	-1.33	0.81
59.94	14.41	1.42	1.09
59.98	15.87	-1.39	0.96
60.02	11.94	-1.66	0.59
60.06	13.12	2.56	1.7
60.1	15.93	2.85	2.39
60.14	16.51	-1.42	1.28
60.18	18.35	0.17	2.47
60.22	15.01	-3.33	4.4
60.26	10.21	-3.22	3.81
60.3	11.51	-1.65	2.48
60.34	15.876	-3.5771	5.0247
60.38	16.278	-4.1777	5.56
60.42	19.49	-5.24	7.51
60.46	17.05	-8.29	7.55
60.5	18.73	-6.85	7.52
60.54	18.28	-8.93	6.95
60.58	15.41	-4.21	7.96
60.62	19.98	-3.94	7.3
60.66	19.75	-2.69	6.39
60.7	21.49	-2.3	5.33
60.74	21.52	-4.83	4.71
60.78	20.62	-3.42	5.29
60.82	21.44	-3.66	3.4
60.86	20.87	-0.56	5.2
60.9	20.08	-1.56	3.26
60.94	20.33	1.1	3.46
60.98	19.03	-1.53	2.84
61.02	16.76	-3.11	2.54
61.06	19.19	-2.24	0.89
61.1	19.92	-0.51	3.08
61.14	18.86	-0.15	2.56
61.18	20.9	-1.7	2.83
61.22	19.32	-0.27	1.91
61.26	20.82	-1.21	-0.59
61.3	18.95	-1.94	0.52
61.34	18.83	-1.92	2.8
61.38	17.6	-0.63	2.4
61.42	17.4	-0.82	5.64
61.46	20.77	0.81	6.5
61.5	17.6	2.05	4.53
61.54	15.31	2.55	2.73
61.58	17.52	3.45	4.59
61.62	21.05	4.43	0.32
61.66	19.75	2.29	-0.21
61.7	19.47	1.01	0.13
61.74	16.24	2.11	1.03
61.78	17.37	4.7	1.49
61.82	17.24	1.62	2.65
61.86	16.18	2.49	3.39
61.9	15.81	0.74	4.64
61.94	16.32	8.4	5.78
61.98	15.69	7.19	5.07
62.02	16.45	4.83	3.2
62.06	16.62	5.73	1.63
62.1	15.51	7.73	3.49
62.14	16.8	5.61	3.04
62.18	16.1	5.59	2.37
62.22	18.54	2.53	1.2
62.26	18.2	2.05	-1.62
62.3	16.89	4.8	1.1
62.34	17.27	3.49	1.64
62.38	17.96	4.44	1.52
62.42	20.08	3.09	2.41
62.46	20.77	4.5	1.46
62.5	19.63	3.4	-0.52
62.54	16.84	5.93	-0.11
62.58	17.43	3.14	2.82
62.62	19.78	4.14	2.8
62.66	19.7	1.88	1.88
62.7	20.08	2.49	1.93
62.74	19.01	4.12	0.48
62.78	18.19	4.05	0.77
62.82	16.46	2.68	1.05
62.86	17.57	3.37	0.16
62.9	17.64	4.35	2.63
62.94	18.14	3.46	3.4
62.98	18.6	2.62	2.53
63.02	18.06	-0.22	0.87
63.06	17.41	2.35	0.34
63.1	17.44	1.96	1.64
63.14	17.46	1.55	2.53
63.18	17.93	2.35	3.02
63.22	17.19	1.55	1.55
63.26	19.55	1.03	1.56
63.3	18.8	1.07	1.49
63.34	18.87	2.47	1.46
63.38	20.42	3.13	2.44
63.42	19.72	-0.61	2.58
63.46	17	-1.74	-0.29
63.5	15.47	0.33	0
63.54	17.25	0.02	2.06
63.58	19.85	-0.48	2.17
63.62	22.55	-1.47	1.67
63.66	21.15	-2.04	0.55
63.7	17.489	-0.59506	3.056
63.74	17.209	-0.51533	3.4549
63.78	16.966	-0.42772	3.8355
63.82	16.778	-0.3423	4.1828
63.86	14.58	-2.12	5.77
63.9	13.41	-0.72	5.68
63.94	14.26	1.73	5.58
63.98	15.66	-0.24	5.67
64.02	16.97	0.41	5.13
64.06	18.81	-3.81	4.27
64.1	20.25	-1.26	4.08
64.14	21.14	2.22	2.58
64.18	21.87	0.83	3.37
64.22	23.2	0.23	1.74
64.26	21.54	-4.66	1.37
64.3	22.39	-4.6	1.6
64.34	20.09	-3.53	1.64
64.38	18.57	-3.96	2.39
64.42	20.17	-2.14	2.06
64.46	18.96	-2.36	3.12
64.5	17.81	-5.97	3.77
64.54	17.38	-7.71	2.44
64.58	16.87	-5.59	2.74
64.62	20.72	-4.6	3.43
64.66	22.13	-2.06	2.51
64.7	23.28	-2.26	2.45
64.74	23.13	-1.35	1.89
64.78	23.67	0.2	1.37
64.82	25.87	0.99	2.45
64.86	24.81	0.71	-1.37
64.9	22.71	-3.35	-1.48
64.94	21.9	-0.8	-0.06
64.98	25.14	-2.55	-1.39
65.02	23.458	1.0062	0.69583
65.06	23.079	1.2952	0.82225
65.1	22.635	1.5481	0.96543
65.14	21.51	1.31	0.7
65.18	18.98	-0.1	2.06
65.22	19.94	2.63	1.96
65.26	20.27	4.13	3.92
65.3	19.76	3.16	4.18
65.34	21.99	5.61	0.77
65.38	19.16	3.13	1.81
65.42	19.57	1.24	-0.37
65.46	18.8	1.35	-0.79
65.5	19.72	3.25	1.67
65.54	17.85	1.6	0.86
65.58	15.22	2.69	1.69
65.62	17.29	1.24	2.25
65.66	18.52	1.65	1.27
65.7	18.12	2.12	1.49
65.74	17.52	2.35	2.14
65.78	17.89	4.01	3.7
65.82	19.45	2.95	4.14
65.86	20.51	2.67	3.7
65.9	18.14	2.07	4.95
65.94	18.71	3.19	5.22
65.98	16.41	2.21	3.6
66.02	18.84	4.59	2.54
66.06	16.41	4.8	3.58
66.1	15.55	2.74	4.31
66.14	16.51	4.29	2.61
66.18	17.3	2.92	2.92
66.22	15.93	2.56	2.04
66.26	20.25	7.37	3.14
66.3	19.47	8.08	3.61
66.34	18.26	7.79	3.62
66.38	18.44	5.82	2.47
66.42	18.74	5.67	1
66.46	17.71	2.69	0.6
66.5	17.42	0.71	0.77
66.54	14.46	1.97	2.14
66.58	15.31	1.79	1.39
66.62	14.92	0.67	0.78
66.66	13.99	2.23	1.04
66.7	15.27	2.51	2.09
66.74	14.48	3.75	1.88
66.78	13.78	3.35	1.03
66.82	13.69	3.57	1.22
66.86	15.21	2.53	1.77
66.9	14.17	2.4	2.44
66.94	15.46	2.02	2.81
66.98	16.48	3.93	3.22
67.02	15.36	7.58	3.49
67.06	14.88	7.49	2.64
67.1	17.39	6.21	3.27
67.14	15.53	7.87	2.94
67.18	16.89	7.18	4.08
67.22	15.63	5.88	5.25
67.26	17.71	10.08	3.24
67.3	18	12.21	4.25
67.34	18.26	7.43	3.1
67.38	17.39	4.65	3.67
67.42	12.68	7.11	2.33
67.46	14.59	6.91	3.59
67.5	17.26	5.1	3.79
67.54	16.92	3.52	4.27
67.58	16.81	2.29	4.75
67.62	16.39	-0.45	3.91
67.66	16.9	3.33	3.95
67.7	18.11	1.88	5.46
67.74	17.45	-2	4.18
67.78	19.08	1.13	2.44
67.82	16.77	-0.23	0.53
67.86	17.35	-0.06	1.06
67.9	15.06	-1.29	-1.11
67.94	16.32	-1.51	-2
67.98	12.39	-0.22	-0.63
68.02	12.61	-0.53	1.57
68.06	14.29	-6.06	2.54
68.1	15.13	-5.15	2.57
68.14	13.79	0.03	4.83
68.18	12.49	0.29	3.99
68.22	15.48	-3.03	3.52
68.26	17.68	-2.18	2.69
68.3	17.45	-2.79	3.84
68.34	18.62	-2.7	3.09
68.38	20.05	-1.37	3.67
68.42	19.92	-2.88	3.49
68.46	21.06	-0.96	2.89
68.5	21.81	0.15	1.73
68.54	21.81	0.5	2.02
68.58	22.77	1.87	1.46
68.62	24.9	1.51	1.72
68.66	24.56	1.07	3.37
68.7	26.44	-4.46	3.93
68.74	23.34	-3.3	0.99
68.78	22.107	-1.3426	3.1173
68.82	22.35	-1.4	4.56
68.86	20.26	-3.88	3.3
68.9	17.36	-2.46	5.22
68.94	20.84	-2.6	3.49
68.98	19.33	-2.08	3.87
69.02	22.27	-5.62	4.48
69.06	16.85	-1.92	4.42
69.1	15.64	2.03	6.09
69.14	18.35	-2.51	4.18
69.18	20.16	-0.66	4.38
69.22	20.67	-2.43	4.26
69.26	21.87	-4.81	5.37
69.3	19.972	0.11314	4.1489
69.34	20.169	0.76997	3.9966
69.38	20.352	1.42	3.8414
69.42	20.509	2.0446	3.6887
69.46	21.22	4.02	3.01
69.5	21.33	4.21	3.16
69.54	21.06	1.71	2.86
69.58	20.94	1.52	3.82
69.62	20.08	4.51	3.89
69.66	19.86	6.4	3.2
69.7	19.01	4.55	2.85
69.74	17.83	5.2	2.78
69.78	18.17	3.07	3.11
69.82	18.64	3.35	3.36
69.86	17.17	1.54	3.87
69.9	16.97	-0.09	4.37
69.94	17.3	1.61	4.08
69.98	17.77	2.23	5.79
70.02	20.8	11.17	4.06
70.06	15.81	4.89	7.26
70.1	14.8	6.05	6.06
70.14	15.29	10.34	6.77
70.18	19.03	9.46	4.86
70.22	24.56	12.01	5.45
70.26	26.51	12.59	5.07
70.3	25.17	13.45	3
70.34	21.83	10.96	5.06
70.38	26.89	5.53	3.58
70.42	24.92	3.9	1.96
70.46	22.06	3.07	0.15
70.5	23.26	7.72	0.4
70.54	22.67	6.53	2.47
70.58	21.93	5.48	1.15
70.62	20.51	1.4	2.35
70.66	18.98	-0.17	3.04
70.7	18.04	1.36	3.71
70.74	19.57	-0.17	3.56
70.78	20.36	-0.16	3.19
70.82	19.15	-0.04	3.93
70.86	20.35	0.89	4.27
70.9	22.04	-0.51	3.12
70.94	21.96	0.8	2.94
70.98	21.99	-0.3	3.61
71.02	22.26	-1.27	2.1
71.06	20.59	0.93	0.63
71.1	19.58	-0.09	2.24
71.14	21.3	0.49	2.35
71.18	19.7	-3.06	2.65
71.22	15.66	-0.75	0.13
71.26	17.19	-1.73	1.79
71.3	16.73	-0.82	-0.31
71.34	15.96	-1.65	1.89
71.38	17.92	-1.39	2.57
71.42	17.31	1.12	3.23
71.46	16.37	0.17	3.01
71.5	16.82	3.7	4.25
71.54	17.53	5.61	4.63
71.58	19.93	0.48	-0.25
71.62	18.71	0.74	-0.75
71.66	17.04	1.15	-0.36
71.7	16.25	-0.03	-0.06
71.74	17.9	0	0.8
71.78	18.99	0.83	-0.58
71.82	18.35	0.23	0.81
71.86	16.54	-1.77	-0.25
71.9	18.9	-0.27	1.7
71.94	18.37	-1.3	3.43
71.98	17.51	-2.71	3.28
72.02	17.35	-2.64	1.18
72.06	17.15	-3.13	1.64
72.1	17.66	-1.69	1.76
72.14	17.87	-1.28	1.49
72.18	18.32	-0.7	1.33
72.22	18.91	-1.7	3.25
72.26	20.03	-3.8	4.72
72.3	19.31	-2.98	3.44
72.34	19.3	-1.43	2.32
72.38	19.75	0.86	1.37
72.42	19.53	0.64	4
72.46	21.63	1.71	3.4
72.5	21.34	3.91	3.96
72.54	21.89	2.41	1.2
72.58	20.17	3.35	0.97
72.62	20.54	0.49	-3.32
72.66	19.29	-1.18	-3.18
72.7	19.43	3.31	-0.43
72.74	21.33	-2.12	-2.92
72.78	20.34	-2.35	-2.04
72.82	18.9	-2.93	0.91
72.86	15.6	-5.04	-0.9
72.9	12.5	1.79	3.99
72.94	17.78	4.29	4.78
72.98	16.87	4.62	1.39
73.02	15.51	6.08	0.62
73.06	15.3	7.19	1.71
73.1	16.1	4.77	1.07
73.14	16.36	6.2	2.98
73.18	17	6.38	4.65
73.22	18.63	5.1	5.04
73.26	18.59	6.68	3.34
73.3	17.07	3.76	1.91
73.34	17.23	3.93	2.35
73.38	18.53	2.62	2.23
73.42	19.68	1.68	2.05
73.46	18.37	3.37	2.11
73.5	18.74	5.69	3.31
73.54	19.87	3.99	2.51
73.58	20.46	2.56	2.17
73.62	20.98	-0.3	3.84
73.66	22.56	-3.26	3.33
73.7	18.4	-3.69	2
73.74	20.35	-3.53	2.89
73.78	20.11	-1.67	4.37
73.82	21.72	-2.99	5.71
73.86	20.591	-2.6356	1.6166
73.9	23.57	-4.55	-1.89
73.94	20.84	-4.96	-1.78
73.98	18.65	-2.12	-1.3
74.02	17.91	-1.84	-0.85
74.06	17.9	-0.21	0.72
74.1	18.23	-1.01	3.01
74.14	19.3	-1.5	2.09
74.18	16.08	-2.96	4.54
74.22	17.29	-5.88	5.34
74.26	16.47	-5.23	3.28
74.3	15.77	-2.4	3.04
74.34	13.84	-1	3.37
74.38	16.85	-3.33	0.28
74.42	16.47	-3.05	1.32
74.46	16.41	-1.63	3.46
74.5	14.08	-5.16	4.53
74.54	13.2	-6.54	5.26
74.58	14.07	-0.93	4.6
74.62	14.32	1.99	4.56
74.66	12.8	2.26	2.43
74.7	11.79	5.73	2.08
74.74	16.14	3.19	0.8
74.78	17.97	1.07	0.95
74.82	17.38	-0.51	1.74
74.86	20.3	0	4.3
74.9	20.59	-1.3	2.17
74.94	21.548	4.7249	2.2161
74.98	22.758	5.4059	2.129
75.02	23.918	6.0568	2.0512
75.06	27.62	9.1	4.5
75.1	26.38	7.79	4.54
75.14	28.54	8.31	3.57
75.18	27.66	10.61	0.59
75.22	27.37	7.22	-0.86
75.26	26.56	9.15	0.78
75.3	26.2	9.55	-0.28
75.34	26.88	11.09	0.79
75.38	25.3	7.52	2.5
75.42	25.93	8.7	3.06
75.46	23.35	8.5	0.65
75.5	25.03	9.47	1.85
75.54	25.02	8.47	-0.09
75.58	23.07	7.93	1.06
75.62	22.86	7.11	0.8
75.66	26.26	6.59	0.2
75.7	22.59	4.95	0.4
75.74	22.54	5.14	-1.86
75.78	18.93	4.88	-1.87
75.82	17.28	7.84	1.87
75.86	19.13	5.54	2.81
75.9	20.49	6.02	0.2
75.94	20.98	3.37	1.85
75.98	23.34	5.12	2.17
76.02	23.63	10.6	3.09
76.06	25.32	7.72	-0.46
76.1	24.707	5.5574	1.7448
76.14	30.52	5.64	3.14
76.18	28.91	2.09	1.8
76.22	29.51	2.98	0.56
76.26	28.77	4.23	1.66
76.3	26.89	5.15	2
76.34	23.72	4.17	2.56
76.38	21.33	5.13	3.96
76.42	23.47	4.51	2.61
76.46	23.24	3.04	2.01
76.5	25.01	3.43	1.35
76.54	23.45	0.76	3.06
76.58	25.49	1.28	2.83
76.62	24.63	-1.05	2.83
76.66	26.88	1.91	3.53
76.7	26.19	-0.84	-0.24
76.74	25	-1.02	-1.58
76.78	22.47	1.55	-1.52
76.82	22.5	4.14	0.52
76.86	20.4	2.92	2.44
76.9	20.15	-0.48	3.27
76.94	22.06	0.76	3.4
76.98	20.26	1.62	4.17
77.02	17.11	0.28	4.33
77.06	18.9	2.35	4.29
77.1	19.54	1.49	2.86
77.14	19.04	3.66	3.22
77.18	19.01	2.59	4.15
77.22	23.23	0.1	3.14
77.26	23.38	1.36	2.56
77.3	22.48	-0.88	2.23
77.34	23.33	1.44	1.96
77.38	25.01	-4.05	1.97
77.42	22.2	-2.82	3.22
77.46	22.37	-1.05	4.13
77.5	22.77	0.38	3.55
77.54	25	-3.24	3.11
77.58	24.56	-2.39	2.97
77.62	21.81	-1.17	3.92
77.66	20.71	-4.98	3.92
77.7	20.61	-4.88	4.77
77.74	23.726	-4.4242	2.5791
77.78	27.45	-4.51	2.74
77.82	26.36	-5.22	2.58
77.86	27.36	-4.05	0.81
77.9	24.01	-6.63	1.17
77.94	24.34	-8.3	0.15
77.98	21.52	-5.29	2.41
78.02	19.92	-9.19	1.84
78.06	17.87	-10.03	2.89
78.1	18.39	-10.45	3.61
78.14	18.79	-13.16	3.69
78.18	20.35	-10.76	5.64
78.22	21.46	-10	5.16
78.26	19.64	-10.99	7.03
78.3	22.815	-8.74	4.7415
78.34	28.29	-5.85	6.65
78.38	23.635	-7.7085	4.6316
78.42	31.17	-7.14	2.61
78.46	27.99	-3.63	4.96
78.5	25.051	-5.6922	4.1968
78.54	25.531	-4.9392	4.0006
78.58	25.996	-4.164	3.7874
78.62	26.437	-3.3777	3.5624
78.66	26.843	-2.5913	3.3307
78.7	27.203	-1.8159	3.0974
78.74	27.507	-1.0624	2.8679
78.78	29.22	3.1	0.42
78.82	27.904	0.33453	2.4406
78.86	26.8	2.05	3.27
78.9	27.78	2.73	3.48
78.94	26.96	0.98	2.25
78.98	26.53	0.24	2.31
79.02	26.42	0.44	1.7
79.06	24.69	1.03	0.67
79.1	25.47	2.68	1.31
79.14	24.02	1.04	0.17
79.18	21.66	3.52	1.88
79.22	22.49	2.59	3.07
79.26	23.13	2.52	4.22
79.3	23.57	2.44	2.47
79.34	20.27	1.71	2.29
79.38	23.18	2.29	2.71
79.42	20.69	2.09	2.95
79.46	22.59	2.47	3.25
79.5	22.11	3.53	3.01
79.54	21.78	3.47	2.98
79.58	22.87	3.25	1.99
79.62	21.63	3.49	3.3
79.66	19.08	0.19	4.29
79.7	19.39	0.5	3.64
79.74	19.5	-0.54	3.84
79.78	18.62	-5.14	4.11
79.82	21.07	-6.34	4.82
79.86	16.92	-5.38	6.11
79.9	20.34	-0.79	4.3
79.94	21.39	-0.5	5.36
79.98	19.91	-5.87	3.13
[truncated: 1,179 more rows]
