# Supplementary material for: Mean flow and turbulence structure over exposed roots on a forested floodplain: Insights from a controlled laboratory experiment
Source: PLoS One. 2020 Feb 26;15(2):e0229306. doi: 10.1371/journal.pone.0229306 (PMC7043746; doi:10.1371/journal.pone.0229306)
Supplement: S1 File — (ZIP) [file pone.0229306.s001.zip › data_and_scripts/velocity_data/t21_141_replaced.csv]

0.02	14.18	8.37	-2.33
0.06	15.91	6.51	0.08
0.1	16.6	6.89	3.81
0.14	20.27	5.73	5.77
0.18	18.71	1.42	6.78
0.22	16.02	-1.93	9.49
0.26	15.83	-2.64	7.5
0.3	14.24	-3.37	6.5
0.34	14.841	-0.35705	9.2966
0.38	10.31	7.93	5.34
0.42	14.921	-0.74989	9.1577
0.46	15.092	-0.77525	8.775
0.5	15.359	-0.71195	8.2157
0.54	9.67	0.09	11.74
0.58	14.36	-0.6	9.18
0.62	17.85	-1.31	4.83
0.66	20.75	-1.86	6.97
0.7	21.4	1.59	5.4
0.74	24.94	1.31	-0.62
0.78	19.52	0.44	-2.12
0.82	18.88	-0.3	0.09
0.86	21.3	0.92	-0.49
0.9	24.16	-1.23	-1.77
0.94	26.41	0.92	-3.69
0.98	27.61	1.16	-1.5
1.02	28.18	-1.05	-2.72
1.06	25	-6.1	-3
1.1	22.92	-5.61	-1.81
1.14	23.83	-2.17	0.49
1.18	22.61	-4.04	-1.03
1.22	19.71	-2.96	-3.38
1.26	22.6	-8.41	-4.4
1.3	21.872	-2.5409	0.36489
1.34	21.138	-1.9692	1.1039
1.38	20.382	-1.3462	1.8564
1.42	19.625	-0.69365	2.6016
1.46	18.886	-0.033449	3.3189
1.5	18.187	0.61261	3.9876
1.54	13.83	3.64	8.92
1.58	17.56	4.27	8.87
1.62	19.11	0	6.18
1.66	17.47	0.16	3.31
1.7	16.66	2.56	4.96
1.74	16.25	5.62	3.9
1.78	16.46	3.73	5.04
1.82	16.97	2.58	5.72
1.86	16.5	3.15	2.71
1.9	16.75	0.86	2.68
1.94	19.95	-1.98	1.73
1.98	19.12	0.47	3.13
2.02	20.514	-1.6	0.68013
2.06	21.128	-2.4757	0.084333
2.1	27.65	-2.72	2.38
2.14	20.65	-4.13	-3.74
2.18	22.76	-1.81	-1.36
2.22	21.51	-3.77	-0.81
2.26	25.24	-5.45	-0.54
2.3	26.06	-7.23	-4.27
2.34	21.19	-6.12	-8.25
2.38	22.79	-8.56	-4.07
2.42	23.96	-4.45	-0.61
2.46	23.02	0.15	-1.17
2.5	24.3	0.32	-1.62
2.54	23.28	0.67	-4.21
2.58	23.24	2.05	1.4
2.62	23.77	-1.14	-2.67
2.66	21.44	3.79	-2.93
2.7	19.89	4.66	-3.9
2.74	16.81	5.55	-4.67
2.78	19.38	6.54	-1.42
2.82	16.09	3.47	1.18
2.86	19.41	0.71	3.67
2.9	21.85	2.14	4.69
2.94	20.49	2.71	3.67
2.98	21.23	0.89	1.3
3.02	20.17	1.15	1.07
3.06	16.97	-0.6	1.18
3.1	15.16	-3.48	-1.68
3.14	15.29	-3.11	-2.12
3.18	14.65	-2.38	-1.69
3.22	15.69	0.79	-0.99
3.26	15.18	2.6	-2.42
3.3	16.1	3.74	1.61
3.34	15.27	2.86	4.2
3.38	17.37	2.09	3.61
3.42	19.77	1.17	4.07
3.46	23.85	2.63	3.92
3.5	21.43	2.87	3.05
3.54	19.96	3.59	6.23
3.58	17.15	5.61	7.82
3.62	15.31	7.81	8.05
3.66	17.17	4.96	9.22
3.7	15.17	7.16	8.78
3.74	17.81	9.69	7.52
3.78	16.17	10.19	7.76
3.82	15.26	8.51	9.41
3.86	14.86	5.26	8.76
3.9	12.27	2.83	9.25
3.94	14.09	4.49	5.68
3.98	15.93	4.34	2.65
4.02	16.2	2.16	2.93
4.06	17.16	0.91	6.45
4.1	13.89	-0.8	6.37
4.14	15.05	-1.77	5.37
4.18	16.97	1.08	2.65
4.22	15.77	2.42	3.95
4.26	18.15	2.99	3.89
4.3	20.21	3.07	2.75
4.34	22.59	2.75	0.79
4.38	21.79	1.84	-1.8
4.42	18.79	3.9	-3.22
4.46	18.97	4.06	0.58
4.5	18.04	2.61	3.32
4.54	15.83	3.21	3.62
4.58	21.8	-3.46	-0.83
4.62	21.79	-2.11	-0.45
4.66	23.54	-2.45	-0.54
4.7	21.73	-7.69	-1.82
4.74	17.68	-5.05	0.38
4.78	19.63	-0.38	1.24
4.82	16.49	-2.09	-0.82
4.86	16.18	-1.46	-1.92
4.9	16.9	-0.35	-1.11
4.94	17.47	0.35	-0.86
4.98	21.56	-4.99	-1.37
5.02	22.1	-4.6	-2.07
5.06	20.8	-2.52	-4.94
5.1	19.46	-3.83	-5.07
5.14	18.099	-0.83827	2.4988
5.18	16.36	0.83	6.86
5.22	19.03	0.91	7.09
5.26	18.79	0	7.4
5.3	18.64	-2.55	5.98
5.34	19.67	-2.72	6.6
5.38	14.66	0.55	8.12
5.42	15.77	-0.28	8.1
5.46	14.57	0.34	7.87
5.5	18.24	-0.69	7.22
5.54	19.52	-5.32	5.32
5.58	18.81	-3.64	4.22
5.62	19.55	-7.73	2.3
5.66	19.21	-6.16	-2.78
5.7	22.5	-6.27	-4.25
5.74	22.91	-2.7	1.24
5.78	21.65	1.83	0.29
5.82	16.48	6.47	-3.71
5.86	18.44	4.61	0.56
5.9	19.53	2.53	1.82
5.94	18.18	3.16	4.83
5.98	16.08	6.3	5.61
6.02	17.27	7.08	5.91
6.06	16.25	6.75	4.45
6.1	17	8.72	4.52
6.14	17.24	8.81	5.22
6.18	16.55	3.45	3.2
6.22	17.63	4.41	4.41
6.26	20.08	2.91	3.54
6.3	21.1	4.21	2.83
6.34	21.56	3.81	4.54
6.38	25.06	3.58	5.22
6.42	22.5	3.91	-1.21
6.46	25.63	4.57	1.98
6.5	23.63	7.4	0.85
6.54	30.85	0.66	-0.01
6.58	32.04	3.13	-0.84
6.62	28.26	3.13	-1.21
6.66	27.54	-0.58	-2.62
6.7	29.52	-0.17	-3.64
6.74	27.6	0.8	-6.07
6.78	27.18	2.7	-5.8
6.82	26.91	3.91	-6.12
6.86	26.75	-5.33	-5.29
6.9	28.3	-2.13	-3.27
6.94	27.82	-0.3	-2.84
6.98	25.42	-1.54	-3.51
7.02	26.25	-5.28	-3.92
7.06	27.74	-3.15	-4.44
7.1	29.33	-1.83	-4.54
7.14	26.41	-1.46	-3.74
7.18	26.04	-3.41	-2.59
7.22	21.18	-3.26	-2.97
7.26	20.22	-1.46	-2.89
7.3	23.02	-2.21	-0.04
7.34	22.72	-3.33	-0.58
7.38	21.74	0.43	-2.73
7.42	19.57	-2.38	-3.41
7.46	17.77	-3.32	-0.21
7.5	25.18	-3.43	3.55
7.54	24.65	-0.83	4.36
7.58	19.91	-4.78	6.31
7.62	20.58	-8.34	3.73
7.66	21.32	-10.58	2.55
7.7	20.11	-7.92	3.68
7.74	21.47	-7.99	5.11
7.78	19.68	-6.73	7.34
7.82	20.16	-2.91	7.27
7.86	20.82	-0.56	7.06
7.9	20.994	-2.6943	3.3393
7.94	21.1	-2.19	-4.34
7.98	22.64	-4.48	-2.72
8.02	19.62	4.51	0.7
8.06	18.52	5.82	2.05
8.1	20.07	2.45	3.56
8.14	20.47	4.31	3.4
8.18	22.02	3.52	0.77
8.22	16.71	0.89	2.41
8.26	19.94	4.18	6.31
8.3	15.74	8.05	5.3
8.34	16.74	5.37	4.06
8.38	15.8	5.52	3.55
8.42	11.56	9.84	-0.21
8.46	12.25	9.02	3.13
8.5	12.63	6.51	1.21
8.54	13.27	4.64	-0.74
8.58	14.17	3.31	-0.03
8.62	12.03	-0.3	0.17
8.66	17.021	0.30201	0.51393
8.7	18.111	-1.1379	0.29415
8.74	23.72	-4.23	1.04
8.78	21.03	-4.62	1.19
8.82	22.06	-3.43	0.86
8.86	24.71	-6.01	0.28
8.9	24.55	-5.94	-1.86
8.94	22.59	-5.6	-0.98
8.98	19.26	-6.46	1.33
9.02	20.42	-4.58	1.15
9.06	21.99	-2.84	4.79
9.1	21.19	0.73	3.06
9.14	18.22	1.05	2.8
9.18	19.68	3.43	3.34
9.22	18.76	1.67	2.41
9.26	20.85	1.7	1.31
9.3	21.34	-4.41	2.42
9.34	21.74	-6.94	-0.51
9.38	28.03	-5.4	-4.23
9.42	28.25	-5.63	-5.98
9.46	27.36	-3.82	-7.28
9.5	27.88	-5.93	-3.38
9.54	28.05	-4.09	-2.5
9.58	28.99	-4.22	-1.71
9.62	28.86	-4.57	-3.13
9.66	30.16	-3.78	-3.08
9.7	29.48	-5.95	0.78
9.74	29.85	-3.58	-0.13
9.78	28.96	-4.81	2.18
9.82	23.89	-2.72	4.18
9.86	25.77	-1.24	5.69
9.9	22.92	-4.25	5.29
9.94	21.88	-2.01	7.02
9.98	22.3	-2.51	4.45
10.02	24	-2.12	0.11
10.06	23.3	-2.84	-2.8
10.1	24.04	-7.12	-1.07
10.14	26.52	-6.44	-0.84
10.18	21.74	-8.53	-6.03
10.22	23.351	-2.3907	1.4003
10.26	23.09	-1.08	4.79
10.3	23.43	2.28	4.48
10.34	21.92	-1.14	4.63
10.38	25.17	-0.66	2.32
10.42	23.84	1.52	2.24
10.46	25.06	1.82	0.83
10.5	23.3	-0.43	1.58
10.54	24.66	0.8	2.24
10.58	22.64	2.32	0.45
10.62	20.23	2.18	-0.6
10.66	20.49	0.6	2.62
10.7	21.36	0.93	2.95
10.74	19.32	-0.09	2.47
10.78	19.84	1.21	0.71
10.82	17.17	0.16	-2.34
10.86	17.38	2.83	-1.34
10.9	23.98	-1.98	-0.17
10.94	22.22	-1.8	-0.18
10.98	22.22	-3.93	1.05
11.02	20.64	-4.55	1.87
11.06	18.65	-5.08	5.53
11.1	16.54	-5.78	8.13
11.14	15.11	-5.94	2.41
11.18	14.57	-4.19	2.62
11.22	15.4	-2.08	3.97
11.26	16.29	-2.93	4.54
11.3	17	0.98	2.98
11.34	22.34	3.69	-2.5
11.38	20.06	8.12	-0.84
11.42	17.38	5.53	5.98
11.46	13.72	1.04	4.99
11.5	17.77	2.99	6.36
11.54	17.94	2.21	6.69
11.58	17.71	2.31	3.37
11.62	18.37	6.17	4.58
11.66	20.04	4.67	7.28
11.7	17.17	2.41	6.65
11.74	16.89	3.35	1.22
11.78	15.75	4.72	-3.41
11.82	15.72	3.96	-4.74
11.86	15.19	-0.05	-3.95
11.9	15.17	2.65	-4.46
11.94	15.35	1.72	-3.68
11.98	18.54	-1.51	-1.44
12.02	16.99	-1.11	-1.61
12.06	18.46	-2.96	-1.71
12.1	22.93	-2.37	-5.29
12.14	21.44	0.75	-5.08
12.18	22.91	5.71	-3.98
12.22	20.16	3.58	-0.52
12.26	20.82	0.92	6.17
12.3	18.78	0.03	5.01
12.34	17.64	3.15	4.76
12.38	16.05	6.48	4.9
12.42	18.95	5.76	5.25
12.46	18.97	5.51	5.66
12.5	17.56	3.87	6.37
12.54	22.07	2.39	3.97
12.58	21.03	-0.24	6.63
12.62	24.38	-1.74	10.93
12.66	25.27	-1.98	8.68
12.7	23.616	1.2219	2.3743
12.74	24.383	1.1169	1.2816
12.78	25.141	1.0382	0.18123
12.82	27.67	1.56	-8.26
12.86	29.09	-1.69	-8.81
12.9	27.32	-1.51	-6
12.94	26.09	1.17	-3.77
12.98	25.48	1.31	-1.02
13.02	25.86	2.66	-0.85
13.06	27.29	5.01	-1.28
13.1	31.15	4.7	-1.58
13.14	29.36	1.97	-3.95
13.18	30.13	3.36	-3.59
13.22	27.21	1.43	-3.39
13.26	28.84	0.53	-0.84
13.3	27.21	0.15	0.38
13.34	27.14	-1.01	2.21
13.38	27.17	-3.46	0.68
13.42	25.36	-1.99	1.26
13.46	30.58	-1.98	1.72
13.5	30.36	-0.55	1.73
13.54	29.64	-0.93	3.32
13.58	29.36	-0.84	3.07
13.62	30.29	1.55	1.91
13.66	23.98	1.77	3.97
13.7	22.33	-0.07	-1.02
13.74	22.46	-4.77	-6.61
13.78	25.96	-2.4943	-3.6866
13.82	24.52	-8.27	-6.29
13.86	23.74	-2.17	-9.45
13.9	30.65	-4.54	-8.5
13.94	26.13	-3.98	-10.08
13.98	22.58	-1.86	-7.72
14.02	23.42	1.94	-6.09
14.06	24.04	-0.51	-2.14
14.1	23.09	3.19	-1.14
14.14	24.25	3.34	-2.28
14.18	23.77	4.33	-2.3
14.22	23.15	6.61	-3.41
14.26	21.72	4.59	-2.72
14.3	22.75	6.89	-3.56
14.34	20.61	7.09	-4.51
14.38	21.68	6.58	-2.22
14.42	21.27	6.88	-4.18
14.46	25.14	0.86	-5.62
14.5	25.14	2.15	-4.4
14.54	24.1	0.93	-4.01
14.58	22.78	-2.38	-2.49
14.62	19.99	-4.79	-3.03
14.66	19.94	-2.07	-0.66
14.7	24.01	-2.12	4.08
14.74	23.54	0.03	2.43
14.78	21.8	4.81	2.68
14.82	21.46	3.61	2.4
14.86	19.82	3.16	-0.57
14.9	20.34	5.25	-0.84
14.94	17.02	6.24	-1.83
14.98	18.92	6.93	-2.19
15.02	18.45	4.48	-3.26
15.06	18.66	0.12	-3.68
15.1	18.04	1.4	-0.26
15.14	18.44	0.79	-1.29
15.18	17.63	-1.62	-3.41
15.22	23.21	-2.57	-3.79
15.26	25.54	-2.66	-5.16
15.3	26.19	-0.05	-4.54
15.34	24.69	-0.51	-5.14
15.38	20.62	-5.97	-4.75
15.42	21.44	-4.62	-2.24
15.46	20.92	-0.87	-2.54
15.5	18.96	-4.36	0.69
15.54	22.59	-6.74	4.83
15.58	25.88	-0.01	3.01
15.62	24.46	0.05	4.22
15.66	26.35	1.19	2.52
15.7	24.17	8.13	4.86
15.74	22.51	7.13	6.17
15.78	21.86	3.86	4
15.82	22.61	-1.78	4.03
15.86	26.98	-4.34	0.92
15.9	25.87	-1.65	1.25
15.94	24.24	-3.89	-0.39
15.98	21.77	-1.62	-1.08
16.02	22.57	-3.28	1.91
16.06	20.19	-2.15	2.98
16.1	23.8	-2.32	2.15
16.14	24.43	-0.81	-0.28
16.18	28.24	-3.23	-2.07
16.22	26.73	-4.87	-1.28
16.26	22.25	-2.17	1.61
16.3	22.25	-2.87	3.29
16.34	20.08	1.09	3.92
16.38	24.81	-0.67	1.49
16.42	27.6	1.88	-0.54
16.46	29.45	0.41	-2.53
16.5	30.95	-2.98	-2.88
16.54	31.39	-2.99	-2.17
16.58	31.7	-6.41	-3.27
16.62	31.79	-4.66	-2.16
16.66	29.7	-4.08	0.03
16.7	29.63	-4.1	-2.1
16.74	28.48	-4.08	-2.9
16.78	30.18	-3.05	-1
16.82	30.29	-2.8	-2.39
16.86	30.77	-5.08	-0.23
16.9	28.58	-4.24	1.39
16.94	29.47	-5.61	0.55
16.98	30.38	-6.69	0.59
17.02	28.68	-7.41	-1.12
17.06	26.82	-6.31	-3.35
17.1	26.37	-1.74	-4.24
17.14	24.63	-3.25	-4.33
17.18	28.87	1.85	0.98
17.22	28.88	-3.75	1
17.26	27.12	-1.44	-1.75
17.3	26.75	4.07	-0.01
17.34	26.22	-1.57	2.8
17.38	26.62	-1.69	4.12
17.42	24.25	-2	4.66
17.46	23.71	-3.29	6.38
17.5	23.12	-3.59	6.63
17.54	23.49	-3.83	7.35
17.58	23.12	-3.67	5.5
17.62	23.39	-4.07	3.01
17.66	23.6	1.37	-0.32
17.7	24.98	-1.92	0.47
17.74	29.45	-4.02	-3.29
17.78	27.72	-5.05	-4.03
17.82	27.21	-8.28	-2.72
17.86	26.32	-8.25	-3.29
17.9	19.95	-7.33	-3.96
17.94	23.98	-9.66	-2.1
17.98	27.36	-11.54	-4.26
18.02	28.53	-10.1	-3.26
18.06	31.05	-7.56	-2.9
18.1	30.98	-6.7	-1.8
18.14	27.58	-6.61	-1.49
18.18	26.48	-5.56	-4.83
18.22	23.956	-5.4921	-1.9053
18.26	16.49	-11.47	-5.79
18.3	20.01	-5	-7.07
18.34	22.273	-0.9137	0.098514
18.38	21.766	0.66907	0.82176
18.42	24.89	1.63	5.52
18.46	20.48	1.4	2.74
18.5	18.7	6.12	4.9
18.54	16.33	7.33	6.67
18.58	19.05	9.7	5.59
18.62	19.92	8.4	4.86
18.66	22.31	11.19	5.97
18.7	23.26	10.93	5.61
18.74	24.28	8.18	3.89
18.78	21.29	6.34	4.6
18.82	23.1	5.55	6.66
18.86	20.02	5.64	9.02
18.9	21.21	2.81	11.08
18.94	17.81	6.76	8.97
18.98	15.63	7.19	11.04
19.02	15.84	0.03	10.16
19.06	14.92	-0.98	6.75
19.1	11.18	-0.15	6.36
19.14	13.29	5.06	6.82
19.18	10.99	2.48	0.67
19.22	9.51	-0.84	-2.11
19.26	13.53	1.82	-3.75
19.3	13.67	1.84	-4.39
19.34	16.72	-1.68	-0.75
19.38	18.86	-0.32	0.91
19.42	21.82	2.42	4.42
19.46	16.81	1.82	10.04
19.5	19.72	4.19	9.26
19.54	15.02	0.47	8.03
19.58	19.78	-2.68	10.73
19.62	17.88	-3.92	11.95
19.66	17.2	-2.21	9.54
19.7	20.67	-3	9.32
19.74	17.73	-0.52	7.96
19.78	16.98	4.03	10.51
19.82	15.8	4.02	10.56
19.86	17.45	-1.24	9.76
19.9	19.48	-2.35	7.67
19.94	19.29	-3.91	6.57
19.98	17.13	-4.91	4.08
20.02	18.4	-3.53	2.98
20.06	16.83	0.24	5.92
20.1	20.7	-1.65	9.33
20.14	18.92	-3.06	6.45
20.18	22.05	-0.99	4.51
20.22	25.76	-4.35	1.41
20.26	25.79	-2.72	0.5
20.3	25.65	-4.21	0.98
20.34	25.3	-4.09	0.26
20.38	25.2	-3.71	1.19
20.42	26.25	-4.61	-1.3
20.46	26.89	-1.31	-2.01
20.5	30.68	-0.72	-3.23
20.54	28.17	-0.49	-3.12
20.58	24.85	-2.6	-6.01
20.62	24.7	-5.48	-6.16
20.66	27.32	-2.78	-5.08
20.7	29.21	-4.75	-5.05
20.74	25.63	-2.78	-4.13
20.78	24.33	-0.09	-5.77
20.82	23.71	-0.9	-8.59
20.86	21	1.19	-6.83
20.9	23.35	-1.21	-4.44
20.94	21.5	-0.89	-1.29
20.98	18.83	-1.21	-1.04
21.02	19.19	-4.1	-0.54
21.06	19.45	-2.51	-2.07
21.1	21.57	-2.6	0.06
21.14	20.97	1.46	-1.42
21.18	19.12	1.67	-1.03
21.22	19.68	1.76	1.49
21.26	20.1	2.02	0.72
21.3	17.59	7.19	3.54
21.34	17.35	3.09	4.03
21.38	15.14	4.86	6.04
21.42	15.17	6.35	5.81
21.46	16.26	6.29	5.49
21.5	19.08	4.4	4.51
21.54	17.4	5.11	3.64
21.58	17.12	2.3	5.43
21.62	17.07	4.09	2.69
21.66	16.01	3.94	4.09
21.7	12.9	1.21	5.77
21.74	15.01	-1.81	5.79
21.78	13.16	-0.57	4.4
21.82	14.66	-1.08	4.8
21.86	13.79	-1.74	7.01
21.9	15.84	-4.67	5.96
21.94	11.57	-4.42	4.63
21.98	10.52	-3.54	2.67
22.02	12.66	-1.28	4.71
22.06	14.8	-4.46	3.19
22.1	14.05	-4.01	3.35
22.14	15.92	-2.81	6.94
22.18	18.04	-3.07	6.56
22.22	20.34	0.87	1.06
22.26	21.03	3.75	0.4
22.3	20.19	2.76	0.23
22.34	24.04	-2.48	1.51
22.38	22.64	-3.84	2.09
22.42	21.19	-3.7	2.68
22.46	23.29	0.87	3.31
22.5	25.15	-0.55	1.92
22.54	23.28	1.79	-1.35
22.58	24.28	-0.69	0.46
22.62	21.12	1.95	1.75
22.66	21.64	2.45	1.31
22.7	23.36	1.91	4.3
22.74	17.31	0.46	3
22.78	13.93	1.64	-1.11
22.82	15.44	1.39	0.67
22.86	14.59	2.15	2.41
22.9	16.22	1.03	4.43
22.94	18.01	2.17	0.98
22.98	18.04	2.3	4.32
23.02	19.41	2.55	3.2
23.06	16.96	3.76	0.48
23.1	22.21	2.21	-2.19
23.14	23.13	0.91	1.23
23.18	22.46	-2.63	1.14
23.22	24.4	-3.15	-0.93
23.26	22.55	-2.87	-0.24
23.3	21.49	-2.12	2.77
23.34	21.77	-0.2	2.2
23.38	18.11	3.82	2.99
23.42	19	5.01	3.58
23.46	22.56	-0.75	1.85
23.5	23.91	-2.18	-0.03
23.54	25.8	-2.49	-0.82
23.58	26.19	-3.69	-1.86
23.62	27.44	-4.29	-3.69
23.66	27.73	-0.84	-1.62
23.7	28.76	-0.96	-0.18
23.74	27.33	-1.89	-0.73
23.78	24.72	-2	-0.48
23.82	24.01	-4.01	-0.31
23.86	24.73	-2.38	0.99
23.9	23.42	-3.45	0.1
23.94	21.22	-3.71	1.55
23.98	18.94	-0.48	0.92
24.02	20.43	-0.48	-2.77
24.06	18.55	2.07	-3.28
24.1	17.14	-1.78	-4.58
24.14	16.29	-1.2	-3.31
24.18	16.54	3.66	0.77
24.22	18.6	7.94	2.52
24.26	14.351	2.0547	0.94644
24.3	9.44	2.44	3.26
24.34	11.85	4.13	2.03
24.38	13.82	4.06	2.11
24.42	11.55	1.43	4.22
24.46	11.88	1.32	5.08
24.5	11.96	1.28	4.82
24.54	12.59	-1.4	5.28
24.58	12.52	0.37	4.07
24.62	11.8	-1.81	5.37
24.66	13.3	-1.12	4.34
24.7	11.74	-0.62	3.44
24.74	13.02	4.31	8.22
24.78	15.8	3.88	6.76
24.82	14.2	0.47	6.11
24.86	11.59	1.88	3.82
24.9	12.58	1.33	2.65
24.94	11.91	-0.54	2.94
24.98	15.68	-2.96	3.7
25.02	17	-3.4	3.07
25.06	18.58	-0.3	1.59
25.1	17.83	-1.41	3.41
25.14	18.55	-4.54	2.93
25.18	15.26	-2.14	5.68
25.22	16.18	-1.83	7.25
25.26	17.46	-3.75	5.82
25.3	18.86	-5.38	4.24
25.34	19.03	-4.46	3.18
25.38	17.68	-4.37	4.56
25.42	16.57	0.25	6.9
25.46	15.59	2.09	6.76
25.5	15.78	0.59	10.57
25.54	17.31	-4.01	12.3
25.58	15.38	-4.4	9.47
25.62	15.3	-4.06	8.01
25.66	14.65	-2.67	8.33
25.7	15.26	-3.76	6.87
25.74	16.09	-5.33	5.14
25.78	14.3	-4.47	6.4
25.82	20.48	-2.05	6.88
25.86	20.88	-2.13	6.27
25.9	21.2	-3.11	6.38
25.94	21.28	-4.58	3.73
25.98	19.92	0.09	5.69
26.02	20.28	3.03	6.83
26.06	20.26	6.58	3.77
26.1	18.09	9.9	6.78
26.14	19	12.44	9.79
26.18	18.93	8.88	9.64
26.22	18.1	5.34	2.49
26.26	22.62	7.25	-0.24
26.3	25.42	1.17	-2.93
26.34	21.12	-0.9	-1.95
26.38	19	-4.64	-0.3
26.42	18.92	-5.01	-1.12
26.46	18.48	-4.68	-1.39
26.5	18.99	-6.89	-0.22
26.54	21.24	-6.41	-3.71
26.58	20.01	-6.01	-2.12
26.62	18.22	-6.92	-0.51
26.66	19.81	-5.31	0.49
26.7	18.4	-4.16	-0.2
26.74	17.47	-4.37	1.36
26.78	18.67	-3.54	0.29
26.82	19.83	-2.84	-1.97
26.86	19.09	-3.04	-0.04
26.9	16.04	-2.53	2.8
26.94	17.41	-2.08	3.66
26.98	16.28	-0.11	2.31
27.02	15.74	1.92	0.64
27.06	16.11	1.66	2.96
27.1	17.05	1.51	1.19
27.14	15.65	0.67	-1.65
27.18	16.1	3.01	-0.42
27.22	17.47	2.33	-0.66
27.26	18.65	3.59	-0.11
27.3	15.91	3.14	0.83
27.34	16.14	1.38	-0.3
27.38	21.03	-2.51	-2.58
27.42	20.82	-3.4	-1.56
27.46	19.02	-5.09	-2.14
27.5	20.57	-6.85	-2.7
27.54	21.18	-3.31	-3.17
27.58	19.3	-1.15	-2.22
27.62	21.96	-1.04	-2.39
27.66	22.02	0.06	-2.3
27.7	23.36	-0.4	-1.13
27.74	21.23	-4.73	-0.33
27.78	21.54	-1.35	-1.44
27.82	24.13	-2.1	2.34
27.86	21.24	-0.11	1.93
27.9	19.75	1.45	2.9
27.94	20.82	2.09	4.06
27.98	22.27	5.05	2.7
28.02	22.85	4.21	2.3
28.06	23.08	0.79	3.28
28.1	22.64	1.17	5.12
28.14	21.82	1.21	5.12
28.18	21.77	5.13	4.42
28.22	20.95	4.35	7.68
28.26	17.02	5.58	6.63
28.3	18.13	3.23	6.58
28.34	19.05	2.86	4.77
28.38	23.57	3.1	5.39
28.42	22.41	-2.14	4.94
28.46	24.82	0.44	7.95
28.5	23.6	-0.9	7.9
28.54	21.62	-0.58	4.33
28.58	21.42	-2.15	1.36
28.62	23.05	0.63	-0.25
28.66	22.41	2.38	0.15
28.7	22.88	-2.77	-0.28
28.74	21.36	-2.21	-3
28.78	19.01	0.3	-2.8
28.82	22.89	5.6	2.47
28.86	25.3	3.27	-2.34
28.9	30.32	3.18	-7.25
28.94	30.87	3.95	-4.9
28.98	30.73	2.41	-4.16
29.02	28.83	3.41	-4.69
29.06	30.04	3.49	-4.49
29.1	29.63	3.19	-4.26
29.14	29.25	3.7	-3.95
29.18	31.46	4	-3.63
29.22	31.08	3.15	-2.27
29.26	31.23	2.69	-1.77
29.3	32.08	2.03	-1.61
29.34	33.46	3.2	-1.58
29.38	30.69	3.49	-0.51
29.42	30.62	-1.88	-1.65
29.46	28.93	-2.65	-3.56
29.5	33.62	-2.9	-4.45
29.54	32.06	-2.21	-3.08
29.58	31.03	-3.22	0.97
29.62	30.5	-3.95	-2.07
29.66	30.48	3.66	3.1
29.7	30.57	4.5	3.95
29.74	29.93	-1.27	-0.94
29.78	21.09	2.16	0.53
29.82	24.57	-3.1	-0.57
29.86	24.744	2.2902	1.9239
29.9	25.39	3.79	3.86
29.94	24.91	-2.74	2.08
29.98	22.129	4.682	2.3153
30.02	18.11	9.17	6.15
30.06	18.02	8.39	4.31
30.1	16.46	10.27	4.33
30.14	17.75	10.22	1.26
30.18	23.12	9.06	1.33
30.22	20.37	4.95	-0.57
30.26	22.38	6.06	-1.74
30.3	21.72	6.63	-0.64
30.34	22.7	2.02	2.39
30.38	23.39	4.8	0.22
30.42	23.09	9.95	-0.36
30.46	19.62	6.93	1.8
30.5	22.192	4.6294	2.3103
30.54	22.07	4.4248	3.037
30.58	21.873	4.2318	3.7874
30.62	21.63	2.07	3.42
30.66	21.56	-0.16	7.98
30.7	18.88	-0.36	8.25
30.74	19.91	4.01	7.44
30.78	18.87	4.46	7.05
30.82	17.74	4.45	6.98
30.86	19.07	6.3	7.02
30.9	20.21	5.85	3.9
30.94	20.73	-0.49	2.65
30.98	16.54	0.96	7.1
31.02	14.84	0.92	6.92
31.06	12.37	-0.85	5.08
31.1	14.9	-0.88	3.03
31.14	15.24	-0.28	-1.78
31.18	13.2	2.85	-4.58
31.22	15.41	2.94	-1.5
31.26	14.48	2.64	-2.9
31.3	15.56	3.58	-1.2
31.34	19.5	2.12	-0.19
31.38	21.44	1.8	0.17
31.42	18.66	1.42	0.44
31.46	20.82	-1.35	0.28
31.5	18.09	-3.65	0.82
31.54	19.17	-3.77	2.83
31.58	18.14	-5.53	2.15
31.62	21.81	-4.69	-0.45
31.66	24.7	-1.39	-1.08
31.7	25.32	1.03	-2
31.74	23.11	0.57	-1.17
31.78	23.55	-0.3	-1.48
31.82	22.34	-2.12	-3.14
31.86	22.82	-2.75	-7.44
31.9	23	-5.29	-4.37
31.94	21.7	0.85	-0.77
31.98	23.18	-3.19	2.02
32.02	21.07	-7.56	3.31
32.06	25.57	-9.51	4.03
32.1	23.215	-5.3501	-1.7551
32.14	23.16	-4.9	-5.3
32.18	21.17	-5.89	-3.86
32.22	24.8	-5.66	-5.64
32.26	24.77	-6.95	-4.7
32.3	25.1	-6.51	-0.94
32.34	23.51	-4.56	-0.12
32.38	20.96	0.39	-3.41
32.42	20.94	-3.09	-7.98
32.46	23.65	-5.07	-9.21
32.5	25.03	-4.36	-8.42
32.54	22.03	-1.95	-7.7
32.58	21.74	3.5	-7.98
32.62	20.88	1.71	-6.92
32.66	18.78	0.62	-3.2
32.7	14.96	4.76	-3.32
32.74	14.34	4.85	-4.28
32.78	13.04	6.9	-2.55
32.82	12.55	8.29	0.33
32.86	12.36	8.21	1.05
32.9	11.98	7.13	-0.79
32.94	11.27	5.07	-1.8
32.98	12.69	4.33	-2.58
33.02	12.42	4.44	-2.66
33.06	11.73	5.87	-1.39
33.1	12.53	6.61	-2.86
33.14	12.36	3.77	-5.34
33.18	14.57	1.16	-5.34
33.22	13.74	0.35	-3.53
33.26	13.62	2.02	-2.17
33.3	9.2	2.8	-0.32
33.34	11.08	0	0.11
33.38	11.95	0.92	-0.3
33.42	12.39	-1.65	-1.06
33.46	10.85	-0.42	-1.89
33.5	9.47	3.04	-2.26
33.54	7.88	3.98	-2.25
33.58	9.12	4.96	0.13
33.62	12.03	4.68	0.77
33.66	15.49	4.05	-0.19
33.7	13.39	0.89	1.03
33.74	16.08	-1.18	3.76
33.78	16.57	-0.64	3.04
33.82	18.05	2.47	5.61
33.86	20.86	3.01	8.62
33.9	24.18	-0.54	3.53
33.94	26.97	4.12	2.51
33.98	28.11	6.43	3.78
34.02	29.11	6.79	4.22
34.06	26.56	6.67	2.74
34.1	28.61	5.6	-0.05
34.14	25.72	3.88	-1.02
34.18	26.19	2.22	-1.18
34.22	24.28	4.64	-1.41
34.26	24.09	4.92	-2.06
34.3	21.96	5.55	-6.21
34.34	23.8	2.68	-2.03
34.38	26.28	0.98	-5.83
34.42	28.299	3.446	-2.0326
34.46	28.61	2.65	1.93
34.5	30.88	3.22	3.51
34.54	32.27	4.94	1.16
34.58	33.41	5.84	-0.12
34.62	32.56	5.13	-1.07
34.66	31.81	3.77	-0.33
34.7	33.93	1.84	1.22
34.74	32.15	0.71	5.65
34.78	28.94	1.63	8.42
34.82	29.76	2.71	9.55
34.86	29.74	5.7	9.7
34.9	26.31	5.63	11
34.94	25.65	5.18	8.89
34.98	25.74	3.53	3.25
35.02	27.23	0	0.65
35.06	27.21	-3.62	-1.35
35.1	27.96	-7.58	-4.35
35.14	29.42	-8.61	-4.74
35.18	31.9	-7.23	-3.68
35.22	29.55	-8.93	-5.65
35.26	29.9	-8.84	-6.81
35.3	31.29	-8.46	-4.16
35.34	30.84	-6.91	-7.09
35.38	28.93	-3.93	-4.59
35.42	28.64	-3.42	-3.92
35.46	28.96	-6.62	-0.42
35.5	26.57	-3.53	-0.99
35.54	25.5	-0.53	0.53
35.58	20.78	3.64	-0.71
35.62	20.95	2.47	-3.59
35.66	18.88	2.11	-0.88
35.7	19.46	1.13	0.16
35.74	20.85	-3.86	-1.85
35.78	21.21	1.73	-4.5
35.82	22.01	4.5	-4.43
35.86	20.97	3.11	-4.81
35.9	22.37	2	-2.24
35.94	21.79	6.26	-3.44
35.98	21.4	3.22	-3.36
36.02	19.01	1.04	-2.56
36.06	18.99	0.26	-0.17
36.1	16.37	-0.39	-3.14
36.14	19.68	0.43	-2.57
36.18	18.52	1.3	2.65
36.22	20.69	0.37	4.19
36.26	16.33	3.16	-0.45
36.3	14.91	3.35	0.53
36.34	14.24	3.33	1.79
36.38	16.91	3.61	1.69
36.42	17.11	3.61	1.01
36.46	17.33	1.95	-2.47
36.5	17.85	0.92	-0.29
36.54	16.89	0.09	-0.62
36.58	16.99	0.64	0.71
36.62	14.08	-2.34	-1.86
36.66	13.98	1.53	-2.34
36.7	15.5	3.64	-2.93
36.74	18.82	2.66	-1.06
36.78	15.2	-1.32	-2.19
36.82	13.68	-1.17	-1.84
36.86	12.65	-1.33	-2.1
36.9	13.05	1.2	-1.69
36.94	15.13	2.42	-3.7
36.98	15.15	6.91	-0.69
37.02	10.79	-1.62	0
37.06	13.391	-0.2711	-0.3941
37.1	10.78	-0.4	-5.14
37.14	9.73	-3.29	-0.41
37.18	14.45	-2.64	2.95
37.22	17.72	-1.9	5
37.26	16.52	-1.74	2.22
37.3	16.29	-0.34	2.3
37.34	19.08	-1.48	-0.87
37.38	19.78	-1.95	-2.16
37.42	18.99	-2.02	-2.07
37.46	19.43	-1.11	-0.01
37.5	23.49	-1.31	-2.97
37.54	23.11	0.1	-3.05
37.58	23.61	-0.15	-3.71
37.62	20.61	0.28	-2.08
37.66	21.09	1.53	0.63
37.7	19.72	2.84	-1.59
37.74	20.83	1.42	-4.18
37.78	23.89	-3.71	-3.14
37.82	25.31	-3.62	2.18
37.86	22.92	-1.71	2.4
37.9	27.936	-3.2137	-0.90264
37.94	30.87	-1.04	3.97
37.98	32.05	-5.54	0.35
38.02	33.3	-9.71	-3.65
38.06	32.31	-7	-3.68
38.1	34.38	-7.24	-1.95
38.14	31.06	-4.55	-3.73
38.18	30.28	-3.04	-1.8
38.22	30.22	-4.4	-1.81
38.26	31.84	-4.43	-2.13
38.3	29.12	-4.3	-3.65
38.34	27.33	-2.1	-2.72
38.38	26.72	-3.32	-2.21
38.42	27.21	-1.53	-1.32
38.46	28.12	-1.23	1.5
38.5	26.6	-2.07	0.5
38.54	28.12	-2.31	-2.84
38.58	23.09	-1.32	-5.45
38.62	26.37	0.2	-7.47
38.66	23.34	0.94	-6.79
38.7	22.85	-1.42	-5.17
38.74	22.98	-1.32	-3.54
38.78	22.28	2.53	-2.13
38.82	25.5	2.75	1.76
38.86	27.69	3.48	1.04
38.9	28.79	5.01	-1.61
38.94	28.46	1.66	-6.2
38.98	25	6.48	-3.85
39.02	22.88	6.38	-3.51
39.06	26.35	3.64	-0.57
39.1	26.28	4.89	-1.27
39.14	28.84	1.46	-1.98
39.18	25.33	2.74	0.92
39.22	25.36	3.61	6.5
39.26	22.81	5.04	5.18
39.3	24.59	0.96	2.7
39.34	23.143	2.1138	-1.0934
39.38	22.85	3.43	-6.44
39.42	18.37	2.55	-3.5
39.46	23.03	3.57	-3.38
39.5	20.44	0.26	-6.04
39.54	20.81	0.49	-4.22
39.58	24.13	-0.31	-0.61
39.62	21.56	-2.19	1.17
39.66	21.06	-1.66	-1.69
39.7	23.35	-2.46	-3.17
39.74	24.1	-4.81	-1.09
39.78	21.31	4.3	1.04
39.82	21.29	3.34	-0.65
39.86	20.95	2.73	-4.81
39.9	21.31	0.96	-7.06
39.94	22.87	2.69	-3.44
39.98	19.41	2.14	-1.57
40.02	19.32	3.15	-2.28
40.06	23.95	5.14	-3.44
40.1	23.8	4.64	-3.63
40.14	22.53	5.31	-2.87
40.18	22.3	3.08	-2.34
40.22	22.41	2.5	-1.35
40.26	23.91	3.04	-1.39
40.3	21.83	0.53	-1.07
40.34	21.89	-0.95	-1.35
40.38	19.86	2.97	-4.61
40.42	23.35	4.33	1.05
40.46	20.04	3.1	5.28
40.5	19.13	1.72	4.81
40.54	19.98	0.95	4.24
40.58	22.66	2.27	2.06
40.62	24.72	3.19	-0.17
40.66	21.53	7.15	-1.03
40.7	20.84	3.93	-1.62
40.74	20.6	3.67	-0.88
40.78	21.41	3.64	-1.53
40.82	22.09	3.65	2.62
40.86	24.13	0.74	2.26
40.9	24.89	2.3504	-0.61642
40.94	22.94	-1.22	-2.71
40.98	21.75	1.2	4.18
41.02	27.45	3.94	2.65
41.06	27.21	3.01	-2.02
41.1	31.3	5.02	-3.28
41.14	33.93	1.28	-3.65
41.18	35.01	2.03	-1.5
41.22	28.39	1.56	-5.98
41.26	27.44	8.77	-3.71
41.3	25.66	7.48	-2.45
41.34	28.75	8.68	0.26
41.38	26.15	5.71	0.17
41.42	25.84	10.5	-0.67
41.46	26.86	7.12	-0.22
41.5	22.58	9.49	0.06
41.54	26.1	5.8	-0.37
41.58	23.03	-1.74	-5.11
41.62	25.44	-0.7	-3.51
41.66	23.94	1.33	-4.61
41.7	26.67	-2.88	-2.19
41.74	27.18	-6.89	-5.66
41.78	24.11	-8.64	-1.94
41.82	28.32	-9.65	-0.97
41.86	22.79	-10.44	-2.67
41.9	19.29	-10.26	-5.27
41.94	20.02	-8.96	-1.89
41.98	22.3	-11.06	-1.04
42.02	22.12	-10.32	0.72
42.06	21.78	-8.82	0.57
42.1	22.22	-6.48	1.02
42.14	19.27	-7.64	3.07
42.18	18.25	-6.56	2.89
42.22	20.3	-5.29	1.86
42.26	21.02	-4.22	0.12
42.3	23.6	-1.23	-2.85
42.34	23.86	0.25	-2.87
42.38	26.28	0.49	-2.92
42.42	26.37	0.26	-3.07
42.46	28.3	0.74	-3
42.5	27.66	0.66	-4.9
42.54	22.88	-0.48	-2.21
42.58	22.67	1.33	-1.06
42.62	22.29	2.85	2.53
42.66	22.15	4.69	4.41
42.7	20.07	-1.73	5.86
42.74	16.79	-0.59	4.8
42.78	15.09	-3.37	2.8
42.82	16.28	-4.75	2.05
42.86	16.16	-3.94	2.61
42.9	17.18	-6.63	1.51
42.94	18.52	-4.6	-0.21
42.98	21.1	-3.8	-1.61
43.02	22.87	-2.35	0.17
43.06	24.9	-1.02	-1.94
43.1	25.02	-3.47	-2.11
43.14	25.45	-4.87	-1.67
43.18	22.6	-4.23	-3.32
43.22	22.07	-1.65	-2.2
43.26	23.96	-0.99	-3.09
43.3	25.12	-3.05	-2.67
43.34	26.61	-2.57	-1.26
43.38	25.1	-2.78	0.16
43.42	23.58	-7.13	0.83
43.46	22.14	-4.29	-0.36
43.5	20.78	-3.28	-0.09
43.54	22.27	-5.87	0.96
43.58	22.13	-5.18	2.09
43.62	20.23	-3.65	3.43
43.66	22.12	-4.21	0.16
43.7	21.66	-0.52	1.9
43.74	19.72	-0.01	5.49
43.78	15.9	-0.42	6.04
43.82	12.62	4.03	8.6
43.86	14.39	2.16	7.35
43.9	14.86	1.23	5.31
43.94	12.32	1.28	3
43.98	11.77	1.05	2.71
44.02	11.11	-1.21	2.24
44.06	12.93	-2.06	1.9
44.1	9.97	-1.11	1.3
44.14	10.17	-1.86	2.9
44.18	13.36	-0.87	2.83
44.22	13.59	-1.51	2.65
44.26	15.47	-2.23	2.52
44.3	14.99	-2.25	2.02
44.34	15.61	-2.1	1.91
44.38	16.9	-1.35	2.65
44.42	17.11	0.95	2.72
44.46	16.96	2.23	5.44
44.5	17.4	0.12	5.97
44.54	14.46	-0.76	5.96
44.58	19.84	-2.02	4.24
44.62	19.68	-2.5	2.86
44.66	18.46	-1.58	1.06
44.7	18.83	-4.01	-1.32
44.74	20.77	-5.07	-5.87
44.78	22.26	-6.67	-6.75
44.82	15.02	-11.1	-8.5
44.86	15.68	-10.02	-3.92
44.9	20.397	-6.3236	-0.29414
44.94	18.71	1.75	3.35
44.98	22.13	-4.33	3.46
45.02	25.11	-3.68	4.3
45.06	23.21	-6.88	-0.93
45.1	22.68	-9.34	-3.49
45.14	21.763	-7.6832	-0.23003
45.18	21.942	-7.7484	-0.11436
45.22	19.84	-9.45	6.04
45.26	26.03	-10.47	0.8
45.3	22.387	-7.6793	0.37114
45.34	20.72	-5.4	6.04
45.38	21.26	-10.01	4.54
45.42	22.34	-6.88	2.48
45.46	22.9	-6.49	1.76
45.5	21.18	-3.78	6.03
45.54	22.814	-6.4063	1.7789
45.58	22.819	-6.0542	2.046
45.62	23.9	-8.28	-0.68
45.66	23.83	-6.71	0.96
45.7	23.42	-6.86	0.47
45.74	22.48	-4.89	-0.98
45.78	22.22	-3.14	-1.96
45.82	20.89	-1.26	-0.9
45.86	21.15	-1.56	2.79
45.9	21.89	-0.94	4.23
45.94	23.66	-1.05	4.18
45.98	22.23	1.82	5.48
46.02	21.8	0.91	7.47
46.06	20.45	-2.37	9.39
46.1	21.43	-3.5	6.03
46.14	15.66	-0.91	4.71
46.18	16.38	-2.69	5.21
46.22	17.3	0.45	6.47
46.26	19.14	0.17	4.39
46.3	15.55	3.49	7.98
46.34	15.65	3.82	7.97
46.38	15.07	2.09	6.93
46.42	13.32	6.93	8.93
46.46	16.69	1.57	9.95
46.5	14.45	3.82	8.73
46.54	14.79	2.51	7.64
46.58	13.63	4.24	6.87
46.62	14.35	6.69	5.43
46.66	13.22	10.72	5.14
46.7	13.44	7.67	3.31
46.74	12.47	4.01	4.29
46.78	11.93	3.38	4.62
46.82	14.34	2.61	2.38
46.86	12.87	3.13	0.56
46.9	11.29	2.92	3.85
46.94	15.22	-1.3	5.19
46.98	13.06	-4.51	4.35
47.02	13.47	-2.52	3.74
47.06	12.86	-0.56	0.13
47.1	12.57	3.04	-3.36
47.14	11.2	2.07	-4.14
47.18	13.5	-1.35	-2.75
47.22	12.34	0.35	-1.25
47.26	10.19	-0.15	-0.26
47.3	9.61	-2.88	-0.56
47.34	12.36	-1.29	-0.81
47.38	12.42	-2.22	-1.35
47.42	12.95	-1.26	-2.05
47.46	12.26	-1.47	-2.18
47.5	11.26	-2.19	-2.39
47.54	11.14	-0.87	-0.05
47.58	9.88	-0.86	1.45
47.62	16.43	1.14	1.07
47.66	15.8	0.74	-2.03
47.7	17	0.68	-6.6
47.74	13.91	5.04	-4.12
47.78	11.77	2.02	0.26
47.82	17.51	-1.47	2.35
47.86	18.15	-0.59	2.65
47.9	18.13	-2.99	2
47.94	19.52	-2.51	0.57
47.98	17.6	-2.23	2.62
48.02	17.56	-2.28	3.25
48.06	15.34	-2.39	1.01
48.1	16.76	-7.75	-0.69
48.14	16.63	-10.4	-2.29
48.18	13.95	-11.09	-4.66
48.22	11.66	-4.7	-4.04
48.26	14.44	-3.05	-3.41
48.3	16.74	-2.6	-1.83
48.34	19	-3.97	-1.57
48.38	18.49	-4.31	-0.99
48.42	21.53	-3.21	0.12
48.46	19.07	0.79	2.92
48.5	21.44	3.96	1.7
48.54	23.23	4.07	1.3
48.58	17.71	-1.43	0.35
48.62	13.41	1.35	6.78
48.66	16.86	-0.57	6.45
48.7	15.65	-0.05	5.3
48.74	17.88	-1.89	4.05
48.78	18.8	-0.86	3.23
48.82	21.89	-0.17	4.98
48.86	22.5	-0.99	5.73
48.9	24.63	1.46	6.46
48.94	27.18	-1.29	3.52
48.98	23.21	-0.09	5.38
49.02	24.88	3.9	8.62
49.06	22.92	-0.95	5.19
49.1	23.14	-2.51	3.46
49.14	21.76	-2.63	2.47
49.18	23.27	-1.56	2.03
49.22	22.28	-1.4	1.91
49.26	25.15	-2.45	2
49.3	23.23	-5.14	0.81
49.34	22.82	-4.31	3.38
49.38	18.73	0.68	3.1
49.42	18.35	-6.36	1.85
49.46	18.42	-7.4	0.14
49.5	18.29	-3.16	-1.52
49.54	20.62	-4.55	-0.39
49.58	22.28	-1.72	0.24
49.62	25.98	-2.92	-2.77
49.66	26.77	-0.77	-2.85
49.7	28.73	-0.99	-2.27
49.74	26.43	-0.62	-3.05
49.78	28.3	-0.33	-2.95
49.82	28.23	0.17	-2.92
49.86	29.75	-0.02	-3.15
49.9	28.46	0.1	-2.34
49.94	30.33	1.43	-2.11
49.98	29.81	2.21	-0.84
50.02	29.48	0.61	-1
50.06	28.49	2.61	0.28
50.1	27.6	0.2	0.04
50.14	27.43	0.41	-0.3
50.18	27.54	-0.3	-0.78
50.22	29.85	1.62	-0.06
50.26	29.12	1.58	-0.61
50.3	30.82	1.73	-0.78
50.34	29.3	1.75	-1.41
50.38	29.84	-2.81	0.32
50.42	30.41	-3.52	-2.21
50.46	31.28	-1.07	-0.24
50.5	30.12	-3.34	-3.26
50.54	31.4	-0.54	-2.57
50.58	34	-0.18	1.66
50.62	29.785	-2.276	0.90357
50.66	28.53	0	8.71
50.7	25.92	-5.46	4.66
50.74	28.669	-3.256	1.2169
50.78	28.271	-3.5699	1.2646
50.82	27.878	-3.8728	1.278
50.86	29.55	-5.12	0.43
50.9	26.91	-3.95	1
50.94	24.5	-4.01	0.34
50.98	23.83	-3.31	1.19
51.02	26.16	-5.29	0.29
51.06	28.29	-6.01	-1.17
51.1	26	-3.44	-0.27
51.14	29.96	-6.08	-0.77
51.18	27.15	-7.66	-2.11
51.22	26.83	-8.29	-2.42
51.26	27.57	-5.11	-1.11
51.3	26.31	-3.79	-0.31
51.34	23.17	-4.19	2.58
51.38	23.51	-3.95	2.12
51.42	22.65	-3.92	1.85
51.46	21.22	-6.79	2.69
51.5	21.95	-5.95	3.7
51.54	20.52	-4.07	4.24
51.58	26.81	-3.51	3.82
51.62	28.07	-2.25	-0.02
51.66	30.82	1.55	-2.13
51.7	27.24	1.46	-3.41
51.74	25.52	3.99	-4.99
51.78	23.18	3.64	-3.97
51.82	24.16	0.85	-2.78
51.86	25.41	1.35	-2.84
51.9	23.72	0.8	-5.17
51.94	23.71	1.45	-6.57
51.98	25.1	5.27	-6.26
52.02	24.99	5.85	-5.47
52.06	23.6	5.31	-5.1
52.1	26.24	4.27	-1.77
52.14	24.34	2.26	0.08
52.18	26.25	4.78	2.7
52.22	24.76	6.64	1.02
52.26	27.71	6.96	4.28
52.3	25.98	8	0.35
52.34	26.44	7.22	-0.74
52.38	21.87	5.91	-5.08
52.42	22.64	4.95	-4.04
52.46	21.78	4.8	-0.72
52.5	23.04	6.72	-0.43
52.54	21.71	6.5	-3.46
52.58	21.28	5.04	-1.01
52.62	19.71	3.97	-0.9
52.66	20.85	2.82	-1.92
52.7	23.08	1.65	-2.9
52.74	24.09	-0.69	-2.42
52.78	25.21	-0.53	-1.04
52.82	28.08	-2.47	-0.51
52.86	32.83	-5.52	-0.42
52.9	34.31	-4.35	-4.99
52.94	33.84	-3.71	-1.75
52.98	33.04	-5.32	-2.87
53.02	35.49	-7.41	-4.2
53.06	34.17	-5.82	-1.98
53.1	33.33	-5.94	3.52
53.14	32.54	-8.94	-1.32
53.18	33.81	-3.73	-5.53
53.22	29.65	-1.77	-4.17
53.26	32.66	0.74	-0.74
53.3	35.24	-2.81	2.15
53.34	32.53	-3.15	4.44
53.38	32.52	-4.28	5.94
53.42	31.03	-5.03	3.91
53.46	33.86	-4.58	3.55
53.5	35.3	-4.18	5.12
53.54	33.14	-2.38	5.75
53.58	30.29	-3.89	3.69
53.62	30.48	-2.72	9
53.66	29.73	2.47	8.66
53.7	27.74	2.53	5.01
53.74	26.65	6.78	2.13
53.78	27.66	6.62	-1.27
53.82	29.49	3.42	-5.35
53.86	29.25	4.63	-5.3
53.9	29.85	0.68	-2.39
53.94	28.72	1.7	-2.29
53.98	26.49	1.7	-0.68
54.02	27.62	1.27	-2.01
54.06	27.21	4.72	-0.51
54.1	26.39	-1.24	-4.33
54.14	26.39	-2.04	-3.29
54.18	25.11	-3.2	-2.65
54.22	26.55	-5.77	-1.82
54.26	27.03	-3.99	-3.41
54.3	24.51	2.71	-6.03
54.34	23.84	0.64	-3.76
54.38	27.06	-3.42	-5.2
54.42	23.95	-6.13	-4.7
54.46	24.07	-3.72	-6.5
54.5	20.94	-1.42	-7.27
54.54	21.49	-1.59	-3.89
54.58	21.14	-0.99	-5.86
54.62	20.45	-1	-6.01
54.66	21.12	-2.01	-6.37
54.7	23.09	0.32	-5.77
54.74	21.82	-5	-3.82
54.78	22.18	-3.08	-4.13
54.82	22.31	-0.03	-5.83
54.86	20.2	0.15	-3.68
54.9	20.19	-0.52	-1.08
54.94	19.88	-2.86	-2.22
54.98	20.22	-4.52	-2.84
55.02	17.68	-6.7	-5.16
55.06	17.5	-7.02	-4.81
55.1	15.77	-5.72	-3.89
55.14	16.08	-3.2	-3.14
55.18	15.68	-1.27	-2.37
55.22	14.55	1.11	-0.09
55.26	17.09	1.35	2.46
55.3	18.9	1.68	3.82
55.34	18.99	0.77	3.73
55.38	19.5	0.26	2.84
55.42	20.15	2.56	4.98
55.46	22.42	1.19	-0.08
55.5	25	-1.24	-1.28
55.54	24.78	-0.69	-1.07
55.58	27.02	-3.47	0.05
55.62	24.07	-4.22	-0.88
55.66	25.19	-6.26	-0.78
55.7	20.49	-5.82	1.29
55.74	25.507	1.451	-4.0878
55.78	25.736	2.7084	-4.8241
55.82	25.883	4.0055	-5.4757
55.86	23.79	5.46	-7.95
55.9	26.27	9.27	-9.45
55.94	26.62	9.83	-11.8
55.98	21.89	7.99	-10.8
56.02	27.26	13.23	-5.68
56.06	23.21	9.2	-4.95
56.1	25.09	12.19	-0.39
56.14	26.39	11.45	-0.09
56.18	24.73	11.32	-3.89
56.22	24.11	6.73	-3.42
56.26	21.34	4.15	-3.11
56.3	16.13	10.52	-0.07
56.34	20.25	8.12	4.04
56.38	21.52	5.17	3.79
56.42	20.36	5.27	5.55
56.46	18.13	6.06	6.74
56.5	19.56	4.75	6.22
56.54	20.13	0.36	6.67
56.58	21.12	5.56	7.62
56.62	21.8	2.91	7.72
56.66	23.3	4.62	6.23
56.7	23.93	4.59	4.36
56.74	25.52	1.4	0.26
56.78	24.71	3.9	-3.56
56.82	21.04	2.17	-6.46
56.86	22.09	4.83	-6.06
56.9	18.84	4.26	-7.03
56.94	15.52	4.21	0.14
56.98	15.29	2.34	2.83
57.02	14.36	2.57	2.64
57.06	10.88	8.29	4.72
57.1	15.284	3.6831	2.5128
57.14	15.089	3.4056	3.7298
57.18	15.031	3.0865	4.9395
57.22	18.29	2.29	11.76
57.26	14.18	4.34	8.69
57.3	11.79	4.93	8.23
57.34	14.76	3.04	6.09
57.38	15.96	1.7	7.83
57.42	19.15	-4.12	8.47
57.46	21.16	-3.77	6.93
57.5	22.63	-0.96	6.37
57.54	26.68	-2.77	5.1
57.58	25.84	-0.07	1.76
57.62	24.46	-0.24	1.54
57.66	22.31	-2.69	5.03
57.7	25.61	-1.56	4
57.74	24.61	-2.81	3.76
57.78	22.01	-4.7	4.14
57.82	24.05	-7.03	-1.87
57.86	25.17	-3.65	-3.99
57.9	28.85	-3.89	-1.49
57.94	28.18	-1.27	-3.66
57.98	30.27	-2.32	-2.39
58.02	30.68	-1.98	-4.25
58.06	31.7	-1.64	-5.39
58.1	27.27	-2.36	-4.07
58.14	28.7	-1.18	-0.49
58.18	29.93	1.35	-1.03
58.22	25.78	2.81	0.92
58.26	22.13	2.79	2.67
58.3	21.62	4.61	3.06
58.34	20.94	3.64	4
58.38	19.03	2.91	0.88
58.42	14.57	4	1.79
58.46	21.37	0.44	3.91
58.5	19.68	5.15	2.41
58.54	19.63	5.65	3.37
58.58	18.89	3.18	2.65
58.62	19.91	3.28	3.01
58.66	20.1	2.98	2.01
58.7	24.61	1.34	0.94
58.74	23.83	1.16	3.67
58.78	24.43	-2.22	2.17
58.82	24.78	-3.84	2.12
58.86	22.19	-5.07	-0.09
58.9	26.19	-7.45	2.47
58.94	27.28	-5.81	4.62
58.98	28.13	-8.43	3.85
59.02	26.46	-12.91	-2.54
59.06	24.41	-8.8	1.07
59.1	19.33	-10.19	0.71
59.14	18.99	-7.22	4.95
59.18	17.95	-2.84	8.72
59.22	21.08	-5.2	12.17
59.26	18.15	-3.54	9.97
59.3	18.55	-3.04	6.16
59.34	18.271	-2.7511	1.3672
59.38	17.745	-1.7069	0.30461
59.42	19.35	3.41	-7.53
59.46	20.17	-0.77	-5.29
59.5	18.09	1.14	-6.34
59.54	16.44	-2.59	-5.35
59.58	16.37	3.78	-3.26
59.62	14.27	6.41	-2.31
59.66	19.62	7.25	-3.41
59.7	19.02	3.62	-3.28
59.74	17.92	2.35	-0.13
59.78	19.89	5.91	-1.57
59.82	23.22	4.4	-0.91
59.86	24.65	8.78	0.24
59.9	23.89	7.21	2.74
59.94	26.71	5.82	0.22
59.98	22.07	-0.36	-2.28
60.02	21.03	2.56	-1.77
60.06	20.04	1.31	0.34
60.1	19.33	4.14	1.7
60.14	19.14	4.54	-1.3
60.18	18.2	4.58	-1.36
60.22	19.18	3.87	-0.39
60.26	17.96	5.25	-1.86
60.3	18	3.91	-5.33
60.34	18.84	-2.1	-7.58
60.38	22.567	2.46	-1.049
60.42	28.27	-5.44	-1.97
60.46	24.52	3.07	-3.44
60.5	29.27	3.08	-0.43
60.54	26.9	7.02	5.05
60.58	26.27	3.52	6.82
60.62	27.03	4.61	3.21
60.66	23.86	1.26	0.56
60.7	24.97	-2.87	2.33
60.74	23.93	-5.45	-1.61
60.78	24.28	-4.58	-0.29
60.82	23.21	-2.86	0.32
60.86	20.86	-0.39	-0.55
60.9	18.43	2.64	0.27
60.94	19.41	5.07	1.02
60.98	18.9	1.63	-0.03
61.02	18.04	2.01	0.86
61.06	15.92	3.49	0.5
61.1	18.99	3.97	-1.08
61.14	15.97	1.73	-1.47
61.18	16.69	0.5	0.44
61.22	14.67	-0.54	0.08
61.26	15.56	1.13	1.61
61.3	17.12	0.3	-0.16
61.34	20.64	4.12	0.59
61.38	19.17	0.19	-1.05
61.42	20.97	-0.87	-2.66
61.46	22.29	0.98	-2.66
61.5	20.77	-1.13	-3.29
61.54	21.52	-0.42	-3.03
61.58	20	-0.62	-2.99
61.62	20.85	-2.85	-2.34
61.66	21.17	-1.72	-4.14
61.7	19.89	-0.39	-1.36
61.74	19.68	0.52	-0.71
61.78	15.44	-1.58	2.56
61.82	13.95	-5.02	2.17
61.86	12.93	-3.67	0.1
61.9	12.54	-0.8	-0.81
61.94	11.42	0.53	0.82
61.98	11.84	1.78	1.76
62.02	14.07	1.37	3.19
62.06	16.94	0.64	4.68
62.1	16.44	0.47	2.68
62.14	15.51	2.91	1.06
62.18	16.49	4.21	2.38
62.22	19.48	4.35	0.95
62.26	17.76	2.2	-0.04
62.3	19.8	-0.56	0.2
62.34	16.13	-0.66	-0.46
62.38	17.89	0.21	0.05
62.42	17.56	2.15	-1.07
62.46	17.18	2.68	-1.8
62.5	19.22	-1.88	-3.98
62.54	20.18	-4.07	-5.26
62.58	21.52	-3.13	-6.49
62.62	22.52	-3.58	-4.79
62.66	22.23	-4.31	-4.67
62.7	21.92	-3.26	-3.01
62.74	23.68	-1.71	-2.25
62.78	21.59	-4.66	-3.2
62.82	20.959	-1.153	-3.779
62.86	20.575	-0.48922	-3.3578
62.9	22.57	0.44	-2.37
62.94	17.43	1.14	-5.29
62.98	17.71	3.62	-1.79
63.02	21	0.64	0.1
63.06	18.82	2.35	-1.57
63.1	16.5	1.68	0.59
63.14	15.89	2.13	2.03
63.18	18.88	5.33	2.2
63.22	23.19	5.76	3.2
63.26	21.21	1.04	2.45
63.3	19.71	0.86	4.44
63.34	20.95	-0.64	5.12
63.38	20.79	1.45	1.79
63.42	20.66	1.12	2.81
63.46	16.31	0.05	3.81
63.5	16.53	-0.18	1.44
63.54	17.76	3.61	1.52
63.58	17.17	4.48	3.49
63.62	17.71	3.73	1.2
63.66	17.26	1.44	2.82
63.7	14.36	0.76	2.41
63.74	12.96	1.81	2.65
63.78	13.92	3.94	2.67
63.82	13.02	3.38	3.67
63.86	13.72	-1.49	1.16
63.9	15.4	-3.17	-3.66
63.94	13.37	-4.59	-3.68
63.98	14.66	-3.3	-0.87
64.02	16.26	0.17	-0.5
64.06	16.69	1.85	-1.33
64.1	18.28	0.91	-0.54
64.14	16.99	3.29	-1.53
64.18	16.15	-0.84	-6.42
64.22	13.68	-1.9	-1.78
64.26	14.93	-1.88	-1.34
64.3	16.85	-2.05	-1.14
64.34	17.15	-0.52	-0.64
64.38	16.63	-2.82	-2.03
64.42	19.84	-2.04	-0.42
64.46	18.79	-3.15	2.21
64.5	18.63	-0.48	4.64
64.54	19.41	-1.68	3.77
64.58	19.14	-2.1	2.47
64.62	18.28	-1.94	1.46
64.66	17.08	-6	0.49
64.7	18.13	-3.26	-1.18
64.74	19.98	-3.91	-0.36
64.78	24.44	-7.86	4.06
64.82	21.62	-7.77	2.07
64.86	19.14	-7.09	0.97
64.9	21.3	-1.35	-2.02
64.94	20.35	-2.47	1.65
64.98	21.1	-6.52	2.11
65.02	20.76	-4.13	5.4
65.06	20.98	-5.87	4.85
65.1	20.42	-3.66	2.88
65.14	15.86	-5.41	4.48
65.18	17.75	-9.03	3.27
65.22	17.57	-9.42	6.28
65.26	16.2	-8.43	5.31
65.3	17.92	-9.89	0.79
65.34	17.46	-9.12	2.24
65.38	17.45	-8.45	4.03
65.42	19.94	-3.84	5.16
65.46	21.68	-3.7	5.85
65.5	18.43	-6.64	3.57
65.54	17.09	1.28	5.94
65.58	18.12	2.38	7.22
65.62	18.07	3.46	6.06
65.66	16.25	1.91	2.46
65.7	15.76	2	4.87
65.74	17.77	0.81	-0.92
65.78	19.89	1.07	0.68
65.82	18.72	-5.37	2.2
65.86	17.19	-3.61	1.56
65.9	18.59	2.38	2.33
65.94	19.79	0.68	3.81
65.98	18.13	-1.08	-1.43
66.02	16.95	-5.54	-3.59
66.06	18.81	-4.39	-4.61
66.1	18.35	-5.23	-2.13
66.14	22.47	-7.98	-0.24
66.18	21.64	-6.43	-4.22
66.22	23.66	-8.33	-7.48
66.26	27.47	-7.49	-2.48
66.3	24.51	-7.92	1.31
66.34	21.98	-6.75	-0.7
66.38	23.48	-5.1	0.26
66.42	22.97	-2.19	1.38
66.46	22.81	-2.9	2.97
66.5	23	-6.95	0.26
66.54	23.42	-10.91	-0.39
66.58	24.73	-13.64	-1.25
66.62	23.65	-9.42	0.7
66.66	24.16	-7.11	3.05
66.7	23.2	-7.18	4.58
66.74	21.51	-2.41	6.86
66.78	22.01	-2.26	5.92
66.82	25.19	-5.41	0.74
66.86	23.96	-2.76	-0.94
66.9	22.44	-1.59	2.11
66.94	20.07	1.01	3.98
66.98	19.81	-0.54	6.41
67.02	17.83	-5.02	6.76
67.06	13.93	0.02	9.46
67.1	18.1	0.48	5.59
67.14	18.76	0.53	4.78
67.18	17.34	-0.63	5.5
67.22	17.51	0.98	5.22
67.26	20.07	0.74	3.52
67.3	19.55	-3.1	3.07
67.34	19.5	-2.31	2.13
67.38	18.41	-2.34	2.17
67.42	17.84	-4.58	2.65
67.46	17.24	-4.66	1.2
67.5	16.69	-3.93	0.54
67.54	14.33	-4.34	1.58
67.58	16.82	-3.69	3
67.62	15.51	-3.01	3.55
67.66	17.71	-1.44	5.19
67.7	17.66	1.48	5.2
67.74	15.2	2.63	5.21
67.78	14.02	3.7	4.39
67.82	13.1	2.08	4.76
67.86	14.22	0.21	4.67
67.9	14.35	2.11	3.38
67.94	13.5	0.2	5.1
67.98	13.18	0.13	6.49
68.02	14.86	2.82	4
68.06	16.24	5.85	3.91
68.1	16.23	5.47	7.21
68.14	16.15	2.4	6.78
68.18	15.74	2.92	5.63
68.22	13.64	2.47	2.32
68.26	16.28	3.17	3.64
68.3	15.02	1.29	2.99
68.34	15.04	1.79	3.39
68.38	10.78	-0.17	3.94
68.42	15.38	0.7	4.03
68.46	16.25	-0.39	4.55
68.5	14.33	-3.08	7.19
68.54	14.44	-0.96	6.11
68.58	15.53	-1.2	3.38
68.62	15.74	-1.31	2.03
68.66	15.2	-1.22	0.95
68.7	14.41	-1.29	2.69
68.74	12.91	-0.6	2.45
68.78	14.6	0.12	2.27
68.82	13.81	0	3.19
68.86	16.39	0.62	4.77
68.9	17.8	0.14	1.91
68.94	23.3	-2.66	1.4
68.98	24.54	-0.97	1.13
69.02	23.15	-4.2	1.38
69.06	19.86	-3.88	-4.06
69.1	20.28	-2.81	-3.4
69.14	21.74	5.34	3.37
69.18	26.88	2.87	1.4
69.22	25.85	0.69	-0.9
69.26	23.99	2.52	-0.64
69.3	18.05	0.16	-2.13
69.34	19.22	3.82	0.41
69.38	21.89	3.32	1.1
69.42	18.9	4.55	1.72
69.46	21.92	2.59	3.67
69.5	19.14	2.95	2.2
69.54	21.38	1.56	-0.8
69.58	17.53	-4.31	0.08
69.62	14.75	-3.05	0.44
69.66	16.63	-3	2.68
69.7	19.85	-2.51	4.09
69.74	21.36	-1.02	6.31
69.78	19.9	1.38	5.79
69.82	17.1	7.13	6.33
69.86	18.16	6.91	4.8
69.9	18.28	2.15	2.68
69.94	19.63	3.64	1.85
69.98	18.31	1.07	2.09
70.02	20.46	1.37	-0.43
70.06	20.78	0.35	-0.54
70.1	20.43	-2.5	0.02
70.14	21.75	-3.47	0.87
70.18	19.5	-4.17	-1.41
70.22	21.72	-7.47	-1.91
70.26	20.04	-5.57	1.19
70.3	21.31	-5.35	1.25
70.34	21.34	-6.15	-0.27
70.38	21.08	-6.38	0.92
70.42	22.45	-6.7	1.85
70.46	20.11	-8.76	1.97
70.5	21.41	-8.57	0.72
70.54	20.29	-7.95	-0.85
70.58	19.95	-8.25	1.02
70.62	18.45	-10.28	1.31
70.66	14.24	-7.51	0.31
70.7	19.7	-3.48	3.25
70.74	20.1	-5.38	4.09
70.78	21.03	-2.99	4.3
70.82	20.76	1.56	7.63
70.86	19.8	4.74	5.72
70.9	22	3.47	4.35
70.94	20.75	-1.49	8.72
70.98	25.06	4.74	11.97
71.02	21.29	3	12.03
71.06	16.73	3.96	10.03
71.1	16.94	-0.11	7.84
71.14	20.19	-1.29	6.31
71.18	23.61	-4.96	4.16
71.22	22.86	-4.15	5.72
71.26	22.58	-4.8	4.5
71.3	25.51	1.34	2.56
71.34	23.79	1.5	4.67
71.38	21.44	2.31	6.31
71.42	22.52	2.15	7.64
71.46	18.49	3.19	5.58
71.5	22.4	0.83	0.23
71.54	21.27	2.83	-5.3
71.58	23.19	2.48	-4.3
71.62	23.02	2.8	-0.36
71.66	26.11	2.99	0.49
71.7	24.15	3.67	3.2
71.74	25.96	0	4.57
71.78	22.87	-3.27	1.77
71.82	22.84	-6.86	-2.1
71.86	21.89	-1.27	-0.98
71.9	20.61	2.93	3.33
71.94	20.8	2.09	6.97
71.98	22.56	-3.3	5.43
72.02	23.25	-4.36	0.32
72.06	21.83	-3.8	-2.48
72.1	20.08	-5.11	-2.42
72.14	15.98	-7.16	1.76
72.18	17.01	-6.21	5.66
72.22	16.69	-4.33	6.85
72.26	15.33	-5.56	6.59
72.3	15.53	-0.85	7.91
72.34	17.38	0.53	5.75
72.38	16.37	2.8	6.06
72.42	16.31	-2.88	3.47
72.46	17.05	-0.9	2.52
72.5	16.23	-0.92	4.17
72.54	19.7	2.26	4.59
72.58	15.84	1.16	4.12
72.62	22.59	-0.08	-0.6
72.66	16.38	-5.29	-1.3
72.7	18.76	-7.72	-2.72
72.74	18.73	-1.11	-3.89
72.78	24.69	-4.67	-0.61
72.82	23.95	-2.78	1.16
72.86	22.32	-1.8	3.3
72.9	19.35	3.27	6.96
72.94	19.29	1.25	8.35
72.98	17.66	-0.72	8.3
73.02	20.5	-6.11	7.35
73.06	19.81	-7.44	4.21
73.1	20.4	-5	3.36
73.14	23.72	-0.19	3.6
73.18	24.72	2.03	2.21
73.22	25.06	3.55	1.55
73.26	26.38	0.46	1.09
73.3	28.5	-0.19	-3.45
73.34	26.78	-2.49	-3.44
73.38	24.93	0.44	-4.2
73.42	25.36	-0.87	-0.8
73.46	24.84	-1.34	-2.08
73.5	22.64	-0.75	-1.22
73.54	23.13	1.94	1.36
73.58	22.46	1.91	2.53
73.62	23.9	1.52	2.68
73.66	21.49	2.24	2.01
73.7	20.97	3.13	4.46
73.74	21.14	8.69	8.02
73.78	22.08	6.91	8.84
73.82	22.46	2.44	8.33
73.86	21.64	5.48	8
73.9	18.78	4.05	6.16
73.94	18.88	0.12	4.36
73.98	17.43	5.34	3.19
74.02	15.98	6.22	1.52
74.06	15.64	0.77	0.51
74.1	17.03	1.95	1.46
74.14	16.07	0.79	1.7
74.18	13.47	3.21	-0.64
74.22	13.71	1.88	2.09
74.26	11.59	3.01	1.32
74.3	12.65	2.04	2.32
74.34	13.64	-1.13	1.82
74.38	14.58	-0.31	0.77
74.42	14.96	0.24	1.45
74.46	16.21	0.6	1.56
74.5	17.2	1.87	3.33
74.54	17.57	2.56	3.4
74.58	15.92	1.49	2.04
74.62	16.89	-0.6	0.54
74.66	15.66	-1.35	-1.23
74.7	16.87	1.35	-3.14
74.74	15.54	2.03	-4.53
74.78	15.71	4.71	-4.96
74.82	18.19	5.43	-1.78
74.86	19.84	5.55	-1.02
74.9	19.53	6.17	0.08
74.94	16.17	2.4	-0.57
74.98	16.54	0.62	-2.22
75.02	16.2	0.16	-3.08
75.06	17.82	2.88	0.64
75.1	19.56	2.26	-0.67
75.14	19.44	4.33	-0.96
75.18	22.14	5.27	-0.21
75.22	23.87	4.87	0.11
75.26	23.33	2.77	0.53
75.3	24.11	5.25	1.76
75.34	24.79	3.97	0.65
75.38	24.13	5.01	-2.54
75.42	27.56	6.39	-1.29
75.46	28.33	3.5	-1.65
75.5	32.38	1.05	-5.02
75.54	31.35	-1.26	-3.66
75.58	31.57	-3.04	-3.28
75.62	29.33	-3.08	-4.48
75.66	32.04	-1.13	-1.43
75.7	30.25	-3.03	-2.74
75.74	31.63	-1.08	-3.16
75.78	30.97	-0.86	-1.17
75.82	27.45	3.19	-3.91
75.86	29.18	3.03	-3.08
75.9	31.04	3.47	-3.74
75.94	30.41	0.65	-7.07
75.98	31.399	-0.23649	-4.3765
76.02	29.15	5.77	-4.34
76.06	30.5	2.38	-4.72
76.1	32.35	-0.03	-7.28
76.14	27.61	-1.55	-9.81
76.18	28.475	-0.27758	-3.7646
76.22	32.44	-2.54	0.32
76.26	32.44	-5.94	-2.69
76.3	28.85	-5.37	-3.38
76.34	29.32	-3.77	-2.44
76.38	28.86	-1.27	-1.47
76.42	25.07	-5.38	-6.96
76.46	23.118	0.2302	-2.6524
76.5	22.376	0.40682	-2.5273
76.54	21.664	0.61817	-2.4207
76.58	20.89	4.55	-1.89
76.62	16.9	4.3	-1.17
76.66	15.43	5.19	0.38
76.7	16.81	6.59	-1.68
76.74	15.44	4.63	-3.65
76.78	16.46	3.1	-1.94
76.82	17.24	1.28	-1.86
76.86	18.27	4.19	-1.9
76.9	15.38	3.6	-3.31
76.94	17.35	4.71	-3.55
76.98	20.85	4.95	-3.38
77.02	23.62	5.64	-4.9
77.06	25.1	1.58	-7.23
77.1	25.63	1.06	-6.97
77.14	24.75	-2.4	-6.34
77.18	23.83	0.71	0.65
77.22	23.32	3.53	-0.12
77.26	24.68	0.94	-4.55
77.3	24.27	-2.57	-4.34
77.34	24.59	-5.41	-5.29
77.38	25.13	-2.89	-0.57
77.42	23	-0.89	3.39
77.46	24.38	-0.86	5.74
77.5	20.28	-4.81	1.4
77.54	21.08	-2.63	2.18
77.58	18.61	0.78	4.18
77.62	17.64	2.85	6.48
77.66	18.34	3.67	6.6
77.7	16.44	6.03	6.16
77.74	18.53	2.15	4.4
77.78	18.01	0.7	2.74
77.82	16.14	4.51	3.51
77.86	14.13	4.83	1.01
77.9	13.77	4.62	2.24
77.94	14.96	3.03	0.09
77.98	17.14	4.32	3.22
78.02	18.33	6.84	8.09
78.06	17.16	8.21	6.87
78.1	17.39	8.79	6.58
78.14	16.81	5.12	6.03
78.18	15.75	3.88	2.71
78.22	19.79	4.8	0.31
78.26	20.43	2.44	1.73
78.3	22.34	6.38	1.06
78.34	18.01	6.15	-1.44
78.38	19.13	4.68	-1.62
78.42	19.2	4.52	-1.06
78.46	18.41	3.69	-1.73
78.5	18.72	4.66	0.27
78.54	18.76	2.88	0.29
78.58	23.42	4.42	-0.23
78.62	26.52	2.09	-1.33
78.66	27.21	2.65	-1.31
78.7	27.04	4.1	-2.07
78.74	29.25	4.9	-2.52
78.78	29.9	0.31	-2.78
78.82	31.71	4.86	-2.39
78.86	25.76	3.52	-5.5
78.9	25.688	0.57451	0.32908
78.94	20.43	-2.81	-1.37
78.98	24.66	-3.68	0.05
79.02	22.8	-5.16	1.37
79.06	20.7	-1.17	7.59
79.1	22.37	-0.25	7.01
79.14	22.14	1.4	5.48
79.18	25.52	-1.1	3.36
79.22	26.55	4.7	-2.31
79.26	25.96	4.1	-2.29
79.3	26.49	5.33	-3.51
79.34	29.96	0.6	-2.42
79.38	27.17	-0.18	-2.43
79.42	27.86	0.92	-2.9
79.46	27.08	-1.36	-3.95
79.5	27.92	-1.12	-1.07
79.54	27.48	-1.25	-3.02
79.58	26.52	0.2	-2.73
79.62	24.47	-1.23	-3.42
79.66	23.85	-0.05	-3.11
79.7	23.46	-0.93	-0.54
79.74	23.62	-2.74	2.13
79.78	25.18	-2.72	2.33
79.82	24.98	-6.38	5.34
79.86	27.11	-7.55	3.63
79.9	21.86	-5.87	-0.41
79.94	24.54	-5.44	2.13
79.98	22.34	-2.16	5
[truncated: 1,029 more rows]
