# Supplementary material for: Mean flow and turbulence structure over exposed roots on a forested floodplain: Insights from a controlled laboratory experiment
Source: PLoS One. 2020 Feb 26;15(2):e0229306. doi: 10.1371/journal.pone.0229306 (PMC7043746; doi:10.1371/journal.pone.0229306)
Supplement: S1 File — (ZIP) [file pone.0229306.s001.zip › data_and_scripts/velocity_data/t21_142_replaced.csv]

0.06	18.92	-0.69	-4.23
0.1	26.62	-1.57	-0.69
0.14	24.73	0.6	3.16
0.18	22.39	1.49	6.12
0.22	19.26	0.58	6.96
0.26	17.83	-3.53	7.04
0.3	16.52	1.25	9.61
0.34	19.23	4.16	9.58
0.38	16.32	5.45	8.61
0.42	20.48	8.63	5.22
0.46	19.096	2.7803	6.6638
0.5	19.376	2.4199	5.8902
0.54	19.38	6.84	0.44
0.58	20.19	1.73	2.17
0.62	23.12	-0.99	1.28
0.66	19.81	-0.77	4.73
0.7	22.45	-0.09	2.13
0.74	18.82	-0.72	-0.69
0.78	22.97	-3.69	0.8
0.82	20.41	1.58	3.25
0.86	23.41	3.59	2.78
0.9	22.2	3.07	0.44
0.94	23.12	3.26	0.71
0.98	19.95	4	0.2
1.02	20.13	3.91	1.76
1.06	18.94	3.85	-1.06
1.1	21.56	4.29	1.05
1.14	20.37	5.83	0
1.18	18.73	5.97	1.13
1.22	20.62	4.5	3.99
1.26	23.42	8.26	5.8
1.3	25.63	7.27	3.76
1.34	23.39	6.99	4.66
1.38	25.92	6.46	3.22
1.42	26.15	5.4	3.38
1.46	28.54	3.57	-4.41
1.5	25.12	1.16	-4.1
1.54	25.59	-0.28	-5.14
1.58	24.73	-0.69	-3.55
1.62	19.68	-4.17	-6.13
1.66	25.3	-5.65	-3.77
1.7	26.71	-6.37	-1.81
1.74	28.14	-4.13	-0.58
1.78	27.17	-3.79	-0.11
1.82	25.49	-1.49	3.26
1.86	26.45	-1.41	5.76
1.9	23.78	1.37	6.18
1.94	20.92	2.19	5.87
1.98	23.68	-6.55	8.23
2.02	27.03	0.39	7.57
2.06	25.03	1.76	3.28
2.1	24.42	4.06	2.01
2.14	22.91	2.68	1.13
2.18	25.19	-0.9	-2.42
2.22	24.16	-2.1	-3.19
2.26	25.29	-2.22	-3
2.3	28.57	-5.15	-2.96
2.34	28.61	-5.08	-3.15
2.38	30.38	-6.66	-3.9
2.42	28.21	-5.77	-4.24
2.46	25.34	-3.38	-2.02
2.5	25.78	-8.17	-0.65
2.54	25.84	-10.19	-0.04
2.58	26.75	-9.74	-1.59
2.62	27.6	-6.05	-2.27
2.66	26.26	-4.48	-0.22
2.7	25.42	-2.72	1.69
2.74	23.89	-2.99	3.44
2.78	22.34	-0.96	3.92
2.82	19	0.72	4.27
2.86	19.21	3.57	5.15
2.9	16.33	4.63	4.98
2.94	14.9	6.67	7.41
2.98	12.76	3.59	7.25
3.02	14	4.53	5.26
3.06	16.07	3.28	4.69
3.1	16.79	0.98	3.38
3.14	18.03	0.68	2.33
3.18	20.61	6.27	4.74
3.22	17.565	1.4478	4.5214
3.26	20.28	0.43	7.19
3.3	21.3	-4.09	6.24
3.34	19.39	-2.93	5.68
3.38	18.28	-0.63	0.31
3.42	21.36	-1.41	2.62
3.46	18.77	-2.31	0.89
3.5	16.24	-1	0.49
3.54	14.95	-0.11	0.51
3.58	15.44	0.23	0.84
3.62	15.51	0.12	0.29
3.66	15.81	-0.63	0.48
3.7	18.54	-1.98	0.59
3.74	16.01	-2.57	0.99
3.78	14.97	-2.6	0.39
3.82	13.59	1.25	2.39
3.86	11.52	2.49	4.34
3.9	12.6	1.66	6.45
3.94	14.19	-1.23	5.64
3.98	13.5	2.21	6.31
4.02	16.75	2.98	6.77
4.06	16.6	6.12	0.5
4.1	15.33	5.53	0.33
4.14	14.63	2.98	3.01
4.18	18.33	3.18	4.3
4.22	17.79	5.71	5.15
4.26	18.15	5.24	7.17
4.3	16.53	5.1	6.02
4.34	16.31	5.31	6.26
4.38	14.54	2.87	6.73
4.42	11.92	2.42	5.19
4.46	13.03	-2.59	2.62
4.5	15.79	-4.8	0.9
4.54	15.27	-4.21	0.2
4.58	15.32	-4.91	0.26
4.62	16.72	-5.14	1.98
4.66	18.93	-4.49	3.76
4.7	19.31	-6.57	4.21
4.74	22.85	-5.79	-4.37
4.78	27.38	-2.16	-1.05
4.82	32.98	-5.64	-3.27
4.86	32.02	-6.67	-0.36
4.9	31.58	-10.07	1.14
4.94	32.76	-5.98	-0.36
4.98	31.05	-3.77	-2.95
5.02	29.89	-4.02	-2.11
5.06	30.86	-5.67	-3.21
5.1	28.04	-2.94	-3.63
5.14	26.97	-4.29	-1.94
5.18	28.37	-3.33	0.54
5.22	29.59	-4.63	0.75
5.26	29.68	-6.83	1.63
5.3	27.18	-3.03	0.86
5.34	19.32	-2.63	0.92
5.38	24.34	0.24	1.81
5.42	20.12	1.64	-6.04
5.46	24.35	-0.93	-6.96
5.5	21.7	-1.07	-7.11
5.54	23.66	0.71	-4.13
5.58	27.33	0.53	-1.51
5.62	25.74	1.86	-1.95
5.66	25.39	0.14	0.57
5.7	22.82	-0.78	2.43
5.74	23.86	-0.22	4.19
5.78	22.83	-2.72	3.93
5.82	22.23	-4.07	3.97
5.86	25.93	-4.49	2.32
5.9	26.82	-3.58	2.75
5.94	23.46	-5.1	5.58
5.98	23.51	-1.1	2.27
6.02	20.8	0.35	1.83
6.06	20.48	0.64	1.12
6.1	18.59	-0.92	-0.25
6.14	20.12	0.7	-2.57
6.18	17.77	-2.21	-1.74
6.22	18.23	-1.72	-1.35
6.26	17.44	1.68	-1.37
6.3	17.17	-0.77	-1.45
6.34	17.17	1.34	-1.13
6.38	18.61	3.58	0.8
6.42	21.5	2.31	2.56
6.46	19.33	2.86	3.16
6.5	20.04	4.45	4.08
6.54	17.06	5.87	1.48
6.58	18.16	8.9	7.73
6.62	17.21	10.84	4.87
6.66	20.41	8.04	3.25
6.7	21.84	7.22	1.15
6.74	23.74	7.28	-2.16
6.78	24.77	4.56	-4.77
6.82	25.56	4.5	-3.65
6.86	24.82	4.19	-2.39
6.9	26.4	2.62	-2.05
6.94	25.9	0.02	-3.51
6.98	26.95	-3.51	-3.59
7.02	25.15	-3.29	-4.98
7.06	23.96	-8.31	-3.86
7.1	26.99	-8.87	-0.01
7.14	24.98	-7.28	-4.27
7.18	23.8	-8.63	-3.19
7.22	20.76	-7.52	0.2
7.26	22.39	-6.31	0.67
7.3	20.88	-5.51	-2.21
7.34	18.55	-6.97	0.2
7.38	22.09	-2.13	2.69
7.42	23.83	-1.64	2.8
7.46	25.33	2.41	3.11
7.5	22.91	8	2.36
7.54	19.86	-0.6	-0.15
7.58	18.91	1.81	2.8
7.62	24.68	-0.42	1.68
7.66	29.49	-1.7	4.06
7.7	30.91	-1.98	2.56
7.74	29.85	-3.65	5.52
7.78	31.3	0.62	6.51
7.82	31.52	0.48	5.4
7.86	29.7	-4.04	1.53
7.9	28.6	-3.11	-0.81
7.94	27.09	-6.1	-2.45
7.98	25.72	-6.28	-2.01
8.02	27.11	-6.5	0.35
8.06	31	-7.98	-2.39
8.1	28.93	-7.19	-0.58
8.14	29.67	-5.71	-2.04
8.18	29.19	-6.93	0.17
8.22	28.65	-7.32	-0.9
8.26	28.12	-10.98	-2.71
8.3	26.704	-7.7168	-3.8539
8.34	26.456	-7.8427	-3.9085
8.38	26.208	-7.9578	-3.8503
8.42	23.89	-0.44	-7.53
8.46	21.74	-5.38	-7.28
8.5	20.43	-4.96	-4.63
8.54	23.13	-9.71	-4.99
8.58	28.17	-9.09	0.04
8.62	27.21	-12.82	1.12
8.66	26.31	-12.89	2.83
8.7	27.13	-10.88	3.6
8.74	23.57	-11.74	3.44
8.78	24.22	-11.29	6.03
8.82	22.15	-10.61	6.06
8.86	21.4	-7.94	6.21
8.9	21.02	-6.4	5.49
8.94	20.04	-7.97	8.24
8.98	23.71	-11.68	7.46
9.02	23.04	-9.66	8.69
9.06	23.51	-12.84	5.38
9.1	22.31	-10.42	7.72
9.14	21.48	-9.27	6.3
9.18	25.21	-7.82	6.83
9.22	22.09	-8.76	6.51
9.26	23.17	-7.31	4.81
9.3	21.32	-7.52	3.08
9.34	22.34	-5.35	3.18
9.38	20.29	-5.76	2.37
9.42	22.13	-4.5	5.18
9.46	25.79	-2.62	6.9
9.5	27.2	0.32	7.93
9.54	24.51	4.18	8.39
9.58	22.89	4.01	7.72
9.62	19.44	6.47	7.6
9.66	21.86	10.82	10.69
9.7	20.98	8.47	10.63
9.74	20.83	8.66	12.27
9.78	19.67	7.64	11.29
9.82	16.75	5.45	8.96
9.86	20.64	4.09	7.34
9.9	19.84	6.21	5.13
9.94	19.29	1.6	8.93
9.98	24.1	3.5311	2.2693
10.02	27.22	1.97	-1.21
10.06	29.22	-0.57	-0.11
10.1	28.37	0.73	-4.94
10.14	28.83	0.55	-6.22
10.18	30.82	-2.06	-5.68
10.22	29.68	0.97	-3.86
10.26	29.51	1.96	-4.1
10.3	28.66	-1.4	-5.46
10.34	24.72	-1.77	-5.34
10.38	22.78	0.16	-4.04
10.42	23.05	-0.51	-0.51
10.46	25.54	-0.63	2.67
10.5	23.08	-5	2.15
10.54	24.51	1.54	1.58
10.58	26.2	2.93	-0.24
10.62	26.88	4.01	-0.32
10.66	26.13	-2.12	-1.8
10.7	23.61	-0.8	0.97
10.74	22.86	-1.84	2.05
10.78	18.7	-0.28	3.51
10.82	19.7	-0.18	5.31
10.86	17.13	-1.4	2.06
10.9	15.58	0.48	0.34
10.94	23.667	2.1055	1.0899
10.98	24.228	2.5138	0.88611
11.02	29.93	6.75	4.18
11.06	28.3	2.11	-0.9
11.1	29.56	5.3	-0.57
11.14	28.85	4.61	-1.86
11.18	27.77	7	0.77
11.22	25.66	3.66	1.03
11.26	22.73	0.61	-1.41
11.3	24.44	1.53	-3.01
11.34	25.82	3.83	-2.41
11.38	27.02	1.91	-1.65
11.42	23.68	4.44	0.15
11.46	23.98	1.4	-0.23
11.5	22.16	1.65	-2.34
11.54	23.27	4.45	2.31
11.58	20.5	5.93	3.26
11.62	21.5	5.55	2.09
11.66	24.31	2.31	0.53
11.7	24.25	3.33	0.12
11.74	25.84	1.61	-0.11
11.78	24.05	3.44	0.56
11.82	24.15	4.15	4.32
11.86	26.37	4.8	4.05
11.9	23.33	2.66	-0.34
11.94	24.55	2.24	2.31
11.98	24.4	-1.03	3.07
12.02	24.86	-0.51	2.75
12.06	24.73	-0.09	3.59
12.1	25.92	-2.31	-0.34
12.14	28.43	-1.17	0.72
12.18	27.55	0.77	-1.74
12.22	27.64	-0.15	2.16
12.26	27.11	0.45	-0.67
12.3	23.5	0.94	-2.02
12.34	23.86	1.88	0.69
12.38	27.34	-5.35	4.3
12.42	29.55	-2.84	5.97
12.46	29.06	-2.11	4.51
12.5	25.1	-1.81	-3.07
12.54	24.55	-4.08	-1.72
12.58	21.62	-4.28	-4.06
12.62	23.94	-4.94	-3.26
12.66	25.09	-4.25	-4.43
12.7	23.86	-2.78	-3.21
12.74	21.3	-3.24	-1.16
12.78	20.94	-3.16	-0.21
12.82	23.39	1.17	1.29
12.86	25.24	4.54	1.66
12.9	24.28	1.52	1.7
12.94	26	2.95	2.82
12.98	25.53	0.53	0.38
13.02	23.45	1.91	2.48
13.06	22.75	1.22	-0.09
13.1	24.11	0.61	-2.39
13.14	23.3	-1.83	-2.28
13.18	24.8	-2.57	0.92
13.22	23.65	1.14	3.65
13.26	23.34	-2.14	3
13.3	24.56	-4.07	2.98
13.34	22.97	-6.51	4.24
13.38	25.3	-5.83	4.99
13.42	22.37	-4.65	4.4
13.46	22.43	-7.92	3.76
13.5	24.31	-8.55	2.64
13.54	24.63	-3.56	1.57
13.58	26.66	-2.51	1.37
13.62	26.06	-6.28	4.34
13.66	26.5	-7.78	1.04
13.7	27.06	-5.8	3.13
13.74	26.68	-8.33	1.58
13.78	27.76	-4.07	3.7
13.82	26.1	-0.2	3.16
13.86	25.05	-3.51	3.31
13.9	21.81	-4.36	2.21
13.94	20.77	1.08	3.29
13.98	18.35	-2.51	1.89
14.02	19.38	-2.07	6.87
14.06	19.858	-1.6651	1.9909
14.1	19.134	-1.3314	1.6473
14.14	18.462	-0.99996	1.3332
14.18	18.37	0.9	-0.92
14.22	17.53	-0.84	-0.69
14.26	19.57	-2.09	-2.93
14.3	15	-0.46	4.15
14.34	15.83	-1.05	5.91
14.38	15.38	4.23	5.88
14.42	18.29	0.77	1.64
14.46	16.32	-0.35	-2.61
14.5	18.31	3.12	-2.85
14.54	17.2	2.59	3.29
14.58	19.02	2.87	6.82
14.62	18.42	2.89	10.1
14.66	20.55	-1.02	8.53
14.7	16.55	0.6	5.63
14.74	17.64	1.31	1.4
14.78	14.84	0.83	1.05
14.82	18.24	5.31	0.05
14.86	19.06	2.31	1.24
14.9	22.27	1.28	-0.33
14.94	22.29	-0.16	-3.4
14.98	23.48	-2.22	-4.96
15.02	20.07	0.95	-2.97
15.06	17.65	3.34	-2.41
15.1	21.65	0.07	2.62
15.14	20.5	0.55	2.95
15.18	20.64	-1.2	2.87
15.22	19.62	-2.78	2.34
15.26	17.89	0.59	0.2
15.3	17.76	-2.25	2.3
15.34	16.4	-4.29	2.65
15.38	16.96	-3.62	4.38
15.42	19.52	-2.47	0.89
15.46	20.07	-2.86	3.53
15.5	19.42	-0.6	2.85
15.54	19.56	0.36	4.41
15.58	22.11	-1.32	5.58
15.62	20.82	1.45	5.67
15.66	22.12	3.63	6.03
15.7	19.49	5.88	6.09
15.74	20.29	4.95	6.66
15.78	21.62	5.27	4.82
15.82	20.81	4.05	5.68
15.86	19.44	6.87	7.54
15.9	19.89	6.53	10.78
15.94	17.35	5.76	12.97
15.98	15.24	5.86	12.6
16.02	11.27	4.59	12.4
16.06	19.463	3.0213	13.384
16.1	19.948	2.1488	14.142
16.14	22.4	-0.98	14.35
16.18	23.48	-3.08	15.61
16.22	22.13	-4.61	16.16
16.26	21.51	2.27	17.17
16.3	22.46	-1.05	14.49
16.34	25.98	-4.78	15.44
16.38	25.87	-0.53	13.78
16.42	23.74	1.21	12.62
16.46	22.6	-4.19	11.02
16.5	23.03	-3.91	9.35
16.54	25.02	-2.49	7.65
16.58	24.96	-3.23	7.25
16.62	21.84	-2.06	5.18
16.66	23.27	0.11	2.35
16.7	22.65	4.17	0.7
16.74	21.64	6.63	5.31
16.78	21.95	3.53	8.33
16.82	24.8	6.23	7.67
16.86	19.06	7.8	5.42
16.9	19.87	4.48	6.82
16.94	17.61	6.36	5.52
16.98	20.14	5.26	7.23
17.02	22.88	2.55	6.06
17.06	23.3	-0.53	5.53
17.1	23.74	-2.69	2.85
17.14	17.11	-2.13	2.77
17.18	17.27	-1.85	3.29
17.22	18.57	-0.94	5.1
17.26	17.51	-0.58	4.67
17.3	15.74	5.28	5.26
17.34	17.08	3.33	6.55
17.38	15.67	4.75	2.95
17.42	16.78	0.86	5.7
17.46	19.68	2.29	6.67
17.5	19.26	1.92	6.12
17.54	14.71	4.44	8.03
17.58	16.92	5.85	11.59
17.62	17.65	4.21	9.52
17.66	18.26	5.97	8.73
17.7	17.59	5.9	9.54
17.74	17.9	5.77	9.72
17.78	17.26	5.52	10.33
17.82	19.79	3.96	11.7
17.86	19.71	4.39	11.28
17.9	23.06	5.52	11.27
17.94	20.81	8.55	9.08
17.98	18.29	7.97	9.56
18.02	17.19	9.28	8.71
18.06	18.52	3.9	9.9
18.1	20.22	2.08	7.85
18.14	18.69	1.99	7.86
18.18	19.13	2.77	10
18.22	18.07	1.45	7.51
18.26	17.67	-0.33	7.52
18.3	17.36	-3.37	8.05
18.34	19.62	-6.8	4.85
18.38	19.74	-5.6	2.55
18.42	22.31	-6.63	3.4
18.46	23.95	-3.31	2.4
18.5	25.15	-3.35	0.84
18.54	21.48	-2.39	0
18.58	20.21	-3.61	0.09
18.62	15.67	-3.52	1.64
18.66	16.19	-3.11	4.74
18.7	16.13	-6.01	4.92
18.74	14.35	-3.23	4.09
18.78	13.8	-2.96	5.25
18.82	14.55	-1.26	5.17
18.86	20.16	-4.76	5.78
18.9	24.75	-9.39	1.75
18.94	25.98	-10.31	2.7
18.98	24.67	-6.82	-0.06
19.02	24.91	-5.07	-2.6
19.06	26.13	-11.19	-4.58
19.1	26.37	-9.24	-4.12
19.14	27.85	-6.21	-2.78
19.18	26.91	-8.01	-1.99
19.22	23.81	-3.68	-1.1
19.26	24.05	0.14	2.02
19.3	23.76	-1.71	4.66
19.34	25.42	-2.22	-1.27
19.38	23.75	1.76	1.5
19.42	24.64	-0.64	4.12
19.46	20	-0.75	-0.17
19.5	19.92	1.22	-1.7
19.54	19.01	-0.12	-1.55
19.58	19.86	0.16	0.99
19.62	20.01	-0.42	-0.18
19.66	21.08	-0.42	-1.02
19.7	19.02	-2.62	0.23
19.74	24.49	-4.16	1.92
19.78	23.77	-6.52	0.62
19.82	22.84	-1.62	3.71
19.86	22.17	-2.35	3.28
19.9	19.17	-3.92	2.16
19.94	19.35	-2.43	-0.03
19.98	18.7	0.84	-2.48
20.02	21.49	-0.7	-2.85
20.06	23.48	1.16	-1.05
20.1	23.44	0.48	0.21
20.14	25.35	0.95	-0.43
20.18	28.22	1.75	-1.29
20.22	28.73	2.44	-1.94
20.26	27.94	4.47	-2.08
20.3	26.11	1.19	-1.56
20.34	27.21	2.67	-2.14
20.38	26.37	0.55	-3.83
20.42	20.56	-1.38	-3.68
20.46	19.42	0.17	-1.17
20.5	22.39	-0.37	3.07
20.54	20.93	-8.82	2.64
20.58	21.85	-6.87	1.52
20.62	22.34	-7.73	3.47
20.66	26.73	-4.63	4.46
20.7	24.9	-1.41	3.5
20.74	22.85	1.28	1.21
20.78	25.52	0.26	2.11
20.82	21.25	1.16	-0.42
20.86	20.21	0.35	1.41
20.9	19.59	-3.89	3.06
20.94	18.41	-5.35	3.74
20.98	16	-1.66	6.84
21.02	15.59	0	8.55
21.06	18.95	-0.37	7.06
21.1	16.19	0.56	6.03
21.14	16.446	3.3902	4.0444
21.18	18.13	4.73	-2.54
21.22	16.8	7.04	2.64
21.26	18.22	8.03	3.16
21.3	18.29	10.54	2.37
21.34	17.65	7.68	4.04
21.38	18.44	2.27	4.73
21.42	15.85	0.95	3.85
21.46	14.09	-1.88	0.66
21.5	13.74	-1.33	-0.73
21.54	14.96	-3.44	-1.27
21.58	20.45	-4.88	0.14
21.62	25.92	-4.55	-0.12
21.66	24.22	-5.95	-4.85
21.7	22.04	-4.87	-2.54
21.74	21.35	-4.66	-2.69
21.78	23.48	-5.08	1.02
21.82	21.96	-4.01	-0.66
21.86	24.43	-3.44	-0.6
21.9	21.722	-6.666	1.1181
21.94	20.843	-6.6492	2.039
21.98	19.883	-6.5269	2.9837
22.02	18.883	-6.2953	3.9212
22.06	23.16	-10.7	5.65
22.1	20.52	-8.85	5.11
22.14	16.46	-6.36	5.76
22.18	13.86	-5.3	7.93
22.22	12.66	-2.53	8.57
22.26	12.82	-0.9	6.65
22.3	11.54	-1.21	6.69
22.34	10.2	0.41	8.43
22.38	13.65	6.7	7.26
22.42	17.67	5.69	5.49
22.46	19.94	2.47	3.46
22.5	18.49	3.13	4.65
22.54	20.18	4.82	6.58
22.58	20.15	-1.07	4.71
22.62	16.64	-0.96	3.86
22.66	16.96	4.9	6.74
22.7	19.657	-0.18599	3.7294
22.74	17.08	3.2	8.18
22.78	23.06	-3.15	3.26
22.82	22.68	-4.66	-2.41
22.86	22.6	-4.87	1.2
22.9	21.49	-6.22	0.18
22.94	19.05	-2.22	1.32
22.98	19.64	0.11	0.22
23.02	19.53	1.75	-6.37
23.06	22.04	4.67	-3.32
23.1	23.24	6.34	-5.4
23.14	22.64	6.03	-4.68
23.18	25.04	7.77	-4.92
23.22	23.26	6	-5.36
23.26	26.68	2.99	-6.63
23.3	26.43	4	-0.99
23.34	25.81	7.36	2.24
23.38	27.16	6.48	2.02
23.42	27.38	4.44	-0.91
23.46	30.26	0.45	-2.32
23.5	30.47	-0.15	0.73
23.54	28.15	-1.54	6.9
23.58	24.79	1.64	9.52
23.62	19.57	2.87	6.87
23.66	20.13	6.92	5.16
23.7	23.06	-0.3	0.27
23.74	27.094	0.66068	2.4263
23.78	27.585	0.38954	2.2208
23.82	28.109	0.13165	1.9626
23.86	32.88	-2.59	-1.24
23.9	32.28	2.14	-2.07
23.94	30.91	-1.6	-2.82
23.98	27.49	-2.35	-6.09
24.02	30.774	-0.95787	0.18769
24.06	31.226	-1.1355	-0.20266
24.1	31.622	-1.2997	-0.58432
24.14	31.949	-1.4503	-0.94853
24.18	32.193	-1.5874	-1.2865
24.22	33.98	-1.14	-4.02
24.26	33.47	1.09	1.88
24.3	33.82	-3.68	3.43
24.34	31.16	-2.34	0.26
24.38	30.67	-1.38	-0.56
24.42	29.23	-1.45	-0.24
24.46	29.53	0.04	-3.44
24.5	30.28	-4.21	-0.27
24.54	30.16	-3.01	-3.17
24.58	25.75	-6.12	-4.48
24.62	24.77	-1.43	-1.71
24.66	25.83	0.18	-0.1
24.7	25.18	-3.86	0.75
24.74	24.14	-3.35	1.77
24.78	21.56	-2.37	1.04
24.82	21.47	-3.51	2.4
24.86	22.59	-3.78	1.29
24.9	24.77	-4.67	-0.37
24.94	20.43	-4.09	-0.23
24.98	24.23	-3.14	0.44
25.02	22.43	-6.46	-0.99
25.06	25.79	-4.84	-2.54
25.1	24.72	-0.39	-0.77
25.14	24.62	-3.29	0.04
25.18	24.97	-2.07	-2.75
25.22	26.61	-2.81	-4.78
25.26	27.71	-4.58	-4.58
25.3	28.41	-3.35	-3.86
25.34	27.54	1.43	-0.67
25.38	28.35	2.94	-2.42
25.42	28.27	3.33	-3.26
25.46	28.23	2.13	-3.27
25.5	30.81	1.89	-2.31
25.54	31.05	0.65	-0.48
25.58	30.69	-2.59	-0.62
25.62	29.56	-0.24	-2.82
25.66	30.24	1.22	-1.58
25.7	28.83	0.14	-1.56
25.74	27.35	-1.34	-1.21
25.78	26.49	-0.48	-2.31
25.82	29.42	-1.37	-4.13
25.86	29.58	-0.01	-4.84
25.9	28.97	-1.47	-4.37
25.94	28.57	5.5	-3.32
25.98	28.51	3.9	-6.78
26.02	27.4	3.91	-5.89
26.06	28.14	4.72	-6.25
26.1	25.83	2.45	-5.47
26.14	21.45	0.34	-1.77
26.18	22.22	8.19	-3.32
26.22	24.68	4.05	-1.31
26.26	28.26	2.96	-1.77
26.3	28.22	-0.83	-4.58
26.34	27.6	-0.61	-3.68
26.38	23.06	6.3	-6.97
26.42	24.84	9.57	-2.82
26.46	25.45	3.36	-6.59
26.5	18.22	8.27	-6.38
26.54	20.56	6.42	-3.28
26.58	18.55	4.45	-1.8
26.62	21.89	5.59	1.16
26.66	20.96	3.07	-1.61
26.7	21.71	0.93	-2.63
26.74	19.64	2.79	1.34
26.78	22.24	-0.99	2.03
26.82	23.77	0.9	4.41
26.86	23.82	-0.07	6.48
26.9	21.04	-1.09	5.86
26.94	20.07	1.03	6.27
26.98	17.6	3.37	6.87
27.02	17.02	5.05	6.5
27.06	17.8	4.84	7.21
27.1	20.97	5.07	6.42
27.14	20.67	5.03	7.97
27.18	22.36	7.86	6.06
27.22	20.65	10.23	4.35
27.26	20.36	8.67	4.57
27.3	26.88	1.82	3.21
27.34	25.38	1.35	-0.31
27.38	24.17	0.77	-0.06
27.42	22.76	-1.8	0.05
27.46	24.98	-2.09	0.47
27.5	23.95	-2.02	1.94
27.54	25.48	-2.48	2.01
27.58	25.87	-3.1	2.53
27.62	29.27	-6.21	-0.09
27.66	30.84	-3.34	-1.23
27.7	29.96	-4.93	-2.11
27.74	27.33	-7.32	-3.95
27.78	24.55	-7.09	-2.31
27.82	25.63	-8.85	-1.5
27.86	31.01	-7.66	0.68
27.9	28.59	-4.31	0.65
27.94	25.63	-2.69	1.49
27.98	23.31	-5.68	1.66
28.02	26.43	-6.04	0.23
28.06	25.41	-5.53	-0.62
28.1	24.51	-2.84	0.59
28.14	20.68	4.77	-0.38
28.18	21.68	5.72	1.09
28.22	23.33	1.31	-0.94
28.26	22.67	1.12	-3.89
28.3	19.47	5.53	-2.19
28.34	19.47	4.37	3.61
28.38	17.73	3.67	3.27
28.42	18.24	2.98	1.52
28.46	17.5	1.19	-0.91
28.5	16.64	3.55	0.92
28.54	18.01	2.27	3.7
28.58	21.43	0.2	3.73
28.62	21.26	-1.02	4.32
28.66	22.67	-1.02	4.18
28.7	23.15	-1.83	3.55
28.74	21.18	-2.06	2.41
28.78	21.31	-1.51	1.29
28.82	20.48	-1.95	0.37
28.86	21.58	-0.89	0.34
28.9	24.24	-5.33	-2.15
28.94	24.15	-1.43	-5.95
28.98	22.4	0.65	-4.9
29.02	20.98	-2.46	-3.78
29.06	17.64	3.82	-1.11
29.1	19.31	5.35	1.56
29.14	20.253	5.1048	2.8357
29.18	20.124	6.1382	4.2888
29.22	19.26	12.12	10.17
29.26	17.77	11.68	9.11
29.3	20.11	11.43	8.7
29.34	20.61	9.25	10.16
29.38	20.67	6.18	10.17
29.42	21.27	4.92	10.33
29.46	22.61	6.14	11.12
29.5	20.67	5.33	9.75
29.54	22.68	4.21	8.63
29.58	21.95	3.8	8.27
29.62	20.23	4.51	9.66
29.66	24.25	-0.09	5.49
29.7	24.4	-0.04	6.09
29.74	22.43	-0.97	1.85
29.78	20.85	-1.43	0.82
29.82	22.07	-2.28	-1.95
29.86	22.59	0.53	0.14
29.9	20.88	-0.94	-0.8
29.94	23.77	-1.32	-0.85
29.98	24.38	-2.08	-3.29
30.02	23.39	0.24	-2.07
30.06	22.57	-0.36	-2.19
30.1	26.89	2.83	-4.78
30.14	24.499	0.8715	-0.51314
30.18	25.079	1.1171	0.040434
30.22	25.682	1.3333	0.62139
30.26	26.295	1.5094	1.1989
30.3	24.22	6.05	5.82
30.34	25.75	3	5.26
30.38	27.1	0.78	4.07
30.42	27.4	-1.6	2.71
30.46	30.35	-1.1	4.51
30.5	27.13	2.14	3.16
30.54	31.48	1.34	0.56
30.58	30.68	0.47	-1.75
30.62	32.47	-0.55	-2.11
30.66	32.2	-1.89	-1.99
30.7	31.82	-3.56	-0.01
30.74	24.74	-1.32	0.11
30.78	25.68	-1.93	3.64
30.82	26.21	-1.9	7.01
30.86	29.09	-1.74	4.8
30.9	29.51	0.5	5.43
30.94	31.75	-2.9	0.91
30.98	30.76	-2.3	-0.72
31.02	27.93	-2.64	-1.35
31.06	26.13	-3.9	-1.09
31.1	25.1	-5.05	-3.84
31.14	26.88	-4.92	-2.69
31.18	29.08	-4.4	-2.79
31.22	29.23	-6.52	-2.66
31.26	29.62	-5.34	-2.22
31.3	29.35	-5.21	-2.16
31.34	30.43	-5.62	-1.82
31.38	31.22	-5.67	-1.43
31.42	30.06	-2.06	-3.08
31.46	26.85	1.73	1.34
31.5	26.04	-3.64	5.2
31.54	24.27	-5.84	4.95
31.58	23.36	-5.2	4
31.62	23.21	-6.67	-0.84
31.66	22.59	-6.26	0.41
31.7	22.97	-5.57	3.1
31.74	20.32	-5.04	4.7
31.78	18.52	-6.1	2.06
31.82	17.26	-5.7	0.92
31.86	16.78	-4.4	3.61
31.9	16.51	-4.64	2.9
31.94	15.63	-3.11	3.99
31.98	16.08	-3.67	4.89
32.02	16.45	-1.54	4.4
32.06	16.25	1.16	6.09
32.1	15.8	3.59	6.6
32.14	14.45	4.51	5.37
32.18	14.49	3.96	5.88
32.22	12.06	2.33	5.99
32.26	12.94	2.91	6.92
32.3	11.59	3.26	6.79
32.34	10.81	2.8	5.67
32.38	12.12	3.21	3.43
32.42	15.32	5.2	2.07
32.46	14.42	3.63	2.35
32.5	15.83	2.06	3.66
32.54	13.52	1.64	3.31
32.58	14.02	2.41	4.06
32.62	15.5	-0.07	3.31
32.66	15.94	3.49	1.97
32.7	16.72	5.06	1.82
32.74	15.9	5.73	0.51
32.78	18	5.49	0.39
32.82	18.05	3.49	2.47
32.86	20.19	2.71	-0.04
32.9	20.12	0.77	-0.7
32.94	15.17	3.56	-0.46
32.98	13.29	4.06	0.23
33.02	16.66	3.34	2.58
33.06	19.98	2.79	-0.78
33.1	22.02	-1.44	-1.48
33.14	20.65	-0.09	-2.27
33.18	20.28	0.68	-2.19
33.22	20.21	0.56	-2.69
33.26	18.04	2.37	0.83
33.3	18.78	-0.9	1.84
33.34	20.1	-3.77	-1.17
33.38	21.57	-1.5	-5.44
33.42	18.7	-1.43	-6.86
33.46	15.26	0.06	-4.9
33.5	15.63	0.8	-2
33.54	16.94	6.25	-0.31
33.58	13.12	6.35	0.41
33.62	15.02	6.79	6.12
33.66	12.84	5.8	4.66
33.7	11.77	3.27	6.08
33.74	11.57	2.15	7.02
33.78	17.68	-1	1.87
33.82	13.67	-0.91	0.71
33.86	11.59	-2.2	0.24
33.9	10.91	-2.63	-3.26
33.94	12.81	1.4	-3.02
33.98	15.436	-4.1713	2.5025
34.02	13.71	-11.33	2.36
34.06	19.78	-9.6	1.05
34.1	19.47	-11.91	1.01
34.14	21.26	-6.07	5.6
34.18	18.55	-5.41	4.8
34.22	15.82	-2.65	8.18
34.26	17.74	-2.75	8.87
34.3	18.49	-2.42	8.31
34.34	19.03	-5.73	5.4
34.38	19.35	-10.7	3.74
34.42	17.07	-6.28	5.01
34.46	14.72	-3.1	8.69
34.5	13.35	-1.71	6.55
34.54	15.4	-2.69	5.85
34.58	15.85	0.15	8.04
34.62	15.88	2.46	9.2
34.66	14.86	3.76	8.15
34.7	18.4	3.19	5.6
34.74	16.38	-0.11	2.83
34.78	17.89	-1.11	0.78
34.82	17.23	-0.86	0.13
34.86	14.38	2.26	5.04
34.9	16.93	-0.07	5.55
34.94	17.02	-2.7	3.93
34.98	15.77	-4.84	1.11
35.02	18.17	-6.39	3.3
35.06	20.39	-4.79	3.09
35.1	17.39	-7.91	3.37
35.14	19.96	-7	2.2
35.18	17.46	-6.4	2.97
35.22	18.19	-5.54	3.56
35.26	18.84	-5.62	0.43
35.3	19.46	-5.35	0.28
35.34	15.89	-8.07	3.51
35.38	17.15	-9.5	1.73
35.42	18.38	-8.16	1.8
35.46	22.42	-9.12	2.59
35.5	20.88	-7.43	4.33
35.54	20.16	-8.03	6.55
35.58	20.25	-7.05	3.76
35.62	17.47	-8.07	3.85
35.66	15.1	-4.52	5.21
35.7	18.22	-6.8	8.81
35.74	23.24	-8.88	5.9
35.78	25.17	-7.51	2.43
35.82	19.11	-8.01	3.28
35.86	22.95	-6.84	6.38
35.9	19.63	-4	6.97
35.94	17.72	-7.83	7.45
35.98	20.1	-2.79	8.6
36.02	19.33	-5.26	5.93
36.06	19.31	-6.3	5.04
36.1	17.32	-3.05	4.54
36.14	16.2	-1.26	5.2
36.18	18.05	2.89	6.08
36.22	15.92	4.42	8.96
36.26	14.15	8.62	9.49
36.3	13.81	10.08	9.73
36.34	16.79	3.67	8.75
36.38	16.24	1.64	6.27
36.42	16.04	2.14	6.82
36.46	15.29	4.16	8.06
36.5	16.21	4.49	10.21
36.54	13.89	5.01	10.87
36.58	16.91	3.81	9.16
36.62	16.08	-2.66	9.35
36.66	15.02	1.57	11.29
36.7	15.38	3.22	12.05
36.74	15.32	2.38	13.68
36.78	17.43	-5.11	10.69
36.82	17.37	-4.24	8.32
36.86	16.29	-3.72	7.64
36.9	16.98	-3.23	7.87
36.94	17.03	-3.23	8.13
36.98	17.41	-3.44	7.73
37.02	17.92	-1.48	7.58
37.06	19.8	-0.17	10.84
37.1	19.61	-0.43	9.38
37.14	20.04	1.88	6.71
37.18	19.45	4.02	5.47
37.22	18.48	0.84	4.25
37.26	18.73	-1.13	3.65
37.3	17.06	-0.75	6.27
37.34	19.7	-0.48	3.03
37.38	17.2	-0.57	0.43
37.42	18.29	1.49	1.28
37.46	18.85	-0.8	0.98
37.5	16.01	-2.65	-0.54
37.54	14.43	-2.74	-2
37.58	12.53	-1.51	-1.37
37.62	15.29	0.69	0.86
37.66	16.03	-0.57	-0.08
37.7	13.66	-1.92	2.4
37.74	13.28	-0.51	4.01
37.78	15.11	2.78	5.27
37.82	14.99	4.22	4.97
37.86	14.3	1.78	4.3
37.9	13.01	-0.14	5.94
37.94	14.05	-0.39	7.79
37.98	13.86	1.06	7.73
38.02	11.52	1.73	6.78
38.06	12.15	1.85	6.02
38.1	13.9	0.08	4.82
38.14	11.06	0.42	4.6
38.18	12.51	0.2	5.29
38.22	15.5	-0.31	7.05
38.26	17	-2.1	5.59
38.3	19.67	-0.47	3.76
38.34	21.47	-2.2	5.26
38.38	20.93	-0.52	4.36
38.42	21.65	-2.37	0.1
38.46	26.01	-0.55	-1.5
38.5	27.33	1.07	-2.57
38.54	26.59	0.62	-1.48
38.58	27.78	-1.21	1.04
38.62	28.82	-0.09	-1.05
38.66	30.57	-3.22	2.17
38.7	28.3	-3.35	0.35
38.74	26.15	-2.84	-0.96
38.78	24.49	-2.82	-1.46
38.82	22.92	-3.77	-0.77
38.86	22.17	-3.86	-0.73
38.9	22.87	-6.88	-1.05
38.94	23.18	-8.83	-0.95
38.98	22.11	-5.97	-8.76
39.02	23.39	-8.12	-9.26
39.06	20.46	1.47	-10.2
39.1	17.61	-1.14	-9.34
39.14	16.1	-1.89	-7.86
39.18	17.67	0.11	-6.07
39.22	18.58	0.62	-5.95
39.26	15.85	1.28	-7.73
39.3	17.51	0.82	-7.02
39.34	17.87	-1.21	-5.96
39.38	17.11	0.33	-5.81
39.42	17.83	-2.63	-4.25
39.46	19.23	-3.89	-1.15
39.5	19.91	-3.41	1.77
39.54	19.88	-2.36	0.25
39.58	19.59	-3.95	-2.86
39.62	18.16	-0.67	-2.67
39.66	17.73	-0.9	-2.57
39.7	17.6	-1.01	-0.48
39.74	19.85	-3.53	-0.81
39.78	20.9	-1.17	-1.98
39.82	21.92	-0.98	-0.76
39.86	22.43	-1.26	-3.11
39.9	18.66	-1.2	0.27
39.94	21.9	-2.34	4.15
39.98	22.56	-1.98	5.07
40.02	24.37	-0.46	6.42
40.06	26.02	1.49	6.41
40.1	26.03	2.08	5.54
40.14	24.25	-1.78	4.03
40.18	20.73	2.28	1.01
40.22	18.89	0.86	2.45
40.26	22.16	-1.29	2.76
40.3	23.11	-1.18	3.99
40.34	21.94	1.16	2.51
40.38	19.05	2.03	1.44
40.42	19.84	-0.45	1.31
40.46	19.19	1.47	0.67
40.5	19.17	2.26	1.88
40.54	18.94	2.77	1.72
40.58	19.92	2.5	2.36
40.62	18.44	4.45	-0.77
40.66	17.41	3.73	0.76
40.7	14.72	2.5	-0.87
40.74	16.72	5.31	-2.3
40.78	15.82	4.12	1.2
40.82	20.19	4.03	-0.27
40.86	20.63	5.52	-0.21
40.9	21.8	5.82	-0.53
40.94	20.13	3.35	-0.75
40.98	17.06	5.54	-0.96
41.02	14.82	7.99	2.37
41.06	14.5	7.73	1.77
41.1	12.6	8.83	2.18
41.14	11.73	7.73	1.37
41.18	12.05	3.94	4.55
41.22	13.19	3.96	3.98
41.26	14.9	4.66	2.91
41.3	14.35	4.58	1.96
41.34	16.52	0.71	1.11
41.38	14.99	1.89	2.05
41.42	17.28	3.19	2.67
41.46	18.39	0.92	3.03
41.5	18.73	5.07	1.85
41.54	16.02	2.11	1.46
41.58	15.16	3.04	4.85
41.62	15.39	5.11	6.15
41.66	15.46	3.65	7.61
41.7	14.93	2.74	5.91
41.74	13.25	-2.1	5.78
41.78	13.82	-7	3.79
41.82	15.13	-7.77	1.17
41.86	18.43	-6.9	0.76
41.9	19.5	-10.13	-0.07
41.94	20.43	-8.25	2.27
41.98	17.05	-2.13	3.66
42.02	16.74	1.85	6.17
42.06	14.23	7.37	4.96
42.1	17.76	6.46	8
42.14	18.49	3.93	7.04
42.18	20.31	4.12	5.42
42.22	17.93	4.27	6.02
42.26	19.29	-0.23	4.94
42.3	18.82	1.4	4.06
42.34	19.68	0.71	4.45
42.38	16.25	0.72	6.3
42.42	13.12	1.89	3.62
42.46	15.8	3.82	3.12
42.5	16.13	2.36	3.28
42.54	17.69	1.02	3.77
42.58	16.28	-0.8	3.99
42.62	14.24	-0.18	3.31
42.66	12.45	1.86	2.92
42.7	16.07	1.82	5.13
42.74	20.69	-1.3	7.26
42.78	22.04	2.12	5.91
42.82	16.72	1.39	6.78
42.86	16.22	4.63	6.26
42.9	17.94	2.8	5.61
42.94	19.08	4.03	3.4
42.98	20.61	4.65	3.24
43.02	21.77	4.51	4.98
43.06	19.62	4.17	3.19
43.1	17.44	2.06	2.81
43.14	14.48	-0.24	0.17
43.18	17.48	1.23	-2.46
43.22	16.77	-3.99	-0.72
43.26	15.63	-0.96	2.15
43.3	16.9	-2.06	3.22
43.34	15.41	-6.04	0.94
43.38	13.47	-4.75	0.47
43.42	14.92	-3.99	-0.03
43.46	17.45	-5.73	-0.49
43.5	18.48	-4.26	-0.46
43.54	16.6	-3.47	-0.37
43.58	18.55	-4.21	-0.65
43.62	16.25	-4.15	-0.23
43.66	16.03	-4.21	-1.04
43.7	14.02	-4.1	-1.2
43.74	12.62	2.71	1.97
43.78	13.39	1.03	2.3
43.82	13.99	-0.51	1.85
43.86	16.2	-1.77	2.08
43.9	19.52	-3.89	5.25
43.94	20.09	-3.14	5.82
43.98	19.43	-4.43	6.49
44.02	20.48	-4.71	3.31
44.06	19.13	-1.89	1.37
44.1	18.17	-0.8	0.77
44.14	21.56	-5.22	-4.26
44.18	22.25	-2.25	-4.81
44.22	18.45	-2.19	-1.15
44.26	18.04	1.1	0.36
44.3	17.74	0.3	0.86
44.34	22.42	2.24	-0.56
44.38	26.02	1.76	-3.59
44.42	29.71	-2.18	-3.31
44.46	27.63	-5.74	-2.78
44.5	26.8	-2.32	-7.79
44.54	32.94	-3.15	-8.19
44.58	28.18	-0.06	-8.47
44.62	28.1	-1.98	-4.08
44.66	29.87	-3.09	-3.38
44.7	30.79	-1.98	-3.47
44.74	30.79	-2.92	-1.71
44.78	32.47	-2.46	-0.12
44.82	31	-3.9	2.09
44.86	31.67	-2.79	1.97
44.9	30.18	-0.85	3.3
44.94	28.59	3.96	4.2
44.98	24.46	4.45	0.05
45.02	20.28	5.46	-4.01
45.06	21.75	4	-4.7
45.1	23.09	1.23	-5.61
45.14	22.41	-3.26	-6.16
45.18	23.47	-4.8	-7.68
45.22	21.11	-5.26	-6.67
45.26	19.94	-3.14	-6.46
45.3	23.3	5.33	-3.07
45.34	18.92	0.74	-4.93
45.38	17.92	1.83	-6.29
45.42	16.25	0.35	-5.47
45.46	16.22	4.97	-1.2
45.5	17	3.58	2.71
45.54	18.49	-3.02	6.06
45.58	19.93	0.62	7.67
45.62	21.92	2.29	8.16
45.66	22.23	-1.61	5.76
45.7	24.1	-2.96	5.92
45.74	24.76	-3.12	3.78
45.78	21.3	-2.52	0.29
45.82	18.15	-3.31	0.41
45.86	21.94	-2.6	3.19
45.9	23.81	-2.06	-0.72
45.94	22.83	-2.25	-0.65
45.98	18.45	-4.81	-1.44
46.02	18.34	-1.57	0.97
46.06	19	-2.02	1.88
46.1	18.58	-5.71	-0.65
46.14	17.55	-9.18	0.2
46.18	25.84	-4.84	6.3
46.22	24.7	-2.44	4.35
46.26	22.22	-0.72	4.88
46.3	20.25	-3.59	5.99
46.34	18.85	-6.43	6.86
46.38	20.22	-3.69	6.75
46.42	22.06	1.79	5.04
46.46	17.68	0.72	4.69
46.5	18.83	1.79	3.42
46.54	18.73	2.06	-0.61
46.58	19.44	1.36	-0.21
46.62	17.53	0.58	0.58
46.66	17.89	0.5	1.23
46.7	17.66	-0.83	1.31
46.74	18.58	-0.93	2.35
46.78	19.44	-1.62	0.93
46.82	20.33	-0.16	-0.58
46.86	19.32	0.72	-0.55
46.9	16.37	1.79	-0.59
46.94	14.69	1.57	2.09
46.98	17.16	-1.5	3.28
47.02	16.67	-0.6	2.39
47.06	16.61	1.56	1.01
47.1	14.78	5.13	2.24
47.14	12.06	2.44	2.86
47.18	13.63	-1.96	2.09
47.22	15.93	-2.22	2.77
47.26	17.71	-2.94	2.12
47.3	15.76	-1.36	2.51
47.34	15.6	0.41	2.14
47.38	17.15	1.41	1.79
47.42	19.72	1.15	1.88
47.46	18.81	2.86	3.52
47.5	17.47	5.1	3.62
47.54	17.34	4.9	2.9
47.58	17.7	4.17	2.46
47.62	15.73	1.88	1.91
47.66	17.73	3.57	3.02
47.7	18.17	1.6	2.4
47.74	17.4	2.31	2.46
47.78	16.6	1.01	-0.26
47.82	13.98	2.95	-0.49
47.86	13.66	4.54	-0.09
47.9	13.44	3.07	-1.02
47.94	12.42	4.73	2.65
47.98	15.47	6	4.83
48.02	14.37	2.76	3.33
48.06	14.24	1.62	2.46
48.1	14.69	1.1	0.36
48.14	15.09	1.92	0.01
48.18	13.66	1.02	1.12
48.22	13.6	1.37	0.11
48.26	10.83	3.28	-0.22
48.3	11.51	2.3	1.62
48.34	11.42	-1.73	3.23
48.38	15.62	-2.7	0.79
48.42	14.41	-2.15	2.52
48.46	16.61	-3.26	6.37
48.5	18.89	-4.96	5.37
48.54	17.57	-5.91	2.46
48.58	16.76	-5.41	1.72
48.62	16.04	-5.7	2.15
48.66	17.47	-5.2	2.61
48.7	16.49	-6.73	4.6
48.74	16.83	-2.82	2.93
48.78	20.75	-2.99	2.54
48.82	22.43	-1.36	0.05
48.86	22.52	-3.67	0.69
48.9	22.85	-5.65	-1.38
48.94	20.48	-4.19	-1.16
48.98	20.31	-3.95	-0.72
49.02	19.14	-2.73	-2.87
49.06	19.8	-0.53	-4.64
49.1	19.57	1.04	-5.92
49.14	22.97	-0.54	-3.49
49.18	22.45	1.47	1.68
49.22	19.41	3.32	2.24
49.26	24.85	5.27	-0.67
49.3	23.34	6.15	-1.94
49.34	23.35	2.86	-0.57
49.38	24.82	3.44	-1.56
49.42	22.91	7.22	0.57
49.46	22.4	8.33	-0.61
49.5	20.76	5.31	-3.31
49.54	22.64	1.31	2.89
49.58	20.38	-0.3	1.52
49.62	19.32	-0.16	1.4
49.66	22.19	0.02	3.61
49.7	21.41	-0.62	3.89
49.74	20.81	0.1	5.37
49.78	19.38	1.01	5.81
49.82	21.96	2.16	6.18
49.86	21.44	1.73	5.51
49.9	15.03	4.18	5.89
49.94	13.63	8.85	4.83
49.98	14.14	8.5	5.92
50.02	14.29	5.82	7.59
50.06	12.87	3.5	8.59
50.1	11.81	0.59	8.23
50.14	12.1	4.95	7.79
50.18	9.02	2.27	6.98
50.22	9.87	3.55	5.68
50.26	11.58	3.52	6.04
50.3	13.59	0.56	8.4
50.34	18.07	2.59	10.18
50.38	16.75	-0.27	8.32
50.42	16.14	2.5	10.3
50.46	14.33	0.55	8.47
50.5	16.49	-2.42	7.88
50.54	16.58	-2.33	7
50.58	18.88	0.29	7.8
50.62	19.49	-0.04	5.93
50.66	20.12	-0.81	5.39
50.7	20.04	-2.74	6.31
50.74	17.23	-3.86	7.59
50.78	17.05	-0.82	7.59
50.82	14.87	-0.5	8.04
50.86	16.25	-6.04	8.93
50.9	21.95	-7	5.18
50.94	23.42	-5.19	-0.15
50.98	21.38	-4.92	-2.32
51.02	18.92	0.23	-2.76
51.06	19.41	-3.59	-0.92
51.1	20.16	-6.55	0.65
51.14	16.31	-5.15	-1.25
51.18	17.83	-5.22	1.67
51.22	17.76	-6.46	0.39
51.26	19.5	-5.52	0.07
51.3	16.73	-5.39	-0.87
51.34	18.06	-6.75	-0.43
51.38	17.01	-6.1	-0.09
51.42	13.81	-2.89	-2.51
51.46	15.43	-2.04	-1.44
51.5	15.83	-2.45	0.24
51.54	15.74	0.63	7.97
51.58	16.57	-5.22	6.38
51.62	15.6	-3.75	4.03
51.66	15.01	-3.82	4.15
51.7	14.86	-8.01	4.47
51.74	15.56	-4.31	-0.54
51.78	15.98	-2.49	0.1
51.82	13.88	0.06	-0.44
51.86	15.09	-0.2	2.12
51.9	10.39	-1.5	2.66
51.94	12.63	-1.03	1.23
51.98	13.26	-1.73	1.6
52.02	15.13	-1.79	1.55
52.06	16.71	-1.74	2.59
52.1	18.55	-2.12	3.96
52.14	18.53	-1.67	3.26
52.18	17.2	-1.29	3.5
52.22	18.24	-2.16	3.76
52.26	13.42	-4.07	4.98
52.3	12.31	-2.51	7.28
52.34	12.45	-1.16	5.69
52.38	11.05	-0.31	7.25
52.42	13.41	0.43	7.37
52.46	17.98	-1.89	6.33
52.5	19.88	-3.53	5.64
52.54	19.44	-5.08	6.18
52.58	17.37	-4.44	5.6
52.62	17.89	0.56	7.34
52.66	17.18	0.48	6.52
52.7	16.69	0.95	7.22
52.74	15.23	-0.33	7.95
52.78	15.92	4.47	7.52
52.82	16.54	4.61	5.67
52.86	13.41	2.98	7
52.9	13.92	2.69	7.86
52.94	15.02	5.63	8.01
52.98	18.06	5.59	4.18
53.02	16.52	7.17	5.41
53.06	19.32	4.77	6.28
53.1	18.47	-0.45	3.4
53.14	22.99	-3.44	0.46
53.18	21.95	-4.3	-2.89
53.22	22.97	-9.8	-6.67
53.26	22.72	-7.68	-8.74
53.3	19.08	-7.33	-10.88
53.34	16.93	-6.01	-11.15
53.38	17.38	-4.94	-11.05
53.42	16.89	-4.14	-9.42
53.46	15.3	-0.78	-7.26
53.5	14.51	-0.99	-7.5
53.54	13.76	-4.39	-5.41
53.58	11.98	-3.28	-4.68
53.62	14.77	0.22	-0.58
53.66	18.82	1.76	0.52
53.7	18.22	-0.06	1.29
53.74	17.11	-3.76	1.36
53.78	16.81	-4.52	1.08
53.82	16	-3.43	1.58
53.86	15.02	-4.56	0.2
53.9	17.45	-4.99	-4.18
53.94	15.05	-5.71	-3.06
53.98	17.35	-6.92	-1.03
54.02	15.62	-5.75	-0.84
54.06	16.44	1.08	2.59
54.1	18.58	-0.19	3.7
54.14	20.96	-2.31	4.12
54.18	19.75	0.52	1.91
54.22	17.63	3.3	0.69
54.26	17.77	-1.48	1.25
54.3	22.37	2.2	0.38
54.34	24.97	3.39	-1.2
54.38	26.4	2.65	2.72
54.42	24.12	2.33	3.08
54.46	24.64	0.39	2.97
54.5	24.57	3.89	0.08
54.54	25.15	4.44	-0.77
54.58	23.78	3.92	-1.53
54.62	20.1	4.59	-0.57
54.66	21.5	3.17	-1.95
54.7	20.69	1.76	-4.31
54.74	23.24	6.58	-1.3
54.78	20.16	4.94	1.57
54.82	18.42	4.04	5.77
54.86	14.55	5.25	5.61
54.9	17.91	8.84	5.1
54.94	16.31	8.03	6.38
54.98	18.37	6.19	5.61
55.02	17.49	6.58	5.88
55.06	16.59	6.05	8.76
55.1	15.71	6.12	11.11
55.14	16.25	3.3	8.35
55.18	16.76	4.12	6.01
55.22	16.46	-1.2	3.54
55.26	18.69	-2.53	3.29
55.3	16.19	-1.41	5.07
55.34	15.65	-3.32	5.67
55.38	15.27	-1.49	6.57
55.42	15.48	2.15	7.75
55.46	14.64	3.81	6.31
55.5	14.81	2.97	5.74
55.54	11.06	3.01	5.1
55.58	10.84	3.62	4.4
55.62	13.35	0.63	1.83
55.66	19.02	1.28	-0.15
55.7	18.46	1.16	-1.5
55.74	19.44	1.57	-0.84
55.78	18.61	0.23	-1.01
55.82	18.4	-0.13	-0.79
55.86	19	0.35	0.99
55.9	19.97	-0.36	0.62
55.94	16.91	-0.24	-0.13
55.98	18.69	0.5	4.34
56.02	14.78	2.96	5.15
56.06	15.43	4	4.68
56.1	16.1	1.13	3.15
56.14	18.43	1.13	3.82
56.18	19.96	0.56	4.22
56.22	19.05	0.2	3.64
56.26	18.49	1.31	3.22
56.3	20.07	0.48	2.79
56.34	22.13	-2.84	0.2
56.38	26.89	-4.8	0.95
56.42	29.79	-5.8	-0.85
56.46	28.63	-8.38	-1.62
56.5	27.72	-7.67	-1.35
56.54	27.18	-8.07	-0.24
56.58	27.14	-5.42	1.11
56.62	25.69	-2.96	1.72
56.66	22.43	-2.45	6.34
56.7	26.83	-2.87	3.23
56.74	26.42	-3.05	4.36
56.78	21.86	-2.81	7.81
56.82	23.57	-2.99	3.78
56.86	25.36	-3.81	3.64
56.9	24.62	-5.36	4.14
56.94	21.86	-2.81	5.93
56.98	21.13	-4.91	1.88
57.02	23.73	-6.16	1.25
57.06	23.78	-7.47	3.06
57.1	21.26	-7.59	3.2
57.14	20.37	-2.03	3.29
57.18	21.5	3.33	3.69
57.22	20.32	5.08	0.93
57.26	21.32	5.27	3.21
57.3	22.34	0.74	2.18
57.34	21.41	-0.3	2.47
57.38	22.46	-4.07	3.57
57.42	23.83	-5.1	5.08
57.46	22.42	-0.12	7.56
57.5	21.08	-2.96	7.07
57.54	20.79	-5.54	2.95
57.58	18.86	-5.23	2.25
57.62	19.48	-2.46	1.54
57.66	19.24	-3.54	1.59
57.7	17.77	-2.72	0.54
57.74	15.15	-0.76	1.13
57.78	13.36	-2.05	1.49
57.82	15.74	-0.13	4.12
57.86	14.61	-1.05	3.43
57.9	14.36	2.17	2.77
57.94	12.35	-1.27	2.86
57.98	14.67	-2.19	4.76
58.02	17.58	1.7	6.8
58.06	16.47	3.71	9.05
58.1	13.75	7.94	8.65
58.14	13.78	5.88	8.45
58.18	17.69	5.56	5.66
58.22	18.67	4.09	3.19
58.26	20.04	4.1	3.57
58.3	18.82	4.28	2.49
58.34	18	3.39	2.59
58.38	17.41	4.44	3.37
58.42	19.59	3.65	4.95
58.46	21.74	4.57	5.79
58.5	21.74	2.53	6.92
58.54	22.16	5.94	10.81
58.58	21.35	4.92	10.19
58.62	17.47	3.28	12.12
58.66	20.11	3.97	10.15
58.7	16.49	3	7.82
58.74	20.25	-1.58	4.74
58.78	17.35	2.12	3.05
58.82	16.52	-0.91	6.57
58.86	9.98	-0.93	6.04
58.9	15.498	0.12626	3.3584
58.94	7.04	2.96	-1.49
58.98	15.464	-0.78571	1.3823
59.02	18.13	-1.43	1.13
59.06	15.42	-0.6	0.83
59.1	18.16	-1.42	-0.16
59.14	15.89	-2.16	-1.53
59.18	14.78	-4.39	-2.65
59.22	18.64	-4.32	-2.39
59.26	21.89	-3.38	-0.47
59.3	18.6	-2.65	3.51
59.34	22.71	-2.38	4.92
59.38	20.46	-1.92	4.32
59.42	22.36	-5.73	6
59.46	18.76	-2.94	6.24
59.5	18.29	2.41	11.05
59.54	15.34	-0.39	8.47
59.58	15.76	0.52	3.39
59.62	20.12	-1.14	2.65
59.66	22.28	-4.7	1.47
59.7	23.3	-4.21	-1.1
59.74	19.828	-0.067474	3.8911
59.78	19.56	-0.066066	3.8056
59.82	19.268	-0.09898	3.7214
59.86	21.34	1.76	4.92
59.9	16.13	1.5	3.6
59.94	14.16	6.3	6.44
59.98	14.36	5.02	7.39
60.02	18.43	1.85	3.73
60.06	21.8	-4.69	5.81
60.1	23.51	-2.93	-0.72
60.14	21.14	-4.43	-3.35
60.18	20.88	-1.7	-3.03
60.22	16.71	-4.56	-3.22
60.26	15.978	-1.4713	3.4656
60.3	15.81	-1.5738	3.5564
60.34	15.688	-1.6536	3.675
60.38	11.66	1.76	11.72
60.42	14.88	0.21	8.65
60.46	12.93	-5.42	4.77
60.5	12.99	-2.49	5.27
60.54	14	-3.91	5.59
60.58	13.82	-1.13	6.21
60.62	15.01	-0.46	6.52
60.66	15.47	-0.92	7.22
60.7	18.57	2.24	5.83
60.74	21.44	1.22	5.95
60.78	20.61	-1.14	6.09
60.82	20.5	0.01	5.82
60.86	18.62	0.38	5.31
60.9	19.41	1.79	3.49
60.94	22.2	8.52	3.23
60.98	18.43	10.51	5.43
61.02	17.84	9.39	10.92
61.06	18.73	1.85	9.2
61.1	19.65	5.08	10.48
61.14	22.31	3.04	9.83
61.18	24.1	4.7	10.02
61.22	22.37	8.47	10.79
61.26	22.79	6.24	10.63
61.3	23.03	0.76	9.33
61.34	21.04	-2.98	9.78
61.38	16.6	-4.58	8.93
61.42	16.6	-3.23	11.18
61.46	18.68	-1.96	8.15
61.5	18	2.18	6.91
61.54	19.95	2.95	6.11
61.58	18.99	2.37	4.39
61.62	19.11	-0.51	7.18
61.66	21.11	-2.37	8.69
61.7	24.68	-2.07	6.12
61.74	23.84	0.06	1.26
61.78	25.34	2.36	1.07
61.82	23.8	3.75	2.1
61.86	23.87	6.51	0.13
61.9	20.09	9.1	-1.55
61.94	20.68	12.81	-0.11
61.98	18.37	11.9	0.72
62.02	19.18	11.95	1.46
62.06	17.56	13.48	5.04
62.1	20.88	11.73	6.27
62.14	22.22	9.88	2.81
62.18	22.83	6.01	-4.2
62.22	20.66	10.64	-4.49
62.26	18.55	8.8	-7.79
62.3	16.08	4.91	-9
62.34	18.4	0.12	-9.28
62.38	18.16	2.42	-5.89
62.42	15.23	4.19	-4.79
62.46	16.6	3.25	-2.91
62.5	17.47	3.02	-2.28
62.54	18.25	1.58	-1.37
62.58	15.86	1.66	-0.43
62.62	19.37	2.88	3.73
62.66	21.03	1.53	4.54
62.7	22.08	0.68	5.45
62.74	21.77	-1.92	4.36
62.78	18.4	-4.94	0.64
62.82	14.24	-6.11	-1.55
62.86	14.34	-5.6	-2.23
62.9	13.75	-9.18	-5.59
62.94	11.71	-6.28	-6.79
62.98	16.46	-3.26	-4.01
63.02	20	-2.21	-4.6
63.06	18.24	-4.9	-1.94
63.1	18.65	-1.57	-2.96
63.14	15.01	-0.24	-1.34
63.18	15.88	-2.63	-1.64
63.22	14.39	-1.43	-0.45
63.26	22.064	-3.2836	-1.4009
63.3	27.89	-4.81	2.21
63.34	25.74	-4.97	-1.68
63.38	28.36	-4.24	-0.27
63.42	29.59	-4.26	-1.65
63.46	28.87	-3.38	-1.56
63.5	27.38	-2.32	-1.62
63.54	26.05	-3.58	0.35
63.58	28.17	-2.6	-1.8
63.62	30.88	1.09	-3.07
63.66	28.13	1.43	-5.96
63.7	28.17	0.15	-4.27
63.74	28.06	-0.85	-4.83
63.78	25.96	1.9	-5.15
63.82	23.51	3.55	-4.13
63.86	25.87	2.68	-5.2
63.9	24.4	3.97	-5.29
63.94	23.26	4.07	-3.2
63.98	24.85	6.09	-1.68
64.02	23.62	-3.74	-2.09
64.06	23.85	-3.98	-0.24
64.1	26.05	-0.79	-1.53
64.14	24.96	-0.09	-3.36
64.18	23.47	-0.31	-4.13
64.22	20.85	0.64	-4.06
64.26	21	0.85	-6.38
64.3	18.62	2.53	-6.61
64.34	17.65	5.04	-3.61
64.38	17.36	8.67	-1.83
64.42	22.64	8.63	-1.18
64.46	23.6	4.6	1.76
64.5	22.94	3.1	1.77
64.54	23.87	5.04	1.05
64.58	22.15	5.58	1.19
64.62	24.74	0.9	-0.36
64.66	28.08	-2.83	-2.53
64.7	31.09	-4.09	-2.68
64.74	31.62	-6.3	-2.3
64.78	32.15	-6.24	-1.98
64.82	29.71	-5.77	-2.41
64.86	29.64	-3.23	-2.86
64.9	28.26	-2.01	-2.74
64.94	28.22	-0.28	-2.68
64.98	26.6	-1.47	-0.06
65.02	21.97	-1.26	-0.63
65.06	18.46	-1.68	-0.07
65.1	20.48	-5.32	2.06
65.14	22.58	-2.1	6.03
65.18	24.14	-3.32	5.79
65.22	26.61	-8.25	6.19
65.26	24.95	-6.56	6.92
65.3	22.22	-6.42	7.08
65.34	23.32	-4.58	5.85
65.38	19.47	-3.51	3.48
65.42	21.73	-0.36	0.95
65.46	20.61	-0.14	2.46
65.5	20.64	-2.26	6.86
65.54	23.8	-3.08	3.3
65.58	26.94	-2.52	-0.04
65.62	24.69	0.97	2.15
65.66	22.33	1.75	2.8
65.7	23.42	-0.86	1.28
65.74	21.24	-0.51	-1.22
65.78	21.28	-2.89	1.75
65.82	25.4	-1.69	2.37
65.86	27.12	-4.99	0.87
65.9	23.39	-9.93	-3.22
65.94	25.37	-3.9533	2.6602
65.98	27.35	-3.3	4.16
66.02	27.32	-5.4	6.93
66.06	26.75	-4.25	6.39
66.1	26.16	-3.9	5.61
66.14	23.01	-3.81	5.41
66.18	23.94	-3.48	3.87
66.22	25.16	-5.04	1.59
66.26	23.35	-2.35	-1.79
66.3	19.89	-3.15	-1.51
66.34	22.44	-2.94	-2.54
66.38	21.6	-3.02	-1.74
66.42	21.21	-1.28	1.7
66.46	19.64	-1.93	0.59
66.5	18.69	-3.35	-2.36
66.54	16.74	-3.71	0.61
66.58	21.156	-2.2666	-1.9493
66.62	21.482	-2.6115	-2.1032
66.66	21.858	-2.9943	-2.2148
66.7	22.272	-3.4017	-2.2882
66.74	22.71	-3.8201	-2.3276
66.78	25.1	7.07	2.09
66.82	23.602	-4.6365	-2.3207
66.86	24.03	-5.0075	-2.2825
66.9	24.427	-5.3359	-2.2266
66.94	27.4	-5	-7.14
66.98	28.61	-10.07	-1.4
67.02	25.303	-5.9305	-1.994
67.06	24.13	-3.17	-3.11
67.1	24.65	-6.58	-1.41
67.14	24.16	-6.24	-1.53
67.18	26.73	-9	-1.01
67.22	25.8	-8.42	-3.51
67.26	23.51	-4.59	-2.37
67.3	20.5	-1.27	-0.75
67.34	21.32	-1.03	0.52
67.38	21.15	-2.9	-0.5
67.42	22.07	0.35	-2.96
67.46	18.6	5.19	-2.57
67.5	19.9	3.56	-1.77
67.54	22.94	3.82	-2.02
67.58	21.75	1.22	0.17
67.62	22.12	-1.67	1.26
67.66	22.82	0.74	-1.14
67.7	24.5	2.03	-2.21
67.74	21.68	3.11	-1.16
67.78	22.62	4.21	-1.53
67.82	18.09	1.68	-1.26
67.86	23.62	5.01	1.38
67.9	20.2	1.01	2.11
67.94	21.83	0.78	7.47
67.98	24.32	-1.44	7.46
68.02	22.7	2.95	8.16
68.06	22.51	0.13	7.97
68.1	21.7	1.64	7.86
68.14	19.29	1.76	7.02
68.18	17.53	2.3	6.7
68.22	18.62	3.07	8.17
68.26	22.47	-0.94	5.32
68.3	21.44	0.48	3.58
68.34	20.11	3.52	-0.83
68.38	21.35	4.53	-1.92
68.42	18.18	6.12	0.19
68.46	17.58	3.35	-0.41
68.5	14.72	3.03	-0.9
68.54	16.1	4.02	0.93
68.58	16.22	3.01	2.16
68.62	19.08	5.64	3.45
68.66	22.16	3.88	2.66
68.7	20.63	2.86	-0.24
68.74	20.2	6.36	2.14
68.78	18.82	5.34	3.25
68.82	20.05	4.91	0.3
68.86	24.58	3.07	-0.69
68.9	22.16	-0.04	-1.17
68.94	19.02	-1.82	-2.59
68.98	21.38	-2	-1.91
69.02	20.94	-0.93	-2.1
69.06	20.67	-5.03	-2.04
69.1	23.04	-4.52	-1.6
69.14	20.13	-4.03	0.86
69.18	18.18	-7.53	-0.96
69.22	17.17	-7.83	-2.99
69.26	17.26	-1.03	-4.78
69.3	17.34	-1.92	-2.37
69.34	22.3	-0.86	2.51
69.38	19.47	-6.11	2.5
69.42	21.73	-5.68	0.73
69.46	18.77	-3.66	-1.42
69.5	15.35	2.82	5.34
69.54	18.1	1.48	8.97
69.58	24.32	-2.98	5.78
69.62	21.79	-2.31	6.89
69.66	24.78	-4.74	1.42
69.7	24.37	-4.93	2.69
69.74	24.36	-4.66	2.32
69.78	26.36	-4.01	3.45
69.82	26.97	-4.19	2.52
69.86	26.01	-4.49	-0.71
69.9	25.84	-3.51	-2.22
69.94	21.15	-6.62	-2.17
69.98	18.52	-7.5	-3.51
70.02	16.9	-2.65	-3.53
70.06	17.05	-7.27	-4.43
70.1	16.54	-7.38	-1.51
70.14	18.52	-5.47	-0.64
70.18	15.62	-5.23	-0.3
70.22	14.1	-1.73	1.44
70.26	16	0.68	1.87
70.3	14.21	0.14	1.88
70.34	12.87	-1.71	2.68
70.38	15.86	-5.19	2.63
70.42	16.95	-4.55	2.48
70.46	17.03	-3.62	1.87
70.5	16.22	0.78	5.27
70.54	19.17	-0.54	5.73
70.58	17.29	-0.18	5.26
70.62	22.19	-0.97	6.74
70.66	21.52	-3.49	6.76
70.7	20.77	-2.22	5.15
70.74	19.49	-4.11	7.43
70.78	25.2	-3.02	9.06
70.82	23.01	-4.23	8.03
70.86	22.15	-5.3	8.01
70.9	23.28	-8.51	5.99
70.94	22.46	-2.37	7.51
70.98	20.88	0	8.62
71.02	16.27	4.52	7.82
71.06	20.791	-0.47501	7.5495
71.1	19.59	-0.22	7.49
71.14	22.2	1.17	9.37
71.18	21.48	1.28	8.59
71.22	18.61	3.43	7.29
71.26	18.22	4.48	2.89
71.3	19.96	3.07	1.63
71.34	19.86	4.39	-1.23
71.38	20.55	1.96	-2.38
71.42	20.24	1.81	1.4
71.46	20.03	3.81	-1.16
71.5	20.51	4.3	-4.86
71.54	22.24	4.92	-3.49
71.58	15.26	10.56	-1.83
71.62	17.56	3.28	-1.82
71.66	17.65	3.73	0.6
71.7	19	6.34	1.26
71.74	18.76	4.66	0.62
71.78	18.34	2.26	0.25
71.82	18.54	1.21	-0.86
71.86	20.97	-2.01	1.58
71.9	17.72	-1.81	1.7
71.94	21.16	-1.66	1.52
71.98	20.62	-2.3	4.06
72.02	20.62	-3.28	2.33
72.06	22.24	-4.27	2.36
72.1	20.34	-3.57	4.28
72.14	24.57	-2.01	4.77
72.18	23.65	-2.14	4.21
72.22	24.58	-2.93	2.58
72.26	25.84	-0.9	2.72
72.3	27.33	-0.37	1.38
72.34	24.82	0.74	1.07
72.38	23.3	-0.57	4.32
72.42	22.49	1.26	-0.6
72.46	19.6	-0.77	-1.74
72.5	19.17	1.58	-4.49
72.54	17.95	-1.05	-5.45
72.58	15.08	-0.29	-4.92
72.62	17.18	-1.2	-1.93
72.66	14.61	1.33	-0.3
72.7	13.58	-0.37	0.83
72.74	17.83	-0.48	3.88
72.78	18.36	0.23	4.69
72.82	16.34	2.47	5.73
72.86	12.16	2.79	6.89
72.9	13.71	0.1	7.82
72.94	14.822	5.9391	5.9677
72.98	14.768	6.9996	6.4223
73.02	16.46	13.99	7.15
73.06	18.77	12.5	9.44
73.1	16.23	8.3	4.89
73.14	15.95	9.95	5.53
73.18	13.86	9.04	7.55
73.22	15.82	10.86	5.78
73.26	12.54	9.41	8.95
73.3	15.66	4.41	11.2
73.34	16.91	4.69	8.12
73.38	16.9	6.04	10.78
73.42	22.45	4.59	10.78
73.46	20.18	0.47	10.13
73.5	19.03	0.68	9.64
73.54	14.44	-0.53	8.21
73.58	16.16	0.19	11.09
73.62	15.23	-2.57	9.26
73.66	13.31	-3.53	8.05
73.7	11.74	2.91	9.93
73.74	14.21	2.93	9.6
73.78	13.35	2.47	8.03
73.82	13.31	4.39	6.75
73.86	11.4	5.4	4.6
73.9	15.2	6.48	6.03
73.94	18.55	5.31	5.37
73.98	17.01	2.42	3.91
74.02	16.44	2.19	5.09
74.06	16	2.44	5.7
74.1	15.91	2.97	7.63
74.14	18.13	2.54	7.36
74.18	20.07	7.28	7.97
74.22	17.99	10.12	7.57
74.26	19.24	8.57	6.99
74.3	19.89	3.69	6.69
74.34	22.05	5.93	5.7
74.38	21.15	6.84	6.33
74.42	22.08	12	9.85
74.46	18.7	7.65	7.68
74.5	19.81	8.37	9.28
74.54	16.28	5.35	8.85
74.58	20.19	7.84	8.15
74.62	19.23	8.03	8.51
74.66	18.13	6.57	10.63
74.7	19.32	4.9748	2.9205
74.74	19.49	4.39	-1.82
74.78	19.54	2.78	-2.01
74.82	18.34	1.7	-4.06
74.86	19.71	3.55	-4.02
74.9	21.03	0.64	-2.9
74.94	21.77	1.49	-3.66
74.98	18.73	3.59	-4.4
75.02	19.18	1.61	-3.44
75.06	19.81	2.29	-3.22
75.1	22.87	1.07	-1.02
75.14	23.42	3.43	-2.81
75.18	20.78	1.93	-2.9
75.22	18.19	2.52	0.54
75.26	18.13	3.22	1.86
75.3	18.88	-1.16	2.23
75.34	17.31	0.37	1.22
75.38	18.12	0.99	2.45
75.42	17.42	-0.16	1.28
75.46	15.23	0.3	0.23
75.5	16.57	1.58	-2.37
75.54	15.65	-0.01	-4.64
75.58	16.09	-1.6	-4.65
75.62	18.55	-0.5	-5.55
75.66	17.11	2.02	-7.08
75.7	14.72	0.63	-4.62
75.74	14.75	0.18	-1.99
75.78	17.19	-1.54	-0.51
75.82	17.59	-4.6	-1.81
75.86	18.9	-7.45	-1.29
75.9	20.45	-8.82	-7.22
75.94	26.07	-4.38	-1.68
75.98	27.69	-5.29	-0.93
76.02	27.54	-2.1	-2.2
76.06	27.36	-1.14	-6.17
76.1	30.9	-1.06	-5.27
76.14	31.25	-5.4	-6.76
76.18	26.53	-2.57	-7.85
76.22	27.3	0.11	-6.25
76.26	27.12	-0.04	-3.26
76.3	24.7	2.35	-4.35
76.34	23.3	6.62	-4.96
76.38	21.61	2.18	-4.13
76.42	21.26	1.37	-5.63
76.46	21.65	-0.96	-0.87
76.5	24.507	3.5003	-1.2509
76.54	24.405	3.6871	-0.4957
76.58	33.17	7.06	1.04
76.62	27.6	6.6	3.21
76.66	25.74	3.44	2.72
76.7	22.91	4.59	3.67
76.74	22.62	3.84	1.33
76.78	22.91	2.25	0.56
76.82	22.34	-0.16	0.17
76.86	23.4	-2.43	-1.66
76.9	23.07	-3.2	-1.62
76.94	23.71	-2.15	-3.59
76.98	23.64	-1.38	-2.09
77.02	24.66	-2.89	-2.84
77.06	24.69	-3.87	-4.54
77.1	25.93	-0.46	-5.03
77.14	26.18	0.3	-4.58
77.18	23.72	-1.64	-5.16
77.22	23.92	-2.22	-5.93
77.26	21.38	-5.98	0.6
77.3	23.45	-6.54	1.93
77.34	28.19	-5.29	-0.06
77.38	29.62	-3.59	-0.43
77.42	26.63	-5.4	-1.47
77.46	26.45	-5.29	-2.15
77.5	26.4	-4.15	-4.34
77.54	25.7	-4.58	-3.62
77.58	24.32	-5.73	0.42
77.62	23.97	-7.09	1.45
77.66	22.88	-6.8	2.15
77.7	21.72	-3.02	5.3
77.74	23.49	-3.05	5.16
77.78	21.29	-0.87	2.63
77.82	21.48	-2.41	-1.69
77.86	21.93	-5.89	-5.04
77.9	22.16	-5.53	-4.61
77.94	22.25	-4.1	-3.32
77.98	22.07	-6.76	1.19
78.02	21.49	-7.76	-0.21
78.06	23.33	-3.63	1.11
78.1	22.15	-1.29	0.05
78.14	22.52	-1.17	0.42
78.18	21.85	-1.87	-0.72
78.22	22.49	-2.73	-0.83
78.26	17.77	-1.96	-3.51
78.3	14.72	-0.66	-4.67
78.34	14.75	-4.18	-7.14
78.38	19.14	-5.62	-4.46
78.42	16.22	-3.99	-5.08
78.46	14.94	-6.68	-6.33
78.5	14.99	-3.59	-5.18
78.54	16.32	-1.44	-2.19
78.58	17.42	-1.66	-0.57
78.62	20.44	-3.73	2.46
78.66	21.35	-0.91	-0.56
78.7	18.78	-1.61	0.26
78.74	20.49	-2.97	0.06
78.78	21.44	-4.58	-0.62
78.82	22.4	-4.44	-1.17
78.86	21.82	-6.91	-1.64
78.9	21.54	-4.69	-0.58
78.94	19.08	-5.11	0.56
78.98	22.14	-6.68	2.36
79.02	20.54	-12.07	0.43
79.06	19.38	-7.77	-3.29
79.1	17.67	-7.08	-2.25
79.14	16.99	-8.71	-0.78
79.18	16.55	-5.87	-2.33
79.22	18.19	-3.14	-2.69
79.26	17.27	-0.24	0.54
79.3	17.47	1.73	1.79
79.34	17.49	0.71	1.26
79.38	16.83	1.08	1.13
79.42	17.58	0.71	1.68
79.46	16.85	-0.94	2.38
79.5	19.35	0.41	2.33
79.54	23.11	-0.15	5.89
79.58	19.37	3.51	3.96
79.62	18.47	3.31	3.22
79.66	18.1	2.95	2.72
79.7	16.96	4.86	2.87
79.74	18.55	7.31	5.97
79.78	17.89	8.81	6.47
79.82	16.86	8.93	6.97
79.86	16.22	11.12	7.25
79.9	18.04	10.71	7.49
79.94	18.78	8.77	4.36
79.98	15.82	8.1	2.06
80.02	16.53	5.06	2.45
[truncated: 1,015 more rows]
