# Supplementary material for: Mean flow and turbulence structure over exposed roots on a forested floodplain: Insights from a controlled laboratory experiment
Source: PLoS One. 2020 Feb 26;15(2):e0229306. doi: 10.1371/journal.pone.0229306 (PMC7043746; doi:10.1371/journal.pone.0229306)
Supplement: S1 File — (ZIP) [file pone.0229306.s001.zip › data_and_scripts/velocity_data/t21_143_replaced.csv]

0.02	25.94	0	-1.26
0.06	24.03	1.9	-0.62
0.1	22.2	-1.74	0.27
0.14	26.28	-0.48	0.53
0.18	26	-2.18	0.7
0.22	26.54	2.62	-0.87
0.26	24.64	-1.89	-1.64
0.3	23	-1.47	-1.75
0.34	22.65	0.07	-1.25
0.38	23.89	-0.42	-4.07
0.42	26.11	-1.57	-1.57
0.46	22.34	-6.51	-1.32
0.5	22.1	-3.26	2.45
0.54	20.03	-8.32	4.8
0.58	19.29	-10.49	4.51
0.62	19.81	-9.83	3.6
0.66	20.13	-6.1	2.5
0.7	20.61	-5.78	1.97
0.74	23.57	-6.45	-0.84
0.78	21.36	-2.93	-0.74
0.82	20.46	1.12	-2.19
0.86	22.42	-0.84	-2.34
0.9	14.94	0.41	-1.77
0.94	13.56	-2.54	3.37
0.98	14.84	-3.5	3.78
1.02	14.13	-1.61	4.2
1.06	18.03	-0.94	3.71
1.1	20.19	-3.45	1.48
1.14	20.21	-5.23	-1.9
1.18	18.58	0.16	-2.89
1.22	17.59	2.36	-1.18
1.26	18.01	-1.56	-3.02
1.3	20.71	0.99	-4.93
1.34	19.8	-0.2	-3.05
1.38	18.43	0.46	-3.88
1.42	20.45	0.91	-4.9
1.46	18.79	3.02	-0.9
1.5	18.55	2.28	-1.83
1.54	17.1	4.26	-1.14
1.58	19.89	5.97	1.34
1.62	19.77	4.42	-0.45
1.66	16.43	1.13	-1.67
1.7	15.35	6.68	3.86
1.74	16.84	8.45	4.14
1.78	13.73	9.4	1.14
1.82	14.3	8.77	2.28
1.86	14.07	7.9	4.57
1.9	15.59	7.17	1.64
1.94	17.57	6.84	-1.7
1.98	16.84	1.25	0.17
2.02	16.2	2.81	1.17
2.06	14.48	-1.22	-0.67
2.1	13.41	-0.41	-0.09
2.14	14.93	-1.22	-0.05
2.18	17.41	2.54	0.44
2.22	17.98	0.14	1.08
2.26	20.96	1.39	0.05
2.3	19.98	1.65	-2.38
2.34	19.29	0.56	-3.11
2.38	17.75	3.04	-1.53
2.42	17.3	4.7	1.73
2.46	17.29	4.72	3.63
2.5	17.98	4.74	3.56
2.54	21.49	7.01	3.25
2.58	21.25	8.42	3.04
2.62	21.5	4.94	-0.94
2.66	22.59	7.12	0.28
2.7	21.06	2.72	0.24
2.74	20.22	1.4	0
2.78	17.55	0.8	-0.18
2.82	15.98	0.59	-1.85
2.86	17.85	1.74	-2.85
2.9	16.44	2.57	1.91
2.94	20.91	2.18	2.33
2.98	23.36	6.18	3.8
3.02	20.7	9.12	4.78
3.06	20.77	8.6	8.18
3.1	19.48	10.09	8.1
3.14	21.5	9.49	8.54
3.18	20.78	8.67	7.16
3.22	19.59	7.9	4.77
3.26	21.44	2.25	4.73
3.3	22.6	1.79	1.19
3.34	23.21	-0.25	1.43
3.38	21.097	2.4234	0.77439
3.42	20.734	1.756	-0.23426
3.46	24.31	-3.25	-11.33
3.5	19.859	0.48819	-2.2649
3.54	19.363	-0.079581	-3.2397
3.58	18.839	-0.58147	-4.1561
3.62	18.294	-1.0012	-4.9904
3.66	17.737	-1.3223	-5.7191
3.7	17.174	-1.5285	-6.3186
3.74	16.63	-6.83	-4.45
3.78	11.56	-4.01	-5.98
3.82	12.87	-4.97	-6.22
3.86	15.62	-0.58	-5.56
3.9	13.47	5.13	-8.45
3.94	13.69	4	-6.55
3.98	17.5	4.57	-4.91
4.02	14.57	7.67	-2.52
4.06	15.05	7.4	-0.44
4.1	14.33	7.34	2.38
4.14	13.12	5.46	2.53
4.18	9.85	5.25	1.26
4.22	13.65	3.26	1.22
4.26	15.35	5.61	1.64
4.3	20.39	1.25	1.25
4.34	15.947	1.8458	3.5491
4.38	20.53	-6.11	0.48
4.42	16.71	-6.71	-1.44
4.46	15.41	-3.31	2.74
4.5	17.17	0.15	5.58
4.54	16.75	1.17	6.77
4.58	16.16	4.57	11.02
4.62	18.76	3.26	11.36
4.66	21.81	4.27	8.48
4.7	22.81	0.2	5.93
4.74	22.8	-1.92	3.06
4.78	21.34	-2.01	2.71
4.82	20.7	1.55	4.75
4.86	20.04	-1.29	4.48
4.9	18.69	0.68	5.16
4.94	15.5	-0.15	4.92
4.98	15.56	2.5	4.47
5.02	15.47	7.11	5.98
5.06	17.65	3.18	5.95
5.1	18.21	-0.12	4.12
5.14	18.56	0.4	5.05
5.18	17.5	3.73	3.85
5.22	16.87	3.86	4.98
5.26	19.06	4	6.29
5.3	18.42	6.15	7.26
5.34	23.33	2.55	2.43
5.38	24.01	2.06	0.91
5.42	21.96	2.04	1.35
5.46	21.47	2.65	1.55
5.5	22.66	1.51	-1.11
5.54	21.83	1.76	-1.2
5.58	24.49	0.38	0.53
5.62	22.46	0.58	-0.19
5.66	23.53	-0.96	0.38
5.7	24.838	1.098	-1.4736
5.74	25.159	1.1145	-1.5985
5.78	25.438	1.1377	-1.6504
5.82	25.673	1.1575	-1.6318
5.86	25.859	1.1639	-1.5451
5.9	25.996	1.1466	-1.3927
5.94	26.08	1.0957	-1.1769
5.98	26.11	1.001	-0.90019
6.02	26.71	-2.22	-0.42
6.06	24.91	4.42	-2.64
6.1	25.83	2.78	-2.96
6.14	28.14	3.41	1.56
6.18	26.14	3.58	1.8
6.22	23.54	-4.49	2.03
6.26	21.81	-6.09	6.18
6.3	25.48	-6.04	2.8
6.34	25.45	-5.28	3.92
6.38	21.38	-3.25	6.56
6.42	23.84	-4.55	5.37
6.46	19.82	-5.83	4.18
6.5	20.7	-3.9	0.5
6.54	21.77	1.81	5.22
6.58	19.7	2.8	4.35
6.62	18.78	4.75	2.36
6.66	19.89	3.72	6.06
6.7	25.228	0.74287	2.0284
6.74	26.222	0.84503	1.5062
6.78	32.76	2.35	0.35
6.82	32.68	1.22	0.47
6.86	31.69	-0.31	-2.03
6.9	31.04	-1.85	-1.41
6.94	29.6	-1.94	-2.78
6.98	24.82	-1.2	-1.45
7.02	28.65	0.6	0.11
7.06	28.94	1.95	1.41
7.1	30.36	0.98	-0.21
7.14	30.81	-2.1	2.37
7.18	25.66	-0.05	-0.76
7.22	25.78	0.66	-1.83
7.26	21.773	0.94838	0.24126
7.3	18.81	5.27	-0.48
7.34	16.16	4.64	-0.3
7.38	18.49	1.2	1.16
7.42	19.18	-3.8	-1.02
7.46	16.34	-3.74	-0.94
7.5	15.42	0.06	-0.55
7.54	12.57	5.13	5.52
7.58	14.03	1.81	6.32
7.62	14.18	2.53	5.15
7.66	18.52	-1.68	3.4
7.7	17.59	-2.9	-0.4
7.74	21.86	-3.83	-0.46
7.78	20.17	-1.7	-0.51
7.82	22.16	-2	0.51
7.86	21.83	0.26	1.71
7.9	23.6	-0.86	0.1
7.94	21.34	-0.66	1.1
7.98	21.62	-1.63	1.62
8.02	21.53	-0.65	1.48
8.06	20.65	-2.42	4.34
8.1	18.76	-1.8	4.29
8.14	20.951	-2.1436	2.3197
8.18	20.72	-2.4072	2.392
8.22	19.39	-3.57	-0.12
8.26	20.37	-5.11	3.85
8.3	20.16	-2.57	2.74
8.34	17.93	-1.81	3.49
8.38	21.62	-1.83	-1.85
8.42	21.38	-1.71	-3.86
8.46	17.98	-3.22	-0.85
8.5	21.86	-6.81	1.43
8.54	20.43	-6.8	0.53
8.58	18.83	-1.57	-2.25
8.62	18.38	0.05	-7.29
8.66	20.68	-3.47	-7.35
8.7	23.36	-1.53	-4.5
8.74	21.62	0.24	-2.9
8.78	20.55	0.81	-5.49
8.82	18.96	2	-5.65
8.86	16.49	-4.95	-5.56
8.9	19.86	-5.87	-0.48
8.94	21.28	-6.46	-1.25
8.98	20.67	-5.24	-3.93
9.02	19.5	-4.8	-4.17
9.06	20.81	-4.19	0.02
9.1	20.71	-7.48	3.14
9.14	21.03	-8.55	3.72
9.18	20	-6.46	4.32
9.22	19.89	-2.04	4.72
9.26	20.665	-7.3104	1.3798
9.3	23.85	-8.92	3.42
9.34	23.12	-10.5	2.9
9.38	17.45	-6.32	-1.52
9.42	18.32	-6.58	-2.63
9.46	19.74	-4.11	-2.66
9.5	18.96	-3.57	-1.19
9.54	19.96	-7.59	2.27
9.58	19.15	-6.22	0.98
9.62	19.51	-3.08	1.31
9.66	17.25	-3.05	2.59
9.7	17.42	-2.59	1.42
9.74	17.83	-1.23	3.52
9.78	18.66	-1.08	0.11
9.82	20.77	-0.39	-1.99
9.86	21.3	-0.07	-4.63
9.9	19.21	-0.98	-2.85
9.94	18.9	-0.36	-3.02
9.98	20.62	-1.89	-0.93
10.02	21.09	-2.43	-0.35
10.06	21.32	-5.21	1.26
10.1	20.56	-6.37	1.82
10.14	21.12	-4.35	1.92
10.18	23.07	-1.58	3.06
10.22	22.74	-5.3	2.82
10.26	21.41	-2.69	3.42
10.3	20.91	2.55	4
10.34	19.34	2.73	5.65
10.38	18.42	3.01	4.69
10.42	17.62	4.06	3.31
10.46	18.74	3.99	2.44
10.5	15.86	3.82	2.81
10.54	17.56	3.88	2
10.58	17.2	3.06	5.22
10.62	21.68	1.82	4.54
10.66	22.21	1.93	0.8
10.7	19.61	5.19	3.4
10.74	18.31	2.95	2.15
10.78	13.66	3.34	-0.11
10.82	20.527	3.4494	0.13381
10.86	21.12	0.87	1.09
10.9	24.31	5.13	0.74
10.94	24.66	9.45	-1.38
10.98	23.1	2.64	-1.97
11.02	23.36	0.72	-3.59
11.06	20.33	0.45	-4.08
11.1	21.28	-2.46	-2.78
11.14	25.45	-4.75	-2.87
11.18	22	-7.99	-0.67
11.22	24.36	-6.57	0.16
11.26	23.27	-4.62	0.14
11.3	23.95	-5.2	-0.46
11.34	22.55	-2.95	-1.51
11.38	22.17	-2.18	-2.28
11.42	23.65	-5.08	-1.43
11.46	24.78	-5.23	-1.95
11.5	24.46	-5.16	-1.23
11.54	25.03	-5.15	-2.97
11.58	22.62	-7.08	-4.83
11.62	26.17	-2.66	-0.45
11.66	24.34	-5.14	0.23
11.7	26.91	-6.19	3.21
11.74	22.19	-3.33	0.81
11.78	20.96	-4.36	-0.33
11.82	22.25	-2.19	2.28
11.86	21.38	-2.86	3.58
11.9	22.49	-0.52	3.2
11.94	23.18	-4.03	3.82
11.98	24.23	-7.48	2.42
12.02	19.12	-2.58	1.8
12.06	19.82	-2.29	2.93
12.1	18.81	-3.74	4.11
12.14	18.47	-1.74	4.32
12.18	16.06	-11.03	3.58
12.22	14.76	-4.81	-0.35
12.26	16.94	-3.31	1.06
12.3	13.59	-1.02	0.32
12.34	18.22	-5.01	2.13
12.38	18.53	-7.47	2.81
12.42	18.46	-6.6	1.12
12.46	17.68	-8.94	0.41
12.5	18.39	-7.23	0.59
12.54	18.38	-7.03	2.8
12.58	20.25	-5.26	1.94
12.62	17.41	-4.07	0.56
12.66	17.54	-3.32	4.08
12.7	19.3	-1.89	3.21
12.74	19.02	-0.84	3.86
12.78	18.15	-0.09	2.68
12.82	16.84	1.2	1.33
12.86	15.97	1.7	1.27
12.9	17.62	2.48	1.74
12.94	19.14	0.67	-0.84
12.98	17.88	-1.68	-2.11
13.02	14.58	0.55	1.22
13.06	16.08	-1.67	1.76
13.1	17.08	0.55	-2.02
13.14	15.05	-3.52	-4.05
13.18	12.93	-3.43	-0.54
13.22	18.29	-4.81	1.88
13.26	21.02	-0.42	3.47
13.3	21.03	-0.08	1.76
13.34	22.19	-4.67	5.41
13.38	21.42	0.88	3.97
13.42	23.05	4.09	2.22
13.46	21.86	-1.6	4.14
13.5	22.25	1.18	2.59
13.54	20.91	-0.01	2.1
13.58	15.92	2.88	2.09
13.62	13.41	1.46	0.83
13.66	16.29	3.65	4.73
13.7	18.77	5.69	7.11
13.74	23.95	0.15	10.48
13.78	21.07	-2.1	7.76
13.82	21.28	-4.81	5.64
13.86	21.74	-7.33	2.01
13.9	23.9	-6.36	2.71
13.94	28.3	-3.91	1.85
13.98	28.37	-2.94	2.09
14.02	27.49	-3.47	-0.66
14.06	26.17	-1.92	-0.77
14.1	23.86	-4.1	-1.13
14.14	24.55	-4.47	-1.45
14.18	24.97	-3.75	-0.25
14.22	22.88	-0.33	-0.67
14.26	15.45	0.95	-0.93
14.3	16.85	3.13	0.6
14.34	15.43	2.3	3.04
14.38	13.07	3.1	3.98
14.42	15.14	4.16	5.98
14.46	14.15	5.41	5.98
14.5	13.59	6.41	5.56
14.54	12.61	6.4	4.4
14.58	13.15	6.6	3.91
14.62	14.47	3.13	1.59
14.66	12.97	3.67	2.13
14.7	11.06	2.7	1.8
14.74	12.6	4.69	1.31
14.78	11.27	4.97	1.73
14.82	13.51	4.72	0.94
14.86	14.78	3.68	1.49
14.9	15.11	6.96	0.05
14.94	16.15	5.85	0.05
14.98	17.22	2.54	-0.18
15.02	17.33	3.05	1.85
15.06	17.96	3.08	2.42
15.1	17.38	0.78	3.82
15.14	18.44	-0.7	4.92
15.18	18.98	-5.27	4.69
15.22	19.03	-1.71	3.66
15.26	19.34	0	5.43
15.3	19.05	-4.73	3.67
15.34	20.7	-5.15	2.14
15.38	18.17	-2.44	2.47
15.42	19.24	-0.28	5.03
15.46	20.13	-0.98	6.3
15.5	17.29	-0.05	4.64
15.54	17.76	-1.74	4.8
15.58	18.21	-1.75	5.08
15.62	16.8	-0.15	6.82
15.66	19.36	0.8	6.99
15.7	17.95	1.36	7.94
15.74	18.06	0.67	7.41
15.78	17.44	1.88	9.88
15.82	16.4	0.5	6.51
15.86	18.49	-1.72	2.58
15.9	18.58	-0.78	1.31
15.94	20.79	-2.45	2.7
15.98	17.76	-0.07	4.69
16.02	18.01	0.14	4.04
16.06	17.78	-2.02	3.89
16.1	18.71	-2.43	4.92
16.14	17.76	-1.57	3.1
16.18	15.07	-0.86	0.39
16.22	16.04	-2.82	1.19
16.26	16.05	-1.59	0.41
16.3	15.67	-1.25	-0.3
16.34	16.52	-0.23	-1.7
16.38	14.63	3.67	0.3
16.42	18.44	3.29	0.76
16.46	16.3	3.01	-1.37
16.5	16.37	1.41	-1.81
16.54	16	2.95	-1.41
16.58	13.78	3.47	1.46
16.62	12.36	3.18	2.74
16.66	11.32	1.66	3.88
16.7	12.3	-0.31	2.83
16.74	10.2	0.43	3.76
16.78	11.57	0.46	4.02
16.82	13.98	2.44	3.13
16.86	14.01	3.41	4.07
16.9	15.2	2.51	4.94
16.94	19.46	2.36	3.97
16.98	17.55	0.43	1.76
17.02	15.23	0.69	1.84
17.06	15.62	2.59	3.53
17.1	16.98	0.14	4.69
17.14	17.02	2.54	2.51
17.18	18.04	2.11	-3.04
17.22	16.47	1	-4.13
17.26	18.84	-0.64	-3.26
17.3	19.38	0.56	-2.94
17.34	19.45	1.28	-2.36
17.38	17.45	-1.8	-1.37
17.42	19.25	-2.82	-0.85
17.46	18.99	-0.22	0.34
17.5	19.92	-1.43	1.91
17.54	21.44	-0.01	-0.18
17.58	21.75	0.17	-0.02
17.62	22.32	2.13	1.55
17.66	22.62	3.67	-1.92
17.7	21.5	4.63	0.31
17.74	22	4.84	3.62
17.78	21.25	1.75	3.55
17.82	17.95	-0.27	3.89
17.86	18.7	4.37	4.41
17.9	23.15	7.14	2.32
17.94	19.71	6.64	6.43
17.98	20.82	2.14	3.97
18.02	24.06	-3.01	-0.27
18.06	26.18	-0.78	1.59
18.1	24.66	-5.58	-2.6
18.14	21.42	-3.84	-1.63
18.18	19.84	-8.97	-2.53
18.22	21.14	-3.47	2.27
18.26	23.77	-0.27	3.76
18.3	21.89	3.43	2.66
18.34	22.18	0.38	-0.27
18.38	20.44	1.82	-4.17
18.42	15.83	-0.11	-0.33
18.46	19.425	-2.2473	0.51742
18.5	14.75	-2.18	1.04
18.54	17.87	-2.88	1.22
18.58	16.48	-2.22	3.88
18.62	19.2	-3.44	2.53
18.66	21.27	-3.8	0.14
18.7	20.15	-6.8	1.01
18.74	20.94	-11.3	2.35
18.78	19.31	-8.93	4.13
18.82	20.89	-9.16	1.38
18.86	22.18	-8.16	0.78
18.9	19.34	-5.87	-0.27
18.94	16.93	-9.42	6.42
18.98	17.84	-8.72	7.7
19.02	18.12	-5.94	8.18
19.06	19.34	-10.98	4.61
19.1	20.23	-8.57	5.28
19.14	21.19	-7.14	6.1
19.18	20.55	-3.54	5.79
19.22	17.59	-3.54	0.53
19.26	16.13	-7.49	1.01
19.3	14.33	-7.99	1.28
19.34	14.87	-6.27	6.45
19.38	18.1	1.48	6.65
19.42	16.43	0.86	7.67
19.46	17.35	-0.71	8.13
19.5	18.27	6.62	4.39
19.54	18.73	5.75	7.13
19.58	18.04	12.48	10.54
19.62	19.92	12.39	12.36
19.66	21.39	10.17	13.62
19.7	16.795	5.06	3.9015
19.74	16.686	4.9701	3.7486
19.78	15.27	4.2	3.31
19.82	21.39	0.07	-0.95
19.86	16.385	4.0833	3.2976
19.9	16.308	3.6249	3.1541
19.94	16.25	3.1064	3.016
19.98	8.3	2.68	-7.09
20.02	9.67	-1.98	-6.55
20.06	13.97	-4.42	-5.78
20.1	16.02	-4.73	-3.05
20.14	17.22	-1.55	-3.59
20.18	15.11	-3.11	-1.06
20.22	16.64	-5.86	2.68
20.26	20.43	-4.78	1.71
20.3	17.291	-2.1356	2.2308
20.34	17.66	-2.5461	2.2177
20.38	18.32	2.49	12.03
20.42	17.98	3.02	10.88
20.46	17.79	0.77	8.41
20.5	20.69	1.82	7.77
20.54	23.61	-0.48	6.8
20.58	27.24	-1.62	3.82
20.62	24.89	-1.94	4.65
20.66	24.61	-0.06	2.26
20.7	20.65	-1.44	1.48
20.74	24.62	-4.25	0.86
20.78	26.3	-2.34	1.25
20.82	26.76	1.82	-1.21
20.86	23.91	3.83	0.89
20.9	23.94	4.98	1.34
20.94	22.61	5.37	1.19
20.98	23.92	7.48	2.59
21.02	21.52	4.52	0.05
21.06	22.4	2.47	2.92
21.1	22.2	1.04	3.66
21.14	23.08	0.79	5.48
21.18	15.44	-2.87	-2.1
21.22	22.25	2.95	4.55
21.26	21.92	-5.37	1.1
21.3	21.384	0.37066	1.534
21.34	21.541	0.16002	1.2928
21.38	21.728	-0.023483	1.0532
21.42	21.934	-0.17985	0.82863
21.46	21.45	3.63	-1.49
21.5	24.19	-1.65	0.83
21.54	24.73	-3.04	0.01
21.58	25	0.62	-1.77
21.62	19.86	4.09	-1.02
21.66	20.67	1.64	1.29
21.7	23.07	0.82	4.23
21.74	23.7	-4.31	3.88
21.78	22.89	-3.59	0.98
21.82	20.85	-0.88	2.16
21.86	22.66	1.74	3.37
21.9	22.83	0.2	2.75
21.94	23.6	-2.16	3.4
21.98	25	-2.78	2.27
22.02	26.04	-0.85	5.04
22.06	28.69	-6.22	2.92
22.1	25.88	-2.97	0.92
22.14	24.01	-4.97	0.71
22.18	24.01	-5.04	1.13
22.22	22.15	-0.91	1.63
22.26	21.19	-1.41	2.95
22.3	18.13	0.27	2.58
22.34	19.62	3.56	-0.15
22.38	21.75	4.03	-0.34
22.42	17.47	3.49	-3.07
22.46	20.649	4.1635	-0.48551
22.5	20.918	5.0741	-0.72539
22.54	21.276	5.9009	-0.90577
22.58	20.1	4.95	-0.2
22.62	20.39	5.79	2.14
22.66	23.16	9.3	0.69
22.7	24.05	7.91	0.14
22.74	26.55	9.1	-1.19
22.78	26.78	10.27	-1.95
22.82	25.45	9.46	-1.38
22.86	25.27	1.46	-2.34
22.9	27.15	3.43	1.87
22.94	26.9	-0.8	7.01
22.98	28.12	3.8	4.6
23.02	27.19	2.42	5.29
23.06	23.83	6.32	2.38
23.1	21.05	8.31	7.4
23.14	22.73	7.77	8.87
23.18	25.77	8.14	7.07
23.22	29.87	7.77	0.02
23.26	28.64	6.63	-1.07
23.3	30.82	4.78	-1.35
23.34	28.86	4.44	-1.71
23.38	25.69	2.27	-1.11
23.42	25.91	2.03	-0.35
23.46	24.67	-0.21	-1.5
23.5	24.52	-1.06	-2.14
23.54	26.64	-0.9	-3.4
23.58	28.41	-1.37	-0.4
23.62	28.34	-4.34	-1.26
23.66	27.93	-4.13	-1.97
23.7	27.59	-1.14	-1.68
23.74	27.22	1.27	1.05
23.78	26.79	0.68	3.35
23.82	28.38	1.36	3.32
23.86	24.25	1.46	-0.38
23.9	23.69	3.83	1.03
23.94	19.92	1.39	-1.91
23.98	21.41	-1.47	-0.94
24.02	23.43	-4.49	-1.74
24.06	27.19	-7.14	-4.81
24.1	27.21	-7.5	-6.13
24.14	28.39	-9.47	-6.91
24.18	29.23	-11.06	-2.31
24.22	29.71	-10.93	-4.37
24.26	22.814	-5.7771	-1.2925
24.3	22.001	-5.2147	-0.46992
24.34	21.185	-4.5518	0.40474
24.38	20.388	-3.817	1.2994
24.42	19.636	-3.0387	2.182
24.46	16.62	6.88	9.28
24.5	16.69	-0.67	6.68
24.54	12.87	-1.32	7.67
24.58	13.74	-3.32	6.71
24.62	18.37	-1.26	2.59
24.66	20.77	-2.86	2.25
24.7	18.41	6.49	2.89
24.74	18.94	2.31	3.55
24.78	19.37	0.95	1.32
24.82	21.09	1.4	2.19
24.86	20.3	0.55	3.05
24.9	22.07	-2.37	3.54
24.94	22.129	-0.40443	2.5138
24.98	22.578	-0.61327	2.6851
25.02	23.008	-0.81905	2.8964
25.06	23.65	4.82	5.37
25.1	24.66	0.98	4.4
25.14	26.69	-2.14	3.18
25.18	25.21	-4.56	1.98
25.22	28.27	-6.73	2.59
25.26	23.1	-1.92	3.28
25.3	26.48	-4.97	2.53
25.34	21.37	-0.15	5.18
25.38	22.31	-0.29	6.78
25.42	26.1	-0.06	4.39
25.46	29.62	-1.31	3.3
25.5	29.52	-2.67	2.53
25.54	27.66	-3.46	1.46
25.58	29.07	-4.07	1.09
25.62	28.68	-1.68	1.58
25.66	26.34	0.26	-1.19
25.7	24.88	-7.63	0.27
25.74	22.54	-5.83	1.06
25.78	22.46	-6.94	1.57
25.82	23.31	-5.81	2.54
25.86	22.43	-7.22	0.57
25.9	22.31	-4.68	-0.64
25.94	26.07	-6.43	0.86
25.98	25.05	-8.72	1.7
26.02	26.34	-6.19	3.71
26.06	26.91	-8.09	4.58
26.1	22.61	-8.47	3.97
26.14	22.84	-5.93	5.93
26.18	21.23	-6.62	7.57
26.22	23.13	-4.02	3.11
26.26	22.34	-0.92	2.33
26.3	21.35	-0.09	-2.04
26.34	20.46	-0.6	-2.55
26.38	17.71	0.15	-4.95
26.42	18.34	0.42	-1.26
26.46	20.49	1.82	1.88
26.5	22.67	-2.58	-0.9
26.54	19.78	-0.8	-0.02
26.58	17.85	-0.61	-1.86
26.62	17.23	0.2	-3.74
26.66	20.18	3.5	3.25
26.7	20.97	4.57	5.72
26.74	20.87	-0.3	7.05
26.78	19.47	-0.25	7.32
26.82	18.32	-2.93	6.93
26.86	18.96	-3.14	6.98
26.9	21.847	0.099141	2.3776
26.94	22.655	-0.084616	1.9671
26.98	19.98	1.31	-5.97
27.02	24.19	0.08	-4.04
27.06	23.17	5.56	-2.1
27.1	24.88	0.64	-3.02
27.14	30.4	-1.83	0.44
27.18	28.84	-3.44	1.59
27.22	28.41	-4.51	1.7
27.26	29.64	-4.46	0.83
27.3	27.18	-4.04	-0.57
27.34	26.63	-0.99	-1.46
27.38	27.1	-1.95	-1.74
27.42	25.72	-2.58	-4.66
27.46	25	-2.15	-2.31
27.5	25.24	-4.52	-1.86
27.54	26.85	-3.8	-3.39
27.58	28.38	-4.39	-0.64
27.62	30.08	-4.91	1.19
27.66	31.93	-4.14	2.97
27.7	30.97	-5.87	-0.15
27.74	30.36	-6.85	-0.74
27.78	28.38	-7.06	-2.51
27.82	28.37	-3.29	-0.08
27.86	28.62	-3.38	2.44
27.9	29.5	-2.13	3.42
27.94	28.34	-5.07	-0.37
27.98	26.75	-1.12	1.79
28.02	26.56	-4.29	0.46
28.06	28.28	-6.41	2.78
28.1	28.17	-4.22	3.92
28.14	28.19	-4.01	3.76
28.18	27.3	-3.72	4.36
28.22	29.63	-2.68	3.46
28.26	25.37	-5.26	-1.26
28.3	24.72	-5.57	-0.61
28.34	27.98	-6.65	1.82
28.38	31.66	-3.54	3.83
28.42	31.01	-5.26	2.59
28.46	29.63	-4.13	2.54
28.5	27.36	-4.55	2.54
28.54	24.36	-2.74	3.87
28.58	23.95	-4.01	4.5
28.62	23.25	-3.3	3.75
28.66	22.23	-4.35	5.52
28.7	23.72	-1.19	4.09
28.74	26.95	0.91	3.91
28.78	27.27	2.38	6
28.82	28.83	-1.03	6.06
28.86	25.78	-6.01	6.49
28.9	27.03	-6.76	4.45
28.94	22.25	-6.68	2.59
28.98	19.29	-4.04	2.82
29.02	22.49	-2.18	2.2
29.06	26.74	-4.13	4.25
29.1	26.32	2.41	5.08
29.14	27.26	-0.84	9.13
29.18	28.6	-4.55	8
29.22	28.95	-4.91	8.85
29.26	27.64	-3.12	9.38
29.3	26.03	-4.13	8.16
29.34	20.59	-1.19	7.5
29.38	23.12	-7.24	6.12
29.42	26.29	-9.62	5.14
29.46	26.46	-7.2	0.74
29.5	24.49	-4.93	1.43
29.54	22.77	-7.84	-0.26
29.58	26.97	-1.79	0.44
29.62	25.86	1.96	2.3
29.66	28.15	0.56	1.25
29.7	25.73	0.24	-0.36
29.74	25.06	0.82	0.56
29.78	21.47	3	-0.68
29.82	22.86	2.66	1.23
29.86	22.46	3.29	2.22
29.9	21.52	3.43	2.78
29.94	22.32	5.73	5.04
29.98	22.23	3.34	4.56
30.02	19.25	1.89	4.51
30.06	18.77	8.86	5.67
30.1	16.57	6.76	5.55
30.14	18.11	9.66	6.02
30.18	19.33	6.49	5.35
30.22	19.55	3.71	3.16
30.26	21.12	3.05	2.9
30.3	22.26	2.8	2.27
30.34	18.62	1.97	3.34
30.38	20.41	1.96	4.88
30.42	26.347	4.4596	-0.62092
30.46	27.118	4.2906	-0.90651
30.5	27.89	2.29	-6.07
30.54	30.65	3.58	-3.26
30.58	29.251	3.7121	-1.4057
30.62	29.884	3.5005	-1.4607
30.66	37.78	0.98	-2.39
30.7	37.45	2.26	-4.81
30.74	38.5	6.88	-5.7
30.78	35.45	7.97	-1.2
30.82	36.65	6.36	-3.29
30.86	36.17	4.03	-4.56
30.9	34.45	3.37	-5.9
30.94	32.664	1.6918	-0.23222
30.98	32.638	1.4743	0.094788
31.02	27.77	-1.6	2.44
31.06	28.09	0.89	3.13
31.1	26.79	-1.06	4.37
31.14	25.57	0.37	6.44
31.18	27	-0.29	3.92
31.22	26.85	1.01	4.49
31.26	28.57	-2.66	5.28
31.3	27.28	-2.82	5.58
31.34	24.72	-3.64	7.2
31.38	27.4	1.75	5.34
31.42	26.61	3.37	1.64
31.46	29.34	1.67	-0.26
31.5	27.33	0.47	-0.66
31.54	25.94	2.47	3.87
31.58	28.5	2.02	0.39
31.62	27.03	3.72	-1.88
31.66	26.22	1.61	-0.09
31.7	26	0.8	1.76
31.74	32.75	-0.97	-1.21
31.78	32.95	-2.1	-3.52
31.82	31.21	-0.87	-6.04
31.86	28.99	-3.48	-6.76
31.9	27.62	-4.13	-4.4
31.94	27.85	-7.68	-4.23
31.98	28.37	-6.48	-3.99
32.02	24.46	-7.11	-6.15
32.06	22.15	-2.16	-7.82
32.1	16.51	-1.09	-7.59
32.14	17.38	-4.47	-4.98
32.18	20.652	-2.6041	-4.4841
32.22	19.998	-1.9032	-4.1971
32.26	17.67	3.89	1.21
32.3	20.46	-1.51	1.62
32.34	18.9	-1.47	-0.92
32.38	19.86	-0.58	-3.47
32.42	19.95	4.95	-7.27
32.46	19.63	5.42	-6.15
32.5	20.56	0.05	-6.09
32.54	19.29	2.86	-5.86
32.58	23.21	2.49	-9.79
32.62	23.27	5.04	-8.25
32.66	25.66	-0.15	-9.65
32.7	21.87	8.54	-6.8
32.74	19.66	8.77	-6.26
32.78	21.47	4.56	-8.28
32.82	19.74	7.51	-8.38
32.86	16.94	3.05	-8.36
32.9	18.23	4.63	-6.9
32.94	21.41	-0.26	-3.39
32.98	19.042	4.6052	-3.8957
33.02	15.23	2.95	1.33
33.06	16.11	8.63	2.44
33.1	18.9	3.13	2.33
33.14	21.32	1.57	-0.16
33.18	18.91	1.14	-2.83
33.22	18.81	5.06	-3.81
33.26	19.45	3.55	-4.26
33.3	20.86	3.02	-2.42
33.34	25.23	2.95	-0.5
33.38	23.09	4.88	0.65
33.42	21.15	2.67	0.25
33.46	20.56	0.44	2.77
33.5	23.03	-2.55	3.84
33.54	25.29	-0.24	-1.17
33.58	23.19	0.16	-0.06
33.62	25.73	0.03	0.07
33.66	25.07	0.67	0.44
33.7	24.25	3.01	1.01
33.74	26.56	3.91	-0.41
33.78	28.34	0.71	-1.92
33.82	26.26	2.17	-2.39
33.86	23.92	2.07	0.81
33.9	24.28	1.73	2.4
33.94	25.9	-0.95	4.81
33.98	25.18	-0.18	2.13
34.02	26.79	-3.5	-1.15
34.06	27.84	-3.5	0.11
34.1	28.7	-5.66	2.5
34.14	29.41	-7.46	3.01
34.18	24.757	-2.9359	-2.9371
34.22	24.191	-2.9772	-3.4749
34.26	23.58	-2.9625	-4.0117
34.3	22.932	-2.898	-4.5421
34.34	22.258	-2.79	-5.0606
34.38	21.565	-2.6449	-5.5618
34.42	17.59	0.13	-8.65
34.46	18.46	1.56	-10.64
34.5	20.47	-2.69	-12.5
34.54	15.33	-2.86	-12.16
34.58	18.49	0.65	-9.71
34.62	17.501	-1.3508	-7.9008
34.66	16.92	-1.1236	-8.1284
34.7	16.39	-0.91009	-8.2952
34.74	15.919	-0.71654	-8.3956
34.78	15.517	-0.54929	-8.4243
34.82	15.19	-0.41469	-8.3758
34.86	14.95	-0.31909	-8.2447
34.9	13.65	0.26	-9.15
34.94	17.24	-1.46	-7.35
34.98	18.29	-3.79	-3.89
35.02	19.33	-0.34	-3.9
35.06	14.9	1.84	-4.71
35.1	14.66	-0.38	-3.18
35.14	14.38	-2.9	-2.75
35.18	15.91	-2.7	-1.17
35.22	16.43	-1.64	-0.51
35.26	15.49	-2.53	1.63
35.3	21.27	-6.73	-2.39
35.34	24.79	-1.11	-5.79
35.38	23.06	-0.46	-6.32
35.42	21.95	1.49	-4.88
35.46	20.65	2.53	-3.97
35.5	20.2	0.85	-6.25
35.54	18.27	-0.33	-6.1
35.58	18.93	-0.24	-5.39
35.62	21.81	1.49	-5.89
35.66	20.87	3.18	-4.78
35.7	23.23	3.08	-3.95
35.74	24.29	2.22	-3.77
35.78	19.62	5.97	-6.25
35.82	21.08	2.63	-5.56
35.86	19.26	2.96	-4.26
35.9	19.51	0.21	-5.95
35.94	23.48	-2.74	-10.89
35.98	20.86	-0.81	-8
36.02	19.38	2.65	-7.9
36.06	18.39	4.1	-7.98
36.1	17.42	5.07	-4.53
36.14	16.87	0.28	-6.38
36.18	16.74	1.31	-5.21
36.22	17.17	2.85	-3.29
36.26	18.31	4.7	-0.51
36.3	19.27	0.51	-0.99
36.34	19.25	-1.38	-0.44
36.38	18.62	-0.16	1.44
36.42	18.55	-3.47	-0.83
36.46	18.49	-4.42	-2.28
36.5	18.66	-5.68	-2.44
36.54	18.968	-0.91926	1.0672
36.58	18.851	-1.0401	1.407
36.62	18.703	-1.1223	1.702
36.66	15.28	7.65	5.1
36.7	18.49	5.08	2.47
36.74	19.35	2.54	3.09
36.78	19.57	-0.17	2.15
36.82	20.86	-7.07	-0.48
36.86	17.74	-4.37	0.1
36.9	18.07	-1.04	2.45
36.94	19.55	3.37	2.3
36.98	18.97	2.66	1.78
37.02	16.53	0.025923	2.436
37.06	15.28	-5.06	4.85
37.1	14.27	0.76	5.4
37.14	12.87	-3.01	4.56
37.18	13.79	-1.65	2.92
37.22	13.62	0.56	2.17
37.26	15.83	3.65	1.88
37.3	15.7	6.39	-2.74
37.34	18.16	4.44	-2.47
37.38	17.14	4.66	-1.84
37.42	14.76	6.1	-0.12
37.46	17.68	4.83	-0.02
37.5	17.18	3.17	1.63
37.54	16.55	2.05	0.98
37.58	16.31	3.16	1.23
37.62	18.24	1.49	2.56
37.66	18.4	1.11	1.49
37.7	17.48	0.11	0.18
37.74	16.82	2.29	-0.58
37.78	18.52	1.28	0.11
37.82	18.1	0.03	-0.45
37.86	15.53	-0.42	-0.71
37.9	18.73	0	-2.2
37.94	21.47	-5.4	-1.4
37.98	20.32	-3.64	-1.8
38.02	21.36	-6.67	-1
38.06	22.95	-4.07	-0.12
38.1	23.8	-5.62	-0.13
38.14	21.24	-0.24	-4.61
38.18	18.64	-0.02	-5.01
38.22	15.5	-0.09	-3.36
38.26	17.47	2.12	-0.79
38.3	15.71	1.92	-0.51
38.34	16.11	3.99	-1.06
38.38	14.27	0.92	-0.34
38.42	16.04	2.39	1.93
38.46	16.64	1.94	2.09
38.5	17.01	0.68	0.51
38.54	16.47	1.68	1.92
38.58	14.75	0.71	4.25
38.62	11.63	-0.95	5.31
38.66	13.82	0.38	5.82
38.7	12.82	1.4	4.66
38.74	12.75	1.94	6.57
38.78	13.41	0.29	5.62
38.82	12.42	-1.29	5.34
38.86	11.95	-0.64	6.02
38.9	13.62	1.34	5.97
38.94	11.5	5.25	4.45
38.98	15.28	4.87	-2.69
39.02	15.72	8.2	-2.58
39.06	17.68	5.28	-3.44
39.1	18.38	2.57	-2.8
39.14	16.26	3.83	-3.92
39.18	14.37	7.37	-3.8
39.22	13.48	5.23	-2.32
39.26	14.37	1.73	-1.28
39.3	13.45	3.11	-0.99
39.34	16.63	0.07	-2.77
39.38	15.698	3.8315	1.4055
39.42	17.15	4.41	8.27
39.46	16.96	2.33	9.46
39.5	13.21	4.82	9.32
39.54	15.17	-1.32	2.86
39.58	16.34	6.99	3.11
39.62	13.23	9.14	6.26
39.66	14.3	6.02	7.08
39.7	13.23	3.91	5.87
39.74	10.99	5.02	6.57
39.78	12.65	3.1	9.26
39.82	12.78	6.21	9.08
39.86	10.76	5.01	6.75
39.9	11.94	1.91	4.05
39.94	11.3	1.35	3.16
39.98	13.2	-0.27	4.11
40.02	16.14	-2.37	5.22
40.06	17.21	-3.44	6.55
40.1	21.59	-7	5.73
40.14	23.83	-1.9	-1.16
40.18	24.23	-0.75	-0.49
40.22	22.8	1.27	-0.01
40.26	18.52	-2.84	2.25
40.3	19.56	-4.19	2.68
40.34	24.73	-4.96	-0.85
40.38	20.43	-3.99	-0.96
40.42	18.6	-5.52	0.48
40.46	19.61	-7.57	-0.75
40.5	21.65	-6.55	1.1
40.54	21.52	-7.85	0.53
40.58	17.87	-8.4	-0.6
40.62	16.66	-6.85	1.66
40.66	17.67	-2.13	1.66
40.7	19.06	-0.06	-0.81
40.74	18.81	-0.17	3.9
40.78	17.59	-2.66	8.54
40.82	20.7	-0.13	7.5
40.86	20.42	0.31	4.67
40.9	21.68	-1.3	2.8
40.94	18.28	-2.31	3.1
40.98	18.78	-0.24	3.56
41.02	18.31	-0.77	5.06
41.06	18.66	-4.31	4.63
41.1	18.52	-7.72	1.72
41.14	21.26	-5.5	-1.21
41.18	22.34	-0.41	-6.04
41.22	18.74	-0.33	-1.76
41.26	20.16	1.87	-1.75
41.3	22.03	-0.86	-1.98
41.34	22.41	-1.94	-2.99
41.38	21.57	-1.55	-1.59
41.42	26.1	-2.56	1.88
41.46	29.22	0.86	0.62
41.5	26.99	-3.62	1.41
41.54	25.98	-6.35	1.37
41.58	28.58	-8.08	0.01
41.62	28.56	-4.87	-1.67
41.66	25.14	-7.49	1.97
41.7	25.35	-5.03	0.45
41.74	24.28	-5.52	1.6
41.78	23.94	-7.44	2.47
41.82	23.41	-10.22	3.46
41.86	20.68	-6.49	3.37
41.9	23.96	-3.08	3.35
41.94	23.5	-3.23	0.94
41.98	27.67	-1.15	4.83
42.02	28.32	-0.63	4.65
42.06	28.63	-2.19	5.34
42.1	23.34	-1.35	8.15
42.14	21.57	-0.74	9
42.18	18.96	7.37	8.06
42.22	17.86	1.75	5.13
42.26	16.66	3.47	5.37
42.3	17.19	-1.17	3.66
42.34	18.65	-4.22	2.6
42.38	20.64	-6.2	3.71
42.42	20.93	0.26	3.52
42.46	20.19	2.75	7.99
42.5	26.3	0.49	5.6
42.54	26.22	1.45	3.52
42.58	26.26	4.33	2.8
42.62	21.89	7.29	2.74
42.66	21.12	5.91	6.42
42.7	24.36	-0.69	4.89
42.74	25.125	2.1791	3.6558
42.78	25.027	2.3939	3.2907
42.82	27.6	-3.55	5.34
42.86	27.82	-0.05	2.82
42.9	26.24	-1.9	2.8
42.94	25.28	-1.49	2.99
42.98	24.13	6.06	-0.3
43.02	21.87	8.11	-0.99
43.06	22.91	5.61	0.47
43.1	17.65	5.85	-1.86
43.14	22.04	3.84	1.59
43.18	25.22	1.98	-0.33
43.22	25.66	1.22	0.57
43.26	23.33	0.53	0.57
43.3	17.98	2.12	1.26
43.34	20.92	0.69	2.05
43.38	21.2	-3.09	2.26
43.42	23.3	-5.98	0.82
43.46	21.1	1.86	6.22
43.5	19.32	2.43	2.78
43.54	18.59	5.03	1.88
43.58	16.99	5.74	1.04
43.62	20.697	-1.7269	2.9278
43.66	20.897	-2.1562	2.8545
43.7	21.32	-8.44	8.06
43.74	23.09	-6.61	5.1
43.78	23.12	-5.36	2.03
43.82	23.59	-5.26	4.6
43.86	21.19	-2.87	-0.36
43.9	22.28	-3.97	-2.74
43.94	19.41	-2.49	1.55
43.98	18.61	-2.52	2.84
44.02	23.72	-5.2	2.59
44.06	23.3	-8.4	3.18
44.1	22.19	-7.99	2.61
44.14	18.41	-4.06	3.6
44.18	19.59	2.38	6.2
44.22	16.95	1.01	5.66
44.26	16.81	-1.49	9.55
44.3	18.21	0.36	9.14
44.34	19.44	0.98	6.66
44.38	20.4	1.14	6.33
44.42	19.85	1.64	6.4
44.46	19.59	-0.43	5.82
44.5	18.31	2.16	5.05
44.54	16.98	4.54	2.1
44.58	17.14	4.75	3.79
44.62	17.11	7.42	4.42
44.66	17.77	5.08	4.24
44.7	16.04	4.48	5.08
44.74	14.66	3.19	4.21
44.78	15.9	3.18	2.64
44.82	17.59	3.57	2.32
44.86	17.25	3.91	4.91
44.9	18.88	2.42	5.53
44.94	21.2	4.63	5.91
44.98	21.52	4.82	9.26
45.02	19.24	6.77	8.03
45.06	18.85	3.13	5.96
45.1	18.35	2.1823	5.5508
45.14	18.214	1.8536	5.5049
45.18	18.068	1.5516	5.4457
45.22	17.921	1.285	5.3772
45.26	17.784	1.062	5.3036
45.3	17.667	0.89128	5.229
45.34	18.64	-3.58	3.19
45.38	14.48	-0.08	3.49
45.42	13.65	1.16	3.6
45.46	17.32	1.7	2.27
45.5	17.63	1.25	3.68
45.54	18.23	0.65	6.28
45.58	17.49	4.54	7.99
45.62	21.83	2.97	8.29
45.66	22.09	4.12	6.36
45.7	20.96	1.13	5.76
45.74	20.56	5.17	4.73
45.78	18.33	6.33	3.73
45.82	14.34	1.41	2.33
45.86	15.9	-2.25	1.24
45.9	16.46	-0.61	0.46
45.94	21.32	-4.64	0.85
45.98	21.18	-7.46	-1.92
46.02	23.57	-8.6	1.16
46.06	25.79	-6.82	-1.35
46.1	24.21	-7.1	-4.1
46.14	25.38	-6.97	-5.14
46.18	25.19	-8.42	-4.3
46.22	26.76	-6.55	-7.02
46.26	25.81	-4.05	-6.87
46.3	24.76	-2.06	-6.93
46.34	25.05	-3.58	-6.52
46.38	23.84	0.26	-3.84
46.42	24.75	-1.71	-2.1
46.46	22.28	1.08	-5.99
46.5	23.12	3.11	-5.78
46.54	24.69	2.89	-4.21
46.58	23.98	0.6	-5.86
46.62	28	1.04	-9.4
46.66	27.37	3.85	-3.53
46.7	27.27	2.52	-2.64
46.74	27.75	2.24	-4.99
46.78	26.8	3.16	-6.93
46.82	25.33	2.41	-7.17
46.86	24.19	6.68	-7.09
46.9	24.02	6.31	-5.73
46.94	25.64	5.99	-3.95
46.98	23.8	7.25	1.67
47.02	25.29	7.91	3.26
47.06	22.83	4.12	2.44
47.1	21.949	5.0025	2.803
47.14	21.29	4.6025	4.012
47.18	20.667	4.1524	5.1648
47.22	20.096	3.667	6.2346
47.26	19.59	3.1611	7.1943
47.3	19.165	2.6497	8.0172
47.34	23.19	1.37	9.71
47.38	17.29	0.83	9.76
47.42	15.96	0.23	8.57
47.46	17.02	1.35	8.48
47.5	19.9	3.11	9.96
47.54	16.18	1.98	9.82
47.58	20.75	-2.25	6.6
47.62	21.5	0.2	4.1
47.66	21.56	-0.44	4.56
47.7	22.4	-0.14	3.99
47.74	25.69	-0.11	-1.58
47.78	24.42	3.23	-0.46
47.82	25.69	1.91	4.34
47.86	27.88	0.46	1.9
47.9	29.32	1.48	-0.1
47.94	29.84	2.77	-0.79
47.98	23.41	5.71	3.66
48.02	24.35	5.67	4.87
48.06	22.55	6.12	3
48.1	23.57	2.3	1.51
48.14	23.35	0.19	0.65
48.18	24.98	1.52	0.34
48.22	24.38	6.73	-0.44
48.26	23.55	7.38	-2.43
48.3	25.33	5.1	-1.94
48.34	24.22	3.13	-4.37
48.38	23.88	-4.78	-1.77
48.42	24.43	-5.29	0
48.46	27.08	-6.73	0.32
48.5	32.44	-6.83	1.1
48.54	31.92	-6.46	-1.95
48.58	29.95	-7.14	-0.79
48.62	28.05	-6.4	-1.11
48.66	28.29	-6.31	0.89
48.7	28.54	-4.37	-1.42
48.74	30.85	-2.5	-0.51
48.78	29.03	-1.61	0.41
48.82	27.51	0.26	1.4
48.86	23.84	2.18	1.01
48.9	24.67	4.99	-1.05
48.94	21.05	3	-0.75
48.98	25.55	-1.23	-1.11
49.02	22.03	-3.6	-2.79
49.06	22.01	-0.5	-4.23
49.1	21.47	-5.29	-0.57
49.14	18.31	-2.39	-2.75
49.18	18.41	2.15	-3.07
49.22	16.27	3.59	-0.62
49.26	19.55	1.56	2.77
49.3	18.76	2.18	1.18
49.34	16.77	-0.84	3.19
49.38	17.96	-1.95	3.98
49.42	20.19	-1.2	3.18
49.46	21.82	-1.12	3.01
49.5	22.27	-0.03	2.96
49.54	19.96	-0.77	2.19
49.58	18.97	-0.72	4.75
49.62	20.17	-0.81	2.48
49.66	17.92	0.32	4.15
49.7	17.35	0.68	4.84
49.74	17.86	-0.5	2.9
49.78	16.55	-1.39	3.7
49.82	17.23	-1.44	1.79
49.86	16.49	-1.74	7.16
49.9	14.3	0.09	9.92
49.94	11.77	4.78	10.48
49.98	13.39	8.02	11.49
50.02	16.3	9.61	10.72
50.06	12.93	9.52	10.22
50.1	13.127	5.281	7.7109
50.14	13.042	5.6388	7.2783
50.18	12.44	1.13	6.21
50.22	12.85	1.95	6.44
50.26	13.64	8.02	3.79
50.3	14.05	10.21	4.5
50.34	13.56	4.48	5.86
50.38	16.01	6.75	3.52
50.42	15.14	6.38	3.32
50.46	16.61	5.25	4.8
50.5	18.61	5.89	3.57
50.54	18.67	5.26	4.89
50.58	20.04	3.8	4.7
50.62	22.13	7.02	6.82
50.66	20.97	2.76	6.97
50.7	19.95	3.34	6.85
50.74	19.74	2.37	5.51
50.78	19.28	0.89	5.38
50.82	23.83	2.42	0.5
50.86	25.67	3.47	0.23
50.9	25.25	3.87	0.85
50.94	24.54	4.98	0.92
50.98	24.45	4.72	-1.15
51.02	25.41	2.47	-1.38
51.06	24.59	2.84	-1.25
51.1	26.44	2.5	-3.89
51.14	23.06	0.01	-1.38
51.18	23.4	-1.34	-0.54
51.22	22.74	0.63	-1.77
51.26	22.44	0.92	-0.99
51.3	26.88	5.96	4.51
51.34	25.49	3.14	2.89
51.38	28.2	3.8	3.81
51.42	30.58	1.48	3.62
51.46	30.27	3.7	4.11
51.5	30.63	3.19	3.88
51.54	27.54	-2.96	1.2
51.58	30.36	-2.13	1.22
51.62	30.44	-1.7	1.77
51.66	30.793	-1.3979	0.29617
51.7	30.975	-1.2936	0.011171
51.74	30.38	-2.29	-2.1
51.78	30.26	-3.49	-2.45
51.82	28.17	-3.14	-2.56
51.86	31.33	-2.87	-2.71
51.9	29.72	-3.88	-3.65
51.94	30.8	-4.3	-3.66
51.98	33.11	-2.82	-4.86
52.02	30.83	0.25	-6.82
52.06	29.6	1.7388	-2.1181
52.1	29.53	5.34	0.74
52.14	29.51	7.66	-1.19
52.18	27.53	4.32	-2.2
52.22	25.81	4.12	0.95
52.26	27.73	4.39	-0.76
52.3	26.51	7.13	1.25
52.34	28.4	8	2.47
52.38	23.57	8.79	3.02
52.42	21.09	7.49	0.36
52.46	20.69	5.17	-4.61
52.5	20.42	2.19	-1.07
52.54	23.39	2.13	-0.51
52.58	26.98	0.86	-0.68
52.62	26.08	0.76	2.96
52.66	23.94	0.2	5.19
52.7	23.53	0.65	6.33
52.74	23.95	-2.84	4.66
52.78	27.19	-6.54	0.8
52.82	28.08	-6.88	0.28
52.86	29.35	-5.36	-1.44
52.9	29.57	-5.21	-1.87
52.94	30.57	-7.39	-1.32
52.98	29.92	-4.64	-1.64
53.02	33.04	-3.65	-1.83
53.06	31.22	-2.66	-2.99
53.1	30.96	-3.34	-4.34
53.14	31.58	-3.98	-4.58
53.18	33.97	-2.96	-2.81
53.22	29.465	-3.9868	-1.6481
53.26	29.082	-3.8974	-1.7288
53.3	22.19	-1.3	-5.42
53.34	28.141	-3.7842	-1.8587
53.38	20.67	-4.75	6.03
53.42	26.19	-6.98	5.09
53.46	26.34	-8.67	5.58
53.5	24.39	-8.12	-1.36
53.54	25.127	-4.0466	-2.0607
53.58	24.475	-4.2207	-2.0905
53.62	25.45	-1.28	-1.04
53.66	22.31	-1.47	-4.56
53.7	23.78	2.48	-5.94
53.74	24.98	-2.82	-3.59
53.78	24.16	-4.22	0.34
53.82	24.58	-9.5	-5.29
53.86	20.72	-9.06	-7.06
53.9	20.02	-10.76	-5.99
53.94	18.34	-11.88	-4.98
53.98	14.87	-12.85	-5.21
54.02	18.49	-9.07	2.18
54.06	20.28	-6.44	2.35
54.1	20.43	-6.13	-0.44
54.14	20.53	-1.84	-0.42
54.18	23.49	-1.27	-0.53
54.22	25.18	-4.19	-3.38
54.26	24.51	-4.67	-2.31
54.3	25.83	-6.76	-3.29
54.34	23.18	-3.96	-2.42
54.38	22.37	-5.29	-1.56
54.42	21.01	-6.01	-1.56
54.46	20.82	-2.38	1.29
54.5	21.65	-0.02	4.78
54.54	23.79	-5.12	2.46
54.58	24.07	-3.56	-0.36
54.62	23.68	-0.54	0.74
54.66	22.33	-0.75	1.02
54.7	22.34	0.88	3.38
54.74	23.88	-0.64	1.39
54.78	22.27	-2.28	-0.49
54.82	23.5	1.49	1.78
54.86	24.57	0.97	2.41
54.9	21.55	1.84	3.4
54.94	17.55	0.78	2.03
54.98	15.46	0.71	1.53
55.02	17.05	6.25	1.23
55.06	16.73	9.87	4.33
55.1	18.55	7.5	4.68
55.14	19.91	5.37	4.78
55.18	19.43	6.42	3.47
55.22	19.66	7.67	2.47
55.26	16.66	5.31	3.71
55.3	15.08	1.88	1.54
55.34	15.5	4.45	3.14
55.38	17.68	5.54	0.96
55.42	17.02	3	2.49
55.46	17.88	2.18	2.72
55.5	19.62	2.25	1.99
55.54	20.77	3.8	1.61
55.58	19.35	3.32	-0.39
55.62	20.19	2.91	-0.99
55.66	21.69	1.88	-1.02
55.7	26.32	-0.05	2.79
55.74	25.33	-3.87	1.99
55.78	27.23	-3.32	0.33
55.82	28.69	-3.48	-2.27
55.86	28.02	1.03	-4.64
55.9	26.17	2.57	-6.27
55.94	26.64	4.23	-7.35
55.98	30.73	-0.45	-7.64
56.02	31.51	-1.48	-5.05
56.06	30.07	-2.8	-2.99
56.1	27.32	-0.39	-3.86
56.14	32.56	-0.47	-7.5
56.18	34.04	-3.58	-4.52
56.22	31.83	-3.05	-1.51
56.26	30.08	-6.13	0.56
56.3	25.93	-8.2	-3.67
56.34	24.25	-7.13	1.38
56.38	23.15	-6.85	3.62
56.42	21.95	-9	-0.06
56.46	22.58	-3.23	4.21
56.5	24.19	-1.43	5.47
56.54	22.62	0.3	2.37
56.58	24.91	-3.2	-0.99
56.62	24.35	0.39	-6.54
56.66	25.96	2.06	-4.87
56.7	27.66	6.24	-2.82
56.74	24.82	5.46	-2.6
56.78	21.13	5.56	-2.56
56.82	19.89	3.55	-0.59
56.86	19.31	6.64	2.39
56.9	14.92	3.52	1.6
56.94	15.47	6.21	5.44
56.98	18.49	3.75	3.98
57.02	18.9	-0.39	2.99
57.06	19.36	1.45	0.17
57.1	17.76	2.21	0.86
57.14	18.35	1.7	1.46
57.18	14.73	2.41	0.43
57.22	16.94	2.66	-0.24
57.26	18.35	4.52	-0.09
57.3	22.38	4.88	0.24
57.34	19.45	2.44	-2.73
57.38	17.33	7.81	1.82
57.42	19.21	8.99	1.97
57.46	17.83	7.61	0.68
57.5	17.57	5.63	0.79
57.54	16.71	6.11	3.19
57.58	16.28	5.82	3.43
57.62	18.18	4.23	1.26
57.66	15.97	5.76	0.24
57.7	16.1	4.51	0.59
57.74	17.08	4.69	1.82
57.78	18.84	5.04	2.21
57.82	21.32	1.6	-1.02
57.86	22.62	8.6	3.37
57.9	28.64	3	5.87
57.94	24.72	-0.25	3.55
57.98	23.32	0.34	2.86
58.02	19.55	-2.24	2.36
58.06	18.88	-4.93	-0.69
58.1	18.58	-5.13	-0.36
58.14	22.19	-1.98	-1.01
58.18	19.8	3.34	0.6
58.22	25.6	-2.57	-4.65
58.26	21.74	-0.68	-5.59
58.3	22.53	-0.69	-2.81
58.34	20.57	-0.34	-2.29
58.38	20.49	1.88	0.39
58.42	16.86	5.34	4.01
58.46	17.74	4.03	3.81
58.5	13.87	2.7	1.69
58.54	11.53	3.67	2.42
58.58	12.71	4.77	2.69
58.62	14.39	6.1	3.1
58.66	17.22	3.16	4.31
58.7	17.89	0.07	1.59
58.74	18.12	1.79	-0.4
58.78	18.18	2.35	-1.98
58.82	19.31	2.8	-2.84
58.86	16.55	0.47	-0.4
58.9	16.27	1.47	3.98
58.94	15.23	-0.03	2.47
58.98	17.04	0.47	2.57
59.02	13.91	-3.69	1.88
59.06	14.75	-2.05	3.54
59.1	17.24	-1.35	3.37
59.14	14.75	2.07	1.37
59.18	13.48	2.3	4.02
59.22	16.69	2.95	3.68
59.26	17.47	3.55	3.01
59.3	19.75	1.88	3.71
59.34	19.89	4.16	4.12
59.38	19.65	5.43	2.71
59.42	19.48	6.07	-0.39
59.46	21.82	2.56	-1.77
59.5	21.28	0.11	-7.47
59.54	21.44	0.76	-9.16
59.58	22.88	-3.51	-4.97
59.62	23.17	-5.08	-1.95
59.66	26.72	-5.95	-2.96
59.7	23.54	-1.46	-1.19
59.74	27.24	-2.64	-2.35
59.78	24.88	-1.95	-6.83
59.82	27.38	1.37	-4.51
59.86	22.86	-1.05	-2.02
59.9	23.19	-2.47	-0.05
59.94	22.18	-3.15	1.13
59.98	26.31	-8.06	2.37
60.02	22.64	-8.27	0.59
60.06	22.68	-3.14	1.81
60.1	19.85	0.07	5.56
60.14	17.92	-2.44	3.37
60.18	21.06	-5.66	2.81
60.22	19.91	-7.01	2.02
60.26	19.47	-3.7	0.52
60.3	21.41	-0.12	0.08
60.34	23.67	-0.93	3.43
60.38	21.3	0.97	4.83
60.42	20.12	3.4	3.87
60.46	17.59	4.1	1.01
60.5	18.3	-0.2	-2.07
60.54	16.61	-1.86	-4.48
60.58	17.49	0.88	-3.52
60.62	16.13	-1.55	-2.79
60.66	17.38	-0.96	2.28
60.7	20.22	-5.52	2.74
60.74	20.29	-5.8	4.33
60.78	19.11	-4.91	2.23
60.82	20.18	-4.31	0.01
60.86	20.57	-2.65	-0.33
60.9	21.53	0.1	1.99
60.94	17.2	-0.24	2.59
60.98	15.35	-3.88	0.2
61.02	14.9	-1.36	2.31
61.06	16.45	0.26	4
61.1	14.63	0.2	2.49
61.14	15.77	1.77	5.07
61.18	19.52	-2.54	7.52
61.22	19.64	-8.34	6.79
61.26	21.35	-5.9	8.92
61.3	19.94	-5.02	9.43
61.34	22.28	-3.36	11.47
61.38	20.59	0.84	12.35
61.42	22.49	-0.48	12.45
61.46	24.69	-2.92	12.34
61.5	21.17	-2.96	11.68
61.54	23.07	-2.01	12.27
61.58	22.67	1.29	9.93
61.62	18.46	6.02	9.08
61.66	19.18	1.96	13.16
61.7	16	3.76	10.9
61.74	18.42	-1.59	10.9
61.78	21.76	-0.02	6.8
61.82	19.55	-1.51	9.85
61.86	22.62	1.49	9.7
61.9	20.43	9.22	10.43
61.94	20.73	4.66	12.09
61.98	19.23	5.94	10.73
62.02	18.95	9.32	8.91
62.06	19.03	10.66	7.07
62.1	19.6	8.36	7.51
62.14	18.86	6.66	7.03
62.18	17.18	4.45	5.39
62.22	17.19	6.16	4.34
62.26	15.26	3.94	7.52
62.3	18.08	5.88	6.89
62.34	16.69	4.23	7.65
62.38	18.72	1.27	10.01
62.42	18.37	4	8.74
62.46	17.37	4.11	7.37
62.5	18.58	3.65	6.77
62.54	20.95	6.41	4.88
62.58	17.65	1.73	8.04
62.62	17.041	4.8222	7.6108
62.66	12.82	4.57	7.53
62.7	15.28	9.13	10.47
62.74	15.85	3.71	10.12
62.78	20.28	5.88	4.99
62.82	17.8	5.07	3.6
62.86	16.87	6.4	4.24
62.9	16.11	5.18	5.35
62.94	17.5	1.61	6.19
62.98	20.76	0.95	5.47
63.02	20.86	1.14	4.5
63.06	19.94	1.49	2.69
63.1	21.04	0.7	3.45
63.14	18.1	1.2	0.6
63.18	16.48	1.02	2.68
63.22	16.51	-1.26	3.88
63.26	19.14	-2.13	5.95
63.3	20.3	-2.63	6.69
63.34	17.8	-2.12	7.04
63.38	17.48	-1.34	6.95
63.42	18.76	0.11	2.56
63.46	18.55	-3.63	4.3
63.5	17.8	-6.68	2.88
63.54	18.34	-3.87	3.74
63.58	17.53	-2.81	2.68
63.62	16.15	-2.84	3.89
63.66	17.86	-2.31	4.98
63.7	17.33	1.37	4
63.74	15.65	5.21	2.66
63.78	14.3	3.23	5.11
63.82	13.5	1.21	4.85
63.86	13.06	2	3.78
63.9	11.82	1.97	2.96
63.94	12.73	0.36	4.13
63.98	14.56	0.77	1.94
64.02	15.93	3.1	2.59
64.06	18.99	2.33	5.16
64.1	21.31	0.48	2.93
64.14	19.59	-1.41	3.72
64.18	18.02	-4.07	4.78
64.22	15.98	-4.32	1.91
64.26	16.1	-3.59	3.16
64.3	16.34	-2.57	1.76
64.34	16.06	-0.26	1.09
64.38	14.24	-3.45	1.16
64.42	17.403	-1.4035	3.6249
64.46	17.204	-1.119	3.7656
64.5	16.998	-0.81308	3.9067
64.54	19.26	1.1	7.87
64.58	17.91	-1.17	8.91
64.62	15.91	2.8	2.89
64.66	19.14	3.04	3.95
64.7	20.17	3.56	5.34
64.74	15.01	-0.67	3.99
64.78	14.29	-3.1	3.93
64.82	14.38	-2.16	2.99
64.86	17.5	0.57	3.39
64.9	15.56	-1.59	1.69
64.94	16.62	0.17	5.08
64.98	20.88	0.8	6.42
65.02	21.51	0.83	4.63
65.06	20.76	1.98	1.26
65.1	20.19	2.12	-0.36
65.14	20.26	2.56	-2.46
65.18	16.24	3.61	-1.3
65.22	17.58	1.16	-2.94
65.26	18.99	1.33	-0.6
65.3	18.58	-0.15	1.01
65.34	19.49	-2.07	1.52
65.38	19.54	-1.88	3.76
65.42	19.78	-2.63	4.04
65.46	19.82	-4.15	3.99
65.5	17.15	1.88	7.86
65.54	17.11	2.55	7.44
65.58	20.46	2.58	6.13
65.62	25.88	-3.92	3.03
65.66	23.768	-1.1277	2.8317
65.7	29.99	-4.43	-6.96
65.74	27.9	-1.09	-5.75
65.78	34.23	-1.71	-3.73
65.82	25.126	-0.55503	3.0697
65.86	25.398	-0.46547	3.1411
65.9	23.68	3.35	4.3
65.94	27.15	0.53	4.62
65.98	23.27	-2.55	4.03
66.02	22.47	-2.63	3.99
66.06	20.45	0.08	7.88
66.1	26.55	-0.3	5.62
66.14	27.78	-0.67	7.05
66.18	26.57	-4.9	7.96
66.22	28.92	-4.4	7.9
66.26	29.67	-5.53	3.04
66.3	26.16	-3.94	5.09
66.34	28.63	-6.94	3.51
66.38	27.37	-5.44	1.25
66.42	26.55	-5.79	-0.82
66.46	23.33	1.07	0.05
66.5	18.01	0.63	4.71
66.54	19.27	0.94	4.37
66.58	16.33	3.36	3.64
66.62	13.47	8.59	7.73
66.66	16.69	2.8	5.26
66.7	18.16	2.6671	5.2702
66.74	17.996	2.5581	5.8448
66.78	17.906	2.3297	6.4029
66.82	17.875	1.9907	6.9212
66.86	23.45	7.43	7.77
66.9	21.43	-0.06	5.87
66.94	17.37	0.17	7.39
66.98	17.96	-0.27	9.64
67.02	18.93	-2.63	8.15
67.06	13.97	-0.12	8.42
67.1	17.48	-8.34	8.15
67.14	17.5	-4.4	5.08
67.18	19.11	-5.65	6
67.22	16.62	-7.84	1.52
67.26	15.66	-6.43	4
67.3	17.41	-2.96	3.66
67.34	16.93	-2.6	1.38
67.38	19.54	-5.75	1.91
67.42	20.1	-7.53	1.93
67.46	19.82	-5.8	1.76
67.5	20.46	-6.39	2.62
67.54	19.5	-7.89	3.89
67.58	20.35	-8.46	7.05
67.62	21.01	-3.84	5.76
67.66	21.65	-5.82	-1.03
67.7	20.02	-7.77	-1.59
67.74	21.95	-7.44	0.73
67.78	23.01	-7.06	0.3
67.82	21.4	-5.3	1.17
67.86	21.23	-1.8	4.18
67.9	19.888	-5.6216	1.5264
67.94	19.361	-5.3879	1.5168
67.98	18.5	-7.55	2.22
68.02	18.95	-2.47	2.16
68.06	19.74	-3.52	4.25
68.1	16.51	-3.29	2.3
68.14	18.46	-5.2	1.03
68.18	17.35	-2.01	-0.4
68.22	16.04	-0.29	0.03
68.26	13.81	1.38	3.99
68.3	14.1	1.25	8.61
68.34	15.72	1.1	7.82
68.38	20.69	6.78	7.11
68.42	19.34	7.97	4.48
68.46	22.39	7.72	4.66
68.5	20.94	8.19	3.97
68.54	20.26	8.35	2.27
68.58	20.2	7.1	0.77
68.62	19.48	8.37	2.48
68.66	16.96	8.75	4.51
68.7	16.6	7.69	4.98
68.74	16.12	6.18	3.54
68.78	16.52	3.82	3.12
68.82	17.56	1.69	2.11
68.86	17.65	3.46	3.94
68.9	19.53	1.49	4.58
68.94	17.28	1.88	3.13
68.98	18.04	1.21	7.76
69.02	18.55	1.7	8.88
69.06	18.79	2.64	8.42
69.1	21.42	-4.64	7.7
69.14	20.63	-5.05	4.49
69.18	20.4	-3.8	3.75
69.22	22.11	-5.88	3.79
69.26	19.37	-2.32	3.68
69.3	16.4	-1.6	0.31
69.34	14.97	2.41	-3.03
69.38	13.5	-3.83	-1.71
69.42	15.26	-5.26	-1.21
69.46	12.67	-0.04	5.37
69.5	16.87	-1.08	8.41
69.54	19.8	1.64	8.12
69.58	21.21	4.15	9.7
69.62	21.57	4.24	9.28
69.66	21.4	3.49	7.52
69.7	22.01	2.99	7.32
69.74	22.04	3.14	6.21
69.78	22.76	4.29	5.92
69.82	20.89	5.03	6.15
69.86	19.08	3.39	7.43
69.9	23.32	3.06	7.89
69.94	25.81	-0.09	8.69
69.98	25.36	2.66	9.03
70.02	20.04	-2.05	8.09
70.06	17.11	-1.47	7.28
70.1	15.96	-2.18	7.81
70.14	17.94	0.78	8.49
70.18	21.09	-3.23	8.66
70.22	17.7	-1.03	6.93
70.26	17.95	-2.25	7.19
70.3	18.31	-4.02	3.99
70.34	18.61	-1.76	5.07
70.38	19.3	1.35	5.43
70.42	18.76	3.86	4.45
70.46	17.2	4.62	1.77
70.5	16.28	0.95	4.95
70.54	19.32	-0.49	5.94
70.58	19.44	-1.76	3.26
70.62	21.44	1.12	0.87
70.66	20.33	-2.57	-2.14
70.7	24.343	-1.4899	1.2155
70.74	25.557	-2.0295	0.9237
70.78	33.12	-4.28	-0.61
70.82	30.87	-5.92	-0.98
70.86	29.15	-6.13	0.59
70.9	29.44	-4.17	-1.02
70.94	31.2	-0.44	1.37
70.98	31.54	-3.82	0.79
71.02	30.15	-2.22	-1.68
71.06	30.59	-3.73	-1.21
71.1	31.36	-4.35	-0.49
71.14	31.76	-3.4	-1.44
71.18	33.09	-3.88	-2.94
71.22	33.12	-3.2	-3.92
71.26	31.96	-6.25	-1.14
71.3	31.96	-3.66	-3.1
71.34	30.42	0.5	-2.88
71.38	32.15	1.86	-2.04
71.42	29.3	1.6	-1.05
71.46	29.81	0.9	-2.06
71.5	29.48	-0.89	-2.04
71.54	27.17	0.23	-1.44
71.58	29.74	-0.98	-1.26
71.62	27.84	-2.5	-1.71
71.66	28.52	-1.68	-3.67
71.7	26.08	-1.27	4.07
71.74	24.23	-1.64	4.63
71.78	22.42	-1.33	4.63
71.82	22.02	-0.33	4.28
71.86	23.95	1.61	3.06
71.9	24.7	3.19	0.61
71.94	23.29	2.18	1.29
71.98	27.27	-1.89	2.23
72.02	27.9	-3.47	0.38
72.06	23.62	-1.17	0.7
72.1	22.31	-4.1	1.26
72.14	21.17	-5.38	2.86
72.18	23.51	-4.05	5.22
72.22	23.37	-5.59	4.04
72.26	21.21	-4.74	7.44
72.3	23.823	-6.649	0.096109
72.34	23.67	-7.0153	-0.59096
72.38	23.488	-7.2672	-1.2763
72.42	26.39	-9.27	-3.5
72.46	24.31	-10.58	-4.84
72.5	24.27	-6.7	-5.84
72.54	24.42	-6.05	-4.97
72.58	22.46	-7.47	-2.05
72.62	20.49	-9.47	-3.59
72.66	19.04	-1.65	-5.11
72.7	18.81	0.35	-5.8
72.74	21.06	-0.41	-3.21
72.78	19.96	-0.03	-2.55
72.82	18.44	-0.66	-2.31
72.86	20.25	0.79	-2.38
72.9	22.95	0.95	-2.33
72.94	18.75	-1.95	-1.16
72.98	22.58	-2.25	1.64
73.02	23.06	-2.26	0
73.06	24.9	0.14	-0.63
73.1	23.29	0.66	-2.25
73.14	21.92	0.17	-1.63
73.18	23.2	-0.48	-1.39
73.22	27.58	0.42	-0.14
73.26	27.57	1.18	-0.9
73.3	24.17	6.31	-0.5
73.34	25.77	3.78	1.3
73.38	24.47	1.25	0.49
73.42	29.67	1.64	-2.42
73.46	30.22	0.89	-1.05
73.5	30.62	-1.58	0.11
73.54	33.19	0.38	1.21
73.58	33.88	-1.08	-1.02
73.62	34.04	-2.79	-4.03
73.66	29.13	0.23397	0.45258
73.7	28.502	0.054912	0.66653
73.74	25.15	3.37	4.62
73.78	27.04	3.16	5.44
73.82	25.06	2.09	1.78
73.86	23.75	-3.59	-1.62
73.9	30.73	-2.61	-1.46
73.94	25.18	-1.64	2.39
73.98	24.31	-2.78	0.63
74.02	18.76	0.77	5.28
74.06	21.5	2.95	3.17
74.1	22.69	2.21	3.01
74.14	26.81	0.47	2.97
74.18	26.9	-1.32	2.56
74.22	24.1	-5.57	-0.65
74.26	24.22	-7.41	-0.94
74.3	23.62	-6.6	0.32
74.34	30.08	-1.29	0.94
74.38	27.03	1.49	2.5
74.42	26.54	0.19	2.94
74.46	18.79	-4.28	1.93
74.5	20.34	-0.72	5.91
74.54	16.99	4	6.65
74.58	14.48	5.43	10
74.62	16.36	6.66	9.19
74.66	16.24	3.22	7.97
74.7	13.41	3.48	10.18
74.74	13.76	4.02	10
74.78	14.57	2.38	9.59
74.82	13.42	2.35	8.44
74.86	11.48	5.23	9.09
74.9	12.66	10.48	8.95
74.94	13.68	10.3	6.88
74.98	15.83	6.39	7.06
75.02	19.35	7.67	10.08
75.06	21.77	8.37	8.28
75.1	17.91	9.82	8.61
75.14	15.96	8.21	8.27
75.18	15.63	6.43	8.07
75.22	15.19	4.53	9.05
75.26	15.51	5.88	9.95
75.3	14.47	6.01	11.37
75.34	16.04	6.27	10.78
75.38	17.59	7.14	9.47
75.42	17.38	5.93	10.91
75.46	14.857	5.7032	10.676
75.5	14.567	5.5009	10.928
75.54	12.77	6.95	9.04
75.58	15.04	3.22	9.5
75.62	15.43	2.77	10.16
75.66	15.56	2.68	9.69
75.7	14.15	4.09	10.3
75.74	14.09	3.46	12
75.78	13.66	4.28	12.76
75.82	12.09	4.33	11.9
75.86	12.66	3.1	12.75
75.9	15.91	-0.68	9.77
75.94	18.16	-1.37	7.19
75.98	18.28	-1.89	4.39
76.02	20.66	-2.45	4.09
76.06	21.45	-2.87	5.31
76.1	21.94	-3.77	6.34
76.14	18.94	-0.93	7.12
76.18	16.09	-0.69	8.9
76.22	14.3	-2.09	8.42
76.26	15.7	-0.44	8.42
76.3	15.77	5.46	5.6
76.34	13.78	1.97	6.32
76.38	16.01	1.33	7.81
76.42	16.31	-2.78	8.96
76.46	13.5	-4.93	7.45
76.5	11.28	-2.49	5.62
76.54	13.634	1.1228	5.2233
76.58	13.808	1.4378	4.5161
76.62	10.36	-0.23	3.11
76.66	12.37	1.19	3.82
76.7	14.13	2.3	3.15
76.74	14.52	3.58	3.3
76.78	16.83	5.28	2.62
76.82	18.02	3.56	1.83
76.86	13.48	4.86	-0.64
76.9	16.15	2.67	0.93
76.94	15.84	0.83	-0.43
76.98	11.31	-0.09	1.68
77.02	12.99	1.46	4.47
77.06	12.36	-0.11	5.09
77.1	12.45	-0.99	2.4
77.14	13.83	5.28	-0.12
77.18	16.19	1.92	1.71
77.22	16.55	1.7	1.52
77.26	17.08	5.37	1.69
77.3	15.74	2.17	2.51
77.34	14.09	1.96	3.39
77.38	13.65	1.84	3.76
77.42	14.54	2.27	2.97
77.46	15.06	4.73	3.55
77.5	16.94	2.95	3.97
77.54	19.5	3.82	5.6
77.58	18.04	1.49	5.89
77.62	10.73	4.19	6.85
77.66	15.67	3.11	6.12
77.7	16.86	1.97	4.85
77.74	16.6	-0.56	4.58
77.78	18.33	0.95	6.08
77.82	18.48	3.15	8.21
77.86	17.92	5.47	10.02
77.9	18.04	1.65	7.36
77.94	16.67	0.57	6.7
77.98	14.23	2.75	7.43
78.02	13.02	4.08	7.86
78.06	13.32	5.21	9.04
78.1	18.06	6.39	10.1
78.14	16.1	7.12	9.64
78.18	18.82	6.22	7.67
78.22	20.67	3.93	8.33
78.26	22.64	2.98	8.17
78.3	20.8	1.47	7.77
78.34	19.17	-0.32	7.06
78.38	17.1	-1.41	4.6
78.42	18.899	1.1294	5.8208
78.46	18.741	0.60463	5.2793
78.5	17.26	-1.32	5.89
78.54	18.73	-1.34	4.4
78.58	15.84	-0.28	5.09
78.62	18.17	-0.72	1.15
78.66	18.62	1.07	1.33
78.7	17.75	1.24	1.98
78.74	16.06	-0.53	4.24
78.78	18.24	1.38	5.11
78.82	18.71	1.71	6.46
78.86	17.79	1.84	7.4
78.9	17.35	2.03	5.81
78.94	17.77	3.31	4.17
78.98	16.62	2.21	4.98
79.02	16.5	3.98	6.66
79.06	17.2	2.44	7.4
79.1	15.89	5.76	9.32
79.14	15.78	5.63	9.03
79.18	16.23	4.1	7.81
79.22	15.8	4.42	6.13
79.26	13.47	5.54	5.79
79.3	13.99	3.68	6.86
79.34	17.46	1.97	5.91
79.38	17.22	3.21	6.25
79.42	22.04	1.88	7.01
79.46	25.04	-1.17	4.24
79.5	23.91	1.77	2.4
79.54	21.76	1.63	-2.16
79.58	20.69	0.53	-0.93
79.62	18.94	-0.63	0.6
79.66	20.97	-0.43	4.03
79.7	18.22	-1.62	2.81
79.74	18.64	0.14	3.43
79.78	18.94	2.92	5.26
79.82	19.13	-1.97	2.66
79.86	17.46	-2.07	-1.38
79.9	12.8	-0.16	1.72
79.94	16.56	1.34	-1.01
79.98	17.84	1.86	-1
[truncated: 1,007 more rows]
