# Supplementary material for: Mean flow and turbulence structure over exposed roots on a forested floodplain: Insights from a controlled laboratory experiment
Source: PLoS One. 2020 Feb 26;15(2):e0229306. doi: 10.1371/journal.pone.0229306 (PMC7043746; doi:10.1371/journal.pone.0229306)
Supplement: S1 File — (ZIP) [file pone.0229306.s001.zip › data_and_scripts/velocity_data/t21_144_replaced.csv]

0.02	19.46	-7.16	3.74
0.06	21.35	-5.37	4.51
0.1	19.92	-2.01	3.4
0.14	20.25	0.29	1.58
0.18	16.78	0.59	3.99
0.22	18.75	1.04	1.8
0.26	15.26	0.44	1.16
0.3	16.13	1.97	2.75
0.34	13.47	2.33	2.32
0.38	14.6	2.89	0.97
0.42	12.93	2.16	-0.77
0.46	13.76	1.07	1.87
0.5	12.01	1.99	5.79
0.54	12.48	1.69	6.22
0.58	10.76	0.39	4.24
0.62	10.07	-0.12	2.97
0.66	11.31	-4.72	2.65
0.7	8.91	-2.54	2.63
0.74	10.2	-2.33	3.76
0.78	8.54	-4.19	4.95
0.82	10.75	-1.17	4.72
0.86	12.01	0.02	5.51
0.9	12.75	1.19	5.3
0.94	11.27	1.45	4.98
0.98	11.29	1.16	5.44
1.02	14.84	4.5	5.64
1.06	14.75	3.63	3.9
1.1	15.33	3.98	3.61
1.14	17.54	4.78	3.36
1.18	15.17	2.9	4.79
1.22	11.99	0.94	5.13
1.26	9.58	3.58	5.12
1.3	10.14	2.7	5.07
1.34	13.74	0.35	3.46
1.38	14.41	2	3.55
1.42	14.22	2.22	7.05
1.46	15.24	3.18	7.92
1.5	14.51	0.96	6.9
1.54	18.82	-1.68	4.67
1.58	24.31	-0.48	7.54
1.62	22.94	-2.3	7.59
1.66	22.68	-4.57	9.05
1.7	24.77	-4.75	6.99
1.74	25.87	-4.16	5.21
1.78	23.58	-3.64	1.81
1.82	23.18	-4.46	1.98
1.86	23.12	-0.81	0.27
1.9	22.79	0.27	3.04
1.94	19.8	-4.04	3.7
1.98	16.31	-2.41	8.03
2.02	15.56	-2.86	8.17
2.06	19.89	-0.58	6.31
2.1	19.2	0.62	6.22
2.14	15.33	1.97	7.96
2.18	15.96	1.17	7.25
2.22	17.65	5.7	9.26
2.26	18.15	1.12	9.75
2.3	17.959	-1.2932	5.6001
2.34	18.32	-4.78	4.57
2.38	21.84	1.16	5.33
2.42	18.55	-5.24	2.15
2.46	21.52	-8.76	1.04
2.5	19.67	-7.14	0.89
2.54	20.71	-4.55	2.4
2.58	20.82	-2.59	-0.51
2.62	18.11	-6.47	-0.08
2.66	24.28	-4.28	3.43
2.7	23.43	-5.71	4.89
2.74	23.4	-7.62	4.62
2.78	22.85	-4.52	4.06
2.82	22.53	-7.98	1.49
2.86	22.08	-5.39	-0.66
2.9	24.37	-8.25	2.05
2.94	23.6	-7.68	1.41
2.98	23.45	-6.39	-0.12
3.02	23.43	-4.81	3.19
3.06	22.68	-1.29	4.39
3.1	22.21	-1.77	4.77
3.14	21.46	-2.1	5.24
3.18	20.88	-4.39	8.27
3.22	22.15	-5.32	6.87
3.26	21.9	-6.24	1.61
3.3	18.28	-4.84	3.16
3.34	17.33	0.29	6.61
3.38	18.34	1.45	6.64
3.42	18.24	-2.22	5.81
3.46	19.132	2.2717	5.2027
3.5	19.161	3.3921	4.85
3.54	16.71	9.5	6.16
3.58	18.89	4.89	6.57
3.62	20.91	7.28	2.53
3.66	19.53	8.57	1.46
3.7	19.62	9.38	2.33
3.74	19.82	8.61	3.34
3.78	19.44	7.61	2.94
3.82	19.2	7.28	2.33
3.86	19.62	8.16	2.12
3.9	17.8	9.7	3.34
3.94	17.64	8.69	3.55
3.98	15.99	9.01	3.13
4.02	18.77	9.64	5.36
4.06	18.16	7.95	7.22
4.1	18.34	7.31	7.68
4.14	17.57	10.69	8.87
4.18	20.91	8.69	6.23
4.22	17.76	4.57	6.93
4.26	19.3	0.98	5.89
4.3	19.68	1.82	9.69
4.34	20.9	-0.44	7.44
4.38	23.78	-2.84	4.46
4.42	26.74	-0.01	-0.21
4.46	24.76	0.71	-0.53
4.5	22.96	3.19	1.47
4.54	19.67	3.77	-1.39
4.58	21.5	1.57	-1.35
4.62	22.42	1.9	-0.41
4.66	19.9	2.43	-0.2
4.7	19.71	1.41	-1.78
4.74	20.84	3.13	-1.83
4.78	21.72	2.89	-1.8
4.82	18.89	0.8	-1.86
4.86	19.82	5.24	-0.64
4.9	20.97	2.87	-1.87
4.94	23.49	1.64	-4.36
4.98	19.03	3.87	-4.65
5.02	20.98	2.94	-2.82
5.06	22.24	5.25	-0.63
5.1	25.86	-1.68	-0.82
5.14	21.68	0.82	-4.33
5.18	18.55	0.02	-3.06
5.22	20.37	-1.36	0.33
5.26	21.3	1.39	1.11
5.3	25.21	-2.25	1.19
5.34	24.64	1.22	0.38
5.38	22.43	0.86	0.41
5.42	22.15	-0.3	-3.65
5.46	21.142	-0.16644	2.4491
5.5	21.415	-0.45019	2.558
5.54	21.726	-0.74435	2.6125
5.58	21.65	-2.42	4.09
5.62	18.4	0.47	4.12
5.66	18.4	1.18	6.81
5.7	19.74	2.65	7.55
5.74	19.1	7.08	7.05
5.78	24.005	-2.6854	2.1529
5.82	24.393	-3.0311	2.0043
5.86	22.37	-7.74	4.09
5.9	22.13	-8.25	2.38
5.94	25.438	-4.0911	1.5618
5.98	28.46	-10.67	-5.14
6.02	30.63	-6.67	-1.9
6.06	30.28	-6.39	-1.15
6.1	29.38	-6.1	-1.8
6.14	28.31	-5.08	-0.99
6.18	30.54	-7.44	-0.44
6.22	25.84	-2.54	4.36
6.26	23.55	-5.28	4.71
6.3	22.22	-4.57	4.27
6.34	26.67	-7.07	1.71
6.38	24.22	-9.87	2.12
6.42	23.69	-9.19	2.84
6.46	21.76	-7.47	2.83
6.5	21.59	-3.26	5.09
6.54	19.68	-4.46	5.46
6.58	18.7	-2.1	6.37
6.62	15.56	-1.14	7.39
6.66	16.63	0.23	7.62
6.7	24.2	-5.28	6.45
6.74	23	-9.91	2.85
6.78	20.76	-11.74	4.74
6.82	21.18	-10.47	5.82
6.86	19.3	-8.43	6.27
6.9	20.844	-5.6877	3.592
6.94	19.29	-0.07	6.05
6.98	20.85	-7.68	4.12
7.02	19.65	-3.9	0.57
7.06	20.97	-6.77	-0.1
7.1	20.23	-5.08	-1.01
7.14	21.59	-4.85	-5.51
7.18	23.16	-2.81	-5
7.22	20.19	-4.9	-5.16
7.26	19.76	-7.57	-5.45
7.3	18.76	-6.47	-6.49
7.34	15.94	-5.36	-4.84
7.38	11.65	-5.62	-2.73
7.42	12.22	-3.16	-0.94
7.46	13.51	-3.81	-0.99
7.5	15.4	-2.56	0.6
7.54	19.81	-4.09	-0.36
7.58	22.52	-4.96	0.24
7.62	20.94	-5.9	0.73
7.66	19.23	-6.17	0.38
7.7	18.41	-6.17	1.3
7.74	17.5	-2.94	3.93
7.78	19.66	-0.87	4.73
7.82	19.56	2.38	2.72
7.86	21.27	5.19	5.12
7.9	21.96	6.35	4.55
7.94	20.91	8.78	3.5
7.98	21.67	6.72	3.95
8.02	18.56	4.24	4.62
8.06	18.81	2.26	3.25
8.1	19.11	3.87	4.37
8.14	20.01	4.49	6.07
8.18	19.98	2.66	5.48
8.22	17.61	2.03	5.59
8.26	15.71	3.25	5.77
8.3	16.67	2.55	5.82
8.34	17.87	2.97	3.7
8.38	17.92	4.16	4.68
8.42	19.13	4.54	3.78
8.46	19.71	3.72	5.52
8.5	20.37	3.23	3.12
8.54	19.95	2.45	4.03
8.58	23.58	-1.26	5.36
8.62	25.72	-2.42	2.95
8.66	28.13	-0.55	3.66
8.7	22.39	0.78	1.6
8.74	23.25	0.98	1.91
8.78	23.31	0.26	1.64
8.82	27.48	-2.64	-0.03
8.86	29.29	-2.42	-2.54
8.9	30.02	-3.22	-1.26
8.94	27.74	-1.1	-0.8
8.98	25.3	-0.1	1.19
9.02	23.42	1.44	3.4
9.06	23.88	-1.92	3.37
9.1	26.38	-1.17	1.73
9.14	26.34	-1.77	0.43
9.18	27.22	-2.99	-0.06
9.22	27.66	-4.63	-1.98
9.26	29.95	-5.72	0.65
9.3	27.55	-7.81	2.91
9.34	25.82	-9.72	3.27
9.38	23.33	-11.1	3.75
9.42	27.59	-12.67	0.23
9.46	29.78	-7.32	-2.18
9.5	27.87	-4.18	0.02
9.54	24.84	-4.4	-2.09
9.58	23.15	-4.9	-0.39
9.62	23.44	-7.06	0.02
9.66	20.61	-5.68	0.74
9.7	17.29	-5.41	2.29
9.74	16.83	-7.55	-0.93
9.78	18.41	-3.98	1.25
9.82	20.49	2.52	3.35
9.86	18.14	2.5	3.87
9.9	19.83	-0.48	2.12
9.94	21.27	-3.2	1.14
9.98	25	-3.69	2.27
10.02	25.24	-4.7	0.2
10.06	23.09	-3.19	1.39
10.1	20.94	-4.06	3.25
10.14	21.77	-5.63	3.55
10.18	22.24	-6.04	4.16
10.22	22.31	-6.9	5.27
10.26	21.18	-5.8	6.5
10.3	21.75	-5.63	4.1
10.34	20.28	-7.32	4.36
10.38	20.41	-7.87	3.64
10.42	20.75	-8.34	2.63
10.46	18.82	-6.62	3.96
10.5	18.52	-5.9	2.66
10.54	19.67	-0.06	2.88
10.58	21.41	-0.19	0.85
10.62	20.25	1.89	0.57
10.66	21.62	0.59	2.36
10.7	21.15	-0.68	0.59
10.74	21.05	1.26	2.69
10.78	24.86	4.77	4.8
10.82	26.42	4.61	4.89
10.86	24.93	4.23	5.57
10.9	25.22	4.44	5.66
10.94	21.14	4.63	3.85
10.98	23.09	0.63	2.38
11.02	22.57	-1.37	0.73
11.06	23.95	-0.67	1.52
11.1	20.73	0.36	1.84
11.14	20.88	-4.88	0.83
11.18	15.62	2.75	1.87
11.22	18.67	2.89	1.6
11.26	18.22	4.57	3.57
11.3	16.81	6.08	4.95
11.34	15.8	2.92	3.4
11.38	16.42	1.7	3.31
11.42	17.65	-3.4	2
11.46	16.95	-5.98	0.77
11.5	19.32	-5.34	-0.22
11.54	21.58	-4.19	0.74
11.58	23.3	-6.02	0.41
11.62	22.81	-7.95	2.83
11.66	28.04	-7.32	-1.52
11.7	28.67	-7.33	-2.63
11.74	30.55	-8.34	0.54
11.78	31.15	-7.17	-0.77
11.82	29.63	-6.65	0.37
11.86	30.9	-7.87	-3.01
11.9	28.67	-11.64	-5.13
11.94	26.73	-7.94	-2.82
11.98	22.94	-9.7	-4.28
12.02	22.89	-0.69	-4.63
12.06	22.19	0.85	-4.69
12.1	20.01	0.29	-1.83
12.14	19.65	-0.22	-4.39
12.18	19.47	2.74	-5.11
12.22	20.13	1.4	-3.07
12.26	24.08	1.87	-3.38
12.3	25.09	2.9	-1.23
12.34	23.45	6.15	-4.55
12.38	24.151	2.3411	-2.3013
12.42	24.984	1.6955	-2.1029
12.46	26.25	-5.53	-1.88
12.5	28.52	0.34	-0.51
12.54	25.93	0.8	3.6
12.58	29.34	1.4	-1.52
12.62	29.75	-0.22	-1.34
12.66	32.56	-5.54	-0.78
12.7	28.3	-6.46	-3.44
12.74	25.33	-9.5	-3.91
12.78	23.6	-9.86	-1.72
12.82	26.43	-10.86	1.08
12.86	26.9	-9.44	0.6
12.9	29.9	-10.21	0.69
12.94	27.57	-8.21	-1.63
12.98	27.27	-3.82	-0.12
13.02	27.18	-3.77	-0.52
13.06	25.57	-6.38	-1.18
13.1	21.35	-4.35	0.45
13.14	21.52	-0.09	1
13.18	20.22	-3.57	0.86
13.22	19.47	-1.56	3.83
13.26	20.24	3.4	2.53
13.3	18.12	2.41	1.72
13.34	19.83	-3.58	3.99
13.38	19.26	-2.22	4.89
13.42	21.09	-4.6	5.67
13.46	21.24	-4.75	3.02
13.5	22.19	-3.39	2.46
13.54	19.34	-1.75	4.45
13.58	23.68	-1.4	5.69
13.62	22.16	0.02	4.44
13.66	20.95	0.23	4.17
13.7	20.28	-1.49	6.19
13.74	20.09	-1.32	6.82
13.78	21.43	-3.36	6.63
13.82	23.38	-3.05	5.93
13.86	23.39	-2.57	2.67
13.9	23.21	-1.92	0.92
13.94	23.14	-4.09	-1.14
13.98	22.19	-2.07	-0.03
14.02	20.22	0.61	0.68
14.06	21.68	-3.53	6.38
14.1	20.58	-3.26	6.25
14.14	21.57	-2.85	3.68
14.18	19.19	0.54	1.4
14.22	19.5	1.56	3.74
14.26	22.67	-0.61	2.74
14.3	22.33	-5.7	4.82
14.34	22.85	-3.7	2.96
14.38	23.96	-4.22	4.15
14.42	23.81	-2.19	3.91
14.46	23.15	0.8	4.26
14.5	22.36	3.24	2.92
14.54	21.199	-1.1235	4.7504
14.58	18.96	1.12	8.07
14.62	22.2	3.55	10.52
14.66	22.84	-0.72	8.02
14.7	20.28	-1.65	6.62
14.74	18.76	-2.81	3.99
14.78	15.29	-2.84	0.68
14.82	14.99	-5.6	0.57
14.86	20.915	2.8162	4.0657
14.9	20.887	3.4123	3.9897
14.94	20.863	4.0202	3.9249
14.98	22.69	8.54	3.76
15.02	22.43	6.8	4.41
15.06	22.34	7.13	5.84
15.1	20.11	9	4.92
15.14	23.77	6.67	4.05
15.18	18.4	9.3	1.02
15.22	22.91	9.6	1.73
15.26	23.42	10.34	3.42
15.3	24.91	9.86	3.16
15.34	19.16	7.61	5.64
15.38	19.11	9.88	4.88
15.42	18.18	9.77	6.99
15.46	17.77	9.58	9.5
15.5	18.99	6.12	9.02
15.54	18.39	9.85	6.81
15.58	18.52	8.18	9.11
15.62	16.29	6.47	6.99
15.66	16.47	2.28	5.65
15.7	16.3	0.02	7.58
15.74	15.92	-0.36	7.85
15.78	18.09	-2.7	7.25
15.82	20.1	-2.74	5.89
15.86	17.98	-3.68	6.54
15.9	14.21	-0.88	5.64
15.94	15.22	-0.31	7
15.98	15.08	2.81	7.84
16.02	14.36	1.75	5.77
16.06	14.1	3.76	4.23
16.1	13.83	1.67	3.89
16.14	11.36	0.72	5.53
16.18	14.68	-0.23	3.92
16.22	17.62	-1.47	5.46
16.26	12.66	-3.17	4.47
16.3	14.12	-4.22	4.57
16.34	19.55	2.09	2.62
16.38	20.96	-1.23	-2.33
16.42	19.37	-0.21	-0.86
16.46	20.22	2.3	2.57
16.5	21.37	4.51	4.28
16.54	22.04	3.71	4.63
16.58	19.09	2.17	-1.5
16.62	21.14	-1.22	-0.24
16.66	20.1	-2.66	0.55
16.7	18.88	-2.35	1.19
16.74	18.31	-1.53	-0.15
16.78	19.75	-4.25	-2.05
16.82	17.23	-4.4	-0.4
16.86	16.63	-1.62	0.29
16.9	16.08	-2.45	3.25
16.94	19.63	-6.55	0.48
16.98	19.85	-6.25	-0.46
17.02	20.31	-3.58	1.31
17.06	19.33	-1.53	2.51
17.1	14.87	0.51	6.45
17.14	18.07	1.28	4.44
17.18	19.41	-0.7	3.56
17.22	22	0.03	2.18
17.26	23.28	-1.88	-0.54
17.3	22.26	-1.2	-2.12
17.34	20.788	-0.22227	1.3508
17.38	21.2	-0.8	2.44
17.42	19.59	2.5	4.4
17.46	18.59	2.27	3.66
17.5	21.14	-1.32	1.03
17.54	19.98	-3.02	-1.37
17.58	20.55	-0.84	-1.75
17.62	22.94	-3.8	-2.52
17.66	22.82	-0.48	-2.92
17.7	21.63	-1.46	0.04
17.74	18.49	-2.8	-0.27
17.78	18.16	-4.4	2.41
17.82	21.65	-2.75	4.06
17.86	26.28	2.08	3.34
17.9	23.33	2.3	2.28
17.94	28.3	0.52	1.81
17.98	29.25	0.53	-3.29
18.02	28.73	-0.96	-4.12
18.06	29.64	-1.46	-0.81
18.1	28.23	-2.57	1.22
18.14	27.97	-3.39	0.89
18.18	30.66	-5.1	-2.14
18.22	28.97	-4.39	1.58
18.26	30.69	-1.77	3.37
18.3	29.95	-3.97	1.76
18.34	29.28	-3.38	0.68
18.38	29.67	-6.29	-0.63
18.42	28.47	-6.44	-1.03
18.46	28.46	-4.55	3.74
18.5	28.17	-6.11	3.86
18.54	29.32	-7	0.53
18.58	30.36	-9	0
18.62	28.76	-8.59	0.96
18.66	30.89	-5.72	1.02
18.7	27.78	-7.55	-0.87
18.74	30.89	-6.79	-0.11
18.78	29.67	-5.32	-4.61
18.82	27.21	-7.53	-0.66
18.86	24.63	-4.89	0.92
18.9	25.09	-3.01	2.28
18.94	26.62	-6.55	0.58
18.98	26.71	-5.15	1.26
19.02	26.96	-1.05	-0.33
19.06	23.13	1.61	-4.75
19.1	24.24	-0.31	-0.54
19.14	24.46	-2.04	1.59
19.18	22.43	1.43	-2.36
19.22	25.34	2.04	-5.87
19.26	27.7	2.56	-7.35
19.3	25.11	4.24	-6.54
19.34	27.17	0.99	-1.13
19.38	27.06	-0.03	-3.68
19.42	26.18	2.22	-3.08
19.46	24.01	3.54	0.92
19.5	23.08	5.28	2
19.54	23.45	2.06	1.39
19.58	21.98	-0.13	-3.77
19.62	25.78	0.26	-5.67
19.66	24.04	5.98	-3.53
19.7	22.75	2.98	-2.98
19.74	18.39	5.07	-1.72
19.78	20.89	7.49	0.29
19.82	17.14	5.91	-1.89
19.86	15.89	8.71	-0.72
19.9	13.95	6.81	-0.59
19.94	15.23	6.84	-0.52
19.98	14.79	5.54	0.59
20.02	15.62	8.15	1.13
20.06	18.46	7.74	0.7
20.1	20.85	8.28	2.89
20.14	21.47	9.95	3.41
20.18	21.72	11.02	1.98
20.22	22.68	13.27	0.54
20.26	26.66	13.62	-0.73
20.3	25.98	11.41	-1.63
20.34	22.44	9.23	-1.86
20.38	21.86	5.92	-2.51
20.42	22.47	3.84	-3.03
20.46	20.61	4.27	-0.58
20.5	21.72	5.27	0.56
20.54	22.63	7.07	3.57
20.58	25.07	4	4.51
20.62	20.28	3.72	7.27
20.66	20.62	2.74	9.02
20.7	18.43	2.11	7.85
20.74	20.6	1.82	4.66
20.78	23.08	3.76	2.99
20.82	24.16	1.34	1.43
20.86	24.45	2.68	0.81
20.9	24.02	5.35	1.22
20.94	31.22	2.2	1.15
20.98	31.68	3.52	0.73
21.02	29.2	3.13	1.92
21.06	27.72	2.06	0.14
21.1	25.88	-0.37	3.03
21.14	25.62	0.32	2.94
21.18	24.17	1.4	-2.17
21.22	26.25	1.29	-5.44
21.26	26.64	1.81	-4.18
21.3	27.47	1.46	-4.58
21.34	27.28	2.71	-4.04
21.38	26.13	2.94	-3.56
21.42	28.23	4.43	-3.3
21.46	28.69	4.42	-3.65
21.5	28.07	2.05	-5.46
21.54	26.52	5.42	-4.22
21.58	25.24	4.02	0.98
21.62	21.21	4.05	1.58
21.66	21.8	1.28	5.44
21.7	22.97	-0.66	7.22
21.74	26.26	2.4993	-0.81206
21.78	26.529	2.2708	-1.0846
21.82	29.25	1.64	-2.81
21.86	29.72	2.44	-3.85
21.9	28.64	2.28	-4.48
21.94	27.71	2.64	-3.95
21.98	27.12	1.91	-3.71
22.02	27.99	3.39	-3.35
22.06	27.35	2.98	-2.89
22.1	26.47	1.7	-2.03
22.14	28.14	0.29	-2.57
22.18	28.78	2.48	-1.99
22.22	26.86	3.73	-1.63
22.26	25.58	5.91	-2.1
22.3	21.99	3.07	0.01
22.34	27.42	-1.39	-1.2
22.38	24.48	3.97	-3.18
22.42	21.39	-3.54	-2.45
22.46	22.79	1	-1.54
22.5	24.7	-5.09	-1.43
22.54	24.56	-6.9	-2.71
22.58	23.89	-8.9	-5.85
22.62	21.56	-6.58	-6.89
22.66	20.81	-2.63	-5.46
22.7	18.25	-3.5	-1.68
22.74	19.23	-0.84	-1.23
22.78	19.44	0.13	-1.43
22.82	19.31	-0.89	0.15
22.86	20.16	-6.03	-0.84
22.9	20.92	-7.49	3.73
22.94	22.21	0.31	2.82
22.98	23.32	-5.23	2.47
23.02	18.026	0.77875	0.66841
23.06	17.794	1.5166	0.64849
23.1	13.53	7.31	-1.54
23.14	14.65	2.09	-0.37
23.18	15.93	5.7	1.04
23.22	14.77	4.93	1.25
23.26	16.33	5.53	0.37
23.3	19.94	5.92	1.94
23.34	18.59	4.92	0.51
23.38	18.38	5.06	-0.16
23.42	20.31	8.31	1.1
23.46	17.74	8.21	3.02
23.5	17.64	8.41	5.85
23.54	18.19	7.86	4.77
23.58	17.76	3.46	4.12
23.62	19.35	0	3.8
23.66	18.28	0.87	5.21
23.7	18.18	3.53	3.84
23.74	20.99	-1.75	3.29
23.78	21.09	5.23	3.22
23.82	22.4	7.54	3.76
23.86	21.98	5.25	3.61
23.9	19.74	3.1	4.51
23.94	21.04	2.71	5.11
23.98	20.33	3.68	5.71
24.02	21.24	1.22	6.92
24.06	21.17	7.54	4.27
24.1	16.62	8.07	1.52
24.14	14.17	2.92	1.57
24.18	10.66	2.95	5.81
24.22	7.15	5.89	8.9
24.26	8.46	1.07	8.27
24.3	11.62	2.62	7.82
24.34	11.9	5.93	12.21
24.38	11.349	4.2527	8.4638
24.42	11.432	4.1043	8.7446
24.46	11.599	3.9294	8.9622
24.5	11.11	7.59	9.55
24.54	11.82	3.14	12.27
24.58	14.99	2.02	10.81
24.62	14.22	2.53	6.42
24.66	13.32	2.97	6.31
24.7	12.33	2.8	6.75
24.74	15	0.74	6.66
24.78	12.47	1.63	5.85
24.82	13.82	-0.02	6.18
24.86	13.05	4.61	6.92
24.9	13.01	1.72	5.77
24.94	13.09	-0.6	2.15
24.98	10.63	-1.35	3.01
25.02	11.75	-2.47	5.57
25.06	12.51	-0.04	7.73
25.1	17.17	-0.83	7.38
25.14	19.72	-1.7	6.69
25.18	16.4	-4.71	3.7
25.22	13.89	-4.9	4.26
25.26	18.84	-5.5	2.33
25.3	20.36	-4.08	4.86
25.34	20.88	-3.89	6.31
25.38	18.55	-5.82	6.85
25.42	17.26	0.5	7.22
25.46	17.41	0.17	7.95
25.5	17.75	0.95	7.37
25.54	15.23	3.33	6.93
25.58	17.29	5.4	6.17
25.62	14.76	7.57	5.41
25.66	16.35	5.65	6.53
25.7	16.36	4.06	6.46
25.74	15.14	5	6.45
25.78	12.66	6.52	6.2
25.82	18.22	6.77	5.5
25.86	17.51	5	4.12
25.9	20.69	4.54	4.06
25.94	21.32	5.15	3.49
25.98	20.07	6.07	2.76
26.02	21.99	6.03	3.43
26.06	21.1	3.98	2.97
26.1	20.98	2.21	2.11
26.14	21.15	0.27	1.73
26.18	23.73	-1.37	2.27
26.22	24.87	-3.38	2.36
26.26	24.01	-2.46	1.26
26.3	26.31	-3.62	-1.83
26.34	26.63	-1.69	0.92
26.38	26.67	-3.44	-2.99
26.42	27.18	-2.03	-5.11
26.46	20.26	2.84	-2.49
26.5	21.89	1.88	-1.71
26.54	24.54	2.15	-2.83
26.58	24.1	3.51	-3.78
26.62	19.29	5.07	-2.16
26.66	20.67	6.55	-0.62
26.7	22.23	4.3	-5.85
26.74	21.28	3.9938	-1.2095
26.78	19.87	5.4	2.14
26.82	20.93	5.33	4.33
26.86	19.74	2.28	2.92
26.9	24.27	0.63	0.85
26.94	24.55	-0.12	-3.6
26.98	20.34	0.52	-0.93
27.02	18.1	1.73	-1.39
27.06	20.336	2.2992	1.2997
27.1	15.97	2.92	3.84
27.14	20.1	3.94	3.5
27.18	20.2	4.18	2.47
27.22	20.03	1.72	5.93
27.26	22.7	-0.43	3.22
27.3	19.2	-1.14	0.51
27.34	23.27	-3.73	-0.56
27.38	23.68	-2.33	-0.42
27.42	23.69	-4.18	-0.32
27.46	22.04	-5.62	-1.41
27.5	23.94	-3.23	3.35
27.54	21.18	-4.95	5.29
27.58	22.01	-5.31	5.79
27.62	22.96	-8.09	4.93
27.66	25.84	-8.21	2.28
27.7	25.6	-3.1	-4.89
27.74	22.55	-4.14	-5
27.78	27.27	-3.3	-7.75
27.82	25.21	-3.27	-8.79
27.86	23.81	-1.95	-9.52
27.9	24.86	-1.12	-11.49
27.94	24.28	-0.51	-9.42
27.98	25.59	-4.9	-5.82
28.02	24.93	-4.24	-6.29
28.06	28.27	-7.14	-5.35
28.1	26.61	-3.55	-6.49
28.14	23.39	-6.14	-2.73
28.18	23.43	-7.94	0.58
28.22	22.01	-8.89	-1.29
28.26	19.36	-6.71	-3.63
28.3	18.64	-6.25	-3.65
28.34	17.94	-4.85	-2.56
28.38	16.42	-3.38	-1.49
28.42	17.92	0.98	-4.14
28.46	22.34	2.77	-5.42
28.5	17.59	-0.45	-5.14
28.54	17.64	-0.56	-7.41
28.58	17.38	0.84	-3.41
28.62	18.78	5.68	-0.92
28.66	17.39	7.85	0.79
28.7	16.69	10.95	-1
28.74	16.35	10.35	-3.23
28.78	16.06	7.67	-2.83
28.82	18.43	5.88	-3.37
28.86	19.77	5.77	-3.93
28.9	23.67	4.95	-2.1
28.94	22.94	3.7	-1.39
28.98	20.3	3.34	-1.78
29.02	22.19	3.06	1.37
29.06	20.34	3.7	-1.59
29.1	18.88	1.69	1.83
29.14	16.19	2.03	-2.85
29.18	14.78	1.52	-3.62
29.22	16.96	3.37	-2.51
29.26	17.2	-0.44	0.33
29.3	16.35	-1.32	1.51
29.34	15.9	-1.56	1.04
29.38	15.65	-3.13	1
29.42	13.51	-3.61	-0.11
29.46	14.5	-0.72	0.91
29.5	17.17	0.79	1.91
29.54	17.58	-3.1	4.86
29.58	16.7	-4.61	4.95
29.62	20.75	-4.96	2.92
29.66	20.36	-3.63	1.08
29.7	21.21	-5.56	-1.17
29.74	21.27	-3.14	-0.83
29.78	22.69	-3.08	-1.39
29.82	21.12	-4.35	-0.01
29.86	21.6	-3.8	2.14
29.9	21.5	-3.81	2.72
29.94	22.82	-4.95	2.1
29.98	22.04	-7.5	3.01
30.02	23.99	-5.27	0.51
30.06	23.06	-3.08	-0.53
30.1	21.06	-4.46	0.13
30.14	17.91	-3.11	1.17
30.18	19.29	-0.6	2.6
30.22	17.41	-1.84	2.96
30.26	20.6	0.9	0.44
30.3	19.02	-2.01	2.32
30.34	19.42	0.5	1.55
30.38	19.97	1.64	0.2
30.42	18.96	1.9	0.33
30.46	19.28	-0.35	0.84
30.5	17.44	0.84	0.85
30.54	17.62	0.43	-1.07
30.58	19.15	0.18	-2.47
30.62	24.4	1.25	-5.79
30.66	22.73	-0.69	-5.14
30.7	22.68	-3.1	-3.89
30.74	25.21	0.44	0.56
30.78	27.88	1.99	1.12
30.82	28.23	6.59	-2.6
30.86	25.64	3.4	-1.86
30.9	22.28	4.31	1.01
30.94	22.19	2.06	3.1
30.98	23.24	1.96	2.78
31.02	21.15	2.11	4.41
31.06	21.82	2.93	6.81
31.1	20.92	1.46	6.99
31.14	18.47	-0.18	6.78
31.18	18.59	-0.81	6.03
31.22	19.68	-1.58	6.19
31.26	23.95	-5.43	2.16
31.3	24.16	-6.9	-0.21
31.34	19.83	-5.05	1.3
31.38	19.73	-1.65	4.58
31.42	17.35	-2.22	6.37
31.46	19.02	-2.63	5.85
31.5	21.62	-2.42	4.59
31.54	24.25	-0.31	6.3
31.58	24.7	0.71	5.57
31.62	24.3	4.7	3.86
31.66	25.15	4.13	1.9
31.7	25.17	-0.54	5.29
31.74	23.77	-1.77	4.63
31.78	23.74	-4.35	6.62
31.82	24	-3.31	6.63
31.86	26.1	-2.22	5.19
31.9	24.77	-2.19	5.11
31.94	23.71	-4	4.89
31.98	24.31	0.99	7.4
32.02	22.8	-4.2	8.09
32.06	24.31	-4.87	5.49
32.1	21.15	-2.74	3.86
32.14	23.36	-1.38	2.3
32.18	18.92	-0.38	-0.77
32.22	19.34	-0.37	-4.09
32.26	21.89	-1.47	-2.78
32.3	23.56	1.88	-3.24
32.34	23.45	-0.13	-6.87
32.38	23.73	-2.95	-7.27
32.42	25.6	-1.65	-5.38
32.46	26.93	-3.26	-4.2
32.5	26.22	-4.77	-4.04
32.54	26.07	-5.8	-2.7
32.58	26.41	-4.49	-1.82
32.62	26.32	-5.62	-3.78
32.66	25.88	-3.47	-4.67
32.7	24.88	-4.52	-5.95
32.74	26.58	-4.09	-4.02
32.78	24.5	-6.31	-3.53
32.82	24.66	-8.19	-0.06
32.86	26.6	-10.25	-0.8
32.9	26.7	-10.08	0.64
32.94	26.64	-7.4	2.97
32.98	24.66	-3.89	5.87
33.02	23.87	-3.22	7.92
33.06	23.09	-3.43	4.94
33.1	22.38	-4.9	0.96
33.14	22.19	-6.91	0.62
33.18	19.68	-7.59	-2.93
33.22	23.99	-3	2.42
33.26	24.51	-2.28	4.22
33.3	25.06	-4.1	4.95
33.34	24.78	-5.19	3.85
33.38	19.78	-0.64	2.53
33.42	22.58	0.38	3.4
33.46	19.31	-0.64	4.57
33.5	21.8	-6.17	6.49
33.54	22.57	-6.6	6.51
33.58	19.19	-6.55	6.4
33.62	15.93	-6.76	6
33.66	20.68	-9.3	5.06
33.7	20.45	-1.32	5.18
33.74	20.01	0.05	4.6
33.78	21.856	-0.98082	5.9138
33.82	21.965	-0.443	5.6947
33.86	22.078	0.10442	5.4336
33.9	25.44	6.76	8.32
33.94	25.15	1.73	5.52
33.98	23.48	2.92	7.77
34.02	24.64	3.51	6.57
34.06	26	5.39	7.55
34.1	22.648	3.135	3.3734
34.14	22.69	3.5218	3.0119
34.18	22.706	3.8531	2.6635
34.22	20.39	5.13	-6.53
34.26	25.59	2.98	-4.26
34.3	24.58	2.1	-4.45
34.34	22.442	4.4607	1.5395
34.38	23.3	5.46	5.91
34.42	19.77	5.26	6.24
34.46	19.63	5.25	4.36
34.5	20.76	3.4	2.2
34.54	19.96	0.02	0.86
34.58	18.53	-0.52	0.41
34.62	17.38	-2.13	1.1
34.66	17.5	0.01	2.42
34.7	17.12	1.14	4.3
34.74	19.17	-0.03	2.36
34.78	22.63	-3.85	1.7
34.82	17.31	-2.88	4.92
34.86	16.01	1.27	6.93
34.9	16.78	4.32	6.42
34.94	16.88	4.68	4.53
34.98	17.93	2.63	4.93
35.02	19.94	-0.93	2.7
35.06	22.31	3.04	3.06
35.1	23.04	3.01	2.82
35.14	21.97	5.04	4.45
35.18	21.18	5.34	5.55
35.22	22.18	3.91	4.3
35.26	20.66	2.18	3.97
35.3	20.37	2.41	2.38
35.34	20.78	0.73	2.17
35.38	19.43	1.91	1.96
35.42	21.62	3.98	3
35.46	21.38	2.6	4.38
35.5	18.03	0.95	2.73
35.54	17.7	-0.68	1.17
35.58	20.26	-2.63	1.31
35.62	22.69	-0.43	-3.95
35.66	27.47	-1.55	-2.99
35.7	28.34	-1.02	-1.73
35.74	28.56	-1.25	-0.28
35.78	30.61	-0.29	-1.71
35.82	28.79	-0.66	0.59
35.86	27.75	5.09	-0.54
35.9	25.19	-1.08	-3.23
35.94	22.76	-0.6	-3.86
35.98	22.43	0.29	-1.48
36.02	21.71	1.54	-1.05
36.06	25.12	-1.67	-0.12
36.1	25.68	2.18	-1.14
36.14	24.32	0.32	-0.08
36.18	23.95	2.27	-0.76
36.22	22.13	-1.62	-1.53
36.26	19.67	-0.27	1.48
36.3	17.57	0.43	0.92
36.34	17.95	-1.28	-1.4
36.38	17.86	0.5	-0.62
36.42	18.61	5.43	4.24
36.46	19.65	5.12	5.55
36.5	20.16	3.4	4.61
36.54	21.65	4.98	3.79
36.58	23.65	0.2	2.21
36.62	27.42	-4.99	-1.82
36.66	24.17	-3.33	-6.04
36.7	25.48	-2.55	-3.13
36.74	25.06	-5.14	-1.62
36.78	24.31	-9.36	-1.87
36.82	26.95	-10.13	-1.17
36.86	26.85	-8.03	-4.83
36.9	26.59	-5.8609	-1.1364
36.94	26.589	-5.3111	-0.69743
36.98	25.27	-9.41	2.86
37.02	26.89	-6.19	0.65
37.06	25.29	-4.1	1.86
37.1	25.12	-3.41	3.31
37.14	25.34	1.79	1.39
37.18	26.69	3.22	3.15
37.22	25.35	1.73	-0.18
37.26	23.42	0.21	0.46
37.3	24.97	-1.32	-2.93
37.34	23.27	-4.91	-1.23
37.38	22.31	-4.36	-0.44
37.42	21.11	-4.07	1.09
37.46	24.09	-4.48	2.51
37.5	25.24	-2.48	2.48
37.54	25.45	-6.53	-0.53
37.58	21.42	-7.05	-0.9
37.62	24.72	-7.77	1.82
37.66	22.009	-3.7611	-2.2836
37.7	21.798	-2.8453	-2.9501
37.74	19.7	-3.17	-6.42
37.78	21.46	-3.06	-0.9
37.82	22.05	0.83	-2.24
37.86	19.9	2.95	-5.1
37.9	20.87	3.91	-5.97
37.94	20.22	8.09	-5.52
37.98	21.41	3.09	-7.6
38.02	22.62	5.51	-4.96
38.06	21.6	4.68	-4.55
38.1	23.51	6.96	-1.4
38.14	22.05	7.75	0.08
38.18	22.43	6.24	2.83
38.22	21.91	2.83	3.7
38.26	21.35	0.81	4.14
38.3	17.5	-4.13	4.76
38.34	18.44	-7.92	1.09
38.38	20.6	-7.26	2.18
38.42	18.32	-1.9	3.51
38.46	18.71	-2.28	5.15
38.5	17.74	-4.04	4.14
38.54	19.37	-1.79	1.77
38.58	23.58	-0.62	-1.55
38.62	21.09	1.06	0.1
38.66	21.45	-4.97	1.28
38.7	18.88	-10.04	-2.46
38.74	18.37	-8.44	-2
38.78	14.37	-7.72	0.41
38.82	12.15	-5.58	1.95
38.86	14.71	-4.45	3.32
38.9	17.55	-2.32	4.52
38.94	17.58	2.02	3.61
38.98	17.07	0.05	2.71
39.02	17.06	-0.78	2.9
39.06	18.13	1.31	3.24
39.1	18.83	0.38	3.51
39.14	18.98	2.19	2.19
39.18	17.98	0.92	5.23
39.22	18.25	2.44	4.4
39.26	16.36	6.85	4.02
39.3	15.63	8.36	3.83
39.34	14.44	8.94	4.99
39.38	15.59	7.76	5.2
39.42	19.51	7.02	4.33
39.46	22.94	5.07	2.76
39.5	21.99	3.84	2.18
39.54	22.95	1.85	1.38
39.58	24.61	1.14	0.87
39.62	25.81	-0.1	0.51
39.66	24.01	-1.77	-1.2
39.7	27.01	-4.16	-2.09
39.74	27.91	-3.91	-3.11
39.78	26.06	-3.94	-0.42
39.82	26.76	-6.07	-0.74
39.86	26.07	-6.75	-2.91
39.9	29.12	-7.17	-3.06
39.94	28.05	-10.37	-2.94
39.98	30.76	-11.96	0.8
40.02	32.71	-11.09	-1.9
40.06	31.66	-10.43	5.34
40.1	27.6	-8.32	7.13
40.14	27.39	-8.1	9.71
40.18	28.62	-10.34	5.99
40.22	26.86	-10.16	5.17
40.26	30.483	-6.3929	0.33966
40.3	28.23	-1.32	-5.14
40.34	30.5	-4.99	-2.81
40.38	31.57	-3.74	-2.87
40.42	30.98	-3.37	-4.66
40.46	33.3	-1.97	-6.09
40.5	31.19	2.36	-6.78
40.54	30.61	3.82	-4.78
40.58	30.79	2.18	-6.56
40.62	28.85	3.08	-4.86
40.66	27.6	1.76	-3.02
40.7	28.58	0.51	-3.44
40.74	25.05	1.34	-3.8
40.78	25.9	-0.72	-4.27
40.82	27.49	-2.67	-3.5
40.86	24.58	-3.89	-1.11
40.9	24.67	-0.45	-3.05
40.94	24.64	-0.47	-3.71
40.98	23.89	-1.88	-1.43
41.02	25.09	-1.26	-0.75
41.06	27.48	-3.01	-1.86
41.1	32.47	-5.21	-4.34
41.14	30.79	-8.99	-4.16
41.18	30.56	-5.5	-2.48
41.22	30.76	-3.77	-2.43
41.26	29.65	-2.04	-1.49
41.3	32.83	-6.7	-1.88
41.34	30.59	-7.4	-6.15
41.38	31.13	-9.43	-5.03
41.42	31.06	-8.91	-5.31
41.46	28.7	-7.24	-3.61
41.5	27.67	-3.09	0.66
41.54	25.18	-4.34	4.73
41.58	25.69	-9.52	1.94
41.62	22.5	-6.74	-0.87
41.66	22.28	-6.2	2.58
41.7	20.91	-7.77	2.36
41.74	21.38	-8.41	1.22
41.78	22.76	-5.26	1.85
41.82	21.32	-3.77	3.47
41.86	19.91	-3.32	2.59
41.9	19.31	-3.38	1.76
41.94	19.08	-4.58	2.12
41.98	20.92	-3.03	0.73
42.02	21.25	-0.2	-0.17
42.06	19.76	-4.64	2.33
42.1	19.08	-1.11	1.31
42.14	17.48	-2.45	3.04
42.18	18.69	-2.19	4.05
42.22	21.38	-1.94	2.96
42.26	20.67	0.74	3.8
42.3	21.5	3.02	4.24
42.34	22.16	1.21	2.66
42.38	23.45	2.23	2.51
42.42	23.01	4.62	0.36
42.46	21.87	6.21	-0.9
42.5	18.88	4.2	-1.14
42.54	19.71	6	3.34
42.58	20.03	1.5	4.31
42.62	21.01	3.57	2.72
42.66	21.06	7.55	1.58
42.7	20.28	6.57	4.5
42.74	21.56	5.75	3.61
42.78	22.3	6.96	1.63
42.82	22.5	5.21	0.6
42.86	23.5	4.48	0.33
42.9	26.16	3.89	-0.69
42.94	26.6	5.43	-2.22
42.98	30.03	4.86	-3.77
43.02	26.54	0.23	-5.76
43.06	28.14	1.94	-3.58
43.1	27.54	2.51	-3.94
43.14	27.69	2.3	-2.81
43.18	24.88	-0.2	-2.9
43.22	25.38	-3.42	-2.34
43.26	27.92	-3.11	-5.71
43.3	20.03	-3.23	-2.27
43.34	23.21	-3.68	1.36
43.38	26.65	-2.97	1.95
43.42	24.67	0.33	1.7
43.46	24.87	3.42	3.88
43.5	26.01	1.78	2.31
43.54	24.88	4.48	2.72
43.58	23.919	-0.62287	-1.1726
43.62	24.05	-0.64155	-1.5225
43.66	23.19	-4.78	-4.65
43.7	21.22	2.53	-6.02
43.74	20.06	-0.21	-5.93
43.78	21.5	-1.23	-7.7
43.82	25.086	-0.82679	-3.5509
43.86	25.32	-0.89413	-3.9272
43.9	25.547	-0.97554	-4.2652
43.94	25.759	-1.0727	-4.5527
43.98	32.08	-4.19	-5.8
44.02	30.89	-1.67	-5.32
44.06	30.99	-1.88	-4.43
44.1	25.39	-0.86	-5.42
44.14	26.43	-4.23	-0.78
44.18	28.73	-0.05	-4.06
44.22	25.61	-2.45	-1.68
44.26	18.73	-1.16	-4.2
44.3	19.8	-3.47	-1.53
44.34	21.69	-3.43	0.76
44.38	27.47	-4	-0.6
44.42	30.44	-3.6	-4.87
44.46	28.61	-2.68	-6.64
44.5	27.51	-0.45	-7.62
44.54	28.63	-0.65	-7.24
44.58	27.6	-0.22	-7.46
44.62	24.34	2.61	-6.8
44.66	23.08	3.85	-5.17
44.7	20.85	9.07	-2.37
44.74	20.66	9.51	-0.83
44.78	16.71	8.4	-1.98
44.82	18.52	4.79	-1.62
44.86	22.64	1.48	-1.98
44.9	21.04	0.4	-0.75
44.94	21.56	2.42	-1.05
44.98	22.78	4.6	-1.27
45.02	22.94	3.51	-1.35
45.06	20.92	0.67	-0.14
45.1	20.61	-0.86	-0.15
45.14	21.52	-5.09	-0.3
45.18	22.54	-0.84	1.04
45.22	24.85	-0.5	2.92
45.26	26.33	-6.28	0.86
45.3	21	-1.85	-5.8
45.34	18.01	-0.9	-4.26
45.38	20.19	-1.74	-1.96
45.42	20.03	-2.6	-1.86
45.46	21.16	-0.36	0.44
45.5	21.88	2.13	-0.22
45.54	24.27	0.32	-0.06
45.58	22.77	-2.26	0.97
45.62	22.37	4.96	3.28
45.66	23.247	-3.7382	3.0907
45.7	24.64	-3.89	7.15
45.74	24.92	-7.03	5.97
45.78	24.79	-5.99	4.76
45.82	24.73	-5.42	5.43
45.86	25.02	-8.49	6.54
45.9	25.3	-8.46	5.94
45.94	24.27	-10.38	6.88
45.98	25.63	-9.8	6.03
46.02	26.14	-7.66	5.04
46.06	24.25	-2.61	4.29
46.1	22.07	-0.12	4.11
46.14	25.68	-0.74	3.28
46.18	22.48	-1.62	2.92
46.22	24.89	5.14	4.6
46.26	24.82	-0.24	2.11
46.3	26.64	3.61	4.47
46.34	29.06	-3.78	0.29
46.38	30.74	-1.29	-0.78
46.42	30.24	-3.03	-0.07
46.46	30.64	-0.88	-0.3
46.5	31.41	-1.1	0.24
46.54	32.16	-0.45	1.3
46.58	30.62	1.24	2.4
46.62	30.53	2.07	2.33
46.66	29.78	3.08	3.68
46.7	28.48	1.06	2.3
46.74	29.62	0.98	1.36
46.78	29.26	-0.64	0.74
46.82	29.33	-2.09	0.72
46.86	29.47	-3.4	0.25
46.9	29.02	-6.66	-2.26
46.94	30.43	-3.91	-5.66
46.98	30.22	-5.09	-2.83
47.02	27.13	-5.92	-3.74
47.06	26.65	-3.98	-5.8
47.1	24.64	-0.99	-8.72
47.14	23.08	-1.37	-10.73
47.18	23.19	2.54	-10.82
47.22	23.3	2.33	-8.39
47.26	28.95	5.73	-6.06
47.3	28.57	2.06	-7.56
47.34	27.3	0.71	-6.28
47.38	27.03	-0.4	-5.92
47.42	27.17	0.69	-5.15
47.46	26.85	-0.12	-4.65
47.5	26.5	-1.58	-3.56
47.54	26.5	-3.47	-3.73
47.58	24.77	-2.51	-3.11
47.62	21.69	-4.09	-4.69
47.66	22.22	-1.8	-3.24
47.7	23.07	-1.86	-2.49
47.74	22.31	-0.96	-2.66
47.78	20.28	1.36	-3.22
47.82	19.14	-1.32	0.01
47.86	20.32	-3.56	-1.19
47.9	19.41	-2.05	-0.3
47.94	19.92	-0.24	-0.52
47.98	21.69	0.44	-0.99
48.02	25.58	-3.49	0.79
48.06	27.51	-4.46	-0.12
48.1	28.98	-5.03	0.5
48.14	21.97	-1.17	4.51
48.18	25.24	-6.1	8.03
48.22	27.51	-6.29	5.89
48.26	28.76	-9.68	3.28
48.3	27.42	-9.68	5.49
48.34	24.88	-10.39	1.25
48.38	27.29	-10.47	-1.24
48.42	28.55	-11.53	4.31
48.46	26.372	-10.42	2.8697
48.5	31.64	-11.98	1.4
48.54	25.013	-10.352	2.1678
48.58	23.22	-10.19	-2.86
48.62	25.3	-8.72	1.83
48.66	25.34	-10.19	2.51
48.7	21.27	-12.82	1.12
48.74	20.43	-8.3	2.09
48.78	18.27	-6.86	1.06
48.82	17.81	-4.97	-1.38
48.86	17.5	-5.13	0.56
48.9	19.46	-9.32	-0.34
48.94	20.64	-7.68	-0.99
48.98	19.06	-6.02	-2.8
49.02	21.03	-6.55	-1.74
49.06	15.66	-6.88	-0.6
49.1	18.96	-5.61	3.61
49.14	21.069	-2.4875	-0.96703
49.18	24.66	-2.41	0.91
49.22	23.6	-0.8	-1.07
49.26	22.11	1.3	1.55
49.3	25.03	3.13	-0.41
49.34	24.48	1.4	-3.92
49.38	23.05	-0.26	-4.43
49.42	27.89	7.87	0.42
49.46	26.55	7.61	-3
49.5	25.433	6.0162	-0.53976
49.54	27.39	6.84	1.47
49.58	27.75	9.49	1.6
49.62	26.58	8.78	0.98
49.66	24.69	7.97	1.3
49.7	24.79	7.66	2.44
49.74	21.72	7.63	1.46
49.78	22.39	6.78	0.52
49.82	23	5.04	4.95
49.86	24.27	4.43	5.77
49.9	27.21	3.49	7.92
49.94	24.04	4.88	9.14
49.98	24.46	5.63	9.03
50.02	22.65	1.54	8.97
50.06	19.91	-1.11	9.52
50.1	21.93	-2.07	10.78
50.14	20.19	-2.88	13.62
50.18	19.85	-1.33	14.93
50.22	19.74	5.51	13.17
50.26	21.74	3.56	11.88
50.3	18.54	-0.69	10.56
50.34	18.91	-2.14	8.96
50.38	20.6	0.26	7.85
50.42	15.55	-5.35	5.98
50.46	13.24	-6.28	4.66
50.5	12.2	-2.08	6.45
50.54	9.3	-4.73	4.98
50.58	10.61	-0.75	4.82
50.62	10.58	0.2	8.39
50.66	14.07	3.69	8.02
50.7	15.14	0.38	7.02
50.74	17.91	3.54	4.7
50.78	18.85	1.83	5.43
50.82	15.83	2.92	5.37
50.86	14.78	0.94	4.73
50.9	13.35	-0.54	3.48
50.94	13.79	-1.95	6.42
50.98	14.53	-1.52	7.52
51.02	12.79	1.04	6.99
51.06	14.45	1.25	6.17
51.1	14.77	0.32	5.69
51.14	18.84	1.91	3.76
51.18	20.46	5.1	4.21
51.22	19.2	2.3	2.86
51.26	17.89	0.97	0.62
51.3	19.27	0.56	4.83
51.34	18.95	-1.67	4.27
51.38	21.65	-0.79	3.2
51.42	19.55	-2.07	-0.61
51.46	15.32	-0.61	0.91
51.5	16.31	-4.59	1.22
51.54	17.79	0.88	2.58
51.58	20.26	1.56	4.57
51.62	19.13	1.31	5.79
51.66	19.46	-3.81	5.7
51.7	19.17	-1.95	3.85
51.74	21.05	-2.83	-0.29
51.78	19.26	-0.73	0.45
51.82	19.07	-0.39	0.99
51.86	18.76	-1.23	0.65
51.9	19.05	-2.31	0.97
51.94	19.55	-3.67	-0.86
51.98	20.96	-2.66	-1.51
52.02	22.07	-3.92	-1.2
52.06	20.88	-5.43	-0.01
52.1	22.8	-5.68	-1.12
52.14	27.26	-3.2	0.74
52.18	27.06	-3.84	4.59
52.22	25.82	-2.51	1.03
52.26	26.7	-3.39	5.46
52.3	26.76	-2.38	6.39
52.34	27.12	-3.69	4.87
52.38	25.27	-5.32	5
52.42	24.55	-1.06	5.58
52.46	22.11	-1.44	5.49
52.5	20.6	-0.06	6.32
52.54	22.31	-2.51	9.44
52.58	19.92	-0.45	9.85
52.62	24.31	-0.27	9.63
52.66	22.43	-0.17	8.01
52.7	21.62	1	8.75
52.74	18.77	-4.52	6.82
52.78	18.59	-3.31	8.29
52.82	23.21	-3.32	11.66
52.86	25.66	-2.9	5.86
52.9	21.06	1.27	7.19
52.94	20.66	2.62	6.39
52.98	19.35	0.51	7.03
53.02	20.27	3.61	7.96
53.06	19.82	4.09	7.97
53.1	18.26	8.19	5.94
53.14	17.32	6.74	5.85
53.18	19.26	1.16	5.62
53.22	20.08	-0.93	6.27
53.26	20.01	-1.32	4.98
53.3	16.63	-5.8	7.02
53.34	16.14	-7.07	0.98
53.38	20.64	-3.94	1
53.42	24.07	-5.04	-4.16
53.46	23.33	-3.76	-4.9
53.5	19.07	-4.43	-1.17
53.54	19.63	-7.32	0.4
53.58	21.77	-5.51	3.21
53.62	18.96	-5.23	1.39
53.66	18.79	-3.62	1.4
53.7	20.48	-3.23	2.12
53.74	19.18	-1.95	1.87
53.78	17.03	-0.76	3.93
53.82	14.92	1.53	5.23
53.86	15.79	2.01	6.07
53.9	13.95	5.44	6.15
53.94	15.7	6.8	6.8
53.98	17.17	5.43	6.27
54.02	15.35	8.24	6.29
54.06	15.95	7.67	6.2
54.1	18.37	7.49	4.54
54.14	16.54	8.85	3.78
54.18	17.89	8.81	4.69
54.22	16.31	10.18	6.19
54.26	19.51	8.22	7.12
54.3	18.23	6.78	7.99
54.34	20.61	1.85	5.11
54.38	18.93	4.63	3.43
54.42	17.61	4.96	4.33
54.46	18.64	7.42	7.03
54.5	22.9	9.22	7.8
54.54	18.939	3.9558	9.9131
54.58	18.957	3.5406	10.711
54.62	18.986	3.1896	11.427
54.66	17.56	1.86	16.27
54.7	17.34	2.5	16.15
54.74	15.96	-3.74	12.78
54.78	17.97	-0.43	11.68
54.82	21.59	3.55	11.02
54.86	20.67	6.19	12.42
54.9	18.85	7.92	11.4
54.94	21.4	7.05	10.57
54.98	24.95	4.6	6.6
55.02	25.21	5.55	5.86
55.06	20.61	8.93	1.92
55.1	20.86	7.55	4.88
55.14	20.74	5.69	6.63
55.18	19.32	6.22	3.7
55.22	22.85	4.98	-1.25
55.26	21.92	2.26	-2.06
55.3	22.07	3.49	-2.35
55.34	23.65	6.48	-4.26
55.38	16.82	6.56	0.34
55.42	18.94	3.4	-0.42
55.46	18.6	3.15	-4.54
55.5	22.87	0.27	-6.83
55.54	20.96	-1.81	-7.94
55.58	21.16	-1.5	-8.86
55.62	25.65	1.7	-5.5
55.66	23.98	3.01	-7.35
55.7	22.26	0.64	-6.07
55.74	21.95	-0.72	-4.84
55.78	20.81	2.74	-4.74
55.82	17.66	-0.03	-3.71
55.86	17.21	-0.81	-2.46
55.9	17.29	1.15	-1.77
55.94	18.46	2.67	-0.91
55.98	18.56	4.69	-2.51
56.02	18.76	4.44	-1.71
56.06	19.05	5.73	-1.7
56.1	20.93	6.25	-1
56.14	19.8	6.03	1.34
56.18	21.11	-0.45	0.65
56.22	18.01	2.09	1.4
56.26	19.42	2.87	1.4
56.3	16.38	3.31	2.39
56.34	15.86	6.99	3.16
56.38	14.24	8.75	5.15
56.42	14.83	7.01	4.7
56.46	16.19	6.42	3.91
56.5	17.05	3.19	2.62
56.54	16.61	3.9	3.33
56.58	18.16	3.31	4.54
56.62	16.88	2.94	3.75
56.66	15.38	4.66	4.99
56.7	13.17	2.27	3.68
56.74	13.35	2.27	1.76
56.78	13.5	2.57	1.66
56.82	14.73	0.89	2
56.86	13.79	-0.61	0.96
56.9	15.68	-0.23	0.52
56.94	15.77	0.82	1.31
56.98	19.53	-2.62	0.48
57.02	18.49	0.02	-1.6
57.06	18.29	-2.25	-5.09
57.1	17.08	-3.38	-2.93
57.14	15.59	-0.89	-0.75
57.18	15.6	-1.77	-3.81
57.22	14.83	-0.96	-3.76
57.26	15.62	-1.07	-1.23
57.3	17	-0.84	0.12
57.34	16.82	-3.49	0.22
57.38	17.25	-0.36	0.72
57.42	17.23	-1.58	1.19
57.46	18.02	-3.65	-1.26
57.5	16.32	-2.66	1.33
57.54	17.96	-3.44	0.88
57.58	15.11	0.69	1.98
57.62	13.95	0.86	1.73
57.66	14	1.58	3
57.7	14.37	1.27	3.16
57.74	16.41	0.14	3.34
57.78	16.24	-1.28	2.75
57.82	18.95	-2.32	1.07
57.86	18.65	0.11	2.46
57.9	22.72	0.12	-2.18
57.94	19.49	0.5	-2.27
57.98	20.43	0.14	-1.58
58.02	21.42	0.46	-3.3
58.06	20.73	-0.75	-4.89
58.1	17.46	-0.81	-5.14
58.14	15.72	-1.56	-3.22
58.18	16.31	-2.52	-2.22
58.22	18.06	-1.88	-1.34
58.26	17.63	-1.17	-1.55
58.3	14.9	-2.98	-1.24
58.34	16.46	-1.69	-0.59
58.38	18.31	-0.88	-2.58
58.42	18.82	-0.17	-0.72
58.46	19.07	0.53	-0.14
58.5	15.54	0.06	0.16
58.54	17.16	-1	0.35
58.58	15.72	1	-0.12
58.62	14.21	0.07	2.83
58.66	13.15	-1.41	4.44
58.7	14.36	-3.74	3.56
58.74	16.6	-1.47	2.6
58.78	17.77	-2.34	2.63
58.82	18.32	0.02	2.88
58.86	15.35	0.92	1.47
58.9	15.23	1.35	2.96
58.94	18.07	-0.42	3.25
58.98	19.38	1.39	2.76
59.02	17.74	1.45	2.05
59.06	21.1	0.37	2.7
59.1	22.55	1.76	3.01
59.14	22.37	1.73	1.94
59.18	22.07	0.65	0.71
59.22	24.1	2.57	-0.18
59.26	25.75	5.97	-0.68
59.3	24.43	0.61	3.15
59.34	26.25	3.14	1.87
59.38	27.12	2.77	2.5
59.42	24.2	1.13	1.16
59.46	21.06	0.13	1.31
59.5	19.93	-0.32	-0.67
59.54	22.3	0.78	-1.26
59.58	25.1	3.18	1.47
59.62	24.98	2.02	1.33
59.66	25.28	4.15	0.5
59.7	25.09	5.02	-0.84
59.74	26.16	5.54	-0.37
59.78	25.27	5.06	-0.56
59.82	24.3	3.37	-1.65
59.86	23.16	4.21	-0.24
59.9	22.73	6.74	1.01
59.94	23.15	4.09	2.51
59.98	28.26	1.88	-1.71
60.02	28.54	2.89	-2.28
60.06	28.45	5.82	-3.49
60.1	30.84	2.65	-6.7
60.14	32.45	-0.53	-5.57
60.18	26.33	-4.19	-3.8
60.22	23.88	-5.98	-3.33
60.26	20.24	-6.5	-2.9
60.3	25.75	-1.93	0.52
60.34	26.1	-1.11	1.61
60.38	29.69	-1.5	4.51
60.42	26.73	-1.69	7.33
60.46	31.73	-5.5	3.53
60.5	29.6	-7.3	1.1
60.54	27.2	-5.08	-2.37
60.58	26.14	-4.69	1.67
60.62	26.39	-2.56	4.93
60.66	24.16	-3.26	3.26
60.7	25.19	-2.55	5.38
60.74	27.11	-3.46	5.24
60.78	22.36	1.22	1.01
60.82	20.85	1.55	2.33
60.86	20.25	2.56	4.63
60.9	23.2	2.94	1.48
60.94	21.29	4.36	5.91
60.98	21.44	3.31	7.01
61.02	20.79	4.9	5.84
61.06	20.01	6.01	5.39
61.1	19.34	6.1	6.21
61.14	19.06	8.18	6.3
61.18	18.61	7.83	6.65
61.22	18.28	9.32	6.07
61.26	17.51	7.64	4.6
61.3	18.01	7.75	4.66
61.34	17.31	6.91	4.27
61.38	16.07	8.08	3.46
61.42	15.32	8.12	3.33
61.46	15.5	5.88	5.21
61.5	16.05	7.08	6.42
61.54	17.46	7.79	5.04
61.58	18.59	11.51	5.88
61.62	21.67	7.87	7.27
61.66	19.86	6.9	5.1
61.7	18.3	5.92	4.75
61.74	15.26	2.09	4.04
61.78	15.59	-0.09	1.07
61.82	15.66	1.74	0.45
61.86	14.1	3.33	2.07
61.9	13.25	3.73	0.92
61.94	15.21	2.72	1.91
61.98	16.92	-4.32	2.06
62.02	20.56	-4.49	-0.73
62.06	24.44	-2.09	-1.06
62.1	23.62	-3.3	-1.29
62.14	21.18	-6.13	-1.96
62.18	18.55	0.01	-0.29
62.22	20.61	-5.89	-4.03
62.26	20.69	-0.25	0.08
62.3	21.35	-1.7	5.75
62.34	20.07	-4.17	2.68
62.38	15.11	-0.86	5.76
62.42	18.13	-1.83	7.02
62.46	14.69	-0.39	4.54
62.5	17.18	1.36	2.84
62.54	15.83	-0.73	1.94
62.58	17.58	-0.93	2.57
62.62	17.33	-1.41	2.87
62.66	16.78	-1.57	3.03
62.7	14.34	3.3	4.68
62.74	15.61	7.58	3.63
62.78	14.73	2.13	3.51
62.82	16.04	2.71	2.71
62.86	15.14	3.17	4.17
62.9	13.71	2.83	3.55
62.94	13.73	3.92	3.13
62.98	14.97	2.84	3.57
63.02	16.07	0.76	1.63
63.06	15.54	0.31	1.16
63.1	16.78	0.22	2.38
63.14	18.37	-1.95	2.71
63.18	17.86	2.06	2.98
63.22	17.96	0.86	1.75
63.26	18.24	2.21	2.55
63.3	16.66	2.74	1.8
63.34	18.44	1.46	1.82
63.38	18.1	4.24	2.32
63.42	18.13	4.59	3.54
63.46	21.38	7	0.07
63.5	21.26	6.25	-4.01
63.54	20.19	4.6	-5.44
63.58	18.99	5.52	-4.67
63.62	17.26	6.06	-3.52
63.66	16.16	4.27	-2.58
63.7	14.54	3.26	-0.51
63.74	12.52	4.3	2.51
63.78	13.61	2.21	0.71
63.82	13.2	1.49	0.86
63.86	12.99	2.8	4.15
63.9	13.56	1.5	4.89
63.94	13.17	1.61	6.79
63.98	14.52	2.06	7.66
64.02	16.72	0.32	7.62
64.06	19.57	-0.57	5.12
64.1	18.42	-2.39	4.55
64.14	18.6	-2.77	5.87
64.18	19.47	-0.39	6.11
64.22	18.82	3.06	6.47
64.26	18.79	-1.26	8.78
64.3	17.83	3.14	7.49
64.34	17.19	4.72	4.52
64.38	17.91	5.62	4.15
64.42	25.05	2.32	2.53
64.46	23.87	3.05	-1.47
64.5	25.77	3.47	-2.61
64.54	26.41	5.56	-4.21
64.58	27.1	0.52	-3.4
64.62	28.7	-0.09	-0.76
64.66	30.03	-0.63	0.71
64.7	32.46	0.35	0.86
64.74	30.09	-1.97	4.23
64.78	29.24	-0.5	2.77
64.82	27.47	-1.02	4.18
64.86	29.3	-1.56	5.07
64.9	28.43	-3.16	6.01
64.94	28.58	-2.84	4.59
64.98	29.38	-2.1	5.7
65.02	30.59	-2.28	6.29
65.06	30.04	-4.39	3.78
65.1	27.94	-3.23	0.65
65.14	27.38	-2.51	-3.39
65.18	25.55	0.68	-0.12
65.22	24.61	-4.04	-2.8
65.26	23.55	-1.46	-2.69
65.3	24.82	-1.82	-3.51
65.34	23.74	-4.81	-4.64
65.38	20.11	-4.26	-3.98
65.42	20.16	-2.91	-1.14
65.46	22.29	-6.41	-1.32
65.5	23.46	-6.04	-0.75
65.54	19.38	-4.08	-1.23
65.58	19.37	-3.64	0.95
65.62	19.27	-1.92	-1.03
65.66	18.68	-1.22	-2.18
65.7	19.2	0.51	-0.99
65.74	20.78	-0.91	-1.38
65.78	20.94	-3.5	-1.32
65.82	23.98	-6.97	-3.71
65.86	26.22	-8.42	-1.53
65.9	22.55	-6.46	-1.37
65.94	21.75	-7.07	-0.57
65.98	19.5	-5.69	1.9
66.02	21.01	-0.42	6.51
66.06	19.44	-3.42	6.9
66.1	16.67	-2.51	4.23
66.14	15.36	-0.32	5.07
66.18	14.62	0.32	4.17
66.22	14.5	3.98	2.6
66.26	14.82	3.13	0.07
66.3	17.23	1.34	-2.77
66.34	15.56	6.48	2.51
66.38	15.29	1.64	2.03
66.42	14.97	4.64	2.68
66.46	16.19	3.43	1.76
66.5	13.74	3.33	1.27
66.54	15.15	-0.8	4.04
66.58	11.85	-1.11	1.75
66.62	13.56	-6.37	2.26
66.66	12.5	-4.84	0.96
66.7	13.76	-5.76	0.29
66.74	16.29	-4.45	0.8
66.78	19.23	-3.91	1.88
66.82	21.56	-1.2	4.17
66.86	21.49	0.89	6.38
66.9	23.06	3.41	6.42
66.94	23.48	5.56	6.45
66.98	23.74	3.59	6.29
67.02	22.82	6.3	7.76
67.06	19.91	8.24	7.94
67.1	21.8	5.97	6.49
67.14	22.95	-0.3	5.59
67.18	23.23	-2.99	4.18
67.22	18.67	0.26	1.08
67.26	18.78	0.18	2.82
67.3	20.72	0.62	2.54
67.34	21.79	-3.56	0.54
67.38	21.56	-1.21	2.15
67.42	19.62	-3.38	-0.19
67.46	16.9	-3.35	-1.77
67.5	14.86	-1.83	-1.1
67.54	15.78	0.77	3.02
67.58	22.31	-1.25	6.03
67.62	21.65	-3.15	4.6
67.66	20.32	-1.64	5.66
67.7	22.6	1.07	6.02
67.74	25.01	-6.05	8.78
67.78	22.1	-4.67	4.46
67.82	20.92	-2.28	3.76
67.86	18.05	1.28	5.32
67.9	20.52	-0.84	3.99
67.94	22.23	-0.39	4.77
67.98	25.03	1.2	4.85
68.02	25.89	-0.04	5.61
68.06	25	1.62	6.82
68.1	22.79	0.35	7.52
68.14	20.37	-2.01	7.16
68.18	20	0.47	8.01
68.22	18.46	1.59	6.75
68.26	19.27	-2.81	0.06
68.3	16.43	-2.42	-2.06
68.34	19.86	-1.86	-1.37
68.38	22.53	1.54	-3.56
68.42	21.47	2.09	-6.01
68.46	21.8	1.01	-5.2
68.5	26.25	4.73	-4.07
68.54	24.21	6.15	-3.22
68.58	24.55	3.27	-5.69
68.62	22.14	2.6	-7.03
68.66	21.32	6.55	-3.99
68.7	23.99	5.84	-4.86
68.74	21.87	8.41	-5.74
68.78	20.42	9.31	-2.18
68.82	20.77	7.95	-2.78
68.86	20.16	6.59	-2.81
68.9	19.5	2.65	-4.09
68.94	18.11	7.43	-0.78
68.98	20.64	11.35	1.68
69.02	19.75	9.4	2.15
69.06	21.53	7.1	-1.62
69.1	17.02	12.53	-1.56
69.14	13.44	6.15	1.08
69.18	17.75	2.39	5.06
69.22	17.68	-2.9	4.15
69.26	20.53	-5.41	6.39
69.3	17.82	-2.24	7.27
69.34	19.49	1.44	9.75
69.38	17.7	1.91	10.82
69.42	12.39	2.19	10.07
69.46	12.78	-3.46	5.72
69.5	17.36	-3.91	3
69.54	18.8	0.24	1.54
69.58	18.82	-1.24	1.98
69.62	14.13	1.13	4.26
69.66	11.5	3.38	7.76
69.7	12.96	3.82	8.4
69.74	18.83	3.34	6.87
69.78	20.58	3.85	4.99
69.82	21.26	6.05	3.56
69.86	21.97	7.17	1.9
69.9	20.34	6.51	-0.28
69.94	18.93	6.65	-0.01
69.98	19.92	4.19	1.05
70.02	18.55	3.71	1.91
70.06	21.11	2.86	0.58
70.1	21.26	2.71	0.62
70.14	18.37	1.7	0.48
70.18	20.24	2.01	1.5
70.22	18.64	1.47	-0.43
70.26	17.81	0.11	-2.41
70.3	17.62	1.19	-3.3
70.34	16.57	0.51	-4.77
70.38	19.29	-0.51	-1.12
70.42	17.65	-0.9	1.88
70.46	17.72	0.11	3.34
70.5	15.42	1.16	3.64
70.54	15.47	3.88	4.7
70.58	10.16	9.45	0.16
70.62	14.59	8.24	-2.56
70.66	18.93	3.84	-2.61
70.7	18.63	-0.48	1.85
70.74	19	1.25	5.37
70.78	13.98	0.46	4.12
70.82	17.46	0.12	2.13
70.86	20.04	1.09	1.02
70.9	21.37	1.37	1.15
70.94	19.32	0.38	0.73
70.98	20.61	-3.74	2.01
71.02	18.599	-0.37642	2.3687
71.06	18.309	-0.23989	2.5425
71.1	17.984	-0.043722	2.6847
71.14	18.55	4.42	2.96
71.18	16.94	-1.74	2.23
71.22	14.64	-2.1	2.45
71.26	15.07	-0.3	2.52
71.3	16.26	1.91	0.99
71.34	15.44	1.74	1.9
71.38	16.75	1.15	2.59
71.42	17.84	3.62	2.3
71.46	18.16	4.67	2.88
71.5	17.9	3.76	1.45
71.54	15.8	-0.75	-2.22
71.58	17.55	0.78	-2.93
71.62	21.67	-0.78	-3.23
71.66	21.47	0.11	-3.59
71.7	23.51	-1.87	-1.93
71.74	21.23	1.15	-0.74
71.78	22.86	-0.95	-1.35
71.82	22.13	-1.08	2.58
71.86	23.88	0.15	2.24
71.9	23.25	-3.67	0.02
71.94	21.26	-3.41	2.14
71.98	20.28	0.37	3.73
72.02	21.95	0.15	3.16
72.06	21.87	-3.18	3.23
72.1	24.7	-3.23	4.78
72.14	25.63	-4.16	3.77
72.18	20.79	-7.9	3.1
72.22	24.28	-5.56	5.18
72.26	24.05	-6.25	6.03
72.3	27.62	-6.17	1.26
72.34	24.63	-4.0052	0.41041
72.38	27.42	-8.7	-3.48
72.42	26.67	-5.74	-0.18
72.46	26.15	-1.41	-0.68
72.5	23.06	1.83	-3.29
72.54	21.43	2.38	-4.93
72.58	22.19	-0.51	-4.25
72.62	22.86	-0.51	-5.69
72.66	18.69	-2.42	-7.21
72.7	21.81	-0.12	-5.12
72.74	21.42	-0.92	-3.41
72.78	18.94	-2.98	-2.74
72.82	20.5	-1.82	-0.55
72.86	19.74	-3.69	-2.02
72.9	19.46	-5.05	2.14
72.94	18.7	-6.44	3.68
72.98	19.94	-4.99	5.28
73.02	20.24	-5.7	3.93
73.06	22.97	-1.71	0.97
73.1	22.13	-3.68	0.96
73.14	22.1	-3.61	-1.32
73.18	22.01	-3.11	-0.39
73.22	23.45	-3.3	-0.12
73.26	25.2	-1.05	-0.48
73.3	26.37	0.28	0.23
73.34	25.54	1.92	0.33
73.38	26.8	1.42	0.24
73.42	27.87	2.64	1.51
73.46	25.45	-0.4	1.78
73.5	25.54	1.33	1.06
73.54	26.43	0.32	0.38
73.58	25.25	-1.19	2.27
73.62	27.12	3.88	5.27
73.66	25.43	6.57	4.9
73.7	28.55	6.04	4
73.74	30.83	5.17	4.66
73.78	32.75	6.53	2.93
73.82	30.68	8.8	-0.87
73.86	30.82	8.03	-2.05
73.9	27.49	8.87	-3.86
73.94	24.89	6.36	-1.65
73.98	22.07	3.26	0
74.02	23.19	2.48	0.17
74.06	23.89	-0.36	1.27
74.1	20.87	-0.08	1.06
74.14	22.83	1.82	1.65
74.18	25.22	0.86	1.74
74.22	25.94	-1.8	2.21
74.26	27.58	-0.52	1.82
74.3	29.95	-1.84	1.36
74.34	26.39	-4.96	-2.99
74.38	26.93	-3.74	-2.72
74.42	27.87	-2.11	-2.85
74.46	23.57	3.85	-0.38
74.5	26.28	1.92	2.64
74.54	25.77	-0.74	2.84
74.58	26.41	0.44	5.07
74.62	25.31	1.39	5.52
74.66	26.4	0.73	-0.22
74.7	26.77	0.67	0.08
74.74	29.24	1.22	-0.46
74.78	32.33	3.38	3.07
74.82	28.09	1.49	3.87
74.86	28.13	2.9	3.31
74.9	29.77	2.76	1.62
74.94	30.92	2.24	0.87
74.98	29.51	3.01	2.07
75.02	31.48	3.79	1.25
75.06	30.49	0.92	1.32
75.1	30.42	2.66	0.41
75.14	29.25	3.88	-1.64
75.18	28.36	4.3	-2.37
75.22	30.82	0.14	-1.83
75.26	28.23	-1.5	-3.43
75.3	29.57	-0.2	-3.14
75.34	29.58	-0.42	-2.1
75.38	33.36	-0.53	-0.75
75.42	32.94	0.73	-2.3
75.46	31.52	0.77	-2.71
75.5	30.98	-2.33	-1.09
75.54	31.01	-1.8	-2.3
75.58	31.1	-1.88	-3.26
75.62	30.59	-1.98	-3.02
75.66	30.77	-2.98	-2.52
75.7	31.39	-2.5	-1.73
75.74	30.26	-3.93	-1.89
75.78	29.45	-4.51	-2.25
75.82	31.36	-4.57	-5.41
75.86	28.16	-5.92	-1.91
75.9	34.98	-4.9	2.13
75.94	33.64	-4.58	1.31
75.98	31.42	1.29	-0.3
76.02	33.54	4.14	-3.77
76.06	28.4	0.44	-6.25
76.1	29.08	0.85	-3.98
76.14	28.49	2.39	-3.62
76.18	26.04	7.01	-4.03
76.22	26.64	5.74	-2.87
76.26	29.93	1.9291	-3.5398
76.3	29.608	1.7654	-3.5343
76.34	29.253	1.5586	-3.4891
76.38	28.867	1.3298	-3.4022
76.42	35.2	-7.88	-4.65
76.46	34.46	0	-3.01
76.5	32.7	-2.36	-5.04
76.54	27.067	0.62115	-2.5941
76.58	22.88	1.94	-0.19
76.62	23.84	4.46	-0.16
76.66	24.17	2.05	-0.5
76.7	21.55	5.14	-2.81
76.74	23.95	3.09	-0.96
76.78	25.83	0.13	-1.7
76.82	19.51	1.73	-1.24
76.86	21.01	2.59	6.33
76.9	23.09	5.9	5.16
76.94	23.93	9.6	3.79
76.98	22.79	10.48	3.61
77.02	19.64	11.02	3.26
77.06	20.36	11.88	2.84
77.1	18.98	13.86	2.47
77.14	19.76	11.94	4.83
77.18	20.51	7.57	4.51
77.22	22.97	7.34	2.94
77.26	21.55	7.9	2.08
77.3	20.3	5.41	2.24
77.34	19.35	4.11	-0.79
77.38	17.77	3.13	-1.08
77.42	19.2	3.91	1
77.46	18.37	5.13	-0.24
77.5	20.24	4.53	-0.96
77.54	17.29	2.62	0.83
77.58	17.3	-1.51	2.8
77.62	20.61	-2.57	3.69
77.66	19.51	-4.17	2.67
77.7	19.19	-4.43	2.52
77.74	19.99	-4.38	2.37
77.78	17.68	-2.49	2.46
77.82	20.95	1.46	1.01
77.86	24.07	-0.28	-3.8
77.9	19.92	-2.43	-3.44
77.94	25.1	-6.05	-2.09
77.98	22.87	-8.37	-0.99
78.02	22.67	-4.59	-2.84
78.06	20.02	-0.64	-5.05
78.1	18.67	-1.08	-2.69
78.14	17.05	1.06	-1.86
78.18	17.85	2.6	-2.94
78.22	17.37	0.2	-2.34
78.26	13.02	-0.21	0.33
78.3	15.15	1.39	1.86
78.34	15.05	4.12	2.28
78.38	18.96	-1.71	2.19
78.42	17.84	2.18	1.37
78.46	17.48	1.88	4.03
78.5	19.17	0.95	7.67
78.54	16.34	6.04	9.94
78.58	16.94	4.14	9.11
78.62	18.56	5.46	10
78.66	16.34	2	7.01
78.7	17.03	3.24	5.76
78.74	15.06	4.33	7.41
78.78	14.16	5.46	7.93
78.82	16.13	2.51	7.22
78.86	18.12	3.93	6.76
78.9	18.82	4.72	6.84
78.94	17.2	5.78	1.77
78.98	25.58	1.64	2.25
79.02	25.62	7.88	-1.92
79.06	22.59	5.69	-0.82
79.1	19.62	3.49	-3.29
79.14	22.54	2.58	-6.44
79.18	21.497	2.5937	-1.6776
79.22	18.62	-1.56	-4.84
79.26	20.92	3.4	-0.76
79.3	21.08	2.39	-0.94
79.34	21.1	-1.21	-0.16
79.38	19.03	-2.71	-1.02
79.42	19.92	1.4	-2.01
79.46	22.34	-1.51	-1.29
79.5	21.68	-1.76	-1.64
79.54	20.63	-1.71	-0.97
79.58	18.69	-1.62	-1.49
79.62	19.64	-4.73	-2.16
79.66	21.49	-3.1	-1.35
79.7	24.15	0.23	-2.16
79.74	21.28	-2.22	-4.41
79.78	23.3	-3.41	-2.25
79.82	24.46	-5.59	-2.57
79.86	26.14	-3.88	-0.71
79.9	27	-3.41	-0.85
79.94	28.38	-0.96	-2.22
79.98	29.09	-2.25	-1.53
[truncated: 1,021 more rows]
