# Supplementary material for: Mean flow and turbulence structure over exposed roots on a forested floodplain: Insights from a controlled laboratory experiment
Source: PLoS One. 2020 Feb 26;15(2):e0229306. doi: 10.1371/journal.pone.0229306 (PMC7043746; doi:10.1371/journal.pone.0229306)
Supplement: S1 File — (ZIP) [file pone.0229306.s001.zip › data_and_scripts/velocity_data/t21_145_replaced.csv]

0.02	18.9	-2.01	-2.39
0.06	16.82	0.65	-4.47
0.1	17.56	-2.42	-3.88
0.14	17.96	0.59	-2.11
0.18	18.51	1.46	-1.29
0.22	14.13	0.15	0.2
0.26	15.66	1.25	4.03
0.3	16.69	-0.14	4.43
0.34	18.1	2.96	1.02
0.38	20.82	2.73	0.05
0.42	25.13	-2.18	-3.35
0.46	26.04	-2.62	-3.78
0.5	25.63	-1.66	-2.19
0.54	26.94	0.42	1.74
0.58	25.3	-0.76	2.52
0.62	27.48	2	2.76
0.66	28.55	0.2	2.66
0.7	27.51	0.81	2.92
0.74	26.44	1.34	5.2
0.78	27.69	8.05	3.62
0.82	24.99	4.17	2.86
0.86	27.13	3.33	3.5
0.9	24.79	4.26	-0.03
0.94	23.88	3.31	0.51
0.98	25.38	3.48	1
1.02	24.11	4.86	2.54
1.06	22.336	1.3135	-2.3818
1.1	19.56	0.6	-7.45
1.14	17.15	0.71	-7.46
1.18	18.29	-0.82	-7.57
1.22	17.69	-3.41	-8.31
1.26	21.56	-4.51	-1.31
1.3	22.98	-3.23	-0.64
1.34	21.72	-2.12	-0.17
1.38	22.63	-2.12	-2.81
1.42	22.2	1.03	-0.36
1.46	21.03	-3.11	-1.98
1.5	17.59	0.98	2.14
1.54	22.5	2.57	4.65
1.58	21.26	4.07	5.75
1.62	22.13	6.42	4.18
1.66	22.66	11.67	0.44
1.7	23.24	9.75	3.14
1.74	21.15	11.58	1.1
1.78	19.59	12.44	0.05
1.82	19.61	7.06	0.55
1.86	19.98	8.99	1.01
1.9	17.57	8.66	1.14
1.94	16.23	7.61	1.26
1.98	17.71	5.73	-1.07
2.02	17.2	5.58	-0.6
2.06	18	2.34	-1.57
2.1	18.33	3.79	-3.29
2.14	18.73	3.4	-1.79
2.18	19.41	1.42	0.63
2.22	19.32	0.53	0.92
2.26	19.08	0.35	0.72
2.3	19.89	2.12	0.25
2.34	18.17	0.69	1.43
2.38	17.65	0.4	1.25
2.42	20.52	-5.17	-0.45
2.46	20.65	-5.61	0.29
2.5	18.87	-3.75	0.02
2.54	20.48	-9.35	2.47
2.58	22.25	-9.68	-2.16
2.62	19.34	-10.5	-1.29
2.66	18.41	-8.79	0.06
2.7	20.73	-10.02	-0.52
2.74	18.37	-10.27	0.52
2.78	18.73	-8.73	1.05
2.82	16.71	-6.52	-0.09
2.86	17.82	-7.02	-1.39
2.9	20.73	-6.17	0.16
2.94	23.68	-4.53	2.03
2.98	21.95	0.82	4.25
3.02	18.781	0.38969	2.9165
3.06	18.694	1.9952	3.6816
3.1	18.631	3.5675	4.4363
3.14	14.52	8.63	2.66
3.18	18.85	9.75	4.73
3.22	19.91	10.05	4.63
3.26	18.89	8.76	5.7
3.3	17.86	6.78	7.43
3.34	15.56	7.52	8.82
3.38	19.53	10.96	9.33
3.42	19.77	9.26	7.05
3.46	21.26	10.12	10.38
3.5	21.94	8.71	7.56
3.54	21.17	12.09	3.52
3.58	19.36	8.81	2.95
3.62	19.59	4.62	7.94
3.66	23.64	1.07	6.92
3.7	24.19	0.65	3.84
3.74	21.02	3.23	-2.12
3.78	20.89	3.22	-0.9
3.82	19.22	2.41	-0.03
3.86	18.44	1.21	-1.8
3.9	16.46	3.52	-2.25
3.94	18.25	-0.56	-4.61
3.98	20.46	-2.48	-6.04
4.02	24.5	-3.24	-3.67
4.06	22.52	-5.51	0.23
4.1	21.77	-4.83	1.49
4.14	20.85	-4.61	2.47
4.18	20.04	-6.2	-0.25
4.22	19.91	-3.27	0.41
4.26	19.78	-1.03	-0.89
4.3	17.01	0.29	0.31
4.34	18.67	5.69	-0.1
4.38	20.56	1.85	-0.05
4.42	23	-2.38	-1.05
4.46	21.86	-4.02	-0.7
4.5	24.36	-0.51	3
4.54	24.13	0.59	3.82
4.58	23.57	-2.11	3.83
4.62	24.74	-1.5	4.39
4.66	21.74	0.08	5.71
4.7	19.47	-1.69	4.09
4.74	20.94	-1.45	2.8
4.78	21.94	-4.59	0.56
4.82	24.65	-4.99	-1.06
4.86	24.53	-5.81	-0.7
4.9	23.26	-3.24	-1.88
4.94	20.587	-4.6481	-1.1895
4.98	21.89	-8.54	-5.2
5.02	21.03	-8.44	-2.95
5.06	18.34	-8.07	-2.06
5.1	19.77	-4.7	-2.66
5.14	17.08	-3.14	-1.18
5.18	17.14	-0.93	0.74
5.22	15.14	1.11	-3.14
5.26	12.7	-1.62	-3.51
5.3	12.95	0.86	-3.07
5.34	15.18	-0.25	-0.36
5.38	19.83	0.65	4.17
5.42	20.26	-2.54	1.3
5.46	19.76	-1.64	-0.41
5.5	20.92	-6.58	-0.12
5.54	24.37	-5.55	0.22
5.58	23.35	-2.99	-0.54
5.62	22.01	-2.46	1.84
5.66	17.73	1.19	6.7
5.7	16.02	4.17	7
5.74	16.25	4.86	5.22
5.78	16.77	1.42	5.35
5.82	16.8	2.17	-1.81
5.86	18.42	1.41	-0.2
5.9	22.37	-0.36	-1.65
5.94	22.06	2.33	-3.05
5.98	21.22	1.53	0.24
6.02	23.5	3.97	-1.38
6.06	22.26	3.7	-0.01
6.1	23.8	2.44	-1.76
6.14	24.97	0.12	-3.59
6.18	26.24	0.86	-3.89
6.22	25.72	-1.99	-3.95
6.26	27.6	-3.23	-2.87
6.3	27.7	-2.56	-1.54
6.34	27	0.84	-2.64
6.38	27.15	-1.08	-1.3
6.42	24.44	-0.46	-4.52
6.46	26.1	1.31	-1.32
6.5	21.06	-0.7	2.41
6.54	27.74	-0.68	0.28
6.58	28.4	-2.05	-0.07
6.62	30.78	0.82	0.28
6.66	26.6	1.25	0.74
6.7	24.73	1.51	4.21
6.74	24.03	2.56	-1.85
6.78	25.92	8.52	-2.15
6.82	25.7	5.1	-1.56
6.86	25.63	1.22	-0.94
6.9	27.88	-3.84	-1.85
6.94	31.97	-1.34	-2.86
6.98	28.08	-3.92	-3.8
7.02	29.8	1.1	-4.79
7.06	31.01	5.11	-8.71
7.1	27.96	4.73	-4.36
7.14	25.96	10.25	-5.71
7.18	28.74	2.86	-3.78
7.22	24.33	2.95	-2.14
7.26	21.99	3.97	-1.12
7.3	18.47	5.09	-2.69
7.34	20.44	-5.99	-6.17
7.38	21.37	0.26	-1.24
7.42	22.06	-2.63	0.89
7.46	20.16	-1.99	0.53
7.5	18.31	-0.62	1.68
7.54	16.37	-1.11	1.48
7.58	17.07	-0.03	1.84
7.62	14.13	4.92	2.64
7.66	12.67	2.23	2.48
7.7	17.2	3.02	3.36
7.74	19.24	1.64	3.11
7.78	19.18	-3.95	7.02
7.82	17.89	-1.74	7.75
7.86	19.25	-5.86	4.72
7.9	18.88	-3.53	4.98
7.94	17.1	-2.19	6.66
7.98	19.62	-4.02	4.51
8.02	23	-3.52	3.31
8.06	22.58	-3.08	5.43
8.1	23.94	-2.28	5.64
8.14	24.08	-1.86	4.47
8.18	24.64	-3.75	5.64
8.22	24.55	-3.08	4.57
8.26	23.01	-3.07	4.45
8.3	21.21	-1.96	3.91
8.34	19.28	-1.26	4.52
8.38	21.92	-0.84	4.86
8.42	23.6	-0.9	5.47
8.46	22.41	1.25	5.37
8.5	20.65	4.4	5.16
8.54	20.23	2.39	5.17
8.58	23.84	2.91	3.42
8.62	20.83	7.9	2.49
8.66	22.32	6.17	4.86
8.7	20.329	4.6529	5.2551
8.74	20.027	4.8359	5.4381
8.78	20.12	3.64	5.57
8.82	19.55	10.17	6.94
8.86	19.47	5.38	6.81
8.9	18.56	-0.33	4.91
8.94	15.76	3.32	5.32
8.98	19.59	4.15	5.23
9.02	19.5	4.52	5.65
9.06	19.55	7.24	6.79
9.1	17.98	10.51	7.07
9.14	16.88	3.18	6.38
9.18	18.14	8.68	6.33
9.22	20.87	5.48	2.49
9.26	19.74	5.84	1.19
9.3	21.24	7.75	2.74
9.34	19.15	9.47	1.57
9.38	18.38	6.72	4.13
9.42	18.22	3.87	2.2
9.46	17.17	6.21	1.1
9.5	18.1	4.58	3.04
9.54	15.93	6.14	3.99
9.58	16.81	-0.38	2.39
9.62	18.64	-1.08	-0.39
9.66	18.98	-4.31	-1.75
9.7	20.27	-1.56	0.53
9.74	20.22	-0.42	2.81
9.78	20.15	-0.92	1.9
9.82	23	-4.58	3.95
9.86	25.81	-10.37	-0.21
9.9	23.06	-10.7	2.56
9.94	30.1	-10.93	1.39
9.98	24.96	-7.94	-4.76
10.02	23.83	-3.47	-2.78
10.06	23.39	-7.1	-2.01
10.1	26.22	-8.74	-2.95
10.14	23.5	-8.13	-2.35
10.18	20.07	-7.63	-1.01
10.22	18.64	-1.72	2.12
10.26	22.73	-4.33	-0.9
10.3	23.66	-5.79	-1.1
10.34	25.82	-7.17	-0.56
10.38	23.09	-5.5	0.86
10.42	22.25	-3.59	4.6
10.46	24.3	-3.74	2.36
10.5	25.65	-1.45	1.08
10.54	23.9	-1.7	2.18
10.58	24.54	-0.75	3.86
10.62	21.71	2.84	3.46
10.66	20.7	1.59	0.51
10.7	20.1	3.31	3.1
10.74	21.23	3.87	6.38
10.78	21.74	0.1	5.31
10.82	20.89	0.08	4.63
10.86	19.14	3.46	7.08
10.9	18.81	6.06	6.6
10.94	19.38	4.95	5.73
10.98	16.75	4.64	5.67
11.02	19.79	4.44	5.52
11.06	17.87	1.87	6.67
11.1	17.01	0.93	9.35
11.14	18.35	-5.38	8.95
11.18	19.16	-3.71	8.87
11.22	20.67	-5.23	7.99
11.26	20.52	-4.8	6.69
11.3	21.24	-7.22	5.61
11.34	23.66	-5.39	7.66
11.38	24.93	-2.75	7.7
11.42	21.52	-4.55	7.76
11.46	22.02	-2.99	7.25
11.5	18.81	0	6.45
11.54	18.88	2.18	4.15
11.58	18.56	3.04	2.82
11.62	17.92	2.21	2.52
11.66	18.18	0.06	3.79
11.7	19.95	-3.44	3.07
11.74	20.17	-1.59	0.34
11.78	18.37	1.79	0.73
11.82	17.32	2.85	2.25
11.86	19.98	1.4	2.62
11.9	21.03	-0.59	0.92
11.94	23.1	1.88	0.38
11.98	23.51	1.6	-3.23
12.02	27.22	1.5	-3.23
12.06	28.7	-3.31	-3.92
12.1	26.48	1	-0.48
12.14	23.89	2.44	-3.84
12.18	23.43	2.06	-4.65
12.22	23.2	4.12	-4.09
12.26	18.04	9.49	1.69
12.3	21.54	9.05	2.18
12.34	17.86	6.69	2.62
12.38	17.7	5.62	2.09
12.42	17.9	0.92	2.95
12.46	16.6	-0.85	1.9
12.5	15.74	-2.29	-1.2
12.54	19.98	-1.25	-4.16
12.58	22	2.1	-6.03
12.62	21.96	4.91	-6.32
12.66	19.49	4.61	-3.11
12.7	17.77	2.15	-2.57
12.74	18.52	4.55	-1.57
12.78	16.16	2.21	0.16
12.82	15.33	2.89	0.04
12.86	15.73	5.37	-0.08
12.9	14.51	5.04	2.28
12.94	13.77	7.76	5.27
12.98	16.81	8.63	5.76
13.02	15.5	10.07	4.89
13.06	16.47	9.84	6.21
13.1	19.85	11.9	5.78
13.14	21.82	11.68	5.08
13.18	20.55	12.57	6
13.22	20.52	10.68	8.63
13.26	22.57	11.69	7.25
13.3	18.7	8.12	4.11
13.34	19.94	7.49	2.32
13.38	18.07	6.69	1.5
13.42	19.18	2.97	2.4
13.46	16.57	5.48	4.62
13.5	12.83	2.35	0.91
13.54	16.07	1.06	1.46
13.58	21.71	1.92	2.41
13.62	17.72	-5.95	3.9
13.66	15.98	-6.55	-0.46
13.7	17.1	-4.9	0.03
13.74	19.43	-5.08	0.47
13.78	16.99	-3.89	-1.34
13.82	16.53	-4.02	-2.24
13.86	17.92	-4.37	-0.35
13.9	16.88	-6.81	0.11
13.94	14.88	-7.21	0.38
13.98	14.28	-5.69	-0.33
14.02	17.5	-5.56	1.31
14.06	18.93	-5.84	0.83
14.1	18.64	-5.23	2.12
14.14	20.16	-3.74	1.61
14.18	20.88	-3.12	0.83
14.22	20.48	-2.28	0.8
14.26	19.09	-2.65	0.51
14.3	18.03	-0.15	2.41
14.34	21.09	0.98	5.05
14.38	17.2	4.12	2.15
14.42	19.57	5.94	0.7
14.46	17.11	3.82	4.33
14.5	18.66	1.46	4.72
14.54	21.19	0.35	-0.63
14.58	20.49	3.17	-1.71
14.62	21.54	1.2	-3.35
14.66	17.83	2.53	-1.11
14.7	22.52	3.04	2.06
14.74	22.42	1.21	-0.98
14.78	21.98	4.42	-2.81
14.82	20.79	0.76	-1.26
14.86	17.86	0	0.27
14.9	17.23	2.03	2.03
14.94	15.89	0.64	2.02
14.98	16.08	2.12	4.02
15.02	19.74	0.79	4.46
15.06	19.18	2	4.6
15.1	19.6	3.85	3.43
15.14	20.19	1.65	3.66
15.18	23.97	3.74	0.36
15.22	23.96	1.62	2.76
15.26	23.71	3.28	0.89
15.3	25.35	4.79	-2.54
15.34	23.61	6.7	-0.6
15.38	25.16	6.57	0.89
15.42	26.04	7.16	1.01
15.46	27.35	7.91	3.58
15.5	26.49	8.18	3.37
15.54	25.17	3.91	3.14
15.58	26.3	-1.44	-0.91
15.62	24.68	3.4458	3.3306
15.66	24.306	2.6667	3.7388
15.7	23.923	1.8346	4.0972
15.74	18.38	-2.22	8.45
15.78	22.04	1.32	6.06
15.82	21.36	1.37	5.19
15.86	24.23	-0.51	5.61
15.9	27.56	-2.63	4.07
15.94	24.51	-2.38	3.29
15.98	22.34	-4.81	-0.21
16.02	22.01	-3.8	0.86
16.06	21.29	-4.82	-0.03
16.1	23.12	-4.94	2.38
16.14	25.56	-5.05	0.32
16.18	25.93	-5.05	-2.48
16.22	25.71	-3.68	-5.32
16.26	30.03	-3.71	-6.2
16.3	29	-3.58	-5.5
16.34	29.13	-3.47	-4.83
16.38	23.88	-4.12	-1.44
16.42	28.96	-5.66	-2.51
16.46	27.81	-6.07	-1.74
16.5	27.45	-7.44	-1.65
16.54	27.15	-5.88	-1.36
16.58	26.19	-5.07	-0.61
16.62	23.64	-4.99	0.34
16.66	27.81	-3.95	-1.26
16.7	23.62	-1.4	-2.94
16.74	23.34	-3.61	-3.8
16.78	23.87	-2.35	-4.92
16.82	25.96	-2.62	-3.81
16.86	26.18	-0.27	-2.06
16.9	24.73	-3.69	-3.02
16.94	22.14	0.92	-4.15
16.98	22.93	-0.65	-2.69
17.02	22.33	-1.67	-3.16
17.06	19.81	-6.16	-0.54
17.1	18.7	-8.89	0.59
17.14	22.43	-8.46	4.89
17.18	21.328	-3.931	-0.23648
17.22	21.296	-4.2143	-0.37759
17.26	21.03	-6.64	-4.56
17.3	19.86	-4.16	-1.44
17.34	21.71	-5.73	1.46
17.38	17.44	-2.57	-0.43
17.42	20.81	-1	-0.54
17.46	18.72	-0.29	1.04
17.5	21.72	-1.64	1.42
17.54	25.84	-1.78	4.63
17.58	21.453	-5.798	-2.4767
17.62	26.6	-11	-5.87
17.66	25.81	-8.31	-5.54
17.7	19.36	-6.89	-5.01
17.74	18.29	-4.87	-4.18
17.78	18.54	-5.38	-4.46
17.82	21.09	-8.06	-3.44
17.86	21.77	-6.49	-2.81
17.9	21.53	-0.64	-2.01
17.94	15.86	-3.9	-1.71
17.98	16.69	-0.75	2.49
18.02	20.88	0.87	3.05
18.06	18.46	2.16	4.15
18.1	21.74	1.45	6.22
18.14	20.07	-4.4	2.33
18.18	15.27	-0.7	4.76
18.22	16.66	1.18	4.52
18.26	17.35	0.32	4.91
18.3	17.17	-1.83	4.98
18.34	15.83	-1.24	3.31
18.38	15.97	-2.09	4.67
18.42	18.88	-1.32	4.12
18.46	18.57	-0.07	2.93
18.5	16.9	3.28	1.3
18.54	18.96	1.6	1.32
18.58	16.78	3.45	1.71
18.62	18.37	7.34	2.1
18.66	19.26	4.77	5.89
18.7	19.32	3.37	5.77
18.74	21.78	1.49	4.4
18.78	23.89	-0.02	-0.75
18.82	22.52	3.62	-2.84
18.86	20.27	3.12	-2.04
18.9	20.1	4.54	-1.87
18.94	18.19	2.07	-3.3
18.98	20.38	2.47	-3.8
19.02	20	4.24	-2.62
19.06	17.77	3.91	-1.26
19.1	18.52	5.25	0.1
19.14	15.53	4.74	1.89
19.18	17.56	-0.39	3.96
19.22	16.7	0.04	4.26
19.26	17.03	-0.99	3.5
19.3	16.36	-4.35	2.79
19.34	16.63	-2.8	1.34
19.38	19.59	-6.24	1.73
19.42	20.29	-7.41	1.56
19.46	15.73	-3.16	2
19.5	16.22	-7.61	-0.23
19.54	16.38	-4.4	2.7
19.58	17.58	-1.45	4.18
19.62	16.2	-7	3.13
19.66	17.93	-4.49	1.77
19.7	19.5	-2.6	3.16
19.74	17.56	-5.14	5.45
19.78	19.95	-5.59	8.62
19.82	19.82	-4.85	9.64
19.86	20.43	-6.57	9.32
19.9	19.79	-4.99	8.67
19.94	19.95	-2.94	10.77
19.98	19.64	0.02	11.92
20.02	18.79	2.71	11.8
20.06	15.78	4.5	10.63
20.1	15.97	6.96	8.24
20.14	15.23	6.99	6.27
20.18	17.36	6.84	4.63
20.22	16.83	6.39	1.5
20.26	18.73	3.77	5.12
20.3	19.45	2.78	5.84
20.34	15.41	2.77	1.13
20.38	11.71	3.25	4.85
20.42	15.71	2.7	8
20.46	15.07	1.46	8.82
20.5	14.96	0.29	8.19
20.54	13.82	3.08	7.1
20.58	16.11	2.97	3.83
20.62	18.04	3.17	3.52
20.66	16.23	7.53	1.98
20.7	15.21	8.39	0.35
20.74	17.11	5.22	1.34
20.78	15.5	6.28	1.06
20.82	16.08	8.72	-0.75
20.86	17.3	10.2	2.39
20.9	18.75	11.15	6.11
20.94	18.82	7.34	5.58
20.98	22.11	7.62	5.95
21.02	22.05	6.93	4.63
21.06	20.52	6.88	7.05
21.1	21.83	6.37	8.3
21.14	20.79	7.81	8.62
21.18	22.18	6.92	8.74
21.22	22.91	6.02	5.9
21.26	23.89	3.61	6.09
21.3	21.52	5.4	6.35
21.34	24.49	4.08	6.39
21.38	23.28	7.25	5.28
21.42	22.15	3.8	2.41
21.46	18.7	4.31	1.4
21.5	20.85	0.7	-1.94
21.54	20.82	0.01	-0.36
21.58	20.82	0.51	-1.46
21.62	19.89	-0.71	-2.24
21.66	17.98	0.61	-3.97
21.7	17.69	0.5	-1.8
21.74	15.41	-0.41	1.37
21.78	16.29	1.07	3.18
21.82	18.17	-1.03	7.06
21.86	16.55	5.71	9.4
21.9	18.62	4.17	9.15
21.94	23.75	1.16	7.41
21.98	22.2	1.4	6.66
22.02	22.09	-3.18	6.1
22.06	20.1	-2.28	1.39
22.1	18.68	-2.45	0.53
22.14	17.598	-1.4226	4.8353
22.18	17.177	-1.7365	4.2843
22.22	12.76	-3.17	1.88
22.26	13.98	-1.84	1.54
22.3	15.2	-4.15	0.65
22.34	15.07	-4.34	3.37
22.38	16.52	-0.58	6.02
22.42	16.5	0.43	4.72
22.46	16.95	-1.14	2.18
22.5	20.82	-1.46	3.76
22.54	24.79	2.18	4.14
22.58	23.97	4.01	4.16
22.62	23.27	0.47	5.73
22.66	23	1.39	4.55
22.7	25.03	3.04	2.77
22.74	24.66	0.82	-0.93
22.78	25.51	0.32	-2.5
22.82	24.67	3.11	-7.3
22.86	25.75	7.21	-6.39
22.9	18.59	6.16	-0.29
22.94	24.96	4.67	-0.74
22.98	25.81	0.57	-1.23
23.02	28.88	-0.57	-1.71
23.06	28.54	1.85	-2.16
23.1	27.99	-3.74	4.59
23.14	26.17	-4.86	2.07
23.18	24.73	-1.13	3.13
23.22	24.28	-4.74	-0.88
23.26	26.58	-3.85	-4.16
23.3	24.76	-2.11	-2.87
23.34	24.14	-1.3853	1.2472
23.38	23.637	-0.7694	1.3321
23.42	24.31	0.13	0.88
23.46	22.694	0.57338	1.4112
23.5	16.31	6.18	1.81
23.54	19.09	4.36	3.82
23.58	20.28	3.23	4.42
23.62	20.49	2.27	3.85
23.66	24.3	-0.57	1.37
23.7	26.1	1.22	-0.35
23.74	24.15	1.9	-2.31
23.78	24.5	2.99	1.34
23.82	24.98	-0.88	0.68
23.86	24.08	-0.28	-0.36
23.9	25.43	0.47	1.51
23.94	25.81	-2.93	0.98
23.98	25.68	-1.74	-1.42
24.02	22.6	-1.82	-3.59
24.06	23.06	-1.23	2.21
24.1	21.26	-0.15	4.21
24.14	21.68	1.49	1.37
24.18	17.65	1.89	-0.33
24.22	15.23	3.25	1.04
24.26	20.88	1.06	0.83
24.3	21.17	2.79	0.91
24.34	22.52	2.86	1.82
24.38	20.25	1.13	3.04
24.42	21.07	4.02	2.02
24.46	19.29	4.22	1.7
24.5	18.58	4.29	-2.08
24.54	18.22	4.59	-1.75
24.58	19	5.4	-3.19
24.62	17	5.15	-4.07
24.66	18.11	5.04	-3.94
24.7	18.22	2.53	-2.96
24.74	23.86	-0.78	-4.87
24.78	21.36	-1.23	-1.74
24.82	19.35	-1.19	2.36
24.86	17.87	-1.89	1.22
24.9	20.82	-1.62	2.21
24.94	23.89	-4.92	4.28
24.98	23.11	-3.52	-1.45
25.02	22.84	-3.45	2.74
25.06	22.76	-1.86	-3.07
25.1	21.6	-4.51	-2.18
25.14	23.15	-5.23	0.58
25.18	24.8	-4.06	1.25
25.22	22.73	-2.19	3.52
25.26	22.78	-1.93	4.12
25.3	21.32	-5.4	2.04
25.34	20.15	-4.01	-0.3
25.38	20.71	-3.23	0.77
25.42	19.49	-3.74	0.94
25.46	20.46	-4.5	1.47
25.5	21.26	-4.46	1.06
25.54	21.86	-5.12	-0.34
25.58	20.41	-7.17	-1.77
25.62	23.73	-5.69	-0.01
25.66	21.25	-4.74	-0.29
25.7	19.23	-3.48	-1.62
25.74	19.5	0.47	-0.22
25.78	19.16	1.31	1.7
25.82	21.92	-2.25	1.62
25.86	24.24	-2.75	-0.98
25.9	21.7	-3.41	-2.12
25.94	20.52	-3.82	-2.81
25.98	19.02	-6.67	-2.1
26.02	20.22	-1.76	-3.9
26.06	18.79	-1.98	-4.09
26.1	18.18	-3.23	-1.71
26.14	22.61	-5.4	0.83
26.18	20.36	-5.27	1.61
26.22	18.94	-8.05	0.27
26.26	20.91	-3.12	-3.62
26.3	16.73	-2.13	-1.19
26.34	18.61	-3.77	-0.51
26.38	18.48	-5.69	-0.97
26.42	22.21	-4.01	1.66
26.46	19.98	-2.46	3
26.5	18.81	1.08	4.43
26.54	14.3	1.72	3.73
26.58	13.7	0.62	3.31
26.62	13.78	1.01	2.88
26.66	12.92	1.34	3.1
26.7	12.66	3.17	2.47
26.74	13.92	1.71	2.61
26.78	14.78	2.61	3.34
26.82	18.77	1.09	5.98
26.86	18.51	3.49	5.1
26.9	17.63	5.26	5.91
26.94	14.21	2.71	7.84
26.98	12.29	4.86	7.92
27.02	13.38	5.38	8.3
27.06	15.55	3.49	6.74
27.1	19	4.41	4.36
27.14	18.96	6.39	4.34
27.18	18.567	4.2403	3.6281
27.22	18.937	3.9484	2.548
27.26	19.288	3.5971	1.4331
27.3	19.615	3.1916	0.31982
27.34	19.915	2.7374	-0.75566
27.38	24.4	2.14	-0.21
27.42	22.73	2.36	-0.27
27.46	19.34	3.35	-2.54
27.5	22.16	1.82	-4.52
27.54	22.1	0.26	-4.86
27.58	21.44	-3.53	-6.24
27.62	20.06	-1.47	-8.89
27.66	16.03	-2.46	-5.16
27.7	15.97	-5.86	0.23
27.74	21.09	-3.94	1.18
27.78	21.29	-3.03	1.51
27.82	22.73	-2.52	0.83
27.86	24.32	-4.52	-0.23
27.9	22.31	-4.87	-0.52
27.94	24.39	-5.56	-0.06
27.98	27.21	-4.73	-0.59
28.02	27.77	-1.95	3.15
28.06	27.87	-5.05	4.45
28.1	26.61	-6.29	3.25
28.14	27.09	-5.11	2.12
28.18	22.52	-6.28	3.08
28.22	22.1	-8.6	-0.53
28.26	26.86	-7.1	-5.34
28.3	25.12	-6.85	-7.11
28.34	24.59	-8.58	-6.63
28.38	26.37	-1.22	-11.49
28.42	26.6	-3.56	-10.25
28.46	24.25	-3.73	-8.58
28.5	27.45	-2.95	-8.27
28.54	24.58	-0.6	-6.93
28.58	20.57	0.95	-6.54
28.62	24.72	-0.92	-5.55
28.66	27.88	-1.22	-4.29
28.7	28.08	-4.59	-3.11
28.74	31.19	-5.15	-2.6
28.78	29.39	-5.86	-2.12
28.82	31.78	-6.4	-2.48
28.86	28.04	-4.74	-7.8
28.9	23.7	-4.24	-7.94
28.94	24.44	-6.36	-4.67
28.98	24.85	-7.23	-4.43
29.02	26.25	-8.74	-5.02
29.06	26.12	-7.14	-3.26
29.1	23.25	-7.44	1.58
29.14	22.52	-6.91	3.4
29.18	22.64	-6.52	3.36
29.22	19.49	-6.82	2.47
29.26	23.7	-5.43	3.88
29.3	26.51	-0.46	6
29.34	28.13	-6.64	5.9
29.38	32.36	-4.62	-0.19
29.42	28.93	-2.16	-3.15
29.46	27.11	-3.46	-2.99
29.5	27	-4.71	-1.59
29.54	27.62	-6.21	0.3
29.58	26.52	-7.05	2.47
29.62	24.16	-5.88	1.82
29.66	24.23	-6.59	2.82
29.7	22.04	-7.14	0.93
29.74	26.53	-6.46	-4.14
29.78	25.6	-5.21	-7.1
29.82	23.95	-3.44	-5.89
29.86	20.62	-4.78	-4.85
29.9	21.26	-4.67	-6.82
29.94	20.29	-3.46	-4.7
29.98	23.33	-1.69	-3.25
30.02	22.47	-4.36	-2.5
30.06	21.83	-2.37	-1.84
30.1	21.25	-3.4	-2.99
30.14	21.14	-1.71	-5.89
30.18	22.47	-7.21	-2.91
30.22	22.63	-7.52	-0.49
30.26	18.18	-9.39	-4.58
30.3	16.25	-6.82	-4.87
30.34	16.56	-2.6	-5.35
30.38	17.6	-1.99	-4.77
30.42	16.99	-1.95	-5.83
30.46	18.57	-2.05	-6.89
30.5	16.46	-0.67	-7.98
30.54	18.52	-0.87	-8.07
30.58	17.7	-0.21	-7.94
30.62	17.94	0.14	-7.68
30.66	14.6	2.21	-9.79
30.7	13.29	0.98	-8.55
30.74	11.56	1.79	-8.91
30.78	10.4	-2.08	-7.65
30.82	12.33	-5.65	-6.32
30.86	12.12	-8.32	-4.38
30.9	13.38	-9.76	-2.46
30.94	13.1	-7.37	-2.07
30.98	14.25	-5.54	-1.47
31.02	14.47	-5.79	0.11
31.06	16	-3.48	1.84
31.1	16.15	-4.65	1.07
31.14	14.71	-7.44	1.98
31.18	14.54	-5.17	1.94
31.22	16.08	-4.13	2.93
31.26	19.08	-4.2	3.52
31.3	18.99	-1.51	4.11
31.34	18.39	0.11	4.85
31.38	19.74	0.56	4.56
31.42	20.07	-0.37	3.94
31.46	21.12	1.61	1.16
31.5	20.31	-1.35	-0.72
31.54	20.67	-0.59	0.41
31.58	17.56	4.72	-1.19
31.62	17.19	7.32	0.08
31.66	16.78	4.92	1.09
31.7	18.46	4.98	0.31
31.74	18.84	9.52	-1.2
31.78	18.48	7.5	-1.44
31.82	15.2	5.04	0.52
31.86	15.02	5.76	2.85
31.9	13.51	4.02	4.12
31.94	12.98	5.01	6.14
31.98	14.18	3.84	6.29
32.02	15.71	5.61	6.66
32.06	14.58	6.51	7.02
32.1	13.14	5.6	7.52
32.14	11.83	8.03	7.23
32.18	13.02	6.17	7.85
32.22	10.44	5.23	7.96
32.26	10.47	3.77	7.73
32.3	12.63	5.91	6.7
32.34	14.45	8.19	6.53
32.38	14.87	8.91	5.73
32.42	14.16	6.86	6.6
32.46	11.99	6.09	4.42
32.5	15.66	6.52	2.6
32.54	15.53	4.11	4.93
32.58	15.22	4.2	4.45
32.62	14.59	3.67	5.13
32.66	14.85	6.06	3.94
32.7	13.59	4.77	4.6
32.74	15.32	5.26	4.48
32.78	17.61	7.48	5.64
32.82	17.56	6.8	5.83
32.86	18.06	4.57	5.96
32.9	16.19	2.62	6.37
32.94	17.35	-3.09	4.37
32.98	19.16	-2.61	1.58
33.02	19.56	1.18	-0.11
33.06	20.78	2.59	-0.81
33.1	20.45	3.28	-2.07
33.14	19.36	3.07	-0.61
33.18	18.79	2.03	-1.23
33.22	20.94	2.5	-5.56
33.26	21.87	1.98	2.26
33.3	21.98	-2.66	-1.44
33.34	20.92	-1.17	-2.86
33.38	22.93	-5.8	0.62
33.42	20.73	-7.83	4.66
33.46	23.71	-8.73	4.96
33.5	24.25	-5.14	8.05
33.54	19.29	-4.68	8.72
33.58	21.05	-4.2487	2.3313
33.62	21.053	-4.3829	2.1405
33.66	28.35	2.35	9.24
33.7	21.046	-4.4904	1.5998
33.74	21.035	-4.4726	1.2683
33.78	21.017	-4.413	0.90846
33.82	20.991	-4.316	0.52938
33.86	20.956	-4.1861	0.14031
33.9	20.912	-4.0277	-0.24951
33.94	14.38	-3.75	-9.54
33.98	16.9	-1.52	-9.54
34.02	15.26	-0.21	-8.24
34.06	14.25	1.76	-6.07
34.1	20.82	-5.23	-0.56
34.14	20.81	-3.53	-1.13
34.18	19.17	-6.5	-0.03
34.22	20.074	-2.2697	-2.2885
34.26	19.893	-2.0552	-2.2701
34.3	22.82	0.99	3.46
34.34	23.85	-0.69	2.4
34.38	22.87	-1.12	-0.03
34.42	21.75	-2.11	0.6
34.46	19.2	-3.11	-0.03
34.5	20.21	-2.95	0.16
34.54	20.01	-4.04	1.87
34.58	20.23	-3.93	4.51
34.62	14.51	-5.34	3.96
34.66	15.53	0.44	0.24
34.7	14.39	1.05	5.23
34.74	13.26	1.24	5.68
34.78	17.56	7.65	3.94
34.82	21.97	6.93	0.78
34.86	23.63	7.61	1.05
34.9	24.19	3.88	0.2
34.94	23.62	1.57	2.86
34.98	24.57	5.76	1.04
35.02	21.81	2.81	-1.66
35.06	22.75	-3.09	-3.02
35.1	22.42	-5.23	-3.58
35.14	21.86	-5.26	-4.35
35.18	21.69	-6.29	-4.92
35.22	20.94	-3.3	-2.5
35.26	23.58	-4	2.13
35.3	22.39	-5.45	1.51
35.34	23.64	-5.89	-0.93
35.38	19.336	-2.7381	1.7067
35.42	19.94	5.86	5.01
35.46	16.36	2.92	6.33
35.5	15.68	0	5.04
35.54	14.9	2.24	6.08
35.58	14.06	-1.02	4.07
35.62	15.17	-1.59	3.01
35.66	16.44	-1.12	3.89
35.7	17.11	-2.42	1.07
35.74	14.57	-0.96	-2.08
35.78	13.56	0.44	0.51
35.82	14.18	2.36	1.1
35.86	15.26	5.33	-0.03
35.9	15.48	2.86	-0.54
35.94	15	3.27	-1.29
35.98	14.3	1.98	-2.11
36.02	15.2	3.45	0.53
36.06	16.28	3.52	1.9
36.1	18.04	-0.69	1.9
36.14	21.03	1.04	1.86
36.18	24.12	-0.53	0.85
36.22	22.78	-1.38	2.03
36.26	23.11	-1.53	1.97
36.3	24.05	-2.82	-0.66
36.34	22.35	-2.46	-0.81
36.38	18.51	2.56	3.66
36.42	19.5	2.86	5.4
36.46	19.06	1.15	5.52
36.5	19.72	-0.18	1.73
36.54	18.97	0.23	0.14
36.58	18.64	-0.25	-0.17
36.62	20.49	2.18	-0.85
36.66	19.02	0.23	-1.93
36.7	19.11	-0.52	-0.93
36.74	18.36	2.83	1.21
36.78	19.98	1.89	1.55
36.82	19.05	3.1	2.73
36.86	18.46	-0.81	3.64
36.9	17.06	-2.98	2.24
36.94	17.86	0.95	1.98
36.98	18.13	-0.12	3.73
37.02	21.29	0.31	3.13
37.06	19.74	3.61	2.09
37.1	20.12	3.83	1.96
37.14	14.61	4.39	0.56
37.18	14.99	1.74	2
37.22	15.29	4.29	5.42
37.26	19.94	9.73	6.36
37.3	18.67	9.4	5.91
37.34	19.35	8.57	7.16
37.38	17.65	9.76	6.12
37.42	18.55	8.31	6.15
37.46	17.8	8.63	5.55
37.5	20.84	5.99	5.64
37.54	22.38	9.32	3.77
37.58	22.03	7.51	3.43
37.62	21.96	8.16	2.92
37.66	22.49	8.25	2.73
37.7	20.45	10.33	-0.14
37.74	20.84	8.48	2.4
37.78	19.02	9.37	2.22
37.82	17.74	9.35	2.44
37.86	18.88	6.34	1.46
37.9	16.25	6.33	2.3
37.94	17.89	9.23	3.17
37.98	19.23	2.5	3.99
38.02	17.18	5.68	2.67
38.06	14.16	6.63	2.32
38.1	16.08	8.56	2.98
38.14	15.11	4.77	2.12
38.18	13.25	0.29	2.2
38.22	13.46	-0.66	1.43
38.26	15.65	-4.68	1.64
38.3	15.92	-4.44	1.4
38.34	16.18	-4.58	1.85
38.38	16.44	-7.68	1.49
38.42	21.19	-9.68	0.89
38.46	20.06	-8.94	4.09
38.5	21.21	-9.89	4.33
38.54	18.17	-7.35	6.95
38.58	20.73	-10.46	1.87
38.62	20.8	-7.29	4.74
38.66	21.26	-11.3	3.65
38.7	22.02	-12.27	4.47
38.74	20.68	-10.28	5.52
38.78	17.71	-11.24	5.68
38.82	16.81	-7.38	5.25
38.86	18.85	-7.48	3.61
38.9	17.38	-5.77	4.79
38.94	17.22	-5.98	4.79
38.98	17.26	-5.37	5.04
39.02	18.62	-6.1	5.14
39.06	20.87	-5.39	4.76
39.1	22.63	-6.63	5.7
39.14	22.46	-5.5	5.4
39.18	22.99	-7.33	5.16
39.22	23.25	-6.22	4.45
39.26	23.15	-5.79	4.86
39.3	19.14	-7.02	4.97
39.34	15.95	-7.14	6.19
39.38	14.97	-5.24	7.96
39.42	15.07	-3.44	10.22
39.46	13.53	0.31	9.96
39.5	13.54	6.48	8.32
39.54	14.09	9.41	4.51
39.58	14.57	7.62	3.94
39.62	18.25	3.75	3.7
39.66	20.64	3.63	1.93
39.7	20.1	3.7	2.05
39.74	20.52	3.51	2.95
39.78	18.25	2.91	3.34
39.82	18.4	-0.03	3.73
39.86	17.85	-0.6	3.73
39.9	18.9	-1.58	4.79
39.94	22.16	0.29	5.34
39.98	18.43	-2.99	2.58
40.02	20.24	-3.53	2.58
40.06	24.48	-2.51	0.4
40.1	22.477	0.72998	3.4274
40.14	23.224	1.3317	3.3156
40.18	23.99	1.931	3.1624
40.22	22.07	3.05	6.17
40.26	25.93	6.42	3.28
40.3	26.79	2.09	2.97
40.34	27.77	4.95	2.09
40.38	26.85	4.19	-0.68
40.42	30.81	3.73	-0.93
40.46	28.2	2.98	0.88
40.5	28.5	1.28	1.48
40.54	27.87	2.14	0.92
40.58	30.58	-1.01	-1.59
40.62	30.17	-3.1	-2.64
40.66	29.44	-3.33	-3.25
40.7	27.1	-3.38	-1.31
40.74	30.91	-4.08	-2.17
40.78	25.39	-2.22	-2.26
40.82	23.79	-4.37	-0.57
40.86	24.02	-1.58	1.14
40.9	24.26	-2.03	0.38
40.94	25.47	-2.43	2.7
40.98	32.08	-4.23	-0.67
41.02	31.57	-0.63	-1.38
41.06	32.68	-1.53	-1.78
41.1	30.8	-2.4	-3.42
41.14	28.67	-0.14	-2.54
41.18	28.92	-1.42	-2.72
41.22	29.33	-0.13	-4.3
41.26	27.34	-2.79	-4.92
41.3	27.13	-2.67	-6.98
41.34	30.8	-3.95	-1.9
41.38	26.525	-2.0976	-4.8834
41.42	26.279	-2.2685	-4.8678
41.46	26.04	-2.4504	-4.7837
41.5	22.33	-2.78	-0.14
41.54	23.35	-1.35	-4.5
41.58	20.74	-0.83	-1.64
41.62	19.16	-1.47	-5.76
41.66	21.79	-1.31	-3.73
41.7	25.17	-5.89	-4.44
41.74	24.37	-5.34	-6.1
41.78	26.07	-4.91	-6.91
41.82	24.203	-3.7701	-1.7739
41.86	24.039	-3.7916	-1.2823
41.9	23.885	-3.77	-0.77775
41.94	27.7	-8.94	0.04
41.98	25.67	-3.25	0.38
42.02	26.2	-0.16	0.17
42.06	24.53	-4.11	0.35
42.1	22.76	-1.06	1.31
42.14	24.53	-1.8	5.05
42.18	23.37	-0.11	5.72
42.22	23.47	1.12	5.29
42.26	22.71	-4.48	6
42.3	22.4	-0.86	4.27
42.34	21.33	-0.04	3.47
42.38	21.33	2.35	-0.1
42.42	20.63	3.55	-0.95
42.46	21.1	2.29	0.54
42.5	21.61	1.95	0.2
42.54	20.55	0.86	0.83
42.58	23.73	2.2	1.76
42.62	24.38	1.67	1.33
42.66	26.07	0.02	-0.66
42.7	25.85	-0.36	-2.13
42.74	23.94	0.38	-1.08
42.78	24.62	-0.73	1.83
42.82	27.52	2.75	1.43
42.86	23.9	2.04	2.38
42.9	26.56	1.04	2.06
42.94	28.4	-2.66	-0.63
42.98	29.04	-3.24	-0.04
43.02	26.18	-0.63	2.77
43.06	26.22	-4.44	-2.24
43.1	25.91	-2.98	-1.16
43.14	26.27	-9.19	-0.81
43.18	24.85	-9.56	1.3
43.22	24.86	-7.32	-2.75
43.26	22.91	-7.77	-3.16
43.3	20.53	-10.77	-1.52
43.34	23.49	-9.06	1.43
43.38	25.67	-8.83	-3.42
43.42	24.93	-10.11	-5.38
43.46	25.74	-5.32	-6.46
43.5	25.24	-5.48	-1.65
43.54	26.42	-5.13	-4.92
43.58	24.37	-4.93	-6.69
43.62	23.91	-5.23	-6.83
43.66	24.4	-4.93	-7.37
43.7	25.21	-2.82	-8
43.74	21.73	-1.96	-7.62
43.78	21.11	-0.87	-5.02
43.82	22.67	-2.41	-4.17
43.86	25.2	-5.74	-1.02
43.9	21.74	-4.1	-3.2
43.94	20.34	-5.14	-1.83
43.98	23.62	-2.66	-2.17
44.02	22.4	1.54	-3.86
44.06	23.24	3.16	-3.97
44.1	21.92	2.59	-1.17
44.14	21.74	3.66	0.08
44.18	22.6	10.33	2.5
44.22	23.06	10.95	2.86
44.26	22.86	9.18	0.59
44.3	22.91	6.42	-1.96
44.34	25.85	4.42	1.88
44.38	25.46	3.01	1.71
44.42	24.4	2.44	0.44
44.46	25.03	1.52	-1.34
44.5	23.93	0.83	-0.41
44.54	26.31	-0.9	-1.69
44.58	24.04	5	-1.35
44.62	20.84	4.45	2.55
44.66	23.95	3.72	5.01
44.7	27.42	5.37	2.09
44.74	27.72	1.45	-0.1
44.78	31.63	0.14	-3.02
44.82	27.69	1.17	-3.98
44.86	25.84	3.39	-2.37
44.9	25.01	0	-2.41
44.94	22.59	-4.33	-2.56
44.98	23.42	-0.45	0.16
45.02	20.58	0.08	0.43
45.06	23.13	4.51	1.67
45.1	23.98	3.7	6.23
45.14	22.84	0.54	7.79
45.18	22.89	0.46	7.32
45.22	23.03	1	6.8
45.26	20.55	5.73	4.92
45.3	19.31	3.28	2.68
45.34	15.9	3.61	5.04
45.38	20.052	3.2187	1.4136
45.42	19.965	2.8327	0.28302
45.46	18.35	5.59	-7.84
45.5	19.06	3.82	-3.44
45.54	19.53	3.37	-2.52
45.58	17.89	0.29	-2.94
45.62	20.15	-3.8	-4.52
45.66	20.01	-4.52	-4.23
45.7	21.29	-4.55	-3.03
45.74	21.97	-2.93	-3.24
45.78	21.74	-6.47	1.74
45.82	20.29	-9.3	0.07
45.86	18.34	-9.56	0.05
45.9	16.47	-8.1	1.73
45.94	18.97	-6.5	2.2
45.98	20.57	-5.41	2.62
46.02	23.17	-4.7	4.39
46.06	24.17	-4.98	5.08
46.1	23.48	-4.29	5.73
46.14	26.25	-4.34	3.53
46.18	24.08	-4.94	1.01
46.22	25.07	-3.03	1.39
46.26	22.93	-1.36	1.82
46.3	20.34	-1.65	1.82
46.34	20.15	-5.01	2.82
46.38	20.54	-4.69	2.17
46.42	19.74	-3.16	4.82
46.46	19.35	-3.62	5.16
46.5	17.1	-2.9	6.12
46.54	18.07	-2.6	6.93
46.58	21.27	-0.21	6.3
46.62	18.07	-0.77	7.27
46.66	20.06	-2.92	9.89
46.7	23.2	-5.59	5.55
46.74	19.81	-5.53	6.69
46.78	17.15	-0.66	8.45
46.82	17.13	3.73	8.21
46.86	15.93	2.95	7.83
46.9	15.82	-0.02	7.85
46.94	18.43	2.89	6.43
46.98	16.54	0.53	6.84
47.02	19.76	3.01	9.44
47.06	17.92	2.9	12.6
47.1	17.39	7.16	10.26
47.14	15.96	3.91	8.82
47.18	14.86	2.41	8.82
47.22	15.93	0.78	7.82
47.26	16.54	0.84	3.67
47.3	16.87	-0.42	0.23
47.34	17.2	-0.54	0.77
47.38	17.92	-0.36	2.24
47.42	18.64	-2.16	0
47.46	20.51	2.03	-1.27
47.5	21.43	6.48	-2.34
47.54	21.91	2.2	-1
47.58	17	-1.47	1.18
47.62	17.5	-5.56	3.7
47.66	21.74	-3.62	4.33
47.7	25.86	-2.79	0.89
47.74	22.458	-2.1898	2.6775
47.78	22.913	-2.7551	2.8039
47.82	21.11	-1.18	9.08
47.86	22.04	-1.16	8.24
47.9	25.01	1.49	7.67
47.94	27.06	-4.13	2.27
47.98	25.96	-7.2	-1.84
48.02	23.87	-7.68	-2.98
48.06	25	-6.37	-3.94
48.1	25.08	-6.87	-4.2
48.14	25.3	-6.1	-0.02
48.18	28.16	-5.05	-0.08
48.22	28.3	-2.99	-2.32
48.26	24.48	-2.07	-3.11
48.3	21.14	-2.37	-4
48.34	22.78	-4.52	-3.76
48.38	20.42	-4.58	-5.77
48.42	19.88	-0.03	-6.65
48.46	20.29	3.11	-4.73
48.5	18.58	-3.92	-1.95
48.54	21.07	-3.57	-1.52
48.58	21.49	-0.88	1.02
48.62	22.46	-1.78	2.63
48.66	23.75	-1.29	1.46
48.7	23.29	-2.19	0.69
48.74	24.75	-3.27	2.77
48.78	24.86	-3.08	0.59
48.82	22.12	-0.58	0.61
48.86	24.48	-1.98	1.68
48.9	23.88	-3.51	-1.67
48.94	22.21	-3.25	-3.81
48.98	22.13	1.5	-1.79
49.02	21.09	0.08	1.71
49.06	18.58	-1.4	3.93
49.1	18.31	0.02	2.43
49.14	15.77	3.48	2.65
49.18	18.28	6.03	4.06
49.22	18.68	4.94	1.66
49.26	17.68	4.74	2.8
49.3	17.36	1.68	1.53
49.34	17.85	4.48	1.58
49.38	15.93	5.88	1.94
49.42	16.46	6.81	3.85
49.46	15.51	5.66	3.68
49.5	13.42	3.94	4.33
49.54	18.29	2.61	5.28
49.58	15.25	2.66	5.7
49.62	15.91	1.28	6.46
49.66	16.75	1.37	4.33
49.7	16.46	-0.23	3.24
49.74	16.38	2.68	6.21
49.78	15.91	1.84	6.85
49.82	16.29	4.06	4.62
49.86	17.5	1.7	6.71
49.9	16.96	-1.46	5.82
49.94	20.21	-1.15	3.55
49.98	17.35	0.37	0.56
50.02	19.948	-1.2824	3.4915
50.06	20.39	-1.7048	3.3062
50.1	20.763	-2.0933	3.158
50.14	25.24	-1.1	4.09
50.18	21.98	-2.23	1.82
50.22	22.7	-4.72	1.67
50.26	23.23	-5.83	2.17
50.3	23.43	-7.03	2.15
50.34	21.5	-5.14	3.05
50.38	17.6	-3.74	4.01
50.42	14.87	-0.39	4.19
50.46	11.5	5.88	8.09
50.5	14.15	1.37	9.5
50.54	15.54	-0.22	7.25
50.58	18	-5.84	2.3
50.62	17.41	-5.35	3
50.66	13.16	-2.62	5.3
50.7	13.17	-1.43	6.12
50.74	13.01	-4.43	4.03
50.78	13.92	-4.16	-0.04
50.82	15.9	-5.91	0.56
50.86	19.08	-5.26	2.05
50.9	18.12	-4.98	1.06
50.94	24.43	-5.26	4.3
50.98	19.59	-4.09	6.6
51.02	22.84	-2.84	5.51
51.06	19.69	-7.44	3.35
51.1	24.47	-6.15	4.66
51.14	19.63	-4.25	3.69
51.18	21.28	-4.07	3.83
51.22	19.64	-5.19	5.15
51.26	19.02	-5.96	2.5
51.3	18.07	-5.53	2.69
51.34	19.37	-1.35	7.76
51.38	18.451	-4.9914	3.96
51.42	14.39	-6.83	0.97
51.46	17.575	-4.7129	4.2131
51.5	19.36	-2.49	-1.85
51.54	15.21	-0.85	4.16
51.58	19.32	-6.34	6.93
51.62	16.27	-4.61	5.45
51.66	15.64	-0.87	8.15
51.7	17.38	-1.02	4.42
51.74	15.79	1.49	6.39
51.78	14.64	1.83	8.23
51.82	13.91	2.64	9.15
51.86	15.44	4.42	9.39
51.9	18.09	9.15	8.28
51.94	15.97	11.72	6.12
51.98	17.86	10.42	5.06
52.02	18.19	11.27	6.47
52.06	17.86	9.32	6.57
52.1	16.78	4	4.03
52.14	16.682	7.07	6.6562
52.18	15.54	2.17	7.51
52.22	19.06	5.97	4.71
52.26	16.8	2.44	8.39
52.3	17.44	6	8.03
52.34	18.87	-0.33	7.06
52.38	16.63	7.28	5.07
52.42	15.18	6	8.72
52.46	11.45	7.05	11.64
52.5	14.27	3.43	13.2
52.54	19.99	0.61	10.21
52.58	21.44	4.33	9.14
52.62	19.86	3.59	10.42
52.66	19.74	2.79	10.7
52.7	15.17	5.19	11.14
52.74	16.38	5.97	11.57
52.78	21.2	5.01	12.85
52.82	21.4	3.47	11.36
52.86	16.66	-1.54	9.6
52.9	15.52	-6.18	8.96
52.94	14.36	-4.67	8.6
52.98	14.21	-3.8	8.35
53.02	15.98	-3.21	7.72
53.06	16.72	-2.84	7.04
53.1	17.62	-1.85	3.85
53.14	16.04	-4.9	3.79
53.18	16.74	-2.26	4.11
53.22	15.6	-1.83	4.35
53.26	15.51	-0.81	4.34
53.3	15.45	-0.56	5.52
53.34	15.03	3.08	5.88
53.38	15.79	2.56	6.8
53.42	14.45	2.89	6.11
53.46	16.51	0.75	3.73
53.5	12.42	-0.73	2.27
53.54	15.78	-2.7	2.26
53.58	19.96	-2.92	3.54
53.62	18.9	-4.58	4.19
53.66	17.69	-1.32	4.98
53.7	19.89	1.49	3.54
53.74	20.29	2.59	2.47
53.78	16.98	3.32	3.32
53.82	16.34	1.82	5.17
53.86	14.79	-3.11	4.72
53.9	15.6	-4.91	2.83
53.94	17.74	-4.04	2.8
53.98	19.23	-7.58	4.95
54.02	17.08	-5.64	4.11
54.06	19.3	-2.54	5.24
54.1	20.11	-2.65	6.45
54.14	20.65	-4.19	7.43
54.18	18.46	-5.65	6.23
54.22	18.64	-3.02	6.21
54.26	17.96	-1.62	3.69
54.3	17.83	0.87	4.72
54.34	18.42	1.01	5.15
54.38	19.66	-1.13	3.92
54.42	21.06	-0.64	2.89
54.46	21.38	3.64	3.1
54.5	17.03	0.02	2.83
54.54	17.33	1.53	2.76
54.58	19.37	2.49	3.68
54.62	20.06	0.94	3.93
54.66	21.41	-2.06	2
54.7	21.48	-1.9	-2.72
54.74	19.94	-1.64	-5.53
54.78	22.42	-5.99	-5.63
54.82	23.11	-8.61	-1.16
54.86	20.81	-4.49	1.88
54.9	22.79	-1.95	2.22
54.94	17.5	-3.43	0.12
54.98	17.48	0.53	0.91
55.02	17.35	0.29	4.15
55.06	18.76	2.53	4.91
55.1	17.38	2.15	4.5
55.14	18.09	1.13	4.23
55.18	17.84	-0.09	2.89
55.22	18.71	3.97	3.06
55.26	17.79	2.93	2.5
55.3	19.17	5.18	1.95
55.34	20.85	5.49	1.31
55.38	21.64	5.71	3.63
55.42	25.68	0.11	4.74
55.46	25.81	-1.93	2.24
55.5	25.54	-2.53	2.02
55.54	27.79	-1.47	2.39
55.58	26.47	-3.03	2.59
55.62	28.02	-4.15	3.07
55.66	27.63	-4.28	1.29
55.7	29.03	-5.25	1.05
55.74	30.34	-6.34	0.02
55.78	30.1	-5.89	1.91
55.82	31.37	-6.4	0
55.86	31.6	-6.88	0.76
55.9	30.56	-5.63	2.25
55.94	30.84	-6.14	3.79
55.98	32.6	-5.99	4.09
56.02	30.3	-5.33	4.07
56.06	28.93	-5.41	4.51
56.1	27.987	-5.3323	4.3554
56.14	27.627	-5.2299	4.3313
56.18	27.26	-5.1167	4.2563
56.22	26.891	-4.9938	4.1338
56.26	26.521	-4.8625	3.967
56.3	26.155	-4.7239	3.7595
56.34	27.3	-5.33	7.6
56.38	30.14	-8.49	4.74
56.42	29.23	-5.23	3.9
56.46	28.36	-1.74	5.49
56.5	24.85	-1.07	2.68
56.54	19.86	0.72	4.57
56.58	23.997	-3.6498	1.4487
56.62	13.5	-3.43	2.36
56.66	23.614	-3.3448	0.61416
56.7	17.11	-1.37	-7.65
56.74	16.66	-3.84	-3.45
56.78	19.76	-5.49	-2.51
56.82	17.88	1.67	-0.08
56.86	22.23	-3.43	2.98
56.9	23.97	-8.08	-3.44
56.94	25.4	-1.98	-4.87
56.98	22.6	-1.02	-7.86
57.02	24.222	-2.3336	-3.0954
57.06	24.595	-2.2814	-3.4352
57.1	33.51	-3.56	-1.53
57.14	28.68	-1.73	-0.84
57.18	30.2	-2.51	-1.36
57.22	29.36	-5.14	-3.74
57.26	34.89	-2.98	-5.3
57.3	29.96	-2.58	-6.15
57.34	31.71	-0.97	-5.64
57.38	32.63	-0.44	-4.31
57.42	30.71	-4.45	-3.9
57.46	30.61	0.2	-6.23
57.5	30.66	-4.61	-3.9
57.54	30.01	-3.09	-5
57.58	28.97	-2.51	-4.32
57.62	27.18	-0.97	-3.05
57.66	22.9	0.8	-6.75
57.7	25.13	-1.21	-5.45
57.74	23.89	-1.15	-4.17
57.78	23.24	-0.71	-3.86
57.82	19.08	-0.9	-5.08
57.86	20.69	-0.48	-6.36
57.9	19.93	0.05	-6.66
57.94	19.35	-1.33	-8.55
57.98	17.71	-2.28	-7.93
58.02	17.18	-0.63	-3.98
58.06	16.19	-1.76	-2.41
58.1	14.21	-1.27	-5.96
58.14	12.2	-0.85	-5.69
58.18	17.47	0.08	-4.99
58.22	15.69	-1.38	-3.77
58.26	15.46	-1.29	-3.81
58.3	16.13	-1.46	-5.22
58.34	18.33	2.25	-3.92
58.38	17.94	2.76	-5.2
58.42	18.79	2.54	-5.11
58.46	17.9	1.76	-5.62
58.5	18.1	4.54	-8.29
58.54	17.6	4.35	-8.53
58.58	18.304	1.5672	-2.321
58.62	18.84	6.58	-0.09
58.66	20.13	3.93	0.83
58.7	18.09	-0.48	2.03
58.74	19.5	-3.73	3.45
58.78	18.21	-2.65	0.07
58.82	17.56	-7.06	-1.99
58.86	20.53	-2.01	-3.51
58.9	22.77	0.47	-2.1
58.94	21.16	-1.92	-3.65
58.98	23.96	0.01	-5.04
59.02	26.82	-2.42	-5.88
59.06	24.16	-0.52	-7.23
59.1	22.25	0.22	-6.82
59.14	20.47	-3.1	-6
59.18	19.78	-3.38	-9.88
59.22	18.949	-0.21984	-3.5165
59.26	13.5	0.49	-0.31
59.3	16.83	1.71	0.24
59.34	15.22	2.1	-1.38
59.38	14.24	2.03	-0.12
59.42	16.32	-3	2.53
59.46	16.87	-2.7	1.62
59.5	15.31	-1.74	-0.54
59.54	13.64	0.9	0.42
59.58	15.29	0.71	-0.03
59.62	14.89	-1.14	1.39
59.66	16.49	-1.98	-0.8
59.7	19.2	-3.25	-5.17
59.74	24.96	-5.73	-4.36
59.78	26.51	-5.92	-0.83
59.82	24.61	-7.22	1.89
59.86	26.74	-5.97	0.88
59.9	27.35	-5.71	-2.8
59.94	25.4	-0.34	-5.6
59.98	22.62	-2.08	-5.22
60.02	22.98	0.51	-3.59
60.06	23.98	0.21	-8.78
60.1	21.993	-0.73894	-2.6062
60.14	17.89	0.55	-4.8
60.18	16.32	1.06	-2.33
60.22	13.68	2.61	-1.53
60.26	14.93	1.54	1.04
60.3	12.39	3.85	3.16
60.34	20.42	4.1189	0.48951
60.38	20.236	4.7636	0.87286
60.42	24.24	4.75	3.43
60.46	23.45	1.73	3.94
60.5	24.31	4.48	0.98
60.54	22.15	4.09	-0.59
60.58	22.78	6.2	-2.79
60.62	22.26	7.11	-0.69
60.66	24.31	8.49	1.16
60.7	24.97	6.69	0.53
60.74	22.76	4.52	-1.47
60.78	20.94	3.46	-2.94
60.82	19.88	-0.14	-6.38
60.86	24.36	-2.25	-8.42
60.9	23.575	0.71917	-3.2317
60.94	23.737	0.076593	-2.9286
60.98	25.77	-6.43	-2.81
61.02	26.69	-6.18	-6.68
61.06	24.22	-1.12	-1.02
61.1	24.56	-2.63	-0.96
61.14	20.98	0.95	0.92
61.18	23.29	0.02	0.93
61.22	24.04	1.24	2.24
61.26	22.31	0.18	2.5
61.3	22.34	-0.34	2.89
61.34	24.22	-0.07	3.97
61.38	22.27	-2.79	-1.33
61.42	20.07	-1.91	1.43
61.46	25.113	-0.55846	3.3264
61.5	26.056	-0.86416	3.3953
61.54	28.33	-3.29	-0.38
61.58	26.44	-2.49	5.43
61.62	24.82	-2.42	5.9
61.66	28.35	-2.72	2.85
61.7	30.01	5.38	0.6
61.74	32.12	-2.33	3.06
61.78	33.97	-2.01	0.59
61.82	32.03	-5.21	2.98
61.86	28.97	-5.87	-1.3
61.9	30.81	-4.39	-5.08
61.94	27.86	-0.99	-3.31
61.98	22.74	-2.69	-3.78
62.02	26.83	-5.72	-4.43
62.06	26.78	-3.23	-5.74
62.1	30.15	-2.04	-4.72
62.14	28.76	2.15	-1.77
62.18	28.75	0.41	0.05
62.22	25.51	2.62	6.41
62.26	24.49	-0.74	3.21
62.3	27.72	-2.29	1.34
62.34	30.43	1.62	-0.7
62.38	29.12	3.02	0.53
62.42	27.06	2.83	-0.09
62.46	28.72	1.59	-2.13
62.5	24.85	4.86	-0.55
62.54	28.68	4.51	-5.9
62.58	29.51	2.3	-7.53
62.62	24.94	-1.05	-5.74
62.66	26.17	-1.32	0.3
62.7	28.2	1.97	3.94
62.74	25.45	0.38	3.99
62.78	23.75	-0.02	4.14
62.82	24.91	-0.33	2.19
62.86	28.35	1.72	1.5
62.9	29.77	2.7	3.35
62.94	29.69	1.79	3.07
62.98	28.89	2.54	2.18
63.02	28.37	0.68	2.77
63.06	28.16	-1.23	2.01
63.1	27.87	-4.55	1.72
63.14	27.62	-5.47	2.02
63.18	28.08	-3.79	3.33
63.22	28.88	-3.27	0.45
63.26	26.72	-3.92	-1.41
63.3	30.81	-4.96	-0.5
63.34	31.47	-5.08	-2.78
63.38	32.71	-7.26	-3.67
63.42	29.75	-6.61	-6.45
63.46	30.2	-5.94	-4.53
63.5	30.86	-4.74	-0.36
63.54	31.32	-5.1	2.13
63.58	31.84	-2.86	2.94
63.62	26.83	0.99	2.71
63.66	26.18	-1.38	5.22
63.7	24.72	-4.38	1.76
63.74	24.42	1.37	0.8
63.78	26.67	1.31	-2.22
63.82	25.31	5.5	-2.03
63.86	27.75	1.16	-2.57
63.9	23.93	2.31	-2.3
63.94	23.85	2.3	-1.68
63.98	25.64	0.8	-3.89
64.02	24.52	0.65	-1.44
64.06	25.91	-0.77	-3.35
64.1	29.87	-1.77	-4.84
64.14	29.91	-0.86	-5.8
64.18	31.09	-0.78	-7.09
64.22	31.9	-0.99	-8.77
64.26	29.46	-0.71	-8.91
64.3	29.28	-4.93	-6.19
64.34	24.91	-2.23	-9.15
64.38	25.66	0.56	-7.82
64.42	27.11	-4.96	-4.31
64.46	23	-4.72	-3.96
64.5	24.2	-3.81	-1.83
64.54	26.92	-3.94	0.29
64.58	25.13	-0.58	3.3
64.62	23.21	-3.62	4.15
64.66	28.65	-2.13	-0.03
64.7	25.23	-0.36	2.41
64.74	23.17	-3.04	1.28
64.78	19.59	4.09	1.11
64.82	21.32	5.05	1.72
64.86	23.75	1.69	-2.41
64.9	22.73	2.42	-6.59
64.94	22.84	-0.59	-0.87
64.98	19.22	0.17	-0.27
65.02	20.69	-0.8	-0.78
65.06	21.96	-2.25	-2.75
65.1	18.48	-2.57	1.21
65.14	22.25	-3.54	2.42
65.18	24.67	-3.32	-0.57
65.22	23.9	-1.87	-1.67
65.26	22.53	-0.6	-1.35
65.3	20.65	3.73	-1.35
65.34	16.73	2.96	-5.4
65.38	16.43	2.54	-4.92
65.42	15.36	2.3	-3.5
65.46	14.72	0.37	-2.34
65.5	14.63	0.3	-3.85
65.54	15.26	-0.81	-2.84
65.58	16.1	0.47	-2.76
65.62	12.79	0.01	-3.02
65.66	15.12	3.1	-1.64
65.7	14.42	3.67	-1.21
65.74	14.92	3.79	-3.48
65.78	17.02	4.1	-5.05
65.82	17.16	2.66	-3.56
65.86	20.57	1.38	0.33
65.9	19.03	0.47	-0.65
65.94	20.5	-2.01	-4.12
65.98	18.99	2.2	-2.81
66.02	17.86	0.23	-1.83
66.06	18.2	4.54	0.05
66.1	16.3	2.93	-2.19
66.14	15.13	4.36	-0.51
66.18	20.03	2.5	-0.51
66.22	20.91	1.73	-0.71
66.26	17.53	-0.66	-1.26
66.3	19.52	-2.37	0.5
66.34	19.1	-0.51	-0.14
66.38	17.81	1.9	-0.24
66.42	16.43	1.85	0.98
66.46	14.51	0.59	1.65
66.5	12.39	2.14	2.92
66.54	11.91	4.83	4.29
66.58	15.25	4.75	3.16
66.62	15.63	4.64	1.82
66.66	16.35	4.9	2.62
66.7	15.59	6.45	3.56
66.74	16.88	6.16	4.77
66.78	16.44	6.05	3.51
66.82	14.48	4.92	1.97
66.86	13	4.9	3.25
66.9	14.76	3.14	2.41
66.94	14.35	3.86	-0.72
66.98	13.25	2.86	1.16
67.02	14.18	1.12	2.86
67.06	15.25	1.56	1.97
67.1	14.35	1.13	2.23
67.14	14.26	1.83	3.4
67.18	15.27	2.53	3.31
67.22	12.85	1.43	2.68
67.26	15.68	2.21	3.51
67.3	13.99	6.63	2.53
67.34	11.67	7.01	5.31
67.38	12	3.37	3.19
67.42	12.14	2.37	2.44
67.46	14.97	3.13	2.57
67.5	15.45	1.32	3.2
67.54	16.25	0.74	2.12
67.58	15.13	0.69	1.46
67.62	14.83	1.5	0.2
67.66	14.88	5.6	0.07
67.7	12.02	2.62	-0.17
67.74	8.96	0.79	0.26
67.78	8.71	1.91	1.25
67.82	10.04	0.34	0.66
67.86	13.78	-4.58	1.83
67.9	12.92	-4.8	2.8
67.94	14.14	-3.65	2.8
67.98	13.38	-4.37	3.13
68.02	15.86	-5.85	3.38
68.06	15.56	-6.01	3.47
68.1	11.94	-3.98	4.87
68.14	11.28	0.83	6.48
68.18	13.02	-0.54	6.03
68.22	12.61	1.31	5.45
68.26	14.16	1.16	4.86
68.3	13.42	0.05	3.9
68.34	11.68	-0.03	3.25
68.38	13.29	-3.68	2.12
68.42	12.51	-5.01	2.35
68.46	12.26	-0.27	3.82
68.5	14.29	3.68	6.05
68.54	12.27	4.33	5.14
68.58	12.5	5.37	4.32
68.62	11.23	4.95	5.47
68.66	10.69	5.7	4.03
68.7	12.61	5.06	5.99
68.74	13.29	2.38	4.71
68.78	15.65	2.5	3.75
68.82	14.13	4.26	4.67
68.86	14.11	2.08	4.22
68.9	12.9	1.93	3.83
68.94	13.36	1.45	2.24
68.98	12.48	2	1.56
69.02	13.33	2.9	1.08
69.06	13.25	2.94	2.07
69.1	13.23	1.37	3.67
69.14	16.23	1.91	4.9
69.18	16.72	-0.24	3.28
69.22	22.67	1.52	3.67
69.26	25.81	-5.93	-0.36
69.3	26.42	-5.14	-3.33
69.34	29.18	-3.39	-5.5
69.38	25.047	-2.8597	2.3648
69.42	25.812	-3.4814	2.1918
69.46	26.89	-5.03	5.72
69.5	25.52	-0.24	7.16
69.54	26.42	-3.19	9.02
69.58	27.977	-5.9161	1.267
69.62	28.284	-6.482	0.98859
69.66	28.494	-7.019	0.69559
69.7	28.603	-7.521	0.39022
69.74	28.61	-7.9822	0.074661
69.78	28.62	-6.58	0.98
69.82	26.6	-7.78	-0.66
69.86	30.07	-10.27	-0.13
69.9	24.8	-9.34	-1.89
69.94	26.82	-11.56	-4.49
69.98	27.12	-11.57	-2.39
70.02	26.61	-13.24	-3.68
70.06	24.88	-9.74	-3.32
70.1	23.46	-5.74	-8.59
70.14	20.21	-5.08	-4.53
70.18	22.66	-9.3	0.17
70.22	20.74	-9.79	0
70.26	22.2	-4.93	2.22
70.3	17.6	-7.39	-2.11
70.34	17.11	-4.5	-3.2
70.38	16.37	-6.11	-1.2
70.42	20.1	-5.04	0.61
70.46	21.6	-4.51	0.77
70.5	19.95	-4.16	-0.48
70.54	18.58	-3.89	-1.64
70.58	19.68	-6.75	3.31
70.62	19.5	-6.62	-0.19
70.66	21.31	-3.35	2.27
70.7	22.73	-6.42	3.68
70.74	23.29	-4.75	2
70.78	25.26	-6.31	2.8
70.82	21.84	-4.35	1.95
70.86	19.58	-7.27	1.23
70.9	17.23	-4.79	2.2
70.94	17.26	2.37	3.61
70.98	19.75	2.58	3.07
71.02	22.06	0.11	3.41
71.06	21.68	-0.72	2.3
71.1	26.16	-2.71	2.79
71.14	21.71	-1.31	3.46
71.18	18.46	3.04	5.43
71.22	18.84	7.66	7.1
71.26	18.01	3.52	8.77
71.3	21.8	2.64	3.62
71.34	22.49	0.95	-0.28
71.38	21.9	0.92	-1.7
71.42	21.21	1.16	-3.87
71.46	18.13	0.77	-3.89
71.5	16.66	-0.72	-2.99
71.54	16.41	-1.47	-2.05
71.58	18.35	1.36	-0.4
71.62	19.38	-0.35	1.37
71.66	19.27	2.14	0.68
71.7	18.42	2.57	1.43
71.74	17.82	2.95	0.21
71.78	18.67	3.46	0.58
71.82	20.45	5.73	1.2
71.86	17.61	2.36	2.01
71.9	17.25	1.29	2.55
71.94	17.87	1.52	4.12
71.98	15.21	-2.93	3.32
72.02	16.48	-2.91	2.54
72.06	16.99	-1.27	2.33
72.1	15.17	-0.15	0.67
72.14	14.93	2.54	1.94
72.18	16.62	1.16	3.79
72.22	18.38	2.23	2.05
72.26	18.79	2.3	-0.99
72.3	19.03	7.04	-0.38
72.34	18.69	3.34	0.34
72.38	20.51	4.54	1.05
72.42	20.68	3.26	-0.56
72.46	22.46	4.48	0.41
72.5	21.328	3.9376	0.56479
72.54	21.67	3.6812	0.67524
72.58	21.963	3.3735	0.80702
72.62	21.24	3.02	-2.14
72.66	23.1	2.79	2.98
72.7	23.33	2.4	3.78
72.74	23.24	1.97	2.36
72.78	24.55	-0.61	0.56
72.82	22.19	1.04	0.5
72.86	18.92	5.03	1.55
72.9	19.53	1.43	4.58
72.94	21.31	-2.74	0.82
72.98	21.82	1.86	0.53
73.02	20.85	3.13	2.54
73.06	20.39	0.45	2.41
73.1	18.75	0.6	2.57
73.14	19.05	-0.21	3.03
73.18	18.49	-0.35	3.85
73.22	19.54	-1.42	4.32
73.26	18.71	2.82	4.48
73.3	21.02	3.07	6.75
73.34	21.18	4.53	6.39
73.38	19.16	2.6	3.9
73.42	19.91	1.78	0.02
73.46	23.3	0.72	1.3
73.5	24.26	4.76	0.65
73.54	24.82	5.23	0.2
73.58	24.21	4.55	0.22
73.62	25.41	0.14	1.17
73.66	22.78	-1.2	1.13
73.7	28.02	-3.23	0.07
73.74	27.42	-2.45	2.71
73.78	27.63	-4.31	2.08
73.82	27.78	-8.86	3.77
73.86	26.442	-4.9406	2.7769
73.9	26.175	-5.2306	2.8598
73.94	25.828	-5.4478	2.9207
73.98	25.414	-5.5977	2.9595
74.02	24.943	-5.686	2.9759
74.06	24.427	-5.7181	2.9696
74.1	26.03	-7.45	4.33
74.14	23.85	-6.72	-1.08
74.18	23.55	-1.56	2.06
74.22	22.133	-5.3976	2.7133
74.26	22.32	-5.54	2.72
74.3	18.34	-11.4	1.13
74.34	19.17	-7.66	2.68
74.38	19.77	-8.09	4.08
74.42	20.76	-6.8	7.22
74.46	19.62	0.65	6
74.5	16.24	1.49	5.1
74.54	18.775	-3.7648	1.0381
74.58	18.689	-3.5767	0.71488
74.62	18.715	-3.4109	0.36552
74.66	18.863	-3.2729	-0.01022
74.7	14.16	-4.98	-4.91
74.74	15.07	-1.28	-2.97
74.78	21.12	-1.14	0.78
74.82	22.22	0.57	-1.5
74.86	24.28	-3.12	-5.2
74.9	25.45	-1.32	-5.48
74.94	27.03	-5.09	-6.37
74.98	28.11	-6.7	-6.51
75.02	31	-5.19	-7.23
75.06	31.76	-5.62	-4.21
75.1	31.1	-5.83	-2.37
75.14	27.11	-4.9	-2.81
75.18	27.64	-6.18	1.08
75.22	22.85	-3.58	1.37
75.26	24.02	-4.43	-0.77
75.3	18.86	-2.98	-5.28
75.34	19.19	-2.75	-5.5
75.38	20.18	-1.92	-5.98
75.42	19.08	-0.94	-8.88
75.46	15.41	0.89	-9.71
75.5	16.6	-0.74	-7.69
75.54	17.33	-0.89	-6.83
75.58	18.18	-0.8	-6.91
75.62	17.04	-2.1	-7.8
75.66	18.72	-3.95	-6.52
75.7	19.93	-4.61	-6.42
75.74	21.63	-3.46	-4.68
75.78	18.26	-0.58	-6.22
75.82	20.7	-4.28	-4.51
75.86	20.98	-2.9	-6.39
75.9	19.41	-1.16	-5.87
75.94	18.75	-0.78	-3.35
75.98	17.1	-1.29	-2.36
76.02	17.35	-2.46	-0.74
76.06	15.83	-3.98	-0.6
76.1	13.41	-4.35	-0.06
76.14	13.92	-1.73	-2.74
76.18	14.22	-2.51	-1.85
76.22	14.42	-5.9	0.07
76.26	15	-3.11	1.94
76.3	16.07	2.5	1.29
76.34	13.5	1.88	0.94
76.38	14.6	3.49	-0.81
76.42	13.26	3.31	-2.07
76.46	14.01	3.39	-2.24
76.5	12.21	1.99	-3.78
76.54	11.02	2.32	-2.16
76.58	12.66	2.58	1.39
76.62	12.41	3.1	5.89
76.66	13.98	2.19	5.97
76.7	12.79	4.54	3.94
76.74	12.96	4.26	4.42
76.78	14.25	5.46	8.57
76.82	15.72	6.74	8.47
76.86	13.74	2.98	8.3
76.9	13.74	0.66	8.11
76.94	14.35	0.44	7.22
76.98	15.14	2.03	7.36
77.02	15.2	-0.55	6.87
77.06	16.33	6	6
77.1	18.43	7.24	5.05
77.14	17.29	5.97	4.63
77.18	18.86	8.75	6.35
77.22	14.48	9.29	4.3
77.26	14.76	2.86	5.57
77.3	12.73	-0.65	6.2
77.34	14.69	1.46	6.14
77.38	12.92	1.59	6.68
77.42	13.85	-0.88	6.35
77.46	13.38	2.63	11.15
77.5	17.92	0.02	9.02
77.54	15.92	-0.78	6.46
77.58	18.97	0.37	5.84
77.62	15.56	2.03	6.21
77.66	20.63	3.28	5.92
77.7	21.86	2.5	4.62
77.74	24.97	3.34	3.28
77.78	22.25	5.49	2.94
77.82	22.88	5.31	1.28
77.86	18.68	6.33	0.86
77.9	17.49	5.9	-0.05
77.94	18.06	4.72	-2.84
77.98	18.03	8.56	-2.29
78.02	16.66	9.95	-1.11
78.06	17.89	8.42	0.83
78.1	18.49	8.31	4.39
78.14	19.56	10.18	5.58
78.18	17.53	3.59	4.81
78.22	16.82	3.27	3.66
78.26	17.7	1.97	2.36
78.3	19.05	2.95	0.5
78.34	19.89	2.96	-1.32
78.38	17	3.27	0.48
78.42	16.99	4.34	6.3
78.46	17.22	2.57	7.58
78.5	16.03	1.6	8.85
78.54	16.28	6.21	9.87
78.58	20.98	5.22	10.48
78.62	23.19	9.5	10.03
78.66	25.04	6.07	10.03
78.7	21.18	3.85	9.56
78.74	23.96	1.84	8.78
78.78	25.6	2.95	5.43
78.82	25.64	4.06	7.19
78.86	23.13	5.49	5.37
78.9	24.32	6.3	5.15
78.94	23.2	1.33	-0.33
78.98	26.48	1.64	1.39
79.02	27.18	2.9	2.03
79.06	28.79	-1.74	-0.54
79.1	24.33	-0.66	-1.42
79.14	22.09	2.87	-0.56
79.18	19.32	4.36	-0.76
79.22	21.4	3.01	-4.61
79.26	21.882	3.848	1.1689
79.3	21.231	4.3291	1.746
79.34	20.557	4.8225	2.3828
79.38	18.68	10.31	7.43
79.42	18.75	10.98	8.12
79.46	20.3	6.59	6.32
79.5	20.86	0.87	5.39
79.54	19.13	3.66	5.41
79.58	16.72	5.86	4.62
79.62	14.6	7.13	4.51
79.66	13.68	7.08	4.45
79.7	13.68	8.72	5.43
79.74	13.66	8.36	5.37
79.78	13.53	7.27	7.91
79.82	15.86	4.67	7.4
79.86	11.73	1.16	7.14
79.9	11.5	-2.32	6.69
79.94	12.12	-1.41	6.33
79.98	12.87	1.31	5.86
[truncated: 1,015 more rows]
