# Supplementary material for: Mean flow and turbulence structure over exposed roots on a forested floodplain: Insights from a controlled laboratory experiment
Source: PLoS One. 2020 Feb 26;15(2):e0229306. doi: 10.1371/journal.pone.0229306 (PMC7043746; doi:10.1371/journal.pone.0229306)
Supplement: S1 File — (ZIP) [file pone.0229306.s001.zip › data_and_scripts/velocity_data/t21_146_replaced.csv]

0.02	17.4	5.24	2.18
0.06	21.65	4.39	2.33
0.1	24.5	4.1	2.94
0.14	21.361	6.8887	-3.821
0.18	21.494	7.3608	-5.5777
0.22	21.59	7.5795	-6.7469
0.26	21.657	7.5762	-7.3927
0.3	21.7	7.3823	-7.5793
0.34	21.726	7.0292	-7.3708
0.38	23.63	9.64	-6.21
0.42	22.61	6.05	-7.76
0.46	21.772	5.3286	-5.0164
0.5	21.799	4.6527	-3.869
0.54	21.14	0.85	-5.56
0.58	16.49	6.62	-2.93
0.62	22.25	1.58	-1.49
0.66	19.97	1.47	4.03
0.7	22.92	-0.71	2.57
0.74	19.76	-0.3	4.86
0.78	24.37	3.28	4.12
0.82	27.36	3.51	1.43
0.86	26.43	4.73	2.24
0.9	26.12	3.49	-0.63
0.94	26.56	2.19	-1.02
0.98	19.53	4.95	-2.1
1.02	19.98	1.33	-1
1.06	21.63	-3.96	-4.85
1.1	21.75	-1.41	-4.74
1.14	19.96	0.83	0.72
1.18	19.33	-3.57	-4.19
1.22	18.94	-4.7	-5.4
1.26	18.46	-2.66	-1.98
1.3	20.85	-3.66	0.78
1.34	20.35	-5.2	0.91
1.38	22.91	-6.13	-3.74
1.42	22.15	-4.01	-6.64
1.46	19.56	-5.56	-5.65
1.5	17.25	-2.22	-2.36
1.54	20.6	-0.81	0.75
1.58	22.3	-4.12	0.68
1.62	20.71	-3.5	2.92
1.66	19.29	-2.42	5.31
1.7	20.99	2.04	4.83
1.74	19.98	4.05	3.06
1.78	21.22	2.02	3.09
1.82	20.16	2.53	2.46
1.86	18.25	0.02	0.98
1.9	20.46	0.22	2.18
1.94	22.46	3.82	2.6
1.98	23.87	-0.87	1.37
2.02	22.79	2.68	1.52
2.06	22.28	2.09	-3.38
2.1	20.17	4.28	-4.11
2.14	19.64	1.28	-1.95
2.18	20.67	2.8	0.86
2.22	22	-0.35	1.32
2.26	23.33	0.98	-0.09
2.3	22.91	1.43	-1.95
2.34	19.41	1.46	-0.54
2.38	26.07	-1.29	3.39
2.42	22.11	1.04	1.55
2.46	23.76	-5.19	5.45
2.5	19.22	-8.91	5.26
2.54	20.85	-6.49	2.49
2.58	19.02	-8.88	2.24
2.62	20.27	-1.98	2.89
2.66	21	-8.04	1.1
2.7	20.79	-4.72	5.34
2.74	20.97	-1.57	7.32
2.78	20.54	-0.2	5.47
2.82	19.67	2.4	4.09
2.86	21.32	-2.09	1.45
2.9	15.89	1.97	5.12
2.94	17.11	-0.15	3.49
2.98	15.62	-1.49	5.06
3.02	15.63	0.81	4.75
3.06	14.84	2.18	6.16
3.1	17.16	4.27	4.26
3.14	15.83	4.21	1.02
3.18	16.13	4.26	1
3.22	15.46	4.04	1.47
3.26	17.5	4.34	0.56
3.3	15.31	2.83	1.16
3.34	16.47	2.52	3.14
3.38	16.74	3.72	2.12
3.42	14.37	3.69	1.77
3.46	12.92	2.51	1.73
3.5	12.76	1.44	2.41
3.54	15.69	1.39	3.46
3.58	14.96	-1	4.32
3.62	19.49	-2.02	3.53
3.66	19.98	-5.35	2.26
3.7	23.24	-3.37	2
3.74	23.95	-0.11	1.3
3.78	22.96	0.65	4.65
3.82	22.88	0.77	5.96
3.86	22.67	-0.45	3.41
3.9	21.11	7.38	1.8
3.94	18.27	5.55	4.64
3.98	20.4	8.15	2.83
4.02	20.72	3.13	-2.19
4.06	23.98	5.34	-0.57
4.1	20.2	4.24	-0.84
4.14	22.542	5.3005	1.1112
4.18	23.33	3.46	3.09
4.22	26.49	4.9	0.6
4.26	26.82	4.96	1.42
4.3	22.55	0.71	-0.08
4.34	20.87	5.26	0.35
4.38	18.76	4.15	1.2
4.42	20.66	0.76	2.13
4.46	20.4	-2.19	2.35
4.5	21.79	-3.41	0.56
4.54	20.93	-3.62	1.92
4.58	18.53	-3.59	1.43
4.62	17.83	-3.34	2.97
4.66	19.57	-3.24	3.2
4.7	19.07	-1.65	2.56
4.74	21.45	-2.04	4.39
4.78	21.98	-3.6	5.19
4.82	24.1	-0.03	5.16
4.86	22.36	4.47	4.27
4.9	20.92	2.53	4.23
4.94	19.55	5.58	4.66
4.98	19.06	3.08	5.16
5.02	15.54	4.19	4.93
5.06	16.58	7.1	3.8
5.1	17.07	4.76	5.5
5.14	16.72	2.81	5.7
5.18	18.34	0.69	4.62
5.22	17.41	0.26	3.48
5.26	15.11	1.66	4.77
5.3	18.75	3	3.1
5.34	18.76	3.76	3.24
5.38	19.79	3.52	3.73
5.42	18.55	2.25	3.76
5.46	20.01	-2.07	2.66
5.5	20.51	-3.28	1.34
5.54	21.5	-2.84	2.3
5.58	20.78	-1.26	2.35
5.62	20.64	-2.22	3.45
5.66	18.82	-2.02	2.17
5.7	18.16	-2.53	0.51
5.74	18.17	-5.12	0.59
5.78	19.8	-5.04	2.17
5.82	20.89	-4.76	3.73
5.86	21.79	-7.62	2.78
5.9	21.1	-9.35	1.35
5.94	20.1	-4.37	4.34
5.98	22.14	-2.99	4.35
6.02	23.33	-2.54	5.82
6.06	23.31	-4.52	1.4
6.1	21.74	-1.35	1.82
6.14	16.45	-1.69	3.13
6.18	20.25	-1.77	2.21
6.22	21.53	1.71	1.53
6.26	20.46	-0.29	2.71
6.3	18.9	-1.64	4
6.34	20.06	-3.95	3.87
6.38	18.08	-0.26	4.21
6.42	12.94	2.59	3.63
6.46	10.66	2.83	4.51
6.5	11.49	-1.63	5.4
6.54	10.81	-2.55	4.01
6.58	8.62	-2.07	3.31
6.62	9.31	-0.4	4.55
6.66	13.4	-0.87	4.39
6.7	17.13	-0.06	3.04
6.74	16.65	2.1	6.45
6.78	17.83	5.88	5.61
6.82	18.82	6.02	3.82
6.86	18.7	6.66	0.8
6.9	18.01	5.37	1.97
6.94	17.83	5.31	2.13
6.98	18.35	5.5	0.99
7.02	17.56	7.46	3.39
7.06	17.71	8.24	1.39
7.1	16.11	6.8	0.61
7.14	16.65	7.2	2.15
7.18	16.83	6.22	3.49
7.22	17.89	5.53	5.39
7.26	17.11	5.91	4.83
7.3	18.33	8.31	4
7.34	16.42	6.66	2.92
7.38	14.8	6.59	4.03
7.42	15.91	7.21	4.86
7.46	14.89	4.96	6.36
7.5	17.01	2.69	5.93
7.54	14.01	2.12	6.71
7.58	13.55	4.14	8.37
7.62	12.46	4.77	8.2
7.66	11.85	5.03	8.42
7.7	11.71	7.41	8.24
7.74	13.08	5.37	6.42
7.78	13.56	5.57	6.37
7.82	15.2	4.37	6.93
7.86	19.35	6.87	7.79
7.9	20.7	4.57	6.63
7.94	19.15	4.8	5.64
7.98	21.46	2.21	2.75
8.02	20.76	4.37	4.03
8.06	19.83	5.05	4.82
8.1	18.52	2.68	3.16
8.14	18.46	4.09	4
8.18	19.69	2.98	4.49
8.22	17.31	-0.27	3.36
8.26	19.18	1.99	4.86
8.3	18.32	3.94	4.84
8.34	18.4	3.88	4.83
8.38	20.46	4.3	4
8.42	19.97	0.3984	1.5739
8.46	20.122	-0.084205	1.1243
8.5	23.63	-6.52	-1.58
8.54	25.77	-1.67	-3.38
8.58	23.56	-3.98	-2.42
8.62	22.18	-2.5	-2.1
8.66	19.93	-0.78	0.53
8.7	18.88	-3.03	2.86
8.74	18.96	-3.02	1.01
8.78	18.75	-1.51	1.44
8.82	21.29	-1.63	3.13
8.86	24.24	-2.66	3.82
8.9	26.77	-5.07	2.24
8.94	25.77	-6.46	2.38
8.98	26.2	-5.96	0.55
9.02	27.87	-6.76	2.03
9.06	30.12	-8.79	0.98
9.1	28.57	-6.31	3.06
9.14	27.72	-5.74	3.35
9.18	28.58	-6.49	4.66
9.22	27.2	-6.86	5.22
9.26	24.65	-3.56	5.52
9.3	24.45	-4.42	6.07
9.34	24.19	0.74	7.41
9.38	27.62	-0.88	9.67
9.42	27.05	-2.84	6.57
9.46	23.91	3.07	6.9
9.5	23.16	-2.46	6.3
9.54	22.49	-6.25	6.23
9.58	21.05	-5.87	6.42
9.62	21.15	-7.06	4.73
9.66	20.44	-4.29	2.86
9.7	17.44	-2.66	-0.78
9.74	15.12	0.22	-0.86
9.78	20.2	1.5	1.73
9.82	20.02	3.3	-0.64
9.86	21.42	3.66	0.96
9.9	23.92	6.89	3.04
9.94	20.01	9.25	0.89
9.98	20.51	2.67	0.53
10.02	21.58	2.17	-1.94
10.06	18.82	4.65	1.28
10.1	19.13	3.02	-0.84
10.14	16.87	6.68	1.25
10.18	19.26	5.33	4.61
10.22	22.32	7.31	6.33
10.26	22.52	3.67	8.95
10.3	19.14	-0.57	6.42
10.34	17.29	-0.21	6.12
10.38	20.59	2.77	6.5
10.42	20.25	4.26	6.39
10.46	20.174	5.3805	4.5858
10.5	17.53	13.57	1.13
10.54	19.73	12.23	2.53
10.58	22.18	9.09	3.56
10.62	21.33	6.06	4.42
10.66	21.93	3.39	2.6
10.7	19.31	-0.24	1.36
10.74	17.02	-0.14	0.18
10.78	16.24	-2.45	1.88
10.82	15.01	0.39	0.91
10.86	13.02	1.47	1.04
10.9	12.63	3.66	4.47
10.94	15.98	0.91	5.24
10.98	17.44	-0.29	3.02
11.02	17.4	2.34	2.82
11.06	15.8	0.12	2.63
11.1	13.28	-3.32	1.08
11.14	10.39	-3.92	-2.28
11.18	10.69	-1.11	-0.06
11.22	15.06	-1.42	1.43
11.26	13.59	-2.14	2.18
11.3	14.15	-0.06	1.62
11.34	17.23	-1.19	2.5
11.38	16.43	-0.26	2.19
11.42	17.97	-0.99	1.76
11.46	20	-4.21	-1.1
11.5	18.46	-1.7	1.04
11.54	19.35	-2.01	1.34
11.58	20.8	-0.72	2.62
11.62	18.91	-0.96	2.86
11.66	19.26	-3.24	0.84
11.7	21.42	-3.05	-2.81
11.74	19.75	0.37	0.74
11.78	20.1	0.64	2.88
11.82	17.02	-1	1.49
11.86	18.05	-6.52	-2.13
11.9	16.35	-5.11	-2.35
11.94	14.62	-2.87	-1.29
11.98	14.7	-3.19	0.29
12.02	14.08	-4.12	2.64
12.06	17.11	-3.45	3.48
12.1	14.14	4.03	2.51
12.14	12	-0.03	1.48
12.18	14.9	0.14	1.04
12.22	15.87	-0.03	0.22
12.26	14.71	3.01	0.63
12.3	12.3	-0.96	4.25
12.34	13.5	0.44	4.95
12.38	14.26	3.83	3.61
12.42	14.7	7.97	-0.62
12.46	14.04	4.1	1.95
12.5	16.69	2.59	1.89
12.54	18.2	4.28	-0.15
12.58	19.92	0.07	-3.74
12.62	21.15	-0.45	-3.92
12.66	18.28	3.85	-6.77
12.7	21.55	3.01	-3.97
12.74	20.31	-0.96	-1.22
12.78	19.5	-0.05	-0.19
12.82	19.96	0.59	2.92
12.86	19.57	1.47	5.71
12.9	19.63	7.98	6.31
12.94	20.667	4.3258	2.718
12.98	15.29	9.44	5.52
13.02	18.64	4.78	4.77
13.06	19.82	4.97	3.25
13.1	22.63	4.88	4.36
13.14	24.18	5.7	6.36
13.18	25.21	5.89	3.01
13.22	23.3	6.09	1.27
13.26	21.29	6.33	4.44
13.3	20.38	2.55	3.49
13.34	18.55	-2.58	0.72
13.38	19.83	0.82	3.17
13.42	22.94	2.12	2.7
13.46	21.79	4.06	1.89
13.5	21.92	2.67	0.1
13.54	17.89	4.12	2.65
13.58	18.95	2.72	1.63
13.62	17.72	5.19	0.02
13.66	16.79	4.3	-0.36
13.7	15.83	7.91	-0.66
13.74	15.76	7.26	-0.11
13.78	16.93	6.94	1.36
13.82	15.79	4.73	1.67
13.86	15.62	3.53	0.77
13.9	15.17	1.06	2.81
13.94	20.01	-2.51	0.47
13.98	17.39	-2.04	0.13
14.02	17.34	-2.13	-1.64
14.06	20.43	-4.73	-0.07
14.1	24.97	-2.25	2.32
14.14	23.97	-4.35	3.82
14.18	23.45	0.35	3.02
14.22	25.79	2.5	2.41
14.26	24.27	3.06	4.02
14.3	23.47	-0.42	-0.46
14.34	22.64	-0.21	-1.85
14.38	23.7	0.16	2.1
14.42	27.03	-0.03	3.88
14.46	27.6	-1.01	3.31
14.5	26.16	-2.31	4.94
14.54	24.62	-0.99	3.45
14.58	26.61	-1.29	5.04
14.62	29.7	-2.05	1.57
14.66	28.79	-2.38	0.39
14.7	28.89	-3.82	-2.32
14.74	26.15	-3.81	-2.01
14.78	28.65	-0.12	-3.69
14.82	23.89	-2.12	-4.25
14.86	22.83	-2.9	-1.4
14.9	24.42	-2.85	-2.16
14.94	25.45	-2.14	-0.55
14.98	27.35	-1.17	-2.27
15.02	25.69	1.55	-3.32
15.06	24.53	-1.14	-1.32
15.1	24.05	-1.26	-0.7
15.14	24.13	-3.35	-2.45
15.18	24.13	-4.2	-2.37
15.22	23.02	-2.71	-3.55
15.26	20.17	-1.63	-2.93
15.3	21.59	-1.46	-2.34
15.34	22.34	-3.4	-1.53
15.38	23.83	-3.42	3.04
15.42	29.73	-6.84	1.16
15.46	27.02	-6.3	-2.51
15.5	26.826	-4.6668	0.58576
15.54	27.481	-4.5233	0.90008
15.58	28.116	-4.2791	1.1781
15.62	32.35	-4.65	2.42
15.66	31.78	-2.57	3.52
15.7	30.16	-3.53	1.82
15.74	31.8	-2.74	3.07
15.78	28.49	-1.73	1.4
15.82	27.54	-1.44	1.23
15.86	28.35	0.54	-1.47
15.9	27.66	3.58	0.28
15.94	29.16	3.31	0.6
15.98	28.5	6.14	-0.9
16.02	28.14	4.46	-0.8
16.06	29.41	6.51	-0.42
16.1	28.26	5.88	-0.09
16.14	28.56	6.21	-0.44
16.18	26.76	4.33	-2.81
16.22	26.83	3.7	-3.12
16.26	27.36	3.07	-3.68
16.3	26.34	4.83	-4.04
16.34	27.12	1.13	-2.42
16.38	26.02	-0.18	-1.27
16.42	26.22	-0.14	-0.66
16.46	25.11	-0.37	-0.12
16.5	25.54	-1.77	-0.31
16.54	21.33	-0.69	-0.11
16.58	23.4	3.01	2.55
16.62	22.07	1.91	1.85
16.66	17.98	2.82	5.79
16.7	19.75	-5.76	4.18
16.74	20.71	-5.3	2.41
16.78	21.4	-5.53	3.78
16.82	18.79	-7.92	2.63
16.86	17.32	-5.37	1.75
16.9	15.56	-2.39	-0.01
16.94	15.84	-0.47	-0.37
16.98	11.6	-6.25	3.07
17.02	12.83	-7.79	2.73
17.06	13.43	-4.61	1.1
17.1	14.2	-4.76	-2.63
17.14	14.8	-4.01	-3.77
17.18	13.91	-1.63	-2.61
17.22	13.85	0.08	-2.23
17.26	14.32	3.03	-1.82
17.3	14.73	1.79	0.81
17.34	14.51	2.37	-2.04
17.38	13.89	0.08	-4.1
17.42	12.66	-0.46	-1.85
17.46	12.47	-0.39	1
17.5	15.06	0.71	3.73
17.54	13.12	1.84	2.74
17.58	13.89	0.56	2.44
17.62	16.01	0.68	1.86
17.66	15.77	1.79	5.31
17.7	18.19	1.07	6.43
17.74	18.04	1.49	4.88
17.78	19.83	-0.06	4.69
17.82	18.26	-0.06	4.45
17.86	13.9	2.91	7.89
17.9	13.47	-0.66	7.77
17.94	12.16	-1.1	6.27
17.98	12.93	-4.79	5.73
18.02	17.03	-2.06	3.09
18.06	15.8	-0.32	2.57
18.1	18.42	1.93	3.9
18.14	16.28	2.17	2.08
18.18	15.43	6.3	1.37
18.22	16.73	7.24	-0.37
18.26	16.27	6.45	3.94
18.3	14.62	0.19	4.33
18.34	15.29	1.81	1.78
18.38	17.77	2.09	1.89
18.42	16.96	2.79	3.48
18.46	14.79	1.71	0.67
18.5	12.99	2.8	1.4
18.54	12.22	1.34	3.42
18.58	14.53	1.63	3.54
18.62	18.58	0.91	5.46
18.66	17.48	-3.25	3.92
18.7	20.8	-8.42	0.23
18.74	19.98	-7.24	0.27
18.78	18.2	-5.94	0.92
18.82	16.9	-5.59	2.38
18.86	18.67	-7.6	1.17
18.9	18.7	-7.74	0.5
18.94	18.45	-8.4	1.48
18.98	18.81	-3.11	2.82
19.02	18.86	-5.79	3.25
19.06	19.53	-4.76	3.81
19.1	17.67	-5.45	3.25
19.14	20.94	-6.97	2.28
19.18	20.76	-3.75	3.96
19.22	20.05	-4.1	4.18
19.26	17.38	-2.31	5.66
19.3	18.48	-4.46	6.33
19.34	23.34	-3.96	3.76
19.38	21.38	-6.02	5.07
19.42	19.88	-4.03	3.01
19.46	21.1	0.5	5.14
19.5	21.41	2.55	5.64
19.54	21.53	7.34	3.58
19.58	19.76	-0.64	2.74
19.62	20.81	0.79	3.17
19.66	21.9	-5.96	1.58
19.7	18.43	-5.18	-1.23
19.74	18.86	-3.11	0.08
19.78	21.55	0.14	-3.75
19.82	19.32	2.69	-4.41
19.86	19.43	3.33	-6.52
19.9	15.78	5.26	-6.25
19.94	18.23	2.89	-3.42
19.98	18.98	2.72	-0.57
20.02	19.27	2.24	0.6
20.06	20.43	3.37	1.57
20.1	18.867	-0.74301	-0.74573
20.14	16.12	-7.76	3.53
20.18	17.19	-5.94	5.03
20.22	17.77	-4.02	2.46
20.26	19.98	-4.1409	-0.017685
20.3	20.293	-4.9982	0.16824
20.34	20.604	-5.8093	0.34676
20.38	20.904	-6.5497	0.51342
20.42	28.61	-8.8	-0.9
20.46	22.71	-5.06	0.95
20.5	20.98	-8.93	1.61
20.54	21.46	-7.8	1.51
20.58	22.18	-9.28	2.59
20.62	21.3	-10	-0.65
20.66	22.2	-5.17	-4.82
20.7	19.93	-6.33	-4.32
20.74	18.14	-3.69	-1.92
20.78	20.88	-2.46	2.98
20.82	21.2	-3.17	4.23
20.86	23.6	-4.48	2.1
20.9	24.03	-2.11	4.6
20.94	20.67	-3.47	5.9
20.98	21.15	-5.7	3.1
21.02	24.49	-5.99	0.71
21.06	25.93	-2.48	2.25
21.1	23.27	-4.94	5.09
21.14	25.94	-4.96	5.34
21.18	25.39	-5.26	1.67
21.22	24.7	-2.55	3.25
21.26	28.03	-3.79	4.8
21.3	28.43	-1.29	4.72
21.34	28.65	-0.72	4.11
21.38	22.41	-1.6	3.08
21.42	20.6	-2.32	0.17
21.46	23.04	-1.01	-0.33
21.5	23.28	1.01	1.64
21.54	22.02	-0.76	1.15
21.58	27.37	-4.6	2.61
21.62	30.14	-6.7	0.2
21.66	27.7	-5.98	2.89
21.7	27.45	-6.85	3.64
21.74	30.46	-7.51	3.56
21.78	27.116	-3.5256	-1.2232
21.82	27.345	-3.1819	-1.7526
21.86	24.32	-4.26	-4.96
21.9	27.06	-4.18	-1.86
21.94	28.4	-0.13	-7.3
21.98	27.21	2.06	-3.84
22.02	25.15	1.16	-2.96
22.06	27.13	-0.69	-1.48
22.1	25.39	-2.33	-2.7
22.14	23.62	-0.54	-2.96
22.18	21.7	-1.19	-1.39
22.22	21.52	-5.61	2.86
22.26	22.1	-2.31	1.48
22.3	17.92	-2.35	1.75
22.34	18.77	-4.2	1.01
22.38	17.69	-3.34	-0.84
22.42	17.58	-2.25	1.46
22.46	16.93	-2.84	2.43
22.5	17.8	-2.72	1.35
22.54	15.68	-3.35	2.87
22.58	14.02	-1.96	3.35
22.62	14.92	-3.89	4.03
22.66	16.33	-6.23	4.74
22.7	18.13	-5.05	5.41
22.74	18.03	-5.61	4.74
22.78	18.36	-6.91	6.39
22.82	17.41	-3.81	5.78
22.86	16.08	-2.11	9.29
22.9	18.226	-3.1262	3.275
22.94	18.356	-2.7603	2.618
22.98	18.452	-2.4007	1.9569
23.02	23.07	-1.44	-2.01
23.06	20.8	1.31	-0.39
23.1	19.62	-0.63	-0.74
23.14	19.97	-0.91	-0.73
23.18	18.59	-0.38	-0.61
23.22	17.04	-1.78	0.44
23.26	14.73	-3.74	-0.51
23.3	14.31	-3.82	-0.17
23.34	12.89	-3.02	2.85
23.38	14.75	-5.37	3.04
23.42	17.32	-0.63	2.08
23.46	18.11	-4.22	4.36
23.5	17.66	-3.08	0.33
23.54	19.88	-1.38	-0.04
23.58	17.22	2.8	4
23.62	21.23	0.89	4.59
23.66	17.25	1.22	6.09
23.7	19.49	1.04	5.52
23.74	18.74	8.69	3.16
23.78	17.59	7.46	6.24
23.82	22.47	5.01	8.98
23.86	16.37	0.04	7.13
23.9	14.81	-3.11	5.62
23.94	18.05	-2.84	5.1
23.98	18.6	-3.37	2.85
24.02	17.19	-5.24	2.35
24.06	15.02	-3.59	0.08
24.1	12.9	-2.49	0.79
24.14	15.1	-0.14	1.58
24.18	17.27	-2.04	1.73
24.22	20.06	-2.59	1.36
24.26	20.51	-1.76	0.27
24.3	23.11	-1.36	0.77
24.34	28.06	-2.28	-1.14
24.38	28.06	-1.35	1.07
24.42	27.51	-1.47	0.8
24.46	28.65	-0.33	-2.37
24.5	26.52	1.5	-2.2
24.54	24.2	1.92	-1.65
24.58	22.72	3.29	-0.76
24.62	22.13	0.83	-2.29
24.66	20.56	4.8	1.17
24.7	20.18	5.94	0.32
24.74	19.97	5.59	-1.27
24.78	20.85	4.39	-3.59
24.82	20.21	3.93	-3.37
24.86	19.68	2.24	-4.05
24.9	20.95	4.15	-3.68
24.94	20.4	5.07	-4.96
24.98	20.286	4.2256	-2.0532
25.02	20.433	3.9209	-1.8265
25.06	23.04	6.72	0.51
25.1	21.76	5.79	-2.11
25.14	18.06	5.24	-0.41
25.18	20.13	2.89	-0.76
25.22	22.23	2.65	0.15
25.26	19.77	0.98	-0.09
25.3	21.68	-0.47	1.9
25.34	21.14	-0.68	0.22
25.38	19.12	2.78	0.77
25.42	18.61	5.13	3.46
25.46	16.91	6.06	2.51
25.5	20.39	4.98	0.45
25.54	19.68	5.13	0.13
25.58	23.71	7.55	0.3
25.62	23.76	5.22	0.45
25.66	23.86	2.65	-3.13
25.7	22.41	3.76	-0.15
25.74	20.38	3.28	-0.12
25.78	22.92	5.22	1.82
25.82	21.61	5.4	1.76
25.86	17.39	7.89	2.82
25.9	17.45	8.63	5.98
25.94	20.177	2.7104	1.6757
25.98	19.949	2.5946	1.8655
26.02	17.54	9.09	-0.73
26.06	16.87	3.39	2.38
26.1	16.04	3.31	2.89
26.14	16.91	2.8	4.35
26.18	17.16	1.08	8.6
26.22	22.68	1.91	4.23
26.26	18.27	2.63	0.3
26.3	18.3	-2.27	0.29
26.34	17.26	-6.33	1.01
26.38	19.22	-6.19	3.6
26.42	21.15	-5.38	0.38
26.46	16.825	3.8045	4.1875
26.5	19.74	7.24	5.18
26.54	20.5	6.51	5.75
26.58	15.66	7.02	4.7
26.62	14.79	8.47	5.63
26.66	10.42	7.08	4.9
26.7	16.146	5.6304	4.7569
26.74	16.165	5.9763	4.7731
26.78	16.23	6.3296	4.7621
26.82	15.83	8.24	5.19
26.86	18.31	10.24	5.09
26.9	16.52	12.76	4.49
26.94	16.18	11.14	3.3
26.98	16.54	8.82	4.06
27.02	19.26	7.89	5.06
27.06	15.38	6.06	2.28
27.1	17.96	7.87	3.82
27.14	19.88	10.67	5.03
27.18	20.85	9.38	5.49
27.22	22.82	8.57	0.98
27.26	21.62	8.71	-0.27
27.3	20.94	7.86	2
27.34	19.91	6.96	1.33
27.38	19.2	5.87	1.22
27.42	19.83	7.17	-0.06
27.46	18.07	5.88	-0.12
27.5	18.78	7.25	0.32
27.54	19.53	7.09	2.06
27.58	20.61	4.15	3.01
27.62	16.28	4.03	5.7
27.66	19.31	3.5345	0.42364
27.7	21.08	-0.18	0.81
27.74	22.38	-1.89	-1.32
27.78	18.51	-0.97	-5.32
27.82	19.667	1.864	0.30881
27.86	19.816	1.4224	0.30717
27.9	19.984	0.96365	0.31294
27.94	21.77	4.48	2.67
27.98	20.83	4.52	-0.74
28.02	16.76	5.78	-0.5
28.06	20.62	-0.87	1.18
28.1	23.08	-4.4	0.37
28.14	25.1	-4.49	-1.67
28.18	18.9	-5.33	1.16
28.22	18.46	-5.74	0.31
28.26	22.25	-5.47	3.92
28.3	21.97	-5.93	0.53
28.34	22.24	-5.84	0.01
28.38	24.2	-5.22	-1.09
28.42	19.079	-2.5036	2.6791
28.46	18.467	-1.6745	3.253
28.5	13.79	8.24	5.24
28.54	14.29	3.97	5.18
28.58	14.5	3.26	5.39
28.62	17.37	3.01	4.24
28.66	20.35	2.33	4.61
28.7	18.17	1.07	5.16
28.74	16.84	0.02	5.51
28.78	15.75	-0.6	6.57
28.82	13.31	0.23	5.83
28.86	14.73	0.97	4.48
28.9	18.21	5.17	2.34
28.94	20.95	4.59	2.94
28.98	21.12	5.68	2.92
29.02	24.71	7.46	3.01
29.06	26.51	8.36	5.79
29.1	24.9	11.77	6.22
29.14	23.42	12.3	6.26
29.18	23.54	8.36	6.63
29.22	28.25	7.76	1.37
29.26	24.26	6.63	-1.23
29.3	28.45	6.28	-1.31
29.34	30.23	6.25	-0.83
29.38	26.01	5.57	-1.1
29.42	25.4	5.9	0.02
29.46	25.96	9.23	-0.46
29.5	25.85	6.07	-0.16
29.54	25.03	3.48	2.26
29.58	24.65	4.86	3.52
29.62	26.02	5.55	2.91
29.66	26.51	5.01	-0.06
29.7	28.92	4.13	-0.3
29.74	31.22	2.86	3.79
29.78	30.92	5.26	3.16
29.82	31.12	2.77	5.23
29.86	30.63	1.87	3.07
29.9	28.82	2.66	-1.65
29.94	26.97	2.37	-2.59
29.98	27.39	1.56	-0.42
30.02	25.98	0.58	0.6
30.06	26.19	1.2	0.99
30.1	25.36	0.43	2.12
30.14	25.42	0	1.2
30.18	28.86	0.88	1.06
30.22	29.43	1.94	-3.67
30.26	25.81	1.99	-3.89
30.3	27.95	0.92	2
30.34	29.81	1.1	1.29
30.38	26.93	-1.23	2.21
30.42	28.3	-3.68	1.49
30.46	29.59	-2.34	1.44
30.5	28	2.38	-0.63
30.54	25.63	1.8	0.14
30.58	23.46	-4.06	1.82
30.62	25.22	-3.59	3.16
30.66	26.94	-4.41	1.7
30.7	28.58	-3.22	3.02
30.74	24.03	1.67	1.13
30.78	22.79	-0.54	2.39
30.82	22.31	-2.54	2.95
30.86	21.89	-3.12	3.57
30.9	23.07	-3.55	4.63
30.94	23.23	-5.35	4.33
30.98	23.94	-3.03	2.31
31.02	23.41	-4.57	3.64
31.06	23.15	-1.56	1.55
31.1	24.56	-3.03	3.34
31.14	24.89	-1.57	2.02
31.18	23.98	-1.33	2.13
31.22	22.82	-0.07	0.38
31.26	21.76	-1.51	0.46
31.3	19.2	0.13	0.44
31.34	19.81	2.33	0.44
31.38	17.91	0.41	1
31.42	17.72	1.95	1.38
31.46	18.73	0.56	1.94
31.5	19.31	0.29	2.15
31.54	21.06	-2.62	0.86
31.58	21.59	-3.17	1.92
31.62	26.19	-4.11	2.09
31.66	28.05	-4.49	3.78
31.7	26.19	-4.03	4.17
31.74	25.15	-4.47	0.98
31.78	26.62	-6.89	-2.63
31.82	26.34	-8.88	-0.66
31.86	25	-8.15	1.1
31.9	23.43	-7.47	1.05
31.94	22.26	-3.53	-0.09
31.98	21.59	-1.42	-3.68
32.02	21.74	0.23	-4.1
32.06	22.49	1.62	-2.74
32.1	21.8	0.41	-2.73
32.14	20.11	-0.33	-3.15
32.18	19.38	-1.68	-1.75
32.22	18.84	-3.84	0.09
32.26	17.52	1.98	0.14
32.3	17.441	0.83776	0.14183
32.34	16.941	0.76298	0.75521
32.38	16.535	0.621	1.3787
32.42	15.5	1.85	5.15
32.46	17.24	-0.54	3.52
32.5	16.87	3	2.57
32.54	17.66	1.61	3.19
32.58	17.64	-3.77	4.02
32.62	17.12	-5.1	3.88
32.66	14.18	-1.71	2.8
32.7	17.62	0.7	3.36
32.74	15.98	0.47	5.37
32.78	25.99	1.18	1.24
32.82	21.64	1.52	3.74
32.86	25.59	-4.81	4.04
32.9	25.53	-4.58	6.99
32.94	25.36	0.73	7.25
32.98	27.02	0.11	7.19
33.02	26.71	-1.76	4.42
33.06	27.25	-2.42	3.37
33.1	27.1	-4.3	3.98
33.14	25.45	-4.45	4.58
33.18	24.4	-2.2	4.85
33.22	26.24	-1.85	2.27
33.26	29.72	0.29	3.69
33.3	28.35	0.01	4.98
33.34	27.26	-0.45	4.58
33.38	22.77	-5.59	5.64
33.42	26.56	-5.2	3.41
33.46	25.89	-4.81	3.71
33.5	23.28	-6.75	2.68
33.54	22.67	-8.2	-1.62
33.58	19.29	-4.26	-0.37
33.62	18.58	-7.61	1.28
33.66	19.65	-5.41	3.24
33.7	20.7	-4.83	1.94
33.74	21.26	-3.91	-0.29
33.78	23.255	-4.7728	0.37953
33.82	31.32	-1.51	0.55
33.86	24.194	-3.7505	0.11752
33.9	28.38	0.14	-0.98
33.94	27.36	-3.68	3.5
33.98	27.2	-5.11	1.14
34.02	24.1	-2.7	-1.7
34.06	24.03	-2.13	-2.09
34.1	24.67	-3.59	0.59
34.14	27.11	-0.03	-1.36
34.18	21.74	2.95	-2.53
34.22	22.85	-0.4	-0.07
34.26	24.7	-1.35	0.64
34.3	25.89	-0.39	-0.66
34.34	24.49	-0.99	-0.71
34.38	27.57	-1.25	-1.58
34.42	27.56	-3.49	-2.31
34.46	29.54	-5.66	-1.04
34.5	27.78	-4.82	-0.03
34.54	29.09	-4.19	0.52
34.58	31.05	-2.21	-0.86
34.62	29.61	-2.22	-5.8
34.66	29.96	-5.26	-4.73
34.7	25.76	-1.2	-7.6
34.74	24.38	0.02	-7.86
34.78	22.98	-2.8	-5.32
34.82	25.009	-5.2188	-2.7683
34.86	26.41	-5.9	3.16
34.9	24.76	-9.54	-1.8
34.94	21.12	-6.23	-1.08
34.98	23.79	-9.42	-3.36
35.02	21.37	-8.56	-0.64
35.06	20.63	-8.27	0.94
35.1	20.1	-6.46	1.41
35.14	24.21	-9.05	-2.19
35.18	27.11	-7.63	2.73
35.22	27.78	-9.01	4.14
35.26	26.57	-11	-1.31
35.3	25.59	-8.26	-2.1
35.34	23.99	-6.93	-2.63
35.38	23.19	-6.73	-2.22
35.42	22.12	-8.11	-3.37
35.46	21.52	-8.13	-2.81
35.5	23.1	-5.77	-0.72
35.54	21.44	-5.04	1.37
35.58	20	-3.23	-2.31
35.62	19.09	-3.87	-3.4
35.66	19.75	-6.52	-2.87
35.7	22.91	-4.82	-0.64
35.74	24.31	-4.57	0.32
35.78	24.88	-3.83	4.3
35.82	20.87	-3.1	5.56
35.86	20.26	-5.4	4.38
35.9	20.79	-9.95	0.58
35.94	23.13	-10.79	-0.59
35.98	21.71	-9.08	-2.62
36.02	20.3	-10.23	-1.48
36.06	20.99	-5.92	-5.8
36.1	19.03	-1.68	-6.46
36.14	20.41	-6.21	-5.3
36.18	19.38	-5.88	-4.36
36.22	16.61	-2.95	-5.44
36.26	20.271	-2.6061	-3.4681
36.3	23.47	3.35	1.7
36.34	21.29	4.09	-4.09
36.38	22.05	1.68	-2.14
36.42	20.09	0.03	-1.46
36.46	18.61	-1.52	0.32
36.5	16.86	-1.65	0.93
36.54	17.65	-1.48	1.1
36.58	17.17	-4.99	0.44
36.62	18.88	-3.51	-0.62
36.66	16.97	-4.37	0.13
36.7	14.68	-0.6	0
36.74	12.72	-2.16	0.87
36.78	16.93	-4.65	1.31
36.82	15.51	-2.32	2.52
36.86	15.6	-4.16	2.46
36.9	17.51	-5.09	2
36.94	17.66	-4.61	2.85
36.98	18.55	-3.1	2.32
37.02	18.75	-2.61	2.64
37.06	20.97	-2.13	1.39
37.1	17.74	-1.14	2.03
37.14	19.02	-1.3	2.58
37.18	18.61	1	3.31
37.22	18.98	-1.79	3.47
37.26	17.53	-1.8	3.45
37.3	18.1	-2.87	3.73
37.34	21.59	-1.71	4.33
37.38	19.29	-0.46	4.2
37.42	19.1	-2.41	4.66
37.46	19.26	-4.06	2.98
37.5	12.89	-7.27	5.27
37.54	17	-5.41	4.01
37.58	15.88	-4.52	0.64
37.62	16.89	-4.37	1.25
37.66	17.26	-4.59	-0.03
37.7	16.4	-3.94	1.16
37.74	16.99	-2.42	1.76
37.78	16.16	0.17	2.11
37.82	16.75	3.74	0.11
37.86	16.42	1.09	-2.22
37.9	15.33	-0.83	0
37.94	16.47	1.56	1.86
37.98	15.47	-2.2	1.02
38.02	17.14	-1.41	0.37
38.06	17.72	-1.32	2.09
38.1	18.42	-1.97	0.95
38.14	15.55	-3.89	-1.12
38.18	14.84	-1.75	-0.43
38.22	17.27	-0.21	1.54
38.26	15.59	1.59	1.09
38.3	14.85	1.4	2.3
38.34	15.41	-0.18	1.5
38.38	16.67	0.59	1.82
38.42	17.56	2.59	1.23
38.46	16.78	2.71	1.16
38.5	15.16	4.42	2.89
38.54	19.25	5.8	5.84
38.58	21.66	9.64	5.07
38.62	21.21	6.68	5.04
38.66	18.93	5.79	4.13
38.7	20.97	4.06	4.88
38.74	17.87	6.32	6.16
38.78	18.8	7.16	4.73
38.82	21.44	6.02	3.43
38.86	23.06	5.68	3.86
38.9	23.13	4.46	3.89
38.94	25.39	1.55	3.91
38.98	21.68	1.31	3.7
39.02	21.44	3.46	1.93
39.06	17.71	0.82	2.17
39.1	21.43	-0.63	1.48
39.14	19.89	-0.41	1.39
39.18	19.83	-0.75	2.15
39.22	17.75	-5.16	1.73
39.26	18.83	-2.51	2.66
39.3	22.83	0.18	2.19
39.34	23.44	1.86	1.77
39.38	21.05	0.44	0.83
39.42	20.87	0.59	3.56
39.46	23.25	0.07	2.82
39.5	22.58	-1.37	1.98
39.54	23.47	-3	0.99
39.58	25.18	-2.99	-0.87
39.62	27.04	1.07	0.89
39.66	24.73	1.34	0.74
39.7	20.98	4.04	2.94
39.74	22.85	7.16	4.75
39.78	21.05	8.22	1.22
39.82	18.69	7.25	1.19
39.86	16.64	4.74	2.5
39.9	16.87	0.92	3.19
39.94	17.7	2.05	5.34
39.98	20.77	-3.1	2.95
40.02	20.04	1.45	3.52
40.06	19.74	-0.76	3.6
40.1	20.23	1.4	4.36
40.14	19.74	0.76	4.82
40.18	19.53	7.38	5.77
40.22	20.36	2.54	5.85
40.26	19.5	-0.32	4.67
40.3	17.73	1.48	4.17
40.34	19.2	-2.24	2.45
40.38	17.66	-1.95	3.48
40.42	21.08	2.26	4.54
40.46	19.65	2.52	7.49
40.5	17.16	-2.07	6.84
40.54	16.14	0.33	6.07
40.58	16.54	-3.79	3.16
40.62	17.29	-3.05	0.94
40.66	15.75	-2.13	-0.97
40.7	17.14	-1.61	1.7
40.74	18.31	0.22	1.94
40.78	18.67	-0.63	0.83
40.82	17.84	1.39	1.07
40.86	16.49	-2.1	0.17
40.9	19.15	-0.79	-0.27
40.94	19.17	1.59	1.41
40.98	21.47	-6.1	2.83
41.02	18.35	-8.49	0.31
41.06	18.1	-4.99	-0.33
41.1	19.23	-4.72	1.91
41.14	17.81	-7.19	1.62
41.18	18.74	-5.08	1.79
41.22	15.8	-4.39	1.21
41.26	16.67	-1.47	3.9
41.3	12.3	-2.7	5.58
41.34	10.34	-5.77	3.07
41.38	11.92	-4.49	0.89
41.42	11.69	-2.06	0.35
41.46	10.89	-1.86	3.43
41.5	11.33	-5.1	3.64
41.54	12.51	-1.25	1.58
41.58	13.49	-0.74	1.87
41.62	13.68	-1.95	1.73
41.66	14.94	-1.09	0.29
41.7	15.5	-2.73	1.28
41.74	17.09	-2.53	2.16
41.78	18.14	-1.3	3.08
41.82	21.97	-0.72	1.33
41.86	20.82	-1.57	1.38
41.9	19.99	3.13	-0.44
41.94	17.74	1.49	0.62
41.98	16.99	0.26	-0.57
42.02	13.85	0.09	-3.3
42.06	12.93	-0.39	-0.46
42.1	12.41	-2.12	0.67
42.14	13.41	-2.24	1.22
42.18	13.59	-3.41	2.22
42.22	14.51	-1.51	0.89
42.26	15.86	-0.63	2
42.3	13.88	0.06	2.5
42.34	15.02	1.03	2.86
42.38	16.11	3.5	1.68
42.42	15.41	2.65	1.63
42.46	17.53	0.62	1.88
42.5	19.45	-3.74	0
42.54	18.11	-3.27	-1.08
42.58	16.3	-5.27	0.03
42.62	22.82	-1.05	4.84
42.66	19.21	-3.03	7
42.7	23.13	-7.65	6.48
42.74	24.23	-8.01	3.43
42.78	27.81	-8.15	0.92
42.82	25.6	-8.17	2.19
42.86	28.86	-5.89	4.6
42.9	24.74	-5.05	5.58
42.94	23.33	-6.06	2.82
42.98	25.71	-7.82	-3.29
43.02	25.76	-5.5	1.4
43.06	24.2	-5.02	0.29
43.1	23.97	-0.76	0.92
43.14	23.91	-0.55	-2.75
43.18	22.24	4.42	-7.01
43.22	23.52	2.76	-6.5
43.26	22.41	2.85	-9.2
43.3	21.3	5.16	-7.56
43.34	21.24	6.21	-4.57
43.38	19.52	7.28	-2.28
43.42	20.975	-0.71575	-3.4129
43.46	20.521	-1.9602	-2.5753
43.5	23.42	-8.59	-0.77
43.54	19.42	-8.5	1.05
43.58	18.22	-9.48	-0.02
43.62	18.28	-9.12	1.5
43.66	18.79	-8.21	1.58
43.7	17.69	-9.43	1.86
43.74	18.25	-7.65	2.66
43.78	14.56	-5.17	5.45
43.82	13.62	-4.95	7.67
43.86	13.68	-3.07	8.23
43.9	11.63	-5.73	7.38
43.94	15.23	-8.13	3.82
43.98	16.41	-2.93	4.7
44.02	12.13	-5.83	6.63
44.06	17.53	-4.46	5.03
44.1	19.51	-2.48	2.15
44.14	19	-3.06	1.84
44.18	20.79	-3.36	2.36
44.22	22.13	-4.36	3.96
44.26	22.16	-7.32	1.67
44.3	22.43	-8.66	1.35
44.34	22.77	-10.13	1.93
44.38	21.5	-6.89	2.18
44.42	20.5	-7.47	3.94
44.46	21.16	-6.89	3.67
44.5	19.01	-5.77	4.18
44.54	16.87	-0.6	4.33
44.58	14.81	-2.92	7.11
44.62	15.75	-1.2	3.98
44.66	17.39	-1.35	2.27
44.7	20.8	0.6	2.5
44.74	19.91	-2.9	4.19
44.78	20.85	-2.39	4.69
44.82	20.88	2.01	4.69
44.86	18.85	2.73	4.84
44.9	19.98	1.59	3.69
44.94	19.46	1.27	1.94
44.98	17.95	2.1	0.73
45.02	16.72	0.76	0.63
45.06	19.65	-0.27	0.98
45.1	22.87	1.58	0.56
45.14	19.54	4.01	0.21
45.18	19.27	-0.33	0.06
45.22	18.77	-1.97	0.86
45.26	20.36	-1.27	1.04
45.3	20.4	-0.39	0.7
45.34	19.71	0.62	1.89
45.38	19.2	1.15	2.55
45.42	20.26	1.84	3.41
45.46	19.77	3.73	3.03
45.5	17.3	3.59	3.49
45.54	18.64	6.21	3.71
45.58	22.68	5.88	4.4
45.62	21.34	3.69	4.2
45.66	21.62	4.54	3.64
45.7	19.49	7.85	4.95
45.74	21.52	2.7	5.66
45.78	22.8	5.25	4.73
45.82	20.18	3.51	4.07
45.86	20.19	1.61	3.28
45.9	21.09	0.55	5.75
45.94	19.01	4	4.48
45.98	18.19	4.45	4.6
46.02	19.8	5.81	3.66
46.06	21.15	4.06	2.94
46.1	19.82	4	1.46
46.14	19.5	5.11	4.18
46.18	20.36	2.71	3.64
46.22	21.55	3.13	3.82
46.26	21.31	0.27	2
46.3	22.72	-2.86	2.71
46.34	24.24	1.92	2.42
46.38	23.87	2.24	1.31
46.42	22.76	2.75	0.32
46.46	25.69	0.5	1.33
46.5	25.67	-0.27	-0.93
46.54	28.18	0.79	-1.86
46.58	27.04	0.1	-3.27
46.62	26.79	-0.04	-1.41
46.66	26.35	3.79	0
46.7	23.05	0.19	0.71
46.74	24.4	1.68	0.62
46.78	24.45	-0.96	3.07
46.82	26.24	0.04	1.73
46.86	24.01	-1.59	0.47
46.9	22.58	-4.16	-0.06
46.94	24.5	-2.93	-1.21
46.98	21.47	-6.12	-0.02
47.02	21.22	-5.27	-0.06
47.06	24.22	-4.07	0.97
47.1	22.73	-5.32	0.81
47.14	20.34	-5.08	-0.84
47.18	20.91	-4.82	-0.78
47.22	21.87	-4.43	1.01
47.26	22.39	-5.71	1.16
47.3	23.85	-6.38	1.64
47.34	22.21	-6.15	1.48
47.38	20.07	-3.23	1.52
47.42	20.87	-5.14	1.13
47.46	21.77	-6.16	1.37
47.5	20.25	-6.59	2.22
47.54	20.76	-7.84	3.28
47.58	20.26	-8.21	2.52
47.62	20.23	-8.7	0.89
47.66	19.41	-6.42	3.79
47.7	21.18	-5.56	2.32
47.74	22.1	-3.57	0.58
47.78	24.29	-4.86	0.83
47.82	22.6	-2.87	5.16
47.86	20.9	0.17	2.03
47.9	19.83	0.56	-1.11
47.94	21.66	-1.89	-0.05
47.98	18.71	0.14	-2.81
48.02	19.44	1.25	-1.77
48.06	21.11	0.38	-2.24
48.1	22.18	-2.2	-3.33
48.14	18.58	-4.07	-1.77
48.18	21.29	-2.87	-1.46
48.22	22.73	-1.66	-0.31
48.26	23.36	1.9	2.2
48.3	20.85	2.65	2.22
48.34	22.18	3.13	3.46
48.38	21.72	-2.29	2.05
48.42	20.17	-5.97	-1.36
48.46	20	-5.53	0.62
48.5	20.34	-4.69	2.75
48.54	18.07	-3.39	4.53
48.58	22.5	-2.99	3.31
48.62	21.62	-7.19	2.18
48.66	25.46	-7.28	5.81
48.7	24.07	-10.79	3.58
48.74	23.16	-9.73	1.46
48.78	19.03	-4.99	1.57
48.82	16.87	-0.23	7.55
48.86	17.84	-1.31	6.23
48.9	21.13	-0.54	5.81
48.94	25.76	-3.08	1.97
48.98	25.35	-4.52	1.23
49.02	26.96	-4.38	1.99
49.06	27.96	-5.11	2.98
49.1	31.84	-3.14	0.61
49.14	30.21	-2.82	1.19
49.18	31.81	-3.41	0.11
49.22	32.44	-0.11	-2.76
49.26	30.73	-1.17	-2.4
49.3	29.31	0.54	-0.23
49.34	26.55	-0.54	-0.39
49.38	25.99	-3.23	-2.69
49.42	25.18	-1.72	-3.44
49.46	26.16	-1.5	-3.42
49.5	23.9	4.53	-2.69
49.54	25.28	5.63	-3.41
49.58	22.91	3.93	-0.55
49.62	21.35	3.51	-3.52
49.66	21.46	5.96	-6.64
49.7	22.73	5.31	-5.51
49.74	19.17	3.24	-6.52
49.78	18.53	0.26	-4.83
49.82	17.8	2.57	-4.01
49.86	16.95	-1.38	-3.98
49.9	14.78	-1.69	-1.82
49.94	15.91	0.53	-0.57
49.98	16.22	4.92	-1.02
50.02	13.33	-1.41	-0.34
50.06	14.24	-4.43	-1.65
50.1	15.12	0.29	-4.64
50.14	16.548	-3.2622	-0.74345
50.18	17.05	-4.93	1.58
50.22	17.11	-7.38	-0.65
50.26	20.19	-6.4	-0.92
50.3	20.56	-5.23	0.33
50.34	20.13	-6.36	-1.11
50.38	17.64	-1.82	0.48
50.42	18.93	0.5	1.86
50.46	17.48	0.8	3.52
50.5	19.43	-3.84	4.42
50.54	20.02	-4.79	3.08
50.58	17.35	-2.94	2.28
50.62	16.71	-0.74	3.84
50.66	17.44	-2.22	3.53
50.7	18.47	-1.43	5.25
50.74	19.26	-1.49	4.57
50.78	21.29	-0.27	3.39
50.82	25.44	2.2	1.15
50.86	19.514	-0.20136	5.3313
50.9	19.492	-0.027138	5.6174
50.94	19.462	0.11924	5.841
50.98	19.43	0.22988	5.9873
51.02	15.37	3.84	6.47
51.06	19.66	2.71	5.65
51.1	20.31	0.86	5.25
51.14	19.5	-1.09	5.8
51.18	20.36	-2.07	6.35
51.22	19.41	-4.06	6
51.26	16.04	-1.56	7.37
51.3	22.04	-1.45	0.32
51.34	19.89	-1.51	-0.83
51.38	19.55	-0.07	-1.32
51.42	19.87	-4.93	-1.38
51.46	21.3	-2.39	-2.98
51.5	19.72	-3.77	-0.16
51.54	19.29	-4.91	3.53
51.58	20.96	-2.94	4.77
51.62	21.85	-3.02	3.04
51.66	24.27	-4.9	1.76
51.7	21.04	-9.36	1.09
51.74	20.44	-6.57	2.64
51.78	22.68	-6.58	2.92
51.82	25.83	-5.52	3.49
51.86	25.14	-5.6	0.91
51.9	24.45	-3.89	2.75
51.94	27.57	-2.63	2.72
51.98	26.05	-3.2	-0.96
52.02	24.48	-3.17	2.25
52.06	28.06	-3.41	1.61
52.1	30.18	-4.34	-1.03
52.14	29.22	-3.36	-2.99
52.18	28.42	-2.42	-4.63
52.22	25.78	-2.13	-1.87
52.26	26.65	-0.54	-3.49
52.3	25.06	-1	-4.61
52.34	24.21	0.46	-1.17
52.38	25.42	0.09	-1.42
52.42	26.85	-2.22	-2.03
52.46	25.02	-2.34	0.26
52.5	25.74	-2.57	0.7
52.54	21.96	-5.47	-0.64
52.58	21.68	-3.84	0.61
52.62	20.42	-1.98	-0.72
52.66	20.52	-2.42	0.17
52.7	19.5	-3.25	1.16
52.74	21.55	-1.86	1.88
52.78	23.51	0.05	3.58
52.82	25.69	-0.53	4.56
52.86	26.44	-0.67	5.16
52.9	29.55	1.17	0.11
52.94	24.89	3.37	-2.6
52.98	23.79	3.01	-2.47
53.02	23.68	0.8	-0.69
53.06	20.32	1.51	-1.59
53.1	20.61	1.35	-2.1
53.14	23.06	0.76	1.28
53.18	21.26	1.2	-1.14
53.22	21.98	1.04	-2.13
53.26	20.16	1.53	-4.78
53.3	19.29	-0.02	-2.45
53.34	18.85	1.75	-0.39
53.38	17.91	-1.47	1.56
53.42	17.96	-0.79	2.53
53.46	21.06	0.23	-1.15
53.5	20.05	2.3	-2.07
53.54	21.27	1.97	-2.97
53.58	19.12	1.46	-4.42
53.62	18.4	4.14	-3.64
53.66	18.67	5.37	-2.27
53.7	18.34	4.57	-2.32
53.74	17.14	4.4	-2.22
53.78	15.03	3.94	-1.29
53.82	12.77	3.34	1.55
53.86	13.02	6.36	4.8
53.9	16.96	5.97	4.18
53.94	16.59	3.29	4.48
53.98	16.6	3.76	4.92
54.02	14.96	4.77	0.86
54.06	15.24	6.75	2.6
54.1	15.9	7.2	2.27
54.14	14.98	7.33	3.85
54.18	15.35	1.58	2.41
54.22	14.87	1.79	3
54.26	13.7	1.82	1.97
54.3	10.39	4.24	4.91
54.34	14.63	3.58	5.35
54.38	17.01	3.76	3.22
54.42	15.96	6.93	3.32
54.46	13.2	6.33	4.29
54.5	15.3	5.69	4.13
54.54	16.45	6.33	3.36
54.58	15.68	5.01	4.98
54.62	16.57	-1.83	5.78
54.66	16.43	0.67	4.51
54.7	17.01	1.13	5.22
54.74	12.99	-2.4	4.21
54.78	15.14	-1.9	5.49
54.82	16.54	-8.31	3.68
54.86	17.68	-4.45	1.34
54.9	17.5	-0.96	0.58
54.94	18.51	-2.14	1.58
54.98	17.95	-0.87	1.44
55.02	16.03	-0.54	0.96
55.06	17.65	1.12	1.73
55.1	18.45	-0.76	-1.17
55.14	15.44	0.59	-0.08
55.18	15.17	2.14	-1.71
55.22	14.95	0.09	-0.47
55.26	15.55	2.57	1.24
55.3	14.3	3.97	2.42
55.34	13.14	4.96	2.13
55.38	10.73	6.48	2.9
55.42	12.39	2.7	2.85
55.46	15.48	0.48	4.06
55.5	14.03	0.23	3.3
55.54	14.55	-1.14	2.55
55.58	16.25	-1.87	0.77
55.62	17.71	-1.71	0.81
55.66	18.1	-1.92	1.76
55.7	18.54	0.71	0.53
55.74	17.47	-1.27	-0.12
55.78	16.54	-2.52	-1.61
55.82	16.23	-2.44	0.69
55.86	17.84	-1.73	0.86
55.9	17.92	-3.12	1.4
55.94	17.65	-1.92	2.12
55.98	18.49	-0.18	0.86
56.02	17.16	-1.32	1.73
56.06	17.65	1.2	1.2
56.1	17.09	2.86	0.62
56.14	18.37	2	0.86
56.18	18.14	1.34	1.13
56.22	18.37	5.14	0.77
56.26	16.6	1.94	0.76
56.3	16.96	-0.73	0.43
56.34	19.17	-0.22	1.14
56.38	18.46	-0.66	-0.74
56.42	16.64	1.68	-1.72
56.46	14.13	3.04	-1.52
56.5	10.18	3.05	-0.16
56.54	10.6	2.06	-2.31
56.58	10.18	1.66	-2.93
56.62	11	3	-1.64
56.66	13.56	4.26	-1.05
56.7	14.56	3.07	0.13
56.74	13.41	6.21	2.32
56.78	16.3	3.55	6.06
56.82	15.53	-1.21	5.47
56.86	12.81	0.86	6.57
56.9	14.593	4.2959	2.4914
56.94	14.36	1.31	-2.89
56.98	16.6	4.94	-1.92
57.02	17.45	2.9	-1.26
57.06	16.26	5.18	3.67
57.1	13.95	6.22	7.22
57.14	15.29	9.88	5.82
57.18	16.19	7.22	4.25
57.22	18.51	8.86	3.72
57.26	18.29	7.19	5.31
57.3	17.08	7.1	4.77
57.34	16.63	2.12	3.68
57.38	18.41	-1.08	2.57
57.42	13.68	2.41	3.07
57.46	12.37	0.8	3.09
57.5	12.84	2.65	2.91
57.54	14.68	7.04	4.77
57.58	14.92	3.76	4.79
57.62	13.27	3.2	4.64
57.66	12.53	3.25	4
57.7	13.14	6.11	3.71
57.74	14.37	6.49	1.83
57.78	13.46	7.29	2.04
57.82	13.57	7.61	4.12
57.86	16.13	7.82	6.06
57.9	20.71	5.22	4.91
57.94	23.15	6.45	4.02
57.98	19.38	4.56	2.99
58.02	19.23	5.05	3.41
58.06	18.62	3.43	5.08
58.1	17.89	0.3	4.6
58.14	16.93	2.31	4.77
58.18	15.93	1.49	5.24
58.22	14.1	-0.13	4.83
58.26	11.53	1.19	5.67
58.3	17.933	-1.6709	3.8967
58.34	18.015	-2.4252	3.7245
58.38	18.107	-3.1102	3.5601
58.42	21.28	-6.42	1.73
58.46	20.15	-3.92	3.61
58.5	20.19	-3.82	3.1
58.54	18.61	-5.16	4.06
58.58	20.01	-4.61	2.72
58.62	19.67	-2.62	2.68
58.66	17.77	-4.67	3.22
58.7	18.23	-6.11	1.34
58.74	18.76	-4.29	3.61
58.78	20.32	-3.13	4.95
58.82	18.46	-2.77	5.73
58.86	20.05	0.71	3.32
58.9	13.93	-0.44	8.38
58.94	21.95	0.25	3.47
58.98	22.415	-3.6548	5.3869
59.02	25.19	-4.17	3.67
59.06	24.61	-8.16	6.16
59.1	23.139	-4.0718	4.8014
59.14	23.326	-4.2271	4.5113
59.18	23.485	-4.3848	4.1818
59.22	23.617	-4.5413	3.8177
59.26	23.72	-4.6931	3.4239
59.3	31.7	-1.98	5.38
59.34	26.4	-4.2	6.09
59.38	28.75	-9.1	6.05
59.42	23.85	-5.1844	1.647
59.46	23.81	-5.2607	1.1765
59.5	23.741	-5.3115	0.7052
59.54	22.34	-12.3	-0.97
59.58	23.45	-9.1	-0.72
59.62	23.39	-7.82	0.66
59.66	23.165	-5.1892	-1.0923
59.7	23.44	-1.86	-7.13
59.74	20.45	-0.48	-5.33
59.78	19.13	-2.28	-2.93
59.82	18.26	-2.74	-3.86
59.86	16.44	-0.87	-2.61
59.9	19.65	-4.05	-1.85
59.94	24.19	-4.07	0.34
59.98	21.03	-1.74	-0.87
60.02	18.61	-2.32	-4.59
60.06	24	-0.12	-3.44
60.1	20.49	-0.98	-6.8
60.14	18.61	-3.26	0
60.18	20.85	-2.88	-0.97
60.22	21	1.06	0.75
60.26	22.08	-3.98	0.96
60.3	23.11	-3.2	2.87
60.34	22.58	-2.22	2.5
60.38	22.76	-1.23	0.29
60.42	24.19	-2.37	-0.9
60.46	23.09	-4.25	-4.42
60.5	21.99	-3.87	-2.07
60.54	23.18	-5.27	-0.69
60.58	23.54	-6.55	0.91
60.62	25.03	-7.56	-0.41
60.66	24.31	-6.44	-1.6
60.7	24.15	-6.92	-2.84
60.74	22.97	-4.29	-4.6
60.78	22.9	1.77	-5.51
60.82	20.19	1.61	-4.61
60.86	17.56	2.5	-4.4
60.9	18.01	2.07	-2.66
60.94	17.37	-2.93	-4.07
60.98	17.65	-3.38	-3.31
61.02	19.08	-1.41	-5.25
61.06	19.82	-0.21	-3.26
61.1	21.81	-0.34	-3.09
61.14	21.94	-2.39	-1.77
61.18	21.22	-5.63	0
61.22	17.85	-3.52	-1.13
61.26	15.94	0.17	-1.72
61.3	13.5	-0.54	-2.25
61.34	17.686	-2.658	0.69278
61.38	17.67	-2.7	0.3
61.42	17.2	-6.07	0.34
61.46	17.32	-2.02	-0.01
61.5	15.59	-3.02	4.1
61.54	14.69	0.79	6.64
61.58	14.95	1.89	6.28
61.62	14.36	2.74	6.39
61.66	13.23	2.52	5.23
61.7	14.36	3.79	4.69
61.74	12.87	7.45	4.13
61.78	11.23	6.2	3.57
61.82	11.69	5.61	2.65
61.86	13.31	6.01	2.8
61.9	13.91	7.91	4.08
61.94	14.24	4.16	3.9
61.98	14.6	4.95	3.49
62.02	15.41	4.84	4.6
62.06	14.3	4.12	3.52
62.1	14.25	8.01	5.82
62.14	18.33	9.14	5.53
62.18	15.72	6.59	3.07
62.22	13.09	3.86	4.92
62.26	14.06	0.95	4.57
62.3	16.08	-0.63	1.52
62.34	15.782	3.3602	3.6377
62.38	16.113	3.1009	3.4605
62.42	17.19	5.01	2.83
62.46	12.82	3.78	2.62
62.5	16.87	3.96	2.05
62.54	16.19	0.74	0.89
62.58	16.99	-0.06	2.67
62.62	15.99	1.03	2.91
62.66	16.94	2.14	2.16
62.7	18.79	5.16	2.71
62.74	21.21	4.13	3.53
62.78	17.83	6.95	2.15
62.82	20.091	0.52965	0.95527
62.86	24.59	-4.01	-2.91
62.9	24.48	-1.68	-2.16
62.94	23.59	-6.01	1.73
62.98	23.48	-3.39	1.98
63.02	20.85	-4.26	1.87
63.06	21.429	-0.70086	-0.022508
63.1	21.52	-0.89725	-0.10261
63.14	21.564	-1.0915	-0.1519
63.18	21.557	-1.2839	-0.16771
63.22	21.495	-1.4744	-0.14736
63.26	21.375	-1.6633	-0.088178
63.3	19.84	-7.65	0.41
63.34	20.19	1.55	1.64
63.38	20.03	1.27	0.53
63.42	16.87	2.68	-3.64
63.46	17.75	0.8	1.33
63.5	20.43	-0.73	1.48
63.54	18.37	-2.44	-0.06
63.58	17.81	-2.06	3.43
63.62	16.98	-5.96	2.87
63.66	16.69	-5.14	3.34
63.7	17.25	-5.46	4.25
63.74	14.22	-4.83	4.77
63.78	14.64	-5.37	4.98
63.82	17.24	-4.56	3.72
63.86	18.25	-8.16	2.83
63.9	19.62	-5.27	2.01
63.94	21.25	-4.87	0.43
63.98	19.02	-6.77	1.43
64.02	19.32	-5.53	1.43
64.06	21.4	-7.37	0.38
64.1	19.91	-4.02	-0.13
64.14	19.36	-4.49	-0.45
64.18	16.96	-5.1	-0.35
64.22	15.02	-3.95	-0.63
64.26	14.98	-0.69	3.67
64.3	16.13	0.47	2.7
64.34	18.05	-1.65	1.64
64.38	17.49	-3.08	1.64
64.42	18.46	-2.01	4.64
64.46	19.38	-0.24	5.37
64.5	18.5	-0.22	5.57
64.54	16.75	3.09	5.08
64.58	16.13	4.77	3.13
64.62	16.69	4.12	2.8
64.66	15.61	2.75	1.31
64.7	18.84	5.75	3.56
64.74	16.19	6.79	3.17
64.78	17.1	3.19	2.56
64.82	13.14	5.19	1.76
64.86	12.25	7.05	3.94
64.9	12.87	7.41	3.64
64.94	15.67	6.05	2.99
64.98	15.77	7.7	3.64
65.02	16.93	11.22	5.35
65.06	16.46	9.02	4.11
65.1	13.01	10.72	4.68
65.14	15.81	8.12	5.16
65.18	13.56	5	5.1
65.22	12.25	7.4	7.52
65.26	11.99	11.05	8.9
65.3	18.05	13.33	11.27
65.34	20.79	15.3	8.33
65.38	22.34	10.97	10.15
65.42	22.4	11.94	10.25
65.46	22.19	9.61	7.83
65.5	23.25	10.67	4.36
65.54	22.75	10.38	3.46
65.58	25.34	8.77	2.92
65.62	26.04	8.27	-0.72
65.66	23.513	7.7205	4.8201
65.7	23.293	7.4463	4.6638
65.74	22.978	7.1709	4.5331
65.78	18.38	-0.81	3.19
65.82	22.94	0.95	5.49
65.86	21.5	-5.63	3.4
65.9	21.162	6.07	4.232
65.94	18.96	5.53	4.51
65.98	20.48	7.36	2.98
66.02	16.85	7.63	5.85
66.06	17.89	9.01	5.78
66.1	19.47	7.88	6.99
66.14	20.25	8.04	5.54
66.18	21.88	8.87	4.01
66.22	21.83	8.96	2.97
66.26	21.14	4.71	4.36
66.3	19.72	0.01	3.75
66.34	19.43	0.47	3.95
66.38	18.78	-0.25	4.32
66.42	19.25	-0.12	3.32
66.46	19.83	2.42	5.21
66.5	23.53	-0.48	3.08
66.54	22.91	-2.08	2.07
66.58	25.72	-3.14	0.34
66.62	28.08	-4.67	0.32
66.66	27.75	-3.7	-0.1
66.7	28.58	-3.2	0.15
66.74	28.26	-2.01	-1.29
66.78	27.69	-0.66	-1.84
66.82	25.42	-1.47	-1.7
66.86	23.77	0.19	-1.56
66.9	22.22	-1.39	1.44
66.94	20.41	-0.76	2.6
66.98	19.14	-0.75	2.81
67.02	19.87	-0.75	2.49
67.06	20.02	0.45	2.5
67.1	18.53	1.18	2.96
67.14	20.94	1.3	2.74
67.18	18.15	3.33	2.84
67.22	20.85	0.21	3.31
67.26	20.34	-0.81	3.46
67.3	16.97	3.08	2.51
67.34	16.51	-0.67	2.97
67.38	18.88	0.66	0
67.42	20.56	-0.97	1.45
67.46	19.89	-0.36	1.65
67.5	23.06	3.92	3.05
67.54	18.98	2.43	1.79
67.58	17.27	2.4	1.37
67.62	19.96	2.68	3.06
67.66	20.73	3.22	3.14
67.7	20.7	3.64	4.92
67.74	20.97	1.37	3.41
67.78	22.05	2.98	2.95
67.82	19.94	3.05	1.85
67.86	20.14	5.09	2.81
67.9	19.14	4.05	1.23
67.94	18.67	2.54	2.21
67.98	15.02	3.46	4.25
68.02	16.34	1.4	5.16
68.06	18.51	-2.25	0.29
68.1	15.99	4.61	-2.4
68.14	13.05	1.83	-0.09
68.18	15.36	0.09	1.35
68.22	13.52	-0.7	1.12
68.26	13.8	0.48	0.91
68.3	14.14	-1.88	2.92
68.34	16.31	-1.37	2.65
68.38	16.74	-3.56	1.32
68.42	17.68	-3.5	1.93
68.46	17.7	-0.84	3.64
68.5	15.38	-2.71	3.94
68.54	16.11	-2.37	2.76
68.58	16.72	-1.71	3.47
68.62	14.27	0.15	4.74
68.66	16.29	-0.18	3.89
68.7	15.08	0.33	2.03
68.74	16.01	0.32	2.38
68.78	15.71	1.58	0.98
68.82	16.69	3.31	0.92
68.86	16.83	3.22	1.68
68.9	14.54	2.55	1.59
68.94	15.79	-1.69	3.01
68.98	15.03	1.4	5.34
69.02	15.04	5.55	8.51
69.06	16.94	7.03	8.33
69.1	18.08	4.03	11.93
69.14	16.881	7.1722	6.7117
69.18	20.49	9.72	6.98
69.22	20.04	10.19	6.12
69.26	15.6	9.38	6.24
69.3	17.44	11.08	6.06
69.34	15.6	10.85	3.88
69.38	16.49	9.56	3.09
69.42	20.16	9.02	4.93
69.46	21.26	8.87	4.95
69.5	22.84	5.92	1.4
69.54	20.3	6.81	0.87
69.58	23.42	5.64	-0.18
69.62	21.97	7.83	-3.7
69.66	19.53	8.8	-2.1
69.7	20.75	4.63	-3.1
69.74	19	2.58	-3.41
69.78	19.21	1.16	-4.32
69.82	17.86	1.07	-5.23
69.86	20.13	5.52	-0.32
69.9	24.1	0.9	-1.35
69.94	22.079	4.9489	-1.2012
69.98	27.81	6.77	-1.31
70.02	23.84	12.24	3.37
70.06	22.17	11.09	7.19
70.1	22.73	10.57	5.42
70.14	23.06	5.61	6.11
70.18	22.514	4.0775	1.0869
70.22	25.61	0.85	-4.53
70.26	21.95	0.17	-1.01
70.3	24.73	-1.23	-2.41
70.34	21.17	0.06	-0.01
70.38	18.13	1.64	1.4
70.42	24.12	-0.5	2.02
70.46	20.94	1.93	3.84
70.5	18.07	3.66	3.49
70.54	17.26	3.56	3.68
70.58	18.03	2.76	3.28
70.62	20.86	1.01	3.48
70.66	23.92	-2.93	2.06
70.7	26.72	-4.16	1.67
70.74	27.54	-0.93	1.97
70.78	27.24	-3.38	3.39
70.82	27.24	-5.85	1.34
70.86	27.25	-6.13	1.65
70.9	27.09	-7	1.74
70.94	27.6	-5.75	4.9
70.98	26.607	-3.7362	-0.92986
71.02	24.38	-4.2	-5.09
71.06	23.63	-2.31	-4.9
71.1	23.57	2.61	-6.67
71.14	21.72	3.64	-4.37
71.18	22.62	-3.03	-0.14
71.22	23.95	-1.44	-1.6
71.26	23.57	-1.86	-2.54
71.3	24.73	-2.9	-2.08
71.34	21.62	0.59	0.14
71.38	21.68	2.09	0.48
71.42	16.96	-1.19	-0.38
71.46	15.77	0.44	-2.49
71.5	18.67	2.92	-3.92
71.54	20.23	6.14	-5.39
71.58	22.49	5.64	-2.93
71.62	20.55	1.68	1.69
71.66	24.08	-1.4	1.94
71.7	21.15	0.74	-0.42
71.74	19.86	-1.1	1.37
71.78	20.25	-0.25	-2.68
71.82	16.96	2.77	-3.81
71.86	17.2	0.35	-2.36
71.9	17.54	-2.48	2.95
71.94	21.72	-2.54	2.14
71.98	21.93	-4.46	4
72.02	19.08	-4.72	-0.36
72.06	21.21	-5.99	1.04
72.1	21.83	-8.51	-0.79
72.14	20.33	-6.07	-2.37
72.18	21.71	-2.64	-3.04
72.22	23.18	-4.34	1.6
72.26	22.31	-0.93	1.97
72.3	20.83	0.71	-0.19
72.34	17.54	-2.12	-0.04
72.38	21.651	0.27567	2.1768
72.42	21.14	2.68	2.13
72.46	22.71	3.87	4.18
72.5	23.33	3.82	5.83
72.54	19.94	6.81	5.92
72.58	20.76	5	5.67
72.62	22.12	-2.86	5.13
72.66	23	7.05	7.78
72.7	20.938	0.20993	1.7425
72.74	22.87	-2.72	6.06
72.78	20.691	-0.1854	1.5111
72.82	22.46	-2.77	-3.34
72.86	18.89	-1.76	-2.73
72.9	16.95	-1.86	-6.43
72.94	16.91	-4.59	-2.48
72.98	17.86	-1.95	-0.45
73.02	21.13	-2.15	1.01
73.06	24.25	-6.66	0.31
73.1	20.6	-4.12	0.89
73.14	21.01	-2.55	1.34
73.18	20.38	-2.41	1.02
73.22	20.81	-2.38	1.58
73.26	18.44	-0.32	0.66
73.3	17.35	-0.41	2.86
73.34	21.18	-2.87	2.6
73.38	23.58	-2.13	1.97
73.42	23.43	-0.45	0.62
73.46	23.66	-1.17	5.16
73.5	25.32	-3.1	2.74
73.54	21.02	-1.23	0.58
73.58	22.63	2.43	0.32
73.62	23.19	3.6	-0.29
73.66	22.18	3.47	-1.99
73.7	21.8	-1.02	-0.29
73.74	21.53	-2.39	0.02
73.78	19.8	-2.72	-0.12
73.82	16.8	-0.43	0.62
73.86	17.16	-0.72	2.25
73.9	22.94	-6.17	-0.59
73.94	23.62	-3.03	-0.6
73.98	23.27	-1.78	-1.47
74.02	22.73	-2.62	-1.91
74.06	21.68	-0.48	-1.65
74.1	22.67	-0.96	2.14
74.14	21.27	-1.59	0.11
74.18	19.17	-0.11	-0.42
74.22	19.97	2.26	-1.22
74.26	22.29	0.53	0.02
74.3	22.77	-0.63	0.82
74.34	20.76	-4.79	0.77
74.38	20.01	-2.44	-2.71
74.42	20.46	-4.69	-0.99
74.46	19.64	-0.12	-0.1
74.5	18.19	-3.42	-0.78
74.54	17.84	1.1	-0.74
74.58	16.26	3.35	0.58
74.62	16.99	0.05	0.13
74.66	16.37	0.18	0.91
74.7	17.52	1.07	1.93
74.74	17.11	-0.4	0.11
74.78	16.8	0.45	-1.5
74.82	17.41	-0.15	-0.75
74.86	17.71	-0.38	-0.39
74.9	16.33	-0.41	-0.24
74.94	18.67	-1.36	-0.33
74.98	15.26	0.8	0.45
75.02	12.65	-1.97	-0.57
75.06	10.45	2.21	0.27
75.1	11.77	4.48	2.49
75.14	13.17	5.07	2.99
75.18	15.02	6.43	4.56
75.22	15.17	5.6	3.43
75.26	15.83	5.22	2.61
75.3	16.81	7.7	1.58
75.34	18.02	7.86	2.15
75.38	16.9	5.63	1.88
75.42	18.13	4.19	2.29
75.46	18.48	4.19	3.43
75.5	18.34	5.46	3.42
75.54	21.51	7.32	3.75
75.58	20.34	8.51	6.47
75.62	15.83	4.39	9.2
75.66	15.32	-1.35	7.88
75.7	20.331	3.7116	3.7918
75.74	20.512	3.7824	3.8548
75.78	20.657	3.8994	3.913
75.82	19.68	1.14	1.07
75.86	21.22	2.11	0.86
75.9	19.58	-3.57	0.48
75.94	19.2	1.22	-0.36
75.98	22.07	6.13	3.17
76.02	24.3	7.28	5.47
76.06	23.56	8.39	4.6
76.1	24.88	12.63	4.12
76.14	20.25	10.19	5.04
76.18	21.41	10.25	6.05
76.22	19.35	8.9	7.02
76.26	20.245	7.5585	4.157
76.3	20.08	7.9387	4.1321
76.34	19.902	8.3131	4.0991
76.38	18.04	6.71	2.11
76.42	19.85	6.96	2.43
76.46	21.26	6.93	4.06
76.5	18.07	6.84	2.8
76.54	17.19	6.35	3.86
76.58	20.57	8.87	6.72
76.62	20.1	7.31	6.13
76.66	18.217	10.657	3.5157
76.7	17.998	10.812	3.3992
76.74	13.62	16.6	6.01
76.78	16.22	14	2.15
76.82	15.84	11.1	0.43
76.86	16.05	12.97	0.08
76.9	17.86	12.51	1.07
76.94	16.41	10.47	2.79
76.98	18.26	9.66	4.02
77.02	17.76	10.29	3.31
77.06	16.23	9.12	1.54
77.1	16.25	7.96	2.63
77.14	16.25	9.42	1.35
77.18	16.63	7.57	0.09
77.22	15.34	8.36	0.66
77.26	15.41	7.79	-1.02
77.3	14.45	8.24	-0.39
77.34	14.72	6.8	0.95
77.38	14.13	6.52	1.3
77.42	15.2	7.07	1.64
77.46	16.59	6.53	1.41
77.5	16.16	4.36	2.38
77.54	18.12	3.38	2.3
77.58	17.48	4.3	2.41
77.62	17.44	4.43	1.58
77.66	19.37	4.68	1.33
77.7	17.32	6.31	3.28
77.74	17.92	6.4	2.26
77.78	17.5	6.54	4.89
77.82	19.42	5.66	6.33
77.86	17.97	4.98	5.01
77.9	16.59	2.27	3.16
77.94	17.99	-0.09	2.53
77.98	19.47	-2.57	1.72
78.02	17.6	-3.65	2.53
78.06	16.6	-5.16	1.94
78.1	17.69	-2.77	2.73
78.14	16.64	-2.97	1.56
78.18	17.03	-3.79	0.35
78.22	18.01	-0.33	-0.36
78.26	18.22	2.01	-2.91
78.3	21.68	-3.29	-4.05
78.34	17.75	-4.58	-3.65
78.38	13.79	-0.78	-2.68
78.42	10.46	1.59	-4.99
78.46	11.26	3.97	-3.85
78.5	10.65	5.89	-1.74
78.54	12.66	7.02	-0.35
78.58	13.47	3.67	2.08
78.62	15.25	1.92	4.72
78.66	16.75	3.5	3.03
78.7	18.42	4.22	2.93
78.74	17.98	10.12	5.1
78.78	18.25	9.99	7.26
78.82	19.23	11.38	7.32
78.86	22.34	12.13	9.86
78.9	25.18	7.73	3.28
78.94	23.35	7.22	1.31
78.98	22.34	7.4	2.18
79.02	21.83	7.92	0.29
79.06	21.92	9.72	2.41
79.1	23.35	9.72	1.97
79.14	25.91	8.3	1.23
79.18	24.01	7.16	4.01
79.22	23.09	1.11	0.47
79.26	22.01	1.73	-2.18
79.3	23.03	3.35	-1.28
79.34	23.37	1.28	-4.93
79.38	22.13	1.31	-1.53
79.42	21.03	2.04	-3.23
79.46	22.17	2.48	-0.32
79.5	25.93	7.04	-2.14
79.54	23.05	1.81	1.16
79.58	17.69	2.71	4.98
79.62	16.24	5.12	7.73
79.66	15.71	8.93	5.01
79.7	12.78	8.09	-0.01
79.74	12.7	3.58	3.75
79.78	16.08	3.55	1.83
79.82	17.97	4.37	-1.32
79.86	17.53	4.15	-1.53
79.9	15.77	4.24	-2.6
79.94	17.1	3.85	-2.49
79.98	17.952	5.5744	-0.1049
[truncated: 1,014 more rows]
