# Supplementary material for: Mean flow and turbulence structure over exposed roots on a forested floodplain: Insights from a controlled laboratory experiment
Source: PLoS One. 2020 Feb 26;15(2):e0229306. doi: 10.1371/journal.pone.0229306 (PMC7043746; doi:10.1371/journal.pone.0229306)
Supplement: S1 File — (ZIP) [file pone.0229306.s001.zip › data_and_scripts/velocity_data/t21_147_replaced.csv]

0.02	19.81	0.43	0.06
0.06	19.02	-0.13	1.31
0.1	20.6	-0.6	1.13
0.14	19.45	1.15	0.03
0.18	17.44	-2.49	2.88
0.22	19.57	0.22	1.12
0.26	21.09	0.27	2.37
0.3	22.94	0.23	0.79
0.34	22.93	4.13	-0.69
0.38	22.52	2.79	-0.56
0.42	21.38	0.73	1.73
0.46	21.38	1.51	2.05
0.5	25.09	2.46	2.46
0.54	27.82	0.03	2.15
0.58	25.77	0.75	3.75
0.62	26.12	1.83	1.35
0.66	28.88	2.32	1.16
0.7	27.63	2.96	3.37
0.74	30.26	1.15	3.2
0.78	31.28	2.3	1.05
0.82	29.36	3.1	1.65
0.86	27.35	3.39	1.09
0.9	25.28	2.19	-1.05
0.94	27.14	5.3	-0.51
0.98	25.62	1.49	2.47
1.02	23.48	-1.13	1.95
1.06	24.52	-2.68	1.7
1.1	23.03	-3.55	-0.81
1.14	25.57	-6.22	-1.51
1.18	24.07	-9.37	1.11
1.22	24.29	-11.06	0.38
1.26	27.28	-7.24	-1.08
1.3	25.56	-5.8	-0.39
1.34	22.82	-9.52	4.63
1.38	20.91	-10.32	2.98
1.42	25	-13.01	0.65
1.46	21.9	-14.85	-1.68
1.5	25	-10.79	-0.99
1.54	24.75	-10.18	-0.74
1.58	23.95	-7.71	0.75
1.62	21.12	-10.83	0.92
1.66	21.79	-11.73	2.07
1.7	19.94	-9.45	0.59
1.74	19.13	-6.37	-0.59
1.78	18.55	-6.14	2.15
1.82	20.13	-3.62	1.25
1.86	16.19	-7.56	2.6
1.9	17.67	-2.82	5.28
1.94	18.01	0.86	6
1.98	21.95	5.14	3.18
2.02	21.37	3.76	2.89
2.06	20.72	4.46	3.6
2.1	22.96	6.15	3.64
2.14	23.41	7.69	2.67
2.18	23.69	8.3	3.95
2.22	23.47	8.02	4.72
2.26	29.3	10.54	7.29
2.3	29.64	12.71	4.66
2.34	28.41	13.88	5.3
2.38	29.16	16.38	4.39
2.42	28.88	13.83	5.64
2.46	24.474	9.8225	2.1835
2.5	23.828	9.188	1.6408
2.54	16.52	3.3	-5.05
2.58	16.65	7.15	-1.65
2.62	19.23	6.36	-0.48
2.66	18.24	4.74	0.65
2.7	21.27	5.43	1.13
2.74	22.86	3.14	0
2.78	24.74	4.3	1.91
2.82	23.45	5.69	2.26
2.86	19.95	7.88	1.77
2.9	18.09	5.39	4.47
2.94	20.26	4.35	3.53
2.98	19.52	4.07	4.05
3.02	19.14	4.53	1.2
3.06	18.34	0.26	2.15
3.1	20.94	3.35	2.68
3.14	20.42	1.55	4.27
3.18	23.43	1.44	2.84
3.22	23.77	5.67	-1.96
3.26	21.06	3.34	-1.65
3.3	20	2.22	-0.01
3.34	18.97	5.04	1.26
3.38	17.92	8.39	0.8
3.42	19.71	8.4	1.83
3.46	19.2	7.59	3.45
3.5	18.24	8.53	0.8
3.54	18.28	8.63	-0.78
3.58	17.99	8.04	-2.48
3.62	17.59	8.48	-1.85
3.66	18.114	9.9299	0.21485
3.7	18.01	12.12	3.7
3.74	18	12.24	-1.63
3.78	18.1	9.94	-0.16
3.82	18.71	8.34	1.9
3.86	20.03	8.96	1.69
3.9	19.09	9.73	0.69
3.94	18.25	8.24	1.1
3.98	18.19	7.4	1.04
4.02	18.23	2.13	-1.65
4.06	14.26	3.87	0.24
4.1	16.6	5.31	4.78
4.14	18.4	2.9	2.89
4.18	19.92	2.51	2.33
4.22	19.8	3.6	4.83
4.26	25.93	2.16	3.75
4.3	26.97	2.18	-0.12
4.34	23.46	0.86	0.77
4.38	21.38	1.94	0.34
4.42	19.59	3.37	0.46
4.46	19.68	2.26	1.94
4.5	19.68	1.41	5.4
4.54	22.3	0.39	4.81
4.58	22.64	5.56	5.62
4.62	20.36	5.22	5.9
4.66	23.75	1.16	4.24
4.7	25.29	-1.5	1.28
4.74	24.27	-1.6	3.73
4.78	27.92	-3.41	-1.26
4.82	28.42	0.62	2.69
4.86	26.34	-4.4	1.06
4.9	25.54	-2.49	1.19
4.94	26.13	-4.7	1.79
4.98	26.62	-5.64	0.24
5.02	27.33	-10.92	0.35
5.06	23.61	-9.38	-0.21
5.1	21.84	-7.96	-0.93
5.14	21.33	-5.34	-2.45
5.18	20.49	-3.21	1.27
5.22	22.36	-5.89	0.67
5.26	20.08	-4.01	-0.9
5.3	20.36	-3.1	2.25
5.34	23.807	-6.86	0.0608
5.38	23.956	-6.8597	0.223
5.42	28.2	-8.04	-2.75
5.46	25.78	-8.64	-0.61
5.5	27.81	-7.12	0.84
5.54	28.73	-7.51	1.28
5.58	24.71	-8.61	0.22
5.62	25.65	-6.61	1.1
5.66	26.94	-3.98	2.79
5.7	25.08	-6.87	2.78
5.74	23.08	-4.45	4.5
5.78	25.308	-6.0116	2.2633
5.82	25.265	-5.8852	2.4066
5.86	25.69	-8.69	5.38
5.9	22.82	-8.91	2.53
5.94	24.46	-7	1.94
5.98	23.36	-4.9	2.46
6.02	24.64	-3.65	2.15
6.06	26.27	-4.16	0.65
6.1	18.31	-1.94	1.58
6.14	19.15	-1.42	2.53
6.18	21.41	-6.76	0.88
6.22	20.43	-7.21	-1.42
6.26	18.93	-2.05	2.23
6.3	20.79	-8.07	2.83
6.34	21.82	-7.86	-0.24
6.38	23.3	-5.95	0.31
6.42	23.39	-3.62	0.71
6.46	26.26	-3.9	0.63
6.5	23.84	-2.32	-2.48
6.54	24.85	-5.6	-4.82
6.58	25.25	-4.33	-2.19
6.62	22.28	-3.8	-2.78
6.66	21.63	-4.4	-1.77
6.7	22.16	-2.9	3.94
6.74	21.38	-3.11	3.76
6.78	15.58	-3.06	5.3
6.82	21.95	-4.31	4.76
6.86	22.04	-4.06	2.92
6.9	21.95	-4.73	0.97
6.94	20.81	-0.15	-1.28
6.98	21.93	-3.13	-0.03
7.02	22.55	-1.62	-0.01
7.06	21.3	-3.96	2.04
7.1	21.14	-4.64	0.37
7.14	24.54	0.03	1.13
7.18	22.63	1.15	-3.27
7.22	19.61	-0.15	-0.9
7.26	21.03	-0.17	0.41
7.3	23.09	2.16	-0.97
7.34	21.6	2.2	-1.07
7.38	21.21	0.47	-0.45
7.42	21.15	-1.35	0.57
7.46	20.73	-1.9	2.87
7.5	19.66	-1.47	3.1
7.54	19.32	-1.4	2.76
7.58	20.91	-2.72	2.69
7.62	22.49	-3.56	0.38
7.66	18.52	-6.2	-0.58
7.7	20.42	-6.16	0.26
7.74	20.13	-4.67	2
7.78	19.72	-2.12	0.73
7.82	18.99	-0.69	1.66
7.86	19.79	-0.27	3.43
7.9	21.71	-0.78	3.78
7.94	18.94	3.85	5.34
7.98	23.91	7.82	5.76
8.02	20.53	6.61	4.03
8.06	17.86	9.44	4.05
8.1	17.99	6.75	4.25
8.14	17.58	6.17	4.8
8.18	18.74	4.3	5.97
8.22	22.25	-4.31	4.41
8.26	19.75	-0.85	4.51
8.3	22.21	-5.42	1.82
8.34	23.55	-2.97	-0.3
8.38	23.77	-5	-1.54
8.42	23.64	-3.63	1.36
8.46	22.935	-8.7733	0.51333
8.5	24.55	-13.52	3.97
8.54	24.89	-15.19	2.08
8.58	21.91	-15.16	-1.17
8.62	24.102	-11.962	-1.3098
8.66	25.1	-12.49	-5.01
8.7	24.46	-11.72	-1.98
8.74	25.24	-12.46	-2.77
8.78	25.42	-12.24	-3.71
8.82	21.33	-14.47	-1.13
8.86	24.43	-10.85	-3.05
8.9	23.48	-10.22	-1.49
8.94	22.28	-5.53	0.86
8.98	20.9	-6.1	1.89
9.02	23.31	-6.97	-0.26
9.06	24.07	-3.48	-1.72
9.1	20.97	-10.25	2.04
9.14	18.54	-9.8	4.35
9.18	19.91	-11.42	4.64
9.22	18.06	-3.18	4.95
9.26	20.26	-3.18	5.07
9.3	16.75	-0.54	6.81
9.34	20.58	-3.08	5.03
9.38	16.81	-2.58	3.19
9.42	15.84	-0.36	3.94
9.46	14.48	-1.75	3.88
9.5	13.92	-0.63	3.61
9.54	11.91	-1.33	3.29
9.58	12.48	-0.3	3.01
9.62	14.07	-0.94	3.19
9.66	17.05	1.7	1.03
9.7	16.42	1.43	0.1
9.74	14.98	-0.24	0.3
9.78	14.69	4.5	1.71
9.82	13.45	-0.3	2.86
9.86	14.65	2.58	3.04
9.9	15.03	6.54	3.63
9.94	15.25	9.43	4.8
9.98	17.61	7.9	4.5
10.02	15.05	6.09	3.21
10.06	13.82	3.3	2.62
10.1	11.9	-0.01	1.71
10.14	9.2	1	3.33
10.18	7.67	2.8	4.25
10.22	8.72	2.01	4.06
10.26	11.89	0.8	2.89
10.3	11.72	0.39	2.47
10.34	11.2	1.73	2.21
10.38	11.6	2.92	2.39
10.42	12.15	0.32	1.88
10.46	12.86	-0.93	0.57
10.5	12.03	0.89	0.23
10.54	12.75	0.54	1.37
10.58	13.9	2.06	1.41
10.62	12.15	0.36	2.5
10.66	12.52	1.46	2.31
10.7	15.8	3.64	1.03
10.74	13.36	2.02	1.31
10.78	13.81	1.04	2.29
10.82	13.94	-1.29	3.61
10.86	14.5	-1.17	3.46
10.9	14.47	-2.85	2.43
10.94	12.96	-2.31	2.65
10.98	14.45	-2.22	1.55
11.02	14.21	-4.85	2.06
11.06	14.4	-9.59	1.65
11.1	15.556	-2.2247	0.31617
11.14	17.06	-2.21	-0.35
11.18	15.86	-2.92	0.02
11.22	16.23	-1.74	-1.82
11.26	14.64	0.89	-3.12
11.3	15.11	4.82	-3.19
11.34	16.12	2.49	-0.6
11.38	15.06	3.49	-0.6
11.42	15.17	-2.01	-0.7
11.46	12.26	1.29	1.86
11.5	11.88	1.28	1.58
11.54	11.53	1.11	0.65
11.58	8.89	1.28	1.1
11.62	10.31	3.64	3.05
11.66	10.29	4.14	3.72
11.7	11.14	2.47	2.78
11.74	13.64	0.83	1.91
11.78	17.78	-2.95	0.41
11.82	17.59	0.35	-0.42
11.86	17.89	5.61	3.09
11.9	17.48	-0.45	2.05
11.94	15.83	0.47	2.33
11.98	16.25	0.5	1.76
12.02	16.06	-0.28	2.74
12.06	17.8	-2.96	2.96
12.1	20.58	-1.64	0.93
12.14	19.5	0.31	1.33
12.18	19.27	-2.26	2
12.22	18.49	-5.15	1.61
12.26	21.68	-3.21	0.83
12.3	19.95	1.12	2.48
12.34	22.44	-4.25	1.92
12.38	20.12	-7.99	1.66
12.42	21.884	-2.7855	1.4365
12.46	23.75	-2.66	3.32
12.5	24.13	-0.14	1.82
12.54	23.33	0.1	0.63
12.58	20.04	0.79	1.55
12.62	18.65	-0.31	1.55
12.66	20.95	-1.2	0.95
12.7	19.38	-4.9	-1.07
12.74	20.37	-4	-0.83
12.78	19.69	-4.93	-0.73
12.82	18.48	-1.29	1.09
12.86	16.42	0.37	1.87
12.9	15.94	1.68	1.44
12.94	14.52	1	1.77
12.98	14.8	3.56	2.9
13.02	15.72	1.4	2.53
13.06	14.32	3.4	2.63
13.1	16.1	4.06	2.55
13.14	14.12	2.98	2.59
13.18	13.51	2.5	2.59
13.22	15.03	0.92	2.46
13.26	17.1	3.89	3.64
13.3	16.34	3.79	4.12
13.34	15.92	-1.13	3.99
13.38	16.51	2.04	3.43
13.42	14.99	0.76	3.74
13.46	14.35	1.62	3.43
13.5	14.96	0.95	2.71
13.54	15.39	1.8	4.12
13.58	17.41	2.72	3.81
13.62	16.531	-2.5921	3.4542
13.66	17.2	-8.73	6.92
13.7	16.72	-5.53	4.18
13.74	19.02	-6.69	5.82
13.78	16.491	-5.4762	2.1162
13.82	17.82	-6.88	0.23
13.86	18.93	-7.11	-0.78
13.9	16.71	-4.7	-1.68
13.94	15.56	-6.14	-0.98
13.98	14.12	-7.04	-0.2
14.02	15.29	-6.8	2.03
14.06	14.64	-4.99	2.12
14.1	19.29	-4.02	0.32
14.14	16.72	-4.43	0.8
14.18	18.93	-1.59	1.4
14.22	20.35	-1.62	-0.54
14.26	18.03	-0.51	1.16
14.3	16.59	1.56	3.62
14.34	15.65	3.52	1.13
14.38	18.05	4.07	1.76
14.42	18.79	5.58	0.68
14.46	16.64	2.54	1.52
14.5	17.32	1.61	1.77
14.54	18.76	2.7	-0.63
14.58	16.59	3.53	0.32
14.62	15.92	2.59	1.5
14.66	17.53	4.15	2.8
14.7	16.23	4.8	3.47
14.74	17.99	6.33	2.62
14.78	13.29	2.99	3.32
14.82	15.89	3.44	3.42
14.86	15.03	3.68	3.15
14.9	15.17	1.82	3.03
14.94	12.97	1.7	2.49
14.98	12.49	3.7	2.88
15.02	13.35	3.93	3.1
15.06	13.6	6.08	4
15.1	16.18	4.91	2.54
15.14	14.39	5.18	2.65
15.18	15.53	5.66	3.87
15.22	15.83	5.43	2.47
15.26	16.27	4.87	0.38
15.3	14.74	5.01	-0.12
15.34	15.51	4.89	2.03
15.38	14.34	5.9	2.34
15.42	13.37	2.79	4.01
15.46	14.48	7.54	4.24
15.5	12.52	7.43	4.43
15.54	12.97	5.4	4.06
15.58	14.18	3.45	4.49
15.62	12.91	2.51	3.21
15.66	13.97	1.84	3.06
15.7	14.45	4.85	3.13
15.74	15.65	3.34	3.55
15.78	14.89	1.79	2.96
15.82	14.42	0.98	4.32
15.86	12.77	-0.06	4.09
15.9	13.98	-1.91	3.6
15.94	14.8	-1.41	2.41
15.98	15.23	-3.38	1.52
16.02	13.74	-3.76	0.96
16.06	14.62	0.98	2.55
16.1	12.75	0.21	2.3
16.14	13.65	3.05	3.25
16.18	12.87	1.63	3.03
16.22	14.34	3.91	2.89
16.26	13.13	3.86	2.74
16.3	13.47	3.63	2.89
16.34	14.91	4.73	2.55
16.38	14.89	7.52	2.06
16.42	16.1	5.96	1.52
16.46	14.24	4.13	1.43
16.5	14.24	2.98	2.42
16.54	14.16	3.31	2.71
16.58	14.91	3.27	3.07
16.62	13.77	2.62	2.57
16.66	14.54	2.53	2.26
16.7	12.51	3.05	2.18
16.74	12.09	-1.32	3.28
16.78	12.69	1.59	2.5
16.82	13.16	0.22	2.92
16.86	13.69	-3.38	2.06
16.9	11.02	-2.77	2
16.94	15.86	-3.27	1.07
16.98	10.82	-3.11	-0.09
17.02	9.93	-1.62	1.26
17.06	11.5	-1.86	3.16
17.1	13.01	0.47	3.33
17.14	13.44	-0.78	2.03
17.18	15.17	-3.55	0.17
17.22	13.73	-3.97	-0.88
17.26	13.74	-1.53	0.32
17.3	10.87	-0.42	2.8
17.34	10.52	0.41	3.88
17.38	11.41	-1.12	3.91
17.42	11.99	-0.6	2.02
17.46	14.61	4.11	2.47
17.5	15.74	0.05	3.23
17.54	14.84	0.84	1.82
17.58	15.19	-0.63	1.48
17.62	14.63	0.34	1.3
17.66	15.58	3.89	0.77
17.7	16.33	2.65	1.59
17.74	15.65	1.58	1.82
17.78	13.8	0.2	2.25
17.82	12.12	-1.01	2.39
17.86	14.2	1.45	2.56
17.9	12.83	2.01	1.56
17.94	13.53	2.53	1.85
17.98	12.3	0.82	3.27
18.02	14.48	2.02	3.93
18.06	15.89	2.94	3.49
18.1	17.4	5.38	1.87
18.14	17.29	2.15	2.26
18.18	15.01	1.01	2.86
18.22	14.49	-2.93	2.33
18.26	16.38	1.13	4.39
18.3	16.73	0.18	4.37
18.34	16.85	-0.47	3.98
18.38	17.35	-0.21	2.02
18.42	15.7	0.11	1.86
18.46	15.98	-0.45	1.46
18.5	16.13	1.43	1.58
18.54	15.54	-1.29	2.56
18.58	15.76	1.68	-0.36
18.62	14.19	1.37	0
18.66	14.54	1.82	-1.62
18.7	15.09	3.52	-2.5
18.74	12.93	3.28	0.86
18.78	12.44	3.55	1.73
18.82	13.94	4.9	3.13
18.86	14.16	2.06	1.85
18.9	16.76	2.5	2.15
18.94	17.03	3.38	2.12
18.98	17.19	-0.3	2.16
19.02	16.42	-1.17	2.53
19.06	17.05	-0.05	2.38
19.1	15.89	1.57	1.92
19.14	16.55	-1.05	1.43
19.18	16.29	-4.55	0.77
19.22	21.06	-4.04	1.7
19.26	17.46	-6.11	2.04
19.3	17.89	-6	3.01
19.34	19.25	-4.96	-0.81
19.38	18.47	-5.81	-1.7
19.42	15.53	-0.9	-2.69
19.46	14.89	-2.67	-3.08
19.5	13.38	1.58	-0.06
19.54	15.15	0.85	2.89
19.58	13.58	1.85	2.92
19.62	14.8	4.17	2.43
19.66	14.51	3.52	2.98
19.7	17.24	4.48	3.06
19.74	21.82	-2.85	0.86
19.78	26.2	-5.17	0.9
19.82	23.89	-2.99	1.18
19.86	21.68	-7.41	1.59
19.9	22.75	-3.96	1.19
19.94	21.73	-4.46	1.11
19.98	16.98	-4.81	4.12
20.02	16.61	-3.56	2.32
20.06	17.7	-4.68	1.3
20.1	19.76	-0.91	3.83
20.14	20.42	-3.95	1.74
20.18	21.4	-1.79	0.34
20.22	18.87	-1.51	-1.92
20.26	17.74	-5.49	3.13
20.3	18.01	-5.28	0.26
20.34	19.39	-3.59	1.46
20.38	17.83	-2.01	0.97
20.42	18.44	1.49	3.85
20.46	19.43	1.82	2.73
20.5	21.99	2.65	2.27
20.54	21.86	-0.63	2.65
20.58	22.46	-3.5	2.1
20.62	18.449	-2.4693	2.7757
20.66	18.288	-2.9387	2.7042
20.7	12.96	-1.74	4.47
20.74	13.99	-2.57	6.3
20.78	15.53	-7.18	5.63
20.82	18.66	-5.97	1.52
20.86	17.74	-6.05	1.11
20.9	19.82	-2.99	-0.73
20.94	18.1	-5.59	-1.2
20.98	17.59	-4.58	0.01
21.02	16.84	-2.72	0.68
21.06	15.79	-0.97	3.76
21.1	15.62	0.11	2.98
21.14	15.7	-1.11	1.97
21.18	14.42	0.88	3.19
21.22	16.25	1.56	4.06
21.26	17.24	5.48	3.02
21.3	16.74	4.97	3.48
21.34	14.1	5.36	4.54
21.38	16.22	2.31	1.11
21.42	15.38	0.94	3
21.46	16.93	-1.85	6.4
21.5	20.635	3.9747	2.7835
21.54	21.338	3.8747	2.5093
21.58	28.27	8.9	2.83
21.62	28.18	8.54	1.58
21.66	25.7	4.54	-1.44
21.7	23.733	3.0709	1.3564
21.74	25.98	-0.09	0.8
21.78	26.76	-0.7	3.04
21.82	28.91	2.81	-0.49
21.86	24.99	1.24	-0.21
21.9	22.01	3.28	1.58
21.94	20.34	3.1	1.96
21.98	18.86	2.52	1.87
22.02	21.94	2.1	-0.29
22.06	19.38	1.79	-1.22
22.1	18.58	-1.17	0.92
22.14	22.44	1.25	3
22.18	25.96	5.85	2.3
22.22	27.04	4.38	2.31
22.26	22.31	1.1	-1.86
22.3	28.75	5.75	-3.99
22.34	26.11	3.88	-2.23
22.38	24.19	6.51	-0.92
22.42	24.64	6.76	0.35
22.46	25.13	5.7	1.5
22.5	23.95	6.32	0.5
22.54	23.84	7.65	0.36
22.58	21.31	6.16	0.58
22.62	20.59	2.42	-1
22.66	22.1	5.72	0.26
22.7	18.68	4.69	0.11
22.74	22.38	3.94	2.09
22.78	23.47	1.24	3.86
22.82	22.11	-3.14	2.77
22.86	20.73	-1.22	3.26
22.9	20.4	-3.86	1.91
22.94	19.87	-5.68	0.41
22.98	22.97	-5.68	0.21
23.02	24.89	-7.61	-2.19
23.06	24.52	-5.26	-2.13
23.1	23.14	-2.57	-0.81
23.14	22.95	-2.13	-0.76
23.18	22.42	-3.27	-3.28
23.22	19.71	-1.96	-3.86
23.26	22.74	-1.9	-0.92
23.3	24.84	0.91	0.01
23.34	21.14	2	1.07
23.38	21.73	1.46	1.52
23.42	21.2	-0.09	2.2
23.46	20.22	-1.6	2.68
23.5	16.09	-3.32	2.95
23.54	15.38	-0.93	3.95
23.58	16.45	-2.9	5.96
23.62	19.74	-3.59	4.38
23.66	19.25	-3.49	-1.02
23.7	20.76	-5.45	-1.24
23.74	20.42	-1.83	0.35
23.78	22.54	1.88	0.76
23.82	26.82	2.27	3.62
23.86	26.39	-2.48	1.67
23.9	22.7	1.24	-1.51
23.94	20.58	-0.08	0.44
23.98	21.52	1.56	0.34
24.02	24.21	1.55	3.38
24.06	23.06	2.33	1.99
24.1	22.58	1.28	0.95
24.14	22.45	1.76	-0.48
24.18	20.49	2.05	0.26
24.22	24.25	-2.09	1.52
24.26	26.83	0.34	1.79
24.3	22.8	-3.14	2.54
24.34	25.86	-1.6	1.46
24.38	23.41	-3.32	-0.97
24.42	24.63	-1.9	-1.25
24.46	27.7	-6.11	2.53
24.5	30.35	-4.31	0.11
24.54	26.715	-1.609	0.16007
24.58	25.3	-0.84	-2.45
24.62	28.57	-0.31	-0.88
24.66	27.17	-1.3	0.35
24.7	25.34	-0.06	2.28
24.74	26.79	0.68	2.24
24.78	28.47	3.81	0.63
24.82	27.1	-0.06	-1.03
24.86	25.03	0.25	-0.95
24.9	24.41	-2.01	-0.24
24.94	25.48	-5.5	-3.89
24.98	24.357	-3.8127	-0.25873
25.02	19.44	-8.44	2.26
25.06	26.32	-7.59	-3.41
25.1	21.81	-6.64	-2.8
25.14	20.88	-6.94	-1.04
25.18	20.77	-7.57	1.81
25.22	20.4	-5.3	1.82
25.26	23.71	-7.96	3.28
25.3	23.92	-8.76	-0.9
25.34	21.93	-7.1	0.55
25.38	23.42	-3.79	-0.05
25.42	20.55	-7.37	-1.89
25.46	19.2	-9.91	-1.05
25.5	19.2	-4.66	-2.74
25.54	17.48	-5.48	-1.41
25.58	20.96	-5.95	-2.86
25.62	21.03	-7.23	0.47
25.66	23.71	-6.74	0.83
25.7	27.76	-4.91	-1.46
25.74	29.4	-7.3	-2.09
25.78	27.94	-6	-1.24
25.82	28.51	-3.37	0.89
25.86	24.97	-5.14	1.32
25.9	23.21	-8.51	-0.32
25.94	23.37	-8.9	-0.21
25.98	19.09	-6.13	0.76
26.02	23.28	-1.29	3.84
26.06	26.45	-0.61	2.6
26.1	26.86	-3.98	2.67
26.14	25.31	-5.45	0.08
26.18	27.84	-4.49	-0.3
26.22	24.71	-7.95	0.85
26.26	23.484	-5.6159	0.08419
26.3	23.399	-5.7786	-0.29608
26.34	23.351	-5.9146	-0.66535
26.38	23.344	-6.0113	-1.006
26.42	23.38	-6.0561	-1.3005
26.46	23.463	-6.0362	-1.5313
26.5	23.26	-5.08	-2.14
26.54	18.58	-5.24	-2.01
26.58	20.94	-8.71	-0.38
26.62	25.68	-6.12	-1.25
26.66	25.03	-4.83	-2.63
26.7	25.17	-3.53	-2.22
26.74	28.03	-2.41	-0.97
26.78	27.06	0.32	3.59
26.82	28.49	-1.66	3.1
26.86	27.19	2.46	5.03
26.9	28.4	2.88	4.81
26.94	27.66	1.39	5.63
26.98	24.18	3.75	3.46
27.02	21.73	1.31	-0.68
27.06	18.07	1.76	-1.27
27.1	18.9	3.91	-2.03
27.14	17.28	3.57	-2.9
27.18	19.22	2.99	-2.2
27.22	17.75	5.04	0.3
27.26	17.19	3.53	0.83
27.3	15.06	0.71	-0.22
27.34	15.95	1.8	1.68
27.38	17.82	0.14	2.56
27.42	15.86	-1.81	3.34
27.46	15.59	-0.85	3.17
27.5	14.66	1.27	4.12
27.54	15.756	-2.4491	2.4954
27.58	15.7	-8.89	2.18
27.62	15.92	-8.82	-0.39
27.66	14.26	-5.78	0.34
27.7	14.24	-3.17	3.1
27.74	17.478	-4.3991	2.6848
27.78	17.882	-4.6308	2.5782
27.82	18.28	-4.7978	2.4222
27.86	18.663	-4.895	2.2162
27.9	16.52	-0.69	1.1
27.94	20.61	-0.6	0.36
27.98	20.72	-3.76	2.44
28.02	20.04	-2.48	3.23
28.06	22.42	-4.37	5.56
28.1	23.72	-6.55	-0.45
28.14	22.71	-3.82	-1.24
28.18	19.49	-5.3	-4.72
28.22	13.62	-3.3	-4.39
28.26	18.59	-1.56	-2.88
28.3	19.47	3.5	-2.12
28.34	18.4	0.64	-3.71
28.38	17.96	6.43	-2.24
28.42	16.75	7.21	-1.51
28.46	17.85	4.98	0.72
28.5	18.21	2.57	-0.39
28.54	16.01	1.54	-1.04
28.58	14.39	0.65	-0.64
28.62	15.17	2.55	0.66
28.66	17	1.64	-0.33
28.7	12.95	1.46	1.3
28.74	14.89	3.1	-1.28
28.78	13.07	-0.2	-2.62
28.82	13.7	-1.56	-3.6
28.86	14.38	1.43	-3.08
28.9	12.66	0.62	-5.37
28.94	11.72	-0.13	-4.8
28.98	12.63	-3.1	-2.5
29.02	13.17	-4.3	-2.25
29.06	11.01	-5.25	-2.83
29.1	12.67	-1.53	-4.54
29.14	10.36	-2.61	-5.38
29.18	10.68	-1.61	-5.28
29.22	10.25	0.39	-2.34
29.26	12.32	1.16	-2.84
29.3	10.66	1.38	-0.36
29.34	11.54	2.86	0.49
29.38	11.41	1.53	0.1
29.42	14.5	1.58	-1.38
29.46	13.35	2.16	-0.63
29.5	14.57	1.59	-0.72
29.54	11.62	-1.26	-0.21
29.58	14.39	-3.84	-1.32
29.62	15.51	-4.22	-0.77
29.66	18.48	0.02	-0.31
29.7	17.56	-2.43	2.03
29.74	18.09	-3.88	1.93
29.78	17.36	-2.46	0.49
29.82	16.26	-1.63	0.6
29.86	15.4	-2.01	0.77
29.9	17.98	-2.77	0.58
29.94	17.51	-3.3	0.59
29.98	17.29	-3.98	2.09
30.02	16.62	-3.02	1.91
30.06	16.43	-4.43	1.06
30.1	14.76	-3.57	1.01
30.14	14.42	-2.09	0.37
30.18	12.55	-1.24	1.75
30.22	16.52	-2.38	1.4
30.26	19.11	3.06	-0.62
30.3	19.96	1.72	0.83
30.34	20.56	0.76	1.71
30.38	22.19	0.83	2.89
30.42	21.87	1.44	-0.16
30.46	22.6	1.92	0.4
30.5	20.64	3.84	-0.78
30.54	18.71	-0.13	0.17
30.58	20.44	0.42	2.87
30.62	21.48	3.63	-1.78
30.66	21.24	3.32	-1.74
30.7	21.207	0.83259	0.82822
30.74	20.934	0.51908	1.1091
30.78	21.37	-2.7	-1.55
30.82	22.46	-1.86	1.05
30.86	19.56	-1.62	3.54
30.9	20.54	0.75	3.13
30.94	21.41	-1.22	1.33
30.98	19.22	-4.1	1.82
31.02	17.85	-1.18	4.63
31.06	15.9	1.43	4.49
31.1	16.35	0.65	3.86
31.14	18.6	-3.35	1.15
31.18	18.13	-2.25	1.03
31.22	19.57	-3.83	0.8
31.26	16.65	-2.98	1.16
31.3	20.24	0.41	2.62
31.34	20.41	-2.7	2.98
31.38	27.02	-6.97	1.37
31.42	25.75	-7.59	1.08
31.46	23.762	-4.4241	1.2223
31.5	24.453	-4.5959	1.169
31.54	25.099	-4.7263	1.1325
31.58	25.685	-4.8105	1.1117
31.62	23.9	-3.19	0.29
31.66	26.89	-9.27	0.57
31.7	29.24	-2.56	0.98
31.74	27.25	-4.22	2
31.78	26.84	-3.56	2.04
31.82	26.91	-4.49	1.16
31.86	26.85	-2.56	1.59
31.9	25.98	-3.5	0.01
31.94	26.55	-1.83	0.57
31.98	20.05	-0.62	3.3
32.02	24.28	-1.54	2.11
32.06	26.36	-2.29	0.75
32.1	22.27	-3.14	-0.97
32.14	20.88	-4.29	-1.95
32.18	20.118	1.5353	1.4763
32.22	19.226	2.1788	1.7235
32.26	21.98	9.74	4.3
32.3	17.88	9.72	0.61
32.34	16.16	7.85	0.41
32.38	14.83	5.09	0.85
32.42	13.32	-0.46	2.33
32.46	12.9	2.11	4.25
32.5	14.98	3.04	2.74
32.54	16.57	1.11	3.87
32.58	17.12	-0.31	2.92
32.62	19.47	2.51	1.13
32.66	16.47	2.4	1
32.7	15.83	3.28	-3.12
32.74	16.66	1.92	-1.72
32.78	18.35	0.47	-1.65
32.82	16.71	0	-1.27
32.86	15.92	-0.91	-0.48
32.9	16.27	0	0.37
32.94	14.45	0.28	0.33
32.98	14.26	0.75	0.81
33.02	13.96	1.64	2.53
33.06	15.67	1.03	1.97
33.1	17.57	2.8	0.5
33.14	17.41	3.52	0.98
33.18	17.26	3.34	-0.15
33.22	16.15	1.04	-0.04
33.26	16.59	-0.39	0.53
33.3	18	-1.72	0.9
33.34	18.4	2.05	3.58
33.38	19.3	-0.92	0.96
33.42	21.56	-2.25	0.47
33.46	21.36	-4.77	1.68
33.5	21.57	-1.2	2.7
33.54	25.39	-3.6	2.62
33.58	24.62	-8.46	-1.66
33.62	24.51	-3.04	2.03
33.66	20.82	-6.94	1.07
33.7	23.24	-3.6	1.21
33.74	22.99	-2.54	3.63
33.78	22.58	-4.53	1.85
33.82	23.2	-2.97	0.35
33.86	23.3	-3.93	0.91
33.9	28.76	-2.87	3.4
33.94	23.161	-3.4492	0.36682
33.98	22.902	-3.3342	0.039038
34.02	22.603	-3.2266	-0.26997
34.06	23.85	-2.31	0.42
34.1	21.57	-1.02	-2.17
34.14	17.3	-1.8	0.02
34.18	18.24	-4.04	-1.37
34.22	19.11	-5.96	-1.6
34.26	21.23	-6.48	-1.2
34.3	21.26	-2.42	-1.85
34.34	21.31	-0.63	-0.72
34.38	19.2	-1.32	-0.36
34.42	20.49	-2.96	1.75
34.46	15.82	-6.12	0.67
34.5	15.5	-2.53	2.91
34.54	14.93	-3.38	2.47
34.58	18.27	-5.44	-0.42
34.62	21.045	-2.4171	1.6614
34.66	21.86	-1.8863	1.8523
34.7	22.68	-1.3281	2.0284
34.74	23.478	-0.75427	2.189
34.78	24.231	-0.17669	2.3337
34.82	25.9	-0.08	0.96
34.86	25.03	-2.87	4.89
34.9	24.7	-1.5	4.36
34.94	28.94	1.99	1.75
34.98	26.59	2.41	5.13
35.02	28.32	4.1	0.02
35.06	27.6	5.74	0.4
35.1	26.09	8.27	3.07
35.14	23.4	5.12	2.09
35.18	22.2	1.88	4
35.22	21.21	1.02	3.79
35.26	20.7	0.89	2.34
35.3	21.49	3.13	0.35
35.34	21.05	3.13	3.74
35.38	24.29	4.79	3.57
35.42	24.5	3.83	2.39
35.46	24.57	3.02	3.4
35.5	25.46	4.98	2.74
35.54	26.4	4	1.1
35.58	24.03	6.23	-0.74
35.62	21.58	6.79	-0.36
35.66	19.89	6.24	0.42
35.7	19.52	5.1	0.26
35.74	19.83	3.68	1.73
35.78	23.07	3.55	3.83
35.82	22.1	1.71	3.07
35.86	27.48	4.85	4.79
35.9	26.16	5.08	4.58
35.94	26.72	5.81	-0.48
35.98	24.67	4.21	1.04
36.02	30.23	2.91	-0.02
36.06	30.53	6.22	0.38
36.1	30.26	7.32	4.04
36.14	33.21	4.1	4.18
36.18	33.96	5.82	3.61
36.22	31.25	5.34	2.23
36.26	27.88	4.74	1.99
36.3	29.69	5.06	1.65
36.34	30.33	1.95	0.55
36.38	28.43	0.73	-1.11
36.42	25.5	-1.86	-0.13
36.46	28.28	0.56	4.35
36.5	28.26	-2.53	3.34
36.54	28.8	1.52	1.31
36.58	28.27	-1.14	0.74
36.62	28.97	-1.95	-0.81
36.66	31.42	-7.13	0.86
36.7	33.3	-8.25	1.15
36.74	29.44	-4.5476	0.41366
36.78	29.348	-4.7473	0.33585
36.82	29.194	-4.8851	0.26876
36.86	28.97	-4.9681	0.21418
36.9	28.669	-5.0037	0.17388
36.94	29.8	-3.23	-2.79
36.98	26.19	-2.04	-2.13
37.02	25.7	-7.16	2.36
37.06	25.89	-6.99	-1.03
37.1	24.58	-2.6	0.61
37.14	23.84	-7.73	1
37.18	24.03	-2.26	2.74
37.22	24.45	-1.08	0.98
37.26	22.46	-4.99	0.81
37.3	20.17	-8.93	1.48
37.34	18.54	-2.73	1.38
37.38	15.57	-3.95	-0.22
37.42	16.37	-5.08	2.71
37.46	19.06	-1.72	1.91
37.5	18	-2.76	0.57
37.54	19.83	-4.87	-2.53
37.58	20.32	-3.68	-1.48
37.62	20.94	-5.43	0.27
37.66	21.47	-7.28	-1.2
37.7	21.77	-7.36	0.17
37.74	20.52	-4.68	1.64
37.78	18.27	-6.65	3.88
37.82	18.95	-6.06	4.34
37.86	21.61	-5.5	1.79
37.9	23.15	-5.38	2.96
37.94	21.27	-8.11	1.29
37.98	19.43	-6.32	-1.3
38.02	16.86	-6.64	-0.45
38.06	18.66	-5.53	0.39
38.1	20.08	-6	2.12
38.14	20.05	-4.43	5.72
38.18	24.91	1.1	2.92
38.22	22.4	2.42	-1.32
38.26	21.77	2.21	0.98
38.3	26.16	-1.7	1
38.34	23.8	-0.53	0.92
38.38	26.19	1.79	1.01
38.42	25.93	6.31	1.96
38.46	24.07	5.46	1.61
38.5	21.32	4.39	3.64
38.54	21.08	3	3.82
38.58	18.31	2.74	3.23
38.62	18.88	2	2.28
38.66	18.4	2.49	2.92
38.7	16.51	0.49	2.81
38.74	18	2.29	2.77
38.78	19.56	-0.74	3.87
38.82	21.32	-2.11	2.24
38.86	21.6	0.19	-2.73
38.9	20.81	1.53	-2.1
38.94	20.85	0.71	-2.5
38.98	18.85	1.9	-2.93
39.02	19.05	2.01	-2.31
39.06	18.51	-0.99	-1.62
39.1	17.33	0.58	-1.32
39.14	17.17	1.25	-1.02
39.18	17.74	1.69	-0.96
39.22	15.16	0.62	-2.5
39.26	12.87	0.41	-1.83
39.3	15.87	-1.38	0.87
39.34	13.71	0.32	1.77
39.38	14.13	1.61	2.4
39.42	14.78	3.89	2.43
39.46	15.6	4.89	2.09
39.5	16.31	3.31	1.73
39.54	15.57	1.58	0.6
39.58	13.83	1.99	0.84
39.62	14.15	3.64	2.57
39.66	16.9	2.03	0.79
39.7	18.72	3.96	-0.09
39.74	19.32	2.92	1.73
39.78	17.23	4.89	1.55
39.82	17.66	0.6	-0.12
39.86	13.9	5.88	3.33
39.9	17.32	1.63	3.59
39.94	17	1.99	1.13
39.98	18.51	2.8	2.23
40.02	17.86	4.36	4.85
40.06	22.29	2.49	3.29
40.1	24.47	3.08	4
40.14	25.45	-0.04	2.62
40.18	24.35	-2.32	2.85
40.22	24.44	0.35	2.48
40.26	25.9	-8.15	0.19
40.3	27.36	-8.34	0.85
40.34	23.335	-1.9279	0.9635
40.38	22.862	-1.8718	0.72939
40.42	21.65	-2.42	-1.74
40.46	18.76	-0.36	-0.9
40.5	20.86	1.44	-1.17
40.54	21.09	-2.25	-0.17
40.58	19.68	-3.14	0.98
40.62	21.65	0.48	0.29
40.66	19.38	-2.51	1.3
40.7	21.77	-1.13	1.16
40.74	25.66	-0.09	2.67
40.78	26.02	-2.6	0.92
40.82	27.47	-3.69	-0.54
40.86	24.42	-7.14	0.11
40.9	22.65	-8.38	-1.62
40.94	23.06	-5.27	0.35
40.98	24.76	-5.45	0.03
41.02	23.39	-4.77	4.33
41.06	19.36	-6.53	2.71
41.1	21.89	-6.4	1.09
41.14	20.2	-7.68	0.8
41.18	20.55	-8.31	0.95
41.22	22.53	-10.11	2.03
41.26	22.66	-11	2.12
41.3	22.79	-13.09	2.12
41.34	23.07	-10.01	3.58
41.38	22.16	-8.67	4.58
41.42	21.78	-10.92	4.27
41.46	21.62	-8.61	4.66
41.5	22.02	-9	3.68
41.54	22.8	-10.64	2.06
41.58	23.1	-7.32	3.16
41.62	21.456	-7.7383	3.1895
41.66	17.95	-5.47	6.28
41.7	20.69	-11.21	3.01
41.74	18.62	-6.03	2.13
41.78	21.41	-4.39	1.55
41.82	23.13	-1.32	-1.11
41.86	20.648	-4.1591	0.76559
41.9	20.503	-3.5704	0.35094
41.94	20.36	-3.0076	-0.037542
41.98	20.22	-2.4797	-0.38889
42.02	18.21	2.24	-1.68
42.06	18.88	0.53	-1.44
42.1	19.45	-1.7	-0.45
42.14	19.92	-1.17	-2.49
42.18	17.78	-4.25	-1.69
42.22	21.25	-4.26	0.2
42.26	22.21	-1.76	0.54
42.3	21.47	-0.5	-0.11
42.34	19.96	-1.38	0.13
42.38	20.48	-0.93	0.59
42.42	18.12	1.02	1.53
42.46	17.15	-1.59	1.15
42.5	17.14	0.58	1.46
42.54	17.23	-2.33	1.67
42.58	16.78	-2.81	2.56
42.62	18.55	1.7	1.72
42.66	18.68	1.51	1.51
42.7	16.69	-0.77	2.54
42.74	17.47	0.04	2.05
42.78	19.68	-0.03	1.49
42.82	20.2	-1.77	1.18
42.86	20.18	-1.74	1.84
42.9	17.94	1.49	2.15
42.94	19.53	3.41	3.12
42.98	19.72	3.73	1.47
43.02	18.58	3.24	3.01
43.06	19.93	1.48	4
43.1	19.2	-0.61	2.82
43.14	18.04	0.82	2.74
43.18	20.14	1.65	3.45
43.22	21.31	2.01	2.39
43.26	19.92	1.4	1.31
43.3	17.7	2.44	-1.43
43.34	16.59	1.25	1.89
43.38	16.64	0.84	3.4
43.42	16.58	0	3.59
43.46	19.12	0.38	2.64
43.5	20.7	1.71	0.44
43.54	19.07	-0.44	-0.18
43.58	18.37	-1.59	0.58
43.62	17.53	-3.57	0.4
43.66	17.49	-4.33	-0.11
43.7	16.46	-1.79	-0.27
43.74	16.31	-2.96	0.08
43.78	15.36	-2.27	0.32
43.82	14.9	-2.08	-0.33
43.86	14.52	-1.77	-1.43
43.9	14.09	-1.8	-1.35
43.94	14.46	-0.03	0.18
43.98	13	2.41	-0.3
44.02	15.14	3.21	-0.09
44.06	15.54	0.91	0.89
44.1	15.1	0.61	1.04
44.14	15.61	1.58	0.43
44.18	16.48	1.57	1.48
44.22	16.27	1.67	1.75
44.26	16.57	4.29	1.25
44.3	16.63	5.41	0.58
44.34	16.89	6.09	2.22
44.38	18.48	5.7	2.94
44.42	21.35	4.31	2.9
44.46	18.7	3.96	-1.77
44.5	18.21	5.28	1.37
44.54	18.22	5.86	2.74
44.58	17.34	2.86	-1.35
44.62	19	5.31	-0.12
44.66	20.89	6.18	0.4
44.7	21.24	4.39	-1.67
44.74	19.74	4.37	2.79
44.78	17.67	5.73	1.38
44.82	21.92	4.58	-0.8
44.86	18.18	2.56	-0.93
44.9	18.52	2.1	-0.27
44.94	18.22	3.88	1.7
44.98	17.31	2.77	0.84
45.02	16.46	3.61	0.77
45.06	17.83	6.12	0.08
45.1	16.62	5.86	0.31
45.14	15.37	5.63	1.39
45.18	15.71	4.77	2.15
45.22	16.01	4.72	3.66
45.26	16.16	4.4	3.13
45.3	16.27	5.02	2.66
45.34	15.67	3.01	2.74
45.38	14.2	0.02	0.89
45.42	14.3	1.41	1.28
45.46	14.92	2.44	2.12
45.5	17.34	0.38	1.64
45.54	15.37	-0.72	-0.57
45.58	16.92	0.2	3.07
45.62	16.67	-0.5	3.22
45.66	17.14	-0.34	3.15
45.7	17.45	0.21	2.27
45.74	16.66	1.32	-0.64
45.78	15.35	-2.19	2.61
45.82	16.3	-2.55	2.4
45.86	17.91	-2.42	1.61
45.9	19.14	-3.99	0.21
45.94	19.58	-3.35	0.59
45.98	20.76	-4.04	-0.03
46.02	15.7	-3.48	1.43
46.06	14.01	-3.08	1.17
46.1	12.51	-2.72	3.52
46.14	19.76	-2.88	3.49
46.18	18.13	-9.09	1.64
46.22	18.13	-4.66	1.57
46.26	20.4	-8	1.76
46.3	19.95	-7.28	1.85
46.34	20.49	-10.25	4.3
46.38	20.91	-6.29	1.74
46.42	21	-6.88	1.88
46.46	19.65	-4.73	0.05
46.5	20.57	-3.46	-2.43
46.54	18.18	-2.99	-1.25
46.58	15.3	-4.67	-1.24
46.62	14.65	-3.33	0.12
46.66	17.14	-1.74	1.09
46.7	17.22	-2.48	1.55
46.74	18.03	-2.48	1
46.78	16.66	-3.64	0.61
46.82	17.61	-0.45	0.31
46.86	17.68	-3.48	0.47
46.9	17.35	-2.69	3.07
46.94	19.17	-0.04	1.79
46.98	18.41	1.2	1.13
47.02	17.09	1.52	0.98
47.06	18.55	4.6	0.93
47.1	18.46	6.15	2.3
47.14	15.29	3.6	2.46
47.18	15.95	1.76	1.43
47.22	16.93	2.17	1.31
47.26	16.52	1.47	2.17
47.3	17.71	3.18	1.47
47.34	17.39	0.43	2.03
47.38	20.02	-0.06	4.17
47.42	22.81	0.99	3.19
47.46	23.95	-2.21	4.95
47.5	22.399	-0.60607	2.0666
47.54	23.045	-0.96706	1.8199
47.58	27.94	-0.85	3.57
47.62	24.126	-1.6099	1.2665
47.66	23.48	-0.66	-2
47.7	24.91	-1.5	-0.24
47.74	26.87	-4.45	0.6
47.78	25.39	-3.12	-4.28
47.82	23.88	-5.2	0.05
47.86	21.58	-3.26	0.53
47.9	21.4	-0.45	3.62
47.94	23.44	1.53	2.29
47.98	20.47	-2.24	-3.6
48.02	18.95	-2.19	-0.91
48.06	18.32	-2.26	-2.55
48.1	19.11	-2.89	0.5
48.14	25.72	-1.02	2.01
48.18	24.87	-1.79	-2.28
48.22	23.99	-3.82	-2.75
48.26	21.35	-5.06	-0.87
48.3	20.39	-4.91	-2.31
48.34	17.95	-3.63	-0.86
48.38	17.89	-3.94	-1.35
48.42	15.46	-8.68	-0.29
48.46	19.74	-6.92	-0.09
48.5	20.42	-5.94	0.63
48.54	18.85	-4.28	0.74
48.58	20.62	-4.17	3.12
48.62	22.93	-5.64	5.03
48.66	22.99	-5.47	3.22
48.7	21.07	1.78	1.62
48.74	20.85	2.88	2.59
48.78	17.8	1.42	2.88
48.82	17.65	5.2	5.71
48.86	17.74	11.17	3.93
48.9	17.68	9.51	2.89
48.94	20.09	8.14	2.06
48.98	18.47	8.45	4.68
49.02	18.98	8.59	4.07
49.06	18.97	7.11	2.22
49.1	16.81	8	4.48
49.14	18.88	6.47	3.51
49.18	17.56	5.99	2.07
49.22	17.4	6.94	2.66
49.26	17.53	6.2	2.03
49.3	18.01	12.03	1.75
49.34	16.77	7.16	0.25
49.38	17.46	9.08	1.6
49.42	19.88	7.85	2.94
49.46	20.68	9.2	2.71
49.5	20.13	6.6	1.63
49.54	18.61	5.89	2.07
49.58	17.34	12.46	5.82
49.62	17.54	7.73	4.95
49.66	21.62	11.7	3.04
49.7	18.49	10.55	2.23
49.74	19.72	10.77	2.21
49.78	17.98	11.37	3.13
49.82	19.14	9.35	2.76
49.86	20.24	7.58	1.86
49.9	20.25	10.47	1.47
49.94	19.85	6.78	3.13
49.98	22.65	4.67	3.53
50.02	20.55	4.42	-1.14
50.06	17.14	3.62	-0.57
50.1	17.26	2.96	0.43
50.14	16.63	3.19	1.97
50.18	16.1	3.04	1.52
50.22	16.85	4.27	1.93
50.26	17.16	6.04	2.68
50.3	16.72	3.95	1.2
50.34	16.56	4	-0.27
50.38	16.85	1.84	0.35
50.42	16.17	6.33	-1.61
50.46	13.89	6.61	-0.13
50.5	13.19	5.7	2.21
50.54	9.8	3.35	3.44
50.58	10.26	0.14	3.83
50.62	13.41	3.62	3.79
50.66	12.9	8.79	3.13
50.7	13.03	7.43	3.46
50.74	16.16	7.54	5.1
50.78	18.52	12.48	2.65
50.82	16.74	10.63	1.2
50.86	14.58	6.98	0.12
50.9	13.32	7	2.16
50.94	11.12	4.78	3.57
50.98	13.98	5.88	3.88
51.02	12.8	6.85	6.48
51.06	14.61	11.81	5.75
51.1	16.57	13.24	6.99
51.14	17.44	11.88	3.41
51.18	17.98	12.13	4.77
51.22	19.68	13.53	6.07
51.26	17.71	12.26	4.36
51.3	18.12	11.4	5.58
51.34	16.9	12.25	5.64
51.38	17.26	7.88	6.63
51.42	15.72	4.47	8.41
51.46	18.7	9.1	8.75
51.5	15.58	9.44	6.7
51.54	13.75	2.92	6.42
51.58	13.2	5.14	6.78
51.62	15.27	5.84	8.06
51.66	17.37	5.79	6.6
51.7	15.29	2.98	6.9
51.74	19.41	-1.47	5.27
51.78	18.73	-0.91	5.25
51.82	15.2	5.62	7.97
51.86	13.62	2.06	7.71
51.9	11.39	-1.56	7.22
51.94	7.31	-1.38	7.29
51.98	10.63	-3.9	4.94
52.02	12.42	2.49	4.2
52.06	13.49	2.84	2.21
52.1	15.77	0.29	3.52
52.14	16.51	-0.16	-2.25
52.18	12.96	-0.51	-0.63
52.22	12.86	-2.57	2.1
52.26	14.62	-0.97	2.05
52.3	16.28	-0.75	1.85
52.34	17.89	-1.47	1.03
52.38	18.37	-1.57	0.31
52.42	18.9	-2.74	2.71
52.46	19.6	-3.75	2.12
52.5	21.41	-2.58	1.85
52.54	20.08	-0.1	1.47
52.58	21.71	1.7	-0.01
52.62	17.7	-1.62	0.63
52.66	18.79	2.01	0.39
52.7	17.85	1.64	1.26
52.74	17	-2.43	2.69
52.78	15.47	-0.63	4.36
52.82	14.31	-2.04	2.99
52.86	15.59	0.1	2.62
52.9	14.57	2.6	3.37
52.94	15.83	2.76	3.15
52.98	15.37	-0.1	3.23
53.02	20.04	3.59	3.76
53.06	17.68	-3.43	3.53
53.1	16.88	-3.71	4.46
53.14	21.21	-0.67	0.4
53.18	23.1	4.51	0.05
53.22	20.91	2.45	1.42
53.26	26.55	5.36	3.28
53.3	23.76	3.02	1.33
53.34	23.98	3.89	-1.59
53.38	23.09	4.15	-2.44
53.42	21.41	2.86	0.35
53.46	21.05	4.74	1.95
53.5	21.11	2.17	1.7
53.54	23.21	3.56	1.78
53.58	21.97	2.18	0.06
53.62	22.22	2.95	1.58
53.66	21.59	0.43	1.49
53.7	20.92	1.4	0.77
53.74	20.99	1.11	-0.53
53.78	20.69	3.33	1.25
53.82	20.75	4.03	1
53.86	20.23	4.31	2.25
53.9	21.42	5.26	3.49
53.94	21.24	4.69	1.49
53.98	21.2	4.44	0.04
54.02	21.24	4.58	0.74
54.06	17.98	0.76	2.05
54.1	17.59	4.98	2.44
54.14	16.16	3.91	3.64
54.18	19.22	-1.53	2.5
54.22	19.89	-3.47	1.55
54.26	17.3	-3.88	-0.99
54.3	18.55	-3.92	0.26
54.34	18.14	-1.24	3.31
54.38	19.14	-6.04	2.33
54.42	18.93	-6.24	1.8
54.46	22.31	-9.82	3.96
54.5	18.81	-10.59	3.97
54.54	18.51	-6.06	3.52
54.58	19.74	-7.26	3.22
54.62	22.75	-10.24	1.7
54.66	18.73	-6.11	2.59
54.7	22.25	-4.96	2.47
54.74	19.28	-6.07	-1.17
54.78	23.52	-4.41	4.01
54.82	21.92	-5.81	-1.19
54.86	21.73	-5.74	-0.99
54.9	22.96	-2.65	-1.48
54.94	23.85	1.36	-2.75
54.98	22.31	0.83	-2.63
55.02	19.08	0.52	-2.72
55.06	20.32	-1.8	1.24
55.1	21.2	-2.78	1.73
55.14	20.19	-2.94	-0.44
55.18	21.12	1.65	-0.69
55.22	20.25	1.48	-0.84
55.26	18.63	3.76	-0.84
55.3	19	2.01	-2.53
55.34	16.89	0.03	-2.84
55.38	14.72	0.07	-1.47
55.42	13.95	-0.17	0.91
55.46	16.99	0.77	1.46
55.5	15.77	1.93	2.77
55.54	18.13	0.33	0.97
55.58	19.08	-0.2	-0.12
55.62	16.06	-2.66	0.3
55.66	18.05	0.57	0.42
55.7	18.04	0.87	0.19
55.74	15.89	-1.46	0.56
55.78	14.75	-2.07	-1.04
55.82	16.681	-1.6727	1.0132
55.86	16.587	-1.9799	0.99402
55.9	16.474	-2.2637	0.96059
55.94	16.343	-2.5135	0.91624
55.98	14.67	-4.57	2.05
56.02	15.83	-1.06	1.44
56.06	15.36	-3.21	1.04
56.1	15.67	-1.38	1.43
56.14	15.98	-4.18	0.84
56.18	15.71	-1.79	-0.39
56.22	16.19	-2.04	0.3
56.26	15.36	-2.81	0.47
56.3	14.29	-1.32	-0.03
56.34	15.68	-1.99	1.5
56.38	14.18	-0.39	1.54
56.42	12.67	1.87	-0.27
56.46	13.62	1.3	-1.8
56.5	12.78	0.63	-3.39
56.54	12.57	1.5	-2.78
56.58	12.54	1.54	0.98
56.62	12.41	0.5	-1.04
56.66	13.14	0.76	-0.79
56.7	13.83	0.65	-0.03
56.74	14.43	0.05	1.4
56.78	14.53	0.14	1.44
56.82	16.01	1.3	1.36
56.86	16.33	0.48	1.37
56.9	15.1	3.5	2.78
56.94	15.9	2.68	2.56
56.98	17.05	3.23	2.83
57.02	18.04	3.34	2.23
57.06	18.31	6.24	3.04
57.1	21.39	7.02	4.24
57.14	24.32	2.02	3.67
57.18	27.42	1.29	0.1
57.22	25	2.59	-1.31
57.26	20.25	4.26	-1.97
57.3	19.72	3.4	0.06
57.34	22.38	0.2	0.6
57.38	24.94	1.33	-0.78
57.42	22.79	1.3	0.45
57.46	21.5	-0.07	3.33
57.5	25.71	-3.62	1.4
57.54	25.2	-4.1	2.98
57.58	22.04	-4.3	-2.72
57.62	20.94	-2.96	-3.65
57.66	21.56	-7.79	-2.3
57.7	23.21	-11.04	-3.2
57.74	22.2	-9	-5.26
57.78	21.59	-9.72	-0.45
57.82	22.28	-12.68	2.14
57.86	22.217	-5.9337	-1.1607
57.9	22.198	-4.9845	-0.84408
57.94	23	0.15	0.98
57.98	19.47	-2.15	-0.96
58.02	24.94	-1.87	1.43
58.06	21.97	-0.1	-1.66
58.1	22.68	0.23	-0.27
58.14	22.89	1.11	-0.62
58.18	21.11	4.11	4.09
58.22	20.22	3.4	5.93
58.26	18.94	1.96	6.31
58.3	20.67	3.35	3.97
58.34	21.12	2.41	5.22
58.38	20.12	2.47	3.32
58.42	20.31	2.16	1.2
58.46	18.37	0.45	0.72
58.5	17.53	3.5	-1.23
58.54	16.16	2.74	-1.81
58.58	18.54	4.04	1.28
58.62	18.28	5.52	2.06
58.66	20.16	5.03	2
58.7	20.67	3.47	1.16
58.74	21.6	-0.01	1.09
58.78	20.67	-0.72	3.22
58.82	19.11	-1.66	2.64
58.86	20.93	-1.59	2.11
58.9	15.54	-0.47	-0.35
58.94	14.96	0.82	-2.53
58.98	17.02	-3.77	-3.13
59.02	15.08	-7.3	1.52
59.06	17.8	-7.89	0.92
59.1	17.13	-8.7	-0.05
59.14	16.96	-7.01	-0.85
59.18	19.56	-9.3	1.4
59.22	20.04	-7.59	0.65
59.26	19.48	-5.75	-0.19
59.3	18.83	-8.08	0.33
59.34	23.45	-4.96	-0.33
59.38	19.46	-2.26	-2.13
59.42	19.04	-3.52	-0.36
59.46	21.3	-5.97	0.07
59.5	23.71	-5.4	-0.3
59.54	24.34	-3.18	0.11
59.58	24.05	1.37	1.16
59.62	22.01	0.91	1.7
59.66	24.16	-2.79	4.02
59.7	26.8	-7.43	3.5
59.74	25.75	-4.93	3.04
59.78	24.03	-11.69	2.96
59.82	23.83	-8.16	-2.37
59.86	23.55	-5.57	-0.03
59.9	24.161	-5.9363	0.33388
59.94	23.647	-6.0061	-0.065455
59.98	23.12	-4.55	-3.88
60.02	24.71	-7.13	0.78
60.06	23.5	-6.07	0.57
60.1	21.74	-4.56	-0.76
60.14	19.72	-4.39	-3.27
60.18	17.29	-4.78	-1.29
60.22	16.16	-3.05	-0.7
60.26	17.5	-1.95	-1.08
60.3	15.96	-2.89	0.09
60.34	16.1	-2.81	0.32
60.38	13.76	-1.56	0.81
60.42	14.39	0.21	0.91
60.46	16.18	0.07	1.4
60.5	16.36	-2.19	0.58
60.54	19.2	-0.96	4.7
60.58	20.05	-6.19	4.37
60.62	16.048	2.6656	3.5455
60.66	16.2	5.98	3.52
60.7	12.58	7.76	3.82
60.74	14.1	5.1	5.08
60.78	14.04	9.38	4.82
60.82	19.27	5.55	3.95
60.86	20.07	7.1	2.33
60.9	18.02	2.83	2.65
60.94	16.55	4.45	4.27
60.98	17.51	3.67	3.88
61.02	17.02	2.01	3.19
61.06	21.32	2.56	0.98
61.1	16.92	2.49	1.51
61.14	18.01	2.73	0.76
61.18	14	2.95	2.03
61.22	14.95	0.25	1.89
61.26	15.38	2.16	2.21
61.3	11.41	3.94	2.79
61.34	12.87	5.32	3.87
61.38	12.14	0.57	4.28
61.42	13.2	4.39	3.82
61.46	15.15	2.86	4.89
61.5	15.63	2.88	4.92
61.54	16.7	1.05	4.47
61.58	15.42	-4.37	1.37
61.62	17.61	-1.32	1.37
61.66	21.41	-4.01	1.19
61.7	23.12	-3.86	-0.1
61.74	23.48	-5.44	2.04
61.78	20.93	-7.3	3.92
61.82	23.18	-1.08	2.89
61.86	23.188	-1.2815	2.2072
61.9	23.787	-0.94508	2.1737
61.94	22.31	1.86	0.16
61.98	21.35	-0.63	5.7
62.02	28.27	2.44	4.04
62.06	28.02	3.93	3.79
62.1	25.06	6.14	1.49
62.14	22.97	1.47	-0.55
62.18	26.701	2.3042	2.1829
62.22	26.936	2.7647	2.1937
62.26	27.126	3.1915	2.2006
62.3	29.04	7.66	1.95
62.34	27.371	3.9	2.194
62.38	23.78	4.35	3.02
62.42	28.15	4.38	1.57
62.46	27.54	5.04	2.89
62.5	27.6	0.8	2.47
62.54	29.42	-0.02	1.79
62.58	26.88	1.23	2.72
62.62	27.63	1.09	1.44
62.66	28.65	3.62	0.95
62.7	26.53	2.15	-1.5
62.74	23.74	4.2	0.02
62.78	25.63	2.46	2
62.82	24.31	0.66	2.69
62.86	24.19	-1.21	2.85
62.9	25.98	-2.67	1.11
62.94	26.79	1.28	2.25
62.98	25.77	2.36	2.27
63.02	26.01	-0.21	1.28
63.06	24.9	0.41	-1.12
63.1	25.6	0.39	0.26
63.14	24.31	-0.48	0.62
63.18	25.63	-3.06	0.43
63.22	23.54	0.41	1.29
63.26	23.3	1.92	2.99
63.3	25.12	6.93	2.3
63.34	24.666	1.9486	0.82249
63.38	24.576	2.091	0.94001
63.42	24.487	2.2	1.0839
63.46	25.89	2.15	-0.33
63.5	24.4	2.4	-0.29
63.54	24.6	1.76	-0.57
63.58	24.48	3.65	2.33
63.62	25.11	2.59	2.5
63.66	25.15	-1.7	2.56
63.7	22.66	0.78	4.51
63.74	20.13	2.06	3.54
63.78	23.39	4.05	3.62
63.82	25.49	-0.12	3.16
63.86	26.99	-0.88	3.04
63.9	22.05	0.09	3.56
63.94	24.55	1.46	-0.23
63.98	23.65	-0.99	-1.47
64.02	26.01	-2.27	-0.82
64.06	25.02	-2.66	-0.43
64.1	23.44	-4.49	1.31
64.14	20.07	-7.48	0.68
64.18	21.71	-7.39	0.76
64.22	21.54	-5.94	-2.45
64.26	21.28	-7.95	1.59
64.3	21.54	-6.42	0.56
64.34	19.41	-6.23	0.56
64.38	20.39	-4.58	-0.07
64.42	21.8	-5.97	-0.17
64.46	18.92	-3.62	-1.46
64.5	19.65	-7.89	-1.69
64.54	24.26	-7.29	-0.12
64.58	25.1	-7.4	-0.78
64.62	22.66	-7.53	-0.37
64.66	22.95	-6.75	0.07
64.7	23.31	-3.25	-1.05
64.74	24.99	-3.21	-0.89
64.78	22.1	-5.43	-0.91
64.82	22.61	-2.59	2.11
64.86	22.09	-1.17	2.68
64.9	20.06	-6.79	2.81
64.94	20.88	-4.64	1.82
64.98	19.46	-5.2	-0.41
65.02	15.72	-5.03	3.73
65.06	17.94	-2.04	1.45
65.1	15.35	-1.14	4.11
65.14	18.45	-4.67	1.89
65.18	22.33	-0.8	2.1
65.22	25.18	-1.48	4.04
65.26	24.3	-5.02	2.95
65.3	24.84	-4.74	-0.23
65.34	23.17	-2.84	-1.7
65.38	22.08	-2.84	-3.02
65.42	22.57	-1.47	-0.28
65.46	20.28	-1.86	-0.2
65.5	17.83	-0.46	-2.1
65.54	17.2	1.45	-2.41
65.58	15.04	1.62	-1.61
65.62	16.49	1.41	0.23
65.66	20.34	2.33	2.13
65.7	21.57	-0.52	0.74
65.74	23.905	-0.248	0.96671
65.78	30.64	-2.96	0.86
65.82	26.61	0.02	2.47
65.86	28.9	-2.57	2.71
65.9	30.08	-3.62	4.34
65.94	27.76	-0.96	3.53
65.98	31.19	-1.14	3.73
66.02	29.03	0.11	2.62
66.06	29.61	4.47	-1.08
66.1	25.35	3.23	-0.51
66.14	23.88	0.64	1.47
66.18	23.89	0.02	2.56
66.22	22.76	4.45	1.78
66.26	21.31	0.34	-0.22
66.3	20.32	1.76	0.24
66.34	19.07	2.09	0.55
66.38	18.74	0.8	0.98
66.42	12.98	2.03	-0.27
66.46	13.59	3.24	-0.64
66.5	11.94	3.9	0.05
66.54	13.27	0.11	-1.47
66.58	8.21	-0.14	-1.87
66.62	13.75	1.91	1.31
66.66	13.64	3.3	4.02
66.7	17.85	2.3	2.36
66.74	21.29	2.87	2.21
66.78	25.44	1.81	1.03
66.82	23.24	-0.63	0.59
66.86	21.31	0.71	0.52
66.9	21.58	-1.8	-1.06
66.94	22.6	0.55	0.82
66.98	23.8	-1.77	-0.02
67.02	24.28	0.53	-0.6
67.06	24.43	2.24	-0.77
67.1	21.41	0.07	0.71
67.14	22.09	0.16	-0.52
67.18	23.54	-0.01	-0.96
67.22	23.46	0.93	-0.78
67.26	23.36	3.87	-0.61
67.3	22.95	1.04	0.42
67.34	22.03	0.47	0.35
67.38	24.77	-0.15	-3.56
67.42	23.03	0.44	-3.63
67.46	24.52	-0.77	-2.66
67.5	23.39	3.63	-0.31
67.54	22.4	2.17	-1.83
67.58	23.39	0.56	-2.39
67.62	24.11	-1.4	-4.31
67.66	23.323	-2.2002	-0.85007
67.7	23.224	-3.0047	-0.52627
67.74	23.84	-7.83	3.31
67.78	22.94	-7.32	2.53
67.82	26.2	-6.74	-0.72
67.86	23.5	-4.89	-0.84
67.9	22.13	-7.49	-0.61
67.94	21.29	-8.65	1.81
67.98	20.03	-8.91	3.1
68.02	25.19	-8.94	-0.67
68.06	21.09	-10.39	0.37
68.1	22.74	-13.84	0.35
68.14	25.57	-14.6	-1.57
68.18	23.83	-15.61	0.5
68.22	20.916	-6.1162	0.99966
68.26	22.83	-7.2	0.95
68.3	21.4	-4.55	2.53
68.34	19.028	-1.2273	1.3205
68.38	18.384	0.34286	1.4247
68.42	17.749	1.7938	1.5207
68.46	12.51	8.48	7.64
68.5	13.93	9.51	3.94
68.54	15.06	7.41	2.01
68.58	13.87	8.11	1.22
68.62	15.63	7.28	1.07
68.66	15.95	3.28	-0.02
68.7	16.32	2.65	-2.01
68.74	14.8	0.5	-1.23
68.78	14.61	-3.6	-0.19
68.82	15.74	-6.47	1.82
68.86	14.57	-3.47	2.47
68.9	12.39	-6.19	2.67
68.94	14.208	-1.9642	2.3102
68.98	16	1.19	7.21
69.02	17.08	1.33	2.28
69.06	13.4	-1.92	4.61
69.1	11.22	-3.32	4.44
69.14	13.78	5.1	5.33
69.18	12.34	3.03	3.98
69.22	10.75	2.06	4.11
69.26	14.73	-2.9	2.18
69.3	15.05	2.99	3.42
69.34	12.87	3.23	5.92
69.38	15.91	4.38	5.26
69.42	18.35	5.58	1.37
69.46	18.23	4.69	1.65
69.5	18.8	-1.68	2.63
69.54	17.9	0.11	3.9
69.58	15.11	0.32	3.48
69.62	21.712	-1.2508	3.1182
69.66	23.36	1.16	5.43
69.7	24.25	-2.27	5.34
69.74	27	-8.33	5.05
69.78	26.89	-4.82	4.91
69.82	30.07	-3.74	-1.74
69.86	29.5	-3.59	-0.04
69.9	24.14	-4.1412	0.97947
69.94	20.4	-6.15	-3.5
69.98	23.12	-9.16	-2.73
70.02	24.101	-4.5776	0.059034
70.06	21.77	-3.94	3.43
70.1	19.61	-4.53	0.84
70.14	24.79	-4.48	1.09
70.18	23.85	-4.48	1.73
70.22	21.17	-0.45	-3.36
70.26	22.53	0.66	-2.93
70.3	20.97	-0.62	-2.49
70.34	17.01	0.78	-2.35
70.38	17.93	-0.42	-1.23
70.42	17.31	-0.39	-2.07
70.46	21.63	1.07	-0.6
70.5	18.77	0.41	-0.24
70.54	16.9	-0.3	-0.13
70.58	17.69	-0.33	2.36
70.62	14.22	1.58	-1.49
70.66	18.22	-3.11	-0.72
70.7	19.274	-2.0611	0.10398
70.74	19.421	-2.423	0.087822
70.78	19.58	-2.7823	0.050646
70.82	25.64	-3.5	-0.81
70.86	24.47	-6.73	0.52
70.9	25.51	-6.39	0.72
70.94	22.12	-6.55	0.56
70.98	17.62	-1.78	4.12
71.02	20.47	-4.5337	-0.22809
71.06	20.68	-2.51	-2.84
71.1	18.88	-3.89	-3.46
71.14	18.31	-5.13	-0.96
71.18	16.55	-4.99	-0.84
71.22	17.07	-5.03	0.14
71.26	18.65	-5.05	1.12
71.3	20.49	-3.08	3.07
71.34	22.25	-3.29	2.19
71.38	23.3	-2.46	1.28
71.42	18.61	-2.79	1.82
71.46	18.16	-4.52	2.57
71.5	18.25	-1.92	3.55
71.54	13.27	-3.68	3.08
71.58	13.67	-1.82	4.33
71.62	17.27	-0.63	2.69
71.66	19.83	-0.99	2.25
71.7	17.55	-3.88	4.37
71.74	18.44	-0.73	0.45
71.78	18.31	-3.17	1.59
71.82	18.75	-1.39	4.48
71.86	21.44	3.96	4.77
71.9	18.5	4.76	5.2
71.94	17.82	9.39	6.69
71.98	17.14	11.24	7.5
72.02	16.29	11.92	4.67
72.06	14.45	8.75	1.9
72.1	14.48	8.33	3.78
72.14	18.79	6.78	4.45
72.18	14.84	7.95	3.69
72.22	17.46	5.41	2.18
72.26	17.28	1.38	1.5
72.3	18.76	-0.39	3.07
72.34	18.79	1.13	1.16
72.38	17.67	-0.57	0.55
72.42	15.15	0.72	-1.14
72.46	15.83	0.94	1.1
72.5	15.91	0.4	2.1
72.54	16.24	5.13	2.51
72.58	17.42	4.45	2.13
72.62	17.99	3.62	2.38
72.66	18.46	3.52	2.5
72.7	18.64	4.64	1.73
72.74	16.28	4.66	2.36
72.78	18.31	5.42	1.51
72.82	17.34	4.79	1.63
72.86	18.22	5.75	2.63
72.9	15.23	4.66	0.34
72.94	17.57	7.67	3.03
72.98	18.08	5.46	1.28
73.02	16.15	5.6	1.87
73.06	20.48	3.49	2.56
73.1	20.68	-0.21	1.83
73.14	17.02	-0.43	0.48
73.18	16.05	3.08	2.89
73.22	16.89	3.78	2.59
73.26	16.54	3.63	2.7
73.3	17.38	2.04	0.72
73.34	18.26	-0.63	1.57
73.38	16.47	-1.29	2
73.42	15.49	1.28	2.45
73.46	14.27	-0.47	3.54
73.5	11.94	-1.75	2.23
73.54	12.65	-1.47	-0.81
73.58	9.68	-0.79	2.48
73.62	13.5	0.42	4.57
73.66	15.68	-0.07	3.42
73.7	16.65	1.01	4.15
73.74	16.99	0.92	5.04
73.78	17.44	4.14	4.37
73.82	20.58	1.84	4.92
73.86	19.11	3.13	4.95
73.9	20.73	0.05	1.29
73.94	19.71	-1.04	-0.23
73.98	18.56	-7.29	2.37
74.02	15.77	-6.46	1.2
74.06	16.51	-1.01	2
74.1	17.21	-1.31	2.97
74.14	10.98	-5.14	2
74.18	12.81	-3.92	-2.38
74.22	15.53	-1.68	-0.18
74.26	15.72	0.25	0.11
74.3	16.9	-1.83	2.75
74.34	13.59	-2.58	2.05
74.38	14.29	-0.57	2.92
74.42	14	1.9	2.82
74.46	11.45	4.62	2.15
74.5	12.42	-2.65	1.69
74.54	14.639	3.9976	3.7593
74.58	17.18	8.43	2.81
74.62	16.45	9.99	4.62
74.66	12.9	11.48	5.83
74.7	16.64	10.87	6.9
74.74	17.45	5.57	5.87
74.78	15.226	7.3096	5.0366
74.82	14.42	-1.32	4.8
74.86	13.34	6.06	7.88
74.9	16.49	7.46	9.35
74.94	15.73	8.8094	5.6272
74.98	15.859	9.0695	5.7368
75.02	15.985	9.2778	5.83
75.06	16.109	9.4317	5.9062
75.1	15.94	14.01	6.78
75.14	16.341	9.5641	6.0053
75.18	16.448	9.537	6.0271
75.22	19.93	10.64	3.27
75.26	17.81	7.34	1.24
75.3	16.712	9.0478	5.9738
75.34	15.28	10.93	2.69
75.38	17.44	13.11	2.22
75.42	15.59	11.12	5.29
75.46	16.13	6.44	6.63
75.5	17.22	2.31	9.06
75.54	14.53	1.97	8.21
75.58	14.02	1.44	7.75
75.62	17.59	1.31	5.88
75.66	17.76	2.55	4.68
75.7	17.57	4.6	4.05
75.74	18.33	1.82	2.16
75.78	15.59	2.73	3.13
75.82	17.65	4.55	1.04
75.86	15.27	1.76	-1.29
75.9	16.1	1.39	1.16
75.94	15.37	-3.07	-0.36
75.98	14.3	-4.96	0.26
76.02	17.47	-1.2	-0.75
76.06	14.13	-3.41	3.4
76.1	12.816	-0.025054	1.2066
76.14	12.134	0.2433	1.5999
76.18	11.494	0.57898	2.0281
76.22	10.917	0.97573	2.4719
76.26	11.67	2.83	1.91
76.3	8.5	2.36	3.44
76.34	9.79	6.06	3.91
76.38	8.12	4.12	4.8
76.42	7.29	4.62	5.15
76.46	9.31	2.98	4.14
76.5	11.61	2.5	2.94
76.54	12.5	3.72	2.77
76.58	12.27	6.67	5.41
76.62	13.3	8.59	3.13
76.66	15.42	9.01	4.51
76.7	14.09	6.63	0.98
76.74	15.78	6.67	2.42
76.78	16.74	4.73	1.91
76.82	14.48	9.17	1.56
76.86	14.75	6.16	2.15
76.9	15.71	6.78	1.28
76.94	16.26	6.07	-0.51
76.98	17.43	2.65	-0.03
77.02	16.64	3.61	0.78
77.06	16.31	3.01	1.79
77.1	14.73	5.07	2.92
77.14	13.53	4.21	3.48
77.18	16.17	4.47	1.56
77.22	15.92	3.85	3.59
77.26	14.99	8.62	4.09
77.3	15.59	6.75	4.99
77.34	18.03	10.34	5.58
77.38	18.32	11.97	4
77.42	15.03	9.53	3.86
77.46	18.16	5.03	3.76
77.5	16.78	3.96	0.37
77.54	17.14	4.69	1.78
77.58	17.17	6.48	3.08
77.62	19.64	8.6	3.15
77.66	15.43	5.4	5.63
77.7	16.49	7.49	7.25
77.74	17.29	7.52	7.67
77.78	18.5	9.91	7.6
77.82	17.74	9.11	6.08
77.86	17	8.87	6.26
77.9	14.6	10.04	7.94
77.94	14.08	8.98	7.42
77.98	15.71	8.13	7.52
78.02	15.96	7.19	7.22
78.06	14.13	11.53	6.52
78.1	13.37	9.68	6.19
78.14	15.03	7.49	5.97
78.18	15.65	8.27	4.74
78.22	16.52	8.29	4.56
78.26	17.95	9.43	3.91
78.3	16.72	7.51	3.53
78.34	16.54	7.28	0.62
78.38	18.05	8.26	-0.68
78.42	15.62	6.21	0.91
78.46	14.77	6.33	0.09
78.5	13.2	7.34	1.72
78.54	13.94	8.61	3.39
78.58	17.03	8.84	3.34
78.62	18	9.28	1.79
78.66	17.32	7.87	2.36
78.7	14.4	3.18	1.92
78.74	14.39	4.33	2.86
78.78	12.41	1.49	2.98
78.82	15.97	2.89	1.24
78.86	13.53	3.19	1.67
78.9	12.38	0.43	0.68
78.94	12.87	3	2.36
78.98	13.58	1.82	1.76
79.02	15.01	2.06	2.64
79.06	14.81	1.53	2.16
79.1	15.5	2.84	0.59
79.14	15.8	2.57	0.85
79.18	13.34	3.22	0.08
79.22	16	4.44	0.77
79.26	13.76	4.49	1.46
79.3	16.49	4.18	4.74
79.34	18.19	1.13	2.77
79.38	18.6	1.84	1.55
79.42	19.47	-1.35	-3.79
79.46	19	2.86	-2.89
79.5	19.81	-0.03	-3.44
79.54	15.85	1.91	-2.47
79.58	13.28	3.12	-2
79.62	13.23	1.66	1.45
79.66	13.08	1.13	0.8
79.7	14.27	0.62	0.59
79.74	15.2	1.87	0.05
79.78	15.53	0.67	0.84
79.82	14.81	3.58	1.92
79.86	15.23	5.3	3.49
79.9	14.9	0.65	4.07
79.94	13.86	1.24	2.7
79.98	11.13	-0.24	1.58
[truncated: 1,163 more rows]
