# Supplementary material for: Mean flow and turbulence structure over exposed roots on a forested floodplain: Insights from a controlled laboratory experiment
Source: PLoS One. 2020 Feb 26;15(2):e0229306. doi: 10.1371/journal.pone.0229306 (PMC7043746; doi:10.1371/journal.pone.0229306)
Supplement: S1 File — (ZIP) [file pone.0229306.s001.zip › data_and_scripts/velocity_data/VelocProfiles_work2.m]

clear

%%%%%%%%%%%%%%%%%%%%%%%%%%%%%%%%%%%%%%%%%%%%%%%%%%%%%%%%%%%%%%%%%%%%%%%%%%%
%% LOAD DATA
%%%%%%%%%%%%%%%%%%%%%%%%%%%%%%%%%%%%%%%%%%%%%%%%%%%%%%%%%%%%%%%%%%%%%%%%%%%

DATA=xlsread('FlowDataSummary_QAd.xls');
[r,c]=size(DATA); DATA=DATA(295:r,1:45); %required for curring out the upstream section
nr=cumsum([1;diff(DATA(:,4))~=0]); % nr is the 2D grid number, and indicates where velocity profiles exist 
D=[nr,DATA(:,3)-2,DATA(:,4),DATA(:,6),DATA(:,9),log10(DATA(:,6)-DATA(:,9)),...
    DATA(:,14),DATA(:,15),DATA(:,16),...
    (DATA(:,14).^2+DATA(:,15).^2+DATA(:,16).^2).^0.5, DATA(:,23)]; % 14 = U, 15 = V, 16 = W  % 17 = Urms, 18 = Uskew, 19 = Vrms, 20 = Vskew, 21 = Wrms, 22 = Wskew % 23 = Rey_Str1(Pa), % 27 = TKE(Pa)
D(any(isnan(D),2),:)=[]; %[1.x-y-nr 2.X 3.Y 4.Z 5.BED 6.LogH 7.U 8.V 9.W 10.UA 11.RE] should have 11 columns! no more, no less...
%%
% Prepare individual variables
NR=D(:,1);maxnr=max(NR)
X=D(:,2); minx=min(X); maxx=max(X);
Y=D(:,3); miny=min(Y); maxy=max(Y);
Z=D(:,4); minz=min(Z); maxz=max(Z);
BED=D(:,5);    LOGH=D(:,6);   
U=D(:,7);      V=D(:,8);     W=D(:,9);    UA=D(:,10);
RE=D(:,11); 
%% 2D BED profile
[xx,yy]=meshgrid(minx:0.1:maxx, miny:0.05:maxy);%[XX,YY,ZZ]=meshgrid(minx:0.1:maxx, miny:0.05:maxy, minz:0.005:maxz);
temp=TriScatteredInterp(X,Y,BED); 
BASE=temp(xx,yy);

%% data for subsampling and filtering
temp=TriScatteredInterp(X,Y,NR); 
NR2D=temp(xx,yy); %% 2D , or x-y-nr - number of velocity profile

[GX,GY]=gradient(BASE, 0.1, 0.05); 
GA=(abs(GX)+abs(GY))/2.^0.5;

%% all data, or separate velocity profiles by bed gradient
rr=[];rr2=[];
R=[];
for n=1:max(NR);
    MSK=NR==n;
    
    logh=LOGH(MSK); u=U(MSK); z1=ones(numel(u),1);
    x=X(MSK); y=Y(MSK);z=Z(MSK); N=numel(u);
    Xr=[ones(size(u)), u]; a=Xr\logh; h0=10.^a(1); ustar=10.^a(2); 
    r=corrcoef(u,logh); 
    %upred=((logh-a(1))/a(2)); resid=u-upred; resid./mean(D(:,7));
    p=polyfit(logh,u,1);
    taobed=1000*((p(1)*0.41).^2);
    shearvel=(p(1)*0.41);
    roughnessheight=exp(-p(2)/p(1));
    if sum(MSK)~=0;
        rr=[rr; n, x(1),y(1),z(1),logh(1),r(2,1),u(1),h0,ustar, N];
        rr2=[rr2; n, x(1),y(1),z(1),taobed,shearvel,roughnessheight];
        %%%[1.nr, 2.x 3.y 4.z 5.logz 6.r2 7.u 8.h0, 9.ustar, 10.n]
        %R=[R;z1.*n,x,y,z,logh,z1.*r(2,1), u, upred, resid, z1.*h0, z1.*ustar]; 
           %%%[1.n 2.X 3.Y 4.Z 5.logh, 6.r2 7.u 8.upred 9.resid, 10.h0, 11.ustar];
    else
       [num2str(n) ' has no data']
    end
end

%% Histograms (and 3D plots) of H0 show that H0 varies 2 orders of magnitude regardless of 'filtering' of bad profiles 

subplot(2, 2, 1)
xtemp=rr(:,2); ytemp=rr(:,3);h0temp=log(rr(:,8));

temp=TriScatteredInterp(xtemp,ytemp,h0temp); H0raw=temp(xx,yy); %subplot(2,2,1), surf(xx,yy,BASE,H0raw), view(3), axis equal, colorbar ('southoutside'), colormap (jet)
%H0raw(1,5)=[NaN];% removal of 1 very bad data point... %subplot(2,2,2), surf(xx,yy,BASE,H0raw), view(3), axis equal, colorbar ('southoutside'), colormap
h1=histogram(H0raw(:), [-50:2:30], 'FaceAlpha', 1); hold on
h1.FaceColor=[0 0 1];
['mean H0 is ',num2str(10^nanmean(H0raw(:))),' for raw data '] 

temp=TriScatteredInterp(xtemp,ytemp,rr(:,6)); r2map=temp(xx,yy);
H0raw(r2map<0.5)=[NaN]; %subplot(2,2,3), surf(xx,yy,BASE,H0raw), view(3), axis equal, colorbar ('southoutside')
h2=histogram(H0raw(:), [-50:2:30], 'FaceAlpha', 1);
h2.FaceColor=[0 1 0];
['mean H0 is ',num2str(10^nanmean(H0raw(:))),' for r2>0.5 '] 

H0raw(r2map<0.9)=[NaN];  %subplot(2,2,4), surf(xx,yy,BASE, H0raw), view(3), axis equal, colorbar ('southoutside')
h3=histogram(H0raw(:), [-50:2:30], 'FaceAlpha', 1);
h3.FaceColor=[1 0 0];
['mean H0 is ',num2str(10^nanmean(H0raw(:))),' for r2>0.9 '] 

H0raw(BASE>0.1)=[NaN];
h4=histogram(H0raw(:), [-50:2:30], 'FaceAlpha', 1);
h4.FaceColor=[1 1 0];
['mean H0 is ',num2str(10^nanmean(H0raw(:))),' for Z>0.1 '] 

H0raw(GA>0.1)=[NaN];%gradient filter
h5=histogram(H0raw(:), [-50:2:30], 'FaceAlpha', 1);
h5.FaceColor=[1 1 1];
['mean H0 is ',num2str(10^nanmean(H0raw(:))),' for GA>0.1 '] 

xlabel('log ( roughness height (m) )');
ylabel('number of profiles');
l=legend('all data','r^2 > 0.5', 'r^2 > 0.9', 'z <0.1 m', 'slope <0.1', 'Location','northoutside');
title(l,'A: successive profile removal');


%% Analysis of H0 over increasingly large areas
subplot(2,2,2)
nx=[minx:0.1:maxx]; ny=[miny:0.05:maxy];
xnew=repmat(nx,numel(ny),1); ynew=repmat(ny',1,numel(nx));
step=0.1; R=[];
for window = [0.1:0.02:1]% 0.2 0.4 0.8]% 0.2 0.4 0.8];
nx=[minx:step:(maxx-window)]; ny=[miny:step:(maxy-window)]; % steps along x and y I wish to take
nxx=repmat(nx,numel(ny),1); nyy=repmat(ny',1,numel(nx)); % matrices with x and y coordinates
res=zeros(size(nxx)); % empty result matrix

for nn=1:numel(nxx);
    midx=nxx(nn)+(0.5*window);
    midy=nyy(nn)+(0.5*window);
    res(nn)=nn;
    MSK=X>nxx(nn) & X<(nxx(nn)+window) & Y>nyy(nn) & Y<(nyy(nn)+window);

             if sum(MSK)~=0;
                 logh=LOGH(MSK); u=U(MSK); z1=ones(numel(u),1);
                 x=X(MSK); y=Y(MSK);z=Z(MSK); N=numel(u);
                 Xr=[ones(size(u)), u]; a=Xr\logh;  h0=a(1); % ustar=10.^a(2);
                 r=corrcoef(u,logh); % %

                 res(nn)=h0;
             else
                 ['profile ' num2str(n) ' has no data']
             end
end

R=[R;window 10.^nanmean(res(:))  10.^nanmin(res(:)) 10.^nanmax(res(:))];

if window == 0.1
    h=histogram(res(:), [-20:20], 'FaceAlpha', 1); hold on
    h.FaceColor=[0 0 1]; %    ['mean h0 is ',num2str(10^mean(res(:))),' for window ', num2str(window)] 
elseif window == 0.2
    h=histogram(res(:), [-20:20], 'FaceAlpha', 1); hold on
    h.FaceColor=[0 1 0]; %    ['mean h0 is ',num2str(10^mean(res(:))),' for window ', num2str(window)]
elseif window == 0.4
    h=histogram(res(:), [-20:20], 'FaceAlpha', 1); hold on
    h.FaceColor=[1 0 0]; %    ['mean h0 is ',num2str(10^mean(res(:))),' for window ', num2str(window)]
elseif window == 0.8
    h=histogram(res(:), [-20:20], 'FaceAlpha', 1); hold on
    h.FaceColor=[1 1 0]; %    ['mean h0 is ',num2str(10^mean(res(:))),' for window ', num2str(window)]
end

end

 xlabel('log ( roughness height (m) )');
% ylabel('number of profiles');
 l=legend('0.1 x 0.1 m', '0.2 x 0.2 m', '0.4 x 0.4 m','0.8 x 0.8 m', 'Location','northoutside');
 title(l,'B: increase in area of analysis');
%%
subplot(2,2,3)
[r,c]=size(R); 
lcutof=5;
plot(R(5:r,1), R(5:r,2), 'k.-'), hold on
plot(R(lcutof:r,1), R(lcutof:r,3), 'r'), 
plot(R(lcutof:r,1), R(lcutof:r,4), 'r'), 
ylabel('roughness height (m)')
xlabel('sampling area length (m)')
axis([0.1 1 0 0.05])
%% one single H0 value of all data

Xr=[ones(size(U)), U]; a=Xr\LOGH;  h0=10^a(1);


%% Analysis of pre-filtered data

GAl=ones(numel(NR),1);
for n=1:max(NR2D(:));
     GAl(NR==n)=GAl(NR==n).*GA(n);
end

nx=[minx:0.1:maxx]; ny=[miny:0.05:maxy];
xnew=repmat(nx,numel(ny),1); ynew=repmat(ny',1,numel(nx));
step=0.1; R=[];
for window = [0.1:0.02:1]% 0.2 0.4 0.8]% 0.2 0.4 0.8];
nx=[minx:step:(maxx-window)]; ny=[miny:step:(maxy-window)]; % steps along x and y I wish to take
nxx=repmat(nx,numel(ny),1); nyy=repmat(ny',1,numel(nx)); % matrices with x and y coordinates
res=zeros(size(nxx)); % empty result matrix

for nn=1:numel(nxx);
    midx=nxx(nn)+(0.5*window);
    midy=nyy(nn)+(0.5*window);
    res(nn)=nn;
    MSK=X>nxx(nn) & X<(nxx(nn)+window) & Y>nyy(nn) & Y<(nyy(nn)+window) & GAl<0.1;
   
             if sum(MSK)~=0;
                 logh=LOGH(MSK); u=U(MSK); z1=ones(numel(u),1);
                 x=X(MSK); y=Y(MSK);z=Z(MSK); N=numel(u);
                 Xr=[ones(size(u)), u]; a=Xr\logh;  h0=a(1); % ustar=10.^a(2);
                 r=corrcoef(u,logh); % %

                 res(nn)=h0;
             else
                 ['profile ' num2str(n) ' has no data']
             end
end

R=[R;window 10.^nanmean(res(:))  10.^nanmin(res(:)) 10.^nanmax(res(:))];

% if window == 0.1
%     h=histogram(res(:), [-20:20], 'FaceAlpha', 1); hold on
%     h.FaceColor=[0 0 1]; %    ['mean h0 is ',num2str(10^mean(res(:))),' for window ', num2str(window)] 
% elseif window == 0.2
%     h=histogram(res(:), [-20:20], 'FaceAlpha', 1); hold on
%     h.FaceColor=[0 1 0]; %    ['mean h0 is ',num2str(10^mean(res(:))),' for window ', num2str(window)]
% elseif window == 0.4
%     h=histogram(res(:), [-20:20], 'FaceAlpha', 1); hold on
%     h.FaceColor=[1 0 0]; %    ['mean h0 is ',num2str(10^mean(res(:))),' for window ', num2str(window)]
% elseif window == 0.8
%     h=histogram(res(:), [-20:20], 'FaceAlpha', 1); hold on
%     h.FaceColor=[1 1 0]; %    ['mean h0 is ',num2str(10^mean(res(:))),' for window ', num2str(window)]
% end

end


[r,c]=size(R); 
lcutof=5;
plot(R(5:r,1), R(5:r,2), 'b.-.'), hold on
plot(R(lcutof:r,1), R(lcutof:r,3), 'r--'), 
plot(R(lcutof:r,1), R(lcutof:r,4), 'r--'), 
ylabel('roughness height (m)')
xlabel('sampling area length (m)')
axis([0.1 1 0 0.05])
%%
%%


return 
%% cutting out a selection of data
% MSK=[NR2D(:), GX(:)]; 
% g=prctile(GX(:), [10:10:100]);
% MSK(any(MSK(:,2)>g(10),2),:)=[]; 
% MSK(any(MSK(:,2)<g(9),2),:)=[];
% subplot(2,5,6), title('90-100 percentiles of bed slope'), hold on
% %ylabel('elevation, log(m)');
% xlabel('velocity (m/s)')


%% all data, or separate velocity profiles by bed gradient
R=[];
for n=1:max(NR);%[MSK(:,1)]; %
    D3=D; D3(any(NR~=n,2),:)=[];
    if numel(X)~=0;
        logh=D3(:,6); u=D3(:,7); z=D3(:,4); z1=ones(numel(u),1);
        X=[ones(size(u)), u]; a=X\logh; h0=10.^a(1); ustar=10.^a(2); 
        r=corrcoef(u,logh); 
        upred=((logh-a(1))/a(2)); resid=u-upred; resid./mean(D(:,7));
        %subplot(2,3,3), plot(resid,z,'.-'), hold on
 %plot(u,logh,'.-'), hold on, axis([-0.1 0.5 -5 -1.5])
       R=[R; z1.*n, D3(:,2), D3(:,3), z, logh, z1.*r(2,1), u, upred, resid, z1.*h0, z1.*ustar]; 
       %[1.n 2.X 3.Y 4.Z 5.logh, 6.r2 7.u 8.upred 9.resid, 10.h0, 11.ustar];
    else
       [num2str(n) ' has no data']
    end
end
RR=R;

%%

%% separate velocity profiles by r2
subplot(2,5,9), title('correlation 0.95 to 1'), hold on
lbound=0.95;
upbound=1;

R=RR;
R(any(R(:,6)<lbound,2),:)=[];
R(any(R(:,6)>upbound,2),:)=[];
for n=1:max(R(:,1));
    R3=R; R3(any(R3(:,1)~=n,2),:)=[]; 
    plot(R3(:,7), R3(:,5), '.-'), hold on,
end
 axis([-0.1 0.5 -5 -1.5])
%% separate velocity profiles by velocity characteristics

R=[];
for ct=1:10;        %[1.nr 2.X 3.Y 4.Z 5.BED 6.LogH 7.U 8.V 9.W 10.UA]
    D3=D;
    gr1=prctile(D3(:,7),ct*10); %gr
    gr2=prctile(D3(:,7),ct*10-10); %gr
    subplot(2,5,(ct)), hold on, %axis([-0.1 0.5 -5 -1.5]), hold on
    D3(any(D3(:,7)>gr1,2),:)=[]; % cuts out data, not profiles, flip around
    D3(any(D3(:,7)<gr2,2),:)=[];
    D4=D3;
    for n=1:max(D(:,1));
        D3=D4;
        D3(any(D3(:,1)~=n,2),:)=[];
        if numel(D3(:,2))~=0;
            logh=D3(:,6); u=D3(:,7); z=D3(:,4); z1=ones(numel(u),1);
            plot(u,logh,'.-'), hold on, 

%             X=[ones(size(u)), u]; a=X\logh; h0=10.^a(1); ustar=10.^a(2); 
% 
%             r=corrcoef(u,logh); 
%             upred=((logh-a(1))/a(2)); resid=u-upred; resid./mean(D(:,7));
%             %subplot(2,3,3), plot(resid,z,'.-'), hold on
%             %
%             R=[R; ct, D3(1,2), D3(1,3),  r(2,1), h0, ustar, numel(D3(:,2))]; %[n X Y r2 h0, ustar, n, ];
%         else
%         R=[R; n, nan, nan,  nan, nan, nan, 0];
        end
    end            
end


%%

R=[];
for n=1:max(D(:,1));
    D3=D; D3(any(D3(:,1)~=n,2),:)=[];
    logh=D3(:,6); u=D3(:,7); z=D3(:,4); z1=ones(numel(u),1);
    %subplot(2,3,1), plot(u,z,'.-'), hold on 
    %subplot(2,3,2), 
    plot(u,logh,'.-'), hold on
    %
    X=[ones(size(u)), u]; a=X\logh; h0=10.^a(1); ustar=10.^a(2); 
    %
    r=corrcoef(u,logh); 
    upred=((logh-a(1))/a(2)); resid=u-upred; resid./mean(D(:,7));
    %subplot(2,3,3), plot(resid,z,'.-'), hold on
    %
    R=[R; D3(:,2), D3(:,3), z, z1.*r(2,1), u, upred, resid, z1.*h0, z1.*ustar];
    %[1.X 2.Y 3.Z 4.r2 5.u 6.upred 7.resid, 8.h0, 9.ustar, 10.residstar];
end


%% visualise 3D deviation

xmin=min(R(:,1));xmax=max(R(:,1));
ymin=min(R(:,2));ymax=max(R(:,2));
zmin=min(R(:,3));zmax=max(R(:,3));
[XX,YY,ZZ]=meshgrid(min(R(:,1)):0.01:max(R(:,1)), min(R(:,2)):0.01:max(R(:,2)), min(R(:,3)):0.01:max(R(:,3))); %meshgrid(min(x2):resol:max(x2), min(y2):resol:max(y2)); 
TEMP = TriScatteredInterp(R(:,1),R(:,2),R(:,3),R(:,7));
RESIDUAL = TEMP(XX,YY,ZZ);

%% volumeplot

hold on,  isov=0;% 
p1 = patch(isosurface(XX,YY,ZZ,RESIDUAL,isov), 'FaceColor','blue','EdgeColor','none');
p2 = patch(isocaps(XX,YY,ZZ,RESIDUAL,isov, 'enclose', 'below'), 'FaceColor','interp','EdgeColor','none');
isonormals(XX,YY,ZZ,RESIDUAL,p1), hold on,

view(3); axis equal off vis3d tight, %daspect([2,2,1])'whichplane'
alpha(0.2), hold on
camlight headlight; lighting phong,%camlight left;
freezeColors


%%

subplot(2,3,1), xlabel('velocity (m/s)'); ylabel('elevation (m)'); title('velocity profile');
subplot(2,3,2), xlabel('velocity (m/s)'); ylabel('log(elevation) (log(m))');title('velocity profile (linear-log)')
subplot(2,3,3), xlabel('residual velocity (m/s)'); ylabel('elevation (m)');title('residual velocity')
subplot(2,3,4), hist(R(:,5), 50); xlabel('velocity (m/s)'); 
subplot(2,3,5), hist(R(:,7), 50); xlabel('residual velocity (m/s)'); 
subplot(2,3,6), hist((R(:,4).^2).^.5, 20); xlabel('correlation coefficient'); 
[xx2,yy2]=meshgrid(min(R(:,1)):0.01:max(R(:,1)), min(R(:,2)):0.01:max(R(:,2))); %meshgrid(min(x2):resol:max(x2), min(y2):resol:max(y2)); 
R2=griddata(R(:,1),R(:,2),R(:,3),xx2,yy2);
    
   
