# Supplementary material for: Mean flow and turbulence structure over exposed roots on a forested floodplain: Insights from a controlled laboratory experiment
Source: PLoS One. 2020 Feb 26;15(2):e0229306. doi: 10.1371/journal.pone.0229306 (PMC7043746; doi:10.1371/journal.pone.0229306)
Supplement: S1 File — (ZIP) [file pone.0229306.s001.zip › data_and_scripts/zmeanvar.xlsx]

## Sheet: zmeanvar
x	y	zbar	zmax	zmin	zrange	stdev	n
100.003	200.003	99.067	99.07	99.065	0.004	0.001	12
100.003	200.008	99.068	99.07	99.066	0.005	0.001	9
100.003	200.012	99.069	99.071	99.067	0.005	0.002	11
100.003	200.018	99.07	99.072	99.068	0.003	0.001	10
100.003	200.023	99.071	99.075	99.068	0.007	0.002	11
100.003	200.027	99.072	99.075	99.069	0.007	0.002	13
100.003	200.033	99.073	99.075	99.071	0.004	0.001	10
100.003	200.038	99.073	99.075	99.069	0.006	0.002	11
100.003	200.042	99.075	99.077	99.073	0.004	0.001	10
100.003	200.048	99.075	99.077	99.073	0.004	0.001	12
100.003	200.053	99.076	99.079	99.074	0.005	0.002	12
100.003	200.057	99.077	99.079	99.074	0.005	0.001	13
100.003	200.063	99.078	99.081	99.075	0.006	0.002	12
100.003	200.068	99.081	99.084	99.077	0.008	0.002	15
100.003	200.073	99.081	99.083	99.078	0.005	0.001	18
100.003	200.077	99.082	99.084	99.08	0.004	0.001	11
100.003	200.083	99.083	99.085	99.081	0.005	0.001	14
100.003	200.088	99.084	99.088	99.081	0.007	0.002	16
100.003	200.092	99.085	99.088	99.082	0.006	0.002	13
100.003	200.098	99.087	99.092	99.084	0.007	0.002	13
100.003	200.103	99.088	99.091	99.087	0.005	0.001	10
100.003	200.107	99.089	99.091	99.088	0.003	0.001	9
100.003	200.113	99.089	99.092	99.087	0.006	0.002	15
100.003	200.118	99.093	99.114	99.088	0.026	0.005	20
100.003	200.122	99.096	99.12	99.09	0.03	0.007	17
100.003	200.128	99.099	99.112	99.093	0.019	0.005	15
100.003	200.133	99.101	99.11	99.094	0.016	0.005	16
100.003	200.137	99.103	99.117	99.096	0.021	0.005	21
100.003	200.143	99.103	99.134	99.097	0.037	0.008	19
100.003	200.148	99.102	99.106	99.099	0.008	0.002	15
100.003	200.152	99.105	99.126	99.101	0.024	0.006	13
100.003	200.158	99.112	99.139	99.101	0.038	0.014	13
100.003	200.163	99.106	99.113	99.102	0.011	0.003	16
100.003	200.167	99.111	99.142	99.103	0.039	0.013	14
100.003	200.173	99.109	99.111	99.106	0.006	0.002	13
100.003	200.178	99.121	99.155	99.107	0.048	0.017	15
100.003	200.182	99.134	99.157	99.111	0.046	0.019	24
100.003	200.188	99.138	99.154	99.115	0.039	0.016	26
100.003	200.193	99.139	99.155	99.116	0.039	0.016	16
100.003	200.198	99.141	99.153	99.119	0.034	0.012	20
100.003	200.202	99.138	99.153	99.119	0.035	0.013	26
100.003	200.208	99.134	99.152	99.117	0.035	0.013	22
100.003	200.213	99.136	99.154	99.124	0.03	0.012	14
100.003	200.217	99.132	99.144	99.124	0.02	0.008	7
100.003	200.223	99.132	99.141	99.125	0.017	0.006	9
100.003	200.228	99.132	99.14	99.126	0.015	0.004	16
100.003	200.232	99.133	99.139	99.126	0.014	0.004	21
100.003	200.238	99.131	99.137	99.125	0.012	0.004	11
100.003	200.243	99.13	99.138	99.126	0.013	0.003	14
100.003	200.247	99.13	99.138	99.125	0.013	0.003	13
100.003	200.253	99.131	99.135	99.126	0.009	0.003	13
100.003	200.258	99.13	99.136	99.125	0.012	0.004	9
100.003	200.262	99.13	99.136	99.125	0.011	0.004	8
100.003	200.268	99.132	99.145	99.125	0.02	0.007	14
100.003	200.273	99.134	99.139	99.126	0.013	0.004	15
100.003	200.277	99.138	99.149	99.127	0.023	0.007	24
100.003	200.283	99.139	99.147	99.129	0.018	0.006	31
100.003	200.288	99.141	99.154	99.13	0.024	0.007	24
100.003	200.292	99.147	99.155	99.137	0.018	0.005	36
100.003	200.298	99.146	99.155	99.133	0.021	0.006	33
100.003	200.303	99.148	99.155	99.135	0.02	0.006	25
100.003	200.307	99.149	99.156	99.142	0.014	0.005	21
100.003	200.313	99.147	99.155	99.139	0.016	0.005	14
100.003	200.318	99.147	99.151	99.143	0.007	0.002	12
100.003	200.323	99.148	99.151	99.145	0.005	0.002	12
100.003	200.327	99.148	99.15	99.145	0.005	0.002	11
100.003	200.333	99.148	99.151	99.145	0.006	0.002	9
100.003	200.338	99.15	99.152	99.146	0.006	0.002	6
100.003	200.342	99.153	99.158	99.149	0.008	0.003	10
100.003	200.348	99.156	99.161	99.151	0.01	0.003	13
100.003	200.353	99.159	99.162	99.155	0.007	0.002	9
100.003	200.357	99.16	99.162	99.157	0.005	0.001	10
100.003	200.363	99.159	99.162	99.157	0.005	0.002	4
100.003	200.368	99.158	99.162	99.155	0.007	0.002	10
100.003	200.372	99.157	99.16	99.155	0.005	0.001	9
100.003	200.378	99.155	99.158	99.152	0.006	0.002	11
100.003	200.383	99.153	99.158	99.149	0.009	0.002	14
100.003	200.387	99.151	99.157	99.147	0.01	0.003	12
100.003	200.393	99.151	99.154	99.147	0.007	0.002	14
100.003	200.398	99.15	99.153	99.145	0.008	0.002	12
100.003	200.402	99.151	99.157	99.146	0.01	0.002	19
100.003	200.408	99.151	99.155	99.148	0.008	0.003	16
100.003	200.413	99.148	99.153	99.146	0.007	0.002	16
100.003	200.417	99.147	99.152	99.145	0.006	0.002	15
100.003	200.423	99.149	99.151	99.147	0.004	0.001	9
100.003	200.428	99.149	99.153	99.146	0.006	0.002	15
100.003	200.432	99.148	99.15	99.146	0.005	0.001	11
100.003	200.438	99.148	99.152	99.145	0.006	0.002	9
100.003	200.443	99.148	99.152	99.144	0.008	0.003	17
100.003	200.448	99.147	99.152	99.143	0.009	0.002	19
100.003	200.452	99.15	99.155	99.145	0.01	0.003	15
100.003	200.458	99.15	99.154	99.146	0.008	0.002	14
100.003	200.463	99.151	99.154	99.147	0.007	0.002	18
100.003	200.467	99.151	99.154	99.147	0.007	0.002	17
100.003	200.473	99.153	99.156	99.149	0.007	0.002	15
100.003	200.478	99.151	99.156	99.147	0.009	0.003	9
100.003	200.482	99.153	99.158	99.148	0.01	0.003	13
100.003	200.488	99.152	99.156	99.148	0.008	0.002	17
100.003	200.493	99.153	99.155	99.149	0.006	0.002	15
100.003	200.497	99.154	99.158	99.15	0.007	0.002	13
100.003	200.503	99.154	99.157	99.152	0.006	0.002	15
100.003	200.508	99.157	99.16	99.154	0.007	0.002	16
100.003	200.512	99.16	99.166	99.155	0.011	0.003	15
100.003	200.518	99.164	99.172	99.158	0.014	0.004	20
100.003	200.523	99.167	99.173	99.158	0.016	0.004	24
100.003	200.527	99.172	99.175	99.164	0.011	0.003	13
100.003	200.533	99.173	99.176	99.17	0.006	0.002	12
100.003	200.538	99.173	99.175	99.169	0.006	0.002	12
100.003	200.542	99.174	99.177	99.172	0.005	0.001	9
100.003	200.548	99.171	99.175	99.167	0.008	0.002	13
100.003	200.553	99.171	99.176	99.168	0.008	0.003	13
100.003	200.557	99.17	99.174	99.166	0.008	0.002	18
100.003	200.563	99.17	99.171	99.168	0.004	0.001	11
100.003	200.568	99.17	99.173	99.166	0.006	0.002	12
100.003	200.573	99.169	99.172	99.167	0.005	0.001	12
100.003	200.577	99.168	99.173	99.165	0.008	0.002	15
100.003	200.583	99.169	99.172	99.163	0.009	0.002	15
100.003	200.588	99.17	99.173	99.164	0.009	0.002	17
100.003	200.592	99.17	99.172	99.167	0.005	0.002	13
100.003	200.598	99.17	99.173	99.166	0.007	0.002	17
100.003	200.603	99.169	99.172	99.166	0.006	0.002	14
100.003	200.607	99.169	99.173	99.165	0.008	0.002	13
100.003	200.613	99.168	99.172	99.165	0.007	0.002	15
100.003	200.618	99.171	99.173	99.166	0.007	0.002	15
100.003	200.622	99.171	99.174	99.168	0.006	0.002	14
100.003	200.628	99.171	99.174	99.168	0.006	0.002	9
100.003	200.633	99.171	99.174	99.169	0.005	0.001	9
100.003	200.637	99.172	99.175	99.169	0.007	0.002	10
100.003	200.643	99.173	99.176	99.169	0.008	0.002	13
100.003	200.648	99.173	99.176	99.168	0.008	0.002	13
100.003	200.652	99.174	99.177	99.17	0.006	0.002	10
100.003	200.658	99.175	99.177	99.172	0.005	0.002	14
100.003	200.663	99.176	99.177	99.174	0.003	0.001	9
100.003	200.667	99.175	99.177	99.173	0.004	0.001	13
100.003	200.673	99.177	99.18	99.174	0.006	0.002	14
100.003	200.678	99.178	99.18	99.175	0.005	0.001	14
100.003	200.682	99.178	99.181	99.175	0.006	0.002	11
100.003	200.688	99.179	99.182	99.175	0.007	0.002	12
100.003	200.693	99.18	99.182	99.176	0.006	0.002	9
100.003	200.698	99.18	99.183	99.177	0.005	0.002	16
100.003	200.702	99.181	99.184	99.178	0.006	0.002	13
100.003	200.708	99.182	99.184	99.179	0.006	0.002	8
100.003	200.713	99.183	99.186	99.181	0.005	0.002	10
100.003	200.717	99.183	99.188	99.18	0.008	0.002	15
100.003	200.723	99.186	99.192	99.181	0.011	0.003	17
100.003	200.728	99.191	99.205	99.182	0.022	0.005	24
100.003	200.732	99.193	99.199	99.187	0.012	0.003	13
100.003	200.738	99.196	99.199	99.189	0.01	0.003	8
100.003	200.743	99.195	99.204	99.188	0.015	0.005	11
100.003	200.747	99.198	99.202	99.194	0.008	0.003	6
100.003	200.753	99.203	99.212	99.196	0.016	0.006	9
100.003	200.758	99.206	99.214	99.2	0.014	0.006	7
100.003	200.762	99.209	99.216	99.201	0.015	0.004	23
100.003	200.768	99.213	99.219	99.206	0.014	0.005	14
100.003	200.773	99.212	99.217	99.209	0.008	0.002	12
100.003	200.777	99.215	99.22	99.21	0.01	0.003	18
100.003	200.783	99.22	99.223	99.215	0.009	0.002	13
100.003	200.788	99.221	99.223	99.219	0.003	0.001	9
100.003	200.792	99.222	99.225	99.219	0.006	0.002	12
100.003	200.798	99.218	99.22	99.217	0.004	0.002	5
100.003	200.803	99.217	99.22	99.215	0.005	0.002	6
100.003	200.807	99.213	99.217	99.208	0.009	0.002	13
100.003	200.813	99.209	99.213	99.204	0.009	0.003	15
100.003	200.818	99.207	99.216	99.203	0.013	0.003	16
100.003	200.823	99.203	99.208	99.2	0.008	0.002	9
100.003	200.827	99.201	99.205	99.198	0.007	0.002	7
100.003	200.833	99.199	99.202	99.196	0.006	0.002	8
100.003	200.838	99.199	99.202	99.197	0.005	0.002	10
100.003	200.842	99.197	99.202	99.191	0.011	0.003	17
100.003	200.848	99.194	99.2	99.189	0.01	0.003	9
100.003	200.853	99.191	99.197	99.188	0.009	0.003	14
100.003	200.857	99.191	99.194	99.188	0.006	0.002	10
100.003	200.863	99.189	99.19	99.188	0.003	0.001	6
100.003	200.868	99.19	99.192	99.188	0.004	0.001	11
100.003	200.872	99.188	99.191	99.186	0.005	0.001	11
100.003	200.878	99.188	99.191	99.185	0.007	0.002	14
100.003	200.883	99.188	99.19	99.185	0.005	0.002	10
100.003	200.887	99.187	99.19	99.185	0.005	0.002	10
100.003	200.893	99.187	99.19	99.184	0.006	0.002	9
100.003	200.898	99.186	99.189	99.184	0.005	0.002	12
100.003	200.902	99.184	99.188	99.18	0.008	0.003	14
100.003	200.908	99.183	99.188	99.181	0.007	0.002	14
100.003	200.913	99.185	99.189	99.181	0.008	0.003	14
100.003	200.917	99.184	99.191	99.178	0.012	0.003	14
100.003	200.923	99.184	99.192	99.179	0.014	0.004	21
100.003	200.928	99.182	99.188	99.177	0.011	0.003	15
100.003	200.932	99.182	99.187	99.176	0.012	0.003	18
100.003	200.938	99.179	99.184	99.174	0.01	0.003	17
100.003	200.943	99.176	99.181	99.172	0.009	0.003	14
100.003	200.948	99.177	99.181	99.173	0.008	0.002	10
100.003	200.952	99.174	99.179	99.169	0.01	0.003	15
100.003	200.958	99.174	99.179	99.169	0.011	0.003	16
100.003	200.963	99.174	99.179	99.168	0.011	0.003	23
100.003	200.967	99.174	99.179	99.169	0.011	0.003	15
100.003	200.973	99.174	99.178	99.169	0.009	0.003	18
100.003	200.978	99.175	99.179	99.169	0.011	0.003	18
100.003	200.982	99.175	99.178	99.172	0.007	0.002	12
100.003	200.988	99.175	99.18	99.169	0.011	0.003	16
100.003	200.993	99.175	99.179	99.172	0.007	0.002	11
100.003	200.997	99.175	99.178	99.171	0.007	0.002	12
100.003	201.003	99.175	99.178	99.17	0.008	0.002	20
100.003	201.008	99.175	99.178	99.172	0.006	0.002	9
100.003	201.012	99.174	99.179	99.169	0.009	0.003	14
100.003	201.018	99.175	99.179	99.172	0.007	0.002	13
100.003	201.023	99.176	99.181	99.171	0.009	0.003	16
100.003	201.027	99.175	99.179	99.17	0.009	0.003	11
100.003	201.033	99.174	99.177	99.17	0.007	0.002	13
100.003	201.038	99.175	99.178	99.171	0.007	0.002	14
100.003	201.042	99.175	99.178	99.171	0.007	0.002	16
100.003	201.048	99.176	99.183	99.171	0.012	0.003	16
100.003	201.053	99.176	99.186	99.168	0.018	0.004	15
100.003	201.057	99.178	99.183	99.172	0.011	0.003	12
100.003	201.063	99.177	99.185	99.17	0.014	0.004	27
100.003	201.068	99.178	99.183	99.173	0.01	0.003	15
100.003	201.073	99.177	99.181	99.172	0.009	0.002	19
100.003	201.077	99.177	99.18	99.173	0.007	0.002	16
100.003	201.083	99.177	99.181	99.171	0.01	0.003	16
100.003	201.088	99.176	99.182	99.17	0.012	0.003	19
100.003	201.092	99.179	99.182	99.173	0.01	0.002	15
100.003	201.098	99.177	99.181	99.174	0.007	0.002	6
100.003	201.103	99.176	99.18	99.171	0.009	0.002	17
100.003	201.107	99.177	99.179	99.174	0.005	0.002	11
100.003	201.113	99.177	99.178	99.175	0.003	0.001	6
100.003	201.118	99.177	99.179	99.173	0.006	0.002	11
100.003	201.122	99.178	99.181	99.176	0.006	0.002	9
100.003	201.128	99.179	99.183	99.174	0.008	0.002	14
100.003	201.133	99.179	99.182	99.175	0.008	0.002	12
100.003	201.137	99.178	99.181	99.174	0.007	0.002	19
100.003	201.143	99.18	99.184	99.177	0.007	0.002	8
100.003	201.148	99.181	99.184	99.177	0.007	0.002	13
100.003	201.152	99.182	99.185	99.178	0.007	0.002	15
100.003	201.158	99.182	99.184	99.18	0.004	0.001	10
100.003	201.163	99.182	99.184	99.179	0.005	0.002	12
100.003	201.167	99.181	99.184	99.179	0.005	0.001	12
100.003	201.173	99.182	99.185	99.179	0.006	0.002	14
100.003	201.178	99.183	99.186	99.181	0.004	0.002	10
100.003	201.182	99.184	99.186	99.181	0.004	0.001	17
100.003	201.188	99.185	99.186	99.182	0.004	0.001	14
100.003	201.193	99.185	99.188	99.184	0.004	0.001	9
100.003	201.198	99.186	99.187	99.184	0.003	0.001	10
100.003	201.202	99.185	99.188	99.182	0.006	0.002	13
100.003	201.208	99.184	99.187	99.18	0.007	0.002	11
100.003	201.213	99.185	99.187	99.182	0.006	0.002	12
100.003	201.217	99.184	99.186	99.182	0.005	0.001	13
100.003	201.223	99.183	99.187	99.181	0.006	0.002	12
100.003	201.228	99.183	99.185	99.181	0.003	0.001	9
100.003	201.232	99.184	99.185	99.181	0.004	0.001	10
100.003	201.238	99.185	99.187	99.182	0.005	0.001	10
100.003	201.243	99.185	99.187	99.182	0.005	0.002	8
100.003	201.247	99.184	99.188	99.18	0.007	0.002	11
100.003	201.253	99.184	99.187	99.182	0.006	0.002	14
100.003	201.258	99.183	99.185	99.18	0.005	0.002	12
100.003	201.262	99.183	99.185	99.18	0.005	0.002	9
100.003	201.268	99.183	99.187	99.179	0.007	0.002	16
100.003	201.273	99.183	99.186	99.181	0.005	0.002	13
100.003	201.277	99.184	99.187	99.181	0.005	0.002	15
100.003	201.283	99.184	99.187	99.181	0.006	0.002	12
100.003	201.288	99.184	99.186	99.181	0.006	0.002	15
100.003	201.292	99.183	99.186	99.181	0.005	0.001	10
100.003	201.298	99.183	99.186	99.18	0.006	0.002	13
100.003	201.303	99.184	99.186	99.181	0.005	0.002	9
100.003	201.307	99.184	99.186	99.182	0.004	0.001	8
100.003	201.313	99.184	99.187	99.182	0.005	0.002	10
100.003	201.318	99.184	99.188	99.181	0.007	0.002	12
100.003	201.323	99.184	99.188	99.181	0.007	0.002	18
100.003	201.327	99.184	99.186	99.182	0.004	0.001	9
100.003	201.333	99.185	99.188	99.181	0.007	0.002	17
100.003	201.338	99.185	99.188	99.182	0.006	0.002	19
100.003	201.342	99.185	99.188	99.182	0.006	0.002	11
100.003	201.348	99.187	99.19	99.184	0.005	0.002	10
100.003	201.353	99.186	99.189	99.183	0.006	0.002	9
100.003	201.357	99.188	99.192	99.186	0.007	0.002	14
100.003	201.363	99.188	99.191	99.185	0.006	0.002	12
100.003	201.368	99.188	99.194	99.182	0.011	0.003	17
100.003	201.372	99.186	99.19	99.184	0.006	0.002	11
100.003	201.378	99.187	99.188	99.185	0.003	0.001	10
100.003	201.383	99.187	99.19	99.185	0.005	0.002	14
100.003	201.387	99.188	99.19	99.186	0.004	0.001	12
100.003	201.393	99.189	99.192	99.186	0.006	0.001	14
100.003	201.398	99.189	99.191	99.187	0.003	0.001	7
100.003	201.402	99.19	99.193	99.189	0.004	0.001	9
100.003	201.408	99.191	99.193	99.189	0.004	0.001	10
100.003	201.413	99.191	99.197	99.187	0.011	0.003	17
100.003	201.417	99.192	99.195	99.188	0.007	0.002	13
100.003	201.423	99.192	99.195	99.188	0.007	0.002	17
100.003	201.428	99.193	99.197	99.188	0.009	0.002	18
100.003	201.432	99.193	99.196	99.19	0.005	0.002	14
100.003	201.438	99.193	99.195	99.19	0.005	0.002	9
100.003	201.443	99.193	99.195	99.191	0.004	0.001	11
100.003	201.448	99.193	99.195	99.191	0.003	0.001	6
100.003	201.452	99.193	99.196	99.191	0.005	0.001	9
100.003	201.458	99.193	99.196	99.191	0.005	0.002	10
100.003	201.463	99.193	99.195	99.19	0.004	0.002	14
100.003	201.467	99.193	99.196	99.19	0.005	0.002	12
100.003	201.473	99.192	99.195	99.191	0.005	0.001	12
100.003	201.478	99.193	99.195	99.191	0.004	0.001	9
100.003	201.482	99.194	99.198	99.191	0.007	0.002	10
100.003	201.488	99.192	99.196	99.189	0.007	0.002	11
100.003	201.493	99.192	99.195	99.19	0.006	0.002	12
100.003	201.497	99.191	99.195	99.188	0.007	0.002	10
100.003	201.503	99.193	99.196	99.19	0.006	0.002	10
100.003	201.508	99.193	99.198	99.189	0.009	0.003	12
100.003	201.512	99.194	99.198	99.191	0.007	0.002	9
100.003	201.518	99.193	99.196	99.19	0.006	0.002	12
100.003	201.523	99.195	99.197	99.192	0.005	0.002	12
100.003	201.527	99.196	99.198	99.192	0.007	0.002	11
100.003	201.533	99.197	99.2	99.194	0.006	0.002	9
100.003	201.538	99.195	99.198	99.192	0.006	0.002	15
100.003	201.542	99.195	99.197	99.193	0.004	0.001	10
100.003	201.548	99.195	99.197	99.192	0.005	0.001	15
100.003	201.553	99.196	99.2	99.192	0.008	0.002	12
100.003	201.557	99.194	99.201	99.191	0.01	0.003	15
100.003	201.563	99.195	99.197	99.191	0.005	0.002	9
100.003	201.568	99.196	99.199	99.193	0.006	0.002	11
100.003	201.573	99.196	99.198	99.195	0.003	0.001	12
100.003	201.577	99.197	99.201	99.195	0.007	0.002	13
100.003	201.583	99.197	99.201	99.194	0.007	0.002	13
100.003	201.588	99.198	99.201	99.196	0.005	0.002	9
100.003	201.592	99.199	99.202	99.195	0.007	0.002	19
100.003	201.598	99.2	99.203	99.197	0.007	0.002	9
100.003	201.603	99.2	99.203	99.197	0.007	0.002	14
100.003	201.607	99.199	99.203	99.195	0.008	0.002	13
100.003	201.613	99.199	99.203	99.195	0.007	0.003	10
100.003	201.618	99.201	99.205	99.197	0.008	0.002	15
100.003	201.622	99.202	99.204	99.2	0.004	0.001	14
100.003	201.628	99.202	99.205	99.199	0.005	0.001	11
100.003	201.633	99.204	99.205	99.202	0.003	0.001	9
100.003	201.637	99.204	99.209	99.201	0.007	0.002	10
100.003	201.643	99.205	99.206	99.203	0.004	0.001	8
100.003	201.648	99.204	99.207	99.202	0.005	0.002	14
100.003	201.652	99.203	99.206	99.2	0.006	0.002	9
100.003	201.658	99.204	99.206	99.199	0.007	0.002	16
100.003	201.663	99.205	99.207	99.203	0.004	0.001	10
100.003	201.667	99.206	99.209	99.204	0.005	0.001	13
100.003	201.673	99.206	99.21	99.204	0.007	0.002	11
100.003	201.678	99.208	99.211	99.206	0.006	0.002	10
100.003	201.682	99.209	99.212	99.206	0.007	0.002	10
100.003	201.688	99.209	99.212	99.206	0.006	0.002	13
100.003	201.693	99.209	99.215	99.206	0.009	0.002	15
100.003	201.698	99.21	99.214	99.206	0.007	0.002	10
100.003	201.702	99.211	99.214	99.208	0.006	0.002	15
100.003	201.708	99.211	99.214	99.208	0.006	0.002	14
100.003	201.713	99.213	99.217	99.21	0.007	0.002	9
100.003	201.717	99.214	99.217	99.212	0.005	0.002	7
100.003	201.723	99.213	99.213	99.209	0.004	0.001	9
100.003	201.728	99.212	99.214	99.209	0.005	0.001	11
100.003	201.732	99.212	99.213	99.21	0.003	0.001	8
100.003	201.738	99.213	99.215	99.21	0.005	0.002	8
100.003	201.743	99.211	99.213	99.209	0.003	0.001	6
100.003	201.747	99.212	99.214	99.209	0.005	0.002	5
100.003	201.753	99.213	99.215	99.211	0.004	0.002	3
100.003	201.758	99.214	99.217	99.212	0.004	0.001	6
100.003	201.762	99.214	99.217	99.212	0.004	0.002	4
100.003	201.768	99.215	99.215	99.215	0	0	1
100.003	201.773	99.215	99.217	99.213	0.004	0.002	6
100.003	201.777	99.216	99.218	99.215	0.002	0.001	4
100.003	201.783	99.216	99.218	99.214	0.004	0.001	6
100.003	201.788	99.218	99.219	99.217	0.002	0.001	5
100.003	201.792	99.22	99.221	99.217	0.004	0.001	7
100.003	201.798	99.22	99.223	99.216	0.006	0.002	7
100.003	201.803	99.217	99.218	99.216	0.002	0.001	2
100.003	201.807	99.217	99.217	99.217	0	0	1
100.003	201.813	99.219	99.221	99.217	0.004	0.001	5
100.003	201.818	99.219	99.22	99.217	0.003	0.001	5
100.003	201.823	99.22	99.222	99.219	0.002	0.001	4
100.003	201.827	99.22	99.222	99.217	0.005	0.002	6
100.003	201.833	99.22	99.222	99.217	0.005	0.001	7
100.003	201.838	99.22	99.22	99.219	0.001	0	2
100.003	201.842	99.221	99.222	99.219	0.003	0.001	6
100.003	201.848	99.221	99.222	99.22	0.002	0.001	2
100.003	201.853	99.224	99.231	99.22	0.011	0.004	8
100.003	201.857	99.225	99.229	99.22	0.009	0.004	3
100.003	201.863	99.224	99.226	99.223	0.004	0.002	2
100.003	201.868	99.227	99.23	99.221	0.009	0.004	3
100.003	201.872	99.222	99.224	99.22	0.004	0.002	4
100.003	201.878	99.223	99.226	99.221	0.005	0.002	3
100.003	201.883	99.227	99.233	99.221	0.012	0.005	3
100.003	201.887	99.225	99.231	99.22	0.01	0.004	3
100.003	201.893	99.225	99.233	99.221	0.012	0.004	6
100.003	201.898	99.226	99.227	99.224	0.004	0.002	2
100.007	200.003	99.067	99.07	99.065	0.005	0.002	8
100.007	200.008	99.069	99.071	99.067	0.003	0.001	7
100.007	200.012	99.069	99.071	99.067	0.004	0.001	12
100.007	200.018	99.069	99.072	99.067	0.005	0.002	8
100.007	200.023	99.07	99.073	99.068	0.005	0.002	8
100.007	200.027	99.071	99.072	99.069	0.004	0.001	12
100.007	200.033	99.071	99.074	99.069	0.005	0.002	12
100.007	200.038	99.072	99.077	99.07	0.007	0.002	11
100.007	200.042	99.072	99.075	99.069	0.005	0.002	13
100.007	200.048	99.074	99.078	99.072	0.005	0.002	13
100.007	200.053	99.076	99.078	99.074	0.004	0.001	8
100.007	200.057	99.076	99.08	99.073	0.007	0.002	14
100.007	200.063	99.078	99.081	99.075	0.006	0.002	12
100.007	200.068	99.079	99.083	99.076	0.007	0.002	14
100.007	200.073	99.08	99.083	99.076	0.007	0.002	11
100.007	200.077	99.081	99.083	99.077	0.006	0.002	10
100.007	200.083	99.082	99.084	99.079	0.004	0.001	10
100.007	200.088	99.083	99.086	99.081	0.006	0.002	7
100.007	200.092	99.085	99.088	99.081	0.007	0.002	12
100.007	200.098	99.087	99.091	99.085	0.006	0.002	8
100.007	200.103	99.088	99.089	99.086	0.003	0.001	13
100.007	200.107	99.088	99.09	99.087	0.003	0.001	8
100.007	200.113	99.089	99.093	99.085	0.008	0.002	10
100.007	200.118	99.091	99.093	99.088	0.005	0.002	10
100.007	200.122	99.095	99.117	99.088	0.028	0.008	9
100.007	200.128	99.097	99.113	99.092	0.021	0.006	13
100.007	200.133	99.1	99.112	99.092	0.019	0.005	18
100.007	200.137	99.102	99.109	99.097	0.012	0.004	12
100.007	200.143	99.104	99.12	99.098	0.022	0.007	7
100.007	200.148	99.106	99.136	99.099	0.038	0.011	14
100.007	200.152	99.103	99.106	99.099	0.007	0.002	14
100.007	200.158	99.104	99.107	99.101	0.005	0.001	11
100.007	200.163	99.108	99.13	99.103	0.027	0.007	15
100.007	200.167	99.11	99.134	99.104	0.031	0.008	13
100.007	200.173	99.114	99.15	99.106	0.044	0.013	17
100.007	200.178	99.123	99.155	99.108	0.047	0.016	23
100.007	200.182	99.132	99.156	99.112	0.043	0.018	25
100.007	200.188	99.133	99.154	99.115	0.039	0.017	14
100.007	200.193	99.136	99.155	99.115	0.04	0.017	23
100.007	200.198	99.138	99.152	99.117	0.035	0.015	15
100.007	200.202	99.131	99.151	99.119	0.032	0.012	14
100.007	200.208	99.128	99.154	99.122	0.032	0.01	8
100.007	200.213	99.124	99.126	99.123	0.003	0.001	6
100.007	200.217	99.127	99.13	99.123	0.006	0.002	5
100.007	200.223	99.128	99.135	99.125	0.01	0.003	11
100.007	200.228	99.133	99.139	99.125	0.014	0.004	24
100.007	200.232	99.13	99.139	99.124	0.015	0.004	13
100.007	200.238	99.129	99.135	99.123	0.012	0.003	13
100.007	200.243	99.127	99.135	99.124	0.01	0.003	10
100.007	200.247	99.128	99.134	99.125	0.009	0.003	9
100.007	200.253	99.129	99.133	99.125	0.007	0.002	13
100.007	200.258	99.128	99.132	99.125	0.007	0.002	6
100.007	200.262	99.129	99.132	99.127	0.005	0.002	8
100.007	200.268	99.129	99.131	99.127	0.004	0.002	3
100.007	200.273	99.136	99.146	99.126	0.019	0.006	13
100.007	200.277	99.14	99.148	99.128	0.02	0.005	21
100.007	200.283	99.142	99.148	99.132	0.016	0.005	21
100.007	200.288	99.145	99.151	99.138	0.013	0.004	19
100.007	200.292	99.145	99.154	99.137	0.016	0.004	23
100.007	200.298	99.146	99.155	99.139	0.017	0.005	21
100.007	200.303	99.147	99.154	99.136	0.018	0.005	17
100.007	200.307	99.147	99.156	99.139	0.018	0.006	8
100.007	200.313	99.145	99.149	99.14	0.009	0.003	5
100.007	200.318	99.149	99.152	99.145	0.007	0.002	6
100.007	200.323	99.15	99.152	99.149	0.004	0.001	5
100.007	200.327	99.151	99.162	99.146	0.016	0.005	7
100.007	200.333	99.149	99.153	99.147	0.006	0.002	8
100.007	200.338	99.152	99.164	99.149	0.015	0.006	5
100.007	200.342	99.152	99.16	99.15	0.01	0.003	11
100.007	200.348	99.156	99.161	99.152	0.009	0.003	10
100.007	200.353	99.16	99.162	99.156	0.006	0.002	8
100.007	200.357	99.162	99.164	99.16	0.004	0.001	8
100.007	200.363	99.162	99.164	99.159	0.005	0.002	6
100.007	200.368	99.16	99.163	99.156	0.007	0.002	6
100.007	200.372	99.156	99.16	99.153	0.008	0.002	9
100.007	200.378	99.154	99.156	99.151	0.005	0.002	9
100.007	200.383	99.151	99.155	99.146	0.009	0.003	12
100.007	200.387	99.149	99.153	99.146	0.007	0.002	9
100.007	200.393	99.148	99.151	99.144	0.007	0.002	14
100.007	200.398	99.149	99.153	99.145	0.007	0.002	11
100.007	200.402	99.149	99.153	99.147	0.006	0.002	8
100.007	200.408	99.149	99.152	99.146	0.007	0.002	11
100.007	200.413	99.148	99.15	99.146	0.004	0.001	9
100.007	200.417	99.147	99.149	99.145	0.003	0.001	8
100.007	200.423	99.148	99.151	99.146	0.004	0.001	8
100.007	200.428	99.148	99.15	99.146	0.003	0.001	8
100.007	200.432	99.147	99.152	99.143	0.008	0.002	14
100.007	200.438	99.146	99.15	99.142	0.008	0.003	9
100.007	200.443	99.146	99.149	99.143	0.005	0.002	9
100.007	200.448	99.146	99.149	99.142	0.007	0.002	9
100.007	200.452	99.148	99.15	99.144	0.006	0.002	9
100.007	200.458	99.148	99.152	99.142	0.01	0.003	13
100.007	200.463	99.148	99.151	99.143	0.008	0.002	10
100.007	200.467	99.15	99.152	99.147	0.005	0.002	7
100.007	200.473	99.15	99.153	99.146	0.007	0.002	11
100.007	200.478	99.151	99.154	99.147	0.007	0.002	10
100.007	200.482	99.151	99.155	99.146	0.009	0.002	13
100.007	200.488	99.15	99.153	99.146	0.006	0.002	9
100.007	200.493	99.151	99.156	99.148	0.008	0.002	11
100.007	200.497	99.152	99.154	99.149	0.005	0.001	11
100.007	200.503	99.154	99.156	99.15	0.006	0.002	7
100.007	200.508	99.155	99.158	99.15	0.007	0.002	15
100.007	200.512	99.156	99.162	99.151	0.01	0.003	17
100.007	200.518	99.159	99.166	99.153	0.013	0.004	14
100.007	200.523	99.164	99.171	99.156	0.015	0.005	17
100.007	200.527	99.169	99.172	99.166	0.007	0.002	13
100.007	200.533	99.17	99.174	99.166	0.008	0.003	13
100.007	200.538	99.173	99.175	99.171	0.003	0.001	10
100.007	200.542	99.172	99.177	99.169	0.008	0.003	10
100.007	200.548	99.17	99.174	99.168	0.007	0.002	9
100.007	200.553	99.169	99.172	99.167	0.005	0.002	8
100.007	200.557	99.169	99.171	99.166	0.005	0.002	11
100.007	200.563	99.168	99.172	99.165	0.006	0.002	12
100.007	200.568	99.168	99.171	99.164	0.006	0.002	10
100.007	200.573	99.168	99.172	99.165	0.006	0.002	10
100.007	200.577	99.167	99.17	99.164	0.006	0.002	13
100.007	200.583	99.168	99.171	99.163	0.007	0.002	9
100.007	200.588	99.168	99.172	99.165	0.007	0.002	16
100.007	200.592	99.168	99.172	99.163	0.009	0.002	11
100.007	200.598	99.167	99.169	99.164	0.005	0.001	15
100.007	200.603	99.167	99.171	99.164	0.007	0.002	9
100.007	200.607	99.167	99.171	99.165	0.006	0.002	11
100.007	200.613	99.168	99.17	99.165	0.005	0.002	10
100.007	200.618	99.169	99.171	99.166	0.005	0.002	10
100.007	200.622	99.17	99.172	99.168	0.004	0.001	7
100.007	200.628	99.17	99.175	99.167	0.008	0.002	10
100.007	200.633	99.17	99.172	99.168	0.005	0.002	11
100.007	200.637	99.169	99.173	99.166	0.007	0.002	15
100.007	200.643	99.171	99.173	99.169	0.004	0.002	7
100.007	200.648	99.172	99.174	99.169	0.004	0.001	11
100.007	200.652	99.173	99.176	99.17	0.006	0.002	9
100.007	200.658	99.174	99.176	99.17	0.007	0.002	13
100.007	200.663	99.176	99.181	99.173	0.008	0.002	9
100.007	200.667	99.176	99.178	99.174	0.004	0.001	10
100.007	200.673	99.176	99.179	99.173	0.005	0.001	11
100.007	200.678	99.178	99.179	99.176	0.003	0.001	8
100.007	200.682	99.177	99.179	99.175	0.004	0.001	7
100.007	200.688	99.178	99.18	99.176	0.004	0.001	10
100.007	200.693	99.179	99.181	99.176	0.005	0.001	10
100.007	200.698	99.18	99.182	99.176	0.006	0.002	5
100.007	200.702	99.181	99.184	99.178	0.006	0.002	13
100.007	200.708	99.181	99.184	99.179	0.005	0.002	11
100.007	200.713	99.182	99.184	99.18	0.004	0.001	8
100.007	200.717	99.184	99.187	99.18	0.007	0.002	7
100.007	200.723	99.185	99.189	99.18	0.008	0.003	7
100.007	200.728	99.185	99.189	99.181	0.008	0.003	14
100.007	200.732	99.192	99.201	99.184	0.018	0.004	14
100.007	200.738	99.198	99.212	99.191	0.021	0.007	11
100.007	200.743	99.199	99.209	99.193	0.016	0.006	6
100.007	200.747	99.205	99.214	99.195	0.019	0.008	8
100.007	200.753	99.201	99.207	99.198	0.009	0.003	6
100.007	200.758	99.205	99.214	99.199	0.014	0.006	10
100.007	200.762	99.207	99.216	99.201	0.015	0.004	16
100.007	200.768	99.213	99.219	99.208	0.011	0.004	9
100.007	200.773	99.214	99.219	99.21	0.009	0.003	6
100.007	200.777	99.218	99.222	99.214	0.008	0.002	10
100.007	200.783	99.219	99.222	99.216	0.006	0.002	5
100.007	200.788	99.221	99.222	99.22	0.002	0.001	8
100.007	200.792	99.221	99.223	99.219	0.005	0.002	4
100.007	200.798	99.221	99.223	99.217	0.005	0.002	6
100.007	200.803	99.215	99.219	99.212	0.008	0.003	8
100.007	200.807	99.212	99.216	99.207	0.01	0.004	5
100.007	200.813	99.208	99.212	99.205	0.007	0.003	10
100.007	200.818	99.205	99.209	99.203	0.006	0.002	4
100.007	200.823	99.202	99.205	99.2	0.005	0.002	6
100.007	200.827	99.2	99.206	99.196	0.009	0.003	8
100.007	200.833	99.198	99.201	99.196	0.005	0.001	7
100.007	200.838	99.195	99.202	99.19	0.012	0.003	10
100.007	200.842	99.193	99.197	99.188	0.01	0.003	13
100.007	200.848	99.191	99.196	99.185	0.011	0.003	12
100.007	200.853	99.192	99.195	99.189	0.006	0.002	6
100.007	200.857	99.189	99.191	99.187	0.004	0.001	7
100.007	200.863	99.188	99.191	99.186	0.005	0.002	10
100.007	200.868	99.188	99.19	99.185	0.005	0.002	9
100.007	200.872	99.187	99.19	99.184	0.006	0.002	9
100.007	200.878	99.186	99.189	99.183	0.006	0.002	7
100.007	200.883	99.187	99.191	99.183	0.008	0.002	11
100.007	200.887	99.186	99.188	99.182	0.006	0.002	11
100.007	200.893	99.186	99.19	99.181	0.008	0.003	12
100.007	200.898	99.184	99.188	99.18	0.008	0.002	10
100.007	200.902	99.183	99.187	99.18	0.007	0.002	12
100.007	200.908	99.182	99.184	99.18	0.004	0.001	6
100.007	200.913	99.181	99.186	99.176	0.01	0.003	11
100.007	200.917	99.181	99.185	99.176	0.009	0.003	15
100.007	200.923	99.182	99.185	99.179	0.007	0.002	11
100.007	200.928	99.179	99.185	99.175	0.01	0.003	10
100.007	200.932	99.177	99.181	99.173	0.008	0.003	6
100.007	200.938	99.177	99.181	99.174	0.007	0.003	7
100.007	200.943	99.176	99.182	99.17	0.012	0.003	12
100.007	200.948	99.174	99.176	99.171	0.005	0.002	9
100.007	200.952	99.173	99.176	99.17	0.006	0.002	10
100.007	200.958	99.172	99.175	99.168	0.008	0.002	8
100.007	200.963	99.17	99.172	99.168	0.004	0.002	6
100.007	200.967	99.171	99.174	99.168	0.006	0.002	9
100.007	200.973	99.172	99.175	99.169	0.006	0.002	9
100.007	200.978	99.173	99.175	99.169	0.006	0.002	11
100.007	200.982	99.174	99.177	99.17	0.007	0.002	8
100.007	200.988	99.174	99.177	99.17	0.007	0.002	13
100.007	200.993	99.173	99.177	99.17	0.007	0.002	12
100.007	200.997	99.172	99.178	99.168	0.011	0.003	13
100.007	201.003	99.171	99.177	99.165	0.012	0.003	12
100.007	201.008	99.172	99.177	99.167	0.009	0.003	11
100.007	201.012	99.172	99.176	99.169	0.007	0.002	12
100.007	201.018	99.173	99.177	99.168	0.009	0.002	14
100.007	201.023	99.174	99.178	99.171	0.007	0.002	12
100.007	201.027	99.173	99.176	99.169	0.007	0.002	11
100.007	201.033	99.173	99.176	99.17	0.007	0.002	10
100.007	201.038	99.174	99.177	99.171	0.007	0.002	11
100.007	201.042	99.173	99.178	99.167	0.011	0.003	11
100.007	201.048	99.173	99.176	99.167	0.009	0.003	12
100.007	201.053	99.172	99.176	99.169	0.008	0.002	16
100.007	201.057	99.175	99.183	99.171	0.012	0.004	13
100.007	201.063	99.175	99.181	99.17	0.011	0.003	11
100.007	201.068	99.175	99.182	99.172	0.01	0.003	17
100.007	201.073	99.173	99.177	99.17	0.007	0.002	9
100.007	201.077	99.175	99.181	99.168	0.013	0.003	13
100.007	201.083	99.175	99.182	99.169	0.013	0.004	12
100.007	201.088	99.173	99.177	99.169	0.008	0.003	11
100.007	201.092	99.174	99.179	99.169	0.01	0.003	10
100.007	201.098	99.175	99.178	99.171	0.007	0.002	15
100.007	201.103	99.175	99.178	99.171	0.007	0.002	11
100.007	201.107	99.174	99.179	99.169	0.01	0.003	14
100.007	201.113	99.175	99.178	99.172	0.007	0.002	16
100.007	201.118	99.177	99.179	99.172	0.007	0.002	7
100.007	201.122	99.178	99.181	99.174	0.006	0.002	12
100.007	201.128	99.178	99.182	99.174	0.007	0.003	8
100.007	201.133	99.178	99.183	99.174	0.009	0.002	12
100.007	201.137	99.177	99.179	99.173	0.006	0.002	9
100.007	201.143	99.178	99.181	99.175	0.007	0.002	16
100.007	201.148	99.179	99.184	99.176	0.008	0.002	10
100.007	201.152	99.181	99.184	99.178	0.006	0.002	9
100.007	201.158	99.18	99.183	99.177	0.006	0.002	9
100.007	201.163	99.181	99.183	99.178	0.004	0.001	10
100.007	201.167	99.181	99.184	99.178	0.006	0.002	8
100.007	201.173	99.181	99.183	99.178	0.005	0.002	9
100.007	201.178	99.182	99.184	99.179	0.005	0.001	10
100.007	201.182	99.184	99.186	99.182	0.004	0.001	9
100.007	201.188	99.184	99.186	99.183	0.002	0.001	5
100.007	201.193	99.185	99.188	99.181	0.007	0.002	7
100.007	201.198	99.184	99.187	99.182	0.004	0.001	8
100.007	201.202	99.182	99.184	99.179	0.004	0.002	6
100.007	201.208	99.183	99.186	99.179	0.007	0.002	13
100.007	201.213	99.184	99.185	99.18	0.005	0.002	8
100.007	201.217	99.183	99.185	99.182	0.004	0.001	11
100.007	201.223	99.183	99.186	99.18	0.006	0.002	7
100.007	201.228	99.182	99.186	99.18	0.006	0.002	11
100.007	201.232	99.183	99.185	99.181	0.004	0.001	7
100.007	201.238	99.184	99.186	99.181	0.005	0.002	12
100.007	201.243	99.185	99.186	99.183	0.004	0.001	8
100.007	201.247	99.184	99.187	99.181	0.007	0.002	13
100.007	201.253	99.182	99.185	99.18	0.004	0.002	9
100.007	201.258	99.181	99.185	99.179	0.006	0.002	8
100.007	201.262	99.181	99.183	99.178	0.005	0.002	12
100.007	201.268	99.183	99.186	99.18	0.006	0.002	11
100.007	201.273	99.182	99.184	99.18	0.005	0.002	7
100.007	201.277	99.184	99.188	99.182	0.006	0.002	10
100.007	201.283	99.183	99.186	99.18	0.006	0.002	10
100.007	201.288	99.182	99.185	99.179	0.006	0.002	8
100.007	201.292	99.182	99.185	99.179	0.006	0.002	11
100.007	201.298	99.183	99.186	99.18	0.006	0.002	13
100.007	201.303	99.182	99.185	99.179	0.006	0.002	11
100.007	201.307	99.183	99.185	99.18	0.005	0.002	9
100.007	201.313	99.183	99.187	99.179	0.007	0.002	9
100.007	201.318	99.183	99.184	99.18	0.004	0.001	8
100.007	201.323	99.183	99.185	99.18	0.006	0.002	8
100.007	201.327	99.182	99.185	99.18	0.005	0.001	8
100.007	201.333	99.184	99.186	99.181	0.006	0.002	11
100.007	201.338	99.184	99.186	99.183	0.003	0.001	6
100.007	201.342	99.184	99.186	99.182	0.004	0.001	10
100.007	201.348	99.185	99.187	99.182	0.004	0.001	9
100.007	201.353	99.186	99.189	99.182	0.007	0.002	12
100.007	201.357	99.186	99.188	99.185	0.003	0.001	3
100.007	201.363	99.187	99.189	99.185	0.005	0.002	10
100.007	201.368	99.185	99.191	99.182	0.009	0.003	12
100.007	201.372	99.186	99.189	99.183	0.006	0.002	7
100.007	201.378	99.185	99.189	99.182	0.007	0.002	11
100.007	201.383	99.187	99.19	99.186	0.004	0.001	5
100.007	201.387	99.187	99.188	99.185	0.003	0.001	7
100.007	201.393	99.187	99.19	99.184	0.006	0.002	12
100.007	201.398	99.189	99.19	99.187	0.003	0.001	11
100.007	201.402	99.19	99.193	99.188	0.006	0.002	10
100.007	201.408	99.19	99.192	99.188	0.004	0.001	4
100.007	201.413	99.19	99.193	99.188	0.005	0.002	9
100.007	201.417	99.19	99.193	99.187	0.005	0.002	9
100.007	201.423	99.19	99.193	99.187	0.006	0.002	7
100.007	201.428	99.191	99.194	99.187	0.007	0.002	11
100.007	201.432	99.192	99.194	99.19	0.004	0.001	7
100.007	201.438	99.193	99.195	99.19	0.005	0.002	8
100.007	201.443	99.192	99.193	99.191	0.002	0.001	8
100.007	201.448	99.193	99.195	99.189	0.005	0.002	10
100.007	201.452	99.193	99.197	99.19	0.007	0.002	13
100.007	201.458	99.191	99.193	99.189	0.004	0.001	7
100.007	201.463	99.192	99.194	99.19	0.005	0.002	6
100.007	201.467	99.192	99.193	99.19	0.003	0.001	6
100.007	201.473	99.193	99.195	99.191	0.004	0.002	8
100.007	201.478	99.192	99.195	99.189	0.006	0.002	10
100.007	201.482	99.193	99.197	99.19	0.008	0.002	11
100.007	201.488	99.191	99.194	99.188	0.006	0.002	8
100.007	201.493	99.191	99.194	99.189	0.005	0.002	5
100.007	201.497	99.192	99.195	99.19	0.005	0.001	7
100.007	201.503	99.191	99.195	99.188	0.007	0.002	16
100.007	201.508	99.192	99.196	99.19	0.006	0.002	11
100.007	201.512	99.193	99.194	99.19	0.005	0.001	9
100.007	201.518	99.193	99.195	99.19	0.004	0.001	9
100.007	201.523	99.193	99.195	99.19	0.005	0.001	8
100.007	201.527	99.194	99.196	99.192	0.005	0.001	10
100.007	201.533	99.195	99.197	99.191	0.006	0.002	9
100.007	201.538	99.194	99.197	99.191	0.006	0.002	9
100.007	201.542	99.194	99.198	99.191	0.006	0.002	7
100.007	201.548	99.195	99.197	99.194	0.003	0.001	4
100.007	201.553	99.194	99.196	99.191	0.006	0.002	6
100.007	201.557	99.194	99.198	99.192	0.006	0.002	5
100.007	201.563	99.194	99.197	99.19	0.007	0.002	13
100.007	201.568	99.195	99.196	99.193	0.003	0.001	7
100.007	201.573	99.196	99.198	99.195	0.003	0.001	5
100.007	201.577	99.197	99.198	99.196	0.003	0.001	3
100.007	201.583	99.196	99.199	99.194	0.004	0.002	7
100.007	201.588	99.197	99.202	99.193	0.009	0.003	14
100.007	201.592	99.198	99.204	99.193	0.011	0.003	14
100.007	201.598	99.198	99.201	99.195	0.006	0.002	9
100.007	201.603	99.199	99.204	99.194	0.01	0.003	11
100.007	201.607	99.198	99.203	99.194	0.01	0.003	13
100.007	201.613	99.199	99.204	99.195	0.009	0.003	14
100.007	201.618	99.2	99.205	99.197	0.008	0.003	10
100.007	201.622	99.201	99.203	99.198	0.004	0.001	6
100.007	201.628	99.202	99.204	99.2	0.004	0.001	13
100.007	201.633	99.202	99.203	99.2	0.003	0.001	10
100.007	201.637	99.203	99.205	99.199	0.006	0.002	9
100.007	201.643	99.204	99.206	99.201	0.005	0.001	9
100.007	201.648	99.203	99.207	99.199	0.008	0.002	14
100.007	201.652	99.202	99.205	99.199	0.005	0.002	7
100.007	201.658	99.203	99.205	99.202	0.003	0.001	7
100.007	201.663	99.205	99.206	99.203	0.003	0.001	7
100.007	201.667	99.205	99.206	99.203	0.004	0.001	9
100.007	201.673	99.207	99.21	99.204	0.006	0.002	8
100.007	201.678	99.208	99.211	99.205	0.006	0.002	14
100.007	201.682	99.209	99.211	99.205	0.006	0.002	9
100.007	201.688	99.208	99.212	99.205	0.006	0.002	7
100.007	201.693	99.207	99.209	99.206	0.003	0.001	6
100.007	201.698	99.208	99.209	99.206	0.003	0.001	11
100.007	201.702	99.209	99.21	99.207	0.004	0.001	7
100.007	201.708	99.212	99.215	99.209	0.006	0.002	5
100.007	201.713	99.212	99.216	99.207	0.009	0.003	10
100.007	201.717	99.213	99.215	99.211	0.004	0.001	5
100.007	201.723	99.213	99.216	99.21	0.006	0.002	11
100.007	201.728	99.212	99.214	99.209	0.004	0.002	9
100.007	201.732	99.212	99.214	99.21	0.004	0.001	8
100.007	201.738	99.212	99.215	99.21	0.004	0.002	6
100.007	201.743	99.213	99.214	99.211	0.002	0.001	4
100.007	201.747	99.212	99.214	99.211	0.003	0.001	4
100.007	201.753	99.211	99.213	99.21	0.002	0.001	2
100.007	201.758	99.213	99.214	99.213	0	0	2
100.007	201.762	99.214	99.214	99.212	0.002	0.001	3
100.007	201.768	99.215	99.217	99.211	0.006	0.002	3
100.007	201.773	99.215	99.217	99.213	0.003	0.001	3
100.007	201.777	99.215	99.215	99.215	0	0	1
100.007	201.783	99.217	99.218	99.214	0.004	0.001	5
100.007	201.788	99.218	99.221	99.216	0.005	0.002	7
100.007	201.792	99.217	99.22	99.214	0.006	0.002	3
100.007	201.798	99.217	99.22	99.214	0.006	0.003	3
100.007	201.803	99.219	99.221	99.216	0.005	0.002	3
100.007	201.807	99.218	99.219	99.215	0.004	0.001	5
100.007	201.813	99.219	99.22	99.217	0.004	0.002	3
100.007	201.818	99.219	99.22	99.218	0.002	0.001	3
100.007	201.823	99.219	99.22	99.217	0.003	0.001	3
100.007	201.827	99.221	99.225	99.219	0.006	0.002	5
100.007	201.833	99.22	99.221	99.218	0.003	0.001	5
100.007	201.838	99.221	99.221	99.22	0.001	0	2
100.007	201.842	99.22	99.221	99.219	0.002	0.001	3
100.007	201.848	99.221	99.222	99.22	0.002	0.001	2
100.007	201.853	99.225	99.233	99.22	0.013	0.005	6
100.007	201.857	99.222	99.222	99.222	0	0	2
100.007	201.863	99.223	99.225	99.222	0.004	0.002	3
100.007	201.868	99.226	99.23	99.222	0.008	0.004	2
100.007	201.872	99.223	99.225	99.22	0.005	0.002	4
100.007	201.878	99.225	99.227	99.223	0.004	0.002	4
100.007	201.883	99.224	99.23	99.22	0.01	0.004	4
100.007	201.887	99.221	99.222	99.219	0.003	0.001	2
100.007	201.893	99.227	99.234	99.222	0.012	0.005	6
100.007	201.898	99.226	99.233	99.222	0.011	0.004	4
100.013	200.003	99.067	99.07	99.065	0.005	0.001	17
100.013	200.008	99.068	99.07	99.067	0.003	0.001	6
100.013	200.012	99.068	99.07	99.066	0.004	0.001	8
100.013	200.018	99.07	99.072	99.068	0.004	0.001	14
100.013	200.023	99.07	99.072	99.068	0.004	0.001	10
100.013	200.027	99.071	99.072	99.069	0.003	0.001	5
100.013	200.033	99.07	99.072	99.069	0.004	0.001	11
100.013	200.038	99.071	99.074	99.068	0.005	0.002	10
100.013	200.042	99.072	99.076	99.069	0.007	0.003	12
100.013	200.048	99.073	99.076	99.071	0.005	0.002	12
100.013	200.053	99.076	99.078	99.073	0.006	0.001	13
100.013	200.057	99.076	99.079	99.074	0.005	0.002	8
100.013	200.063	99.077	99.079	99.075	0.004	0.001	10
100.013	200.068	99.077	99.081	99.074	0.007	0.002	12
100.013	200.073	99.08	99.083	99.076	0.007	0.002	14
100.013	200.077	99.08	99.086	99.076	0.009	0.003	10
100.013	200.083	99.081	99.084	99.08	0.004	0.001	11
100.013	200.088	99.083	99.086	99.081	0.005	0.001	10
100.013	200.092	99.085	99.087	99.083	0.004	0.001	12
100.013	200.098	99.086	99.089	99.085	0.005	0.002	9
100.013	200.103	99.088	99.089	99.085	0.003	0.001	6
100.013	200.107	99.088	99.09	99.086	0.004	0.001	9
100.013	200.113	99.089	99.091	99.085	0.006	0.002	10
100.013	200.118	99.09	99.093	99.087	0.006	0.002	9
100.013	200.122	99.092	99.095	99.087	0.008	0.002	12
100.013	200.128	99.099	99.132	99.09	0.042	0.009	22
100.013	200.133	99.1	99.11	99.095	0.015	0.005	12
100.013	200.137	99.103	99.135	99.094	0.041	0.01	14
100.013	200.143	99.101	99.123	99.097	0.026	0.007	12
100.013	200.148	99.101	99.105	99.098	0.008	0.002	16
100.013	200.152	99.103	99.106	99.101	0.005	0.002	10
100.013	200.158	99.104	99.106	99.101	0.005	0.002	8
100.013	200.163	99.11	99.144	99.102	0.042	0.01	14
100.013	200.167	99.117	99.145	99.103	0.043	0.015	12
100.013	200.173	99.124	99.149	99.105	0.044	0.017	16
100.013	200.178	99.135	99.154	99.109	0.045	0.019	21
100.013	200.182	99.132	99.154	99.111	0.043	0.018	18
100.013	200.188	99.13	99.156	99.113	0.043	0.017	22
100.013	200.193	99.134	99.156	99.115	0.041	0.018	11
100.013	200.198	99.123	99.153	99.116	0.037	0.01	11
100.013	200.202	99.125	99.153	99.118	0.034	0.008	14
100.013	200.208	99.123	99.125	99.118	0.007	0.002	8
100.013	200.213	99.122	99.126	99.12	0.006	0.002	4
100.013	200.217	99.124	99.138	99.119	0.019	0.005	12
100.013	200.223	99.128	99.138	99.12	0.018	0.006	19
100.013	200.228	99.128	99.139	99.122	0.018	0.006	19
100.013	200.232	99.126	99.131	99.122	0.008	0.002	9
100.013	200.238	99.125	99.13	99.122	0.008	0.002	8
100.013	200.243	99.126	99.133	99.123	0.009	0.003	10
100.013	200.247	99.127	99.129	99.124	0.005	0.002	6
100.013	200.253	99.127	99.131	99.124	0.007	0.002	10
100.013	200.258	99.129	99.13	99.127	0.004	0.001	5
100.013	200.262	99.127	99.129	99.123	0.006	0.002	8
100.013	200.268	99.129	99.136	99.125	0.012	0.003	13
100.013	200.273	99.133	99.141	99.126	0.015	0.004	15
100.013	200.277	99.137	99.145	99.126	0.019	0.005	11
100.013	200.283	99.139	99.146	99.134	0.012	0.004	11
100.013	200.288	99.141	99.151	99.135	0.016	0.005	16
100.013	200.292	99.14	99.149	99.134	0.015	0.004	10
100.013	200.298	99.143	99.151	99.134	0.016	0.006	7
100.013	200.303	99.141	99.143	99.136	0.007	0.003	4
100.013	200.307	99.144	99.146	99.142	0.004	0.002	3
100.013	200.313	99.148	99.152	99.145	0.007	0.002	13
100.013	200.318	99.148	99.151	99.146	0.005	0.001	5
100.013	200.323	99.148	99.15	99.147	0.003	0.001	4
100.013	200.327	99.15	99.153	99.148	0.005	0.002	12
100.013	200.333	99.15	99.153	99.148	0.005	0.002	8
100.013	200.338	99.152	99.155	99.147	0.008	0.002	10
100.013	200.342	99.153	99.155	99.151	0.004	0.001	10
100.013	200.348	99.156	99.162	99.15	0.012	0.003	9
100.013	200.353	99.161	99.166	99.155	0.011	0.003	11
100.013	200.357	99.163	99.164	99.161	0.004	0.001	7
100.013	200.363	99.161	99.164	99.159	0.005	0.002	6
100.013	200.368	99.16	99.164	99.156	0.008	0.002	10
100.013	200.372	99.156	99.161	99.152	0.009	0.003	6
100.013	200.378	99.153	99.155	99.149	0.006	0.002	8
100.013	200.383	99.15	99.154	99.147	0.007	0.002	9
100.013	200.387	99.147	99.152	99.143	0.009	0.002	14
100.013	200.393	99.147	99.15	99.143	0.007	0.002	12
100.013	200.398	99.146	99.148	99.144	0.004	0.002	9
100.013	200.402	99.147	99.15	99.144	0.006	0.002	11
100.013	200.408	99.147	99.149	99.144	0.005	0.002	9
100.013	200.413	99.146	99.148	99.143	0.005	0.001	10
100.013	200.417	99.146	99.149	99.143	0.006	0.002	11
100.013	200.423	99.146	99.149	99.144	0.005	0.002	12
100.013	200.428	99.147	99.15	99.142	0.008	0.003	10
100.013	200.432	99.146	99.149	99.143	0.006	0.001	10
100.013	200.438	99.146	99.151	99.144	0.007	0.002	11
100.013	200.443	99.145	99.149	99.141	0.008	0.002	12
100.013	200.448	99.145	99.148	99.141	0.007	0.002	13
100.013	200.452	99.144	99.147	99.142	0.006	0.002	8
100.013	200.458	99.147	99.15	99.143	0.007	0.002	10
100.013	200.463	99.148	99.15	99.145	0.005	0.001	11
100.013	200.467	99.148	99.153	99.145	0.008	0.002	10
100.013	200.473	99.149	99.151	99.145	0.006	0.002	13
100.013	200.478	99.149	99.152	99.145	0.007	0.002	10
100.013	200.482	99.15	99.155	99.146	0.009	0.003	13
100.013	200.488	99.148	99.153	99.144	0.009	0.002	12
100.013	200.493	99.15	99.152	99.146	0.007	0.002	9
100.013	200.497	99.151	99.154	99.148	0.006	0.002	11
100.013	200.503	99.152	99.155	99.149	0.007	0.002	15
100.013	200.508	99.153	99.156	99.15	0.006	0.002	13
100.013	200.512	99.153	99.159	99.148	0.01	0.003	11
100.013	200.518	99.156	99.165	99.151	0.014	0.004	21
100.013	200.523	99.16	99.168	99.151	0.016	0.005	22
100.013	200.527	99.163	99.171	99.15	0.021	0.005	19
100.013	200.533	99.168	99.173	99.162	0.01	0.003	13
100.013	200.538	99.171	99.174	99.167	0.007	0.002	11
100.013	200.542	99.171	99.174	99.169	0.005	0.002	7
100.013	200.548	99.171	99.175	99.168	0.006	0.002	12
100.013	200.553	99.17	99.174	99.168	0.006	0.002	6
100.013	200.557	99.168	99.169	99.166	0.003	0.001	8
100.013	200.563	99.167	99.168	99.164	0.004	0.002	5
100.013	200.568	99.168	99.17	99.165	0.005	0.002	9
100.013	200.573	99.166	99.168	99.165	0.004	0.001	8
100.013	200.577	99.166	99.167	99.164	0.003	0.001	9
100.013	200.583	99.166	99.169	99.163	0.006	0.002	13
100.013	200.588	99.165	99.167	99.163	0.004	0.001	7
100.013	200.592	99.167	99.17	99.164	0.006	0.002	11
100.013	200.598	99.166	99.169	99.164	0.005	0.002	9
100.013	200.603	99.166	99.169	99.163	0.006	0.002	7
100.013	200.607	99.167	99.17	99.164	0.006	0.002	11
100.013	200.613	99.167	99.168	99.164	0.004	0.001	9
100.013	200.618	99.168	99.17	99.164	0.006	0.002	7
100.013	200.622	99.168	99.172	99.163	0.009	0.003	11
100.013	200.628	99.168	99.17	99.167	0.003	0.001	8
100.013	200.633	99.169	99.172	99.166	0.006	0.002	11
100.013	200.637	99.168	99.172	99.166	0.006	0.002	8
100.013	200.643	99.17	99.174	99.166	0.008	0.002	13
100.013	200.648	99.171	99.174	99.166	0.007	0.003	10
100.013	200.652	99.171	99.176	99.165	0.011	0.003	19
100.013	200.658	99.173	99.178	99.17	0.008	0.003	15
100.013	200.663	99.173	99.176	99.169	0.008	0.002	13
100.013	200.667	99.175	99.176	99.174	0.001	0.001	4
100.013	200.673	99.176	99.178	99.174	0.004	0.001	10
100.013	200.678	99.177	99.179	99.175	0.004	0.001	9
100.013	200.682	99.177	99.179	99.176	0.002	0.001	6
100.013	200.688	99.177	99.181	99.174	0.007	0.002	10
100.013	200.693	99.178	99.18	99.175	0.004	0.002	10
100.013	200.698	99.179	99.181	99.175	0.006	0.002	9
100.013	200.702	99.179	99.182	99.178	0.004	0.001	7
100.013	200.708	99.182	99.183	99.18	0.003	0.001	8
100.013	200.713	99.182	99.183	99.179	0.004	0.001	9
100.013	200.717	99.181	99.184	99.18	0.004	0.002	6
100.013	200.723	99.183	99.187	99.18	0.007	0.002	14
100.013	200.728	99.185	99.19	99.18	0.01	0.003	9
100.013	200.732	99.192	99.208	99.184	0.024	0.007	14
100.013	200.738	99.19	99.194	99.183	0.011	0.004	8
100.013	200.743	99.196	99.205	99.193	0.012	0.004	6
100.013	200.747	99.204	99.213	99.195	0.018	0.007	9
100.013	200.753	99.209	99.215	99.198	0.017	0.007	11
100.013	200.758	99.205	99.215	99.193	0.022	0.008	14
100.013	200.762	99.207	99.214	99.2	0.014	0.004	21
100.013	200.768	99.212	99.22	99.204	0.016	0.005	13
100.013	200.773	99.218	99.221	99.214	0.008	0.003	6
100.013	200.777	99.218	99.223	99.214	0.008	0.003	9
100.013	200.783	99.221	99.222	99.22	0.003	0.001	6
100.013	200.788	99.221	99.223	99.22	0.003	0.001	5
100.013	200.792	99.221	99.223	99.219	0.004	0.001	6
100.013	200.798	99.22	99.223	99.218	0.005	0.002	5
100.013	200.803	99.217	99.221	99.212	0.009	0.003	6
100.013	200.807	99.212	99.215	99.21	0.005	0.002	5
100.013	200.813	99.208	99.212	99.205	0.007	0.003	9
100.013	200.818	99.208	99.217	99.205	0.012	0.004	7
100.013	200.823	99.203	99.205	99.202	0.003	0.001	7
100.013	200.827	99.199	99.201	99.197	0.004	0.001	7
100.013	200.833	99.197	99.201	99.195	0.006	0.002	8
100.013	200.838	99.195	99.2	99.189	0.011	0.004	14
100.013	200.842	99.19	99.195	99.184	0.012	0.004	11
100.013	200.848	99.19	99.195	99.185	0.011	0.003	11
100.013	200.853	99.188	99.191	99.185	0.006	0.002	10
100.013	200.857	99.188	99.193	99.185	0.008	0.002	14
100.013	200.863	99.188	99.191	99.185	0.005	0.002	8
100.013	200.868	99.188	99.191	99.185	0.006	0.002	7
100.013	200.872	99.186	99.189	99.183	0.005	0.002	9
100.013	200.878	99.186	99.189	99.184	0.005	0.002	7
100.013	200.883	99.185	99.189	99.183	0.005	0.002	9
100.013	200.887	99.185	99.188	99.18	0.008	0.002	12
100.013	200.893	99.184	99.186	99.18	0.006	0.002	9
100.013	200.898	99.181	99.187	99.177	0.01	0.003	11
100.013	200.902	99.18	99.185	99.176	0.009	0.003	12
100.013	200.908	99.18	99.185	99.176	0.008	0.002	14
100.013	200.913	99.179	99.184	99.174	0.01	0.003	17
100.013	200.917	99.177	99.181	99.174	0.007	0.002	9
100.013	200.923	99.178	99.184	99.173	0.01	0.003	14
100.013	200.928	99.177	99.182	99.173	0.009	0.003	10
100.013	200.932	99.177	99.18	99.173	0.008	0.003	13
100.013	200.938	99.175	99.179	99.171	0.007	0.002	8
100.013	200.943	99.174	99.177	99.17	0.007	0.002	9
100.013	200.948	99.172	99.176	99.167	0.009	0.003	9
100.013	200.952	99.171	99.176	99.168	0.008	0.003	6
100.013	200.958	99.171	99.175	99.167	0.008	0.002	10
100.013	200.963	99.169	99.172	99.167	0.005	0.001	8
100.013	200.967	99.17	99.175	99.167	0.008	0.002	15
100.013	200.973	99.171	99.174	99.168	0.006	0.002	6
100.013	200.978	99.17	99.174	99.166	0.008	0.002	11
100.013	200.982	99.172	99.176	99.169	0.007	0.002	12
100.013	200.988	99.171	99.174	99.168	0.005	0.001	10
100.013	200.993	99.171	99.176	99.167	0.01	0.003	11
100.013	200.997	99.171	99.176	99.166	0.01	0.003	12
100.013	201.003	99.17	99.176	99.164	0.012	0.004	11
100.013	201.008	99.17	99.175	99.166	0.009	0.003	11
100.013	201.012	99.17	99.174	99.165	0.009	0.003	13
100.013	201.018	99.171	99.175	99.167	0.008	0.002	13
100.013	201.023	99.171	99.173	99.166	0.007	0.002	11
100.013	201.027	99.172	99.177	99.169	0.008	0.002	11
100.013	201.033	99.17	99.173	99.167	0.006	0.002	8
100.013	201.038	99.171	99.175	99.166	0.009	0.002	13
100.013	201.042	99.171	99.175	99.167	0.008	0.003	9
100.013	201.048	99.171	99.176	99.166	0.01	0.003	15
100.013	201.053	99.171	99.176	99.167	0.009	0.003	11
100.013	201.057	99.171	99.173	99.169	0.004	0.002	5
100.013	201.063	99.171	99.174	99.167	0.007	0.002	8
100.013	201.068	99.172	99.177	99.169	0.008	0.002	7
100.013	201.073	99.172	99.175	99.169	0.006	0.002	8
100.013	201.077	99.172	99.176	99.168	0.008	0.003	13
100.013	201.083	99.171	99.175	99.168	0.007	0.002	12
100.013	201.088	99.172	99.177	99.167	0.009	0.003	10
100.013	201.092	99.173	99.178	99.168	0.01	0.003	14
100.013	201.098	99.172	99.177	99.168	0.009	0.003	14
100.013	201.103	99.172	99.176	99.168	0.008	0.003	13
100.013	201.107	99.174	99.176	99.172	0.004	0.001	7
100.013	201.113	99.174	99.177	99.17	0.007	0.003	10
100.013	201.118	99.177	99.18	99.174	0.007	0.002	10
100.013	201.122	99.178	99.179	99.176	0.004	0.001	10
100.013	201.128	99.177	99.181	99.172	0.009	0.003	15
100.013	201.133	99.175	99.179	99.17	0.009	0.002	10
100.013	201.137	99.175	99.178	99.173	0.005	0.002	6
100.013	201.143	99.178	99.179	99.177	0.002	0.001	4
100.013	201.148	99.178	99.181	99.174	0.007	0.002	10
100.013	201.152	99.178	99.181	99.176	0.005	0.001	10
100.013	201.158	99.179	99.182	99.175	0.007	0.002	10
100.013	201.163	99.179	99.182	99.175	0.007	0.002	11
100.013	201.167	99.181	99.184	99.176	0.008	0.002	11
100.013	201.173	99.18	99.182	99.178	0.004	0.001	14
100.013	201.178	99.181	99.184	99.179	0.005	0.002	9
100.013	201.182	99.182	99.184	99.18	0.004	0.001	9
100.013	201.188	99.184	99.187	99.181	0.006	0.002	12
100.013	201.193	99.183	99.187	99.179	0.008	0.002	12
100.013	201.198	99.184	99.188	99.181	0.007	0.002	8
100.013	201.202	99.184	99.186	99.181	0.005	0.002	6
100.013	201.208	99.182	99.185	99.179	0.006	0.002	10
100.013	201.213	99.182	99.185	99.181	0.005	0.002	9
100.013	201.217	99.182	99.184	99.181	0.003	0.001	8
100.013	201.223	99.183	99.183	99.182	0.001	0.001	7
100.013	201.228	99.183	99.185	99.18	0.005	0.002	9
100.013	201.232	99.183	99.186	99.181	0.006	0.002	8
100.013	201.238	99.183	99.186	99.18	0.005	0.002	9
100.013	201.243	99.182	99.185	99.179	0.006	0.002	11
100.013	201.247	99.182	99.185	99.179	0.006	0.002	11
100.013	201.253	99.181	99.185	99.178	0.007	0.002	11
100.013	201.258	99.181	99.184	99.179	0.004	0.001	8
100.013	201.262	99.181	99.184	99.177	0.007	0.002	10
100.013	201.268	99.181	99.182	99.178	0.004	0.001	6
100.013	201.273	99.182	99.185	99.181	0.004	0.002	6
100.013	201.277	99.182	99.185	99.18	0.005	0.002	6
100.013	201.283	99.182	99.185	99.18	0.005	0.002	8
100.013	201.288	99.181	99.183	99.18	0.003	0.001	6
100.013	201.292	99.182	99.185	99.178	0.007	0.002	13
100.013	201.298	99.18	99.182	99.179	0.003	0.001	10
100.013	201.303	99.182	99.184	99.178	0.006	0.002	7
100.013	201.307	99.183	99.186	99.18	0.006	0.002	7
100.013	201.313	99.182	99.186	99.177	0.008	0.002	12
100.013	201.318	99.183	99.188	99.179	0.008	0.002	15
100.013	201.323	99.182	99.184	99.179	0.005	0.002	10
100.013	201.327	99.182	99.184	99.18	0.004	0.001	7
100.013	201.333	99.183	99.184	99.181	0.004	0.001	6
100.013	201.338	99.182	99.183	99.179	0.005	0.001	11
100.013	201.342	99.183	99.185	99.181	0.005	0.002	8
100.013	201.348	99.184	99.187	99.18	0.006	0.002	8
100.013	201.353	99.184	99.187	99.181	0.006	0.002	14
100.013	201.357	99.184	99.189	99.181	0.008	0.002	14
100.013	201.363	99.185	99.189	99.182	0.007	0.002	9
100.013	201.368	99.184	99.189	99.181	0.008	0.003	7
100.013	201.372	99.184	99.189	99.181	0.008	0.002	16
100.013	201.378	99.184	99.188	99.18	0.008	0.003	8
100.013	201.383	99.186	99.189	99.182	0.007	0.002	11
100.013	201.387	99.186	99.188	99.185	0.003	0.001	6
100.013	201.393	99.187	99.19	99.184	0.006	0.002	11
100.013	201.398	99.187	99.189	99.183	0.006	0.002	10
100.013	201.402	99.189	99.192	99.184	0.008	0.002	14
100.013	201.408	99.19	99.193	99.187	0.005	0.002	9
100.013	201.413	99.189	99.193	99.187	0.005	0.001	11
100.013	201.417	99.19	99.192	99.188	0.004	0.001	7
100.013	201.423	99.19	99.193	99.187	0.006	0.002	7
100.013	201.428	99.191	99.194	99.186	0.008	0.002	14
100.013	201.432	99.193	99.197	99.191	0.006	0.002	7
100.013	201.438	99.192	99.194	99.19	0.004	0.001	6
100.013	201.443	99.192	99.194	99.191	0.003	0.001	6
100.013	201.448	99.191	99.193	99.19	0.003	0.001	6
100.013	201.452	99.192	99.194	99.19	0.004	0.002	6
100.013	201.458	99.191	99.196	99.189	0.007	0.002	10
100.013	201.463	99.192	99.194	99.19	0.004	0.002	7
100.013	201.467	99.191	99.192	99.189	0.003	0.001	10
100.013	201.473	99.191	99.194	99.188	0.007	0.002	8
100.013	201.478	99.192	99.194	99.189	0.005	0.002	7
100.013	201.482	99.191	99.196	99.19	0.006	0.002	8
100.013	201.488	99.191	99.193	99.189	0.004	0.001	8
100.013	201.493	99.19	99.192	99.188	0.005	0.001	10
100.013	201.497	99.19	99.193	99.188	0.005	0.002	11
100.013	201.503	99.19	99.192	99.188	0.004	0.001	6
100.013	201.508	99.191	99.192	99.189	0.002	0.001	3
100.013	201.512	99.192	99.195	99.19	0.005	0.001	12
100.013	201.518	99.19	99.193	99.189	0.004	0.001	6
100.013	201.523	99.193	99.197	99.19	0.007	0.002	12
100.013	201.527	99.193	99.195	99.19	0.005	0.001	7
100.013	201.533	99.194	99.196	99.191	0.005	0.002	7
100.013	201.538	99.193	99.196	99.19	0.006	0.002	13
100.013	201.542	99.193	99.195	99.191	0.003	0.001	9
100.013	201.548	99.194	99.195	99.192	0.003	0.001	5
100.013	201.553	99.193	99.195	99.191	0.004	0.001	7
100.013	201.557	99.193	99.195	99.191	0.005	0.001	9
100.013	201.563	99.194	99.196	99.191	0.005	0.002	10
100.013	201.568	99.196	99.198	99.194	0.004	0.001	7
100.013	201.573	99.197	99.198	99.195	0.004	0.001	9
100.013	201.577	99.196	99.199	99.194	0.004	0.001	8
100.013	201.583	99.195	99.196	99.194	0.002	0.001	4
100.013	201.588	99.195	99.197	99.194	0.003	0.001	6
100.013	201.592	99.195	99.198	99.192	0.006	0.002	13
100.013	201.598	99.197	99.199	99.196	0.004	0.001	7
100.013	201.603	99.197	99.2	99.194	0.006	0.002	11
100.013	201.607	99.196	99.198	99.192	0.006	0.002	10
100.013	201.613	99.198	99.202	99.194	0.008	0.003	9
100.013	201.618	99.199	99.203	99.196	0.007	0.002	12
100.013	201.622	99.199	99.203	99.196	0.007	0.002	12
100.013	201.628	99.2	99.202	99.198	0.004	0.001	9
100.013	201.633	99.201	99.204	99.197	0.008	0.002	8
100.013	201.637	99.202	99.204	99.198	0.006	0.002	8
100.013	201.643	99.202	99.205	99.198	0.007	0.002	11
100.013	201.648	99.201	99.204	99.197	0.007	0.002	7
100.013	201.652	99.202	99.205	99.198	0.007	0.002	10
100.013	201.658	99.202	99.205	99.199	0.006	0.001	9
100.013	201.663	99.205	99.206	99.204	0.003	0.001	6
100.013	201.667	99.205	99.207	99.203	0.003	0.001	5
100.013	201.673	99.206	99.207	99.204	0.003	0.001	9
100.013	201.678	99.208	99.209	99.207	0.002	0.001	4
100.013	201.682	99.208	99.211	99.206	0.005	0.002	4
100.013	201.688	99.208	99.21	99.206	0.004	0.001	8
100.013	201.693	99.208	99.21	99.207	0.003	0.001	7
100.013	201.698	99.208	99.211	99.206	0.005	0.001	6
100.013	201.702	99.209	99.212	99.205	0.007	0.002	13
100.013	201.708	99.21	99.211	99.208	0.003	0.001	8
100.013	201.713	99.212	99.214	99.209	0.005	0.001	9
100.013	201.717	99.213	99.216	99.21	0.006	0.002	9
100.013	201.723	99.211	99.213	99.208	0.004	0.001	9
100.013	201.728	99.211	99.213	99.21	0.003	0.001	5
100.013	201.732	99.211	99.213	99.208	0.005	0.002	8
100.013	201.738	99.211	99.213	99.21	0.003	0.001	4
100.013	201.743	99.21	99.211	99.209	0.002	0.001	3
100.013	201.747	99.213	99.214	99.212	0.001	0.001	3
100.013	201.753	99.213	99.214	99.211	0.003	0.001	4
100.013	201.758	99.213	99.215	99.212	0.003	0.001	6
100.013	201.762	99.213	99.214	99.211	0.003	0.001	4
100.013	201.768	99.215	99.217	99.214	0.003	0.001	4
100.013	201.773	99.216	99.218	99.213	0.005	0.002	6
100.013	201.777	99.215	99.217	99.214	0.003	0.001	3
100.013	201.783	99.215	99.217	99.212	0.005	0.002	5
100.013	201.788	99.217	99.219	99.213	0.006	0.002	5
100.013	201.792	99.216	99.216	99.216	0	0	1
100.013	201.798	99.217	99.218	99.215	0.003	0.002	3
100.013	201.803	99.217	99.22	99.216	0.004	0.002	3
100.013	201.807	99.216	99.216	99.216	0	0	1
100.013	201.813	99.217	99.218	99.216	0.002	0.001	3
100.013	201.818	99.218	99.22	99.215	0.005	0.002	3
100.013	201.823	99.219	99.221	99.218	0.003	0.001	5
100.013	201.827	99.221	99.222	99.22	0.002	0.001	3
100.013	201.833	99.22	99.221	99.219	0.002	0.001	3
100.013	201.838	99.22	99.221	99.22	0	0	2
100.013	201.842	99.222	99.226	99.218	0.008	0.003	3
100.013	201.848	99.221	99.222	99.22	0.001	0.001	4
100.013	201.853	99.222	99.224	99.219	0.005	0.002	5
100.013	201.857	99.223	99.223	99.223	0	0	1
100.013	201.863	99.221	99.221	99.221	0	0	1
100.013	201.868	99.222	99.226	99.219	0.007	0.003	5
100.013	201.872	99.229	99.23	99.227	0.004	0.002	2
100.013	201.878	99.221	99.222	99.22	0.002	0.001	3
100.013	201.887	99.225	99.225	99.224	0.001	0.001	3
100.013	201.893	99.223	99.223	99.223	0	0	2
100.013	201.898	99.229	99.235	99.224	0.011	0.004	4
100.018	200.003	99.068	99.069	99.065	0.004	0.001	11
100.018	200.008	99.068	99.07	99.066	0.004	0.001	9
100.018	200.012	99.069	99.07	99.067	0.003	0.001	6
100.018	200.018	99.07	99.071	99.068	0.003	0.001	6
100.018	200.023	99.07	99.071	99.068	0.003	0.001	7
100.018	200.027	99.07	99.071	99.07	0.002	0	8
100.018	200.033	99.071	99.073	99.069	0.004	0.001	6
100.018	200.038	99.071	99.074	99.069	0.005	0.002	10
100.018	200.042	99.072	99.074	99.07	0.003	0.001	9
100.018	200.048	99.073	99.077	99.071	0.006	0.002	10
100.018	200.053	99.074	99.075	99.072	0.003	0.001	9
100.018	200.057	99.075	99.077	99.073	0.004	0.001	9
100.018	200.063	99.075	99.076	99.072	0.004	0.001	11
100.018	200.068	99.076	99.079	99.073	0.006	0.002	8
100.018	200.073	99.079	99.084	99.075	0.009	0.003	9
100.018	200.077	99.08	99.082	99.077	0.005	0.002	8
100.018	200.083	99.082	99.084	99.079	0.006	0.002	9
100.018	200.088	99.084	99.086	99.081	0.005	0.001	12
100.018	200.092	99.085	99.087	99.084	0.003	0.001	7
100.018	200.098	99.086	99.088	99.084	0.004	0.002	10
100.018	200.103	99.087	99.09	99.084	0.006	0.002	11
100.018	200.107	99.088	99.09	99.087	0.004	0.001	10
100.018	200.113	99.089	99.09	99.087	0.004	0.001	7
100.018	200.118	99.09	99.093	99.086	0.007	0.002	7
100.018	200.122	99.095	99.137	99.088	0.048	0.013	12
100.018	200.128	99.094	99.101	99.09	0.011	0.003	13
100.018	200.133	99.102	99.134	99.093	0.041	0.014	7
100.018	200.137	99.096	99.1	99.093	0.007	0.002	10
100.018	200.143	99.103	99.124	99.098	0.025	0.009	6
100.018	200.148	99.1	99.101	99.098	0.003	0.001	7
100.018	200.152	99.105	99.13	99.098	0.031	0.009	10
100.018	200.158	99.106	99.133	99.1	0.033	0.008	13
100.018	200.163	99.109	99.135	99.103	0.032	0.009	10
100.018	200.167	99.113	99.149	99.102	0.047	0.015	12
100.018	200.173	99.13	99.151	99.104	0.046	0.018	29
100.018	200.178	99.133	99.152	99.108	0.044	0.018	20
100.018	200.182	99.135	99.152	99.112	0.04	0.017	16
100.018	200.188	99.139	99.155	99.114	0.041	0.017	18
100.018	200.193	99.127	99.156	99.116	0.041	0.014	11
100.018	200.198	99.119	99.121	99.118	0.002	0.001	4
100.018	200.202	99.121	99.126	99.116	0.01	0.003	8
100.018	200.208	99.12	99.123	99.118	0.006	0.002	4
100.018	200.213	99.124	99.139	99.119	0.02	0.008	4
100.018	200.217	99.129	99.138	99.12	0.018	0.006	10
100.018	200.223	99.126	99.134	99.12	0.014	0.005	17
100.018	200.228	99.123	99.127	99.12	0.007	0.003	8
100.018	200.232	99.123	99.125	99.121	0.004	0.002	6
100.018	200.238	99.125	99.132	99.122	0.01	0.003	9
100.018	200.243	99.124	99.128	99.121	0.008	0.003	8
100.018	200.247	99.125	99.129	99.122	0.008	0.002	14
100.018	200.253	99.125	99.128	99.122	0.007	0.002	12
100.018	200.258	99.127	99.129	99.123	0.005	0.002	8
100.018	200.262	99.127	99.131	99.123	0.007	0.003	8
100.018	200.268	99.128	99.132	99.122	0.01	0.003	10
100.018	200.273	99.129	99.137	99.123	0.014	0.004	17
100.018	200.277	99.131	99.142	99.123	0.019	0.006	17
100.018	200.283	99.136	99.142	99.126	0.016	0.005	10
100.018	200.288	99.135	99.138	99.13	0.008	0.003	4
100.018	200.292	99.136	99.142	99.125	0.017	0.005	9
100.018	200.298	99.141	99.146	99.135	0.011	0.003	7
100.018	200.303	99.144	99.148	99.14	0.007	0.003	5
100.018	200.307	99.146	99.148	99.144	0.004	0.001	8
100.018	200.313	99.148	99.15	99.146	0.004	0.001	7
100.018	200.318	99.149	99.152	99.146	0.006	0.002	11
100.018	200.323	99.151	99.155	99.148	0.007	0.002	10
100.018	200.327	99.152	99.155	99.15	0.005	0.002	9
100.018	200.333	99.152	99.157	99.149	0.007	0.002	11
100.018	200.338	99.153	99.157	99.15	0.006	0.002	12
100.018	200.342	99.153	99.159	99.145	0.013	0.004	14
100.018	200.348	99.158	99.164	99.15	0.014	0.004	15
100.018	200.353	99.162	99.164	99.159	0.006	0.002	10
100.018	200.357	99.163	99.165	99.162	0.003	0.001	6
100.018	200.363	99.163	99.164	99.162	0.003	0.001	6
100.018	200.368	99.161	99.165	99.155	0.011	0.003	8
100.018	200.372	99.156	99.159	99.152	0.006	0.002	8
100.018	200.378	99.152	99.154	99.148	0.007	0.002	6
100.018	200.383	99.148	99.15	99.145	0.005	0.002	6
100.018	200.387	99.145	99.147	99.143	0.003	0.001	7
100.018	200.393	99.145	99.149	99.142	0.007	0.002	7
100.018	200.398	99.145	99.148	99.142	0.005	0.002	10
100.018	200.402	99.146	99.149	99.143	0.005	0.002	12
100.018	200.408	99.145	99.148	99.142	0.006	0.002	13
100.018	200.413	99.145	99.15	99.142	0.008	0.002	14
100.018	200.417	99.145	99.149	99.142	0.007	0.002	9
100.018	200.423	99.144	99.148	99.141	0.007	0.002	15
100.018	200.428	99.146	99.151	99.142	0.01	0.003	11
100.018	200.432	99.144	99.148	99.141	0.007	0.002	15
100.018	200.438	99.144	99.146	99.143	0.003	0.001	7
100.018	200.443	99.143	99.146	99.141	0.005	0.002	8
100.018	200.448	99.143	99.146	99.141	0.005	0.002	8
100.018	200.452	99.144	99.146	99.141	0.005	0.001	10
100.018	200.458	99.145	99.148	99.142	0.006	0.002	12
100.018	200.463	99.145	99.148	99.142	0.006	0.002	15
100.018	200.467	99.147	99.15	99.144	0.007	0.002	14
100.018	200.473	99.146	99.15	99.142	0.008	0.002	13
100.018	200.478	99.148	99.15	99.144	0.006	0.002	11
100.018	200.482	99.148	99.149	99.146	0.002	0.001	7
100.018	200.488	99.147	99.15	99.143	0.007	0.002	12
100.018	200.493	99.147	99.151	99.145	0.006	0.002	13
100.018	200.497	99.149	99.153	99.145	0.008	0.002	13
100.018	200.503	99.15	99.152	99.145	0.007	0.002	11
100.018	200.508	99.15	99.153	99.146	0.007	0.002	10
100.018	200.512	99.151	99.156	99.146	0.009	0.003	11
100.018	200.518	99.153	99.157	99.149	0.009	0.003	13
100.018	200.523	99.157	99.165	99.15	0.016	0.006	12
100.018	200.527	99.16	99.169	99.15	0.019	0.005	23
100.018	200.533	99.163	99.171	99.158	0.013	0.004	13
100.018	200.538	99.169	99.174	99.163	0.011	0.003	14
100.018	200.542	99.17	99.172	99.166	0.006	0.002	9
100.018	200.548	99.17	99.173	99.168	0.005	0.002	9
100.018	200.553	99.169	99.17	99.167	0.003	0.001	7
100.018	200.557	99.167	99.168	99.166	0.002	0.001	8
100.018	200.563	99.167	99.17	99.166	0.004	0.001	8
100.018	200.568	99.166	99.168	99.164	0.004	0.001	11
100.018	200.573	99.165	99.168	99.163	0.005	0.001	10
100.018	200.577	99.166	99.168	99.164	0.004	0.001	8
100.018	200.583	99.165	99.166	99.162	0.004	0.001	8
100.018	200.588	99.165	99.168	99.162	0.005	0.002	7
100.018	200.592	99.166	99.168	99.163	0.005	0.001	13
100.018	200.598	99.166	99.169	99.162	0.007	0.002	10
100.018	200.603	99.165	99.167	99.163	0.003	0.001	9
100.018	200.607	99.166	99.168	99.162	0.007	0.002	7
100.018	200.613	99.165	99.169	99.162	0.007	0.002	12
100.018	200.618	99.166	99.17	99.163	0.008	0.002	13
100.018	200.622	99.168	99.17	99.165	0.005	0.002	11
100.018	200.628	99.167	99.171	99.164	0.006	0.002	11
100.018	200.633	99.168	99.169	99.166	0.003	0.001	8
100.018	200.637	99.167	99.169	99.165	0.003	0.001	8
100.018	200.643	99.167	99.17	99.164	0.006	0.002	13
100.018	200.648	99.169	99.174	99.165	0.009	0.003	15
100.018	200.652	99.171	99.175	99.167	0.009	0.003	10
100.018	200.658	99.171	99.175	99.166	0.008	0.002	12
100.018	200.663	99.172	99.18	99.168	0.012	0.003	12
100.018	200.667	99.174	99.177	99.171	0.007	0.002	16
100.018	200.673	99.175	99.178	99.171	0.007	0.002	13
100.018	200.678	99.177	99.18	99.173	0.007	0.002	8
100.018	200.682	99.177	99.179	99.172	0.006	0.002	10
100.018	200.688	99.176	99.179	99.173	0.006	0.002	11
100.018	200.693	99.177	99.18	99.173	0.007	0.002	9
100.018	200.698	99.177	99.179	99.174	0.005	0.001	13
100.018	200.702	99.178	99.182	99.174	0.007	0.002	15
100.018	200.708	99.18	99.182	99.178	0.004	0.001	12
100.018	200.713	99.181	99.184	99.177	0.007	0.002	12
100.018	200.717	99.182	99.186	99.178	0.007	0.002	11
100.018	200.723	99.182	99.185	99.179	0.006	0.002	8
100.018	200.728	99.184	99.187	99.179	0.008	0.002	10
100.018	200.732	99.191	99.21	99.182	0.028	0.009	19
100.018	200.738	99.195	99.215	99.187	0.028	0.008	15
100.018	200.743	99.199	99.212	99.189	0.023	0.007	12
100.018	200.747	99.205	99.213	99.194	0.019	0.007	12
100.018	200.753	99.208	99.217	99.196	0.021	0.007	12
100.018	200.758	99.205	99.215	99.195	0.02	0.007	17
100.018	200.762	99.205	99.214	99.196	0.018	0.005	27
100.018	200.768	99.211	99.215	99.207	0.008	0.003	11
100.018	200.773	99.219	99.223	99.214	0.009	0.003	10
100.018	200.777	99.221	99.223	99.217	0.006	0.002	6
100.018	200.783	99.222	99.223	99.22	0.003	0.001	6
100.018	200.788	99.222	99.224	99.219	0.004	0.001	7
100.018	200.792	99.221	99.224	99.218	0.005	0.002	7
100.018	200.798	99.22	99.224	99.217	0.007	0.002	6
100.018	200.803	99.218	99.222	99.212	0.01	0.003	8
100.018	200.807	99.213	99.214	99.21	0.004	0.001	5
100.018	200.813	99.208	99.209	99.207	0.002	0.001	2
100.018	200.818	99.207	99.207	99.206	0.001	0.001	3
100.018	200.823	99.204	99.204	99.203	0.001	0	3
100.018	200.827	99.199	99.204	99.196	0.007	0.003	3
100.018	200.833	99.196	99.2	99.191	0.009	0.003	7
100.018	200.838	99.194	99.198	99.188	0.01	0.003	11
100.018	200.842	99.19	99.193	99.185	0.008	0.003	7
100.018	200.848	99.188	99.198	99.184	0.014	0.004	11
100.018	200.853	99.186	99.189	99.183	0.006	0.002	8
100.018	200.857	99.185	99.188	99.183	0.005	0.002	5
100.018	200.863	99.187	99.189	99.183	0.005	0.002	7
100.018	200.868	99.186	99.189	99.182	0.007	0.002	10
100.018	200.872	99.186	99.189	99.183	0.006	0.002	6
100.018	200.878	99.185	99.188	99.183	0.005	0.001	10
100.018	200.883	99.185	99.186	99.182	0.004	0.001	6
100.018	200.887	99.183	99.185	99.182	0.003	0.001	7
100.018	200.893	99.18	99.187	99.176	0.011	0.003	12
100.018	200.898	99.179	99.184	99.175	0.009	0.003	14
100.018	200.902	99.179	99.184	99.175	0.008	0.002	13
100.018	200.908	99.178	99.182	99.174	0.009	0.002	11
100.018	200.913	99.177	99.181	99.175	0.006	0.002	10
100.018	200.917	99.177	99.181	99.175	0.006	0.002	6
100.018	200.923	99.177	99.181	99.173	0.008	0.002	12
100.018	200.928	99.176	99.18	99.173	0.008	0.002	10
100.018	200.932	99.175	99.179	99.173	0.006	0.002	6
100.018	200.938	99.172	99.175	99.171	0.004	0.001	9
100.018	200.943	99.173	99.177	99.17	0.007	0.002	11
100.018	200.948	99.171	99.174	99.168	0.006	0.002	10
100.018	200.952	99.171	99.174	99.168	0.006	0.002	9
100.018	200.958	99.17	99.172	99.168	0.004	0.002	6
100.018	200.963	99.17	99.172	99.169	0.002	0.001	5
100.018	200.967	99.169	99.172	99.166	0.006	0.002	7
100.018	200.973	99.169	99.171	99.166	0.005	0.002	12
100.018	200.978	99.169	99.173	99.166	0.007	0.002	11
100.018	200.982	99.17	99.173	99.169	0.005	0.002	7
100.018	200.988	99.17	99.174	99.167	0.008	0.002	13
100.018	200.993	99.169	99.173	99.165	0.008	0.002	14
100.018	200.997	99.168	99.172	99.165	0.007	0.002	13
100.018	201.003	99.168	99.174	99.163	0.01	0.003	11
100.018	201.008	99.168	99.17	99.164	0.007	0.002	13
100.018	201.012	99.168	99.173	99.164	0.009	0.003	11
100.018	201.018	99.169	99.173	99.165	0.008	0.003	13
100.018	201.023	99.169	99.172	99.166	0.006	0.002	10
100.018	201.027	99.17	99.173	99.165	0.008	0.002	10
100.018	201.033	99.169	99.172	99.166	0.006	0.002	13
100.018	201.038	99.169	99.171	99.166	0.005	0.001	12
100.018	201.042	99.169	99.174	99.165	0.008	0.003	9
100.018	201.048	99.167	99.17	99.166	0.005	0.002	4
100.018	201.053	99.17	99.173	99.167	0.005	0.002	10
100.018	201.057	99.171	99.175	99.167	0.008	0.003	12
100.018	201.063	99.17	99.174	99.166	0.008	0.003	7
100.018	201.068	99.171	99.175	99.167	0.008	0.002	14
100.018	201.073	99.17	99.176	99.167	0.009	0.003	10
100.018	201.077	99.17	99.177	99.165	0.012	0.003	10
100.018	201.083	99.171	99.174	99.168	0.006	0.002	7
100.018	201.088	99.171	99.172	99.168	0.005	0.002	8
100.018	201.092	99.171	99.174	99.167	0.007	0.002	9
100.018	201.098	99.171	99.173	99.169	0.005	0.002	7
100.018	201.103	99.17	99.173	99.168	0.006	0.002	10
100.018	201.107	99.172	99.175	99.17	0.005	0.002	9
100.018	201.113	99.172	99.175	99.169	0.006	0.002	7
100.018	201.118	99.175	99.178	99.173	0.006	0.002	9
100.018	201.122	99.175	99.179	99.169	0.01	0.003	9
100.018	201.128	99.174	99.177	99.17	0.007	0.002	11
100.018	201.133	99.175	99.177	99.172	0.005	0.002	7
100.018	201.137	99.175	99.178	99.171	0.007	0.002	13
100.018	201.143	99.176	99.179	99.172	0.007	0.002	12
100.018	201.148	99.178	99.181	99.174	0.007	0.002	10
100.018	201.152	99.178	99.18	99.175	0.005	0.002	7
100.018	201.158	99.178	99.183	99.174	0.008	0.002	11
100.018	201.163	99.178	99.182	99.173	0.008	0.003	13
100.018	201.167	99.178	99.182	99.174	0.008	0.002	16
100.018	201.173	99.179	99.181	99.178	0.004	0.001	8
100.018	201.178	99.18	99.185	99.177	0.008	0.003	11
100.018	201.182	99.182	99.184	99.18	0.004	0.001	10
100.018	201.188	99.182	99.184	99.178	0.006	0.002	12
100.018	201.193	99.183	99.186	99.178	0.008	0.002	11
100.018	201.198	99.183	99.188	99.179	0.009	0.003	12
100.018	201.202	99.183	99.186	99.179	0.007	0.002	6
100.018	201.208	99.18	99.182	99.179	0.003	0.001	8
100.018	201.213	99.181	99.184	99.178	0.006	0.001	13
100.018	201.217	99.181	99.182	99.179	0.002	0.001	5
100.018	201.223	99.183	99.185	99.18	0.005	0.001	10
100.018	201.228	99.182	99.184	99.18	0.004	0.001	8
100.018	201.232	99.182	99.184	99.179	0.005	0.001	7
100.018	201.238	99.181	99.185	99.178	0.007	0.002	9
100.018	201.243	99.181	99.186	99.177	0.008	0.003	10
100.018	201.247	99.18	99.182	99.178	0.004	0.002	8
100.018	201.253	99.181	99.185	99.178	0.007	0.002	8
100.018	201.258	99.18	99.181	99.178	0.003	0.001	6
100.018	201.262	99.18	99.183	99.177	0.006	0.002	15
100.018	201.268	99.181	99.185	99.177	0.008	0.003	9
100.018	201.273	99.181	99.185	99.179	0.006	0.002	10
100.018	201.277	99.181	99.183	99.177	0.006	0.002	8
100.018	201.283	99.18	99.184	99.176	0.008	0.002	10
100.018	201.288	99.18	99.182	99.178	0.004	0.001	7
100.018	201.292	99.18	99.184	99.179	0.005	0.002	8
100.018	201.298	99.18	99.184	99.178	0.006	0.002	8
100.018	201.303	99.18	99.182	99.178	0.004	0.002	8
100.018	201.307	99.18	99.182	99.178	0.005	0.001	13
100.018	201.313	99.18	99.182	99.178	0.005	0.002	8
100.018	201.318	99.181	99.184	99.178	0.005	0.002	10
100.018	201.323	99.18	99.184	99.177	0.007	0.002	13
100.018	201.327	99.181	99.185	99.178	0.006	0.002	8
100.018	201.333	99.182	99.185	99.18	0.005	0.002	8
100.018	201.338	99.182	99.184	99.179	0.006	0.002	11
100.018	201.342	99.183	99.185	99.181	0.005	0.002	13
100.018	201.348	99.183	99.187	99.18	0.007	0.002	10
100.018	201.353	99.183	99.184	99.181	0.003	0.001	11
100.018	201.357	99.183	99.185	99.181	0.004	0.002	9
100.018	201.363	99.183	99.188	99.178	0.01	0.003	16
100.018	201.368	99.184	99.186	99.182	0.004	0.002	9
100.018	201.372	99.183	99.185	99.18	0.004	0.002	10
100.018	201.378	99.183	99.186	99.181	0.004	0.002	8
100.018	201.383	99.185	99.188	99.182	0.006	0.002	11
100.018	201.387	99.186	99.188	99.183	0.005	0.002	11
100.018	201.393	99.186	99.191	99.183	0.009	0.003	7
100.018	201.398	99.187	99.19	99.182	0.008	0.002	16
100.018	201.402	99.187	99.19	99.185	0.005	0.001	9
100.018	201.408	99.189	99.191	99.186	0.006	0.002	10
100.018	201.413	99.188	99.19	99.186	0.004	0.001	7
100.018	201.417	99.189	99.192	99.186	0.006	0.002	10
100.018	201.423	99.188	99.19	99.186	0.004	0.001	10
100.018	201.428	99.189	99.192	99.186	0.006	0.002	5
100.018	201.432	99.19	99.191	99.187	0.004	0.001	9
100.018	201.438	99.192	99.194	99.189	0.005	0.001	8
100.018	201.443	99.191	99.192	99.191	0.001	0	3
100.018	201.448	99.192	99.194	99.191	0.003	0.001	8
100.018	201.452	99.191	99.192	99.189	0.003	0.001	7
100.018	201.458	99.19	99.193	99.188	0.005	0.002	10
100.018	201.463	99.191	99.193	99.189	0.004	0.001	10
100.018	201.467	99.19	99.192	99.188	0.004	0.002	11
100.018	201.473	99.191	99.194	99.187	0.007	0.002	10
100.018	201.478	99.191	99.192	99.188	0.004	0.001	8
100.018	201.482	99.191	99.196	99.187	0.008	0.002	11
100.018	201.488	99.19	99.193	99.189	0.004	0.001	8
100.018	201.493	99.191	99.193	99.19	0.003	0.001	2
100.018	201.497	99.19	99.193	99.187	0.006	0.002	7
100.018	201.503	99.189	99.191	99.185	0.006	0.002	12
100.018	201.508	99.191	99.193	99.187	0.006	0.002	12
100.018	201.512	99.19	99.192	99.187	0.005	0.002	8
100.018	201.518	99.191	99.194	99.189	0.005	0.001	9
100.018	201.523	99.192	99.194	99.189	0.004	0.001	8
100.018	201.527	99.193	99.197	99.191	0.006	0.002	8
100.018	201.533	99.193	99.197	99.189	0.008	0.002	8
100.018	201.538	99.192	99.195	99.19	0.004	0.002	6
100.018	201.542	99.193	99.195	99.191	0.004	0.002	10
100.018	201.548	99.195	99.199	99.192	0.007	0.002	9
100.018	201.553	99.192	99.195	99.189	0.006	0.002	13
100.018	201.557	99.192	99.196	99.189	0.007	0.002	14
100.018	201.563	99.194	99.197	99.19	0.007	0.002	11
100.018	201.568	99.196	99.197	99.193	0.005	0.001	10
100.018	201.573	99.196	99.198	99.193	0.004	0.002	8
100.018	201.577	99.196	99.199	99.195	0.004	0.001	5
100.018	201.583	99.195	99.198	99.194	0.004	0.001	8
100.018	201.588	99.194	99.196	99.192	0.004	0.001	8
100.018	201.592	99.195	99.199	99.192	0.007	0.002	10
100.018	201.598	99.195	99.199	99.193	0.006	0.002	11
100.018	201.603	99.195	99.197	99.191	0.005	0.002	6
100.018	201.607	99.195	99.197	99.192	0.005	0.002	7
100.018	201.613	99.196	99.199	99.192	0.006	0.002	11
100.018	201.618	99.197	99.2	99.193	0.007	0.002	13
100.018	201.622	99.199	99.201	99.197	0.004	0.001	6
100.018	201.628	99.199	99.202	99.196	0.006	0.002	9
100.018	201.633	99.199	99.203	99.194	0.009	0.003	10
100.018	201.637	99.2	99.205	99.196	0.009	0.003	11
100.018	201.643	99.2	99.203	99.197	0.006	0.002	14
100.018	201.648	99.201	99.203	99.198	0.005	0.002	7
100.018	201.652	99.201	99.203	99.199	0.004	0.001	8
100.018	201.658	99.202	99.204	99.199	0.005	0.001	9
100.018	201.663	99.204	99.206	99.202	0.004	0.002	4
100.018	201.667	99.205	99.208	99.203	0.005	0.002	8
100.018	201.673	99.205	99.206	99.204	0.002	0.001	10
100.018	201.678	99.207	99.211	99.204	0.007	0.002	10
100.018	201.682	99.208	99.211	99.206	0.005	0.002	9
100.018	201.688	99.207	99.208	99.206	0.002	0.001	4
100.018	201.693	99.207	99.208	99.206	0.001	0.001	6
100.018	201.698	99.207	99.209	99.206	0.003	0.001	10
100.018	201.702	99.208	99.21	99.205	0.005	0.002	6
100.018	201.708	99.209	99.212	99.205	0.007	0.002	14
100.018	201.713	99.21	99.214	99.208	0.006	0.002	9
100.018	201.717	99.212	99.214	99.21	0.004	0.001	8
100.018	201.723	99.211	99.213	99.211	0.002	0.001	4
100.018	201.728	99.211	99.214	99.209	0.005	0.001	8
100.018	201.732	99.211	99.213	99.209	0.004	0.001	9
100.018	201.738	99.211	99.215	99.207	0.008	0.002	12
100.018	201.743	99.212	99.215	99.209	0.005	0.002	5
100.018	201.747	99.213	99.214	99.211	0.002	0.001	2
100.018	201.753	99.211	99.213	99.21	0.003	0.001	3
100.018	201.758	99.213	99.216	99.211	0.005	0.002	3
100.018	201.762	99.214	99.215	99.213	0.002	0.001	3
100.018	201.768	99.214	99.216	99.209	0.007	0.003	4
100.018	201.773	99.216	99.22	99.212	0.008	0.002	8
100.018	201.777	99.216	99.217	99.214	0.003	0.001	2
100.018	201.783	99.218	99.22	99.216	0.005	0.002	3
100.018	201.788	99.217	99.218	99.214	0.004	0.002	3
100.018	201.792	99.214	99.215	99.214	0.001	0	2
100.018	201.798	99.215	99.216	99.214	0.001	0.001	3
100.018	201.803	99.214	99.214	99.214	0	0	1
100.018	201.807	99.216	99.217	99.215	0.002	0.001	4
100.018	201.813	99.218	99.22	99.216	0.004	0.002	6
100.018	201.818	99.218	99.218	99.218	0	0	1
100.018	201.823	99.219	99.219	99.219	0	0	2
100.018	201.827	99.22	99.221	99.218	0.003	0.002	2
100.018	201.833	99.22	99.22	99.22	0	0	1
100.018	201.838	99.22	99.22	99.22	0	0	2
100.018	201.842	99.222	99.224	99.219	0.005	0.002	7
100.018	201.848	99.222	99.223	99.22	0.002	0.001	3
100.018	201.853	99.221	99.221	99.221	0	0	1
100.018	201.857	99.22	99.222	99.219	0.003	0.001	4
100.018	201.863	99.22	99.221	99.218	0.004	0.002	2
100.018	201.868	99.22	99.222	99.218	0.004	0.002	3
100.018	201.872	99.223	99.225	99.221	0.004	0.002	3
100.018	201.878	99.226	99.229	99.223	0.007	0.003	2
100.018	201.883	99.223	99.223	99.222	0.001	0	2
100.018	201.887	99.222	99.223	99.221	0.003	0.001	3
100.018	201.893	99.224	99.224	99.224	0	0	1
100.018	201.898	99.229	99.234	99.226	0.008	0.003	3
100.022	200.003	99.068	99.071	99.065	0.006	0.002	15
100.022	200.008	99.07	99.071	99.068	0.003	0.001	6
100.022	200.012	99.071	99.074	99.069	0.005	0.001	10
100.022	200.018	99.069	99.071	99.068	0.003	0.001	7
100.022	200.023	99.071	99.073	99.068	0.005	0.001	10
100.022	200.027	99.071	99.073	99.067	0.006	0.002	9
100.022	200.033	99.072	99.074	99.068	0.006	0.002	13
100.022	200.038	99.072	99.074	99.069	0.005	0.001	11
100.022	200.042	99.072	99.074	99.069	0.005	0.001	10
100.022	200.048	99.073	99.074	99.071	0.004	0.001	7
100.022	200.053	99.074	99.075	99.073	0.002	0.001	7
100.022	200.057	99.074	99.075	99.073	0.002	0.001	7
100.022	200.063	99.075	99.077	99.073	0.005	0.001	8
100.022	200.068	99.077	99.079	99.074	0.005	0.002	9
100.022	200.073	99.078	99.08	99.076	0.005	0.002	10
100.022	200.077	99.08	99.081	99.077	0.003	0.001	5
100.022	200.083	99.081	99.085	99.078	0.007	0.002	15
100.022	200.088	99.083	99.085	99.08	0.004	0.001	11
100.022	200.092	99.085	99.088	99.082	0.005	0.002	9
100.022	200.098	99.086	99.089	99.082	0.007	0.002	10
100.022	200.103	99.087	99.089	99.083	0.006	0.002	9
100.022	200.107	99.088	99.089	99.086	0.003	0.001	7
100.022	200.113	99.089	99.092	99.087	0.005	0.001	8
100.022	200.118	99.09	99.093	99.088	0.005	0.001	13
100.022	200.122	99.09	99.093	99.087	0.005	0.002	13
100.022	200.128	99.098	99.131	99.089	0.042	0.012	14
100.022	200.133	99.098	99.137	99.092	0.045	0.013	11
100.022	200.137	99.1	99.137	99.093	0.044	0.012	12
100.022	200.143	99.099	99.101	99.096	0.005	0.001	7
100.022	200.148	99.099	99.101	99.098	0.003	0.001	7
100.022	200.152	99.105	99.143	99.098	0.045	0.012	12
100.022	200.158	99.119	99.145	99.102	0.043	0.019	7
100.022	200.163	99.115	99.148	99.102	0.045	0.018	12
100.022	200.167	99.136	99.152	99.102	0.05	0.017	21
100.022	200.173	99.125	99.152	99.103	0.049	0.02	25
100.022	200.178	99.132	99.151	99.109	0.042	0.018	20
100.022	200.182	99.122	99.152	99.112	0.041	0.016	13
100.022	200.188	99.127	99.154	99.113	0.041	0.016	9
100.022	200.193	99.118	99.132	99.114	0.018	0.006	12
100.022	200.198	99.122	99.143	99.116	0.027	0.009	14
100.022	200.202	99.122	99.139	99.118	0.021	0.006	9
100.022	200.208	99.121	99.124	99.116	0.008	0.003	6
100.022	200.213	99.125	99.136	99.119	0.016	0.006	8
100.022	200.217	99.124	99.131	99.121	0.011	0.003	14
100.022	200.223	99.125	99.134	99.118	0.016	0.006	9
100.022	200.228	99.122	99.125	99.119	0.006	0.002	7
100.022	200.232	99.121	99.123	99.119	0.005	0.002	4
100.022	200.238	99.123	99.127	99.119	0.008	0.003	10
100.022	200.243	99.124	99.126	99.121	0.004	0.002	5
100.022	200.247	99.124	99.128	99.119	0.008	0.002	13
100.022	200.253	99.124	99.126	99.121	0.005	0.002	4
100.022	200.258	99.126	99.129	99.124	0.005	0.002	5
100.022	200.262	99.126	99.131	99.122	0.008	0.003	12
100.022	200.268	99.126	99.13	99.121	0.009	0.002	13
100.022	200.273	99.128	99.138	99.123	0.015	0.004	16
100.022	200.277	99.131	99.139	99.123	0.016	0.004	19
100.022	200.283	99.132	99.14	99.124	0.016	0.005	19
100.022	200.288	99.134	99.139	99.124	0.014	0.004	14
100.022	200.292	99.139	99.142	99.133	0.009	0.002	10
100.022	200.298	99.141	99.143	99.137	0.006	0.002	6
100.022	200.303	99.144	99.146	99.141	0.005	0.002	9
100.022	200.307	99.145	99.147	99.142	0.005	0.002	11
100.022	200.313	99.146	99.15	99.142	0.008	0.002	9
100.022	200.318	99.149	99.151	99.146	0.005	0.002	6
100.022	200.323	99.15	99.153	99.147	0.006	0.002	13
100.022	200.327	99.151	99.156	99.136	0.02	0.006	19
100.022	200.333	99.151	99.156	99.14	0.016	0.004	11
100.022	200.338	99.151	99.157	99.142	0.015	0.005	8
100.022	200.342	99.154	99.165	99.145	0.02	0.005	21
100.022	200.348	99.158	99.163	99.151	0.012	0.003	10
100.022	200.353	99.163	99.165	99.161	0.003	0.001	5
100.022	200.357	99.163	99.165	99.162	0.003	0.001	7
100.022	200.363	99.162	99.167	99.159	0.008	0.003	5
100.022	200.368	99.16	99.162	99.158	0.004	0.001	7
100.022	200.372	99.158	99.162	99.152	0.01	0.003	11
100.022	200.378	99.151	99.155	99.148	0.007	0.003	8
100.022	200.383	99.149	99.153	99.144	0.01	0.003	14
100.022	200.387	99.144	99.147	99.142	0.005	0.002	9
100.022	200.393	99.145	99.147	99.142	0.005	0.002	7
100.022	200.398	99.144	99.147	99.141	0.005	0.001	9
100.022	200.402	99.145	99.147	99.142	0.005	0.002	4
100.022	200.408	99.144	99.146	99.143	0.003	0.001	8
100.022	200.413	99.144	99.147	99.143	0.004	0.001	7
100.022	200.417	99.143	99.147	99.14	0.008	0.002	12
100.022	200.423	99.143	99.148	99.139	0.009	0.003	9
100.022	200.428	99.144	99.147	99.14	0.007	0.002	15
100.022	200.432	99.143	99.148	99.138	0.01	0.002	12
100.022	200.438	99.142	99.144	99.14	0.004	0.001	8
100.022	200.443	99.143	99.146	99.141	0.005	0.001	10
100.022	200.448	99.142	99.145	99.138	0.008	0.002	11
100.022	200.452	99.143	99.145	99.142	0.003	0.001	7
100.022	200.458	99.144	99.146	99.141	0.005	0.002	8
100.022	200.463	99.143	99.145	99.14	0.005	0.002	9
100.022	200.467	99.144	99.146	99.142	0.004	0.001	7
100.022	200.473	99.145	99.148	99.14	0.008	0.002	9
100.022	200.478	99.145	99.147	99.141	0.006	0.002	10
100.022	200.482	99.146	99.151	99.141	0.011	0.002	14
100.022	200.488	99.146	99.15	99.142	0.008	0.002	9
100.022	200.493	99.146	99.151	99.144	0.007	0.002	13
100.022	200.497	99.147	99.152	99.144	0.008	0.002	14
100.022	200.503	99.148	99.15	99.146	0.005	0.002	12
100.022	200.508	99.149	99.152	99.145	0.007	0.002	12
100.022	200.512	99.149	99.152	99.145	0.007	0.002	8
100.022	200.518	99.152	99.156	99.147	0.008	0.002	15
100.022	200.523	99.152	99.158	99.147	0.011	0.003	15
100.022	200.527	99.157	99.165	99.151	0.014	0.005	15
100.022	200.533	99.161	99.169	99.153	0.016	0.005	19
100.022	200.538	99.167	99.172	99.159	0.013	0.003	13
100.022	200.542	99.169	99.172	99.164	0.007	0.002	12
100.022	200.548	99.169	99.173	99.166	0.006	0.002	10
100.022	200.553	99.169	99.172	99.166	0.006	0.002	9
100.022	200.557	99.167	99.17	99.166	0.004	0.001	8
100.022	200.563	99.167	99.169	99.166	0.004	0.001	4
100.022	200.568	99.166	99.168	99.164	0.004	0.001	10
100.022	200.573	99.165	99.167	99.164	0.004	0.001	7
100.022	200.577	99.165	99.168	99.162	0.005	0.002	10
100.022	200.583	99.164	99.167	99.163	0.004	0.001	5
100.022	200.588	99.164	99.166	99.162	0.004	0.001	6
100.022	200.592	99.164	99.165	99.16	0.005	0.001	11
100.022	200.598	99.164	99.166	99.161	0.004	0.001	9
100.022	200.603	99.164	99.167	99.161	0.007	0.002	11
100.022	200.607	99.164	99.168	99.161	0.007	0.002	13
100.022	200.613	99.163	99.166	99.161	0.005	0.002	7
100.022	200.618	99.165	99.168	99.162	0.006	0.002	7
100.022	200.622	99.166	99.168	99.163	0.005	0.002	10
100.022	200.628	99.165	99.169	99.163	0.006	0.002	12
100.022	200.633	99.166	99.169	99.163	0.006	0.002	15
100.022	200.637	99.166	99.17	99.163	0.007	0.002	15
100.022	200.643	99.166	99.168	99.164	0.004	0.002	10
100.022	200.648	99.167	99.171	99.163	0.008	0.002	11
100.022	200.652	99.169	99.176	99.166	0.01	0.003	9
100.022	200.658	99.17	99.174	99.168	0.007	0.002	10
100.022	200.663	99.171	99.174	99.167	0.007	0.002	9
100.022	200.667	99.173	99.176	99.17	0.005	0.002	12
100.022	200.673	99.174	99.176	99.169	0.007	0.002	14
100.022	200.678	99.174	99.179	99.17	0.009	0.003	15
100.022	200.682	99.176	99.181	99.171	0.01	0.003	14
100.022	200.688	99.174	99.178	99.171	0.007	0.002	14
100.022	200.693	99.176	99.178	99.172	0.006	0.002	12
100.022	200.698	99.177	99.179	99.174	0.005	0.001	9
100.022	200.702	99.177	99.18	99.174	0.006	0.002	10
100.022	200.708	99.177	99.18	99.175	0.005	0.002	11
100.022	200.713	99.18	99.182	99.178	0.004	0.001	9
100.022	200.717	99.179	99.183	99.176	0.006	0.002	14
100.022	200.723	99.182	99.186	99.177	0.009	0.003	14
100.022	200.728	99.182	99.185	99.178	0.007	0.002	13
100.022	200.732	99.189	99.212	99.184	0.028	0.008	11
100.022	200.738	99.195	99.209	99.182	0.027	0.008	17
100.022	200.743	99.198	99.214	99.185	0.029	0.008	24
100.022	200.747	99.199	99.212	99.193	0.019	0.006	10
100.022	200.753	99.203	99.213	99.19	0.023	0.007	16
100.022	200.758	99.203	99.214	99.191	0.023	0.006	35
100.022	200.762	99.206	99.214	99.191	0.023	0.006	17
100.022	200.768	99.207	99.216	99.195	0.021	0.007	9
100.022	200.773	99.217	99.223	99.213	0.01	0.003	6
100.022	200.777	99.218	99.222	99.215	0.007	0.002	8
100.022	200.783	99.222	99.224	99.219	0.005	0.002	10
100.022	200.788	99.222	99.223	99.221	0.003	0.001	7
100.022	200.792	99.221	99.222	99.22	0.002	0.001	6
100.022	200.798	99.22	99.223	99.219	0.004	0.002	5
100.022	200.803	99.219	99.221	99.214	0.007	0.003	5
100.022	200.807	99.213	99.214	99.211	0.003	0.001	5
100.022	200.813	99.21	99.218	99.205	0.012	0.004	5
100.022	200.818	99.207	99.208	99.206	0.002	0.001	4
100.022	200.823	99.205	99.205	99.205	0	0	2
100.022	200.827	99.202	99.205	99.199	0.006	0.002	5
100.022	200.833	99.197	99.201	99.192	0.008	0.003	8
100.022	200.838	99.193	99.198	99.19	0.008	0.003	7
100.022	200.842	99.188	99.191	99.185	0.006	0.002	8
100.022	200.848	99.186	99.188	99.185	0.003	0.001	4
100.022	200.853	99.186	99.188	99.185	0.003	0.001	6
100.022	200.857	99.185	99.187	99.182	0.005	0.002	8
100.022	200.863	99.186	99.189	99.183	0.006	0.002	10
100.022	200.868	99.185	99.188	99.182	0.006	0.002	8
100.022	200.872	99.184	99.187	99.181	0.005	0.002	12
100.022	200.878	99.182	99.186	99.178	0.008	0.002	10
100.022	200.883	99.184	99.186	99.18	0.006	0.002	12
100.022	200.887	99.183	99.184	99.18	0.004	0.001	4
100.022	200.893	99.18	99.184	99.177	0.007	0.002	10
100.022	200.898	99.179	99.182	99.174	0.008	0.003	7
100.022	200.902	99.176	99.18	99.174	0.005	0.002	7
100.022	200.908	99.176	99.179	99.173	0.007	0.002	8
100.022	200.913	99.176	99.179	99.173	0.006	0.002	8
100.022	200.917	99.176	99.179	99.174	0.005	0.001	8
100.022	200.923	99.174	99.176	99.174	0.002	0.001	3
100.022	200.928	99.175	99.177	99.172	0.005	0.002	8
100.022	200.932	99.173	99.176	99.171	0.005	0.002	9
100.022	200.938	99.172	99.177	99.17	0.007	0.003	8
100.022	200.943	99.17	99.173	99.168	0.005	0.001	8
100.022	200.948	99.17	99.174	99.167	0.007	0.003	6
100.022	200.952	99.17	99.172	99.167	0.004	0.002	6
100.022	200.958	99.17	99.173	99.167	0.006	0.002	11
100.022	200.963	99.169	99.173	99.165	0.007	0.002	10
100.022	200.967	99.167	99.17	99.166	0.004	0.002	8
100.022	200.973	99.169	99.172	99.166	0.006	0.002	12
100.022	200.978	99.168	99.169	99.166	0.003	0.001	6
100.022	200.982	99.168	99.171	99.167	0.004	0.001	9
100.022	200.988	99.169	99.173	99.166	0.007	0.003	5
100.022	200.993	99.168	99.169	99.167	0.002	0.001	4
100.022	200.997	99.165	99.17	99.163	0.007	0.002	13
100.022	201.003	99.165	99.171	99.162	0.008	0.003	11
100.022	201.008	99.167	99.169	99.164	0.005	0.001	10
100.022	201.012	99.166	99.169	99.163	0.007	0.002	12
100.022	201.018	99.167	99.17	99.164	0.006	0.002	9
100.022	201.023	99.167	99.173	99.162	0.011	0.003	14
100.022	201.027	99.168	99.17	99.163	0.007	0.002	9
100.022	201.033	99.168	99.171	99.164	0.007	0.002	10
100.022	201.038	99.167	99.169	99.165	0.003	0.001	8
100.022	201.042	99.169	99.183	99.165	0.017	0.004	15
100.022	201.048	99.169	99.172	99.164	0.008	0.002	13
100.022	201.053	99.168	99.171	99.164	0.007	0.002	14
100.022	201.057	99.169	99.173	99.165	0.008	0.003	8
100.022	201.063	99.169	99.172	99.166	0.006	0.002	11
100.022	201.068	99.167	99.17	99.163	0.007	0.002	7
100.022	201.073	99.169	99.172	99.166	0.006	0.002	10
100.022	201.077	99.169	99.173	99.165	0.008	0.002	9
100.022	201.083	99.168	99.172	99.164	0.007	0.002	14
100.022	201.088	99.169	99.174	99.166	0.008	0.002	8
100.022	201.092	99.169	99.173	99.167	0.006	0.002	12
100.022	201.098	99.17	99.172	99.166	0.007	0.002	11
100.022	201.103	99.168	99.172	99.165	0.008	0.002	12
100.022	201.107	99.17	99.172	99.168	0.004	0.001	8
100.022	201.113	99.172	99.176	99.169	0.007	0.002	14
100.022	201.118	99.172	99.175	99.168	0.008	0.002	13
100.022	201.122	99.174	99.178	99.168	0.01	0.003	14
100.022	201.128	99.173	99.176	99.171	0.005	0.002	11
100.022	201.133	99.174	99.178	99.171	0.007	0.002	9
100.022	201.137	99.174	99.177	99.171	0.006	0.002	10
100.022	201.143	99.175	99.178	99.171	0.008	0.002	14
100.022	201.148	99.175	99.179	99.17	0.008	0.003	10
100.022	201.152	99.176	99.18	99.174	0.006	0.002	10
100.022	201.158	99.175	99.176	99.174	0.002	0.001	4
100.022	201.163	99.177	99.18	99.171	0.009	0.003	8
100.022	201.167	99.176	99.179	99.174	0.005	0.002	8
100.022	201.173	99.178	99.181	99.175	0.006	0.002	14
100.022	201.178	99.179	99.183	99.176	0.007	0.002	10
100.022	201.182	99.18	99.183	99.179	0.004	0.001	6
100.022	201.188	99.18	99.184	99.175	0.01	0.003	15
100.022	201.193	99.18	99.182	99.176	0.006	0.002	11
100.022	201.198	99.182	99.184	99.179	0.005	0.002	6
100.022	201.202	99.182	99.186	99.179	0.006	0.002	14
100.022	201.208	99.181	99.182	99.178	0.004	0.001	7
100.022	201.213	99.18	99.184	99.178	0.006	0.002	10
100.022	201.217	99.183	99.185	99.181	0.004	0.001	7
100.022	201.223	99.183	99.185	99.181	0.004	0.002	6
100.022	201.228	99.182	99.186	99.179	0.006	0.002	9
100.022	201.232	99.181	99.183	99.178	0.005	0.002	10
100.022	201.238	99.181	99.185	99.178	0.007	0.002	8
100.022	201.243	99.181	99.185	99.179	0.006	0.002	8
100.022	201.247	99.179	99.18	99.176	0.004	0.001	11
100.022	201.253	99.179	99.182	99.179	0.003	0.001	7
100.022	201.258	99.18	99.183	99.177	0.006	0.002	11
100.022	201.262	99.179	99.182	99.177	0.005	0.002	7
100.022	201.268	99.179	99.183	99.176	0.007	0.002	8
100.022	201.273	99.181	99.183	99.179	0.004	0.001	11
100.022	201.277	99.181	99.184	99.179	0.005	0.002	9
100.022	201.283	99.179	99.182	99.175	0.007	0.002	13
100.022	201.288	99.18	99.183	99.177	0.006	0.002	9
100.022	201.292	99.179	99.181	99.177	0.004	0.002	8
100.022	201.298	99.179	99.18	99.177	0.004	0.001	8
100.022	201.303	99.18	99.182	99.176	0.006	0.002	8
100.022	201.307	99.179	99.181	99.177	0.004	0.001	7
100.022	201.313	99.181	99.183	99.18	0.003	0.001	6
100.022	201.318	99.18	99.183	99.178	0.005	0.002	7
100.022	201.323	99.179	99.181	99.177	0.004	0.001	6
100.022	201.327	99.179	99.183	99.177	0.006	0.002	12
100.022	201.333	99.181	99.184	99.178	0.006	0.002	10
100.022	201.338	99.181	99.184	99.178	0.006	0.002	8
100.022	201.342	99.181	99.182	99.18	0.003	0.001	8
100.022	201.348	99.181	99.186	99.178	0.008	0.002	9
100.022	201.353	99.18	99.183	99.178	0.006	0.002	13
100.022	201.357	99.182	99.183	99.178	0.005	0.002	9
100.022	201.363	99.181	99.185	99.178	0.008	0.003	9
100.022	201.368	99.183	99.185	99.181	0.004	0.001	8
100.022	201.372	99.182	99.185	99.178	0.007	0.002	8
100.022	201.378	99.184	99.186	99.181	0.004	0.001	9
100.022	201.383	99.183	99.185	99.181	0.005	0.002	12
100.022	201.387	99.186	99.189	99.184	0.006	0.002	8
100.022	201.393	99.184	99.186	99.182	0.004	0.001	9
100.022	201.398	99.185	99.187	99.183	0.003	0.001	9
100.022	201.402	99.186	99.188	99.182	0.006	0.002	11
100.022	201.408	99.186	99.189	99.183	0.007	0.002	10
100.022	201.413	99.187	99.191	99.185	0.006	0.002	11
100.022	201.417	99.187	99.19	99.185	0.005	0.002	6
100.022	201.423	99.188	99.19	99.186	0.004	0.001	7
100.022	201.428	99.189	99.193	99.187	0.007	0.002	11
100.022	201.432	99.192	99.195	99.188	0.006	0.002	10
100.022	201.438	99.193	99.194	99.191	0.004	0.001	8
100.022	201.443	99.192	99.194	99.19	0.004	0.002	9
100.022	201.448	99.192	99.193	99.19	0.003	0.001	6
100.022	201.452	99.192	99.194	99.189	0.005	0.002	6
100.022	201.458	99.19	99.193	99.188	0.006	0.002	9
100.022	201.463	99.188	99.189	99.186	0.003	0.001	3
100.022	201.467	99.189	99.192	99.186	0.006	0.002	9
100.022	201.473	99.187	99.19	99.185	0.006	0.002	9
100.022	201.478	99.189	99.192	99.185	0.006	0.002	11
100.022	201.482	99.19	99.192	99.189	0.003	0.001	6
100.022	201.488	99.19	99.194	99.188	0.006	0.002	10
100.022	201.493	99.189	99.191	99.187	0.004	0.001	11
100.022	201.497	99.188	99.19	99.185	0.005	0.002	9
100.022	201.503	99.188	99.19	99.185	0.004	0.002	8
100.022	201.508	99.189	99.191	99.187	0.004	0.002	6
100.022	201.512	99.19	99.192	99.188	0.003	0.001	10
100.022	201.518	99.191	99.194	99.188	0.006	0.002	8
100.022	201.523	99.191	99.193	99.188	0.005	0.001	11
100.022	201.527	99.191	99.193	99.188	0.005	0.002	10
100.022	201.533	99.191	99.194	99.188	0.006	0.002	12
100.022	201.538	99.192	99.194	99.19	0.004	0.001	10
100.022	201.542	99.192	99.194	99.19	0.004	0.001	5
100.022	201.548	99.193	99.196	99.19	0.006	0.002	11
100.022	201.553	99.192	99.194	99.187	0.008	0.003	9
100.022	201.557	99.192	99.195	99.19	0.005	0.002	8
100.022	201.563	99.193	99.196	99.19	0.005	0.002	8
100.022	201.568	99.195	99.198	99.191	0.008	0.002	12
100.022	201.573	99.195	99.197	99.19	0.008	0.002	10
100.022	201.577	99.195	99.198	99.194	0.004	0.001	8
100.022	201.583	99.197	99.198	99.195	0.003	0.001	7
100.022	201.588	99.194	99.195	99.194	0.001	0	4
100.022	201.592	99.195	99.197	99.192	0.005	0.002	6
100.022	201.598	99.195	99.196	99.194	0.002	0.001	5
100.022	201.603	99.196	99.198	99.192	0.006	0.002	7
100.022	201.607	99.194	99.197	99.191	0.006	0.002	10
100.022	201.613	99.195	99.197	99.193	0.004	0.002	6
100.022	201.618	99.196	99.2	99.191	0.009	0.002	16
100.022	201.622	99.197	99.2	99.195	0.004	0.001	10
100.022	201.628	99.198	99.202	99.195	0.007	0.002	9
100.022	201.633	99.198	99.203	99.193	0.01	0.002	10
100.022	201.637	99.199	99.203	99.196	0.008	0.003	9
100.022	201.643	99.199	99.202	99.195	0.007	0.002	12
100.022	201.648	99.199	99.201	99.196	0.005	0.002	8
100.022	201.652	99.2	99.201	99.198	0.004	0.001	5
100.022	201.658	99.202	99.205	99.198	0.007	0.002	9
100.022	201.663	99.206	99.207	99.203	0.005	0.002	8
100.022	201.667	99.206	99.208	99.205	0.004	0.001	11
100.022	201.673	99.205	99.207	99.203	0.004	0.001	7
100.022	201.678	99.206	99.209	99.204	0.004	0.001	11
100.022	201.682	99.208	99.21	99.204	0.006	0.002	10
100.022	201.688	99.207	99.21	99.204	0.006	0.002	14
100.022	201.693	99.207	99.211	99.204	0.007	0.002	12
100.022	201.698	99.207	99.209	99.206	0.002	0.001	4
100.022	201.702	99.208	99.21	99.205	0.005	0.001	9
100.022	201.708	99.207	99.209	99.204	0.005	0.002	6
100.022	201.713	99.21	99.214	99.206	0.008	0.002	12
100.022	201.717	99.21	99.212	99.207	0.005	0.001	10
100.022	201.723	99.211	99.213	99.209	0.003	0.001	5
100.022	201.728	99.212	99.213	99.212	0.002	0.001	3
100.022	201.732	99.21	99.214	99.207	0.007	0.002	6
100.022	201.738	99.21	99.215	99.207	0.009	0.002	10
100.022	201.743	99.21	99.213	99.205	0.008	0.002	12
100.022	201.747	99.211	99.213	99.209	0.005	0.002	3
100.022	201.753	99.213	99.214	99.211	0.003	0.001	4
100.022	201.758	99.213	99.213	99.212	0.001	0	2
100.022	201.762	99.212	99.213	99.211	0.002	0.001	3
100.022	201.768	99.215	99.215	99.215	0	0	1
100.022	201.773	99.216	99.22	99.213	0.007	0.003	6
100.022	201.777	99.218	99.218	99.218	0	0	1
100.022	201.783	99.216	99.218	99.214	0.003	0.001	3
100.022	201.788	99.216	99.216	99.216	0	0	1
100.022	201.792	99.215	99.215	99.215	0	0	1
100.022	201.798	99.216	99.216	99.215	0.001	0	2
100.022	201.803	99.216	99.217	99.215	0.002	0.001	4
100.022	201.807	99.217	99.219	99.216	0.002	0.001	4
100.022	201.813	99.219	99.219	99.218	0.001	0	4
100.022	201.818	99.22	99.22	99.22	0	0	1
100.022	201.823	99.22	99.221	99.219	0.002	0.001	3
100.022	201.827	99.22	99.221	99.218	0.002	0.001	5
100.022	201.833	99.221	99.222	99.218	0.004	0.001	7
100.022	201.838	99.222	99.225	99.22	0.005	0.002	6
100.022	201.842	99.225	99.225	99.225	0	0	1
100.022	201.848	99.221	99.221	99.221	0	0	2
100.022	201.853	99.219	99.219	99.219	0	0	1
100.022	201.857	99.221	99.221	99.221	0	0	1
100.022	201.863	99.219	99.221	99.216	0.005	0.002	5
100.022	201.868	99.22	99.225	99.216	0.009	0.003	6
100.022	201.872	99.224	99.228	99.22	0.008	0.004	2
100.022	201.878	99.222	99.223	99.221	0.001	0.001	2
100.022	201.883	99.222	99.225	99.22	0.005	0.002	5
100.022	201.887	99.225	99.232	99.222	0.01	0.005	3
100.022	201.893	99.225	99.226	99.224	0.002	0.001	2
100.022	201.898	99.225	99.23	99.22	0.01	0.004	4
100.028	200.003	99.07	99.074	99.065	0.009	0.003	16
100.028	200.008	99.07	99.071	99.07	0.001	0.001	6
100.028	200.012	99.071	99.072	99.069	0.003	0.001	8
100.028	200.018	99.071	99.073	99.069	0.004	0.001	7
100.028	200.023	99.07	99.072	99.068	0.003	0.001	10
100.028	200.027	99.071	99.073	99.069	0.004	0.001	11
100.028	200.033	99.073	99.074	99.07	0.004	0.001	6
100.028	200.038	99.072	99.075	99.069	0.006	0.002	10
100.028	200.042	99.073	99.075	99.071	0.004	0.001	8
100.028	200.048	99.074	99.076	99.072	0.004	0.001	10
100.028	200.053	99.074	99.076	99.073	0.004	0.001	10
100.028	200.057	99.075	99.078	99.074	0.004	0.001	8
100.028	200.063	99.076	99.078	99.074	0.004	0.001	9
100.028	200.068	99.077	99.08	99.075	0.005	0.002	10
100.028	200.073	99.08	99.082	99.078	0.004	0.001	10
100.028	200.077	99.08	99.082	99.078	0.004	0.001	11
100.028	200.083	99.081	99.082	99.079	0.003	0.001	8
100.028	200.088	99.083	99.088	99.08	0.008	0.002	13
100.028	200.092	99.084	99.086	99.082	0.004	0.001	8
100.028	200.098	99.086	99.088	99.084	0.004	0.001	7
100.028	200.103	99.087	99.089	99.084	0.005	0.001	10
100.028	200.107	99.09	99.093	99.087	0.006	0.002	11
100.028	200.113	99.09	99.092	99.085	0.007	0.002	12
100.028	200.118	99.089	99.093	99.086	0.007	0.002	17
100.028	200.122	99.091	99.095	99.087	0.009	0.003	11
100.028	200.128	99.094	99.098	99.089	0.009	0.003	10
100.028	200.133	99.099	99.138	99.092	0.047	0.016	7
100.028	200.137	99.098	99.126	99.091	0.035	0.01	10
100.028	200.143	99.104	99.14	99.096	0.044	0.013	13
100.028	200.148	99.105	99.143	99.094	0.049	0.014	13
100.028	200.152	99.109	99.144	99.098	0.045	0.015	10
100.028	200.158	99.115	99.149	99.101	0.048	0.018	14
100.028	200.163	99.126	99.15	99.101	0.049	0.021	21
100.028	200.167	99.123	99.151	99.105	0.046	0.019	18
100.028	200.173	99.131	99.149	99.106	0.043	0.019	14
100.028	200.178	99.123	99.15	99.108	0.043	0.018	13
100.028	200.182	99.118	99.137	99.111	0.026	0.01	5
100.028	200.188	99.123	99.145	99.112	0.033	0.012	11
100.028	200.193	99.117	99.129	99.111	0.018	0.005	12
100.028	200.198	99.118	99.122	99.113	0.009	0.002	11
100.028	200.202	99.118	99.122	99.117	0.005	0.002	4
100.028	200.208	99.126	99.136	99.114	0.022	0.006	10
100.028	200.213	99.122	99.13	99.116	0.014	0.005	12
100.028	200.217	99.123	99.133	99.115	0.018	0.006	20
100.028	200.223	99.122	99.131	99.117	0.014	0.005	10
100.028	200.228	99.126	99.13	99.121	0.009	0.004	6
100.028	200.232	99.122	99.128	99.118	0.009	0.003	12
100.028	200.238	99.122	99.125	99.118	0.007	0.002	13
100.028	200.243	99.121	99.124	99.118	0.006	0.002	13
100.028	200.247	99.122	99.131	99.118	0.013	0.003	11
100.028	200.253	99.124	99.125	99.121	0.004	0.001	8
100.028	200.258	99.126	99.129	99.122	0.007	0.002	11
100.028	200.262	99.125	99.13	99.121	0.009	0.003	18
100.028	200.268	99.125	99.13	99.122	0.008	0.002	11
100.028	200.273	99.128	99.136	99.121	0.014	0.004	19
100.028	200.277	99.129	99.136	99.123	0.013	0.005	9
100.028	200.283	99.131	99.139	99.123	0.016	0.006	10
100.028	200.288	99.132	99.14	99.122	0.019	0.006	20
100.028	200.292	99.138	99.143	99.129	0.013	0.003	13
100.028	200.298	99.142	99.145	99.14	0.006	0.002	13
100.028	200.303	99.143	99.145	99.139	0.005	0.002	9
100.028	200.307	99.144	99.147	99.141	0.006	0.002	13
100.028	200.313	99.146	99.151	99.141	0.01	0.003	13
100.028	200.318	99.148	99.152	99.143	0.009	0.002	17
100.028	200.323	99.149	99.155	99.135	0.02	0.005	18
100.028	200.327	99.151	99.154	99.146	0.008	0.002	8
100.028	200.333	99.142	99.152	99.136	0.016	0.006	8
100.028	200.338	99.147	99.153	99.144	0.009	0.003	6
100.028	200.342	99.154	99.159	99.148	0.012	0.004	12
100.028	200.348	99.16	99.164	99.156	0.008	0.003	8
100.028	200.353	99.162	99.165	99.159	0.006	0.002	10
100.028	200.357	99.164	99.165	99.161	0.004	0.001	7
100.028	200.363	99.163	99.166	99.161	0.005	0.002	6
100.028	200.368	99.161	99.166	99.154	0.012	0.004	4
100.028	200.372	99.155	99.159	99.15	0.009	0.003	9
100.028	200.378	99.151	99.157	99.147	0.01	0.003	13
100.028	200.383	99.146	99.153	99.142	0.011	0.004	10
100.028	200.387	99.144	99.148	99.141	0.007	0.003	5
100.028	200.393	99.143	99.146	99.14	0.007	0.002	15
100.028	200.398	99.143	99.145	99.142	0.003	0.001	7
100.028	200.402	99.144	99.147	99.142	0.004	0.001	7
100.028	200.408	99.145	99.146	99.143	0.003	0.001	6
100.028	200.413	99.144	99.145	99.144	0.002	0.001	3
100.028	200.417	99.142	99.147	99.14	0.007	0.002	10
100.028	200.423	99.142	99.147	99.138	0.009	0.002	11
100.028	200.428	99.141	99.147	99.138	0.009	0.003	7
100.028	200.432	99.142	99.145	99.137	0.008	0.002	11
100.028	200.438	99.142	99.146	99.139	0.007	0.002	9
100.028	200.443	99.143	99.145	99.141	0.005	0.001	9
100.028	200.448	99.141	99.143	99.138	0.005	0.001	12
100.028	200.452	99.142	99.145	99.139	0.006	0.002	10
100.028	200.458	99.142	99.145	99.138	0.007	0.002	11
100.028	200.463	99.142	99.143	99.139	0.004	0.001	11
100.028	200.467	99.143	99.145	99.141	0.004	0.002	8
100.028	200.473	99.144	99.146	99.141	0.005	0.001	11
100.028	200.478	99.144	99.147	99.14	0.007	0.002	14
100.028	200.482	99.145	99.15	99.141	0.009	0.002	11
100.028	200.488	99.144	99.146	99.142	0.004	0.001	10
100.028	200.493	99.145	99.15	99.142	0.007	0.002	10
100.028	200.497	99.145	99.148	99.141	0.006	0.002	8
[truncated: 102,305 more rows]
